# Supplementary material for: 2D Synthetic dataset of numerical simulations of long-period seismicity in a volcanic edifice and related sensitivity kernels
Source: Data Brief. 2021 Jan 25;34:106673. doi: 10.1016/j.dib.2020.106673 (PMC7841316; doi:10.1016/j.dib.2020.106673)
Supplement: Supplementary Data S1 — Supplementary Raw Research Data. This is open data under the CC BY license http://creativecommons.org/licenses/by/4.0/ [file mmc1.zip › Dataset/OUTPUT_SEISMOGRAMS/9000_3000/disp_X_hetero_9000_3113_ISO7e-1Hz.semd]

-1.714286 0.0
-1.713286 0.0
-1.712286 -3.5212133999999996e-19
-1.711286 -1.3342697999999998e-13
-1.710286 -8.724401199999999e-13
-1.709286 -3.1938668e-12
-1.708286 -8.571002400000001e-12
-1.707286 -1.866689e-11
-1.706286 -3.4650180000000005e-11
-1.705286 -5.6130079000000005e-11
-1.704286 -7.980049499999999e-11
-1.703286 -9.7979817e-11
-1.702286 -9.731330300000001e-11
-1.701286 -5.7954569000000005e-11
-1.700286 4.6454339e-11
-1.699286 2.4773298e-10
-1.698286 5.8086973e-10
-1.697286 1.0804591e-09
-1.696286 1.7760084999999999e-09
-1.695286 2.6864328e-09
-1.694286 3.8142156e-09
-1.693286 5.1398374999999995e-09
-1.692286 6.6171402e-09
-1.691286 8.170282499999999e-09
-1.690286 9.6928819e-09
-1.689286 1.1049781e-08
-1.688286 1.2081675000000001e-08
-1.687286 1.2612615e-08
-1.686286 1.2460145e-08
-1.685286 1.1447576e-08
-1.684286 9.4177395e-09
-1.683286 6.2473554000000004e-09
-1.682286 1.8611149e-09
-1.681286 -3.7555025e-09
-1.680286 -1.0545568999999999e-08
-1.679286 -1.8373035e-08
-1.678286 -2.7018693e-08
-1.677286 -3.6180323e-08
-1.676286 -4.5477258e-08
-1.675286 -5.4459558999999994e-08
-1.674286 -6.262163599999999e-08
-1.673286 -6.9420036e-08
-1.672286 -7.4294998e-08
-1.671286 -7.6694939e-08
-1.670286 -7.6103152e-08
-1.669286 -7.2065681e-08
-1.668286 -6.4219108e-08
-1.667286 -5.2317034e-08
-1.666286 -3.6253772e-08
-1.665286 -1.6083936e-08
-1.664286 7.963611e-09
-1.663286 3.5478603e-08
-1.662286 6.5870082e-08
-1.661286 9.837573000000001e-08
-1.660286 1.3208005e-07
-1.659286 1.6594126e-07
-1.658286 1.9882620000000002e-07
-1.657286 2.2955184e-07
-1.656286 2.5693194e-07
-1.655286 2.7982625000000004e-07
-1.654286 2.9719006999999997e-07
-1.653286 3.0812131e-07
-1.652286 3.1190241999999997e-07
-1.651286 3.0803464000000004e-07
-1.650286 2.9626246e-07
-1.649286 2.7658653e-07
-1.648286 2.4926419e-07
-1.647286 2.1479691e-07
-1.646286 1.7390566e-07
-1.645286 1.2749469e-07
-1.644286 7.6605916e-08
-1.643286 2.2366275e-08
-1.642286 -3.406927e-08
-1.641286 -9.1575941e-08
-1.640286 -1.4911525e-07
-1.639286 -2.0578601000000002e-07
-1.638286 -2.6086711000000003e-07
-1.637286 -3.138497e-07
-1.636286 -3.6445643999999997e-07
-1.635286 -4.1264666999999997e-07
-1.634286 -4.5860644000000006e-07
-1.633286 -5.027234599999999e-07
-1.632286 -5.455481e-07
-1.631286 -5.877415e-07
-1.630286 -6.3001342e-07
-1.629286 -6.7305277e-07
-1.628286 -7.1745441e-07
-1.627286 -7.6364586e-07
-1.626286 -8.118187900000001e-07
-1.625286 -8.618683499999999e-07
-1.624286 -9.1334567e-07
-1.623286 -9.6542543e-07
-1.622286 -1.0168931e-06
-1.621286 -1.0661525999999999e-06
-1.620286 -1.1112548e-06
-1.619286 -1.149949e-06
-1.618286 -1.1797535e-06
-1.617286 -1.1980437000000001e-06
-1.616286 -1.2021562e-06
-1.615286 -1.1895008e-06
-1.614286 -1.1576788000000001e-06
-1.613286 -1.104602e-06
-1.612286 -1.0286045e-06
-1.611286 -9.285459499999999e-07
-1.610286 -8.0389935e-07
-1.609286 -6.5482015e-07
-1.608286 -4.8219397e-07
-1.607286 -2.8766061e-07
-1.606286 -7.3614154e-08
-1.605286 1.5682118000000002e-07
-1.604286 3.9983815999999996e-07
-1.603286 6.510143999999999e-07
-1.602286 9.0539816e-07
-1.601286 1.157609e-06
-1.600286 1.4019491999999998e-06
-1.599286 1.6325222e-06
-1.598286 1.8433543999999998e-06
-1.597286 2.0285162e-06
-1.596286 2.1822391e-06
-1.595286 2.2990253000000002e-06
-1.594286 2.3737481000000002e-06
-1.593286 2.4017403e-06
-1.592286 2.3788697e-06
-1.591286 2.3016009e-06
-1.590286 2.1670415e-06
-1.589286 1.9729777e-06
-1.588286 1.7178937000000001e-06
-1.587286 1.4009803e-06
-1.586286 1.0221331999999999e-06
-1.585286 5.8194094e-07
-1.584286 8.166534099999999e-08
-1.583286 -4.7678541e-07
-1.582286 -1.09089e-06
-1.581286 -1.7575536e-06
-1.580286 -2.4731516e-06
-1.579286 -3.233583e-06
-1.578286 -4.0343263e-06
-1.577286 -4.8705061e-06
-1.576286 -5.7369672e-06
-1.575286 -6.6283569e-06
-1.574286 -7.539217299999999e-06
-1.573286 -8.4640845e-06
-1.572286 -9.3975999e-06
-1.571286 -1.0334622e-05
-1.570286 -1.1270347e-05
-1.569286 -1.2200427000000001e-05
-1.568286 -1.3121081e-05
-1.567286 -1.4029212e-05
-1.566286 -1.4922492e-05
-1.565286 -1.5799446e-05
-1.564286 -1.6659509e-05
-1.563286 -1.7503055000000002e-05
-1.562286 -1.8331407e-05
-1.561286 -1.9146809000000002e-05
-1.560286 -1.9952373000000002e-05
-1.559286 -2.0751995e-05
-1.558286 -2.1550244e-05
-1.557286 -2.2352232e-05
-1.556286 -2.3163456e-05
-1.555286 -2.3989633999999998e-05
-1.554286 -2.4836527e-05
-1.553286 -2.5709772e-05
-1.552286 -2.6614704999999998e-05
-1.551286 -2.7556214e-05
-1.550286 -2.8538599e-05
-1.549286 -2.9565463999999998e-05
-1.548286 -3.0639634000000004e-05
-1.547286 -3.1763119e-05
-1.546286 -3.2937095e-05
-1.545286 -3.4161934e-05
-1.544286 -3.5437267000000003e-05
-1.543286 -3.6762083e-05
-1.542286 -3.8134837e-05
-1.541286 -3.9553606e-05
-1.540286 -4.101625e-05
-1.539286 -4.2520563e-05
-1.538286 -4.4064452999999996e-05
-1.537286 -4.5646084e-05
-1.536286 -4.7264021e-05
-1.535286 -4.8917332e-05
-1.534286 -5.0605672000000006e-05
-1.533286 -5.232931199999999e-05
-1.532286 -5.4089150999999996e-05
-1.531286 -5.5886658999999996e-05
-1.530286 -5.7723815e-05
-1.529286 -5.9602961999999994e-05
-1.528286 -6.1526669e-05
-1.527286 -6.3497532e-05
-1.526286 -6.551798e-05
-1.525286 -6.7590059e-05
-1.524286 -6.971520699999999e-05
-1.523286 -7.1894044e-05
-1.522286 -7.412615400000001e-05
-1.521286 -7.6409918e-05
-1.520286 -7.8742363e-05
-1.519286 -8.1119032e-05
-1.518286 -8.3533911e-05
-1.517286 -8.597939400000001e-05
-1.516286 -8.8446274e-05
-1.515286 -9.092380499999999e-05
-1.514286 -9.3399797e-05
-1.513286 -9.586071900000001e-05
-1.512286 -9.8291912e-05
-1.511286 -0.00010067774
-1.510286 -0.00010300186
-1.509286 -0.00010524740999999999
-1.508286 -0.00010739733
-1.507286 -0.00010943460000000001
-1.506286 -0.0001113425
-1.505286 -0.00011310491
-1.504286 -0.00011470651999999999
-1.503286 -0.00011613309
-1.502286 -0.00011737171000000001
-1.501286 -0.00011841094
-1.500286 -0.000119241
-1.499286 -0.00011985394
-1.498286 -0.00012024375999999999
-1.497286 -0.00012040648999999999
-1.496286 -0.00012034025
-1.495286 -0.00012004526
-1.494286 -0.0001195239
-1.493286 -0.00011878061
-1.492286 -0.00011782191
-1.491286 -0.00011665626000000001
-1.490286 -0.00011529395
-1.489286 -0.00011374698999999999
-1.488286 -0.00011202892000000002
-1.487286 -0.00011015464
-1.486286 -0.00010814019999999999
-1.485286 -0.00010600257
-1.484286 -0.00010375941
-1.483286 -0.00010142880000000001
-1.482286 -9.9029046e-05
-1.481286 -9.6578356e-05
-1.480286 -9.4094668e-05
-1.479286 -9.1595376e-05
-1.478286 -8.9097148e-05
-1.477286 -8.6615711e-05
-1.476286 -8.416572e-05
-1.475286 -8.1760612e-05
-1.474286 -7.941253e-05
-1.473286 -7.7132262e-05
-1.472286 -7.4929216e-05
-1.471286 -7.281145099999999e-05
-1.470286 -7.0785745e-05
-1.469286 -6.885766199999999e-05
-1.468286 -6.703168099999999e-05
-1.467286 -6.531133700000001e-05
-1.466286 -6.369938899999999e-05
-1.465286 -6.219797199999999e-05
-1.464286 -6.0808782000000004e-05
-1.463286 -5.9533255e-05
-1.462286 -5.8372717e-05
-1.461286 -5.7328537999999996e-05
-1.460286 -5.6402246e-05
-1.459286 -5.5595621000000004e-05
-1.458286 -5.4910764999999994e-05
-1.457286 -5.4350119000000005e-05
-1.456286 -5.3916443e-05
-1.455286 -5.3612791e-05
-1.454286 -5.3442403000000003e-05
-1.453286 -5.3408609999999996e-05
-1.452286 -5.3514685e-05
-1.451286 -5.3763671e-05
-1.450286 -5.4158221e-05
-1.449286 -5.4700411e-05
-1.448286 -5.5391553e-05
-1.447286 -5.623203899999999e-05
-1.446286 -5.7221172e-05
-1.445286 -5.8357050999999997e-05
-1.444286 -5.9636466000000004e-05
-1.443286 -6.105484e-05
-1.442286 -6.2606199e-05
-1.441286 -6.4283188e-05
-1.440286 -6.6077143e-05
-1.439286 -6.7978175e-05
-1.438286 -6.9975317e-05
-1.437286 -7.205668499999999e-05
-1.436286 -7.4209697e-05
-1.435286 -7.6421298e-05
-1.434286 -7.8678198e-05
-1.433286 -8.0967152e-05
-1.432286 -8.3275205e-05
-1.431286 -8.5589983e-05
-1.430286 -8.789992900000001e-05
-1.429286 -9.019455e-05
-1.428286 -9.2464637e-05
-1.427286 -9.4702449e-05
-1.426286 -9.6901886e-05
-1.425286 -9.905858199999999e-05
-1.424286 -0.00010117
-1.423286 -0.00010323548
-1.422286 -0.00010525623
-1.421286 -0.00010723527
-1.420286 -0.00010917736
-1.419286 -0.00011108888000000001
-1.418286 -0.00011297768
-1.417286 -0.00011485291
-1.416286 -0.0001167248
-1.415286 -0.00011860446
-1.414286 -0.00012050366000000001
-1.413286 -0.00012243456
-1.412286 -0.00012440951000000002
-1.411286 -0.00012644078000000002
-1.410286 -0.00012854038
-1.409286 -0.00013071977000000002
-1.408286 -0.00013298977
-1.407286 -0.00013536027
-1.406286 -0.00013784012
-1.405286 -0.00014043699
-1.404286 -0.00014315725
-1.403286 -0.00014600587
-1.402286 -0.00014898637
-1.401286 -0.00015210078
-1.400286 -0.00015534959999999998
-1.399286 -0.00015873184
-1.398286 -0.00016224507
-1.397286 -0.00016588543
-1.396286 -0.00016964779
-1.395286 -0.00017352573
-1.394286 -0.0001775118
-1.393286 -0.00018159753
-1.392286 -0.00018577364
-1.391286 -0.00019003015999999998
-1.390286 -0.00019435663
-1.389286 -0.00019874221
-1.388286 -0.00020317589
-1.387286 -0.00020764662
-1.386286 -0.0002121435
-1.385286 -0.00021665592
-1.384286 -0.00022117369999999999
-1.383286 -0.00022568721999999998
-1.382286 -0.00023018757999999998
-1.381286 -0.00023466662
-1.380286 -0.00023911707
-1.379286 -0.00024353258
-1.378286 -0.00024790777
-1.377286 -0.00025223826
-1.376286 -0.00025652065999999996
-1.375286 -0.00026075249
-1.374286 -0.00026493221
-1.373286 -0.00026905913999999997
-1.372286 -0.00027313333
-1.371286 -0.00027715553
-1.370286 -0.00028112709
-1.369286 -0.0002850498
-1.368286 -0.00028892589
-1.367286 -0.00029275781999999997
-1.366286 -0.0002965483
-1.365286 -0.00030030013999999996
-1.364286 -0.00030401625000000003
-1.363286 -0.00030769954
-1.362286 -0.00031135289
-1.361286 -0.00031497918
-1.360286 -0.00031858128
-1.359286 -0.00032216201
-1.358286 -0.00032572425
-1.357286 -0.00032927092
-1.356286 -0.00033280503
-1.355286 -0.00033632978000000004
-1.354286 -0.00033984848
-1.353286 -0.00034336474
-1.352286 -0.00034688239
-1.351286 -0.00035040555
-1.350286 -0.00035393862
-1.349286 -0.00035748624
-1.348286 -0.0003610533
-1.347286 -0.00036464487
-1.346286 -0.00036826614
-1.345286 -0.00037192228000000003
-1.344286 -0.00037561847
-1.343286 -0.00037935965
-1.342286 -0.00038315052
-1.341286 -0.00038699531999999997
-1.340286 -0.00039089782
-1.339286 -0.00039486117
-1.338286 -0.00039888787000000005
-1.337286 -0.00040297959
-1.336286 -0.00040713726
-1.335286 -0.00041136095
-1.334286 -0.00041564986
-1.333286 -0.00042000246999999996
-1.332286 -0.00042441642999999996
-1.331286 -0.00042888873
-1.330286 -0.00043341574000000006
-1.329286 -0.00043799337
-1.328286 -0.0004426171
-1.327286 -0.00044728217
-1.326286 -0.00045198370999999997
-1.325286 -0.00045671677000000004
-1.324286 -0.00046147657
-1.323286 -0.00046625850999999996
-1.322286 -0.00047105837
-1.321286 -0.00047587232000000004
-1.320286 -0.00048069701000000005
-1.319286 -0.00048552960999999995
-1.318286 -0.00049036803
-1.317286 -0.0004952106799999999
-1.316286 -0.00050005679
-1.315286 -0.00050490612
-1.314286 -0.00050975927
-1.313286 -0.00051461743
-1.312286 -0.00051948255
-1.311286 -0.00052435716
-1.310286 -0.00052924452
-1.309286 -0.00053414842
-1.308286 -0.00053907333
-1.307286 -0.00054402431
-1.306286 -0.0005490069300000001
-1.305286 -0.0005540272899999999
-1.304286 -0.000559092
-1.303286 -0.00056420804
-1.302286 -0.00056938288
-1.301286 -0.00057462421
-1.300286 -0.00057994002
-1.299286 -0.00058533847
-1.298286 -0.00059082772
-1.297286 -0.00059641602
-1.296286 -0.00060211141
-1.295286 -0.00060792163
-1.294286 -0.00061385417
-1.293286 -0.00061991591
-1.292286 -0.00062611321
-1.291286 -0.00063245175
-1.290286 -0.00063893644
-1.289286 -0.00064557134
-1.288286 -0.00065235968
-1.287286 -0.0006593038499999999
-1.286286 -0.00066640528
-1.285286 -0.00067366468
-1.284286 -0.00068108193
-1.283286 -0.0006886562
-1.282286 -0.0006963860900000001
-1.281286 -0.00070426972
-1.280286 -0.00071230484
-1.279286 -0.00072048888
-1.278286 -0.0007288192600000001
-1.277286 -0.00073729329
-1.276286 -0.00074590839
-1.275286 -0.00075466219
-1.274286 -0.0007635524500000001
-1.273286 -0.00077257746
-1.272286 -0.00078173553
-1.271286 -0.0007910255599999999
-1.270286 -0.0008004465599999999
-1.269286 -0.0008099979800000001
-1.268286 -0.00081967937
-1.267286 -0.0008294903600000001
-1.266286 -0.00083943087
-1.265286 -0.00084950061
-1.264286 -0.00085969932
-1.263286 -0.00087002645
-1.262286 -0.00088048137
-1.261286 -0.0008910630600000001
-1.260286 -0.00090177027
-1.259286 -0.0009126014400000001
-1.258286 -0.0009235545799999999
-1.257286 -0.00093462759
-1.256286 -0.00094581801
-1.255286 -0.00095712321
-1.254286 -0.0009685404599999999
-1.253286 -0.00098006703
-1.252286 -0.0009917002000000002
-1.251286 -0.0010034375
-1.250286 -0.0010152767
-1.249286 -0.0010272156
-1.248286 -0.0010392528000000001
-1.247286 -0.0010513869
-1.246286 -0.0010636171
-1.245286 -0.0010759432
-1.244286 -0.0010883653
-1.243286 -0.0011008839
-1.242286 -0.0011135003
-1.241286 -0.0011262156999999999
-1.240286 -0.0011390321000000001
-1.239286 -0.0011519514
-1.238286 -0.0011649762
-1.237286 -0.0011781091
-1.236286 -0.0011913527
-1.235286 -0.0012047100000000001
-1.234286 -0.0012181842
-1.233286 -0.0012317782
-1.232286 -0.0012454952
-1.231286 -0.0012593381
-1.230286 -0.0012733102
-1.229286 -0.0012874146
-1.228286 -0.0013016542
-1.227286 -0.0013160319
-1.226286 -0.0013305506
-1.225286 -0.0013452130999999999
-1.224286 -0.0013600217000000001
-1.223286 -0.0013749791
-1.222286 -0.0013900873
-1.221286 -0.0014053482
-1.220286 -0.0014207634000000002
-1.219286 -0.0014363342000000001
-1.218286 -0.0014520611
-1.217286 -0.0014679448
-1.216286 -0.001483985
-1.215286 -0.0015001811
-1.214286 -0.001516532
-1.213286 -0.0015330361000000002
-1.212286 -0.0015496911
-1.211286 -0.0015664948000000001
-1.210286 -0.0015834438999999998
-1.209286 -0.0016005357
-1.208286 -0.0016177665999999999
-1.207286 -0.0016351332
-1.206286 -0.0016526320999999998
-1.205286 -0.0016702599
-1.204286 -0.0016880137999999998
-1.203286 -0.0017058910000000002
-1.202286 -0.0017238895
-1.201286 -0.0017420076
-1.200286 -0.0017602442
-1.199286 -0.0017785988999999998
-1.198286 -0.0017970719999999998
-1.197286 -0.0018156645000000002
-1.196286 -0.0018343779000000002
-1.195286 -0.0018532143999999999
-1.194286 -0.0018721767000000002
-1.193286 -0.0018912676999999999
-1.192286 -0.0019104908999999998
-1.191286 -0.0019298503
-1.190286 -0.0019493495
-1.189286 -0.0019689924000000003
-1.188286 -0.0019887828
-1.187286 -0.0020087242
-1.186286 -0.0020288202
-1.185286 -0.0020490739
-1.184286 -0.0020694883
-1.183286 -0.0020900656
-1.182286 -0.0021108081
-1.181286 -0.0021317177000000002
-1.180286 -0.0021527962
-1.179286 -0.0021740447
-1.178286 -0.0021954647
-1.177286 -0.0022170576
-1.176286 -0.0022388246999999997
-1.175286 -0.0022607674
-1.174286 -0.0022828872
-1.173286 -0.002305186
-1.172286 -0.0023276662
-1.171286 -0.00235033
-1.170286 -0.0023731805
-1.169286 -0.002396221
-1.168286 -0.0024194549
-1.167286 -0.0024428861999999997
-1.166286 -0.0024665191
-1.165286 -0.0024903577
-1.164286 -0.0025144065
-1.163286 -0.00253867
-1.162286 -0.0025631524999999997
-1.161286 -0.0025878582000000002
-1.160286 -0.0026127913
-1.159286 -0.0026379552
-1.158286 -0.0026633532
-1.157286 -0.002688988
-1.156286 -0.0027148619
-1.155286 -0.0027409764
-1.154286 -0.0027673325999999997
-1.153286 -0.0027939308
-1.152286 -0.0028207709
-1.151286 -0.0028478518
-1.150286 -0.0028751720999999997
-1.149286 -0.00290273
-1.148286 -0.0029305227
-1.147286 -0.0029585472
-1.146286 -0.0029868001
-1.145286 -0.0030152776
-1.144286 -0.003043976
-1.143286 -0.0030728912000000004
-1.142286 -0.0031020189999999997
-1.141286 -0.0031313557
-1.140286 -0.0031608972
-1.139286 -0.0031906395000000005
-1.138286 -0.0032205797
-1.137286 -0.0032507145
-1.136286 -0.0032810414
-1.135286 -0.0033115586000000002
-1.134286 -0.0033422646
-1.133286 -0.0033731591
-1.132286 -0.0034042416000000003
-1.131286 -0.0034355133000000004
-1.130286 -0.0034669756
-1.129286 -0.0034986308000000002
-1.128286 -0.0035304816
-1.127286 -0.0035625322
-1.126286 -0.0035947873
-1.125286 -0.0036272519
-1.124286 -0.0036599318000000002
-1.123286 -0.0036928336999999998
-1.122286 -0.0037259643999999997
-1.121286 -0.0037593309000000003
-1.120286 -0.0037929407
-1.119286 -0.0038268015
-1.118286 -0.0038609207
-1.117286 -0.0038953061
-1.116286 -0.0039299648
-1.115286 -0.0039649036
-1.114286 -0.0040001294
-1.113286 -0.0040356477000000005
-1.112286 -0.0040714644
-1.111286 -0.0041075836999999995
-1.110286 -0.0041440097
-1.109286 -0.0041807456
-1.108286 -0.0042177937
-1.107286 -0.0042551557
-1.106286 -0.004292832799999999
-1.105286 -0.0043308246
-1.104286 -0.0043691311000000005
-1.103286 -0.0044077511
-1.102286 -0.0044466829
-1.101286 -0.0044859247
-1.100286 -0.0045254743
-1.099286 -0.0045653291
-1.098286 -0.0046054865
-1.097286 -0.0046459441
-1.096286 -0.004686699700000001
-1.095286 -0.0047277510000000005
-1.094286 -0.0047690959
-1.093286 -0.0048107329
-1.092286 -0.0048526603
-1.091286 -0.0048948772
-1.090286 -0.0049373826
-1.089286 -0.0049801758
-1.088286 -0.0050232567
-1.087286 -0.0050666250999999995
-1.086286 -0.0051102808
-1.085286 -0.005154224
-1.084286 -0.0051984542
-1.083286 -0.0052429714
-1.082286 -0.0052877749
-1.081286 -0.0053328637
-1.080286 -0.0053782364999999995
-1.079286 -0.0054238921
-1.078286 -0.0054698281
-1.077286 -0.0055160421
-1.076286 -0.0055625311
-1.075286 -0.0056092922
-1.074286 -0.0056563218
-1.073286 -0.0057036163
-1.072286 -0.0057511719
-1.071286 -0.0057989848
-1.070286 -0.0058470516
-1.069286 -0.005895368999999999
-1.068286 -0.0059439342
-1.067286 -0.0059927446
-1.066286 -0.0060417987999999995
-1.065286 -0.0060910956
-1.064286 -0.0061406353999999995
-1.063286 -0.0061904188999999995
-1.062286 -0.0062404477
-1.061286 -0.0062907253
-1.060286 -0.0063412545999999995
-1.059286 -0.006392040799999999
-1.058286 -0.0064430897
-1.057286 -0.0064944077
-1.056286 -0.0065460015
-1.055286 -0.0065978784
-1.054286 -0.006650046299999999
-1.053286 -0.0067025139
-1.052286 -0.0067552893999999995
-1.051286 -0.0068083805999999995
-1.050286 -0.0068617956
-1.049286 -0.0069155423
-1.048286 -0.0069696289
-1.047286 -0.0070240611
-1.046286 -0.0070788454
-1.045286 -0.007133987699999999
-1.044286 -0.0071894923
-1.043286 -0.0072453629
-1.042286 -0.0073016025000000005
-1.041286 -0.007358213
-1.040286 -0.007415196199999999
-1.039286 -0.0074725518
-1.038286 -0.0075302793
-1.037286 -0.0075883778
-1.036286 -0.007646845199999999
-1.035286 -0.007705678600000001
-1.034286 -0.007764875
-1.033286 -0.007824430200000001
-1.032286 -0.0078843412
-1.031286 -0.007944602799999999
-1.030286 -0.0080052108
-1.029286 -0.0080661615
-1.028286 -0.0081274498
-1.027286 -0.0081890721
-1.026286 -0.008251024
-1.025286 -0.0083133025
-1.024286 -0.0083759056
-1.023286 -0.0084388303
-1.022286 -0.008502075100000001
-1.021286 -0.00856564
-1.020286 -0.0086295251
-1.019286 -0.008693731100000001
-1.018286 -0.0087582601
-1.017286 -0.008823115099999999
-1.016286 -0.0088882989
-1.015286 -0.008953816
-1.014286 -0.0090196707
-1.013286 -0.0090858681
-1.012286 -0.0091524125
-1.011286 -0.0092193099
-1.010286 -0.0092865652
-1.009286 -0.0093541821
-1.008286 -0.009422165699999999
-1.007286 -0.009490519
-1.006286 -0.0095592441
-1.005286 -0.0096283424
-1.004286 -0.0096978147
-1.003286 -0.009767661
-1.002286 -0.0098378783
-1.001286 -0.0099084646
-1.000286 -0.0099794146
-0.9992857 -0.010050723999999999
-0.9982857 -0.010122387
-0.9972857 -0.010194397
-0.9962857 -0.010266747
-0.9952857 -0.010339429
-0.9942857 -0.010412435000000001
-0.9932857 -0.010485759
-0.9922857 -0.010559391
-0.9912857 -0.010633327
-0.9902857 -0.01070756
-0.9892857 -0.010782085
-0.9882857 -0.010856896999999999
-0.9872857 -0.010931994
-0.9862857 -0.011007372999999999
-0.9852857 -0.011083033
-0.9842857 -0.011158974
-0.9832857 -0.011235198
-0.9822857 -0.011311706
-0.9812857 -0.011388502
-0.9802857 -0.011465589
-0.9792857 -0.011542972
-0.9782857 -0.011620655
-0.9772857 -0.011698642
-0.9762857 -0.011776939
-0.9752857 -0.011855551
-0.9742857 -0.011934481
-0.9732857 -0.012013735000000001
-0.9722857 -0.012093315
-0.9712857 -0.012173224
-0.9702857 -0.012253466000000001
-0.9692857 -0.012334043000000001
-0.9682857 -0.012414954999999998
-0.9672857 -0.012496200999999998
-0.9662857 -0.012577782
-0.9652857 -0.012659696
-0.9642857 -0.012741942000000001
-0.9632857 -0.012824517
-0.9622857 -0.012907416
-0.9612857 -0.012990637000000001
-0.9602857 -0.013074174
-0.9592857 -0.013158021
-0.9582857 -0.013242172
-0.9572857 -0.013326621
-0.9562857 -0.013411359
-0.9552857 -0.013496382
-0.9542857 -0.013581679
-0.9532857 -0.013667245
-0.9522857 -0.01375307
-0.9512857 -0.013839146
-0.9502857 -0.013925465000000001
-0.9492857 -0.01401202
-0.9482857 -0.014098801999999999
-0.9472857 -0.014185804
-0.9462857 -0.014273016
-0.9452857 -0.014360434
-0.9442857 -0.014448051
-0.9432857 -0.01453586
-0.9422857 -0.014623856
-0.9412857 -0.014712031
-0.9402857 -0.014800383
-0.9392857 -0.014888907
-0.9382857 -0.014977598000000002
-0.9372857 -0.015066451
-0.9362857 -0.015155462
-0.9352857 -0.015244626999999998
-0.9342857 -0.015333940999999999
-0.9332857 -0.0154234
-0.9322857 -0.015512998000000002
-0.9312857 -0.015602729
-0.9302857 -0.015692587
-0.9292857 -0.015782565999999998
-0.9282857 -0.015872657000000002
-0.9272857 -0.015962853
-0.9262857 -0.016053144999999998
-0.9252857 -0.016143524
-0.9242857 -0.016233980000000002
-0.9232857 -0.016324504
-0.9222857 -0.016415087
-0.9212857 -0.016505719
-0.9202857 -0.016596391000000002
-0.9192857 -0.016687093
-0.9182857 -0.016777818
-0.9172857 -0.016868558
-0.9162857 -0.016959308
-0.9152857 -0.017050063
-0.9142857 -0.017140817
-0.9132857 -0.017231569
-0.9122857 -0.017322316
-0.9112857 -0.017413058999999998
-0.9102857 -0.017503797
-0.9092857 -0.017594534
-0.9082857 -0.017685271
-0.9072857 -0.017776013
-0.9062857 -0.017866763
-0.9052857 -0.017957526
-0.9042857 -0.018048307
-0.9032857 -0.018139109
-0.9022857 -0.018229938
-0.9012857 -0.018320797
-0.9002857 -0.018411691
-0.8992857 -0.018502622
-0.8982857 -0.01859359
-0.8972857 -0.018684598
-0.8962857 -0.018775644999999997
-0.8952857 -0.018866729999999998
-0.8942857 -0.018957851
-0.8932857 -0.019049004
-0.8922857 -0.019140185
-0.8912857 -0.019231388000000002
-0.8902857 -0.019322606
-0.8892857 -0.019413834
-0.8882857 -0.019505061
-0.8872857 -0.01959628
-0.8862857 -0.019687481
-0.8852857 -0.019778656
-0.8842857 -0.019869795000000003
-0.8832857 -0.019960885
-0.8822857 -0.020051918999999998
-0.8812857 -0.020142885
-0.8802857 -0.020233773
-0.8792857 -0.020324573
-0.8782857 -0.020415275
-0.8772857 -0.020505869
-0.8762857 -0.020596347
-0.8752857 -0.020686700000000002
-0.8742857 -0.020776919
-0.8732857 -0.020866997
-0.8722857 -0.020956926
-0.8712857 -0.021046699999999998
-0.8702857 -0.021136312
-0.8692857 -0.021225757
-0.8682857 -0.021315028
-0.8672857 -0.021404123
-0.8662857 -0.021493034999999997
-0.8652857 -0.021581762
-0.8642857 -0.021670298999999997
-0.8632857 -0.021758642
-0.8622857 -0.021846789
-0.8612857 -0.021934735
-0.8602857 -0.022022476000000003
-0.8592857 -0.022110005
-0.8582857 -0.022197321000000002
-0.8572857 -0.022284417
-0.8562857 -0.022371286
-0.8552857 -0.022457923
-0.8542857 -0.022544319
-0.8532857 -0.022630466
-0.8522857 -0.022716355
-0.8512857 -0.022801975
-0.8502857 -0.022887316
-0.8492857 -0.022972366
-0.8482857 -0.023057112
-0.8472857 -0.023141543
-0.8462857 -0.023225644
-0.8452857 -0.023309403
-0.8442857 -0.023392806000000002
-0.8432857 -0.023475839
-0.8422857 -0.02355849
-0.8412857 -0.023640746
-0.8402857 -0.023722593
-0.8392857 -0.023804020000000002
-0.8382857 -0.023885016
-0.8372857 -0.02396557
-0.8362857 -0.024045669000000002
-0.8352857 -0.024125307
-0.8342857 -0.024204474
-0.8332857 -0.024283162
-0.8322857 -0.024361363
-0.8312857 -0.024439069
-0.8302857 -0.024516272
-0.8292857 -0.024592967
-0.8282857 -0.024669146
-0.8272857 -0.024744801
-0.8262857 -0.024819927000000002
-0.8252857 -0.024894510999999998
-0.8242857 -0.024968549000000003
-0.8232857 -0.02504203
-0.8222857 -0.025114944000000004
-0.8212857 -0.025187278999999996
-0.8202857 -0.025259022
-0.8192857 -0.025330161
-0.8182857 -0.025400682
-0.8172857 -0.025470569
-0.8162857 -0.025539804
-0.8152857 -0.025608373
-0.8142857 -0.025676255
-0.8132857 -0.025743428999999998
-0.8122857 -0.025809879
-0.8112857 -0.025875581
-0.8102857 -0.025940518000000003
-0.8092857 -0.026004665
-0.8082857 -0.026068004000000002
-0.8072857 -0.026130513
-0.8062857 -0.02619217
-0.8052857 -0.026252953
-0.8042857 -0.026312839999999997
-0.8032857 -0.026371813
-0.8022857 -0.026429849
-0.8012857 -0.026486928
-0.8002857 -0.026543030999999998
-0.7992857 -0.026598139
-0.7982857 -0.026652231
-0.7972857 -0.026705291
-0.7962857 -0.026757296
-0.7952857 -0.026808231000000002
-0.7942857 -0.026858077
-0.7932857 -0.026906817
-0.7922857 -0.026954434
-0.7912857 -0.027000906999999998
-0.7902857 -0.027046222
-0.7892857 -0.027090361
-0.7882857 -0.027133303
-0.7872857 -0.027175034999999997
-0.7862857 -0.027215539
-0.7852857 -0.027254797
-0.7842857 -0.027292795
-0.7832857 -0.027329512999999996
-0.7822857 -0.027364935
-0.7812857 -0.027399043999999997
-0.7802857 -0.027431827000000002
-0.7792857 -0.027463264999999997
-0.7782857 -0.027493340999999998
-0.7772857 -0.027522042999999996
-0.7762857 -0.027549353999999998
-0.7752857 -0.027575259
-0.7742857 -0.027599744000000002
-0.7732857 -0.027622795
-0.7722857 -0.027644395999999998
-0.7712857 -0.027664535
-0.7702857 -0.0276832
-0.7692857 -0.027700373999999996
-0.7682857 -0.027716048999999996
-0.7672857 -0.027730210999999998
-0.7662857 -0.027742848
-0.7652857 -0.027753951000000002
-0.7642857 -0.027763506
-0.7632857 -0.027771504
-0.7622857 -0.027777933
-0.7612857 -0.027782781
-0.7602857 -0.027786040999999997
-0.7592857 -0.027787702999999997
-0.7582857 -0.027787755
-0.7572857 -0.027786189
-0.7562857 -0.027782994
-0.7552857 -0.02777816
-0.7542857 -0.027771672
-0.7532857 -0.027763526000000004
-0.7522857 -0.027753707
-0.7512857 -0.027742202
-0.7502857 -0.027728997999999998
-0.7492857 -0.027714082
-0.7482857 -0.027697437000000002
-0.7472857 -0.027679050000000004
-0.7462857 -0.027658903999999998
-0.7452857 -0.02763698
-0.7442857 -0.02761326
-0.7432857 -0.027587722
-0.7422857 -0.027560347
-0.7412857 -0.027531112
-0.7402857 -0.027499994
-0.7392857 -0.027466969999999997
-0.7382857 -0.027432016
-0.7372857 -0.02739511
-0.7362857 -0.027356224
-0.7352857 -0.027315336000000003
-0.7342857 -0.027272422
-0.7332857 -0.027227456999999997
-0.7322857 -0.027180419
-0.7312857 -0.027131285999999998
-0.7302857 -0.027080034000000003
-0.7292857 -0.027026644
-0.7282857 -0.026971096
-0.7272857 -0.026913371
-0.7262857 -0.02685345
-0.7252857 -0.026791316
-0.7242857 -0.02672695
-0.7232857 -0.02666034
-0.7222857 -0.026591468
-0.7212857 -0.026520321000000003
-0.7202857 -0.026446881
-0.7192857 -0.026371134999999997
-0.7182857 -0.026293067
-0.7172857 -0.026212662
-0.7162857 -0.026129905000000002
-0.7152857 -0.026044779
-0.7142857 -0.025957269999999998
-0.7132857 -0.025867356
-0.7122857 -0.025775024999999997
-0.7112857 -0.025680256999999998
-0.7102857 -0.025583032
-0.7092857 -0.025483331
-0.7082857 -0.025381136000000002
-0.7072857 -0.025276425999999998
-0.7062857 -0.025169182
-0.7052857 -0.025059381999999998
-0.7042857 -0.024947005999999997
-0.7032857 -0.024832036999999998
-0.7022857 -0.024714452
-0.7012857 -0.02459423
-0.7002857 -0.02447135
-0.6992857 -0.024345797000000002
-0.6982857 -0.024217546
-0.6972857 -0.024086582
-0.6962857 -0.023952882
-0.6952857 -0.023816428
-0.6942857 -0.023677203
-0.6932857 -0.023535186
-0.6922857 -0.02339036
-0.6912857 -0.023242705
-0.6902857 -0.023092203000000002
-0.6892857 -0.022938836
-0.6882857 -0.022782585
-0.6872857 -0.02262343
-0.6862857 -0.022461356000000002
-0.6852857 -0.022296341
-0.6842857 -0.022128368000000002
-0.6832857 -0.021957418
-0.6822857 -0.021783473
-0.6812857 -0.021606515
-0.6802857 -0.021426524000000002
-0.6792857 -0.021243480999999998
-0.6782857 -0.021057368
-0.6772857 -0.020868163999999998
-0.6762857 -0.020675850000000003
-0.6752857 -0.020480406
-0.6742857 -0.020281812
-0.6732857 -0.020080047
-0.6722857 -0.019875089999999998
-0.6712857 -0.019666921
-0.6702857 -0.019455516
-0.6692857 -0.019240855
-0.6682857 -0.019022914
-0.6672857 -0.01880167
-0.6662857 -0.0185771
-0.6652857 -0.018349182000000002
-0.6642857 -0.018117893
-0.6632857 -0.01788321
-0.6622857 -0.01764511
-0.6612857 -0.01740357
-0.6602857 -0.017158569000000002
-0.6592857 -0.016910088
-0.6582857 -0.016658104
-0.6572857 -0.0164026
-0.6562857 -0.016143557
-0.6552857 -0.015880958
-0.6542857 -0.015614785999999999
-0.6532857 -0.015345025
-0.6522857 -0.015071662999999999
-0.6512857 -0.014794685
-0.6502857 -0.014514079
-0.6492857 -0.014229832000000001
-0.6482857 -0.013941931999999999
-0.6472857 -0.01365037
-0.6462857 -0.013355134000000001
-0.6452857 -0.013056213
-0.6442857 -0.012753595
-0.6432857 -0.01244727
-0.6422857 -0.012137226999999999
-0.6412857 -0.011823452
-0.6402857 -0.011505933
-0.6392857 -0.011184657
-0.6382857 -0.010859611
-0.6372857 -0.01053078
-0.6362857 -0.010198150000000001
-0.6352857 -0.0098617042
-0.6342857 -0.0095214295
-0.6332857 -0.0091773087
-0.6322857 -0.0088293265
-0.6312857 -0.0084774671
-0.6302857 -0.0081217142
-0.6292857 -0.0077620527
-0.6282857 -0.007398467299999999
-0.6272857 -0.0070309419
-0.6262857 -0.0066594621
-0.6252857 -0.006284013200000001
-0.6242857 -0.0059045811
-0.6232857 -0.0055211526999999995
-0.6222857 -0.0051337134
-0.6212857 -0.0047422502
-0.6202857 -0.0043467498
-0.6192857 -0.0039471994
-0.6182857 -0.0035435863999999997
-0.6172857 -0.003135897
-0.6162857 -0.0027241185000000004
-0.6152857 -0.0023082384
-0.6142857 -0.0018882434
-0.6132857 -0.00146412
-0.6122857 -0.0010358547
-0.6112857 -0.00060343373
-0.6102857 -0.00016684278
-0.6092857 0.00027393241
-0.6082857 0.00071890645
-0.6072857 0.0011680942
-0.6062857 0.0016215106
-0.6052857 0.0020791711
-0.6042857 0.0025410909
-0.6032857 0.0030072859
-0.6022857 0.0034777713
-0.6012857 0.0039525628
-0.6002857 0.004431675600000001
-0.5992857 0.0049151251
-0.5982857 0.005402926
-0.5972857 0.0058950933
-0.5962857 0.0063916414
-0.5952857 0.006892583799999999
-0.5942857 0.007397934
-0.5932857 0.007907705000000001
-0.5922857 0.0084219078
-0.5912857 0.0089405541
-0.5902857 0.009463654
-0.5892857 0.0099912162
-0.5882857 0.010523249
-0.5872857 0.011059758
-0.5862857 0.01160075
-0.5852857 0.012146230000000001
-0.5842857 0.0126962
-0.5832857 0.013250661
-0.5822857 0.013809613000000002
-0.5812857 0.014373058
-0.5802857 0.01494099
-0.5792857 0.015513408
-0.5782857 0.016090306999999998
-0.5772857 0.016671684
-0.5762857 0.017257531
-0.5752857 0.017847843
-0.5742857 0.018442609999999998
-0.5732857 0.019041829
-0.5722857 0.019645489999999998
-0.5712857 0.020253587
-0.5702857 0.020866113000000002
-0.5692857 0.021483062
-0.5682857 0.022104428000000002
-0.5672857 0.022730204
-0.5662857 0.023360386
-0.5652857 0.02399497
-0.5642857 0.024633954
-0.5632857 0.025277332
-0.5622857 0.025925101000000002
-0.5612857 0.026577262999999997
-0.5602857 0.027233813
-0.5592857 0.027894752999999998
-0.5582857 0.028560078
-0.5572857 0.029229789
-0.5562857 0.029903888999999996
-0.5552857 0.030582375
-0.5542857 0.031265244
-0.5532857 0.031952499
-0.5522857 0.032644137
-0.5512857 0.033340155
-0.5502857 0.034040553
-0.5492857 0.034745329
-0.5482857 0.035454478000000005
-0.5472857 0.036167999
-0.5462857 0.036885889
-0.5452857 0.037608143999999996
-0.5442857 0.038334759
-0.5432857 0.039065728
-0.5422857 0.039801045
-0.5412857 0.040540706999999995
-0.5402857 0.041284709
-0.5392857 0.042033044
-0.5382857 0.042785707
-0.5372857 0.043542689
-0.5362857 0.044303986999999996
-0.5352857 0.045069592
-0.5342857 0.045839499
-0.5332857 0.046613702
-0.5322857 0.047392191
-0.5312857 0.048174961999999995
-0.5302857 0.048962007999999994
-0.5292857 0.049753318000000005
-0.5282857 0.050548889
-0.5272857 0.051348709000000006
-0.5262857 0.052152772
-0.5252857 0.052961061
-0.5242857 0.05377357000000001
-0.5232857 0.054590288
-0.5222857 0.055411202
-0.5212857 0.056236301
-0.5202857 0.057065568
-0.5192857 0.057898992
-0.5182857 0.058736547
-0.5172857 0.059578218
-0.5162857 0.060423987
-0.5152857 0.061273837
-0.5142857 0.062127736999999995
-0.5132857 0.062985666
-0.5122857 0.063847605
-0.5112857 0.06471352
-0.5102857 0.06558338600000001
-0.5092857 0.066457177
-0.5082857 0.067334861
-0.5072857 0.06821640400000001
-0.5062857 0.069101783
-0.5052857 0.069990958
-0.5042857 0.070883898
-0.5032857 0.071780576
-0.5022857 0.072680955
-0.5012857 0.07358500200000001
-0.5002857 0.07449267999999999
-0.4992857 0.075403962
-0.4982857 0.076318812
-0.4972857 0.0772372
-0.4962857 0.078159093
-0.4952857 0.07908446100000001
-0.4942857 0.080013275
-0.4932857 0.0809455
-0.4922857 0.08188111199999999
-0.4912857 0.082820078
-0.4902857 0.083762372
-0.4892857 0.084707973
-0.4882857 0.08565685099999999
-0.4872857 0.086608977
-0.4862857 0.087564328
-0.4852857 0.08852288
-0.4842857 0.08948460999999999
-0.4832857 0.090449495
-0.4822857 0.091417506
-0.4812857 0.09238862
-0.4802857 0.093362812
-0.4792857 0.094340055
-0.4782857 0.095320324
-0.4772857 0.09630359100000001
-0.4762857 0.09728982700000001
-0.4752857 0.098279002
-0.4742857 0.099271082
-0.4732857 0.10026604
-0.4722857 0.10126383
-0.4712857 0.10226442
-0.4702857 0.10326777999999999
-0.4692857 0.10427387
-0.4682857 0.10528263
-0.4672857 0.10629403
-0.4662857 0.10730803
-0.4652857 0.10832459
-0.4642857 0.10934365000000001
-0.4632857 0.11036517
-0.4622857 0.11138909000000001
-0.4612857 0.11241536999999999
-0.4602857 0.11344396000000001
-0.4592857 0.11447481
-0.4582857 0.11550785999999999
-0.4572857 0.11654308
-0.4562857 0.11758039
-0.4552857 0.11861975999999999
-0.4542857 0.11966113
-0.4532857 0.12070444999999999
-0.4522857 0.12174966
-0.4512857 0.12279671
-0.4502857 0.12384555
-0.4492857 0.12489613
-0.4482857 0.1259484
-0.4472857 0.12700229000000002
-0.4462857 0.12805776
-0.4452857 0.12911474
-0.4442857 0.13017319
-0.4432857 0.13123305
-0.4422857 0.13229426
-0.4412857 0.13335675
-0.4402857 0.13442049
-0.4392857 0.1354854
-0.4382857 0.13655142
-0.4372857 0.13761851
-0.4362857 0.1386866
-0.4352857 0.13975562
-0.4342857 0.14082551
-0.4332857 0.14189621
-0.4322857 0.14296767
-0.4312857 0.14403981999999999
-0.4302857 0.1451126
-0.4292857 0.14618594
-0.4282857 0.14725979
-0.4272857 0.1483341
-0.4262857 0.14940878999999999
-0.4252857 0.1504838
-0.4242857 0.15155908
-0.4232857 0.15263457
-0.4222857 0.15371021999999998
-0.4212857 0.15478594999999998
-0.4202857 0.15586171000000001
-0.4192857 0.15693745
-0.4182857 0.1580131
-0.4172857 0.15908862
-0.4162857 0.16016393
-0.4152857 0.16123899
-0.4142857 0.16231373999999998
-0.4132857 0.16338811
-0.4122857 0.16446207000000002
-0.4112857 0.16553553
-0.4102857 0.16660845
-0.4092857 0.16768075999999998
-0.4082857 0.16875241
-0.4072857 0.16982334000000002
-0.4062857 0.17089348
-0.4052857 0.17196276
-0.4042857 0.17303114
-0.4032857 0.17409853
-0.4022857 0.17516487
-0.4012857 0.1762301
-0.4002857 0.17729413
-0.3992857 0.17835691
-0.3982857 0.17941835
-0.3972857 0.18047838
-0.3962857 0.18153692
-0.3952857 0.18259388999999998
-0.3942857 0.18364921
-0.3932857 0.18470279
-0.3922857 0.18575455999999999
-0.3912857 0.18680441
-0.3902857 0.18785227999999998
-0.3892857 0.18889806
-0.3882857 0.18994168
-0.3872857 0.19098304000000002
-0.3862857 0.19202204
-0.3852857 0.19305862000000001
-0.3842857 0.19409268
-0.3832857 0.19512413
-0.3822857 0.19615290000000002
-0.3812857 0.19717888999999997
-0.3802857 0.19820202000000003
-0.3792857 0.19922222
-0.3782857 0.20023938000000002
-0.3772857 0.20125345
-0.3762857 0.20226433
-0.3752857 0.20327195999999997
-0.3742857 0.20427625
-0.3732857 0.20527713999999997
-0.3722857 0.20627454
-0.3712857 0.20726835
-0.3702857 0.20825854000000002
-0.3692857 0.20924499
-0.3682857 0.21022765
-0.3672857 0.21120643
-0.3662857 0.21218124
-0.3652857 0.21315201
-0.3642857 0.21411865
-0.3632857 0.2150811
-0.3622857 0.21603927
-0.3612857 0.21699306
-0.3602857 0.2179424
-0.3592857 0.21888723
-0.3582857 0.21982742000000002
-0.3572857 0.22076291
-0.3562857 0.22169363000000003
-0.3552857 0.22261948
-0.3542857 0.22354037999999998
-0.3532857 0.22445621
-0.3522857 0.22536693
-0.3512857 0.22627243
-0.3502857 0.22717263000000001
-0.3492857 0.22806744
-0.3482857 0.22895678
-0.3472857 0.22984056
-0.3462857 0.23071868
-0.3452857 0.23159107999999998
-0.3442857 0.23245765
-0.3432857 0.23331831
-0.3422857 0.23417296
-0.3412857 0.23502152999999998
-0.3402857 0.23586391
-0.3392857 0.23670002999999998
-0.3382857 0.23752979000000002
-0.3372857 0.23835311
-0.3362857 0.23916990000000002
-0.3352857 0.23998006
-0.3342857 0.24078349000000002
-0.3332857 0.24158009
-0.3322857 0.24236981000000002
-0.3312857 0.24315252
-0.3302857 0.24392811999999997
-0.3292857 0.24469653
-0.3282857 0.24545763
-0.3272857 0.24621135
-0.3262857 0.24695757000000002
-0.3252857 0.24769621
-0.3242857 0.24842714999999999
-0.3232857 0.2491503
-0.3222857 0.24986556
-0.3212857 0.2505728
-0.3202857 0.25127194999999997
-0.3192857 0.25196287
-0.3182857 0.25264549
-0.3172857 0.25331969
-0.3162857 0.25398538000000004
-0.3152857 0.25464245
-0.3142857 0.25529079
-0.3132857 0.25593031
-0.3122857 0.25656088
-0.3112857 0.25718245
-0.3102857 0.25779488
-0.3092857 0.2583981
-0.3082857 0.25899201
-0.3072857 0.25957652999999997
-0.3062857 0.26015155
-0.3052857 0.26071698000000004
-0.3042857 0.26127275
-0.3032857 0.26181876
-0.3022857 0.26235492
-0.3012857 0.26288116
-0.3002857 0.2633974
-0.2992857 0.26390355
-0.2982857 0.26439952
-0.2972857 0.26488524999999996
-0.2962857 0.26536065
-0.2952857 0.26582561
-0.2942857 0.26628007000000004
-0.2932857 0.26672396
-0.2922857 0.26715717
-0.2912857 0.26757964
-0.2902857 0.26799126
-0.2892857 0.26839196
-0.2882857 0.26878167
-0.2872857 0.26916028
-0.2862857 0.26952771
-0.2852857 0.26988387
-0.2842857 0.27022869
-0.2832857 0.27056208
-0.2822857 0.27088395
-0.2812857 0.2711942
-0.2802857 0.27149273
-0.2792857 0.27177948999999996
-0.2782857 0.27205436
-0.2772857 0.27231730000000004
-0.2762857 0.27256818
-0.2752857 0.27280692
-0.2742857 0.27303346
-0.2732857 0.27324772
-0.2722857 0.27344957999999997
-0.2712857 0.27363896
-0.2702857 0.27381582000000004
-0.2692857 0.27398004
-0.2682857 0.27413154
-0.2672857 0.27427026
-0.2662857 0.27439608
-0.2652857 0.27450895999999997
-0.2642857 0.2746088
-0.2632857 0.27469550000000004
-0.2622857 0.27476901000000004
-0.2612857 0.27482924
-0.2602857 0.27487611
-0.2592857 0.27490952
-0.2582857 0.27492940000000005
-0.2572857 0.27493569
-0.2562857 0.27492828999999996
-0.2552857 0.27490712
-0.2542857 0.2748721
-0.2532857 0.27482316
-0.2522857 0.27476023
-0.2512857 0.27468321
-0.2502857 0.27459203
-0.2492857 0.27448663
-0.2482857 0.27436690999999996
-0.2472857 0.2742328
-0.2462857 0.27408425000000003
-0.2452857 0.27392118
-0.2442857 0.2737435
-0.2432857 0.27355116
-0.2422857 0.27334408
-0.2412857 0.27312221999999997
-0.2402857 0.27288548
-0.2392857 0.27263381000000003
-0.2382857 0.27236715
-0.2372857 0.27208545
-0.2362857 0.27178863999999997
-0.2352857 0.27147667000000003
-0.2342857 0.27114947
-0.2332857 0.270807
-0.2322857 0.27044918
-0.2312857 0.270076
-0.2302857 0.26968739
-0.2292857 0.26928328
-0.2282857 0.26886365
-0.2272857 0.26842842
-0.2262857 0.26797757
-0.2252857 0.26751105
-0.2242857 0.26702878999999996
-0.2232857 0.26653076000000003
-0.2222857 0.2660169
-0.2212857 0.26548719
-0.2202857 0.26494155
-0.2192857 0.26437994000000004
-0.2182857 0.26380233
-0.2172857 0.26320866
-0.2162857 0.26259888
-0.2152857 0.26197294
-0.2142857 0.26133079
-0.2132857 0.26067239
-0.2122857 0.2599977
-0.2112857 0.25930664999999997
-0.2102857 0.25859922
-0.2092857 0.25787535
-0.2082857 0.257135
-0.2072857 0.25637811
-0.2062857 0.25560465
-0.2052857 0.25481456
-0.2042857 0.2540078
-0.2032857 0.25318435
-0.2022857 0.25234416000000004
-0.2012857 0.25148718
-0.2002857 0.25061339
-0.1992857 0.24972274
-0.1982857 0.24881521
-0.1972857 0.24789076
-0.1962857 0.24694934999999998
-0.1952857 0.24599098
-0.1942857 0.24501560000000003
-0.1932857 0.24402321000000002
-0.1922857 0.24301375
-0.1912857 0.24198722
-0.1902857 0.24094358
-0.1892857 0.23988283000000002
-0.1882857 0.23880494
-0.1872857 0.23770989
-0.1862857 0.23659766
-0.1852857 0.23546822
-0.1842857 0.23432155
-0.1832857 0.23315765
-0.1822857 0.2319765
-0.1812857 0.23077808
-0.1802857 0.22956237999999998
-0.1792857 0.22832938
-0.1782857 0.22707907000000002
-0.1772857 0.22581145
-0.1762857 0.22452648
-0.1752857 0.22322419000000002
-0.1742857 0.22190455
-0.1732857 0.22056755
-0.1722857 0.21921318999999997
-0.1712857 0.2178415
-0.1702857 0.21645242999999997
-0.1692857 0.21504600999999998
-0.1682857 0.21362225999999998
-0.1672857 0.21218115
-0.1662857 0.2107227
-0.1652857 0.20924693
-0.1642857 0.20775383
-0.1632857 0.20624342999999998
-0.1622857 0.20471574
-0.1612857 0.20317074
-0.1602857 0.20160846999999998
-0.1592857 0.20002894999999998
-0.1582857 0.1984322
-0.1572857 0.19681822
-0.1562857 0.19518702999999998
-0.1552857 0.19353864
-0.1542857 0.19187309
-0.1532857 0.19019039000000001
-0.1522857 0.18849055
-0.1512857 0.1867736
-0.1502857 0.18503956
-0.1492857 0.18328845000000002
-0.1482857 0.18152029
-0.1472857 0.17973511
-0.1462857 0.17793291
-0.1452857 0.17611375
-0.1442857 0.17427764
-0.1432857 0.17242461
-0.1422857 0.17055467000000002
-0.1412857 0.16866789
-0.1402857 0.16676425
-0.1392857 0.16484382
-0.1382857 0.16290661
-0.1372857 0.16095266
-0.1362857 0.15898201
-0.1352857 0.1569947
-0.1342857 0.15499076
-0.1332857 0.15297023
-0.1322857 0.15093316
-0.1312857 0.1488796
-0.1302857 0.14680958
-0.1292857 0.14472315
-0.1282857 0.14262036
-0.1272857 0.14050128
-0.1262857 0.13836595
-0.1252857 0.13621444
-0.1242857 0.13404678
-0.1232857 0.13186306
-0.1222857 0.12966334000000002
-0.1212857 0.12744767999999998
-0.1202857 0.12521615
-0.1192857 0.12296881000000001
-0.1182857 0.12070574
-0.1172857 0.11842702999999999
-0.1162857 0.11613272000000001
-0.1152857 0.11382293
-0.1142857 0.11149769000000001
-0.1132857 0.10915712
-0.1122857 0.10680128
-0.1112857 0.10443024999999999
-0.1102857 0.10204412
-0.1092857 0.099642959
-0.1082857 0.097226858
-0.1072857 0.094795902
-0.1062857 0.09235017400000001
-0.1052857 0.089889753
-0.1042857 0.087414734
-0.1032857 0.084925198
-0.1022857 0.08242123900000001
-0.1012857 0.079902943
-0.1002857 0.077370397
-9.9285714E-02 0.07482370099999999
-9.8285712E-02 0.072262948
-9.7285718E-02 0.069688237
-9.6285716E-02 0.067099661
-9.5285714E-02 0.06449732500000001
-9.4285712E-02 0.061881327
-9.3285717E-02 0.059251772
-9.2285715E-02 0.056608772
-9.1285713E-02 0.053952425
-9.0285711E-02 0.051282847
-8.9285716E-02 0.048600143
-8.8285714E-02 0.045904424
-8.7285712E-02 0.043195806
-8.6285718E-02 0.0404744
-8.5285716E-02 0.037740322
-8.4285714E-02 0.034993689
-8.3285712E-02 0.032234613999999995
-8.2285717E-02 0.029463215999999997
-8.1285715E-02 0.026679609
-8.0285713E-02 0.023883916999999998
-7.9285711E-02 0.021076253
-7.8285716E-02 0.01825674
-7.7285714E-02 0.015425496
-7.6285712E-02 0.012582642
-7.5285718E-02 0.0097283009
-7.4285716E-02 0.0068625937
-7.3285714E-02 0.0039856437
-7.2285712E-02 0.0010975756000000001
-7.1285717E-02 -0.0018014847000000001
-7.0285715E-02 -0.0047114099000000005
-6.9285713E-02 -0.0076320735
-6.8285711E-02 -0.010563346
-6.7285717E-02 -0.013505097
-6.6285715E-02 -0.016457195
-6.5285712E-02 -0.019419506
-6.4285718E-02 -0.022391895999999998
-6.3285716E-02 -0.025374233
-6.2285714E-02 -0.028366374
-6.1285716E-02 -0.031368184
-6.0285714E-02 -0.034379522999999995
-5.9285715E-02 -0.03740025
-5.8285713E-02 -0.040430221
-5.7285715E-02 -0.043469292
-5.6285713E-02 -0.046517319
-5.5285715E-02 -0.049574149
-5.4285713E-02 -0.052639638
-5.3285714E-02 -0.055713636999999996
-5.2285716E-02 -0.058795989
-5.1285714E-02 -0.061886536
-5.0285716E-02 -0.064985128
-4.9285714E-02 -0.068091601
-4.8285715E-02 -0.071205798
-4.7285713E-02 -0.074327562
-4.6285715E-02 -0.077456731
-4.5285713E-02 -0.080593134
-4.4285715E-02 -0.08373661
-4.3285713E-02 -0.086886989
-4.2285714E-02 -0.090044108
-4.1285716E-02 -0.093207799
-4.0285714E-02 -0.09637789299999999
-3.9285716E-02 -0.09955421600000001
-3.8285714E-02 -0.10273660000000001
-3.7285715E-02 -0.10592488000000001
-3.6285713E-02 -0.10911889
-3.5285715E-02 -0.11231844999999999
-3.4285713E-02 -0.11552338
-3.3285715E-02 -0.11873352
-3.2285713E-02 -0.12194871
-3.1285714E-02 -0.12516875
-3.0285714E-02 -0.1283935
-2.9285714E-02 -0.13162278
-2.8285714E-02 -0.13485641
-2.7285714E-02 -0.13809421
-2.6285714E-02 -0.14133601
-2.5285713E-02 -0.14458164999999998
-2.4285715E-02 -0.14783094
-2.3285715E-02 -0.1510837
-2.2285715E-02 -0.15433977
-2.1285715E-02 -0.15759894
-2.0285714E-02 -0.16086105
-1.9285714E-02 -0.16412592
-1.8285714E-02 -0.16739335
-1.7285714E-02 -0.17066315
-1.6285714E-02 -0.17393514
-1.5285715E-02 -0.17720914000000001
-1.4285714E-02 -0.18048495
-1.3285714E-02 -0.18376238
-1.2285714E-02 -0.18704124
-1.1285714E-02 -0.19032133
-1.0285715E-02 -0.19360248
-9.2857145E-03 -0.19688447999999997
-8.2857143E-03 -0.20016714000000002
-7.2857141E-03 -0.20345026
-6.2857145E-03 -0.20673366
-5.2857143E-03 -0.21001713000000002
-4.2857141E-03 -0.21330048
-3.2857142E-03 -0.21658351
-2.2857143E-03 -0.21986605
-1.2857143E-03 -0.22314789000000002
-2.8571428E-04 -0.22642882999999997
7.1428571E-04 -0.22970869000000002
1.7142857E-03 -0.23298727
2.7142856E-03 -0.23626436
3.7142858E-03 -0.23953977999999998
4.7142855E-03 -0.24281333
5.7142857E-03 -0.24608483
6.7142858E-03 -0.24935408
7.7142855E-03 -0.25262085
8.7142857E-03 -0.25588498
9.7142858E-03 -0.25914625999999996
1.0714286E-02 -0.26240447
1.1714286E-02 -0.26565944
1.2714285E-02 -0.26891094
1.3714286E-02 -0.27215879
1.4714286E-02 -0.27540276999999996
1.5714286E-02 -0.27864268000000003
1.6714286E-02 -0.2818783
1.7714286E-02 -0.28510944
1.8714286E-02 -0.28833589
1.9714287E-02 -0.29155741999999996
2.0714285E-02 -0.29477386
2.1714285E-02 -0.29798497
2.2714285E-02 -0.30119054
2.3714285E-02 -0.30439035
2.4714286E-02 -0.30758420000000003
2.5714286E-02 -0.31077189
2.6714286E-02 -0.31395319
2.7714286E-02 -0.31712788999999997
2.8714286E-02 -0.32029578000000003
2.9714286E-02 -0.32345664
3.0714286E-02 -0.32661026
3.1714287E-02 -0.32975643
3.2714285E-02 -0.33289494000000003
3.3714287E-02 -0.33602556
3.4714285E-02 -0.3391481
3.5714287E-02 -0.34226235
3.6714286E-02 -0.34536808
3.7714284E-02 -0.3484651
3.8714286E-02 -0.3515532
3.9714284E-02 -0.35463218
4.0714286E-02 -0.35770182
4.1714285E-02 -0.36076190999999996
4.2714287E-02 -0.36381227
4.3714285E-02 -0.36685269
4.4714287E-02 -0.36988296
4.5714285E-02 -0.37290289
4.6714287E-02 -0.37591227
4.7714286E-02 -0.37891089
4.8714284E-02 -0.38189858
4.9714286E-02 -0.38487511
5.0714284E-02 -0.38784029999999997
5.1714286E-02 -0.39079394
5.2714285E-02 -0.3937358
5.3714287E-02 -0.39666574000000004
5.4714285E-02 -0.39958353
5.5714287E-02 -0.40248892999999997
5.6714285E-02 -0.40538181
5.7714287E-02 -0.40826187
5.8714285E-02 -0.411129
5.9714288E-02 -0.41398294
6.0714286E-02 -0.41682352
6.1714284E-02 -0.41965051000000003
6.2714286E-02 -0.42246371000000005
6.3714288E-02 -0.42526294000000003
6.4714283E-02 -0.42804796000000006
6.5714285E-02 -0.43081860000000005
6.6714287E-02 -0.43357461999999997
6.7714289E-02 -0.43631583
6.8714283E-02 -0.43904199000000005
6.9714285E-02 -0.44175298
7.0714287E-02 -0.44444855000000005
7.1714282E-02 -0.44712848
7.2714284E-02 -0.44979258
7.3714286E-02 -0.45244064999999994
7.4714288E-02 -0.45507252000000004
7.5714283E-02 -0.45768800000000004
7.6714285E-02 -0.46028685999999996
7.7714287E-02 -0.46286895
7.8714289E-02 -0.46543404
7.9714283E-02 -0.46798196000000003
8.0714285E-02 -0.47051245
8.1714287E-02 -0.47302539
8.2714289E-02 -0.47552059
8.3714284E-02 -0.47799786999999994
8.4714286E-02 -0.48045698000000003
8.5714288E-02 -0.48289779
8.6714283E-02 -0.48532006000000005
8.7714285E-02 -0.48772367
8.8714287E-02 -0.49010840999999994
8.9714289E-02 -0.49247406
9.0714283E-02 -0.49482047999999995
9.1714285E-02 -0.49714744
9.2714287E-02 -0.49945479000000004
9.3714289E-02 -0.50174235
9.4714284E-02 -0.50400994
9.5714286E-02 -0.50625736
9.6714288E-02 -0.50848443
9.7714283E-02 -0.5106909700000001
9.8714285E-02 -0.5128767799999999
9.9714287E-02 -0.51504173
0.1007143 -0.51718559
0.1017143 -0.51930822
0.1027143 -0.5214094699999999
0.1037143 -0.52348911
0.1047143 -0.52554705
0.1057143 -0.52758306
0.1067143 -0.529597
0.1077143 -0.53158873
0.1087143 -0.53355806
0.1097143 -0.5355048
0.1107143 -0.5374288700000001
0.1117143 -0.53933007
0.1127143 -0.54120822
0.1137143 -0.54306323
0.1147143 -0.54489491
0.1157143 -0.54670312
0.1167143 -0.54848772
0.1177143 -0.55024857
0.1187143 -0.5519854799999999
0.1197143 -0.55369837
0.1207143 -0.55538705
0.1217143 -0.55705141
0.1227143 -0.5586912900000001
0.1237143 -0.56030652
0.1247143 -0.5618970400000001
0.1257143 -0.56346264
0.1267143 -0.56500318
0.1277143 -0.56651854
0.1287143 -0.56800856
0.1297143 -0.56947316
0.1307143 -0.57091215
0.1317143 -0.57232538
0.1327143 -0.57371277
0.1337143 -0.57507413
0.1347143 -0.57640937
0.1357143 -0.5777183
0.1367143 -0.57900082
0.1377143 -0.5802568
0.1387143 -0.5814861
0.1397143 -0.58268863
0.1407143 -0.58386424
0.1417143 -0.58501279
0.1427143 -0.58613415
0.1437143 -0.58722822
0.1447143 -0.58829486
0.1457143 -0.58933399
0.1467143 -0.59034545
0.1477143 -0.59132916
0.1487143 -0.59228502
0.1497143 -0.59321295
0.1507143 -0.59411279
0.1517143 -0.59498446
0.1527143 -0.5958278699999999
0.1537143 -0.59664291
0.1547143 -0.59742951
0.1557143 -0.5981875600000001
0.1567143 -0.59891697
0.1577143 -0.5996177
0.1587143 -0.6002896
0.1597143 -0.6009326300000001
0.1607143 -0.6015467
0.1617143 -0.60213171
0.1627143 -0.60268757
0.1637143 -0.6032142300000001
0.1647143 -0.60371161
0.1657143 -0.6041796399999999
0.1667143 -0.6046182
0.1677143 -0.6050272800000001
0.1687143 -0.60540675
0.1697143 -0.6057566000000001
0.1707143 -0.6060767
0.1717143 -0.6063670400000001
0.1727143 -0.60662753
0.1737143 -0.60685808
0.1747143 -0.60705869
0.1757143 -0.60722926
0.1767143 -0.60736975
0.1777143 -0.60748006
0.1787143 -0.6075602
0.1797143 -0.6076101199999999
0.1807143 -0.60762973
0.1817143 -0.60761902
0.1827143 -0.60757794
0.1837143 -0.6075064699999999
0.1847143 -0.6074045299999999
0.1857143 -0.6072721
0.1867143 -0.60710916
0.1877143 -0.6069156800000001
0.1887143 -0.6066916
0.1897143 -0.60643693
0.1907143 -0.60615162
0.1917143 -0.60583563
0.1927143 -0.60548894
0.1937143 -0.60511157
0.1947143 -0.60470346
0.1957143 -0.6042646199999999
0.1967143 -0.60379501
0.1977143 -0.60329461
0.1987143 -0.60276343
0.1997143 -0.60220142
0.2007143 -0.60160863
0.2017143 -0.60098502
0.2027143 -0.60033058
0.2037143 -0.59964531
0.2047143 -0.59892922
0.2057143 -0.59818225
0.2067143 -0.59740446
0.2077143 -0.59659583
0.2087143 -0.59575639
0.2097143 -0.5948861599999999
0.2107143 -0.5939851
0.2117143 -0.5930532700000001
0.2127143 -0.59209066
0.2137143 -0.59109731
0.2147143 -0.59007322
0.2157143 -0.5890184500000001
0.2167143 -0.587933
0.2177143 -0.5868169000000001
0.2187143 -0.58567016
0.2197143 -0.58449288
0.2207143 -0.58328505
0.2217143 -0.58204671
0.2227143 -0.58077793
0.2237143 -0.5794787299999999
0.2247143 -0.57814918
0.2257143 -0.57678935
0.2267143 -0.57539926
0.2277143 -0.5739789900000001
0.2287143 -0.5725285999999999
0.2297143 -0.57104817
0.2307143 -0.5695377500000001
0.2317143 -0.56799739
0.2327143 -0.5664271799999999
0.2337143 -0.56482716
0.2347143 -0.5631974399999999
0.2357143 -0.56153811
0.2367143 -0.5598492
0.2377143 -0.55813077
0.2387143 -0.5563829600000001
0.2397143 -0.55460581
0.2407143 -0.55279941
0.2417143 -0.55096382
0.2427143 -0.54909918
0.2437143 -0.54720552
0.2447143 -0.54528294
0.2457143 -0.5433315400000001
0.2467143 -0.54135141
0.2477143 -0.53934264
0.2487143 -0.5373053299999999
0.2497143 -0.53523956
0.2507143 -0.53314543
0.2517143 -0.53102304
0.2527143 -0.52887253
0.2537143 -0.52669398
0.2547143 -0.52448749
0.2557143 -0.5222532
0.2567143 -0.51999125
0.2577143 -0.5177016799999999
0.2587143 -0.51538469
0.2597143 -0.51304037
0.2607143 -0.5106688
0.2617143 -0.50827018
0.2627143 -0.5058446
0.2637143 -0.50339219
0.2647143 -0.5009131
0.2657143 -0.49840743000000004
0.2667143 -0.49587535000000005
0.2677143 -0.49331695999999997
0.2687143 -0.49073244000000005
0.2697143 -0.4881219
0.2707143 -0.48548547000000003
0.2717143 -0.48282333
0.2727143 -0.48013557999999995
0.2737143 -0.47742239999999997
0.2747143 -0.47468388999999994
0.2757143 -0.47192024
0.2767143 -0.46913158
0.2777143 -0.46631809999999996
0.2787143 -0.4634799
0.2797143 -0.46061715
0.2807143 -0.45773
0.2817143 -0.45481864
0.2827143 -0.45188321
0.2837143 -0.44892388
0.2847143 -0.44594081
0.2857143 -0.44293418
0.2867143 -0.43990412
0.2877143 -0.43685082000000003
0.2887143 -0.43377448
0.2897143 -0.43067521999999997
0.2907143 -0.42755324000000006
0.2917143 -0.42440877000000005
0.2927143 -0.4212419
0.2937143 -0.41805287
0.2947143 -0.41484184999999996
0.2957143 -0.41160905
0.2967143 -0.40835459
0.2977143 -0.40507870999999995
0.2987143 -0.40178159
0.2997143 -0.39846342999999995
0.3007143 -0.39512441
0.3017143 -0.39176475000000005
0.3027143 -0.38838463
0.3037143 -0.38498425999999997
0.3047143 -0.38156381
0.3057143 -0.37812348
0.3067143 -0.3746635
0.3077143 -0.37118404
0.3087143 -0.36768531
0.3097143 -0.36416752
0.3107143 -0.36063087
0.3117143 -0.35707554999999996
0.3127143 -0.35350176
0.3137143 -0.34990972000000004
0.3147143 -0.34629962999999997
0.3157143 -0.34267169000000003
0.3167143 -0.33902612
0.3177143 -0.33536311
0.3187143 -0.33168287
0.3197143 -0.32798562
0.3207143 -0.32427157
0.3217143 -0.32054093
0.3227143 -0.31679391
0.3237143 -0.31303074
0.3247143 -0.30925162
0.3257143 -0.30545678
0.3267143 -0.30164644
0.3277143 -0.29782082
0.3287143 -0.29398017
0.3297143 -0.29012468
0.3307143 -0.28625459000000003
0.3317143 -0.28237014000000005
0.3327143 -0.27847155
0.3337143 -0.27455906
0.3347143 -0.27063291
0.3357143 -0.26669332
0.3367143 -0.26274052999999997
0.3377143 -0.25877479999999997
0.3387143 -0.25479633
0.3397143 -0.25080537999999997
0.3407143 -0.24680218
0.3417143 -0.24278698999999998
0.3427143 -0.23876002999999998
0.3437143 -0.23472152999999998
0.3447143 -0.23067177
0.3457143 -0.22661094999999998
0.3467143 -0.22253934
0.3477143 -0.21845717
0.3487143 -0.21436468000000003
0.3497143 -0.21026214
0.3507143 -0.20614977
0.3517143 -0.20202779999999998
0.3527143 -0.1978965
0.3537143 -0.19375612
0.3547143 -0.1896069
0.3557143 -0.1854491
0.3567143 -0.18128295
0.3577143 -0.17710872
0.3587143 -0.17292665000000002
0.3597143 -0.168737
0.3607143 -0.16454003
0.3617143 -0.16033599
0.3627143 -0.15612515
0.3637143 -0.15190774999999998
0.3647143 -0.14768406
0.3657143 -0.14345434
0.3667143 -0.13921885
0.3677143 -0.13497784
0.3687143 -0.13073158
0.3697143 -0.12648032
0.3707143 -0.12222434
0.3717143 -0.11796389000000002
0.3727143 -0.11369921999999999
0.3737143 -0.10943061
0.3747143 -0.10515831
0.3757143 -0.10088257
0.3767143 -0.09660365800000001
0.3777143 -0.092321826
0.3787143 -0.088037329
0.3797143 -0.08375042199999999
0.3807143 -0.07946136200000001
0.3817143 -0.075170398
0.3827143 -0.070877781
0.3837143 -0.066583767
0.3847143 -0.062288605999999996
0.3857143 -0.057992549000000004
0.3867143 -0.053695845
0.3877143 -0.049398746
0.3887143 -0.045101496
0.3897143 -0.040804347
0.3907143 -0.036507551
0.3917143 -0.032211357
0.3927143 -0.027916013
0.3937143 -0.023621772
0.3947143 -0.019328883999999998
0.3957143 -0.015037601000000001
0.3967143 -0.010748176
0.3977143 -0.006460859
0.3987143 -0.0021759050999999997
0.3997143 0.002106431
0.4007143 0.006385894100000001
0.4017143 0.010662229
0.4027143 0.014935179
0.4037143 0.019204486
0.4047143 0.023469892
0.4057143 0.02773114
0.4067143 0.031987971
0.4077143 0.036240128
0.4087143 0.040487348
0.4097143 0.044729377
0.4107143 0.048965955
0.4117143 0.053196825
0.4127143 0.057421735
0.4137143 0.061640423
0.4147143 0.065852638
0.4157143 0.070058124
0.4167143 0.074256631
0.4177143 0.07844790800000001
0.4187143 0.082631706
0.4197143 0.08680778
0.4207143 0.09097588499999999
0.4217143 0.095135771
0.4227143 0.09928720499999999
0.4237143 0.10342994
0.4247143 0.10756373000000001
0.4257143 0.11168834999999999
0.4267143 0.11580354999999999
0.4277143 0.11990911
0.4287143 0.12400479
0.4297143 0.12809034
0.4307143 0.13216553
0.4317143 0.13623015
0.4327143 0.14028395999999999
0.4337143 0.1443267
0.4347143 0.14835816000000002
0.4357143 0.15237810999999998
0.4367143 0.15638631
0.4377143 0.16038255
0.4387143 0.16436657
0.4397143 0.16833816000000001
0.4407143 0.17229708999999999
0.4417143 0.17624312
0.4427143 0.18017604
0.4437143 0.18409562
0.4447143 0.18800163
0.4457143 0.19189385
0.4467143 0.19577205999999997
0.4477143 0.19963605
0.4487143 0.2034856
0.4497143 0.20732048000000003
0.4507143 0.21114049000000001
0.4517143 0.21494541
0.4527143 0.21873503
0.4537143 0.22250917
0.4547143 0.22626759
0.4557143 0.23001011000000002
0.4567143 0.23373652
0.4577143 0.2374466
0.4587143 0.24114016
0.4597143 0.244817
0.4607143 0.24847693
0.4617143 0.25211975
0.4627143 0.25574527999999996
0.4637143 0.25935328999999996
0.4647143 0.26294361
0.4657143 0.26651601999999996
0.4667143 0.27007037
0.4677143 0.27360644
0.4687143 0.27712404
0.4697143 0.28062297
0.4707143 0.28410306999999996
0.4717143 0.28756415
0.4727143 0.29100599
0.4737143 0.29442841000000003
0.4747143 0.29783126
0.4757143 0.30121433000000003
0.4767143 0.30457743
0.4777143 0.30792039
0.4787143 0.31124302
0.4797143 0.31454517
0.4807143 0.31782663
0.4817143 0.32108724
0.4827143 0.32432682
0.4837143 0.32754519
0.4847143 0.33074219
0.4857143 0.33391765
0.4867143 0.33707141
0.4877143 0.34020329
0.4887143 0.34331314
0.4897143 0.34640078
0.4907143 0.34946605999999997
0.4917143 0.35250885000000004
0.4927143 0.35552899
0.4937143 0.35852632
0.4947143 0.36150067999999996
0.4957143 0.36445194999999997
0.4967143 0.36737998
0.4977143 0.37028464
0.4987143 0.37316578
0.4997143 0.37602325999999997
0.5007143 0.37885697
0.5017143 0.38166677
0.5027143 0.38445252
0.5037143 0.38721412
0.5047143 0.38995142
0.5057143 0.39266431999999996
0.5067143 0.39535267
0.5077143 0.39801639999999994
0.5087143 0.40065533999999997
0.5097143 0.40326937999999996
0.5107143 0.40585841
0.5117143 0.40842229999999996
0.5127143 0.41096094000000005
0.5137143 0.41347421
0.5147143 0.415962
0.5157143 0.41842419
0.5167143 0.42086067
0.5177143 0.42327135
0.5187143 0.42565609000000004
0.5197143 0.42801480999999997
0.5207143 0.4303474
0.5217143 0.43265377
0.5227143 0.43493383999999996
0.5237143 0.43718745000000003
0.5247143 0.43941457
0.5257143 0.44161505
0.5267143 0.44378884999999996
0.5277143 0.44593588000000006
0.5287143 0.44805603000000005
0.5297143 0.45014927
0.5307143 0.45221545999999996
0.5317143 0.45425454000000004
0.5327143 0.45626648000000003
0.5337143 0.45825117
0.5347143 0.46020853
0.5357143 0.46213851
0.5367143 0.46404107
0.5377143 0.4659161
0.5387143 0.46776355999999997
0.5397143 0.46958337
0.5407143 0.47137545999999997
0.5417143 0.47313981
0.5427143 0.47487635
0.5437143 0.47658500000000004
0.5447143 0.47826570999999996
0.5457143 0.47991849
0.5467143 0.48154322
0.5477143 0.48313984
0.5487143 0.48470832
0.5497143 0.48624864
0.5507143 0.48776073
0.5517143 0.48924456
0.5527143 0.49070008000000004
0.5537143 0.49212724
0.5547143 0.49352603999999994
0.5557143 0.49489638999999996
0.5567143 0.49623828
0.5577143 0.49755173
0.5587143 0.49883663
0.5597143 0.50009298
0.5607143 0.5013207900000001
0.5617143 0.50252001
0.5627143 0.50369059
0.5637143 0.50483253
0.5647143 0.5059458299999999
0.5657143 0.5070304999999999
0.5667143 0.50808648
0.5677143 0.50911377
0.5687143 0.51011238
0.5697143 0.51108231
0.5707143 0.51202355
0.5717143 0.5129361100000001
0.5727143 0.51382002
0.5737143 0.5146752600000001
0.5747143 0.5155018499999999
0.5757143 0.51629981
0.5767143 0.51706913
0.5777143 0.5178098600000001
0.5787143 0.51852195
0.5797143 0.5192054899999999
0.5807143 0.51986049
0.5817143 0.5204869400000001
0.5827143 0.5210849
0.5837143 0.52165436
0.5847143 0.52219536
0.5857143 0.52270796
0.5867143 0.52319216
0.5877143 0.5236479900000001
0.5887143 0.52407547
0.5897143 0.52447463
0.5907143 0.52484553
0.5917143 0.5251882099999999
0.5927143 0.52550272
0.5937143 0.5257890599999999
0.5947143 0.5260472700000001
0.5957143 0.52627744
0.5967143 0.52647959
0.5977143 0.52665374
0.5987143 0.52679996
0.5997143 0.52691833
0.6007143 0.52700886
0.6017143 0.52707163
0.6027143 0.52710669
0.6037143 0.52711414
0.6047143 0.52709403
0.6057143 0.52704639
0.6067143 0.5269712799999999
0.6077143 0.5268688300000001
0.6087143 0.52673905
0.6097143 0.5265820299999999
0.6107143 0.52639786
0.6117143 0.52618659
0.6127143 0.52594831
0.6137143 0.5256831200000001
0.6147143 0.52539106
0.6157143 0.5250722600000001
0.6167143 0.52472674
0.6177143 0.5243546299999999
0.6187143 0.52395598
0.6197143 0.52353088
0.6207143 0.52307947
0.6217143 0.5226017399999999
0.6227143 0.52209785
0.6237143 0.52156788
0.6247143 0.52101193
0.6257143 0.52043004
0.6267143 0.51982235
0.6277143 0.51918896
0.6287143 0.5185299600000001
0.6297143 0.51784543
0.6307143 0.51713549
0.6317143 0.5164002099999999
0.6327143 0.51563974
0.6337143 0.51485416
0.6347143 0.51404363
0.6357143 0.51320819
0.6367143 0.51234802
0.6377143 0.51146322
0.6387143 0.51055388
0.6397143 0.5096201300000001
0.6407143 0.50866213
0.6417143 0.50767995
0.6427143 0.5066738000000001
0.6437143 0.50564376
0.6447143 0.5045899199999999
0.6457143 0.50351247
0.6467143 0.50241151
0.6477143 0.50128717
0.6487143 0.5001395900000001
0.6497143 0.49896892000000004
0.6507143 0.49777529
0.6517143 0.49655885
0.6527143 0.49531972
0.6537143 0.49405800999999994
0.6547143 0.49277390000000004
0.6557143 0.49146749
0.6567143 0.49013896
0.6577143 0.4887884
0.6587143 0.48741599999999996
0.6597143 0.48602185999999997
0.6607143 0.48460611
0.6617143 0.48316894000000005
0.6627143 0.48171044
0.6637143 0.48023076
0.6647143 0.47873002
0.6657143 0.47720843
0.6667143 0.47566607
0.6677143 0.47410312
0.6687143 0.47251969
0.6697143 0.47091594999999997
0.6707143 0.46929205
0.6717143 0.46764807999999997
0.6727143 0.46598422
0.6737143 0.46430066999999997
0.6747143 0.46259752
0.6757143 0.46087493999999996
0.6767143 0.45913309
0.6777143 0.4573721
0.6787143 0.45559215
0.6797143 0.4537934
0.6807143 0.45197601
0.6817143 0.45014013999999997
0.6827143 0.44828593
0.6837143 0.44641355
0.6847143 0.4445232
0.6857143 0.44261496999999994
0.6867143 0.44068908000000007
0.6877143 0.43874569
0.6887143 0.43678498000000004
0.6897143 0.43480708
0.6907143 0.43281219
0.6917143 0.43080044
0.6927143 0.42877202000000003
0.6937143 0.42672711
0.6947143 0.42466585999999995
0.6957143 0.42258846000000005
0.6967143 0.42049508
0.6977143 0.41838586
0.6987143 0.416261
0.6997143 0.41412064
0.7007143 0.41196499999999997
0.7017143 0.40979418
0.7027143 0.40760841000000003
0.7037143 0.40540784
0.7047143 0.40319264
0.7057143 0.40096300999999995
0.7067143 0.39871912000000004
0.7077143 0.39646118
0.7087143 0.39418930999999996
0.7097143 0.39190370999999996
0.7107143 0.38960457000000004
0.7117143 0.38729210000000003
0.7127143 0.38496645
0.7137143 0.38262779999999996
0.7147143 0.38027635
0.7157143 0.37791228
0.7167143 0.37553578
0.7177143 0.37314703
0.7187143 0.37074622
0.7197143 0.36833351
0.7207143 0.36590912
0.7217143 0.36347322
0.7227143 0.36102601
0.7237143 0.35856764
0.7247143 0.35609831
0.7257143 0.3536182
0.7267143 0.35112749
0.7277143 0.34862638
0.7287143 0.34611502
0.7297143 0.34359363000000004
0.7307143 0.34106234
0.7317143 0.33852137
0.7327143 0.33597087000000003
0.7337143 0.33341104
0.7347143 0.33084205
0.7357143 0.32826408
0.7367143 0.32567731
0.7377143 0.32308191999999997
0.7387143 0.32047809
0.7397143 0.31786598
0.7407143 0.31524579999999996
0.7417143 0.31261772
0.7427143 0.30998191999999997
0.7437143 0.30733857
0.7447143 0.30468786
0.7457143 0.30202998
0.7467143 0.29936512
0.7477143 0.29669343000000004
0.7487143 0.29401510999999997
0.7497143 0.29133034
0.7507143 0.28863931000000004
0.7517143 0.2859422
0.7527143 0.2832392
0.7537143 0.28053049
0.7547143 0.27781625
0.7557143 0.27509667
0.7567143 0.27237192
0.7577143 0.26964219
0.7587143 0.26690769000000003
0.7597143 0.26416858
0.7607143 0.26142504
0.7617143 0.25867724
0.7627143 0.25592539
0.7637143 0.25316966
0.7647143 0.25041021999999996
0.7657143 0.24764724000000002
0.7667143 0.24488091
0.7677143 0.24211140999999997
0.7687143 0.23933891000000002
0.7697143 0.23656359
0.7707143 0.23378562000000003
0.7717143 0.23100517999999998
0.7727143 0.22822244
0.7737143 0.22543755000000001
0.7747143 0.22265071
0.7757143 0.21986207
0.7767143 0.21707179999999998
0.7777143 0.21428009
0.7787143 0.21148708
0.7797143 0.20869295000000002
0.7807143 0.20589788999999997
0.7817143 0.20310203999999998
0.7827143 0.20030557999999998
0.7837143 0.19750869999999998
0.7847143 0.19471154000000002
0.7857143 0.19191428
0.7867143 0.18911709000000002
0.7877143 0.18632014
0.7887143 0.1835236
0.7897143 0.18072763
0.7907143 0.17793239
0.7917143 0.17513806
0.7927143 0.1723448
0.7937143 0.16955277000000002
0.7947143 0.16676213
0.7957143 0.16397304
0.7967143 0.16118566
0.7977143 0.15840015
0.7987143 0.15561666000000002
0.7997143 0.15283533
0.8007143 0.15005633
0.8017143 0.14727982
0.8027143 0.14450593
0.8037143 0.14173483
0.8047143 0.13896665
0.8057143 0.13620154
0.8067143 0.13343965
0.8077143 0.13068113
0.8087143 0.12792613
0.8097143 0.12517477999999999
0.8107143 0.12242723999999999
0.8117143 0.11968364999999999
0.8127143 0.11694413999999999
0.8137143 0.11420886999999999
0.8147143 0.11147797
0.8157143 0.10875159999999999
0.8167143 0.10602989
0.8177143 0.10331298000000001
0.8187143 0.10060100999999999
0.8197143 0.09789413300000001
0.8207143 0.09519248899999999
0.8217143 0.092496211
0.8227143 0.089805445
0.8237143 0.087120326
0.8247143 0.08444099199999999
0.8257143 0.081767584
0.8267143 0.079100236
0.8277143 0.07643908
0.8287143 0.073784258
0.8297143 0.07113589699999999
0.8307143 0.06849413
0.8317143 0.065859093
0.8327143 0.063230912
0.8337143 0.060609722
0.8347143 0.057995645
0.8357143 0.055388809
0.8367143 0.052789343
0.8377143 0.050197361
0.8387143 0.047612994
0.8397143 0.045036361999999996
0.8407143 0.042467582
0.8417143 0.039906771
0.8427143 0.037354048
0.8437143 0.034809529
0.8447143 0.032273325
0.8457143 0.029745552
0.8467143 0.027226322
0.8477143 0.024715743999999998
0.8487143 0.022213929
0.8497143 0.019720988000000002
0.8507143 0.017237029
0.8517143 0.01476216
0.8527143 0.012296489
0.8537143 0.009840124399999999
0.8547143 0.007393172599999999
0.8557143 0.0049557395
0.8567143 0.0025279307
0.8577143 0.00010985194
0.8587143 -0.0022983926
0.8597143 -0.0046966989999999995
0.8607143 -0.0070849645
0.8617143 -0.0094630879
0.8627143 -0.011830968
0.8637143 -0.014188506
0.8647143 -0.016535603
0.8657143 -0.018872165
0.8667143 -0.021198095
0.8677143 -0.023513302
0.8687143 -0.025817694
0.8697143 -0.028111183
0.8707143 -0.03039368
0.8717143 -0.0326651
0.8727143 -0.034925362
0.8737143 -0.037174381
0.8747143 -0.039412075000000005
0.8757143 -0.041638367
0.8767143 -0.04385318
0.8777143 -0.046056436
0.8787143 -0.048248059
0.8797143 -0.050427974
0.8807143 -0.052596111
0.8817143 -0.054752396
0.8827143 -0.05689675499999999
0.8837143 -0.059029111
0.8847143 -0.0611494
0.8857143 -0.063257548
0.8867143 -0.065353478
0.8877143 -0.067437126
0.8887143 -0.069508416
0.8897143 -0.07156728000000001
0.8907143 -0.073613646
0.8917143 -0.07564744400000001
0.8927143 -0.077668607
0.8937143 -0.079677062
0.8947143 -0.08167274599999999
0.8957143 -0.08365558499999999
0.8967143 -0.085625512
0.8977143 -0.087582465
0.8987143 -0.08952638
0.8997143 -0.09145719199999999
0.9007143 -0.093374838
0.9017143 -0.09527925899999999
0.9027143 -0.09717039100000001
0.9037143 -0.09904818100000001
0.9047143 -0.10091257000000001
0.9057143 -0.10276352
0.9067143 -0.10460096
0.9077143 -0.10642485
0.9087143 -0.10823514
0.9097143 -0.11003178
0.9107143 -0.11181473
0.9117143 -0.11358395
0.9127143 -0.11533940000000001
0.9137143 -0.11708104
0.9147143 -0.11880883
0.9157143 -0.12052275000000001
0.9167143 -0.12222274999999999
0.9177143 -0.1239088
0.9187143 -0.12558087
0.9197143 -0.12723894
0.9207143 -0.12888297
0.9217143 -0.13051294
0.9227143 -0.13212880999999999
0.9237143 -0.13373055
0.9247143 -0.13531815
0.9257143 -0.13689159
0.9267143 -0.13845082
0.9277143 -0.13999583999999998
0.9287143 -0.14152661
0.9297143 -0.14304311
0.9307143 -0.14454533
0.9317143 -0.14603323
0.9327143 -0.1475068
0.9337143 -0.14896601
0.9347143 -0.15041085
0.9357143 -0.15184129999999998
0.9367143 -0.15325733
0.9377143 -0.15465893
0.9387143 -0.15604609
0.9397143 -0.1574188
0.9407143 -0.15877702999999999
0.9417143 -0.16012078
0.9427143 -0.16145004
0.9437143 -0.1627648
0.9447143 -0.16406506
0.9457143 -0.16535079
0.9467143 -0.16662201
0.9477143 -0.16787872
0.9487143 -0.1691209
0.9497143 -0.17034857
0.9507143 -0.17156173
0.9517143 -0.17276037
0.9527143 -0.17394451
0.9537143 -0.17511416000000002
0.9547143 -0.17626931999999998
0.9557143 -0.17740999
0.9567143 -0.17853618
0.9577143 -0.1796479
0.9587143 -0.18074516000000002
0.9597143 -0.18182797
0.9607143 -0.18289635
0.9617143 -0.18395031
0.9627143 -0.18498984
0.9637143 -0.18601496
0.9647143 -0.18702568
0.9657143 -0.18802203
0.9667143 -0.18900398000000002
0.9677143 -0.18997155999999998
0.9687143 -0.19092478000000002
0.9697143 -0.19186366
0.9707143 -0.1927882
0.9717143 -0.19369841
0.9727143 -0.19459431
0.9737143 -0.19547589999999998
0.9747143 -0.19634321999999998
0.9757143 -0.19719626
0.9767143 -0.19803505999999998
0.9777143 -0.19885961000000002
0.9787143 -0.19966994999999998
0.9797143 -0.20046608999999999
0.9807143 -0.20124807
0.9817143 -0.2020159
0.9827143 -0.20276961999999998
0.9837143 -0.20350925999999997
0.9847143 -0.20423482999999998
0.9857143 -0.20494637999999998
0.9867143 -0.20564396
0.9877143 -0.20632760000000003
0.9887143 -0.20699732
0.9897143 -0.20765315
0.9907143 -0.20829516
0.9917143 -0.20892336
0.9927143 -0.20953781999999999
0.9937143 -0.21013857000000002
0.9947143 -0.21072563000000002
0.9957143 -0.21129907
0.9967143 -0.21185891
0.9977143 -0.2124052
0.9987143 -0.21293799000000002
0.9997143 -0.21345732
1.000714 -0.21396324
1.001714 -0.21445578999999998
1.002714 -0.214935
1.003714 -0.21540092000000002
1.004714 -0.21585358999999998
1.005714 -0.21629306
1.006714 -0.21671936999999997
1.007714 -0.21713256999999997
1.008714 -0.21753271999999998
1.009714 -0.21791982
1.010714 -0.21829395999999998
1.011714 -0.21865515
1.012714 -0.21900346
1.013714 -0.21933895000000003
1.014714 -0.21966163
1.015714 -0.21997156999999998
1.016714 -0.22026883
1.017714 -0.22055344
1.018714 -0.22082545
1.019714 -0.22108492000000002
1.020714 -0.22133191000000002
1.021714 -0.22156646000000002
1.022714 -0.22178863000000001
1.023714 -0.22199848000000003
1.024714 -0.22219606
1.025714 -0.22238141000000003
1.026714 -0.22255462
1.027714 -0.22271571
1.028714 -0.22286477000000002
1.029714 -0.22300184
1.030714 -0.22312698
1.031714 -0.22324026
1.032714 -0.22334172000000002
1.033714 -0.22343146
1.034714 -0.22350947999999998
1.035714 -0.22357587999999998
1.036714 -0.22363070999999998
1.037714 -0.22367402000000003
1.038714 -0.22370587
1.039714 -0.22372630999999998
1.040714 -0.22373542000000002
1.041714 -0.22373325
1.042714 -0.22371983999999998
1.043714 -0.22369525
1.044714 -0.22365955999999998
1.045714 -0.22361281
1.046714 -0.22355507
1.047714 -0.22348637999999998
1.048714 -0.22340680000000002
1.049714 -0.22331639
1.050714 -0.22321523
1.051714 -0.22310338000000002
1.052714 -0.22298088
1.053714 -0.22284782
1.054714 -0.22270426000000001
1.055714 -0.22255026
1.056714 -0.22238591
1.057714 -0.22221127999999998
1.058714 -0.22202644000000002
1.059714 -0.22183144
1.060714 -0.22162638999999998
1.061714 -0.22141135
1.062714 -0.22118639
1.063714 -0.2209516
1.064714 -0.22070706
1.065714 -0.22045283
1.066714 -0.22018899000000003
1.067714 -0.21991561999999998
1.068714 -0.2196328
1.069714 -0.21934062
1.070714 -0.21903915000000002
1.071714 -0.21872846
1.072714 -0.21840862
1.073714 -0.21807973
1.074714 -0.21774184000000002
1.075714 -0.21739504
1.076714 -0.21703939
1.077714 -0.21667497000000002
1.078714 -0.21630185999999998
1.079714 -0.21592011
1.080714 -0.21552981
1.081714 -0.21513104000000002
1.082714 -0.21472386999999998
1.083714 -0.21430835999999998
1.084714 -0.21388459
1.085714 -0.21345261
1.086714 -0.21301252
1.087714 -0.21256439
1.088714 -0.21210827000000002
1.089714 -0.21164424
1.090714 -0.21117239000000002
1.091714 -0.21069276
1.092714 -0.21020544
1.093714 -0.20971049
1.094714 -0.209208
1.095714 -0.20869803
1.096714 -0.20818063
1.097714 -0.2076559
1.098714 -0.20712391
1.099714 -0.20658474000000002
1.100714 -0.20603844999999998
1.101714 -0.20548513
1.102714 -0.20492484000000002
1.103714 -0.20435767
1.104714 -0.20378367000000003
1.105714 -0.20320291999999998
1.106714 -0.20261551
1.107714 -0.20202151000000002
1.108714 -0.201421
1.109714 -0.20081406000000002
1.110714 -0.20020075999999998
1.111714 -0.19958117
1.112714 -0.19895537
1.113714 -0.19832342
1.114714 -0.19768542000000003
1.115714 -0.19704143
1.116714 -0.19639153
1.117714 -0.19573580999999998
1.118714 -0.19507431
1.119714 -0.19440714
1.120714 -0.19373435
1.121714 -0.19305602
1.122714 -0.19237223
1.123714 -0.19168307
1.124714 -0.19098858999999999
1.125714 -0.19028889
1.126714 -0.18958403999999998
1.127714 -0.18887412
1.128714 -0.18815921000000002
1.129714 -0.18743938999999998
1.130714 -0.18671474
1.131714 -0.18598535
1.132714 -0.18525129
1.133714 -0.18451265
1.134714 -0.18376951
1.135714 -0.18302196
1.136714 -0.18227007
1.137714 -0.18151393
1.138714 -0.18075362
1.139714 -0.17998922
1.140714 -0.17922079
1.141714 -0.17844843999999999
1.142714 -0.17767223
1.143714 -0.17689222999999998
1.144714 -0.17610852
1.145714 -0.17532117
1.146714 -0.17453026
1.147714 -0.17373585
1.148714 -0.17293801
1.149714 -0.17213681
1.150714 -0.17133231
1.151714 -0.17052458
1.152714 -0.16971369
1.153714 -0.1688997
1.154714 -0.16808267999999998
1.155714 -0.16726268
1.156714 -0.16643978
1.157714 -0.16561402
1.158714 -0.16478547000000002
1.159714 -0.16395419
1.160714 -0.16312025
1.161714 -0.16228372000000002
1.162714 -0.16144463
1.163714 -0.16060306
1.164714 -0.15975909
1.165714 -0.15891275
1.166714 -0.15806411
1.167714 -0.15721326
1.168714 -0.15636024
1.169714 -0.15550511
1.170714 -0.15464794
1.171714 -0.1537888
1.172714 -0.15292774
1.173714 -0.15206484
1.174714 -0.15120015
1.175714 -0.15033375
1.176714 -0.14946569999999998
1.177714 -0.14859607
1.178714 -0.14772491
1.179714 -0.14685229
1.180714 -0.14597829
1.181714 -0.14510297
1.182714 -0.1442264
1.183714 -0.14334861999999998
1.184714 -0.14246973000000002
1.185714 -0.14158979
1.186714 -0.14070884
1.187714 -0.13982696
1.188714 -0.13894420000000002
1.189714 -0.13806064
1.190714 -0.13717634
1.191714 -0.13629136
1.192714 -0.13540576999999998
1.193714 -0.13451962
1.194714 -0.13363296
1.195714 -0.13274587
1.196714 -0.13185840000000001
1.197714 -0.13097060000000002
1.198714 -0.13008255
1.199714 -0.12919429
1.200714 -0.12830589
1.201714 -0.12741740000000001
1.202714 -0.12652888
1.203714 -0.12564039
1.204714 -0.12475196999999999
1.205714 -0.1238637
1.206714 -0.12297562000000001
1.207714 -0.12208779
1.208714 -0.12120025
1.209714 -0.12031307
1.210714 -0.11942629
1.211714 -0.11853996
1.212714 -0.11765414
1.213714 -0.11676887999999999
1.214714 -0.11588421
1.215714 -0.11500019
1.216714 -0.11411685999999999
1.217714 -0.11323427
1.218714 -0.11235246000000002
1.219714 -0.11147146999999999
1.220714 -0.11059132999999999
1.221714 -0.10971208999999998
1.222714 -0.10883379000000001
1.223714 -0.10795646
1.224714 -0.10708014
1.225714 -0.10620486999999999
1.226714 -0.10533067
1.227714 -0.10445758999999999
1.228714 -0.10358566999999999
1.229714 -0.10271493000000001
1.230714 -0.10184541000000001
1.231714 -0.10097715
1.232714 -0.10011018
1.233714 -0.09924453899999999
1.234714 -0.09838027199999999
1.235714 -0.097517407
1.236714 -0.096655986
1.237714 -0.09579605
1.238714 -0.094937638
1.239714 -0.094080792
1.240714 -0.093225553
1.241714 -0.092371961
1.242714 -0.091520057
1.243714 -0.090669887
1.244714 -0.089821493
1.245714 -0.088974915
1.246714 -0.0881302
1.247714 -0.087287388
1.248714 -0.08644652
1.249714 -0.085607643
1.250714 -0.084770791
1.251714 -0.083936012
1.252714 -0.083103339
1.253714 -0.082272815
1.254714 -0.081444473
1.255714 -0.080618355
1.256714 -0.079794496
1.257714 -0.07897293
1.258714 -0.078153686
1.259714 -0.0773368
1.260714 -0.076522306
1.261714 -0.075710239
1.262714 -0.074900623
1.263714 -0.074093492
1.264714 -0.07328887
1.265714 -0.07248679200000001
1.266714 -0.07168727999999999
1.267714 -0.070890365
1.268714 -0.070096075
1.269714 -0.069304433
1.270714 -0.068515463
1.271714 -0.067729194
1.272714 -0.066945649
1.273714 -0.066164846
1.274714 -0.065386813
1.275714 -0.06461156900000001
1.276714 -0.06383913599999999
1.277714 -0.063069531
1.278714 -0.062302779
1.279714 -0.061538897
1.280714 -0.06077790200000001
1.281714 -0.060019811
1.282714 -0.059264642
1.283714 -0.058512406999999995
1.284714 -0.05776312299999999
1.285714 -0.057016808
1.286714 -0.056273473
1.287714 -0.055533135
1.288714 -0.054795801000000005
1.289714 -0.054061488
1.290714 -0.053330208000000004
1.291714 -0.052601972000000004
1.292714 -0.051876792
1.293714 -0.051154674
1.294714 -0.050435634
1.295714 -0.04971968
1.296714 -0.049006823000000005
1.297714 -0.048297067
1.298714 -0.047590426000000005
1.299714 -0.046886908000000005
1.300714 -0.046186522
1.301714 -0.045489275
1.302714 -0.044795175
1.303714 -0.044104233
1.304714 -0.043416457
1.305714 -0.042731856
1.306714 -0.042050442
1.307714 -0.041372224
1.308714 -0.04069721
1.309714 -0.040025415
1.310714 -0.039356848
1.311714 -0.038691523
1.312714 -0.038029454
1.313714 -0.037370651
1.314714 -0.036715131
1.315714 -0.036062906
1.316714 -0.035413989
1.317714 -0.034768396
1.318714 -0.034126139
1.319714 -0.033487228
1.320714 -0.032851675999999996
1.321714 -0.032219497
1.322714 -0.031590697
1.323714 -0.030965288
1.324714 -0.030343275
1.325714 -0.029724664999999997
1.326714 -0.029109459
1.327714 -0.028497665
1.328714 -0.027889281000000002
1.329714 -0.027284306
1.330714 -0.026682741000000003
1.331714 -0.026084582
1.332714 -0.025489824
1.333714 -0.024898466999999997
1.334714 -0.024310499
1.335714 -0.023725918000000002
1.336714 -0.023144716
1.337714 -0.022566886
1.338714 -0.021992421999999998
1.339714 -0.021421314
1.340714 -0.020853557
1.341714 -0.020289142
1.342714 -0.019728061
1.343714 -0.019170307
1.344714 -0.018615875
1.345714 -0.018064755000000002
1.346714 -0.017516940999999998
1.347714 -0.016972426
1.348714 -0.0164312
1.349714 -0.015893258
1.350714 -0.015358590000000002
1.351714 -0.014827189
1.352714 -0.014299047999999998
1.353714 -0.013774156
1.354714 -0.013252503
1.355714 -0.012734083
1.356714 -0.012218881999999999
1.357714 -0.011706893999999999
1.358714 -0.011198108
1.359714 -0.010692513
1.360714 -0.010190099
1.361714 -0.009690857399999999
1.362714 -0.0091947768
1.363714 -0.0087018474
1.364714 -0.008212059800000001
1.365714 -0.0077254044
1.366714 -0.007241871899999999
1.367714 -0.006761453600000001
1.368714 -0.0062841398
1.369714 -0.0058099227
1.370714 -0.0053387936
1.371714 -0.0048707442999999994
1.372714 -0.0044057670000000005
1.373714 -0.0039438539
1.374714 -0.0034849971
1.375714 -0.0030291892
1.376714 -0.002576423
1.377714 -0.0021266909
1.378714 -0.0016799857
1.379714 -0.0012363000999999999
1.380714 -0.0007956268700000001
1.381714 -0.00035795906
1.382714 7.6710467e-05
1.383714 0.0005083887599999999
1.384714 0.0009370830400000001
1.385714 0.0013628005
1.386714 0.0017855486
1.387714 0.0022053348999999996
1.388714 0.0026221676
1.389714 0.0030360549999999997
1.390714 0.0034470064
1.391714 0.0038550312
1.392714 0.0042601400999999995
1.393714 0.0046623448999999996
1.394714 0.0050616582
1.395714 0.0054580934
1.396714 0.005851666
1.397714 0.0062423926
1.398714 0.0066302899
1.399714 0.0070153779
1.400714 0.0073976771
1.401714 0.0077772085
1.402714 0.0081539954
1.403714 0.0085280626
1.404714 0.008899434000000001
1.405714 0.0092681359
1.406714 0.0096341937
1.407714 0.0099976343
1.408714 0.010358484999999999
1.409714 0.010716772
1.410714 0.011072522
1.411714 0.011425761
1.412714 0.011776514
1.413714 0.012124806
1.414714 0.01247066
1.415714 0.012814099
1.416714 0.013155147
1.417714 0.013493821999999999
1.418714 0.013830145
1.419714 0.014164133999999998
1.420714 0.014495809000000002
1.421714 0.014825184
1.422714 0.015152276
1.423714 0.015477102999999999
1.424714 0.015799678
1.425714 0.016120015
1.426714 0.016438130000000002
1.427714 0.016754038000000002
1.428714 0.017067752
1.429714 0.017379288
1.430714 0.017688659
1.431714 0.017995882
1.432714 0.01830097
1.433714 0.018603941
1.434714 0.018904811
1.435714 0.019203595
1.436714 0.019500313000000002
1.437714 0.019794982
1.438714 0.020087619
1.439714 0.020378245
1.440714 0.020666877
1.441714 0.020953536999999998
1.442714 0.021238245
1.443714 0.021521022
1.444714 0.021801888999999998
1.445714 0.022080867
1.446714 0.022357977
1.447714 0.022633244
1.448714 0.022906688
1.449714 0.023178331
1.450714 0.023448198
1.451714 0.02371631
1.452714 0.02398269
1.453714 0.024247360000000003
1.454714 0.024510344000000003
1.455714 0.024771661
1.456714 0.025031336999999997
1.457714 0.025289391999999997
1.458714 0.025545849000000002
1.459714 0.025800732
1.460714 0.02605406
1.461714 0.026305855000000003
1.462714 0.026556139
1.463714 0.026804935999999998
1.464714 0.027052267
1.465714 0.027298153
1.466714 0.02754262
1.467714 0.027785686000000004
1.468714 0.028027378999999998
1.469714 0.028267717999999997
1.470714 0.02850673
1.471714 0.028744436
1.472714 0.028980861
1.473714 0.029216032
1.474714 0.029449971000000002
1.475714 0.029682702999999998
1.476714 0.029914256
1.477714 0.030144653000000004
1.478714 0.030373919000000003
1.479714 0.030602077999999998
1.480714 0.030829158
1.481714 0.031055181
1.482714 0.031280171
1.483714 0.031504150999999994
1.484714 0.031727142
1.485714 0.031949166
1.486714 0.032170245
1.487714 0.032390398
1.488714 0.032609643
1.489714 0.032827994
1.490714 0.033045473
1.491714 0.03326209
1.492714 0.033477863000000004
1.493714 0.033692803
1.494714 0.033906923
1.495714 0.034120231
1.496714 0.034332741
1.497714 0.034544463000000004
1.498714 0.034755404
1.499714 0.034965575000000006
1.500714 0.035174983
1.501714 0.035383636999999996
1.502714 0.035591549
1.503714 0.035798724
1.504714 0.036005175
1.505714 0.036210913000000004
1.506714 0.036415947
1.507714 0.03662029
1.508714 0.036823956
1.509714 0.037026958
1.510714 0.037229309
1.511714 0.037431027
1.512714 0.037632129
1.513714 0.037832628
1.514714 0.038032548
1.515714 0.038231905999999996
1.516714 0.038430719999999995
1.517714 0.038629014
1.518714 0.038826806000000005
1.519714 0.039024118
1.520714 0.039220971
1.521714 0.039417387
1.522714 0.039613387
1.523714 0.039808988000000003
1.524714 0.040004213
1.525714 0.040199081
1.526714 0.040393608
1.527714 0.040587815
1.528714 0.040781716
1.529714 0.040975327
1.530714 0.041168663
1.531714 0.041361738
1.532714 0.041554563
1.533714 0.041747151
1.534714 0.041939513
1.535714 0.04213166
1.536714 0.042323598999999996
1.537714 0.042515341
1.538714 0.042706894
1.539714 0.042898266000000004
1.540714 0.043089464
1.541714 0.043280495
1.542714 0.043471367000000004
1.543714 0.043662084
1.544714 0.043852656
1.545714 0.044043089
1.546714 0.044233387
1.547714 0.04442356
1.548714 0.044613617
1.549714 0.04480356
1.550714 0.044993401
1.551714 0.045183147
1.552714 0.045372802000000004
1.553714 0.045562374999999995
1.554714 0.045751876000000004
1.555714 0.04594131
1.556714 0.046130683000000006
1.557714 0.046320003000000005
1.558714 0.04650928
1.559714 0.046698516
1.560714 0.04688772
1.561714 0.047076895
1.562714 0.047266047
1.563714 0.047455181
1.564714 0.047644301
1.565714 0.047833408
1.566714 0.048022508
1.567714 0.048211598
1.568714 0.048400683
1.569714 0.048589762
1.570714 0.048778835
1.571714 0.048967905000000006
1.572714 0.049156969
1.573714 0.049346028
1.574714 0.049535075000000005
1.575714 0.04972411599999999
1.576714 0.049913145000000006
1.577714 0.050102163000000005
1.578714 0.050291175
1.579714 0.050480174999999995
1.580714 0.05066916900000001
1.581714 0.050858152000000004
1.582714 0.051047135
1.583714 0.051236118
1.584714 0.051425106000000005
1.585714 0.05161410699999999
1.586714 0.051803124
1.587714 0.051992171
1.588714 0.05218124700000001
1.589714 0.05237036999999999
1.590714 0.052559538999999995
1.591714 0.052748772000000006
1.592714 0.052938069000000004
1.593714 0.053127448
1.594714 0.053316914
1.595714 0.053506473000000006
1.596714 0.053696131
1.597714 0.053885898999999994
1.598714 0.054075778000000005
1.599714 0.054265773999999996
1.600714 0.054455892
1.601714 0.054646125999999996
1.602714 0.054836483
1.603714 0.055026961
1.604714 0.055217557
1.605714 0.055408262
1.606714 0.055599079
1.607714 0.05578999999999999
1.608714 0.055981013999999996
1.609714 0.056172122000000005
1.610714 0.05636331000000001
1.611714 0.056554569000000006
1.612714 0.056745892
1.613714 0.056937273
1.614714 0.0571287
1.615714 0.05732016300000001
1.616714 0.057511653999999995
1.617714 0.057703162999999995
1.618714 0.057894678000000005
1.619714 0.058086187
1.620714 0.058277684999999996
1.621714 0.058469165000000003
1.622714 0.058660615
1.623714 0.058852025999999995
1.624714 0.059043383
1.625714 0.059234683
1.626714 0.059425918
1.627714 0.059617078
1.628714 0.059808156
1.629714 0.059999146999999996
1.630714 0.060190039
1.631714 0.060380826
1.632714 0.060571496999999995
1.633714 0.060762052
1.634714 0.060952478
1.635714 0.061142771
1.636714 0.061332923
1.637714 0.061522930999999996
1.638714 0.061712791999999995
1.639714 0.061902496999999994
1.640714 0.062092039
1.641714 0.062281410999999995
1.642714 0.062470609999999996
1.643714 0.062659627
1.644714 0.06284845900000001
1.645714 0.063037098
1.646714 0.06322554
1.647714 0.06341377200000001
1.648714 0.063601794
1.649714 0.063789595
1.650714 0.063977169
1.651714 0.06416451100000001
1.652714 0.064351613
1.653714 0.064538466
1.654714 0.064725062
1.655714 0.064911402
1.656714 0.06509747499999999
1.657714 0.065283274
1.658714 0.065468793
1.659714 0.06565402099999999
1.660714 0.065838959
1.661714 0.066023594
1.662714 0.06620791999999999
1.663714 0.066391932
1.664714 0.066575623
1.665714 0.06675898300000001
1.666714 0.066942
1.667714 0.067124661
1.668714 0.067306956
1.669714 0.06748887199999999
1.670714 0.067670399
1.671714 0.067851518
1.672714 0.068032212
1.673714 0.06821245799999999
1.674714 0.06839224399999999
1.675714 0.068571547
1.676714 0.068750343
1.677714 0.068928616
1.678714 0.069106335
1.679714 0.069283484
1.680714 0.069460034
1.681714 0.069635961
1.682714 0.06981124200000001
1.683714 0.069985859
1.684714 0.070159783
1.685714 0.07033299200000001
1.686714 0.070505467
1.687714 0.07067717999999999
1.688714 0.070848118
1.689714 0.071018259
1.690714 0.071187585
1.691714 0.071356079
1.692714 0.071523717
1.693714 0.07169048800000001
1.694714 0.071856374
1.695714 0.072021363
1.696714 0.072185439
1.697714 0.07234858899999999
1.698714 0.072510797
1.699714 0.072672049
1.700714 0.072832336
1.701714 0.07299163800000001
1.702714 0.073149952
1.703714 0.073307258
1.704714 0.073463545
1.705714 0.073618803
1.706714 0.073773012
1.707714 0.073926168
1.708714 0.074078253
1.709714 0.074229261
1.710714 0.07437917499999999
1.711714 0.074527989
1.712714 0.07467568499999999
1.713714 0.07482225199999999
1.714714 0.07496767800000001
1.715714 0.075111951
1.716714 0.075255061
1.717714 0.075396989
1.718714 0.075537723
1.719714 0.075677253
1.720714 0.07581556
1.721714 0.075952627
1.722714 0.076088443
1.723714 0.076222996
1.724714 0.076356262
1.725714 0.076488231
1.726714 0.076618878
1.727714 0.07674819199999999
1.728714 0.07687615
1.729714 0.077002734
1.730714 0.077127933
1.731714 0.077251723
1.732714 0.077374082
1.733714 0.077494991
1.734714 0.077614433
1.735714 0.07773239
1.736714 0.077848841
1.737714 0.077963766
1.738714 0.078077143
1.739714 0.078188948
1.740714 0.07829916399999999
1.741714 0.078407774
1.742714 0.078514748
1.743714 0.078620069
1.744714 0.078723719
1.745714 0.07882567
1.746714 0.078925904
1.747714 0.079024397
1.748714 0.079121126
1.749714 0.079216075
1.750714 0.079309219
1.751714 0.079400535
1.752714 0.079490006
1.753714 0.079577608
1.754714 0.079663331
1.755714 0.07974715
1.756714 0.079829048
1.757714 0.079909008
1.758714 0.079987012
1.759714 0.080063049
1.760714 0.080137106
1.761714 0.080209167
1.762714 0.08027922600000001
1.763714 0.080347265
1.764714 0.08041327799999999
1.765714 0.080477254
1.766714 0.080539187
1.767714 0.080599065
1.768714 0.080656877
1.769714 0.080712617
1.770714 0.080766279
1.771714 0.08081785600000001
1.772714 0.080867339
1.773714 0.080914714
1.774714 0.080959976
1.775714 0.081003114
1.776714 0.081044115
1.777714 0.08108296899999999
1.778714 0.081119669
1.779714 0.081154198
1.780714 0.081186544
1.781714 0.08121668900000001
1.782714 0.081244629
1.783714 0.081270339
1.784714 0.08129381499999999
1.785714 0.081315031
1.786714 0.081333978
1.787714 0.081350637
1.788714 0.081364991
1.789714 0.081377022
1.790714 0.08138672
1.791714 0.081394066
1.792714 0.08139904199999999
1.793714 0.081401633
1.794714 0.081401819
1.795714 0.08139959
1.796714 0.081394927
1.797714 0.081387814
1.798714 0.081378239
1.799714 0.08136618400000001
1.800714 0.08135163200000001
1.801714 0.081334577
1.802714 0.081315002
1.803714 0.08129288900000001
1.804714 0.08126823200000001
1.805714 0.081241014
1.806714 0.081211224
1.807714 0.081178849
1.808714 0.081143877
1.809714 0.081106299
1.810714 0.0810661
1.811714 0.08102327100000001
1.812714 0.080977805
1.813714 0.080929691
1.814714 0.080878916
1.815714 0.08082547
1.816714 0.08076934599999999
1.817714 0.080710539
1.818714 0.080649037
1.819714 0.080584834
1.820714 0.080517918
1.821714 0.08044828400000001
1.822714 0.080375926
1.823714 0.080300833
1.824714 0.080223003
1.825714 0.080142432
1.826714 0.080059108
1.827714 0.07997303
1.828714 0.079884194
1.829714 0.079792592
1.830714 0.07969822600000001
1.831714 0.079601089
1.832714 0.07950117599999999
1.833714 0.079398486
1.834714 0.07929301400000001
1.835714 0.079184759
1.836714 0.079073722
1.837714 0.078959903
1.838714 0.07884329500000001
1.839714 0.0787239
1.840714 0.078601716
1.841714 0.078476744
1.842714 0.078348984
1.843714 0.07821843
1.844714 0.078085088
1.845714 0.077948952
1.846714 0.07781002799999999
1.847714 0.07766831
1.848714 0.077523798
1.849714 0.07737649099999999
1.850714 0.077226385
1.851714 0.07707348
1.852714 0.076917768
1.853714 0.076759252
1.854714 0.076597923
1.855714 0.07643377800000001
1.856714 0.07626680899999999
1.857714 0.076097011
1.858714 0.075924379
1.859714 0.07574890599999999
1.860714 0.075570581
1.861714 0.07538940400000001
1.862714 0.075205363
1.863714 0.075018452
1.864714 0.074828666
1.865714 0.07463600499999999
1.866714 0.074440456
1.867714 0.07424202
1.868714 0.074040698
1.869714 0.073836482
1.870714 0.073629373
1.871714 0.07341937700000001
1.872714 0.07320649500000001
1.873714 0.072990725
1.874714 0.07277207299999999
1.875714 0.07255054699999999
1.876714 0.07232614999999999
1.877714 0.07209889
1.878714 0.071868778
1.879714 0.07163581899999999
1.880714 0.07140002
1.881714 0.07116139199999999
1.882714 0.070919946
1.883714 0.070675689
1.884714 0.07042862700000001
1.885714 0.070178777
1.886714 0.06992614400000001
1.887714 0.069670734
1.888714 0.06941256
1.889714 0.069151627
1.890714 0.068887946
1.891714 0.068621524
1.892714 0.068352371
1.893714 0.068080495
1.894714 0.067805906
1.895714 0.067528605
1.896714 0.067248603
1.897714 0.066965912
1.898714 0.066680537
1.899714 0.066392485
1.900714 0.06610176100000001
1.901714 0.065808377
1.902714 0.065512338
1.903714 0.065213657
1.904714 0.064912339
1.905714 0.064608391
1.906714 0.06430182300000001
1.907714 0.06399264099999999
1.908714 0.063680857
1.909714 0.063366484
1.910714 0.063049525
1.911714 0.062729989
1.912714 0.06240789099999999
1.913714 0.062083238
1.914714 0.061756045999999995
1.915714 0.061426323000000005
1.916714 0.061094079999999995
1.917714 0.060759333
1.918714 0.060422090000000005
1.919714 0.060082367000000005
1.920714 0.059740181
1.921714 0.059395545
1.922714 0.059048471000000005
1.923714 0.058698973999999994
1.924714 0.058347068
1.925714 0.057992763999999995
1.926714 0.05763607900000001
1.927714 0.057277024999999995
1.928714 0.05691562
1.929714 0.056551868
1.930714 0.05618578900000001
1.931714 0.055817387
1.932714 0.055446679
1.933714 0.055073673000000004
1.934714 0.054698379
1.935714 0.054320809
1.936714 0.053940974999999995
1.937714 0.053558882999999995
1.938714 0.053174549
1.939714 0.052787981
1.940714 0.052399193999999996
1.941714 0.052008207
1.942714 0.051615032
1.943714 0.05121968599999999
1.944714 0.050822186000000005
1.945714 0.050422549
1.946714 0.050020800000000004
1.947714 0.049616961
1.948714 0.049211055999999996
1.949714 0.048803107
1.950714 0.048393139
1.951714 0.047981180000000005
1.952714 0.047567257
1.953714 0.047151395
1.954714 0.046733620999999996
1.955714 0.046313964
1.956714 0.045892451
1.957714 0.045469106
1.958714 0.045043955
1.959714 0.044617022
1.960714 0.044188331000000004
1.961714 0.043757906
1.962714 0.043325769
1.963714 0.042891939000000004
1.964714 0.042456435
1.965714 0.042019278
1.966714 0.041580483
1.967714 0.041140069
1.968714 0.040698051
1.969714 0.040254445
1.970714 0.039809266999999995
1.971714 0.039362532
1.972714 0.038914254
1.973714 0.038464449
1.974714 0.03801313
1.975714 0.037560315000000004
1.976714 0.037106019
1.977714 0.036650256
1.978714 0.03619304
1.979714 0.035734390000000005
1.980714 0.035274322999999996
1.981714 0.034812855
1.982714 0.034350005
1.983714 0.033885794000000004
1.984714 0.033420237
1.985714 0.032953359
1.986714 0.032485177999999997
1.987714 0.032015715
1.988714 0.031544996
1.989714 0.031073045
1.990714 0.030599883999999997
1.991714 0.030125538
1.992714 0.029650034
1.993714 0.029173394000000002
1.994714 0.028695649
1.995714 0.028216823999999998
1.996714 0.027736946000000002
1.997714 0.027256043
1.998714 0.026774142
1.999714 0.026291271
2.000714 0.025807458000000002
2.001714 0.025322728
2.002714 0.02483711
2.003714 0.024350628
2.004714 0.023863309
2.005714 0.023375178
2.006714 0.02288626
2.007714 0.022396579
2.008714 0.021906161
2.009714 0.021415029000000002
2.010714 0.020923208000000002
2.011714 0.02043072
2.012714 0.019937592
2.013714 0.019443847
2.014714 0.01894951
2.015714 0.018454606000000002
2.016714 0.017959163
2.017714 0.017463206000000002
2.018714 0.016966765
2.019714 0.016469866
2.020714 0.015972542
2.021714 0.015474821
2.022714 0.014976734999999998
2.023714 0.014478316000000001
2.024714 0.013979596
2.025714 0.013480606
2.026714 0.012981382
2.027714 0.012481956
2.028714 0.011982361
2.029714 0.011482628
2.030714 0.010982791
2.031714 0.010482881
2.032714 0.0099829282
2.033714 0.009482962900000001
2.034714 0.008983013699999999
2.035714 0.008483108100000001
2.036714 0.0079832724
2.037714 0.007483532700000001
2.038714 0.0069839130000000004
2.039714 0.0064844367
2.040714 0.0059851263
2.041714 0.0054860036
2.042714 0.0049870897999999995
2.043714 0.004488405500000001
2.044714 0.0039899707
2.045714 0.0034918059
2.046714 0.002993931
2.047714 0.0024963667
2.048714 0.0019991337
2.049714 0.0015022535
2.050714 0.0010057479
2.051714 0.00050963977
2.052714 1.3952800999999999e-05
2.053714 -0.00048128840999999995
2.054714 -0.00097605825
2.055714 -0.0014703302
2.056714 -0.0019640767
2.057714 -0.0024572689999999998
2.058714 -0.0029498777
2.059714 -0.0034418721
2.060714 -0.0039332212
2.061714 -0.0044238932
2.062714 -0.0049138554
2.063714 -0.0054030752
2.064714 -0.0058915193
2.065714 -0.0063791544
2.066714 -0.006865946500000001
2.067714 -0.0073518633
2.068714 -0.0078368714
2.069714 -0.0083209379
2.070714 -0.0088040317
2.071714 -0.0092861206
2.072714 -0.0097671742
2.073714 -0.010247162
2.074714 -0.010726055
2.075714 -0.011203826
2.076714 -0.011680447
2.077714 -0.012155892
2.078714 -0.012630135
2.079714 -0.013103153000000001
2.080714 -0.013574921
2.081714 -0.014045417999999999
2.082714 -0.01451462
2.083714 -0.014982508
2.084714 -0.01544906
2.085714 -0.015914255
2.086714 -0.016378076000000002
2.087714 -0.016840501
2.088714 -0.017301512999999998
2.089714 -0.017761093
2.090714 -0.018219222
2.091714 -0.018675881
2.092714 -0.019131053999999998
2.093714 -0.01958472
2.094714 -0.020036861
2.095714 -0.02048746
2.096714 -0.020936495
2.097714 -0.021383948
2.098714 -0.0218298
2.099714 -0.02227403
2.100714 -0.022716619
2.101714 -0.023157548
2.102714 -0.023596795
2.103714 -0.024034339999999998
2.104714 -0.024470162999999996
2.105714 -0.024904244000000002
2.106714 -0.025336561000000004
2.107714 -0.025767093999999997
2.108714 -0.026195825
2.109714 -0.026622731999999996
2.110714 -0.027047796
2.111714 -0.027470997999999996
2.112714 -0.027892319
2.113714 -0.028311740999999998
2.114714 -0.028729244
2.115714 -0.029144812
2.116714 -0.029558426
2.117714 -0.029970071
2.118714 -0.030379727999999998
2.119714 -0.030787382
2.120714 -0.031193014
2.121714 -0.031596611
2.122714 -0.031998154
2.123714 -0.032397627000000005
2.124714 -0.032795017
2.125714 -0.033190302
2.126714 -0.033583469
2.127714 -0.033974499
2.128714 -0.034363376
2.129714 -0.034750081
2.130714 -0.035134595
2.131714 -0.035516900000000004
2.132714 -0.035896978999999996
2.133714 -0.036274811000000004
2.134714 -0.036650375
2.135714 -0.037023655
2.136714 -0.03739463
2.137714 -0.037763282
2.138714 -0.038129592
2.139714 -0.038493541
2.140714 -0.038855113000000004
2.141714 -0.039214286
2.142714 -0.039571046000000006
2.143714 -0.039925377
2.144714 -0.040277262
2.145714 -0.040626689
2.146714 -0.040973641
2.147714 -0.041318109
2.148714 -0.041660076
2.149714 -0.041999531
2.150714 -0.04233646
2.151714 -0.042670858
2.152714 -0.043002708
2.153714 -0.043332003
2.154714 -0.043658732000000006
2.155714 -0.043982884
2.156714 -0.044304453
2.157714 -0.044623428
2.158714 -0.044939798
2.159714 -0.045253555
2.160714 -0.045564689
2.161714 -0.045873193
2.162714 -0.046179054000000004
2.163714 -0.046482266
2.164714 -0.046782818
2.165714 -0.047080705
2.166714 -0.047375914
2.167714 -0.047668439
2.168714 -0.047958273
2.169714 -0.048245402
2.170714 -0.048529822
2.171714 -0.048811527
2.172714 -0.049090501999999994
2.173714 -0.049366744000000004
2.174714 -0.04964024400000001
2.175714 -0.049910997
2.176714 -0.050178991000000006
2.177714 -0.05044422
2.178714 -0.050706671999999994
2.179714 -0.050966343
2.180714 -0.051223225000000004
2.181714 -0.051477313
2.182714 -0.051728589000000005
2.183714 -0.051977055
2.184714 -0.052222697
2.185714 -0.05246551
2.186714 -0.052705489
2.187714 -0.05294262699999999
2.188714 -0.05317691200000001
2.189714 -0.05340834
2.190714 -0.053636904000000006
2.191714 -0.053862604999999994
2.192714 -0.054085429000000004
2.193714 -0.054305373
2.194714 -0.054522435
2.195714 -0.05473661
2.196714 -0.054947898
2.197714 -0.055156292999999995
2.198714 -0.055361788999999995
2.199714 -0.055564387
2.200714 -0.05576408
2.201714 -0.055960868
2.202714 -0.056154747
2.203714 -0.056345714000000005
2.204714 -0.056533772
2.205714 -0.056718912999999996
2.206714 -0.05690113200000001
2.207714 -0.057080429
2.208714 -0.057256798000000005
2.209714 -0.057430239
2.210714 -0.057600753
2.211714 -0.057768333000000005
2.212714 -0.057932979
2.213714 -0.058094691
2.214714 -0.05825347
2.215714 -0.058409315999999996
2.216714 -0.058562226999999994
2.217714 -0.058712205
2.218714 -0.058859248999999995
2.219714 -0.059003365
2.220714 -0.059144554
2.221714 -0.05928281999999999
2.222714 -0.059418164999999995
2.223714 -0.059550593000000006
2.224714 -0.059680111
2.225714 -0.059806724
2.226714 -0.059930433000000005
2.227714 -0.060051249
2.228714 -0.06016917199999999
2.229714 -0.060284208000000006
2.230714 -0.060396362
2.231714 -0.060505635
2.232714 -0.060612039
2.233714 -0.060715572999999995
2.234714 -0.060816243
2.235714 -0.060914054999999995
2.236714 -0.061009015
2.237714 -0.061101123
2.238714 -0.06119039
2.239714 -0.061276817000000004
2.240714 -0.061360409
2.241714 -0.061441171999999995
2.242714 -0.061519118
2.243714 -0.061594247000000005
2.244714 -0.06166657
2.245714 -0.061736093000000006
2.246714 -0.061802828000000004
2.247714 -0.061866780999999996
2.248714 -0.061927957000000006
2.249714 -0.061986368
2.250714 -0.062042027
2.251714 -0.062094937
2.252714 -0.062145112
2.253714 -0.062192563000000006
2.254714 -0.062237296
2.255714 -0.062279328
2.256714 -0.062318664
2.257714 -0.06235531800000001
2.258714 -0.062389298999999995
2.259714 -0.062420621
2.260714 -0.062449288
2.261714 -0.062475319
2.262714 -0.062498724000000005
2.263714 -0.06251951
2.264714 -0.062537694
2.265714 -0.062553288
2.266714 -0.062566309
2.267714 -0.06257676300000001
2.268714 -0.062584667
2.269714 -0.062590034
2.270714 -0.062592875
2.271714 -0.062593207
2.272714 -0.062591041
2.273714 -0.06258639
2.274714 -0.06257927199999999
2.275714 -0.062569691
2.276714 -0.062557665
2.277714 -0.062543212
2.278714 -0.062526338
2.279714 -0.06250705299999999
2.280714 -0.062485377
2.281714 -0.062461314
2.282714 -0.062434882000000004
2.283714 -0.062406091999999996
2.284714 -0.062374951
2.285714 -0.062341476
2.286714 -0.062305678
2.287714 -0.062267575
2.288714 -0.062227173
2.289714 -0.062184489999999995
2.290714 -0.062139536
2.291714 -0.06209233
2.292714 -0.062042882
2.293714 -0.061991211000000004
2.294714 -0.061937334000000004
2.295714 -0.061881263000000006
2.296714 -0.061823013999999996
2.297714 -0.061762606
2.298714 -0.061700057
2.299714 -0.061635382
2.300714 -0.061568599999999994
2.301714 -0.061499723
2.302714 -0.061428774
2.303714 -0.061355764
2.304714 -0.061280711
2.305714 -0.061203633
2.306714 -0.06112454
2.307714 -0.061043451
2.308714 -0.060960376999999996
2.309714 -0.060875334999999996
2.310714 -0.060788344
2.311714 -0.060699414
2.312714 -0.060608558
2.313714 -0.060515798
2.314714 -0.060421146999999994
2.315714 -0.060324615000000005
2.316714 -0.060226221
2.317714 -0.060125982
2.318714 -0.060023915
2.319714 -0.059920036999999995
2.320714 -0.059814367
2.321714 -0.059706921
2.322714 -0.059597724000000005
2.323714 -0.05948678600000001
2.324714 -0.059374131000000004
2.325714 -0.059259782000000004
2.326714 -0.059143757
2.327714 -0.059026078
2.328714 -0.058906764
2.329714 -0.058785838
2.330714 -0.058663322000000004
2.331714 -0.058539235
2.332714 -0.058413599999999996
2.333714 -0.058286438999999995
2.334714 -0.058157776999999994
2.335714 -0.058027630000000004
2.336714 -0.057896023
2.337714 -0.057762972
2.338714 -0.057628501
2.339714 -0.057492632
2.340714 -0.057355383999999995
2.341714 -0.057216774000000005
2.342714 -0.057076826
2.343714 -0.056935549999999994
2.344714 -0.056792970000000005
2.345714 -0.056649104
2.346714 -0.056503969
2.347714 -0.056357583
2.348714 -0.056209957000000005
2.349714 -0.056061108000000005
2.350714 -0.055911054
2.351714 -0.055759807999999994
2.352714 -0.055607379
2.353714 -0.055453787000000004
2.354714 -0.055299042
2.355714 -0.055143160999999996
2.356714 -0.054986151999999996
2.357714 -0.054828031
2.358714 -0.05466881
2.359714 -0.054508499999999994
2.360714 -0.054347113
2.361714 -0.054184668
2.362714 -0.05402118
2.363714 -0.053856662
2.364714 -0.053691125000000006
2.365714 -0.053524593
2.366714 -0.053357076999999996
2.367714 -0.053188601
2.368714 -0.053019175999999994
2.369714 -0.052848825
2.370714 -0.052677566
2.371714 -0.052505423
2.372714 -0.052332412
2.373714 -0.05215855800000001
2.374714 -0.051983877
2.375714 -0.051808392
2.376714 -0.051632128
2.377714 -0.051455100999999996
2.378714 -0.051277335
2.379714 -0.05109885199999999
2.380714 -0.050919672
2.381714 -0.05073981599999999
2.382714 -0.050559301999999993
2.383714 -0.050378148000000005
2.384714 -0.05019637800000001
2.385714 -0.050014007
2.386714 -0.049831048999999995
2.387714 -0.049647526
2.388714 -0.049463450000000006
2.389714 -0.049278843999999995
2.390714 -0.049093721
2.391714 -0.048908097000000005
2.392714 -0.048721982999999996
2.393714 -0.048535402
2.394714 -0.048348363000000005
2.395714 -0.048160888
2.396714 -0.047972988
2.397714 -0.047784679999999996
2.398714 -0.047595979000000004
2.399714 -0.047406906
2.400714 -0.047217475
2.401714 -0.047027701000000005
2.402714 -0.046837603
2.403714 -0.046647197
2.404714 -0.046456502999999996
2.405714 -0.046265535999999996
2.406714 -0.046074312
2.407714 -0.045882848999999996
2.408714 -0.045691166000000005
2.409714 -0.045499275000000006
2.410714 -0.045307196
2.411714 -0.045114939
2.412714 -0.044922522
2.413714 -0.044729956
2.414714 -0.044537254
2.415714 -0.044344430000000004
2.416714 -0.044151492
2.417714 -0.043958449000000004
2.418714 -0.043765313
2.419714 -0.043572093
2.420714 -0.043378794000000005
2.421714 -0.043185425
2.422714 -0.042991992
2.423714 -0.042798500999999996
2.424714 -0.042604961000000004
2.425714 -0.042411374
2.426714 -0.042217749
2.427714 -0.042024095
2.428714 -0.041830414999999996
2.429714 -0.041636717
2.430714 -0.041443011
2.431714 -0.041249304
2.432714 -0.041055609
2.433714 -0.040861932000000004
2.434714 -0.040668287
2.435714 -0.040474682000000005
2.436714 -0.040281133000000004
2.437714 -0.040087651
2.438714 -0.03989425
2.439714 -0.039700945
2.440714 -0.039507751
2.441714 -0.039314682000000004
2.442714 -0.039121756
2.443714 -0.038928987
2.444714 -0.038736392
2.445714 -0.03854399
2.446714 -0.038351793999999995
2.447714 -0.038159822
2.448714 -0.037968089
2.449714 -0.037776612
2.450714 -0.037585406
2.451714 -0.037394484
2.452714 -0.037203863000000004
2.453714 -0.037013555999999996
2.454714 -0.036823575
2.455714 -0.036633929
2.456714 -0.036444628
2.457714 -0.036255686
2.458714 -0.036067108
2.459714 -0.0358789
2.460714 -0.035691069
2.461714 -0.03550362
2.462714 -0.035316555
2.463714 -0.035129878
2.464714 -0.034943590000000004
2.465714 -0.034757692
2.466714 -0.034572184
2.467714 -0.034387069
2.468714 -0.034202347
2.469714 -0.034018015
2.470714 -0.033834076000000005
2.471714 -0.03365053
2.472714 -0.033467376
2.473714 -0.033284618999999994
2.474714 -0.033102256999999996
2.475714 -0.032920294
2.476714 -0.032738736000000004
2.477714 -0.032557582
2.478714 -0.032376840999999996
2.479714 -0.032196514
2.480714 -0.032016609
2.481714 -0.031837131000000005
2.482714 -0.031658084
2.483714 -0.031479477
2.484714 -0.031301312000000005
2.485714 -0.031123596
2.486714 -0.030946333
2.487714 -0.030769526999999998
2.488714 -0.030593181000000004
2.489714 -0.030417301
2.490714 -0.030241886000000003
2.491714 -0.030066937
2.492714 -0.029892457
2.493714 -0.029718441999999998
2.494714 -0.029544893
2.495714 -0.029371809999999998
2.496714 -0.029199188999999997
2.497714 -0.029027031
2.498714 -0.02885533
2.499714 -0.028684089
2.500714 -0.028513305
2.501714 -0.028342975
2.502714 -0.028173099
2.503714 -0.028003679
2.504714 -0.027834714
2.505714 -0.027666209
2.506714 -0.027498163000000003
2.507714 -0.027330581000000003
2.508714 -0.027163464000000002
2.509714 -0.026996818
2.510714 -0.02683065
2.511714 -0.026664964
2.512714 -0.026499768
2.513714 -0.026335064000000002
2.514714 -0.026170863000000003
2.515714 -0.026007168
2.516714 -0.025843986
2.517714 -0.025681325
2.518714 -0.025519187
2.519714 -0.025357582
2.520714 -0.025196510000000002
2.521714 -0.025035979
2.522714 -0.02487599
2.523714 -0.024716547
2.524714 -0.024557652
2.525714 -0.024399304
2.526714 -0.024241502999999998
2.527714 -0.024084249000000002
2.528714 -0.02392754
2.529714 -0.023771371
2.530714 -0.02361574
2.531714 -0.02346064
2.532714 -0.023306065
2.533714 -0.023152007
2.534714 -0.022998458000000003
2.535714 -0.022845408
2.536714 -0.022692846
2.537714 -0.022540762
2.538714 -0.022389145
2.539714 -0.022237978999999998
2.540714 -0.022087255
2.541714 -0.021936958
2.542714 -0.021787078
2.543714 -0.021637599
2.544714 -0.021488512
2.545714 -0.021339803
2.546714 -0.021191461999999998
2.547714 -0.021043478
2.548714 -0.020895842999999997
2.549714 -0.020748547
2.550714 -0.020601583
2.551714 -0.020454946
2.552714 -0.02030863
2.553714 -0.020162629
2.554714 -0.020016941
2.555714 -0.019871563000000002
2.556714 -0.019726492
2.557714 -0.019581727
2.558714 -0.019437265000000002
2.559714 -0.019293107
2.560714 -0.019149249
2.561714 -0.019005692
2.562714 -0.018862431000000002
2.563714 -0.018719466
2.564714 -0.018576793
2.565714 -0.018434410000000002
2.566714 -0.018292311999999998
2.567714 -0.018150495
2.568714 -0.018008953999999997
2.569714 -0.017867684
2.570714 -0.017726677
2.571714 -0.01758593
2.572714 -0.017445434
2.573714 -0.017305183000000002
2.574714 -0.01716517
2.575714 -0.017025389000000002
2.576714 -0.016885833000000003
2.577714 -0.016746495
2.578714 -0.01660737
2.579714 -0.01646845
2.580714 -0.016329731
2.581714 -0.016191206
2.582714 -0.016052868
2.583714 -0.015914714
2.584714 -0.015776737
2.585714 -0.01563893
2.586714 -0.015501289
2.587714 -0.015363807000000002
2.588714 -0.015226479000000001
2.589714 -0.015089297
2.590714 -0.014952254
2.591714 -0.014815343
2.592714 -0.014678555
2.593714 -0.01454188
2.594714 -0.014405310999999999
2.595714 -0.014268837000000001
2.596714 -0.014132447999999999
2.597714 -0.013996132
2.598714 -0.013859878999999999
2.599714 -0.013723676
2.600714 -0.013587509000000001
2.601714 -0.013451367
2.602714 -0.013315235
2.603714 -0.013179101000000002
2.604714 -0.013042948999999998
2.605714 -0.012906764000000001
2.606714 -0.012770534
2.607714 -0.012634241999999999
2.608714 -0.012497873
2.609714 -0.012361413
2.610714 -0.012224843999999999
2.611714 -0.012088152999999999
2.612714 -0.011951324
2.613714 -0.011814343
2.614714 -0.011677192999999999
2.615714 -0.011539862
2.616714 -0.011402334
2.617714 -0.011264595
2.618714 -0.011126634
2.619714 -0.010988438000000001
2.620714 -0.010849995000000001
2.621714 -0.010711293
2.622714 -0.010572323000000002
2.623714 -0.010433076
2.624714 -0.010293542000000001
2.625714 -0.010153714
2.626714 -0.010013585
2.627714 -0.009873149999999999
2.628714 -0.009732402400000001
2.629714 -0.0095913383
2.630714 -0.0094499534
2.631714 -0.009308243899999999
2.632714 -0.0091662063
2.633714 -0.0090238384
2.634714 -0.008881136500000001
2.635714 -0.0087380984
2.636714 -0.0085947213
2.637714 -0.008451002899999999
2.638714 -0.0083069397
2.639714 -0.0081625287
2.640714 -0.0080177655
2.641714 -0.0078726465
2.642714 -0.0077271667
2.643714 -0.0075813216000000004
2.644714 -0.007435105399999999
2.645714 -0.0072885116
2.646714 -0.0071415343
2.647714 -0.006994166299999999
2.648714 -0.006846399600000001
2.649714 -0.0066982262
2.650714 -0.0065496381000000005
2.651714 -0.0064006264
2.652714 -0.0062511819000000005
2.653714 -0.006101295
2.654714 -0.0059509555
2.655714 -0.0058001536999999995
2.656714 -0.005648878899999999
2.657714 -0.0054971206000000005
2.658714 -0.0053448678999999995
2.659714 -0.005192109899999999
2.660714 -0.0050388353
2.661714 -0.0048850325
2.662714 -0.0047306901000000005
2.663714 -0.0045757963
2.664714 -0.004420339200000001
2.665714 -0.0042643071
2.666714 -0.0041076881
2.667714 -0.0039504703
2.668714 -0.0037926417000000005
2.669714 -0.0036341902
2.670714 -0.0034751043
2.671714 -0.0033153727000000003
2.672714 -0.0031549836
2.673714 -0.0029939261
2.674714 -0.0028321894000000003
2.675714 -0.0026697629
2.676714 -0.0025066371
2.677714 -0.0023428021
2.678714 -0.0021782495
2.679714 -0.0020129706
2.680714 -0.0018469582000000002
2.681714 -0.0016802051
2.682714 -0.0015127051
2.683714 -0.001344453
2.684714 -0.0011754439
2.685714 -0.0010056737
2.686714 -0.0008351392400000001
2.687714 -0.0006638379499999999
2.688714 -0.00049176801
2.689714 -0.00031892814
2.690714 -0.00014531773
2.691714 2.9063241000000002e-05
2.692714 0.00020421435000000002
2.693714 0.00038013463
2.694714 0.00055682281
2.695714 0.0007342771799999999
2.696714 0.00091249576
2.697714 0.0010914764
2.698714 0.0012712168
2.699714 0.0014517142999999999
2.700714 0.0016329663
2.701714 0.0018149701999999998
2.702714 0.0019977231
2.703714 0.0021812226
2.704714 0.002365466
2.705714 0.0025504509
2.706714 0.0027361746
2.707714 0.002922635
2.708714 0.0031098301
2.709714 0.0032977583
2.710714 0.0034864177
2.711714 0.0036758076
2.712714 0.0038659269
2.713714 0.0040567753
2.714714 0.0042483530999999995
2.715714 0.004440660999999999
2.716714 0.0046337002
2.717714 0.0048274727
2.718714 0.0050219813
2.719714 0.005217229
2.720714 0.0054132201
2.721714 0.0056099587
2.722714 0.0058074504
2.723714 0.0060057006
2.724714 0.0062047162
2.725714 0.0064045031
2.726714 0.006605069200000001
2.727714 0.0068064212
2.728714 0.0070085662
2.729714 0.0072115123
2.730714 0.007415265999999999
2.731714 0.0076198347
2.732714 0.0078252247
2.733714 0.008031442100000001
2.734714 0.008238492600000001
2.735714 0.0084463805
2.736714 0.0086551096
2.737714 0.0088646833
2.738714 0.009075104799999999
2.739714 0.0092863746
2.740714 0.0094984942
2.741714 0.0097114636
2.742714 0.0099252815
2.743714 0.010139947
2.744714 0.010355457
2.745714 0.010571809
2.746714 0.010789
2.747714 0.011007026
2.748714 0.011225881
2.749714 0.011445562000000001
2.750714 0.011666061
2.751714 0.011887373
2.752714 0.012109491
2.753714 0.012332409
2.754714 0.012556117
2.755714 0.012780608
2.756714 0.013005872
2.757714 0.013231899
2.758714 0.013458681
2.759714 0.013686203999999999
2.760714 0.01391446
2.761714 0.014143436
2.762714 0.014373119
2.763714 0.014603496
2.764714 0.014834553999999998
2.765714 0.015066282
2.766714 0.015298665999999999
2.767714 0.015531693000000001
2.768714 0.01576535
2.769714 0.015999626
2.770714 0.01623451
2.771714 0.01646999
2.772714 0.016706057
2.773714 0.016942702
2.774714 0.017179917000000003
2.775714 0.017417693999999997
2.776714 0.017656028
2.777714 0.017894914
2.778714 0.018134346
2.779714 0.018374324
2.780714 0.018614842
2.781714 0.018855900000000002
2.782714 0.019097497
2.783714 0.019339632
2.784714 0.019582306
2.785714 0.019825518
2.786714 0.020069268
2.787714 0.020313558
2.788714 0.020558388
2.789714 0.020803759
2.790714 0.021049668
2.791714 0.021296117
2.792714 0.021543105
2.793714 0.021790632
2.794714 0.022038695
2.795714 0.022287293
2.796714 0.022536423
2.797714 0.022786082
2.798714 0.023036265
2.799714 0.023286969
2.800714 0.023538187
2.801714 0.023789913
2.802714 0.024042139
2.803714 0.024294856
2.804714 0.024548054000000003
2.805714 0.024801720000000003
2.806714 0.025055843
2.807714 0.025310408
2.808714 0.025565398
2.809714 0.025820799
2.810714 0.026076593000000002
2.811714 0.026332759
2.812714 0.026589277
2.813714 0.026846127
2.814714 0.027103288
2.815714 0.027360735
2.816714 0.027618446999999997
2.817714 0.0278764
2.818714 0.028134571
2.819714 0.028392940000000002
2.820714 0.028651481
2.821714 0.028910174000000004
2.822714 0.029168997000000002
2.823714 0.029427928000000003
2.824714 0.029686946000000002
2.825714 0.029946030999999998
2.826714 0.030205166
2.827714 0.030464333
2.828714 0.030723513999999997
2.829714 0.030982692
2.830714 0.03124185
2.831714 0.03150097
2.832714 0.031760038000000004
2.833714 0.032019039
2.834714 0.032277955
2.835714 0.032536773
2.836714 0.032795474
2.837714 0.033054044000000005
2.838714 0.033312466
2.839714 0.033570723999999996
2.840714 0.033828802
2.841714 0.034086686
2.842714 0.034344359
2.843714 0.034601806
2.844714 0.034859008
2.845714 0.035115954
2.846714 0.035372627000000004
2.847714 0.035629014
2.848714 0.035885102
2.849714 0.036140878
2.850714 0.036396328
2.851714 0.036651443
2.852714 0.036906212
2.853714 0.037160623000000004
2.854714 0.037414668
2.855714 0.037668334
2.856714 0.037921613
2.857714 0.038174496
2.858714 0.038426975
2.859714 0.038679037
2.860714 0.038930675
2.861714 0.039181878999999996
2.862714 0.039432634
2.863714 0.03968293
2.864714 0.039932755
2.865714 0.040182093
2.866714 0.040430931
2.867714 0.04067925
2.868714 0.040927035
2.869714 0.041174266
2.870714 0.041420927
2.871714 0.041666994
2.872714 0.041912447
2.873714 0.042157262
2.874714 0.042401417
2.875714 0.042644888
2.876714 0.042887649
2.877714 0.043129674
2.878714 0.043370936
2.879714 0.043611409
2.880714 0.043851067
2.881714 0.044089882
2.882714 0.044327826
2.883714 0.044564874000000004
2.884714 0.044800995999999996
2.885714 0.045036167
2.886714 0.045270356
2.887714 0.045503542
2.888714 0.045735697
2.889714 0.045966796
2.890714 0.046196816
2.891714 0.046425732
2.892714 0.046653522
2.893714 0.046880164999999994
2.894714 0.047105644
2.895714 0.047329935000000004
2.896714 0.047553022
2.897714 0.047774889
2.898714 0.047995517
2.899714 0.048214892999999995
2.900714 0.048433002999999995
2.901714 0.048649829
2.902714 0.048865360000000004
2.903714 0.049079588
2.904714 0.049292494
2.905714 0.049504067
2.906714 0.04971429
2.907714 0.049923157
2.908714 0.050130655
2.909714 0.050336768999999996
2.910714 0.050541479
2.911714 0.050744780999999996
2.912714 0.050946657
2.913714 0.051147089
2.914714 0.051346066
2.915714 0.051543571
2.916714 0.051739585
2.917714 0.051934097
2.918714 0.05212709100000001
2.919714 0.052318547
2.920714 0.052508450000000005
2.921714 0.052696781
2.922714 0.052883528000000006
2.923714 0.05306867
2.924714 0.053252192000000004
2.925714 0.053434086000000006
2.926714 0.053614326000000004
2.927714 0.053792901
2.928714 0.053969794
2.929714 0.054144993
2.930714 0.054318480999999995
2.931714 0.054490246
2.932714 0.054660270999999996
2.933714 0.054828537
2.934714 0.054995029
2.935714 0.055159727000000006
2.936714 0.055322616
2.937714 0.055483682000000006
2.938714 0.055642897000000004
2.939714 0.05580025
2.940714 0.055955711000000005
2.941714 0.056109263
2.942714 0.056260882
2.943714 0.056410546
2.944714 0.05655823
2.945714 0.056703913
2.946714 0.05684755700000001
2.947714 0.056989148
2.948714 0.057128653999999994
2.949714 0.057266047
2.950714 0.057401299
2.951714 0.05753438500000001
2.952714 0.057665282
2.953714 0.057793962
2.954714 0.05792039399999999
2.955714 0.05804456300000001
2.956714 0.058166437999999994
2.957714 0.058286003
2.958714 0.058403233000000006
2.959714 0.058518111000000005
2.960714 0.058630615000000004
2.961714 0.058740732
2.962714 0.058848446
2.963714 0.058953743
2.964714 0.059056614
2.965714 0.059157039999999994
2.966714 0.059255015
2.967714 0.059350528
2.968714 0.059443573000000006
2.969714 0.059534144
2.970714 0.059622235
2.971714 0.059707835
2.972714 0.059790938
2.973714 0.059871544
2.974714 0.059949647
2.975714 0.060025235999999996
2.976714 0.060098309999999995
2.977714 0.060168857
2.978714 0.060236879
2.979714 0.060302363000000005
2.980714 0.060365302
2.981714 0.060425693
2.982714 0.060483522
2.983714 0.060538778999999994
2.984714 0.060591451
2.985714 0.060641533
2.986714 0.060689006999999996
2.987714 0.060733862000000007
2.988714 0.060776086
2.989714 0.060815667000000004
2.990714 0.060852588
2.991714 0.060886831
2.992714 0.060918386000000005
2.993714 0.060947233999999996
2.994714 0.060973357
2.995714 0.060996745000000005
2.996714 0.061017374
2.997714 0.061035232
2.998714 0.061050302
2.999714 0.061062566
3.000714 0.061072008000000004
3.001714 0.061078613999999996
3.002714 0.061082368000000005
3.003714 0.061083253000000004
3.004714 0.061081257
3.005714 0.061076367
3.006714 0.061068567
3.007714 0.061057846
3.008714 0.06104419
3.009714 0.061027589
3.010714 0.061008026
3.011714 0.060985493
3.012714 0.060959980999999996
3.013714 0.060931482999999995
3.014714 0.06089998099999999
3.015714 0.060865469
3.016714 0.060827937
3.017714 0.060787378
3.018714 0.06074378
3.019714 0.060697133
3.020714 0.060647429
3.021714 0.060594657999999996
3.022714 0.060538813999999996
3.023714 0.06047989
3.024714 0.060417876
3.025714 0.06035277
3.026714 0.060284563000000006
3.027714 0.060213247
3.028714 0.060138822
3.029714 0.060061284000000006
3.030714 0.059980625999999995
3.031714 0.059896847
3.032714 0.059809949
3.033714 0.059719931000000004
3.034714 0.059626793000000004
3.035714 0.05953054099999999
3.036714 0.059431174
3.037714 0.059328694
3.038714 0.059223105000000005
3.039714 0.059114414000000004
3.040714 0.05900262
3.041714 0.05888773
3.042714 0.058769748999999996
3.043714 0.058648676999999996
3.044714 0.058524520000000003
3.045714 0.058397278000000004
3.046714 0.058266956999999994
3.047714 0.058133563
3.048714 0.057997089
3.049714 0.057857536
3.050714 0.05771491
3.051714 0.057569204
3.052714 0.05742042
3.053714 0.05726855
3.054714 0.057113596
3.055714 0.056955556
3.056714 0.056794425
3.057714 0.05663019800000001
3.058714 0.056462875
3.059714 0.056292443000000005
3.060714 0.056118902000000005
3.061714 0.055942254
3.062714 0.055762485
3.063714 0.055579597
3.064714 0.055393582
3.065714 0.055204436999999995
3.066714 0.055012159000000005
3.067714 0.05481675
3.068714 0.054618204000000004
3.069714 0.054416514
3.070714 0.054211688
3.071714 0.054003717
3.072714 0.05379260400000001
3.073714 0.053578347000000005
3.074714 0.053360948000000005
3.075714 0.053140405
3.076714 0.052916724
3.077714 0.052689912
3.078714 0.052459969
3.079714 0.05222689900000001
3.080714 0.051990716
3.081714 0.05175141899999999
3.082714 0.051509023999999994
3.083714 0.051263534000000006
3.084714 0.051014964
3.085714 0.050763326
3.086714 0.050508627
3.087714 0.050250882999999996
3.088714 0.049990107
3.089714 0.049726309999999996
3.090714 0.049459509
3.091714 0.049189717
3.092714 0.048916944
3.093714 0.048641203
3.094714 0.048362507
3.095714 0.048080873
3.096714 0.047796307
3.097714 0.047508825
3.098714 0.047218439
3.099714 0.046925156
3.100714 0.046628989999999995
3.101714 0.046329948
3.102714 0.046028043
3.103714 0.045723282
3.104714 0.045415678
3.105714 0.045105236
3.106714 0.044791968
3.107714 0.044475886
3.108714 0.044156995
3.109714 0.043835309999999995
3.110714 0.043510841
3.111714 0.043183594000000006
3.112714 0.042853583
3.113714 0.042520819
3.114714 0.042185311999999996
3.115714 0.041847076
3.116714 0.041506122
3.117714 0.041162461
3.118714 0.040816105
3.119714 0.040467066
3.120714 0.040115355
3.121714 0.039760987
3.122714 0.03940397
3.123714 0.039044318999999994
3.124714 0.038682044
3.125714 0.038317157000000004
3.126714 0.037949674999999995
3.127714 0.037579608
3.128714 0.037206968
3.129714 0.036831771
3.130714 0.036454032000000004
3.131714 0.036073764
3.132714 0.035690982
3.133714 0.035305702
3.134714 0.034917941
3.135714 0.034527716
3.136714 0.034135045
3.137714 0.033739946
3.138714 0.033342437
3.139714 0.032942535
3.140714 0.032540262
3.141714 0.032135638
3.142714 0.031728682
3.143714 0.031319418
3.144714 0.030907862999999997
3.145714 0.030494042000000002
3.146714 0.030077973
3.147714 0.029659678999999998
3.148714 0.029239181
3.149714 0.028816503
3.150714 0.028391668
3.151714 0.027964701
3.152714 0.027535625999999997
3.153714 0.027104464
3.154714 0.026671245
3.155714 0.026235990999999997
3.156714 0.02579873
3.157714 0.025359485999999997
3.158714 0.024918286
3.159714 0.024475160000000003
3.160714 0.024030135
3.161714 0.023583238
3.162714 0.023134499
3.163714 0.022683946
3.164714 0.022231606
3.165714 0.021777506
3.166714 0.021321674000000002
3.167714 0.020864139
3.168714 0.020404927
3.169714 0.019944063
3.170714 0.019481574
3.171714 0.019017486
3.172714 0.018551822000000003
3.173714 0.018084605
3.174714 0.01761586
3.175714 0.017145611
3.176714 0.016673878
3.177714 0.016200685000000003
3.178714 0.015726054
3.179714 0.015250007000000001
3.180714 0.014772565999999999
3.181714 0.014293753
3.182714 0.01381359
3.183714 0.013332101
3.184714 0.012849309
3.185714 0.012365237
3.186714 0.011879909000000001
3.187714 0.011393351
3.188714 0.010905586
3.189714 0.010416640999999999
3.190714 0.009926541700000001
3.191714 0.0094353141
3.192714 0.008942985700000001
3.193714 0.0084495827
3.194714 0.0079551326
3.195714 0.0074596632
3.196714 0.006963202799999999
3.197714 0.006465778300000001
3.198714 0.0059674177
3.199714 0.0054681495
3.200714 0.004968002
3.201714 0.0044670032
3.202714 0.0039651815
3.203714 0.0034625656999999997
3.204714 0.0029591841999999998
3.205714 0.002455066
3.206714 0.0019502404
3.207714 0.0014447368000000001
3.208714 0.00093858489
3.209714 0.00043181481
3.210714 -7.5543073e-05
3.211714 -0.00058345795
3.212714 -0.0010918988
3.213714 -0.001600834
3.214714 -0.002110232
3.215714 -0.0026200605
3.216714 -0.0031302872
3.217714 -0.0036408793999999998
3.218714 -0.0041518043999999995
3.219714 -0.0046630292
3.220714 -0.0051745205999999995
3.221714 -0.005686246
3.222714 -0.0061981722
3.223714 -0.0067102657
3.224714 -0.0072224946000000005
3.225714 -0.007734826100000001
3.226714 -0.0082472274
3.227714 -0.0087596665
3.228714 -0.0092721115
3.229714 -0.009784531
3.230714 -0.010296894000000001
3.231714 -0.01080917
3.232714 -0.011321327999999999
3.233714 -0.011833339
3.234714 -0.012345173
3.235714 -0.012856799
3.236714 -0.013368191
3.237714 -0.01387932
3.238714 -0.014390158
3.239714 -0.014900674999999999
3.240714 -0.015410846
3.241714 -0.015920644
3.242714 -0.016430041
3.243714 -0.01693901
3.244714 -0.017447525000000002
3.245714 -0.017955560000000002
3.246714 -0.018463087
3.247714 -0.01897008
3.248714 -0.019476513
3.249714 -0.01998236
3.250714 -0.020487592
3.251714 -0.020992183
3.252714 -0.021496104000000002
3.253714 -0.021999328
3.254714 -0.022501826
3.255714 -0.023003568999999998
3.256714 -0.023504527
3.257714 -0.024004671
3.258714 -0.024503966999999998
3.259714 -0.025002388
3.260714 -0.0254999
3.261714 -0.025996473000000003
3.262714 -0.02649207
3.263714 -0.026986661000000002
3.264714 -0.027480209000000002
3.265714 -0.027972684
3.266714 -0.02846405
3.267714 -0.028954272
3.268714 -0.029443314999999998
3.269714 -0.029931148
3.270714 -0.030417732
3.271714 -0.030903035000000002
3.272714 -0.031387026
3.273714 -0.031869668999999996
3.274714 -0.03235093
3.275714 -0.032830777000000005
3.276714 -0.033309177
3.277714 -0.033786101
3.278714 -0.034261515
3.279714 -0.03473539
3.280714 -0.035207695
3.281714 -0.0356784
3.282714 -0.036147473
3.283714 -0.036614886
3.284714 -0.037080608
3.285714 -0.037544614000000004
3.286714 -0.03800687
3.287714 -0.038467348
3.288714 -0.038926015
3.289714 -0.039382844
3.290714 -0.039837803
3.291714 -0.040290862999999996
3.292714 -0.040741992000000005
3.293714 -0.041191161
3.294714 -0.041638335
3.295714 -0.042083487
3.296714 -0.042526581
3.297714 -0.042967591
3.298714 -0.043406486
3.299714 -0.043843232999999995
3.300714 -0.044277802
3.301714 -0.044710166
3.302714 -0.045140294
3.303714 -0.045568160999999996
3.304714 -0.045993741
3.305714 -0.046417004000000005
3.306714 -0.046837926
3.307714 -0.047256486
3.308714 -0.047672656
3.309714 -0.048086414
3.310714 -0.048497735
3.311714 -0.048906601
3.312714 -0.049312989
3.313714 -0.049716873999999994
3.314714 -0.05011824
3.315714 -0.050517061
3.316714 -0.050913321
3.317714 -0.051306991
3.318714 -0.051698054
3.319714 -0.052086484999999995
3.320714 -0.052472255999999995
3.321714 -0.05285535
3.322714 -0.053235737000000005
3.323714 -0.053613393999999995
3.324714 -0.053988292
3.325714 -0.05436040799999999
3.326714 -0.054729707
3.327714 -0.05509617
3.328714 -0.055459765
3.329714 -0.055820459999999995
3.330714 -0.056178228
3.331714 -0.056533037999999994
3.332714 -0.056884869
3.333714 -0.057233684
3.334714 -0.057579455
3.335714 -0.057922152
3.336714 -0.05826175299999999
3.337714 -0.058598223000000005
3.338714 -0.058931537
3.339714 -0.059261668
3.340714 -0.05958858499999999
3.341714 -0.059912266
3.342714 -0.060232682
3.343714 -0.06054981500000001
3.344714 -0.060863636000000006
3.345714 -0.061174121
3.346714 -0.061481248
3.347714 -0.061784999
3.348714 -0.062085351000000004
3.349714 -0.062382284999999996
3.350714 -0.06267578
3.351714 -0.06296581700000001
3.352714 -0.06325238500000001
3.353714 -0.063535461
3.354714 -0.063815032
3.355714 -0.06409108200000001
3.356714 -0.06436359800000001
3.357714 -0.064632564
3.358714 -0.06489796199999999
3.359714 -0.06515978
3.360714 -0.065418007
3.361714 -0.065672625
3.362714 -0.065923622
3.363714 -0.066170981
3.364714 -0.066414685
3.365714 -0.066654716
3.366714 -0.066891062
3.367714 -0.067123707
3.368714 -0.067352626
3.369714 -0.067577808
3.370714 -0.067799236
3.371714 -0.068016886
3.372714 -0.068230741
3.373714 -0.068440783
3.374714 -0.068646995
3.375714 -0.06884936
3.376714 -0.06904786
3.377714 -0.069242477
3.378714 -0.069433195
3.379714 -0.06962
3.380714 -0.069802877
3.381714 -0.069981813
3.382714 -0.070156791
3.383714 -0.07032780599999999
3.384714 -0.070494844
3.385714 -0.070657895
3.386714 -0.07081694799999999
3.387714 -0.070971996
3.388714 -0.071123027
3.389714 -0.071270036
3.390714 -0.071413012
3.391714 -0.071551948
3.392714 -0.07168683199999999
3.393714 -0.071817654
3.394714 -0.071944407
3.395714 -0.07206708
3.396714 -0.072185666
3.397714 -0.072300155
3.398714 -0.072410528
3.399714 -0.072516786
3.400714 -0.072618912
3.401714 -0.072716892
3.402714 -0.07281072300000001
3.403714 -0.072900386
3.404714 -0.072985876
3.405714 -0.073067186
3.406714 -0.073144305
3.407714 -0.073217222
3.408714 -0.073285931
3.409714 -0.073350425
3.410714 -0.07341069900000001
3.411714 -0.073466747
3.412714 -0.073518569
3.413714 -0.073566154
3.414714 -0.073609507
3.415714 -0.07364862200000001
3.416714 -0.073683495
3.417714 -0.073714129
3.418714 -0.073740527
3.419714 -0.07376268
3.420714 -0.073780597
3.421714 -0.073794281
3.422714 -0.073803728
3.423714 -0.07380895
3.424714 -0.073809945
3.425714 -0.073806714
3.426714 -0.073799264
3.427714 -0.073787599
3.428714 -0.07377172
3.429714 -0.07375163800000001
3.430714 -0.073727354
3.431714 -0.073698873
3.432714 -0.073666201
3.433714 -0.073629344
3.434714 -0.07358830200000001
3.435714 -0.073543086
3.436714 -0.073493697
3.437714 -0.07344014
3.438714 -0.073382416
3.439714 -0.073320535
3.440714 -0.073254493
3.441714 -0.073184294
3.442714 -0.07310994600000001
3.443714 -0.073031447
3.444714 -0.072948803
3.445714 -0.07286200999999999
3.446714 -0.07277107199999999
3.447714 -0.07267599599999999
3.448714 -0.072576781
3.449714 -0.072473433
3.450714 -0.072365953
3.451714 -0.072254339
3.452714 -0.072138605
3.453714 -0.07201875
3.454714 -0.071894785
3.455714 -0.071766716
3.456714 -0.07163455
3.457714 -0.07149829199999999
3.458714 -0.071357953
3.459714 -0.071213546
3.460714 -0.071065081
3.461714 -0.070912566
3.462714 -0.070756016
3.463714 -0.070595439
3.464714 -0.070430851
3.465714 -0.070262264
3.466714 -0.07008969
3.467714 -0.06991314
3.468714 -0.069732632
3.469714 -0.069548172
3.470714 -0.069359771
3.471714 -0.069167448
3.472714 -0.068971206
3.473714 -0.068771065
3.474714 -0.06856703
3.475714 -0.068359112
3.476714 -0.068147323
3.477714 -0.067931676
3.478714 -0.06771218
3.479714 -0.067488849
3.480714 -0.06726169400000001
3.481714 -0.067030726
3.482714 -0.066795963
3.483714 -0.06655741
3.484714 -0.066315086
3.485714 -0.066069007
3.486714 -0.065819192
3.487714 -0.065565651
3.488714 -0.065308402
3.489714 -0.065047463
3.490714 -0.06478285099999999
3.491714 -0.064514583
3.492714 -0.064242684
3.493714 -0.063967169
3.494714 -0.063688058
3.495714 -0.063405372
3.496714 -0.06311913
3.497714 -0.062829355
3.498714 -0.06253607
3.499714 -0.062239292
3.500714 -0.061939046000000005
3.501714 -0.061635353
3.502714 -0.061328231999999996
3.503714 -0.061017706000000005
3.504714 -0.060703797
3.505714 -0.060386524999999996
3.506714 -0.060065911
3.507714 -0.059741974
3.508714 -0.059414736
3.509714 -0.059084222000000006
3.510714 -0.058750447000000004
3.511714 -0.058413431
3.512714 -0.058073195
3.513714 -0.057729763999999996
3.514714 -0.057383155
3.515714 -0.057033385
3.516714 -0.056680478
3.517714 -0.056324451
3.518714 -0.055965321000000005
3.519714 -0.055603113
3.520714 -0.055237848
3.521714 -0.054869545000000006
3.522714 -0.054498221
3.523714 -0.054123899
3.524714 -0.053746602000000004
3.525714 -0.053366355
3.526714 -0.05298318
3.527714 -0.052597099999999994
3.528714 -0.052208133
3.529714 -0.051816308
3.530714 -0.051421655000000004
3.531714 -0.051024195
3.532714 -0.050623959
3.533714 -0.050220970000000004
3.534714 -0.049815256999999995
3.535714 -0.049406855000000006
3.536714 -0.048995786
3.537714 -0.048582084
3.538714 -0.04816578
3.539714 -0.047746903
3.540714 -0.047325486
3.541714 -0.046901559
3.542714 -0.046475156
3.543714 -0.046046305
3.544714 -0.045615042
3.545714 -0.045181395
3.546714 -0.044745399
3.547714 -0.044307084000000004
3.548714 -0.043866481
3.549714 -0.043423619000000004
3.550714 -0.042978534
3.551714 -0.042531252
3.552714 -0.042081808
3.553714 -0.041630227
3.554714 -0.041176545
3.555714 -0.040720787
3.556714 -0.040262987
3.557714 -0.039803176
3.558714 -0.039341382
3.559714 -0.038877636
3.560714 -0.038411971999999996
3.561714 -0.037944419
3.562714 -0.037475009
3.563714 -0.037003774
3.564714 -0.036530744000000004
3.565714 -0.036055953
3.566714 -0.035579433
3.567714 -0.035101218999999996
3.568714 -0.034621343
3.569714 -0.034139838000000006
3.570714 -0.033656735
3.571714 -0.033172066
3.572714 -0.032685866
3.573714 -0.032198167
3.574714 -0.031709002
3.575714 -0.031218400999999996
3.576714 -0.030726395
3.577714 -0.030233015000000002
3.578714 -0.029738294
3.579714 -0.029242260000000003
3.580714 -0.028744942000000002
3.581714 -0.028246373
3.582714 -0.027746579
3.583714 -0.027245588999999997
3.584714 -0.026743434
3.585714 -0.026240142
3.586714 -0.025735740000000003
3.587714 -0.025230256000000003
3.588714 -0.024723721
3.589714 -0.024216164999999998
3.590714 -0.023707616
3.591714 -0.023198106
3.592714 -0.022687664
3.593714 -0.022176321000000002
3.594714 -0.021664108
3.595714 -0.021151059
3.596714 -0.020637205999999998
3.597714 -0.020122582
3.598714 -0.01960722
3.599714 -0.019091156999999997
3.600714 -0.018574425000000002
3.601714 -0.018057062999999998
3.602714 -0.017539105
3.603714 -0.017020588
3.604714 -0.016501549
3.605714 -0.015982025
3.606714 -0.015462055
3.607714 -0.014941675
3.608714 -0.014420926
3.609714 -0.013899844
3.610714 -0.013378468000000001
3.611714 -0.012856837000000001
3.612714 -0.012334989
3.613714 -0.011812963
3.614714 -0.011290797
3.615714 -0.010768529
3.616714 -0.010246196
3.617714 -0.0097238357
3.618714 -0.0092014845
3.619714 -0.0086791792
3.620714 -0.0081569546
3.621714 -0.0076348457
3.622714 -0.0071128874
3.623714 -0.0065911125
3.624714 -0.0060695533
3.625714 -0.0055482418
3.626714 -0.0050272098
3.627714 -0.0045064877
3.628714 -0.0039861053999999995
3.629714 -0.003466093
3.630714 -0.0029464796
3.631714 -0.0024272945999999998
3.632714 -0.0019085666
3.633714 -0.0013903251
3.634714 -0.0008725991399999999
3.635714 -0.00035541821
3.636714 0.00016118791999999998
3.637714 0.00067718897
3.638714 0.0011925543
3.639714 0.0017072525000000002
3.640714 0.002221252
3.641714 0.0027345206
3.642714 0.0032470252000000002
3.643714 0.0037587331000000002
3.644714 0.0042696105
3.645714 0.0047796239
3.646714 0.005288739
3.647714 0.0057969221
3.648714 0.0063041392
3.649714 0.006810356700000001
3.650714 0.0073155403
3.651714 0.0078196572
3.652714 0.008322674700000001
3.653714 0.0088245601
3.654714 0.0093252806
3.655714 0.009824804900000001
3.656714 0.010323102
3.657714 0.010820139
3.658714 0.011315887
3.659714 0.011810313
3.660714 0.012303387999999998
3.661714 0.012795081000000002
3.662714 0.013285360000000001
3.663714 0.013774195000000001
3.664714 0.014261554
3.665714 0.014747404
3.666714 0.015231714
3.667714 0.015714452
3.668714 0.016195583
3.669714 0.016675076
3.670714 0.017152897
3.671714 0.017629011
3.672714 0.018103384
3.673714 0.018575983
3.674714 0.019046772
3.675714 0.019515719
3.676714 0.019982789
3.677714 0.020447950000000003
3.678714 0.020911166
3.679714 0.021372407
3.680714 0.021831639
3.681714 0.022288829
3.682714 0.022743949
3.683714 0.023196967000000002
3.684714 0.023647849999999998
3.685714 0.024096572
3.686714 0.024543103
3.687714 0.024987417
3.688714 0.025429484000000002
3.689714 0.025869277
3.690714 0.026306772000000003
3.691714 0.026741941
3.692714 0.027174761999999998
3.693714 0.02760521
3.694714 0.028033264
3.695714 0.028458898
3.696714 0.028882091000000002
3.697714 0.029302822000000003
3.698714 0.02972107
3.699714 0.030136816
3.700714 0.030550041
3.701714 0.030960722
3.702714 0.031368842
3.703714 0.031774382999999996
3.704714 0.032177326
3.705714 0.032577652
3.706714 0.032975344
3.707714 0.033370382
3.708714 0.033762748
3.709714 0.03415242
3.710714 0.034539378
3.711714 0.034923604
3.712714 0.035305077
3.713714 0.035683773
3.714714 0.036059668999999996
3.715714 0.036432745
3.716714 0.036802975
3.717714 0.037170335
3.718714 0.037534803
3.719714 0.037896350999999995
3.720714 0.038254957
3.721714 0.038610594
3.722714 0.038963239000000004
3.723714 0.039312869
3.724714 0.039659458
3.725714 0.040002985
3.726714 0.040343427
3.727714 0.040680761
3.728714 0.041014966
3.729714 0.041346021999999996
3.730714 0.041673908999999995
3.731714 0.041998609
3.732714 0.042320101
3.733714 0.042638372
3.734714 0.0429534
3.735714 0.043265172
3.736714 0.043573673
3.737714 0.043878885
3.738714 0.044180792999999996
3.739714 0.044479381
3.740714 0.044774634
3.741714 0.045066536000000004
3.742714 0.045355074999999995
3.743714 0.045640234
3.744714 0.045921997
3.745714 0.046200352
3.746714 0.046475281
3.747714 0.04674677
3.748714 0.047014808
3.749714 0.047279378999999996
3.750714 0.04754047
3.751714 0.047798065
3.752714 0.048052156
3.753714 0.048302727999999996
3.754714 0.04854977
3.755714 0.048793273
3.756714 0.049033226000000006
3.757714 0.049269624
3.758714 0.049502455
3.759714 0.049731712
3.760714 0.04995738300000001
3.761714 0.050179468
3.762714 0.050397962000000004
3.763714 0.050612853000000006
3.764714 0.050824140999999996
3.765714 0.05103182
3.766714 0.051235885
3.767714 0.051436329
3.768714 0.051633151999999995
3.769714 0.051826349
3.770714 0.052015913999999996
3.771714 0.052201847
3.772714 0.052384136
3.773714 0.052562780999999996
3.774714 0.052737776
3.775714 0.052909121999999996
3.776714 0.053076807
3.777714 0.053240824
3.778714 0.053401174999999995
3.779714 0.05355784699999999
3.780714 0.05371083399999999
3.781714 0.053860137
3.782714 0.054005737
3.783714 0.054147636
3.784714 0.054285821000000005
3.785714 0.054420286
3.786714 0.05455102099999999
3.787714 0.054678018
3.788714 0.054801273
3.789714 0.054920767
3.790714 0.055036496
3.791714 0.055148453
3.792714 0.055256626
3.793714 0.055361009
3.794714 0.055461592
3.795714 0.055558368
3.796714 0.055651332000000005
3.797714 0.05574047100000001
3.798714 0.055825785999999995
3.799714 0.055907270999999994
3.800714 0.055984926
3.801714 0.056058745
3.802714 0.056128728
3.803714 0.056194875
3.804714 0.056257186
3.805714 0.056315667
3.806714 0.056370319
3.807714 0.056421146
3.808714 0.056468147999999996
3.809714 0.056511338
3.810714 0.056550722000000005
3.811714 0.056586304
3.812714 0.056618097000000006
3.813714 0.056646107
3.814714 0.056670344
3.815714 0.056690816
3.816714 0.056707527
3.817714 0.05672049
3.818714 0.056729709999999996
3.819714 0.05673519899999999
3.820714 0.05673696300000001
3.821714 0.056735013
3.822714 0.056729349
3.823714 0.05671999
3.824714 0.056706933999999994
3.825714 0.05669019300000001
3.826714 0.056669774
3.827714 0.056645681999999996
3.828714 0.056617922
3.829714 0.056586508
3.830714 0.056551449000000004
3.831714 0.056512746999999995
3.832714 0.056470418
3.833714 0.056424462999999994
3.834714 0.0563749
3.835714 0.056321733
3.836714 0.056264969
3.837714 0.05620462500000001
3.838714 0.056140707000000005
3.839714 0.056073226999999996
3.840714 0.05600219000000001
3.841714 0.055927614
3.842714 0.055849506
3.843714 0.055767874999999995
3.844714 0.055682735
3.845714 0.05559409
3.846714 0.05550195299999999
3.847714 0.055406330000000004
3.848714 0.055307231
3.849714 0.055204664
3.850714 0.055098638000000005
3.851714 0.054989161
3.852714 0.054876239
3.853714 0.054759876000000006
3.854714 0.054640077999999995
3.855714 0.054516859
3.856714 0.054390216
3.857714 0.05426016299999999
3.858714 0.054126704
3.859714 0.053989852
3.860714 0.053849613
3.861714 0.053705997000000005
3.862714 0.053559011
3.863714 0.053408666
3.864714 0.053254975
3.865714 0.053097954
3.866714 0.052937609
3.867714 0.052773964
3.868714 0.05260703
3.869714 0.052436825
3.870714 0.052263372
3.871714 0.05208668899999999
3.872714 0.051906798
3.873714 0.051723717
3.874714 0.051537476
3.875714 0.051348092
3.876714 0.051155598999999996
3.877714 0.050960016000000004
3.878714 0.050761376
3.879714 0.050559704000000004
3.880714 0.050355028
3.881714 0.050147378000000006
3.882714 0.049936789
3.883714 0.04972328299999999
3.884714 0.04950689600000001
3.885714 0.04928765699999999
3.886714 0.049065595
3.887714 0.048840739
3.888714 0.048613118
3.889714 0.048382760999999996
3.890714 0.048149694
3.891714 0.047913947
3.892714 0.047675546
3.893714 0.047434517
3.894714 0.047190882999999996
3.895714 0.046944667999999995
3.896714 0.046695894
3.897714 0.046444582
3.898714 0.046190753
3.899714 0.045934424
3.900714 0.045675613000000004
3.901714 0.045414339000000005
3.902714 0.045150617
3.903714 0.044884466000000005
3.904714 0.044615901
3.905714 0.044344939
3.906714 0.044071596000000005
3.907714 0.043795886
3.908714 0.043517828
3.909714 0.043237438999999996
3.910714 0.042954736
3.911714 0.042669737
3.912714 0.042382462
3.913714 0.042092931
3.914714 0.041801165
3.915714 0.041507185
3.916714 0.041211009
3.917714 0.040912666
3.918714 0.040612175
3.919714 0.040309559
3.920714 0.040004845
3.921714 0.039698058
3.922714 0.039389219999999996
3.923714 0.039078359
3.924714 0.038765498999999995
3.925714 0.038450665
3.926714 0.038133885
3.927714 0.037815183
3.928714 0.037494587
3.929714 0.037172121999999995
3.930714 0.036847818
3.931714 0.036521701
3.932714 0.036193797
3.933714 0.035864138
3.934714 0.035532753
3.935714 0.035199671
3.936714 0.034864922
3.937714 0.034528537
3.938714 0.034190551
3.939714 0.033850994
3.940714 0.033509903
3.941714 0.03316731
3.942714 0.032823251
3.943714 0.032477759
3.944714 0.03213087
3.945714 0.031782620000000004
3.946714 0.031433045
3.947714 0.031082181
3.948714 0.030730062
3.949714 0.030376724
3.950714 0.030022205000000003
3.951714 0.029666536
3.952714 0.029309752
3.953714 0.028951885000000004
3.954714 0.028592968000000003
3.955714 0.028233035000000004
3.956714 0.027872116000000002
3.957714 0.027510239000000002
3.958714 0.027147433
3.959714 0.026783730999999998
3.960714 0.026419156
3.961714 0.026053737
3.962714 0.025687501
3.963714 0.025320468999999998
3.964714 0.02495267
3.965714 0.024584122
3.966714 0.024214851
3.967714 0.023844879
3.968714 0.023474225999999997
3.969714 0.02310291
3.970714 0.022730955
3.971714 0.022358376
3.972714 0.021985194
3.973714 0.021611426
3.974714 0.021237091
3.975714 0.020862208
3.976714 0.020486795
3.977714 0.020110869
3.978714 0.01973445
3.979714 0.019357557
3.980714 0.018980211
3.981714 0.018602433999999998
3.982714 0.018224247
3.983714 0.017845673
3.984714 0.017466738000000002
3.985714 0.017087467000000002
3.986714 0.016707888
3.987714 0.016328029
3.988714 0.01594792
3.989714 0.015567592000000002
3.990714 0.015187077
3.991714 0.014806408
3.992714 0.014425618999999999
3.993714 0.014044744999999999
3.994714 0.013663821
3.995714 0.013282881
3.996714 0.012901961
3.997714 0.012521097
3.998714 0.012140323
3.999714 0.011759675
4.000714 0.011379187
4.001714 0.010998893000000001
4.002714 0.010618826
4.003714 0.010239019
4.004714 0.0098595054
4.005714 0.009480315199999999
4.006714 0.009101479400000001
4.007714 0.0087230292
4.008714 0.008344993700000001
4.009714 0.0079674028
4.010714 0.0075902855
4.011714 0.0072136703
4.012714 0.006837585499999999
4.013714 0.0064620588
4.014714 0.0060871185
4.015714 0.005712792
4.016714 0.0053391064
4.017715 0.0049660888
4.018714 0.0045937657
4.019714 0.0042221633
4.020714 0.0038513073
4.021714 0.003481223
4.022714 0.0031119347
4.023714 0.0027434671
4.024714 0.0023758435
4.025714 0.0020090867
4.026714 0.001643219
4.027714 0.0012782619
4.028714 0.00091423626
4.029714 0.00055116229
4.030715 0.00018905961
4.031714 -0.00017205272
4.032714 -0.00053215613
4.033714 -0.0008912324999999999
4.034714 -0.0012492640000000001
4.035714 -0.0016062331
4.036714 -0.0019621224
4.037714 -0.0023169148
4.038714 -0.0026705929
4.039714 -0.0030231395
4.040714 -0.0033745371
4.041714 -0.0037247682000000003
4.042714 -0.0040738149
4.043715 -0.0044216584
4.044714 -0.0047682803
4.045714 -0.0051136616
4.046714 -0.0054577824
4.047714 -0.005800622599999999
4.048714 -0.006142161100000001
4.049714 -0.0064823769000000005
4.050714 -0.006821248100000001
4.051714 -0.0071587514
4.052714 -0.0074948635
4.053714 -0.0078295598
4.054714 -0.0081628154
4.055714 -0.0084946048
4.056714 -0.008824902
4.057714 -0.0091536793
4.058714 -0.0094809089
4.059714 -0.009806562599999999
4.060714 -0.010130611000000001
4.061714 -0.010453025999999999
4.062714 -0.010773777
4.063715 -0.011092834000000001
4.064714 -0.011410167
4.065714 -0.011725746
4.066714 -0.012039542
4.067714 -0.012351526
4.068714 -0.012661668
4.069714 -0.01296994
4.070714 -0.013276315000000002
4.071714 -0.013580766
4.072714 -0.013883267999999999
4.073714 -0.014183797
4.074714 -0.014482331
4.075714 -0.014778847000000001
4.076715 -0.015073323000000001
4.077714 -0.015365743000000001
4.078714 -0.015656087
4.079714 -0.015944339000000002
4.080714 -0.016230482999999997
4.081714 -0.016514504
4.082714 -0.01679639
4.083714 -0.017076124999999998
4.084714 -0.017353699
4.085714 -0.017629098
4.086714 -0.017902313
4.087714 -0.018173333
4.088714 -0.018442146
4.089714 -0.018708741
4.090714 -0.018973109
4.091714 -0.019235237999999998
4.092714 -0.019495118
4.093714 -0.019752738
4.094714 -0.020008086999999997
4.095714 -0.020261155
4.096714 -0.020511929999999998
4.097714 -0.020760401
4.098714 -0.021006557
4.099714 -0.021250387
4.100714 -0.021491882
4.101714 -0.021731028
4.102714 -0.021967817
4.103714 -0.022202238
4.104714 -0.022434279999999997
4.105714 -0.022663933
4.106714 -0.022891187
4.107714 -0.023116033
4.108714 -0.023338461
4.109715 -0.023558461
4.110714 -0.023776024
4.111714 -0.023991139999999998
4.112714 -0.024203798999999998
4.113714 -0.024413991
4.114714 -0.024621707
4.115714 -0.024826934999999998
4.116714 -0.025029667
4.117714 -0.025229889
4.118714 -0.025427589
4.119714 -0.025622756000000003
4.120714 -0.025815377
4.121714 -0.026005439999999998
4.122715 -0.026192929000000004
4.123714 -0.026377835000000002
4.124714 -0.026560138
4.125714 -0.026739827999999997
4.126714 -0.02691689
4.127714 -0.027091306
4.128714 -0.027263066000000002
4.129714 -0.027432150000000002
4.130714 -0.027598548
4.131714 -0.027762246
4.132714 -0.027923227999999998
4.133714 -0.02808148
4.134714 -0.028236993000000002
4.135714 -0.028389753000000004
4.136714 -0.028539751999999998
4.137714 -0.028686979
4.138714 -0.028831423999999998
4.139714 -0.028973080999999998
4.140714 -0.029111945
4.141714 -0.029248008000000002
4.142715 -0.029381265999999996
4.143714 -0.029511715
4.144714 -0.029639355000000003
4.145714 -0.029764188000000004
4.146714 -0.029886211
4.147714 -0.030005429
4.148714 -0.030121842000000003
4.149714 -0.030235454000000002
4.150714 -0.03034627
4.151714 -0.030454295
4.152714 -0.030559533999999996
4.153714 -0.030661997000000003
4.154714 -0.030761689
4.155715 -0.030858616999999998
4.156714 -0.030952788
4.157714 -0.031044211999999998
4.158714 -0.031132894
4.159714 -0.031218844
4.160714 -0.031302065999999996
4.161714 -0.031382567
4.162714 -0.031460352999999996
4.163714 -0.031535429
4.164714 -0.031607802
4.165714 -0.031677473
4.166714 -0.031744447
4.167714 -0.031808723
4.168715 -0.031870304
4.169714 -0.031929191999999995
4.170714 -0.031985386000000005
4.171714 -0.032038884999999996
4.172714 -0.032089686
4.173714 -0.032137788
4.174714 -0.032183193
4.175714 -0.032225894
4.176714 -0.032265892
4.177714 -0.032303183
4.178714 -0.032337766999999996
4.179714 -0.032369641
4.180714 -0.032398806
4.181714 -0.032425259
4.182714 -0.032449001
4.183714 -0.032470032
4.184714 -0.032488353
4.185714 -0.032503963999999996
4.186714 -0.032516869
4.187714 -0.03252707
4.188715 -0.03253457
4.189714 -0.032539369
4.190714 -0.032541473
4.191714 -0.032540882
4.192714 -0.032537602000000006
4.193714 -0.032531636
4.194714 -0.032522986
4.195714 -0.032511656
4.196714 -0.032497648000000004
4.197714 -0.032480966
4.198714 -0.032461612
4.199714 -0.032439589000000005
4.200714 -0.032414899999999996
4.201715 -0.032387549
4.202714 -0.032357540000000004
4.203714 -0.032324874
4.204714 -0.032289559
4.205714 -0.032251602
4.206714 -0.032211005
4.207714 -0.032167777
4.208714 -0.032121926999999995
4.209714 -0.032073463
4.210714 -0.032022397
4.211714 -0.031968738999999996
4.212714 -0.031912500999999996
4.213714 -0.031853697
4.214714 -0.031792343
4.215714 -0.031728455
4.216714 -0.031662046
4.217714 -0.031593133
4.218714 -0.031521739
4.219714 -0.031447879000000005
4.220714 -0.031371572
4.221714 -0.031292837000000004
4.222714 -0.031211696
4.223714 -0.031128165
4.224714 -0.031042265
4.225714 -0.030954015999999997
4.226714 -0.030863435999999998
4.227714 -0.030770542999999997
4.228714 -0.030675355999999997
4.229714 -0.030577890000000003
4.230714 -0.030478165999999998
4.231714 -0.030376197999999997
4.232714 -0.030272003000000002
4.233714 -0.030165592999999997
4.234715 -0.030056986999999997
4.235714 -0.029946194
4.236714 -0.029833231
4.237714 -0.029718108
4.238714 -0.029600834
4.239714 -0.029481420999999997
4.240714 -0.029359877000000003
4.241714 -0.029236215
4.242714 -0.02911044
4.243714 -0.028982558000000002
4.244714 -0.028852577
4.245714 -0.028720504
4.246714 -0.028586344
4.247715 -0.028450102999999997
4.248714 -0.028311786999999998
4.249714 -0.028171401999999998
4.250714 -0.028028953000000002
4.251714 -0.027884449999999998
4.252714 -0.027737897000000004
4.253714 -0.027589305
4.254714 -0.027438681000000003
4.255714 -0.027286033999999997
4.256714 -0.027131376999999998
4.257714 -0.026974722000000003
4.258714 -0.026816083
4.259714 -0.026655474
4.260714 -0.026492908000000003
4.261714 -0.026328405
4.262714 -0.026161979999999998
4.263714 -0.025993655
4.264714 -0.025823448000000002
4.265714 -0.025651377
4.266714 -0.025477464
4.267715 -0.025301729
4.268714 -0.025124193
4.269714 -0.024944878999999996
4.270714 -0.024763806
4.271714 -0.024580996
4.272714 -0.024396473999999998
4.273714 -0.024210257
4.274714 -0.024022369000000002
4.275714 -0.02383283
4.276714 -0.023641663
4.277714 -0.023448887999999998
4.278714 -0.023254527
4.279714 -0.023058601
4.280715 -0.022861132
4.281714 -0.022662141
4.282714 -0.022461652
4.283714 -0.022259685999999997
4.284714 -0.022056265
4.285714 -0.021851413
4.286714 -0.021645153
4.287714 -0.021437509
4.288714 -0.021228503
4.289714 -0.021018159
4.290714 -0.020806503
4.291714 -0.020593556000000002
4.292714 -0.020379341999999998
4.293715 -0.020163882999999997
4.294714 -0.019947204
4.295714 -0.019729324000000003
4.296714 -0.019510265000000002
4.297714 -0.019290048
4.298714 -0.019068692999999998
4.299714 -0.018846217
4.300714 -0.01862264
4.301714 -0.018397979000000002
4.302714 -0.01817225
4.303714 -0.017945467
4.304714 -0.017717647
4.305714 -0.017488802
4.306714 -0.017258945
4.307714 -0.017028092
4.308714 -0.016796254
4.309714 -0.016563442
4.310714 -0.016329669
4.311714 -0.016094944
4.312714 -0.01585928
4.313715 -0.015622689
4.314714 -0.015385181000000001
4.315714 -0.015146768000000001
4.316714 -0.014907462
4.317714 -0.014667274000000001
4.318714 -0.014426217000000002
4.319714 -0.014184305
4.320714 -0.013941548
4.321714 -0.013697964
4.322714 -0.013453564
4.323714 -0.013208366000000001
4.324714 -0.012962383000000001
4.325714 -0.012715635
4.326715 -0.012468139000000001
4.327714 -0.012219914000000002
4.328714 -0.01197098
4.329714 -0.01172136
4.330714 -0.011471074
4.331714 -0.011220147
4.332714 -0.010968602
4.333714 -0.010716467
4.334714 -0.010463767
4.335714 -0.01021053
4.336714 -0.0099567842
4.337714 -0.009702558600000001
4.338714 -0.0094478819
4.339714 -0.0091927839
4.340714 -0.0089372945
4.341714 -0.0086814427
4.342714 -0.008425257700000001
4.343714 -0.008168768500000001
4.344714 -0.0079120029
4.345714 -0.007654988400000001
4.346714 -0.0073977521
4.347714 -0.0071403192
4.348714 -0.006882713899999999
4.349714 -0.0066249602
4.350714 -0.006367079899999999
4.351714 -0.006109094800000001
4.352714 -0.005851025
4.353714 -0.0055928896
4.354714 -0.005334707399999999
4.355714 -0.0050764957
4.356714 -0.0048182716
4.357714 -0.0045600511
4.358714 -0.0043018503
4.359715 -0.0040436844
4.360714 -0.0037855691
4.361714 -0.0035275189
4.362714 -0.0032695491
4.363714 -0.0030116747
4.364714 -0.0027539107000000003
4.365714 -0.0024962721000000004
4.366714 -0.0022387743
4.367714 -0.0019814325999999998
4.368714 -0.0017242626
4.369714 -0.0014672798
4.370714 -0.0012104998
4.371714 -0.00095393834
4.372715 -0.0006976111799999999
4.373714 -0.00044153403
4.374714 -0.00018572263
4.375714 6.9807368e-05
4.376714 0.00032504033
4.377714 0.00057996072
4.378714 0.00083455297
4.379714 0.0010888016000000001
4.380714 0.0013426911
4.381714 0.0015962061
4.382714 0.0018493311
4.383714 0.0021020502
4.384714 0.0023543475000000003
4.385714 0.0026062071
4.386714 0.0028576127
4.387714 0.0031085478
4.388714 0.0033589949000000004
4.389714 0.0036089371999999996
4.390714 0.0038583566
4.391714 0.0041072348
4.392715 0.004355553
4.393714 0.0046032921
4.394714 0.0048504324
4.395714 0.0050969535
4.396714 0.0053428346
4.397714 0.0055880548
4.398714 0.0058325924
4.399714 0.0060764254
4.400714 0.0063195314999999995
4.401714 0.0065618879000000005
4.402714 0.0068034722
4.403714 0.0070442606
4.404714 0.007284230399999999
4.405715 0.007523357600000001
4.406714 0.0077616198
4.407714 0.0079989928
4.408714 0.008235454199999999
4.409714 0.0084709805
4.410714 0.0087055501
4.411714 0.0089391404
4.412714 0.0091717295
4.413714 0.009403296299999999
4.414714 0.0096338212
4.415714 0.0098632838
4.416714 0.010091667
4.417714 0.010318952
4.418715 0.010545122
4.419714 0.010770163
4.420714 0.010994058999999999
4.421714 0.011216799
4.422714 0.01143837
4.423714 0.011658762
4.424714 0.011877966
4.425714 0.012095972
4.426714 0.012312774
4.427714 0.012528365
4.428714 0.012742741000000002
4.429714 0.012955894999999999
4.430714 0.013167823
4.431714 0.013378522
4.432714 0.013587986
4.433714 0.013796212
4.434714 0.014003196
4.435714 0.014208932
4.436714 0.014413417
4.437714 0.014616644000000002
4.438715 0.014818605
4.439714 0.015019294
4.440714 0.0152187
4.441714 0.015416816
4.442714 0.015613629
4.443714 0.015809128000000002
4.444714 0.016003299999999998
4.445714 0.016196132000000002
4.446714 0.016387609
4.447714 0.016577716
4.448714 0.016766439
4.449714 0.016953760000000002
4.450714 0.017139662
4.451715 0.017324131
4.452714 0.017507150000000003
4.453714 0.017688703
4.454714 0.017868773
4.455714 0.018047345
4.456714 0.018224405
4.457714 0.018399938
4.458714 0.018573929000000003
4.459714 0.018746367
4.460714 0.018917237
4.461714 0.019086526
4.462714 0.019254223
4.463714 0.019420315
4.464714 0.019584791
4.465714 0.01974764
4.466714 0.019908851
4.467714 0.020068412
4.468714 0.020226314000000002
4.469714 0.020382545
4.470714 0.020537095
4.471714 0.020689954
4.472714 0.02084111
4.473714 0.020990553999999998
4.474714 0.021138274999999998
4.475714 0.021284264
4.476714 0.021428509999999998
4.477714 0.021571005
4.478714 0.021711741
4.479714 0.021850709
4.480714 0.0219879
4.481714 0.022123309
4.482714 0.022256928999999998
4.483714 0.022388755
4.484715 0.022518781999999998
4.485714 0.022647007
4.486714 0.022773427
4.487714 0.022898041
4.488714 0.023020846
4.489714 0.023141841
4.490714 0.023261027
4.491714 0.023378405999999997
4.492714 0.023493977
4.493714 0.023607744
4.494714 0.023719708
4.495714 0.023829871
4.496714 0.023938238
4.497715 0.024044812
4.498714 0.024149595
4.499714 0.02425259
4.500714 0.024353802
4.501714 0.02445323
4.502714 0.024550883000000003
4.503714 0.024646756
4.504714 0.024740855
4.505714 0.024833181
4.506714 0.024923735
4.507714 0.025012513
4.508714 0.025099519
4.509714 0.025184745999999997
4.510714 0.025268196
4.511714 0.025349861
4.512714 0.02542974
4.513714 0.025507822
4.514714 0.025584106000000002
4.515714 0.02565858
4.516714 0.025731238
4.517715 0.025802068
4.518714 0.025871061
4.519714 0.025938206999999998
4.520714 0.026003493
4.521714 0.02606691
4.522714 0.026128447
4.523714 0.026188092
4.524714 0.026245837
4.525714 0.026301672999999998
4.526714 0.026355588000000003
4.527714 0.026407576000000002
4.528714 0.026457629000000003
4.529714 0.02650574
4.530715 0.026551905
4.531714 0.026596122
4.532714 0.026638387000000003
4.533714 0.026678698
4.534714 0.026717057
4.535714 0.026753466
4.536714 0.026787924999999997
4.537714 0.026820437000000003
4.538714 0.026851008000000003
4.539714 0.02687964
4.540714 0.026906337
4.541714 0.026931104
4.542714 0.026953948
4.543715 0.026974874000000003
4.544714 0.026993884
4.545714 0.027010986
4.546714 0.027026183999999998
4.547714 0.027039484
4.548714 0.027050893
4.549714 0.027060413
4.550714 0.02706805
4.551714 0.027073806
4.552714 0.027077691999999997
4.553714 0.027079709
4.554714 0.027079863000000003
4.555714 0.027078163000000002
4.556714 0.027074611999999998
4.557714 0.02706922
4.558714 0.027061989999999998
4.559714 0.02705293
4.560714 0.027042048
4.561714 0.027029353
4.562714 0.027014851000000003
4.563715 0.02699855
4.564714 0.026980459
4.565714 0.026960584000000003
4.566714 0.026938933
4.567714 0.026915513000000002
4.568714 0.026890333000000002
4.569714 0.026863394
4.570714 0.026834707
4.571714 0.026804272999999997
4.572714 0.026772097999999998
4.573714 0.026738184
4.574714 0.026702535
4.575714 0.026665150999999998
4.576715 0.026626035
4.577714 0.026585188
4.578714 0.026542606
4.579714 0.02649829
4.580714 0.026452239000000002
4.581714 0.026404450000000003
4.582714 0.026354924
4.583714 0.026303655
4.584714 0.026250642
4.585714 0.026195883
4.586714 0.026139375
4.587714 0.026081115000000002
4.588714 0.026021102999999997
4.589714 0.025959336
4.590714 0.025895813999999996
4.591714 0.025830537
4.592714 0.025763505
4.593714 0.025694721000000004
4.594714 0.025624185
4.595714 0.025551903
4.596714 0.025477877
4.597714 0.025402117000000002
4.598714 0.025324628000000002
4.599714 0.025245416
4.600714 0.025164493
4.601714 0.02508187
4.602714 0.024997559000000003
4.603714 0.024911572
4.604714 0.024823922999999998
4.605714 0.02473463
4.606714 0.024643705999999998
4.607714 0.024551171
4.608714 0.024457040000000003
4.609715 0.024361334
4.610714 0.024264069
4.611714 0.024165264
4.612714 0.024064936999999998
4.613714 0.023963106
4.614714 0.023859787
4.615714 0.023754999
4.616714 0.023648755
4.617714 0.023541073
4.618714 0.023431965000000003
4.619714 0.023321446000000003
4.620714 0.023209529
4.621714 0.023096225
4.622715 0.022981544
4.623714 0.022865497000000002
4.624714 0.022748092
4.625714 0.022629338
4.626714 0.022509242999999998
4.627714 0.022387815
4.628714 0.02226506
4.629714 0.022140988
4.630714 0.022015604
4.631714 0.021888917
4.632714 0.021760931
4.633714 0.021631656
4.634714 0.021501100999999998
4.635714 0.021369271999999998
4.636714 0.021236177000000002
4.637714 0.021101827
4.638714 0.020966228
4.639714 0.02082939
4.640714 0.020691323
4.641714 0.020552037000000002
4.642715 0.020411538
4.643714 0.020269837
4.644714 0.020126943
4.645714 0.019982865
4.646714 0.019837610000000002
4.647714 0.019691188999999998
4.648714 0.019543609
4.649714 0.019394878
4.650714 0.019245005
4.651714 0.019093996999999998
4.652714 0.018941861
4.653714 0.018788605
4.654714 0.018634237
4.655715 0.018478766
4.656714 0.018322198999999997
4.657714 0.018164545
4.658714 0.018005812
4.659714 0.01784601
4.660714 0.017685151
4.661714 0.017523243
4.662714 0.017360300000000002
4.663714 0.017196333
4.664714 0.017031355
4.665714 0.016865382
4.666714 0.016698426
4.667714 0.016530506
4.668715 0.016361635
4.669714 0.016191833
4.670714 0.016021116000000002
4.671714 0.015849504
4.672714 0.015677015
4.673714 0.015503669999999999
4.674714 0.015329488
4.675714 0.01515449
4.676714 0.014978695
4.677714 0.014802125
4.678714 0.0146248
4.679714 0.014446740000000001
4.680714 0.014267965
4.681714 0.014088495
4.682714 0.013908348000000001
4.683714 0.013727543
4.684714 0.013546098
4.685714 0.013364029000000001
4.686714 0.013181353
4.687714 0.012998085
4.688715 0.012814238
4.689714 0.012629826
4.690714 0.012444859
4.691714 0.01225935
4.692714 0.012073309
4.693714 0.011886744
4.694714 0.011699663
4.695714 0.011512074
4.696714 0.011323983
4.697714 0.011135397
4.698714 0.01094632
4.699714 0.010756759
4.700714 0.010566718000000001
4.701715 0.010376203
4.702714 0.010185219
4.703714 0.009993770800000001
4.704714 0.0098018652
4.705714 0.0096095086
4.706714 0.009416708099999999
4.707714 0.0092234724
4.708714 0.0090298097
4.709714 0.0088357301
4.710714 0.0086412438
4.711714 0.0084463631
4.712714 0.0082510996
4.713714 0.0080554666
4.714714 0.0078594785
4.715714 0.0076631492
4.716714 0.0074664938
4.717714 0.0072695286
4.718714 0.0070722686
4.719714 0.0068747308
4.720714 0.006676930199999999
4.721714 0.006478883699999999
4.722714 0.0062806073
4.723714 0.0060821163
4.724714 0.0058834263
4.725714 0.0056845525
4.726714 0.00548551
4.727714 0.0052863128
4.728714 0.0050869752
4.729714 0.004887511000000001
4.730714 0.0046879337
4.731714 0.0044882563
4.732714 0.0042884923
4.733714 0.0040886544999999995
4.734715 0.003888756
4.735714 0.0036888097
4.736714 0.003488829
4.737714 0.0032888271000000003
4.738714 0.0030888175
4.739714 0.0028888142
4.740714 0.0026888312
4.741714 0.0024888832
4.742714 0.0022889848
4.743714 0.002089151
4.744714 0.0018893970000000001
4.745714 0.0016897382
4.746714 0.0014901901999999998
4.747715 0.0012907683
4.748714 0.0010914883
4.749714 0.0008923655500000001
4.750714 0.00069341518
4.751714 0.0004946521099999999
4.752714 0.00029609098
4.753714 9.7745908e-05
4.754714 -0.00010036941
4.755714 -0.00029824184
4.756714 -0.00049585883
4.757714 -0.0006932084
4.758714 -0.0008902793499999999
4.759714 -0.001087061
4.760714 -0.0012835434
4.761714 -0.0014797172
4.762714 -0.0016755739
4.763714 -0.0018711055000000002
4.764714 -0.0020663043
4.765714 -0.0022611639
4.766714 -0.0024556776999999997
4.767715 -0.0026498401
4.768714 -0.0028436458
4.769714 -0.0030370897
4.770714 -0.0032301668000000003
4.771714 -0.0034228731
4.772714 -0.003615204
4.773714 -0.0038071546000000003
4.774714 -0.0039987211
4.775714 -0.0041898984
4.776714 -0.0043806813
4.777714 -0.0045710643
4.778714 -0.0047610414
4.779714 -0.0049506059
4.780715 -0.0051397503
4.781714 -0.0053284661
4.782714 -0.0055167442
4.783714 -0.0057045741
4.784714 -0.005891944600000001
4.785714 -0.0060788432000000005
4.786714 -0.0062652565
4.787714 -0.0064511711
4.788714 -0.006636571199999999
4.789714 -0.0068214409
4.790714 -0.0070057635
4.791714 -0.007189522899999999
4.792714 -0.0073727009
4.793715 -0.0075552802
4.794714 -0.007737243899999999
4.795714 -0.0079185738
4.796714 -0.008099254
4.797714 -0.0082792685
4.798714 -0.0084586012
4.799714 -0.0086372384
4.800714 -0.0088151661
4.801714 -0.008992372
4.802714 -0.0091688453
4.803714 -0.0093445757
4.804714 -0.009519553699999999
4.805714 -0.009693772199999999
4.806714 -0.0098672237
4.807714 -0.010039903
4.808714 -0.010211804
4.809714 -0.010382924
4.810714 -0.010553258000000001
4.811714 -0.010722802
4.812714 -0.010891553
4.813715 -0.011059509
4.814714 -0.011226665
4.815714 -0.011393019
4.816714 -0.011558567
4.817714 -0.011723307
4.818714 -0.011887233
4.819714 -0.012050341
4.820714 -0.012212626
4.821714 -0.012374086000000001
4.822714 -0.012534713
4.823714 -0.012694503
4.824714 -0.012853449
4.825714 -0.013011547
4.826715 -0.013168792
4.827714 -0.013325176999999999
4.828714 -0.013480698
4.829714 -0.013635350000000001
4.830714 -0.013789126999999998
4.831714 -0.013942024
4.832714 -0.014094038
4.833714 -0.014245162
4.834714 -0.014395395
4.835714 -0.014544731
4.836714 -0.014693166
4.837714 -0.014840698
4.838714 -0.014987322
4.839714 -0.015133034
4.840714 -0.015277832
4.841714 -0.015421709
4.842714 -0.015564663000000001
4.843714 -0.015706688
4.844714 -0.015847781000000002
4.845714 -0.015987934999999998
4.846714 -0.016127145000000002
4.847714 -0.016265408000000002
4.848714 -0.016402714
4.849714 -0.016539058
4.850714 -0.016674434
4.851714 -0.016808833999999998
4.852714 -0.016942251
4.853714 -0.017074675
4.854714 -0.017206099
4.855714 -0.017336513
4.856714 -0.017465907
4.857714 -0.017594271
4.858714 -0.017721594
4.859715 -0.017847867
4.860714 -0.017973078
4.861714 -0.018097216000000003
4.862714 -0.018220268
4.863714 -0.018342225
4.864714 -0.018463073
4.865714 -0.018582803000000002
4.866714 -0.018701404
4.867714 -0.018818866
4.868714 -0.018935178
4.869714 -0.019050333
4.870714 -0.019164324
4.871714 -0.019277143
4.872715 -0.019388787
4.873714 -0.019499251999999998
4.874714 -0.019608534
4.875714 -0.019716634
4.876714 -0.019823552
4.877714 -0.019929289
4.878714 -0.02003385
4.879714 -0.020137239
4.880714 -0.020239461
4.881714 -0.020340524
4.882714 -0.020440435
4.883714 -0.020539202
4.884714 -0.020636832
4.885714 -0.020733335000000002
4.886714 -0.020828718
4.887714 -0.020922988
4.888714 -0.021016154000000002
4.889714 -0.021108221
4.890714 -0.021199194
4.891714 -0.021289077
4.892715 -0.021377872
4.893714 -0.021465584
4.894714 -0.021552212
4.895714 -0.021637754
4.896714 -0.021722208
4.897714 -0.021805572999999998
4.898714 -0.021887846
4.899714 -0.021969019
4.900714 -0.02204909
4.901714 -0.02212805
4.902714 -0.022205895
4.903714 -0.022282619
4.904714 -0.022358213
4.905715 -0.022432672
4.906714 -0.022505991
4.907714 -0.022578161
4.908714 -0.022649179000000002
4.909714 -0.022719035999999998
4.910714 -0.022787731999999998
4.911714 -0.022855258
4.912714 -0.022921614
4.913714 -0.022986795
4.914714 -0.023050796999999998
4.915714 -0.023113619000000002
4.916714 -0.023175258
4.917714 -0.023235712
4.918715 -0.023294981
4.919714 -0.023353062
4.920714 -0.023409956
4.921714 -0.023465660000000003
4.922714 -0.023520175
4.923714 -0.023573499
4.924714 -0.023625632
4.925714 -0.023676576
4.926714 -0.023726328999999997
4.927714 -0.023774891
4.928714 -0.023822265
4.929714 -0.02386845
4.930714 -0.023913446
4.931714 -0.023957255
4.932714 -0.023999877
4.933714 -0.024041315
4.934714 -0.02408157
4.935714 -0.024120645
4.936714 -0.024158541
4.937714 -0.024195263
4.938715 -0.024230812
4.939714 -0.024265191999999998
4.940714 -0.024298408
4.941714 -0.024330465
4.942714 -0.024361367000000002
4.943714 -0.024391121
4.944714 -0.024419732
4.945714 -0.024447206
4.946714 -0.024473551000000003
4.947714 -0.024498775
4.948714 -0.024522888
4.949714 -0.024545897
4.950714 -0.024567812
4.951715 -0.024588642
4.952714 -0.024608398
4.953714 -0.024627090999999997
4.954714 -0.024644731000000003
4.955714 -0.024661326
4.956714 -0.02467689
4.957714 -0.024691431
4.958714 -0.024704958000000003
4.959714 -0.024717484
4.960714 -0.024729015
4.961714 -0.02473956
4.962714 -0.024749123
4.963714 -0.024757712
4.964714 -0.024765328
4.965714 -0.024771978
4.966714 -0.024777665
4.967714 -0.024782386000000003
4.968714 -0.024786143
4.969714 -0.024788934
4.970714 -0.024790759
4.971714 -0.024791612
4.972714 -0.02479149
4.973714 -0.024790387
4.974714 -0.024788300000000003
4.975714 -0.024785223999999998
4.976714 -0.024781152
4.977714 -0.024776079000000003
4.978714 -0.024770002
4.979714 -0.024762918000000002
4.980714 -0.024754825
4.981714 -0.024745718
4.982714 -0.024735596000000002
4.983714 -0.024724461
4.984715 -0.024712313
4.985714 -0.024699158000000002
4.986714 -0.024684996
4.987714 -0.024669833
4.988714 -0.024653677000000002
4.989714 -0.024636534999999998
4.990714 -0.024618412
4.991714 -0.024599319999999997
4.992714 -0.024579267
4.993714 -0.024558266000000002
4.994714 -0.024536328
4.995714 -0.024513461
4.996714 -0.024489676999999998
4.997715 -0.024464988
4.998714 -0.024439406000000004
4.999714 -0.024412942
5.000714 -0.024385604999999998
5.001714 -0.024357405999999998
5.002714 -0.024328356
5.003714 -0.024298464999999998
5.004714 -0.024267742000000002
5.005714 -0.024236194
5.006714 -0.024203834
5.007714 -0.024170667
5.008714 -0.024136703
5.009714 -0.024101949
5.010714 -0.024066411
5.011714 -0.0240301
5.012714 -0.02399302
5.013714 -0.023955181
5.014714 -0.023916588000000003
5.015714 -0.023877248
5.016714 -0.023837168
5.017715 -0.023796356
5.018714 -0.023754816
5.019714 -0.023712555
5.020714 -0.023669582
5.021714 -0.023625900000000002
5.022714 -0.023581517
5.023714 -0.023536436
5.024714 -0.023490666
5.025714 -0.023444211
5.026714 -0.023397074
5.027714 -0.023349262000000003
5.028714 -0.02330078
5.029714 -0.023251631000000002
5.030715 -0.02320182
5.031714 -0.023151348999999998
5.032714 -0.023100222
5.033714 -0.023048442000000002
5.034714 -0.02299601
5.035714 -0.022942929
5.036714 -0.022889201999999997
5.037714 -0.022834828
5.038714 -0.022779808000000002
5.039714 -0.022724143999999998
5.040714 -0.022667834
5.041714 -0.022610878
5.042714 -0.022553276
5.043715 -0.022495026
5.044714 -0.022436124999999998
5.045714 -0.022376575
5.046714 -0.022316371999999998
5.047714 -0.022255516
5.048714 -0.022194005
5.049714 -0.022131838
5.050714 -0.022069013
5.051714 -0.022005531
5.052714 -0.021941394
5.053714 -0.021876603
5.054714 -0.02181116
5.055714 -0.021745068
5.056714 -0.021678333
5.057714 -0.021610959
5.058714 -0.021542954
5.059714 -0.021474325
5.060714 -0.021405083
5.061714 -0.021335237
5.062714 -0.021264797
5.063715 -0.021193776
5.064714 -0.021122188
5.065714 -0.021050044
5.066714 -0.020977359
5.067714 -0.020904145
5.068714 -0.020830418
5.069714 -0.02075619
5.070714 -0.020681474000000002
5.071714 -0.020606283
5.072714 -0.020530628999999998
5.073714 -0.020454523
5.074714 -0.020377974
5.075714 -0.020300993
5.076715 -0.020223587
5.077714 -0.020145763
5.078714 -0.020067528
5.079714 -0.019988888
5.080714 -0.019909846
5.081714 -0.019830407
5.082714 -0.019750575000000003
5.083714 -0.019670353999999998
5.084714 -0.019589743
5.085714 -0.019508749
5.086714 -0.019427371
5.087714 -0.019345613
5.088714 -0.019263476
5.089714 -0.019180962
5.090714 -0.019098075
5.091714 -0.019014816
5.092714 -0.018931188
5.093714 -0.018847192
5.094714 -0.018762835
5.095714 -0.018678117
5.096714 -0.01859304
5.097714 -0.018507608999999998
5.098714 -0.018421824
5.099714 -0.01833569
5.100714 -0.018249206
5.101714 -0.018162378
5.102714 -0.018075205
5.103714 -0.017987687999999998
5.104714 -0.017899829
5.105714 -0.01781163
5.106714 -0.01772309
5.107714 -0.017634212
5.108714 -0.017544994
5.109715 -0.017455437
5.110714 -0.017365543
5.111714 -0.017275311
5.112714 -0.017184742000000003
5.113714 -0.017093838
5.114714 -0.017002599
5.115714 -0.016911028
5.116714 -0.016819127
5.117714 -0.016726897
5.118714 -0.016634342
5.119714 -0.016541468
5.120714 -0.016448276
5.121714 -0.016354772
5.122715 -0.016260962
5.123714 -0.016166852
5.124714 -0.016072449
5.125714 -0.015977763
5.126714 -0.0158828
5.127714 -0.015787569
5.128714 -0.015692081
5.129714 -0.015596347
5.130714 -0.015500377000000001
5.131714 -0.015404184999999999
5.132714 -0.015307781
5.133714 -0.01521118
5.134714 -0.015114393
5.135714 -0.015017434999999999
5.136714 -0.014920318999999998
5.137714 -0.014823058
5.138714 -0.014725664999999999
5.139714 -0.014628153999999999
5.140714 -0.014530536
5.141714 -0.014432820999999998
5.142715 -0.014335022000000001
5.143714 -0.014237146999999999
5.144714 -0.014139205
5.145714 -0.014041203000000002
5.146714 -0.013943146
5.147714 -0.013845038
5.148714 -0.013746883000000001
5.149714 -0.013648681
5.150714 -0.013550432
5.151714 -0.013452135
5.152714 -0.013353788000000002
5.153714 -0.013255386
5.154714 -0.013156925
5.155715 -0.013058401
5.156714 -0.012959808000000001
5.157714 -0.01286114
5.158714 -0.012762392000000001
5.159714 -0.012663558000000002
5.160714 -0.012564634
5.161714 -0.012465614
5.162714 -0.012366497
5.163714 -0.012267278
5.164714 -0.012167954
5.165714 -0.012068525
5.166714 -0.011968991
5.167714 -0.011869353000000001
5.168715 -0.011769612
5.169714 -0.011669771
5.170714 -0.011569833
5.171714 -0.011469802999999999
5.172714 -0.011369683
5.173714 -0.01126948
5.174714 -0.011169197
5.175714 -0.011068838999999999
5.176714 -0.010968412
5.177714 -0.010867921
5.178714 -0.01076737
5.179714 -0.010666763000000001
5.180714 -0.010566105999999999
5.181714 -0.010465401000000001
5.182714 -0.010364652
5.183714 -0.010263863
5.184714 -0.010163037
5.185714 -0.010062177
5.186714 -0.0099612866
5.187714 -0.0098603683
5.188715 -0.009759425300000001
5.189714 -0.0096584605
5.190714 -0.0095574782
5.191714 -0.0094564813
5.192714 -0.009355474300000001
5.193714 -0.0092544615
5.194714 -0.0091534479
5.195714 -0.009052438
5.196714 -0.008951437500000001
5.197714 -0.0088504523
5.198714 -0.0087494882
5.199714 -0.008648551
5.200714 -0.0085476466
5.201715 -0.0084467814
5.202714 -0.0083459614
5.203714 -0.008245193
5.204714 -0.0081444821
5.205714 -0.008043833799999999
5.206714 -0.0079432531
5.207714 -0.0078427445
5.208714 -0.0077423123
5.209714 -0.0076419594
5.210714 -0.0075416887
5.211714 -0.0074415016999999995
5.212714 -0.0073413998
5.213714 -0.0072413830000000005
5.214714 -0.0071414506
5.215714 -0.007041600500000001
5.216714 -0.0069418304
5.217714 -0.006842136600000001
5.218714 -0.0067425142
5.219714 -0.006642958
5.220714 -0.006543462200000001
5.221714 -0.0064440195
5.222714 -0.0063446219
5.223714 -0.0062452622
5.224714 -0.006145930799999999
5.225714 -0.0060466195
5.226714 -0.0059473194000000005
5.227714 -0.0058480217999999995
5.228714 -0.0057487181
5.229714 -0.0056493998
5.230714 -0.0055500597
5.231714 -0.0054506909
5.232714 -0.0053512874999999994
5.233714 -0.0052518448
5.234715 -0.0051523592
5.235714 -0.0050528284
5.236714 -0.0049532515
5.237714 -0.0048536294
5.238714 -0.0047539641
5.239714 -0.0046542587
5.240714 -0.0045545188
5.241714 -0.0044547502
5.242714 -0.0043549604
5.243714 -0.0042551575
5.244714 -0.0041553514
5.245714 -0.0040555515
5.246714 -0.0039557685999999995
5.247715 -0.0038560131
5.248714 -0.0037562957
5.249714 -0.0036566271000000004
5.250714 -0.0035570174
5.251714 -0.0034574761
5.252714 -0.003358012
5.253714 -0.0032586333
5.254714 -0.0031593466999999997
5.255714 -0.0030601585999999997
5.256714 -0.0029610737
5.257714 -0.002862096
5.258714 -0.0027632283
5.259714 -0.002664472
5.260714 -0.0025658283
5.261714 -0.0024672969
5.262714 -0.002368877
5.263714 -0.0022705672
5.264714 -0.0021723654
5.265714 -0.0020742695
5.266714 -0.0019762768999999998
5.267715 -0.0018783850000000002
5.268714 -0.0017805913
5.269714 -0.0016828932000000003
5.270714 -0.0015852884000000002
5.271714 -0.0014877748
5.272714 -0.0013903506
5.273714 -0.0012930144
5.274714 -0.0011957648999999999
5.275714 -0.0010986012000000001
5.276714 -0.0010015226
5.277714 -0.00090452859
5.278714 -0.00080761893
5.279714 -0.00071079326
5.280715 -0.00061405135
5.281714 -0.00051739298
5.282714 -0.00042081778999999997
5.283714 -0.00032432524
5.284714 -0.00022791464
5.285714 -0.00013158509
5.286714 -3.5335434999999996e-05
5.287714 6.0835725e-05
5.288714 0.00015693006
5.289714 0.00025294944
5.290714 0.00034889596999999997
5.291714 0.00044477192
5.292714 0.00054057964
5.293715 0.0006363216499999999
5.294714 0.00073200035
5.295714 0.00082761817
5.296714 0.0009231774100000001
5.297714 0.0010186801
5.298714 0.0011141280999999999
5.299714 0.0012095229
5.300714 0.0013048656
5.301714 0.0014001566999999999
5.302714 0.0014953965000000001
5.303714 0.0015905844
5.304714 0.0016857193
5.305714 0.0017807997000000002
5.306714 0.0018758232
5.307714 0.0019707865999999997
5.308714 0.0020656862000000002
5.309714 0.0021605174
5.310714 0.0022552751
5.311714 0.0023499535
5.312714 0.0024445459999999997
5.313715 0.0025390458
5.314714 0.0026334452
5.315714 0.0027277361
5.316714 0.0028219105
5.317714 0.0029159599
5.318714 0.0030098758
5.319714 0.0031036496
5.320714 0.003197273
5.321714 0.0032907380999999997
5.322714 0.0033840373
5.323714 0.0034771641000000005
5.324714 0.0035701123
5.325714 0.0036628764
5.326715 0.0037554524
5.327714 0.0038478374000000004
5.328714 0.0039400293
5.329714 0.0040320272
5.330714 0.004123832
5.331714 0.004215445
5.332714 0.0043068689
5.333714 0.0043981079
5.334714 0.0044891669
5.335714 0.0045800516
5.336714 0.0046707686
5.337714 0.0047613252
5.338714 0.0048517286
5.339714 0.0049419868
5.340714 0.0050321079
5.341714 0.0051220995
5.342714 0.0052119689
5.343714 0.0053017233
5.344714 0.0053913689
5.345714 0.0054809116
5.346714 0.0055703564
5.347714 0.0056597069
5.348714 0.0057489666
5.349714 0.0058381373999999995
5.350714 0.0059272206
5.351714 0.0060162169
5.352714 0.0061051251
5.353714 0.0061939449
5.354714 0.0062826737
5.355714 0.0063713094
5.356714 0.0064598491
5.357714 0.0065482891
5.358714 0.0066366265
5.359715 0.006724856899999999
5.360714 0.0068129768
5.361714 0.0069009817
5.362714 0.0069888686999999994
5.363714 0.0070766334999999994
5.364714 0.0071642723999999994
5.365714 0.007251781799999999
5.366714 0.0073391587999999995
5.367714 0.007426399700000001
5.368714 0.0075135016
5.369714 0.0076004624
5.370714 0.007687278400000001
5.371714 0.0077739467
5.372715 0.0078604651
5.373714 0.0079468307
5.374714 0.0080330414
5.375714 0.0081190941
5.376714 0.0082049861
5.377714 0.0082907143
5.378714 0.008376276700000001
5.379714 0.008461669500000001
5.380714 0.0085468899
5.381714 0.0086319349
5.382714 0.0087168017
5.383714 0.0088014865
5.384714 0.008885985899999999
5.385714 0.0089702968
5.386714 0.0090544156
5.387714 0.0091383394
5.388714 0.009222063800000001
5.389714 0.0093055867
5.390714 0.0093889044
5.391714 0.0094720133
5.392715 0.0095549112
5.393714 0.0096375952
5.394714 0.0097200631
5.395714 0.0098023127
5.396714 0.0098843426
5.397714 0.009966152
5.398714 0.01004774
5.399714 0.010129108
5.400714 0.010210256000000001
5.401714 0.010291185999999999
5.402714 0.010371902
5.403714 0.010452405
5.404714 0.010532701
5.405715 0.010612795
5.406714 0.010692690999999999
5.407714 0.010772398
5.408714 0.010851921
5.409714 0.010931267000000001
5.410714 0.011010445
5.411714 0.011089461
5.412714 0.011168322999999999
5.413714 0.011247037
5.414714 0.01132561
5.415714 0.011404048
5.416714 0.011482355000000001
5.417714 0.011560535
5.418715 0.01163859
5.419714 0.011716520999999999
5.420714 0.011794329
5.421714 0.011872009999999999
5.422714 0.011949562
5.423714 0.01202698
5.424714 0.012104257
5.425714 0.012181386
5.426714 0.012258359
5.427714 0.012335165
5.428714 0.012411793999999999
5.429714 0.012488234
5.430714 0.012564474
5.431714 0.012640502000000001
5.432714 0.012716307999999999
5.433714 0.012791876999999998
5.434714 0.012867200999999998
5.435714 0.012942267999999998
5.436714 0.013017069
5.437714 0.013091595999999999
5.438715 0.013165839
5.439714 0.013239795
5.440714 0.013313457
5.441714 0.013386820999999998
5.442714 0.013459883
5.443714 0.013532641
5.444714 0.013605096
5.445714 0.013677248
5.446714 0.013749096
5.447714 0.013820645
5.448714 0.013891896
5.449714 0.013962852
5.450714 0.014033517999999998
5.451715 0.014103896999999999
5.452714 0.014173994999999998
5.453714 0.014243815
5.454714 0.014313362999999999
5.455714 0.014382642999999999
5.456714 0.014451660000000002
5.457714 0.014520418
5.458714 0.014588921000000001
5.459714 0.014657172000000001
5.460714 0.014725175
5.461714 0.014792933
5.462714 0.014860448
5.463714 0.014927722999999999
5.464714 0.014994759
5.465714 0.015061557
5.466714 0.015128116
5.467714 0.015194438
5.468714 0.015260520999999999
5.469714 0.015326363999999999
5.470714 0.015391967000000001
5.471714 0.015457327
5.472714 0.015522444
5.473714 0.015587313
5.474714 0.015651934
5.475714 0.015716304
5.476714 0.01578042
5.477714 0.01584428
5.478714 0.015907882
5.479714 0.015971223
5.480714 0.016034301
5.481714 0.016097115000000002
5.482714 0.016159662
5.483714 0.016221939999999997
5.484715 0.016283947
5.485714 0.016345682
5.486714 0.016407142
5.487714 0.016468324
5.488714 0.016529227
5.489714 0.016589845000000002
5.490714 0.016650176
5.491714 0.016710215
5.492714 0.016769956
5.493714 0.016829395
5.494714 0.016888524000000002
5.495714 0.016947335
5.496714 0.017005821
5.497715 0.017063972
5.498714 0.017121779
5.499714 0.017179233
5.500714 0.017236324
5.501714 0.017293041999999998
5.502714 0.017349375
5.503714 0.017405314
5.504714 0.01746085
5.505714 0.017515974
5.506714 0.017570679
5.507714 0.017624958
5.508714 0.017678805
5.509714 0.017732214
5.510714 0.017785185
5.511714 0.017837716
5.512714 0.017889807
5.513714 0.017941461
5.514714 0.017992679
5.515714 0.018043468
5.516714 0.018093835
5.517715 0.018143786000000002
5.518714 0.01819333
5.519714 0.018242474
5.520714 0.018291231
5.521714 0.018339607
5.522714 0.018387614
5.523714 0.018435260999999998
5.524714 0.018482558
5.525714 0.018529511999999998
5.526714 0.018576132
5.527714 0.018622425
5.528714 0.018668396
5.529714 0.01871405
5.530715 0.018759389
5.531714 0.018804415999999997
5.532714 0.018849131
5.533714 0.018893533
5.534714 0.018937619
5.535714 0.018981387
5.536714 0.019024832000000002
5.537714 0.019067948
5.538714 0.019110728
5.539714 0.019153164
5.540714 0.019195249
5.541714 0.019236974
5.542714 0.019278329
5.543715 0.019319305
5.544714 0.019359889999999998
5.545714 0.019400075000000003
5.546714 0.01943985
5.547714 0.019479204
5.548714 0.019518127
5.549714 0.019556611
5.550714 0.019594646
5.551714 0.019632223
5.552714 0.019669333
5.553714 0.019705971
5.554714 0.019742126
5.555714 0.019777795
5.556714 0.01981297
5.557714 0.019847647
5.558714 0.019881822
5.559714 0.019915491
5.560714 0.019948650000000002
5.561714 0.019981297000000002
5.562714 0.020013431
5.563715 0.020045049
5.564714 0.020076153
5.565714 0.020106739
5.566714 0.020136811
5.567714 0.020166366
5.568714 0.020195406
5.569714 0.02022393
5.570714 0.020251941
5.571714 0.020279440000000003
5.572714 0.020306426
5.573714 0.020332902
5.574714 0.020358868999999998
5.575714 0.020384326
5.576715 0.020409275
5.577714 0.020433718
5.578714 0.020457656
5.579714 0.02048109
5.580714 0.020504023
5.581714 0.020526454
5.582714 0.020548387
5.583714 0.020569825
5.584714 0.020590769
5.585714 0.020611224
5.586714 0.02063119
5.587714 0.020650673999999997
5.588714 0.020669679
5.589714 0.020688209
5.590714 0.020706268
5.591714 0.020723861
5.592714 0.020740992
5.593714 0.020757665
5.594714 0.020773883
5.595714 0.02078965
5.596714 0.020804969
5.597714 0.02081984
5.598714 0.020834263999999998
5.599714 0.020848241
5.600714 0.020861769999999998
5.601714 0.020874846
5.602714 0.020887467
5.603714 0.020899628
5.604714 0.020911322
5.605714 0.020922541
5.606714 0.020933279
5.607714 0.020943525
5.608714 0.020953269
5.609715 0.020962500000000002
5.610714 0.020971207
5.611714 0.02097938
5.612714 0.020987006
5.613714 0.020994077
5.614714 0.02100058
5.615714 0.021006507
5.616714 0.021011849
5.617714 0.021016596
5.618714 0.021020742
5.619714 0.021024281000000002
5.620714 0.021027208
5.621714 0.021029518
5.622715 0.021031209000000002
5.623714 0.021032279
5.624714 0.021032727
5.625714 0.021032554
5.626714 0.021031759
5.627714 0.021030345
5.628714 0.021028313
5.629714 0.021025668
5.630714 0.021022411
5.631714 0.021018546
5.632714 0.021014077
5.633714 0.021009007
5.634714 0.021003341000000002
5.635714 0.020997082
5.636714 0.020990235
5.637714 0.020982805
5.638714 0.020974793999999998
5.639714 0.020966207
5.640714 0.020957048
5.641714 0.020947322
5.642715 0.020937031
5.643714 0.020926179
5.644714 0.020914771
5.645714 0.020902808
5.646714 0.020890294
5.647714 0.020877236
5.648714 0.020863632
5.649714 0.020849488
5.650714 0.020834805
5.651714 0.020819585
5.652714 0.020803831
5.653714 0.020787544999999998
5.654714 0.020770727
5.655715 0.020753380000000002
5.656714 0.020735501
5.657714 0.020717093000000002
5.658714 0.020698154
5.659714 0.020678683
5.660714 0.020658680000000002
5.661714 0.020638142999999998
5.662714 0.020617069
5.663714 0.020595455
5.664714 0.020573298
5.665714 0.020550595999999997
5.666714 0.020527341999999997
5.667714 0.020503534
5.668715 0.020479166
5.669714 0.020454235
5.670714 0.020428732
5.671714 0.020402652
5.672714 0.020375989
5.673714 0.020348735
5.674714 0.020320882
5.675714 0.020292425
5.676714 0.020263351
5.677714 0.020233655
5.678714 0.020203328
5.679714 0.020172357999999998
5.680714 0.02014074
5.681714 0.020108462
5.682714 0.020075517
5.683714 0.020041896
5.684714 0.020007590999999998
5.685714 0.019972596999999998
5.686714 0.019936905
5.687714 0.019900512
5.688715 0.019863415
5.689714 0.019825609
5.690714 0.019787095
5.691714 0.019747872
5.692714 0.019707941
5.693714 0.019667306
5.694714 0.01962597
5.695714 0.01958394
5.696714 0.019541223
5.697714 0.019497825
5.698714 0.019453756000000003
5.699714 0.019409024
5.700714 0.019363639999999998
5.701715 0.019317614
5.702714 0.019270954
5.703714 0.019223670999999998
5.704714 0.019175772
5.705714 0.019127267
5.706714 0.019078163000000002
5.707714 0.019028467
5.708714 0.018978184000000002
5.709714 0.018927318
5.710714 0.018875873
5.711714 0.01882385
5.712714 0.018771249
5.713714 0.018718072
5.714714 0.018664316
5.715714 0.018609979
5.716714 0.018555057
5.717714 0.018499546999999998
5.718714 0.018443445
5.719714 0.018386747000000002
5.720714 0.018329445
5.721714 0.018271536
5.722714 0.018213013
5.723714 0.018153871000000002
5.724714 0.018094103
5.725714 0.018033705
5.726714 0.017972672999999998
5.727714 0.017911001
5.728714 0.017848682
5.729714 0.017785713
5.730714 0.017722091000000002
5.731714 0.017657809
5.732714 0.017592865
5.733714 0.017527255
5.734715 0.017460976
5.735714 0.017394022
5.736714 0.017326392
5.737714 0.017258083
5.738714 0.01718909
5.739714 0.017119413
5.740714 0.017049046999999998
5.741714 0.016977990000000002
5.742714 0.016906239
5.743714 0.016833792
5.744714 0.016760647
5.745714 0.016686802
5.746714 0.016612255
5.747715 0.016537005
5.748714 0.016461049000000002
5.749714 0.016384387
5.750714 0.016307017
5.751714 0.016228938999999998
5.752714 0.016150152
5.753714 0.016070656
5.754714 0.015990451
5.755714 0.015909538
5.756714 0.015827916
5.757714 0.015745588
5.758714 0.015662558
5.759714 0.015578826
5.760714 0.015494396
5.761714 0.015409272000000002
5.762714 0.015323459000000001
5.763714 0.015236964
5.764714 0.015149792000000002
5.765714 0.015061951
5.766714 0.014973448
5.767715 0.014884291
5.768714 0.014794491
5.769714 0.014704057
5.770714 0.014613000000000001
5.771714 0.014521329
5.772714 0.014429054999999998
5.773714 0.014336189
5.774714 0.014242741
5.775714 0.014148721000000001
5.776714 0.014054136
5.777714 0.013958996999999999
5.778714 0.013863309999999998
5.779714 0.013767080000000001
5.780715 0.013670311999999999
5.781714 0.013573011
5.782714 0.013475177
5.783714 0.01337681
5.784714 0.013277911
5.785714 0.013178476
5.786714 0.013078501999999999
5.787714 0.012977982
5.788714 0.01287691
5.789714 0.012775279
5.790714 0.012673081
5.791714 0.012570307000000001
5.792714 0.012466946999999999
5.793715 0.012362994
5.794714 0.012258437
5.795714 0.012153269
5.796714 0.012047481
5.797714 0.011941066
5.798714 0.011834016999999999
5.799714 0.011726328
5.800714 0.011617996
5.801714 0.011509016
5.802714 0.011399387
5.803714 0.011289108
5.804714 0.01117818
5.805714 0.011066605
5.806714 0.010954386
5.807714 0.010841526
5.808714 0.010728030999999999
5.809714 0.010613907
5.810714 0.01049916
5.811714 0.010383799
5.812714 0.01026783
5.813715 0.010151263
5.814714 0.010034105
5.815714 0.0099163663
5.816714 0.0097980555
5.817714 0.009679181700000001
5.818714 0.009559753399999999
5.819714 0.0094397787
5.820714 0.009319267000000001
5.821714 0.0091982256
5.822714 0.0090766625
5.823714 0.0089545851
5.824714 0.0088319997
5.825714 0.008708913799999999
5.826715 0.0085853324
5.827714 0.008461262
5.828714 0.0083367071
5.829714 0.008211673400000001
5.830714 0.0080861653
5.831714 0.007960186499999999
5.832714 0.007833742
5.833714 0.0077068347
5.834714 0.007579468400000001
5.835714 0.007451647299999999
5.836714 0.007323374299999999
5.837714 0.0071946532
5.838714 0.0070654874
5.839714 0.0069358808000000004
5.840714 0.006805836899999999
5.841714 0.0066753601
5.842714 0.0065444539
5.843714 0.0064131221999999995
5.844714 0.006281369899999999
5.845714 0.006149200600000001
5.846714 0.0060166192
5.847714 0.0058836296
5.848714 0.005750236200000001
5.849714 0.0056164430000000005
5.850714 0.0054822533
5.851714 0.0053476706
5.852714 0.0052126979
5.853714 0.0050773375
5.854714 0.0049415914
5.855714 0.0048054604
5.856714 0.0046689449
5.857714 0.0045320448
5.858714 0.0043947592
5.859715 0.004257086
5.860714 0.0041190233
5.861714 0.0039805684000000004
5.862714 0.0038417176000000003
5.863714 0.0037024674000000002
5.864714 0.0035628138000000005
5.865714 0.0034227531
5.866714 0.0032822812
5.867714 0.0031413951
5.868714 0.003000092
5.869714 0.0028583694
5.870714 0.0027162263
5.871714 0.0025736623
5.872715 0.0024306781
5.873714 0.0022872759
5.874714 0.0021434589
5.875714 0.0019992321999999997
5.876714 0.0018546018
5.877714 0.0017095752
5.878714 0.0015641614
5.879714 0.0014183705
5.880714 0.0012722139
5.881714 0.0011257037
5.882714 0.00097885304
5.883714 0.00083167579
5.884714 0.00068418631
5.885714 0.00053639915
5.886714 0.00038832914
5.887714 0.00023999091
5.888714 9.139896000000001e-05
5.889714 -5.7432662999999995e-05
5.890714 -0.00020649047
5.891714 -0.00035576163
5.892715 -0.00050523413
5.893714 -0.0006548968
5.894714 -0.00080473947
5.895714 -0.0009547528
5.896714 -0.0011049286
5.897714 -0.0012552595
5.898714 -0.0014057393
5.899714 -0.0015563626
5.900714 -0.001707125
5.901714 -0.0018580227
5.902714 -0.0020090528999999998
5.903714 -0.0021602133000000003
5.904714 -0.0023115021
5.905715 -0.0024629184000000003
5.906714 -0.0026144613
5.907714 -0.0027661305
5.908714 -0.0029179258
5.909714 -0.0030698472999999998
5.910714 -0.0032218952
5.911714 -0.0033740693
5.912714 -0.00352637
5.913714 -0.0036787969
5.914714 -0.0038313496999999998
5.915714 -0.0039840281
5.916714 -0.0041368308
5.917714 -0.0042897565
5.918715 -0.0044428038
5.919714 -0.0045959696
5.920714 -0.004749251800000001
5.921714 -0.0049026468
5.922714 -0.005056151
5.923714 -0.0052097598999999994
5.924714 -0.0053634689
5.925714 -0.0055172727999999996
5.926714 -0.0056711659000000005
5.927714 -0.0058251422
5.928714 -0.0059791957
5.929714 -0.0061333201
5.930714 -0.006287507900000001
5.931714 -0.006441753099999999
5.932714 -0.0065960485
5.933714 -0.006750386799999999
5.934714 -0.0069047615
5.935714 -0.0070591661
5.936714 -0.0072135932
5.937714 -0.0073680363
5.938715 -0.0075224882
5.939714 -0.0076769422
5.940714 -0.0078313904
5.941714 -0.0079858262
5.942714 -0.0081402424
5.943714 -0.0082946302
5.944714 -0.0084489817
5.945714 -0.008603288
5.946714 -0.0087575398
5.947714 -0.008911726
5.948714 -0.0090658366
5.949714 -0.009219859200000001
5.950714 -0.0093737821
5.951715 -0.0095275915
5.952714 -0.0096812742
5.953714 -0.0098348151
5.954714 -0.0099881996
5.955714 -0.010141413
5.956714 -0.01029444
5.957714 -0.010447265
5.958714 -0.010599873
5.959714 -0.010752249
5.960714 -0.010904378999999999
5.961714 -0.01105625
5.962714 -0.011207849
5.963714 -0.011359166
5.964714 -0.01151019
5.965714 -0.011660911
5.966714 -0.011811323
5.967714 -0.01196142
5.968714 -0.012111197
5.969714 -0.012260651999999999
5.970714 -0.012409782
5.971714 -0.012558584999999999
5.972714 -0.012707064
5.973714 -0.012855219000000001
5.974714 -0.013003052000000001
5.975714 -0.013150564000000002
5.976714 -0.013297761
5.977714 -0.013444645
5.978714 -0.013591220000000001
5.979714 -0.013737487
5.980714 -0.013883449999999999
5.981714 -0.01402911
5.982714 -0.014174469
5.983714 -0.014319528000000002
5.984715 -0.014464288
5.985714 -0.014608748
5.986714 -0.014752903
5.987714 -0.014896753
5.988714 -0.015040294000000001
5.989714 -0.015183519000000001
5.990714 -0.015326422999999999
5.991714 -0.015469
5.992714 -0.015611240999999998
5.993714 -0.015753137
5.994714 -0.015894677
5.995714 -0.016035853
5.996714 -0.016176653
5.997715 -0.016317064
5.998714 -0.016457074999999998
5.999714 -0.016596673000000003
6.000714 -0.016735845000000003
6.001714 -0.016874576999999998
6.002714 -0.017012857
6.003714 -0.01715067
6.004714 -0.017288004
6.005714 -0.017424846
6.006714 -0.017561181000000002
6.007714 -0.017696997
6.008714 -0.017832284
6.009714 -0.017967027
6.010714 -0.018101216
6.011714 -0.018234839
6.012714 -0.018367887
6.013714 -0.018500349000000003
6.014714 -0.018632217
6.015714 -0.018763481
6.016714 -0.018894134
6.017715 -0.019024166999999998
6.018714 -0.019153571
6.019714 -0.019282340999999998
6.020714 -0.019410469
6.021714 -0.019537949
6.022714 -0.019664771
6.023714 -0.019790931
6.024714 -0.019916418999999998
6.025714 -0.020041229
6.026714 -0.020165354
6.027714 -0.020288787
6.028714 -0.020411519
6.029714 -0.020533543999999997
6.030715 -0.020654853
6.031714 -0.020775439
6.032714 -0.020895294
6.033714 -0.021014414000000002
6.034714 -0.021132789
6.035714 -0.021250414999999998
6.036714 -0.021367286
6.037714 -0.021483396999999998
6.038714 -0.021598746000000002
6.039714 -0.021713329
6.040714 -0.021827144
6.041714 -0.02194019
6.042714 -0.022052468999999998
6.043715 -0.022163978
6.044714 -0.022274721
6.045714 -0.0223847
6.046714 -0.022493917999999998
6.047714 -0.022602377
6.048714 -0.02271008
6.049714 -0.022817030999999998
6.050714 -0.02292323
6.051714 -0.023028681999999998
6.052714 -0.023133388
6.053714 -0.023237348
6.054714 -0.023340562
6.055714 -0.023443028
6.056714 -0.023544743
6.057714 -0.023645702
6.058714 -0.023745903
6.059714 -0.023845335999999998
6.060714 -0.023943993
6.061714 -0.024041867
6.062714 -0.024138945
6.063715 -0.024235217
6.064714 -0.024330668
6.065714 -0.024425288
6.066714 -0.02451906
6.067714 -0.024611974000000002
6.068714 -0.024704011999999997
6.069714 -0.02479516
6.070714 -0.024885401999999997
6.071714 -0.024974725
6.072714 -0.025063115999999996
6.073714 -0.025150558000000003
6.074714 -0.025237042999999997
6.075714 -0.025322555999999996
6.076715 -0.025407084999999996
6.077714 -0.025490621999999998
6.078714 -0.025573155
6.079714 -0.025654676999999997
6.080714 -0.025735181000000003
6.081714 -0.025814658
6.082714 -0.025893105000000003
6.083714 -0.025970515
6.084714 -0.026046883000000003
6.085714 -0.02612221
6.086714 -0.026196489000000003
6.087714 -0.02626972
6.088714 -0.026341903000000003
6.089714 -0.026413039000000003
6.090714 -0.026483127
6.091714 -0.026552166999999998
6.092714 -0.026620159
6.093714 -0.026687107
6.094714 -0.026753009
6.095714 -0.02681787
6.096714 -0.026881688999999997
6.097714 -0.026944469
6.098714 -0.02700621
6.099714 -0.027066914
6.100714 -0.027126586
6.101714 -0.027185224
6.102714 -0.027242830000000003
6.103714 -0.027299402
6.104714 -0.027354943
6.105714 -0.027409452
6.106714 -0.027462930000000003
6.107714 -0.027515378
6.108714 -0.027566793000000003
6.109715 -0.027617175
6.110714 -0.027666523
6.111714 -0.027714839
6.112714 -0.027762121
6.113714 -0.027808367
6.114714 -0.027853576
6.115714 -0.02789775
6.116714 -0.027940885
6.117714 -0.027982981
6.118714 -0.028024038
6.119714 -0.028064055
6.120714 -0.028103031
6.121714 -0.028140962000000002
6.122715 -0.028177848
6.123714 -0.028213686999999998
6.124714 -0.028248475
6.125714 -0.028282209
6.126714 -0.028314884
6.127714 -0.028346496
6.128714 -0.028377041000000002
6.129714 -0.028406511000000002
6.130714 -0.028434902
6.131714 -0.028462205
6.132714 -0.02848841
6.133714 -0.028513509000000003
6.134714 -0.028537493
6.135714 -0.028560351
6.136714 -0.028582077
6.137714 -0.028602657
6.138714 -0.028622083
6.139714 -0.028640349000000002
6.140714 -0.028657441999999998
6.141714 -0.028673356
6.142715 -0.028688082000000004
6.143714 -0.028701616
6.144714 -0.028713953
6.145714 -0.028725088000000003
6.146714 -0.028735018
6.147714 -0.028743743
6.148714 -0.028751267
6.149714 -0.028757588
6.150714 -0.028762710000000004
6.151714 -0.028766635999999998
6.152714 -0.028769375
6.153714 -0.028770932
6.154714 -0.028771313
6.155715 -0.028770528
6.156714 -0.028768583000000004
6.157714 -0.02876549
6.158714 -0.028761257999999998
6.159714 -0.028755894000000004
6.160714 -0.02874941
6.161714 -0.028741813999999997
6.162714 -0.028733115
6.163714 -0.028723318
6.164714 -0.028712433000000002
6.165714 -0.028700466
6.166714 -0.028687422
6.167714 -0.028673308999999998
6.168715 -0.028658128999999997
6.169714 -0.028641886000000002
6.170714 -0.028624584
6.171714 -0.028606225
6.172714 -0.028586809999999997
6.173714 -0.028566341000000002
6.174714 -0.028544819
6.175714 -0.028522239999999997
6.176714 -0.028498607999999998
6.177714 -0.028473919
6.178714 -0.028448170999999998
6.179714 -0.028421362999999998
6.180714 -0.028393493
6.181714 -0.028364558
6.182714 -0.028334554999999997
6.183714 -0.028303481000000002
6.184714 -0.028271333000000003
6.185714 -0.028238105000000003
6.186714 -0.028203797
6.187714 -0.028168403999999998
6.188715 -0.028131919999999998
6.189714 -0.028094341000000002
6.190714 -0.028055665
6.191714 -0.028015889
6.192714 -0.027975005999999997
6.193714 -0.027933017999999997
6.194714 -0.027889918000000003
6.195714 -0.027845700999999997
6.196714 -0.027800366
6.197714 -0.027753910000000003
6.198714 -0.027706330999999997
6.199714 -0.027657629
6.200714 -0.027607800000000002
6.201715 -0.027556842999999998
6.202714 -0.027504755000000002
6.203714 -0.027451538999999997
6.204714 -0.027397191
6.205714 -0.027341713
6.206714 -0.027285106
6.207714 -0.027227369999999997
6.208714 -0.027168507
6.209714 -0.027108517999999998
6.210714 -0.027047409
6.211714 -0.026985178999999998
6.212714 -0.026921835
6.213714 -0.026857381
6.214714 -0.026791822
6.215714 -0.026725166
6.216714 -0.026657418
6.217714 -0.026588586999999997
6.218714 -0.026518682999999998
6.219714 -0.026447713
6.220714 -0.02637569
6.221714 -0.026302625
6.222714 -0.026228529
6.223714 -0.026153417999999998
6.224714 -0.026077303
6.225714 -0.026000198
6.226714 -0.025922115000000003
6.227714 -0.025843069
6.228714 -0.025763075
6.229714 -0.025682142999999998
6.230714 -0.025600284999999997
6.231714 -0.025517516999999997
6.232714 -0.025433846
6.233714 -0.025349282
6.234715 -0.02526383
6.235714 -0.0251775
6.236714 -0.025090296
6.237714 -0.025002222
6.238714 -0.024913281000000002
6.239714 -0.024823472
6.240714 -0.024732793
6.241714 -0.024641243999999996
6.242714 -0.024548822
6.243714 -0.024455521
6.244714 -0.024361338
6.245714 -0.024266266
6.246714 -0.024170300000000002
6.247715 -0.024073434
6.248714 -0.023975662999999998
6.249714 -0.023876979
6.250714 -0.02377738
6.251714 -0.02367686
6.252714 -0.023575415
6.253714 -0.023473044
6.254714 -0.023369744
6.255714 -0.023265516
6.256714 -0.02316036
6.257714 -0.023054278
6.258714 -0.022947273
6.259714 -0.02283935
6.260714 -0.022730514
6.261714 -0.02262077
6.262714 -0.022510129
6.263714 -0.022398598
6.264714 -0.022286184
6.265714 -0.0221729
6.266714 -0.022058755
6.267715 -0.02194376
6.268714 -0.021827928
6.269714 -0.02171127
6.270714 -0.021593797999999997
6.271714 -0.021475526
6.272714 -0.021356466
6.273714 -0.021236631
6.274714 -0.021116034
6.275714 -0.020994686999999998
6.276714 -0.020872602
6.277714 -0.020749793
6.278714 -0.02062627
6.279714 -0.020502046
6.280715 -0.020377133000000002
6.281714 -0.020251540999999998
6.282714 -0.020125283
6.283714 -0.019998367
6.284714 -0.019870803
6.285714 -0.019742602
6.286714 -0.019613773
6.287714 -0.019484322999999998
6.288714 -0.019354261
6.289714 -0.019223597
6.290714 -0.019092337
6.291714 -0.018960489
6.292714 -0.018828061
6.293715 -0.018695059
6.294714 -0.018561493000000002
6.295714 -0.018427368
6.296714 -0.018292693
6.297714 -0.018157475
6.298714 -0.018021722
6.299714 -0.01788544
6.300714 -0.017748638
6.301714 -0.017611322
6.302714 -0.017473499
6.303714 -0.017335177
6.304714 -0.017196362
6.305714 -0.017057059
6.306714 -0.016917277
6.307714 -0.016777016999999998
6.308714 -0.016636285
6.309714 -0.016495082999999997
6.310714 -0.016353416
6.311714 -0.016211285
6.312714 -0.016068689
6.313715 -0.015925629
6.314714 -0.015782105
6.315714 -0.015638113999999998
6.316714 -0.015493654
6.317714 -0.015348724
6.318714 -0.015203322
6.319714 -0.015057442999999998
6.320714 -0.014911085999999999
6.321714 -0.014764247000000001
6.322714 -0.014616925999999999
6.323714 -0.014469122000000001
6.324714 -0.014320837
6.325714 -0.014172069
6.326715 -0.014022824
6.327714 -0.013873103
6.328714 -0.013722914000000001
6.329714 -0.013572264
6.330714 -0.013421162
6.331714 -0.013269616
6.332714 -0.013117641999999999
6.333714 -0.01296525
6.334714 -0.012812456
6.335714 -0.012659275999999999
6.336714 -0.012505724
6.337714 -0.012351817999999999
6.338714 -0.012197578
6.339714 -0.01204302
6.340714 -0.011888163
6.341714 -0.011733024
6.342714 -0.011577622
6.343714 -0.011421971
6.344714 -0.011266091
6.345714 -0.011109996
6.346714 -0.0109537
6.347714 -0.010797218
6.348714 -0.010640561
6.349714 -0.01048374
6.350714 -0.010326765
6.351714 -0.010169645
6.352714 -0.010012387
6.353714 -0.0098549965
6.354714 -0.0096974785
6.355714 -0.0095398362
6.356714 -0.009382070900000001
6.357714 -0.0092241848
6.358714 -0.009066177199999999
6.359715 -0.008908048
6.360714 -0.0087497952
6.361714 -0.0085914166
6.362714 -0.0084329091
6.363714 -0.0082742699
6.364714 -0.008115496199999999
6.365714 -0.0079565842
6.366714 -0.007797530299999999
6.367714 -0.0076383316
6.368714 -0.0074789852000000006
6.369714 -0.007319488900000001
6.370714 -0.007159840600000001
6.371714 -0.0070000395
6.372715 -0.006840084799999999
6.373714 -0.0066799774
6.374714 -0.006519718599999999
6.375714 -0.006359310599999999
6.376714 -0.0061987564999999994
6.377714 -0.0060380597
6.378714 -0.0058772252999999995
6.379714 -0.005716259
6.380714 -0.0055551667
6.381714 -0.0053939554999999995
6.382714 -0.005232633
6.383714 -0.0050712064
6.384714 -0.0049096841
6.385714 -0.004748074200000001
6.386714 -0.0045863853
6.387714 -0.0044246255
6.388714 -0.0042628035000000005
6.389714 -0.0041009273
6.390714 -0.0039390054999999995
6.391714 -0.0037770459999999996
6.392715 -0.0036150574
6.393714 -0.0034530475999999997
6.394714 -0.0032910248
6.395714 -0.0031289971999999997
6.396714 -0.0029669734
6.397714 -0.0028049624
6.398714 -0.0026429732
6.399714 -0.0024810157000000003
6.400714 -0.0023190998
6.401714 -0.0021572365
6.402714 -0.0019954372
6.403714 -0.0018337139000000001
6.404714 -0.0016720795
6.405715 -0.0015105472
6.406714 -0.0013491309000000001
6.407714 -0.0011878449999999999
6.408714 -0.0010267041
6.409714 -0.0008657230900000001
6.410714 -0.00070491683
6.411714 -0.00054430002
6.412714 -0.00038388703
6.413714 -0.00022369165
6.414714 -6.3726947e-05
6.415714 9.5994983e-05
6.416714 0.00025546312
6.417714 0.00041466774
6.418715 0.0005736004399999999
6.419714 0.00073225433
6.420714 0.00089062414
6.421714 0.0010487061
6.422714 0.001206498
6.423714 0.0013639994
6.424714 0.0015212111
6.425714 0.0016781354
6.426714 0.0018347756999999999
6.427714 0.0019911367
6.428714 0.0021472239
6.429714 0.0023030434
6.430714 0.0024586021
6.431714 0.0026139071
6.432714 0.0027689654
6.433714 0.0029237839
6.434714 0.0030783696
6.435714 0.0032327287
6.436714 0.0033868661999999997
6.437714 0.0035407869
6.438715 0.0036944948
6.439714 0.0038479919999999997
6.440714 0.004001279700000001
6.441714 0.0041543579
6.442714 0.0043072254
6.443714 0.0044598793
6.444714 0.0046123158
6.445714 0.0047645291
6.446714 0.0049165126
6.447714 0.0050682582
6.448714 0.0052197571
6.449714 0.0053709988
6.450714 0.0055219723
6.451715 0.0056726658
6.452714 0.0058230664
6.453714 0.005973160700000001
6.454714 0.0061229351999999996
6.455714 0.0062723760000000005
6.456714 0.0064214684
6.457714 0.006570198499999999
6.458714 0.0067185523
6.459714 0.0068665162
6.460714 0.0070140770000000005
6.461714 0.0071612216
6.462714 0.0073079376
6.463714 0.007454214199999999
6.464714 0.0076000404
6.465714 0.007745406
6.466714 0.0078903016
6.467714 0.0080347199
6.468714 0.008178652900000001
6.469714 0.0083220948
6.470714 0.0084650397
6.471714 0.008607482599999999
6.472714 0.0087494191
6.473714 0.0088908462
6.474714 0.0090317604
6.475714 0.009172160200000001
6.476714 0.0093120427
6.477714 0.0094514064
6.478714 0.0095902498
6.479714 0.0097285723
6.480714 0.009866373099999999
6.481714 0.010003652
6.482714 0.010140407
6.483714 0.010276638
6.484715 0.010412346
6.485714 0.010547532
6.486714 0.010682193999999999
6.487714 0.010816335
6.488714 0.010949955
6.489714 0.011083056
6.490714 0.01121564
6.491714 0.01134771
6.492714 0.011479269
6.493714 0.011610321
6.494714 0.011740869000000001
6.495714 0.011870918000000001
6.496714 0.012000473999999999
6.497715 0.012129542
6.498714 0.012258126
6.499714 0.012386234
6.500714 0.01251387
6.501714 0.012641039
6.502714 0.012767747
6.503714 0.012893998
6.504714 0.013019796000000002
6.505714 0.013145144
6.506714 0.013270042999999999
6.507714 0.013394494
6.508714 0.013518496000000001
6.509714 0.013642048
6.510714 0.013765146
6.511714 0.013887785
6.512714 0.014009959999999998
6.513714 0.014131663000000001
6.514714 0.014252888000000002
6.515714 0.014373622
6.516714 0.014493856000000001
6.517715 0.014613579
6.518714 0.014732777
6.519714 0.014851436999999999
6.520714 0.014969548
6.521714 0.015087095
6.522714 0.015204065
6.523714 0.015320446
6.524714 0.015436223
6.525714 0.015551386
6.526714 0.015665921
6.527714 0.015779819
6.528714 0.015893071
6.529714 0.016005665999999998
6.530715 0.016117598
6.531714 0.01622886
6.532714 0.016339448
6.533714 0.016449357
6.534714 0.016558584
6.535714 0.016667128
6.536714 0.016774989
6.537714 0.016882169
6.538714 0.016988668
6.539714 0.017094491
6.540714 0.017199642
6.541714 0.017304126
6.542714 0.017407950000000002
6.543715 0.017511118
6.544714 0.017613641
6.545714 0.017715525
6.546714 0.017816779
6.547714 0.017917411
6.548714 0.018017428999999998
6.549714 0.018116842
6.550714 0.018215658000000003
6.551714 0.018313887
6.552714 0.018411533
6.553714 0.018508606
6.554714 0.018605109999999998
6.555714 0.018701052
6.556714 0.018796437
6.557714 0.018891267
6.558714 0.018985548
6.559714 0.019079281
6.560714 0.019172467
6.561714 0.019265109
6.562714 0.019357205
6.563715 0.019448754999999998
6.564714 0.019539759
6.565714 0.019630214
6.566714 0.019720118
6.567714 0.01980947
6.568714 0.019898265999999998
6.569714 0.019986503
6.570714 0.020074179
6.571714 0.020161290999999998
6.572714 0.020247838
6.573714 0.020333813
6.574714 0.020419215
6.575714 0.020504041
6.576715 0.020588288
6.577714 0.020671952
6.578714 0.020755029
6.579714 0.020837515
6.580714 0.020919406
6.581714 0.021000697
6.582714 0.021081383000000002
6.583714 0.021161459
6.584714 0.02124092
6.585714 0.021319758
6.586714 0.021397967
6.587714 0.021475542
6.588714 0.021552473
6.589714 0.021628756
6.590714 0.021704381999999998
6.591714 0.021779345
6.592714 0.021853637000000002
6.593714 0.021927251999999998
6.594714 0.022000185
6.595714 0.022072431
6.596714 0.022143986
6.597714 0.022214846
6.598714 0.022285011
6.599714 0.022354478
6.600714 0.022423247
6.601714 0.022491321
6.602714 0.022558701
6.603714 0.022625389000000003
6.604714 0.022691392
6.605714 0.022756714
6.606714 0.022821363
6.607714 0.022885344999999998
6.608714 0.022948669
6.609715 0.023011342
6.610714 0.023073374
6.611714 0.023134775
6.612714 0.023195552
6.613714 0.023255717
6.614714 0.023315276
6.615714 0.023374240999999997
6.616714 0.023432619000000002
6.617714 0.023490418000000002
6.618714 0.023547644
6.619714 0.023604307
6.620714 0.02366041
6.621714 0.023715958999999998
6.622715 0.02377096
6.623714 0.023825414
6.624714 0.023879325
6.625714 0.023932694
6.626714 0.023985522
6.627714 0.024037808
6.628714 0.024089552
6.629714 0.02414075
6.630714 0.024191398
6.631714 0.024241493000000003
6.632714 0.02429103
6.633714 0.024340003
6.634714 0.024388405999999998
6.635714 0.024436231
6.636714 0.024483468999999997
6.637714 0.024530114
6.638714 0.024576159000000004
6.639714 0.024621593
6.640714 0.02466641
6.641714 0.024710601
6.642715 0.024754158000000002
6.643714 0.024797072000000003
6.644714 0.024839336
6.645714 0.024880946
6.646714 0.024921895
6.647714 0.024962181
6.648714 0.025001793999999997
6.649714 0.025040734999999998
6.650714 0.025079001
6.651714 0.025116588
6.652714 0.025153498000000003
6.653714 0.025189726
6.654714 0.025225276
6.655715 0.025260149000000003
6.656714 0.025294343
6.657714 0.025327862000000003
6.658714 0.025360705
6.659714 0.025392874000000003
6.660714 0.025424372999999997
6.661714 0.025455203
6.662714 0.025485366
6.663714 0.025514863
6.664714 0.025543696
6.665714 0.025571867999999998
6.666714 0.025599379999999998
6.667714 0.025626236999999996
6.668715 0.025652439000000003
6.669714 0.025677989000000002
6.670714 0.025702894
6.671714 0.025727151999999996
6.672714 0.025750769
6.673714 0.025773753
6.674714 0.025796104000000004
6.675714 0.02581783
6.676714 0.025838937000000003
6.677714 0.025859429
6.678714 0.025879312
6.679714 0.025898597000000002
6.680714 0.02591729
6.681714 0.025935398000000002
6.682714 0.025952928
6.683714 0.025969886
6.684714 0.025986283000000002
6.685714 0.026002122000000003
6.686714 0.026017409999999998
6.687714 0.026032154000000002
6.688715 0.026046357
6.689714 0.026060021000000003
6.690714 0.026073152999999998
6.691714 0.026085749000000002
6.692714 0.026097811999999998
6.693714 0.026109343
6.694714 0.026120339000000003
6.695714 0.026130796
6.696714 0.026140711
6.697714 0.026150080000000003
6.698714 0.026158894999999998
6.699714 0.026167152
6.700714 0.026174841
6.701715 0.026181957
6.702714 0.026188490999999998
6.703714 0.026194434000000003
6.704714 0.026199777
6.705714 0.026204515999999997
6.706714 0.026208637
6.707714 0.026212134999999998
6.708714 0.026215001999999998
6.709714 0.026217230999999997
6.710714 0.026218814
6.711714 0.026219748999999997
6.712714 0.026220025
6.713714 0.026219644
6.714714 0.026218599000000002
6.715714 0.026216888
6.716714 0.026214507
6.717714 0.026211460000000002
6.718714 0.026207743000000002
6.719714 0.02620336
6.720714 0.026198311000000002
6.721714 0.0261926
6.722714 0.02618623
6.723714 0.026179204
6.724714 0.026171529000000002
6.725714 0.026163211000000002
6.726714 0.026154253000000002
6.727714 0.026144664
6.728714 0.026134447999999998
6.729714 0.026123613
6.730714 0.026112162999999997
6.731714 0.026100109
6.732714 0.026087454
6.733714 0.026074203
6.734715 0.026060364
6.735714 0.026045940000000004
6.736714 0.026030937
6.737714 0.026015358000000002
6.738714 0.025999206
6.739714 0.025982482
6.740714 0.025965192
6.741714 0.025947337
6.742714 0.025928916999999996
6.743714 0.025909935000000002
6.744714 0.025890389000000003
6.745714 0.025870281
6.746714 0.025849612
6.747715 0.025828384
6.748714 0.025806593
6.749714 0.025784244999999997
6.750714 0.025761334
6.751714 0.025737865000000002
6.752714 0.025713839999999998
6.753714 0.025689255999999997
6.754714 0.025664119
6.755714 0.025638426000000002
6.756714 0.02561218
6.757714 0.025585384000000003
6.758714 0.025558037999999998
6.759714 0.025530142
6.760714 0.025501696
6.761714 0.025472703
6.762714 0.025443158999999996
6.763714 0.025413066
6.764714 0.02538242
6.765714 0.025351217
6.766714 0.025319455999999997
6.767715 0.025287134
6.768714 0.025254244
6.769714 0.025220777000000003
6.770714 0.025186730999999997
6.771714 0.025152098
6.772714 0.025116868
6.773714 0.025081034999999998
6.774714 0.025044591
6.775714 0.02500753
6.776714 0.024969843999999998
6.777714 0.024931523
6.778714 0.024892561
6.779714 0.024852957
6.780715 0.024812701000000003
6.781714 0.024771792
6.782714 0.024730229
6.783714 0.024688008
6.784714 0.024645132
6.785714 0.024601602000000004
6.786714 0.024557422000000002
6.787714 0.024512596
6.788714 0.024467127999999998
6.789714 0.024421024
6.790714 0.024374295
6.791714 0.024326946999999998
6.792714 0.02427899
6.793715 0.024230433
6.794714 0.024181286
6.795714 0.024131559
6.796714 0.024081262
6.797714 0.024030404
6.798714 0.023978995
6.799714 0.023927045
6.800714 0.02387456
6.801714 0.023821547999999998
6.802714 0.023768016
6.803714 0.023713968
6.804714 0.02365941
6.805714 0.023604344
6.806714 0.023548773999999998
6.807714 0.023492699
6.808714 0.023436120999999997
6.809714 0.023379039
6.810714 0.023321449
6.811714 0.023263350999999998
6.812714 0.02320474
6.813715 0.023145613
6.814714 0.023085964
6.815714 0.023025789
6.816714 0.022965082
6.817714 0.022903836
6.818714 0.022842045000000002
6.819714 0.022779703000000002
6.820714 0.022716806
6.821714 0.022653346
6.822714 0.022589319
6.823714 0.022524719999999998
6.824714 0.022459545
6.825714 0.02239379
6.826715 0.022327452
6.827714 0.022260527
6.828714 0.022193017000000002
6.829714 0.022124917
6.830714 0.022056227
6.831714 0.02198695
6.832714 0.021917083
6.833714 0.021846629000000003
6.834714 0.021775586
6.835714 0.021703957
6.836714 0.021631744
6.837714 0.021558945
6.838714 0.021485562
6.839714 0.021411596
6.840714 0.021337046999999998
6.841714 0.021261914
6.842714 0.021186196
6.843714 0.021109891999999998
6.844714 0.021032998
6.845714 0.020955513
6.846714 0.020877435
6.847714 0.020798761
6.848714 0.020719487999999998
6.849714 0.020639611
6.850714 0.020559129000000002
6.851714 0.020478039
6.852714 0.020396338
6.853714 0.020314027
6.854714 0.020231103
6.855714 0.020147565
6.856714 0.020063414999999998
6.857714 0.019978655
6.858714 0.019893287
6.859715 0.019807316000000002
6.860714 0.019720744999999998
6.861714 0.019633581
6.862714 0.019545827
6.863714 0.019457492
6.864714 0.019368585
6.865714 0.019279109000000003
6.866714 0.019189075
6.867714 0.019098489
6.868714 0.019007361
6.869714 0.018915696
6.870714 0.018823499
6.871714 0.018730776999999997
6.872715 0.018637536
6.873714 0.018543778
6.874714 0.018449505999999997
6.875714 0.018354724000000003
6.876714 0.018259428999999997
6.877714 0.018163623
6.878714 0.018067304000000003
6.879714 0.017970469
6.880714 0.017873113
6.881714 0.017775234
6.882714 0.017676827
6.883714 0.017577884
6.884714 0.0174784
6.885714 0.017378367000000002
6.886714 0.01727778
6.887714 0.017176630999999998
6.888714 0.017074915
6.889714 0.016972625
6.890714 0.016869754
6.891714 0.016766298
6.892715 0.016662251
6.893714 0.01655761
6.894714 0.016452372
6.895714 0.016346535
6.896714 0.016240096
6.897714 0.016133056
6.898714 0.016025416
6.899714 0.015917177
6.900714 0.015808342
6.901714 0.015698915
6.902714 0.015588901
6.903714 0.015478305
6.904714 0.015367131999999999
6.905715 0.015255391000000002
6.906714 0.015143089999999998
6.907714 0.015030235000000001
6.908714 0.014916836999999999
6.909714 0.014802901
6.910714 0.014688438000000002
6.911714 0.014573456
6.912714 0.014457965
6.913714 0.01434197
6.914714 0.014225482
6.915714 0.014108507
6.916714 0.013991051000000001
6.917714 0.013873121
6.918715 0.013754722
6.919714 0.013635859
6.920714 0.013516536
6.921714 0.013396758000000002
6.922714 0.013276527
6.923714 0.013155845000000001
6.924714 0.013034717
6.925714 0.012913143000000002
6.926714 0.012791126
6.927714 0.012668668999999999
6.928714 0.012545774
6.929714 0.012422442
6.930714 0.012298676
6.931714 0.01217448
6.932714 0.012049856999999999
6.933714 0.011924810000000001
6.934714 0.011799344
6.935714 0.011673463
6.936714 0.011547172
6.937714 0.011420477
6.938715 0.011293382
6.939714 0.011165893
6.940714 0.011038015
6.941714 0.010909753
6.942714 0.010781113
6.943714 0.010652099
6.944714 0.010522716
6.945714 0.010392967000000001
6.946714 0.010262855000000001
6.947714 0.010132384
6.948714 0.010001554
6.949714 0.0098703676
6.950714 0.0097388249
6.951715 0.0096069263
6.952714 0.0094746712
6.953714 0.0093420582
6.954714 0.0092090864
6.955714 0.0090757545
6.956714 0.008942060200000001
6.957714 0.0088080022
6.958714 0.0086735788
6.959714 0.0085387888
6.960714 0.0084036314
6.961714 0.008268105
6.962714 0.0081322105
6.963714 0.0079959478
6.964714 0.007859319200000001
6.965714 0.0077223252
6.966714 0.0075849697
6.967714 0.0074472555000000005
6.968714 0.0073091869
6.969714 0.0071707684
6.970714 0.0070320064000000005
6.971714 0.0068929068
6.972714 0.0067534762
6.973714 0.0066137225000000004
6.974714 0.0064736538000000005
6.975714 0.0063332779999999995
6.976714 0.0061926038999999995
6.977714 0.006051641
6.978714 0.0059103982
6.979714 0.0057688852
6.980714 0.0056271114
6.981714 0.0054850861
6.982714 0.0053428186
6.983714 0.0052003179
6.984715 0.0050575926999999994
6.985714 0.0049146514
6.986714 0.0047715021
6.987714 0.0046281519
6.988714 0.0044846078
6.989714 0.0043408756
6.990714 0.0041969608
6.991714 0.0040528677
6.992714 0.0039086008
6.993714 0.0037641628
6.994714 0.0036195563999999996
6.995714 0.0034747834
6.996714 0.0033298449
6.997715 0.0031847412
6.998714 0.0030394725000000003
6.999714 0.0028940385
7.000714 0.0027484386
7.001714 0.0026026721
7.002714 0.0024567378
7.003714 0.0023106350999999997
7.004714 0.0021643635
7.005714 0.0020179223000000002
7.006714 0.0018713116999999999
7.007714 0.0017245321999999998
7.008714 0.0015775848
7.009714 0.001430471
7.010714 0.0012831931
7.011714 0.0011357538999999999
7.012714 0.00098815699
7.013714 0.00084040639
7.014714 0.00069250668
7.015714 0.0005444630499999999
7.016714 0.00039628098000000004
7.017715 0.00024796639000000003
7.018714 9.952535699999999e-05
7.019714 -4.903581599999999e-05
7.020714 -0.00019771076
7.021714 -0.00034649306
7.022714 -0.00049537639
7.023714 -0.00064435449
7.024714 -0.00079342126
7.025714 -0.00094257075
7.026714 -0.0010917971
7.027714 -0.0012410947000000001
7.028714 -0.0013904579
7.029714 -0.0015398811
7.030715 -0.0016893589
7.031714 -0.0018388856999999998
7.032714 -0.0019884557
7.033714 -0.0021380632
7.034714 -0.0022877019
7.035714 -0.0024373649
7.036714 -0.0025870455
7.037714 -0.0027367364999999998
7.038714 -0.0028864299
7.039714 -0.0030361172
7.040714 -0.00318579
7.041714 -0.003335439
7.042714 -0.0034850544999999998
7.043715 -0.0036346268
7.044714 -0.0037841459
7.045714 -0.0039336013
7.046714 -0.0040829829
7.047714 -0.004232280099999999
7.048714 -0.0043814827
7.049714 -0.0045305813
7.050714 -0.0046795656
7.051714 -0.004828427
7.052714 -0.0049771566
7.053714 -0.0051257466
7.054714 -0.0052741896
7.055714 -0.0054224787
7.056714 -0.0055706081
7.057714 -0.0057185724
7.058714 -0.0058663667
7.059714 -0.0060139875
7.060714 -0.0061614315
7.061714 -0.0063086962
7.062714 -0.0064557789
7.063715 -0.006602679100000001
7.064714 -0.0067493951
7.065714 -0.0068959263
7.066714 -0.0070422728
7.067714 -0.0071884350999999996
7.068714 -0.0073344127
7.069714 -0.007480206100000001
7.070714 -0.007625815500000001
7.071714 -0.0077712415
7.072714 -0.0079164842
7.073714 -0.008061543499999999
7.074714 -0.0082064187
7.075714 -0.0083511091
7.076715 -0.008495614
7.077714 -0.0086399312
7.078714 -0.0087840577
7.079714 -0.0089279914
7.080714 -0.009071728
7.081714 -0.0092152623
7.082714 -0.009358589200000001
7.083714 -0.0095017022
7.084714 -0.009644594
7.085714 -0.0097872558
7.086714 -0.0099296783
7.087714 -0.010071852000000001
7.088714 -0.010213765999999999
7.089714 -0.010355408
7.090714 -0.010496766000000001
7.091714 -0.010637826999999999
7.092714 -0.010778577
7.093714 -0.010919005
7.094714 -0.011059095
7.095714 -0.011198834
7.096714 -0.011338209
7.097714 -0.011477207
7.098714 -0.011615815
7.099714 -0.011754021
7.100714 -0.011891813
7.101714 -0.012029182
7.102714 -0.012166117
7.103714 -0.012302608
7.104714 -0.012438647999999998
7.105714 -0.01257423
7.106714 -0.012709346
7.107714 -0.01284399
7.108714 -0.012978159000000001
7.109715 -0.013111846
7.110714 -0.013245048
7.111714 -0.013377762000000001
7.112714 -0.013509981999999999
7.113714 -0.013641707
7.114714 -0.013772934
7.115714 -0.013903658
7.116714 -0.014033875999999999
7.117714 -0.014163585999999999
7.118714 -0.014292784999999999
7.119714 -0.014421469
7.120714 -0.014549636
7.121714 -0.014677283
7.122715 -0.014804406
7.123714 -0.014931
7.124714 -0.015057065
7.125714 -0.015182596999999999
7.126714 -0.015307593
7.127714 -0.015432050999999999
7.128714 -0.015555969999999999
7.129714 -0.015679347
7.130714 -0.015802181000000002
7.131714 -0.015924471
7.132714 -0.016046216000000002
7.133714 -0.016167416
7.134714 -0.016288069
7.135714 -0.016408174999999997
7.136714 -0.016527732
7.137714 -0.016646741
7.138714 -0.016765198000000002
7.139714 -0.016883103
7.140714 -0.017000454
7.141714 -0.017117246000000003
7.142715 -0.017233478
7.143714 -0.017349144
7.144714 -0.017464241
7.145714 -0.017578761999999998
7.146714 -0.017692699
7.147714 -0.017806045
7.148714 -0.017918793
7.149714 -0.018030933
7.150714 -0.018142455
7.151714 -0.018253349
7.152714 -0.018363605
7.153714 -0.01847321
7.154714 -0.018582153
7.155715 -0.018690420000000003
7.156714 -0.018798002999999997
7.157714 -0.018904886
7.158714 -0.019011059
7.159714 -0.019116509
7.160714 -0.019221225
7.161714 -0.019325194
7.162714 -0.019428406
7.163714 -0.01953085
7.164714 -0.019632516
7.165714 -0.019733395
7.166714 -0.019833479
7.167714 -0.019932758
7.168715 -0.020031226
7.169714 -0.020128879
7.170714 -0.020225708
7.171714 -0.020321712000000002
7.172714 -0.020416884
7.173714 -0.020511226
7.174714 -0.020604733
7.175714 -0.020697407
7.176714 -0.020789249
7.177714 -0.020880258
7.178714 -0.020970438
7.179714 -0.021059792
7.180714 -0.021148323
7.181714 -0.021236035
7.182714 -0.021322933000000002
7.183714 -0.021409021
7.184714 -0.021494302
7.185714 -0.02157878
7.186714 -0.021662459999999998
7.187714 -0.021745345000000003
7.188715 -0.021827436
7.189714 -0.021908735999999998
7.190714 -0.021989245
7.191714 -0.022068963
7.192714 -0.02214789
7.193714 -0.022226021999999998
7.194714 -0.022303358
7.195714 -0.022379894
7.196714 -0.022455624
7.197714 -0.022530543
7.198714 -0.022604645
7.199714 -0.022677926
7.200714 -0.022750377000000002
7.201715 -0.022821993
7.202714 -0.022892765
7.203714 -0.022962688000000002
7.204714 -0.023031756
7.205714 -0.023099962
7.206714 -0.023167300999999998
7.207714 -0.023233768
7.208714 -0.023299358000000003
7.209714 -0.023364068
7.210714 -0.023427892
7.211714 -0.023490831
7.212714 -0.023552879999999998
7.213714 -0.023614037
7.214714 -0.023674300000000002
7.215714 -0.023733666
7.216714 -0.023792134
7.217714 -0.023849700999999997
7.218714 -0.023906367
7.219714 -0.023962127
7.220714 -0.024016979
7.221714 -0.02407092
7.222714 -0.024123944999999997
7.223714 -0.024176053000000003
7.224714 -0.024227238
7.225714 -0.024277494
7.226714 -0.024326819
7.227714 -0.024375207000000003
7.228714 -0.024422654000000002
7.229714 -0.024469153
7.230714 -0.024514701
7.231714 -0.024559290999999997
7.232714 -0.024602923
7.233714 -0.024645589
7.234715 -0.024687289
7.235714 -0.024728020000000003
7.236714 -0.024767782
7.237714 -0.024806571
7.238714 -0.024844389
7.239714 -0.024881237
7.240714 -0.024917115999999996
7.241714 -0.024952029
7.242714 -0.024985976
7.243714 -0.025018962000000002
7.244714 -0.025050993999999997
7.245714 -0.025082074
7.246714 -0.025112208
7.247715 -0.025141402
7.248714 -0.025169662
7.249714 -0.025196993
7.250714 -0.025223402000000002
7.251714 -0.025248894
7.252714 -0.025273475
7.253714 -0.025297154000000002
7.254714 -0.025319934000000002
7.255714 -0.025341817000000003
7.256714 -0.025362812
7.257714 -0.025382920000000003
7.258714 -0.025402146
7.259714 -0.025420493
7.260714 -0.025437961
7.261714 -0.025454551
7.262714 -0.025470260999999998
7.263714 -0.025485089000000002
7.264714 -0.025499036
7.265714 -0.025512098
7.266714 -0.025524269
7.267715 -0.025535547
7.268714 -0.025545922000000002
7.269714 -0.025555392
7.270714 -0.025563949
7.271714 -0.025571585999999997
7.272714 -0.025578297
7.273714 -0.025584074
7.274714 -0.025588911000000002
7.275714 -0.025592802999999997
7.276714 -0.025595742
7.277714 -0.025597724000000002
7.278714 -0.025598743
7.279714 -0.025598795
7.280715 -0.025597878
7.281714 -0.025595992
7.282714 -0.025593137000000002
7.283714 -0.02558931
7.284714 -0.025584514000000003
7.285714 -0.025578754000000002
7.286714 -0.025572031
7.287714 -0.025564347999999997
7.288714 -0.02555571
7.289714 -0.025546123
7.290714 -0.025535593
7.291714 -0.025524126
7.292714 -0.025511725
7.293715 -0.025498398000000002
7.294714 -0.025484149
7.295714 -0.025468986
7.296714 -0.025452909
7.297714 -0.025435924000000002
7.298714 -0.025418037
7.299714 -0.025399249999999998
7.300714 -0.025379565000000003
7.301714 -0.025358982000000002
7.302714 -0.025337507000000002
7.303714 -0.02531514
7.304714 -0.025291883999999997
7.305714 -0.025267736
7.306714 -0.025242701000000003
7.307714 -0.025216781
7.308714 -0.025189976
7.309714 -0.02516229
7.310714 -0.025133725
7.311714 -0.025104282999999998
7.312714 -0.025073971
7.313715 -0.025042792999999997
7.314714 -0.025010749
7.315714 -0.024977847
7.316714 -0.024944096
7.317714 -0.024909497000000003
7.318714 -0.02487406
7.319714 -0.024837790999999998
7.320714 -0.024800695
7.321714 -0.024762782000000004
7.322714 -0.024724053000000003
7.323714 -0.024684519
7.324714 -0.024644184000000003
7.325714 -0.024603051
7.326715 -0.02456113
7.327714 -0.02451842
7.328714 -0.024474927
7.329714 -0.024430652
7.330714 -0.024385595
7.331714 -0.024339756
7.332714 -0.024293138
7.333714 -0.024245736
7.334714 -0.024197549999999998
7.335714 -0.024148577
7.336714 -0.024098814
7.337714 -0.024048256
7.338714 -0.023996901
7.339714 -0.023944742999999998
7.340714 -0.023891777
7.341714 -0.023837997
7.342714 -0.023783401
7.343714 -0.023727985
7.344714 -0.023671742
7.345714 -0.02361467
7.346714 -0.023556768
7.347714 -0.023498033
7.348714 -0.023438461
7.349714 -0.023378056
7.350714 -0.023316818
7.351714 -0.023254746
7.352714 -0.023191846
7.353714 -0.02312812
7.354714 -0.023063572999999997
7.355714 -0.022998214
7.356714 -0.022932047
7.357714 -0.022865082000000002
7.358714 -0.022797329
7.359715 -0.022728796
7.360714 -0.022659496
7.361714 -0.022589439
7.362714 -0.022518635000000002
7.363714 -0.022447098000000002
7.364714 -0.022374839
7.365714 -0.022301869
7.366714 -0.0222282
7.367714 -0.022153844
7.368714 -0.02207881
7.369714 -0.02200311
7.370714 -0.02192675
7.371714 -0.02184974
7.372715 -0.021772088000000002
7.373714 -0.021693799
7.374714 -0.021614879
7.375714 -0.021535333
7.376714 -0.021455163
7.377714 -0.021374373999999998
7.378714 -0.021292968
7.379714 -0.021210945999999998
7.380714 -0.02112831
7.381714 -0.02104506
7.382714 -0.020961199
7.383714 -0.020876725000000002
7.384714 -0.02079164
7.385714 -0.020705945
7.386714 -0.020619642
7.387714 -0.020532731999999998
7.388714 -0.020445218
7.389714 -0.020357102
7.390714 -0.020268388000000002
7.391714 -0.020179078
7.392715 -0.020089178
7.393714 -0.01999869
7.394714 -0.01990762
7.395714 -0.019815972
7.396714 -0.019723752
7.397714 -0.019630963
7.398714 -0.019537611
7.399714 -0.0194437
7.400714 -0.019349235
7.401714 -0.01925422
7.402714 -0.019158657
7.403714 -0.019062551
7.404714 -0.018965903
7.405715 -0.018868716
7.406714 -0.018770994
7.407714 -0.018672738
7.408714 -0.018573950000000002
7.409714 -0.01847463
7.410714 -0.018374782
7.411714 -0.018274407
7.412714 -0.018173507
7.413714 -0.018072085
7.414714 -0.017970143
7.415714 -0.017867685999999997
7.416714 -0.017764716
7.417714 -0.017661239
7.418715 -0.017557259999999998
7.419714 -0.017452784000000002
7.420714 -0.017347818
7.421714 -0.017242371
7.422714 -0.017136448999999998
7.423714 -0.017030062999999998
7.424714 -0.01692322
7.425714 -0.016815931
7.426714 -0.016708206
7.427714 -0.016600056999999998
7.428714 -0.016491492
7.429714 -0.016382523
7.430714 -0.016273161999999997
7.431714 -0.016163419
7.432714 -0.016053306
7.433714 -0.015942832
7.434714 -0.015832009
7.435714 -0.015720847
7.436714 -0.015609356000000001
7.437714 -0.015497543999999999
7.438715 -0.01538542
7.439714 -0.015272992999999999
7.440714 -0.01516027
7.441714 -0.015047257
7.442714 -0.01493396
7.443714 -0.014820385
7.444714 -0.014706537
7.445714 -0.014592418000000001
7.446714 -0.014478030999999999
7.447714 -0.014363378
7.448714 -0.014248460999999999
7.449714 -0.014133281
7.450714 -0.014017838
7.451715 -0.013902129999999999
7.452714 -0.013786157
7.453714 -0.013669918000000001
7.454714 -0.013553411999999999
7.455714 -0.013436637999999999
7.456714 -0.013319592
7.457714 -0.013202276
7.458714 -0.013084688
7.459714 -0.012966827
7.460714 -0.012848695
7.461714 -0.012730289999999998
7.462714 -0.012611617
7.463714 -0.012492674999999998
7.464714 -0.012373466999999999
7.465714 -0.012253998999999998
7.466714 -0.012134273000000001
7.467714 -0.012014295
7.468714 -0.011894072
7.469714 -0.011773608
7.470714 -0.011652912
7.471714 -0.011531989999999999
7.472714 -0.011410849
7.473714 -0.011289499
7.474714 -0.011167945
7.475714 -0.011046197
7.476714 -0.01092426
7.477714 -0.010802144
7.478714 -0.010679856
7.479714 -0.010557404000000001
7.480714 -0.010434793000000001
7.481714 -0.010312031
7.482714 -0.010189123999999999
7.483714 -0.010066079
7.484715 -0.0099429017
7.485714 -0.0098195997
7.486714 -0.0096961783
7.487714 -0.0095726442
7.488714 -0.0094490038
7.489714 -0.0093252631
7.490714 -0.0092014292
7.491714 -0.0090775087
7.492714 -0.0089535082
7.493714 -0.008829435
7.494714 -0.0087052962
7.495714 -0.0085810985
7.496714 -0.0084568499
7.497715 -0.0083325569
7.498714 -0.008208226800000001
7.499714 -0.0080838661
7.500714 -0.0079594814
7.501714 -0.007835079299999999
7.502714 -0.0077106648
7.503714 -0.0075862437
7.504714 -0.0074618212000000005
7.505714 -0.0073374022999999995
7.506714 -0.00721299
7.507714 -0.007088588599999999
7.508714 -0.0069642003
7.509714 -0.006839828
7.510714 -0.006715473099999999
7.511714 -0.0065911379
7.512714 -0.0064668231
7.513714 -0.0063425301
7.514714 -0.0062182589
7.515714 -0.0060940103
7.516714 -0.0059697843
7.517715 -0.0058455807
7.518714 -0.0057213998
7.519714 -0.005597241
7.520714 -0.0054731045
7.521714 -0.0053489901
7.522714 -0.0052248975
7.523714 -0.0051008272
7.524714 -0.004976779
7.525714 -0.0048527534
7.526714 -0.0047287511
7.527714 -0.0046047724
7.528714 -0.0044808188
7.529714 -0.0043568914
7.530715 -0.0042329921
7.531714 -0.0041091233
7.532714 -0.003985287200000001
7.533714 -0.0038614875
7.534714 -0.0037377275
7.535714 -0.0036140117999999997
7.536714 -0.0034903449
7.537714 -0.0033667329
7.538714 -0.0032431817
7.539714 -0.0031196978
7.540714 -0.0029962886
7.541714 -0.0028729621
7.542714 -0.0027497263
7.543715 -0.00262659
7.544714 -0.0025035619
7.545714 -0.0023806513
7.546714 -0.0022578673
7.547714 -0.0021352191
7.548714 -0.0020127158000000003
7.549714 -0.0018903662
7.550714 -0.0017681786999999998
7.551714 -0.0016461616
7.552714 -0.0015243226
7.553714 -0.0014026687
7.554714 -0.0012812067
7.555714 -0.0011599426
7.556714 -0.0010388819999999999
7.557714 -0.0009180296699999999
7.558714 -0.0007973902000000001
7.559714 -0.00067696756
7.560714 -0.00055676542
7.561714 -0.00043678714999999995
7.562714 -0.00031703589000000004
7.563715 -0.00019751465
7.564714 -7.8226378e-05
7.565714 4.0825958e-05
7.566714 0.00015963930000000002
7.567714 0.00027821044999999997
7.568714 0.00039653601
7.569714 0.00051461238
7.570714 0.0006324356899999999
7.571714 0.0007500018899999999
7.572714 0.0008673067
7.573714 0.00098434557
7.574714 0.0011011139
7.575714 0.0012176069
7.576715 0.0013338197
7.577714 0.0014497476000000001
7.578714 0.0015653856999999999
7.579714 0.0016807292999999998
7.580714 0.0017957738
7.581714 0.0019105151
7.582714 0.0020249488
7.583714 0.0021390711
7.584714 0.0022528784
7.585714 0.0023663672
7.586714 0.0024795343
7.587714 0.0025923769
7.588714 0.0027048925
7.589714 0.0028170783000000003
7.590714 0.0029289322
7.591714 0.0030404519
7.592714 0.0031516352
7.593714 0.0032624801000000004
7.594714 0.0033729841000000003
7.595714 0.0034831449999999996
7.596714 0.0035929606
7.597714 0.0037024289
7.598714 0.0038115467999999997
7.599714 0.0039203114
7.600714 0.0040287203
7.601714 0.0041367701
7.602714 0.0042444572
7.603714 0.0043517779
7.604714 0.0044587283
7.605714 0.004565304300000001
7.606714 0.0046715017000000005
7.607714 0.0047773152
7.608714 0.0048827398
7.609715 0.0049877704
7.610714 0.0050924016
7.611714 0.0051966272
7.612714 0.0053004409
7.613714 0.0054038366
7.614714 0.0055068078
7.615714 0.0056093479
7.616714 0.0057114499
7.617714 0.0058131071
7.618714 0.005914312
7.619714 0.0060150585
7.620714 0.006115339799999999
7.621714 0.0062151485
7.622715 0.0063144791
7.623714 0.0064133252
7.624714 0.006511681599999999
7.625714 0.006609543200000001
7.626714 0.006706904999999999
7.627714 0.006803763199999999
7.628714 0.006900113699999999
7.629714 0.0069959539999999995
7.630714 0.0070912814
7.631714 0.0071860937
7.632714 0.007280389400000001
7.633714 0.0073741677999999995
7.634714 0.0074674280999999995
7.635714 0.0075601696
7.636714 0.007652392400000001
7.637714 0.0077440964
7.638714 0.0078352808
7.639714 0.007925945799999999
7.640714 0.008016090600000001
7.641714 0.0081057144
7.642715 0.0081948157
7.643714 0.0082833933
7.644714 0.008371443999999999
7.645714 0.0084589657
7.646714 0.0085459556
7.647714 0.00863241
7.648714 0.008718324500000001
7.649714 0.0088036955
7.650714 0.0088885179
7.651714 0.0089727866
7.652714 0.0090564972
7.653714 0.009139644700000001
7.654714 0.0092222246
7.655715 0.0093042319
7.656714 0.009385663700000001
7.657714 0.009466515600000001
7.658714 0.0095467847
7.659714 0.0096264688
7.660714 0.0097055658
7.661714 0.0097840748
7.662714 0.009861995200000001
7.663714 0.009939327
7.664714 0.010016071
7.665714 0.010092228
7.666714 0.010167799
7.667714 0.010242785
7.668715 0.010317189
7.669714 0.010391012
7.670714 0.010464255
7.671714 0.01053692
7.672714 0.010609008
7.673714 0.010680518
7.674714 0.01075145
7.675714 0.010821805
7.676714 0.01089158
7.677714 0.010960774
7.678714 0.011029383
7.679714 0.011097405
7.680714 0.011164834
7.681714 0.011231667
7.682714 0.011297897
7.683714 0.011363521000000001
7.684714 0.011428531
7.685714 0.011492921
7.686714 0.011556685
7.687714 0.011619818
7.688715 0.011682312
7.689714 0.011744162
7.690714 0.011805363000000001
7.691714 0.011865907
7.692714 0.011925791
7.693714 0.01198501
7.694714 0.012043561
7.695714 0.012101438
7.696714 0.01215864
7.697714 0.012215163999999999
7.698714 0.012271009
7.699714 0.012326173999999999
7.700714 0.012380657000000002
7.701715 0.01243446
7.702714 0.012487583
7.703714 0.012540026999999999
7.704714 0.012591792999999999
7.705714 0.012642881
7.706714 0.012693297000000001
7.707714 0.012743041
7.708714 0.012792116000000001
7.709714 0.012840523
7.710714 0.012888265999999999
7.711714 0.012935346
7.712714 0.012981765000000001
7.713714 0.013027525000000002
7.714714 0.013072626
7.715714 0.013117068999999999
7.716714 0.013160854
7.717714 0.01320398
7.718714 0.013246444999999999
7.719714 0.013288247000000001
7.720714 0.013329384
7.721714 0.013369852
7.722714 0.013409645
7.723714 0.013448762
7.724714 0.013487195
7.725714 0.01352494
7.726714 0.013561992
7.727714 0.013598344
7.728714 0.013633992000000001
7.729714 0.01366893
7.730714 0.013703150999999998
7.731714 0.013736654
7.732714 0.013769434
7.733714 0.013801488
7.734715 0.013832811999999998
7.735714 0.013863406
7.736714 0.013893268
7.737714 0.013922397999999999
7.738714 0.013950797000000001
7.739714 0.013978466
7.740714 0.014005406
7.741714 0.014031619999999998
7.742714 0.014057111
7.743714 0.014081877999999999
7.744714 0.014105926999999999
7.745714 0.014129257999999999
7.746714 0.014151872999999999
7.747715 0.014173774000000002
7.748714 0.014194960999999999
7.749714 0.014215433999999999
7.750714 0.014235193
7.751714 0.014254234999999999
7.752714 0.014272561
7.753714 0.014290166000000002
7.754714 0.014307046
7.755714 0.014323198
7.756714 0.014338618
7.757714 0.014353299000000002
7.758714 0.014367238
7.759714 0.014380430999999999
7.760714 0.014392872000000001
7.761714 0.014404555000000001
7.762714 0.014415477999999999
7.763714 0.014425637000000002
7.764714 0.014435027
7.765714 0.014443648
7.766714 0.014451496999999999
7.767715 0.014458573
7.768714 0.014464879
7.769714 0.014470413
7.770714 0.014475176999999999
7.771714 0.014479175
7.772714 0.014482408
7.773714 0.014484882
7.774714 0.014486599
7.775714 0.014487564
7.776714 0.014487781
7.777714 0.014487255
7.778714 0.014485992000000001
7.779714 0.014483996
7.780715 0.014481272
7.781714 0.014477823
7.782714 0.014473654999999998
7.783714 0.014468770999999998
7.784714 0.014463175
7.785714 0.014456868
7.786714 0.014449854
7.787714 0.014442136
7.788714 0.014433712999999999
7.789714 0.014424586
7.790714 0.014414756
7.791714 0.014404222
7.792714 0.014392984000000001
7.793715 0.014381039
7.794714 0.014368388000000001
7.795714 0.014355028
7.796714 0.014340954999999999
7.797714 0.014326167
7.798714 0.014310662000000002
7.799714 0.014294435000000001
7.800714 0.014277485
7.801714 0.014259807000000001
7.802714 0.014241401
7.803714 0.014222262
7.804714 0.014202388
7.805714 0.01418178
7.806714 0.014160434999999999
7.807714 0.014138353
7.808714 0.014115534
7.809714 0.014091979
7.810714 0.014067689
7.811714 0.014042667
7.812714 0.014016916
7.813715 0.013990438
7.814714 0.013963238
7.815714 0.013935320000000001
7.816714 0.013906688
7.817714 0.013877346999999998
7.818714 0.013847301
7.819714 0.013816556999999998
7.820714 0.013785117999999999
7.821714 0.013752987
7.822714 0.01372017
7.823714 0.01368667
7.824714 0.013652489
7.825714 0.01361763
7.826715 0.013582093
7.827714 0.01354588
7.828714 0.013508992999999999
7.829714 0.01347143
7.830714 0.013433193000000001
7.831714 0.013394279999999998
7.832714 0.013354689999999999
7.833714 0.013314423
7.834714 0.013273479000000001
7.835714 0.013231855999999998
7.836714 0.013189555
7.837714 0.013146575999999998
7.838714 0.013102918
7.839714 0.013058585999999999
7.840714 0.013013578
7.841714 0.012967900000000001
7.842714 0.012921554
7.843714 0.012874542
7.844714 0.01282687
7.845714 0.012778542999999998
7.846714 0.012729567
7.847714 0.012679948000000002
7.848714 0.012629692000000001
7.849714 0.012578805000000002
7.850714 0.012527293999999998
7.851714 0.012475165
7.852714 0.012422426
7.853714 0.012369080999999999
7.854714 0.012315137000000002
7.855714 0.012260601
7.856714 0.012205476
7.857714 0.012149768
7.858714 0.01209348
7.859715 0.012036617000000001
7.860714 0.011979182
7.861714 0.011921176
7.862714 0.011862603
7.863714 0.011803464000000001
7.864714 0.011743761
7.865714 0.011683493999999999
7.866714 0.011622664
7.867714 0.011561272
7.868714 0.011499318
7.869714 0.011436801
7.870714 0.011373724
7.871714 0.011310085000000001
7.872715 0.011245885
7.873714 0.011181123999999999
7.874714 0.011115804
7.875714 0.011049926
7.876714 0.010983492000000001
7.877714 0.010916502
7.878714 0.010848959
7.879714 0.010780867
7.880714 0.010712229
7.881714 0.010643047000000001
7.882714 0.010573328
7.883714 0.010503076
7.884714 0.010432295999999999
7.885714 0.010360993
7.886714 0.010289176
7.887714 0.010216850999999999
7.888714 0.010144024
7.889714 0.010070705
7.890714 0.0099968987
7.891714 0.0099226156
7.892715 0.0098478624
7.893714 0.0097726479
7.894714 0.0096969794
7.895714 0.009620864900000001
7.896714 0.009544311599999999
7.897714 0.0094673276
7.898714 0.0093899187
7.899714 0.0093120914
7.900714 0.009233852300000001
7.901714 0.0091552065
7.902714 0.009076159
7.903714 0.0089967143
7.904714 0.008916875999999999
7.905715 0.0088366483
7.906714 0.0087560351
7.907714 0.0086750391
7.908714 0.0085936634
7.909714 0.0085119107
7.910714 0.0084297848
7.911714 0.0083472878
7.912714 0.0082644241
7.913714 0.0081811966
7.914714 0.008097609
7.915714 0.008013665500000001
7.916714 0.0079293713
7.917714 0.0078447316
7.918715 0.007759751300000001
7.919714 0.0076744356
7.920714 0.0075887918
7.921714 0.0075028256
7.922714 0.007416544399999999
7.923714 0.0073299547
7.924714 0.007243063
7.925714 0.007155876700000001
7.926714 0.0070684028999999995
7.927714 0.0069806482999999996
7.928714 0.0068926186999999995
7.929714 0.0068043206
7.930714 0.0067157605
7.931714 0.0066269429
7.932714 0.0065378736
7.933714 0.0064485568
7.934714 0.0063589978
7.935714 0.0062691994
7.936714 0.0061791652
7.937714 0.0060888993
7.938715 0.0059984042
7.939714 0.0059076832
7.940714 0.0058167388
7.941714 0.0057255744
7.942714 0.0056341923
7.943714 0.0055425959999999995
7.944714 0.005450789100000001
7.945714 0.0053587748
7.946714 0.0052665575
7.947714 0.0051741416
7.948714 0.0050815317
7.949714 0.0049887334
7.950714 0.0048957525
7.951715 0.0048025951
7.952714 0.0047092683
7.953714 0.0046157787
7.954714 0.004522134299999999
7.955714 0.0044283428
7.956714 0.0043344124
7.957714 0.0042403517000000005
7.958714 0.0041461692
7.959714 0.0040518737999999995
7.960714 0.003957474799999999
7.961714 0.0038629808999999997
7.962714 0.0037684011
7.963714 0.0036737440999999997
7.964714 0.0035790192
7.965714 0.0034842341999999998
7.966714 0.0033893979
7.967714 0.003294518
7.968714 0.0031996019999999997
7.969714 0.0031046568999999998
7.970714 0.0030096895
7.971714 0.0029147059
7.972714 0.0028197117
7.973714 0.0027247119
7.974714 0.002629711
7.975714 0.0025347126
7.976714 0.0024397203
7.977714 0.0023447366
7.978714 0.0022497639
7.979714 0.002154804
7.980714 0.0020598582
7.981714 0.0019649275
7.982714 0.0018700128000000002
7.983714 0.0017751147
7.984715 0.0016802338
7.985714 0.0015853711
7.986714 0.0014905274
7.987714 0.0013957039
7.988714 0.0013009024
7.989714 0.0012061249
7.990714 0.0011113741
7.991714 0.0010166536
7.992714 0.0009219675100000001
7.993714 0.00082732049
7.994714 0.00073271817
7.995714 0.00063816678
7.996714 0.00054367324
7.997715 0.00044924504000000003
7.998714 0.00035489030999999997
7.999714 0.00026061753
8.000714 0.00016643552
8.001715 7.2353339e-05
8.002714 -2.1619844e-05
8.003715 -0.00011547485
8.004714 -0.00020920261
8.005714 -0.00030279423
8.006714 -0.00039624109999999996
8.007714 -0.00048953498
8.008715 -0.00058266792
8.009714 -0.00067563246
8.010715 -0.0007684214299999999
8.011714 -0.00086102818
8.012714 -0.00095344631
8.013714 -0.0010456696
8.014714 -0.0011376923000000001
8.015715 -0.0012295086
8.016714 -0.0013211128
8.017715 -0.0014124993
8.018714 -0.0015036621
8.019714 -0.0015945954
8.020715 -0.001685293
8.021714 -0.0017757482000000002
8.022715 -0.0018659544
8.023714 -0.0019559046
8.024714 -0.0020455913
8.025714 -0.0021350072
8.026714 -0.0022241442
8.027715 -0.0023129947
8.028714 -0.0024015506
8.029715 -0.002489804
8.030714 -0.0025777471999999997
8.031714 -0.0026653724
8.032714 -0.0027526727
8.033714 -0.0028396407
8.034715 -0.0029262701
8.035714 -0.0030125548
8.036715 -0.0030984891
8.037714 -0.0031840682
8.038714 -0.0032692871
8.039714 -0.0033541421999999997
8.040714 -0.0034386296
8.041715 -0.0035227458
8.042714 -0.0036064885
8.043715 -0.0036898546
8.044714 -0.0037728416
8.045714 -0.0038554474
8.046714 -0.0039376693
8.047714 -0.0040195056
8.048715 -0.0041009534
8.049714 -0.0041820102
8.050714 -0.0042626729
8.051714 -0.0043429383
8.052714 -0.0044228031999999995
8.053715 -0.0045022636
8.054714 -0.0045813151
8.055715 -0.0046599529
8.056714 -0.0047381720000000006
8.057714 -0.0048159669
8.058714 -0.0048933314
8.059714 -0.004970259
8.060715 -0.0050467428
8.061714 -0.0051227755
8.062715 -0.0051983494
8.063714 -0.0052734558
8.064714 -0.0053480867999999996
8.065714 -0.0054222328
8.066714 -0.0054958851
8.067715 -0.0055690340000000005
8.068714 -0.0056416698
8.069715 -0.0057137826
8.070714 -0.0057853624
8.071714 -0.0058563994
8.072714 -0.0059268838
8.073714 -0.0059968061
8.074715 -0.0060661568999999995
8.075714 -0.0061349274
8.076715 -0.0062031089
8.077714 -0.0062706946
8.078714 -0.0063376763
8.079714 -0.0064040482999999995
8.080714 -0.006469805499999999
8.081715 -0.0065349428
8.082714 -0.0065994558
8.083714 -0.006663342399999999
8.084714 -0.006726600300000001
8.085714 -0.0067892273
8.086715 -0.0068512236
8.087714 -0.0069125882999999996
8.088715 -0.0069733207000000005
8.089714 -0.0070334223
8.090714 -0.0070928931
8.091714 -0.0071517329999999995
8.092714 -0.0072099428999999994
8.093715 -0.0072675225999999996
8.094714 -0.0073244715
8.095715 -0.0073807882
8.096714 -0.0074364718
8.097714 -0.0074915195
8.098714 -0.0075459291
8.099714 -0.0075996963
8.100715 -0.0076528173
8.101714 -0.0077052870999999995
8.102715 -0.007757101400000001
8.103714 -0.0078082536000000004
8.104714 -0.0078587385
8.105714 -0.0079085497
8.106714 -0.0079576814
8.107715 -0.0080061269
8.108714 -0.0080538812
8.109715 -0.0081009392
8.110714 -0.008147294999999999
8.111714 -0.008192944399999999
8.112714 -0.0082378829
8.113714 -0.008282106899999999
8.114715 -0.0083256135
8.115714 -0.008368399
8.116714 -0.008410461999999999
8.117714 -0.0084517997
8.118714 -0.0084924104
8.119715 -0.0085322928
8.120714 -0.0085714448
8.121715 -0.008609864
8.122714 -0.0086475491
8.123714 -0.008684497900000001
8.124714 -0.0087207074
8.125714 -0.0087561748
8.126715 -0.0087908971
8.127714 -0.008824869999999999
8.128715 -0.0088580891
8.129714 -0.0088905494
8.130714 -0.0089222463
8.131714 -0.0089531743
8.132714 -0.0089833266
8.133715 -0.0090126981
8.134714 -0.0090412817
8.135715 -0.009069071500000001
8.136714 -0.009096060999999999
8.137714 -0.009122244199999999
8.138714 -0.009147614799999999
8.139714 -0.0091721675
8.140715 -0.009195896600000001
8.141714 -0.0092187969
8.142715 -0.009240864199999999
8.143714 -0.009262094700000001
8.144714 -0.0092824856
8.145715 -0.0093020339
8.146714 -0.0093207374
8.147715 -0.009338594799999999
8.148714 -0.009355606
8.149714 -0.009371771000000001
8.150714 -0.0093870898
8.151714 -0.009401564599999999
8.152715 -0.0094151968
8.153714 -0.0094279894
8.154715 -0.009439946
8.155714 -0.009451069500000001
8.156714 -0.009461365
8.157714 -0.0094708361
8.158714 -0.0094794879
8.159715 -0.0094873249
8.160714 -0.0094943527
8.161715 -0.0095005758
8.162714 -0.0095059993
8.163714 -0.0095106268
8.164714 -0.0095144635
8.165714 -0.0095175121
8.166715 -0.0095197756
8.167714 -0.009521257
8.168715 -0.009521957
8.169714 -0.0095218762
8.170714 -0.009521014
8.171714 -0.0095193689
8.172714 -0.0095169395
8.173715 -0.009513721999999999
8.174714 -0.0095097123
8.175714 -0.0095049058
8.176714 -0.0094992967
8.177714 -0.0094928793
8.178715 -0.009485647
8.179714 -0.0094775925
8.180715 -0.009468709300000001
8.181714 -0.0094589901
8.182714 -0.0094484283
8.183714 -0.0094370182
8.184714 -0.0094247524
8.185715 -0.0094116265
8.186714 -0.009397635599999999
8.187715 -0.0093827759
8.188714 -0.0093670445
8.189714 -0.0093504394
8.190714 -0.0093329589
8.191714 -0.0093146031
8.192715 -0.0092953727
8.193714 -0.0092752685
8.194715 -0.0092542927
8.195714 -0.009232448099999999
8.196714 -0.0092097376
8.197714 -0.009186164200000001
8.198714 -0.0091617323
8.199715 -0.009136444700000001
8.200714 -0.0091103051
8.201715 -0.0090833171
8.202714 -0.009055484400000001
8.203714 -0.0090268091
8.204714 -0.0089972942
8.205714 -0.0089669426
8.206715 -0.008935755600000001
8.207714 -0.0089037349
8.208714 -0.008870880999999999
8.209714 -0.0088371955
8.210714 -0.0088026791
8.211715 -0.0087673317
8.212714 -0.008731154199999999
8.213715 -0.008694146500000001
8.214714 -0.0086563094
8.215714 -0.008617643500000001
8.216714 -0.0085781488
8.217714 -0.0085378277
8.218715 -0.0084966799
8.219714 -0.0084547086
8.220715 -0.008411914999999999
8.221714 -0.0083683022
8.222714 -0.0083238723
8.223714 -0.008278629
8.224714 -0.008232575800000001
8.225715 -0.0081857164
8.226714 -0.008138055299999999
8.227715 -0.0080895959
8.228714 -0.0080403435
8.229714 -0.0079903024
8.230714 -0.007939476899999999
8.231714 -0.007887871500000001
8.232715 -0.007835490399999999
8.233714 -0.0077823381
8.234715 -0.0077284180999999995
8.235714 -0.0076737342
8.236714 -0.007618290000000001
8.237714 -0.0075620883
8.238714 -0.0075051314
8.239715 -0.0074474214
8.240714 -0.007388959800000001
8.241714 -0.0073297480000000005
8.242714 -0.0072697861
8.243714 -0.0072090748000000005
8.244715 -0.0071476134
8.245714 -0.007085401
8.246715 -0.0070224363
8.247714 -0.0069587178999999996
8.248714 -0.0068942434000000006
8.249714 -0.0068290101
8.250714 -0.0067630157
8.251715 -0.0066962573
8.252714 -0.0066287321000000005
8.253715 -0.0065604370000000006
8.254714 -0.0064913685
8.255714 -0.0064215244
8.256714 -0.0063509025
8.257714 -0.006279500699999999
8.258715 -0.0062073173
8.259714 -0.006134352599999999
8.260715 -0.0060606064
8.261714 -0.0059860795
8.262714 -0.0059107744
8.263714 -0.0058346941
8.264714 -0.0057578429
8.265715 -0.0056802258999999996
8.266714 -0.0056018496
8.267715 -0.0055227218
8.268714 -0.0054428507
8.269714 -0.0053622454
8.270715 -0.0052809159
8.271714 -0.0051988729
8.272715 -0.0051161278
8.273714 -0.0050326918
8.274714 -0.0049485763
8.275714 -0.0048637929
8.276714 -0.0047783530999999995
8.277715 -0.0046922676
8.278714 -0.0046055466
8.279715 -0.0045182001
8.280714 -0.0044302371
8.281714 -0.0043416658
8.282714 -0.0042524935
8.283714 -0.0041627263
8.284715 -0.004072370200000001
8.285714 -0.0039814298
8.286715 -0.0038899092
8.287714 -0.0037978115999999997
8.288714 -0.0037051399
8.289714 -0.0036118960000000003
8.290714 -0.0035180819
8.291715 -0.0034236992999999998
8.292714 -0.0033287499
8.293715 -0.0032332346999999996
8.294714 -0.0031371561000000004
8.295714 -0.0030405154
8.296714 -0.0029433148999999997
8.297714 -0.0028455574
8.298715 -0.0027472455
8.299714 -0.0026483829
8.300714 -0.0025489731
8.301714 -0.0024490206000000003
8.302714 -0.0023485298
8.303715 -0.0022475057999999997
8.304714 -0.002145954
8.305715 -0.00204388
8.306714 -0.0019412897
8.307714 -0.001838189
8.308714 -0.0017345843
8.309714 -0.0016304819
8.310715 -0.001525888
8.311714 -0.0014208092
8.312715 -0.0013152518
8.313714 -0.0012092224
8.314714 -0.0011027272
8.315714 -0.00099577255
8.316714 -0.00088836478
8.317715 -0.00078050998
8.318714 -0.0006722143099999999
8.319715 -0.00056348385
8.320714 -0.00045432453000000003
8.321714 -0.00034474226000000003
8.322714 -0.00023474288
8.323714 -0.00012433213999999998
8.324715 -1.3515815000000001e-05
8.325714 9.7700399e-05
8.326715 0.00020931079000000003
8.327714 0.00032130963
8.328714 0.00043369109
8.329714 0.0005464493800000001
8.330714 0.00065957843
8.331715 0.00077307204
8.332714 0.00088692386
8.333714 0.0010011271
8.334714 0.0011156747
8.335714 0.0012305591999999998
8.336715 0.0013457729
8.337714 0.0014613071
8.338715 0.0015771531
8.339714 0.0016933014
8.340714 0.0018097422
8.341714 0.0019264649
8.342714 0.0020434587
8.343715 0.0021607122
8.344714 0.0022782138
8.345715 0.0023959517
8.346714 0.0025139139000000003
8.347714 0.0026320884
8.348714 0.0027504633
8.349714 0.002869027
8.350715 0.0029877684999999998
8.351714 0.0031066771
8.352715 0.0032257427
8.353714 0.0033449560000000005
8.354714 0.0034643086000000003
8.355714 0.0035837933
8.356714 0.0037034031
8.357715 0.0038231322999999996
8.358714 0.003942976
8.359715 0.0040629303999999995
8.360714 0.0041829921
8.361714 0.0043031581
8.362714 0.0044234263999999995
8.363714 0.0045437954999999995
8.364715 0.0046642635
8.365714 0.0047848286999999995
8.366714 0.0049054899
8.367714 0.0050262449999999995
8.368714 0.0051470917
8.369715 0.0052680272
8.370714 0.0053890486
8.371715 0.0055101518
8.372714 0.0056313322
8.373714 0.0057525845
8.374714 0.0058739028
8.375714 0.0059952803
8.376715 0.006116709799999999
8.377714 0.0062381827
8.378715 0.006359691199999999
8.379714 0.0064812266
8.380714 0.0066027787
8.381714 0.0067243389
8.382714 0.0068458976
8.383715 0.006967444600000001
8.384714 0.0070889699
8.385715 0.0072104644999999995
8.386714 0.0073319177
8.387714 0.0074533207
8.388714 0.007574663299999999
8.389714 0.0076959368
8.390715 0.0078171317
8.391714 0.0079382386
8.392715 0.0080592479
8.393714 0.0081801511
8.394714 0.0083009392
8.395715 0.008421603
8.396714 0.008542132899999999
8.397715 0.0086625201
8.398714 0.0087827553
8.399714 0.0089028297
8.400714 0.0090227339
8.401714 0.0091424576
8.402715 0.0092619921
8.403714 0.0093813273
8.404715 0.0095004529
8.405714 0.0096193602
8.406714 0.009738038400000001
8.407714 0.0098564778
8.408714 0.009974669200000001
8.409715 0.010092602
8.410714 0.010210265
8.411715 0.010327651
8.412714 0.010444748
8.413714 0.010561547000000001
8.414714 0.010678038
8.415714 0.010794211
8.416715 0.010910058
8.417714 0.011025569
8.418715 0.011140734999999999
8.419714 0.011255548
8.420714 0.011369999
8.421714 0.01148408
8.422714 0.011597782999999999
8.423715 0.011711103
8.424714 0.011824031
8.425714 0.011936564
8.426714 0.012048693
8.427714 0.012160416
8.428715 0.012271727999999999
8.429714 0.012382625000000001
8.430715 0.012493102999999998
8.431714 0.012603161
8.432714 0.012712792999999998
8.433714 0.012821999999999998
8.434714 0.012930778
8.435715 0.013039126000000002
8.436714 0.013147039999999999
8.437715 0.013254519
8.438714 0.013361558
8.439714 0.013468156
8.440714 0.013574306
8.441714 0.013680005
8.442715 0.013785246
8.443714 0.013890023
8.444715 0.013994326999999999
8.445714 0.014098149999999999
8.446714 0.014201483
8.447714 0.014304313999999999
8.448714 0.014406633
8.449715 0.014508427
8.450714 0.014609683000000002
8.451715 0.014710388
8.452714 0.014810529
8.453714 0.01491009
8.454714 0.015009058
8.455714 0.015107419
8.456715 0.015205159
8.457714 0.015302265999999998
8.458714 0.015398726000000001
8.459714 0.015494527000000001
8.460714 0.015589658999999999
8.461715 0.015684111
8.462714 0.015777873
8.463715 0.015870937
8.464714 0.015963294
8.465714 0.016054937
8.466714 0.016145862
8.467714 0.016236061000000003
8.468715 0.016325529
8.469714 0.016414262
8.470715 0.016502257
8.471714 0.016589509
8.472714 0.016676016
8.473714 0.016761772
8.474714 0.016846776
8.475715 0.016931020999999997
8.476714 0.017014507
8.477715 0.017097227
8.478714 0.017179178
8.479714 0.017260356
8.480714 0.017340755000000003
8.481714 0.01742037
8.482715 0.017499196
8.483714 0.017577229
8.484715 0.017654462000000003
8.485714 0.017730889
8.486714 0.017806503
8.487714 0.0178813
8.488714 0.017955272
8.489715 0.018028414
8.490714 0.01810072
8.491714 0.018172184
8.492714 0.018242802
8.493714 0.018312567
8.494715 0.018381473000000002
8.495714 0.018449516
8.496715 0.018516691999999998
8.497714 0.018582995
8.498714 0.018648421999999998
8.499714 0.018712967
8.500714 0.018776627
8.501715 0.018839398
8.502714 0.018901278
8.503715 0.018962259
8.504714 0.019022339000000003
8.505714 0.019081515
8.506714 0.01913978
8.507714 0.019197132
8.508715 0.019253566
8.509714 0.019309077
8.510715 0.01936366
8.511714 0.019417309
8.512714 0.019470018999999998
8.513714 0.019521782999999997
8.514714 0.019572594000000002
8.515715 0.019622446
8.516714 0.01967133
8.517715 0.019719239
8.518714 0.019766165
8.519714 0.019812099
8.520715 0.019857033
8.521714 0.019900954999999998
8.522715 0.019943858000000002
8.523714 0.019985733
8.524714 0.020026568
8.525714 0.020066356
8.526714 0.020105088
8.527715 0.020142754
8.528714 0.020179346
8.529715 0.020214857
8.530714 0.02024928
8.531714 0.020282608
8.532714 0.020314836
8.533714 0.020345958
8.534715 0.020375972
8.535714 0.020404873
8.536715 0.02043266
8.537714 0.020459332
8.538714 0.02048489
8.539714 0.020509331
8.540714 0.020532659
8.541715 0.020554874
8.542714 0.020575979
8.543715 0.020595975000000002
8.544714 0.020614864
8.545714 0.020632651
8.546714 0.020649337
8.547714 0.020664922000000002
8.548715 0.020679408
8.549714 0.020692799
8.550714 0.020705092
8.551714 0.020716290000000002
8.552714 0.02072639
8.553715 0.020735392000000002
8.554714 0.020743294
8.555715 0.020750094
8.556714 0.020755788
8.557714 0.020760372
8.558714 0.020763843
8.559714 0.020766196
8.560715 0.020767425
8.561714 0.020767529
8.562715 0.0207665
8.563714 0.020764334
8.564714 0.02076103
8.565714 0.02075658
8.566714 0.020750982
8.567715 0.020744231
8.568714 0.020736325
8.569715 0.020727262
8.570714 0.020717038
8.571714 0.020705651
8.572714 0.0206931
8.573714 0.020679382
8.574715 0.020664497
8.575714 0.020648442
8.576715 0.020631215
8.577714 0.020612817
8.578714 0.020593245
8.579714 0.020572498
8.580714 0.020550574000000002
8.581715 0.020527471000000002
8.582714 0.020503187
8.583714 0.020477721
8.584714 0.020451070000000002
8.585714 0.020423232
8.586715 0.020394204000000003
8.587714 0.020363984
8.588715 0.020332569999999998
8.589714 0.020299961
8.590714 0.020266153999999998
8.591714 0.020231146
8.592714 0.020194938
8.593715 0.020157527
8.594714 0.020118912000000003
8.595715 0.020079092
8.596714 0.020038067
8.597714 0.019995839
8.598714 0.019952406
8.599714 0.019907770999999998
8.600715 0.019861934
8.601714 0.019814898
8.602715 0.019766665
8.603714 0.019717237999999998
8.604714 0.019666622
8.605714 0.01961482
8.606714 0.019561837000000002
8.607715 0.019507678
8.608714 0.019452348
8.609715 0.019395856
8.610714 0.019338207
8.611714 0.019279409
8.612714 0.019219468
8.613714 0.019158394000000002
8.614715 0.019096192999999997
8.615714 0.019032875
8.616714 0.018968446
8.617714 0.018902916
8.618714 0.018836293
8.619715 0.018768583000000002
8.620714 0.018699794999999998
8.621715 0.018629934
8.622714 0.018559006
8.623714 0.018487018
8.624714 0.018413972
8.625714 0.018339872
8.626715 0.018264721
8.627714 0.018188522
8.628715 0.018111274
8.629714 0.018032979
8.630714 0.017953635000000003
8.631714 0.017873241
8.632714 0.017791797
8.633715 0.017709301
8.634714 0.017625751
8.635715 0.017541145
8.636714 0.017455482
8.637714 0.017368761
8.638714 0.017280983
8.639714 0.017192145
8.640715 0.017102249
8.641714 0.017011296999999998
8.642715 0.016919289
8.643714 0.016826229999999998
8.644714 0.016732122
8.645715 0.016636972
8.646714 0.016540781999999997
8.647715 0.016443559
8.648714 0.016345309
8.649714 0.016246038
8.650714 0.016145752
8.651714 0.016044459
8.652715 0.015942163999999998
8.653714 0.015838878
8.654715 0.015734603
8.655714 0.015629349
8.656714 0.015523121999999999
8.657714 0.015415926
8.658714 0.015307769
8.659715 0.015198657999999999
8.660714 0.015088596999999999
8.661715 0.014977594
8.662714 0.014865653
8.663714 0.014752781
8.664714 0.014638984999999998
8.665714 0.014524271
8.666715 0.014408646
8.667714 0.014292117
8.668715 0.014174692000000001
8.669714 0.014056379
8.670714 0.013937187
8.671714 0.013817125000000001
8.672714 0.013696203
8.673715 0.01357443
8.674714 0.013451817
8.675714 0.013328373999999999
8.676714 0.013204112
8.677714 0.013079045000000001
8.678715 0.012953181
8.679714 0.012826531
8.680715 0.012699109000000002
8.681714 0.012570925
8.682714 0.012441991000000001
8.683714 0.012312318999999999
8.684714 0.012181918
8.685715 0.012050801
8.686714 0.011918978
8.687715 0.01178646
8.688714 0.011653256
8.689714 0.011519375
8.690714 0.011384828
8.691714 0.011249624
8.692715 0.011113768999999999
8.693714 0.010977272
8.694715 0.01084014
8.695714 0.010702379
8.696714 0.010563995999999999
8.697714 0.010424994
8.698714 0.01028538
8.699715 0.010145155
8.700714 0.010004323
8.701715 0.009862886500000001
8.702714 0.0097208467
8.703714 0.009578205199999999
8.704714 0.0094349627
8.705714 0.0092911192
8.706715 0.009146674700000001
8.707714 0.00900163
8.708714 0.0088559849
8.709714 0.008709740399999999
8.710714 0.008562897
8.711715 0.008415457
8.712714 0.0082674233
8.713715 0.008118798699999999
8.714714 0.0079695878
8.715714 0.0078197962
8.716714 0.007669430499999999
8.717714 0.007518498
8.718715 0.0073670089
8.719714 0.0072149734
8.720715 0.0070624032
8.721714 0.0069093105
8.722714 0.0067557092000000004
8.723714 0.006601613100000001
8.724714 0.0064470376
8.725715 0.0062919986
8.726714 0.0061365114
8.727715 0.0059805922999999995
8.728714 0.0058242575
8.729714 0.0056675224000000005
8.730714 0.0055104032
8.731714 0.0053529151
8.732715 0.0051950727
8.733714 0.005036890400000001
8.734715 0.0048783815
8.735714 0.004719559
8.736714 0.0045604352999999995
8.737714 0.0044010216
8.738714 0.0042413292
8.739715 0.0040813687999999996
8.740714 0.0039211503
8.741714 0.0037606835000000005
8.742714 0.0035999772
8.743714 0.0034390407000000002
8.744715 0.0032778828999999996
8.745714 0.0031165124000000002
8.746715 0.0029549379000000002
8.747714 0.0027931681
8.748714 0.0026312115
8.749714 0.0024690769
8.750714 0.0023067732
8.751715 0.0021443091
8.752714 0.0019816935
8.753715 0.0018189354
8.754714 0.0016560436
8.755714 0.0014930273
8.756714 0.0013298954
8.757714 0.0011666569
8.758715 0.0010033205
8.759714 0.00083989526
8.760715 0.00067638966
8.761714 0.00051281236
8.762714 0.00034917186
8.763714 0.00018547648
8.764714 2.1734444e-05
8.765715 -0.00014204617
8.766714 -0.00030585740999999997
8.767715 -0.00046969139
8.768714 -0.00063354046
8.769714 -0.00079739693
8.770715 -0.0009612531399999999
8.771714 -0.0011251017
8.772715 -0.0012889352
8.773714 -0.0014527461
8.774714 -0.001616527
8.775714 -0.0017802706000000002
8.776714 -0.0019439694
8.777715 -0.0021076161
8.778714 -0.0022712026999999997
8.779715 -0.0024347219000000002
8.780714 -0.0025981655
8.781714 -0.0027615255
8.782714 -0.0029247934000000003
8.783714 -0.0030879604
8.784715 -0.0032510176
8.785714 -0.0034139549999999998
8.786715 -0.0035767625
8.787714 -0.0037394289
8.788714 -0.0039019433
8.789714 -0.0040642928
8.790714 -0.0042264648
8.791715 -0.0043884454
8.792714 -0.0045502202
8.793715 -0.0047117737
8.794714 -0.0048730901
8.795714 -0.0050341525
8.796714 -0.0051949439
8.797714 -0.0053554464
8.798715 -0.0055156423
8.799714 -0.0056755132
8.800714 -0.0058350412
8.801714 -0.0059942078
8.802714 -0.006152995
8.803715 -0.006311386100000001
8.804714 -0.0064693631
8.805715 -0.0066269109
8.806714 -0.006784014099999999
8.807714 -0.0069406589
8.808714 -0.0070968323
8.809714 -0.0072525225
8.810715 -0.0074077194
8.811714 -0.007562413499999999
8.812715 -0.0077165969
8.813714 -0.0078702629
8.814714 -0.008023405800000001
8.815714 -0.0081760212
8.816714 -0.0083281055
8.817715 -0.0084796557
8.818714 -0.0086306689
8.819715 -0.008781143
8.820714 -0.0089310764
8.821714 -0.0090804671
8.822714 -0.0092293136
8.823714 -0.0093776129
8.824715 -0.009525362800000001
8.825714 -0.009672559800000001
8.826715 -0.009819200200000001
8.827714 -0.009965278900000001
8.828714 -0.010110791000000001
8.829714 -0.01025573
8.830714 -0.010400089
8.831715 -0.010543862000000001
8.832714 -0.010687038
8.833714 -0.01082961
8.834714 -0.010971567
8.835714 -0.0111129
8.836715 -0.011253599
8.837714 -0.011393653
8.838715 -0.011533052
8.839714 -0.011671783
8.840714 -0.011809837
8.841714 -0.011947202
8.842714 -0.012083868000000001
8.843715 -0.012219824
8.844714 -0.012355059
8.845715 -0.012489563
8.846714 -0.012623325000000001
8.847714 -0.012756337000000001
8.848714 -0.012888588000000001
8.849714 -0.013020069
8.850715 -0.013150769999999999
8.851714 -0.013280681999999999
8.852715 -0.013409798
8.853714 -0.013538107999999998
8.854714 -0.013665602999999998
8.855714 -0.013792275
8.856714 -0.013918114999999998
8.857715 -0.014043118
8.858714 -0.014167272
8.859715 -0.014290572
8.860714 -0.014413008
8.861714 -0.014534575
8.862714 -0.014655264000000001
8.863714 -0.014775067
8.864715 -0.014893977
8.865714 -0.015011986
8.866714 -0.015129086
8.867714 -0.015245271999999999
8.868714 -0.015360535
8.869715 -0.015474866
8.870714 -0.015588259
8.871715 -0.015700706000000002
8.872714 -0.0158122
8.873714 -0.015922732999999998
8.874714 -0.016032298
8.875714 -0.016140887
8.876715 -0.016248494
8.877714 -0.016355113
8.878715 -0.016460737
8.879714 -0.01656536
8.880714 -0.016668979
8.881714 -0.016771587
8.882714 -0.016873181
8.883715 -0.01697376
8.884714 -0.01707332
8.885715 -0.01717186
8.886714 -0.017269379
8.887714 -0.017365877
8.888714 -0.017461357
8.889714 -0.017555817999999997
8.890715 -0.017649261
8.891714 -0.017741691
8.892715 -0.017833109
8.893714 -0.017923517
8.894714 -0.018012918
8.895715 -0.018101315
8.896714 -0.018188707999999998
8.897715 -0.018275100000000002
8.898714 -0.018360489
8.899714 -0.018444876
8.900714 -0.01852826
8.901714 -0.018610638000000002
8.902715 -0.018692008
8.903714 -0.018772365
8.904715 -0.018851703
8.905714 -0.018930019
8.906714 -0.019007306
8.907714 -0.019083555000000002
8.908714 -0.019158761
8.909715 -0.019232914
8.910714 -0.019306007
8.911715 -0.019378032
8.912714 -0.019448981
8.913714 -0.019518846
8.914714 -0.019587622000000002
8.915714 -0.019655298
8.916715 -0.01972187
8.917714 -0.019787331999999998
8.918715 -0.019851678
8.919714 -0.019914902999999998
8.920714 -0.019977003
8.921714 -0.020037974
8.922714 -0.020097815
8.923715 -0.02015652
8.924714 -0.02021409
8.925714 -0.020270523
8.926714 -0.020325815
8.927714 -0.020379967000000002
8.928715 -0.020432976999999998
8.929714 -0.020484845
8.930715 -0.02053557
8.931714 -0.020585151
8.932714 -0.020633587999999998
8.933714 -0.020680882
8.934714 -0.020727031
8.935715 -0.020772035
8.936714 -0.020815896
8.937715 -0.020858612999999998
8.938714 -0.020900187
8.939714 -0.020940617999999998
8.940714 -0.020979908
8.941714 -0.021018059
8.942715 -0.02105507
8.943714 -0.021090945
8.944715 -0.021125686
8.945714 -0.021159295
8.946714 -0.021191774
8.947714 -0.021223126
8.948714 -0.021253356
8.949715 -0.021282466
8.950714 -0.021310459
8.951715 -0.021337341
8.952714 -0.021363114
8.953714 -0.021387784
8.954714 -0.021411353
8.955714 -0.021433829
8.956715 -0.021455214
8.957714 -0.021475514
8.958714 -0.021494733000000002
8.959714 -0.021512876
8.960714 -0.021529949
8.961715 -0.021545954
8.962714 -0.021560899
8.963715 -0.021574786
8.964714 -0.021587619
8.965714 -0.021599402
8.966714 -0.021610138
8.967714 -0.02161983
8.968715 -0.02162848
8.969714 -0.02163609
8.970715 -0.021642659999999998
8.971714 -0.021648192
8.972714 -0.021652684000000002
8.973714 -0.021656136
8.974714 -0.021658545
8.975715 -0.02165991
8.976714 -0.021660229
8.977715 -0.021659497
8.978714 -0.021657711
8.979714 -0.021654868
8.980714 -0.021650964
8.981714 -0.021645996
8.982715 -0.02163996
8.983714 -0.021632854
8.984715 -0.021624676
8.985714 -0.021615424
8.986714 -0.021605098
8.987714 -0.021593698999999997
8.988714 -0.021581228
8.989715 -0.021567689
8.990714 -0.021553083
8.991714 -0.021537418
8.992714 -0.021520698
8.993714 -0.02150293
8.994715 -0.021484122
8.995714 -0.02146428
8.996715 -0.021443416
8.997714 -0.021421538
8.998714 -0.021398656999999998
8.999714 -0.021374782999999998
9.000714 -0.021349925
9.001715 -0.021324096
9.002714 -0.021297303
9.003715 -0.021269556999999998
9.004714 -0.021240867
9.005714 -0.021211242999999998
9.006714 -0.021180692
9.007714 -0.021149223999999998
9.008715 -0.021116846
9.009714 -0.021083566
9.010715 -0.021049388999999998
9.011714 -0.021014323
9.012714 -0.020978374
9.013714 -0.020941546
9.014714 -0.020903847
9.015715 -0.02086528
9.016714 -0.020825851
9.017715 -0.020785566999999998
9.018714 -0.020744432
9.019714 -0.02070245
9.020715 -0.020659626
9.021714 -0.020615966
9.022715 -0.020571475
9.023714 -0.020526157
9.024714 -0.020480018
9.025714 -0.020433062000000002
9.026714 -0.020385293
9.027715 -0.020336719
9.028714 -0.020287343
9.029715 -0.020237170000000002
9.030714 -0.020186203
9.031714 -0.020134449
9.032714 -0.020081912
9.033714 -0.020028595
9.034715 -0.019974505
9.035714 -0.019919644
9.036715 -0.019864015999999998
9.037714 -0.019807626000000002
9.038714 -0.019750478000000002
9.039714 -0.019692576
9.040714 -0.019633924
9.041715 -0.019574526000000002
9.042714 -0.019514385
9.043715 -0.019453505
9.044714 -0.019391891
9.045714 -0.019329546
9.046714 -0.019266475
9.047714 -0.019202682999999998
9.048715 -0.019138173
9.049714 -0.019072949
9.050714 -0.019007019
9.051714 -0.018940387
9.052714 -0.01887306
9.053715 -0.018805043
9.054714 -0.018736343
9.055715 -0.018666968
9.056714 -0.018596927
9.057714 -0.018526227
9.058714 -0.018454876999999998
9.059714 -0.018382889
9.060715 -0.018310273
9.061714 -0.018237041
9.062715 -0.018163204
9.063714 -0.018088775999999997
9.064714 -0.018013769000000002
9.065714 -0.0179382
9.066714 -0.01786208
9.067715 -0.017785425
9.068714 -0.01770825
9.069715 -0.017630569000000002
9.070714 -0.017552398
9.071714 -0.017473751
9.072714 -0.017394642
9.073714 -0.017315085
9.074715 -0.017235095
9.075714 -0.017154681999999997
9.076715 -0.01707386
9.077714 -0.016992638
9.078714 -0.016911028
9.079714 -0.016829038
9.080714 -0.016746677
9.081715 -0.016663953
9.082714 -0.016580871
9.083714 -0.016497438
9.084714 -0.016413657999999998
9.085714 -0.016329536000000002
9.086715 -0.016245077
9.087714 -0.016160282999999998
9.088715 -0.016075159
9.089714 -0.015989707000000002
9.090714 -0.015903931
9.091714 -0.015817833
9.092714 -0.015731419
9.093715 -0.015644691
9.094714 -0.015557654999999998
9.095715 -0.015470316
9.096714 -0.015382678
9.097714 -0.015294747999999999
9.098714 -0.015206532
9.099714 -0.015118036
9.100715 -0.015029268
9.101714 -0.014940236
9.102715 -0.014850948
9.103714 -0.014761412
9.104714 -0.014671637000000001
9.105714 -0.01458163
9.106714 -0.014491403
9.107715 -0.014400962
9.108714 -0.014310319
9.109715 -0.014219478
9.110714 -0.014128452
9.111714 -0.014037249000000002
9.112714 -0.013945877
9.113714 -0.013854346000000002
9.114715 -0.013762664
9.115714 -0.01367084
9.116714 -0.013578884
9.117714 -0.013486804000000002
9.118714 -0.01339461
9.119715 -0.013302312
9.120714 -0.013209917
9.121715 -0.013117437999999999
9.122714 -0.013024885000000002
9.123714 -0.012932268000000002
9.124714 -0.012839597000000001
9.125714 -0.012746884
9.126715 -0.012654139
9.127714 -0.012561375
9.128715 -0.012468601999999999
9.129714 -0.012375833
9.130714 -0.012283079999999998
9.131714 -0.012190353
9.132714 -0.012097664000000001
9.133715 -0.012005026
9.134714 -0.011912449
9.135715 -0.011819944
9.136714 -0.011727522
9.137714 -0.011635193
9.138714 -0.011542969
9.139714 -0.011450858999999999
9.140715 -0.011358873
9.141714 -0.01126702
9.142715 -0.011175308
9.143714 -0.011083748000000001
9.144714 -0.010992346
9.145715 -0.01090111
9.146714 -0.010810049
9.147715 -0.010719168000000001
9.148714 -0.010628474
9.149714 -0.010537972
9.150714 -0.010447670000000001
9.151714 -0.01035757
9.152715 -0.010267678
9.153714 -0.010177997000000001
9.154715 -0.010088529
9.155714 -0.009999278
9.156714 -0.0099102457
9.157714 -0.0098214332
9.158714 -0.009732842600000001
9.159715 -0.0096444739
9.160714 -0.0095563279
9.161715 -0.009468405899999999
9.162714 -0.009380707299999999
9.163714 -0.009293233599999999
9.164714 -0.0092059854
9.165714 -0.0091189642
9.166715 -0.0090321715
9.167714 -0.0089456094
9.168715 -0.008859281699999999
9.169714 -0.0087731918
9.170714 -0.0086873442
9.171714 -0.008601744
9.172714 -0.0085163978
9.173715 -0.0084313127
9.174714 -0.008346496200000001
9.175714 -0.0082619568
9.176714 -0.0081777041
9.177714 -0.0080937469
9.178715 -0.0080100952
9.179714 -0.0079267593
9.180715 -0.0078437486
9.181714 -0.0077610734
9.182714 -0.007678743
9.183714 -0.007596767000000001
9.184714 -0.007515154
9.185715 -0.007433912799999999
9.186714 -0.0073530508
9.187715 -0.007272574300000001
9.188714 -0.007192490700000001
9.189714 -0.0071128052
9.190714 -0.0070335234
9.191714 -0.0069546499
9.192715 -0.0068761889
9.193714 -0.0067981433
9.194715 -0.006720517600000001
9.195714 -0.0066433146
9.196714 -0.006566537200000001
9.197714 -0.0064901884
9.198714 -0.006414271000000001
9.199715 -0.0063387888
9.200714 -0.0062637438999999994
9.201715 -0.0061891398
9.202714 -0.0061149796
9.203714 -0.0060412662
9.204714 -0.0059680035
9.205714 -0.0058951944000000004
9.206715 -0.0058228426
9.207714 -0.0057509515
9.208714 -0.0056795237
9.209714 -0.0056085632
9.210714 -0.0055380722
9.211715 -0.0054680539
9.212714 -0.0053985106
9.213715 -0.0053294447
9.214714 -0.0052608585999999995
9.215714 -0.0051927538
9.216714 -0.0051251318
9.217714 -0.0050579940000000006
9.218715 -0.0049913415000000004
9.219714 -0.0049251754000000005
9.220715 -0.0048594964
9.221714 -0.0047943049
9.222714 -0.0047296016
9.223714 -0.0046653866
9.224714 -0.0046016597
9.225715 -0.0045384208
9.226714 -0.00447567
9.227715 -0.0044134067
9.228714 -0.0043516302000000005
9.229714 -0.004290340100000001
9.230714 -0.0042295353
9.231714 -0.0041692147
9.232715 -0.004109377599999999
9.233714 -0.0040500225
9.234715 -0.0039911483
9.235714 -0.0039327544
9.236714 -0.0038748396
9.237714 -0.0038174028
9.238714 -0.0037604441
9.239715 -0.003703963
9.240714 -0.0036479600000000004
9.241714 -0.003592436
9.242714 -0.0035373923
9.243714 -0.003482831
9.244715 -0.0034287554
9.245714 -0.0033751687000000002
9.246715 -0.0033220749
9.247714 -0.0032694796
9.248714 -0.0032173876999999997
9.249714 -0.0031658054999999996
9.250714 -0.00311474
9.251715 -0.0030641975
9.252714 -0.0030141855
9.253715 -0.0029647106
9.254714 -0.00291578
9.255714 -0.0028674
9.256714 -0.0028195766999999997
9.257714 -0.0027723154
9.258715 -0.0027256205
9.259714 -0.0026794956
9.260715 -0.0026339434
9.261714 -0.0025889653
9.262714 -0.0025445614
9.263714 -0.002500731
9.264714 -0.0024574721
9.265715 -0.0024147819000000003
9.266714 -0.0023726564999999996
9.267715 -0.0023310908
9.268714 -0.0022900794999999997
9.269714 -0.0022496164
9.270715 -0.002209695
9.271714 -0.0021703087
9.272715 -0.0021314505
9.273714 -0.0020931137
9.274714 -0.0020552914
9.275714 -0.0020179774
9.276714 -0.0019811655999999998
9.277715 -0.0019448507000000002
9.278714 -0.0019090278999999999
9.279715 -0.0018736926000000001
9.280714 -0.0018388413
9.281714 -0.0018044708
9.282714 -0.0017705786
9.283714 -0.0017371629
9.284715 -0.0017042219
9.285714 -0.0016717547999999997
9.286715 -0.0016397609000000002
9.287714 -0.0016082398
9.288714 -0.0015771915
9.289714 -0.0015466159
9.290714 -0.0015165132
9.291715 -0.0014868835
9.292714 -0.0014577270999999998
9.293715 -0.001429044
9.294714 -0.0014008343
9.295714 -0.0013730977
9.296714 -0.0013458341
9.297714 -0.0013190428
9.298715 -0.0012927232
9.299714 -0.0012668744
9.300714 -0.001241495
9.301714 -0.0012165838
9.302714 -0.001192139
9.303715 -0.0011681588000000001
9.304714 -0.001144641
9.305715 -0.0011215831999999998
9.306714 -0.0010989829
9.307714 -0.0010768375
9.308714 -0.001055144
9.309714 -0.0010338997
9.310715 -0.0010131014
9.311714 -0.0009927463
9.312715 -0.00097283146
9.313714 -0.00095335408
9.314714 -0.00093431145
9.315714 -0.00091570118
9.316714 -0.0008975209299999999
9.317715 -0.00087976869
9.318714 -0.00086244272
9.319715 -0.00084554158
9.320714 -0.00082906408
9.321714 -0.00081300923
9.322714 -0.0007973762900000001
9.323714 -0.00078216462
9.324715 -0.00076737379
9.325714 -0.00075300327
9.326715 -0.00073905248
9.327714 -0.0007255207
9.328714 -0.00071240684
9.329714 -0.00069970938
9.330714 -0.00068742643
9.331715 -0.0006755553399999999
9.332714 -0.00066409279
9.333714 -0.00065303475
9.334714 -0.00064237629
9.335714 -0.0006321116399999999
9.336715 -0.00062223417
9.337714 -0.0006127363100000001
9.338715 -0.0006036097099999999
9.339714 -0.00059484528
9.340714 -0.00058643327
9.341714 -0.0005783633200000001
9.342714 -0.00057062471
9.343715 -0.00056320641
9.344714 -0.0005560973
9.345715 -0.00054928632
9.346714 -0.00054276256
9.347714 -0.00053651552
9.348714 -0.00053053518
9.349714 -0.00052481223
9.350715 -0.00051933807
9.351714 -0.00051410498
9.352715 -0.0005091060800000001
9.353714 -0.0005043355499999999
9.354714 -0.00049978848
9.355714 -0.00049546097
9.356714 -0.00049134992
9.357715 -0.00048745314
9.358714 -0.00048376914
9.359715 -0.0004802971
9.360714 -0.00047703666
9.361714 -0.0004739878
9.362714 -0.00047115077
9.363714 -0.00046852582999999995
9.364715 -0.00046611322000000003
9.365714 -0.00046391286999999997
9.366714 -0.00046192449000000005
9.367714 -0.00046014734
9.368714 -0.00045858005
9.369715 -0.00045722072
9.370714 -0.00045606674999999996
9.371715 -0.00045511488
9.372714 -0.00045436109
9.373714 -0.00045380075
9.374714 -0.00045342848999999996
9.375714 -0.00045323827
9.376715 -0.00045322354
9.377714 -0.00045337711000000003
9.378715 -0.00045369138
9.379714 -0.00045415835999999994
9.380714 -0.00045476972
9.381714 -0.00045551687000000004
9.382714 -0.00045639108
9.383715 -0.00045738348000000004
9.384714 -0.00045848514999999996
9.385715 -0.00045968726999999997
9.386714 -0.00046098103
9.387714 -0.00046235781999999997
9.388714 -0.00046380915
9.389714 -0.00046532678
9.390715 -0.00046690279
9.391714 -0.00046852947
9.392715 -0.00047019944
9.393714 -0.00047190564999999995
9.394714 -0.00047364147
9.395715 -0.00047540052
9.396714 -0.0004771769
9.397715 -0.00047896501
9.398714 -0.00048075958000000005
9.399714 -0.00048255579
9.400714 -0.00048434904
9.401714 -0.0004861351
9.402715 -0.00048791003
9.403714 -0.00048967008
9.404715 -0.00049141177
9.405714 -0.00049313162
9.406714 -0.00049482637
9.407714 -0.00049649275
9.408714 -0.0004981274299999999
9.409715 -0.000499727
9.410714 -0.00050128788
9.411715 -0.00050280637
9.412714 -0.00050427839
9.413714 -0.0005056997
9.414714 -0.00050706576
9.415714 -0.0005083716099999999
9.416715 -0.00050961216
9.417714 -0.00051078191
9.418715 -0.0005118751699999999
9.419714 -0.00051288607
9.420714 -0.00051380862
9.421714 -0.00051463676
9.422714 -0.00051536445
9.423715 -0.00051598572
9.424714 -0.00051649477
9.425714 -0.0005168860799999999
9.426714 -0.00051715442
9.427714 -0.00051729494
9.428715 -0.00051730317
9.429714 -0.00051717507
9.430715 -0.00051690704
9.431714 -0.00051649586
9.432714 -0.00051593865
9.433714 -0.00051523298
9.434714 -0.0005143765500000001
9.435715 -0.00051336733
9.436714 -0.00051220336
9.437715 -0.00051088259
9.438714 -0.00050940298
9.439714 -0.00050776221
9.440714 -0.00050595768
9.441714 -0.00050398648
9.442715 -0.00050184531
9.443714 -0.0004995302800000001
9.444715 -0.00049703713
9.445714 -0.0004943611200000001
9.446714 -0.00049149712
9.447714 -0.00048843949
9.448714 -0.00048518232000000004
9.449715 -0.00048171946000000003
9.450714 -0.00047804464999999996
9.451715 -0.00047415147
9.452714 -0.00047003363999999995
9.453714 -0.00046568498000000005
9.454714 -0.00046109963
9.455714 -0.00045627198
9.456715 -0.00045119691
9.457714 -0.00044586973
9.458714 -0.0004402862
9.459714 -0.0004344427
9.460714 -0.00042833608
9.461715 -0.0004219637
9.462714 -0.00041532335
9.463715 -0.00040841328
9.464714 -0.00040123209
9.465714 -0.00039377865
9.466714 -0.00038605203
9.467714 -0.00037805148
9.468715 -0.00036977633
9.469714 -0.00036122591999999997
9.470715 -0.00035239954999999996
9.471714 -0.00034329644
9.472714 -0.00033391575
9.473714 -0.00032425651
9.474714 -0.00031431762
9.475715 -0.00030409788
9.476714 -0.00029359595999999997
9.477715 -0.00028281051999999997
9.478714 -0.00027174012000000003
9.479714 -0.00026038331
9.480714 -0.00024873863999999997
9.481714 -0.00023680466
9.482715 -0.00022457998
9.483714 -0.00021206323999999998
9.484715 -0.00019925312000000002
9.485714 -0.00018614834
9.486714 -0.00017274763
9.487714 -0.00015904973
9.488714 -0.00014505335
9.489715 -0.00013075718
9.490714 -0.00011615980999999999
9.491714 -0.00010125977
9.492714 -8.6055502e-05
9.493714 -7.054532600000001e-05
9.494715 -5.4727485e-05
9.495714 -3.8600143e-05
9.496715 -2.2161404e-05
9.497714 -5.4093494e-06
9.498714 1.1657930000000001e-05
9.499714 2.9042285999999996e-05
9.500714 4.6745475e-05
9.501715 6.4769108e-05
9.502714 8.311461699999999e-05
9.503715 0.00010178322
9.504714 0.00012077591999999999
9.505714 0.00014009344000000002
9.506714 0.00015973630999999998
9.507714 0.0001797048
9.508715 0.00019999902
9.509714 0.00022061892999999998
9.510715 0.00024156441
9.511714 0.00026283533000000004
9.512714 0.00028443162
9.513714 0.00030635333
9.514714 0.00032860078
9.515715 0.0003511745
9.516714 0.00037407542000000003
9.517715 0.0003973048
9.518714 0.00042086434999999997
9.519714 0.00044475619
9.520715 0.00046898281
9.521714 0.00049354708
9.522715 0.00051845213
9.523714 0.00054370134
9.524714 0.00056929816
9.525714 0.00059524609
9.526714 0.0006215484999999999
9.527715 0.00064820847
9.528714 0.00067522874
9.529715 0.00070261158
9.530714 0.00073035867
9.531714 0.0007584709699999999
9.532714 0.00078694875
9.533714 0.00081579146
9.534715 0.00084499788
9.535714 0.0008745659199999999
9.536715 0.00090449266
9.537714 0.0009347747400000001
9.538714 0.00096540807
9.539714 0.0009963881
9.540714 0.00102771
9.541715 0.0010593686
9.542714 0.0010913586
9.543715 0.001123675
9.544714 0.0011563125
9.545714 0.0011892663
9.546714 0.001222532
9.547714 0.0012561054
9.548715 0.0012899831
9.549714 0.0013241619
9.550714 0.0013586392
9.551714 0.001393413
9.552714 0.0014284817000000001
9.553715 0.0014638441
9.554714 0.0014994996
9.555715 0.0015354477000000001
9.556714 0.0015716882999999998
9.557714 0.0016082215000000001
9.558714 0.0016450473
9.559714 0.0016821658999999999
9.560715 0.0017195776
9.561714 0.0017572826
9.562715 0.0017952807
9.563714 0.0018335721
9.564714 0.0018721561
9.565714 0.0019110326
9.566714 0.0019502007
9.567715 0.0019896597
9.568714 0.0020294086
9.569715 0.0020694461
9.570714 0.0021097709000000003
9.571714 0.0021503814
9.572714 0.002191276
9.573714 0.0022324528
9.574715 0.0022739101
9.575714 0.0023156457
9.576715 0.0023576574999999997
9.577714 0.0023999432
9.578714 0.0024425004
9.579714 0.0024853269
9.580714 0.0025284198
9.581715 0.0025717765
9.582714 0.0026153944
9.583714 0.0026592708
9.584714 0.0027034026
9.585714 0.0027477872
9.586715 0.0027924218
9.587714 0.0028373035
9.588715 0.0028824295
9.589714 0.0029277975
9.590714 0.0029734047
9.591714 0.0030192488
9.592714 0.0030653275
9.593715 0.0031116386
9.594714 0.0031581800000000004
9.595715 0.0032049498
9.596714 0.0032519460000000004
9.597714 0.0032991666
9.598714 0.0033466093999999997
9.599714 0.0033942724000000004
9.600715 0.0034421533
9.601714 0.0034902492
9.602715 0.0035385576000000005
9.603714 0.0035870748
9.604714 0.0036357967000000004
9.605714 0.0036847192
9.606714 0.0037338373999999995
9.607715 0.0037831454
9.608714 0.0038326372000000004
9.609715 0.0038823062
9.610714 0.003932145000000001
9.611714 0.0039821465
9.612714 0.0040323019
9.613714 0.0040826031
9.614715 0.0041330415
9.615714 0.0041836087
9.616714 0.0042342959
9.617714 0.0042850948
9.618714 0.0043359974
9.619715 0.0043869964
9.620714 0.0044380842
9.621715 0.0044892549
9.622714 0.0045405028
9.623714 0.004591823
9.624714 0.004643212
9.625714 0.0046946665
9.626715 0.0047461839
9.627714 0.0047977632
9.628715 0.0048494036
9.629714 0.0049011051
9.630714 0.004952868
9.631714 0.0050046936
9.632714 0.0050565828
9.633715 0.0051085372
9.634714 0.0051605581000000005
9.635715 0.0052126466
9.636714 0.005264804
9.637714 0.0053170308
9.638714 0.0053693271
9.639714 0.0054216925
9.640715 0.0054741256
9.641714 0.0055266246
9.642715 0.0055791872
9.643714 0.0056318094999999995
9.644714 0.0056844878000000005
9.645715 0.005737216999999999
9.646714 0.0057899921
9.647715 0.0058428064
9.648714 0.0058956539
9.649714 0.0059485275
9.650714 0.0060014198
9.651714 0.0060543232
9.652715 0.006107229999999999
9.653714 0.0061601328
9.654715 0.0062130239
9.655714 0.006265895400000001
9.656714 0.006318739899999999
9.657714 0.0063715510000000005
9.658714 0.006424321300000001
9.659715 0.0064770444000000005
9.660714 0.0065297143
9.661715 0.0065823246
9.662714 0.0066348701
9.663714 0.006687345
9.664714 0.0067397442999999994
9.665714 0.0067920635
9.666715 0.006844298299999999
9.667714 0.0068964437
9.668715 0.0069484950999999994
9.669714 0.0070004484
9.670714 0.0070522998
9.671714 0.0071040442
9.672714 0.007155677300000001
9.673715 0.007207194000000001
9.674714 0.007258589899999999
9.675714 0.007309860699999999
9.676714 0.0073610005
9.677714 0.0074120042
9.678715 0.007462866100000001
9.679714 0.0075135802
9.680715 0.0075641408
9.681714 0.0076145421
9.682714 0.007664777500000001
9.683714 0.0077148404999999995
9.684714 0.0077647244
9.685715 0.0078144229
9.686714 0.0078639285
9.687715 0.0079132355
9.688714 0.007962337299999999
9.689714 0.0080112273
9.690714 0.0080598991
9.691714 0.0081083475
9.692715 0.008156566799999999
9.693714 0.0082045517
9.694715 0.008252298699999999
9.695714 0.0082998027
9.696714 0.0083470608
9.697714 0.0083940708
9.698714 0.0084408297
9.699715 0.0084873362
9.700714 0.0085335887
9.701715 0.0085795873
9.702714 0.008625331200000001
9.703714 0.0086708213
9.704714 0.0087160573
9.705714 0.0087610402
9.706715 0.0088057706
9.707714 0.0088502493
9.708714 0.0088944762
9.709714 0.0089384514
9.710714 0.008982174
9.711715 0.009025642799999999
9.712714 0.0090688562
9.713715 0.0091118112
9.714714 0.009154504400000001
9.715714 0.0091969312
9.716714 0.0092390859
9.717714 0.0092809634
9.718715 0.0093225557
9.719714 0.0093638555
9.720715 0.0094048541
9.721714 0.0094455427
9.722714 0.0094859126
9.723714 0.0095259536
9.724714 0.0095656564
9.725715 0.0096050106
9.726714 0.0096440068
9.727715 0.0096826363
9.728714 0.0097208904
9.729714 0.009758761
9.730714 0.0097962402
9.731714 0.0098333214
9.732715 0.0098699988
9.733714 0.0099062665
9.734715 0.0099421202
9.735714 0.0099775556
9.736714 0.01001257
9.737714 0.01004716
9.738714 0.010081325
9.739715 0.010115062999999999
9.740714 0.010148373
9.741714 0.010181253000000001
9.742714 0.010213704
9.743714 0.010245725
9.744715 0.010277316
9.745714 0.010308475000000001
9.746715 0.010339203
9.747714 0.0103695
9.748714 0.010399364
9.749714 0.010428794
9.750714 0.010457791
9.751715 0.010486351
9.752714 0.010514475
9.753715 0.01054216
9.754714 0.010569405
9.755714 0.010596207
9.756714 0.010622566
9.757714 0.010648478000000001
9.758715 0.010673942
9.759714 0.010698954
9.760715 0.010723514
9.761714 0.010747617
9.762714 0.010771262
9.763714 0.010794446
9.764714 0.010817168
9.765715 0.010839422999999999
9.766714 0.010861212
9.767715 0.01088253
9.768714 0.010903378
9.769714 0.010923753
9.770715 0.010943654
9.771714 0.01096308
9.772715 0.010982031
9.773714 0.011000507000000001
9.774714 0.011018508
9.775714 0.011036034
9.776714 0.011053087
9.777715 0.011069667
9.778714 0.011085777
9.779715 0.011101417
9.780714 0.01111659
9.781714 0.011131297
9.782714 0.011145539999999999
9.783714 0.011159319000000001
9.784715 0.011172636
9.785714 0.011185491
9.786715 0.011197885
9.787714 0.011209816
9.788714 0.011221284
9.789714 0.011232286000000001
9.790714 0.011242818
9.791715 0.011252879
9.792714 0.011262464
9.793715 0.011271566
9.794714 0.011280183
9.795714 0.011288308
9.796714 0.011295934
9.797714 0.011303055000000001
9.798715 0.011309666
9.799714 0.011315761
9.800714 0.011321333
9.801714 0.011326378
9.802714 0.011330892
9.803715 0.011334869
9.804714 0.011338307
9.805715 0.011341203000000001
9.806714 0.011343558
9.807714 0.011345369
9.808714 0.011346638
9.809714 0.011347363999999999
9.810715 0.011347552
9.811714 0.011347203
9.812715 0.01134632
9.813714 0.011344907999999999
9.814714 0.011342971
9.815714 0.011340511
9.816714 0.011337535000000001
9.817715 0.011334046
9.818714 0.011330047999999999
9.819715 0.011325546
9.820714 0.011320543
9.821714 0.011315043
9.822714 0.011309047
9.823714 0.01130256
9.824715 0.011295582
9.825714 0.011288116
9.826715 0.011280162
9.827714 0.011271721
9.828714 0.011262793
9.829714 0.011253377
9.830714 0.011243474
9.831715 0.011233082
9.832714 0.011222199
9.833714 0.011210824
9.834714 0.011198955
9.835714 0.011186591
9.836715 0.011173727
9.837714 0.011160364
9.838715 0.011146497
9.839714 0.011132126000000001
9.840714 0.011117246
9.841714 0.011101857
9.842714 0.011085956000000001
9.843715 0.011069541
9.844714 0.01105261
9.845715 0.011035162000000001
9.846714 0.011017196
9.847714 0.010998711999999999
9.848714 0.010979708
9.849714 0.010960186
9.850715 0.010940146
9.851714 0.01091959
9.852715 0.010898519
9.853714 0.010876935
9.854714 0.010854843
9.855714 0.010832243
9.856714 0.010809139
9.857715 0.010785536
9.858714 0.010761436000000001
9.859715 0.010736843
9.860714 0.010711761
9.861714 0.010686192
9.862714 0.01066014
9.863714 0.010633608
9.864715 0.010606596
9.865714 0.010579108
9.866714 0.010551146
9.867714 0.010522709
9.868714 0.010493799
9.869715 0.010464415000000001
9.870714 0.010434559000000001
9.871715 0.010404229
9.872714 0.010373426
9.873714 0.010342149
9.874714 0.010310398
9.875714 0.010278173
9.876715 0.010245476
9.877714 0.010212306
9.878715 0.010178666999999999
9.879714 0.010144558
9.880714 0.010109985
9.881714 0.010074951
9.882714 0.010039459
9.883715 0.010003515
9.884714 0.0099671241
9.885715 0.009930293199999999
9.886714 0.0098930286
9.887714 0.0098553377
9.888714 0.0098172277
9.889714 0.0097787059
9.890715 0.0097397795
9.891714 0.0097004558
9.892715 0.0096607415
9.893714 0.009620643
9.894714 0.0095801668
9.895715 0.0095393181
9.896714 0.009498102000000001
9.897715 0.0094565228
9.898714 0.0094145835
9.899714 0.0093722869
9.900714 0.0093296352
9.901714 0.0092866299
9.902715 0.009243271800000001
9.903714 0.0091995615
9.904715 0.0091554983
9.905714 0.0091110815
9.906714 0.009066311
9.907714 0.0090211855
9.908714 0.0089757043
9.909715 0.008929865700000001
9.910714 0.0088836692
9.911715 0.008837114699999999
9.912714 0.0087902008
9.913714 0.0087429282
9.914714 0.008695297599999999
9.915714 0.0086473097
9.916715 0.0085989661
9.917714 0.0085502688
9.918715 0.0085012201
9.919714 0.0084518229
9.920714 0.0084020816
9.921714 0.0083520004
9.922714 0.0083015846
9.923715 0.0082508392
9.924714 0.0081997699
9.925714 0.0081483842
9.926714 0.0080966878
9.927714 0.0080446887
9.928715 0.0079923942
9.929714 0.0079398123
9.930715 0.0078869511
9.931714 0.007833818400000001
9.932714 0.007780422300000001
9.933714 0.007726770900000001
9.934714 0.0076728727
9.935715 0.0076187353
9.936714 0.007564367099999999
9.937715 0.0075097749
9.938714 0.007454966500000001
9.939714 0.0073999487
9.940714 0.007344727800000001
9.941714 0.0072893105
9.942715 0.007233701800000001
9.943714 0.0071779083
9.944715 0.0071219343
9.945714 0.007065785000000001
9.946714 0.007009464799999999
9.947714 0.0069529779
9.948714 0.0068963287
9.949715 0.0068395217
9.950714 0.006782560399999999
9.951715 0.0067254485
9.952714 0.0066681911
9.953714 0.0066107918
9.954714 0.006553255700000001
9.955714 0.006495587100000001
9.956715 0.0064377919999999995
9.957714 0.0063798747
9.958714 0.0063218408999999995
9.959714 0.0062636966
9.960714 0.0062054482
9.961715 0.0061471015
9.962714 0.0060886632
9.963715 0.0060301398
9.964714 0.0059715374
9.965714 0.0059128623
9.966714 0.005854120500000001
9.967714 0.0057953184
9.968715 0.005736461
9.969714 0.0056775538
9.970715 0.0056186011
9.971714 0.0055596071999999995
9.972714 0.0055005759000000005
9.973714 0.005441510399999999
9.974714 0.0053824133000000005
9.975715 0.0053232867
9.976714 0.0052641328
9.977715 0.0052049526999999995
9.978714 0.0051457481999999995
9.979714 0.0050865205
9.980714 0.0050272705
9.981714 0.0049679998
9.982715 0.0049087099
9.983714 0.0048494025
9.984715 0.0047900801
9.985714 0.0047307458
9.986714 0.0046714027000000005
9.987714 0.0046120553
9.988714 0.0045527078
9.989715 0.0044933662000000004
9.990714 0.0044340366
9.991714 0.0043747259
9.992714 0.0043154414
9.993714 0.004256190700000001
9.994715 0.0041969825999999995
9.995714 0.0041378255
9.996715 0.0040787283
9.997714 0.004019700300000001
9.998714 0.0039607505
9.999714 0.003901888
10.00071 0.0038431215
10.00171 0.0037844602
10.00271 0.0037259119999999996
10.00371 0.0036674857
10.00471 0.0036091886
10.00571 0.0035510282000000004
10.00671 0.0034930115
10.00771 0.0034351455000000003
10.00871 0.0033774366
10.00971 0.0033198906999999996
10.01071 0.0032625136
10.01171 0.0032053107
10.01271 0.0031482879
10.01371 0.0030914499999999995
10.01471 0.0030348023
10.01571 0.0029783498
10.01671 0.0029220973
10.01771 0.0028660501000000002
10.01871 0.0028102128
10.01971 0.0027545901
10.02071 0.0026991869
10.02171 0.0026440079
10.02271 0.0025890577
10.02371 0.0025343408
10.02471 0.0024798621000000002
10.02571 0.0024256256
10.02671 0.002371636
10.02771 0.0023178975
10.02871 0.0022644143
10.02971 0.0022111903999999997
10.03071 0.0021582299999999997
10.03171 0.0021055369999999998
10.03271 0.0020531152
10.03371 0.0020009686
10.03471 0.0019491010000000002
10.03571 0.0018975158999999999
10.03671 0.0018462171
10.03771 0.0017952079
10.03871 0.0017444918
10.03971 0.0016940719
10.04071 0.0016439513
10.04171 0.0015941328
10.04271 0.0015446189
10.04371 0.0014954117
10.04471 0.0014465131
10.04571 0.0013979249000000001
10.04671 0.0013496483
10.04771 0.0013016844000000001
10.04871 0.0012540339
10.04971 0.0012066973
10.05071 0.001159675
10.05171 0.0011129675
10.05271 0.0010665751
10.05371 0.0010204983
10.05471 0.0009747377599999999
10.05571 0.0009292946700000001
10.05671 0.00088417064
10.05771 0.00083936784
10.05871 0.0007948891799999999
10.05971 0.00075073835
10.06071 0.00070691981
10.06171 0.00066343891
10.06271 0.0006203019000000001
10.06371 0.00057751586
10.06471 0.0005350887
10.06571 0.00049302912
10.06671 0.00045134634000000004
10.06771 0.00041005018999999997
10.06871 0.0003691508
10.06971 0.00032865855
10.07071 0.00028858381
10.07171 0.00024893679
10.07271 0.00020972750000000003
10.07371 0.00017096542
10.07471 0.00013265943999999998
10.07571 9.4817796e-05
10.07671 5.7447897e-05
10.07771 2.0556293000000003e-05
10.07871 -1.5851349e-05
10.07971 -5.1770257000000004e-05
10.08071 -8.7196531e-05
10.08171 -0.00012212711
10.08271 -0.00015655967
10.08371 -0.00019049254
10.08471 -0.00022392463999999998
10.08571 -0.00025685531
10.08671 -0.00028928425
10.08771 -0.00032121137999999996
10.08871 -0.00035263674
10.08971 -0.00038356043000000004
10.09071 -0.00041398243000000004
10.09171 -0.00044390267
10.09271 -0.00047332086999999994
10.09371 -0.00050223653
10.09471 -0.0005306489600000001
10.09571 -0.00055855721
10.09671 -0.0005859602
10.09771 -0.00061285655
10.09871 -0.0006392448100000001
10.09971 -0.0006651233
10.10071 -0.0006904903300000001
10.10171 -0.00071534409
10.10271 -0.0007396827199999999
10.10371 -0.00076350434
10.10471 -0.00078680714
10.10571 -0.0008095892599999999
10.10671 -0.00083184896
10.10771 -0.0008535844200000001
10.10871 -0.00087479393
10.10971 -0.00089547575
10.11071 -0.0009156282399999999
10.11171 -0.00093524977
10.11271 -0.0009543387
10.11371 -0.0009728934900000001
10.11471 -0.00099091249
10.11571 -0.0010083942
10.11671 -0.0010253374
10.11771 -0.0010417405
10.11871 -0.0010576024
10.11971 -0.0010729217000000001
10.12071 -0.0010876976
10.12171 -0.0011019291
10.12271 -0.0011156155
10.12371 -0.001128756
10.12471 -0.0011413499000000001
10.12571 -0.0011533968000000002
10.12671 -0.0011648961
10.12771 -0.0011758471
10.12871 -0.0011862491000000001
10.12971 -0.0011961012
10.13071 -0.0012054023
10.13171 -0.0012141507
10.13271 -0.0012223446
10.13371 -0.0012299816
10.13471 -0.0012370589
10.13571 -0.0012435729
10.13671 -0.0012495199
10.13771 -0.0012548954000000001
10.13871 -0.0012596944
10.13971 -0.0012639113
10.14071 -0.0012675406
10.14171 -0.0012705759
10.14271 -0.0012730113
10.14371 -0.0012748403
10.14471 -0.0012760567
10.14571 -0.0012766547000000001
10.14671 -0.0012766288
10.14771 -0.001275974
10.14871 -0.0012746861
10.14971 -0.0012727615
10.15071 -0.0012701977
10.15171 -0.0012669929
10.15271 -0.0012631465
10.15371 -0.0012586589
10.15471 -0.0012535314
10.15571 -0.0012477662999999999
10.15671 -0.0012413669
10.15771 -0.0012343369
10.15871 -0.0012266812
10.15971 -0.0012184048
10.16071 -0.0012095134
10.16171 -0.001200013
10.16271 -0.0011899096999999999
10.16371 -0.0011792093
10.16471 -0.0011679179000000002
10.16571 -0.0011560413
10.16671 -0.001143585
10.16771 -0.0011305539
10.16871 -0.0011169528
10.16971 -0.0011027858
10.17071 -0.0010880565
10.17171 -0.0010727682
10.17271 -0.0010569236
10.17371 -0.0010405250999999999
10.17471 -0.0010235745000000001
10.17571 -0.0010060737
10.17671 -0.00098802393
10.17771 -0.0009694263999999999
10.17871 -0.0009502821700000001
10.17971 -0.00093059225
10.18071 -0.00091035754
10.18171 -0.00088957895
10.18271 -0.00086825748
10.18371 -0.00084639423
10.18471 -0.0008239902900000001
10.18571 -0.00080104692
10.18671 -0.0007775654899999999
10.18771 -0.00075354728
10.18871 -0.0007289938399999999
10.18971 -0.0007039066999999999
10.19071 -0.00067828737
10.19171 -0.00065213744
10.19271 -0.0006254585499999999
10.19371 -0.0005982522
10.19471 -0.00057051998
10.19571 -0.00054226343
10.19671 -0.00051348397
10.19771 -0.0004841831
10.19871 -0.00045436212999999995
10.19971 -0.00042402239000000004
10.20071 -0.00039316519000000006
10.20171 -0.00036179169
10.20271 -0.00032990306
10.20371 -0.00029750041999999997
10.20471 -0.00026458481
10.20571 -0.00023115722
10.20671 -0.00019721860999999998
10.20771 -0.00016276991
10.20871 -0.00012781203
10.20971 -9.2345846e-05
10.21071 -5.6372272000000006e-05
10.21171 -1.9892256e-05
10.21271 1.7093177e-05
10.21371 5.4582893e-05
10.21471 9.257559e-05
10.21571 0.00013106976
10.21671 0.00017006362000000002
10.21771 0.00020955504
10.21871 0.00024954149000000004
10.21971 0.00029001997
10.22071 0.0003309869
10.22171 0.00037243815
10.22271 0.00041436883
10.22371 0.00045677334000000005
10.22471 0.00049964533
10.22571 0.00054297761
10.22671 0.00058676214
10.22771 0.0006309900999999999
10.22871 0.00067565184
10.22971 0.00072073694
10.23071 0.00076623437
10.23171 0.00081213238
10.23271 0.00085841884
10.23371 0.0009050811999999999
10.23471 0.0009521067100000001
10.23571 0.0009994825599999998
10.23671 0.001047196
10.23771 0.0010952345999999998
10.23871 0.0011435864
10.23971 0.0011922397
10.24071 0.0012411838
10.24171 0.0012904087999999999
10.24271 0.0013399057
10.24371 0.0013896664
10.24471 0.001439684
10.24571 0.0014899525999999999
10.24671 0.0015404674000000001
10.24771 0.0015912245999999998
10.24871 0.0016422215
10.24971 0.0016934559
10.25071 0.0017449267
10.25171 0.0017966333
10.25271 0.0018485753
10.25371 0.0019007529999999998
10.25471 0.0019531666
10.25571 0.0020058162
10.25671 0.0020587016
10.25771 0.0021118229
10.25871 0.0021651787
10.25971 0.0022187678000000002
10.26071 0.0022725879000000003
10.26171 0.0023266361
10.26271 0.0023809087
10.26371 0.0024354014
10.26471 0.0024901088
10.26571 0.002545025
10.26671 0.0026001435000000002
10.26771 0.002655457
10.26871 0.0027109578
10.26971 0.0027666379999999996
10.27071 0.0028224889
10.27171 0.0028785020000000002
10.27271 0.0029346686
10.27371 0.0029909795999999997
10.27471 0.0030474264
10.27571 0.0031040003
10.27671 0.0031606927
10.27771 0.003217495
10.27871 0.0032743992
10.27971 0.0033313969000000002
10.28071 0.0033884804000000003
10.28171 0.0034456418
10.28271 0.0035028734
10.28371 0.0035601672
10.28471 0.0036175159
10.28571 0.0036749119
10.28671 0.0037323475999999998
10.28771 0.0037898153
10.28871 0.003847307
10.28971 0.0039048151000000003
10.29071 0.0039623311999999996
10.29171 0.0040198469
10.29271 0.0040773539
10.29371 0.0041348434
10.29471 0.0041923064
10.29571 0.004249734
10.29671 0.004307117
10.29771 0.0043644457000000005
10.29871 0.0044217104
10.29971 0.0044789016
10.30071 0.0045360088
10.30171 0.0045930221
10.30271 0.0046499306
10.30371 0.0047067242
10.30471 0.0047633923000000005
10.30571 0.0048199239
10.30671 0.0048763086
10.30771 0.0049325354
10.30871 0.0049885934000000005
10.30971 0.005044472
10.31071 0.0051001614
10.31171 0.0051556512
10.31271 0.0052109317
10.31371 0.005265994
10.31471 0.0053208292
10.31571 0.0053754298
10.31671 0.0054297885
10.31771 0.0054838991
10.31871 0.0055377557
10.31971 0.0055913537
10.32071 0.0056446894
10.32171 0.0056977598
10.32271 0.0057505629
10.32371 0.0058030968
10.32471 0.0058553604
10.32571 0.0059073529
10.32671 0.0059590744
10.32771 0.006010524200000001
10.32871 0.0060617022
10.32971 0.0061126077
10.33071 0.0061632396
10.33171 0.006213595799999999
10.33271 0.006263674
10.33371 0.0063134714
10.33471 0.0063629828
10.33571 0.0064122032
10.33671 0.0064611253
10.33771 0.0065097418
10.33871 0.006558044
10.33971 0.0066060209000000005
10.34071 0.0066536624
10.34171 0.006700956100000001
10.34271 0.0067478904
10.34371 0.0067944515
10.34471 0.006840626200000001
10.34571 0.0068864007
10.34671 0.0069317619
10.34771 0.006976695999999999
10.34871 0.00702119
10.34971 0.0070652306
10.35071 0.0071088063
10.35171 0.0071519047
10.35271 0.0071945156000000005
10.35371 0.0072366289
10.35471 0.007278234299999999
10.35571 0.0073193238
10.35671 0.0073598887
10.35771 0.0073999225
10.35871 0.0074394178
10.35971 0.0074783682
10.36071 0.007516767099999999
10.36171 0.0075546101
10.36271 0.0075918906
10.36371 0.007628604399999999
10.36471 0.007664746199999999
10.36571 0.0077003111
10.36671 0.0077352946
10.36771 0.0077696917
10.36871 0.007803497299999999
10.36971 0.0078367062
10.37071 0.0078693134
10.37171 0.0079013145
10.37271 0.0079327037
10.37371 0.007963475199999999
10.37471 0.0079936239
10.37571 0.0080231446
10.37671 0.0080520316
10.37771 0.0080802791
10.37871 0.0081078811
10.37971 0.008134832
10.38071 0.0081611252
10.38171 0.0081867547
10.38271 0.0082117149
10.38371 0.0082359991
10.38471 0.0082596016
10.38571 0.0082825165
10.38671 0.0083047373
10.38771 0.0083262581
10.38871 0.0083470739
10.38971 0.0083671788
10.39071 0.0083865678
10.39171 0.0084052357
10.39271 0.0084231782
10.39371 0.008440391700000001
10.39471 0.0084568717
10.39571 0.0084726154
10.39671 0.0084876199
10.39771 0.0085018823
10.39871 0.0085153995
10.39971 0.008528170299999999
10.40071 0.0085401916
10.40171 0.0085514614
10.40271 0.0085619766
10.40371 0.0085717351
10.40471 0.0085807333
10.40571 0.008588967500000001
10.40671 0.008596433300000001
10.40771 0.0086031265
10.40871 0.0086090404
10.40971 0.0086141685
10.41071 0.0086185042
10.41171 0.0086220389
10.41271 0.008624763700000001
10.41371 0.0086266693
10.41471 0.008627745400000001
10.41571 0.0086279812
10.41671 0.0086273663
10.41771 0.0086258886
10.41871 0.0086235377
10.41971 0.0086203021
10.42071 0.0086161708
10.42171 0.008611133699999999
10.42271 0.0086051805
10.42371 0.0085983025
10.42471 0.0085904911
10.42571 0.0085817388
10.42671 0.00857204
10.42771 0.0085613879
10.42871 0.0085497792
10.42971 0.0085372099
10.43071 0.0085236767
10.43171 0.0085091786
10.43271 0.0084937143
10.43371 0.0084772837
10.43471 0.0084598869
10.43571 0.0084415246
10.43671 0.0084221982
10.43771 0.0084019091
10.43871 0.008380659
10.43971 0.008358449799999999
10.44071 0.0083352832
10.44171 0.008311160500000001
10.44271 0.0082860839
10.44371 0.008260054900000001
10.44471 0.0082330742
10.44571 0.0082051432
10.44671 0.008176262100000001
10.44771 0.0081464314
10.44871 0.008115651900000001
10.44971 0.0080839229
10.45071 0.008051243599999999
10.45171 0.0080176134
10.45271 0.0079830315
10.45371 0.0079474958
10.45471 0.007911005399999999
10.45571 0.0078735582
10.45671 0.0078351521
10.45771 0.0077957848
10.45871 0.007755454100000001
10.45971 0.007714158
10.46071 0.0076718934
10.46171 0.0076286575
10.46271 0.007584448
10.46371 0.0075392622
10.46471 0.0074930977000000005
10.46571 0.0074459515999999995
10.46671 0.007397822599999999
10.46771 0.0073487077
10.46871 0.0072986048
10.46971 0.0072475123
10.47071 0.0071954288
10.47171 0.0071423521
10.47271 0.007088281599999999
10.47371 0.0070332164
10.47471 0.0069771558999999995
10.47571 0.0069200993
10.47671 0.0068620458
10.47771 0.0068029949
10.47871 0.0067429464
10.47971 0.0066818997
10.48071 0.0066198547
10.48171 0.0065568114
10.48271 0.0064927692
10.48371 0.0064277279
10.48471 0.006361687
10.48571 0.006294647
10.48671 0.0062266074000000005
10.48771 0.0061575673
10.48871 0.0060875278
10.48971 0.0060164894
10.49071 0.0059444523
10.49171 0.0058714177
10.49271 0.0057973873
10.49371 0.0057223631
10.49471 0.0056463479
10.49571 0.005569345
10.49671 0.0054913584
10.49771 0.0054123928000000005
10.49871 0.0053324537
10.49971 0.0052515472
10.50071 0.0051696803
10.50171 0.005086861
10.50271 0.0050030972
10.50371 0.0049183982
10.50471 0.0048327729
10.50571 0.0047462312
10.50671 0.0046587833
10.50771 0.004570439
10.50871 0.0044812088
10.50971 0.0043911026
10.51071 0.0043001302
10.51171 0.0042083015
10.51271 0.0041156254
10.51371 0.0040221108
10.51471 0.0039277656
10.51571 0.0038325972
10.51671 0.0037366124
10.51771 0.0036398174
10.51871 0.0035422176999999997
10.51971 0.0034438181
10.52071 0.0033446224
10.52171 0.0032446347000000004
10.52271 0.003143858
10.52371 0.0030422951
10.52471 0.0029399487
10.52571 0.0028368211000000003
10.52671 0.0027329146
10.52771 0.0026282314
10.52871 0.0025227737
10.52971 0.0024165441999999997
10.53071 0.0023095456
10.53171 0.002201781
10.53271 0.0020932539
10.53371 0.0019839681
10.53471 0.0018739278
10.53571 0.0017631377
10.53671 0.0016516026999999999
10.53771 0.0015393283
10.53871 0.0014263203000000001
10.53971 0.0013125848
10.54071 0.0011981278
10.54171 0.0010829562999999998
10.54271 0.0009670766300000001
10.54371 0.00085049587
10.54471 0.00073322085
10.54571 0.00061525861
10.54671 0.00049661617
10.54771 0.0003773006
10.54871 0.00025731901999999997
10.54971 0.00013667848
10.55071 1.5386092e-05
10.55171 -0.00010655098999999999
10.55271 -0.00022912559
10.55371 -0.00035233043
10.55471 -0.00047615813
10.55571 -0.00060060124
10.55671 -0.0007256521299999999
10.55771 -0.00085130296
10.55871 -0.0009775457300000001
10.55971 -0.0011043723
10.56071 -0.0012317741
10.56171 -0.0013597425
10.56271 -0.0014882684
10.56371 -0.0016173426000000001
10.56471 -0.0017469554
10.56571 -0.001877097
10.56671 -0.0020077574
10.56771 -0.0021389259999999998
10.56871 -0.0022705921
10.56971 -0.0024027446
10.57071 -0.0025353724
10.57171 -0.0026684638
10.57271 -0.0028020073
10.57371 -0.0029359907999999997
10.57471 -0.0030704021
10.57571 -0.0032052289
10.57671 -0.0033404590999999997
10.57771 -0.0034760800000000003
10.57871 -0.0036120793000000003
10.57971 -0.0037484441999999997
10.58071 -0.0038851627
10.58171 -0.0040222224999999995
10.58271 -0.0041596115
10.58371 -0.0042973184
10.58471 -0.0044353317000000005
10.58571 -0.0045736408
10.58671 -0.0047122349999999995
10.58771 -0.004851105
10.58871 -0.0049902417
10.58971 -0.005129636700000001
10.59071 -0.005269282
10.59171 -0.0054091703
10.59271 -0.005549295
10.59371 -0.005689650399999999
10.59471 -0.005830230699999999
10.59571 -0.0059710303
10.59671 -0.006112044499999999
10.59771 -0.0062532679
10.59871 -0.006394695099999999
10.59971 -0.0065363209
10.60071 -0.0066781402
10.60171 -0.006820145800000001
10.60271 -0.0069623318
10.60371 -0.007104689599999999
10.60471 -0.007247211
10.60571 -0.0073898867
10.60671 -0.0075327058
10.60771 -0.0076756565
10.60871 -0.0078187273
10.60971 -0.0079619043
10.61071 -0.008105173
10.61171 -0.0082485189
10.61271 -0.0083919258
10.61371 -0.008535378599999999
10.61471 -0.0086788597
10.61571 -0.0088223533
10.61671 -0.0089658432
10.61771 -0.0091093119
10.61871 -0.009252744299999999
10.61971 -0.0093961244
10.62071 -0.0095394375
10.62171 -0.0096826683
10.62271 -0.0098258039
10.62371 -0.009968830299999999
10.62471 -0.010111735
10.62571 -0.010254507999999999
10.62671 -0.010397136
10.62771 -0.01053961
10.62871 -0.010681919
10.62971 -0.010824053
10.63071 -0.010966003
10.63171 -0.011107760999999999
10.63271 -0.011249317
10.63371 -0.011390662000000001
10.63471 -0.011531787
10.63571 -0.011672683
10.63671 -0.01181334
10.63771 -0.011953749999999999
10.63871 -0.012093903
10.63971 -0.012233789
10.64071 -0.012373397
10.64171 -0.012512719
10.64271 -0.012651742
10.64371 -0.012790455
10.64471 -0.012928848
10.64571 -0.013066911
10.64671 -0.013204631000000001
10.64771 -0.013341996
10.64871 -0.013478995
10.64971 -0.013615616
10.65071 -0.013751847000000001
10.65171 -0.013887674
10.65271 -0.014023087
10.65371 -0.014158072
10.65471 -0.014292616
10.65571 -0.014426708000000002
10.65671 -0.014560332
10.65771 -0.014693478000000001
10.65871 -0.014826132
10.65971 -0.014958282
10.66071 -0.015089916
10.66171 -0.015221021000000001
10.66271 -0.015351587
10.66371 -0.015481598999999999
10.66471 -0.015611048999999998
10.66571 -0.015739925
10.66671 -0.015868217
10.66771 -0.015995916
10.66871 -0.016123013
10.66971 -0.016249498
10.67071 -0.016375362
10.67171 -0.016500597
10.67271 -0.016625196000000002
10.67371 -0.016749151
10.67471 -0.016872452
10.67571 -0.016995093
10.67671 -0.017117063999999998
10.67771 -0.017238356
10.67871 -0.017358959
10.67971 -0.017478864
10.68071 -0.01759806
10.68171 -0.017716535
10.68271 -0.017834277
10.68371 -0.017951273
10.68471 -0.018067511
10.68571 -0.018182975
10.68671 -0.018297651
10.68771 -0.018411526
10.68871 -0.018524582
10.68971 -0.018636807000000002
10.69071 -0.018748184
10.69171 -0.018858699
10.69271 -0.018968337
10.69371 -0.019077085
10.69471 -0.019184929
10.69571 -0.019291858
10.69671 -0.019397859
10.69771 -0.019502919
10.69871 -0.019607031
10.69971 -0.019710184
10.70071 -0.019812369
10.70171 -0.019913579
10.70271 -0.020013805
10.70371 -0.02011304
10.70471 -0.020211279
10.70571 -0.020308513
10.70671 -0.020404738000000002
10.70771 -0.020499947
10.70871 -0.020594132
10.70971 -0.020687289
10.71071 -0.02077941
10.71171 -0.020870488
10.71271 -0.020960515
10.71371 -0.021049482
10.71471 -0.021137383
10.71571 -0.021224208
10.71671 -0.02130995
10.71771 -0.021394598
10.71871 -0.021478143999999998
10.71971 -0.021560576
10.72071 -0.021641885
10.72171 -0.021722062
10.72271 -0.021801096
10.72371 -0.021878975999999998
10.72471 -0.021955693999999998
10.72571 -0.022031237
10.72671 -0.022105598
10.72771 -0.022178763
10.72871 -0.022250725
10.72971 -0.022321472000000002
10.73071 -0.022390997
10.73171 -0.022459288
10.73271 -0.022526336
10.73371 -0.022592131999999997
10.73471 -0.022656668
10.73571 -0.022719936
10.73671 -0.022781927
10.73771 -0.022842633
10.73871 -0.022902049
10.73971 -0.022960164999999998
10.74071 -0.023016975
10.74171 -0.023072475000000002
10.74271 -0.023126657
10.74371 -0.023179517
10.74471 -0.02323105
10.74571 -0.02328125
10.74671 -0.023330114
10.74771 -0.023377637
10.74871 -0.023423816
10.74971 -0.023468647999999998
10.75071 -0.023512125999999998
10.75171 -0.023554248
10.75271 -0.023595009
10.75371 -0.023634406
10.75471 -0.023672430999999997
10.75571 -0.023709082
10.75671 -0.023744351
10.75771 -0.023778234
10.75871 -0.023810723
10.75971 -0.023841811
10.76071 -0.023871491
10.76171 -0.023899756999999997
10.76271 -0.0239266
10.76371 -0.023952011999999998
10.76471 -0.023975984000000002
10.76571 -0.023998512
10.76671 -0.024019586
10.76771 -0.024039201
10.76871 -0.024057348
10.76971 -0.024074024
10.77071 -0.02408922
10.77171 -0.024102935000000002
10.77271 -0.024115163
10.77371 -0.024125903
10.77471 -0.02413515
10.77571 -0.024142905
10.77671 -0.024149167
10.77771 -0.024153934000000002
10.77871 -0.024157208
10.77971 -0.024158989
10.78071 -0.024159279
10.78171 -0.024158077
10.78271 -0.024155385999999997
10.78371 -0.024151207
10.78471 -0.02414554
10.78571 -0.024138388
10.78671 -0.02412975
10.78771 -0.024119625
10.78871 -0.024108014
10.78971 -0.024094914
10.79071 -0.024080325
10.79171 -0.024064243
10.79271 -0.024046667
10.79371 -0.024027593
10.79471 -0.024007015
10.79571 -0.023984931
10.79671 -0.023961336
10.79771 -0.023936226
10.79871 -0.023909594
10.79971 -0.023881439
10.80071 -0.023851755
10.80171 -0.023820536
10.80271 -0.02378778
10.80371 -0.023753484
10.80471 -0.023717644
10.80571 -0.023680259
10.80671 -0.023641327
10.80771 -0.023600846
10.80871 -0.023558819
10.80971 -0.023515242999999998
10.81071 -0.023470122
10.81171 -0.023423456999999998
10.81271 -0.023375251
10.81371 -0.023325506
10.81471 -0.023274227
10.81571 -0.023221417
10.81671 -0.023167081
10.81771 -0.023111224
10.81871 -0.02305385
10.81971 -0.022994966000000002
10.82071 -0.022934575000000002
10.82171 -0.022872682999999998
10.82271 -0.022809296
10.82371 -0.022744418
10.82471 -0.022678054
10.82571 -0.022610209
10.82671 -0.022540886
10.82771 -0.022470091
10.82871 -0.022397826
10.82971 -0.022324095999999998
10.83071 -0.022248902
10.83171 -0.022172248
10.83271 -0.022094137
10.83371 -0.02201457
10.83471 -0.021933546999999998
10.83571 -0.021851073
10.83671 -0.021767148
10.83771 -0.021681772000000002
10.83871 -0.021594946
10.83971 -0.021506672999999997
10.84071 -0.021416951
10.84171 -0.021325784
10.84271 -0.021233172
10.84371 -0.021139118
10.84471 -0.021043622
10.84571 -0.020946689
10.84671 -0.020848322
10.84771 -0.020748524
10.84871 -0.020647299
10.84971 -0.020544654000000002
10.85071 -0.020440594
10.85171 -0.020335123
10.85271 -0.020228251
10.85371 -0.020119983
10.85471 -0.020010328
10.85571 -0.019899294
10.85671 -0.01978689
10.85771 -0.019673123
10.85871 -0.019558001000000002
10.85971 -0.019441533
10.86071 -0.019323728000000002
10.86171 -0.019204593
10.86271 -0.019084135000000002
10.86371 -0.018962361
10.86471 -0.018839276000000002
10.86571 -0.018714886
10.86671 -0.018589196
10.86771 -0.01846221
10.86871 -0.018333932
10.86971 -0.018204364
10.87071 -0.018073512
10.87171 -0.017941376000000002
10.87271 -0.017807962
10.87371 -0.017673269999999998
10.87471 -0.017537306
10.87571 -0.017400073000000002
10.87671 -0.017261575
10.87771 -0.017121817
10.87871 -0.016980806
10.87971 -0.016838549
10.88071 -0.016695054
10.88171 -0.01655033
10.88271 -0.016404386
10.88371 -0.016257234000000002
10.88471 -0.016108884
10.88571 -0.01595935
10.88671 -0.015808645
10.88771 -0.015656780999999998
10.88871 -0.015503772
10.88971 -0.015349632
10.89071 -0.015194376
10.89171 -0.015038016
10.89271 -0.014880566999999999
10.89371 -0.014722042
10.89471 -0.014562452
10.89571 -0.014401811
10.89671 -0.014240127000000002
10.89771 -0.014077413999999998
10.89871 -0.01391368
10.89971 -0.013748936
10.90071 -0.01358319
10.90171 -0.01341645
10.90271 -0.013248721000000001
10.90371 -0.013080014
10.90471 -0.012910334
10.90571 -0.012739688
10.90671 -0.012568082000000001
10.90771 -0.012395521
10.90871 -0.012222011
10.90971 -0.01204756
10.91071 -0.011872172
10.91171 -0.011695854
10.91271 -0.011518614
10.91371 -0.011340457
10.91471 -0.01116139
10.91571 -0.010981422000000001
10.91671 -0.010800559
10.91771 -0.01061881
10.91871 -0.010436183
10.91971 -0.010252688999999999
10.92071 -0.010068337
10.92171 -0.0098831377
10.92271 -0.009697101599999999
10.92371 -0.009510240500000001
10.92471 -0.0093225673
10.92571 -0.0091340946
10.92671 -0.0089448353
10.92771 -0.0087548033
10.92871 -0.0085640131
10.92971 -0.0083724801
10.93071 -0.008180218
10.93171 -0.0079872429
10.93271 -0.0077935692
10.93371 -0.0075992131
10.93471 -0.007404188399999999
10.93571 -0.0072085102
10.93671 -0.007012193200000001
10.93771 -0.0068152513
10.93871 -0.0066176974
10.93971 -0.006419544699999999
10.94071 -0.006220804799999999
10.94171 -0.0060214901000000005
10.94271 -0.005821611599999999
10.94371 -0.00562118
10.94471 -0.0054202061
10.94571 -0.0052186995
10.94671 -0.005016670500000001
10.94771 -0.0048141289999999995
10.94871 -0.004611085
10.94971 -0.0044075492
10.95071 -0.0042035323999999995
10.95171 -0.003999046
10.95271 -0.0037941019
10.95371 -0.0035887126
10.95471 -0.0033828914000000004
10.95571 -0.0031766525000000005
10.95671 -0.0029700110000000003
10.95771 -0.0027629819999999998
10.95871 -0.0025555815
10.95971 -0.0023478262
10.96071 -0.0021397329
10.96171 -0.0019313185
10.96271 -0.0017226003999999998
10.96371 -0.0015135957
10.96471 -0.0013043214000000001
10.96571 -0.0010947938
10.96671 -0.00088502911
10.96771 -0.00067504288
10.96871 -0.00046484996999999995
10.96971 -0.00025446454
10.97071 -4.3900116e-05
10.97171 0.00016683051
10.97271 0.0003777152
10.97371 0.0005887423899999999
10.97471 0.00079990104
10.97571 0.0010111805000000001
10.97671 0.0012225703
10.97771 0.0014340604000000002
10.97871 0.0016456404000000002
10.97971 0.0018573002
10.98071 0.0020690293
10.98171 0.0022808168
10.98271 0.0024926516
10.98371 0.002704522
10.98471 0.0029164158999999998
10.98571 0.0031283205
10.98671 0.0033402226
10.98771 0.0035521087
10.98871 0.0037639642
10.98971 0.0039757742000000006
10.99071 0.0041875239
10.99171 0.0043991975
10.99271 0.0046107791
10.99371 0.0048222522
10.99471 0.005033600599999999
10.99571 0.0052448078
10.99671 0.0054558568000000005
10.99771 0.0056667312
10.99871 0.0058774142
10.99971 0.0060878891
11.00071 0.006298139500000001
11.00171 0.0065081491
11.00271 0.0067179011
11.00371 0.0069273803
11.00471 0.0071365706
11.00571 0.007345457599999999
11.00671 0.0075540251
11.00771 0.0077622593
11.00871 0.0079701458
11.00971 0.0081776707
11.01071 0.0083848208
11.01171 0.008591582399999999
11.01271 0.0087979432
11.01371 0.0090038906
11.01471 0.0092094131
11.01571 0.0094144983
11.01671 0.0096191354
11.01771 0.0098233126
11.01871 0.010027019
11.01971 0.010230244
11.02071 0.010432974999999999
11.02171 0.010635202
11.02271 0.010836915
11.02371 0.011038099
11.02471 0.011238744
11.02571 0.011438837
11.02671 0.011638366
11.02771 0.011837317
11.02871 0.012035676
11.02971 0.01223343
11.03071 0.012430563000000002
11.03171 0.012627062000000001
11.03271 0.012822911
11.03371 0.013018094
11.03471 0.013212596000000002
11.03571 0.013406402000000001
11.03671 0.013599495000000001
11.03771 0.013791861
11.03871 0.013983485
11.03971 0.014174353
11.04071 0.014364449999999999
11.04171 0.014553763
11.04271 0.014742278999999999
11.04371 0.014929986
11.04471 0.01511687
11.04571 0.015302921999999998
11.04671 0.01548813
11.04771 0.015672485
11.04871 0.015855976
11.04971 0.016038594
11.05071 0.01622033
11.05171 0.016401176
11.05271 0.016581122
11.05371 0.016760158
11.05471 0.016938277
11.05571 0.017115466
11.05671 0.017291719
11.05771 0.017467023
11.05871 0.017641368
11.05971 0.017814742999999997
11.06071 0.017987135
11.06171 0.018158533
11.06271 0.018328923
11.06371 0.018498291
11.06471 0.018666625
11.06571 0.018833909
11.06671 0.019000129
11.06771 0.019165269999999998
11.06871 0.019329316
11.06971 0.019492254
11.07071 0.019654068
11.07171 0.019814743
11.07271 0.019974266
11.07371 0.020132621
11.07471 0.020289795
11.07571 0.020445776000000002
11.07671 0.02060055
11.07771 0.020754106
11.07871 0.020906431
11.07971 0.021057516
11.08071 0.021207352
11.08171 0.021355927
11.08271 0.021503233
11.08371 0.021649261
11.08471 0.021794005
11.08571 0.021937456
11.08671 0.022079609
11.08771 0.022220456
11.08871 0.022359991
11.08971 0.022498207
11.09071 0.022635098
11.09171 0.022770659
11.09271 0.022904883
11.09371 0.023037763000000003
11.09471 0.023169291999999998
11.09571 0.023299464
11.09671 0.023428272
11.09771 0.023555707999999998
11.09871 0.023681764
11.09971 0.023806431
11.10071 0.023929702
11.10171 0.024051568
11.10271 0.02417202
11.10371 0.024291048
11.10471 0.024408642
11.10571 0.024524794000000003
11.10671 0.024639492
11.10771 0.024752726
11.10871 0.024864488
11.10971 0.024974768
11.11071 0.025083555
11.11171 0.025190844
11.11271 0.025296622
11.11371 0.02540088
11.11471 0.025503611
11.11571 0.025604805
11.11671 0.025704455999999997
11.11771 0.025802557
11.11871 0.025899103000000003
11.11971 0.025994086
11.12071 0.026087501
11.12171 0.026179341000000002
11.12271 0.026269603000000002
11.12371 0.026358285999999998
11.12471 0.026445381999999996
11.12571 0.026530886
11.12671 0.026614798
11.12771 0.026697112000000002
11.12871 0.026777823
11.12971 0.026856926999999996
11.13071 0.026934422000000003
11.13171 0.027010301999999996
11.13271 0.02708456
11.13371 0.027157191999999997
11.13471 0.027228190000000003
11.13571 0.027297550999999996
11.13671 0.027365263999999997
11.13771 0.027431321
11.13871 0.027495713
11.13971 0.027558435
11.14071 0.027619473999999998
11.14171 0.02767882
11.14271 0.027736466
11.14371 0.0277924
11.14471 0.027846612
11.14571 0.027899095000000002
11.14671 0.027949837
11.14771 0.027998831000000002
11.14871 0.028046069
11.14971 0.028091546999999998
11.15071 0.028135254999999998
11.15171 0.028177188
11.15271 0.028217342
11.15371 0.028255716000000004
11.15471 0.028292305
11.15571 0.028327110000000003
11.15671 0.028360132
11.15771 0.028391366
11.15871 0.028420816
11.15971 0.028448482000000004
11.16071 0.028474367
11.16171 0.028498474
11.16271 0.028520804999999996
11.16371 0.028541360999999998
11.16471 0.028560145000000002
11.16571 0.028577159
11.16671 0.028592405999999997
11.16771 0.028605887
11.16871 0.028617604
11.16971 0.028627558
11.17071 0.028635748
11.17171 0.028642174
11.17271 0.028646833
11.17371 0.028649726000000004
11.17471 0.028650852999999997
11.17571 0.028650207
11.17671 0.028647785000000002
11.17771 0.028643587999999998
11.17871 0.02863761
11.17971 0.028629844999999998
11.18071 0.028620291
11.18171 0.028608943
11.18271 0.028595797000000003
11.18371 0.028580849000000002
11.18471 0.028564094
11.18571 0.028545528999999997
11.18671 0.028525147
11.18771 0.028502946999999997
11.18871 0.028478922
11.18971 0.028453072000000003
11.19071 0.028425393999999996
11.19171 0.028395886
11.19271 0.028364546999999997
11.19371 0.028331377
11.19471 0.028296377
11.19571 0.028259546000000003
11.19671 0.028220887
11.19771 0.028180404
11.19871 0.028138101
11.19971 0.028093983
11.20071 0.028048054
11.20171 0.028000318
11.20271 0.027950783
11.20371 0.027899456
11.20471 0.027846341
11.20571 0.027791448999999996
11.20671 0.02773478
11.20771 0.027676346
11.20871 0.027616147
11.20971 0.027554194
11.21071 0.027490489
11.21171 0.027425034
11.21271 0.027357832999999998
11.21371 0.027288892000000002
11.21471 0.027218211
11.21571 0.027145788999999997
11.21671 0.027071625999999998
11.21771 0.026995726999999997
11.21871 0.026918089000000003
11.21971 0.026838714
11.22071 0.026757602
11.22171 0.026674752
11.22271 0.026590165
11.22371 0.026503843
11.22471 0.026415785999999997
11.22571 0.026326000999999998
11.22671 0.02623449
11.22771 0.026141256
11.22871 0.026046306999999998
11.22971 0.025949648
11.23071 0.025851284999999998
11.23171 0.025751228999999997
11.23271 0.025649491
11.23371 0.025546076
11.23471 0.025440997
11.23571 0.025334262
11.23671 0.025225879
11.23771 0.025115864
11.23871 0.025004221
11.23971 0.024890964
11.24071 0.024776102999999997
11.24171 0.024659644
11.24271 0.024541598
11.24371 0.024421973
11.24471 0.024300773
11.24571 0.024178007
11.24671 0.024053681
11.24771 0.023927803
11.24871 0.023800375
11.24971 0.023671404
11.25071 0.023540894
11.25171 0.023408850000000002
11.25271 0.023275276
11.25371 0.023140178
11.25471 0.023003558
11.25571 0.022865421
11.25671 0.022725773
11.25771 0.022584618
11.25871 0.022441961
11.25971 0.022297807
11.26071 0.022152161
11.26171 0.022005030999999998
11.26271 0.021856422
11.26371 0.021706343
11.26471 0.021554799
11.26571 0.021401800000000002
11.26671 0.021247353
11.26771 0.021091468999999998
11.26871 0.020934157000000002
11.26971 0.020775427
11.27071 0.020615291
11.27171 0.02045376
11.27271 0.020290847
11.27371 0.020126565000000003
11.27471 0.019960926
11.27571 0.019793946
11.27671 0.019625637
11.27771 0.019456015
11.27871 0.019285094000000003
11.27971 0.019112889
11.28071 0.018939412
11.28171 0.018764679000000003
11.28271 0.018588702000000002
11.28371 0.018411496
11.28471 0.018233074
11.28571 0.018053447
11.28671 0.017872626
11.28771 0.017690622
11.28871 0.017507446
11.28971 0.017323106
11.29071 0.017137613
11.29171 0.016950975
11.29271 0.0167632
11.29371 0.016574295
11.29471 0.016384271
11.29571 0.016193134
11.29671 0.016000895
11.29771 0.015807559000000002
11.29871 0.01561314
11.29971 0.015417645
11.30071 0.015221085
11.30171 0.015023471
11.30271 0.014824816999999999
11.30371 0.014625135999999999
11.30471 0.01442444
11.30571 0.014222744
11.30671 0.014020062000000002
11.30771 0.013816410999999999
11.30871 0.013611805000000001
11.30971 0.01340626
11.31071 0.013199792999999998
11.31171 0.01299242
11.31271 0.012784153999999999
11.31371 0.012575013
11.31471 0.012365008
11.31571 0.012154157
11.31671 0.011942471999999999
11.31771 0.011729965
11.31871 0.01151665
11.31971 0.011302537999999999
11.32071 0.01108764
11.32171 0.010871968999999999
11.32271 0.010655531999999999
11.32371 0.010438342
11.32471 0.010220408
11.32571 0.01000174
11.32671 0.0097823482
11.32771 0.0095622418
11.32871 0.0093414317
11.32971 0.009119929
11.33071 0.0088977446
11.33171 0.00867489
11.33271 0.0084513769
11.33371 0.0082272185
11.33471 0.0080024278
11.33571 0.0077770185999999995
11.33671 0.0075510047999999995
11.33771 0.0073244017
11.33871 0.0070972244
11.33971 0.006869488399999999
11.34071 0.0066412102999999995
11.34171 0.0064124069
11.34271 0.0061830942
11.34371 0.0059532897
11.34471 0.0057230106999999995
11.34571 0.0054922744
11.34671 0.005261098
11.34771 0.0050294992
11.34871 0.0047974951
11.34971 0.0045651032
11.35071 0.0043323402
11.35171 0.0040992232
11.35271 0.0038657686999999997
11.35371 0.0036319928999999996
11.35471 0.0033979119
11.35571 0.0031635409
11.35671 0.0029288956
11.35771 0.0026939906
11.35871 0.0024588402
11.35971 0.0022234583
11.36071 0.0019878584
11.36171 0.0017520535
11.36271 0.0015160565
11.36371 0.0012798797999999999
11.36471 0.0010435353
11.36571 0.00080703503
11.36671 0.0005703906
11.36771 0.00033361355
11.36871 9.6715382e-05
11.36971 -0.00014029235000000002
11.37071 -0.00037739802999999997
11.37171 -0.00061458982
11.37271 -0.00085185566
11.37371 -0.0010891832000000001
11.37471 -0.0013265597
11.37571 -0.001563972
11.37671 -0.0018014067
11.37771 -0.0020388496
11.37871 -0.0022762862000000003
11.37971 -0.0025137018
11.38071 -0.0027510810000000003
11.38171 -0.0029884084
11.38271 -0.0032256678
11.38371 -0.0034628432000000002
11.38471 -0.0036999183000000005
11.38571 -0.0039368766
11.38671 -0.0041737017
11.38771 -0.0044103777
11.38871 -0.0046468889
11.38971 -0.0048832193
11.39071 -0.0051193536
11.39171 -0.0053552769
11.39271 -0.0055909746
11.39371 -0.0058264326000000005
11.39471 -0.0060616378
11.39571 -0.006296576600000001
11.39671 -0.006531236399999999
11.39771 -0.0067656045
11.39871 -0.006999668400000001
11.39971 -0.007233416499999999
11.40071 -0.0074668365
11.40171 -0.0076999168000000005
11.40271 -0.0079326441
11.40371 -0.0081650069
11.40471 -0.0083969913
11.40571 -0.0086285851
11.40671 -0.0088597735
11.40771 -0.0090905429
11.40871 -0.0093208771
11.40971 -0.0095507618
11.41071 -0.00978018
11.41171 -0.010009114
11.41271 -0.010237548
11.41371 -0.010465463999999999
11.41471 -0.010692843
11.41571 -0.010919667
11.41671 -0.011145918000000001
11.41771 -0.011371578
11.41871 -0.011596629
11.41971 -0.011821052
11.42071 -0.012044831
11.42171 -0.01226795
11.42271 -0.012490392
11.42371 -0.012712141
11.42471 -0.012933183
11.42571 -0.013153505
11.42671 -0.013373092
11.42771 -0.013591933
11.42871 -0.013810016000000001
11.42971 -0.01402733
11.43071 -0.014243864000000002
11.43171 -0.01445961
11.43271 -0.014674554
11.43371 -0.01488869
11.43471 -0.015102006999999999
11.43571 -0.015314495
11.43671 -0.015526146
11.43771 -0.015736948
11.43871 -0.015946892
11.43971 -0.016155968
11.44071 -0.016364166
11.44171 -0.016571471
11.44271 -0.016777873999999998
11.44371 -0.016983362999999998
11.44471 -0.017187925
11.44571 -0.017391548
11.44671 -0.017594219
11.44771 -0.017795924
11.44871 -0.01799665
11.44971 -0.018196383
11.45071 -0.018395108
11.45171 -0.018592812
11.45271 -0.01878948
11.45371 -0.018985097
11.45471 -0.019179648
11.45571 -0.019373122
11.45671 -0.019565501
11.45771 -0.019756773000000002
11.45871 -0.019946923
11.45971 -0.020135936
11.46071 -0.020323799
11.46171 -0.020510497
11.46271 -0.020696018
11.46371 -0.020880347
11.46471 -0.021063472
11.46571 -0.021245383
11.46671 -0.021426067
11.46771 -0.021605511
11.46871 -0.021783706
11.46971 -0.021960643
11.47071 -0.022136311
11.47171 -0.022310701
11.47271 -0.022483805000000003
11.47371 -0.022655614999999997
11.47471 -0.022826124
11.47571 -0.022995325
11.47671 -0.023163209
11.47771 -0.02332977
11.47871 -0.023495001
11.47971 -0.023658895
11.48071 -0.023821443
11.48171 -0.023982638
11.48271 -0.024142468
11.48371 -0.024300929000000002
11.48471 -0.024458006
11.48571 -0.024613691
11.48671 -0.024767974
11.48771 -0.024920842000000002
11.48871 -0.025072281000000002
11.48971 -0.025222282
11.49071 -0.025370831
11.49171 -0.025517913
11.49271 -0.025663516
11.49371 -0.025807627
11.49471 -0.025950235000000002
11.49571 -0.026091328
11.49671 -0.026230895
11.49771 -0.026368923
11.49871 -0.026505406000000002
11.49971 -0.026640334
11.50071 -0.026773698999999998
11.50171 -0.026905493
11.50271 -0.027035712
11.50371 -0.027164351
11.50471 -0.027291404000000002
11.50571 -0.027416867999999997
11.50671 -0.027540738999999998
11.50771 -0.027663013
11.50871 -0.027783686999999998
11.50971 -0.027902759000000003
11.51071 -0.028020225
11.51171 -0.028136082
11.51271 -0.028250322999999997
11.51371 -0.028362946
11.51471 -0.028473945
11.51571 -0.028583314000000002
11.51671 -0.028691045000000002
11.51771 -0.028797134
11.51871 -0.028901573
11.51971 -0.029004354
11.52071 -0.029105465999999997
11.52171 -0.029204901999999998
11.52271 -0.029302655999999996
11.52371 -0.029398716000000002
11.52471 -0.029493077
11.52571 -0.029585726
11.52671 -0.029676658
11.52771 -0.029765864
11.52871 -0.029853336
11.52971 -0.029939067
11.53071 -0.030023049
11.53171 -0.030105279
11.53271 -0.030185748000000002
11.53371 -0.030264453000000004
11.53471 -0.030341389
11.53571 -0.030416553000000002
11.53671 -0.030489938
11.53771 -0.030561545000000002
11.53871 -0.030631370999999998
11.53971 -0.030699413000000002
11.54071 -0.030765670999999998
11.54171 -0.030830141999999998
11.54271 -0.030892825000000002
11.54371 -0.030953725
11.54471 -0.031012838
11.54571 -0.031070167000000003
11.54671 -0.031125711
11.54771 -0.031179474999999998
11.54871 -0.031231457
11.54971 -0.031281661
11.55071 -0.031330083999999994
11.55171 -0.031376732
11.55271 -0.031421601
11.55371 -0.031464695
11.55471 -0.031506014
11.55571 -0.031545554999999996
11.55671 -0.031583317
11.55771 -0.031619301
11.55871 -0.031653501
11.55971 -0.031685914
11.56071 -0.031716536999999996
11.56171 -0.031745367000000003
11.56271 -0.031772399
11.56371 -0.031797626
11.56471 -0.031821043
11.56571 -0.031842643999999996
11.56671 -0.031862422
11.56771 -0.031880374
11.56871 -0.031896494000000004
11.56971 -0.031910778
11.57071 -0.031923223
11.57171 -0.031933826
11.57271 -0.031942583000000004
11.57371 -0.031949495
11.57471 -0.031954565000000004
11.57571 -0.03195779
11.57671 -0.031959172
11.57771 -0.031958718000000004
11.57871 -0.031956431
11.57971 -0.031952313
11.58071 -0.031946372
11.58171 -0.031938613
11.58271 -0.031929044
11.58371 -0.031917669999999995
11.58471 -0.031904497999999996
11.58571 -0.031889536
11.58671 -0.031872789
11.58771 -0.031854262
11.58871 -0.031833962
11.58971 -0.031811895
11.59071 -0.031788065
11.59171 -0.031762474
11.59271 -0.031735128
11.59371 -0.031706027
11.59471 -0.031675177
11.59571 -0.031642578
11.59671 -0.03160823
11.59771 -0.031572135
11.59871 -0.031534297
11.59971 -0.031494713
11.60071 -0.031453389
11.60171 -0.031410321
11.60271 -0.031365515
11.60371 -0.031318972
11.60471 -0.031270695
11.60571 -0.031220683
11.60671 -0.031168941999999998
11.60771 -0.031115476
11.60871 -0.031060289
11.60971 -0.031003385
11.61071 -0.03094477
11.61171 -0.030884449
11.61271 -0.030822429
11.61371 -0.030758715
11.61471 -0.030693312999999996
11.61571 -0.030626231000000004
11.61671 -0.030557474
11.61771 -0.030487048
11.61871 -0.030414964000000003
11.61971 -0.030341222999999997
11.62071 -0.030265836
11.62171 -0.030188806999999998
11.62271 -0.030110142000000003
11.62371 -0.030029843999999997
11.62471 -0.029947923
11.62571 -0.029864380000000003
11.62671 -0.029779223
11.62771 -0.029692453
11.62871 -0.029604072999999998
11.62971 -0.029514086999999998
11.63071 -0.029422497000000002
11.63171 -0.029329307000000002
11.63271 -0.029234518
11.63371 -0.029138135000000003
11.63471 -0.029040160000000002
11.63571 -0.028940592999999997
11.63671 -0.028839437000000002
11.63771 -0.028736694
11.63871 -0.028632369
11.63971 -0.028526466
11.64071 -0.028418984999999997
11.64171 -0.028309936
11.64271 -0.028199321
11.64371 -0.028087149000000002
11.64471 -0.027973426
11.64571 -0.02785816
11.64671 -0.027741361000000003
11.64771 -0.027623036
11.64871 -0.027503198
11.64971 -0.027381862
11.65071 -0.027259038000000003
11.65171 -0.027134738000000002
11.65271 -0.027008977
11.65371 -0.02688177
11.65471 -0.026753133999999998
11.65571 -0.026623081000000003
11.65671 -0.026491628
11.65771 -0.026358789
11.65871 -0.026224579999999997
11.65971 -0.026089011
11.66071 -0.025952100999999998
11.66171 -0.025813861
11.66271 -0.025674302
11.66371 -0.025533438999999998
11.66471 -0.025391282
11.66571 -0.025247837999999998
11.66671 -0.025103118999999997
11.66771 -0.024957130999999997
11.66871 -0.02480988
11.66971 -0.024661375
11.67071 -0.024511621
11.67171 -0.024360622
11.67271 -0.024208383
11.67371 -0.024054908
11.67471 -0.023900201
11.67571 -0.023744265
11.67671 -0.023587105
11.67771 -0.023428724999999997
11.67871 -0.023269128
11.67971 -0.023108321
11.68071 -0.022946308
11.68171 -0.022783097
11.68271 -0.022618692
11.68371 -0.022453103
11.68471 -0.022286338000000003
11.68571 -0.022118408
11.68671 -0.021949322
11.68771 -0.02177909
11.68871 -0.021607726
11.68971 -0.02143524
11.69071 -0.021261646000000002
11.69171 -0.021086956
11.69271 -0.020911185
11.69371 -0.020734346
11.69471 -0.020556452
11.69571 -0.020377517
11.69671 -0.020197555
11.69771 -0.020016578
11.69871 -0.019834601
11.69971 -0.019651634
11.70071 -0.019467692
11.70171 -0.019282785
11.70271 -0.019096925
11.70371 -0.018910124
11.70471 -0.018722391999999997
11.70571 -0.018533743000000002
11.70671 -0.018344185
11.70771 -0.01815373
11.70871 -0.017962388
11.70971 -0.017770172
11.71071 -0.017577091
11.71171 -0.017383158000000003
11.71271 -0.017188385
11.71371 -0.016992784
11.71471 -0.016796368
11.71571 -0.01659915
11.71671 -0.016401144
11.71771 -0.016202363
11.71871 -0.016002824000000002
11.71971 -0.01580254
11.72071 -0.015601526999999999
11.72171 -0.015399801000000001
11.72271 -0.015197379
11.72371 -0.014994275000000001
11.72471 -0.014790507000000001
11.72571 -0.014586092
11.72671 -0.014381045000000002
11.72771 -0.014175384
11.72871 -0.013969125999999998
11.72971 -0.013762284999999999
11.73071 -0.013554878000000001
11.73171 -0.013346921
11.73271 -0.013138428
11.73371 -0.012929415000000001
11.73471 -0.012719893
11.73571 -0.012509876999999999
11.73671 -0.012299379
11.73771 -0.012088411
11.73871 -0.011876984
11.73971 -0.011665106
11.74071 -0.011452788
11.74171 -0.011240037999999999
11.74271 -0.011026862
11.74371 -0.010813269
11.74471 -0.010599264
11.74571 -0.010384853999999999
11.74671 -0.010170043
11.74771 -0.0099548364
11.74871 -0.0097392403
11.74971 -0.0095232594
11.75071 -0.0093068993
11.75171 -0.0090901667
11.75271 -0.0088730674
11.75371 -0.0086556101
11.75471 -0.0084378022
11.75571 -0.008219653700000001
11.75671 -0.008001174900000001
11.75771 -0.0077823781
11.75871 -0.007563275699999999
11.75971 -0.0073438816
11.76071 -0.007124211
11.76171 -0.0069042799
11.76271 -0.006684104999999999
11.76371 -0.0064637046
11.76471 -0.0062430969
11.76571 -0.0060223007
11.76671 -0.0058013349
11.76771 -0.0055802193
11.76871 -0.0053589731
11.76971 -0.0051376148
11.77071 -0.0049161637
11.77171 -0.004694638100000001
11.77271 -0.0044730554
11.77371 -0.0042514326
11.77471 -0.0040297862000000005
11.77571 -0.0038081318
11.77671 -0.0035864843
11.77771 -0.0033648583
11.77871 -0.0031432668
11.77971 -0.0029217232
11.78071 -0.0027002396
11.78171 -0.0024788282
11.78271 -0.0022575003
11.78371 -0.002036267
11.78471 -0.0018151393000000002
11.78571 -0.0015941278999999997
11.78671 -0.0013732434
11.78771 -0.001152496
11.78871 -0.00093189619
11.78971 -0.0007114541399999999
11.79071 -0.00049118016
11.79171 -0.00027108454
11.79271 -5.1177551e-05
11.79371 0.00016853049
11.79471 0.00038802928
11.79571 0.0006073083600000001
11.79671 0.0008263573399999999
11.79771 0.0010451656999999998
11.79871 0.0012637228
11.79971 0.0014820179999999999
11.80071 0.0017000406
11.80171 0.0019177798
11.80271 0.0021352245
11.80371 0.0023523638
11.80471 0.0025691865
11.80571 0.0027856813
11.80671 0.0030018371000000003
11.80771 0.0032176424
11.80871 0.0034330859999999997
11.80971 0.0036481564
11.81071 0.0038628426
11.81171 0.0040771337999999996
11.81271 0.004291019300000001
11.81371 0.0045044882
11.81471 0.0047175305
11.81571 0.0049301365
11.81671 0.0051422965
11.81771 0.005354001
11.81871 0.0055652417
11.81971 0.0057760095
11.82071 0.0059862963
11.82171 0.0061960942
11.82271 0.0064053951
11.82371 0.006614190399999999
11.82471 0.0068224719
11.82571 0.0070302318
11.82671 0.0072374605
11.82771 0.007444149400000001
11.82871 0.007650288200000001
11.82971 0.007855866699999998
11.83071 0.0080608734
11.83171 0.0082652965
11.83271 0.0084691237
11.83371 0.0086723419
11.83471 0.0088749373
11.83571 0.0090768961
11.83671 0.0092782029
11.83771 0.0094788425
11.83871 0.009678800400000001
11.83971 0.009878062
11.84071 0.010076612
11.84171 0.010274436
11.84271 0.01047152
11.84371 0.010667852
11.84471 0.010863418
11.84571 0.011058207
11.84671 0.011252208
11.84771 0.011445411999999999
11.84871 0.011637808999999999
11.84971 0.011829392
11.85071 0.012020154
11.85171 0.012210089
11.85271 0.012399191
11.85371 0.012587456
11.85471 0.012774879
11.85571 0.012961456
11.85671 0.013147184999999999
11.85771 0.013332061999999999
11.85871 0.013516082
11.85971 0.013699243
11.86071 0.013881540999999999
11.86171 0.014062971
11.86271 0.014243531
11.86371 0.014423217
11.86471 0.014602022000000001
11.86571 0.014779944
11.86671 0.014956974999999999
11.86771 0.015133112999999998
11.86871 0.015308349999999998
11.86971 0.015482682
11.87071 0.015656101000000002
11.87171 0.015828603
11.87271 0.01600018
11.87371 0.016170826
11.87471 0.016340533
11.87571 0.016509295
11.87671 0.016677105
11.87771 0.016843954
11.87871 0.017009837
11.87971 0.017174744000000002
11.88071 0.017338667
11.88171 0.017501599
11.88271 0.017663529
11.88371 0.01782445
11.88471 0.017984353999999998
11.88571 0.01814323
11.88671 0.018301071000000002
11.88771 0.018457865
11.88871 0.018613605000000002
11.88971 0.018768282
11.89071 0.018921886000000002
11.89171 0.019074409
11.89271 0.019225842
11.89371 0.019376176000000002
11.89471 0.019525405
11.89571 0.019673519
11.89671 0.01982051
11.89771 0.019966373
11.89871 0.020111099
11.89971 0.020254683
11.90071 0.020397117
11.90171 0.020538393999999998
11.90271 0.020678507000000002
11.90371 0.020817452
11.90471 0.020955221
11.90571 0.021091808
11.90671 0.021227206000000002
11.90771 0.021361411
11.90871 0.021494416
11.90971 0.021626215
11.91071 0.021756803999999998
11.91171 0.021886177
11.91271 0.022014328
11.91371 0.022141254
11.91471 0.022266952
11.91571 0.022391418
11.91671 0.022514647999999998
11.91771 0.022636639
11.91871 0.022757391999999998
11.91971 0.022876906000000002
11.92071 0.022995179
11.92171 0.023112213
11.92271 0.023228009
11.92371 0.023342567
11.92471 0.02345589
11.92571 0.023567980999999998
11.92671 0.02367884
11.92771 0.023788471000000002
11.92871 0.023896875999999997
11.92971 0.024004056
11.93071 0.024110015
11.93171 0.024214752
11.93271 0.024318269
11.93371 0.024420564
11.93471 0.024521638999999998
11.93571 0.024621491000000002
11.93671 0.024720118
11.93771 0.024817517000000004
11.93871 0.024913682
11.93971 0.025008609999999997
11.94071 0.025102295
11.94171 0.025194729000000003
11.94271 0.025285906
11.94371 0.025375818999999997
11.94471 0.025464458000000002
11.94571 0.025551816
11.94671 0.025637884
11.94771 0.025722658000000002
11.94871 0.025806127999999998
11.94971 0.025888285
11.95071 0.025969121
11.95171 0.026048633
11.95271 0.026126811
11.95371 0.026203654
11.95471 0.026279155
11.95571 0.026353309000000002
11.95671 0.026426115
11.95771 0.026497571
11.95871 0.026567673000000003
11.95971 0.026636422
11.96071 0.026703815
11.96171 0.026769855
11.96271 0.026834541
11.96371 0.026897877000000004
11.96471 0.026959861999999998
11.96571 0.0270205
11.96671 0.027079793
11.96771 0.027137742
11.96871 0.027194349000000003
11.96971 0.027249617000000004
11.97071 0.027303549000000003
11.97171 0.027356148
11.97271 0.027407418
11.97371 0.027457357
11.97471 0.027505968999999998
11.97571 0.027553256999999998
11.97671 0.027599224
11.97771 0.027643872
11.97871 0.027687201999999998
11.97971 0.027729216
11.98071 0.027769918
11.98171 0.02780931
11.98271 0.027847392000000002
11.98371 0.027884167999999997
11.98471 0.027919639000000003
11.98571 0.02795381
11.98671 0.027986683000000002
11.98771 0.02801826
11.98871 0.028048545999999997
11.98971 0.028077541999999997
11.99071 0.028105251999999997
11.99171 0.028131678
11.99271 0.028156824
11.99371 0.028180692
11.99471 0.028203288
11.99571 0.028224614999999998
11.99671 0.028244677000000003
11.99771 0.028263475000000003
11.99871 0.028281016
11.99971 0.028297301999999996
12.00071 0.028312337000000003
12.00171 0.028326127
12.00271 0.028338670000000003
12.00371 0.028349974
12.00471 0.028360041
12.00571 0.028368874000000002
12.00671 0.028376475999999998
12.00771 0.028382847
12.00871 0.02838799
12.00971 0.028391906999999997
12.01071 0.028394595999999998
12.01171 0.028396060000000004
12.01271 0.028396299000000003
12.01371 0.028395309
12.01471 0.028393092
12.01571 0.028389643000000003
12.01671 0.02838496
12.01771 0.028379043
12.01871 0.028371887000000002
12.01971 0.028363489999999998
12.02071 0.028353851
12.02171 0.028342966
12.02271 0.028330835999999998
12.02371 0.028317457
12.02471 0.028302832000000003
12.02571 0.028286962000000002
12.02671 0.028269846
12.02771 0.02825149
12.02871 0.028231897000000002
12.02971 0.028211072999999996
12.03071 0.028189027
12.03171 0.028165765
12.03271 0.028141297000000003
12.03371 0.028115633
12.03471 0.028088784999999998
12.03571 0.028060764
12.03671 0.028031581000000003
12.03771 0.028001251999999997
12.03871 0.027969788
12.03971 0.027937203
12.04071 0.027903507
12.04171 0.027868712999999996
12.04271 0.027832834
12.04371 0.027795878
12.04471 0.027757854000000002
12.04571 0.02771877
12.04671 0.027678632999999998
12.04771 0.027637451
12.04871 0.02759523
12.04971 0.027551973
12.05071 0.027507683
12.05171 0.027462366000000002
12.05271 0.027416021
12.05371 0.027368648000000002
12.05471 0.027320252
12.05571 0.027270830000000003
12.05671 0.027220388
12.05771 0.027168922999999998
12.05871 0.027116438
12.05971 0.027062933
12.06071 0.02700841
12.06171 0.026952870999999996
12.06271 0.026896317000000003
12.06371 0.026838752
12.06471 0.026780177999999998
12.06571 0.026720599
12.06671 0.02666002
12.06771 0.026598445000000002
12.06871 0.026535877
12.06971 0.026472319999999997
12.07071 0.026407782999999997
12.07171 0.02634227
12.07271 0.026275785
12.07371 0.026208337
12.07471 0.026139931
12.07571 0.026070574
12.07671 0.026000273999999997
12.07771 0.025929033
12.07871 0.025856865
12.07971 0.025783769999999998
12.08071 0.025709759
12.08171 0.025634836999999997
12.08271 0.025559013000000002
12.08371 0.025482292
12.08471 0.025404681
12.08571 0.025326184999999998
12.08671 0.025246809999999998
12.08771 0.025166559
12.08871 0.025085441
12.08971 0.025003455999999997
12.09071 0.024920611999999998
12.09171 0.024836908999999997
12.09271 0.024752354
12.09371 0.024666949000000004
12.09471 0.024580699
12.09571 0.024493605999999998
12.09671 0.024405676
12.09771 0.024316912
12.09871 0.024227318999999997
12.09971 0.024136902
12.10071 0.024045668
12.10171 0.023953622
12.10271 0.023860775
12.10371 0.023767134999999998
12.10471 0.023672711
12.10571 0.023577514
12.10671 0.023481555
12.10771 0.023384848
12.10871 0.023287404
12.10971 0.023189236999999998
12.11071 0.023090358999999998
12.11171 0.022990785
12.11271 0.022890526
12.11371 0.022789597
12.11471 0.02268801
12.11571 0.022585776
12.11671 0.022482905
12.11771 0.022379408
12.11871 0.02227529
12.11971 0.022170562
12.12071 0.022065228
12.12171 0.021959291
12.12271 0.021852758
12.12371 0.021745630000000002
12.12471 0.021637908
12.12571 0.021529594
12.12671 0.021420687
12.12771 0.021311188
12.12871 0.021201096000000003
12.12971 0.021090411
12.13071 0.020979131999999998
12.13171 0.020867262
12.13271 0.020754799
12.13371 0.020641745
12.13471 0.020528102
12.13571 0.020413872
12.13671 0.02029906
12.13771 0.020183669
12.13871 0.020067705
12.13971 0.019951173
12.14071 0.019834081
12.14171 0.019716437
12.14271 0.019598246
12.14371 0.01947952
12.14471 0.019360267
12.14571 0.019240496
12.14671 0.019120217
12.14771 0.01899944
12.14871 0.018878175
12.14971 0.018756432
12.15071 0.018634222
12.15171 0.018511554
12.15271 0.018388437
12.15371 0.018264883
12.15471 0.018140899000000002
12.15571 0.018016495
12.15671 0.017891677
12.15771 0.017766457
12.15871 0.017640839000000002
12.15971 0.017514831
12.16071 0.017388439999999998
12.16171 0.017261672
12.16271 0.017134535
12.16371 0.017007031000000002
12.16471 0.016879168
12.16571 0.01675095
12.16671 0.016622381
12.16771 0.016493465
12.16871 0.016364208
12.16971 0.016234613000000002
12.17071 0.016104686
12.17171 0.015974432
12.17271 0.015843855
12.17371 0.015712962
12.17471 0.015581756999999998
12.17571 0.01545025
12.17671 0.015318446000000001
12.17771 0.015186354
12.17871 0.015053981000000001
12.17971 0.014921336
12.18071 0.014788428
12.18171 0.014655267
12.18271 0.014521863
12.18371 0.014388225
12.18471 0.014254362999999999
12.18571 0.014120288
12.18671 0.013986009
12.18771 0.013851533999999999
12.18871 0.013716874
12.18971 0.013582036
12.19071 0.013447028
12.19171 0.013311856
12.19271 0.013176526
12.19371 0.013041045000000001
12.19471 0.012905417
12.19571 0.012769645
12.19671 0.012633733000000001
12.19771 0.012497684
12.19871 0.0123615
12.19971 0.012225182999999999
12.20071 0.012088736
12.20171 0.01195216
12.20271 0.011815458
12.20371 0.011678632
12.20471 0.011541684
12.20571 0.011404618
12.20671 0.011267438
12.20771 0.011130149
12.20871 0.010992755
12.20971 0.010855262000000001
12.21071 0.010717678000000001
12.21171 0.010580011
12.21271 0.010442267
12.21371 0.010304457
12.21471 0.010166589
12.21571 0.010028674000000001
12.21671 0.0098907229
12.21771 0.0097527452
12.21871 0.0096147516
12.21971 0.0094767536
12.22071 0.0093387622
12.22171 0.0092007875
12.22271 0.0090628397
12.22371 0.008924929
12.22471 0.0087870649
12.22571 0.0086492561
12.22671 0.0085115113
12.22771 0.0083738378
12.22871 0.008236242099999999
12.22971 0.0080987309
12.23071 0.0079613099
12.23171 0.007823983500000001
12.23271 0.0076867567
12.23371 0.0075496326
12.23471 0.007412615399999999
12.23571 0.0072757073
12.23671 0.0071389113
12.23771 0.0070022303
12.23871 0.006865665599999999
12.23971 0.0067292203
12.24071 0.006592896500000001
12.24171 0.0064566964
12.24271 0.0063206229
12.24371 0.0061846789
12.24471 0.0060488677
12.24571 0.0059131929
12.24671 0.0057776586
12.24771 0.0056422694
12.24871 0.0055070301
12.24971 0.0053719461
12.25071 0.0052370233
12.25171 0.0051022678
12.25271 0.0049676862999999995
12.25371 0.0048332855
12.25471 0.0046990728
12.25571 0.0045650555
12.25671 0.0044312412
12.25771 0.0042976371
12.25871 0.004164251
12.25971 0.0040310903999999995
12.26071 0.0038981623000000003
12.26171 0.0037654743
12.26271 0.0036330330000000004
12.26371 0.0035008447999999998
12.26471 0.0033689161
12.26571 0.0032372524999999997
12.26671 0.0031058597
12.26771 0.0029747425
12.26871 0.0028439055
12.26971 0.002713353
12.27071 0.0025830886
12.27171 0.0024531157
12.27271 0.0023234372
12.27371 0.0021940558999999998
12.27471 0.0020649743
12.27571 0.0019361943
12.27671 0.0018077184
12.27771 0.0016795484000000002
12.27871 0.0015516864
12.27971 0.0014241345
12.28071 0.0012968949
12.28171 0.0011699701
12.28271 0.0010433628
12.28371 0.00091707607
12.28471 0.00079111333
12.28571 0.00066547827
12.28671 0.00054017514
12.28771 0.00041520848000000006
12.28871 0.00029058322
12.28971 0.00016630461
12.29071 4.2378207e-05
12.29171 -8.119022299999999e-05
12.29271 -0.00020439476999999998
12.29371 -0.00032722944
12.29471 -0.00044968833
12.29571 -0.00057176562
12.29671 -0.00069345574
12.29771 -0.0008147534600000001
12.29871 -0.00093565386
12.29971 -0.0010561526
12.30071 -0.001176246
12.30171 -0.0012959305
12.30271 -0.0014152038
12.30371 -0.0015340635999999998
12.30471 -0.0016525086
12.30571 -0.0017705376999999998
12.30671 -0.0018881508000000002
12.30771 -0.0020053478
12.30871 -0.0021221291
12.30971 -0.0022384955
12.31071 -0.0023544476999999998
12.31171 -0.0024699866
12.31271 -0.0025851132
12.31371 -0.0026998279
12.31471 -0.0028141316000000003
12.31571 -0.0029280243
12.31671 -0.003041506
12.31771 -0.0031545762
12.31871 -0.0032672338
12.31971 -0.0033794775000000003
12.32071 -0.0034913057
12.32171 -0.0036027162000000002
12.32271 -0.0037137062000000003
12.32371 -0.0038242732
12.32471 -0.0039344137
12.32571 -0.004044124200000001
12.32671 -0.004153401100000001
12.32771 -0.0042622403
12.32871 -0.0043706379
12.32971 -0.0044785895000000004
12.33071 -0.0045860907
12.33171 -0.0046931371000000005
12.33271 -0.0047997244
12.33371 -0.0049058479
12.33471 -0.0050115032
12.33571 -0.0051166851
12.33671 -0.0052213894
12.33771 -0.005325611300000001
12.33871 -0.005429346099999999
12.33971 -0.0055325894
12.34071 -0.0056353365
12.34171 -0.005737583
12.34271 -0.0058393245
12.34371 -0.0059405571
12.34471 -0.006041276700000001
12.34571 -0.0061414801
12.34671 -0.0062411644
12.34771 -0.0063403261999999995
12.34871 -0.0064389634999999995
12.34971 -0.0065370747
12.35071 -0.0066346576
12.35171 -0.006731711600000001
12.35271 -0.0068282359
12.35371 -0.0069242305
12.35471 -0.007019695499999999
12.35571 -0.007114630700000001
12.35671 -0.007209037
12.35771 -0.0073029143
12.35871 -0.007396264099999999
12.35971 -0.0074890857
12.36071 -0.0075813797999999995
12.36171 -0.0076731456
12.36271 -0.0077643832
12.36371 -0.0078550918
12.36471 -0.0079452708
12.36571 -0.008034917800000001
12.36671 -0.0081240316
12.36771 -0.0082126098
12.36871 -0.0083006504
12.36971 -0.008388150300000001
12.37071 -0.0084751075
12.37171 -0.0085615196
12.37271 -0.0086473839
12.37371 -0.0087326989
12.37471 -0.0088174624
12.37571 -0.0089016728
12.37671 -0.008985329600000001
12.37771 -0.0090684327
12.37871 -0.0091509821
12.37971 -0.009232978499999999
12.38071 -0.0093144226
12.38171 -0.0093953153
12.38271 -0.0094756593
12.38371 -0.0095554562
12.38471 -0.0096347074
12.38571 -0.009713415100000001
12.38671 -0.0097915814
12.38771 -0.0098692086
12.38871 -0.0099462974
12.38971 -0.010022848
12.39071 -0.010098863000000001
12.39171 -0.01017434
12.39271 -0.010249279
12.39371 -0.01032368
12.39471 -0.010397541
12.39571 -0.010470861
12.39671 -0.010543637
12.39771 -0.010615865
12.39871 -0.010687544
12.39971 -0.01075867
12.40071 -0.010829241
12.40171 -0.010899252
12.40271 -0.010968702
12.40371 -0.011037586
12.40471 -0.011105903
12.40571 -0.011173648999999999
12.40671 -0.011240822
12.40771 -0.011307418999999999
12.40871 -0.01137344
12.40971 -0.011438881000000001
12.41071 -0.011503743
12.41171 -0.011568022
12.41271 -0.011631719
12.41371 -0.011694831
12.41471 -0.011757359
12.41571 -0.011819300999999999
12.41671 -0.011880656
12.41771 -0.011941425
12.41871 -0.012001606
12.41971 -0.012061201
12.42071 -0.012120208
12.42171 -0.012178628
12.42271 -0.012236462000000002
12.42371 -0.012293711
12.42471 -0.012350375
12.42571 -0.012406455
12.42671 -0.012461953
12.42771 -0.012516871
12.42871 -0.012571209000000002
12.42971 -0.012624970000000001
12.43071 -0.012678154999999998
12.43171 -0.012730768
12.43271 -0.01278281
12.43371 -0.012834283
12.43471 -0.012885188
12.43571 -0.012935527999999998
12.43671 -0.012985303
12.43771 -0.013034514
12.43871 -0.013083164
12.43971 -0.013131252
12.44071 -0.013178781
12.44171 -0.013225747999999999
12.44271 -0.013272157
12.44371 -0.013318006999999998
12.44471 -0.0133633
12.44571 -0.013408035999999998
12.44671 -0.013452215
12.44771 -0.013495841000000001
12.44871 -0.013538913
12.44971 -0.013581433
12.45071 -0.013623406
12.45171 -0.013664832
12.45271 -0.013705716000000001
12.45371 -0.013746059
12.45471 -0.013785867000000002
12.45571 -0.013825145
12.45671 -0.013863893
12.45771 -0.013902118000000002
12.45871 -0.013939822000000001
12.45971 -0.013977008
12.46071 -0.014013679000000001
12.46171 -0.014049838
12.46271 -0.014085486
12.46371 -0.014120624
12.46471 -0.014155253
12.46571 -0.014189372
12.46671 -0.014222979
12.46771 -0.014256073
12.46871 -0.014288652
12.46971 -0.014320711
12.47071 -0.014352248
12.47171 -0.014383258999999999
12.47271 -0.014413737999999999
12.47371 -0.014443681
12.47471 -0.014473085
12.47571 -0.014501944000000001
12.47671 -0.014530256
12.47771 -0.014558020000000001
12.47871 -0.01458523
12.47971 -0.014611888
12.48071 -0.014637991
12.48171 -0.01466354
12.48271 -0.014688536
12.48371 -0.014712979999999999
12.48471 -0.014736877
12.48571 -0.014760230000000001
12.48671 -0.014783044999999998
12.48771 -0.014805325
12.48871 -0.014827077000000001
12.48971 -0.014848307
12.49071 -0.014869022999999999
12.49171 -0.014889231999999999
12.49271 -0.014908941
12.49371 -0.014928158
12.49471 -0.014946889000000001
12.49571 -0.014965143
12.49671 -0.014982927000000002
12.49771 -0.015000247000000001
12.49871 -0.015017108
12.49971 -0.015033517
12.50071 -0.015049479
12.50171 -0.015064998
12.50271 -0.015080078
12.50371 -0.015094722999999999
12.50471 -0.015108936
12.50571 -0.015122717999999999
12.50671 -0.015136071
12.50771 -0.015148998
12.50871 -0.015161495999999998
12.50971 -0.015173569
12.51071 -0.015185215
12.51171 -0.015196436
12.51271 -0.01520723
12.51371 -0.015217597
12.51471 -0.015227537
12.51571 -0.015237051
12.51671 -0.015246138999999999
12.51771 -0.015254799999999999
12.51871 -0.015263037
12.51971 -0.015270849999999999
12.52071 -0.015278241
12.52171 -0.015285212
12.52271 -0.015291767000000001
12.52371 -0.015297906
12.52471 -0.015303634
12.52571 -0.015308952
12.52671 -0.015313866999999998
12.52771 -0.015318381
12.52871 -0.015322497000000001
12.52971 -0.015326221000000001
12.53071 -0.015329555000000002
12.53171 -0.015332502999999999
12.53271 -0.015335066999999999
12.53371 -0.015337252
12.53471 -0.015339057
12.53571 -0.015340488000000001
12.53671 -0.015341544
12.53771 -0.015342225000000001
12.53871 -0.015342534
12.53971 -0.015342466999999999
12.54071 -0.015342026
12.54171 -0.015341207999999999
12.54271 -0.015340012
12.54371 -0.015338436
12.54471 -0.015336479
12.54571 -0.015334137
12.54671 -0.015331409
12.54771 -0.015328292
12.54871 -0.015324786
12.54971 -0.015320891
12.55071 -0.015316604
12.55171 -0.015311927
12.55271 -0.015306861
12.55371 -0.01530141
12.55471 -0.015295576
12.55571 -0.015289364
12.55671 -0.015282779
12.55771 -0.015275829
12.55871 -0.015268519999999999
12.55971 -0.015260860999999999
12.56071 -0.015252861999999999
12.56171 -0.015244531
12.56271 -0.01523588
12.56371 -0.015226918999999998
12.56471 -0.015217660000000001
12.56571 -0.015208112
12.56671 -0.015198287
12.56771 -0.015188193000000001
12.56871 -0.015177841
12.56971 -0.01516724
12.57071 -0.015156395999999999
12.57171 -0.015145316
12.57271 -0.015134006
12.57371 -0.01512247
12.57471 -0.015110709
12.57571 -0.015098725
12.57671 -0.015086519
12.57771 -0.015074089
12.57871 -0.015061432999999999
12.57971 -0.015048547
12.58071 -0.015035427
12.58171 -0.015022068999999999
12.58271 -0.015008467
12.58371 -0.014994617
12.58471 -0.014980511
12.58571 -0.014966146
12.58671 -0.014951514999999999
12.58771 -0.014936615
12.58871 -0.014921442
12.58971 -0.014905994
12.59071 -0.014890266000000001
12.59171 -0.014874258999999999
12.59271 -0.014857971000000001
12.59371 -0.014841404
12.59471 -0.014824557
12.59571 -0.014807434
12.59671 -0.014790037
12.59771 -0.014772369
12.59871 -0.014754436
12.59971 -0.014736240000000001
12.60071 -0.014717787999999999
12.60171 -0.014699086
12.60271 -0.014680138
12.60371 -0.01466095
12.60471 -0.014641527000000001
12.60571 -0.014621875999999999
12.60671 -0.014602001
12.60771 -0.01458191
12.60871 -0.014561605000000002
12.60971 -0.014541093
12.61071 -0.014520377000000001
12.61171 -0.014499460999999998
12.61271 -0.014478350999999999
12.61371 -0.014457049999999999
12.61471 -0.01443556
12.61571 -0.014413884000000002
12.61671 -0.014392028000000001
12.61771 -0.014369992
12.61871 -0.014347778
12.61971 -0.014325388000000001
12.62071 -0.014302826000000001
12.62171 -0.01428009
12.62271 -0.014257184000000001
12.62371 -0.014234107000000001
12.62471 -0.014210862
12.62571 -0.014187449
12.62671 -0.014163871000000001
12.62771 -0.014140128
12.62871 -0.014116222000000001
12.62971 -0.014092155000000002
12.63071 -0.014067927000000001
12.63171 -0.014043544000000002
12.63271 -0.014019006999999998
12.63371 -0.013994318
12.63471 -0.013969481
12.63571 -0.013944501
12.63671 -0.01391938
12.63771 -0.013894124
12.63871 -0.013868736
12.63971 -0.013843221
12.64071 -0.013817583
12.64171 -0.013791826
12.64271 -0.013765953
12.64371 -0.013739966000000001
12.64471 -0.013713869
12.64571 -0.013687662000000001
12.64671 -0.013661348
12.64771 -0.013634924999999999
12.64871 -0.013608391999999999
12.64971 -0.013581749
12.65071 -0.013554994
12.65171 -0.013528123000000001
12.65271 -0.01350113
12.65371 -0.013474014000000001
12.65471 -0.01344677
12.65571 -0.013419394
12.65671 -0.013391879999999998
12.65771 -0.013364226
12.65871 -0.013336426000000002
12.65971 -0.013308478999999998
12.66071 -0.013280382
12.66171 -0.013252134
12.66271 -0.013223734
12.66371 -0.013195184999999998
12.66471 -0.013166487
12.66571 -0.013137644999999998
12.66671 -0.013108662
12.66771 -0.013079543999999999
12.66871 -0.013050296
12.66971 -0.013020925999999999
12.67071 -0.012991441000000001
12.67171 -0.012961848
12.67271 -0.012932158
12.67371 -0.012902377
12.67471 -0.012872515
12.67571 -0.01284258
12.67671 -0.01281258
12.67771 -0.012782523
12.67871 -0.012752415
12.67971 -0.012722265
12.68071 -0.012692079
12.68171 -0.012661859999999999
12.68271 -0.012631615
12.68371 -0.012601347
12.68471 -0.012571062000000001
12.68571 -0.012540761
12.68671 -0.012510445
12.68771 -0.012480117
12.68871 -0.012449779000000001
12.68971 -0.012419431
12.69071 -0.012389072999999999
12.69171 -0.012358704000000002
12.69271 -0.012328326
12.69371 -0.012297934
12.69471 -0.012267529
12.69571 -0.012237109
12.69671 -0.01220667
12.69771 -0.01217621
12.69871 -0.012145727
12.69971 -0.012115217999999999
12.70071 -0.012084681
12.70171 -0.012054112
12.70271 -0.01202351
12.70371 -0.011992870000000001
12.70471 -0.011962192
12.70571 -0.011931473
12.70671 -0.011900712
12.70771 -0.011869908
12.70871 -0.011839061
12.70971 -0.011808171000000001
12.71071 -0.01177724
12.71171 -0.011746267
12.71271 -0.011715256
12.71371 -0.011684208
12.71471 -0.011653126
12.71571 -0.011622014
12.71671 -0.011590876
12.71771 -0.011559713
12.71871 -0.011528529
12.71971 -0.011497329
12.72071 -0.011466114
12.72171 -0.011434888
12.72271 -0.011403653
12.72371 -0.011372411
12.72471 -0.011341163000000001
12.72571 -0.011309911
12.72671 -0.011278655
12.72771 -0.011247395
12.72871 -0.011216132
12.72971 -0.011184864
12.73071 -0.011153591000000001
12.73171 -0.011122313
12.73271 -0.01109103
12.73371 -0.01105974
12.73471 -0.011028444
12.73571 -0.010997142
12.73671 -0.010965836
12.73771 -0.010934526
12.73871 -0.010903214000000001
12.73971 -0.010871902000000001
12.74071 -0.010840594
12.74171 -0.010809292
12.74271 -0.010778001
12.74371 -0.010746725
12.74471 -0.010715466
12.74571 -0.010684232
12.74671 -0.010653023
12.74771 -0.010621847
12.74871 -0.010590706
12.74971 -0.010559603
12.75071 -0.010528543
12.75171 -0.010497527
12.75271 -0.010466557
12.75371 -0.010435634
12.75471 -0.010404758
12.75571 -0.01037393
12.75671 -0.010343147
12.75771 -0.010312408
12.75871 -0.01028171
12.75971 -0.010251049
12.76071 -0.010220421
12.76171 -0.010189822999999999
12.76271 -0.010159249
12.76371 -0.010128693000000001
12.76471 -0.01009815
12.76571 -0.010067613000000001
12.76671 -0.010037077
12.76771 -0.010006536
12.76871 -0.0099759847
12.76971 -0.0099454155
12.77071 -0.009914823699999999
12.77171 -0.009884204300000001
12.77271 -0.0098535522
12.77371 -0.0098228636
12.77471 -0.0097921344
12.77571 -0.0097613614
12.77671 -0.0097305427
12.77771 -0.0096996759
12.77871 -0.009668760299999999
12.77971 -0.009637796
12.78071 -0.0096067837
12.78171 -0.0095757241
12.78271 -0.0095446194
12.78371 -0.0095134725
12.78471 -0.009482287
12.78571 -0.0094510666
12.78671 -0.009419815599999999
12.78771 -0.0093885385
12.78871 -0.0093572402
12.78971 -0.0093259259
12.79071 -0.0092946007
12.79171 -0.0092632697
12.79271 -0.009231937999999999
12.79371 -0.0092006099
12.79471 -0.009169289800000001
12.79571 -0.0091379814
12.79671 -0.0091066875
12.79771 -0.0090754103
12.79871 -0.009044152100000001
12.79971 -0.0090129135
12.80071 -0.0089816953
12.80171 -0.0089504967
12.80271 -0.008919317
12.80371 -0.008888155600000001
12.80471 -0.008857009400000001
12.80571 -0.008825877
12.80671 -0.0087947548
12.80771 -0.0087636407
12.80871 -0.008732530799999999
12.80971 -0.0087014225
12.81071 -0.0086703127
12.81171 -0.0086391978
12.81271 -0.0086080749
12.81371 -0.0085769418
12.81471 -0.0085457963
12.81571 -0.0085146356
12.81671 -0.0084834581
12.81771 -0.0084522624
12.81871 -0.008421047099999999
12.81971 -0.0083898107
12.82071 -0.0083585524
12.82171 -0.0083272716
12.82271 -0.0082959668
12.82371 -0.008264638
12.82471 -0.0082332837
12.82571 -0.0082019025
12.82671 -0.0081704929
12.82771 -0.0081390528
12.82871 -0.0081075799
12.82971 -0.0080760721
12.83071 -0.008044525
12.83171 -0.0080129357
12.83271 -0.007981299899999999
12.83371 -0.007949612299999999
12.83471 -0.0079178681
12.83571 -0.0078860619
12.83671 -0.0078541889
12.83771 -0.0078222423
12.83871 -0.0077902172
12.83971 -0.0077581069
12.84071 -0.0077259065
12.84171 -0.0076936114000000005
12.84271 -0.0076612167
12.84371 -0.0076287179
12.84471 -0.007596112100000001
12.84571 -0.007563396500000001
12.84671 -0.007530569599999999
12.84771 -0.007497630600000001
12.84871 -0.007464580300000001
12.84971 -0.0074314186
12.85071 -0.0073981486
12.85171 -0.007364773000000001
12.85271 -0.007331295599999999
12.85371 -0.0072977207
12.85471 -0.0072640541
12.85571 -0.007230300300000001
12.85671 -0.0071964656
12.85771 -0.0071625560000000005
12.85871 -0.007128578000000001
12.85971 -0.0070945367
12.86071 -0.007060437899999999
12.86171 -0.0070262875
12.86271 -0.0069920898
12.86371 -0.006957848399999999
12.86471 -0.006923567
12.86571 -0.006889247699999999
12.86671 -0.0068548928999999995
12.86771 -0.006820503
12.86871 -0.006786077599999999
12.86971 -0.0067516157000000005
12.87071 -0.0067171159999999995
12.87171 -0.0066825749
12.87271 -0.0066479894
12.87371 -0.006613355100000001
12.87471 -0.006578666899999999
12.87571 -0.0065439199
12.87671 -0.0065091073
12.87771 -0.006474222799999999
12.87871 -0.0064392596
12.87971 -0.006404210600000001
12.88071 -0.0063690684
12.88171 -0.0063338259
12.88271 -0.0062984764
12.88371 -0.0062630126
12.88471 -0.0062274274
12.88571 -0.0061917141000000005
12.88671 -0.006155867600000001
12.88771 -0.006119881400000001
12.88871 -0.0060837508
12.88971 -0.0060474711
12.89071 -0.0060110386
12.89171 -0.00597445
12.89271 -0.0059377027
12.89371 -0.0059007951
12.89471 -0.0058637259
12.89571 -0.0058264948
12.89671 -0.0057891018999999995
12.89771 -0.0057515477
12.89871 -0.0057138339000000005
12.89971 -0.0056759622
12.90071 -0.0056379344
12.90171 -0.0055997530999999994
12.90271 -0.0055614208
12.90371 -0.0055229397
12.90471 -0.0054843127
12.90571 -0.0054455423999999995
12.90671 -0.005406631
12.90771 -0.0053675805
12.90871 -0.0053283929
12.90971 -0.00528907
12.91071 -0.0052496132
12.91171 -0.0052100237
12.91271 -0.0051703024
12.91371 -0.0051304505
12.91471 -0.0050904688
12.91571 -0.0050503579
12.91671 -0.0050101185
12.91771 -0.004969751499999999
12.91871 -0.0049292579
12.91971 -0.0048886388
12.92071 -0.0048478956
12.92171 -0.0048070298
12.92271 -0.0047660429
12.92371 -0.0047249363
12.92471 -0.0046837122
12.92571 -0.0046423720000000005
12.92671 -0.0046009176
12.92771 -0.0045593501
12.92871 -0.004517670499999999
12.92971 -0.0044758799
12.93071 -0.004433978
12.93171 -0.004391964799999999
12.93271 -0.0043498389
12.93371 -0.0043075986
12.93471 -0.0042652413
12.93571 -0.0042227635
12.93671 -0.0041801613
12.93771 -0.0041374296
12.93871 -0.0040945633
12.93971 -0.0040515562
12.94071 -0.0040084018
12.94171 -0.0039650935
12.94271 -0.0039216243999999996
12.94371 -0.0038779875000000004
12.94471 -0.0038341764999999996
12.94571 -0.0037901842
12.94671 -0.0037460046000000005
12.94771 -0.0037016318
12.94871 -0.0036570607
12.94971 -0.0036122869999999996
12.95071 -0.0035673067
12.95171 -0.0035221165
12.95271 -0.0034767141
12.95371 -0.0034310979
12.95471 -0.0033852666000000003
12.95571 -0.0033392200000000004
12.95671 -0.0032929584
12.95771 -0.0032464827999999996
12.95871 -0.0031997944000000003
12.95971 -0.0031528953999999994
12.96071 -0.003105788
12.96171 -0.0030584745999999996
12.96271 -0.0030109584
12.96371 -0.0029632427000000003
12.96471 -0.0029153308999999997
12.96571 -0.0028672266
12.96671 -0.0028189337
12.96771 -0.002770456
12.96871 -0.0027217973
12.96971 -0.0026729616
12.97071 -0.0026239526
12.97171 -0.0025747742
12.97271 -0.0025254298000000003
12.97371 -0.0024759227
12.97471 -0.0024262561
12.97571 -0.0023764326999999997
12.97671 -0.0023264546999999997
12.97771 -0.0022763239
12.97871 -0.0022260416
12.97971 -0.0021756085
12.98071 -0.0021250247
12.98171 -0.0020742898
12.98271 -0.0020234029
12.98371 -0.0019723624
12.98471 -0.0019211664
12.98571 -0.0018698122999999999
12.98671 -0.0018182975
12.98771 -0.0017666187000000002
12.98871 -0.0017147727999999999
12.98971 -0.0016627566
12.99071 -0.0016105667000000001
12.99171 -0.0015582001999999999
12.99271 -0.0015056543
12.99371 -0.0014529264
12.99471 -0.0014000144000000001
12.99571 -0.0013469165
12.99671 -0.0012936313
12.99771 -0.0012401578999999999
12.99871 -0.0011864954999999998
12.99971 -0.0011326437999999999
13.00071 -0.0010786025
13.00171 -0.0010243717
13.00271 -0.00096995127
13.00371 -0.0009153412100000001
13.00471 -0.0008605413299999999
13.00571 -0.0008055511
13.00671 -0.00075036983
13.00771 -0.00069499642
13.00871 -0.00063942944
13.00971 -0.00058366709
13.01071 -0.00052770715
13.01171 -0.00047154722
13.01271 -0.00041518456
13.01371 -0.00035861631000000003
13.01471 -0.0003018396
13.01571 -0.00024485162
13.01671 -0.00018764978
13.01771 -0.00013023187000000001
13.01871 -7.2596106e-05
13.01971 -1.4741336e-05
13.02071 4.3332903e-05
13.02171 0.00010162628000000001
13.02271 0.00016013762000000002
13.02371 0.00021886484999999998
13.02471 0.00027780497
13.02571 0.00033695412
13.02671 0.00039630758999999996
13.02771 0.00045585984
13.02871 0.00051560464
13.02971 0.0005755352
13.03071 0.00063564426
13.03171 0.00069592415
13.03271 0.00075636699
13.03371 0.0008169648
13.03471 0.00087770968
13.03571 0.00093859389
13.03671 0.0009996099799999998
13.03771 0.0010607509
13.03871 0.0011220099
13.03971 0.0011833809
13.04071 0.0012448587000000002
13.04171 0.0013064385
13.04271 0.0013681162999999998
13.04371 0.0014298890000000002
13.04471 0.0014917541
13.04571 0.0015537101999999999
13.04671 0.0016157564
13.04771 0.0016778929
13.04871 0.0017401206
13.04971 0.0018024410000000001
13.05071 0.0018648567
13.05171 0.0019273706
13.05271 0.0019899865999999998
13.05371 0.0020527087999999997
13.05471 0.0021155419999999998
13.05571 0.0021784912000000003
13.05671 0.0022415619000000003
13.05771 0.0023047598000000002
13.05871 0.0023680905
13.05971 0.0024315596
13.06071 0.0024951723
13.06171 0.0025589339
13.06271 0.002622849
13.06371 0.0026869217
13.06471 0.0027511551
13.06571 0.0028155519
13.06671 0.0028801138
13.06771 0.0029448416000000003
13.06871 0.003009735
13.06971 0.0030747924000000004
13.07071 0.0031400119
13.07171 0.0032053900000000002
13.07271 0.0032709227999999997
13.07371 0.0033366045999999997
13.07471 0.0034024299
13.07571 0.0034683922000000003
13.07671 0.0035344841
13.07771 0.0036006985999999996
13.07871 0.0036670276999999996
13.07971 0.0037334637
13.08071 0.0037999987
13.08171 0.0038666250000000003
13.08271 0.0039333354
13.08371 0.0040001229
13.08471 0.0040669809
13.08571 0.0041339033
13.08671 0.0042008851
13.08771 0.004267921
13.08871 0.0043350068
13.08971 0.0044021388
13.09071 0.0044693141
13.09171 0.0045365297
13.09271 0.004603784
13.09371 0.0046710746
13.09471 0.0047383997
13.09571 0.0048057584
13.09671 0.0048731486
13.09771 0.0049405695
13.09871 0.0050080194
13.09971 0.0050754963
13.10071 0.0051429986
13.10171 0.0052105243
13.10271 0.0052780702
13.10371 0.0053456341
13.10471 0.0054132128
13.10571 0.0054808028
13.10671 0.0055484003999999995
13.10771 0.0056160017
13.10871 0.0056836026000000005
13.10971 0.0057511992
13.11071 0.0058187874
13.11171 0.0058863631999999996
13.11271 0.005953923
13.11371 0.0060214631999999995
13.11471 0.0060889804
13.11571 0.0061564722
13.11671 0.0062239363999999995
13.11771 0.006291370700000001
13.11871 0.006358775099999999
13.11971 0.006426148299999999
13.12071 0.0064934909
13.12171 0.0065608030000000005
13.12271 0.0066280867
13.12371 0.0066953435
13.12471 0.0067625755
13.12571 0.0068297857
13.12671 0.006896977699999999
13.12771 0.0069641537000000005
13.12871 0.0070313174
13.12971 0.0070984722999999994
13.13071 0.0071656205999999995
13.13171 0.007232765299999999
13.13271 0.0072999086
13.13371 0.0073670519
13.13471 0.0074341959
13.13571 0.0075013406
13.13671 0.0075684846
13.13771 0.0076356271
13.13871 0.0077027646
13.13971 0.007769893999999999
13.14071 0.0078370103
13.14171 0.0079041078
13.14271 0.007971179699999999
13.14371 0.008038218199999999
13.14471 0.0081052152
13.14571 0.0081721621
13.14671 0.0082390485
13.14771 0.008305864999999999
13.14871 0.008372600899999999
13.14971 0.008439245
13.15071 0.0085057865
13.15171 0.008572214600000001
13.15271 0.0086385189
13.15371 0.0087046894
13.15471 0.0087707158
13.15571 0.0088365887
13.15671 0.0089023
13.15771 0.008967841899999999
13.15871 0.0090332069
13.15971 0.00909839
13.16071 0.0091633861
13.16171 0.009228191600000001
13.16271 0.0092928043
13.16371 0.0093572227
13.16471 0.0094214462
13.16571 0.0094854746
13.16671 0.0095493102
13.16771 0.009612955900000001
13.16871 0.0096764139
13.16971 0.0097396885
13.17071 0.0098027835
13.17171 0.0098657038
13.17271 0.0099284538
13.17371 0.009991037999999999
13.17471 0.010053461
13.17571 0.010115727
13.17671 0.010177841
13.17771 0.010239804
13.17871 0.010301619
13.17971 0.010363288
13.18071 0.010424812
13.18171 0.010486190000000001
13.18271 0.010547422
13.18371 0.010608506
13.18471 0.010669439000000001
13.18571 0.010730218
13.18671 0.01079084
13.18771 0.010851300999999999
13.18871 0.010911594
13.18971 0.010971717
13.19071 0.011031662999999999
13.19171 0.011091427999999999
13.19271 0.011151007
13.19371 0.011210396999999999
13.19471 0.011269591
13.19571 0.011328587000000001
13.19671 0.01138738
13.19771 0.011445968
13.19871 0.011504345999999999
13.19971 0.011562513
13.20071 0.011620465
13.20171 0.011678201
13.20271 0.011735717000000001
13.20371 0.011793012
13.20471 0.011850082
13.20571 0.011906924
13.20671 0.011963536
13.20771 0.012019913
13.20871 0.012076052
13.20971 0.012131948
13.21071 0.012187595
13.21171 0.012242988
13.21271 0.01229812
13.21371 0.012352987000000001
13.21471 0.01240758
13.21571 0.012461893
13.21671 0.012515919
13.21771 0.012569649
13.21871 0.012623075999999999
13.21971 0.012676195
13.22071 0.012728996999999999
13.22171 0.012781475
13.22271 0.012833623999999998
13.22371 0.012885436
13.22471 0.012936906
13.22571 0.01298803
13.22671 0.013038801000000001
13.22771 0.013089218
13.22871 0.013139276
13.22971 0.013188976
13.23071 0.013238312
13.23171 0.013287285
13.23271 0.013335895
13.23371 0.01338414
13.23471 0.013432023000000001
13.23571 0.013479544999999999
13.23671 0.013526708000000002
13.23771 0.013573514000000002
13.23871 0.013619968000000001
13.23971 0.013666072999999999
13.24071 0.013711833
13.24171 0.013757251
13.24271 0.013802333000000002
13.24371 0.013847082
13.24471 0.013891503
13.24571 0.013935599
13.24671 0.013979376
13.24771 0.014022835
13.24871 0.014065979
13.24971 0.014108807999999999
13.25071 0.014151324
13.25171 0.014193526000000001
13.25271 0.014235414000000002
13.25371 0.014276984000000001
13.25471 0.014318233000000001
13.25571 0.014359158
13.25671 0.01439975
13.25771 0.014440007000000001
13.25871 0.014479918
13.25971 0.014519477999999999
13.26071 0.014558676000000001
13.26171 0.014597505
13.26271 0.014635957000000002
13.26371 0.014674022000000002
13.26471 0.014711691999999998
13.26571 0.014748960000000002
13.26671 0.014785818
13.26771 0.014822258999999999
13.26871 0.014858277999999999
13.26971 0.014893869
13.27071 0.014929027000000001
13.27171 0.014963749000000002
13.27271 0.014998032
13.27371 0.015031872
13.27471 0.01506527
13.27571 0.015098223000000001
13.27671 0.015130731
13.27771 0.015162792
13.27871 0.015194406
13.27971 0.015225571
13.28071 0.015256288
13.28171 0.015286554
13.28271 0.01531637
13.28371 0.015345731999999999
13.28471 0.015374639999999998
13.28571 0.01540309
13.28671 0.015431081
13.28771 0.015458609
13.28871 0.015485671
13.28971 0.015512265
13.29071 0.015538385
13.29171 0.015564031
13.29271 0.015589200000000001
13.29371 0.015613891
13.29471 0.015638099
13.29571 0.015661825
13.29671 0.015685066
13.29771 0.015707822
13.29871 0.015730094
13.29971 0.015751881000000002
13.30071 0.015773185000000002
13.30171 0.015794006
13.30271 0.015814348
13.30371 0.015834211
13.30471 0.0158536
13.30571 0.015872516
13.30671 0.015890964
13.30771 0.015908945
13.30871 0.015926463999999998
13.30971 0.015943524
13.31071 0.015960127
13.31171 0.015976279
13.31271 0.015991980000000003
13.31371 0.016007234999999998
13.31471 0.016022046
13.31571 0.016036416
13.31671 0.016050345
13.31771 0.016063836
13.31871 0.01607689
13.31971 0.016089507
13.32071 0.016101687
13.32171 0.016113429000000002
13.32271 0.016124731
13.32371 0.016135591
13.32471 0.016146008
13.32571 0.016155976
13.32671 0.016165491
13.32771 0.016174548
13.32871 0.016183143
13.32971 0.016191267000000002
13.33071 0.016198916
13.33171 0.016206082
13.33271 0.016212759
13.33371 0.016218938999999998
13.33471 0.016224615999999997
13.33571 0.016229783
13.33671 0.016234434
13.33771 0.016238564
13.33871 0.016242167000000002
13.33971 0.016245239
13.34071 0.016247778
13.34171 0.016249782
13.34271 0.01625125
13.34371 0.016252183
13.34471 0.016252580000000003
13.34571 0.016252445
13.34671 0.016251781
13.34771 0.016250592
13.34871 0.016248882
13.34971 0.016246657
13.35071 0.016243923
13.35171 0.016240684000000002
13.35271 0.016236947
13.35371 0.016232718
13.35471 0.016228002999999998
13.35571 0.016222807000000002
13.35671 0.016217135
13.35771 0.016210989000000002
13.35871 0.016204377
13.35971 0.016197299000000002
13.36071 0.016189759
13.36171 0.016181759
13.36271 0.0161733
13.36371 0.016164384
13.36471 0.016155011
13.36571 0.016145181
13.36671 0.016134896
13.36771 0.016124153999999998
13.36871 0.016112954
13.36971 0.0161013
13.37071 0.016089188
13.37171 0.016076621000000003
13.37271 0.016063599
13.37371 0.016050121
13.37471 0.016036189
13.37571 0.016021802999999998
13.37671 0.016006966
13.37771 0.015991677
13.37871 0.015975941
13.37971 0.015959756
13.38071 0.015943126
13.38171 0.015926054
13.38271 0.015908539000000003
13.38371 0.015890584
13.38471 0.015872189000000002
13.38571 0.015853356
13.38671 0.015834084000000002
13.38771 0.015814377
13.38871 0.015794233
13.38971 0.01577365
13.39071 0.01575263
13.39171 0.01573117
13.39271 0.01570927
13.39371 0.015686927
13.39471 0.015664138
13.39571 0.015640903
13.39671 0.015617219
13.39771 0.015593081
13.39871 0.015568489
13.39971 0.015543436
13.40071 0.015517921999999998
13.40171 0.015491944
13.40271 0.015465498
13.40371 0.015438581000000002
13.40471 0.015411191000000001
13.40571 0.015383326
13.40671 0.015354982999999999
13.40771 0.015326162
13.40871 0.015296860999999998
13.40971 0.015267079
13.41071 0.015236817
13.41171 0.015206075
13.41271 0.015174854000000002
13.41371 0.015143154
13.41471 0.015110977999999999
13.41571 0.015078329
13.41671 0.015045211
13.41771 0.015011625
13.41871 0.014977576
13.41971 0.014943069
13.42071 0.014908108
13.42171 0.014872698999999998
13.42271 0.014836848
13.42371 0.014800558
13.42471 0.014763838000000001
13.42571 0.014726691
13.42671 0.014689124999999999
13.42771 0.014651145
13.42871 0.014612754999999998
13.42971 0.014573963
13.43071 0.014534773
13.43171 0.014495189
13.43271 0.014455216
13.43371 0.014414858
13.43471 0.014374116999999999
13.43571 0.014332995999999999
13.43671 0.014291499000000001
13.43771 0.014249624
13.43871 0.014207375000000001
13.43971 0.014164753
13.44071 0.014121755000000001
13.44171 0.014078383
13.44271 0.014034636999999999
13.44371 0.013990513999999999
13.44471 0.013946016
13.44571 0.013901138999999998
13.44671 0.013855884
13.44771 0.013810249
13.44871 0.013764233
13.44971 0.013717836
13.45071 0.013671056
13.45171 0.013623893
13.45271 0.013576347999999999
13.45371 0.013528419
13.45471 0.01348011
13.45571 0.013431418999999998
13.45671 0.013382349
13.45771 0.013332898000000001
13.45871 0.013283070000000001
13.45971 0.013232863999999999
13.46071 0.013182282
13.46171 0.013131324
13.46271 0.013079992
13.46371 0.013028285
13.46471 0.012976203
13.46571 0.012923747999999999
13.46671 0.012870919
13.46771 0.012817714
13.46871 0.012764134
13.46971 0.012710177999999999
13.47071 0.012655846
13.47171 0.012601136
13.47271 0.01254605
13.47371 0.012490587
13.47471 0.012434748
13.47571 0.012378534
13.47671 0.012321945999999999
13.47771 0.012264987
13.47871 0.01220766
13.47971 0.012149969
13.48071 0.012091918
13.48171 0.012033512
13.48271 0.011974758
13.48371 0.011915661
13.48471 0.011856229
13.48571 0.011796469
13.48671 0.011736388
13.48771 0.011675995
13.48871 0.011615295999999999
13.48971 0.0115543
13.49071 0.011493014
13.49171 0.011431445
13.49271 0.0113696
13.49371 0.011307485
13.49471 0.011245106
13.49571 0.011182469
13.49671 0.011119578
13.49771 0.011056438
13.49871 0.010993053
13.49971 0.010929425000000001
13.50071 0.010865559
13.50171 0.010801457
13.50271 0.01073712
13.50371 0.010672551
13.50471 0.010607751
13.50571 0.010542722
13.50671 0.010477466
13.50771 0.010411982
13.50871 0.010346272
13.50971 0.010280337
13.51071 0.010214177
13.51171 0.010147792
13.51271 0.010081182
13.51371 0.010014347
13.51471 0.0099472869
13.51571 0.0098800003
13.51671 0.0098124874
13.51771 0.0097447468
13.51871 0.0096767777
13.51971 0.0096085794
13.52071 0.009540151200000001
13.52171 0.0094714924
13.52271 0.0094026022
13.52371 0.009333480600000001
13.52471 0.0092641283
13.52571 0.0091945454
13.52671 0.0091247333
13.52771 0.0090546935
13.52871 0.0089844281
13.52971 0.0089139394
13.53071 0.0088432302
13.53171 0.0087723041
13.53271 0.0087011649
13.53371 0.0086298161
13.53471 0.0085582622
13.53571 0.0084865074
13.53671 0.008414556200000001
13.53771 0.008342412200000001
13.53871 0.0082700797
13.53971 0.0081975624
13.54071 0.008124863999999999
13.54171 0.008051988
13.54271 0.0079789374
13.54371 0.0079057143
13.54471 0.0078323224
13.54571 0.0077587640000000005
13.54671 0.0076850417999999995
13.54771 0.0076111588
13.54871 0.007537117899999999
13.54971 0.007462922100000001
13.55071 0.007388575600000001
13.55171 0.0073140822000000005
13.55271 0.007239446899999999
13.55371 0.0071646748000000005
13.55471 0.007089771700000001
13.55571 0.0070147449
13.55671 0.006939601
13.55771 0.0068643472
13.55871 0.0067889922999999994
13.55971 0.006713544300000001
13.56071 0.0066380118
13.56171 0.0065624036999999994
13.56271 0.0064867287000000004
13.56371 0.0064109954
13.56471 0.0063352111999999995
13.56571 0.0062593841
13.56671 0.0061835206
13.56771 0.0061076273000000006
13.56871 0.0060317088
13.56971 0.0059557697
13.57071 0.0058798138
13.57171 0.0058038433
13.57271 0.0057278597999999995
13.57371 0.0056518642
13.57471 0.0055758559
13.57571 0.0054998342
13.57671 0.0054237971
13.57771 0.0053477426
13.57871 0.0052716678
13.57971 0.0051955689
13.58071 0.0051194427
13.58171 0.005043284899999999
13.58271 0.0049670914
13.58371 0.0048908583
13.58471 0.0048145812
13.58571 0.004738256
13.58671 0.0046618792
13.58771 0.0045854471
13.58871 0.004508956
13.58971 0.0044324038999999996
13.59071 0.0043557877000000005
13.59171 0.0042791064
13.59271 0.0042023585
13.59371 0.004125544
13.59471 0.004048663
13.59571 0.0039717172000000005
13.59671 0.0038947088
13.59771 0.0038176407999999996
13.59871 0.0037405174
13.59971 0.0036633439
13.60071 0.003586126
13.60171 0.0035088705999999996
13.60271 0.0034315854
13.60371 0.0033542787
13.60471 0.0032769593
13.60571 0.0031996369
13.60671 0.0031223211
13.60771 0.0030450221
13.60871 0.00296775
13.60971 0.0028905146
13.61071 0.0028133256
13.61171 0.0027361923
13.61271 0.0026591233
13.61371 0.0025821268
13.61471 0.0025052097
13.61571 0.0024283785
13.61671 0.0023516388
13.61771 0.0022749949
13.61871 0.0021984504
13.61971 0.0021220081
13.62071 0.0020456699000000003
13.62171 0.0019694369
13.62271 0.0018933097
13.62371 0.0018172883000000001
13.62471 0.0017413724
13.62571 0.0016655613
13.62671 0.0015898541999999998
13.62771 0.0015142502999999999
13.62871 0.001438749
13.62971 0.0013633496
13.63071 0.001288052
13.63171 0.0012128561
13.63271 0.0011377625
13.63371 0.0010627718000000002
13.63471 0.00098788523
13.63571 0.0009131042099999999
13.63671 0.00083843042
13.63771 0.0007638659599999999
13.63871 0.0006894129499999999
13.63971 0.0006150737099999999
13.64071 0.00054085058
13.64171 0.00046674586000000005
13.64271 0.00039276174
13.64371 0.0003189002
13.64471 0.00024516298
13.64571 0.00017155154000000002
13.64671 9.8066948e-05
13.64771 2.4709917e-05
13.64871 -4.8519268999999997e-05
13.64971 -0.00012162072
13.65071 -0.00019459496
13.65171 -0.0002674429
13.65271 -0.00034016573000000003
13.65371 -0.00041276498
13.65471 -0.00048524234
13.65571 -0.0005575997400000001
13.65671 -0.0006298390900000001
13.65771 -0.00070196229
13.65871 -0.0007739711699999999
13.65971 -0.00084586727
13.66071 -0.00091765187
13.66171 -0.00098932578
13.66271 -0.0010608894
13.66371 -0.0011323423999999999
13.66471 -0.0012036838
13.66571 -0.0012749119
13.66671 -0.0013460243
13.66771 -0.0014170176
13.66871 -0.0014878873000000001
13.66971 -0.0015586284
13.67071 -0.0016292348
13.67171 -0.0016996994
13.67271 -0.0017700144
13.67371 -0.0018401714
13.67471 -0.0019101607999999998
13.67571 -0.0019799731
13.67671 -0.002049598
13.67771 -0.002119025
13.67871 -0.0021882433
13.67971 -0.0022572424999999998
13.68071 -0.0023260120999999997
13.68171 -0.0023945422
13.68271 -0.0024628232
13.68371 -0.0025308464000000004
13.68471 -0.0025986037
13.68571 -0.002666088
13.68671 -0.0027332933
13.68771 -0.0028002149
13.68871 -0.0028668486
13.68971 -0.0029331923
13.69071 -0.0029992443
13.69171 -0.0030650043999999998
13.69271 -0.0031304735
13.69371 -0.0031956537
13.69471 -0.0032605476
13.69571 -0.0033251591999999995
13.69671 -0.0033894925
13.69771 -0.0034535526
13.69871 -0.0035173445
13.69971 -0.0035808738
13.70071 -0.0036441459
13.70171 -0.0037071662999999997
13.70271 -0.0037699396
13.70371 -0.0038324710000000005
13.70471 -0.0038947644
13.70571 -0.003956823599999999
13.70671 -0.0040186514999999996
13.70771 -0.0040802501
13.70871 -0.0041416206
13.70971 -0.0042027637
13.71071 -0.0042636791
13.71171 -0.0043243657
13.71271 -0.0043848216999999995
13.71371 -0.0044450444
13.71471 -0.004505031
13.71571 -0.004564777900000001
13.71671 -0.0046242807
13.71771 -0.0046835357
13.71871 -0.0047425383
13.71971 -0.0048012836
13.72071 -0.0048597671
13.72171 -0.0049179846
13.72271 -0.0049759314
13.72371 -0.0050336035
13.72471 -0.005090997
13.72571 -0.0051481082
13.72671 -0.0052049338
13.72771 -0.0052614705000000005
13.72871 -0.0053177158
13.72971 -0.0053736665
13.73071 -0.0054293203
13.73171 -0.0054846743
13.73271 -0.005539726
13.73371 -0.0055944728999999995
13.73471 -0.0056489116
13.73571 -0.0057030393000000006
13.73671 -0.0057568523
13.73771 -0.005810346599999999
13.73871 -0.0058635178
13.73971 -0.0059163613
13.74071 -0.0059688718
13.74171 -0.0060210437
13.74271 -0.0060728711
13.74371 -0.0061243474
13.74471 -0.0061754668
13.74571 -0.006226222500000001
13.74671 -0.006276607700000001
13.74771 -0.0063266169
13.74871 -0.0063762433
13.74971 -0.0064254804
13.75071 -0.0064743239
13.75171 -0.0065227687
13.75271 -0.006570810400000001
13.75371 -0.0066184461000000005
13.75471 -0.0066656727999999995
13.75571 -0.0067124893
13.75671 -0.006758894600000001
13.75771 -0.0068048888
13.75871 -0.0068504734
13.75971 -0.006895650600000001
13.76071 -0.0069404225
13.76171 -0.006984792700000001
13.76271 -0.007028766400000001
13.76371 -0.0070723479
13.76471 -0.007115542400000001
13.76571 -0.007158355599999999
13.76671 -0.0072007940999999995
13.76771 -0.0072428636
13.76871 -0.0072845709
13.76971 -0.0073259216
13.77071 -0.0073669224
13.77171 -0.007407578200000001
13.77271 -0.0074478943
13.77371 -0.0074878756999999995
13.77471 -0.0075275268
13.77571 -0.0075668511
13.77671 -0.0076058517
13.77771 -0.00764453
13.77871 -0.0076828873999999995
13.77971 -0.007720923900000001
13.78071 -0.007758639500000001
13.78171 -0.0077960322000000006
13.78271 -0.0078330995
13.78371 -0.007869838
13.78471 -0.0079062433
13.78571 -0.0079423109
13.78671 -0.0079780344
13.78771 -0.008013408699999999
13.78871 -0.0080484264
13.78971 -0.008083081
13.79071 -0.0081173661
13.79171 -0.008151274200000001
13.79271 -0.0081847982
13.79371 -0.0082179322
13.79471 -0.0082506696
13.79571 -0.008283004699999999
13.79671 -0.0083149323
13.79771 -0.0083464482
13.79871 -0.0083775492
13.79971 -0.008408232699999999
13.80071 -0.008438496299999999
13.80171 -0.0084683394
13.80271 -0.0084977604
13.80371 -0.0085267609
13.80471 -0.0085553409
13.80571 -0.008583501
13.80671 -0.0086112435
13.80771 -0.0086385699
13.80871 -0.0086654822
13.80971 -0.008691981900000001
13.81071 -0.0087180706
13.81171 -0.0087437496
13.81271 -0.0087690205
13.81371 -0.008793884600000001
13.81471 -0.008818342
13.81571 -0.0088423927
13.81671 -0.0088660374
13.81771 -0.0088892761
13.81871 -0.008912108
13.81971 -0.008934534000000001
13.82071 -0.0089565539
13.82171 -0.0089781686
13.82271 -0.008999378799999999
13.82371 -0.0090201858
13.82471 -0.0090405912
13.82571 -0.0090605972
13.82671 -0.0090802074
13.82771 -0.0090994254
13.82871 -0.0091182555
13.82971 -0.0091367023
13.83071 -0.009154771400000001
13.83171 -0.009172468
13.83271 -0.0091897986
13.83371 -0.0092067698
13.83471 -0.009223386600000001
13.83571 -0.009239656399999999
13.83671 -0.0092555842
13.83771 -0.0092711751
13.83871 -0.0092864349
13.83971 -0.0093013674
13.84071 -0.0093159761
13.84171 -0.0093302646
13.84271 -0.0093442344
13.84371 -0.009357887
13.84471 -0.0093712231
13.84571 -0.0093842427
13.84671 -0.0093969451
13.84771 -0.009409328
13.84871 -0.009421390100000001
13.84971 -0.0094331277
13.85071 -0.0094445386
13.85171 -0.0094556184
13.85271 -0.0094663628
13.85371 -0.0094767674
13.85471 -0.0094868286
13.85571 -0.0094965406
13.85671 -0.0095058989
13.85771 -0.009514899299999999
13.85871 -0.0095235358
13.85971 -0.0095318042
13.86071 -0.009539700100000001
13.86171 -0.0095472191
13.86271 -0.0095543568
13.86371 -0.0095611103
13.86471 -0.0095674754
13.86571 -0.0095734496
13.86671 -0.009579031
13.86771 -0.0095842188
13.86871 -0.009589011500000001
13.86971 -0.0095934098
13.87071 -0.0095974145
13.87171 -0.009601027
13.87271 -0.009604251
13.87371 -0.0096070893
13.87471 -0.0096095471
13.87571 -0.0096116295
13.87671 -0.0096133423
13.87771 -0.009614691199999999
13.87871 -0.009615683699999999
13.87971 -0.0096163269
13.88071 -0.0096166281
13.88171 -0.0096165939
13.88271 -0.0096162323
13.88371 -0.0096155491
13.88471 -0.0096145515
13.88571 -0.0096132448
13.88671 -0.0096116339
13.88771 -0.0096097239
13.88871 -0.0096075179
13.88971 -0.0096050193
13.89071 -0.0096022304
13.89171 -0.009599153400000001
13.89271 -0.009595789
13.89371 -0.009592137899999999
13.89471 -0.0095882002
13.89571 -0.0095839758
13.89671 -0.0095794647
13.89771 -0.0095746669
13.89871 -0.0095695817
13.89971 -0.0095642099
13.90071 -0.0095585507
13.90171 -0.0095526055
13.90271 -0.0095463751
13.90371 -0.0095398602
13.90471 -0.0095330623
13.90571 -0.0095259835
13.90671 -0.0095186253
13.90771 -0.009510989899999999
13.90871 -0.009503079499999999
13.90971 -0.0094948962
13.91071 -0.0094864423
13.91171 -0.0094777191
13.91271 -0.009468729
13.91371 -0.0094594725
13.91471 -0.0094499519
13.91571 -0.0094401672
13.91671 -0.0094301184
13.91771 -0.0094198062
13.91871 -0.0094092306
13.91971 -0.0093983901
13.92071 -0.0093872848
13.92171 -0.009375913199999999
13.92271 -0.0093642746
13.92371 -0.0093523675
13.92471 -0.0093401912
13.92571 -0.0093277442
13.92671 -0.0093150258
13.92771 -0.0093020361
13.92871 -0.009288774199999999
13.92971 -0.0092752402
13.93071 -0.0092614348
13.93171 -0.009247358700000001
13.93271 -0.0092330127
13.93371 -0.0092183989
13.93471 -0.0092035189
13.93571 -0.0091883747
13.93671 -0.0091729693
13.93771 -0.0091573056
13.93871 -0.0091413865
13.93971 -0.0091252157
13.94071 -0.0091087975
13.94171 -0.009092136300000001
13.94271 -0.009075236399999999
13.94371 -0.009058103
13.94471 -0.0090407404
13.94571 -0.0090231544
13.94671 -0.0090053501
13.94771 -0.0089873334
13.94871 -0.0089691101
13.94971 -0.0089506859
13.95071 -0.0089320674
13.95171 -0.008913260499999999
13.95271 -0.0088942703
13.95371 -0.0088751032
13.95471 -0.008855765199999999
13.95571 -0.0088362605
13.95671 -0.0088165951
13.95771 -0.0087967732
13.95871 -0.0087767992
13.95971 -0.0087566768
13.96071 -0.0087364089
13.96171 -0.0087159984
13.96271 -0.0086954475
13.96371 -0.008674757600000001
13.96471 -0.0086539294
13.96571 -0.008632963
13.96671 -0.0086118591
13.96771 -0.0085906169
13.96871 -0.0085692358
13.96971 -0.008547715000000001
13.97071 -0.008526053
13.97171 -0.008504248399999999
13.97271 -0.0084822997
13.97371 -0.0084602056
13.97471 -0.0084379652
13.97571 -0.0084155778
13.97671 -0.0083930427
13.97771 -0.0083703591
13.97871 -0.0083475279
13.97971 -0.0083245497
13.98071 -0.0083014253
13.98171 -0.008278156
13.98271 -0.0082547442
13.98371 -0.008231191200000001
13.98471 -0.0082075007
13.98571 -0.0081836755
13.98671 -0.008159718699999999
13.98771 -0.0081356346
13.98871 -0.008111426
13.98971 -0.0080870974
13.99071 -0.008062652299999999
13.99171 -0.0080380945
13.99271 -0.0080134283
13.99371 -0.0079886573
13.99471 -0.0079637852
13.99571 -0.0079388163
13.99671 -0.0079137528
13.99771 -0.0078885991
13.99871 -0.007863358
13.99971 -0.0078380333
14.00071 -0.0078126279
14.00171 -0.0077871445999999995
14.00271 -0.0077615863000000005
14.00371 -0.0077359568
14.00471 -0.0077102588000000005
14.00571 -0.0076844960999999995
14.00671 -0.0076586723
14.00771 -0.0076327909
14.00871 -0.007606856499999999
14.00971 -0.0075808726
14.01071 -0.0075548442999999995
14.01171 -0.007528776
14.01271 -0.0075026728
14.01371 -0.0074765398
14.01471 -0.007450382
14.01571 -0.007424204499999999
14.01671 -0.007398013300000001
14.01771 -0.0073718133
14.01871 -0.0073456096000000005
14.01971 -0.007319407500000001
14.02071 -0.0072932111
14.02171 -0.0072670256
14.02271 -0.007240855499999999
14.02371 -0.0072147042
14.02471 -0.0071885755
14.02571 -0.0071624723
14.02671 -0.0071363967
14.02771 -0.0071103517
14.02871 -0.0070843387
14.02971 -0.0070583585
14.03071 -0.0070324124
14.03171 -0.007006501300000001
14.03271 -0.0069806258
14.03371 -0.0069547852
14.03471 -0.006928979599999999
14.03571 -0.0069032089
14.03671 -0.0068774731
14.03771 -0.006851771499999999
14.03871 -0.006826103300000001
14.03971 -0.0068004687
14.04071 -0.0067748675
14.04171 -0.0067492991
14.04271 -0.0067237641
14.04371 -0.006698262599999999
14.04471 -0.0066727946
14.04571 -0.0066473614
14.04671 -0.006621964
14.04771 -0.006596603600000001
14.04871 -0.006571281799999999
14.04971 -0.006546000799999999
14.05071 -0.0065207627
14.05171 -0.006495570399999999
14.05271 -0.0064704269
14.05371 -0.006445335
14.05471 -0.0064202992
14.05571 -0.0063953237
14.05671 -0.0063704122999999994
14.05771 -0.00634557
14.05871 -0.0063208019
14.05971 -0.0062961124000000005
14.06071 -0.0062715073000000005
14.06171 -0.006246991699999999
14.06271 -0.0062225699
14.06371 -0.006198247100000001
14.06471 -0.006174027700000001
14.06571 -0.006149915099999999
14.06671 -0.0061259139
14.06771 -0.006102027
14.06871 -0.0060782564
14.06971 -0.0060546040999999995
14.07071 -0.0060310714999999996
14.07171 -0.0060076591999999995
14.07271 -0.0059843671
14.07371 -0.0059611943
14.07471 -0.00593814
14.07571 -0.005915202600000001
14.07671 -0.0058923801000000005
14.07771 -0.0058696707
14.07871 -0.005847072700000001
14.07971 -0.0058245838
14.08071 -0.0058022025999999996
14.08171 -0.0057799276
14.08271 -0.0057577581
14.08371 -0.0057356941
14.08471 -0.0057137357
14.08571 -0.0056918838
14.08671 -0.0056701406999999995
14.08771 -0.0056485085
14.08871 -0.0056269902
14.08971 -0.0056055895
14.09071 -0.0055843101999999995
14.09171 -0.0055631572
14.09271 -0.0055421344
14.09371 -0.0055212466
14.09471 -0.0055004981
14.09571 -0.0054798933
14.09671 -0.0054594359
14.09771 -0.005439129
14.09871 -0.0054189753
14.09971 -0.005398977
14.10071 -0.0053791347000000005
14.10171 -0.005359449299999999
14.10271 -0.0053399202
14.10371 -0.0053205462
14.10471 -0.0053013253000000005
14.10571 -0.0052822550000000005
14.10671 -0.0052633328
14.10771 -0.005244555
14.10871 -0.005225918
14.10971 -0.0052074178
14.11071 -0.0051890506999999995
14.11171 -0.0051708128
14.11271 -0.0051527004
14.11371 -0.0051347102
14.11471 -0.005116839000000001
14.11571 -0.0050990846
14.11671 -0.0050814447999999995
14.11771 -0.0050639177
14.11871 -0.0050465027
14.11971 -0.005029199
14.12071 -0.005012007
14.12171 -0.0049949274
14.12271 -0.0049779617
14.12371 -0.0049611117000000005
14.12471 -0.0049443795
14.12571 -0.0049277682
14.12671 -0.0049112808
14.12771 -0.0048949212
14.12871 -0.0048786933000000005
14.12971 -0.0048626014
14.13071 -0.004846650300000001
14.13171 -0.004830844799999999
14.13271 -0.0048151897999999995
14.13371 -0.0047996902
14.13471 -0.004784351
14.13571 -0.0047691767
14.13671 -0.0047541718
14.13771 -0.0047393405
14.13871 -0.004724686
14.13971 -0.0047102116
14.14071 -0.0046959198
14.14171 -0.0046818117
14.14271 -0.0046678884
14.14371 -0.0046541496
14.14471 -0.0046405945
14.14571 -0.0046272208999999995
14.14671 -0.004614026
14.14771 -0.0046010064
14.14871 -0.0045881574
14.14971 -0.0045754743
14.15071 -0.0045629517
14.15171 -0.0045505836
14.15271 -0.0045383644
14.15371 -0.0045262877
14.15471 -0.0045143483
14.15571 -0.0045025405
14.15671 -0.0044908593
14.15771 -0.0044793007
14.15871 -0.0044678611
14.15971 -0.0044565379
14.16071 -0.0044453296
14.16171 -0.0044342352
14.16271 -0.0044232547
14.16371 -0.0044123892
14.16471 -0.00440164
14.16571 -0.0043910099
14.16671 -0.004380501199999999
14.16771 -0.0043701173
14.16871 -0.0043598618999999995
14.16971 -0.0043497381
14.17071 -0.0043397496
14.17171 -0.0043298995
14.17271 -0.0043201901
14.17371 -0.004310623600000001
14.17471 -0.0043012015999999995
14.17571 -0.0042919248
14.17671 -0.0042827935
14.17771 -0.004273807300000001
14.17871 -0.0042649648
14.17971 -0.0042562639
14.18071 -0.0042477026
14.18171 -0.0042392781
14.18271 -0.0042309872
14.18371 -0.0042228260999999994
14.18471 -0.0042147916
14.18571 -0.0042068801
14.18671 -0.0041990883
14.18771 -0.0041914129
14.18871 -0.004183851
14.18971 -0.0041763997
14.19071 -0.0041690571
14.19171 -0.0041618216
14.19271 -0.0041546919
14.19371 -0.004147666899999999
14.19471 -0.0041407468
14.19571 -0.0041339314
14.19671 -0.0041272215
14.19771 -0.0041206177999999994
14.19871 -0.0041141215
14.19971 -0.0041077343
14.20071 -0.0041014577
14.20171 -0.0040952938
14.20271 -0.0040892446
14.20371 -0.0040833122000000005
14.20471 -0.0040774983
14.20571 -0.0040718049
14.20671 -0.004066234
14.20771 -0.0040607873
14.20871 -0.004055466
14.20971 -0.0040502713
14.21071 -0.004045204
14.21171 -0.0040402643000000005
14.21271 -0.0040354524
14.21371 -0.0040307674
14.21471 -0.004026207899999999
14.21571 -0.0040217728
14.21671 -0.0040174597
14.21771 -0.0040132653999999995
14.21871 -0.0040091873
14.21971 -0.0040052208
14.22071 -0.0040013616
14.22171 -0.003997605
14.22271 -0.0039939456
14.22371 -0.0039903778
14.22471 -0.003986895900000001
14.22571 -0.003983494000000001
14.22671 -0.0039801667
14.22771 -0.003976907799999999
14.22871 -0.0039737122
14.22971 -0.0039705747999999996
14.23071 -0.0039674909
14.23171 -0.0039644568
14.23271 -0.0039614693
14.23371 -0.0039585258
14.23471 -0.0039556246
14.23571 -0.003952764399999999
14.23671 -0.003949944899999999
14.23771 -0.0039471670000000006
14.23871 -0.003944432
14.23971 -0.0039417413
14.24071 -0.0039390976
14.24171 -0.0039365037
14.24271 -0.0039339626
14.24371 -0.0039314775
14.24471 -0.0039290517
14.24571 -0.0039266883999999995
14.24671 -0.0039243907
14.24771 -0.0039221613
14.24871 -0.0039200026
14.24971 -0.0039179162000000005
14.25071 -0.0039159033
14.25171 -0.0039139646
14.25271 -0.0039121001
14.25371 -0.0039103095000000004
14.25471 -0.0039085909999999995
14.25571 -0.0039069429
14.25671 -0.0039053626
14.25771 -0.0039038474
14.25871 -0.003902394
14.25971 -0.0039009985
14.26071 -0.0038996568
14.26171 -0.0038983653
14.26271 -0.0038971197000000003
14.26371 -0.0038959155
14.26471 -0.0038947492
14.26571 -0.003893617
14.26671 -0.0038925150999999996
14.26771 -0.0038914404
14.26871 -0.0038903905
14.26971 -0.0038893624
14.27071 -0.0038883539999999997
14.27171 -0.0038873637000000003
14.27271 -0.0038863901999999996
14.27371 -0.0038854327
14.27471 -0.0038844901
14.27571 -0.0038835624
14.27671 -0.0038826493
14.27771 -0.0038817503
14.27871 -0.0038808659
14.27971 -0.0038799961
14.28071 -0.0038791411
14.28171 -0.0038783008
14.28271 -0.0038774746
14.28371 -0.0038766622000000004
14.28471 -0.0038758626
14.28571 -0.003875075
14.28671 -0.0038742982999999996
14.28771 -0.0038735303
14.28871 -0.0038727691999999995
14.28971 -0.0038720125
14.29071 -0.0038712576
14.29171 -0.0038705017000000004
14.29271 -0.003869741
14.29371 -0.0038689726000000002
14.29471 -0.0038681927
14.29571 -0.0038673974
14.29671 -0.0038665832
14.29771 -0.0038657461000000002
14.29871 -0.0038648828
14.29971 -0.0038639897
14.30071 -0.0038630634999999997
14.30171 -0.0038621012000000002
14.30271 -0.0038611
14.30371 -0.0038600578
14.30471 -0.0038589722
14.30571 -0.0038578419
14.30671 -0.0038566653999999997
14.30771 -0.0038554423000000003
14.30871 -0.0038541719000000003
14.30971 -0.0038528542
14.31071 -0.00385149
14.31171 -0.0038500799
14.31271 -0.0038486247
14.31371 -0.0038471262000000003
14.31471 -0.0038455855
14.31571 -0.0038440045
14.31671 -0.0038423845
14.31771 -0.0038407276999999997
14.31871 -0.0038390357
14.31971 -0.0038373098999999996
14.32071 -0.0038355515999999997
14.32171 -0.0038337616999999996
14.32271 -0.0038319413
14.32371 -0.0038300906
14.32471 -0.0038282098
14.32571 -0.0038262984
14.32671 -0.0038243549999999998
14.32771 -0.0038223784999999997
14.32871 -0.0038203663
14.32971 -0.0038183163
14.33071 -0.0038162255999999997
14.33171 -0.0038140908000000003
14.33271 -0.0038119079999999997
14.33371 -0.0038096731999999996
14.33471 -0.0038073824
14.33571 -0.0038050311999999996
14.33671 -0.0038026152
14.33771 -0.0038001304000000002
14.33871 -0.0037975729000000002
14.33971 -0.0037949389999999998
14.34071 -0.0037922255
14.34171 -0.0037894293
14.34271 -0.0037865484
14.34371 -0.0037835809
14.34471 -0.0037805261000000002
14.34571 -0.0037773832
14.34671 -0.0037741523999999995
14.34771 -0.0037708342
14.34871 -0.0037674301
14.34971 -0.0037639416
14.35071 -0.0037603705999999996
14.35171 -0.0037567192
14.35271 -0.0037529899
14.35371 -0.0037491849
14.35471 -0.0037453068
14.35571 -0.0037413574
14.35671 -0.0037373392999999998
14.35771 -0.0037332538
14.35871 -0.0037291025
14.35971 -0.0037248865
14.36071 -0.0037206063999999997
14.36171 -0.0037162623
14.36271 -0.0037118545
14.36371 -0.0037073823
14.36471 -0.0037028454
14.36571 -0.0036982430000000004
14.36671 -0.0036935740000000002
14.36771 -0.0036888377999999998
14.36871 -0.0036840334
14.36971 -0.0036791604
14.37071 -0.0036742182
14.37171 -0.0036692069000000003
14.37271 -0.0036641264
14.37371 -0.0036589776
14.37471 -0.0036537615000000003
14.37571 -0.0036484791
14.37671 -0.0036431323999999996
14.37771 -0.0036377231
14.37871 -0.0036322541
14.37971 -0.0036267276
14.38071 -0.0036211470000000003
14.38171 -0.0036155149999999997
14.38271 -0.0036098347
14.38371 -0.0036041095999999996
14.38471 -0.0035983427
14.38571 -0.0035925375
14.38671 -0.0035866968
14.38771 -0.0035808235999999997
14.38871 -0.003574921
14.38971 -0.0035689915
14.39071 -0.0035630372
14.39171 -0.0035570603000000004
14.39271 -0.0035510628
14.39371 -0.0035450458999999996
14.39471 -0.0035390109000000003
14.39571 -0.0035329584
14.39671 -0.0035268891
14.39771 -0.0035208031
14.39871 -0.0035147003999999996
14.39971 -0.0035085802999999995
14.40071 -0.0035024414999999995
14.40171 -0.0034962828
14.40271 -0.0034901026000000003
14.40371 -0.0034838991
14.40471 -0.0034776698000000003
14.40571 -0.0034714125000000003
14.40671 -0.0034651245999999998
14.40771 -0.0034588033
14.40871 -0.0034524463
14.40971 -0.0034460513999999996
14.41071 -0.0034396166
14.41171 -0.0034331399
14.41271 -0.0034266199
14.41371 -0.0034200562000000004
14.41471 -0.0034134489
14.41571 -0.0034067984
14.41671 -0.0034001063
14.41771 -0.0033933748999999997
14.41871 -0.0033866072
14.41971 -0.0033798071
14.42071 -0.0033729792999999996
14.42171 -0.0033661287
14.42271 -0.0033592612
14.42371 -0.0033523826
14.42471 -0.0033454994999999998
14.42571 -0.0033386178999999998
14.42671 -0.0033317443
14.42771 -0.0033248849
14.42871 -0.0033180455
14.42971 -0.0033112311999999996
14.43071 -0.0033044464
14.43171 -0.0032976954
14.43271 -0.0032909807
14.43371 -0.0032843053999999997
14.43471 -0.0032776705
14.43571 -0.0032710770000000003
14.43671 -0.003264525
14.43771 -0.0032580137
14.43871 -0.0032515425
14.43971 -0.0032451097999999998
14.44071 -0.0032387139
14.44171 -0.0032323529000000003
14.44271 -0.0032260250000000004
14.44371 -0.0032197284
14.44471 -0.003213462
14.44571 -0.0032072243
14.44671 -0.0032010146
14.44771 -0.0031948325999999997
14.44871 -0.0031886782
14.44971 -0.0031825519
14.45071 -0.0031764546
14.45171 -0.0031703876
14.45271 -0.0031643522
14.45371 -0.0031583502
14.45471 -0.0031523836
14.45571 -0.003146454
14.45671 -0.0031405634000000004
14.45771 -0.0031347136
14.45871 -0.0031289059
14.45971 -0.0031231415
14.46071 -0.0031174211
14.46171 -0.0031117454999999997
14.46271 -0.0031061154
14.46371 -0.0031005304
14.46471 -0.0030949905
14.46571 -0.0030894953
14.46671 -0.0030840441000000002
14.46771 -0.0030786362999999997
14.46871 -0.0030732706
14.46971 -0.0030679468
14.47071 -0.0030626636999999996
14.47171 -0.0030574207
14.47271 -0.0030522169
14.47371 -0.0030470520999999998
14.47471 -0.0030419258
14.47571 -0.0030368381
14.47671 -0.0030317891
14.47771 -0.0030267795
14.47871 -0.0030218096
14.47971 -0.0030168807000000002
14.48071 -0.0030119942
14.48171 -0.0030071514999999997
14.48271 -0.0030023548
14.48371 -0.0029976063
14.48471 -0.0029929088
14.48571 -0.0029882651
14.48671 -0.0029836789
14.48771 -0.0029791539
14.48871 -0.0029746943
14.48971 -0.0029703047
14.49071 -0.0029659901
14.49171 -0.0029617557
14.49271 -0.0029576069
14.49371 -0.0029535495
14.49471 -0.0029495892
14.49571 -0.0029457318
14.49671 -0.0029419831
14.49771 -0.0029383484
14.49871 -0.002934833
14.49971 -0.0029314417
14.50071 -0.0029281784
14.50171 -0.0029250468
14.50271 -0.0029220495
14.50371 -0.0029191882
14.50471 -0.0029164638999999997
14.50571 -0.0029138766
14.50671 -0.0029114253
14.50771 -0.0029091081
14.50871 -0.0029069222
14.50971 -0.002904864
14.51071 -0.0029029292000000003
14.51171 -0.0029011129
14.51271 -0.0028994102
14.51371 -0.0028978156
14.51471 -0.0028963237
14.51571 -0.0028949291
14.51671 -0.0028936267
14.51771 -0.0028924118
14.51871 -0.0028912805999999997
14.51971 -0.0028902296
14.52071 -0.0028892562000000003
14.52171 -0.0028883587
14.52271 -0.0028875364
14.52371 -0.0028867893
14.52471 -0.0028861183
14.52571 -0.0028855251
14.52671 -0.0028850121
14.52771 -0.0028845827
14.52871 -0.0028842402
14.52971 -0.0028839886
14.53071 -0.0028838323
14.53171 -0.0028837760000000002
14.53271 -0.0028838238
14.53371 -0.0028839803999999997
14.53471 -0.00288425
14.53571 -0.0028846365
14.53671 -0.0028851437
14.53771 -0.0028857748
14.53871 -0.002886533
14.53971 -0.0028874207
14.54071 -0.00288844
14.54171 -0.0028895931000000002
14.54271 -0.0028908815000000003
14.54371 -0.0028923063
14.54471 -0.0028938688
14.54571 -0.0028955701
14.54671 -0.0028974109
14.54771 -0.0028993922
14.54871 -0.0029015147000000002
14.54971 -0.0029037796
14.55071 -0.0029061877
14.55171 -0.0029087403
14.55271 -0.0029114388
14.55371 -0.0029142843999999998
14.55471 -0.0029172788
14.55571 -0.0029204235
14.55671 -0.0029237202
14.55771 -0.0029271707
14.55871 -0.0029307764999999997
14.55971 -0.0029345394
14.56071 -0.002938461
14.56171 -0.0029425426
14.56271 -0.0029467854
14.56371 -0.0029511904
14.56471 -0.0029557585
14.56571 -0.0029604897
14.56671 -0.0029653842
14.56771 -0.0029704418999999998
14.56871 -0.0029756618000000004
14.56971 -0.002981043
14.57071 -0.0029865836
14.57171 -0.0029922819999999998
14.57271 -0.0029981355
14.57371 -0.0030041414
14.57471 -0.0030102967
14.57571 -0.0030165975
14.57671 -0.0030230400000000003
14.57771 -0.00302962
14.57871 -0.003036333
14.57971 -0.003043174
14.58071 -0.0030501383999999997
14.58171 -0.0030572209999999997
14.58271 -0.0030644164999999997
14.58371 -0.0030717198
14.58471 -0.003079126
14.58571 -0.00308663
14.58671 -0.0030942272
14.58771 -0.0031019134999999997
14.58871 -0.0031096846000000004
14.58971 -0.0031175372
14.59071 -0.0031254684
14.59171 -0.0031334752
14.59271 -0.0031415566
14.59371 -0.0031497110999999995
14.59471 -0.0031579387999999997
14.59571 -0.0031662395
14.59671 -0.0031746153
14.59771 -0.0031830674
14.59871 -0.0031915992000000003
14.59971 -0.0032002135
14.60071 -0.0032089148999999997
14.60171 -0.0032177075
14.60271 -0.0032265965
14.60371 -0.0032355874
14.60471 -0.003244686
14.60571 -0.0032538976999999998
14.60671 -0.0032632280999999996
14.60771 -0.0032726828
14.60871 -0.0032822671
14.60971 -0.0032919852
14.61071 -0.0033018416
[truncated: 187,292 more chars]
