# Supplementary material for: 2D Synthetic dataset of numerical simulations of long-period seismicity in a volcanic edifice and related sensitivity kernels
Source: Data Brief. 2021 Jan 25;34:106673. doi: 10.1016/j.dib.2020.106673 (PMC7841316; doi:10.1016/j.dib.2020.106673)
Supplement: Supplementary Data S1 — Supplementary Raw Research Data. This is open data under the CC BY license http://creativecommons.org/licenses/by/4.0/ [file mmc1.zip › Dataset/OUTPUT_SEISMOGRAMS/9000_3000/disp_X_hetero_9000_3113_SVF1e0Hz.semd]

-1.200000 0.0
-1.199000 3.5441224e-31
-1.198000 1.9336616e-10
-1.197000 9.7651054e-10
-1.196000 2.9613881e-09
-1.195000 6.9855517e-09
-1.194000 1.4112376999999999e-08
-1.193000 2.5612629e-08
-1.192000 4.2918162999999997e-08
-1.191000 6.7539302e-08
-1.190000 1.0093967e-07
-1.189000 1.4436587e-07
-1.188000 1.9863445999999998e-07
-1.187000 2.6388449e-07
-1.186000 3.393108e-07
-1.185000 4.2289923e-07
-1.184000 5.1119069e-07
-1.183000 5.991051699999999e-07
-1.182000 6.7985644e-07
-1.181000 7.4498918e-07
-1.180000 7.8456104e-07
-1.179000 7.8748732e-07
-1.178000 7.4205091e-07
-1.177000 6.3656862e-07
-1.176000 4.6018807e-07
-1.175000 2.0377639999999998e-07
-1.174000 -1.3915195e-07
-1.173000 -5.7153104e-07
-1.172000 -1.0919297e-06
-1.171000 -1.6938968e-06
-1.170000 -2.365528e-06
-1.169000 -3.0893076999999998e-06
-1.168000 -3.8422613e-06
-1.167000 -4.5964402e-06
-1.166000 -5.3197347e-06
-1.165000 -5.9769945e-06
-1.164000 -6.5314104e-06
-1.163000 -6.9460995e-06
-1.162000 -7.185816e-06
-1.161000 -7.218699900000001e-06
-1.160000 -7.017980900000001e-06
-1.159000 -6.5635398e-06
-1.158000 -5.8432487e-06
-1.157000 -4.8540169e-06
-1.156000 -3.6024822000000005e-06
-1.155000 -2.1053081e-06
-1.154000 -3.8906354000000005e-07
-1.153000 1.5103130999999998e-06
-1.152000 3.5484494000000002e-06
-1.151000 5.6738308e-06
-1.150000 7.8293979e-06
-1.149000 9.9543712e-06
-1.148000 1.1986231999999998e-05
-1.147000 1.3862758e-05
-1.146000 1.5524046e-05
-1.145000 1.6914403e-05
-1.144000 1.7984075e-05
-1.143000 1.8690704e-05
-1.142000 1.9000495e-05
-1.141000 1.8889052e-05
-1.140000 1.8341876000000002e-05
-1.139000 1.7354532000000002e-05
-1.138000 1.5932518e-05
-1.137000 1.4090868000000002e-05
-1.136000 1.1853545e-05
-1.135000 9.2526783e-06
-1.134000 6.327709199999999e-06
-1.133000 3.1244749000000003e-06
-1.132000 -3.0570089e-07
-1.131000 -3.9068993e-06
-1.130000 -7.6194567000000005e-06
-1.129000 -1.138077e-05
-1.128000 -1.5126069000000001e-05
-1.127000 -1.8789181e-05
-1.126000 -2.2303313e-05
-1.125000 -2.5601875e-05
-1.124000 -2.8619399000000003e-05
-1.123000 -3.1292554999999996e-05
-1.122000 -3.3561292e-05
-1.121000 -3.5370118e-05
-1.120000 -3.6669496e-05
-1.119000 -3.7417342e-05
-1.118000 -3.7580597e-05
-1.117000 -3.7136783e-05
-1.116000 -3.6075550999999997e-05
-1.115000 -3.4400051e-05
-1.114000 -3.2128148e-05
-1.113000 -2.9293303999999997e-05
-1.112000 -2.5945121e-05
-1.111000 -2.2149427999999998e-05
-1.110000 -1.798784e-05
-1.109000 -1.3556797e-05
-1.108000 -8.9659757e-06
-1.107000 -4.3361208e-06
-1.106000 2.0371333999999998e-07
-1.105000 4.5194536e-06
-1.104000 8.4757723e-06
-1.103000 1.1940217000000001e-05
-1.102000 1.4787602000000001e-05
-1.101000 1.6904502e-05
-1.100000 1.8193721e-05
-1.099000 1.8578552e-05
-1.098000 1.8006686e-05
-1.097000 1.6453586e-05
-1.096000 1.3925219e-05
-1.095000 1.0459975999999999e-05
-1.094000 6.1296994e-06
-1.093000 1.0397385e-06
-1.092000 -4.6720430000000005e-06
-1.091000 -1.0837301e-05
-1.090000 -1.7260284e-05
-1.089000 -2.3721913e-05
-1.088000 -2.9984776e-05
-1.087000 -3.5798959e-05
-1.086000 -4.0908569e-05
-1.085000 -4.5058798e-05
-1.084000 -4.8003363e-05
-1.083000 -4.9512124e-05
-1.082000 -4.937868399999999e-05
-1.081000 -4.7427747e-05
-1.080000 -4.3522026999999995e-05
-1.079000 -3.7568486e-05
-1.078000 -2.9523702e-05
-1.077000 -1.9398156e-05
-1.076000 -7.2593039e-06
-1.075000 6.7667735e-06
-1.074000 2.2495183e-05
-1.073000 3.9683636e-05
-1.072000 5.8035448e-05
-1.071000 7.720418e-05
-1.070000 9.679977200000001e-05
-1.069000 0.00011639617999999999
-1.068000 0.00013554023
-1.067000 0.00015376172
-1.066000 0.00017058426
-1.065000 0.00018553683
-1.064000 0.00019816571
-1.063000 0.00020804634
-1.062000 0.00021479509
-1.061000 0.00021808022999999997
-1.060000 0.00021763212
-1.059000 0.00021325217999999997
-1.058000 0.00020482032
-1.057000 0.00019230071999999998
-1.056000 0.00017574561
-1.055000 0.00015529702000000002
-1.054000 0.00013118638000000001
-1.053000 0.00010373184999999999
-1.052000 7.333356400000001e-05
-1.051000 4.0466708e-05
-1.050000 5.672743e-06
-1.049000 -3.0451156e-05
-1.048000 -6.7264097e-05
-1.047000 -0.00010409462
-1.046000 -0.0001402548
-1.045000 -0.00017505472
-1.044000 -0.00020781714999999998
-1.043000 -0.00023789206999999998
-1.042000 -0.00026467062
-1.041000 -0.00028759814
-1.040000 -0.00030618608
-1.039000 -0.00032002256
-1.038000 -0.0003287812
-1.037000 -0.00033222818
-1.036000 -0.00033022745
-1.035000 -0.00032274384
-1.034000 -0.00030984413
-1.033000 -0.00029169628
-1.032000 -0.00026856655
-1.031000 -0.00024081492
-1.030000 -0.00020888869999999998
-1.029000 -0.00017331485
-1.028000 -0.00013469078
-1.027000 -9.3674174e-05
-1.026000 -5.0971977e-05
-1.025000 -7.3286664e-06
-1.024000 3.6485827e-05
-1.023000 7.9688414e-05
-1.022000 0.00012149511000000001
-1.021000 0.00016113318
-1.020000 0.00019785282
-1.019000 0.00023093851
-1.018000 0.00025971958
-1.017000 0.00028358011
-1.016000 0.00030196807
-1.015000 0.00031440342999999995
-1.014000 0.00032048547
-1.013000 0.00031989889
-1.012000 0.000312419
-1.011000 0.00029791565
-1.010000 0.00027635613
-1.009000 0.00024780679000000003
-1.008000 0.00021243359
-1.007000 0.00017050126
-1.006000 0.00012237128000000002
-1.005000 6.8498673e-05
-1.004000 9.4274675e-06
-1.003000 -5.4215036e-05
-1.002000 -0.00012172521
-1.001000 -0.0001923313
-1.000000 -0.00026520265000000003
-0.9990000 -0.00033946005
-0.9980000 -0.00041418716000000006
-0.9970000 -0.00048844277
-0.9960000 -0.00056127369
-0.9950000 -0.00063172861
-0.9940000 -0.0006988720999999999
-0.9930000 -0.0007617990399999999
-0.9920000 -0.0008196489899999999
-0.9910000 -0.0008716208
-0.9900000 -0.0009169863
-0.9890000 -0.00095510368
-0.9880000 -0.00098542996
-0.9870000 -0.0010075322999999999
-0.9860000 -0.001021098
-0.9850000 -0.0010259427
-0.9840000 -0.0010220175
-0.9830000 -0.0010094131999999999
-0.9820000 -0.00098836272
-0.9810000 -0.0009592420599999999
-0.9800000 -0.0009225674099999999
-0.9790000 -0.00087899107
-0.9780000 -0.0008292942799999999
-0.9770000 -0.00077437808
-0.9760000 -0.00071525105
-0.9750000 -0.0006530157
-0.9740000 -0.00058885194
-0.9730000 -0.0005239991000000001
-0.9720000 -0.00045973616
-0.9710000 -0.00039736065
-0.9700000 -0.00033816652
-0.9690000 -0.00028342149
-0.9680000 -0.00023434404
-0.9670000 -0.00019208094
-0.9660000 -0.00015768535
-0.9650000 -0.00013209609
-0.9640000 -0.00011611874
-0.9630000 -0.00011040867
-0.9620000 -0.00011545670000000001
-0.9610000 -0.00013157763999999998
-0.9600000 -0.00015890198
-0.9590000 -0.00019737103999999998
-0.9580000 -0.00024673586
-0.9570000 -0.00030655965
-0.9560000 -0.00037622415
-0.9550000 -0.00045493953
-0.9540000 -0.0005417580299999999
-0.9530000 -0.0006355906
-0.9520000 -0.00073522665
-0.9510000 -0.0008393564699999999
-0.9500000 -0.0009465954499999999
-0.9490000 -0.0010555103
-0.9480000 -0.0011646459
-0.9470000 -0.0012725526
-0.9460000 -0.0013778135999999999
-0.9450000 -0.0014790716
-0.9440000 -0.0015750535999999999
-0.9430000 -0.0016645947000000002
-0.9420000 -0.0017466586
-0.9410000 -0.0018203561999999998
-0.9400000 -0.0018849609
-0.9390000 -0.0019399202
-0.9380000 -0.0019848645
-0.9370000 -0.0020196112000000002
-0.9360000 -0.0020441666000000002
-0.9350000 -0.0020587227
-0.9340000 -0.0020636515
-0.9330000 -0.002059496
-0.9320000 -0.0020469581
-0.9310000 -0.002026883
-0.9300000 -0.0020002426
-0.9290000 -0.0019681163
-0.9280000 -0.0019316700000000001
-0.9270000 -0.0018921341
-0.9260000 -0.001850781
-0.9250000 -0.0018089029
-0.9240000 -0.0017677885000000001
-0.9230000 -0.0017287010999999998
-0.9220000 -0.0016928581
-0.9210000 -0.0016614108999999998
-0.9200000 -0.001635427
-0.9190000 -0.0016158748999999999
-0.9180000 -0.0016036091
-0.9170000 -0.0015993597
-0.9160000 -0.0016037238
-0.9150000 -0.0016171589
-0.9140000 -0.0016399796000000002
-0.9130000 -0.0016723570000000002
-0.9120000 -0.0017143209
-0.9110000 -0.0017657632
-0.9100000 -0.0018264453
-0.9090000 -0.0018960061000000002
-0.9080000 -0.0019739733
-0.9070000 -0.0020597745
-0.9060000 -0.0021527507
-0.9050000 -0.002252171
-0.9040000 -0.0023572467
-0.9030000 -0.0024671464
-0.9020000 -0.002581011
-0.9010000 -0.0026979682
-0.9000000 -0.0028171466999999998
-0.8990000 -0.0029376894
-0.8980000 -0.0030587653000000003
-0.8970000 -0.0031795807
-0.8960000 -0.0032993896
-0.8950000 -0.0034175016
-0.8940000 -0.0035332900999999997
-0.8930000 -0.0036461985000000004
-0.8920000 -0.0037557445
-0.8910000 -0.0038615249999999998
-0.8900000 -0.0039632185
-0.8890000 -0.0040605868
-0.8880000 -0.0041534764
-0.8870000 -0.0042418189
-0.8860000 -0.0043256295999999994
-0.8850000 -0.0044050073
-0.8840000 -0.0044801309
-0.8830000 -0.004551257
-0.8820000 -0.0046187164
-0.8810000 -0.0046829089
-0.8800000 -0.0047442983
-0.8790000 -0.0048034068
-0.8780000 -0.0048608057
-0.8770000 -0.0049171103
-0.8760000 -0.0049729693
-0.8750000 -0.005029056
-0.8740000 -0.0050860577
-0.8730000 -0.005144665600000001
-0.8720000 -0.0052055635
-0.8710000 -0.0052694173
-0.8700000 -0.0053368629
-0.8690000 -0.0054084972
-0.8680000 -0.0054848661
-0.8670000 -0.0055664565
-0.8660000 -0.0056536875
-0.8650000 -0.005746904200000001
-0.8640000 -0.0058463709
-0.8630000 -0.0059522692000000006
-0.8620000 -0.0060646944
-0.8610000 -0.006183656700000001
-0.8600000 -0.0063090818000000005
-0.8590000 -0.0064408159
-0.8580000 -0.0065786306
-0.8570000 -0.0067222296
-0.8560000 -0.0068712572
-0.8550000 -0.0070253089
-0.8540000 -0.0071839428999999995
-0.8530000 -0.0073466908
-0.8520000 -0.0075130687
-0.8510000 -0.007682592700000001
-0.8500000 -0.007854789099999999
-0.8490000 -0.0080292077
-0.8480000 -0.0082054321
-0.8470000 -0.0083830921
-0.8460000 -0.0085618711
-0.8450000 -0.0087415159
-0.8440000 -0.008921843300000001
-0.8430000 -0.0091027439
-0.8420000 -0.009284187400000001
-0.8410000 -0.0094662209
-0.8400000 -0.0096489712
-0.8390000 -0.0098326389
-0.8380000 -0.010017496
-0.8370000 -0.010203877
-0.8360000 -0.010392175
-0.8350000 -0.010582824
-0.8340000 -0.010776295
-0.8330000 -0.01097308
-0.8320000 -0.011173679
-0.8310000 -0.011378586
-0.8300000 -0.011588277
-0.8290000 -0.011803194999999999
-0.8280000 -0.012023737000000001
-0.8270000 -0.012250245
-0.8260000 -0.012482992
-0.8250000 -0.012722179
-0.8240000 -0.012967925
-0.8230000 -0.013220260999999999
-0.8220000 -0.013479136
-0.8210000 -0.013744415
-0.8200000 -0.014015878
-0.8190000 -0.014293235999999999
-0.8180000 -0.014576134
-0.8170000 -0.014864163
-0.8160000 -0.015156875
-0.8150000 -0.015453795
-0.8140000 -0.015754442
-0.8130000 -0.016058337
-0.8120000 -0.016365027
-0.8110000 -0.016674098000000002
-0.8100000 -0.01698519
-0.8090000 -0.01729801
-0.8080000 -0.017612343
-0.8070000 -0.017928067000000002
-0.8060000 -0.018245155
-0.8050000 -0.018563680000000003
-0.8040000 -0.018883822
-0.8030000 -0.019205864
-0.8020000 -0.019530185000000002
-0.8010000 -0.019857261
-0.8000000 -0.020187654
-0.7990000 -0.020521997
-0.7980000 -0.020860988
-0.7970000 -0.021205372
-0.7960000 -0.021555925
-0.7950000 -0.021913441
-0.7940000 -0.022278712
-0.7930000 -0.022652511
-0.7920000 -0.02303558
-0.7910000 -0.023428611
-0.7900000 -0.023832232000000002
-0.7890000 -0.024246995
-0.7880000 -0.024673366
-0.7870000 -0.025111713
-0.7860000 -0.025562302
-0.7850000 -0.026025288
-0.7840000 -0.026500720000000002
-0.7830000 -0.026988535
-0.7820000 -0.027488565
-0.7810000 -0.028000542
-0.7800000 -0.0285241
-0.7790000 -0.029058792
-0.7780000 -0.029604102
-0.7770000 -0.030159453000000003
-0.7760000 -0.030724227
-0.7750000 -0.031297776
-0.7740000 -0.031879450999999996
-0.7730000 -0.032468603
-0.7720000 -0.033064611
-0.7710000 -0.033666894999999995
-0.7700000 -0.034274932
-0.7690000 -0.034888272
-0.7680000 -0.035506548
-0.7670000 -0.036129483000000004
-0.7660000 -0.036756913
-0.7650000 -0.037388770999999994
-0.7640000 -0.038025112
-0.7630000 -0.038666097999999996
-0.7620000 -0.039312002
-0.7610000 -0.039963206
-0.7600000 -0.040620193
-0.7590000 -0.041283535999999996
-0.7580000 -0.04195389
-0.7570000 -0.042631984
-0.7560000 -0.043318598
-0.7550000 -0.044014564
-0.7540000 -0.044720733
-0.7530000 -0.045437983
-0.7520000 -0.046167182
-0.7510000 -0.046909199
-0.7500000 -0.047664874
-0.7490000 -0.048435011
-0.7480000 -0.04922036900000001
-0.7470000 -0.050021656
-0.7460000 -0.050839508000000005
-0.7450000 -0.051674508999999993
-0.7440000 -0.052527158
-0.7430000 -0.05339788
-0.7420000 -0.054287026
-0.7410000 -0.055194866999999995
-0.7400000 -0.056121586
-0.7390000 -0.05706730300000001
-0.7380000 -0.058032047999999996
-0.7370000 -0.059015793
-0.7360000 -0.060018431
-0.7350000 -0.061039801000000005
-0.7340000 -0.062079675
-0.7330000 -0.063137786
-0.7320000 -0.06421381300000001
-0.7310000 -0.065307406
-0.7300000 -0.066418177
-0.7290000 -0.06754573
-0.7280000 -0.068689644
-0.7270000 -0.069849502
-0.7260000 -0.07102488900000001
-0.7250000 -0.072215404
-0.7240000 -0.073420681
-0.7230000 -0.074640376
-0.7220000 -0.07587418700000001
-0.7210000 -0.07712186800000001
-0.7200000 -0.078383228
-0.7190000 -0.079658139
-0.7180000 -0.080946553
-0.7170000 -0.08224849000000001
-0.7160000 -0.083564065
-0.7150000 -0.084893475
-0.7140000 -0.086237013
-0.7130000 -0.087595056
-0.7120000 -0.08896807600000001
-0.7110000 -0.090356648
-0.7100000 -0.091761432
-0.7090000 -0.093183172
-0.7080000 -0.0946227
-0.7070000 -0.09608093
-0.7060000 -0.09755883400000001
-0.7050000 -0.09905744799999999
-0.7040000 -0.10057787
-0.7030000 -0.10212120999999999
-0.7020000 -0.10368860999999999
-0.7010000 -0.10528123999999998
-0.7000000 -0.10690026000000001
-0.6990000 -0.10854678
-0.6980000 -0.1102219
-0.6970000 -0.11192666000000001
-0.6960000 -0.11366203
-0.6950000 -0.1154289
-0.6940000 -0.11722805000000001
-0.6930000 -0.11906016999999999
-0.6920000 -0.12092581
-0.6910000 -0.12282538
-0.6900000 -0.12475917
-0.6890000 -0.12672732
-0.6880000 -0.12872983
-0.6870000 -0.13076654999999998
-0.6860000 -0.1328372
-0.6850000 -0.13494139
-0.6840000 -0.13707858
-0.6830000 -0.13924813
-0.6820000 -0.14144934
-0.6810000 -0.14368144
-0.6800000 -0.1459436
-0.6790000 -0.14823498000000002
-0.6780000 -0.15055476
-0.6770000 -0.15290211
-0.6760000 -0.15527627000000002
-0.6750000 -0.15767658
-0.6740000 -0.16010245
-0.6730000 -0.16255345000000002
-0.6720000 -0.16502925
-0.6710000 -0.16752972
-0.6700000 -0.17005485
-0.6690000 -0.17260486
-0.6680000 -0.17518015
-0.6670000 -0.17778127999999999
-0.6660000 -0.18040905999999998
-0.6650000 -0.18306441
-0.6640000 -0.18574848
-0.6630000 -0.18846256
-0.6620000 -0.19120809
-0.6610000 -0.19398663
-0.6600000 -0.19679985
-0.6590000 -0.19964948
-0.6580000 -0.2025373
-0.6570000 -0.20546514999999999
-0.6560000 -0.20843480999999997
-0.6550000 -0.21144806
-0.6540000 -0.21450659000000002
-0.6530000 -0.21761203999999998
-0.6520000 -0.2207659
-0.6510000 -0.22396953
-0.6500000 -0.22722417
-0.6490000 -0.23053086
-0.6480000 -0.23389047
-0.6470000 -0.23730367
-0.6460000 -0.24077098
-0.6450000 -0.24429266
-0.6440000 -0.24786885
-0.6430000 -0.25149947
-0.6420000 -0.25518431999999996
-0.6410000 -0.25892304
-0.6400000 -0.26271513
-0.6390000 -0.26656
-0.6380000 -0.27045697999999996
-0.6370000 -0.27440537
-0.6360000 -0.27840442
-0.6350000 -0.28245342
-0.6340000 -0.28655166
-0.6330000 -0.29069849
-0.6320000 -0.29489337000000004
-0.6310000 -0.29913585000000004
-0.6300000 -0.30342558999999997
-0.6290000 -0.30776241000000004
-0.6280000 -0.31214627
-0.6270000 -0.31657729
-0.6260000 -0.32105575999999997
-0.6250000 -0.32558213
-0.6240000 -0.33015704
-0.6230000 -0.33478127
-0.6220000 -0.33945574
-0.6210000 -0.34418153
-0.6200000 -0.34895982000000003
-0.6190000 -0.35379191
-0.6180000 -0.35867919
-0.6170000 -0.36362309000000004
-0.6160000 -0.36862514
-0.6150000 -0.37368683
-0.6140000 -0.37880970999999997
-0.6130000 -0.38399526
-0.6120000 -0.38924499
-0.6110000 -0.39456035000000006
-0.6100000 -0.3999427
-0.6090000 -0.40539330999999995
-0.6080000 -0.41091343999999996
-0.6070000 -0.41650422
-0.6060000 -0.42216661
-0.6050000 -0.42790161
-0.6040000 -0.43370998
-0.6030000 -0.43959254000000003
-0.6020000 -0.44554989
-0.6010000 -0.45158257999999996
-0.6000000 -0.45769108000000003
-0.5990000 -0.46387579999999995
-0.5980000 -0.47013713
-0.5970000 -0.47647534
-0.5960000 -0.48289071
-0.5950000 -0.48938347000000004
-0.5940000 -0.49595385999999997
-0.5930000 -0.5026021
-0.5920000 -0.5093284
-0.5910000 -0.51613301
-0.5900000 -0.5230161799999999
-0.5890000 -0.52997819
-0.5880000 -0.53701941
-0.5870000 -0.54414012
-0.5860000 -0.55134078
-0.5850000 -0.55862181
-0.5840000 -0.56598368
-0.5830000 -0.57342695
-0.5820000 -0.58095222
-0.5810000 -0.5885601
-0.5800000 -0.59625125
-0.5790000 -0.6040263899999999
-0.5780000 -0.6118862899999999
-0.5770000 -0.61983177
-0.5760000 -0.62786369
-0.5750000 -0.63598291
-0.5740000 -0.64419042
-0.5730000 -0.65248716
-0.5720000 -0.66087409
-0.5710000 -0.6693522900000001
-0.5700000 -0.67792279
-0.5690000 -0.6865866899999999
-0.5680000 -0.69534513
-0.5670000 -0.70419922
-0.5660000 -0.71315011
-0.5650000 -0.72219898
-0.5640000 -0.73134704
-0.5630000 -0.74059544
-0.5620000 -0.74994536
-0.5610000 -0.75939796
-0.5600000 -0.7689544
-0.5590000 -0.7786158
-0.5580000 -0.78838328
-0.5570000 -0.7982578100000001
-0.5560000 -0.80824047
-0.5550000 -0.81833219
-0.5540000 -0.8285338999999999
-0.5530000 -0.83884643
-0.5520000 -0.84927054
-0.5510000 -0.8598068699999999
-0.5500000 -0.87045617
-0.5490000 -0.88121891
-0.5480000 -0.8920956400000001
-0.5470000 -0.90308683
-0.5460000 -0.91419276
-0.5450000 -0.9254138000000001
-0.5440000 -0.93675023
-0.5430000 -0.94820242
-0.5420000 -0.9597704699999999
-0.5410000 -0.97145475
-0.5400000 -0.98325545
-0.5390000 -0.99517293
-0.5380000 -1.0072075999999999
-0.5370000 -1.0193598
-0.5360000 -1.0316302
-0.5350000 -1.0440193
-0.5340000 -1.0565279
-0.5330000 -1.0691567000000002
-0.5320000 -1.0819067999999998
-0.5310000 -1.0947792
-0.5300000 -1.1077751
-0.5290000 -1.1208961
-0.5280000 -1.1341434
-0.5270000 -1.1475187
-0.5260000 -1.1610237
-0.5250000 -1.1746601
-0.5240000 -1.1884298999999998
-0.5230000 -1.2023348
-0.5220000 -1.2163769
-0.5210000 -1.230558
-0.5200000 -1.2448801
-0.5190000 -1.2593448999999999
-0.5180000 -1.2739544
-0.5170000 -1.2887101
-0.5160000 -1.3036136
-0.5150000 -1.3186662
-0.5140000 -1.3338695
-0.5130000 -1.3492244
-0.5120000 -1.3647319999999998
-0.5110000 -1.3803929
-0.5100000 -1.3962078
-0.5090000 -1.4121771
-0.5080000 -1.428301
-0.5070000 -1.4445796
-0.5060000 -1.4610128
-0.5050000 -1.4776005
-0.5040000 -1.4943425
-0.5030000 -1.5112383
-0.5020000 -1.5282877
-0.5010000 -1.5454901
-0.5000000 -1.5628453
-0.4990000 -1.5803529
-0.4980000 -1.5980123999999998
-0.4970000 -1.6158240000000001
-0.4960000 -1.6337872999999998
-0.4950000 -1.6519027
-0.4940000 -1.6701701999999998
-0.4930000 -1.6885904999999999
-0.4920000 -1.707164
-0.4910000 -1.7258916
-0.4900000 -1.7447744
-0.4890000 -1.7638135999999998
-0.4880000 -1.7830104999999998
-0.4870000 -1.8023669999999998
-0.4860000 -1.8218845000000001
-0.4850000 -1.841565
-0.4840000 -1.8614104
-0.4830000 -1.8814227
-0.4820000 -1.901604
-0.4810000 -1.9219566000000001
-0.4800000 -1.9424826
-0.4790000 -1.9631838
-0.4780000 -1.9840626000000001
-0.4770000 -2.0051207
-0.4760000 -2.0263599
-0.4750000 -2.0477817999999997
-0.4740000 -2.0693881000000003
-0.4730000 -2.0911802
-0.4720000 -2.113159
-0.4710000 -2.1353258
-0.4700000 -2.1576811
-0.4690000 -2.1802256
-0.4680000 -2.2029599
-0.4670000 -2.2258842000000003
-0.4660000 -2.2489987
-0.4650000 -2.2723033999999998
-0.4640000 -2.2957981999999997
-0.4630000 -2.3194831
-0.4620000 -2.3433577
-0.4610000 -2.367422
-0.4600000 -2.3916755000000003
-0.4590000 -2.4161179
-0.4580000 -2.4407491
-0.4570000 -2.4655689
-0.4560000 -2.4905771
-0.4550000 -2.5157738
-0.4540000 -2.5411591000000002
-0.4530000 -2.5667328
-0.4520000 -2.5924955
-0.4510000 -2.6184473
-0.4500000 -2.644589
-0.4490000 -2.6709208
-0.4480000 -2.6974438
-0.4470000 -2.7241584
-0.4460000 -2.7510656
-0.4450000 -2.7781662
-0.4440000 -2.8054612
-0.4430000 -2.8329516
-0.4420000 -2.8606385000000003
-0.4410000 -2.8885229
-0.4400000 -2.9166058
-0.4390000 -2.9448884
-0.4380000 -2.9733716
-0.4370000 -3.0020563
-0.4360000 -3.0309437000000004
-0.4350000 -3.0600345
-0.4340000 -3.0893296
-0.4330000 -3.1188298
-0.4320000 -3.1485359999999996
-0.4310000 -3.1784486000000003
-0.4300000 -3.2085682999999996
-0.4290000 -3.2388955
-0.4280000 -3.2694309999999995
-0.4270000 -3.3001751
-0.4260000 -3.3311281
-0.4250000 -3.3622906
-0.4240000 -3.3936623
-0.4230000 -3.4252439000000003
-0.4220000 -3.4570350999999997
-0.4210000 -3.4890365
-0.4200000 -3.521248
-0.4190000 -3.5536692000000003
-0.4180000 -3.5863005
-0.4170000 -3.6191419000000002
-0.4160000 -3.652193
-0.4150000 -3.6854535
-0.4140000 -3.7189234
-0.4130000 -3.7526026
-0.4120000 -3.7864904999999998
-0.4110000 -3.8205869000000003
-0.4100000 -3.8548917
-0.4090000 -3.8894046
-0.4080000 -3.9241247
-0.4070000 -3.9590519
-0.4060000 -3.9941859
-0.4050000 -4.029526199999999
-0.4040000 -4.065072499999999
-0.4030000 -4.1008241000000005
-0.4020000 -4.136781
-0.4010000 -4.1729427999999995
-0.4000000 -4.2093091
-0.3990000 -4.2458795
-0.3980000 -4.2826541
-0.3970000 -4.3196328
-0.3960000 -4.3568157
-0.3950000 -4.3942023
-0.3940000 -4.4317931
-0.3930000 -4.4695884
-0.3920000 -4.5075882
-0.3910000 -4.5457926
-0.3900000 -4.5842022
-0.3890000 -4.6228174
-0.3880000 -4.6616383
-0.3870000 -4.7006655
-0.3860000 -4.7398996
-0.3850000 -4.779340299999999
-0.3840000 -4.818988200000001
-0.3830000 -4.8588432
-0.3820000 -4.898905399999999
-0.3810000 -4.939175
-0.3800000 -4.9796514
-0.3790000 -5.0203346
-0.3780000 -5.061223699999999
-0.3770000 -5.1023185
-0.3760000 -5.1436177999999995
-0.3750000 -5.1851202
-0.3740000 -5.2268248
-0.3730000 -5.2687302
-0.3720000 -5.3108346
-0.3710000 -5.3531363999999995
-0.3700000 -5.3956334
-0.3690000 -5.4383237
-0.3680000 -5.4812051
-0.3670000 -5.5242755
-0.3660000 -5.5675324
-0.3650000 -5.6109738
-0.3640000 -5.6545969000000005
-0.3630000 -5.6983996
-0.3620000 -5.7423797
-0.3610000 -5.7865348
-0.3600000 -5.8308631
-0.3590000 -5.8753625
-0.3580000 -5.9200313
-0.3570000 -5.9648681
-0.3560000 -6.0098715
-0.3550000 -6.0550399
-0.3540000 -6.1003726
-0.3530000 -6.1458685
-0.3520000 -6.191526700000001
-0.3510000 -6.2373471
-0.3500000 -6.2833293999999995
-0.3490000 -6.3294731
-0.3480000 -6.3757777
-0.3470000 -6.422244000000001
-0.3460000 -6.4688704999999995
-0.3450000 -6.515657900000001
-0.3440000 -6.5626062
-0.3430000 -6.609714799999999
-0.3420000 -6.656983499999999
-0.3410000 -6.7044109
-0.3400000 -6.751997
-0.3390000 -6.799741099999999
-0.3380000 -6.8476424
-0.3370000 -6.895698599999999
-0.3360000 -6.943909099999999
-0.3350000 -6.9922708
-0.3340000 -7.040782299999999
-0.3330000 -7.089441300000001
-0.3320000 -7.1382448
-0.3310000 -7.1871906999999995
-0.3300000 -7.2362751
-0.3290000 -7.2854944
-0.3280000 -7.334846300000001
-0.3270000 -7.384326300000001
-0.3260000 -7.433930800000001
-0.3250000 -7.483656
-0.3240000 -7.533498099999999
-0.3230000 -7.583453499999999
-0.3220000 -7.6335177000000005
-0.3210000 -7.6836877
-0.3200000 -7.733959
-0.3190000 -7.784328599999999
-0.3180000 -7.8347921000000005
-0.3170000 -7.8853466
-0.3160000 -7.935988200000001
-0.3150000 -7.986713900000001
-0.3140000 -8.0375209
-0.3130000 -8.088406200000001
-0.3120000 -8.1393667
-0.3110000 -8.190399399999999
-0.3100000 -8.241502200000001
-0.3090000 -8.292672
-0.3080000 -8.3439067
-0.3070000 -8.3952039
-0.3060000 -8.4465608
-0.3050000 -8.497975
-0.3040000 -8.5494444
-0.3030000 -8.6009659
-0.3020000 -8.6525381
-0.3010000 -8.7041579
-0.3000000 -8.7558225
-0.2990000 -8.8075303
-0.2980000 -8.8592775
-0.2970000 -8.911062
-0.2960000 -8.9628808
-0.2950000 -9.0147302
-0.2940000 -9.0666078
-0.2930000 -9.11851
-0.2920000 -9.170433899999999
-0.2910000 -9.222375600000001
-0.2900000 -9.2743315
-0.2890000 -9.326297799999999
-0.2880000 -9.378270800000001
-0.2870000 -9.4302468
-0.2860000 -9.4822213
-0.2850000 -9.5341906
-0.2840000 -9.5861502
-0.2830000 -9.6380956
-0.2820000 -9.690022500000001
-0.2810000 -9.741926900000001
-0.2800000 -9.793803800000001
-0.2790000 -9.8456487
-0.2780000 -9.8974563
-0.2770000 -9.949222200000001
-0.2760000 -10.00094
-0.2750000 -10.05261
-0.2740000 -10.10422
-0.2730000 -10.15577
-0.2720000 -10.20726
-0.2710000 -10.25867
-0.2700000 -10.31001
-0.2690000 -10.361270000000001
-0.2680000 -10.41243
-0.2670000 -10.46351
-0.2660000 -10.51449
-0.2650000 -10.56537
-0.2640000 -10.61614
-0.2630000 -10.6668
-0.2620000 -10.71734
-0.2610000 -10.767759999999999
-0.2600000 -10.81805
-0.2590000 -10.868210000000001
-0.2580000 -10.91823
-0.2570000 -10.968110000000001
-0.2560000 -11.01784
-0.2550000 -11.06742
-0.2540000 -11.11684
-0.2530000 -11.1661
-0.2520000 -11.21519
-0.2510000 -11.264109999999999
-0.2500000 -11.312850000000001
-0.2490000 -11.36141
-0.2480000 -11.40978
-0.2470000 -11.45796
-0.2460000 -11.50595
-0.2450000 -11.55373
-0.2440000 -11.60131
-0.2430000 -11.64868
-0.2420000 -11.69583
-0.2410000 -11.742750000000001
-0.2400000 -11.78945
-0.2390000 -11.83592
-0.2380000 -11.88215
-0.2370000 -11.928139999999999
-0.2360000 -11.97387
-0.2350000 -12.01935
-0.2340000 -12.06456
-0.2330000 -12.10951
-0.2320000 -12.15418
-0.2310000 -12.19856
-0.2300000 -12.242659999999999
-0.2290000 -12.28646
-0.2280000 -12.32996
-0.2270000 -12.373149999999999
-0.2260000 -12.41603
-0.2250000 -12.45858
-0.2240000 -12.500800000000002
-0.2230000 -12.54268
-0.2220000 -12.584219999999998
-0.2210000 -12.62541
-0.2200000 -12.66624
-0.2190000 -12.70671
-0.2180000 -12.74681
-0.2170000 -12.786529999999999
-0.2160000 -12.82587
-0.2150000 -12.86483
-0.2140000 -12.90338
-0.2130000 -12.941540000000002
-0.2120000 -12.979289999999999
-0.2110000 -13.016620000000001
-0.2100000 -13.05354
-0.2090000 -13.09004
-0.2080000 -13.1261
-0.2070000 -13.161729999999999
-0.2060000 -13.19691
-0.2050000 -13.23165
-0.2040000 -13.26593
-0.2030000 -13.29975
-0.2020000 -13.333110000000001
-0.2010000 -13.36599
-0.2000000 -13.39839
-0.1990000 -13.43031
-0.1980000 -13.46173
-0.1970000 -13.492650000000001
-0.1960000 -13.52307
-0.1950000 -13.55297
-0.1940000 -13.582350000000002
-0.1930000 -13.61119
-0.1920000 -13.63951
-0.1910000 -13.66727
-0.1900000 -13.69449
-0.1890000 -13.721140000000002
-0.1880000 -13.747229999999998
-0.1870000 -13.77274
-0.1860000 -13.79767
-0.1850000 -13.82201
-0.1840000 -13.84575
-0.1830000 -13.86888
-0.1820000 -13.8914
-0.1810000 -13.913300000000001
-0.1800000 -13.934569999999999
-0.1790000 -13.955210000000001
-0.1780000 -13.975209999999999
-0.1770000 -13.99456
-0.1760000 -14.01325
-0.1750000 -14.031279999999999
-0.1740000 -14.04864
-0.1730000 -14.065330000000001
-0.1720000 -14.08134
-0.1710000 -14.09666
-0.1700000 -14.111290000000002
-0.1690000 -14.125219999999999
-0.1680000 -14.13844
-0.1670000 -14.150950000000002
-0.1660000 -14.162749999999999
-0.1650000 -14.173810000000001
-0.1640000 -14.18415
-0.1630000 -14.19375
-0.1620000 -14.202609999999998
-0.1610000 -14.210719999999998
-0.1600000 -14.218069999999999
-0.1590000 -14.22465
-0.1580000 -14.23047
-0.1570000 -14.235500000000002
-0.1560000 -14.23975
-0.1550000 -14.243210000000001
-0.1540000 -14.24587
-0.1530000 -14.24772
-0.1520000 -14.248759999999999
-0.1510000 -14.24898
-0.1500000 -14.248359999999998
-0.1490000 -14.24692
-0.1480000 -14.24462
-0.1470000 -14.241480000000001
-0.1460000 -14.23748
-0.1450000 -14.232610000000001
-0.1440000 -14.22687
-0.1430000 -14.220260000000001
-0.1420000 -14.21275
-0.1410000 -14.204349999999998
-0.1400000 -14.19505
-0.1390000 -14.184849999999999
-0.1380000 -14.17373
-0.1370000 -14.1617
-0.1360000 -14.14873
-0.1350000 -14.13484
-0.1340000 -14.120009999999999
-0.1330000 -14.104230000000001
-0.1320000 -14.08751
-0.1310000 -14.06982
-0.1300000 -14.051179999999999
-0.1290000 -14.031569999999999
-0.1280000 -14.010990000000001
-0.1270000 -13.98943
-0.1260000 -13.966880000000002
-0.1250000 -13.943349999999999
-0.1240000 -13.918820000000002
-0.1230000 -13.89329
-0.1220000 -13.86675
-0.1210000 -13.839199999999998
-0.1200000 -13.81064
-0.1190000 -13.78105
-0.1180000 -13.75044
-0.1170000 -13.7188
-0.1160000 -13.686110000000001
-0.1150000 -13.65238
-0.1140000 -13.617609999999999
-0.1130000 -13.581779999999998
-0.1120000 -13.544880000000001
-0.1110000 -13.50693
-0.1100000 -13.4679
-0.1090000 -13.427800000000001
-0.1080000 -13.386619999999999
-0.1070000 -13.344349999999999
-0.1060000 -13.300989999999999
-0.1050000 -13.25653
-0.1040000 -13.21098
-0.1030000 -13.16431
-0.1020000 -13.116539999999999
-0.1010000 -13.067639999999999
-0.1000000 -13.017629999999999
-9.8999999E-02 -12.966479999999999
-9.7999997E-02 -12.91421
-9.7000003E-02 -12.8608
-9.6000001E-02 -12.806239999999999
-9.4999999E-02 -12.750539999999999
-9.3999997E-02 -12.693689999999998
-9.3000002E-02 -12.635679999999999
-9.2000000E-02 -12.576509999999999
-9.0999998E-02 -12.516179999999999
-9.0000004E-02 -12.45468
-8.9000002E-02 -12.39201
-8.8000000E-02 -12.32816
-8.6999997E-02 -12.26313
-8.6000003E-02 -12.19692
-8.5000001E-02 -12.129529999999999
-8.3999999E-02 -12.06094
-8.2999997E-02 -11.99117
-8.2000002E-02 -11.9202
-8.1000000E-02 -11.84803
-7.9999998E-02 -11.77466
-7.9000004E-02 -11.700090000000001
-7.8000002E-02 -11.62431
-7.7000000E-02 -11.54734
-7.5999998E-02 -11.46915
-7.5000003E-02 -11.38975
-7.4000001E-02 -11.30914
-7.2999999E-02 -11.22732
-7.1999997E-02 -11.14429
-7.1000002E-02 -11.06004
-7.0000000E-02 -10.97457
-6.8999998E-02 -10.88788
-6.8000004E-02 -10.79997
-6.7000002E-02 -10.710840000000001
-6.6000000E-02 -10.62049
-6.4999998E-02 -10.52891
-6.4000003E-02 -10.4361
-6.3000001E-02 -10.34206
-6.1999999E-02 -10.24679
-6.1000001E-02 -10.15029
-5.9999999E-02 -10.052560000000001
-5.9000000E-02 -9.9535897
-5.7999998E-02 -9.8533817
-5.7000000E-02 -9.7519338
-5.6000002E-02 -9.649244699999999
-5.5000000E-02 -9.5453128
-5.4000001E-02 -9.4401367
-5.2999999E-02 -9.3337148
-5.2000001E-02 -9.2260458
-5.0999999E-02 -9.1171287
-5.0000001E-02 -9.0069629
-4.8999999E-02 -8.8955469
-4.8000000E-02 -8.7828808
-4.6999998E-02 -8.6689636
-4.6000000E-02 -8.5537963
-4.5000002E-02 -8.437377999999999
-4.4000000E-02 -8.3197095
-4.3000001E-02 -8.2007922
-4.1999999E-02 -8.0806263
-4.1000001E-02 -7.9592130999999995
-3.9999999E-02 -7.836554199999999
-3.9000001E-02 -7.712651800000001
-3.7999999E-02 -7.5875081
-3.7000000E-02 -7.461124700000001
-3.5999998E-02 -7.3335044
-3.5000000E-02 -7.2046496
-3.4000002E-02 -7.074564
-3.3000000E-02 -6.9432497
-3.2000002E-02 -6.8107106
-3.0999999E-02 -6.6769495999999995
-2.9999999E-02 -6.5419696
-2.8999999E-02 -6.4057745
-2.8000001E-02 -6.2683679
-2.7000001E-02 -6.129753200000001
-2.6000001E-02 -5.9899338
-2.5000000E-02 -5.8489132999999995
-2.4000000E-02 -5.7066955
-2.3000000E-02 -5.5632833
-2.2000000E-02 -5.418681
-2.1000000E-02 -5.2728914
-2.0000000E-02 -5.1259182
-1.8999999E-02 -4.9777646
-1.7999999E-02 -4.8284341
-1.7000001E-02 -4.6779305
-1.6000001E-02 -4.5262568000000005
-1.5000000E-02 -4.3734167
-1.4000000E-02 -4.2194132
-1.3000000E-02 -4.064250400000001
-1.2000000E-02 -3.9079316000000004
-1.1000000E-02 -3.7504606000000003
-9.9999998E-03 -3.5918415
-8.9999996E-03 -3.4320779000000003
-8.0000004E-03 -3.2711741
-7.0000002E-03 -3.1091345
-6.0000001E-03 -2.9459638999999997
-4.9999999E-03 -2.7816666
-4.0000002E-03 -2.6162479
-3.0000000E-03 -2.4497128999999997
-2.0000001E-03 -2.2820672
-1.0000000E-03 -2.1133164
0.0000000E+00 -1.9434664000000001
1.0000000E-03 -1.7725237
2.0000001E-03 -1.6004948
3.0000000E-03 -1.4273864
4.0000002E-03 -1.2532056
4.9999999E-03 -1.0779596
6.0000001E-03 -0.90165576
7.0000002E-03 -0.72430172
8.0000004E-03 -0.54590539
8.9999996E-03 -0.36647478
9.9999998E-03 -0.1860181
1.1000000E-02 -0.0045437468
1.2000000E-02 0.17793976
1.3000000E-02 0.36142382
1.4000000E-02 0.5458997099999999
1.5000000E-02 0.7313586799999999
1.6000001E-02 0.91779176
1.7000001E-02 1.10519
1.7999999E-02 1.2935444
1.8999999E-02 1.4828459999999999
2.0000000E-02 1.6730855999999998
2.1000000E-02 1.8642543
2.2000000E-02 2.0563427
2.3000000E-02 2.2493415999999997
2.4000000E-02 2.4432417
2.5000000E-02 2.6380334
2.6000001E-02 2.8337074
2.7000001E-02 3.0302541
2.8000001E-02 3.2276638
2.8999999E-02 3.4259267
2.9999999E-02 3.6250330999999996
3.0999999E-02 3.8249726999999996
3.2000002E-02 4.0257361
3.3000000E-02 4.2273127
3.4000002E-02 4.4296924
3.5000000E-02 4.6328645
3.5999998E-02 4.8368189
3.7000000E-02 5.0415449
3.7999999E-02 5.247031499999999
3.9000001E-02 5.4532677000000005
3.9999999E-02 5.6602426
4.1000001E-02 5.867944700000001
4.1999999E-02 6.0763627
4.3000001E-02 6.2854856
4.4000000E-02 6.4953007
4.5000002E-02 6.7057967
4.6000000E-02 6.916961100000001
4.6999998E-02 7.1287826
4.8000000E-02 7.3412478000000005
4.8999999E-02 7.5543448
5.0000001E-02 7.7680603
5.0999999E-02 7.9823814
5.2000001E-02 8.1972957
5.2999999E-02 8.412790300000001
5.4000001E-02 8.6288512
5.5000000E-02 8.8454649
5.6000002E-02 9.062617300000001
5.7000000E-02 9.2802957
5.7999998E-02 9.4984852
5.9000000E-02 9.7171724
5.9999999E-02 9.9363431
6.1000001E-02 10.155980000000001
6.1999999E-02 10.37608
6.3000001E-02 10.59661
6.4000003E-02 10.81757
6.4999998E-02 11.03895
6.6000000E-02 11.260720000000001
6.7000002E-02 11.48287
6.8000004E-02 11.70539
6.8999998E-02 11.92826
7.0000000E-02 12.15147
7.1000002E-02 12.37501
7.1999997E-02 12.59885
7.2999999E-02 12.822980000000001
7.4000001E-02 13.047400000000001
7.5000003E-02 13.27207
7.5999998E-02 13.497
7.7000000E-02 13.72216
7.8000002E-02 13.94753
7.9000004E-02 14.17311
7.9999998E-02 14.39888
8.1000000E-02 14.62482
8.2000002E-02 14.85092
8.2999997E-02 15.07715
8.3999999E-02 15.303510000000001
8.5000001E-02 15.52999
8.6000003E-02 15.756549999999999
8.6999997E-02 15.9832
8.8000000E-02 16.209899999999998
8.9000002E-02 16.43665
9.0000004E-02 16.66343
9.0999998E-02 16.89022
9.2000000E-02 17.116999999999997
9.3000002E-02 17.34376
9.3999997E-02 17.57048
9.4999999E-02 17.79714
9.6000001E-02 18.023719999999997
9.7000003E-02 18.25022
9.7999997E-02 18.4766
9.8999999E-02 18.702849999999998
0.1000000 18.92896
0.1010000 19.1549
0.1020000 19.38066
0.1030000 19.606209999999997
0.1040000 19.83155
0.1050000 20.05664
0.1060000 20.28148
0.1070000 20.506050000000002
0.1080000 20.73032
0.1090000 20.95428
0.1100000 21.17791
0.1110000 21.40119
0.1120000 21.624109999999998
0.1130000 21.84665
0.1140000 22.06879
0.1150000 22.29051
0.1160000 22.51179
0.1170000 22.73262
0.1180000 22.95298
0.1190000 23.17286
0.1200000 23.39223
0.1210000 23.61108
0.1220000 23.82939
0.1230000 24.04714
0.1240000 24.26432
0.1250000 24.4809
0.1260000 24.69688
0.1270000 24.912229999999997
0.1280000 25.126929999999998
0.1290000 25.340970000000002
0.1300000 25.554329999999997
0.1310000 25.76699
0.1320000 25.97893
0.1330000 26.19014
0.1340000 26.40059
0.1350000 26.610270000000003
0.1360000 26.819150000000004
0.1370000 27.027230000000003
0.1380000 27.234469999999998
0.1390000 27.44086
0.1400000 27.646389999999997
0.1410000 27.85102
0.1420000 28.054750000000002
0.1430000 28.25755
0.1440000 28.459410000000002
0.1450000 28.66029
0.1460000 28.860200000000003
0.1470000 29.059089999999998
0.1480000 29.25697
0.1490000 29.4538
0.1500000 29.64956
0.1510000 29.84425
0.1520000 30.03784
0.1530000 30.23031
0.1540000 30.42164
0.1550000 30.61182
0.1560000 30.80083
0.1570000 30.98865
0.1580000 31.17525
0.1590000 31.36064
0.1600000 31.54477
0.1610000 31.72765
0.1620000 31.90925
0.1630000 32.08956
0.1640000 32.268550000000005
0.1650000 32.44621
0.1660000 32.62253
0.1670000 32.79748
0.1680000 32.971050000000005
0.1690000 33.14323
0.1700000 33.31399
0.1710000 33.48332
0.1720000 33.651199999999996
0.1730000 33.81762
0.1740000 33.98256
0.1750000 34.146
0.1760000 34.30793
0.1770000 34.46833
0.1780000 34.62718
0.1790000 34.78446
0.1800000 34.940169999999995
0.1810000 35.09427
0.1820000 35.24677
0.1830000 35.39763
0.1840000 35.54685
0.1850000 35.69441
0.1860000 35.84028
0.1870000 35.98446
0.1880000 36.12693
0.1890000 36.26767
0.1900000 36.40666
0.1910000 36.543890000000005
0.1920000 36.679339999999996
0.1930000 36.813
0.1940000 36.94484
0.1950000 37.07486
0.1960000 37.20304
0.1970000 37.32936
0.1980000 37.4538
0.1990000 37.576359999999994
0.2000000 37.69701
0.2010000 37.81575
0.2020000 37.93255
0.2030000 38.04741
0.2040000 38.1603
0.2050000 38.27122
0.2060000 38.38015
0.2070000 38.48708
0.2080000 38.591989999999996
0.2090000 38.694869999999995
0.2100000 38.79572
0.2110000 38.8945
0.2120000 38.99123
0.2130000 39.08587
0.2140000 39.17843
0.2150000 39.26888
0.2160000 39.35722
0.2170000 39.44343
0.2180000 39.527499999999996
0.2190000 39.60943
0.2200000 39.6892
0.2210000 39.7668
0.2220000 39.84222
0.2230000 39.915440000000004
0.2240000 39.98646
0.2250000 40.05527
0.2260000 40.121849999999995
0.2270000 40.1862
0.2280000 40.2483
0.2290000 40.30815
0.2300000 40.36573
0.2310000 40.42102
0.2320000 40.47404
0.2330000 40.52475
0.2340000 40.573150000000005
0.2350000 40.61924
0.2360000 40.66299
0.2370000 40.70441
0.2380000 40.74349
0.2390000 40.7802
0.2400000 40.81455
0.2410000 40.84652
0.2420000 40.87611
0.2430000 40.9033
0.2440000 40.9281
0.2450000 40.95049
0.2460000 40.97047
0.2470000 40.98802
0.2480000 41.00315
0.2490000 41.01584
0.2500000 41.026089999999996
0.2510000 41.0339
0.2520000 41.03926
0.2530000 41.04215
0.2540000 41.042590000000004
0.2550000 41.04056
0.2560000 41.03606
0.2570000 41.02908
0.2580000 41.01962
0.2590000 41.007690000000004
0.2600000 40.99326
0.2610000 40.976350000000004
0.2620000 40.956939999999996
0.2630000 40.93503
0.2640000 40.91063
0.2650000 40.883720000000004
0.2660000 40.85431
0.2670000 40.82238
0.2680000 40.78795
0.2690000 40.751
0.2700000 40.71153
0.2710000 40.66955
0.2720000 40.62505
0.2730000 40.578019999999995
0.2740000 40.52847
0.2750000 40.47639
0.2760000 40.42178
0.2770000 40.364650000000005
0.2780000 40.304990000000004
0.2790000 40.24279
0.2800000 40.17806
0.2810000 40.110800000000005
0.2820000 40.04101
0.2830000 39.96868
0.2840000 39.893820000000005
0.2850000 39.816430000000004
0.2860000 39.7365
0.2870000 39.654050000000005
0.2880000 39.56906
0.2890000 39.48155
0.2900000 39.39152
0.2910000 39.29896
0.2920000 39.203880000000005
0.2930000 39.10629
0.2940000 39.00618
0.2950000 38.90356
0.2960000 38.79844
0.2970000 38.69081
0.2980000 38.580690000000004
0.2990000 38.46807
0.3000000 38.35297
0.3010000 38.23538
0.3020000 38.11531
0.3030000 37.992779999999996
0.3040000 37.86778
0.3050000 37.74032
0.3060000 37.61041
0.3070000 37.47805
0.3080000 37.34325
0.3090000 37.20602
0.3100000 37.066359999999996
0.3110000 36.924279999999996
0.3120000 36.77979
0.3130000 36.6329
0.3140000 36.48361
0.3150000 36.33193
0.3160000 36.17787
0.3170000 36.02144
0.3180000 35.86264
0.3190000 35.70149
0.3200000 35.537980000000005
0.3210000 35.37214
0.3220000 35.20397
0.3230000 35.03348
0.3240000 34.86068
0.3250000 34.68557
0.3260000 34.50817
0.3270000 34.32849
0.3280000 34.146539999999995
0.3290000 33.96232
0.3300000 33.77585
0.3310000 33.58714
0.3320000 33.3962
0.3330000 33.20304
0.3340000 33.00767
0.3350000 32.8101
0.3360000 32.61035
0.3370000 32.408429999999996
0.3380000 32.20435
0.3390000 31.998130000000003
0.3400000 31.78977
0.3410000 31.57929
0.3420000 31.366709999999998
0.3430000 31.152030000000003
0.3440000 30.93528
0.3450000 30.71646
0.3460000 30.4956
0.3470000 30.272710000000004
0.3480000 30.047800000000002
0.3490000 29.82089
0.3500000 29.592000000000002
0.3510000 29.361130000000003
0.3520000 29.128310000000003
0.3530000 28.89355
0.3540000 28.65687
0.3550000 28.418280000000003
0.3560000 28.177809999999997
0.3570000 27.93546
0.3580000 27.69126
0.3590000 27.44522
0.3600000 27.19736
0.3610000 26.94769
0.3620000 26.69623
0.3630000 26.443
0.3640000 26.18802
0.3650000 25.9313
0.3660000 25.672859999999996
0.3670000 25.41272
0.3680000 25.1509
0.3690000 24.88741
0.3700000 24.62227
0.3710000 24.35549
0.3720000 24.08711
0.3730000 23.81713
0.3740000 23.54558
0.3750000 23.272470000000002
0.3760000 22.99782
0.3770000 22.72166
0.3780000 22.44399
0.3790000 22.16485
0.3800000 21.88424
0.3810000 21.6022
0.3820000 21.31874
0.3830000 21.03388
0.3840000 20.74764
0.3850000 20.46005
0.3860000 20.171120000000002
0.3870000 19.88088
0.3880000 19.58936
0.3890000 19.29656
0.3900000 19.00251
0.3910000 18.70724
0.3920000 18.410770000000003
0.3930000 18.11312
0.3940000 17.81431
0.3950000 17.51437
0.3960000 17.21331
0.3970000 16.911170000000002
0.3980000 16.60796
0.3990000 16.3037
0.4000000 15.99842
0.4010000 15.692139999999998
0.4020000 15.38489
0.4030000 15.076680000000001
0.4040000 14.76754
0.4050000 14.45749
0.4060000 14.14655
0.4070000 13.834750000000001
0.4080000 13.522110000000001
0.4090000 13.208649999999999
0.4100000 12.89439
0.4110000 12.57937
0.4120000 12.26359
0.4130000 11.94708
0.4140000 11.62988
0.4150000 11.31199
0.4160000 10.99344
0.4170000 10.67427
0.4180000 10.35448
0.4190000 10.0341
0.4200000 9.7131662
0.4210000 9.39169
0.4220000 9.069699
0.4230000 8.7472178
0.4240000 8.4242694
0.4250000 8.1008792
0.4260000 7.777071
0.4270000 7.4528687
0.4280000 7.1282974999999995
0.4290000 6.8033814
0.4300000 6.4781457
0.4310000 6.152615
0.4320000 5.8268141
0.4330000 5.500767799999999
0.4340000 5.1745012
0.4350000 4.8480392
0.4360000 4.5214064
0.4370000 4.1946281
0.4380000 3.867729
0.4390000 3.5407342
0.4400000 3.2136690000000003
0.4410000 2.8865576
0.4420000 2.5594251
0.4430000 2.2322964
0.4440000 1.9051961999999998
0.4450000 1.5781492000000001
0.4460000 1.2511802
0.4470000 0.9243138099999999
0.4480000 0.59757465
0.4490000 0.2709874
0.4500000 -0.055423606
0.4510000 -0.38163376
0.4520000 -0.70761871
0.4530000 -1.033354
0.4540000 -1.3588156
0.4550000 -1.6839791
0.4560000 -2.0088207000000002
0.4570000 -2.3333162
0.4580000 -2.6574418
0.4590000 -2.9811736
0.4600000 -3.3044878
0.4610000 -3.6273606
0.4620000 -3.9497688
0.4630000 -4.2716887
0.4640000 -4.5930963
0.4650000 -4.913968199999999
0.4660000 -5.234280999999999
0.4670000 -5.5540115
0.4680000 -5.8731358
0.4690000 -6.191631
0.4700000 -6.5094732
0.4710000 -6.826639900000001
0.4720000 -7.1431071
0.4730000 -7.4588515
0.4740000 -7.7738494000000005
0.4750000 -8.0880776
0.4760000 -8.4015131
0.4770000 -8.714132
0.4780000 -9.0259112
0.4790000 -9.3368277
0.4800000 -9.6468583
0.4810000 -9.955979099999999
0.4820000 -10.26417
0.4830000 -10.5714
0.4840000 -10.87766
0.4850000 -11.18291
0.4860000 -11.48714
0.4870000 -11.79032
0.4880000 -12.09243
0.4890000 -12.39345
0.4900000 -12.69336
0.4910000 -12.99214
0.4920000 -13.289760000000001
0.4930000 -13.586200000000002
0.4940000 -13.881440000000001
0.4950000 -14.175460000000001
0.4960000 -14.468239999999998
0.4970000 -14.75976
0.4980000 -15.049999999999999
0.4990000 -15.338940000000001
0.5000000 -15.62655
0.5010000 -15.91283
0.5020000 -16.19774
0.5030000 -16.48128
0.5040000 -16.76341
0.5050000 -17.04413
0.5060000 -17.3234
0.5070000 -17.60122
0.5080000 -17.87756
0.5090000 -18.15241
0.5100000 -18.425739999999998
0.5110000 -18.69754
0.5120000 -18.96778
0.5130000 -19.23646
0.5140000 -19.50355
0.5150000 -19.76902
0.5160000 -20.03287
0.5170000 -20.295070000000003
0.5180000 -20.555609999999998
0.5190000 -20.81447
0.5200000 -21.07163
0.5210000 -21.32707
0.5220000 -21.580769999999998
0.5230000 -21.83272
0.5240000 -22.0829
0.5250000 -22.33128
0.5260000 -22.57787
0.5270000 -22.82262
0.5280000 -23.065540000000002
0.5290000 -23.3066
0.5300000 -23.54579
0.5310000 -23.783099999999997
0.5320000 -24.0185
0.5330000 -24.25198
0.5340000 -24.483530000000002
0.5350000 -24.71314
0.5360000 -24.94078
0.5370000 -25.16645
0.5380000 -25.39012
0.5390000 -25.611800000000002
0.5400000 -25.83147
0.5410000 -26.049099999999996
0.5420000 -26.2647
0.5430000 -26.478239999999996
0.5440000 -26.68972
0.5450000 -26.89912
0.5460000 -27.10643
0.5470000 -27.31165
0.5480000 -27.51475
0.5490000 -27.715719999999997
0.5500000 -27.91457
0.5510000 -28.111259999999998
0.5520000 -28.305799999999998
0.5530000 -28.498170000000002
0.5540000 -28.688360000000003
0.5550000 -28.876350000000002
0.5560000 -29.06215
0.5570000 -29.24573
0.5580000 -29.42709
0.5590000 -29.60622
0.5600000 -29.7831
0.5610000 -29.957729999999998
0.5620000 -30.1301
0.5630000 -30.30019
0.5640000 -30.468
0.5650000 -30.633519999999997
0.5660000 -30.79674
0.5670000 -30.957649999999997
0.5680000 -31.11624
0.5690000 -31.272509999999997
0.5700000 -31.42644
0.5710000 -31.578030000000002
0.5720000 -31.72727
0.5730000 -31.87416
0.5740000 -32.018679999999996
0.5750000 -32.160830000000004
0.5760000 -32.3006
0.5770000 -32.438
0.5780000 -32.573
0.5790000 -32.70561
0.5800000 -32.83583
0.5810000 -32.96364
0.5820000 -33.08904
0.5830000 -33.21203
0.5840000 -33.3326
0.5850000 -33.45076
0.5860000 -33.56649
0.5870000 -33.6798
0.5880000 -33.79067
0.5890000 -33.89911
0.5900000 -34.00512
0.5910000 -34.10869
0.5920000 -34.209810000000004
0.5930000 -34.308499999999995
0.5940000 -34.404740000000004
0.5950000 -34.49854
0.5960000 -34.589890000000004
0.5970000 -34.67879
0.5980000 -34.76524
0.5990000 -34.849239999999995
0.6000000 -34.93079
0.6010000 -35.00989
0.6020000 -35.08654
0.6030000 -35.160740000000004
0.6040000 -35.23249
0.6050000 -35.30178
0.6060000 -35.36863
0.6070000 -35.43303
0.6080000 -35.49498
0.6090000 -35.55448
0.6100000 -35.61153
0.6110000 -35.66614
0.6120000 -35.7183
0.6130000 -35.76802
0.6140000 -35.8153
0.6150000 -35.86014
0.6160000 -35.90254
0.6170000 -35.94251
0.6180000 -35.980050000000006
0.6190000 -36.01515
0.6200000 -36.04783
0.6210000 -36.07808
0.6220000 -36.10591
0.6230000 -36.13133
0.6240000 -36.15433
0.6250000 -36.17492
0.6260000 -36.19311
0.6270000 -36.2089
0.6280000 -36.222300000000004
0.6290000 -36.23331
0.6300000 -36.241929999999996
0.6310000 -36.248180000000005
0.6320000 -36.25206
0.6330000 -36.25357
0.6340000 -36.25273
0.6350000 -36.24954
0.6360000 -36.244
0.6370000 -36.23613
0.6380000 -36.22594
0.6390000 -36.21342
0.6400000 -36.19859
0.6410000 -36.18146
0.6420000 -36.16204
0.6430000 -36.14033
0.6440000 -36.116350000000004
0.6450000 -36.090090000000004
0.6460000 -36.06158
0.6470000 -36.030820000000006
0.6480000 -35.997820000000004
0.6490000 -35.96258
0.6500000 -35.92513
0.6510000 -35.88546
0.6520000 -35.84358
0.6530000 -35.79952
0.6540000 -35.75326
0.6550000 -35.70483
0.6560000 -35.65423
0.6570000 -35.60147
0.6580000 -35.54657
0.6590000 -35.48953
0.6600000 -35.43036
0.6610000 -35.36907
0.6620000 -35.30567
0.6630000 -35.240179999999995
0.6640000 -35.172599999999996
0.6650000 -35.10295
0.6660000 -35.03123
0.6670000 -34.957460000000005
0.6680000 -34.88165
0.6690000 -34.80382
0.6700000 -34.72397
0.6710000 -34.64212
0.6720000 -34.55829
0.6730000 -34.47248
0.6740000 -34.38471
0.6750000 -34.29499
0.6760000 -34.20334
0.6770000 -34.10977
0.6780000 -34.01429
0.6790000 -33.91693
0.6800000 -33.8177
0.6810000 -33.7166
0.6820000 -33.61367
0.6830000 -33.508900000000004
0.6840000 -33.40232
0.6850000 -33.29394
0.6860000 -33.18378
0.6870000 -33.071850000000005
0.6880000 -32.95816
0.6890000 -32.84274
0.6900000 -32.7256
0.6910000 -32.60674
0.6920000 -32.4862
0.6930000 -32.363969999999995
0.6940000 -32.24008
0.6950000 -32.114540000000005
0.6960000 -31.98737
0.6970000 -31.858579999999996
0.6980000 -31.728180000000002
0.6990000 -31.596200000000003
0.7000000 -31.462639999999997
0.7010000 -31.327519999999996
0.7020000 -31.190859999999997
0.7030000 -31.05266
0.7040000 -30.91296
0.7050000 -30.771759999999997
0.7060000 -30.629070000000002
0.7070000 -30.48492
0.7080000 -30.339319999999997
0.7090000 -30.19229
0.7100000 -30.04384
0.7110000 -29.89399
0.7120000 -29.74275
0.7130000 -29.590149999999998
0.7140000 -29.4362
0.7150000 -29.28092
0.7160000 -29.124319999999997
0.7170000 -28.96643
0.7180000 -28.80726
0.7190000 -28.64683
0.7200000 -28.485159999999997
0.7210000 -28.32226
0.7220000 -28.15816
0.7230000 -27.992869999999996
0.7240000 -27.826410000000003
0.7250000 -27.6588
0.7260000 -27.49006
0.7270000 -27.3202
0.7280000 -27.149250000000002
0.7290000 -26.977220000000003
0.7300000 -26.804139999999997
0.7310000 -26.63001
0.7320000 -26.454860000000004
0.7330000 -26.27871
0.7340000 -26.101570000000002
0.7350000 -25.92346
0.7360000 -25.744410000000002
0.7370000 -25.56442
0.7380000 -25.383519999999997
0.7390000 -25.201719999999998
0.7400000 -25.01905
0.7410000 -24.83552
0.7420000 -24.651139999999998
0.7430000 -24.46594
0.7440000 -24.27993
0.7450000 -24.09313
0.7460000 -23.90556
0.7470000 -23.71724
0.7480000 -23.52817
0.7490000 -23.33839
0.7500000 -23.1479
0.7510000 -22.95673
0.7520000 -22.764889999999998
0.7530000 -22.572400000000002
0.7540000 -22.37927
0.7550000 -22.18553
0.7560000 -21.99118
0.7570000 -21.79626
0.7580000 -21.60077
0.7590000 -21.40473
0.7600000 -21.208170000000003
0.7610000 -21.01109
0.7620000 -20.81352
0.7630000 -20.61547
0.7640000 -20.41697
0.7650000 -20.21802
0.7660000 -20.018649999999997
0.7670000 -19.81888
0.7680000 -19.61872
0.7690000 -19.41819
0.7700000 -19.21731
0.7710000 -19.016099999999998
0.7720000 -18.81458
0.7730000 -18.61276
0.7740000 -18.41067
0.7750000 -18.20832
0.7760000 -18.00573
0.7770000 -17.80291
0.7780000 -17.599890000000002
0.7790000 -17.39669
0.7800000 -17.19331
0.7810000 -16.98979
0.7820000 -16.78613
0.7830000 -16.58235
0.7840000 -16.37848
0.7850000 -16.17452
0.7860000 -15.970500000000001
0.7870000 -15.76642
0.7880000 -15.562309999999998
0.7890000 -15.358189999999999
0.7900000 -15.15406
0.7910000 -14.949950000000001
0.7920000 -14.74586
0.7930000 -14.541830000000001
0.7940000 -14.33785
0.7950000 -14.13394
0.7960000 -13.930129999999998
0.7970000 -13.726420000000001
0.7980000 -13.522829999999999
0.7990000 -13.31937
0.8000000 -13.11606
0.8010000 -12.91292
0.8020000 -12.70996
0.8030000 -12.507190000000001
0.8040000 -12.30462
0.8050000 -12.10229
0.8060000 -11.900189999999998
0.8070000 -11.69834
0.8080000 -11.49676
0.8090000 -11.29546
0.8100000 -11.09446
0.8110000 -10.89377
0.8120000 -10.69341
0.8130000 -10.4934
0.8140000 -10.29374
0.8150000 -10.09446
0.8160000 -9.8955579
0.8170000 -9.697062500000001
0.8180000 -9.498983599999999
0.8190000 -9.3013361
0.8200000 -9.1041341
0.8210000 -8.9073919
0.8220000 -8.7111227
0.8230000 -8.5153408
0.8240000 -8.3200604
0.8250000 -8.125294
0.8260000 -7.931055100000001
0.8270000 -7.7373564
0.8280000 -7.5442105999999995
0.8290000 -7.351630200000001
0.8300000 -7.159628
0.8310000 -6.9682159
0.8320000 -6.777405
0.8330000 -6.5872081
0.8340000 -6.3976355
0.8350000 -6.2086996
0.8360000 -6.0204111
0.8370000 -5.8327809
0.8380000 -5.6458198
0.8390000 -5.4595388
0.8400000 -5.2739481999999995
0.8410000 -5.0890587
0.8420000 -4.9048807
0.8430000 -4.7214247
0.8440000 -4.5387011
0.8450000 -4.3567196
0.8460000 -4.1754909
0.8470000 -3.9950248
0.8480000 -3.8153316999999998
0.8490000 -3.6364216
0.8500000 -3.4583043
0.8510000 -3.2809897999999995
0.8520000 -3.1044883999999997
0.8530000 -2.9288096
0.8540000 -2.7539635
0.8550000 -2.5799597
0.8560000 -2.4068078
0.8570000 -2.2345176
0.8580000 -2.0630985
0.8590000 -1.89256
0.8600000 -1.7229109999999999
0.8610000 -1.5541610000000001
0.8620000 -1.3863189
0.8630000 -1.2193935
0.8640000 -1.0533934
0.8650000 -0.8883273199999999
0.8660000 -0.72420337
0.8670000 -0.56102984
0.8680000 -0.39881463
0.8690000 -0.23756556
0.8700000 -0.077290193
0.8710000 0.082004082
0.8720000 0.2403101
0.8730000 0.39762091
0.8740000 0.55392971
0.8750000 0.70922999
0.8760000 0.8635153099999999
0.8770000 1.0167795
0.8780000 1.1690168
0.8790000 1.3202212
0.8800000 1.4703872
0.8810000 1.6195094
0.8820000 1.7675826
0.8830000 1.9146016
0.8840000 2.0605616
0.8850000 2.2054579000000003
0.8860000 2.3492856
0.8870000 2.4920404
0.8880000 2.6337178
0.8890000 2.7743137
0.8900000 2.9138237
0.8910000 3.0522438
0.8920000 3.1895697
0.8930000 3.3257976
0.8940000 3.4609236
0.8950000 3.5949435000000003
0.8960000 3.7278537
0.8970000 3.85965
0.8980000 3.9903287
0.8990000 4.1198865
0.9000000 4.2483192
0.9010000 4.3756232
0.9020000 4.501795
0.9030000 4.626831
0.9040000 4.7507279
0.9050000 4.8734817999999995
0.9060000 4.9950898
0.9070000 5.1155489
0.9080000 5.2348558
0.9090000 5.3530078
0.9100000 5.4700021
0.9110000 5.5858359
0.9120000 5.700507
0.9130000 5.8140136
0.9140000 5.9263531
0.9150000 6.0375239999999994
0.9160000 6.1475247
0.9170000 6.256353900000001
0.9180000 6.3640103
0.9190000 6.470493200000001
0.9200000 6.575801200000001
0.9210000 6.679934299999999
0.9220000 6.7828923
0.9230000 6.884675499999999
0.9240000 6.9852836
0.9250000 7.0847169
0.9260000 7.1829766
0.9270000 7.280062900000001
0.9280000 7.375976400000001
0.9290000 7.470718
0.9300000 7.564289100000001
0.9310000 7.6566912
0.9320000 7.7479251
0.9330000 7.8379922
0.9340000 7.926894
0.9350000 8.014631999999999
0.9360000 8.101207
0.9370000 8.1866212
0.9380000 8.2708754
0.9390000 8.3539717
0.9400000 8.4359109
0.9410000 8.5166946
0.9420000 8.5963249
0.9430000 8.674802600000001
0.9440000 8.752128500000001
0.9450000 8.8283047
0.9460000 8.9033328
0.9470000 8.9772135
0.9480000 9.049949
0.9490000 9.1215409
0.9500000 9.1919899
0.9510000 9.2612989
0.9520000 9.3294688
0.9530000 9.3965024
0.9540000 9.4624013
0.9550000 9.5271677
0.9560000 9.5908046
0.9570000 9.6533142
0.9580000 9.7146988
0.9590000 9.7749621
0.9600000 9.834107
0.9610000 9.8921373
0.9620000 9.9490561
0.9630000 10.00487
0.9640000 10.059569999999999
0.9650000 10.11318
0.9660000 10.16569
0.9670000 10.21711
0.9680000 10.26745
0.9690000 10.316699999999999
0.9700000 10.36488
0.9710000 10.41198
0.9720000 10.45802
0.9730000 10.502989999999999
0.9740000 10.54691
0.9750000 10.58978
0.9760000 10.631590000000001
0.9770000 10.67237
0.9780000 10.71212
0.9790000 10.75083
0.9800000 10.78852
0.9810000 10.82518
0.9820000 10.86084
0.9830000 10.895480000000001
0.9840000 10.929120000000001
0.9850000 10.96177
0.9860000 10.99341
0.9870000 11.02408
0.9880000 11.05376
0.9890000 11.08246
0.9900000 11.110190000000001
0.9910000 11.136949999999999
0.9920000 11.16275
0.9930000 11.1876
0.9940000 11.211500000000001
0.9950000 11.23445
0.9960000 11.25646
0.9970000 11.277529999999999
0.9980000 11.29768
0.9990000 11.3169
1.000000 11.33521
1.001000 11.3526
1.002000 11.36909
1.003000 11.38467
1.004000 11.399370000000001
1.005000 11.413170000000001
1.006000 11.42609
1.007000 11.438139999999999
1.008000 11.44931
1.009000 11.45962
1.010000 11.46908
1.011000 11.47768
1.012000 11.485439999999999
1.013000 11.49236
1.014000 11.49845
1.015000 11.503720000000001
1.016000 11.50817
1.017000 11.51182
1.018000 11.514660000000001
1.019000 11.51671
1.020000 11.51797
1.021000 11.51845
1.022000 11.51816
1.023000 11.5171
1.024000 11.51529
1.025000 11.51274
1.026000 11.50944
1.027000 11.5054
1.028000 11.50065
1.029000 11.49517
1.030000 11.488990000000001
1.031000 11.4821
1.032000 11.47452
1.033000 11.466239999999999
1.034000 11.45729
1.035000 11.44767
1.036000 11.43738
1.037000 11.42642
1.038000 11.41482
1.039000 11.402569999999999
1.040000 11.38969
1.041000 11.37617
1.042000 11.362020000000001
1.043000 11.34726
1.044000 11.33188
1.045000 11.3159
1.046000 11.29932
1.047000 11.28215
1.048000 11.2644
1.049000 11.24606
1.050000 11.22716
1.051000 11.20768
1.052000 11.187660000000001
1.053000 11.16708
1.054000 11.145950000000001
1.055000 11.12429
1.056000 11.10211
1.057000 11.0794
1.058000 11.05617
1.059000 11.032440000000001
1.060000 11.00822
1.061000 10.9835
1.062000 10.9583
1.063000 10.93262
1.064000 10.90648
1.065000 10.87988
1.066000 10.852820000000001
1.067000 10.82533
1.068000 10.7974
1.069000 10.76904
1.070000 10.74026
1.071000 10.71107
1.072000 10.68147
1.073000 10.651480000000001
1.074000 10.621089999999999
1.075000 10.59033
1.076000 10.559190000000001
1.077000 10.52768
1.078000 10.4958
1.079000 10.46358
1.080000 10.431
1.081000 10.39808
1.082000 10.36483
1.083000 10.33125
1.084000 10.29735
1.085000 10.26313
1.086000 10.2286
1.087000 10.193760000000001
1.088000 10.15863
1.089000 10.12321
1.090000 10.0875
1.091000 10.05152
1.092000 10.01526
1.093000 9.9787429
1.094000 9.941963099999999
1.095000 9.9049315
1.096000 9.867654700000001
1.097000 9.8301388
1.098000 9.7923912
1.099000 9.754418600000001
1.100000 9.716227700000001
1.101000 9.6778259
1.102000 9.6392192
1.103000 9.6004151
1.104000 9.561420199999999
1.105000 9.5222406
1.106000 9.4828837
1.107000 9.443356099999999
1.108000 9.4036646
1.109000 9.3638159
1.110000 9.323816
1.111000 9.2836715
1.112000 9.243389200000001
1.113000 9.2029743
1.114000 9.1624334
1.115000 9.1217726
1.116000 9.0809979
1.117000 9.0401143
1.118000 8.9991279
1.119000 8.9580439
1.120000 8.916868299999999
1.121000 8.8756062
1.122000 8.8342622
1.123000 8.7928422
1.124000 8.7513514
1.125000 8.7097943
1.126000 8.668176800000001
1.127000 8.6265035
1.128000 8.584778799999999
1.129000 8.5430078
1.130000 8.501195899999999
1.131000 8.459348199999999
1.132000 8.417469299999999
1.133000 8.3755635
1.134000 8.3336361
1.135000 8.291692300000001
1.136000 8.2497373
1.137000 8.207775700000001
1.138000 8.1658125
1.139000 8.123852300000001
1.140000 8.081900300000001
1.141000 8.039961
1.142000 7.998039599999999
1.143000 7.956141199999999
1.144000 7.9142705
1.145000 7.8724317
1.146000 7.8306302
1.147000 7.7888705
1.148000 7.7471577
1.149000 7.7054963
1.150000 7.663889999999999
1.151000 7.6223448
1.152000 7.580864399999999
1.153000 7.5394534
1.154000 7.4981160000000004
1.155000 7.456857
1.156000 7.4156797999999995
1.157000 7.3745899
1.158000 7.3335908000000005
1.159000 7.2926871
1.160000 7.251882599999999
1.161000 7.2111808
1.162000 7.170586299999999
1.163000 7.1301028
1.164000 7.0897341
1.165000 7.049483800000001
1.166000 7.0093557
1.167000 6.9693536
1.168000 6.9294803
1.169000 6.8897389
1.170000 6.8501331
1.171000 6.8106659
1.172000 6.7713395
1.173000 6.732157599999999
1.174000 6.693122499999999
1.175000 6.6542372
1.176000 6.6155039
1.177000 6.5769248000000005
1.178000 6.5385021000000005
1.179000 6.500238899999999
1.180000 6.4621367
1.181000 6.4241976
1.182000 6.3864246
1.183000 6.3488193
1.184000 6.311383800000001
1.185000 6.274119799999999
1.186000 6.23703
1.187000 6.2001165
1.188000 6.1633814000000005
1.189000 6.126827
1.190000 6.0904555
1.191000 6.0542691
1.192000 6.0182702
1.193000 5.9824611999999995
1.194000 5.9468448
1.195000 5.9114233
1.196000 5.8761992
1.197000 5.8411751
1.198000 5.8063533
1.199000 5.7717368
1.200000 5.737328199999999
1.201000 5.7031296000000005
1.202000 5.6691438
1.203000 5.6353733
1.204000 5.60182
1.205000 5.5684865
1.206000 5.535375
1.207000 5.5024873
1.208000 5.4698259
1.209000 5.437392
1.210000 5.4051876
1.211000 5.3732138
1.212000 5.3414721
1.213000 5.3099636
1.214000 5.278689
1.215000 5.2476496
1.216000 5.2168459
1.217000 5.1862784
1.218000 5.1559474000000005
1.219000 5.1258534000000004
1.220000 5.0959962999999995
1.221000 5.0663766
1.222000 5.0369944
1.223000 5.0078496
1.224000 4.9789421
1.225000 4.9502723
1.226000 4.9218398
1.227000 4.8936449
1.228000 4.8656877000000005
1.229000 4.8379682
1.230000 4.8104871000000005
1.231000 4.7832441
1.232000 4.7562397999999995
1.233000 4.7294747
1.234000 4.7029492
1.235000 4.676663899999999
1.236000 4.6506193
1.237000 4.624816
1.238000 4.599255
1.239000 4.5739368
1.240000 4.5488622
1.241000 4.5240317
1.242000 4.4994459
1.243000 4.4751056
1.244000 4.4510111
1.245000 4.4271633
1.246000 4.403562099999999
1.247000 4.3802083
1.248000 4.357101800000001
1.249000 4.3342426000000005
1.250000 4.3116309
1.251000 4.2892665
1.252000 4.267149
1.253000 4.2452782000000004
1.254000 4.2236537
1.255000 4.2022746
1.256000 4.1811403
1.257000 4.1602500000000004
1.258000 4.1396029
1.259000 4.119198
1.260000 4.0990341
1.261000 4.0791105000000005
1.262000 4.0594257
1.263000 4.0399786
1.264000 4.020768
1.265000 4.0017929
1.266000 3.9830521
1.267000 3.9645445
1.268000 3.9462689
1.269000 3.9282244
1.270000 3.9104096999999998
1.271000 3.8928241000000003
1.272000 3.8754661
1.273000 3.8583353000000002
1.274000 3.8414307
1.275000 3.8247515
1.276000 3.8082968000000004
1.277000 3.7920658000000005
1.278000 3.7760578000000002
1.279000 3.7602722999999996
1.280000 3.7447084
1.281000 3.7293649999999996
1.282000 3.7142418000000004
1.283000 3.6993381
1.284000 3.6846525999999997
1.285000 3.6701847
1.286000 3.6559336
1.287000 3.6418982000000004
1.288000 3.6280774
1.289000 3.6144700000000003
1.290000 3.6010752999999998
1.291000 3.5878919000000002
1.292000 3.5749182
1.293000 3.5621535000000004
1.294000 3.5495959
1.295000 3.5372443000000002
1.296000 3.5250969
1.297000 3.5131524999999995
1.298000 3.5014093
1.299000 3.4898657
1.300000 3.47852
1.301000 3.4673705999999997
1.302000 3.4564155999999997
1.303000 3.4456531999999997
1.304000 3.4350819999999995
1.305000 3.4246996000000003
1.306000 3.4145046
1.307000 3.4044947
1.308000 3.3946685
1.309000 3.3850238
1.310000 3.3755582
1.311000 3.3662699
1.312000 3.3571571000000002
1.313000 3.3482179
1.314000 3.3394501
1.315000 3.3308513
1.316000 3.3224199000000003
1.317000 3.3141534999999998
1.318000 3.3060502
1.319000 3.2981083
1.320000 3.2903254
1.321000 3.2826996999999998
1.322000 3.2752294
1.323000 3.2679121999999996
1.324000 3.2607466
1.325000 3.2537308
1.326000 3.2468632
1.327000 3.240142
1.328000 3.2335658000000005
1.329000 3.2271326000000005
1.330000 3.2208409000000002
1.331000 3.2146897
1.332000 3.2086775
1.333000 3.2028027
1.334000 3.1970639000000003
1.335000 3.1914599000000003
1.336000 3.1859897
1.337000 3.1806517
1.338000 3.1754445
1.339000 3.170367
1.340000 3.1654174999999998
1.341000 3.1605948
1.342000 3.1558971999999996
1.343000 3.1513233
1.344000 3.1468716
1.345000 3.1425402
1.346000 3.1383276
1.347000 3.1342316
1.348000 3.1302504
1.349000 3.1263817
1.350000 3.1226235
1.351000 3.1189732
1.352000 3.1154286
1.353000 3.1119872
1.354000 3.1086463
1.355000 3.1054035
1.356000 3.1022558
1.357000 3.0992007
1.358000 3.0962354000000003
1.359000 3.093357
1.360000 3.0905629
1.361000 3.0878505
1.362000 3.0852171
1.363000 3.0826599999999997
1.364000 3.0801769
1.365000 3.0777656
1.366000 3.0754237
1.367000 3.073149
1.368000 3.0709395
1.369000 3.0687936
1.370000 3.0667093
1.371000 3.0646849
1.372000 3.0627191000000002
1.373000 3.0608105
1.374000 3.0589575
1.375000 3.0571591
1.376000 3.0554142
1.377000 3.0537214
1.378000 3.0520799000000003
1.379000 3.0504884
1.380000 3.0489460999999998
1.381000 3.0474517
1.382000 3.0460041
1.383000 3.0446021
1.384000 3.0432446
1.385000 3.0419301
1.386000 3.0406573999999997
1.387000 3.0394249
1.388000 3.0382309
1.389000 3.037074
1.390000 3.0359523
1.391000 3.0348638
1.392000 3.0338068
1.393000 3.0327789000000003
1.394000 3.0317781
1.395000 3.0308023
1.396000 3.0298492
1.397000 3.0289164
1.398000 3.0280015000000002
1.399000 3.0271022000000003
1.400000 3.0262161
1.401000 3.0253408
1.402000 3.0244742000000002
1.403000 3.0236136
1.404000 3.0227572
1.405000 3.0219025999999998
1.406000 3.0210478
1.407000 3.0201908
1.408000 3.0193295
1.409000 3.0184625
1.410000 3.0175878
1.411000 3.0167038
1.412000 3.0158088999999997
1.413000 3.0149019999999997
1.414000 3.0139817
1.415000 3.0130466
1.416000 3.0120958
1.417000 3.0111279
1.418000 3.010142
1.419000 3.0091371
1.420000 3.0081121
1.421000 3.0070662
1.422000 3.0059984
1.423000 3.0049076
1.424000 3.003793
1.425000 3.0026535
1.426000 3.001488
1.427000 3.0002955
1.428000 2.9990750999999998
1.429000 2.9978257
1.430000 2.9965458
1.431000 2.9952347
1.432000 2.9938908
1.433000 2.992513
1.434000 2.9910998
1.435000 2.9896501
1.436000 2.9881625
1.437000 2.9866355
1.438000 2.9850677
1.439000 2.9834576000000004
1.440000 2.9818038000000002
1.441000 2.9801046
1.442000 2.9783586
1.443000 2.9765643
1.444000 2.9747201
1.445000 2.9728245
1.446000 2.9708758
1.447000 2.9688725
1.448000 2.9668132
1.449000 2.9646963
1.450000 2.9625202
1.451000 2.9602835
1.452000 2.9579846
1.453000 2.9556222
1.454000 2.953195
1.455000 2.9507015
1.456000 2.9481403999999998
1.457000 2.9455104999999997
1.458000 2.9428106
1.459000 2.9400395
1.460000 2.9371962000000003
1.461000 2.9342799
1.462000 2.9312894
1.463000 2.9282238
1.464000 2.9250827
1.465000 2.9218649
1.466000 2.9185703
1.467000 2.915198
1.468000 2.9117474
1.469000 2.9082185
1.470000 2.9046105
1.471000 2.9009232
1.472000 2.8971564
1.473000 2.8933097
1.474000 2.889383
1.475000 2.8853760999999998
1.476000 2.8812887
1.477000 2.8771207
1.478000 2.8728718
1.479000 2.8685419
1.480000 2.8641305999999997
1.481000 2.8596375
1.482000 2.8550625
1.483000 2.8504049
1.484000 2.8456645
1.485000 2.8408404000000003
1.486000 2.8359322
1.487000 2.830939
1.488000 2.8258598999999998
1.489000 2.8206943
1.490000 2.8154409
1.491000 2.8100988
1.492000 2.8046669
1.493000 2.7991444
1.494000 2.7935296
1.495000 2.7878217
1.496000 2.7820194
1.497000 2.7761215
1.498000 2.7701268
1.499000 2.7640341
1.500000 2.7578425
1.501000 2.7515508
1.502000 2.745158
1.503000 2.7386634
1.504000 2.7320661
1.505000 2.7253652
1.506000 2.7185604
1.507000 2.7116509
1.508000 2.7046365999999997
1.509000 2.6975168000000003
1.510000 2.6902914
1.511000 2.6829604
1.512000 2.6755236
1.513000 2.667981
1.514000 2.6603326
1.515000 2.6525786
1.516000 2.644719
1.517000 2.6367541
1.518000 2.6286842
1.519000 2.6205095000000003
1.520000 2.6122302
1.521000 2.6038464
1.522000 2.5953585
1.523000 2.5867665
1.524000 2.5780706
1.525000 2.5692709000000002
1.526000 2.5603674
1.527000 2.5513602
1.528000 2.5422493
1.529000 2.5330344
1.530000 2.5237154
1.531000 2.5142923
1.532000 2.5047647
1.533000 2.4951322
1.534000 2.4853947
1.535000 2.4755515
1.536000 2.4656026
1.537000 2.4555475
1.538000 2.4453858
1.539000 2.4351172
1.540000 2.4247414
1.541000 2.4142578
1.542000 2.4036663
1.543000 2.3929663
1.544000 2.3821578999999997
1.545000 2.3712405999999997
1.546000 2.3602143
1.547000 2.3490788
1.548000 2.3378341000000002
1.549000 2.3264799
1.550000 2.3150165
1.551000 2.3034434999999998
1.552000 2.2917612
1.553000 2.2799693
1.554000 2.2680681000000003
1.555000 2.2560578000000002
1.556000 2.2439381000000003
1.557000 2.2317095
1.558000 2.2193719
1.559000 2.2069255
1.560000 2.1943702999999997
1.561000 2.1817066
1.562000 2.1689344
1.563000 2.1560539
1.564000 2.1430651
1.565000 2.1299681
1.566000 2.116763
1.567000 2.10345
1.568000 2.090029
1.569000 2.0765003
1.570000 2.0628637
1.571000 2.0491194
1.572000 2.0352675000000002
1.573000 2.0213079
1.574000 2.0072406000000003
1.575000 1.9930659
1.576000 1.9787837
1.577000 1.964394
1.578000 1.9498967999999999
1.579000 1.9352922000000001
1.580000 1.9205803000000001
1.581000 1.9057610999999999
1.582000 1.8908346
1.583000 1.8758008
1.584000 1.8606597999999999
1.585000 1.8454116
1.586000 1.8300565000000002
1.587000 1.8145943000000002
1.588000 1.7990254
1.589000 1.7833497
1.590000 1.7675674999999997
1.591000 1.7516787999999999
1.592000 1.7356839
1.593000 1.7195828
1.594000 1.7033759999999998
1.595000 1.6870634999999998
1.596000 1.6706457000000001
1.597000 1.654123
1.598000 1.6374955
1.599000 1.6207635000000002
1.600000 1.6039276000000002
1.601000 1.5869879999999998
1.602000 1.5699451999999998
1.603000 1.5527994
1.604000 1.5355512
1.605000 1.518201
1.606000 1.5007492
1.607000 1.4831963
1.608000 1.4655427
1.609000 1.4477889000000002
1.610000 1.4299353000000001
1.611000 1.4119823
1.612000 1.3939301
1.613000 1.3757794
1.614000 1.3575304
1.615000 1.3391834
1.616000 1.3207385999999999
1.617000 1.3021964000000001
1.618000 1.2835568
1.619000 1.2648201
1.620000 1.2459862
1.621000 1.2270553
1.622000 1.2080275
1.623000 1.1889026
1.624000 1.1696805
1.625000 1.1503614
1.626000 1.1309448999999998
1.627000 1.111431
1.628000 1.0918194
1.629000 1.0721101
1.630000 1.0523029
1.631000 1.0323975
1.632000 1.012394
1.633000 0.99229217
1.634000 0.97209197
1.635000 0.95179332
1.636000 0.93139624
1.637000 0.91090072
1.638000 0.89030694
1.639000 0.869615
1.640000 0.84882509
1.641000 0.82793739
1.642000 0.80695227
1.643000 0.7858701100000001
1.644000 0.76469127
1.645000 0.74341623
1.646000 0.7220455
1.647000 0.70057954
1.648000 0.67901895
1.649000 0.65736435
1.650000 0.63561634
1.651000 0.61377552
1.652000 0.5918424999999999
1.653000 0.5698178899999999
1.654000 0.54770233
1.655000 0.52549639
1.656000 0.50320067
1.657000 0.48081568
1.658000 0.45834198000000004
1.659000 0.43577998999999995
1.660000 0.41313017999999996
1.661000 0.39039294
1.662000 0.36756862
1.663000 0.34465753
1.664000 0.32165991
1.665000 0.29857601
1.666000 0.27540599
1.667000 0.25214998
1.668000 0.22880808
1.669000 0.20538035000000002
1.670000 0.18186683
1.671000 0.15826754999999998
1.672000 0.13458249
1.673000 0.11081164
1.674000 0.08695494599999999
1.675000 0.063012395
1.676000 0.038983949
1.677000 0.014869581
1.678000 -0.009330731
1.679000 -0.033616993
1.680000 -0.057989196
1.681000 -0.08244731
1.682000 -0.10699128
1.683000 -0.13162104000000002
1.684000 -0.15633648
1.685000 -0.18113746
1.686000 -0.20602383
1.687000 -0.2309954
1.688000 -0.25605198
1.689000 -0.28119332
1.690000 -0.30641914000000003
1.691000 -0.33172917999999996
1.692000 -0.35712311999999996
1.693000 -0.38260063
1.694000 -0.40816134
1.695000 -0.43380493
1.696000 -0.459531
1.697000 -0.48533916
1.698000 -0.51122899
1.699000 -0.53720013
1.700000 -0.56325216
1.701000 -0.58938465
1.702000 -0.61559719
1.703000 -0.6418893600000001
1.704000 -0.66826073
1.705000 -0.6947109499999999
1.706000 -0.72123958
1.707000 -0.7478462100000001
1.708000 -0.77453051
1.709000 -0.8012921500000001
1.710000 -0.82813073
1.711000 -0.8550459499999999
1.712000 -0.88203745
1.713000 -0.90910504
1.714000 -0.93624834
1.715000 -0.9634671699999999
1.716000 -0.9907612600000001
1.717000 -1.0181303
1.718000 -1.0455742000000001
1.719000 -1.0730929
1.720000 -1.100686
1.721000 -1.1283535
1.722000 -1.156095
1.723000 -1.1839107
1.724000 -1.2118001999999999
1.725000 -1.2397635
1.726000 -1.2678004
1.727000 -1.2959106999999999
1.728000 -1.3240942
1.729000 -1.3523508
1.730000 -1.3806801
1.731000 -1.4090821
1.732000 -1.4375564
1.733000 -1.4661027
1.734000 -1.4947208
1.735000 -1.5234101999999998
1.736000 -1.5521705000000001
1.737000 -1.5810015
1.738000 -1.6099025999999999
1.739000 -1.6388735
1.740000 -1.6679136
1.741000 -1.6970224999999999
1.742000 -1.7261994999999999
1.743000 -1.7554443
1.744000 -1.7847564
1.745000 -1.8141352
1.746000 -1.8435799999999998
1.747000 -1.8730907
1.748000 -1.9026665000000003
1.749000 -1.9323070000000002
1.750000 -1.9620117
1.751000 -1.9917801
1.752000 -2.0216119
1.753000 -2.0515065999999997
1.754000 -2.0814637
1.755000 -2.111483
1.756000 -2.1415642
1.757000 -2.171707
1.758000 -2.2019111000000002
1.759000 -2.2321763000000003
1.760000 -2.2625022
1.761000 -2.2928886
1.762000 -2.3233354
1.763000 -2.3538424
1.764000 -2.3844093
1.765000 -2.4150359999999997
1.766000 -2.4457224
1.767000 -2.4764679000000003
1.768000 -2.5072725
1.769000 -2.5381358
1.770000 -2.5690576
1.771000 -2.6000373
1.772000 -2.6310746
1.773000 -2.662169
1.774000 -2.6933203
1.775000 -2.7245276
1.776000 -2.7557904
1.777000 -2.7871083000000003
1.778000 -2.8184805
1.779000 -2.8499063000000002
1.780000 -2.881385
1.781000 -2.9129159000000002
1.782000 -2.9444980999999997
1.783000 -2.9761309
1.784000 -3.0078134999999997
1.785000 -3.0395452
1.786000 -3.0713249
1.787000 -3.1031521
1.788000 -3.1350259
1.789000 -3.1669453
1.790000 -3.1989098
1.791000 -3.2309186
1.792000 -3.262971
1.793000 -3.2950662
1.794000 -3.3272035
1.795000 -3.3593822
1.796000 -3.3916019
1.797000 -3.4238618
1.798000 -3.4561612
1.799000 -3.4884997
1.800000 -3.5208765000000004
1.801000 -3.5532914
1.802000 -3.5857435
1.803000 -3.6182322000000005
1.804000 -3.6507568999999997
1.805000 -3.6833175000000002
1.806000 -3.715913
1.807000 -3.7485432
1.808000 -3.7812073
1.809000 -3.8139045000000005
1.810000 -3.8466346
1.811000 -3.8793965999999998
1.812000 -3.9121900000000003
1.813000 -3.9450143
1.814000 -3.9778687
1.815000 -4.0107526
1.816000 -4.0436651999999995
1.817000 -4.0766053
1.818000 -4.1095726
1.819000 -4.1425664
1.820000 -4.1755855
1.821000 -4.2086292
1.822000 -4.2416964
1.823000 -4.2747866000000005
1.824000 -4.3078985
1.825000 -4.3410316
1.826000 -4.3741845
1.827000 -4.4073563
1.828000 -4.4405464
1.829000 -4.4737536
1.830000 -4.506976900000001
1.831000 -4.5402154
1.832000 -4.5734677
1.833000 -4.6067331000000005
1.834000 -4.6400107
1.835000 -4.6732992
1.836000 -4.7065977000000006
1.837000 -4.7399051
1.838000 -4.77322
1.839000 -4.8065417
1.840000 -4.8398688000000005
1.841000 -4.8732005
1.842000 -4.906535900000001
1.843000 -4.9398735
1.844000 -4.9732123
1.845000 -5.006551
1.846000 -5.039888599999999
1.847000 -5.073224
1.848000 -5.106556
1.849000 -5.1398836
1.850000 -5.1732056
1.851000 -5.2065209
1.852000 -5.2398287
1.853000 -5.2731276000000005
1.854000 -5.3064164
1.855000 -5.339694
1.856000 -5.3729594
1.857000 -5.4062113
1.858000 -5.4394491
1.859000 -5.4726712
1.860000 -5.505876600000001
1.861000 -5.5390641
1.862000 -5.5722326
1.863000 -5.605381
1.864000 -5.6385078
1.865000 -5.6716118
1.866000 -5.704692
1.867000 -5.7377473
1.868000 -5.770776
1.869000 -5.8037773
1.870000 -5.8367493999999995
1.871000 -5.8696911
1.872000 -5.902601
1.873000 -5.9354775
1.874000 -5.9683193
1.875000 -6.001124900000001
1.876000 -6.0338929
1.877000 -6.0666215
1.878000 -6.0993094
1.879000 -6.1319549
1.880000 -6.1645564
1.881000 -6.1971124
1.882000 -6.2296215
1.883000 -6.262081899999999
1.884000 -6.294491900000001
1.885000 -6.3268505
1.886000 -6.359155499999999
1.887000 -6.391406099999999
1.888000 -6.4236
1.889000 -6.455736600000001
1.890000 -6.4878136
1.891000 -6.5198295
1.892000 -6.5517835
1.893000 -6.5836743
1.894000 -6.6155002000000005
1.895000 -6.647259699999999
1.896000 -6.678951499999999
1.897000 -6.710573999999999
1.898000 -6.7421264999999995
1.899000 -6.7736073999999995
1.900000 -6.8050154
1.901000 -6.8363495
1.902000 -6.8676084
1.903000 -6.898789900000001
1.904000 -6.929893
1.905000 -6.9609165
1.906000 -6.9918588
1.907000 -7.0227176
1.908000 -7.0534922
1.909000 -7.084180399999999
1.910000 -7.114780699999999
1.911000 -7.1452916
1.912000 -7.1757108
1.913000 -7.206036200000001
1.914000 -7.2362661
1.915000 -7.2663985
1.916000 -7.2964311
1.917000 -7.3263622999999995
1.918000 -7.3561899
1.919000 -7.385911800000001
1.920000 -7.4155264
1.921000 -7.445030699999999
1.922000 -7.4744231999999995
1.923000 -7.5037017
1.924000 -7.5328648
1.925000 -7.5619102
1.926000 -7.5908355
1.927000 -7.6196387
1.928000 -7.6483183
1.929000 -7.676872599999999
1.930000 -7.7052996
1.931000 -7.7335976
1.932000 -7.7617645
1.933000 -7.7897988
1.934000 -7.817699
1.935000 -7.8454635999999995
1.936000 -7.873090400000001
1.937000 -7.9005778
1.938000 -7.9279244
1.939000 -7.955128
1.940000 -7.9821877
1.941000 -8.0091015
1.942000 -8.0358677
1.943000 -8.0624841
1.944000 -8.088949300000001
1.945000 -8.115261799999999
1.946000 -8.141419299999999
1.947000 -8.1674203
1.948000 -8.1932627
1.949000 -8.2189441
1.950000 -8.2444631
1.951000 -8.2698181
1.952000 -8.2950063
1.953000 -8.3200261
1.954000 -8.3448753
1.955000 -8.369552299999999
1.956000 -8.3940543
1.957000 -8.418379700000001
1.958000 -8.4425271
1.959000 -8.4664933
1.960000 -8.4902771
1.961000 -8.5138761
1.962000 -8.537288799999999
1.963000 -8.5605122
1.964000 -8.5835457
1.965000 -8.606386200000001
1.966000 -8.629032200000001
1.967000 -8.6514823
1.968000 -8.673733499999999
1.969000 -8.695785
1.970000 -8.7176338
1.971000 -8.7392785
1.972000 -8.7607175
1.973000 -8.781948700000001
1.974000 -8.8029698
1.975000 -8.8237785
1.976000 -8.8443734
1.977000 -8.8647522
1.978000 -8.8849127
1.979000 -8.9048535
1.980000 -8.9245722
1.981000 -8.9440666
1.982000 -8.9633346
1.983000 -8.9823738
1.984000 -9.001182
1.985000 -9.0197571
1.986000 -9.0380967
1.987000 -9.0561993
1.988000 -9.074062099999999
1.989000 -9.0916835
1.990000 -9.1090612
1.991000 -9.1261931
1.992000 -9.1430768
1.993000 -9.1597103
1.994000 -9.1760918
1.995000 -9.1922186
1.996000 -9.2080891
1.997000 -9.2237018
1.998000 -9.2390537
1.999000 -9.2541434
2.000000 -9.2689693
2.001000 -9.2835292
2.002000 -9.297820900000001
2.003000 -9.3118429
2.004000 -9.325593
2.005000 -9.3390696
2.006000 -9.3522705
2.007000 -9.3651943
2.008000 -9.3778387
2.009000 -9.3902014
2.010000 -9.402281
2.011000 -9.414075299999999
2.012000 -9.4255827
2.013000 -9.4368011
2.014000 -9.4477288
2.015000 -9.458363799999999
2.016000 -9.4687037
2.017000 -9.4787471
2.018000 -9.488491699999999
2.019000 -9.4979353
2.020000 -9.5070764
2.021000 -9.515912799999999
2.022000 -9.524443
2.023000 -9.5326647
2.024000 -9.5405757
2.025000 -9.548174600000001
2.026000 -9.555459800000001
2.027000 -9.562429
2.028000 -9.5690809
2.029000 -9.575413900000001
2.030000 -9.5814258
2.031000 -9.587115
2.032000 -9.5924802
2.033000 -9.597519
2.034000 -9.602230800000001
2.035000 -9.6066132
2.036000 -9.6106648
2.037000 -9.6143842
2.038000 -9.6177697
2.039000 -9.6208192
2.040000 -9.6235313
2.041000 -9.6259043
2.042000 -9.6279368
2.043000 -9.6296266
2.044000 -9.6309721
2.045000 -9.6319713
2.046000 -9.632621700000001
2.047000 -9.632921999999999
2.048000 -9.6328706
2.049000 -9.6324645
2.050000 -9.6317023
2.051000 -9.6305817
2.052000 -9.6291013
2.053000 -9.627258
2.054000 -9.6250504
2.055000 -9.622476200000001
2.056000 -9.619533299999999
2.057000 -9.61622
2.058000 -9.6125342
2.059000 -9.6084744
2.060000 -9.6040383
2.061000 -9.5992245
2.062000 -9.5940314
2.063000 -9.5884569
2.064000 -9.5825002
2.065000 -9.5761597
2.066000 -9.5694341
2.067000 -9.5623218
2.068000 -9.554822
2.069000 -9.546933300000001
2.070000 -9.538655
2.071000 -9.5299855
2.072000 -9.5209241
2.073000 -9.511470800000001
2.074000 -9.5016241
2.075000 -9.491382499999999
2.076000 -9.4807461
2.077000 -9.4697133
2.078000 -9.4582841
2.079000 -9.446457
2.080000 -9.4342314
2.081000 -9.421605600000001
2.082000 -9.4085798
2.083000 -9.3951523
2.084000 -9.3813218
2.085000 -9.3670875
2.086000 -9.3524478
2.087000 -9.337401400000001
2.088000 -9.321947399999999
2.089000 -9.3060844
2.090000 -9.2898116
2.091000 -9.2731267
2.092000 -9.256029100000001
2.093000 -9.238516500000001
2.094000 -9.2205882
2.095000 -9.2022426
2.096000 -9.1834784
2.097000 -9.1642946
2.098000 -9.1446899
2.099000 -9.1246627
2.100000 -9.104211600000001
2.101000 -9.0833358
2.102000 -9.0620346
2.103000 -9.0403065
2.104000 -9.0181507
2.105000 -8.9955665
2.106000 -8.9725532
2.107000 -8.949109199999999
2.108000 -8.9252345
2.109000 -8.9009285
2.110000 -8.8761896
2.111000 -8.8510178
2.112000 -8.8254131
2.113000 -8.7993741
2.114000 -8.7729007
2.115000 -8.7459914
2.116000 -8.7186471
2.117000 -8.6908661
2.118000 -8.6626485
2.119000 -8.6339936
2.120000 -8.6049013
2.121000 -8.5753709
2.122000 -8.5454024
2.123000 -8.5149951
2.124000 -8.4841482
2.125000 -8.4528618
2.126000 -8.4211357
2.127000 -8.3889693
2.128000 -8.3563626
2.129000 -8.3233155
2.130000 -8.2898274
2.131000 -8.2558982
2.132000 -8.2215287
2.133000 -8.1867181
2.134000 -8.1514664
2.135000 -8.115774400000001
2.136000 -8.0796413
2.137000 -8.0430679
2.138000 -8.0060534
2.139000 -7.9685986
2.140000 -7.930704199999999
2.141000 -7.8923695
2.142000 -7.853595200000001
2.143000 -7.814381300000001
2.144000 -7.7747285
2.145000 -7.734636999999999
2.146000 -7.694105800000001
2.147000 -7.653136600000001
2.148000 -7.611728500000001
2.149000 -7.5698823
2.150000 -7.5275972
2.151000 -7.4848741
2.152000 -7.441713699999999
2.153000 -7.398115099999999
2.154000 -7.3540784
2.155000 -7.3096044
2.156000 -7.2646931
2.157000 -7.2193444
2.158000 -7.173558300000001
2.159000 -7.1273357
2.160000 -7.0806764
2.161000 -7.0335813
2.162000 -6.9860503000000005
2.163000 -6.9380835
2.164000 -6.8896815
2.165000 -6.840845900000001
2.166000 -6.791576000000001
2.167000 -6.7418732
2.168000 -6.6917382
2.169000 -6.641172600000001
2.170000 -6.5901764
2.171000 -6.5387509999999995
2.172000 -6.4868972
2.173000 -6.4346163999999995
2.174000 -6.3819103
2.175000 -6.3287795
2.176000 -6.275225399999999
2.177000 -6.2212493
2.178000 -6.1668526
2.179000 -6.1120365
2.180000 -6.0568027
2.181000 -6.0011525
2.182000 -5.945087200000001
2.183000 -5.8886085
2.184000 -5.8317173
2.185000 -5.7744153
2.186000 -5.7167034999999995
2.187000 -5.6585833
2.188000 -5.6000561
2.189000 -5.5411231
2.190000 -5.481785899999999
2.191000 -5.422045300000001
2.192000 -5.3619027
2.193000 -5.3013597
2.194000 -5.2404173
2.195000 -5.179077
2.196000 -5.11734
2.197000 -5.0552078
2.198000 -4.9926816999999994
2.199000 -4.9297635
2.200000 -4.8664548000000005
2.201000 -4.8027568
2.202000 -4.7386713
2.203000 -4.6742003
2.204000 -4.609346
2.205000 -4.5441099
2.206000 -4.4784937
2.207000 -4.4125002
2.208000 -4.3461308
2.209000 -4.2793881
2.210000 -4.2122744
2.211000 -4.1447923
2.212000 -4.0769435
2.213000 -4.0087309
2.214000 -3.9401567999999996
2.215000 -3.8712237
2.216000 -3.8019339999999997
2.217000 -3.7322905000000004
2.218000 -3.6622953
2.219000 -3.5919510000000003
2.220000 -3.5212606
2.221000 -3.450226
2.222000 -3.3788501999999996
2.223000 -3.3071358
2.224000 -3.2350849
2.225000 -3.1627003
2.226000 -3.0899843
2.227000 -3.0169396
2.228000 -2.9435686999999997
2.229000 -2.8698741
2.230000 -2.7958583
2.231000 -2.7215241
2.232000 -2.6468739
2.233000 -2.5719102
2.234000 -2.4966359000000002
2.235000 -2.4210537
2.236000 -2.3451662
2.237000 -2.2689762
2.238000 -2.1924865000000002
2.239000 -2.1157
2.240000 -2.0386199
2.241000 -1.9612487
2.242000 -1.8835898
2.243000 -1.8056462
2.244000 -1.727421
2.245000 -1.6489174
2.246000 -1.5701385
2.247000 -1.4910878
2.248000 -1.4117683
2.249000 -1.3321835
2.250000 -1.2523366
2.251000 -1.1722310999999999
2.252000 -1.0918703
2.253000 -1.0112576
2.254000 -0.9303963700000001
2.255000 -0.8492901
2.256000 -0.7679421900000001
2.257000 -0.68635615
2.258000 -0.60453541
2.259000 -0.52248351
2.260000 -0.44020400000000004
2.261000 -0.35770047
2.262000 -0.27497651
2.263000 -0.19203579
2.264000 -0.10888203
2.265000 -0.025518972
2.266000 0.058049569
2.267000 0.14181972
2.268000 0.22578754
2.269000 0.30994904
2.270000 0.39430018999999994
2.271000 0.47883685
2.272000 0.56355484
2.273000 0.64844997
2.274000 0.7335179
2.275000 0.81875436
2.276000 0.9041549600000001
2.277000 0.98971538
2.278000 1.0754311
2.279000 1.1612979
2.280000 1.247311
2.281000 1.3334662000000002
2.282000 1.419759
2.283000 1.5061849
2.284000 1.5927395
2.285000 1.6794184
2.286000 1.7662171
2.287000 1.8531315
2.288000 1.9401571
2.289000 2.0272894
2.290000 2.1145243000000002
2.291000 2.2018573999999997
2.292000 2.2892846000000002
2.293000 2.3768015
2.294000 2.464404
2.295000 2.5520878000000002
2.296000 2.6398485999999997
2.297000 2.7276821
2.298000 2.8155843
2.299000 2.9035507
2.300000 2.9915771
2.301000 3.0796589
2.302000 3.167792
2.303000 3.2559719
2.304000 3.3441937999999998
2.305000 3.4324533999999995
2.306000 3.5207462
2.307000 3.6090671999999997
2.308000 3.6974117
2.309000 3.7857749000000003
2.310000 3.8741518000000004
2.311000 3.9625372999999997
2.312000 4.0509269
2.313000 4.139315
2.314000 4.2276967
2.315000 4.316066999999999
2.316000 4.4044208000000005
2.317000 4.4927526
2.318000 4.5810573
2.319000 4.6693295
2.320000 4.7575645
2.321000 4.8457567
2.322000 4.9339008
2.323000 5.0219911999999995
2.324000 5.1100232000000005
2.325000 5.1979914
2.326000 5.2858903999999995
2.327000 5.3737152
2.328000 5.4614604
2.329000 5.5491205
2.330000 5.6366909
2.331000 5.724166
2.332000 5.8115404
2.333000 5.8988091
2.334000 5.9859667
2.335000 6.0730081
2.336000 6.1599277
2.337000 6.2467206
2.338000 6.3333817
2.339000 6.419905300000001
2.340000 6.506285800000001
2.341000 6.5925180999999995
2.342000 6.6785969000000005
2.343000 6.764517000000001
2.344000 6.8502724
2.345000 6.9358587
2.346000 7.0212699
2.347000 7.1065008999999995
2.348000 7.1915455
2.349000 7.2763994
2.350000 7.3610567
2.351000 7.445512
2.352000 7.5297602
2.353000 7.613796000000001
2.354000 7.6976143
2.355000 7.7812091
2.356000 7.8645758
2.357000 7.9477087
2.358000 8.0306031
2.359000 8.1132539
2.360000 8.195655
2.361000 8.2778022
2.362000 8.35969
2.363000 8.4413134
2.364000 8.5226662
2.365000 8.603744200000001
2.366000 8.684542
2.367000 8.7650552
2.368000 8.8452779
2.369000 8.9252047
2.370000 9.0048306
2.371000 9.0841502
2.372000 9.1631576
2.373000 9.2418484
2.374000 9.3202166
2.375000 9.398257000000001
2.376000 9.475964300000001
2.377000 9.553332600000001
2.378000 9.6303567
2.379000 9.7070314
2.380000 9.7833507
2.381000 9.859309300000001
2.382000 9.9349014
2.383000 10.01012
2.384000 10.08497
2.385000 10.159419999999999
2.386000 10.2335
2.387000 10.307170000000001
2.388000 10.38045
2.389000 10.453320000000001
2.390000 10.52579
2.391000 10.59783
2.392000 10.66946
2.393000 10.74066
2.394000 10.81142
2.395000 10.88175
2.396000 10.95164
2.397000 11.02108
2.398000 11.09007
2.399000 11.1586
2.400000 11.226659999999999
2.401000 11.294260000000001
2.402000 11.36139
2.403000 11.428040000000001
2.404000 11.494200000000001
2.405000 11.55988
2.406000 11.62507
2.407000 11.68975
2.408000 11.75394
2.409000 11.81761
2.410000 11.88078
2.411000 11.94342
2.412000 12.00555
2.413000 12.06714
2.414000 12.128210000000001
2.415000 12.18873
2.416000 12.24872
2.417000 12.308159999999999
2.418000 12.36704
2.419000 12.42537
2.420000 12.483139999999999
2.421000 12.54034
2.422000 12.596969999999999
2.423000 12.653030000000001
2.424000 12.70851
2.425000 12.763399999999999
2.426000 12.817709999999998
2.427000 12.87142
2.428000 12.92454
2.429000 12.977050000000002
2.430000 13.028960000000001
2.431000 13.080269999999999
2.432000 13.13095
2.433000 13.181019999999998
2.434000 13.23047
2.435000 13.2793
2.436000 13.327490000000001
2.437000 13.37505
2.438000 13.42198
2.439000 13.46826
2.440000 13.51389
2.441000 13.55888
2.442000 13.603209999999999
2.443000 13.64688
2.444000 13.689889999999998
2.445000 13.732240000000001
2.446000 13.77391
2.447000 13.81491
2.448000 13.85522
2.449000 13.894860000000001
2.450000 13.93381
2.451000 13.97206
2.452000 14.00962
2.453000 14.04648
2.454000 14.082629999999998
2.455000 14.118079999999999
2.456000 14.152809999999999
2.457000 14.18683
2.458000 14.220130000000001
2.459000 14.252709999999999
2.460000 14.284559999999999
2.461000 14.31568
2.462000 14.34607
2.463000 14.37572
2.464000 14.40463
2.465000 14.4328
2.466000 14.460219999999998
2.467000 14.486889999999999
2.468000 14.512820000000001
2.469000 14.537980000000001
2.470000 14.56239
2.471000 14.58604
2.472000 14.60893
2.473000 14.631050000000002
2.474000 14.65241
2.475000 14.67299
2.476000 14.6928
2.477000 14.71184
2.478000 14.730099999999998
2.479000 14.74758
2.480000 14.76428
2.481000 14.780199999999999
2.482000 14.79532
2.483000 14.80966
2.484000 14.823210000000001
2.485000 14.835970000000001
2.486000 14.847930000000002
2.487000 14.85909
2.488000 14.86945
2.489000 14.879010000000001
2.490000 14.88777
2.491000 14.895729999999999
2.492000 14.902869999999998
2.493000 14.90921
2.494000 14.914740000000002
2.495000 14.91946
2.496000 14.923359999999999
2.497000 14.92644
2.498000 14.92871
2.499000 14.93016
2.500000 14.93079
2.501000 14.9306
2.502000 14.929590000000001
2.503000 14.927750000000001
2.504000 14.925089999999999
2.505000 14.921599999999998
2.506000 14.91728
2.507000 14.912130000000001
2.508000 14.906150000000002
2.509000 14.89934
2.510000 14.891689999999999
2.511000 14.88322
2.512000 14.8739
2.513000 14.863750000000001
2.514000 14.852770000000001
2.515000 14.84094
2.516000 14.82828
2.517000 14.81477
2.518000 14.80043
2.519000 14.78524
2.520000 14.76921
2.521000 14.75234
2.522000 14.734630000000001
2.523000 14.71607
2.524000 14.696670000000001
2.525000 14.676429999999998
2.526000 14.65534
2.527000 14.63341
2.528000 14.61064
2.529000 14.58702
2.530000 14.56256
2.531000 14.53726
2.532000 14.51112
2.533000 14.48414
2.534000 14.45631
2.535000 14.42765
2.536000 14.398150000000001
2.537000 14.36781
2.538000 14.33663
2.539000 14.304620000000002
2.540000 14.27177
2.541000 14.23809
2.542000 14.203579999999999
2.543000 14.168239999999999
2.544000 14.13206
2.545000 14.09506
2.546000 14.057239999999998
2.547000 14.01858
2.548000 13.979099999999999
2.549000 13.9388
2.550000 13.897680000000001
2.551000 13.855739999999999
2.552000 13.81297
2.553000 13.769390000000001
2.554000 13.725000000000001
2.555000 13.67979
2.556000 13.63377
2.557000 13.58693
2.558000 13.539290000000001
2.559000 13.49084
2.560000 13.44159
2.561000 13.39153
2.562000 13.34067
2.563000 13.289010000000001
2.564000 13.23655
2.565000 13.183300000000001
2.566000 13.12925
2.567000 13.07441
2.568000 13.01879
2.569000 12.962380000000001
2.570000 12.90519
2.571000 12.84722
2.572000 12.788469999999998
2.573000 12.72894
2.574000 12.66864
2.575000 12.607579999999999
2.576000 12.54574
2.577000 12.48315
2.578000 12.41979
2.579000 12.35568
2.580000 12.29081
2.581000 12.22519
2.582000 12.158819999999999
2.583000 12.0917
2.584000 12.02384
2.585000 11.955250000000001
2.586000 11.88592
2.587000 11.81585
2.588000 11.74506
2.589000 11.673540000000001
2.590000 11.6013
2.591000 11.52834
2.592000 11.45467
2.593000 11.38029
2.594000 11.3052
2.595000 11.2294
2.596000 11.15291
2.597000 11.07572
2.598000 10.997850000000001
2.599000 10.91929
2.600000 10.84004
2.601000 10.760119999999999
2.602000 10.67953
2.603000 10.59827
2.604000 10.51634
2.605000 10.43376
2.606000 10.35053
2.607000 10.26664
2.608000 10.18212
2.609000 10.09695
2.610000 10.01115
2.611000 9.924721
2.612000 9.8376691
2.613000 9.7499989
2.614000 9.6617147
2.615000 9.5728226
2.616000 9.483327
2.617000 9.3932331
2.618000 9.3025461
2.619000 9.2112713
2.620000 9.1194138
2.621000 9.0269789
2.622000 8.9339718
2.623000 8.840397699999999
2.624000 8.7462626
2.625000 8.651570999999999
2.626000 8.5563287
2.627000 8.4605403
2.628000 8.364212499999999
2.629000 8.2673497
2.630000 8.169958
2.631000 8.0720432
2.632000 7.9736106
2.633000 7.8746654
2.634000 7.7752143
2.635000 7.6752625000000005
2.636000 7.574815999999999
2.637000 7.473880800000001
2.638000 7.3724627
2.639000 7.2705671
2.640000 7.1682006000000005
2.641000 7.0653692
2.642000 6.9620788000000005
2.643000 6.8583354
2.644000 6.7541458
2.645000 6.649515
2.646000 6.5444499
2.647000 6.438957200000001
2.648000 6.333042699999999
2.649000 6.2267125
2.650000 6.1199728
2.651000 6.0128305
2.652000 5.905291399999999
2.653000 5.7973623000000005
2.654000 5.6890499
2.655000 5.5803604
2.656000 5.4713003
2.657000 5.3618763
2.658000 5.2520948999999995
2.659000 5.1419631
2.660000 5.0314873
2.661000 4.9206749
2.662000 4.8095323
2.663000 4.6980664
2.664000 4.5862842
2.665000 4.4741929
2.666000 4.3617994
2.667000 4.2491108
2.668000 4.1361343
2.669000 4.0228769
2.670000 3.9093461000000005
2.671000 3.7955493
2.672000 3.6814932000000002
2.673000 3.5671856
2.674000 3.4526337
2.675000 3.3378447999999996
2.676000 3.2228261000000002
2.677000 3.1075852
2.678000 2.9921295
2.679000 2.8764661
2.680000 2.7606027
2.681000 2.6445465
2.682000 2.5283048
2.683000 2.4118850000000003
2.684000 2.2952944
2.685000 2.1785405
2.686000 2.0616304
2.687000 1.9445715
2.688000 1.8273713
2.689000 1.7100370999999999
2.690000 1.5925761
2.691000 1.4749957
2.692000 1.3573032
2.693000 1.2395058
2.694000 1.1216109
2.695000 1.0036257
2.696000 0.88555766
2.697000 0.76741399
2.698000 0.64920196
2.699000 0.53092889
2.700000 0.41260207
2.701000 0.29422877999999997
2.702000 0.17581631
2.703000 0.057371967999999995
2.704000 -0.061096944
2.705000 -0.17958311
2.706000 -0.29807922
2.707000 -0.41657793000000004
2.708000 -0.5350719700000001
2.709000 -0.65355399
2.710000 -0.77201664
2.711000 -0.8904525999999999
2.712000 -1.0088544
2.713000 -1.1272148
2.714000 -1.2455262999999999
2.715000 -1.3637816
2.716000 -1.4819730999999998
2.717000 -1.6000936000000001
2.718000 -1.7181354
2.719000 -1.8360911
2.720000 -1.9539530999999999
2.721000 -2.071714
2.722000 -2.1893661
2.723000 -2.306902
2.724000 -2.4243139
2.725000 -2.5415942
2.726000 -2.6587352
2.727000 -2.7757294
2.728000 -2.8925689
2.729000 -3.0092461
2.730000 -3.1257532999999995
2.731000 -3.2420825
2.732000 -3.3582263
2.733000 -3.4741767
2.734000 -3.5899259000000003
2.735000 -3.7054665
2.736000 -3.8207907
2.737000 -3.9358906
2.738000 -4.0507589
2.739000 -4.1653875
2.740000 -4.2797692
2.741000 -4.3938965
2.742000 -4.5077618
2.743000 -4.6213578
2.744000 -4.7346771
2.745000 -4.847712400000001
2.746000 -4.9604565
2.747000 -5.0729021
2.748000 -5.1850419
2.749000 -5.2968692
2.750000 -5.4083768
2.751000 -5.5195581
2.752000 -5.630406000000001
2.753000 -5.7409137
2.754000 -5.8510743
2.755000 -5.9608813
2.756000 -6.0703278
2.757000 -6.1794072
2.758000 -6.288112699999999
2.759000 -6.3964382
2.760000 -6.5043762
2.761000 -6.611920899999999
2.762000 -6.7190655
2.763000 -6.825803199999999
2.764000 -6.9321275
2.765000 -7.0380315
2.766000 -7.1435086
2.767000 -7.248552900000001
2.768000 -7.353156800000001
2.769000 -7.4573144
2.770000 -7.561019099999999
2.771000 -7.664264
2.772000 -7.7670425000000005
2.773000 -7.869347899999999
2.774000 -7.971173500000001
2.775000 -8.0725126
2.776000 -8.1733584
2.777000 -8.2737043
2.778000 -8.3735444
2.779000 -8.4728718
2.780000 -8.5716799
2.781000 -8.669962
2.782000 -8.767712099999999
2.783000 -8.864923600000001
2.784000 -8.9615896
2.785000 -9.057704399999999
2.786000 -9.1532618
2.787000 -9.2482552
2.788000 -9.3426786
2.789000 -9.436525399999999
2.790000 -9.5297903
2.791000 -9.6224673
2.792000 -9.7145498
2.793000 -9.8060325
2.794000 -9.8969094
2.795000 -9.987174699999999
2.796000 -10.07682
2.797000 -10.16585
2.798000 -10.254249999999999
2.799000 -10.34201
2.800000 -10.42913
2.801000 -10.51561
2.802000 -10.60144
2.803000 -10.68661
2.804000 -10.77113
2.805000 -10.85497
2.806000 -10.93815
2.807000 -11.02065
2.808000 -11.10247
2.809000 -11.18361
2.810000 -11.264050000000001
2.811000 -11.3438
2.812000 -11.422839999999999
2.813000 -11.50119
2.814000 -11.578819999999999
2.815000 -11.65574
2.816000 -11.73194
2.817000 -11.80742
2.818000 -11.88217
2.819000 -11.95619
2.820000 -12.02947
2.821000 -12.102
2.822000 -12.1738
2.823000 -12.24484
2.824000 -12.31513
2.825000 -12.38466
2.826000 -12.45342
2.827000 -12.521419999999999
2.828000 -12.588650000000001
2.829000 -12.6551
2.830000 -12.72077
2.831000 -12.785659999999998
2.832000 -12.849749999999998
2.833000 -12.913060000000002
2.834000 -12.97556
2.835000 -13.037270000000001
2.836000 -13.098170000000001
2.837000 -13.158259999999999
2.838000 -13.21754
2.839000 -13.27601
2.840000 -13.33365
2.841000 -13.390469999999999
2.842000 -13.44647
2.843000 -13.50163
2.844000 -13.55597
2.845000 -13.60946
2.846000 -13.66212
2.847000 -13.71394
2.848000 -13.76491
2.849000 -13.81503
2.850000 -13.864299999999998
2.851000 -13.912730000000002
2.852000 -13.96029
2.853000 -14.007
2.854000 -14.05285
2.855000 -14.09784
2.856000 -14.141960000000001
2.857000 -14.185220000000001
2.858000 -14.227609999999999
2.859000 -14.269129999999999
2.860000 -14.30978
2.861000 -14.34955
2.862000 -14.38845
2.863000 -14.42647
2.864000 -14.4636
2.865000 -14.49986
2.866000 -14.535229999999999
2.867000 -14.569709999999999
2.868000 -14.603299999999999
2.869000 -14.636
2.870000 -14.6678
2.871000 -14.698720000000002
2.872000 -14.72873
2.873000 -14.75784
2.874000 -14.78606
2.875000 -14.81337
2.876000 -14.83977
2.877000 -14.86527
2.878000 -14.889859999999999
2.879000 -14.91354
2.880000 -14.93632
2.881000 -14.958179999999999
2.882000 -14.97913
2.883000 -14.99916
2.884000 -15.01829
2.885000 -15.036489999999999
2.886000 -15.05378
2.887000 -15.07016
2.888000 -15.085619999999999
2.889000 -15.10016
2.890000 -15.11379
2.891000 -15.126500000000002
2.892000 -15.1383
2.893000 -15.149170000000002
2.894000 -15.159130000000001
2.895000 -15.168180000000001
2.896000 -15.176300000000001
2.897000 -15.18351
2.898000 -15.189810000000001
2.899000 -15.19519
2.900000 -15.199660000000002
2.901000 -15.20322
2.902000 -15.20586
2.903000 -15.207580000000002
2.904000 -15.2084
2.905000 -15.2083
2.906000 -15.20729
2.907000 -15.205370000000002
2.908000 -15.20254
2.909000 -15.198809999999998
2.910000 -15.19416
2.911000 -15.188609999999999
2.912000 -15.18215
2.913000 -15.174779999999998
2.914000 -15.166509999999999
2.915000 -15.15734
2.916000 -15.147260000000001
2.917000 -15.136289999999999
2.918000 -15.12441
2.919000 -15.111630000000002
2.920000 -15.097949999999999
2.921000 -15.083379999999998
2.922000 -15.06792
2.923000 -15.05156
2.924000 -15.034310000000001
2.925000 -15.01617
2.926000 -14.99714
2.927000 -14.977219999999999
2.928000 -14.956420000000001
2.929000 -14.934729999999998
2.930000 -14.91217
2.931000 -14.88872
2.932000 -14.8644
2.933000 -14.83921
2.934000 -14.813139999999999
2.935000 -14.7862
2.936000 -14.758389999999999
2.937000 -14.729709999999999
2.938000 -14.70018
2.939000 -14.66978
2.940000 -14.63852
2.941000 -14.60641
2.942000 -14.573439999999998
2.943000 -14.539620000000001
2.944000 -14.50496
2.945000 -14.46945
2.946000 -14.43311
2.947000 -14.39592
2.948000 -14.3579
2.949000 -14.31904
2.950000 -14.279359999999999
2.951000 -14.23885
2.952000 -14.19753
2.953000 -14.155380000000001
2.954000 -14.11242
2.955000 -14.06865
2.956000 -14.02407
2.957000 -13.978689999999999
2.958000 -13.93251
2.959000 -13.88553
2.960000 -13.83776
2.961000 -13.7892
2.962000 -13.73986
2.963000 -13.68974
2.964000 -13.638829999999999
2.965000 -13.58716
2.966000 -13.53472
2.967000 -13.48151
2.968000 -13.427539999999999
2.969000 -13.372819999999999
2.970000 -13.31734
2.971000 -13.26111
2.972000 -13.20413
2.973000 -13.14642
2.974000 -13.08796
2.975000 -13.028780000000001
2.976000 -12.96886
2.977000 -12.90822
2.978000 -12.84686
2.979000 -12.78479
2.980000 -12.722
2.981000 -12.65851
2.982000 -12.59432
2.983000 -12.52943
2.984000 -12.46385
2.985000 -12.39758
2.986000 -12.33063
2.987000 -12.263010000000001
2.988000 -12.19471
2.989000 -12.12575
2.990000 -12.05612
2.991000 -11.985850000000001
2.992000 -11.91492
2.993000 -11.84335
2.994000 -11.771139999999999
2.995000 -11.6983
2.996000 -11.62483
2.997000 -11.55074
2.998000 -11.47603
2.999000 -11.40071
3.000000 -11.324779999999999
3.001000 -11.24826
3.002000 -11.17114
3.003000 -11.09343
3.004000 -11.01513
3.005000 -10.93626
3.006000 -10.85681
3.007000 -10.7768
3.008000 -10.696219999999999
3.009000 -10.61508
3.010000 -10.533389999999999
3.011000 -10.45116
3.012000 -10.36838
3.013000 -10.285070000000001
3.014000 -10.20123
3.015000 -10.116859999999999
3.016000 -10.03197
3.017000 -9.9465743
3.018000 -9.8606683
3.019000 -9.774261
3.020000 -9.6873589
3.021000 -9.5999688
3.022000 -9.5120966
3.023000 -9.4237484
3.024000 -9.3349308
3.025000 -9.2456505
3.026000 -9.1559142
3.027000 -9.0657286
3.028000 -8.9751005
3.029000 -8.8840358
3.030000 -8.7925419
3.031000 -8.7006256
3.032000 -8.6082935
3.033000 -8.515552399999999
3.034000 -8.422409
3.035000 -8.328869899999999
3.036000 -8.234942
3.037000 -8.140631800000001
3.038000 -8.0459453
3.039000 -7.9508901000000005
3.040000 -7.855472
3.041000 -7.759697
3.042000 -7.663571800000001
3.043000 -7.5671032
3.044000 -7.470297100000001
3.045000 -7.3731601
3.046000 -7.2756983
3.047000 -7.1779177
3.048000 -7.079824799999999
3.049000 -6.981425700000001
3.050000 -6.882727099999999
3.051000 -6.7837358
3.052000 -6.684457500000001
3.053000 -6.5848984
3.054000 -6.485065800000001
3.055000 -6.384965800000001
3.056000 -6.2846042
3.057000 -6.183988599999999
3.058000 -6.0831256
3.059000 -5.9820216
3.060000 -5.8806837000000005
3.061000 -5.7791181
3.062000 -5.677332
3.063000 -5.575332
3.064000 -5.4731250000000005
3.065000 -5.3707179
3.066000 -5.268117800000001
3.067000 -5.1653311
3.068000 -5.0623651999999995
3.069000 -4.9592263999999995
3.070000 -4.8559219
3.071000 -4.7524586
3.072000 -4.6488434000000005
3.073000 -4.5450829
3.074000 -4.4411842
3.075000 -4.337154
3.076000 -4.2329993
3.077000 -4.1287269
3.078000 -4.0243436
3.079000 -3.9198562999999997
3.080000 -3.8152717000000003
3.081000 -3.7105970000000004
3.082000 -3.6058392
3.083000 -3.5010051
3.084000 -3.3961012999999998
3.085000 -3.2911352999999997
3.086000 -3.1861137999999998
3.087000 -3.0810436
3.088000 -2.9759319
3.089000 -2.8707854
3.090000 -2.7656114
3.091000 -2.6604164
3.092000 -2.5552075
3.093000 -2.4499917
3.094000 -2.3447756
3.095000 -2.2395661000000002
3.096000 -2.1343701
3.097000 -2.0291938999999997
3.098000 -1.9240445
3.099000 -1.8189283
3.100000 -1.7138520000000002
3.101000 -1.6088219000000001
3.102000 -1.5038447
3.103000 -1.3989265
3.104000 -1.2940737
3.105000 -1.1892927
3.106000 -1.0845896000000002
3.107000 -0.97997058
3.108000 -0.87544192
3.109000 -0.7710096900000001
3.110000 -0.6666800500000001
3.111000 -0.56245914
3.112000 -0.45835315
3.113000 -0.35436822
3.114000 -0.25051055
3.115000 -0.14678637
3.116000 -0.043201953
3.117000 0.060236384
3.118000 0.16352228
3.119000 0.26664931999999997
3.120000 0.36961100999999996
3.121000 0.47240085
3.122000 0.57501229
3.123000 0.67743873
3.124000 0.7796735
3.125000 0.88171
3.126000 0.98354155
3.127000 1.0851615000000001
3.128000 1.1865632
3.129000 1.2877399
3.130000 1.3886852
3.131000 1.4893926
3.132000 1.5898556000000001
3.133000 1.6900677
3.134000 1.7900229
3.135000 1.8897148
3.136000 1.9891374
3.137000 2.0882847
3.138000 2.1871509000000002
3.139000 2.2857303
3.140000 2.3840172
3.141000 2.4820063
3.142000 2.579692
3.143000 2.677069
3.144000 2.774132
3.145000 2.870876
3.146000 2.9672956
3.147000 3.0633857
3.148000 3.1591414999999996
3.149000 3.2545577999999997
3.150000 3.3496294000000004
3.151000 3.4443513
3.152000 3.5387184
3.153000 3.6327258000000002
3.154000 3.726368
3.155000 3.8196399999999997
3.156000 3.9125364000000005
3.157000 4.0050518
3.158000 4.0971812000000005
3.159000 4.1889191
3.160000 4.2802598
3.161000 4.3711983000000005
3.162000 4.4617284
3.163000 4.5518454
3.164000 4.6415432999999995
3.165000 4.7308169
3.166000 4.819661
3.167000 4.9080699999999995
3.168000 4.9960382
3.169000 5.0835606
3.170000 5.1706322
3.171000 5.2572474
3.172000 5.3434014
3.173000 5.4290894
3.174000 5.514306599999999
3.175000 5.5990484
3.176000 5.68331
3.177000 5.7670869
3.178000 5.850374700000001
3.179000 5.933169299999999
3.180000 6.0154662
3.181000 6.0972616
3.182000 6.1785512
3.183000 6.2593311
3.184000 6.339597700000001
3.185000 6.4193472
3.186000 6.498576
3.187000 6.577279399999999
3.188000 6.6554546000000006
3.189000 6.7330971
3.190000 6.8102039
3.191000 6.8867706
3.192000 6.9627933
3.193000 7.038269199999999
3.194000 7.113193700000001
3.195000 7.1875632
3.196000 7.261373799999999
3.197000 7.334622
3.198000 7.4073039
3.199000 7.4794158
3.200000 7.5509541
3.201000 7.6219149
3.202000 7.6922946
3.203000 7.7620894
3.204000 7.831295600000001
3.205000 7.8999102
3.206000 7.967929499999999
3.207000 8.035349799999999
3.208000 8.1021681
3.209000 8.1683815
3.210000 8.2339868
3.211000 8.2989804
3.212000 8.3633594
3.213000 8.4271215
3.214000 8.4902629
3.215000 8.5527815
3.216000 8.6146742
3.217000 8.6759381
3.218000 8.7365709
3.219000 8.7965697
3.220000 8.8559322
3.221000 8.914655400000001
3.222000 8.9727372
3.223000 9.030174500000001
3.224000 9.086965
3.225000 9.143106600000001
3.226000 9.1985963
3.227000 9.2534319
3.228000 9.307611
3.229000 9.3611315
3.230000 9.4139904
3.231000 9.4661862
3.232000 9.517715899999999
3.233000 9.568578
3.234000 9.6187696
3.235000 9.6682891
3.236000 9.7171351
3.237000 9.7653054
3.238000 9.8127984
3.239000 9.8596118
3.240000 9.9057443
3.241000 9.9511944
3.242000 9.9959604
3.243000 10.04004
3.244000 10.083440000000001
3.245000 10.12614
3.246000 10.16816
3.247000 10.20949
3.248000 10.25013
3.249000 10.29007
3.250000 10.32933
3.251000 10.367890000000001
3.252000 10.40576
3.253000 10.44293
3.254000 10.4794
3.255000 10.51518
3.256000 10.55026
3.257000 10.584639999999998
3.258000 10.61833
3.259000 10.65131
3.260000 10.68359
3.261000 10.71518
3.262000 10.74606
3.263000 10.77623
3.264000 10.8057
3.265000 10.83447
3.266000 10.86253
3.267000 10.889890000000001
3.268000 10.91654
3.269000 10.94248
3.270000 10.96772
3.271000 10.99224
3.272000 11.01606
3.273000 11.03917
3.274000 11.06157
3.275000 11.083260000000001
3.276000 11.10424
3.277000 11.12452
3.278000 11.14409
3.279000 11.16294
3.280000 11.181099999999999
3.281000 11.19854
3.282000 11.21528
3.283000 11.23131
3.284000 11.24664
3.285000 11.26127
3.286000 11.27519
3.287000 11.28841
3.288000 11.30092
3.289000 11.31274
3.290000 11.32386
3.291000 11.33427
3.292000 11.34399
3.293000 11.35301
3.294000 11.36133
3.295000 11.36896
3.296000 11.37589
3.297000 11.38212
3.298000 11.38766
3.299000 11.39251
3.300000 11.39667
3.301000 11.40013
3.302000 11.4029
3.303000 11.40498
3.304000 11.40637
3.305000 11.40708
3.306000 11.4071
3.307000 11.406429999999999
3.308000 11.40508
3.309000 11.40305
3.310000 11.40034
3.311000 11.39694
3.312000 11.39288
3.313000 11.38813
3.314000 11.38271
3.315000 11.37663
3.316000 11.36987
3.317000 11.36245
3.318000 11.35437
3.319000 11.345619999999998
3.320000 11.33621
3.321000 11.32616
3.322000 11.31544
3.323000 11.304079999999999
3.324000 11.29207
3.325000 11.279409999999999
3.326000 11.26611
3.327000 11.25217
3.328000 11.2376
3.329000 11.22238
3.330000 11.20654
3.331000 11.19006
3.332000 11.17296
3.333000 11.15523
3.334000 11.13688
3.335000 11.1179
3.336000 11.09831
3.337000 11.078100000000001
3.338000 11.057269999999999
3.339000 11.03583
3.340000 11.013770000000001
3.341000 10.991109999999999
3.342000 10.967839999999999
3.343000 10.94397
3.344000 10.91949
3.345000 10.89441
3.346000 10.86874
3.347000 10.84247
3.348000 10.815610000000001
3.349000 10.78816
3.350000 10.760119999999999
3.351000 10.73151
3.352000 10.702309999999999
3.353000 10.67253
3.354000 10.64218
3.355000 10.611270000000001
3.356000 10.57978
3.357000 10.54773
3.358000 10.515130000000001
3.359000 10.48197
3.360000 10.44826
3.361000 10.414
3.362000 10.379199999999999
3.363000 10.343869999999999
3.364000 10.30799
3.365000 10.27159
3.366000 10.23466
3.367000 10.197199999999999
3.368000 10.159229999999999
3.369000 10.12074
3.370000 10.08174
3.371000 10.04224
3.372000 10.002229999999999
3.373000 9.9617183
3.374000 9.9207141
3.375000 9.879218
3.376000 9.837234
3.377000 9.7947665
3.378000 9.7518183
3.379000 9.708394100000001
3.380000 9.6644975
3.381000 9.6201323
3.382000 9.5753022
3.383000 9.5300116
3.384000 9.484263499999999
3.385000 9.4380625
3.386000 9.3914121
3.387000 9.3443163
3.388000 9.2967786
3.389000 9.248803599999999
3.390000 9.200394900000001
3.391000 9.1515563
3.392000 9.1022916
3.393000 9.0526052
3.394000 9.0025008
3.395000 8.9519821
3.396000 8.9010529
3.397000 8.8497177
3.398000 8.797980800000001
3.399000 8.7458462
3.400000 8.6933173
3.401000 8.6403988
3.402000 8.5870951
3.403000 8.53341
3.404000 8.479347800000001
3.405000 8.424913100000001
3.406000 8.3701104
3.407000 8.3149441
3.408000 8.2594186
3.409000 8.2035393
3.410000 8.1473097
3.411000 8.090735200000001
3.412000 8.033821
3.413000 7.9765715
3.414000 7.9189911
3.415000 7.8610852
3.416000 7.8028588999999995
3.417000 7.7443175
3.418000 7.685465399999999
3.419000 7.6263078
3.420000 7.5668499
3.421000 7.5070962
3.422000 7.447052
3.423000 7.386722399999999
3.424000 7.3261126999999995
3.425000 7.2652273
3.426000 7.2040707
3.427000 7.1426481
3.428000 7.080963999999999
3.429000 7.0190229
3.430000 6.9568291
3.431000 6.894388
3.432000 6.8317033
3.433000 6.768779499999999
3.434000 6.7056209
3.435000 6.642232100000001
3.436000 6.5786175
3.437000 6.514781
3.438000 6.450726800000001
3.439000 6.386459599999999
3.440000 6.321983
3.441000 6.257302300000001
3.442000 6.1924212
3.443000 6.1273444
3.444000 6.0620762
3.445000 5.9966213999999995
3.446000 5.9309844
3.447000 5.8651701
3.448000 5.7991829
3.449000 5.733028099999999
3.450000 5.6667100999999995
3.451000 5.6002345
3.452000 5.5336058
3.453000 5.4668296
3.454000 5.3999106999999995
3.455000 5.332854800000001
3.456000 5.2656665
3.457000 5.1983517
3.458000 5.130915300000001
3.459000 5.0633624
3.460000 4.9956985000000005
3.461000 4.9279287
3.462000 4.8600584
3.463000 4.7920927
3.464000 4.7240364999999995
3.465000 4.6558946
3.466000 4.5876723
3.467000 4.5193739
3.468000 4.4510043999999995
3.469000 4.3825686
3.470000 4.3140706
3.471000 4.245515200000001
3.472000 4.1769065
3.473000 4.1082487
3.474000 4.0395461
3.475000 3.9708029
3.476000 3.9020233
3.477000 3.8332112
3.478000 3.7643708
3.479000 3.6955061999999996
3.480000 3.6266211
3.481000 3.5577197
3.482000 3.4888063
3.483000 3.4198847
3.484000 3.350959
3.485000 3.2820337
3.486000 3.2131128
3.487000 3.1442005
3.488000 3.0753015
3.489000 3.0064200999999997
3.490000 2.9375607
3.491000 2.8687282
3.492000 2.7999269
3.493000 2.7311616
3.494000 2.6624369
3.495000 2.5937578
3.496000 2.5251289999999997
3.497000 2.4565553
3.498000 2.3880417
3.499000 2.3195928
3.500000 2.2512136
3.501000 2.1829089
3.502000 2.1146838
3.503000 2.0465428
3.504000 1.9784907
3.505000 1.9105323
3.506000 1.842672
3.507000 1.7749147
3.508000 1.7072648
3.509000 1.6397268
3.510000 1.5723049999999998
3.511000 1.5050036
3.512000 1.4378269000000001
3.513000 1.3707791
3.514000 1.3038640000000001
3.515000 1.2370857000000002
3.516000 1.1704482
3.517000 1.1039551
3.518000 1.0376102
3.519000 0.97141722
3.520000 0.9053796500000001
3.521000 0.83950106
3.522000 0.77378498
3.523000 0.7082348199999999
3.524000 0.6428539799999999
3.525000 0.57764584
3.526000 0.5126137799999999
3.527000 0.44776108000000003
3.528000 0.38309109
3.529000 0.31860710999999997
3.530000 0.25431244000000003
3.531000 0.19021041
3.532000 0.12630436
3.533000 0.062597613
3.534000 -0.00090647491
3.535000 -0.064204528
3.536000 -0.12729316
3.537000 -0.19016892999999999
3.538000 -0.25282836999999997
3.539000 -0.31526801000000004
3.540000 -0.37748432
3.541000 -0.43947375
3.542000 -0.50123269
3.543000 -0.56275753
3.544000 -0.62404466
3.545000 -0.68509039
3.546000 -0.74589099
3.547000 -0.80644283
3.548000 -0.86674215
3.549000 -0.9267852599999999
3.550000 -0.98656844
3.551000 -1.0460881
3.552000 -1.1053404
3.553000 -1.1643219
3.554000 -1.2230289
3.555000 -1.281458
3.556000 -1.3396057
3.557000 -1.3974686
3.558000 -1.4550433999999999
3.559000 -1.512327
3.560000 -1.5693160000000002
3.561000 -1.6260075999999999
3.562000 -1.6823988
3.563000 -1.7384868000000002
3.564000 -1.7942689
3.565000 -1.8497423999999998
3.566000 -1.9049048
3.567000 -1.9597538
3.568000 -2.0142868000000003
3.569000 -2.0685017
3.570000 -2.1223962
3.571000 -2.1759681
3.572000 -2.2292154
3.573000 -2.2821359
3.574000 -2.3347277
3.575000 -2.3869887
3.576000 -2.4389168
3.577000 -2.4905101999999997
3.578000 -2.5417667
3.579000 -2.5926843
3.580000 -2.6432609
3.581000 -2.6934946
3.582000 -2.7433831
3.583000 -2.7929243
3.584000 -2.842116
3.585000 -2.890956
3.586000 -2.9394422
3.587000 -2.987572
3.588000 -3.0353434
3.589000 -3.0827541
3.590000 -3.1298014999999997
3.591000 -3.1764839000000005
3.592000 -3.2227986
3.593000 -3.2687433
3.594000 -3.3143159
3.595000 -3.3595141
3.596000 -3.4043357000000003
3.597000 -3.4487784
3.598000 -3.4928404000000004
3.599000 -3.5365198
3.600000 -3.5798147
3.601000 -3.6227234
3.602000 -3.6652438000000003
3.603000 -3.7073745999999996
3.604000 -3.7491138999999998
3.605000 -3.7904605
3.606000 -3.8314130000000004
3.607000 -3.8719699000000003
3.608000 -3.91213
3.609000 -3.9518926000000003
3.610000 -3.9912563
3.611000 -4.030219799999999
3.612000 -4.0687826000000005
3.613000 -4.1069437
3.614000 -4.1447021
3.615000 -4.1820575
3.616000 -4.219008199999999
3.617000 -4.2555541
3.618000 -4.2916942
3.619000 -4.327427999999999
3.620000 -4.3627541999999995
3.621000 -4.3976724
3.622000 -4.4321816
3.623000 -4.4662811
3.624000 -4.499969999999999
3.625000 -4.533247599999999
3.626000 -4.5661129
3.627000 -4.598565000000001
3.628000 -4.630603300000001
3.629000 -4.6622269
3.630000 -4.6934348
3.631000 -4.7242261
3.632000 -4.7546003
3.633000 -4.7845565
3.634000 -4.8140936000000005
3.635000 -4.8432108000000005
3.636000 -4.8719075
3.637000 -4.9001828
3.638000 -4.9280360000000005
3.639000 -4.9554668
3.640000 -4.9824741
3.641000 -5.0090574
3.642000 -5.0352163999999995
3.643000 -5.0609503
3.644000 -5.0862592
3.645000 -5.1111422
3.646000 -5.1355995000000005
3.647000 -5.1596306
3.648000 -5.183235600000001
3.649000 -5.2064139
3.650000 -5.2291662
3.651000 -5.2514921999999995
3.652000 -5.273392100000001
3.653000 -5.2948661
3.654000 -5.315914800000001
3.655000 -5.3365383
3.656000 -5.3567372
3.657000 -5.3765118
3.658000 -5.3958628
3.659000 -5.4147907
3.660000 -5.4332964
3.661000 -5.4513805
3.662000 -5.4690436
3.663000 -5.4862864
3.664000 -5.5031098
3.665000 -5.5195149
3.666000 -5.5355024
3.667000 -5.5510726
3.668000 -5.5662267000000005
3.669000 -5.5809654
3.670000 -5.5952899
3.671000 -5.6092005
3.672000 -5.6226984
3.673000 -5.6357838000000005
3.674000 -5.6484576
3.675000 -5.6607205
3.676000 -5.6725733
3.677000 -5.6840166
3.678000 -5.695051
3.679000 -5.705677
3.680000 -5.7158951
3.681000 -5.725706
3.682000 -5.7351101
3.683000 -5.744108199999999
3.684000 -5.7527006
3.685000 -5.7608880000000005
3.686000 -5.7686709
3.687000 -5.7760496
3.688000 -5.7830252
3.689000 -5.7895981
3.690000 -5.7957686
3.691000 -5.801538
3.692000 -5.8069069
3.693000 -5.8118764
3.694000 -5.8164477
3.695000 -5.8206216
3.696000 -5.8243990000000005
3.697000 -5.827781600000001
3.698000 -5.8307707
3.699000 -5.833368
3.700000 -5.8355749
3.701000 -5.8373932
3.702000 -5.8388244
3.703000 -5.8398709
3.704000 -5.8405343
3.705000 -5.8408166999999995
3.706000 -5.8407199
3.707000 -5.8402460000000005
3.708000 -5.8393974
3.709000 -5.8381761999999995
3.710000 -5.8365844
3.711000 -5.8346242
3.712000 -5.8322977
3.713000 -5.829607299999999
3.714000 -5.8265544
3.715000 -5.8231417
3.716000 -5.8193706
3.717000 -5.815243300000001
3.718000 -5.8107618
3.719000 -5.8059278999999995
3.720000 -5.800743
3.721000 -5.7952095
3.722000 -5.7893284000000005
3.723000 -5.7831015
3.724000 -5.7765309
3.725000 -5.7696179
3.726000 -5.7623636
3.727000 -5.7547703
3.728000 -5.7468392
3.729000 -5.7385720000000005
3.730000 -5.7299703
3.731000 -5.721036
3.732000 -5.7117704
3.733000 -5.7021756
3.734000 -5.6922533
3.735000 -5.6820054
3.736000 -5.6714341
3.737000 -5.6605414
3.738000 -5.649329
3.739000 -5.6377996
3.740000 -5.625955
3.741000 -5.6137979
3.742000 -5.6013307999999995
3.743000 -5.5885561
3.744000 -5.5754758
3.745000 -5.5620931
3.746000 -5.5484105
3.747000 -5.5344302
3.748000 -5.5201553
3.749000 -5.5055883
3.750000 -5.4907318
3.751000 -5.4755889
3.752000 -5.4601617
3.753000 -5.4444529
3.754000 -5.4284655
3.755000 -5.4122016
3.756000 -5.3956639
3.757000 -5.378855
3.758000 -5.3617772
3.759000 -5.3444329999999995
3.760000 -5.326825
3.761000 -5.3089555
3.762000 -5.2908268000000005
3.763000 -5.272441
3.764000 -5.253800699999999
3.765000 -5.2349083
3.766000 -5.2157659
3.767000 -5.1963758
3.768000 -5.1767405
3.769000 -5.1568624
3.770000 -5.1367439
3.771000 -5.1163875
3.772000 -5.0957952
3.773000 -5.0749701
3.774000 -5.053914000000001
3.775000 -5.0326299
3.776000 -5.0111204
3.777000 -4.9893878
3.778000 -4.967435099999999
3.779000 -4.9452648
3.780000 -4.9228795
3.781000 -4.9002819
3.782000 -4.8774749
3.783000 -4.8544612
3.784000 -4.8312437
3.785000 -4.8078254000000005
3.786000 -4.784208899999999
3.787000 -4.7603972
3.788000 -4.7363933
3.789000 -4.7121998
3.790000 -4.6878196
3.791000 -4.6632558
3.792000 -4.6385113
3.793000 -4.6135890999999996
3.794000 -4.5884918
3.795000 -4.5632228
3.796000 -4.5377847
3.797000 -4.5121804
3.798000 -4.4864129
3.799000 -4.4604849
3.800000 -4.4343997
3.801000 -4.4081595
3.802000 -4.3817677
3.803000 -4.3552268
3.804000 -4.32854
3.805000 -4.3017097
3.806000 -4.274739
3.807000 -4.2476304
3.808000 -4.2203866
3.809000 -4.1930106
3.810000 -4.1655049
3.811000 -4.1378722
3.812000 -4.1101154
3.813000 -4.0822367999999996
3.814000 -4.054239
3.815000 -4.0261246
3.816000 -3.9978962
3.817000 -3.9695565000000004
3.818000 -3.9411079
3.819000 -3.9125528
3.820000 -3.8838938000000005
3.821000 -3.8551334
3.822000 -3.826274
3.823000 -3.797318
3.824000 -3.7682682
3.825000 -3.7391270999999997
3.826000 -3.7098970000000002
3.827000 -3.6805804999999996
3.828000 -3.6511801000000004
3.829000 -3.6216982
3.830000 -3.5921375999999996
3.831000 -3.5625011
3.832000 -3.5327915
3.833000 -3.5030112000000004
3.834000 -3.473163
3.835000 -3.4432500999999998
3.836000 -3.4132753
3.837000 -3.3832412
3.838000 -3.3531509
3.839000 -3.3230077
3.840000 -3.2928143
3.841000 -3.2625735000000002
3.842000 -3.2322887000000002
3.843000 -3.2019626000000003
3.844000 -3.1715985
3.845000 -3.1411991
3.846000 -3.1107675
3.847000 -3.0803066
3.848000 -3.0498194
3.849000 -3.0193085
3.850000 -2.9887767999999997
3.851000 -2.9582269
3.852000 -2.9276617000000003
3.853000 -2.8970836
3.854000 -2.8664952
3.855000 -2.8358988000000003
3.856000 -2.8052970999999998
3.857000 -2.7746921
3.858000 -2.7440862999999998
3.859000 -2.7134819
3.860000 -2.6828811
3.861000 -2.6522859999999997
3.862000 -2.6216988
3.863000 -2.5911214
3.864000 -2.5605561
3.865000 -2.530005
3.866000 -2.4994701
3.867000 -2.4689537
3.868000 -2.4384577000000003
3.869000 -2.4079842
3.870000 -2.3775356000000003
3.871000 -2.3471138999999996
3.872000 -2.3167215000000003
3.873000 -2.2863606
3.874000 -2.2560334
3.875000 -2.2257425
3.876000 -2.1954902
3.877000 -2.1652788
3.878000 -2.1351109999999998
3.879000 -2.1049893
3.880000 -2.0749161
3.881000 -2.0448939999999998
3.882000 -2.0149255
3.883000 -1.9850132999999999
3.884000 -1.9551598
3.885000 -1.9253673
3.886000 -1.8956384
3.887000 -1.8659756
3.888000 -1.8363811
3.889000 -1.8068574
3.890000 -1.7774066000000002
3.891000 -1.748031
3.892000 -1.7187327
3.893000 -1.6895136000000002
3.894000 -1.6603759
3.895000 -1.6313214
3.896000 -1.602352
3.897000 -1.5734697
3.898000 -1.544676
3.899000 -1.5159727
3.900000 -1.4873615
3.901000 -1.4588442
3.902000 -1.4304222
3.903000 -1.4020972
3.904000 -1.3738709999999998
3.905000 -1.3457449
3.906000 -1.3177209
3.907000 -1.2898003999999998
3.908000 -1.2619851
3.909000 -1.2342767
3.910000 -1.2066769
3.911000 -1.1791875
3.912000 -1.1518100999999998
3.913000 -1.1245466000000002
3.914000 -1.0973986999999998
3.915000 -1.0703683
3.916000 -1.0434572
3.917000 -1.0166671999999999
3.918000 -0.99000018
3.919000 -0.96345795
3.920000 -0.9370423900000001
3.921000 -0.9107553399999999
3.922000 -0.8845986800000001
3.923000 -0.85857417
3.924000 -0.8326836900000001
3.925000 -0.8069288900000001
3.926000 -0.78131156
3.927000 -0.75583346
3.928000 -0.73049623
3.929000 -0.70530148
3.930000 -0.68025086
3.931000 -0.65534585
3.932000 -0.63058799
3.933000 -0.60597868
3.934000 -0.58151931
3.935000 -0.5572112300000001
3.936000 -0.53305575
3.937000 -0.5090540299999999
3.938000 -0.48520728
3.939000 -0.46151661999999993
3.940000 -0.43798313000000005
3.941000 -0.41460780999999997
3.942000 -0.39139166000000003
3.943000 -0.36833561000000004
3.944000 -0.34544058
3.945000 -0.32270749
3.946000 -0.30013715999999996
3.947000 -0.27773047
3.948000 -0.25548825999999997
3.949000 -0.23341135
3.950000 -0.21150054
3.951000 -0.18975665
3.952000 -0.1681805
3.953000 -0.1467729
3.954000 -0.12553467000000001
3.955000 -0.10446662999999999
3.956000 -0.083569618
3.957000 -0.062844477
3.958000 -0.042292057
3.959000 -0.021913226
3.960000 -0.0017088596
3.961000 0.018320153
3.962000 0.038172913
3.963000 0.057848514
3.964000 0.077346026
3.965000 0.096664525
3.966000 0.11580307000000001
3.967000 0.13476071
3.968000 0.1535365
3.969000 0.17212949
3.970000 0.19053876
3.971000 0.20876336
3.972000 0.22680235999999998
3.973000 0.24465485
3.974000 0.26231997
3.975000 0.27979689
3.976000 0.2970848
3.977000 0.31418293
3.978000 0.33109058
3.979000 0.34780710000000004
3.980000 0.3643319
3.981000 0.38066447999999997
3.982000 0.39680437
3.983000 0.41275122
3.984000 0.42850473
3.985000 0.44406471000000003
3.986000 0.45943093
3.987000 0.47460333
3.988000 0.48958194
3.989000 0.50436673
3.990000 0.51895776
3.991000 0.53335521
3.992000 0.5475592300000001
3.993000 0.56157
3.994000 0.57538771
3.995000 0.5890125900000001
3.996000 0.60244487
3.997000 0.61568473
3.998000 0.62873238
3.999000 0.64158803
4.000000 0.65425178
4.001000 0.66672382
4.002000 0.67900419
4.003000 0.69109299
4.004000 0.70299027
4.005000 0.7146959700000001
4.006000 0.72621005
4.007000 0.7375324600000001
4.008000 0.74866307
4.009000 0.75960173
4.010000 0.77034826
4.011000 0.7809025199999999
4.012000 0.79126423
4.013000 0.80143334
4.014000 0.8114094800000001
4.015000 0.82119256
4.016000 0.8307823900000001
4.017000 0.8401787799999999
4.018000 0.8493816499999999
4.019000 0.8583908899999999
4.020000 0.8672065099999999
4.021000 0.8758285100000001
4.022000 0.88425698
4.023000 0.8924920100000001
4.024000 0.90053389
4.025000 0.90838289
4.026000 0.91603938
4.027000 0.92350384
4.028000 0.9307768200000001
4.029000 0.9378588800000001
4.030000 0.9447506600000001
4.031000 0.95145302
4.032000 0.95796669
4.033000 0.9642925999999999
4.034000 0.9704316
4.035000 0.97638471
4.036000 0.98215286
4.037000 0.9877369699999999
4.038000 0.99313818
4.039000 0.9983574000000001
4.040000 1.0033957
4.041000 1.008254
4.042000 1.0129334
4.043000 1.0174348
4.044000 1.021759
4.045000 1.0259070000000001
4.046000 1.0298797
4.047000 1.0336778
4.048000 1.0373021
4.049000 1.0407535
4.050000 1.0440325000000001
4.051000 1.0471399
4.052000 1.0500763
4.053000 1.0528423
4.054000 1.0554385
4.055000 1.0578656
4.056000 1.0601239
4.057000 1.0622141999999999
4.058000 1.0641369
4.059000 1.0658926000000002
4.060000 1.0674819
4.061000 1.0689054
4.062000 1.0701634999999998
4.063000 1.071257
4.064000 1.0721863
4.065000 1.0729522999999999
4.066000 1.0735556
4.067000 1.0739969999999999
4.068000 1.0742771
4.069000 1.0743969
4.070000 1.0743572
4.071000 1.0741591
4.072000 1.0738033
4.073000 1.0732912000000001
4.074000 1.0726236999999998
4.075000 1.0718021
4.076000 1.0708275999999999
4.077000 1.0697016
4.078000 1.0684255999999999
4.079000 1.0670007000000001
4.080000 1.0654286000000002
4.081000 1.0637108
4.082000 1.0618489
4.083000 1.0598444
4.084000 1.057699
4.085000 1.0554141
4.086000 1.0529917
4.087000 1.0504331
4.088000 1.0477402
4.089000 1.0449145
4.090000 1.0419575
4.091000 1.0388711
4.092000 1.0356564000000001
4.093000 1.0323152
4.094000 1.0288488
4.095000 1.0252587
4.096000 1.0215463
4.097000 1.0177128
4.098000 1.0137595
4.099000 1.0096876
4.100000 1.0054983
4.101000 1.0011926
4.102000 0.99677164
4.103000 0.99223638
4.104000 0.98758787
4.105000 0.98282695
4.106000 0.97795455
4.107000 0.9729715099999999
4.108000 0.9678786599999999
4.109000 0.96267695
4.110000 0.9573672
4.111000 0.9519502500000001
4.112000 0.94642704
4.113000 0.9407985000000001
4.114000 0.9350656500000001
4.115000 0.92922952
4.116000 0.9232912200000001
4.117000 0.91725187
4.118000 0.9111128700000001
4.119000 0.9048754299999999
4.120000 0.8985410399999999
4.121000 0.89211129
4.122000 0.88558774
4.123000 0.8789720000000001
4.124000 0.8722660099999999
4.125000 0.86547146
4.126000 0.8585903799999999
4.127000 0.85162465
4.128000 0.8445764
4.129000 0.8374475899999999
4.130000 0.8302402699999999
4.131000 0.8229564899999999
4.132000 0.8155982900000001
4.133000 0.80816774
4.134000 0.80066677
4.135000 0.79309735
4.136000 0.78546144
4.137000 0.7777608
4.138000 0.76999716
4.139000 0.76217223
4.140000 0.75428765
4.141000 0.74634491
4.142000 0.73834546
4.143000 0.73029064
4.144000 0.72218175
4.145000 0.7140200099999999
4.146000 0.70580654
4.147000 0.69754249
4.148000 0.6892289
4.149000 0.6808667899999999
4.150000 0.67245713
4.151000 0.66400091
4.152000 0.6554991
4.153000 0.64695273
4.154000 0.63836272
4.155000 0.6297301
4.156000 0.62105595
4.157000 0.6123413799999999
4.158000 0.60358751
4.159000 0.59479554
4.160000 0.58596674
4.161000 0.57710242
4.162000 0.568204
4.163000 0.5592729000000001
4.164000 0.55031064
4.165000 0.5413188099999999
4.166000 0.53229905
4.167000 0.52325297
4.168000 0.51418231
4.169000 0.5050888299999999
4.170000 0.49597425
4.171000 0.48684035000000003
4.172000 0.4776889
4.173000 0.46852166
4.174000 0.45934035
4.175000 0.45014671
4.176000 0.44094245
4.177000 0.43172920000000004
4.178000 0.4225086
4.179000 0.41328217
4.180000 0.40405146
4.181000 0.39481795000000003
4.182000 0.38558305
4.183000 0.37634813
4.184000 0.36711451
4.185000 0.35788348999999997
4.186000 0.34865635
4.187000 0.3394343
4.188000 0.33021853
4.189000 0.32101024
4.190000 0.31181059
4.191000 0.30262072
4.192000 0.29344177
4.193000 0.2842749
4.194000 0.27512123
4.195000 0.26598193
4.196000 0.25685811
4.197000 0.24775093999999998
4.198000 0.23866154
4.199000 0.22959107999999998
4.200000 0.22054072
4.201000 0.21151159999999997
4.202000 0.20250487
4.203000 0.19352170999999999
4.204000 0.18456326
4.205000 0.17563067000000002
4.206000 0.16672511
4.207000 0.15784772
4.208000 0.14899964000000002
4.209000 0.14018202000000002
4.210000 0.13139600999999998
4.211000 0.12264275
4.212000 0.11392339
4.213000 0.10523909
4.214000 0.096590997
4.215000 0.08798028
4.216000 0.079408113
4.217000 0.07087567900000001
4.218000 0.062384165
4.219000 0.053934776000000004
4.220000 0.045528719999999995
4.221000 0.037167218
4.222000 0.028851497
4.223000 0.020582792
4.224000 0.012362340999999999
4.225000 0.0041913849
4.226000 -0.0039288378
4.227000 -0.011997095000000001
4.228000 -0.020012165
4.229000 -0.027972837999999996
4.230000 -0.035877925000000005
4.231000 -0.043726258000000004
4.232000 -0.051516702
4.233000 -0.059248145999999995
4.234000 -0.06691953199999999
4.235000 -0.074529834
4.236000 -0.082078081
4.237000 -0.089563348
4.238000 -0.096984761
4.239000 -0.1043415
4.240000 -0.11163282000000001
4.241000 -0.11885799
4.242000 -0.1260164
4.243000 -0.13310743
4.244000 -0.14013054
4.245000 -0.14708525
4.246000 -0.15397109
4.247000 -0.16078763
4.248000 -0.16753448
4.249000 -0.17421127
4.250000 -0.18081761999999998
4.251000 -0.18735316999999999
4.252000 -0.19381754
4.253000 -0.20021035
4.254000 -0.20653114
4.255000 -0.21277948
4.256000 -0.21895487000000002
4.257000 -0.22505675
4.258000 -0.23108452999999998
4.259000 -0.23703752
4.260000 -0.24291500000000002
4.261000 -0.24871621
4.262000 -0.25444028
4.263000 -0.26008633
4.264000 -0.26565345
4.265000 -0.27114064
4.266000 -0.2765469
4.267000 -0.28187123
4.268000 -0.28711256999999996
4.269000 -0.29226993
4.270000 -0.29734229
4.271000 -0.30232865999999997
4.272000 -0.30722809
4.273000 -0.31203972
4.274000 -0.31676271
4.275000 -0.32139632
4.276000 -0.32593985
4.277000 -0.33039271
4.278000 -0.33475438
4.279000 -0.33902442
4.280000 -0.3432025
4.281000 -0.34728835
4.282000 -0.35128179
4.283000 -0.35518273
4.284000 -0.35899108999999996
4.285000 -0.36270688
4.286000 -0.36633019
4.287000 -0.36986109
4.288000 -0.3732997
4.289000 -0.37664615
4.290000 -0.37990059000000004
4.291000 -0.38306314999999996
4.292000 -0.38613395
4.293000 -0.38911309
4.294000 -0.39200060999999997
4.295000 -0.39479653
4.296000 -0.39750085999999996
4.297000 -0.40011355
4.298000 -0.4026344
4.299000 -0.40506329
4.300000 -0.40739998000000005
4.301000 -0.40964424
4.302000 -0.41179569
4.303000 -0.41385394999999997
4.304000 -0.41581867
4.305000 -0.41768942
4.306000 -0.41946578
4.307000 -0.42114723
4.308000 -0.42273336999999994
4.309000 -0.42422377
4.310000 -0.42561795999999996
4.311000 -0.42691557
4.312000 -0.42811626999999997
4.313000 -0.42921975
4.314000 -0.43022572000000003
4.315000 -0.43113403999999994
4.316000 -0.43194456999999997
4.317000 -0.43265726
4.318000 -0.43327212000000004
4.319000 -0.43378923999999996
4.320000 -0.43420871
4.321000 -0.43453075999999996
4.322000 -0.43475563000000006
4.323000 -0.43488364
4.324000 -0.43491507
4.325000 -0.43485025000000005
4.326000 -0.4346896
4.327000 -0.43443344
4.328000 -0.43408219
4.329000 -0.43363618
4.330000 -0.43309573
4.331000 -0.43246116999999995
4.332000 -0.43173283
4.333000 -0.43091094
4.334000 -0.42999568
4.335000 -0.42898729
4.336000 -0.42788595999999995
4.337000 -0.42669177
4.338000 -0.42540482
4.339000 -0.42402524999999996
4.340000 -0.42255311
4.341000 -0.42098849000000005
4.342000 -0.41933148000000003
4.343000 -0.41758213
4.344000 -0.41574057999999997
4.345000 -0.41380697
4.346000 -0.41178144
4.347000 -0.40966416999999994
4.348000 -0.40745534999999994
4.349000 -0.40515531
4.350000 -0.40276428
4.351000 -0.40028263
4.352000 -0.39771069000000003
4.353000 -0.39504888
4.354000 -0.39229766
4.355000 -0.38945747
4.356000 -0.38652881
4.357000 -0.38351219
4.358000 -0.38040816
4.359000 -0.37721726
4.360000 -0.37394005
4.361000 -0.37057709
4.362000 -0.36712897
4.363000 -0.36359623
4.364000 -0.35997943
4.365000 -0.35627913
4.366000 -0.35249586
4.367000 -0.34863017
4.368000 -0.34468258
4.369000 -0.34065358
4.370000 -0.3365437
4.371000 -0.33235338
4.372000 -0.32808313
4.373000 -0.32373338
4.374000 -0.31930462
4.375000 -0.3147973
4.376000 -0.31021186
4.377000 -0.3055488
4.378000 -0.30080855
4.379000 -0.29599161
4.380000 -0.29109849
4.381000 -0.2861297
4.382000 -0.2810858
4.383000 -0.27596732
4.384000 -0.27077489
4.385000 -0.26550912
4.386000 -0.26017067
4.387000 -0.25476017
4.388000 -0.24927836
4.389000 -0.24372595
4.390000 -0.23810367999999998
4.391000 -0.23241229
4.392000 -0.22665258
4.393000 -0.22082527000000002
4.394000 -0.21493114
4.395000 -0.20897093
4.396000 -0.20294539
4.397000 -0.19685524
4.398000 -0.19070117
4.399000 -0.1844839
4.400000 -0.17820406
4.401000 -0.1718623
4.402000 -0.16545922999999998
4.403000 -0.15899546
4.404000 -0.15247155
4.405000 -0.14588806
4.406000 -0.13924556999999999
4.407000 -0.13254460999999998
4.408000 -0.12578575
4.409000 -0.11896959
4.410000 -0.11209670000000001
4.411000 -0.10516769
4.412000 -0.098183227
4.413000 -0.091143971
4.414000 -0.084050634
4.415000 -0.076903973
4.416000 -0.06970478
4.417000 -0.062453881
4.418000 -0.055152143
4.419000 -0.047800466
4.420000 -0.040399780999999996
4.421000 -0.032951048000000004
4.422000 -0.025455251999999998
4.423000 -0.017913387
4.424000 -0.010326465
4.425000 -0.002695496
4.426000 0.0049785074
4.427000 0.012694541000000002
4.428000 0.020451615
4.429000 0.028248757
4.430000 0.036085019
4.431000 0.043959479
4.432000 0.051871244999999996
4.433000 0.059819460000000005
4.434000 0.067803299
4.435000 0.075821974
4.436000 0.083874731
4.437000 0.091960852
4.438000 0.10007963999999998
4.439000 0.10823045
4.440000 0.11641264000000001
4.441000 0.12462561999999999
4.442000 0.13286876
4.443000 0.14114151
4.444000 0.14944327
4.445000 0.15777347
4.446000 0.16613153
4.447000 0.17451684
4.448000 0.18292877
4.449000 0.19136667999999998
4.450000 0.19982988000000002
4.451000 0.20831765000000002
4.452000 0.21682922000000002
4.453000 0.22536376
4.454000 0.23392043
4.455000 0.24249827999999998
4.456000 0.25109637
4.457000 0.25971369
4.458000 0.26834919
4.459000 0.27700178
4.460000 0.28567037
4.461000 0.29435379
4.462000 0.30305088
4.463000 0.31176049
4.464000 0.32048144
4.465000 0.32921260999999996
4.466000 0.33795285999999997
4.467000 0.3467011
4.468000 0.35545626
4.469000 0.36421729999999997
4.470000 0.37298328000000003
4.471000 0.38175327
4.472000 0.3905264
4.473000 0.39930184999999996
4.474000 0.40807887
4.475000 0.41685671999999996
4.476000 0.42563477000000005
4.477000 0.43441234
4.478000 0.44318889
4.479000 0.45196380999999997
4.480000 0.46073655
4.481000 0.46950658
4.482000 0.4782733
4.483000 0.48703621
4.484000 0.49579474
4.485000 0.50454834
4.486000 0.51329634
4.487000 0.52203815
4.488000 0.53077308
4.489000 0.53950045
4.490000 0.54821949
4.491000 0.55692946
4.492000 0.5656295
4.493000 0.57431879
4.494000 0.58299638
4.495000 0.59166141
4.496000 0.60031288
4.497000 0.6089498799999999
4.498000 0.61757131
4.499000 0.62617622
4.500000 0.63476353
4.501000 0.6433321599999999
4.502000 0.6518811
4.503000 0.6604092699999999
4.504000 0.66891559
4.505000 0.6773990599999999
4.506000 0.68585863
4.507000 0.6942932500000001
4.508000 0.70270193
4.509000 0.7110836899999999
4.510000 0.7194376100000001
4.511000 0.72776279
4.512000 0.7360583199999999
4.513000 0.74432334
4.514000 0.75255707
4.515000 0.76075867
4.516000 0.76892744
4.517000 0.77706268
4.518000 0.7851637
4.519000 0.7932297899999999
4.520000 0.8012604
4.521000 0.8092548700000001
4.522000 0.81721265
4.523000 0.82513308
4.524000 0.8330156999999999
4.525000 0.8408598600000001
4.526000 0.84866509
4.527000 0.8564307400000001
4.528000 0.86415634
4.529000 0.87184133
4.530000 0.8794850700000001
4.531000 0.8870870799999999
4.532000 0.89464681
4.533000 0.9021637000000001
4.534000 0.9096371900000001
4.535000 0.9170667299999999
4.536000 0.9244517400000001
4.537000 0.9317916799999999
4.538000 0.9390859899999999
4.539000 0.9463341000000001
4.540000 0.9535353599999999
4.541000 0.96068932
4.542000 0.96779531
4.543000 0.97485278
4.544000 0.9818610700000001
4.545000 0.98881954
4.546000 0.99572763
4.547000 1.0025846999999999
4.548000 1.00939
4.549000 1.016143
4.550000 1.0228428
4.551000 1.0294889
4.552000 1.0360804
4.553000 1.0426167
4.554000 1.049097
4.555000 1.0555205
4.556000 1.0618865
4.557000 1.0681941
4.558000 1.0744427
4.559000 1.0806316
4.560000 1.0867597999999998
4.561000 1.0928269
4.562000 1.0988319
4.563000 1.1047743
4.564000 1.1106535000000002
4.565000 1.1164687
4.566000 1.1222193999999999
4.567000 1.1279048999999999
4.568000 1.1335249
4.569000 1.1390787
4.570000 1.1445657
4.571000 1.1499857
4.572000 1.155338
4.573000 1.1606223
4.574000 1.1658382999999999
4.575000 1.1709854
4.576000 1.1760634
4.577000 1.1810720000000001
4.578000 1.1860107
4.579000 1.1908793000000002
4.580000 1.1956775
4.581000 1.2004048999999999
4.582000 1.2050613
4.583000 1.2096464
4.584000 1.2141598999999998
4.585000 1.2186017
4.586000 1.2229713
4.587000 1.2272685
4.588000 1.2314931
4.589000 1.2356446
4.590000 1.2397230000000001
4.591000 1.2437277
4.592000 1.2476587000000001
4.593000 1.2515155
4.594000 1.2552978
4.595000 1.2590051999999998
4.596000 1.2626374
4.597000 1.2661940999999999
4.598000 1.2696749
4.599000 1.2730794
4.600000 1.2764073
4.601000 1.2796582
4.602000 1.2828317
4.603000 1.2859276
4.604000 1.2889454999999999
4.605000 1.2918850000000002
4.606000 1.2947459
4.607000 1.2975278
4.608000 1.3002306
4.609000 1.3028539000000001
4.610000 1.3053975
4.611000 1.3078612
4.612000 1.3102449
4.613000 1.3125482000000002
4.614000 1.314771
4.615000 1.3169132000000001
4.616000 1.3189746
4.617000 1.320955
4.618000 1.3228541999999999
4.619000 1.3246722
4.620000 1.3264087
4.621000 1.3280637
4.622000 1.3296367999999998
4.623000 1.3311279
4.624000 1.3325369
4.625000 1.3338636
4.626000 1.3351077
4.627000 1.3362691
4.628000 1.3373476
4.629000 1.3383429
4.630000 1.3392548
4.631000 1.3400832
4.632000 1.3408278
4.633000 1.3414884999999999
4.634000 1.3420651000000001
4.635000 1.3425574
4.636000 1.3429653
4.637000 1.3432886
4.638000 1.3435272999999999
4.639000 1.3436812
4.640000 1.3437502000000001
4.641000 1.3437344
4.642000 1.3436336
4.643000 1.3434479
4.644000 1.3431773
4.645000 1.3428218
4.646000 1.3423815000000001
4.647000 1.3418567
4.648000 1.3412474
4.649000 1.3405537
4.650000 1.339776
4.651000 1.3389144
4.652000 1.3379693
4.653000 1.3369409
4.654000 1.3358296
4.655000 1.3346356
4.656000 1.3333595
4.657000 1.3320016000000001
4.658000 1.3305621
4.659000 1.3290416
4.660000 1.3274405
4.661000 1.3257591000000002
4.662000 1.3239978
4.663000 1.3221569
4.664000 1.3202369
4.665000 1.318238
4.666000 1.3161606
4.667000 1.314005
4.668000 1.3117713
4.669000 1.3094598000000002
4.670000 1.3070708
4.671000 1.3046043999999999
4.672000 1.3020608
4.673000 1.2994399
4.674000 1.2967421
4.675000 1.2939673
4.676000 1.2911156
4.677000 1.2881869000000001
4.678000 1.2851815
4.679000 1.2820992
4.680000 1.2789399
4.681000 1.2757039
4.682000 1.2723909
4.683000 1.269001
4.684000 1.2655343
4.685000 1.2619907
4.686000 1.2583702
4.687000 1.2546728
4.688000 1.2508987
4.689000 1.2470478999999999
4.690000 1.2431204
4.691000 1.2391165000000002
4.692000 1.2350363
4.693000 1.2308801
4.694000 1.226648
4.695000 1.2223405999999999
4.696000 1.2179581
4.697000 1.2135007999999998
4.698000 1.2089695
4.699000 1.2043646
4.700000 1.1996867
4.701000 1.1949366
4.702000 1.1901149
4.703000 1.1852223
4.704000 1.1802598
4.705000 1.1752281
4.706000 1.1701282
4.707000 1.1649609
4.708000 1.159727
4.709000 1.1544276
4.710000 1.1490635
4.711000 1.1436355
4.712000 1.1381447
4.713000 1.1325918000000001
4.714000 1.1269777
4.715000 1.1213031
4.716000 1.1155686
4.717000 1.1097752
4.718000 1.1039231999999999
4.719000 1.0980132999999999
4.720000 1.092046
4.721000 1.0860219
4.722000 1.0799412
4.723000 1.0738043
4.724000 1.0676117
4.725000 1.0613634
4.726000 1.05506
4.727000 1.0487013
4.728000 1.0422879
4.729000 1.0358197
4.730000 1.0292968
4.731000 1.0227194
4.732000 1.0160875999999999
4.733000 1.0094017
4.734000 1.0026616
4.735000 0.9958677000000001
4.736000 0.98902006
4.737000 0.98211886
4.738000 0.97516449
4.739000 0.96815722
4.740000 0.9610973300000001
4.741000 0.95398538
4.742000 0.94682174
4.743000 0.93960697
4.744000 0.9323417199999999
4.745000 0.92502665
4.746000 0.9176624
4.747000 0.91024982
4.748000 0.90278974
4.749000 0.89528309
4.750000 0.88773081
4.751000 0.8801338299999999
4.752000 0.87249307
4.753000 0.86480966
4.754000 0.85708462
4.755000 0.8493189700000001
4.756000 0.84151374
4.757000 0.83367005
4.758000 0.82578883
4.759000 0.81787119
4.760000 0.80991806
4.761000 0.80193039
4.762000 0.7939091
4.763000 0.78585511
4.764000 0.77776923
4.765000 0.76965229
4.766000 0.76150512
4.767000 0.75332844
4.768000 0.74512297
4.769000 0.73688938
4.770000 0.72862827
4.771000 0.72034029
4.772000 0.7120260500000001
4.773000 0.70368601
4.774000 0.69532078
4.775000 0.6869307699999999
4.776000 0.67851651
4.777000 0.6700784399999999
4.778000 0.66161705
4.779000 0.6531327
4.780000 0.64462586
4.781000 0.63609695
4.782000 0.62754643
4.783000 0.61897468
4.784000 0.6103822
4.785000 0.60176942
4.786000 0.59313681
4.787000 0.58448492
4.788000 0.57581426
4.789000 0.5671253900000001
4.790000 0.55841887
4.791000 0.54969541
4.792000 0.5409556
4.793000 0.53220019
4.794000 0.52342988
4.795000 0.5146455
4.796000 0.50584781
4.797000 0.49703763999999995
4.798000 0.48821587
4.799000 0.47938338999999996
4.800000 0.47054113999999997
4.801000 0.46168999
4.802000 0.45283092
4.803000 0.44396482000000004
4.804000 0.43509272
4.805000 0.42621549
4.806000 0.41733417000000006
4.807000 0.40844962999999995
4.808000 0.39956281
4.809000 0.39067464
4.810000 0.38178603
4.811000 0.37289783
4.812000 0.36401092
4.813000 0.35512613
4.814000 0.34624424000000004
4.815000 0.33736604
4.816000 0.32849226
4.817000 0.31962362
4.818000 0.31076081
4.819000 0.30190446
4.820000 0.29305517999999997
4.821000 0.28421353
4.822000 0.27538005
4.823000 0.26655523
4.824000 0.25773956
4.825000 0.24893347
4.826000 0.24013736
4.827000 0.23135166000000001
4.828000 0.22257671
4.829000 0.2138129
4.830000 0.20506055999999998
4.831000 0.19632005000000002
4.832000 0.18759175
4.833000 0.17887603
4.834000 0.17017327000000002
4.835000 0.1614839
4.836000 0.15280834999999998
4.837000 0.1441471
4.838000 0.13550069
4.839000 0.12686966
4.840000 0.11825461000000001
4.841000 0.1096562
4.842000 0.10107511000000001
4.843000 0.092512078
4.844000 0.083967869
4.845000 0.075443293
4.846000 0.06693919400000001
4.847000 0.058456445999999995
4.848000 0.049995934
4.849000 0.041558573
4.850000 0.033145286999999996
4.851000 0.024757005
4.852000 0.016394649
4.853000 0.0080591446
4.854000 -0.00024859587
4.855000 -0.0085276784
4.856000 -0.01677723
4.857000 -0.024996404
4.858000 -0.033184376999999994
4.859000 -0.041340361
4.860000 -0.04946360699999999
4.861000 -0.057553395
4.862000 -0.06560905
4.863000 -0.073629938
4.864000 -0.081615458
4.865000 -0.089565065
4.866000 -0.097478251
4.867000 -0.10535454000000001
4.868000 -0.11319352
4.869000 -0.12099477
4.870000 -0.12875797
4.871000 -0.13648276
4.872000 -0.14416889000000002
4.873000 -0.15181606
4.874000 -0.15942404
4.875000 -0.16699260999999999
4.876000 -0.17452154
4.877000 -0.18201063
4.878000 -0.18945968
4.879000 -0.19686847999999998
4.880000 -0.20423681000000002
4.881000 -0.21156443
4.882000 -0.21885111999999998
4.883000 -0.2260966
4.884000 -0.23330058999999997
4.885000 -0.24046274
4.886000 -0.24758272
4.887000 -0.25466017
4.888000 -0.26169468
4.889000 -0.26868582
4.890000 -0.27563313
4.891000 -0.28253614
4.892000 -0.28939436
4.893000 -0.29620724000000004
4.894000 -0.30297423
4.895000 -0.30969481
4.896000 -0.31636842
4.897000 -0.32299447
4.898000 -0.3295724
4.899000 -0.33610163000000004
4.900000 -0.34258158
4.901000 -0.34901171000000003
4.902000 -0.35539146
4.903000 -0.36172029
4.904000 -0.36799762999999996
4.905000 -0.37422299
4.906000 -0.38039582
4.907000 -0.38651566
4.908000 -0.39258202999999997
4.909000 -0.39859447
4.910000 -0.40455251
4.911000 -0.41045574
4.912000 -0.41630375000000003
4.913000 -0.42209616
4.914000 -0.42783259
4.915000 -0.43351273
4.916000 -0.43913624
4.917000 -0.44470279999999995
4.918000 -0.45021214
4.919000 -0.45566401
4.920000 -0.46105813000000007
4.921000 -0.46639432999999997
4.922000 -0.47167236999999995
4.923000 -0.47689211000000004
4.924000 -0.48205330999999996
4.925000 -0.48715584
4.926000 -0.49219950999999995
4.927000 -0.49718418
4.928000 -0.50210967
4.929000 -0.50697583
4.930000 -0.51178252
4.931000 -0.51652961
4.932000 -0.5212169600000001
4.933000 -0.52584438
4.934000 -0.53041172
4.935000 -0.53491886
4.936000 -0.53936564
4.937000 -0.54375189
4.938000 -0.54807747
4.939000 -0.55234218
4.940000 -0.55654594
4.941000 -0.5606886
4.942000 -0.56476998
4.943000 -0.56878999
4.944000 -0.5727485299999999
4.945000 -0.57664542
4.946000 -0.5804806
4.947000 -0.5842539499999999
4.948000 -0.58796536
4.949000 -0.59161475
4.950000 -0.59520206
4.951000 -0.5987271700000001
4.952000 -0.60218996
4.953000 -0.60559036
4.954000 -0.60892827
4.955000 -0.61220359
4.956000 -0.61541619
4.957000 -0.61856597
4.958000 -0.6216527900000001
4.959000 -0.6246765599999999
4.960000 -0.62763719
4.961000 -0.63053453
4.962000 -0.63336845
4.963000 -0.63613881
4.964000 -0.6388455200000001
4.965000 -0.6414884200000001
4.966000 -0.6440674399999999
4.967000 -0.64658243
4.968000 -0.6490333
4.969000 -0.65141991
4.970000 -0.65374221
4.971000 -0.65600006
4.972000 -0.65819337
4.973000 -0.66032209
4.974000 -0.66238609
4.975000 -0.66438527
4.976000 -0.6663195799999999
4.977000 -0.66818893
4.978000 -0.66999323
4.979000 -0.6717324299999999
4.980000 -0.67340643
4.981000 -0.6750151999999999
4.982000 -0.67655868
4.983000 -0.67803687
4.984000 -0.67944969
4.985000 -0.68079713
4.986000 -0.6820791900000001
4.987000 -0.68329587
4.988000 -0.68444717
4.989000 -0.6855331800000001
4.990000 -0.68655396
4.991000 -0.68750954
4.992000 -0.68840003
4.993000 -0.6892255
4.994000 -0.68998616
4.995000 -0.6906820499999999
4.996000 -0.69131334
4.997000 -0.69188024
4.998000 -0.69238287
4.999000 -0.69282143
5.000000 -0.69319606
5.001000 -0.69350698
5.002000 -0.6937543899999999
5.003000 -0.69393851
5.004000 -0.69405953
5.005000 -0.6941177
5.006000 -0.69411318
5.007000 -0.69404626
5.008000 -0.69391713
5.009000 -0.69372607
5.010000 -0.69347331
5.011000 -0.69315908
5.012000 -0.6927836700000001
5.013000 -0.6923473
5.014000 -0.69185025
5.015000 -0.69129281
5.016000 -0.6906752
5.017000 -0.68999766
5.018000 -0.6892604299999999
5.019000 -0.68846378
5.020000 -0.68760789
5.021000 -0.68669296
5.022000 -0.68571921
5.023000 -0.6846868
5.024000 -0.68359589
5.025000 -0.68244659
5.026000 -0.68123904
5.027000 -0.67997337
5.028000 -0.6786496399999999
5.029000 -0.67726793
5.030000 -0.67582829
5.031000 -0.67433082
5.032000 -0.6727755999999999
5.033000 -0.67116264
5.034000 -0.66949208
5.035000 -0.66776392
5.036000 -0.6659783
5.037000 -0.6641353
5.038000 -0.66223503
5.039000 -0.66027762
5.040000 -0.6582632700000001
5.041000 -0.6561921000000001
5.042000 -0.6540643500000001
5.043000 -0.6518802100000001
5.044000 -0.64963992
5.045000 -0.6473437000000001
5.046000 -0.6449918699999999
5.047000 -0.6425847299999999
5.048000 -0.6401225899999999
5.049000 -0.63760579
5.050000 -0.63503468
5.051000 -0.6324097
5.052000 -0.62973122
5.053000 -0.6269996499999999
5.054000 -0.6242154599999999
5.055000 -0.62137907
5.056000 -0.6184909
5.057000 -0.61555146
5.058000 -0.61256117
5.059000 -0.60952054
5.060000 -0.60643
5.061000 -0.60329
5.062000 -0.6001010099999999
5.063000 -0.5968634500000001
5.064000 -0.59357774
5.065000 -0.59024426
5.066000 -0.58686342
5.067000 -0.58343555
5.068000 -0.5799609699999999
5.069000 -0.57643997
5.070000 -0.57287286
5.071000 -0.56925989
5.072000 -0.56560128
5.073000 -0.56189727
5.074000 -0.55814809
5.075000 -0.55435398
5.076000 -0.55051511
5.077000 -0.54663168
5.078000 -0.5427039699999999
5.079000 -0.5387322
5.080000 -0.53471662
5.081000 -0.53065754
5.082000 -0.52655526
5.083000 -0.52241012
5.084000 -0.51822253
5.085000 -0.51399288
5.086000 -0.50972155
5.087000 -0.50540906
5.088000 -0.50105592
5.089000 -0.49666259
5.090000 -0.49222963999999997
5.091000 -0.48775761
5.092000 -0.48324702999999997
5.093000 -0.47869855000000006
5.094000 -0.47411266999999996
5.095000 -0.46949
5.096000 -0.46483115
5.097000 -0.46013664
5.098000 -0.45540705000000004
5.099000 -0.45064292
5.100000 -0.44584474999999996
5.101000 -0.441013
5.102000 -0.43614819000000005
5.103000 -0.43125078000000006
5.104000 -0.42632115
5.105000 -0.42135972000000005
5.106000 -0.41636685
5.107000 -0.41134283000000005
5.108000 -0.40628803
5.109000 -0.40120273
5.110000 -0.39608716
5.111000 -0.39094155999999997
5.112000 -0.3857662
5.113000 -0.38056127
5.114000 -0.37532698
5.115000 -0.37006356
5.116000 -0.36477121
5.117000 -0.35945014000000003
5.118000 -0.35410060000000004
5.119000 -0.34872286
5.120000 -0.34331719
5.121000 -0.33788392
5.122000 -0.33242339
5.123000 -0.32693602
5.124000 -0.32142223999999997
5.125000 -0.31588252
5.126000 -0.31031738000000003
5.127000 -0.3047274
5.128000 -0.29911317
5.129000 -0.29347536999999996
5.130000 -0.28781467
5.131000 -0.28213176
5.132000 -0.27642739
5.133000 -0.27070229
5.134000 -0.26495722
5.135000 -0.25919294
5.136000 -0.2534102
5.137000 -0.24760973
5.138000 -0.24179227
5.139000 -0.23595854000000002
5.140000 -0.23010919999999999
5.141000 -0.22424493999999998
5.142000 -0.21836637
5.143000 -0.2124741
5.144000 -0.2065687
5.145000 -0.20065071999999998
5.146000 -0.19472068
5.147000 -0.18877906
5.148000 -0.18282635
5.149000 -0.176863
5.150000 -0.17088945
5.151000 -0.16490611000000002
5.152000 -0.15891340999999998
5.153000 -0.15291173
5.154000 -0.14690149
5.155000 -0.14088308
5.156000 -0.13485687000000002
5.157000 -0.12882326
5.158000 -0.12278263
5.159000 -0.11673538
5.160000 -0.11068188
5.161000 -0.10462251
5.162000 -0.098557654
5.163000 -0.092487712
5.164000 -0.086413056
5.165000 -0.080334081
5.166000 -0.074251165
5.167000 -0.068164704
5.168000 -0.06207508800000001
5.169000 -0.055982714
5.170000 -0.049887982
5.171000 -0.043791293999999995
5.172000 -0.037693061
5.173000 -0.031593697999999996
5.174000 -0.025493633999999998
5.175000 -0.0193933
5.176000 -0.01329314
5.177000 -0.0071936091
5.178000 -0.0010951779
5.179000 0.0050016712
5.180000 0.01109644
5.181000 0.017188612000000002
5.182000 0.023277654000000002
5.183000 0.029363011999999997
5.184000 0.035444114000000006
5.185000 0.041520366
5.186000 0.047591151
5.187000 0.053655833
5.188000 0.05971375500000001
5.189000 0.06576423799999999
5.190000 0.071806583
5.191000 0.077840075
5.192000 0.083863985
5.193000 0.089877576
5.194000 0.095880096
5.195000 0.10187079
5.196000 0.1078489
5.197000 0.1138137
5.198000 0.11976443
5.199000 0.12570038
5.200000 0.13162085
5.201000 0.13752517
5.202000 0.1434127
5.203000 0.14928281999999998
5.204000 0.15513499
5.205000 0.16096865999999999
5.206000 0.16678337000000001
5.207000 0.17257866
5.208000 0.17835414
5.209000 0.18410945
5.210000 0.18984427
5.211000 0.19555832
5.212000 0.20125136
5.213000 0.20692314
5.214000 0.21257345
5.215000 0.21820208000000002
5.216000 0.22380884999999998
5.217000 0.22939355
5.218000 0.23495597000000001
5.219000 0.24049589
5.220000 0.24601309999999998
5.221000 0.25150727
5.222000 0.25697813999999997
5.223000 0.26242537
5.224000 0.26784861
5.225000 0.27324744
5.226000 0.2786214
5.227000 0.28397003
5.228000 0.28929284
5.229000 0.29458925
5.230000 0.29985872
5.231000 0.30510065
5.232000 0.31031442
5.233000 0.31549945
5.234000 0.32065506
5.235000 0.32578066
5.236000 0.3308756
5.237000 0.3359393
5.238000 0.34097114
5.239000 0.34597055
5.240000 0.35093696999999996
5.241000 0.35586988
5.242000 0.36076878
5.243000 0.36563319
5.244000 0.37046268000000004
5.245000 0.37525685000000003
5.246000 0.38001533
5.247000 0.38473776000000004
5.248000 0.38942383
5.249000 0.39407322
5.250000 0.39868574
5.251000 0.40326104
5.252000 0.40779891
5.253000 0.41229915999999994
5.254000 0.41676145
5.255000 0.42118561000000004
5.256000 0.42557133999999996
5.257000 0.42991838
5.258000 0.43422645
5.259000 0.43849520999999997
5.260000 0.44272435
5.261000 0.44691344
5.262000 0.45106210999999996
5.263000 0.45516988999999997
5.264000 0.45923633
5.265000 0.46326084999999995
5.266000 0.46724295000000005
5.267000 0.47118207
5.268000 0.47507766
5.269000 0.47892908999999995
5.270000 0.48273574
5.271000 0.48649702
5.272000 0.49021235
5.273000 0.49388115
5.274000 0.49750283
5.275000 0.50107688
5.276000 0.50460277
5.277000 0.5080801
5.278000 0.51150839
5.279000 0.51488732
5.280000 0.51821657
5.281000 0.52149585
5.282000 0.52472497
5.283000 0.5279037599999999
5.284000 0.53103208
5.285000 0.53410986
5.286000 0.5371370799999999
5.287000 0.54011373
5.288000 0.5430398000000001
5.289000 0.54591536
5.290000 0.5487404300000001
5.291000 0.55151507
5.292000 0.55423933
5.293000 0.5569133000000001
5.294000 0.55953697
5.295000 0.56211036
5.296000 0.56463345
5.297000 0.56710625
5.298000 0.56952867
5.299000 0.57190061
5.300000 0.57422193
5.301000 0.5764925399999999
5.302000 0.57871216
5.303000 0.58088065
5.304000 0.58299769
5.305000 0.58506303
5.306000 0.58707641
5.307000 0.58903745
5.308000 0.59094583
5.309000 0.5928011599999999
5.310000 0.59460313
5.311000 0.59635136
5.312000 0.5980454399999999
5.313000 0.59968499
5.314000 0.60126968
5.315000 0.60279914
5.316000 0.60427301
5.317000 0.6056909
5.318000 0.6070525400000001
5.319000 0.6083576
5.320000 0.60960581
5.321000 0.6107968699999999
5.322000 0.61193057
5.323000 0.6130066200000001
5.324000 0.61402488
5.325000 0.61498513
5.326000 0.6158872
5.327000 0.61673098
5.328000 0.6175163699999999
5.329000 0.61824322
5.330000 0.61891149
5.331000 0.61952113
5.332000 0.62007215
5.333000 0.62056454
5.334000 0.6209983
5.335000 0.6213735300000001
5.336000 0.62169028
5.337000 0.62194867
5.338000 0.62214886
5.339000 0.6222909799999999
5.340000 0.62237522
5.341000 0.62240176
5.342000 0.62237084
5.343000 0.6222827400000001
5.344000 0.62213768
5.345000 0.621936
5.346000 0.62167794
5.347000 0.6213637999999999
5.348000 0.62099388
5.349000 0.62056845
5.350000 0.6200878400000001
5.351000 0.61955228
5.352000 0.6189620100000001
5.353000 0.6183173
5.354000 0.6176183
5.355000 0.61686519
5.356000 0.61605806
5.357000 0.615197
5.358000 0.61428207
5.359000 0.61331326
5.360000 0.61229053
5.361000 0.61121378
5.362000 0.6100829200000001
5.363000 0.60889777
5.364000 0.60765813
5.365000 0.60636387
5.366000 0.6050147100000001
5.367000 0.60361046
5.368000 0.60215085
5.369000 0.60063568
5.370000 0.59906472
5.371000 0.5974378
5.372000 0.5957547599999999
5.373000 0.59401542
5.374000 0.59221974
5.375000 0.5903676600000001
5.376000 0.5884592
5.377000 0.58649438
5.378000 0.58447332
5.379000 0.58239619
5.380000 0.58026323
5.381000 0.57807472
5.382000 0.57583097
5.383000 0.57353238
5.384000 0.57117934
5.385000 0.56877234
5.386000 0.56631183
5.387000 0.56379838
5.388000 0.56123254
5.389000 0.55861487
5.390000 0.5559458899999999
5.391000 0.55322619
5.392000 0.55045635
5.393000 0.54763686
5.394000 0.5447682500000001
5.395000 0.54185102
5.396000 0.53888559
5.397000 0.53587239
5.398000 0.53281179
5.399000 0.5297040599999999
5.400000 0.52654953
5.401000 0.52334839
5.402000 0.52010082
5.403000 0.51680696
5.404000 0.51346687
5.405000 0.51008058
5.406000 0.50664814
5.407000 0.50316956
5.408000 0.49964477999999996
5.409000 0.49607376999999997
5.410000 0.49245646000000004
5.411000 0.48879283
5.412000 0.48508281000000003
5.413000 0.48132645999999996
5.414000 0.47752373000000004
5.415000 0.47367466999999996
5.416000 0.46977941000000006
5.417000 0.46583805
5.418000 0.46185078
5.419000 0.45781778000000006
5.420000 0.45373938
5.421000 0.44961589999999996
5.422000 0.44544776999999997
5.423000 0.44123534999999997
5.424000 0.43697921000000006
5.425000 0.43267985000000003
5.426000 0.42833784
5.427000 0.42395382000000004
5.428000 0.41952849999999997
5.429000 0.41506253000000004
5.430000 0.41055661000000004
5.431000 0.40601147
5.432000 0.40142792
5.433000 0.39680665
5.434000 0.39214841
5.435000 0.38745396
5.436000 0.38272403
5.437000 0.37795932
5.438000 0.37316051
5.439000 0.36832825
5.440000 0.36346316
5.441000 0.35856583
5.442000 0.35363676
5.443000 0.34867646
5.444000 0.34368536
5.445000 0.33866388
5.446000 0.33361234
5.447000 0.32853105
5.448000 0.32342023
5.449000 0.31828012
5.450000 0.31311088
5.451000 0.30791263999999996
5.452000 0.30268549
5.453000 0.29742951
5.454000 0.29214474
5.455000 0.28683124000000004
5.456000 0.28148904
5.457000 0.27611812
5.458000 0.27071855
5.459000 0.26529033
5.460000 0.25983354999999997
5.461000 0.25434825
5.462000 0.24883454
5.463000 0.24329254
5.464000 0.23772238999999998
5.465000 0.23212433
5.466000 0.22649858
5.467000 0.22084543
5.468000 0.21516522000000002
5.469000 0.20945834
5.470000 0.20372521
5.471000 0.19796633000000002
5.472000 0.19218224
5.473000 0.18637354
5.474000 0.18054085
5.475000 0.17468486
5.476000 0.16880629
5.477000 0.16290592
5.478000 0.15698455
5.479000 0.151043
5.480000 0.14508214
5.481000 0.13910285
5.482000 0.13310603
5.483000 0.12709256
5.484000 0.12106333
5.485000 0.11501921
5.486000 0.10896107
5.487000 0.10288974000000001
5.488000 0.096805982
5.489000 0.090710557
5.490000 0.084604154
5.491000 0.07848741399999999
5.492000 0.072360912
5.493000 0.066225155
5.494000 0.060080586
5.495000 0.053927576
5.496000 0.047766441
5.497000 0.041597418
5.498000 0.035420689
5.499000 0.029236372
5.500000 0.02304454
5.501000 0.016845216
5.502000 0.010638386
5.503000 0.0044240067
5.504000 -0.0017979857
5.505000 -0.0080276674
5.506000 -0.014265113999999999
5.507000 -0.020510398
5.508000 -0.026763571
5.509000 -0.033024658
5.510000 -0.039293655000000004
5.511000 -0.045570516
5.512000 -0.051855145
5.513000 -0.058147399
5.514000 -0.064447068
5.515000 -0.070753891
5.516000 -0.077067543
5.517000 -0.083387626
5.518000 -0.089713687
5.519000 -0.096045202
5.520000 -0.10238159000000001
5.521000 -0.10872224
5.522000 -0.11506643999999999
5.523000 -0.12141347
5.524000 -0.12776256
5.525000 -0.13411288000000002
5.526000 -0.14046362
5.527000 -0.1468139
5.528000 -0.15316288
5.529000 -0.15950968999999998
5.530000 -0.16585345999999998
5.531000 -0.17219336999999998
5.532000 -0.17852859000000001
5.533000 -0.18485831
5.534000 -0.19118179
5.535000 -0.19749831
5.536000 -0.20380721000000002
5.537000 -0.21010784
5.538000 -0.21639964999999997
5.539000 -0.22268209
5.540000 -0.22895470999999998
5.541000 -0.23521711
5.542000 -0.24146889000000002
5.543000 -0.24770976
5.544000 -0.25393942
5.545000 -0.26015767
5.546000 -0.26636431
5.547000 -0.27255919
5.548000 -0.27874216999999996
5.549000 -0.28491316
5.550000 -0.29107207
5.551000 -0.29721884
5.552000 -0.30335342
5.553000 -0.30947574
5.554000 -0.31558578
5.555000 -0.32168345000000004
5.556000 -0.32776871
5.557000 -0.33384147
5.558000 -0.33990163
5.559000 -0.34594907999999996
5.560000 -0.35198368
5.561000 -0.35800526
5.562000 -0.36401364
5.563000 -0.37000858999999997
5.564000 -0.37598985
5.565000 -0.38195713
5.566000 -0.38791015
5.567000 -0.39384854
5.568000 -0.39977194000000005
5.569000 -0.40567991999999997
5.570000 -0.41157203000000003
5.571000 -0.41744783999999996
5.572000 -0.42330688
5.573000 -0.42914865
5.574000 -0.43497266999999995
5.575000 -0.44077839999999996
5.576000 -0.44656530999999994
5.577000 -0.45233290000000004
5.578000 -0.45808059999999995
5.579000 -0.46380791000000005
5.580000 -0.46951436
5.581000 -0.47519937999999995
5.582000 -0.48086257000000004
5.583000 -0.4865034
5.584000 -0.49212142000000003
5.585000 -0.49771624999999997
5.586000 -0.50328746
5.587000 -0.5088347
5.588000 -0.51435758
5.589000 -0.51985579
5.590000 -0.5253290300000001
5.591000 -0.53077699
5.592000 -0.53619943
5.593000 -0.54159616
5.594000 -0.5469669100000001
5.595000 -0.5523115399999999
5.596000 -0.5576298599999999
5.597000 -0.56292168
5.598000 -0.56818691
5.599000 -0.57342541
5.600000 -0.57863705
5.601000 -0.58382167
5.602000 -0.5889792500000001
5.603000 -0.59410962
5.604000 -0.59921267
5.605000 -0.60428828
5.606000 -0.60933633
5.607000 -0.61435667
5.608000 -0.61934916
5.609000 -0.6243136699999999
5.610000 -0.62924996
5.611000 -0.63415784
5.612000 -0.63903714
5.613000 -0.64388756
5.614000 -0.64870883
5.615000 -0.65350072
5.616000 -0.65826289
5.617000 -0.6629950800000001
5.618000 -0.66769696
5.619000 -0.67236815
5.620000 -0.67700837
5.621000 -0.6816172500000001
5.622000 -0.68619442
5.623000 -0.6907396
5.624000 -0.69525242
5.625000 -0.69973259
5.626000 -0.7041798
5.627000 -0.70859375
5.628000 -0.71297418
5.629000 -0.71732085
5.630000 -0.72163353
5.631000 -0.72591202
5.632000 -0.73015615
5.633000 -0.7343658200000001
5.634000 -0.73854085
5.635000 -0.7426811799999999
5.636000 -0.74678673
5.637000 -0.75085745
5.638000 -0.75489329
5.639000 -0.75889421
5.640000 -0.7628602
5.641000 -0.76679126
5.642000 -0.7706874100000001
5.643000 -0.77454862
5.644000 -0.77837491
5.645000 -0.78216624
5.646000 -0.78592254
5.647000 -0.78964373
5.648000 -0.7933298099999999
5.649000 -0.7969806899999999
5.650000 -0.8005961799999999
5.651000 -0.80417609
5.652000 -0.8077202400000001
5.653000 -0.8112284399999999
5.654000 -0.81470041
5.655000 -0.81813587
5.656000 -0.82153454
5.657000 -0.82489606
5.658000 -0.82822004
5.659000 -0.8315062200000001
5.660000 -0.83475411
5.661000 -0.8379633500000001
5.662000 -0.8411335799999999
5.663000 -0.8442643999999999
5.664000 -0.8473554600000001
5.665000 -0.8504064800000001
5.666000 -0.85341707
5.667000 -0.8563869599999999
5.668000 -0.85931597
5.669000 -0.86220391
5.670000 -0.8650504999999999
5.671000 -0.86785574
5.672000 -0.87061953
5.673000 -0.8733417800000001
5.674000 -0.8760225
5.675000 -0.8786617800000001
5.676000 -0.8812596100000001
5.677000 -0.8838160899999999
5.678000 -0.88633141
5.679000 -0.88880565
5.680000 -0.89123901
5.681000 -0.8936315800000001
5.682000 -0.8959834499999999
5.683000 -0.8982949
5.684000 -0.90056602
5.685000 -0.90279691
5.686000 -0.90498766
5.687000 -0.90713836
5.688000 -0.9092491100000001
5.689000 -0.91131991
5.690000 -0.9133507500000001
5.691000 -0.91534164
5.692000 -0.9172925700000001
5.693000 -0.91920346
5.694000 -0.92107411
5.695000 -0.92290454
5.696000 -0.92469444
5.697000 -0.92644375
5.698000 -0.92815226
5.699000 -0.9298197899999999
5.700000 -0.93144616
5.701000 -0.93303109
5.702000 -0.93457447
5.703000 -0.93607605
5.704000 -0.93753552
5.705000 -0.9389528100000001
5.706000 -0.9403277200000001
5.707000 -0.94165998
5.708000 -0.94294949
5.709000 -0.94419615
5.710000 -0.9453997900000001
5.711000 -0.94656032
5.712000 -0.94767753
5.713000 -0.9487515300000001
5.714000 -0.94978213
5.715000 -0.9507694299999999
5.716000 -0.95171332
5.717000 -0.95261382
5.718000 -0.95347092
5.719000 -0.9542847099999999
5.720000 -0.95505519
5.721000 -0.9557823700000001
5.722000 -0.9564664199999999
5.723000 -0.9571073600000001
5.724000 -0.95770517
5.725000 -0.95826006
5.726000 -0.9587721
5.727000 -0.9592413
5.728000 -0.9596677499999999
5.729000 -0.96005155
5.730000 -0.96039288
5.731000 -0.96069174
5.732000 -0.96094823
5.733000 -0.96116243
5.734000 -0.96133435
5.735000 -0.96146418
5.736000 -0.9615520000000001
5.737000 -0.96159792
5.738000 -0.9616019199999999
5.739000 -0.9615641100000001
5.740000 -0.9614845699999999
5.741000 -0.96136341
5.742000 -0.9612006100000001
5.743000 -0.96099628
5.744000 -0.96075051
5.745000 -0.96046319
5.746000 -0.9601344399999999
5.747000 -0.9597641400000001
5.748000 -0.9593524000000001
5.749000 -0.95889913
5.750000 -0.95840432
5.751000 -0.95786788
5.752000 -0.95728971
5.753000 -0.9566698199999999
5.754000 -0.9560081200000001
5.755000 -0.9553045
5.756000 -0.95455889
5.757000 -0.95377127
5.758000 -0.9529414599999999
5.759000 -0.95206946
5.760000 -0.95115518
5.761000 -0.95019862
5.762000 -0.94919978
5.763000 -0.94815856
5.764000 -0.94707506
5.765000 -0.94594928
5.766000 -0.9447812999999999
5.767000 -0.94357114
5.768000 -0.94231898
5.769000 -0.941025
5.770000 -0.9396893
5.771000 -0.93831196
5.772000 -0.93689328
5.773000 -0.9354335300000001
5.774000 -0.93393279
5.775000 -0.9323913600000001
5.776000 -0.93080951
5.777000 -0.92918742
5.778000 -0.92752539
5.779000 -0.92582367
5.780000 -0.9240824700000001
5.781000 -0.9223019699999999
5.782000 -0.92048245
5.783000 -0.9186240800000001
5.784000 -0.9167269800000001
5.785000 -0.91479141
5.786000 -0.91281738
5.787000 -0.91080507
5.788000 -0.9087545799999999
5.789000 -0.9066660000000001
5.790000 -0.9045393199999999
5.791000 -0.90237455
5.792000 -0.9001717899999999
5.793000 -0.89793094
5.794000 -0.89565208
5.795000 -0.8933351399999999
5.796000 -0.8909801
5.797000 -0.88858688
5.798000 -0.8861555700000001
5.799000 -0.88368617
5.800000 -0.8811785799999999
5.801000 -0.87863291
5.802000 -0.87604923
5.803000 -0.8734275600000001
5.804000 -0.87076798
5.805000 -0.86807068
5.806000 -0.86533586
5.807000 -0.8625635899999999
5.808000 -0.8597541599999999
5.809000 -0.85690776
5.810000 -0.85402476
5.811000 -0.8511053399999999
5.812000 -0.84814988
5.813000 -0.84515866
5.814000 -0.84213195
5.815000 -0.83907014
5.816000 -0.83597358
5.817000 -0.83284257
5.818000 -0.82967747
5.819000 -0.82647856
5.820000 -0.82324622
5.821000 -0.8199806299999999
5.822000 -0.81668207
5.823000 -0.81335073
5.824000 -0.8099868
5.825000 -0.80659054
5.826000 -0.8031619699999999
5.827000 -0.79970136
5.828000 -0.7962087200000001
5.829000 -0.7926841299999999
5.830000 -0.78912769
5.831000 -0.7855393900000001
5.832000 -0.7819192500000001
5.833000 -0.77826739
5.834000 -0.77458383
5.835000 -0.77086859
5.836000 -0.76712174
5.837000 -0.76334337
5.838000 -0.75953351
5.839000 -0.75569232
5.840000 -0.75181993
5.841000 -0.7479164699999999
5.842000 -0.74398215
5.843000 -0.74001723
5.844000 -0.7360219
5.845000 -0.73199645
5.846000 -0.72794124
5.847000 -0.72385655
5.848000 -0.71974276
5.849000 -0.7156002300000001
5.850000 -0.7114294
5.851000 -0.7072306199999999
5.852000 -0.70300438
5.853000 -0.69875107
5.854000 -0.6944711299999999
5.855000 -0.69016498
5.856000 -0.68583302
5.857000 -0.68147574
5.858000 -0.67709344
5.859000 -0.67268657
5.860000 -0.66825547
5.861000 -0.66380049
5.862000 -0.6593219499999999
5.863000 -0.65482017
5.864000 -0.65029538
5.865000 -0.64574787
5.866000 -0.64117783
5.867000 -0.63658548
5.868000 -0.63197096
5.869000 -0.62733446
5.870000 -0.62267613
5.871000 -0.61799609
5.872000 -0.6132944
5.873000 -0.6085712
5.874000 -0.60382658
5.875000 -0.59906058
5.876000 -0.59427335
5.877000 -0.58946488
5.878000 -0.58463528
5.879000 -0.57978462
5.880000 -0.57491302
5.881000 -0.57002055
5.882000 -0.56510726
5.883000 -0.56017335
5.884000 -0.5552189
5.885000 -0.55024405
5.886000 -0.5452489500000001
5.887000 -0.54023378
5.888000 -0.5351987699999999
5.889000 -0.53014406
5.890000 -0.5250699400000001
5.891000 -0.51997663
5.892000 -0.51486441
5.893000 -0.5097335700000001
5.894000 -0.50458442
5.895000 -0.49941735
5.896000 -0.49423268
5.897000 -0.48903078
5.898000 -0.48381207000000004
5.899000 -0.47857696
5.900000 -0.47332588999999997
5.901000 -0.46805935
5.902000 -0.46277782
5.903000 -0.45748176
5.904000 -0.45217169
5.905000 -0.44684806
5.906000 -0.44151144
5.907000 -0.43616234000000004
5.908000 -0.43080123
5.909000 -0.42542862000000004
5.910000 -0.42004497
5.911000 -0.41465075000000007
5.912000 -0.40924642
5.913000 -0.40383236
5.914000 -0.39840895000000004
5.915000 -0.3929765
5.916000 -0.38753530999999997
5.917000 -0.38208568
5.918000 -0.3766278
5.919000 -0.37116187
5.920000 -0.36568802
5.921000 -0.36020635
5.922000 -0.35471693
5.923000 -0.3492198
5.924000 -0.34371493000000003
5.925000 -0.33820237
5.926000 -0.33268201999999997
5.927000 -0.32715388
5.928000 -0.32161786
5.929000 -0.31607393
5.930000 -0.31052204
5.931000 -0.30496216
5.932000 -0.29939427
5.933000 -0.29381835
5.934000 -0.28823446
5.935000 -0.28264264
5.936000 -0.27704299
5.937000 -0.27143564
5.938000 -0.26582074
5.939000 -0.26019851
5.940000 -0.2545692
5.941000 -0.24893309
5.942000 -0.24329051
5.943000 -0.23764183
5.944000 -0.23198742
5.945000 -0.22632771000000002
5.946000 -0.22066314999999997
5.947000 -0.21499419
5.948000 -0.20932131
5.949000 -0.203645
5.950000 -0.19796572
5.951000 -0.19228399000000002
5.952000 -0.18660026000000002
5.953000 -0.18091499
5.954000 -0.17522861
5.955000 -0.16954154
5.956000 -0.16385415
5.957000 -0.15816678
5.958000 -0.15247975
5.959000 -0.14679333
5.960000 -0.14110774999999998
5.961000 -0.1354232
5.962000 -0.12973982
5.963000 -0.12405775000000001
5.964000 -0.11837708000000001
5.965000 -0.11269785
5.966000 -0.10702012000000001
5.967000 -0.10134387
5.968000 -0.095669122
5.969000 -0.08999586600000001
5.970000 -0.084324088
5.971000 -0.07865378299999999
5.972000 -0.07298495
5.973000 -0.06731760199999999
5.974000 -0.061651767
5.975000 -0.055987498000000004
5.976000 -0.050324859
5.977000 -0.044663949
5.978000 -0.039004892
5.979000 -0.033347835
5.980000 -0.027692952
5.981000 -0.022040443
5.982000 -0.016390529
5.983000 -0.010743454
5.984000 -0.0050994793
5.985000 0.0005411192400000001
5.986000 0.0061780548999999995
5.987000 0.011811035000000001
5.988000 0.017439763
5.989000 0.023063945
5.990000 0.028683292
5.991000 0.034297525
5.992000 0.039906381000000005
5.993000 0.045509613000000004
5.994000 0.051106996
5.995000 0.05669833
5.996000 0.062283437
5.997000 0.067862164
5.998000 0.07343438899999999
5.999000 0.079000019
6.000000 0.084558991
6.001000 0.090111262
6.002000 0.095656823
6.003000 0.10119567999999998
6.004000 0.10672788
6.005000 0.11225347
6.006000 0.11777254000000001
6.007000 0.12328518
6.008000 0.12879148
6.009000 0.13429157
6.010000 0.13978556
6.011000 0.14527356
6.012000 0.15075571
6.013000 0.15623213
6.014000 0.16170292
6.015000 0.16716819
6.016000 0.17262802
6.017000 0.1780825
6.018000 0.18353168
6.019000 0.18897559
6.020000 0.19441427
6.021000 0.19984770999999998
6.022000 0.20527591
6.023000 0.21069879000000002
6.024000 0.21611629000000002
6.025000 0.22152831999999997
6.026000 0.22693476999999998
6.027000 0.23233547999999998
6.028000 0.23773033
6.029000 0.2431191
6.030000 0.24850164000000002
6.031000 0.2538777
6.032000 0.25924705000000003
6.033000 0.26460944
6.034000 0.26996464000000003
6.035000 0.27531236
6.036000 0.28065236000000005
6.037000 0.28598437000000004
6.038000 0.29130811
6.039000 0.29662333
6.040000 0.30192977
6.041000 0.30722721000000003
6.042000 0.31251539
6.043000 0.31779413
6.044000 0.32306324999999997
6.045000 0.32832262
6.046000 0.33357211
6.047000 0.33881164
6.048000 0.34404115
6.049000 0.34926068
6.050000 0.35447027000000003
6.051000 0.35966998
6.052000 0.36485998000000003
6.053000 0.37004046999999995
6.054000 0.37521166
6.055000 0.38037383999999996
6.056000 0.38552736
6.057000 0.39067254
6.058000 0.39580981
6.059000 0.40093963
6.060000 0.40606242
6.061000 0.41117864000000004
6.062000 0.41628876
6.063000 0.42139329
6.064000 0.4264927
6.065000 0.4315875
6.066000 0.43667806
6.067000 0.44176485000000004
6.068000 0.44684820000000003
6.069000 0.45192842
6.070000 0.45700585
6.071000 0.46208068
6.072000 0.46715313
6.073000 0.47222325000000004
6.074000 0.47729108000000003
6.075000 0.48235669000000003
6.076000 0.48741992
6.077000 0.49248067999999995
6.078000 0.49753877999999996
6.079000 0.502594
6.080000 0.5076461
6.081000 0.51269471
6.082000 0.51773954
6.083000 0.52278019
6.084000 0.5278163100000001
6.085000 0.53284755
6.086000 0.53787348
6.087000 0.5428937699999999
6.088000 0.54790811
6.089000 0.55291615
6.090000 0.55791768
6.091000 0.5629124099999999
6.092000 0.56790016
6.093000 0.5728808200000001
6.094000 0.57785427
6.095000 0.58282055
6.096000 0.5877796599999999
6.097000 0.59273168
6.098000 0.59767677
6.099000 0.60261511
6.100000 0.6075469800000001
6.101000 0.6124726500000001
6.102000 0.6173925
6.103000 0.62230686
6.104000 0.62721618
6.105000 0.63212086
6.106000 0.63702138
6.107000 0.64191818
6.108000 0.64681172
6.109000 0.65170242
6.110000 0.6565907999999999
6.111000 0.66147721
6.112000 0.66636209
6.113000 0.6712458099999999
6.114000 0.67612873
6.115000 0.68101115
6.116000 0.68589328
6.117000 0.69077541
6.118000 0.69565773
6.119000 0.7005404199999999
6.120000 0.70542353
6.121000 0.7103072
6.122000 0.71519148
6.123000 0.72007636
6.124000 0.7249618400000001
6.125000 0.7298478899999999
6.126000 0.73473449
6.127000 0.73962156
6.128000 0.74450905
6.129000 0.74939686
6.130000 0.7542849100000001
6.131000 0.75917314
6.132000 0.76406146
6.133000 0.76894979
6.134000 0.77383807
6.135000 0.77872626
6.136000 0.78361435
6.137000 0.78850221
6.138000 0.79338988
6.139000 0.7982773699999999
6.140000 0.80316458
6.141000 0.8080516
6.142000 0.81293844
6.143000 0.8178250899999999
6.144000 0.82271164
6.145000 0.8275981099999999
6.146000 0.83248457
6.147000 0.83737103
6.148000 0.8422575
6.149000 0.84714415
6.150000 0.8520308900000001
6.151000 0.85691791
6.152000 0.8618052100000001
6.153000 0.86669289
6.154000 0.87158093
6.155000 0.87646944
6.156000 0.88135842
6.157000 0.8862479600000001
6.158000 0.89113805
6.159000 0.8960288000000001
6.160000 0.9009201099999999
6.161000 0.90581207
6.162000 0.91070468
6.163000 0.91559794
6.164000 0.9204918499999999
6.165000 0.92538632
6.166000 0.93028145
6.167000 0.93517723
6.168000 0.94007356
6.169000 0.9449705500000001
6.170000 0.94986809
6.171000 0.9547662
6.172000 0.9596648600000001
6.173000 0.96456409
6.174000 0.9694639600000001
6.175000 0.97436439
6.176000 0.97926548
6.177000 0.9841671200000001
6.178000 0.98906942
6.179000 0.99397236
6.180000 0.9988760600000001
6.181000 1.0037804000000001
6.182000 1.0086855000000001
6.183000 1.0135913
6.184000 1.018498
6.185000 1.0234055
6.186000 1.0283139000000001
6.187000 1.0332231
6.188000 1.0381334
6.189000 1.0430445
6.190000 1.0479567
6.191000 1.0528699000000001
6.192000 1.0577841
6.193000 1.0626994
6.194000 1.0676158999999998
6.195000 1.0725335
6.196000 1.0774523
6.197000 1.0823723
6.198000 1.0872935
6.199000 1.0922158
6.200000 1.0971393
6.201000 1.1020641
6.202000 1.1069898
6.203000 1.1119166999999999
6.204000 1.1168445
6.205000 1.1217732
6.206000 1.1267026
6.207000 1.1316325
6.208000 1.1365627
6.209000 1.141493
6.210000 1.1464231999999999
6.211000 1.1513529
6.212000 1.1562819
6.213000 1.1612097
6.214000 1.166136
6.215000 1.1710605
6.216000 1.1759826
6.217000 1.180902
6.218000 1.1858183
6.219000 1.1907309
6.220000 1.1956395
6.221000 1.2005434000000001
6.222000 1.2054425
6.223000 1.2103362
6.224000 1.2152242
6.225000 1.220106
6.226000 1.2249812
6.227000 1.2298497
6.228000 1.2347112
6.229000 1.2395654
6.230000 1.2444119999999999
6.231000 1.2492510000000001
6.232000 1.2540821
6.233000 1.2589053
6.234000 1.2637206
6.235000 1.2685279
6.236000 1.2733272
6.237000 1.2781185000000002
6.238000 1.2829017999999999
6.239000 1.2876771
6.240000 1.2924445999999998
6.241000 1.2972042
6.242000 1.301956
6.243000 1.3067001
6.244000 1.3114363
6.245000 1.3161648
6.246000 1.3208854
6.247000 1.3255981000000001
6.248000 1.3303027
6.249000 1.3349992
6.250000 1.3396873
6.251000 1.3443667
6.252000 1.3490373
6.253000 1.3536986
6.254000 1.3583503000000001
6.255000 1.3629919000000001
6.256000 1.3676231
6.257000 1.3722432999999998
6.258000 1.376852
6.259000 1.3814487
6.260000 1.3860329
6.261000 1.390604
6.262000 1.3951615
6.263000 1.3997048
6.264000 1.4042334
6.265000 1.4087467
6.266000 1.4132441
6.267000 1.4177253
6.268000 1.4221896
6.269000 1.4266368
6.270000 1.4310663
6.271000 1.4354776
6.272000 1.4398704
6.273000 1.4442444
6.274000 1.4485991999999999
6.275000 1.4529344
6.276000 1.4572497
6.277000 1.4615447
6.278000 1.4658193
6.279000 1.470073
6.280000 1.4743055999999999
6.281000 1.4785167
6.282000 1.4827059999999999
6.283000 1.4868730000000001
6.284000 1.4910174999999999
6.285000 1.495139
6.286000 1.4992372
6.287000 1.5033117
6.288000 1.5073619999999999
6.289000 1.5113876
6.290000 1.5153881
6.291000 1.519363
6.292000 1.5233118
6.293000 1.5272341
6.294000 1.5311292
6.295000 1.5349968
6.296000 1.5388363999999999
6.297000 1.5426474000000001
6.298000 1.5464293
6.299000 1.5501817
6.300000 1.5539041
6.301000 1.5575961
6.302000 1.5612572
6.303000 1.5648872
6.304000 1.5684854000000001
6.305000 1.5720516
6.306000 1.5755854999999999
6.307000 1.5790865
6.308000 1.5825544
6.309000 1.5859888999999998
6.310000 1.5893895000000002
6.311000 1.5927561
6.312000 1.5960881
6.313000 1.5993853999999998
6.314000 1.6026476
6.315000 1.6058743
6.316000 1.6090652
6.317000 1.6122198
6.318000 1.6153378
6.319000 1.6184188
6.320000 1.6214624
6.321000 1.624468
6.322000 1.6274351999999999
6.323000 1.6303636
6.324000 1.6332526
6.325000 1.6361016999999998
6.326000 1.6389104
6.327000 1.6416780999999998
6.328000 1.6444041999999999
6.329000 1.6470882999999998
6.330000 1.6497297000000002
6.331000 1.6523276999999998
6.332000 1.654882
6.333000 1.6573917
6.334000 1.6598564
6.335000 1.6622754
6.336000 1.6646482
6.337000 1.6669743000000001
6.338000 1.669253
6.339000 1.6714839
6.340000 1.6736666
6.341000 1.6758002
6.342000 1.6778845
6.343000 1.6799191000000002
6.344000 1.6819032
6.345000 1.6838366
6.346000 1.6857187999999999
6.347000 1.6875491999999999
6.348000 1.6893277000000002
6.349000 1.6910534000000002
6.350000 1.6927263000000001
6.351000 1.6943457
6.352000 1.695911
6.353000 1.6974220000000002
6.354000 1.6988782
6.355000 1.7002791
6.356000 1.7016243
6.357000 1.7029132999999999
6.358000 1.7041456
6.359000 1.7053209
6.360000 1.7064387
6.361000 1.7074985
6.362000 1.7085001
6.363000 1.709443
6.364000 1.7103268
6.365000 1.7111512
6.366000 1.7119157999999999
6.367000 1.7126203
6.368000 1.7132644
6.369000 1.7138476999999999
6.370000 1.7143702
6.371000 1.7148316000000001
6.372000 1.7152315000000002
6.373000 1.7155696000000002
6.374000 1.7158458
6.375000 1.7160598
6.376000 1.7162114
6.377000 1.7163003
6.378000 1.7163262
6.379000 1.7162886
6.380000 1.7161872000000002
6.381000 1.7160218
6.382000 1.715792
6.383000 1.7154973
6.384000 1.7151373
6.385000 1.7147112999999998
6.386000 1.7142190000000002
6.387000 1.7136597999999998
6.388000 1.7130332000000001
6.389000 1.7123384
6.390000 1.7115751
6.391000 1.7107424999999998
6.392000 1.7098400999999999
6.393000 1.7088671999999998
6.394000 1.7078234
6.395000 1.7067078999999998
6.396000 1.7055201999999998
6.397000 1.7042598
6.398000 1.7029261
6.399000 1.7015187
6.400000 1.7000372
6.401000 1.6984811
6.402000 1.6968500000000002
6.403000 1.6951437999999999
6.404000 1.693362
6.405000 1.6915046
6.406000 1.6895711
6.407000 1.6875616999999998
6.408000 1.6854763
6.409000 1.6833147
6.410000 1.6810768999999999
6.411000 1.6787631
6.412000 1.6763732
6.413000 1.6739072000000002
6.414000 1.6713653
6.415000 1.6687473000000002
6.416000 1.6660534
6.417000 1.6632833999999999
6.418000 1.6604375
6.419000 1.6575154
6.420000 1.6545171
6.421000 1.6514424
6.422000 1.6482911999999998
6.423000 1.6450631
6.424000 1.6417578
6.425000 1.638375
6.426000 1.6349142
6.427000 1.6313752000000001
6.428000 1.6277574
6.429000 1.6240602
6.430000 1.6202832
6.431000 1.6164258
6.432000 1.6124877999999998
6.433000 1.6084683999999998
6.434000 1.6043671999999998
6.435000 1.6001839
6.436000 1.5959179000000001
6.437000 1.591569
6.438000 1.5871368000000001
6.439000 1.582621
6.440000 1.5780214000000001
6.441000 1.5733378
6.442000 1.5685702
6.443000 1.5637184
6.444000 1.5587823
6.445000 1.553762
6.446000 1.5486576
6.447000 1.5434691
6.448000 1.5381967
6.449000 1.5328405
6.450000 1.527401
6.451000 1.5218779999999998
6.452000 1.5162719999999998
6.453000 1.5105831
6.454000 1.5048116999999999
6.455000 1.498958
6.456000 1.4930221000000001
6.457000 1.4870044
6.458000 1.4809050000000001
6.459000 1.4747241
6.460000 1.4684618
6.461000 1.4621185
6.462000 1.4556941
6.463000 1.4491887
6.464000 1.4426024000000002
6.465000 1.4359351
6.466000 1.4291869000000001
6.467000 1.4223576
6.468000 1.4154471
6.469000 1.4084554
6.470000 1.4013823
6.471000 1.3942276
6.472000 1.3869912
6.473000 1.3796729
6.474000 1.3722724
6.475000 1.3647897
6.476000 1.3572245
6.477000 1.3495767
6.478000 1.3418459
6.479000 1.3340322999999998
6.480000 1.3261356
6.481000 1.3181558
6.482000 1.3100927
6.483000 1.3019463
6.484000 1.2937166
6.485000 1.2854035
6.486000 1.2770070999999998
6.487000 1.2685274
6.488000 1.2599644
6.489000 1.2513183
6.490000 1.2425891999999998
6.491000 1.2337771000000002
6.492000 1.2248822
6.493000 1.2159048000000001
6.494000 1.2068449
6.495000 1.1977027
6.496000 1.1884786
6.497000 1.1791728
6.498000 1.1697857
6.499000 1.1603174
6.500000 1.1507683
6.501000 1.1411390000000001
6.502000 1.1314298
6.503000 1.1216409999999999
6.504000 1.1117732999999999
6.505000 1.1018271
6.506000 1.0918028
6.507000 1.081701
6.508000 1.0715222
6.509000 1.0612669
6.510000 1.0509357000000001
6.511000 1.040529
6.512000 1.0300472999999999
6.513000 1.0194912999999999
6.514000 1.0088611
6.515000 0.99815745
6.516000 0.9873805600000001
6.517000 0.97653074
6.518000 0.9656084699999999
6.519000 0.9546139299999999
6.520000 0.94354739
6.521000 0.9324091499999999
6.522000 0.9211992800000001
6.523000 0.9099180800000001
6.524000 0.8985655400000001
6.525000 0.88714175
6.526000 0.8756468999999999
6.527000 0.8640809899999999
6.528000 0.8524440200000001
6.529000 0.84073599
6.530000 0.8289569999999999
6.531000 0.81710694
6.532000 0.80518601
6.533000 0.7931941200000001
6.534000 0.7811314
6.535000 0.76899789
6.536000 0.75679375
6.537000 0.74451915
6.538000 0.7321742800000001
6.539000 0.71975938
6.540000 0.7072747699999999
6.541000 0.69472082
6.542000 0.6820979500000001
6.543000 0.6694066799999999
6.544000 0.65664756
6.545000 0.64382115
6.546000 0.63092816
6.547000 0.61796922
6.548000 0.60494514
6.549000 0.59185666
6.550000 0.57870462
6.551000 0.5654898
6.552000 0.55221305
6.553000 0.5388752099999999
6.554000 0.52547702
6.555000 0.51201931
6.556000 0.49850279000000003
6.557000 0.48492821
6.558000 0.47129621
6.559000 0.45760740000000005
6.560000 0.44386232999999997
6.561000 0.43006153
6.562000 0.41620545
6.563000 0.40229452
6.564000 0.3883291
6.565000 0.37430953
6.566000 0.36023611
6.567000 0.34610907999999996
6.568000 0.33192874
6.569000 0.31769529
6.570000 0.30340899
6.571000 0.28907009
6.572000 0.27467883
6.573000 0.26023551
6.574000 0.24574042999999998
6.575000 0.23119390999999997
6.576000 0.21659636000000002
6.577000 0.20194816999999998
6.578000 0.18724982
6.579000 0.17250179
6.580000 0.15770464
6.581000 0.14285896
6.582000 0.12796539
6.583000 0.11302461
6.584000 0.098037336
6.585000 0.083004334
6.586000 0.06792639
6.587000 0.052804318999999995
6.588000 0.037638962
6.589000 0.022431175
6.590000 0.007181824900000001
6.591000 -0.008108216599999999
6.592000 -0.023438082
6.593000 -0.038806911
6.594000 -0.054213858999999996
6.595000 -0.069658092
6.596000 -0.08513881499999999
6.597000 -0.10065524999999999
6.598000 -0.11620665
6.599000 -0.13179232
6.600000 -0.14741159
6.601000 -0.16306381
6.602000 -0.17874842000000002
6.603000 -0.19446483
6.604000 -0.21021254
6.605000 -0.22599103
6.606000 -0.24179986
6.607000 -0.25763855999999996
6.608000 -0.27350672
6.609000 -0.28940393
6.610000 -0.30532975
6.611000 -0.3212838
6.612000 -0.33726566
6.613000 -0.35327494000000004
6.614000 -0.36931117
6.615000 -0.38537394999999997
6.616000 -0.4014628
6.617000 -0.41757729000000005
6.618000 -0.43371688
6.619000 -0.44988110000000003
6.620000 -0.46606939000000003
6.621000 -0.48228125
6.622000 -0.49851610999999996
6.623000 -0.51477337
6.624000 -0.53105243
6.625000 -0.54735271
6.626000 -0.5636735399999999
6.627000 -0.58001429
6.628000 -0.59637432
6.629000 -0.61275288
6.630000 -0.6291493300000001
6.631000 -0.64556287
6.632000 -0.66199279
6.633000 -0.67843827
6.634000 -0.6948985599999999
6.635000 -0.71137277
6.636000 -0.7278600700000001
6.637000 -0.7443595199999999
6.638000 -0.76087024
6.639000 -0.77739125
6.640000 -0.7939216699999999
6.641000 -0.81046037
6.642000 -0.8270064400000001
6.643000 -0.84355893
6.644000 -0.8601167200000001
6.645000 -0.87667881
6.646000 -0.89324424
6.647000 -0.909812
6.648000 -0.9263810699999999
6.649000 -0.9429505100000001
6.650000 -0.95951939
6.651000 -0.9760868699999999
6.652000 -0.99265203
6.653000 -1.0092141000000001
6.654000 -1.0257723
6.655000 -1.0423259
6.656000 -1.0588743
6.657000 -1.0754167000000001
6.658000 -1.0919527
6.659000 -1.1084817
6.660000 -1.1250033
6.661000 -1.1415170000000001
6.662000 -1.1580223
6.663000 -1.174519
6.664000 -1.1910067
6.665000 -1.2074851
6.666000 -1.2239539000000002
6.667000 -1.2404128
6.668000 -1.2568614
6.669000 -1.2732997
6.670000 -1.2897271
6.671000 -1.3061433
6.672000 -1.3225481000000001
6.673000 -1.338941
6.674000 -1.3553214
6.675000 -1.3716890000000002
6.676000 -1.3880432999999999
6.677000 -1.4043834
6.678000 -1.4207087999999999
6.679000 -1.4370186999999999
6.680000 -1.4533123000000001
6.681000 -1.4695886999999999
6.682000 -1.4858468
6.683000 -1.5020858
6.684000 -1.5183046
6.685000 -1.5345019999999998
6.686000 -1.5506769999999999
6.687000 -1.5668281999999998
6.688000 -1.5829545999999999
6.689000 -1.5990548
6.690000 -1.6151277
6.691000 -1.6311722
6.692000 -1.647187
6.693000 -1.6631709000000001
6.694000 -1.6791230000000001
6.695000 -1.6950421
6.696000 -1.7109273
6.697000 -1.7267777000000002
6.698000 -1.7425922999999999
6.699000 -1.7583701999999999
6.700000 -1.7741107999999999
6.701000 -1.7898135
6.702000 -1.8054774
6.703000 -1.8211020000000002
6.704000 -1.8366868
6.705000 -1.8522313
6.706000 -1.8677348
6.707000 -1.883197
6.708000 -1.8986175
6.709000 -1.9139956999999999
6.710000 -1.9293312
6.711000 -1.9446234999999998
6.712000 -1.9598721
6.713000 -1.9750765
6.714000 -1.9902362999999998
6.715000 -2.005351
6.716000 -2.0204198
6.717000 -2.0354422
6.718000 -2.0504175
6.719000 -2.0653451
6.720000 -2.0802243000000002
6.721000 -2.0950542999999997
6.722000 -2.1098344
6.723000 -2.1245638000000002
6.724000 -2.1392418
6.725000 -2.1538675
6.726000 -2.1684400999999998
6.727000 -2.1829588
6.728000 -2.197423
6.729000 -2.2118317
6.730000 -2.2261841
6.731000 -2.2404796
6.732000 -2.2547171
6.733000 -2.2688961
6.734000 -2.2830157
6.735000 -2.2970753
6.736000 -2.3110742
6.737000 -2.3250116000000003
6.738000 -2.3388869999999997
6.739000 -2.3526996000000002
6.740000 -2.3664489
6.741000 -2.3801342
6.742000 -2.3937548
6.743000 -2.40731
6.744000 -2.4207992000000003
6.745000 -2.434222
6.746000 -2.4475776000000002
6.747000 -2.4608651
6.748000 -2.4740841
6.749000 -2.4872337
6.750000 -2.5003131
6.751000 -2.5133218999999998
6.752000 -2.526259
6.753000 -2.5391238
6.754000 -2.5519153
6.755000 -2.5646327
6.756000 -2.5772752
6.757000 -2.5898421000000003
6.758000 -2.6023325
6.759000 -2.6147453
6.760000 -2.6270799
6.761000 -2.6393354
6.762000 -2.6515111
6.763000 -2.663606
6.764000 -2.6756195
6.765000 -2.6875508999999997
6.766000 -2.6993994
6.767000 -2.7111642
6.768000 -2.7228447
6.769000 -2.7344402
6.770000 -2.74595
6.771000 -2.7573736
6.772000 -2.7687103
6.773000 -2.7799595
6.774000 -2.7911207
6.775000 -2.802193
6.776000 -2.8131759
6.777000 -2.8240688
6.778000 -2.8348712000000003
6.779000 -2.8455824
6.780000 -2.8562015
6.781000 -2.866728
6.782000 -2.8771613
6.783000 -2.8875006
6.784000 -2.8977452
6.785000 -2.9078946
6.786000 -2.9179478
6.787000 -2.9279044
6.788000 -2.9377637
6.789000 -2.9475251
6.790000 -2.9571878
6.791000 -2.9667513
6.792000 -2.9762151
6.793000 -2.9855785999999997
6.794000 -2.9948413
6.795000 -3.0040028
6.796000 -3.0130625
6.797000 -3.0220199
6.798000 -3.0308748
6.799000 -3.0396268
6.800000 -3.0482754
6.801000 -3.0568203
6.802000 -3.0652612
6.803000 -3.0735979
6.804000 -3.0818298
6.805000 -3.0899568
6.806000 -3.0979782
6.807000 -3.1058939
6.808000 -3.1137034
6.809000 -3.1214064
6.810000 -3.1290021
6.811000 -3.1364903
6.812000 -3.1438705
6.813000 -3.1511419
6.814000 -3.1583041
6.815000 -3.1653560999999995
6.816000 -3.1722974
6.817000 -3.1791274
6.818000 -3.1858448
6.819000 -3.192449
6.820000 -3.1989392
6.821000 -3.2053143
6.822000 -3.2115735
6.823000 -3.2177157999999997
6.824000 -3.2237403
6.825000 -3.229646
6.826000 -3.2354318
6.827000 -3.2410967999999998
6.828000 -3.2466403999999995
6.829000 -3.2520615000000004
6.830000 -3.2573592
6.831000 -3.2625332
6.832000 -3.2675829000000003
6.833000 -3.2725073
6.834000 -3.2773059
6.835000 -3.2819784999999997
6.836000 -3.2865249
6.837000 -3.2909441999999998
6.838000 -3.2952368
6.839000 -3.2994021
6.840000 -3.3034402999999997
6.841000 -3.3073511
6.842000 -3.3111345
6.843000 -3.3147905
6.844000 -3.3183191
6.845000 -3.3217203
6.846000 -3.3249940999999996
6.847000 -3.3281408
6.848000 -3.3311602000000002
6.849000 -3.3340520999999996
6.850000 -3.3368162999999997
6.851000 -3.339453
6.852000 -3.3419619999999997
6.853000 -3.3443428999999996
6.854000 -3.3465955
6.855000 -3.3487197
6.856000 -3.350715
6.857000 -3.3525810000000003
6.858000 -3.3543173000000004
6.859000 -3.3559237
6.860000 -3.3573993000000004
6.861000 -3.3587441000000005
6.862000 -3.3599574
6.863000 -3.3610388999999996
6.864000 -3.3619877
6.865000 -3.3628039
6.866000 -3.3634864
6.867000 -3.3640350999999997
6.868000 -3.3644494
6.869000 -3.3647291000000004
6.870000 -3.3648733
6.871000 -3.3648819000000003
6.872000 -3.3647545
6.873000 -3.3644907
6.874000 -3.3640902
6.875000 -3.3635526999999996
6.876000 -3.3628777
6.877000 -3.3620648
6.878000 -3.3611140999999995
6.879000 -3.3600252
6.880000 -3.3587981000000005
6.881000 -3.3574319999999997
6.882000 -3.3559270000000003
6.883000 -3.354283
6.884000 -3.3524998
6.885000 -3.3505768
6.886000 -3.3485137
6.887000 -3.3463106
6.888000 -3.3439669999999997
6.889000 -3.3414829999999998
6.890000 -3.3388577
6.891000 -3.3360913
6.892000 -3.3331834
6.893000 -3.3301335
6.894000 -3.3269417000000003
6.895000 -3.3236071
6.896000 -3.3201300000000002
6.897000 -3.3165101000000003
6.898000 -3.3127472
6.899000 -3.3088412
6.900000 -3.3047918000000003
6.901000 -3.300599
6.902000 -3.2962628
6.903000 -3.2917834999999998
6.904000 -3.2871607999999997
6.905000 -3.2823949999999997
6.906000 -3.2774862000000002
6.907000 -3.2724347000000003
6.908000 -3.2672405
6.909000 -3.2619040000000004
6.910000 -3.2564256
6.911000 -3.2508057
6.912000 -3.2450440999999994
6.913000 -3.2391417999999996
6.914000 -3.2330986
6.915000 -3.2269150000000004
6.916000 -3.2205913
6.917000 -3.2141276000000003
6.918000 -3.2075240999999997
6.919000 -3.2007809999999997
6.920000 -3.1938985000000004
6.921000 -3.1868767
6.922000 -3.1797156
6.923000 -3.1724154999999996
6.924000 -3.1649765000000003
6.925000 -3.1573981
6.926000 -3.1496808
6.927000 -3.1418245
6.928000 -3.1338293000000004
6.929000 -3.1256950999999997
6.930000 -3.1174218
6.931000 -3.1090096000000003
6.932000 -3.1004582
6.933000 -3.0917678
6.934000 -3.0829385
6.935000 -3.0739704
6.936000 -3.0648636
6.937000 -3.055618
6.938000 -3.046234
6.939000 -3.0367116
6.940000 -3.0270509
6.941000 -3.0172523
6.942000 -3.0073157999999998
6.943000 -2.9972417
6.944000 -2.9870303000000002
6.945000 -2.9766819
6.946000 -2.9661964999999997
6.947000 -2.9555745
6.948000 -2.9448165
6.949000 -2.9339224
6.950000 -2.9228928
6.951000 -2.9117277
6.952000 -2.9004274
6.953000 -2.8889921999999997
6.954000 -2.8774224
6.955000 -2.8657182999999997
6.956000 -2.8538801
6.957000 -2.8419079
6.958000 -2.829802
6.959000 -2.8175626
6.960000 -2.80519
6.961000 -2.7926843999999997
6.962000 -2.7800459
6.963000 -2.7672751
6.964000 -2.754372
6.965000 -2.7413372
6.966000 -2.7281709000000003
6.967000 -2.7148737
6.968000 -2.7014459
6.969000 -2.687888
6.970000 -2.6742009
6.971000 -2.6603851
6.972000 -2.6464412
6.973000 -2.63237
6.974000 -2.6181722
6.975000 -2.6038487
6.976000 -2.5894003
6.977000 -2.5748279
6.978000 -2.5601324
6.979000 -2.5453147
6.980000 -2.5303757
6.981000 -2.5153163999999997
6.982000 -2.5001377000000002
6.983000 -2.4848403
6.984000 -2.4694253
6.985000 -2.4538931
6.986000 -2.4382446
6.987000 -2.4224807
6.988000 -2.406602
6.989000 -2.3906088999999997
6.990000 -2.3745023
6.991000 -2.3582825
6.992000 -2.3419501
6.993000 -2.3255056
6.994000 -2.3089493
6.995000 -2.2922818
6.996000 -2.2755034
6.997000 -2.2586146
6.998000 -2.2416158
6.999000 -2.2245072
7.000000 -2.2072893
7.001000 -2.1899623999999998
7.002000 -2.1725271
7.003000 -2.1549838
7.004000 -2.137333
7.005000 -2.1195753
7.006000 -2.1017112
7.007000 -2.0837413
7.008000 -2.0656664
7.009000 -2.047487
7.010000 -2.029204
7.011000 -2.010818
7.012000 -1.9923300000000002
7.013000 -1.9737406
7.014000 -1.9550508000000002
7.015000 -1.9362615
7.016000 -1.9173738
7.017000 -1.8983884
7.018000 -1.8793062999999999
7.019000 -1.8601284999999999
7.020000 -1.8408559000000002
7.021000 -1.8214894
7.022000 -1.80203
7.023000 -1.7824788
7.024000 -1.7628364
7.025000 -1.7431041
7.026000 -1.7232825999999999
7.027000 -1.7033728000000001
7.028000 -1.6833753999999999
7.029000 -1.6632915000000001
7.030000 -1.6431218
7.031000 -1.6228672
7.032000 -1.6025285999999999
7.033000 -1.5821068
7.034000 -1.5616026
7.035000 -1.5410169
7.036000 -1.5203507
7.037000 -1.4996047000000001
7.038000 -1.4787801
7.039000 -1.4578776
7.040000 -1.4368985
7.041000 -1.4158437
7.042000 -1.3947144
7.043000 -1.3735117
7.044000 -1.3522368
7.045000 -1.3308909
7.046000 -1.3094751
7.047000 -1.2879909
7.048000 -1.2664394
7.049000 -1.2448219
7.050000 -1.2231397
7.051000 -1.201394
7.052000 -1.1795862000000001
7.053000 -1.1577173
7.054000 -1.1357887
7.055000 -1.1138014
7.056000 -1.0917568
7.057000 -1.0696556
7.058000 -1.0474992
7.059000 -1.0252884
7.060000 -1.0030242
7.061000 -0.98070754
7.062000 -0.95833931
7.063000 -0.9359203300000001
7.064000 -0.9134515200000001
7.065000 -0.8909336299999999
7.066000 -0.8683675
7.067000 -0.8457538699999999
7.068000 -0.82309358
7.069000 -0.80038738
7.070000 -0.77763605
7.071000 -0.75484044
7.072000 -0.7320013799999999
7.073000 -0.70911977
7.074000 -0.68619642
7.075000 -0.6632322900000001
7.076000 -0.6402283
7.077000 -0.6171853700000001
7.078000 -0.5941045899999999
7.079000 -0.5709869799999999
7.080000 -0.54783355
7.081000 -0.52464548
7.082000 -0.50142384
7.083000 -0.47816982999999996
7.084000 -0.45488463
7.085000 -0.43156943
7.086000 -0.40822546
7.087000 -0.38485397
7.088000 -0.36145619
7.089000 -0.33803338
7.090000 -0.31458677
7.091000 -0.29111762999999996
7.092000 -0.26762721
7.093000 -0.24411674
7.094000 -0.22058745000000002
7.095000 -0.19704059000000002
7.096000 -0.17347737
7.097000 -0.14989901
7.098000 -0.12630670000000002
7.099000 -0.10270166
7.100000 -0.079085084
7.101000 -0.055458193
7.102000 -0.031822192
7.103000 -0.008178310999999999
7.104000 0.01547221
7.105000 0.039128112
7.106000 0.062788121
7.107000 0.086450932
7.108000 0.11011523000000001
7.109000 0.13377967000000002
7.110000 0.15744289
7.111000 0.1811035
7.112000 0.20476012000000002
7.113000 0.22841133
7.114000 0.25205574999999997
7.115000 0.27569195
7.116000 0.29931855
7.117000 0.32293422
7.118000 0.34653755999999997
7.119000 0.37012729
7.120000 0.39370214
7.121000 0.41726092
7.122000 0.44080242999999997
7.123000 0.46432558
7.124000 0.48782933
7.125000 0.51131262
7.126000 0.5347746
7.127000 0.55821436
7.128000 0.58163106
7.129000 0.60502393
7.130000 0.62839226
7.131000 0.6517353
7.132000 0.67505236
7.133000 0.6983427799999999
7.134000 0.72160587
7.135000 0.74484092
7.136000 0.7680472500000001
7.137000 0.79122409
7.138000 0.8143708100000001
7.139000 0.83748652
7.140000 0.86057037
7.141000 0.88362154
7.142000 0.90663908
7.143000 0.92962198
7.144000 0.95256912
7.145000 0.97547946
7.146000 0.9983518199999999
7.147000 1.021185
7.148000 1.0439776
7.149000 1.0667284000000001
7.150000 1.089436
7.151000 1.1120990000000002
7.152000 1.134716
7.153000 1.1572855
7.154000 1.1798060000000001
7.155000 1.2022763
7.156000 1.2246946
7.157000 1.2470596
7.158000 1.2693698
7.159000 1.2916238
7.160000 1.3138203
7.161000 1.3359578
7.162000 1.3580351
7.163000 1.3800509
7.164000 1.4020041
7.165000 1.4238933
7.166000 1.4457176
7.167000 1.4674757
7.168000 1.4891666
7.169000 1.5107895
7.170000 1.5323433
7.171000 1.5538272
7.172000 1.5752400999999998
7.173000 1.5965812
7.174000 1.6178496
7.175000 1.6390445
7.176000 1.6601648
7.177000 1.6812099
7.178000 1.7021788
7.179000 1.7230705999999998
7.180000 1.7438843999999998
7.181000 1.7646192
7.182000 1.7852739999999998
7.183000 1.8058481000000002
7.184000 1.8263401
7.185000 1.8467495
7.186000 1.8670750999999999
7.187000 1.8873161
7.188000 1.9074714
7.189000 1.9275403
7.190000 1.9475216
7.191000 1.9674147
7.192000 1.9872187
7.193000 2.0069327
7.194000 2.0265561
7.195000 2.0460878
7.196000 2.0655273
7.197000 2.0848736
7.198000 2.1041263
7.199000 2.1232847
7.200000 2.142348
7.201000 2.1613154999999997
7.202000 2.1801866999999997
7.203000 2.1989606
7.204000 2.2176367999999997
7.205000 2.2362145
7.206000 2.254693
7.207000 2.2730716
7.208000 2.2913491
7.209000 2.3095252
7.210000 2.3275988
7.211000 2.3455691
7.212000 2.363435
7.213000 2.3811957
7.214000 2.3988502
7.215000 2.4163976
7.216000 2.4338368
7.217000 2.4511669
7.218000 2.4683867000000004
7.219000 2.4854951
7.220000 2.5024911
7.221000 2.5193738
7.222000 2.5361419
7.223000 2.5527945
7.224000 2.5693307
7.225000 2.5857493
7.226000 2.6020497
7.227000 2.6182307
7.228000 2.6342915000000002
7.229000 2.6502312999999997
7.230000 2.6660493
7.231000 2.6817447000000003
7.232000 2.6973167
7.233000 2.712765
7.234000 2.7280886
7.235000 2.743287
7.236000 2.7583599
7.237000 2.7733067
7.238000 2.7881268
7.239000 2.8028198
7.240000 2.8173852999999998
7.241000 2.8318228000000003
7.242000 2.8461317999999998
7.243000 2.860312
7.244000 2.8743627000000003
7.245000 2.8882835
7.246000 2.902074
7.247000 2.9157335
7.248000 2.9292615
7.249000 2.9426575
7.250000 2.9559206000000002
7.251000 2.9690505999999997
7.252000 2.9820466
7.253000 2.994908
7.254000 3.0076342
7.255000 3.0202243
7.256000 3.0326782
7.257000 3.0449949
7.258000 3.0571738
7.259000 3.0692145
7.260000 3.0811165000000003
7.261000 3.0928791
7.262000 3.104502
7.263000 3.1159848
7.264000 3.1273272
7.265000 3.1385287999999996
7.266000 3.1495892
7.267000 3.160508
7.268000 3.1712852
7.269000 3.1819206
7.270000 3.192414
7.271000 3.2027647
7.272000 3.2129731
7.273000 3.2230385
7.274000 3.2329608000000003
7.275000 3.2427400000000004
7.276000 3.2523755000000003
7.277000 3.2618672
7.278000 3.2712147
7.279000 3.2804176
7.280000 3.2894756999999997
7.281000 3.2983884
7.282000 3.3071555000000004
7.283000 3.3157762
7.284000 3.3242501
7.285000 3.3325765
7.286000 3.340755
7.287000 3.3487849
7.288000 3.3566656999999998
7.289000 3.3643968
7.290000 3.3719778
7.291000 3.3794079
7.292000 3.3866864000000003
7.293000 3.3938129
7.294000 3.4007870000000002
7.295000 3.407608
7.296000 3.4142754999999996
7.297000 3.4207891999999998
7.298000 3.4271485999999998
7.299000 3.4333538
7.300000 3.4394041
7.301000 3.4452993000000003
7.302000 3.4510393
7.303000 3.4566242
7.304000 3.4620535
7.305000 3.4673274
7.306000 3.4724459
7.307000 3.4774091
7.308000 3.482217
7.309000 3.4868694999999996
7.310000 3.491367
7.311000 3.4957092000000003
7.312000 3.4998965
7.313000 3.5039287000000003
7.314000 3.507806
7.315000 3.5115282999999997
7.316000 3.515096
7.317000 3.5185086999999995
7.318000 3.5217665
7.319000 3.5248692999999998
7.320000 3.5278170999999996
7.321000 3.53061
7.322000 3.5332479
7.323000 3.5357304
7.324000 3.5380580000000004
7.325000 3.5402302
7.326000 3.5422469999999997
7.327000 3.5441085999999995
7.328000 3.5458148
7.329000 3.547366
7.330000 3.5487618
7.331000 3.5500024
7.332000 3.5510879
7.333000 3.5520180999999997
7.334000 3.5527937
7.335000 3.5534142999999996
7.336000 3.5538804
7.337000 3.5541918
7.338000 3.5543486
7.339000 3.5543513
7.340000 3.5541996
7.341000 3.5538942
7.342000 3.5534348000000002
7.343000 3.5528217
7.344000 3.5520546
7.345000 3.5511337
7.346000 3.5500592999999996
7.347000 3.5488311
7.348000 3.5474494
7.349000 3.5459138
7.350000 3.5442248000000003
7.351000 3.5423819
7.352000 3.5403851
7.353000 3.5382345
7.354000 3.5359296999999996
7.355000 3.533471
7.356000 3.5308580999999997
7.357000 3.5280909
7.358000 3.5251696
7.359000 3.5220942999999996
7.360000 3.5188649
7.361000 3.5154815999999998
7.362000 3.5119444
7.363000 3.5082534
7.364000 3.5044093
7.365000 3.500412
7.366000 3.4962621
7.367000 3.4919596999999998
7.368000 3.4875054000000003
7.369000 3.4828998
7.370000 3.4781434
7.371000 3.4732364000000002
7.372000 3.4681800999999997
7.373000 3.4629747
7.374000 3.4576211000000003
7.375000 3.4521195999999996
7.376000 3.4464713000000002
7.377000 3.4406765999999998
7.378000 3.4347363
7.379000 3.428651
7.380000 3.4224211999999996
7.381000 3.4160476
7.382000 3.4095306
7.383000 3.4028709
7.384000 3.3960689000000004
7.385000 3.3891246
7.386000 3.3820387
7.387000 3.3748116
7.388000 3.3674434000000004
7.389000 3.3599342999999995
7.390000 3.3522848
7.391000 3.3444948
7.392000 3.3365644999999997
7.393000 3.3284944
7.394000 3.3202842
7.395000 3.3119347
7.396000 3.3034459000000003
7.397000 3.2948181
7.398000 3.2860514
7.399000 3.2771464
7.400000 3.2681033
7.401000 3.2589227
7.402000 3.249605
7.403000 3.2401505999999998
7.404000 3.2305602
7.405000 3.2208342
7.406000 3.2109734000000003
7.407000 3.2009784
7.408000 3.1908497000000002
7.409000 3.180588
7.410000 3.1701945
7.411000 3.1596694000000003
7.412000 3.149014
7.413000 3.1382285000000003
7.414000 3.1273142
7.415000 3.1162715
7.416000 3.1051012
7.417000 3.0938042
7.418000 3.0823814
7.419000 3.0708332
7.420000 3.0591605
7.421000 3.0473642
7.422000 3.0354448
7.423000 3.023403
7.424000 3.0112393
7.425000 2.9989546
7.426000 2.9865496
7.427000 2.974025
7.428000 2.9613812
7.429000 2.9486190999999997
7.430000 2.935739
7.431000 2.9227421
7.432000 2.9096287
7.433000 2.8963996
7.434000 2.8830554
7.435000 2.8695971
7.436000 2.8560250999999997
7.437000 2.8423404
7.438000 2.8285436
7.439000 2.8146356
7.440000 2.8006172
7.441000 2.7864891999999997
7.442000 2.7722523999999997
7.443000 2.7579077
7.444000 2.7434558
7.445000 2.7288975
7.446000 2.7142337999999997
7.447000 2.6994655
7.448000 2.6845934
7.449000 2.6696181
7.450000 2.6545405
7.451000 2.6393614999999997
7.452000 2.6240818
7.453000 2.6087021
7.454000 2.5932234
7.455000 2.5776461
7.456000 2.5619712
7.457000 2.5461991999999998
7.458000 2.5303312
7.459000 2.5143676999999998
7.460000 2.4983097
7.461000 2.4821579
7.462000 2.4659134
7.463000 2.4495769000000003
7.464000 2.4331492999999997
7.465000 2.4166316
7.466000 2.4000247999999997
7.467000 2.3833298999999997
7.468000 2.3665478
7.469000 2.3496799
7.470000 2.3327272
7.471000 2.3156909
7.472000 2.2985721
7.473000 2.2813719
7.474000 2.2640916
7.475000 2.2467325
7.476000 2.2292956999999998
7.477000 2.2117823000000003
7.478000 2.1941938000000003
7.479000 2.1765309999999998
7.480000 2.1587955
7.481000 2.140988
7.482000 2.1231098
7.483000 2.1051619
7.484000 2.0871453
7.485000 2.0690608999999998
7.486000 2.0509098
7.487000 2.0326927
7.488000 2.0144105
7.489000 1.9960642000000002
7.490000 1.9776544
7.491000 1.9591819
7.492000 1.9406474999999999
7.493000 1.922052
7.494000 1.9033959
7.495000 1.8846802
7.496000 1.8659057
7.497000 1.8470729000000001
7.498000 1.8281827000000002
7.499000 1.8092359999999998
7.500000 1.7902337000000001
7.501000 1.7711767999999999
7.502000 1.7520661
7.503000 1.7329026
7.504000 1.7136875999999999
7.505000 1.6944218
7.506000 1.6751068
7.507000 1.6557434999999998
7.508000 1.6363332000000002
7.509000 1.6168773
7.510000 1.5973771
7.511000 1.5778339
7.512000 1.5582491
7.513000 1.5386241
7.514000 1.5189601000000001
7.515000 1.4992586
7.516000 1.4795209999999999
7.517000 1.4597487
7.518000 1.4399428
7.519000 1.4201048
7.520000 1.4002359
7.521000 1.3803372
7.522000 1.3604102
7.523000 1.3404557
7.524000 1.3204752
7.525000 1.3004694
7.526000 1.2804396
7.527000 1.2603867
7.528000 1.2403117
7.529000 1.2202157
7.530000 1.2000995
7.531000 1.1799640999999998
7.532000 1.1598106000000001
7.533000 1.1396397
7.534000 1.1194525
7.535000 1.0992501
7.536000 1.0790334000000001
7.537000 1.0588034
7.538000 1.0385612
7.539000 1.0183079
7.540000 0.99804457
7.541000 0.9777723800000001
7.542000 0.95749255
7.543000 0.9372062000000001
7.544000 0.91691464
7.545000 0.89661907
7.546000 0.87632081
7.547000 0.8560210500000001
7.548000 0.8357211
7.549000 0.81542227
7.550000 0.79512587
7.551000 0.77483309
7.552000 0.75454526
7.553000 0.73426361
7.554000 0.7139893700000001
7.555000 0.6937237500000001
7.556000 0.67346795
7.557000 0.65322313
7.558000 0.63299043
7.559000 0.61277091
7.560000 0.59256568
7.561000 0.57237581
7.562000 0.55220234
7.563000 0.5320462899999999
7.564000 0.51190862
7.565000 0.49179037999999997
7.566000 0.47169253
7.567000 0.45161606000000004
7.568000 0.43156194
7.569000 0.41153114
7.570000 0.39152461000000005
7.571000 0.37154336
7.572000 0.35158839999999997
7.573000 0.33166073
7.574000 0.31176137
7.575000 0.29189135
7.576000 0.27205171
7.577000 0.25224355000000004
7.578000 0.23246792000000002
7.579000 0.21272593
7.580000 0.19301868
7.581000 0.17334728
7.582000 0.15371286
7.583000 0.13411654
7.584000 0.11455943999999998
7.585000 0.095042691
7.586000 0.07556742100000001
7.587000 0.056134746
7.588000 0.036745783000000004
7.589000 0.01740164
7.590000 -0.0018965846
7.591000 -0.021147799000000002
7.592000 -0.040350921
7.593000 -0.059504871
7.594000 -0.07860857900000001
7.595000 -0.097660976
7.596000 -0.116661
7.597000 -0.1356076
7.598000 -0.15449969
7.599000 -0.17333622
7.600000 -0.19211612
7.601000 -0.2108383
7.602000 -0.22950169999999998
7.603000 -0.24810522000000002
7.604000 -0.26664778
7.605000 -0.28512829
7.606000 -0.30354564
7.607000 -0.32189873
7.608000 -0.34018645999999997
7.609000 -0.35840773
7.610000 -0.37656149
7.611000 -0.39464664
7.612000 -0.41266213999999996
7.613000 -0.430607
7.614000 -0.44848016
7.615000 -0.46628065999999996
7.616000 -0.48400755
7.617000 -0.50165993
7.618000 -0.51923692
7.619000 -0.53673773
7.620000 -0.55416152
7.621000 -0.57150754
7.622000 -0.5887751
7.623000 -0.6059635
7.624000 -0.62307208
7.625000 -0.64010024
7.626000 -0.65704738
7.627000 -0.6739128799999999
7.628000 -0.6906962
7.629000 -0.70739677
7.630000 -0.72401403
7.631000 -0.74054743
7.632000 -0.75699636
7.633000 -0.77336025
7.634000 -0.7896384200000001
7.635000 -0.8058302999999999
7.636000 -0.8219352
7.637000 -0.83795236
7.638000 -0.85388105
7.639000 -0.8697204300000001
7.640000 -0.88546965
7.641000 -0.9011278899999999
7.642000 -0.9166942000000001
7.643000 -0.9321676600000001
7.644000 -0.94754724
7.645000 -0.9628319200000001
7.646000 -0.97802058
7.647000 -0.9931122000000001
7.648000 -1.0081057
7.649000 -1.0230001
7.650000 -1.0377943
7.651000 -1.0524871999999998
7.652000 -1.0670777
7.653000 -1.0815649999999999
7.654000 -1.0959480000000001
7.655000 -1.1102257
7.656000 -1.1243974
7.657000 -1.1384621
7.658000 -1.1524191
7.659000 -1.1662678
7.660000 -1.1800074
7.661000 -1.1936373
7.662000 -1.207157
7.663000 -1.2205660999999999
7.664000 -1.2338641
7.665000 -1.2470505
7.666000 -1.2601251
7.667000 -1.2730875
7.668000 -1.2859375
7.669000 -1.2986748
7.670000 -1.311299
7.671000 -1.3238101
7.672000 -1.3362078
7.673000 -1.3484918000000001
7.674000 -1.3606618
7.675000 -1.3727177
7.676000 -1.3846591
7.677000 -1.3964858
7.678000 -1.4081974000000002
7.679000 -1.4197935
7.680000 -1.431274
7.681000 -1.4426384
7.682000 -1.4538863000000002
7.683000 -1.4650173
7.684000 -1.4760309
7.685000 -1.4869268
7.686000 -1.4977044
7.687000 -1.5083634000000001
7.688000 -1.5189032999999998
7.689000 -1.5293235
7.690000 -1.5396236
7.691000 -1.549803
7.692000 -1.5598614
7.693000 -1.5697982
7.694000 -1.5796131000000002
7.695000 -1.5893053000000001
7.696000 -1.5988747
7.697000 -1.6083207
7.698000 -1.6176428999999999
7.699000 -1.6268406
7.700000 -1.6359137
7.701000 -1.6448616999999999
7.702000 -1.6536841
7.703000 -1.6623808
7.704000 -1.6709512
7.705000 -1.6793949999999997
7.706000 -1.6877118
7.707000 -1.6959015000000002
7.708000 -1.7039638
7.709000 -1.7118983
7.710000 -1.7197048
7.711000 -1.7273830000000001
7.712000 -1.7349329
7.713000 -1.7423540000000002
7.714000 -1.7496463
7.715000 -1.7568097
7.716000 -1.7638439
7.717000 -1.7707491
7.718000 -1.7775250999999999
7.719000 -1.7841717
7.720000 -1.7906893
7.721000 -1.7970776000000002
7.722000 -1.8033367000000002
7.723000 -1.8094666
7.724000 -1.8154674999999998
7.725000 -1.8213395000000001
7.726000 -1.8270826
7.727000 -1.8326970000000002
7.728000 -1.8381828
7.729000 -1.8435402
7.730000 -1.8487692
7.731000 -1.8538698999999998
7.732000 -1.8588424
7.733000 -1.8636867000000001
7.734000 -1.868403
7.735000 -1.8729912000000002
7.736000 -1.8774514999999998
7.737000 -1.8817838
7.738000 -1.885988
7.739000 -1.890064
7.740000 -1.8940118999999997
7.741000 -1.8978316
7.742000 -1.901523
7.743000 -1.9050859
7.744000 -1.9085201999999999
7.745000 -1.9118261
7.746000 -1.9150032000000001
7.747000 -1.9180514
7.748000 -1.9209707
7.749000 -1.9237611000000001
7.750000 -1.9264229000000002
7.751000 -1.9289557
7.752000 -1.9313596
7.753000 -1.9336349999999998
7.754000 -1.9357817
7.755000 -1.9378000999999998
7.756000 -1.9396903
7.757000 -1.9414527000000001
7.758000 -1.9430876
7.759000 -1.9445952
7.760000 -1.9459758
7.761000 -1.9472299
7.762000 -1.9483579
7.763000 -1.9493601999999999
7.764000 -1.9502373
7.765000 -1.9509895
7.766000 -1.9516174000000002
7.767000 -1.9521212
7.768000 -1.9525016
7.769000 -1.9527590000000001
7.770000 -1.9528937
7.771000 -1.9529061
7.772000 -1.9527966
7.773000 -1.9525655
7.774000 -1.952213
7.775000 -1.9517396
7.776000 -1.9511454000000001
7.777000 -1.9504306999999999
7.778000 -1.9495957000000002
7.779000 -1.9486404999999998
7.780000 -1.9475653999999998
7.781000 -1.9463705000000002
7.782000 -1.9450558
7.783000 -1.9436218
7.784000 -1.9420683
7.785000 -1.9403959
7.786000 -1.9386044000000002
7.787000 -1.9366942000000003
7.788000 -1.9346656
7.789000 -1.9325189
7.790000 -1.9302545
7.791000 -1.9278727
7.792000 -1.9253738
7.793000 -1.9227584999999998
7.794000 -1.9200271000000002
7.795000 -1.9171802000000002
7.796000 -1.9142184
7.797000 -1.9111422999999998
7.798000 -1.9079525
7.799000 -1.9046497
7.800000 -1.9012343
7.801000 -1.8977074
7.802000 -1.8940695
7.803000 -1.8903211
7.804000 -1.886463
7.805000 -1.8824958999999999
7.806000 -1.8784204
7.807000 -1.8742371
7.808000 -1.8699467
7.809000 -1.8655496
7.810000 -1.8610464
7.811000 -1.8564379
7.812000 -1.8517242999999999
7.813000 -1.8469064
7.814000 -1.8419845000000001
7.815000 -1.8369591
7.816000 -1.8318309000000002
7.817000 -1.8266
7.818000 -1.8212671999999999
7.819000 -1.815833
7.820000 -1.8102977
7.821000 -1.8046619
7.822000 -1.7989260999999999
7.823000 -1.7930907999999999
7.824000 -1.7871568
7.825000 -1.7811244
7.826000 -1.7749945
7.827000 -1.7687675
7.828000 -1.7624440000000001
7.829000 -1.7560247000000002
7.830000 -1.7495105
7.831000 -1.7429018
7.832000 -1.7361995000000001
7.833000 -1.7294044000000002
7.834000 -1.7225171000000001
7.835000 -1.7155383
7.836000 -1.7084688000000001
7.837000 -1.7013093
7.838000 -1.6940607
7.839000 -1.6867235
7.840000 -1.6792987
7.841000 -1.6717866000000001
7.842000 -1.6641881
7.843000 -1.656504
7.844000 -1.6487346999999999
7.845000 -1.640881
7.846000 -1.6329434
7.847000 -1.6249225999999999
7.848000 -1.6168192000000001
7.849000 -1.6086335999999999
7.850000 -1.6003666
7.851000 -1.5920187999999997
7.852000 -1.5835907
7.853000 -1.5750831
7.854000 -1.5664965
7.855000 -1.5578315
7.856000 -1.5490888
7.857000 -1.5402691
7.858000 -1.5313732
7.859000 -1.5224019
7.860000 -1.5133558999999999
7.861000 -1.5042359
7.862000 -1.4950428999999998
7.863000 -1.4857776
7.864000 -1.4764410000000001
7.865000 -1.4670339
7.866000 -1.4575572
7.867000 -1.4480117000000001
7.868000 -1.4383983
7.869000 -1.4287178
7.870000 -1.4189711
7.871000 -1.4091589
7.872000 -1.3992821
7.873000 -1.3893413000000001
7.874000 -1.3793374
7.875000 -1.3692711
7.876000 -1.3591429
7.877000 -1.3489537
7.878000 -1.338704
7.879000 -1.3283946
7.880000 -1.318026
7.881000 -1.3075988
7.882000 -1.2971138
7.883000 -1.2865715
7.884000 -1.2759726
7.885000 -1.265318
7.886000 -1.2546083
7.887000 -1.2438443000000001
7.888000 -1.2330267000000001
7.889000 -1.2221564
7.890000 -1.2112342999999999
7.891000 -1.2002613
7.892000 -1.1892385
7.893000 -1.1781667
7.894000 -1.1670471
7.895000 -1.1558807
7.896000 -1.1446686
7.897000 -1.1334118
7.898000 -1.1221115
7.899000 -1.1107688
7.900000 -1.0993848000000002
7.901000 -1.0879605
7.902000 -1.0764971
7.903000 -1.0649956999999999
7.904000 -1.0534571
7.905000 -1.0418823000000001
7.906000 -1.0302722
7.907000 -1.0186278
7.908000 -1.0069497
7.909000 -0.99523868
7.910000 -0.98349554
7.911000 -0.9717207400000001
7.912000 -0.95991492
7.913000 -0.9480786499999999
7.914000 -0.93621239
7.915000 -0.92431661
7.916000 -0.91239167
7.917000 -0.9004379599999999
7.918000 -0.88845594
7.919000 -0.8764459800000001
7.920000 -0.8644085399999999
7.921000 -0.852344
7.922000 -0.84025292
7.923000 -0.8281357600000001
7.924000 -0.8159931699999999
7.925000 -0.80382582
7.926000 -0.7916344299999999
7.927000 -0.77941981
7.928000 -0.76718279
7.929000 -0.75492435
7.930000 -0.7426455200000001
7.931000 -0.7303474
7.932000 -0.71803113
7.933000 -0.7056979
7.934000 -0.69334898
7.935000 -0.68098572
7.936000 -0.66860938
7.937000 -0.6562212900000001
7.938000 -0.6438227799999999
7.939000 -0.63141519
7.940000 -0.61899982
7.941000 -0.60657789
7.942000 -0.59415065
7.943000 -0.58171926
7.944000 -0.5692848500000001
7.945000 -0.55684843
7.946000 -0.5444109899999999
7.947000 -0.53197341
7.948000 -0.51953658
7.949000 -0.5071011799999999
7.950000 -0.49466798
7.951000 -0.48223762
7.952000 -0.4698107
7.953000 -0.45738779
7.954000 -0.44496935
7.955000 -0.43255589
7.956000 -0.42014788000000003
7.957000 -0.40774578
7.958000 -0.39535007
7.959000 -0.38296119
7.960000 -0.37057961
7.961000 -0.35820585
7.962000 -0.34584042
7.963000 -0.33348389
7.964000 -0.32113688
7.965000 -0.30880002
7.966000 -0.29647399
7.967000 -0.28415953
7.968000 -0.27185741
7.969000 -0.25956845
7.970000 -0.2472935
7.971000 -0.23503345
7.972000 -0.22278924
7.973000 -0.21056181000000002
7.974000 -0.19835209999999998
7.975000 -0.18616113
7.976000 -0.17398987
7.977000 -0.16183931999999998
7.978000 -0.14971049
7.979000 -0.13760434000000002
7.980000 -0.12552188
7.981000 -0.11346403000000001
7.982000 -0.10143175
7.983000 -0.089425955
7.984000 -0.077447534
7.985000 -0.065497356
7.986000 -0.053576269
7.987000 -0.041685099
7.988000 -0.029824648
7.989000 -0.017995703000000002
7.990000 -0.0061990351
7.991000 0.0055645927
7.992000 0.017294424
7.993000 0.028989705999999997
7.994000 0.040649684
7.995000 0.052273599000000004
7.996000 0.063860684
7.997000 0.075410161
7.998000 0.08692125
7.999000 0.098393159
8.000000 0.10982507000000001
8.001000 0.1212162
8.002000 0.1325657
8.003000 0.14387276999999998
8.004000 0.15513661
8.005000 0.16635639
8.006000 0.17753132
8.007000 0.18866062
8.008000 0.19974355
8.009000 0.21077934999999998
8.010000 0.2217673
8.011000 0.23270673
8.012000 0.24359698999999999
8.013000 0.25443744
8.014000 0.26522749
8.015000 0.27596656999999997
8.016000 0.28665408000000003
8.017000 0.29728950000000004
8.018000 0.30787229
8.019000 0.31840189
8.020000 0.32887778
8.021000 0.33929942
8.022000 0.34966621999999997
8.023000 0.35997762
8.024000 0.37023297
8.025000 0.38043165
8.026000 0.39057299
8.027000 0.40065628000000003
8.028000 0.41068075000000004
8.029000 0.42064566999999997
8.030000 0.43055018999999994
8.031000 0.44039348
8.032000 0.45017470000000004
8.033000 0.45989291000000004
8.034000 0.46954723
8.035000 0.47913678
8.036000 0.48866062
8.037000 0.49811783
8.038000 0.50750752
8.039000 0.5168288
8.040000 0.52608084
8.041000 0.5352628
8.042000 0.54437388
8.043000 0.55341339
8.044000 0.56238058
8.045000 0.57127485
8.046000 0.58009559
8.047000 0.58884225
8.048000 0.59751431
8.049000 0.60611139
8.050000 0.6146330400000001
8.051000 0.62307897
8.052000 0.63144881
8.053000 0.63974233
8.054000 0.6479593
8.055000 0.65609943
8.056000 0.66416254
8.057000 0.6721483500000001
8.058000 0.6800566800000001
8.059000 0.68788724
8.060000 0.6956397599999999
8.061000 0.7033138999999999
8.062000 0.7109093000000001
8.063000 0.7184255900000001
8.064000 0.7258622
8.065000 0.73321867
8.066000 0.7404943500000001
8.067000 0.74768863
8.068000 0.75480072
8.069000 0.7618298800000001
8.070000 0.76877531
8.071000 0.77563608
8.072000 0.78241127
8.073000 0.78910002
8.074000 0.79570133
8.075000 0.8022142600000001
8.076000 0.8086378700000001
8.077000 0.81497123
8.078000 0.82121352
8.079000 0.82736379
8.080000 0.83342139
8.081000 0.8393854799999999
8.082000 0.8452555199999999
8.083000 0.85103083
8.084000 0.8567109700000001
8.085000 0.86229546
8.086000 0.86778393
8.087000 0.8731761899999999
8.088000 0.8784719700000001
8.089000 0.8836711800000001
8.090000 0.8887737099999999
8.091000 0.8937795599999999
8.092000 0.89868875
8.093000 0.9035012699999999
8.094000 0.9082172100000001
8.095000 0.91283666
8.096000 0.91735972
8.097000 0.92178658
8.098000 0.92611713
8.099000 0.9303515800000001
8.100000 0.93448991
8.101000 0.9385321300000001
8.102000 0.94247824
8.103000 0.9463280399999999
8.104000 0.95008155
8.105000 0.9537384799999999
8.106000 0.95729865
8.107000 0.96076177
8.108000 0.96412757
8.109000 0.96739568
8.110000 0.9705656199999999
8.111000 0.97363694
8.112000 0.9766091600000001
8.113000 0.9794817299999999
8.114000 0.98225409
8.115000 0.9849256799999999
8.116000 0.98749595
8.117000 0.98996432
8.118000 0.99233016
8.119000 0.99459291
8.120000 0.99675208
8.121000 0.9988071399999999
8.122000 1.0007575
8.123000 1.0026028
8.124000 1.0043427
8.125000 1.0059768
8.126000 1.0075048
8.127000 1.0089263
8.128000 1.0102413
8.129000 1.0114495
8.130000 1.0125508
8.131000 1.0135450000000001
8.132000 1.0144323
8.133000 1.0152125
8.134000 1.0158856
8.135000 1.0164518
8.136000 1.0169110000000001
8.137000 1.0172634
8.138000 1.017509
8.139000 1.0176479999999999
8.140000 1.0176804
8.141000 1.0176064
8.142000 1.0174262
8.143000 1.0171398999999999
8.144000 1.0167476
8.145000 1.0162494
8.146000 1.0156456
8.147000 1.0149363
8.148000 1.0141217
8.149000 1.0132018
8.150000 1.0121768999999998
8.151000 1.0110470999999999
8.152000 1.0098127000000001
8.153000 1.0084736
8.154000 1.0070301
8.155000 1.0054821999999999
8.156000 1.0038301
8.157000 1.0020739
8.158000 1.0002136
8.159000 0.9982492799999999
8.160000 0.996181
8.161000 0.99400869
8.162000 0.99173244
8.163000 0.98935217
8.164000 0.98686786
8.165000 0.98427953
8.166000 0.9815869899999999
8.167000 0.97879032
8.168000 0.97588943
8.169000 0.97288424
8.170000 0.96977474
8.171000 0.9665609299999999
8.172000 0.9632428199999999
8.173000 0.95982039
8.174000 0.95629375
8.175000 0.9526630899999999
8.176000 0.94892848
8.177000 0.94509004
8.178000 0.94114812
8.179000 0.9371029200000001
8.180000 0.93295472
8.181000 0.9287038799999999
8.182000 0.92435088
8.183000 0.9198960799999999
8.184000 0.9153400500000001
8.185000 0.91068316
8.186000 0.9059260600000001
8.187000 0.9010692100000001
8.188000 0.8961132700000001
8.189000 0.8910588
8.190000 0.88590644
8.191000 0.88065676
8.192000 0.8753103200000001
8.193000 0.86986776
8.194000 0.8643295599999999
8.195000 0.85869636
8.196000 0.85296854
8.197000 0.8471466599999999
8.198000 0.8412311800000001
8.199000 0.8352223799999999
8.200000 0.8291206299999999
8.201000 0.82292631
8.202000 0.8166396100000001
8.203000 0.8102607
8.204000 0.8037897800000001
8.205000 0.7972269299999999
8.206000 0.79057226
8.207000 0.78382585
8.208000 0.77698771
8.209000 0.77005792
8.210000 0.76303659
8.211000 0.75592371
8.212000 0.74871941
8.213000 0.74142385
8.214000 0.7340371600000001
8.215000 0.72655957
8.216000 0.71899137
8.217000 0.71133291
8.218000 0.70358459
8.219000 0.6957469
8.220000 0.68782042
8.221000 0.67980578
8.222000 0.67170369
8.223000 0.6635149
8.224000 0.65524029
8.225000 0.64688069
8.226000 0.63843704
8.227000 0.62991031
8.228000 0.6213015399999999
8.229000 0.61261174
8.230000 0.6038419899999999
8.231000 0.59499331
8.232000 0.58606672
8.233000 0.5770633
8.234000 0.56798407
8.235000 0.55883005
8.236000 0.5496021799999999
8.237000 0.54030139
8.238000 0.53092861
8.239000 0.52148462
8.240000 0.51197032
8.241000 0.50238641
8.242000 0.49273362
8.243000 0.48301262
8.244000 0.47322400000000003
8.245000 0.46336831999999994
8.246000 0.45344615
8.247000 0.44345795
8.248000 0.43340417999999997
8.249000 0.42328527000000005
8.250000 0.41310159
8.251000 0.4028535
8.252000 0.39254138000000005
8.253000 0.38216553999999997
8.254000 0.37172635
8.255000 0.36122412
8.256000 0.35065922
8.257000 0.34003202
8.258000 0.32934288
8.259000 0.31859225
8.260000 0.30778057000000003
8.261000 0.29690834
8.262000 0.28597605
8.263000 0.27498431
8.264000 0.26393372
8.265000 0.25282495
8.266000 0.24165872
8.267000 0.23043578999999997
8.268000 0.21915696999999998
8.269000 0.20782309999999998
8.270000 0.19643507
8.271000 0.18499384
8.272000 0.17350039
8.273000 0.16195573000000002
8.274000 0.15036091
8.275000 0.13871702
8.276000 0.12702515
8.277000 0.11528643999999999
8.278000 0.10350205
8.279000 0.091673131
8.280000 0.07980087500000001
8.281000 0.067886472
8.282000 0.055931113
8.283000 0.043935992
8.284000 0.031902303
8.285000 0.019831225
8.286000 0.0077239209
8.287000 -0.0044184617
8.288000 -0.016594803
8.289000 -0.028804012
8.290000 -0.041045033
8.291000 -0.053316850000000006
8.292000 -0.065618491
8.293000 -0.077949028
8.294000 -0.090307585
8.295000 -0.10269334
8.296000 -0.11510552
8.297000 -0.12754339
8.298000 -0.14000627999999998
8.299000 -0.15249356
8.300000 -0.16500464
8.301000 -0.17753897000000002
8.302000 -0.19009601
8.303000 -0.20267528
8.304000 -0.21527626
8.305000 -0.22789848
8.306000 -0.24054144
8.307000 -0.25320465000000003
8.308000 -0.26588757
8.309000 -0.27858964
8.310000 -0.29131027000000004
8.311000 -0.30404883
8.312000 -0.31680462
8.313000 -0.3295769
8.314000 -0.34236487
8.315000 -0.35516769
8.316000 -0.36798443
8.317000 -0.38081412000000003
8.318000 -0.39365575999999997
8.319000 -0.40650824
8.320000 -0.41937045999999994
8.321000 -0.43224123999999997
8.322000 -0.44511943
8.323000 -0.45800377000000003
8.324000 -0.47089304000000004
8.325000 -0.48378599
8.326000 -0.49668141000000005
8.327000 -0.5095780400000001
8.328000 -0.52247467
8.329000 -0.53537008
8.330000 -0.5482631299999999
8.331000 -0.56115268
8.332000 -0.57403762
8.333000 -0.58691697
8.334000 -0.5997896699999999
8.335000 -0.61265482
8.336000 -0.62551154
8.337000 -0.63835899
8.338000 -0.6511964400000001
8.339000 -0.66402312
8.340000 -0.6768384
8.341000 -0.68964167
8.342000 -0.70243236
8.343000 -0.71520992
8.344000 -0.7279738299999999
8.345000 -0.74072359
8.346000 -0.75345878
8.347000 -0.76617887
8.348000 -0.77888337
8.349000 -0.79157175
8.350000 -0.80424352
8.351000 -0.81689814
8.352000 -0.82953488
8.353000 -0.8421531899999999
8.354000 -0.85475231
8.355000 -0.8673314
8.356000 -0.87988973
8.357000 -0.8924263499999999
8.358000 -0.9049403500000001
8.359000 -0.91743069
8.360000 -0.92989635
8.361000 -0.9423362100000001
8.362000 -0.9547490599999999
8.363000 -0.96713379
8.364000 -0.97948927
8.365000 -0.9918142099999999
8.366000 -1.0041075
8.367000 -1.0163678
8.368000 -1.028594
8.369000 -1.040785
8.370000 -1.0529397
8.371000 -1.0650569
8.372000 -1.0771355999999999
8.373000 -1.0891747999999999
8.374000 -1.1011735
8.375000 -1.1131308
8.376000 -1.1250459000000002
8.377000 -1.1369179
8.378000 -1.1487462
8.379000 -1.1605299
8.380000 -1.1722685
8.381000 -1.1839612
8.382000 -1.1956076
8.383000 -1.2072071
8.384000 -1.218759
8.385000 -1.230263
8.386000 -1.2417186
8.387000 -1.2531254
8.388000 -1.2644828000000001
8.389000 -1.2757907000000002
8.390000 -1.2870484
8.391000 -1.2982558
8.392000 -1.3094123
8.393000 -1.3205174
8.394000 -1.331571
8.395000 -1.3425726
8.396000 -1.3535215999999999
8.397000 -1.3644176
8.398000 -1.3752601999999998
8.399000 -1.3860489
8.400000 -1.3967832
8.401000 -1.4074625
8.402000 -1.4180861
8.403000 -1.4286537
8.404000 -1.4391644000000001
8.405000 -1.4496177000000001
8.406000 -1.4600126999999998
8.407000 -1.4703489
8.408000 -1.4806255000000001
8.409000 -1.4908416
8.410000 -1.5009967000000002
8.411000 -1.5110898
8.412000 -1.5211201
8.413000 -1.5310869
8.414000 -1.5409892
8.415000 -1.5508264
8.416000 -1.5605976000000001
8.417000 -1.5703018999999998
8.418000 -1.5799385
8.419000 -1.5895065
8.420000 -1.5990052000000001
8.421000 -1.6084338999999999
8.422000 -1.6177917
8.423000 -1.6270775000000002
8.424000 -1.6362908999999999
8.425000 -1.6454311
8.426000 -1.6544972000000002
8.427000 -1.6634885
8.428000 -1.6724043000000002
8.429000 -1.6812440000000002
8.430000 -1.6900068000000001
8.431000 -1.6986923
8.432000 -1.7072998
8.433000 -1.7158289
8.434000 -1.7242791
8.435000 -1.7326500000000002
8.436000 -1.7409412
8.437000 -1.7491522999999998
8.438000 -1.7572831
8.439000 -1.7653334999999999
8.440000 -1.7733034
8.441000 -1.7811924
8.442000 -1.7890006
8.443000 -1.7967278
8.444000 -1.804374
8.445000 -1.8119389
8.446000 -1.8194228
8.447000 -1.8268256
8.448000 -1.8341469
8.449000 -1.8413868
8.450000 -1.8485452999999998
8.451000 -1.8556222
8.452000 -1.8626172
8.453000 -1.8695302
8.454000 -1.8763609
8.455000 -1.8831091000000002
8.456000 -1.8897744
8.457000 -1.8963564
8.458000 -1.9028546
8.459000 -1.9092688
8.460000 -1.9155985
8.461000 -1.9218432
8.462000 -1.9280024
8.463000 -1.9340757
8.464000 -1.9400626
8.465000 -1.9459626
8.466000 -1.9517750999999999
8.467000 -1.9574998
8.468000 -1.9631361999999999
8.469000 -1.9686837
8.470000 -1.9741419999999998
8.471000 -1.9795106999999998
8.472000 -1.9847891999999998
8.473000 -1.9899774
8.474000 -1.9950749
8.475000 -2.0000814
8.476000 -2.0049967
8.477000 -2.0098204
8.478000 -2.0145524000000004
8.479000 -2.0191926999999996
8.480000 -2.0237410000000002
8.481000 -2.0281971999999997
8.482000 -2.0325614
8.483000 -2.0368334
8.484000 -2.041013
8.485000 -2.0451002
8.486000 -2.049095
8.487000 -2.0529972
8.488000 -2.0568069
8.489000 -2.060524
8.490000 -2.0641482
8.491000 -2.0676794
8.492000 -2.0711174
8.493000 -2.074462
8.494000 -2.077713
8.495000 -2.0808701999999997
8.496000 -2.0839331999999997
8.497000 -2.0869015
8.498000 -2.089775
8.499000 -2.0925531
8.500000 -2.0952357
8.501000 -2.0978224
8.502000 -2.1003127
8.503000 -2.1027064
8.504000 -2.105003
8.505000 -2.1072026
8.506000 -2.1093048
8.507000 -2.1113093999999997
8.508000 -2.1132163999999998
8.509000 -2.1150257
8.510000 -2.1167373
8.511000 -2.1183513
8.512000 -2.1198677
8.513000 -2.1212868
8.514000 -2.1226088
8.515000 -2.1238338
8.516000 -2.1249624000000003
8.517000 -2.1259947
8.518000 -2.126931
8.519000 -2.1277718
8.520000 -2.1285176
8.521000 -2.1291686
8.522000 -2.1297254000000003
8.523000 -2.130188
8.524000 -2.1305571999999997
8.525000 -2.1308331
8.526000 -2.1310160000000002
8.527000 -2.1311061
8.528000 -2.1311039
8.529000 -2.1310095000000002
8.530000 -2.1308228
8.531000 -2.1305442
8.532000 -2.1301734999999997
8.533000 -2.1297108
8.534000 -2.1291561
8.535000 -2.1285092
8.536000 -2.12777
8.537000 -2.1269381
8.538000 -2.1260135
8.539000 -2.1249959
8.540000 -2.123885
8.541000 -2.1226805
8.542000 -2.121382
8.543000 -2.1199893000000003
8.544000 -2.118502
8.545000 -2.1169197
8.546000 -2.1152422
8.547000 -2.1134691
8.548000 -2.1116003
8.549000 -2.1096356
8.550000 -2.107575
8.551000 -2.1054182
8.552000 -2.1031652000000003
8.553000 -2.100816
8.554000 -2.0983709
8.555000 -2.0958299
8.556000 -2.0931931
8.557000 -2.0904608000000002
8.558000 -2.0876333000000002
8.559000 -2.084711
8.560000 -2.0816941
8.561000 -2.0785831
8.562000 -2.0753784
8.563000 -2.0720806
8.564000 -2.06869
8.565000 -2.0652073
8.566000 -2.0616326000000003
8.567000 -2.0579668
8.568000 -2.0542102
8.569000 -2.0503633
8.570000 -2.0464265999999998
8.571000 -2.0424005
8.572000 -2.0382854999999998
8.573000 -2.0340821
8.574000 -2.0297907
8.575000 -2.0254118
8.576000 -2.0209458
8.577000 -2.0163929
8.578000 -2.0117536
8.579000 -2.0070283
8.580000 -2.0022172
8.581000 -1.9973207
8.582000 -1.9923391
8.583000 -1.9872727
8.584000 -1.9821216999999998
8.585000 -1.9768864000000002
8.586000 -1.9715669000000002
8.587000 -1.9661633
8.588000 -1.9606762
8.589000 -1.9551052
8.590000 -1.9494507
8.591000 -1.9437129000000002
8.592000 -1.9378917
8.593000 -1.9319873
8.594000 -1.9259998999999999
8.595000 -1.9199291
8.596000 -1.9137754999999999
8.597000 -1.9075387999999998
8.598000 -1.9012192
8.599000 -1.8948169000000001
8.600000 -1.888332
8.601000 -1.8817645
8.602000 -1.8751144000000002
8.603000 -1.8683823
8.604000 -1.861568
8.605000 -1.8546719
8.606000 -1.8476943
8.607000 -1.8406352000000001
8.608000 -1.8334951
8.609000 -1.8262744000000002
8.610000 -1.8189732
8.611000 -1.8115921
8.612000 -1.8041314999999998
8.613000 -1.7965917000000002
8.614000 -1.7889731999999998
8.615000 -1.7812766
8.616000 -1.7735022999999999
8.617000 -1.7656509
8.618000 -1.7577227
8.619000 -1.7497184
8.620000 -1.7416384
8.621000 -1.7334836
8.622000 -1.7252542
8.623000 -1.7169507
8.624000 -1.7085738
8.625000 -1.7001241
8.626000 -1.691602
8.627000 -1.6830076999999999
8.628000 -1.6743419999999998
8.629000 -1.6656052000000001
8.630000 -1.6567977
8.631000 -1.64792
8.632000 -1.6389722
8.633000 -1.6299548000000001
8.634000 -1.620868
8.635000 -1.6117122000000002
8.636000 -1.6024875
8.637000 -1.5931939999999998
8.638000 -1.5838321
8.639000 -1.5744021000000001
8.640000 -1.5649041
8.641000 -1.5553383
8.642000 -1.5457049999999999
8.643000 -1.5360043
8.644000 -1.5262367000000001
8.645000 -1.5164024
8.646000 -1.5065018
8.647000 -1.4965353000000001
8.648000 -1.4865031000000002
8.649000 -1.476406
8.650000 -1.4662443
8.651000 -1.4560184999999999
8.652000 -1.4457294
8.653000 -1.4353774
8.654000 -1.4249632
8.655000 -1.4144876000000002
8.656000 -1.4039512
8.657000 -1.3933547
8.658000 -1.3826988
8.659000 -1.3719843
8.660000 -1.3612119
8.661000 -1.3503822
8.662000 -1.3394962
8.663000 -1.3285544
8.664000 -1.3175574
8.665000 -1.306506
8.666000 -1.2954007
8.667000 -1.2842421
8.668000 -1.2730309
8.669000 -1.2617674
8.670000 -1.2504522
8.671000 -1.2390857
8.672000 -1.2276682
8.673000 -1.2162002
8.674000 -1.2046819
8.675000 -1.1931135000000002
8.676000 -1.1814955
8.677000 -1.169828
8.678000 -1.1581111
8.679000 -1.146345
8.680000 -1.1345299
8.681000 -1.1226658999999999
8.682000 -1.1107531
8.683000 -1.0987917999999999
8.684000 -1.086782
8.685000 -1.074724
8.686000 -1.062618
8.687000 -1.0504642
8.688000 -1.0382628
8.689000 -1.0260143
8.690000 -1.013719
8.691000 -1.0013773
8.692000 -0.9889897
8.693000 -0.97655682
8.694000 -0.9640791500000001
8.695000 -0.95155742
8.696000 -0.9389923899999999
8.697000 -0.9263847000000001
8.698000 -0.91373529
8.699000 -0.901045
8.700000 -0.88831466
8.701000 -0.8755452
8.702000 -0.86273756
8.703000 -0.8498927599999999
8.704000 -0.8370116400000001
8.705000 -0.82409522
8.706000 -0.8111444299999999
8.707000 -0.79816021
8.708000 -0.78514349
8.709000 -0.77209505
8.710000 -0.75901579
8.711000 -0.74590654
8.712000 -0.732768
8.713000 -0.71960096
8.714000 -0.70640603
8.715000 -0.6931839000000001
8.716000 -0.67993514
8.717000 -0.6666603
8.718000 -0.65335985
8.719000 -0.6400343000000001
8.720000 -0.62668407
8.721000 -0.61330954
8.722000 -0.59991106
8.723000 -0.58648898
8.724000 -0.57304357
8.725000 -0.55957516
8.726000 -0.54608402
8.727000 -0.53257043
8.728000 -0.51903464
8.729000 -0.50547696
8.730000 -0.49189762000000004
8.731000 -0.47829696
8.732000 -0.4646753
8.733000 -0.45103296
8.734000 -0.43737035999999996
8.735000 -0.42368787999999996
8.736000 -0.40998598999999997
8.737000 -0.39626517999999994
8.738000 -0.38252601
8.739000 -0.36876905000000004
8.740000 -0.3549949
8.741000 -0.34120425
8.742000 -0.32739778999999997
8.743000 -0.31357624
8.744000 -0.29974037
8.745000 -0.28589095
8.746000 -0.2720288
8.747000 -0.25815475000000004
8.748000 -0.24426958999999998
8.749000 -0.23037416
8.750000 -0.21646929
8.751000 -0.20255577000000002
8.752000 -0.18863442
8.753000 -0.174706
8.754000 -0.16077127000000002
8.755000 -0.14683097
8.756000 -0.13288581
8.757000 -0.11893647
8.758000 -0.10498363000000001
8.759000 -0.09102792800000001
8.760000 -0.077069987
8.761000 -0.06311041099999999
8.762000 -0.049149781000000003
8.763000 -0.035188673
8.764000 -0.021227646
8.765000 -0.0072672468
8.766000 0.0066919813
8.767000 0.020649501
8.768000 0.03460478
8.769000 0.048557285
8.770000 0.062506483
8.771000 0.076451834
8.772000 0.09039279
8.773000 0.10432880000000001
8.774000 0.11825931
8.775000 0.13218373
8.776000 0.14610149
8.777000 0.16001195000000001
8.778000 0.17391451
8.779000 0.18780853
8.780000 0.20169331999999998
8.781000 0.21556820999999998
8.782000 0.22943249999999998
8.783000 0.24328546
8.784000 0.25712634
8.785000 0.27095438
8.786000 0.2847688
8.787000 0.29856884
8.788000 0.31235369
8.789000 0.32612258
8.790000 0.33987470000000003
8.791000 0.35360926
8.792000 0.36732552
8.793000 0.38102272
8.794000 0.39470014
8.795000 0.40835706
8.796000 0.42199278
8.797000 0.43560672
8.798000 0.44919821
8.799000 0.46276669
8.800000 0.47631156999999996
8.801000 0.48983237
8.802000 0.5033285799999999
8.803000 0.5167997
8.804000 0.53024529
8.805000 0.5436649499999999
8.806000 0.5570583
8.807000 0.57042488
8.808000 0.58376431
8.809000 0.59707621
8.810000 0.61036022
8.811000 0.6236159699999999
8.812000 0.63684303
8.813000 0.65004104
8.814000 0.66320961
8.815000 0.67634834
8.816000 0.68945675
8.817000 0.70253448
8.818000 0.71558105
8.819000 0.72859596
8.820000 0.74157878
8.821000 0.75452896
8.822000 0.76744598
8.823000 0.78032934
8.824000 0.79317838
8.825000 0.8059925399999999
8.826000 0.81877112
8.827000 0.83151357
8.828000 0.84421905
8.829000 0.8568869
8.830000 0.8695162799999999
8.831000 0.8821064599999999
8.832000 0.89465668
8.833000 0.90716602
8.834000 0.91963354
8.835000 0.9320585100000001
8.836000 0.94443988
8.837000 0.9567768299999999
8.838000 0.96906852
8.839000 0.98131401
8.840000 0.9935123800000001
8.841000 1.0056628
8.842000 1.0177644
8.843000 1.0298165
8.844000 1.0418181
8.845000 1.0537688
8.846000 1.0656676
8.847000 1.077514
8.848000 1.0893076
8.849000 1.1010475
8.850000 1.1127335999999999
8.851000 1.1243653
8.852000 1.1359422
8.853000 1.1474641
8.854000 1.1589307
8.855000 1.1703419
8.856000 1.1816974
8.857000 1.1929972
8.858000 1.2042413
8.859000 1.2154295000000002
8.860000 1.2265619
8.861000 1.2376385
8.862000 1.2486591999999999
8.863000 1.2596241
8.864000 1.2705334000000001
8.865000 1.2813868000000002
8.866000 1.2921846000000001
8.867000 1.3029265
8.868000 1.3136126
8.869000 1.3242426999999999
8.870000 1.3348167
8.871000 1.3453342
8.872000 1.3557949999999999
8.873000 1.3661988
8.874000 1.3765451
8.875000 1.3868336
8.876000 1.3970634
8.877000 1.4072341
8.878000 1.4173449
8.879000 1.4273951
8.880000 1.4373838
8.881000 1.4473102
8.882000 1.4571735000000001
8.883000 1.4669725999999998
8.884000 1.4767067
8.885000 1.4863747
8.886000 1.4959758
8.887000 1.5055091
8.888000 1.5149737
8.889000 1.5243685999999999
8.890000 1.5336931
8.891000 1.5429464
8.892000 1.5521279000000001
8.893000 1.5612367999999999
8.894000 1.5702728
8.895000 1.5792351
8.896000 1.5881235
8.897000 1.5969375000000001
8.898000 1.6056770000000002
8.899000 1.6143418999999999
8.900000 1.6229318
8.901000 1.6314469000000003
8.902000 1.6398871
8.903000 1.6482525000000001
8.904000 1.6565431
8.905000 1.664759
8.906000 1.6729007
8.907000 1.6809681
8.908000 1.6889617
8.909000 1.6968815000000002
8.910000 1.7047276999999998
8.911000 1.7125005
8.912000 1.7202003000000001
8.913000 1.7278271
8.914000 1.735381
8.915000 1.7428624
8.916000 1.7502710000000001
8.917000 1.7576071
8.918000 1.7648704000000002
8.919000 1.7720612
8.920000 1.7791791000000001
8.921000 1.7862240000000003
8.922000 1.7931955
8.923000 1.8000934
8.924000 1.8069174000000001
8.925000 1.8136671
8.926000 1.8203421000000002
8.927000 1.8269418
8.928000 1.8334659
8.929000 1.8399138
8.930000 1.8462851999999998
8.931000 1.8525794000000002
8.932000 1.8587960000000001
8.933000 1.8649345000000002
8.934000 1.8709946000000002
8.935000 1.8769758
8.936000 1.8828778000000002
8.937000 1.8887002
8.938000 1.8944427
8.939000 1.9001052
8.940000 1.9056872999999999
8.941000 1.9111892
8.942000 1.9166105999999998
8.943000 1.9219515999999999
8.944000 1.9272119
8.945000 1.9323918999999998
8.946000 1.9374914
8.947000 1.9425107000000001
8.948000 1.9474501000000002
8.949000 1.9523095000000001
8.950000 1.9570892999999998
8.951000 1.9617895
8.952000 1.9664103
8.953000 1.9709522
8.954000 1.9754151000000002
8.955000 1.9797993999999999
8.956000 1.9841053000000002
8.957000 1.9883329
8.958000 1.9924825
8.959000 1.9965541999999998
8.960000 2.0005481
8.961000 2.0044645
8.962000 2.0083033
8.963000 2.0120645
8.964000 2.0157484
8.965000 2.0193549
8.966000 2.0228839
8.967000 2.0263355
8.968000 2.0297097
8.969000 2.0330063999999997
8.970000 2.0362254
8.971000 2.039367
8.972000 2.0424306
8.973000 2.0454166
8.974000 2.0483248
8.975000 2.0511549000000002
8.976000 2.0539071
8.977000 2.0565813
8.978000 2.0591775
8.979000 2.0616955999999997
8.980000 2.0641357
8.981000 2.0664977
8.982000 2.0687817
8.983000 2.0709878
8.984000 2.0731162000000003
8.985000 2.0751672
8.986000 2.0771408
8.987000 2.0790372
8.988000 2.0808566
8.989000 2.0825995
8.990000 2.084266
8.991000 2.0858565
8.992000 2.0873711999999998
8.993000 2.0888107
8.994000 2.0901751
8.995000 2.0914648000000002
8.996000 2.0926801
8.997000 2.0938218
8.998000 2.0948898000000002
8.999000 2.0958848
9.000000 2.0968069999999996
9.001000 2.097657
9.002000 2.098435
9.003000 2.0991415
9.004000 2.0997766
9.005000 2.1003410000000002
9.006000 2.100835
9.007000 2.1012587
9.008000 2.1016126
9.009000 2.1018971
9.010000 2.1021122
9.011000 2.1022582
9.012000 2.1023354000000003
9.013000 2.1023439
9.014000 2.1022839
9.015000 2.1021558
9.016000 2.1019595
9.017000 2.1016952
9.018000 2.1013629
9.019000 2.1009628
9.020000 2.1004948999999997
9.021000 2.0999594
9.022000 2.0993562
9.023000 2.0986857000000003
9.024000 2.0979477
9.025000 2.0971423
9.026000 2.0962698
9.027000 2.0953301
9.028000 2.0943236
9.029000 2.0932503000000002
9.030000 2.0921104
9.031000 2.0909041
9.032000 2.0896317
9.033000 2.0882936
9.034000 2.0868900999999997
9.035000 2.0854215999999997
9.036000 2.0838885
9.037000 2.0822911
9.038000 2.08063
9.039000 2.0789057
9.040000 2.0771189
9.041000 2.0752702000000003
9.042000 2.07336
9.043000 2.0713892
9.044000 2.0693583
9.045000 2.0672680999999997
9.046000 2.0651191
9.047000 2.0629123
9.048000 2.0606481999999997
9.049000 2.0583278
9.050000 2.0559516
9.051000 2.0535202999999997
9.052000 2.0510346
9.053000 2.048495
9.054000 2.0459022
9.055000 2.0432569000000003
9.056000 2.0405594
9.057000 2.0378103000000003
9.058000 2.0350099999999998
9.059000 2.0321589
9.060000 2.0292573000000003
9.061000 2.0263055
9.062000 2.0233039
9.063000 2.0202525
9.064000 2.0171516
9.065000 2.0140010999999998
9.066000 2.0108012
9.067000 2.0075521999999997
9.068000 2.0042541000000003
9.069000 2.0009069
9.070000 1.9975106999999999
9.071000 1.9940658
9.072000 1.9905722000000001
9.073000 1.98703
9.074000 1.9834394000000002
9.075000 1.9798007
9.076000 1.9761141
9.077000 1.9723800999999999
9.078000 1.9685989000000002
9.079000 1.9647709999999998
9.080000 1.9608967000000002
9.081000 1.9569766
9.082000 1.9530112
9.083000 1.9490011000000003
9.084000 1.9449469000000001
9.085000 1.9408492
9.086000 1.9367089
9.087000 1.9325264000000002
9.088000 1.9283024999999998
9.089000 1.9240377
9.090000 1.919733
9.091000 1.9153889
9.092000 1.9110061
9.093000 1.9065853000000001
9.094000 1.9021271
9.095000 1.8976320000000002
9.096000 1.8931005
9.097000 1.8885333
9.098000 1.8839307
9.099000 1.8792933
9.100000 1.8746214
9.101000 1.8699154
9.102000 1.8651756
9.103000 1.8604023
9.104000 1.855596
9.105000 1.8507567999999999
9.106000 1.8458850999999998
9.107000 1.8409811000000003
9.108000 1.8360451
9.109000 1.8310773999999999
9.110000 1.8260782999999998
9.111000 1.8210477999999999
9.112000 1.8159864000000001
9.113000 1.8108947
9.114000 1.8057728
9.115000 1.8006211
9.116000 1.79544
9.117000 1.79023
9.118000 1.7849917
9.119000 1.7797253999999998
9.120000 1.774432
9.121000 1.7691116999999998
9.122000 1.7637653
9.123000 1.7583933
9.124000 1.7529963
9.125000 1.7475748
9.126000 1.7421298000000003
9.127000 1.7366613999999998
9.128000 1.7311705
9.129000 1.7256575
9.130000 1.720123
9.131000 1.7145674999999998
9.132000 1.7089913
9.133000 1.7033949
9.134000 1.6977791
9.135000 1.6921438
9.136000 1.6864896
9.137000 1.6808165
9.138000 1.675125
9.139000 1.6694153
9.140000 1.6636875999999998
9.141000 1.6579421
9.142000 1.6521791000000001
9.143000 1.6463986
9.144000 1.6406007
9.145000 1.6347857000000001
9.146000 1.6289538
9.147000 1.6231051
9.148000 1.6172398000000001
9.149000 1.6113579
9.150000 1.6054598999999998
9.151000 1.5995456000000001
9.152000 1.5936155
9.153000 1.5876697
9.154000 1.5817087
9.155000 1.5757325999999998
9.156000 1.5697418
9.157000 1.5637366
9.158000 1.5577175
9.159000 1.5516847999999999
9.160000 1.5456391
9.161000 1.5395807
9.162000 1.5335102
9.163000 1.5274281
9.164000 1.5213348999999998
9.165000 1.5152312
9.166000 1.5091176
9.167000 1.5029947
9.168000 1.4968632000000002
9.169000 1.4907236000000001
9.170000 1.4845766
9.171000 1.4784228
9.172000 1.4722628
9.173000 1.4660971
9.174000 1.4599265
9.175000 1.4537513
9.176000 1.4475723
9.177000 1.4413898
9.178000 1.4352044
9.179000 1.4290166
9.180000 1.4228268
9.181000 1.4166352
9.182000 1.4104424
9.183000 1.4042486
9.184000 1.398054
9.185000 1.3918589000000001
9.186000 1.3856635000000002
9.187000 1.379468
9.188000 1.3732725
9.189000 1.367077
9.190000 1.3608818
9.191000 1.3546867
9.192000 1.3484919
9.193000 1.3422972
9.194000 1.3361026999999999
9.195000 1.3299083
9.196000 1.3237141
9.197000 1.31752
9.198000 1.3113257999999999
9.199000 1.3051316
9.200000 1.2989374
9.201000 1.292743
9.202000 1.2865484999999999
9.203000 1.2803539
9.204000 1.2741593
9.205000 1.2679648
9.206000 1.2617704
9.207000 1.2555762
9.208000 1.2493826
9.209000 1.2431898000000001
9.210000 1.2369979
9.211000 1.2308074
9.212000 1.2246186
9.213000 1.2184317999999998
9.214000 1.2122476
9.215000 1.2060662999999998
9.216000 1.1998885000000001
9.217000 1.1937148
9.218000 1.1875456
9.219000 1.1813816
9.220000 1.1752232
9.221000 1.1690711
9.222000 1.1629257
9.223000 1.1567878
9.224000 1.1506577
9.225000 1.1445360999999998
9.226000 1.1384235
9.227000 1.1323201
9.228000 1.1262266
9.229000 1.1201431
9.230000 1.1140701
9.231000 1.1080079
9.232000 1.1019565
9.233000 1.0959162
9.234000 1.0898870999999999
9.235000 1.0838693
9.236000 1.0778627
9.237000 1.0718674
9.238000 1.0658832999999999
9.239000 1.0599103
9.240000 1.0539482
9.241000 1.047997
9.242000 1.0420564
9.243000 1.0361262
9.244000 1.0302062
9.245000 1.0242963
9.246000 1.0183963
9.247000 1.012506
9.248000 1.0066252
9.249000 1.0007540000000001
9.250000 0.9948921399999999
9.251000 0.98903971
9.252000 0.9831966799999999
9.253000 0.97736306
9.254000 0.9715390399999999
9.255000 0.9657247000000001
9.256000 0.9599203199999999
9.257000 0.9541261000000001
9.258000 0.9483423100000001
9.259000 0.94256923
9.260000 0.93680723
9.261000 0.93105678
9.262000 0.9253181500000001
9.263000 0.91959182
9.264000 0.91387825
9.265000 0.9081779
9.266000 0.90249116
9.267000 0.8968183799999999
9.268000 0.8911600299999999
9.269000 0.8855165
9.270000 0.87988814
9.271000 0.87427525
9.272000 0.8686781899999999
9.273000 0.8630971399999999
9.274000 0.8575322999999999
9.275000 0.85198376
9.276000 0.8464517100000001
9.277000 0.84093614
9.278000 0.8354371399999999
9.279000 0.82995463
9.280000 0.82448851
9.281000 0.8190386900000001
9.282000 0.8136049799999999
9.283000 0.8081872
9.284000 0.80278507
9.285000 0.79739839
9.286000 0.7920269900000001
9.287000 0.7866704800000001
9.288000 0.7813287
9.289000 0.77600139
9.290000 0.7706882899999999
9.291000 0.7653892
9.292000 0.7601039
9.293000 0.7548322900000001
9.294000 0.74957418
9.295000 0.7443295299999999
9.296000 0.73909825
9.297000 0.7338803700000001
9.298000 0.72867596
9.299000 0.72348504
9.300000 0.71830777
9.301000 0.7131443399999999
9.302000 0.70799496
9.303000 0.7028599299999999
9.304000 0.6977395200000001
9.305000 0.69263405
9.306000 0.68754391
9.307000 0.6824694600000001
9.308000 0.67741117
9.309000 0.6723694
9.310000 0.6673446399999999
9.311000 0.66233729
9.312000 0.65734782
9.313000 0.65237661
9.314000 0.64742411
9.315000 0.64249067
9.316000 0.63757664
9.317000 0.6326822999999999
9.318000 0.62780795
9.319000 0.6229538
9.320000 0.61812
9.321000 0.6133067
9.322000 0.60851392
9.323000 0.60374164
9.324000 0.5989897999999999
9.325000 0.59425826
9.326000 0.58954684
9.327000 0.5848553000000001
9.328000 0.5801833200000001
9.329000 0.57553062
9.330000 0.57089678
9.331000 0.5662814700000001
9.332000 0.56168423
9.333000 0.55710468
9.334000 0.55254237
9.335000 0.54799691
9.336000 0.54346789
9.337000 0.53895493
9.338000 0.53445771
9.339000 0.52997591
9.340000 0.52550929
9.341000 0.5210576100000001
9.342000 0.5166207
9.343000 0.51219845
9.344000 0.5077908299999999
9.345000 0.50339787
9.346000 0.49901963000000005
9.347000 0.4946562
9.348000 0.49030776
9.349000 0.48597455
9.350000 0.48165685
9.351000 0.47735497
9.352000 0.47306930999999997
9.353000 0.46880022000000005
9.354000 0.46454808
9.355000 0.46031335
9.356000 0.45609646
9.357000 0.45189783000000006
9.358000 0.44771791
9.359000 0.44355714
9.360000 0.43941587000000004
9.361000 0.43529449
9.362000 0.43119335999999997
9.363000 0.42711282
9.364000 0.42305308999999996
9.365000 0.41901437
9.366000 0.41499683
9.367000 0.41100056999999995
9.368000 0.40702568
9.369000 0.40307213
9.370000 0.39913984999999996
9.371000 0.39522875999999996
9.372000 0.39133867
9.373000 0.3874694
9.374000 0.38362069
9.375000 0.37979225
9.376000 0.37598379000000004
9.377000 0.37219496
9.378000 0.36842541
9.379000 0.36467478999999997
9.380000 0.36094275
9.381000 0.35722890999999996
9.382000 0.35353296
9.383000 0.34985456
9.384000 0.34619339
9.385000 0.3425492
9.386000 0.33892174
9.387000 0.33531082
9.388000 0.33171624
9.389000 0.32813789
9.390000 0.32457565
9.391000 0.3210295
9.392000 0.31749939
9.393000 0.31398537
9.394000 0.31048749
9.395000 0.30700581
9.396000 0.30354047
9.397000 0.30009162
9.398000 0.2966594
9.399000 0.29324398
9.400000 0.28984556
9.401000 0.28646432
9.402000 0.28310048
9.403000 0.27975421
9.404000 0.27642571
9.405000 0.27311516
9.406000 0.26982271
9.407000 0.2665485
9.408000 0.26329265
9.409000 0.26005523
9.410000 0.25683632
9.411000 0.25363595
9.412000 0.25045411
9.413000 0.24729078000000002
9.414000 0.24414589
9.415000 0.24101933999999997
9.416000 0.23791103
9.417000 0.23482079
9.418000 0.23174845
9.419000 0.22869378
9.420000 0.2256566
9.421000 0.22263666999999998
9.422000 0.21963373000000003
9.423000 0.21664759
9.424000 0.21367797
9.425000 0.21072462999999997
9.426000 0.20778738
9.427000 0.20486597999999998
9.428000 0.20196026
9.429000 0.19907001
9.430000 0.19619514000000002
9.431000 0.19333550000000002
9.432000 0.19049101
9.433000 0.1876616
9.434000 0.18484725000000002
9.435000 0.18204795000000001
9.436000 0.17926373
9.437000 0.17649462999999999
9.438000 0.17374072999999998
9.439000 0.17100212
9.440000 0.16827891
9.441000 0.16557121
9.442000 0.16287917999999998
9.443000 0.16020293
9.444000 0.15754261
9.445000 0.15489835000000002
9.446000 0.15227026999999999
9.447000 0.1496585
9.448000 0.14706312000000002
9.449000 0.14448423999999999
9.450000 0.14192191
9.451000 0.13937616
9.452000 0.13684701
9.453000 0.13433445
9.454000 0.13183841
9.455000 0.12935882999999998
9.456000 0.1268956
9.457000 0.12444856
9.458000 0.12201754
9.459000 0.11960231999999998
9.460000 0.11720265
9.461000 0.11481823999999999
9.462000 0.11244878
9.463000 0.11009393
9.464000 0.10775334
9.465000 0.10542659
9.466000 0.10311329
9.467000 0.10081301
9.468000 0.098525349
9.469000 0.096249854
9.470000 0.093986111
9.471000 0.091733702
9.472000 0.08949222400000001
9.473000 0.087261305
9.474000 0.08504059500000001
9.475000 0.082829775
9.476000 0.080628571
9.477000 0.07843675
9.478000 0.076254125
9.479000 0.074080564
9.480000 0.07191597300000001
9.481000 0.069760322
9.482000 0.067613623
9.483000 0.06547594699999999
9.484000 0.063347403
9.485000 0.061228155
9.486000 0.05911839
9.487000 0.057018339
9.488000 0.054928252999999996
9.489000 0.05284840600000001
9.490000 0.050779077
9.491000 0.048720559999999996
9.492000 0.046673141
9.493000 0.044637091999999996
9.494000 0.042612667
9.495000 0.040600096999999995
9.496000 0.038599572
9.497000 0.036611251
9.498000 0.03463524
9.499000 0.032671596
9.500000 0.030720318000000003
9.501000 0.028781348000000002
9.502000 0.026854564
9.503000 0.02493978
9.504000 0.023036746
9.505000 0.021145146
9.506000 0.019264608
9.507000 0.017394699
9.508000 0.015534931
9.509000 0.013684767
9.510000 0.011843629999999999
9.511000 0.010010908
9.512000 0.008185960899999999
9.513000 0.0063681313
9.514000 0.0045567529
9.515000 0.0027511602
9.516000 0.0009506982699999999
9.517000 -0.0008452671899999999
9.518000 -0.0026373405
9.519000 -0.004426088
9.520000 -0.0062120278
9.521000 -0.0079956255
9.522000 -0.0097772863
9.523000 -0.011557349000000001
9.524000 -0.013336087
9.525000 -0.015113699000000001
9.526000 -0.016890321
9.527000 -0.018666015
9.528000 -0.020440783
9.529000 -0.022214564
9.530000 -0.023987244999999997
9.531000 -0.025758668000000002
9.532000 -0.027528635
9.533000 -0.029296919999999997
9.534000 -0.031063280999999998
9.535000 -0.032827459
9.536000 -0.034589204
9.537000 -0.036348266000000004
9.538000 -0.03810442
9.539000 -0.039857465999999994
9.540000 -0.041607235
9.541000 -0.043353601
9.542000 -0.045096481
9.543000 -0.046835846
9.544000 -0.048571714
9.545000 -0.050304161
9.546000 -0.052033318
9.547000 -0.053759379
9.548000 -0.055482576
9.549000 -0.057203206
9.550000 -0.058921607
9.551000 -0.060638168
9.552000 -0.06235331499999999
9.553000 -0.06406751299999999
9.554000 -0.065781252
9.555000 -0.067495054
9.556000 -0.069209444
9.557000 -0.070924975
9.558000 -0.0726422
9.559000 -0.074361672
9.560000 -0.076083932
9.561000 -0.07780951600000001
9.562000 -0.079538929
9.563000 -0.081272668
9.564000 -0.083011191
9.565000 -0.084754918
9.566000 -0.086504238
9.567000 -0.08825949599999999
9.568000 -0.09002099400000001
9.569000 -0.091788982
9.570000 -0.09356366899999999
9.571000 -0.095345214
9.572000 -0.097133743
9.573000 -0.09892933300000001
9.574000 -0.10073202
9.575000 -0.10254182
9.576000 -0.10435869999999998
9.577000 -0.10618264
9.578000 -0.10801356000000001
9.579000 -0.10985140000000002
9.580000 -0.11169609
9.581000 -0.11354755999999999
9.582000 -0.11540573999999999
9.583000 -0.11727059000000001
9.584000 -0.11914208
9.585000 -0.12102020000000001
9.586000 -0.12290496000000001
9.587000 -0.12479641999999999
9.588000 -0.12669466
9.589000 -0.12859976
9.590000 -0.13051188
9.591000 -0.13243117999999998
9.592000 -0.13435788
9.593000 -0.1362922
9.594000 -0.13823441
9.595000 -0.14018479
9.596000 -0.14214367
9.597000 -0.14411138
9.598000 -0.14608828
9.599000 -0.14807478
9.600000 -0.15007127
9.601000 -0.15207816999999998
9.602000 -0.15409591
9.603000 -0.15612496
9.604000 -0.15816578
9.605000 -0.16021881999999998
9.606000 -0.16228455
9.607000 -0.16436345000000002
9.608000 -0.16645596999999998
9.609000 -0.16856256
9.610000 -0.17068367
9.611000 -0.17281971
9.612000 -0.17497105
9.613000 -0.17713805000000002
9.614000 -0.17932104000000001
9.615000 -0.18152029
9.616000 -0.18373603
9.617000 -0.18596846
9.618000 -0.18821771
9.619000 -0.19048388
9.620000 -0.19276703
9.621000 -0.19506715
9.622000 -0.1973842
9.623000 -0.1997181
9.624000 -0.20206871
9.625000 -0.2044359
9.626000 -0.20681950000000002
9.627000 -0.20921931
9.628000 -0.21163514
9.629000 -0.2140668
9.630000 -0.21651408000000003
9.631000 -0.2189768
9.632000 -0.22145477000000002
9.633000 -0.22394788
9.634000 -0.22645597
9.635000 -0.228979
9.636000 -0.23151690000000003
9.637000 -0.23406970000000002
9.638000 -0.23663742000000001
9.639000 -0.23922019
9.640000 -0.24181811999999997
9.641000 -0.24443141
9.642000 -0.24706032
9.643000 -0.24970514
9.644000 -0.25236621
9.645000 -0.2550439
9.646000 -0.25773866
9.647000 -0.26045092000000003
9.648000 -0.26318121
9.649000 -0.26593006
9.650000 -0.26869797
9.651000 -0.27148554
9.652000 -0.27429331
9.653000 -0.27712185
9.654000 -0.27997170000000005
9.655000 -0.28284339
9.656000 -0.28573740000000003
9.657000 -0.28865420999999997
9.658000 -0.29159423
9.659000 -0.2945578
9.660000 -0.29754522
9.661000 -0.30055675
9.662000 -0.30359253
9.663000 -0.3066527
9.664000 -0.30973726
9.665000 -0.31284622
9.666000 -0.31597947
9.667000 -0.31913684000000003
9.668000 -0.32231817
9.669000 -0.32552318
9.670000 -0.32875160999999997
9.671000 -0.33200313
9.672000 -0.33527743
9.673000 -0.33857417
9.674000 -0.34189303
9.675000 -0.34523366
9.676000 -0.34859579
9.677000 -0.35197909
9.678000 -0.35538333
9.679000 -0.3588083
9.680000 -0.36225379
9.681000 -0.36571966
9.682000 -0.36920584
9.683000 -0.37271224
9.684000 -0.37623888
9.685000 -0.37978576000000003
9.686000 -0.38335295
9.687000 -0.38694057
9.688000 -0.39054875
9.689000 -0.39417762
9.690000 -0.39782743
9.691000 -0.40149838
9.692000 -0.4051907
9.693000 -0.40890466999999997
9.694000 -0.41264053
9.695000 -0.41639856
9.696000 -0.42017908
9.697000 -0.42398232
9.698000 -0.42780861
9.699000 -0.43165819
9.700000 -0.43553128
9.701000 -0.43942816999999995
9.702000 -0.44334903
9.703000 -0.44729407
9.704000 -0.45126346
9.705000 -0.4552573
9.706000 -0.45927566999999997
9.707000 -0.46331864
9.708000 -0.46738624
9.709000 -0.47147841999999995
9.710000 -0.47559519000000006
9.711000 -0.47973641
9.712000 -0.48390198
9.713000 -0.48809177
9.714000 -0.49230554
9.715000 -0.49654315
9.716000 -0.50080437
9.717000 -0.5050890100000001
9.718000 -0.50939685
9.719000 -0.51372759
9.720000 -0.51808106
9.721000 -0.52245697
9.722000 -0.52685514
9.723000 -0.5312753800000001
9.724000 -0.53571747
9.725000 -0.5401812
9.726000 -0.54466641
9.727000 -0.54917294
9.728000 -0.55370065
9.729000 -0.55824942
9.730000 -0.56281909
9.731000 -0.56740963
9.732000 -0.57202084
9.733000 -0.57665268
9.734000 -0.5813051
9.735000 -0.58597797
9.736000 -0.5906712700000001
9.737000 -0.59538493
9.738000 -0.60011889
9.739000 -0.60487306
9.740000 -0.60964744
9.741000 -0.61444198
9.742000 -0.61925664
9.743000 -0.62409132
9.744000 -0.62894602
9.745000 -0.63382066
9.746000 -0.63871518
9.747000 -0.64362949
9.748000 -0.64856354
9.749000 -0.6535172
9.750000 -0.65849032
9.751000 -0.66348282
9.752000 -0.6684945
9.753000 -0.6735252199999999
9.754000 -0.67857476
9.755000 -0.6836429199999999
9.756000 -0.68872948
9.757000 -0.69383415
9.758000 -0.69895671
9.759000 -0.70409686
9.760000 -0.70925439
9.761000 -0.71442896
9.762000 -0.71962029
9.763000 -0.7248281
9.764000 -0.73005217
9.765000 -0.7352921600000001
9.766000 -0.7405479
9.767000 -0.74581909
9.768000 -0.7511055600000001
9.769000 -0.75640711
9.770000 -0.76172352
9.771000 -0.76705469
9.772000 -0.77240039
9.773000 -0.77776052
9.774000 -0.7831350000000001
9.775000 -0.78852363
9.776000 -0.79392642
9.777000 -0.79934318
9.778000 -0.80477381
9.779000 -0.81021823
9.780000 -0.8156763399999999
9.781000 -0.82114805
9.782000 -0.82663316
9.783000 -0.8321316000000001
9.784000 -0.8376431700000001
9.785000 -0.8431677699999999
9.786000 -0.8487052300000001
9.787000 -0.85425526
9.788000 -0.8598177699999999
9.789000 -0.8653923900000001
9.790000 -0.8709790199999999
9.791000 -0.87657729
9.792000 -0.88218693
9.793000 -0.8878075500000001
9.794000 -0.89343889
9.795000 -0.89908056
9.796000 -0.9047322
9.797000 -0.91039333
9.798000 -0.91606369
9.799000 -0.92174271
9.800000 -0.92743002
9.801000 -0.9331251500000001
9.802000 -0.93882764
9.803000 -0.9445370200000001
9.804000 -0.9502528200000001
9.805000 -0.95597459
9.806000 -0.96170185
9.807000 -0.96743423
9.808000 -0.9731712800000001
9.809000 -0.97891251
9.810000 -0.98465765
9.811000 -0.99040624
9.812000 -0.9961580899999999
9.813000 -1.0019128
9.814000 -1.0076702
9.815000 -1.0134299
9.816000 -1.0191918
9.817000 -1.0249558
9.818000 -1.0307215
9.819000 -1.036489
9.820000 -1.0422581
9.821000 -1.0480286
9.822000 -1.0538004
9.823000 -1.0595736
9.824000 -1.065348
9.825000 -1.0711235
9.826000 -1.0768999
9.827000 -1.0826773
9.828000 -1.0884554
9.829000 -1.0942341
9.830000 -1.1000132
9.831000 -1.1057926
9.832000 -1.111572
9.833000 -1.1173513
9.834000 -1.12313
9.835000 -1.128908
9.836000 -1.1346849
9.837000 -1.1404603
9.838000 -1.1462339
9.839000 -1.1520053000000001
9.840000 -1.1577741000000001
9.841000 -1.1635398
9.842000 -1.169302
9.843000 -1.1750602
9.844000 -1.1808138
9.845000 -1.1865624
9.846000 -1.1923054
9.847000 -1.1980422
9.848000 -1.2037722
9.849000 -1.209495
9.850000 -1.2152099
9.851000 -1.2209164
9.852000 -1.2266139
9.853000 -1.2323019
9.854000 -1.2379799
9.855000 -1.2436474
9.856000 -1.2493038
9.857000 -1.2549487
9.858000 -1.2605818
9.859000 -1.2662027
9.860000 -1.2718109
9.861000 -1.2774063
9.862000 -1.2829884999999999
9.863000 -1.2885572
9.864000 -1.2941124
9.865000 -1.2996538
9.866000 -1.3051812
9.867000 -1.3106945
9.868000 -1.3161936
9.869000 -1.3216784000000001
9.870000 -1.3271488
9.871000 -1.3326048
9.872000 -1.3380462
9.873000 -1.3434730000000001
9.874000 -1.3488850000000001
9.875000 -1.3542821999999999
9.876000 -1.3596644
9.877000 -1.3650314000000001
9.878000 -1.3703831
9.879000 -1.3757194
9.880000 -1.38104
9.881000 -1.3863446
9.882000 -1.3916329
9.883000 -1.3969047
9.884000 -1.4021595
9.885000 -1.4073969
9.886000 -1.4126165
9.887000 -1.4178178
9.888000 -1.4230003999999998
9.889000 -1.4281636
9.890000 -1.4333069
9.891000 -1.4384298
9.892000 -1.4435316
9.893000 -1.4486116
9.894000 -1.4536694
9.895000 -1.4587041
9.896000 -1.4637153
9.897000 -1.4687021999999998
9.898000 -1.4736643
9.899000 -1.4786011
9.900000 -1.4835118
9.901000 -1.4883962
9.902000 -1.4932538
9.903000 -1.4980841
9.904000 -1.5028869
9.905000 -1.5076618
9.906000 -1.5124085
9.907000 -1.5171270000000001
9.908000 -1.5218169
9.909000 -1.5264783
9.910000 -1.5311111
9.911000 -1.5357152
9.912000 -1.5402907000000001
9.913000 -1.5448375
9.914000 -1.5493557
9.915000 -1.5538452
9.916000 -1.5583062
9.917000 -1.5627384000000002
9.918000 -1.5671421
9.919000 -1.5715171
9.920000 -1.5758634
9.921000 -1.5801808
9.922000 -1.5844690000000001
9.923000 -1.5887279
9.924000 -1.5929571999999999
9.925000 -1.5971567
9.926000 -1.6013261
9.927000 -1.6054646999999997
9.928000 -1.6095723999999998
9.929000 -1.6136484
9.930000 -1.6176924
9.931000 -1.6217038
9.932000 -1.6256818999999998
9.933000 -1.6296262
9.934000 -1.6335361
9.935000 -1.6374109000000001
9.936000 -1.6412502
9.937000 -1.6450532
9.938000 -1.6488194
9.939000 -1.6525483
9.940000 -1.6562390999999999
9.941000 -1.6598916
9.942000 -1.6635051
9.943000 -1.6670793
9.944000 -1.6706138999999998
9.945000 -1.6741084
9.946000 -1.6775624999999998
9.947000 -1.6809762
9.948000 -1.6843489999999999
9.949000 -1.6876810999999998
9.950000 -1.6909721999999998
9.951000 -1.6942224
9.952000 -1.6974315
9.953000 -1.7005997
9.954000 -1.7037271
9.955000 -1.7068136
9.956000 -1.7098594000000003
9.957000 -1.7128646
9.958000 -1.7158292
9.959000 -1.7187534
9.960000 -1.7216371000000001
9.961000 -1.7244804999999999
9.962000 -1.7272834000000001
9.963000 -1.7300459000000001
9.964000 -1.7327678999999998
9.965000 -1.7354494000000003
9.966000 -1.7380902999999999
9.967000 -1.7406903000000002
9.968000 -1.7432494
9.969000 -1.7457673
9.970000 -1.7482437
9.971000 -1.7506781999999999
9.972000 -1.7530706
9.973000 -1.7554205
9.974000 -1.7577276
9.975000 -1.7599912
9.976000 -1.7622111
9.977000 -1.7643868999999999
9.978000 -1.7665180999999999
9.979000 -1.7686042999999998
9.980000 -1.7706449999999998
9.981000 -1.7726397
9.982000 -1.7745879
9.983000 -1.7764891
9.984000 -1.7783429
9.985000 -1.780149
9.986000 -1.7819067000000002
9.987000 -1.7836157
9.988000 -1.7852757000000001
9.989000 -1.7868861999999999
9.990000 -1.7884469
9.991000 -1.7899575
9.992000 -1.7914177999999998
9.993000 -1.7928276
9.994000 -1.7941867999999999
9.995000 -1.7954949000000002
9.996000 -1.7967520000000001
9.997000 -1.7979581000000002
9.998000 -1.7991131
9.999000 -1.8002169
10.00000 -1.8012697000000002
10.00100 -1.8022714
10.00200 -1.8032223
10.00300 -1.8041223
10.00400 -1.8049717
10.00500 -1.8057706
10.00600 -1.8065192
10.00700 -1.8072175
10.00800 -1.8078659000000001
10.00900 -1.8084645
10.01000 -1.8090134
10.01100 -1.8095127999999998
10.01200 -1.8099627999999999
10.01300 -1.8103637
10.01400 -1.8107153
10.01500 -1.8110178000000001
10.01600 -1.8112712999999998
10.01700 -1.8114759
10.01800 -1.8116311999999999
10.01900 -1.8117374
10.02000 -1.8117942000000002
10.02100 -1.8118016000000001
10.02200 -1.8117595
10.02300 -1.8116675
10.02400 -1.8115254
10.02500 -1.8113328000000002
10.02600 -1.8110896
10.02700 -1.8107951
10.02800 -1.8104490000000002
10.02900 -1.8100511
10.03000 -1.8096007
10.03100 -1.8090976
10.03200 -1.8085413000000001
10.03300 -1.8079313
10.03400 -1.807267
10.03500 -1.8065482000000002
10.03600 -1.8057747
10.03700 -1.8049458
10.03800 -1.8040615999999998
10.03900 -1.8031215
10.04000 -1.8021255999999999
10.04100 -1.8010736999999999
10.04200 -1.7999658000000003
10.04300 -1.7988019000000002
10.04400 -1.7975818000000001
10.04500 -1.7963059
10.04600 -1.7949745
10.04700 -1.7935876
10.04800 -1.7921453
10.04900 -1.7906483
10.05000 -1.7890967
10.05100 -1.7874907999999998
10.05200 -1.785831
10.05300 -1.7841177
10.05400 -1.7823513999999998
10.05500 -1.7805320999999998
10.05600 -1.7786603
10.05700 -1.7767364
10.05800 -1.7747603
10.05900 -1.7727327000000002
10.06000 -1.7706534
10.06100 -1.7685225
10.06200 -1.7663402000000001
10.06300 -1.7641068
10.06400 -1.7618218
10.06500 -1.7594853000000001
10.06600 -1.7570974
10.06700 -1.7546577
10.06800 -1.7521663
10.06900 -1.7496226
10.07000 -1.7470267000000002
10.07100 -1.7443782
10.07200 -1.7416768
10.07300 -1.7389222999999998
10.07400 -1.7361144
10.07500 -1.7332528
10.07600 -1.7303374
10.07700 -1.7273679
10.07800 -1.7243441000000002
10.07900 -1.7212659000000001
10.08000 -1.7181331000000002
10.08100 -1.7149458
10.08200 -1.7117038
10.08300 -1.7084070999999998
10.08400 -1.7050559
10.08500 -1.7016502
10.08600 -1.6981902
10.08700 -1.6946758999999998
10.08800 -1.6911078
10.08900 -1.6874861
10.09000 -1.6838111
10.09100 -1.680083
10.09200 -1.6763021999999999
10.09300 -1.6724691
10.09400 -1.6685838000000002
10.09500 -1.6646467000000003
10.09600 -1.6606582
10.09700 -1.6566186999999999
10.09800 -1.6525283000000002
10.09900 -1.6483873
10.10000 -1.6441957999999999
10.10100 -1.6399540000000001
10.10200 -1.6356623000000001
10.10300 -1.6313205000000002
10.10400 -1.6269289
10.10500 -1.6224874
10.10600 -1.6179961999999999
10.10700 -1.6134553
10.10800 -1.6088646000000002
10.10900 -1.6042242000000002
10.11000 -1.5995339000000002
10.11100 -1.5947938
10.11200 -1.590004
10.11300 -1.5851642999999997
10.11400 -1.5802749
10.11500 -1.5753355
10.11600 -1.5703462000000001
10.11700 -1.5653072000000001
10.11800 -1.5602184
10.11900 -1.5550799
10.12000 -1.5498918000000002
10.12100 -1.5446541
10.12200 -1.539367
10.12300 -1.5340306
10.12400 -1.528645
10.12500 -1.5232105
10.12600 -1.5177271
10.12700 -1.5121953000000001
10.12800 -1.506615
10.12900 -1.5009866
10.13000 -1.4953104
10.13100 -1.4895865
10.13200 -1.4838153
10.13300 -1.477997
10.13400 -1.472132
10.13500 -1.4662205
10.13600 -1.4602629
10.13700 -1.4542594
10.13800 -1.4482103
10.13900 -1.442116
10.14000 -1.4359768
10.14100 -1.4297931
10.14200 -1.423565
10.14300 -1.4172929
10.14400 -1.4109771
10.14500 -1.4046178
10.14600 -1.3982153000000002
10.14700 -1.3917699000000001
10.14800 -1.3852817
10.14900 -1.3787509999999998
10.15000 -1.372178
10.15100 -1.3655629
10.15200 -1.3589059
10.15300 -1.3522072
10.15400 -1.3454667999999999
10.15500 -1.3386851
10.15600 -1.3318622
10.15700 -1.324998
10.15800 -1.3180929
10.15900 -1.3111469
10.16000 -1.3041601999999999
10.16100 -1.2971328
10.16200 -1.2900648000000001
10.16300 -1.2829564
10.16400 -1.2758076
10.16500 -1.2686186
10.16600 -1.2613895
10.16700 -1.2541204000000001
10.16800 -1.2468112999999998
10.16900 -1.2394623
10.17000 -1.2320734999999998
10.17100 -1.2246451999999999
10.17200 -1.2171774
10.17300 -1.2096703
10.17400 -1.2021241
10.17500 -1.1945389
10.17600 -1.1869151
10.17700 -1.1792529
10.17800 -1.1715527
10.17900 -1.1638146999999999
10.18000 -1.1560393
10.18100 -1.1482269999999999
10.18200 -1.1403782
10.18300 -1.1324934
10.18400 -1.124573
10.18500 -1.1166177
10.18600 -1.1086278999999999
10.18700 -1.1006041
10.18800 -1.092547
10.18900 -1.0844571
10.19000 -1.0763349
10.19100 -1.068181
10.19200 -1.0599958
10.19300 -1.0517798
10.19400 -1.0435335000000001
10.19500 -1.0352573
10.19600 -1.0269515999999999
10.19700 -1.0186167
10.19800 -1.0102527000000001
10.19900 -1.00186
10.20000 -0.99343872
10.20100 -0.9849890099999999
10.20200 -0.976511
10.20300 -0.96800476
10.20400 -0.9594703099999999
10.20500 -0.95090764
10.20600 -0.9423168399999999
10.20700 -0.93369782
10.20800 -0.92505058
10.20900 -0.9163750300000001
10.21000 -0.9076712699999999
10.21100 -0.89893918
10.21200 -0.8901788900000001
10.21300 -0.88139046
10.21400 -0.87257391
10.21500 -0.86372942
10.21600 -0.85485717
10.21700 -0.8459573600000001
10.21800 -0.83703026
10.21900 -0.8280761500000001
10.22000 -0.8190955
10.22100 -0.81008859
10.22200 -0.80105597
10.22300 -0.7919981099999999
10.22400 -0.7829155799999999
10.22500 -0.77380897
10.22600 -0.76467893
10.22700 -0.75552608
10.22800 -0.74635106
10.22900 -0.73715453
10.23000 -0.72793718
10.23100 -0.71869968
10.23200 -0.70944265
10.23300 -0.7001667300000001
10.23400 -0.6908725
10.23500 -0.68156049
10.23600 -0.67223124
10.23700 -0.66288523
10.23800 -0.65352288
10.23900 -0.64414456
10.24000 -0.63475063
10.24100 -0.6253412899999999
10.24200 -0.6159168199999999
10.24300 -0.6064774
10.24400 -0.59702322
10.24500 -0.58755432
10.24600 -0.5780708499999999
10.24700 -0.5685728999999999
10.24800 -0.55906051
10.24900 -0.54953378
10.25000 -0.5399928
10.25100 -0.53043761
10.25200 -0.5208683199999999
10.25300 -0.51128501
10.25400 -0.50168782
10.25500 -0.49207695
10.25600 -0.48245252
10.25700 -0.47281478
10.25800 -0.46316395
10.25900 -0.45350030999999996
10.26000 -0.44382415
10.26100 -0.43413574
10.26200 -0.42443546
10.26300 -0.41472362
10.26400 -0.40500062000000003
10.26500 -0.39526685
10.26600 -0.3855227
10.26700 -0.37576857
10.26800 -0.36600488
10.26900 -0.35623207
10.27000 -0.34645054999999997
10.27100 -0.33666079
10.27200 -0.32686321
10.27300 -0.31705825
10.27400 -0.30724637
10.27500 -0.29742801999999996
10.27600 -0.28760361
10.27700 -0.27777362
10.27800 -0.26793848000000003
10.27900 -0.25809861
10.28000 -0.24825445999999998
10.28100 -0.23840645000000002
10.28200 -0.22855496000000003
10.28300 -0.21870043
10.28400 -0.20884324
10.28500 -0.19898375000000001
10.28600 -0.18912234
10.28700 -0.17925935
10.28800 -0.16939513
10.28900 -0.15953
10.29000 -0.14966429
10.29100 -0.13979829
10.29200 -0.1299323
10.29300 -0.12006661
10.29400 -0.11020147999999999
10.29500 -0.10033718999999999
10.29600 -0.09047398300000001
10.29700 -0.080612104
10.29800 -0.07075179000000001
10.29900 -0.060893263
10.30000 -0.051036745
10.30100 -0.041182449999999995
10.30200 -0.031330576
10.30300 -0.021481325000000003
10.30400 -0.011634886
10.30500 -0.0017914517
10.30600 0.0080487909
10.30700 0.017885652999999998
10.30800 0.027718942
10.30900 0.037548458
10.31000 0.047373996
10.31100 0.057195331
10.31200 0.067012233
10.31300 0.076824444
10.31400 0.08663169
10.31500 0.096433668
10.31600 0.10623004999999999
10.31700 0.11602049
10.31800 0.12580459
10.31900 0.13558196
10.32000 0.14535217
10.32100 0.15511474
10.32200 0.16486921000000002
10.32300 0.17461508
10.32400 0.18435185
10.32500 0.19407901
10.32600 0.20379606
10.32700 0.21350245999999998
10.32800 0.22319776000000002
10.32900 0.23288147
10.33000 0.24255311999999998
10.33100 0.25221228
10.33200 0.26185854999999997
10.33300 0.27149156999999996
10.33400 0.28111101
10.33500 0.29071656
10.33600 0.30030797
10.33700 0.30988500999999996
10.33800 0.31944751
10.33900 0.32899529
10.34000 0.33852824
10.34100 0.34804624
10.34200 0.35754922
10.34300 0.36703711
10.34400 0.37650988
10.34500 0.38596743
10.34600 0.39540976000000005
10.34700 0.40483675
10.34800 0.41424837000000003
10.34900 0.42364452999999996
10.35000 0.43302514000000003
10.35100 0.44239005000000003
10.35200 0.45173913
10.35300 0.46107220000000004
10.35400 0.47038896
10.35500 0.47968923999999996
10.35600 0.48897271000000003
10.35700 0.498239
10.35800 0.5074877799999999
10.35900 0.5167186699999999
10.36000 0.52593122
10.36100 0.53512496
10.36200 0.54429942
10.36300 0.55345413
10.36400 0.56258854
10.36500 0.57170214
10.36600 0.58079446
10.36700 0.5898649300000001
10.36800 0.5989131099999999
10.36900 0.60793851
10.37000 0.6169406199999999
10.37100 0.62591908
10.37200 0.6348734699999999
10.37300 0.64380346
10.37400 0.65270867
10.37500 0.66158883
10.37600 0.67044371
10.37700 0.67927307
10.37800 0.68807676
10.37900 0.6968545700000001
10.38000 0.7056064
10.38100 0.71433214
10.38200 0.72303168
10.38300 0.7317049
10.38400 0.74035176
10.38500 0.74897213
10.38600 0.75756595
10.38700 0.7661331
10.38800 0.77467347
10.38900 0.78318687
10.39000 0.79167327
10.39100 0.80013238
10.39200 0.80856401
10.39300 0.8169679900000001
10.39400 0.8253441199999999
10.39500 0.83369212
10.39600 0.84201172
10.39700 0.85030263
10.39800 0.8585645799999999
10.39900 0.86679738
10.40000 0.8750006600000001
10.40100 0.8831741299999999
10.40200 0.89131752
10.40300 0.89943055
10.40400 0.9075130299999999
10.40500 0.91556469
10.40600 0.9235853299999999
10.40700 0.93157468
10.40800 0.9395325600000001
10.40900 0.9474586700000001
10.41000 0.95535293
10.41100 0.96321516
10.41200 0.97104516
10.41300 0.97884275
10.41400 0.9866077500000001
10.41500 0.9943400499999999
10.41600 1.0020395
10.41700 1.0097058
10.41800 1.0173388
10.41900 1.0249384
10.42000 1.0325043
10.42100 1.0400362
10.42200 1.047534
10.42300 1.0549974
10.42400 1.0624261
10.42500 1.0698197
10.42600 1.0771781
10.42700 1.0845008
10.42800 1.0917876
10.42900 1.099038
10.43000 1.1062518000000001
10.43100 1.1134285000000002
10.43200 1.1205678000000001
10.43300 1.1276693
10.43400 1.1347328
10.43500 1.1417579
10.43600 1.1487442
10.43700 1.1556916
10.43800 1.1625997000000001
10.43900 1.1694682
10.44000 1.1762969
10.44100 1.1830857
10.44200 1.1898343
10.44300 1.1965427000000002
10.44400 1.2032106
10.44500 1.2098379
10.44600 1.2164244
10.44700 1.2229702
10.44800 1.2294752
10.44900 1.2359392
10.45000 1.2423621
10.45100 1.248744
10.45200 1.2550848
10.45300 1.2613842
10.45400 1.2676422999999999
10.45500 1.2738589999999999
10.45600 1.2800341
10.45700 1.2861676
10.45800 1.2922592
10.45900 1.2983087
10.46000 1.3043162000000001
10.46100 1.3102814
10.46200 1.316204
10.46300 1.322084
10.46400 1.3279212
10.46500 1.3337153
10.46600 1.3394662
10.46700 1.3451738
10.46800 1.3508379
10.46900 1.3564582
10.47000 1.3620347
10.47100 1.3675671999999999
10.47200 1.3730556
10.47300 1.3784997
10.47400 1.3838994
10.47500 1.3892547
10.47600 1.3945654
10.47700 1.3998315000000001
10.47800 1.4050527
10.47900 1.4102291
10.48000 1.4153605
10.48100 1.4204468
10.48200 1.4254877000000001
10.48300 1.4304833
10.48400 1.4354331
10.48500 1.4403371
10.48600 1.445195
10.48700 1.4500064
10.48800 1.4547710999999999
10.48900 1.4594888
10.49000 1.4641591
10.49100 1.4687816
10.49200 1.4733559
10.49300 1.4778814
10.49400 1.4823579
10.49500 1.486785
10.49600 1.491162
10.49700 1.4954885
10.49800 1.4997642
10.49900 1.5039887
10.50000 1.5081615
10.50100 1.5122822
10.50200 1.5163506
10.50300 1.5203664000000001
10.50400 1.5243293
10.50500 1.5282391
10.50600 1.5320957
10.50700 1.535899
10.50800 1.5396491
10.50900 1.5433459999999999
10.51000 1.5469897
10.51100 1.5505803
10.51200 1.5541179999999999
10.51300 1.5576031000000001
10.51400 1.5610358
10.51500 1.5644163
10.51600 1.5677448
10.51700 1.5710216
10.51800 1.5742470000000002
10.51900 1.5774211
10.52000 1.5805441999999998
10.52100 1.5836164
10.52200 1.5866378
10.52300 1.5896088
10.52400 1.592529
10.52500 1.5953988
10.52600 1.5982178999999999
10.52700 1.6009862
10.52800 1.6037036
10.52900 1.6063698000000002
10.53000 1.6089844999999998
10.53100 1.6115475000000001
10.53200 1.6140584
10.53300 1.6165169
10.53400 1.6189225
10.53500 1.6212746999999998
10.53600 1.6235731999999998
10.53700 1.6258173
10.53800 1.6280068
10.53900 1.6301412000000002
10.54000 1.6322201
10.54100 1.6342431000000002
10.54200 1.6362097
10.54300 1.6381197
10.54400 1.6399727999999998
10.54500 1.6417688
10.54600 1.6435072
10.54700 1.6451879999999999
10.54800 1.646811
10.54900 1.648376
10.55000 1.649883
10.55100 1.6513320000000002
10.55200 1.6527228
10.55300 1.6540555
10.55400 1.65533
10.55500 1.6565462999999998
10.55600 1.6577045
10.55700 1.6588043000000001
10.55800 1.6598460999999998
10.55900 1.6608298000000001
10.56000 1.6617551000000002
10.56100 1.6626223999999998
10.56200 1.6634313
10.56300 1.6641820000000003
10.56400 1.6648743000000001
10.56500 1.6655082
10.56600 1.6660835999999999
10.56700 1.6666004
10.56800 1.6670588
10.56900 1.6674586000000002
10.57000 1.6677996
10.57100 1.6680818
10.57200 1.6683051
10.57300 1.6684695999999999
10.57400 1.668575
10.57500 1.6686214000000001
10.57600 1.6686086999999998
10.57700 1.6685370000000002
10.57800 1.6684063
10.57900 1.6682164999999998
10.58000 1.6679673999999998
10.58100 1.6676594
10.58200 1.6672922
10.58300 1.6668661
10.58400 1.6663807999999998
10.58500 1.6658363999999999
10.58600 1.6652329000000001
10.58700 1.6645703
10.58800 1.6638486000000001
10.58900 1.6630676
10.59000 1.6622273
10.59100 1.6613277
10.59200 1.6603686
10.59300 1.6593501
10.59400 1.6582718
10.59500 1.6571339
10.59600 1.6559361000000001
10.59700 1.6546782
10.59800 1.6533602
10.59900 1.6519818
10.60000 1.6505431000000002
10.60100 1.6490439
10.60200 1.6474839000000001
10.60300 1.6458632
10.60400 1.6441816000000002
10.60500 1.6424391
10.60600 1.6406357
10.60700 1.6387711999999999
10.60800 1.6368458
10.60900 1.6348595000000001
10.61000 1.6328121000000002
10.61100 1.6307038999999999
10.61200 1.6285349
10.61300 1.6263052999999998
10.61400 1.6240149999999998
10.61500 1.6216643
10.61600 1.6192531
10.61700 1.6167818
10.61800 1.6142501999999999
10.61900 1.6116586
10.62000 1.6090068999999998
10.62100 1.6062953000000002
10.62200 1.6035238
10.62300 1.6006923999999998
10.62400 1.597801
10.62500 1.5948497
10.62600 1.5918381999999998
10.62700 1.5887665
10.62800 1.5856344000000002
10.62900 1.5824418999999998
10.63000 1.5791887
10.63100 1.5758748999999999
10.63200 1.5725
10.63300 1.5690639999999998
10.63400 1.5655667000000002
10.63500 1.5620079
10.63600 1.5583876
10.63700 1.5547056
10.63800 1.5509617999999998
10.63900 1.5471564
10.64000 1.5432891
10.64100 1.5393603
10.64200 1.5353698
10.64300 1.5313179
10.64400 1.5272048
10.64500 1.5230307
10.64600 1.5187959
10.64700 1.5145008
10.64800 1.5101455
10.64900 1.5057307
10.65000 1.5012565
10.65100 1.4967236
10.65200 1.4921322000000001
10.65300 1.487483
10.65400 1.4827762
10.65500 1.4780122999999998
10.65600 1.4731918
10.65700 1.4683149
10.65800 1.4633821
10.65900 1.4583937999999999
10.66000 1.4533501
10.66100 1.4482514
10.66200 1.4430978
10.66300 1.4378896
10.66400 1.4326269
10.66500 1.4273097000000001
10.66600 1.421938
10.66700 1.4165119
10.66800 1.4110314000000002
10.66900 1.4054962
10.67000 1.3999064
10.67100 1.3942618
10.67200 1.3885623
10.67300 1.3828076
10.67400 1.3769978
10.67500 1.3711325
10.67600 1.3652117
10.67700 1.3592353
10.67800 1.3532031
10.67900 1.3471152
10.68000 1.3409713
10.68100 1.3347716
10.68200 1.328516
10.68300 1.3222045999999998
10.68400 1.3158374
10.68500 1.3094147
10.68600 1.3029365
10.68700 1.2964031
10.68800 1.2898147
10.68900 1.2831716
10.69000 1.276474
10.69100 1.2697223
10.69200 1.2629167000000001
10.69300 1.2560576
10.69400 1.2491454000000002
10.69500 1.2421805
10.69600 1.2351633
10.69700 1.2280941
10.69800 1.2209733
10.69900 1.2138014000000001
10.70000 1.2065787
10.70100 1.1993057
10.70200 1.1919829
10.70300 1.1846106
10.70400 1.1771893
10.70500 1.1697195
10.70600 1.1622014
10.70700 1.1546356
10.70800 1.1470225
10.70900 1.1393624999999998
10.71000 1.1316560999999998
10.71100 1.1239037
10.71200 1.1161057
10.71300 1.1082626
10.71400 1.1003748
10.71500 1.0924425999999998
10.71600 1.0844665
10.71700 1.0764467999999998
10.71800 1.0683839000000002
10.71900 1.0602782
10.72000 1.0521301
10.72100 1.0439399
10.72200 1.0357078
10.72300 1.0274343
10.72400 1.0191196
10.72500 1.0107639
10.72600 1.0023676000000001
10.72700 0.9939308299999999
10.72800 0.9854538399999999
10.72900 0.9769368
10.73000 0.9683799
10.73100 0.95978342
10.73200 0.95114745
10.73300 0.9424721800000001
10.73400 0.9337578
10.73500 0.9250045800000001
10.73600 0.9162126099999999
10.73700 0.9073820899999999
10.73800 0.89851329
10.73900 0.8896064
10.74000 0.8806616999999999
10.74100 0.87167947
10.74200 0.8626599800000001
10.74300 0.85360361
10.74400 0.84451083
10.74500 0.83538191
10.74600 0.82621733
10.74700 0.81701763
10.74800 0.80778329
10.74900 0.7985147600000001
10.75000 0.78921271
10.75100 0.77987765
10.75200 0.77051022
10.75300 0.7611110299999999
10.75400 0.75168074
10.75500 0.7422199899999999
10.75600 0.7327294
10.75700 0.7232096
10.75800 0.71366122
10.75900 0.7040849
10.76000 0.69448124
10.76100 0.68485085
10.76200 0.67519429
10.76300 0.66551208
10.76400 0.65580476
10.76500 0.64607286
10.76600 0.63631684
10.76700 0.62653716
10.76800 0.61673429
10.76900 0.6069085999999999
10.77000 0.59706056
10.77100 0.58719055
10.77200 0.57729897
10.77300 0.56738621
10.77400 0.55745263
10.77500 0.54749865
10.77600 0.5375246499999999
10.77700 0.52753105
10.77800 0.51751826
10.77900 0.5074867000000001
10.78000 0.49743684999999993
10.78100 0.48736921
10.78200 0.47728424
10.78300 0.46718246
10.78400 0.45706439
10.78500 0.44693062
10.78600 0.43678167
10.78700 0.42661815
10.78800 0.41644066
10.78900 0.40624980000000005
10.79000 0.39604623
10.79100 0.38583053
10.79200 0.37560335
10.79300 0.36536532
10.79400 0.35511705
10.79500 0.34485918
10.79600 0.3345923
10.79700 0.32431702
10.79800 0.31403391999999997
10.79900 0.30374357
10.80000 0.29344657
10.80100 0.28314344
10.80200 0.27283472
10.80300 0.26252093
10.80400 0.2522026
10.80500 0.24188020999999998
10.80600 0.23155427
10.80700 0.22122524999999998
10.80800 0.21089366999999998
10.80900 0.20055999000000002
10.81000 0.1902247
10.81100 0.17988827999999998
10.81200 0.16955123
10.81300 0.15921404
10.81400 0.14887721
10.81500 0.13854125
10.81600 0.12820668
10.81700 0.11787403
10.81800 0.10754385
10.81900 0.097216666
10.82000 0.086893048
10.82100 0.076573563
10.82200 0.066258782
10.82300 0.055949285
10.82400 0.045645656
10.82500 0.035348482
10.82600 0.025058357000000003
10.82700 0.014775869
10.82800 0.004501611
10.82900 -0.0057638274
10.83000 -0.016019858999999997
10.83100 -0.026265898000000003
10.83200 -0.036501364
10.83300 -0.046725676
10.83400 -0.056938257
10.83500 -0.067138532
10.83600 -0.077325926
10.83700 -0.087499857
10.83800 -0.097659754
10.83900 -0.10780504
10.84000 -0.11793509999999999
10.84100 -0.12804936
10.84200 -0.13814721
10.84300 -0.14822803
10.84400 -0.15829119
10.84500 -0.16833605000000001
10.84600 -0.17836195999999999
10.84700 -0.18836824
10.84800 -0.1983542
10.84900 -0.20831914
10.85000 -0.21826238
10.85100 -0.22818318
10.85200 -0.23808081
10.85300 -0.24795453
10.85400 -0.25780362
10.85500 -0.26762732
10.85600 -0.27742493
10.85700 -0.28719571
10.85800 -0.29693895
10.85900 -0.30665398
10.86000 -0.31634008
10.86100 -0.32599659
10.86200 -0.33562288
10.86300 -0.34521834
10.86400 -0.35478238
10.86500 -0.36431442
10.86600 -0.37381392999999996
10.86700 -0.3832804
10.86800 -0.39271335
10.86900 -0.40211231000000003
10.87000 -0.41147685
10.87100 -0.42080651
10.87200 -0.43010092
10.87300 -0.43935971000000007
10.87400 -0.44858245999999996
10.87500 -0.45776884
10.87600 -0.46691848
10.87700 -0.47603101
10.87800 -0.48510604999999996
10.87900 -0.49414326999999997
10.88000 -0.50314227
10.88100 -0.51210267
10.88200 -0.52102408
10.88300 -0.52990606
10.88400 -0.53874818
10.88500 -0.54755001
10.88600 -0.55631106
10.88700 -0.5650307999999999
10.88800 -0.5737087200000001
10.88900 -0.58234432
10.89000 -0.59093698
10.89100 -0.59948615
10.89200 -0.6079912199999999
10.89300 -0.6164515899999999
10.89400 -0.62486664
10.89500 -0.63323574
10.89600 -0.64155823
10.89700 -0.64983349
10.89800 -0.65806089
10.89900 -0.66623976
10.90000 -0.67436951
10.90100 -0.6824495300000001
10.90200 -0.6904792
10.90300 -0.6984579399999999
10.90400 -0.7063851200000001
10.90500 -0.71426025
10.90600 -0.72208275
10.90700 -0.7298520799999999
10.90800 -0.73756771
10.90900 -0.74522914
10.91000 -0.7528359099999999
10.91100 -0.7603874899999999
10.91200 -0.76788343
10.91300 -0.7753232
10.91400 -0.7827064
10.91500 -0.7900325600000001
10.91600 -0.79730116
10.91700 -0.8045117399999999
10.91800 -0.81166383
10.91900 -0.8187570599999999
10.92000 -0.8257908700000001
10.92100 -0.8327648999999999
10.92200 -0.8396785699999999
10.92300 -0.84653152
10.92400 -0.85332328
10.92500 -0.86005339
10.92600 -0.8667214799999999
10.92700 -0.87332707
10.92800 -0.8798697
10.92900 -0.8863490999999999
10.93000 -0.8927648
10.93100 -0.89911651
10.93200 -0.9054038699999999
10.93300 -0.9116265
10.93400 -0.91778412
10.93500 -0.9238764599999999
10.93600 -0.92990324
10.93700 -0.93586417
10.93800 -0.94175907
10.93900 -0.94758766
10.94000 -0.95334975
10.94100 -0.95904516
10.94200 -0.9646736100000001
10.94300 -0.9702350000000001
10.94400 -0.9757291499999999
10.94500 -0.98115588
10.94600 -0.98651499
10.94700 -0.99180629
10.94800 -0.99702962
10.94900 -1.0021848
10.95000 -1.0072716000000002
10.95100 -1.0122897
10.95200 -1.017239
10.95300 -1.0221193
10.95400 -1.0269302
10.95500 -1.0316715
10.95600 -1.0363428
10.95700 -1.0409439
10.95800 -1.0454744
10.95900 -1.049934
10.96000 -1.0543221999999999
10.96100 -1.0586387
10.96200 -1.0628831
10.96300 -1.0670549999999999
10.96400 -1.071154
10.96500 -1.0751799
10.96600 -1.079132
10.96700 -1.0830102
10.96800 -1.086814
10.96900 -1.0905431
10.97000 -1.0941971
10.97100 -1.0977758
10.97200 -1.101279
10.97300 -1.1047062
10.97400 -1.1080573999999999
10.97500 -1.1113323
10.97600 -1.1145307
10.97700 -1.1176524
10.97800 -1.1206972000000002
10.97900 -1.1236651
10.98000 -1.1265558
10.98100 -1.1293693
10.98200 -1.1321052999999999
10.98300 -1.1347638
10.98400 -1.1373445
10.98500 -1.1398476
10.98600 -1.1422725999999999
10.98700 -1.1446196
10.98800 -1.1468882999999999
10.98900 -1.1490786
10.99000 -1.1511906
10.99100 -1.1532239999999998
10.99200 -1.1551786
10.99300 -1.1570544999999999
10.99400 -1.1588515000000001
10.99500 -1.1605694999999998
10.99600 -1.1622085
10.99700 -1.1637686
10.99800 -1.1652496
10.99900 -1.1666516
11.00000 -1.1679747
11.00100 -1.169219
11.00200 -1.1703845
11.00300 -1.1714714
11.00400 -1.1724798
11.00500 -1.1734099
11.00600 -1.1742618
11.00700 -1.1750357
11.00800 -1.175732
11.00900 -1.1763507
11.01000 -1.176892
11.01100 -1.1773563
11.01200 -1.1777437
11.01300 -1.1780545
11.01400 -1.1782888
11.01500 -1.1784469
11.01600 -1.1785288
11.01700 -1.1785349
11.01800 -1.178465
11.01900 -1.1783195
11.02000 -1.1780983
11.02100 -1.1778015
11.02200 -1.1774291
11.02300 -1.1769812
11.02400 -1.1764576
11.02500 -1.1758583
11.02600 -1.1751832
11.02700 -1.1744321
11.02800 -1.173605
11.02900 -1.1727016
11.03000 -1.1717218999999999
11.03100 -1.1706656
11.03200 -1.1695326000000001
11.03300 -1.1683228
11.03400 -1.1670361
11.03500 -1.1656723
11.03600 -1.1642314
11.03700 -1.1627132
11.03800 -1.1611178999999998
11.03900 -1.1594454
11.04000 -1.1576958
11.04100 -1.1558693
11.04200 -1.1539659
11.04300 -1.151986
11.04400 -1.1499296
11.04500 -1.1477971
11.04600 -1.145589
11.04700 -1.1433054
11.04800 -1.1409467
11.04900 -1.1385133
11.05000 -1.1360057
11.05100 -1.1334241
11.05200 -1.1307691
11.05300 -1.1280411000000001
11.05400 -1.1252404
11.05500 -1.1223676
11.05600 -1.1194229
11.05700 -1.1164068
11.05800 -1.1133198
11.05900 -1.1101622
11.06000 -1.1069344
11.06100 -1.1036369000000001
11.06200 -1.10027
11.06300 -1.0968341
11.06400 -1.0933294
11.06500 -1.0897565
11.06600 -1.0861157
11.06700 -1.0824072
11.06800 -1.0786315
11.06900 -1.074789
11.07000 -1.0708799999999998
11.07100 -1.0669046999999998
11.07200 -1.0628636
11.07300 -1.0587569
11.07400 -1.0545851
11.07500 -1.0503484
11.07600 -1.0460471
11.07700 -1.0416815
11.07800 -1.0372519
11.07900 -1.0327587
11.08000 -1.0282019999999998
11.08100 -1.0235822
11.08200 -1.0188994999999998
11.08300 -1.0141542
11.08400 -1.0093466
11.08500 -1.004477
11.08600 -0.99954568
11.08700 -0.99455286
11.08800 -0.98949876
11.08900 -0.9843836499999999
11.09000 -0.97920792
11.09100 -0.97397175
11.09200 -0.96867541
11.09300 -0.9633191899999999
11.09400 -0.95790336
11.09500 -0.95242821
11.09600 -0.9468941
11.09700 -0.94130132
11.09800 -0.93565015
11.09900 -0.92994105
11.10000 -0.9241743
11.10100 -0.91835037
11.10200 -0.91246963
11.10300 -0.90653244
11.10400 -0.9005393800000001
11.10500 -0.89449091
11.10600 -0.88838749
11.10700 -0.88222977
11.10800 -0.87601822
11.10900 -0.86975349
11.11000 -0.86343614
11.11100 -0.8570668300000001
11.11200 -0.8506461999999999
11.11300 -0.84417481
11.11400 -0.8376534099999999
11.11500 -0.83108256
11.11600 -0.8244629
11.11700 -0.8177950999999999
11.11800 -0.8110797
11.11900 -0.80431728
11.12000 -0.7975083799999999
11.12100 -0.7906534700000001
11.12200 -0.78375312
11.12300 -0.7768077299999999
11.12400 -0.76981778
11.12500 -0.76278369
11.12600 -0.75570578
11.12700 -0.74858447
11.12800 -0.74142008
11.12900 -0.73421299
11.13000 -0.7269635299999999
11.13100 -0.71967198
11.13200 -0.7123387400000001
11.13300 -0.70496411
11.13400 -0.69754845
11.13500 -0.69009219
11.13600 -0.6825956999999999
11.13700 -0.67505934
11.13800 -0.66748359
11.13900 -0.65986891
11.14000 -0.65221577
11.14100 -0.64452472
11.14200 -0.63679623
11.14300 -0.62903087
11.14400 -0.62122918
11.14500 -0.61339177
11.14600 -0.60551926
11.14700 -0.59761219
11.14800 -0.5896711699999999
11.14900 -0.58169682
11.15000 -0.57368977
11.15100 -0.56565059
11.15200 -0.55757994
11.15300 -0.5494783599999999
11.15400 -0.5413464699999999
11.15500 -0.5331848299999999
11.15600 -0.52499399
11.15700 -0.51677451
11.15800 -0.5085269
11.15900 -0.50025163
11.16000 -0.49194926000000005
11.16100 -0.48362021
11.16200 -0.47526495
11.16300 -0.46688388000000003
11.16400 -0.45847739000000004
11.16500 -0.45004594000000003
11.16600 -0.4415899
11.16700 -0.43310965
11.16800 -0.42460551
11.16900 -0.41607791000000005
11.17000 -0.4075272
11.17100 -0.39895377000000004
11.17200 -0.39035797
11.17300 -0.38174021
11.17400 -0.37310089
11.17500 -0.36444042
11.17600 -0.35575925999999997
11.17700 -0.34705785
11.17800 -0.33833665999999996
11.17900 -0.32959617999999996
11.18000 -0.32083692
11.18100 -0.3120594
11.18200 -0.30326413
11.18300 -0.29445167
11.18400 -0.28562256999999996
11.18500 -0.27677736000000003
11.18600 -0.26791659
11.18700 -0.25904083
11.18800 -0.25015061
11.18900 -0.24124647
11.19000 -0.23232893999999998
11.19100 -0.22339853
11.19200 -0.21445577
11.19300 -0.20550115
11.19400 -0.19653519
11.19500 -0.18755839
11.19600 -0.17857124
11.19700 -0.16957425
11.19800 -0.16056789
11.19900 -0.15155267
11.20000 -0.14252908
11.20100 -0.13349764
11.20200 -0.12445885
11.20300 -0.11541323999999999
11.20400 -0.10636132
11.20500 -0.097303628
11.20600 -0.088240684
11.20700 -0.079173018
11.20800 -0.070101162
11.20900 -0.061025632999999996
11.21000 -0.051946955999999996
11.21100 -0.042865632
11.21200 -0.033782164
11.21300 -0.02469703
11.21400 -0.015610704
11.21500 -0.0065236345
11.21600 0.0025637419000000003
11.21700 0.011651008
11.21800 0.020737763
11.21900 0.029823623
11.22000 0.038908221
11.22100 0.047991206999999994
11.22200 0.057072239000000004
11.22300 0.06615099299999999
11.22400 0.07522714999999999
11.22500 0.08430040300000001
11.22600 0.093370455
11.22700 0.10243701
11.22800 0.11149977
11.22900 0.12055845
11.23000 0.12961277
11.23100 0.13866242
11.23200 0.14770712
11.23300 0.15674658
11.23400 0.16578049
11.23500 0.17480855
11.23600 0.18383045
11.23700 0.19284585
11.23800 0.20185441
11.23900 0.21085581
11.24000 0.21984968000000002
11.24100 0.22883567
11.24200 0.23781336
11.24300 0.24678234000000002
11.24400 0.25574225
11.24500 0.26469261
11.24600 0.27363303
11.24700 0.28256304
11.24800 0.29148217
11.24900 0.30038999
11.25000 0.30928606
11.25100 0.31816987
11.25200 0.327041
11.25300 0.33589897
11.25400 0.34474335
11.25500 0.35357368
11.25600 0.36238958
11.25700 0.3711906
11.25800 0.37997637
11.25900 0.3887465
11.26000 0.39750057999999994
11.26100 0.4062383
11.26200 0.41495929000000004
11.26300 0.42366319999999996
11.26400 0.43234974
11.26500 0.44101853999999996
11.26600 0.44966927
11.26700 0.45830165
11.26800 0.46691531000000003
11.26900 0.47550998
11.27000 0.48408532
11.27100 0.492641
11.27200 0.50117671
11.27300 0.50969212
11.27400 0.51818695
11.27500 0.5266609099999999
11.27600 0.53511369
11.27700 0.543545
11.27800 0.55195461
11.27900 0.56034224
11.28000 0.5687076600000001
11.28100 0.57705068
11.28200 0.58537112
11.28300 0.59366878
11.28400 0.60194354
11.28500 0.61019524
11.28600 0.6184238
11.28700 0.6266290800000001
11.28800 0.63481103
11.28900 0.6429696
11.29000 0.65110466
11.29100 0.6592162
11.29200 0.66730413
11.29300 0.6753684
11.29400 0.68340898
11.29500 0.69142575
11.29600 0.69941864
11.29700 0.70738751
11.29800 0.71533229
11.29900 0.72325282
11.30000 0.73114899
11.30100 0.73902062
11.30200 0.74686753
11.30300 0.75468947
11.30400 0.76248627
11.30500 0.77025769
11.30600 0.7780034100000001
11.30700 0.78572314
11.30800 0.7934166100000001
11.30900 0.8010835399999999
11.31000 0.80872346
11.31100 0.81633609
11.31200 0.82392097
11.31300 0.83147772
11.31400 0.8390059700000001
11.31500 0.84650526
11.31600 0.8539752100000001
11.31700 0.8614153600000001
11.31800 0.86882524
11.31900 0.8762044800000001
11.32000 0.88355271
11.32100 0.8908695499999999
11.32200 0.89815464
11.32300 0.90540759
11.32400 0.91262814
11.32500 0.91981608
11.32600 0.9269711599999999
11.32700 0.93409307
11.32800 0.94118174
11.32900 0.9482370699999999
11.33000 0.95525887
11.33100 0.9622471400000001
11.33200 0.96920189
11.33300 0.97612301
11.33400 0.98301051
11.33500 0.98986439
11.33600 0.99668475
11.33700 1.0034717
11.33800 1.0102251
11.33900 1.0169451
11.34000 1.0236318
11.34100 1.0302852
11.34200 1.0369053
11.34300 1.0434923
11.34400 1.0500461
11.34500 1.0565667
11.34600 1.0630542
11.34700 1.0695087
11.34800 1.07593
11.34900 1.0823182
11.35000 1.0886732
11.35100 1.0949952
11.35200 1.1012838
11.35300 1.1075392
11.35400 1.1137613
11.35500 1.11995
11.35600 1.1261052
11.35700 1.1322268
11.35800 1.1383147
11.35900 1.1443687
11.36000 1.1503885999999999
11.36100 1.1563742
11.36200 1.1623253
11.36300 1.1682418
11.36400 1.1741234999999999
11.36500 1.1799701
11.36600 1.1857813
11.36700 1.191557
11.36800 1.1972969
11.36900 1.2030008
11.37000 1.2086685
11.37100 1.2142997
11.37200 1.2198943
11.37300 1.2254519
11.37400 1.2309725
11.37500 1.2364559000000002
11.37600 1.2419019
11.37700 1.2473104000000002
11.37800 1.2526811
11.37900 1.258014
11.38000 1.2633091
11.38100 1.2685659999999999
11.38200 1.2737849
11.38300 1.2789655
11.38400 1.2841079
11.38500 1.2892120999999999
11.38600 1.2942778
11.38700 1.2993052
11.38800 1.3042942
11.38900 1.3092447999999999
11.39000 1.314157
11.39100 1.3190308
11.39200 1.3238663
11.39300 1.3286634
11.39400 1.3334222999999998
11.39500 1.338143
11.39600 1.3428254000000002
11.39700 1.3474696
11.39800 1.3520758000000002
11.39900 1.3566437
11.40000 1.3611735999999999
11.40100 1.3656652999999999
11.40200 1.3701189
11.40300 1.3745343
11.40400 1.3789114
11.40500 1.3832499999999999
11.40600 1.3875502
11.40700 1.3918119
11.40800 1.3960347
11.40900 1.4002186
11.41000 1.4043635
11.41100 1.408469
11.41200 1.4125352
11.41300 1.4165617
11.41400 1.4205484000000002
11.41500 1.4244949999999998
11.41600 1.4284017
11.41700 1.432268
11.41800 1.436094
11.41900 1.4398796
11.42000 1.4436246
11.42100 1.4473289999999999
11.42200 1.4509929
11.42300 1.4546162
11.42400 1.4581989
11.42500 1.4617411
11.42600 1.4652429
11.42700 1.4687043
11.42800 1.4721252
11.42900 1.4755059
11.43000 1.4788465
11.43100 1.4821469
11.43200 1.4854073
11.43300 1.4886276999999999
11.43400 1.4918081
11.43500 1.4949488
11.43600 1.4980494
11.43700 1.5011103
11.43800 1.5041312
11.43900 1.5071123
11.44000 1.5100534
11.44100 1.5129545
11.44200 1.5158154
11.44300 1.5186361000000002
11.44400 1.5214164000000001
11.44500 1.5241561000000001
11.44600 1.5268549
11.44700 1.5295127
11.44800 1.5321293
11.44900 1.5347043
11.45000 1.5372374
11.45100 1.5397284
11.45200 1.542177
11.45300 1.5445827
11.45400 1.5469452
11.45500 1.5492644
11.45600 1.5515398
11.45700 1.5537713
11.45800 1.5559584
11.45900 1.5581009
11.46000 1.5601986
11.46100 1.5622513
11.46200 1.5642588999999998
11.46300 1.5662211999999998
11.46400 1.5681382000000001
11.46500 1.5700098
11.46600 1.571836
11.46700 1.5736166
11.46800 1.5753521
11.46900 1.5770422
11.47000 1.5786873
11.47100 1.5802873
11.47200 1.5818425
11.47300 1.5833529
11.47400 1.5848187999999999
11.47500 1.5862403
11.47600 1.5876178
11.47700 1.5889510999999998
11.47800 1.5902406
11.47900 1.5914863000000001
11.48000 1.5926884
11.48100 1.593847
11.48200 1.5949622
11.48300 1.5960339000000001
11.48400 1.5970623
11.48500 1.5980473
11.48600 1.5989888
11.48700 1.5998869999999998
11.48800 1.6007416
11.48900 1.6015525999999998
11.49000 1.6023197999999998
11.49100 1.6030433
11.49200 1.6037226000000002
11.49300 1.6043575
11.49400 1.6049482
11.49500 1.6054939000000001
11.49600 1.6059945999999998
11.49700 1.60645
11.49800 1.6068598
11.49900 1.6072236
11.50000 1.6075412
11.50100 1.6078122000000001
11.50200 1.6080363
11.50300 1.6082130000000001
11.50400 1.6083421
11.50500 1.6084233
11.50600 1.6084563
11.50700 1.6084408000000001
11.50800 1.6083766
11.50900 1.6082633
11.51000 1.6081007
11.51100 1.6078888
11.51200 1.6076271999999998
11.51300 1.607316
11.51400 1.606955
11.51500 1.6065441
11.51600 1.6060831000000002
11.51700 1.6055722000000001
11.51800 1.6050111999999999
11.51900 1.6043999999999998
11.52000 1.6037389999999998
11.52100 1.6030277999999998
11.52200 1.6022667000000002
11.52300 1.6014556999999998
11.52400 1.6005947999999999
11.52500 1.5996842
11.52600 1.5987238000000001
11.52700 1.5977137
11.52800 1.596654
11.52900 1.5955448
11.53000 1.5943862
11.53100 1.5931783000000002
11.53200 1.5919211999999998
11.53300 1.5906150000000001
11.53400 1.5892594999999998
11.53500 1.5878549
11.53600 1.5864013
11.53700 1.5848986999999999
11.53800 1.5833471
11.53900 1.5817465
11.54000 1.580097
11.54100 1.5783984000000002
11.54200 1.5766506999999998
11.54300 1.5748536
11.54400 1.5730072000000002
11.54500 1.5711111999999998
11.54600 1.5691655
11.54700 1.5671696999999998
11.54800 1.5651235
11.54900 1.5630268999999999
11.55000 1.5608797
11.55100 1.5586814
11.55200 1.5564316999999999
11.55300 1.5541304
11.55400 1.5517772
11.55500 1.5493718
11.55600 1.5469139
11.55700 1.5444035
11.55800 1.54184
11.55900 1.5392235
11.56000 1.5365536000000002
11.56100 1.5338303
11.56200 1.5310533
11.56300 1.5282227000000002
11.56400 1.5253383
11.56500 1.5224
11.56600 1.5194078
11.56700 1.5163617
11.56800 1.5132617
11.56900 1.5101078000000001
11.57000 1.5069000000000001
11.57100 1.5036384
11.57200 1.5003229
11.57300 1.4969536
11.57400 1.4935306000000002
11.57500 1.4900539000000002
11.57600 1.4865234999999999
11.57700 1.4829394
11.57800 1.4793017
11.57900 1.4756103
11.58000 1.4718653
11.58100 1.4680665000000002
11.58200 1.464214
11.58300 1.4603077
11.58400 1.4563474
11.58500 1.4523329999999999
11.58600 1.4482645
11.58700 1.4441418
11.58800 1.4399645
11.58900 1.4357326
11.59000 1.4314458
11.59100 1.4271040000000002
11.59200 1.4227071
11.59300 1.4182547
11.59400 1.4137467000000001
11.59500 1.409183
11.59600 1.4045633
11.59700 1.3998876
11.59800 1.3951556999999999
11.59900 1.3903675
11.60000 1.3855229
11.60100 1.380622
11.60200 1.3756648
11.60300 1.3706513
11.60400 1.3655815
11.60500 1.3604556
11.60600 1.3552737000000001
11.60700 1.350036
11.60800 1.3447425000000002
11.60900 1.3393937
11.61000 1.3339895
11.61100 1.3285302
11.61200 1.323016
11.61300 1.3174471
11.61400 1.3118235
11.61500 1.3061456
11.61600 1.3004134
11.61700 1.294627
11.61800 1.2887864
11.61900 1.2828917
11.62000 1.2769429
11.62100 1.2709399
11.62200 1.2648826
11.62300 1.2587708
11.62400 1.2526046000000002
11.62500 1.2463838
11.62600 1.2401082
11.62700 1.2337775
11.62800 1.2273916
11.62900 1.2209502
11.63000 1.2144532
11.63100 1.2079003
11.63200 1.2012913
11.63300 1.1946259000000001
11.63400 1.187904
11.63500 1.1811254
11.63600 1.1742898
11.63700 1.1673973
11.63800 1.1604476000000001
11.63900 1.1534404999999999
11.64000 1.146376
11.64100 1.139254
11.64200 1.1320746
11.64300 1.1248375
11.64400 1.1175429000000001
11.64500 1.1101909
11.64600 1.1027814
11.64700 1.0953146
11.64800 1.0877906
11.64900 1.0802097
11.65000 1.0725718
11.65100 1.0648773
11.65200 1.0571264
11.65300 1.0493192
11.65400 1.041456
11.65500 1.0335371
11.65600 1.0255626
11.65700 1.017533
11.65800 1.0094482
11.65900 1.0013087999999999
11.66000 0.99311471
11.66100 0.98486627
11.66200 0.97656371
11.66300 0.9682072300000001
11.66400 0.95979711
11.66500 0.95133344
11.66600 0.9428163999999999
11.66700 0.93424628
11.66800 0.92562316
11.66900 0.9169472399999999
11.67000 0.9082186000000001
11.67100 0.8994375400000001
11.67200 0.89060413
11.67300 0.8817184699999999
11.67400 0.87278076
11.67500 0.8637910699999999
11.67600 0.85474951
11.67700 0.84565626
11.67800 0.8365113299999999
11.67900 0.8273147999999999
11.68000 0.81806667
11.68100 0.80876704
11.68200 0.79941582
11.68300 0.79001309
11.68400 0.78055877
11.68500 0.77105281
11.68600 0.7614951600000001
11.68700 0.75188577
11.68800 0.74222451
11.68900 0.73251133
11.69000 0.72274613
11.69100 0.71292883
11.69200 0.70305937
11.69300 0.69313776
11.69400 0.68316394
11.69500 0.67313793
11.69600 0.66305976
11.69700 0.65292954
11.69800 0.64274734
11.69900 0.63251336
11.70000 0.62222774
11.70100 0.61189076
11.70200 0.60150265
11.70300 0.59106369
11.70400 0.5805742
11.70500 0.57003456
11.70600 0.5594451
11.70700 0.54880623
11.70800 0.5381183700000001
11.70900 0.5273819
11.71000 0.51659727
11.71100 0.50576488
11.71200 0.49488511999999996
11.71300 0.48395838
11.71400 0.47298506999999995
11.71500 0.46196552
11.71600 0.4509001
11.71700 0.43978914999999996
11.71800 0.42863292999999997
11.71900 0.41743172000000006
11.72000 0.40618577
11.72100 0.3948953
11.72200 0.3835605
11.72300 0.37218153
11.72400 0.36075856
11.72500 0.34929169
11.72600 0.33778104
11.72700 0.32622670000000004
11.72800 0.31462878
11.72900 0.30298734
11.73000 0.29130247
11.73100 0.27957428
11.73200 0.26780285
11.73300 0.25598833
11.73400 0.24413087
11.73500 0.23223062000000003
11.73600 0.2202878
11.73700 0.20830263000000002
11.73800 0.19627539000000002
11.73900 0.1842064
11.74000 0.17209597
11.74100 0.15994448
11.74200 0.14775234
11.74300 0.13551996
11.74400 0.12324779999999999
11.74500 0.11093628999999999
11.74600 0.098585931
11.74700 0.086197181
11.74800 0.073770504
11.74900 0.061306363
11.75000 0.048805194
11.75100 0.036267424
11.75200 0.023693455
11.75300 0.011083657
11.75400 -0.0015616259
11.75500 -0.014242079
11.75600 -0.026957414
11.75700 -0.039707375
11.75800 -0.052491726999999995
11.75900 -0.06531025900000001
11.76000 -0.078162778
11.76100 -0.09104910399999999
11.76200 -0.10396907
11.76300 -0.11692250000000001
11.76400 -0.12990922
11.76500 -0.14292906
11.76600 -0.15598185
11.76700 -0.16906738
11.76800 -0.18218543
11.76900 -0.19533578000000001
11.77000 -0.20851817
11.77100 -0.22173231
11.77200 -0.23497790000000002
11.77300 -0.24825463
11.77400 -0.26156210999999996
11.77500 -0.27489997
11.77600 -0.28826783
11.77700 -0.30166521
11.77800 -0.31509167
11.77900 -0.32854674
11.78000 -0.34202989
11.78100 -0.35554061000000003
11.78200 -0.36907836
11.78300 -0.38264259
11.78400 -0.39623273000000003
11.78500 -0.40984819999999994
11.78600 -0.42348843999999997
11.78700 -0.43715285000000004
11.78800 -0.45084082999999997
11.78900 -0.4645518
11.79000 -0.47828527
11.79100 -0.49204063000000003
11.79200 -0.50581736
11.79300 -0.5196149
11.79400 -0.53343279
11.79500 -0.54727057
11.79600 -0.56112772
11.79700 -0.57500387
11.79800 -0.58889855
11.79900 -0.60281139
11.80000 -0.61674202
11.80100 -0.63069002
11.80200 -0.64465506
11.80300 -0.65863677
11.80400 -0.67263478
11.80500 -0.68664872
11.80600 -0.70067826
11.80700 -0.7147229700000001
11.80800 -0.7287825
11.80900 -0.7428564599999999
11.81000 -0.75694444
11.81100 -0.7710460100000001
11.81200 -0.78516081
11.81300 -0.79928832
11.81400 -0.81342813
11.81500 -0.8275797600000001
11.81600 -0.84174275
11.81700 -0.85591665
11.81800 -0.87010106
11.81900 -0.88429544
11.82000 -0.8984994099999999
11.82100 -0.91271251
11.82200 -0.92693428
11.82300 -0.94116423
11.82400 -0.9554020099999999
11.82500 -0.96964706
11.82600 -0.9838989899999999
11.82700 -0.99815736
11.82800 -1.0124218
11.82900 -1.0266917
11.83000 -1.0409666
11.83100 -1.0552461000000002
11.83200 -1.0695296
11.83300 -1.0838166999999999
11.83400 -1.0981067
11.83500 -1.1123993
11.83600 -1.1266937
11.83700 -1.1409894
11.83800 -1.1552858
11.83900 -1.1695825
11.84000 -1.1838784999999998
11.84100 -1.1981735
11.84200 -1.2124668
11.84300 -1.2267577
11.84400 -1.2410455
11.84500 -1.2553296999999999
11.84600 -1.2696096000000001
11.84700 -1.2838844999999999
11.84800 -1.2981539
11.84900 -1.312417
11.85000 -1.3266731999999999
11.85100 -1.340922
11.85200 -1.3551626
11.85300 -1.3693946000000001
11.85400 -1.3836173999999999
11.85500 -1.3978302999999999
11.85600 -1.4120328999999998
11.85700 -1.4262245
11.85800 -1.4404046
11.85900 -1.4545728
11.86000 -1.4687286000000002
11.86100 -1.4828715
11.86200 -1.4970009
11.86300 -1.5111165
11.86400 -1.5252179
11.86500 -1.5393044999999999
11.86600 -1.5533758
11.86700 -1.5674315
11.86800 -1.5814712000000002
11.86900 -1.5954943
11.87000 -1.6095003
11.87100 -1.6234886
11.87200 -1.6374587999999999
11.87300 -1.6514102
11.87400 -1.6653422
11.87500 -1.6792543
11.87600 -1.6931457
11.87700 -1.7070157
11.87800 -1.7208637999999998
11.87900 -1.7346889
11.88000 -1.7484903
11.88100 -1.7622672
11.88200 -1.7760189
11.88300 -1.7897446000000001
11.88400 -1.8034434
11.88500 -1.8171145
11.88600 -1.8307572
11.88700 -1.8443707
11.88800 -1.8579543
11.88900 -1.8715072
11.89000 -1.8850289
11.89100 -1.8985188
11.89200 -1.9119761999999998
11.89300 -1.9254006000000001
11.89400 -1.9387916
11.89500 -1.9521486000000001
11.89600 -1.9654712
11.89700 -1.9787589
11.89800 -1.9920113
11.89900 -2.005228
11.90000 -2.0184087
11.90100 -2.0315529999999997
11.90200 -2.0446604
11.90300 -2.0577306
11.90400 -2.0707631
11.90500 -2.0837577
11.90600 -2.0967137
11.90700 -2.1096306
11.90800 -2.1225078
11.90900 -2.135345
11.91000 -2.1481413000000003
11.91100 -2.1608962
11.91200 -2.1736089
11.91300 -2.1862786
11.91400 -2.1989048
11.91500 -2.2114864
11.91600 -2.2240225
11.91700 -2.2365125
11.91800 -2.2489551
11.91900 -2.2613497
11.92000 -2.2736952
11.92100 -2.2859905
11.92200 -2.2982348
11.92300 -2.3104271
11.92400 -2.3225664999999998
11.92500 -2.3346521
11.92600 -2.3466829000000002
11.92700 -2.3586581
11.92800 -2.3705767
11.92900 -2.3824381
11.93000 -2.3942415
11.93100 -2.4059862
11.93200 -2.4176717
11.93300 -2.4292972
11.93400 -2.4408624
11.93500 -2.4523666
11.93600 -2.4638096000000003
11.93700 -2.4751909
11.93800 -2.4865102
11.93900 -2.4977671
11.94000 -2.5089612
11.94100 -2.5200922
11.94200 -2.5311597000000003
11.94300 -2.5421633999999997
11.94400 -2.5531029
11.94500 -2.563978
11.94600 -2.574788
11.94700 -2.5855325
11.94800 -2.5962111
11.94900 -2.6068231
11.95000 -2.6173681
11.95100 -2.6278453
11.95200 -2.6382543000000003
11.95300 -2.6485942
11.95400 -2.6588643
11.95500 -2.6690638
11.95600 -2.6791921
11.95700 -2.6892481
11.95800 -2.6992314
11.95900 -2.7091408
11.96000 -2.7189756
11.96100 -2.7287349
11.96200 -2.7384179
11.96300 -2.7480237
11.96400 -2.7575517
11.96500 -2.7670008999999998
11.96600 -2.7763706
11.96700 -2.78566
11.96800 -2.7948681
11.96900 -2.8039945
11.97000 -2.8130382
11.97100 -2.8219987
11.97200 -2.8308751
11.97300 -2.839667
11.97400 -2.8483735
11.97500 -2.856994
11.97600 -2.8655281
11.97700 -2.873975
11.97800 -2.8823342
11.97900 -2.8906050999999997
11.98000 -2.8987873
11.98100 -2.9068802000000002
11.98200 -2.9148832
11.98300 -2.9227959
11.98400 -2.9306177
11.98500 -2.9383481
11.98600 -2.9459866000000003
11.98700 -2.9535325
11.98800 -2.9609857
11.98900 -2.9683454
11.99000 -2.975611
11.99100 -2.9827822
11.99200 -2.9898583999999997
11.99300 -2.996839
11.99400 -3.0037237
11.99500 -3.010512
11.99600 -3.017203
11.99700 -3.0237963
11.99800 -3.0302916
11.99900 -3.0366883000000002
12.00000 -3.0429859
12.00100 -3.0491838
12.00200 -3.0552816
12.00300 -3.0612785
12.00400 -3.0671741999999997
12.00500 -3.0729680999999998
12.00600 -3.0786597999999996
12.00700 -3.0842484999999997
12.00800 -3.0897338
12.00900 -3.095115
12.01000 -3.1003915
12.01100 -3.1055626999999997
12.01200 -3.110628
12.01300 -3.1155868
12.01400 -3.1204381999999997
12.01500 -3.1251814
12.01600 -3.1298160999999998
12.01700 -3.1343412
12.01800 -3.1387560000000003
12.01900 -3.1430597999999996
12.02000 -3.1472518999999997
12.02100 -3.1513318
12.02200 -3.1552985
12.02300 -3.1591512
12.02400 -3.1628895999999997
12.02500 -3.1665128
12.02600 -3.1700201
12.02700 -3.1734113
12.02800 -3.1766853999999998
12.02900 -3.1798425999999997
12.03000 -3.1828821
12.03100 -3.1858034
12.03200 -3.1886067
12.03300 -3.1912912
12.03400 -3.1938571
12.03500 -3.1963038999999998
12.03600 -3.1986319
12.03700 -3.2008406000000003
12.03800 -3.2029297
12.03900 -3.2048997000000004
12.04000 -3.20675
12.04100 -3.2084808
12.04200 -3.210092
12.04300 -3.2115831999999997
12.04400 -3.2129545000000004
12.04500 -3.2142058000000002
12.04600 -3.2153368
12.04700 -3.2163471
12.04800 -3.2172367
12.04900 -3.2180049000000004
12.05000 -3.2186512
12.05100 -3.2191753
12.05200 -3.2195769
12.05300 -3.2198552
12.05400 -3.2200094
12.05500 -3.2200392
12.05600 -3.2199435
12.05700 -3.2197215000000003
12.05800 -3.2193728
12.05900 -3.2188963
12.06000 -3.2182913
12.06100 -3.2175571
12.06200 -3.2166927999999997
12.06300 -3.2156974
12.06400 -3.2145704999999998
12.06500 -3.2133114
12.06600 -3.2119196000000003
12.06700 -3.2103945
12.06800 -3.2087356
12.06900 -3.2069425999999996
12.07000 -3.2050151
12.07100 -3.2029528000000003
12.07200 -3.2007556
12.07300 -3.1984236
12.07400 -3.1959567
12.07500 -3.193355
12.07600 -3.1906183999999995
12.07700 -3.1877469
12.07800 -3.184741
12.07900 -3.1816009
12.08000 -3.1783268000000002
12.08100 -3.1749188999999998
12.08200 -3.1713773
12.08300 -3.1677019
12.08400 -3.1638931
12.08500 -3.1599514
12.08600 -3.1558762999999996
12.08700 -3.1516681999999996
12.08800 -3.1473271999999994
12.08900 -3.1428531000000004
12.09000 -3.1382456000000003
12.09100 -3.1335048
12.09200 -3.1286307
12.09300 -3.1236226
12.09400 -3.1184804
12.09500 -3.1132037
12.09600 -3.1077923
12.09700 -3.1022457
12.09800 -3.0965637
12.09900 -3.0907457999999997
12.10000 -3.0847915
12.10100 -3.0787004
12.10200 -3.0724723
12.10300 -3.0661067
12.10400 -3.0596033
12.10500 -3.0529618000000003
12.10600 -3.046182
12.10700 -3.0392634000000003
12.10800 -3.032206
12.10900 -3.0250095
12.11000 -3.017674
12.11100 -3.0101992
12.11200 -3.0025853000000002
12.11300 -2.994832
12.11400 -2.9869396
12.11500 -2.9789081
12.11600 -2.9707376
12.11700 -2.9624283
12.11800 -2.9539803
12.11900 -2.9453939
12.12000 -2.9366691
12.12100 -2.9278060000000004
12.12200 -2.918805
12.12300 -2.9096663
12.12400 -2.90039
12.12500 -2.8909761
12.12600 -2.8814251
12.12700 -2.8717371
12.12800 -2.8619120000000002
12.12900 -2.8519501999999997
12.13000 -2.8418519
12.13100 -2.831617
12.13200 -2.8212458
12.13300 -2.8107384
12.13400 -2.8000951
12.13500 -2.789316
12.13600 -2.7784012000000002
12.13700 -2.7673509
12.13800 -2.7561652999999997
12.13900 -2.7448447000000002
12.14000 -2.7333893000000002
12.14100 -2.7217992
12.14200 -2.7100747000000003
12.14300 -2.6982162
12.14400 -2.6862238
12.14500 -2.6740977999999997
12.14600 -2.6618386000000003
12.14700 -2.6494464
12.14800 -2.6369214
12.14900 -2.624264
12.15000 -2.6114745000000004
12.15100 -2.5985532
12.15200 -2.5855001
12.15300 -2.5723157
12.15400 -2.5590003
12.15500 -2.5455538
12.15600 -2.5319768
12.15700 -2.5182694
12.15800 -2.5044318
12.15900 -2.4904642
12.16000 -2.476367
12.16100 -2.4621405
12.16200 -2.4477847
12.16300 -2.4333002
12.16400 -2.4186872000000004
12.16500 -2.403946
12.16600 -2.3890771
12.16700 -2.3740807999999998
12.16800 -2.3589576
12.16900 -2.3437079
12.17000 -2.3283323
12.17100 -2.3128312
12.17200 -2.2972053
12.17300 -2.281455
12.17400 -2.2655811000000003
12.17500 -2.2495841999999997
12.17600 -2.2334650000000003
12.17700 -2.2172240999999997
12.17800 -2.2008622
12.17900 -2.1843802
12.18000 -2.1677786
12.18100 -2.1510582
12.18200 -2.1342197
12.18300 -2.1172637
12.18400 -2.1001909
12.18500 -2.0830018
12.18600 -2.0656973
12.18700 -2.0482777
12.18800 -2.0307435
12.18900 -2.0130953
12.19000 -1.9953334999999999
12.19100 -1.9774584000000002
12.19200 -1.9594705000000001
12.19300 -1.9413699999999998
12.19400 -1.9231572999999997
12.19500 -1.9048326
12.19600 -1.8863963000000001
12.19700 -1.8678486
12.19800 -1.84919
12.19900 -1.8304205
12.20000 -1.8115407000000001
12.20100 -1.7925507999999999
12.20200 -1.7734515
12.20300 -1.7542429
12.20400 -1.7349257999999999
12.20500 -1.7155008
12.20600 -1.6959688000000002
12.20700 -1.6763302
12.20800 -1.6565861000000002
12.20900 -1.6367374000000001
12.21000 -1.6167851
12.21100 -1.5967301999999999
12.21200 -1.5765738000000002
12.21300 -1.556317
12.21400 -1.5359612
12.21500 -1.5155076
12.21600 -1.4949573
12.21700 -1.4743118
12.21800 -1.453572
12.21900 -1.4327395
12.22000 -1.4118153
12.22100 -1.3908006
12.22200 -1.3696967
12.22300 -1.3485044
12.22400 -1.3272249999999999
12.22500 -1.3058593
12.22600 -1.2844081999999999
12.22700 -1.2628727
12.22800 -1.2412534
12.22900 -1.2195510999999999
12.23000 -1.1977664000000001
12.23100 -1.1759001
12.23200 -1.1539526
12.23300 -1.1319246
12.23400 -1.1098165
12.23500 -1.0876289000000001
12.23600 -1.0653622
12.23700 -1.0430168
12.23800 -1.0205935
12.23900 -0.99809263
12.24000 -0.97551476
12.24100 -0.9528605299999999
12.24200 -0.93013057
12.24300 -0.90732556
12.24400 -0.8844463199999999
12.24500 -0.86149359
12.24600 -0.83846822
12.24700 -0.8153711399999999
12.24800 -0.79220338
12.24900 -0.76896599
12.25000 -0.74566011
12.25100 -0.72228685
12.25200 -0.69884746
12.25300 -0.67534321
12.25400 -0.6517753900000001
12.25500 -0.62814537
12.25600 -0.60445443
12.25700 -0.58070398
12.25800 -0.55689532
12.25900 -0.5330299000000001
12.26000 -0.5091090199999999
12.26100 -0.48513403
12.26200 -0.46110624
12.26300 -0.43702694
12.26400 -0.41289744
12.26500 -0.38871898
12.26600 -0.36449275999999997
12.26700 -0.34021998000000003
12.26800 -0.3159018
12.26900 -0.29153938
12.27000 -0.26713383999999996
12.27100 -0.24268626999999998
12.27200 -0.21819777
12.27300 -0.19366940000000002
12.27400 -0.16910224000000001
12.27500 -0.14449736
12.27600 -0.11985581
12.27700 -0.095178647
12.27800 -0.070466928
12.27900 -0.045721707
12.28000 -0.020944043
12.28100 0.0038650054
12.28200 0.028704377000000003
12.28300 0.053573016
12.28400 0.078469858
12.28500 0.10339385000000001
12.28600 0.12834392
12.28700 0.15331903
12.28800 0.1783181
12.28900 0.20334008
12.29000 0.22838390000000003
12.29100 0.25344852
12.29200 0.27853288
12.29300 0.30363589
12.29400 0.32875647
12.29500 0.35389354
12.29600 0.37904601
12.29700 0.40421275999999995
12.29800 0.42939265
12.29900 0.45458451
12.30000 0.47978722
12.30100 0.50499956
12.30200 0.5302202899999999
12.30300 0.55544819
12.30400 0.580682
12.30500 0.60592042
12.30600 0.63116211
12.30700 0.65640574
12.30800 0.68164994
12.30900 0.70689335
12.31000 0.73213452
12.31100 0.7573720100000001
12.31200 0.78260442
12.31300 0.80783023
12.31400 0.83304802
12.31500 0.8582563099999999
12.31600 0.8834536199999999
12.31700 0.9086385400000001
12.31800 0.93380949
12.31900 0.9589650700000001
12.32000 0.98410388
12.32100 1.0092244
12.32200 1.0343255
12.32300 1.0594055
12.32400 1.0844633
12.32500 1.1094974
12.32600 1.1345068
12.32700 1.1594901
12.32800 1.1844461000000002
12.32900 1.2093737
12.33000 1.2342716999999999
12.33100 1.2591392
12.33200 1.2839749
12.33300 1.3087777999999999
12.33400 1.333547
12.33500 1.3582814
12.33600 1.3829798
12.33700 1.4076415
12.33800 1.4322651
12.33900 1.4568496
12.34000 1.4813942
12.34100 1.5058975
12.34200 1.5303583
12.34300 1.5547755
12.34400 1.5791478
12.34500 1.6034739
12.34600 1.6277526
12.34700 1.6519823999999999
12.34800 1.6761620000000002
12.34900 1.7002897
12.35000 1.7243643999999998
12.35100 1.7483845000000002
12.35200 1.7723484
12.35300 1.7962547
12.35400 1.8201019999999999
12.35500 1.8438884999999998
12.35600 1.867613
12.35700 1.8912740000000001
12.35800 1.9148702
12.35900 1.9384
12.36000 1.9618623000000002
12.36100 1.9852556000000001
12.36200 2.0085787
12.36300 2.0318302999999998
12.36400 2.0550095
12.36500 2.0781148
12.36600 2.1011455
12.36700 2.1241002
12.36800 2.1469781
12.36900 2.1697781999999997
12.37000 2.1924995
12.37100 2.2151409
12.37200 2.2377016
12.37300 2.2601807000000003
12.37400 2.2825772
12.37500 2.3048902
12.37600 2.3271186
12.37700 2.3492616
12.37800 2.3713181
12.37900 2.393287
12.38000 2.4151674
12.38100 2.4369579
12.38200 2.4586573
12.38300 2.4802646
12.38400 2.5017785
12.38500 2.5231976
12.38600 2.5445206000000002
12.38700 2.5657462
12.38800 2.5868729
12.38900 2.6078992
12.39000 2.6288237
12.39100 2.6496451
12.39200 2.6703618
12.39300 2.6909724
12.39400 2.7114753
12.39500 2.731869
12.39600 2.7521523
12.39700 2.7723236
12.39800 2.7923819
12.39900 2.8123256
12.40000 2.8321536000000003
12.40100 2.8518647
12.40200 2.8714575
12.40300 2.8909311
12.40400 2.9102843
12.40500 2.9295163
12.40600 2.9486259
12.40700 2.9676124
12.40800 2.9864747
12.40900 3.005212
12.41000 3.0238234
12.41100 3.0423081
12.41200 3.0606654
12.41300 3.0788943
12.41400 3.096994
12.41500 3.1149639
12.41600 3.132803
12.41700 3.1505104
12.41800 3.1680856
12.41900 3.1855274000000002
12.42000 3.2028350999999997
12.42100 3.2200079
12.42200 3.2370448000000005
12.42300 3.253945
12.42400 3.2707077
12.42500 3.2873318
12.42600 3.3038165
12.42700 3.3201609
12.42800 3.336364
12.42900 3.3524252
12.43000 3.3683433999999997
12.43100 3.3841178
12.43200 3.3997472
12.43300 3.4152307
12.43400 3.4305673000000003
12.43500 3.4457560999999997
12.43600 3.4607962
12.43700 3.4756864999999997
12.43800 3.4904263999999996
12.43900 3.5050145999999995
12.44000 3.5194501000000002
12.44100 3.5337321
12.44200 3.5478596000000002
12.44300 3.5618315999999997
12.44400 3.5756471999999997
12.44500 3.5893053
12.44600 3.602805
12.44700 3.6161453000000003
12.44800 3.6293249999999997
12.44900 3.6423437000000005
12.45000 3.6552001
12.45100 3.6678933
12.45200 3.6804225
12.45300 3.6927868000000004
12.45400 3.7049852000000003
12.45500 3.7170172
12.45600 3.7288819
12.45700 3.7405781
12.45800 3.7521056999999995
12.45900 3.7634633
12.46000 3.7746508
12.46100 3.7856672000000002
12.46200 3.7965123000000003
12.46300 3.8071848
12.46400 3.8176848999999997
12.46500 3.8280118
12.46600 3.8381646999999997
12.46700 3.8481437
12.46800 3.8579479
12.46900 3.8675774000000005
12.47000 3.8770314
12.47100 3.8863096
12.47200 3.8954120000000003
12.47300 3.9043377999999995
12.47400 3.9130867
12.47500 3.9216585
12.47600 3.9300527
12.47700 3.9382688999999997
12.47800 3.9463065999999998
12.47900 3.9541654000000004
12.48000 3.9618450999999997
12.48100 3.9693449
12.48200 3.9766643
12.48300 3.9838027
12.48400 3.9907597000000004
12.48500 3.9975345000000004
12.48600 4.0041268
12.48700 4.0105358
12.48800 4.0167611
12.48900 4.0228017
12.49000 4.0286575
12.49100 4.0343273
12.49200 4.039811
12.49300 4.045108
12.49400 4.0502176
12.49500 4.0551394
12.49600 4.0598731
12.49700 4.0644184
12.49800 4.0687747000000005
12.49900 4.072941800000001
12.50000 4.0769197
12.50100 4.0807080000000004
12.50200 4.0843062
12.50300 4.0877145
12.50400 4.0909328
12.50500 4.093961
12.50600 4.096799
12.50700 4.0994469
12.50800 4.1019045
12.50900 4.1041717
12.51000 4.1062485
12.51100 4.108135
12.51200 4.1098308
12.51300 4.1113362
12.51400 4.1126508
12.51500 4.1137751
12.51600 4.1147083
12.51700 4.1154508
12.51800 4.1160021
12.51900 4.116362
12.52000 4.1165303
12.52100 4.1165069
12.52200 4.1162912
12.52300 4.1158829
12.52400 4.115282
12.52500 4.1144881
12.52600 4.1135009
12.52700 4.1123199999999995
12.52800 4.110945
12.52900 4.1093759
12.53000 4.1076124
12.53100 4.1056544
12.53200 4.1035015
12.53300 4.1011538
12.53400 4.098611
12.53500 4.0958732
12.53600 4.0929407
12.53700 4.0898133
12.53800 4.0864915
12.53900 4.0829752
12.54000 4.0792651
12.54100 4.0753614
12.54200 4.0712643
12.54300 4.0669747
12.54400 4.0624924
12.54500 4.0578183
12.54600 4.0529530000000005
12.54700 4.0478971
12.54800 4.0426508
12.54900 4.037214799999999
12.55000 4.031589599999999
12.55100 4.0257756
12.55200 4.0197734
12.55300 4.0135834
12.55400 4.0072061
12.55500 4.0006418
12.55600 3.9938912
12.55700 3.9869543
12.55800 3.9798316
12.55900 3.9725229
12.56000 3.9650290999999998
12.56100 3.9573502000000005
12.56200 3.9494861
12.56300 3.9414372
12.56400 3.933204
12.56500 3.9247863
12.56600 3.9161842
12.56700 3.9073981
12.56800 3.8984280000000004
12.56900 3.8892739
12.57000 3.879936
12.57100 3.8704149
12.57200 3.8607106
12.57300 3.8508229
12.57400 3.8407526999999995
12.57500 3.8304999
12.57600 3.8200646999999996
12.57700 3.8094476000000004
12.57800 3.7986490999999996
12.57900 3.7876695000000002
12.58000 3.7765093
12.58100 3.7651692
12.58200 3.7536493999999996
12.58300 3.7419504999999997
12.58400 3.7300736
12.58500 3.7180185
12.58600 3.7057865000000003
12.58700 3.6933783
12.58800 3.6807947
12.58900 3.6680359000000005
12.59000 3.6551031999999997
12.59100 3.6419977
12.59200 3.6287196
12.59300 3.6152702000000003
12.59400 3.6016501
12.59500 3.5878606
12.59600 3.5739023000000003
12.59700 3.5597763999999996
12.59800 3.5454836000000003
12.59900 3.531025
12.60000 3.5164017
12.60100 3.5016146
12.60200 3.4866646
12.60300 3.4715526
12.60400 3.4562796
12.60500 3.4408465
12.60600 3.4252543
12.60700 3.4095041
12.60800 3.3935967999999996
12.60900 3.377533
12.61000 3.3613138
12.61100 3.34494
12.61200 3.3284124
12.61300 3.3117319999999997
12.61400 3.2948997
12.61500 3.2779157000000003
12.61600 3.2607812
12.61700 3.2434966000000003
12.61800 3.2260627
12.61900 3.2084799999999998
12.62000 3.1907495
12.62100 3.1728715
12.62200 3.1548467
12.62300 3.1366758000000003
12.62400 3.1183595
12.62500 3.0998984
12.62600 3.0812934
12.62700 3.0625451000000004
12.62800 3.0436544
12.62900 3.0246219
12.63000 3.0054487
12.63100 2.9861357
12.63200 2.9666837
12.63300 2.9470941
12.63400 2.9273678000000003
12.63500 2.9075058
12.63600 2.8875096
12.63700 2.8673802000000004
12.63800 2.8471189
12.63900 2.8267272
12.64000 2.8062064
12.64100 2.7855578999999997
12.64200 2.7647831000000003
12.64300 2.7438832
12.64400 2.7228601
12.64500 2.7017148
12.64600 2.680449
12.64700 2.659064
12.64800 2.6375610000000003
12.64900 2.6159417
12.65000 2.594207
12.65100 2.5723586
12.65200 2.5503974
12.65300 2.5283249
12.65400 2.5061421
12.65500 2.48385
12.65600 2.4614498
12.65700 2.4389425
12.65800 2.4163292999999997
12.65900 2.3936108000000003
12.66000 2.3707882
12.66100 2.3478622000000002
12.66200 2.3248339
12.66300 2.3017041
12.66400 2.2784736
12.66500 2.2551433999999997
12.66600 2.2317145
12.66700 2.2081876
12.66800 2.1845639
12.66900 2.1608441999999997
12.67000 2.1370299
12.67100 2.1131219
12.67200 2.0891216
12.67300 2.0650299
12.67400 2.0408485
12.67500 2.0165786000000003
12.67600 1.9922217
12.67700 1.9677795000000002
12.67800 1.9432534000000001
12.67900 1.9186450000000002
12.68000 1.8939560000000002
12.68100 1.8691881000000001
12.68200 1.844343
12.68300 1.8194225000000002
12.68400 1.7944281999999998
12.68500 1.769362
12.68600 1.7442256
12.68700 1.7190209
12.68800 1.6937491999999998
12.68900 1.6684124000000002
12.69000 1.6430121
12.69100 1.6175499
12.69200 1.5920274
12.69300 1.5664460000000002
12.69400 1.5408073
12.69500 1.5151126
12.69600 1.4893634
12.69700 1.4635609
12.69800 1.4377065
12.69900 1.4118013
12.70000 1.3858465
12.70100 1.3598435
12.70200 1.3337932000000001
12.70300 1.3076968
12.70400 1.2815554
12.70500 1.2553701
12.70600 1.2291420000000002
12.70700 1.2028721
12.70800 1.1765615
12.70900 1.1502112
12.71000 1.1238223999999999
12.71100 1.097396
12.71200 1.0709332999999999
12.71300 1.0444353
12.71400 1.0179032
12.71500 0.99133812
12.71600 0.96474132
12.71700 0.9381141500000001
12.71800 0.91145784
12.71900 0.88477377
12.72000 0.8580632499999999
12.72100 0.83132787
12.72200 0.80456901
12.72300 0.7777881799999999
12.72400 0.75098695
12.72500 0.72416696
12.72600 0.69732978
12.72700 0.6704771
12.72800 0.64361063
12.72900 0.61673201
12.73000 0.589843
12.73100 0.5629453799999999
12.73200 0.53604082
12.73300 0.50913114
12.73400 0.48221806
12.73500 0.4553034
12.73600 0.42838887000000003
12.73700 0.40147621000000006
12.73800 0.37456718
12.73900 0.34766353
12.74000 0.32076696
12.74100 0.29387914000000004
12.74200 0.26700175
12.74300 0.24013643
12.74400 0.21328474
12.74500 0.18644828
12.74600 0.15962855
12.74700 0.13282702
12.74800 0.10604511
12.74900 0.079284201
12.75000 0.052545598
12.75100 0.025830566
12.75200 -0.0008596754900000001
12.75300 -0.027523963999999998
12.75400 -0.054161181
12.75500 -0.080770248
12.75600 -0.10735012
12.75700 -0.13389977
12.75800 -0.16041822
12.75900 -0.18690446
12.76000 -0.21335753000000002
12.76100 -0.2397764
12.76200 -0.26616012
12.76300 -0.29250761000000003
12.76400 -0.31881784
12.76500 -0.34508971
12.76600 -0.37132206
12.76700 -0.39751370999999996
12.76800 -0.42366339
12.76900 -0.44976985
12.77000 -0.47583169999999997
12.77100 -0.50184755
12.77200 -0.52781599
12.77300 -0.55373549
12.77400 -0.57960446
12.77500 -0.60542137
12.77600 -0.6311846400000001
12.77700 -0.65689259
12.77800 -0.68254359
12.77900 -0.7081360099999999
12.78000 -0.73366812
12.78100 -0.75913831
12.78200 -0.78454483
12.78300 -0.8098861199999999
12.78400 -0.83516054
12.78500 -0.8603665
12.78600 -0.8855025299999999
12.78700 -0.91056703
12.78800 -0.9355585099999999
12.78900 -0.96047549
12.79000 -0.98531665
12.79100 -1.0100807
12.79200 -1.0347662
12.79300 -1.0593721999999999
12.79400 -1.0838971
12.79500 -1.1083402
12.79600 -1.1327
12.79700 -1.1569757
12.79800 -1.1811662
12.79900 -1.2052705000000001
12.80000 -1.2292876
12.80100 -1.2532165
12.80200 -1.2770563000000001
12.80300 -1.3008061
12.80400 -1.3244647999999999
12.80500 -1.3480317
12.80600 -1.3715055
12.80700 -1.3948853
12.80800 -1.4181701
12.80900 -1.4413589
12.81000 -1.4644503999999998
12.81100 -1.4874436
12.81200 -1.5103373
12.81300 -1.5331302999999998
12.81400 -1.5558214000000001
12.81500 -1.5784091999999998
12.81600 -1.6008927
12.81700 -1.6232705
12.81800 -1.6455414000000002
12.81900 -1.6677041
12.82000 -1.6897571999999998
12.82100 -1.7116996999999998
12.82200 -1.7335301
12.82300 -1.7552475
12.82400 -1.7768504
12.82500 -1.7983379000000002
12.82600 -1.8197088
12.82700 -1.8409619
12.82800 -1.8620962
12.82900 -1.8831107999999999
12.83000 -1.9040046000000002
12.83100 -1.9247766999999998
12.83200 -1.9454259
12.83300 -1.9659517000000002
12.83400 -1.9863529000000002
12.83500 -2.0066287
12.83600 -2.0267783
12.83700 -2.0468006
12.83800 -2.0666948
12.83900 -2.08646
12.84000 -2.1060957
12.84100 -2.1256007
12.84200 -2.1449743
12.84300 -2.1642156
12.84400 -2.1833237
12.84500 -2.2022979
12.84600 -2.2211373
12.84700 -2.239841
12.84800 -2.2584084
12.84900 -2.2768386
12.85000 -2.2951305
12.85100 -2.3132835000000003
12.85200 -2.3312967
12.85300 -2.3491695999999997
12.85400 -2.366901
12.85500 -2.3844903
12.85600 -2.4019366
12.85700 -2.4192391
12.85800 -2.436397
12.85900 -2.4534097
12.86000 -2.4702763
12.86100 -2.486996
12.86200 -2.5035681
12.86300 -2.5199918
12.86400 -2.5362665
12.86500 -2.5523914000000003
12.86600 -2.5683658
12.86700 -2.584189
12.86800 -2.5998601999999997
12.86900 -2.6153788000000002
12.87000 -2.6307443
12.87100 -2.6459558000000003
12.87200 -2.6610129
12.87300 -2.6759146
12.87400 -2.6906606
12.87500 -2.7052500999999998
12.87600 -2.7196825000000002
12.87700 -2.7339572
12.87800 -2.7480735999999997
12.87900 -2.7620312
12.88000 -2.7758293
12.88100 -2.7894674
12.88200 -2.8029447
12.88300 -2.816261
12.88400 -2.8294157
12.88500 -2.8424082
12.88600 -2.8552381000000002
12.88700 -2.8679051
12.88800 -2.8804086
12.88900 -2.8927483
12.89000 -2.9049238
12.89100 -2.9169351
12.89200 -2.9287815
12.89300 -2.9404629
12.89400 -2.9519791
12.89500 -2.9633298999999997
12.89600 -2.9745147999999997
12.89700 -2.9855339
12.89800 -2.9963868000000002
12.89900 -3.0070733
12.90000 -3.0175932
12.90100 -3.0279461
12.90200 -3.0381318
12.90300 -3.0481499
12.90400 -3.0579999
12.90500 -3.0676818000000003
12.90600 -3.0771947
12.90700 -3.0865384
12.90800 -3.0957122999999998
12.90900 -3.1047160000000003
12.91000 -3.113549
12.91100 -3.1222107
12.91200 -3.1307004
12.91300 -3.1390179
12.91400 -3.1471629
12.91500 -3.1551346000000002
12.91600 -3.1629327999999997
12.91700 -3.1705566
12.91800 -3.178006
12.91900 -3.1852808
12.92000 -3.1923807999999996
12.92100 -3.1993058
12.92200 -3.2060555999999996
12.92300 -3.2126300000000003
12.92400 -3.2190293000000003
12.92500 -3.2252535
12.92600 -3.2313026000000002
12.92700 -3.2371771000000003
12.92800 -3.2428771000000003
12.92900 -3.2484028
12.93000 -3.2537546
12.93100 -3.2589328
12.93200 -3.2639376999999996
12.93300 -3.2687698000000003
12.93400 -3.2734292999999997
12.93500 -3.2779168
12.93600 -3.2822326
12.93700 -3.286377
12.93800 -3.2903504
12.93900 -3.2941531000000004
12.94000 -3.2977857
12.94100 -3.3012483
12.94200 -3.3045407
12.94300 -3.3076636
12.94400 -3.3106166999999997
12.94500 -3.3134002000000002
12.94600 -3.3160138999999997
12.94700 -3.3184581
12.94800 -3.3207322999999995
12.94900 -3.3228368
12.95000 -3.3247709
12.95100 -3.3265345
12.95200 -3.3281274
12.95300 -3.3295494000000003
12.95400 -3.3308003000000004
12.95500 -3.3318799
12.95600 -3.3327877999999997
12.95700 -3.3335239000000003
12.95800 -3.3340883000000003
12.95900 -3.3344809000000004
12.96000 -3.3347018
12.96100 -3.334751
12.96200 -3.3346283999999997
12.96300 -3.3343345
12.96400 -3.3338696
12.96500 -3.333234
12.96600 -3.3324283
12.96700 -3.331453
12.96800 -3.3303081999999997
12.96900 -3.328995
12.97000 -3.3275139
12.97100 -3.3258653999999996
12.97200 -3.3240505
12.97300 -3.3220697
12.97400 -3.319924
12.97500 -3.3176135
12.97600 -3.3151396
12.97700 -3.3125028
12.97800 -3.309704
12.97900 -3.3067435
12.98000 -3.3036225000000004
12.98100 -3.3003412
12.98200 -3.2969009000000002
12.98300 -3.2933019
12.98400 -3.289545
12.98500 -3.2856308
12.98600 -3.2815598
12.98700 -3.2773326999999997
12.98800 -3.2729499000000004
12.98900 -3.2684120999999995
12.99000 -3.2637198
12.99100 -3.2588735
12.99200 -3.2538737999999996
12.99300 -3.2487214
12.99400 -3.2434165
12.99500 -3.2379597
12.99600 -3.2323517
12.99700 -3.2265924000000004
12.99800 -3.2206826
12.99900 -3.2146227
13.00000 -3.2084133
13.00100 -3.2020546
13.00200 -3.1955473
13.00300 -3.1888921
13.00400 -3.182089
13.00500 -3.1751386999999998
13.00600 -3.1680416000000005
13.00700 -3.1607985
13.00800 -3.1534098000000004
13.00900 -3.1458758
13.01000 -3.1381972
13.01100 -3.1303748
13.01200 -3.1224091
13.01300 -3.1143006
13.01400 -3.10605
13.01500 -3.0976579
13.01600 -3.0891249
13.01700 -3.0804519
13.01800 -3.0716393
13.01900 -3.062688
13.02000 -3.0535989
13.02100 -3.0443724
13.02200 -3.0350097
13.02300 -3.0255115
13.02400 -3.0158786
13.02500 -3.0061122
13.02600 -2.996213
13.02700 -2.9861821
13.02800 -2.9760206
13.02900 -2.9657295
13.03000 -2.9553099
13.03100 -2.9447628
13.03200 -2.9340897
13.03300 -2.9232915000000004
13.03400 -2.9123693999999998
13.03500 -2.9013244
13.03600 -2.8901581
13.03700 -2.8788712000000003
13.03800 -2.8674649
13.03900 -2.8559403
13.04000 -2.8442986
13.04100 -2.8325407
13.04200 -2.8206673
13.04300 -2.8086795
13.04400 -2.7965782000000003
13.04500 -2.7843643
13.04600 -2.7720384
13.04700 -2.7596013999999998
13.04800 -2.7470537999999998
13.04900 -2.7343966
13.05000 -2.7216304
13.05100 -2.7087558
13.05200 -2.6957735
13.05300 -2.6826844
13.05400 -2.669489
13.05500 -2.6561879999999998
13.05600 -2.6427823999999998
13.05700 -2.6292728000000003
13.05800 -2.6156602
13.05900 -2.6019454
13.06000 -2.5881292
13.06100 -2.5742127
13.06200 -2.5601966
13.06300 -2.5460823
13.06400 -2.5318706
13.06500 -2.5175629
13.06600 -2.5031602
13.06700 -2.4886636
13.06800 -2.4740743999999997
13.06900 -2.459394
13.07000 -2.4446234000000002
13.07100 -2.4297638
13.07200 -2.4148166
13.07300 -2.399783
13.07400 -2.3846643
13.07500 -2.3694618
13.07600 -2.3541765
13.07700 -2.3388098999999998
13.07800 -2.323363
13.07900 -2.3078369000000003
13.08000 -2.2922328
13.08100 -2.2765516999999997
13.08200 -2.2607947
13.08300 -2.2449626
13.08400 -2.2290565
13.08500 -2.2130772
13.08600 -2.1970257
13.08700 -2.1809028
13.08800 -2.1647094
13.08900 -2.1484461
13.09000 -2.1321138
13.09100 -2.1157134
13.09200 -2.0992456
13.09300 -2.0827113
13.09400 -2.0661114
13.09500 -2.0494469
13.09600 -2.0327186
13.09700 -2.0159276
13.09800 -1.9990750000000002
13.09900 -1.9821617999999999
13.10000 -1.9651893999999999
13.10100 -1.9481588
13.10200 -1.9310714999999998
13.10300 -1.9139285999999998
13.10400 -1.8967317000000001
13.10500 -1.879482
13.10600 -1.8621809999999999
13.10700 -1.8448301
13.10800 -1.8274305000000002
13.10900 -1.8099840999999999
13.11000 -1.7924918
13.11100 -1.7749554
13.11200 -1.7573759000000002
13.11300 -1.7397549
13.11400 -1.7220936999999998
13.11500 -1.7043933
13.11600 -1.6866552
13.11700 -1.6688805000000002
13.11800 -1.6510703000000002
13.11900 -1.6332256
13.12000 -1.6153475
13.12100 -1.5974371
13.12200 -1.5794951000000002
13.12300 -1.5615229
13.12400 -1.5435209
13.12500 -1.5254904
13.12600 -1.5074318999999998
13.12700 -1.4893465
13.12800 -1.4712349
13.12900 -1.4530979
13.13000 -1.4349364
13.13100 -1.4167511000000002
13.13200 -1.398543
13.13300 -1.3803128
13.13400 -1.3620614
13.13500 -1.3437897
13.13600 -1.3254985000000001
13.13700 -1.3071888
13.13800 -1.2888615
13.13900 -1.2705176
13.14000 -1.2521582
13.14100 -1.2337841999999999
13.14200 -1.2153966999999999
13.14300 -1.1969969
13.14400 -1.1785857
13.14500 -1.1601645
13.14600 -1.1417344
13.14700 -1.1232966
13.14800 -1.1048521
13.14900 -1.0864023
13.15000 -1.0679484
13.15100 -1.0494917
13.15200 -1.0310332
13.15300 -1.0125743
13.15400 -0.99411607
13.15500 -0.9756597699999999
13.15600 -0.9572065399999999
13.15700 -0.93875751
13.15800 -0.92031388
13.15900 -0.90187667
13.16000 -0.8834471
13.16100 -0.86502628
13.16200 -0.84661525
13.16300 -0.8282151099999999
13.16400 -0.8098268900000001
13.16500 -0.79145161
13.16600 -0.77309045
13.16700 -0.75474442
13.16800 -0.7364145
13.16900 -0.7181017700000001
13.17000 -0.69980724
13.17100 -0.68153189
13.17200 -0.66327676
13.17300 -0.64504277
13.17400 -0.6268309
13.17500 -0.60864207
13.17600 -0.59047719
13.17700 -0.57233707
13.17800 -0.5542226100000001
13.17900 -0.53613465
13.18000 -0.5180739799999999
13.18100 -0.50004134
13.18200 -0.48203748
13.18300 -0.46406318
13.18400 -0.44611916
13.18500 -0.42820610000000003
13.18600 -0.41032471
13.18700 -0.39247572000000003
13.18800 -0.37465987
13.18900 -0.35687785
13.19000 -0.33913043
13.19100 -0.32141837
13.19200 -0.30374248000000004
13.19300 -0.28610355
13.19400 -0.26850244
13.19500 -0.25094
13.19600 -0.23341717
13.19700 -0.21593484999999998
13.19800 -0.19849401000000003
13.19900 -0.18109563
13.20000 -0.16374071
13.20100 -0.14643028
13.20200 -0.12916537
13.20300 -0.11194702999999999
13.20400 -0.09477632100000001
13.20500 -0.077654282
13.20600 -0.060581969
13.20700 -0.043560419
13.20800 -0.026590654000000002
13.20900 -0.0096736716
13.21000 0.0071895534
13.21100 0.023998077
13.21200 0.040750991
13.21300 0.057447434
13.21400 0.074086583
13.21500 0.090667658
13.21600 0.10718992999999999
13.21700 0.12365272999999999
13.21800 0.14005542999999998
13.21900 0.15639745
13.22000 0.17267826
13.22100 0.18889739
13.22200 0.20505436999999999
13.22300 0.22114879
13.22400 0.23718027
13.22500 0.25314842000000004
13.22600 0.2690529
13.22700 0.28489335
13.22800 0.30066939
13.22900 0.31638064
13.23000 0.33202672
13.23100 0.34760716
13.23200 0.36312151000000004
13.23300 0.37856922
13.23400 0.39394973
13.23500 0.40926239
13.23600 0.42450656000000003
13.23700 0.43968148999999995
13.23800 0.45478637
13.23900 0.46982039
13.24000 0.48478269
13.24100 0.49967235000000004
13.24200 0.51448843
13.24300 0.52923001
13.24400 0.5438961099999999
13.24500 0.55848574
13.24600 0.57299798
13.24700 0.5874319
13.24800 0.60178661
13.24900 0.6160612200000001
13.25000 0.63025495
13.25100 0.644367
13.25200 0.6583966800000001
13.25300 0.67234337
13.25400 0.6862064400000001
13.25500 0.6999854
13.25600 0.7136798
13.25700 0.7272892599999999
13.25800 0.7408134599999999
13.25900 0.75425212
13.26000 0.76760501
13.26100 0.78087198
13.26200 0.79405289
13.26300 0.80714766
13.26400 0.82015619
13.26500 0.83307838
13.26600 0.8459142399999999
13.26700 0.8586636700000001
13.26800 0.8713266799999999
13.26900 0.88390317
13.27000 0.89639304
13.27100 0.9087962999999999
13.27200 0.9211127600000001
13.27300 0.93334224
13.27400 0.94548455
13.27500 0.9575393999999999
13.27600 0.96950652
13.27700 0.98138563
13.27800 0.9931763600000001
13.27900 1.0048781999999998
13.28000 1.0164909
13.28100 1.0280137999999999
13.28200 1.0394463
13.28300 1.0507881000000001
13.28400 1.0620384
13.28500 1.0731968
13.28600 1.0842626
13.28700 1.0952352
13.28800 1.1061139
13.28900 1.1168984
13.29000 1.1275879
13.29100 1.138182
13.29200 1.14868
13.29300 1.1590815
13.29400 1.169386
13.29500 1.1795932
13.29600 1.1897027
13.29700 1.1997139
13.29800 1.2096267
13.29900 1.2194408
13.30000 1.229156
13.30100 1.238772
13.30200 1.2482887
13.30300 1.257706
13.30400 1.2670238
13.30500 1.276242
13.30600 1.2853606
13.30700 1.2943795
13.30800 1.3032989
13.30900 1.3121186999999999
13.31000 1.320839
13.31100 1.32946
13.31200 1.3379817999999999
13.31300 1.3464045
13.31400 1.3547283
13.31500 1.3629533
13.31600 1.3710799
13.31700 1.3791081
13.31800 1.3870384
13.31900 1.3948707
13.32000 1.4026054
13.32100 1.4102427
13.32200 1.4177828
13.32300 1.4252258
13.32400 1.432572
13.32500 1.4398214
13.32600 1.4469743
13.32700 1.4540305
13.32800 1.4609902
13.32900 1.4678533
13.33000 1.4746197
13.33100 1.4812894
13.33200 1.4878621
13.33300 1.4943377
13.33400 1.5007159
13.33500 1.5069963
13.33600 1.5131788
13.33700 1.519263
13.33800 1.5252485
13.33900 1.5311349
13.34000 1.536922
13.34100 1.5426092
13.34200 1.5481962999999999
13.34300 1.553683
13.34400 1.5590689
13.34500 1.5643539000000002
13.34600 1.5695376
13.34700 1.57462
13.34800 1.5796009
13.34900 1.5844805
13.35000 1.5892586
13.35100 1.5939353
13.35200 1.5985109000000002
13.35300 1.6029857
13.35400 1.6073601
13.35500 1.6116343000000002
13.35600 1.6158089
13.35700 1.6198844000000001
13.35800 1.6238615
13.35900 1.6277406
13.36000 1.6315225999999998
13.36100 1.6352080000000002
13.36200 1.6387977000000002
13.36300 1.6422923999999999
13.36400 1.6456926
13.36500 1.6489991999999998
13.36600 1.6522128
13.36700 1.6553339999999999
13.36800 1.6583636
13.36900 1.6613019999999998
13.37000 1.6641494
13.37100 1.6669065
13.37200 1.6695734
13.37300 1.6721506000000002
13.37400 1.6746381000000001
13.37500 1.6770361
13.37600 1.6793445
13.37700 1.6815633
13.37800 1.6836923
13.37900 1.6857312999999998
13.38000 1.6876802
13.38100 1.6895389
13.38200 1.6913070999999997
13.38300 1.6929843999999998
13.38400 1.6945709
13.38500 1.6960659999999999
13.38600 1.6974699
13.38700 1.6987823
13.38800 1.7000031
13.38900 1.7011324
13.39000 1.7021701
13.39100 1.7031162999999998
13.39200 1.7039713
13.39300 1.7047351
13.39400 1.7054083000000002
13.39500 1.7059911
13.39600 1.7064840000000001
13.39700 1.7068872
13.39800 1.7072015
13.39900 1.7074274
13.40000 1.7075654
13.40100 1.7076162999999998
13.40200 1.7075806999999998
13.40300 1.7074592
13.40400 1.7072525
13.40500 1.7069614
13.40600 1.7065864
13.40700 1.7061283999999999
13.40800 1.7055878
13.40900 1.7049655000000001
13.41000 1.7042620000000002
13.41100 1.703478
13.41200 1.7026139
13.41300 1.7016705
13.41400 1.7006481
13.41500 1.6995473
13.41600 1.6983684
13.41700 1.6971119
13.41800 1.6957779999999998
13.41900 1.6943674999999998
13.42000 1.6928803
13.42100 1.6913170000000002
13.42200 1.6896777000000003
13.42300 1.6879627000000001
13.42400 1.6861726000000001
13.42500 1.6843073
13.42600 1.6823674
13.42700 1.6803529000000001
13.42800 1.6782641
13.42900 1.6761016
13.43000 1.6738653
13.43100 1.6715558
13.43200 1.6691733
13.43300 1.6667181999999998
13.43400 1.6641907
13.43500 1.6615913999999998
13.43600 1.6589204
13.43700 1.6561782
13.43800 1.653365
13.43900 1.6504813
13.44000 1.6475275
13.44100 1.6445039000000001
13.44200 1.6414108
13.44300 1.6382487000000001
13.44400 1.6350179999999999
13.44500 1.6317191000000002
13.44600 1.6283523000000002
13.44700 1.6249182000000002
13.44800 1.621417
13.44900 1.6178492
13.45000 1.6142154
13.45100 1.610516
13.45200 1.6067514
13.45300 1.6029224000000002
13.45400 1.5990295
13.45500 1.5950731999999999
13.45600 1.5910541999999999
13.45700 1.5869731000000002
13.45800 1.5828306
13.45900 1.5786273
13.46000 1.5743641
13.46100 1.5700414999999999
13.46200 1.5656602
13.46300 1.5612208
13.46400 1.5567241
13.46500 1.5521707
13.46600 1.5475612
13.46700 1.5428962
13.46800 1.5381763
13.46900 1.5334019
13.47000 1.5285737000000001
13.47100 1.5236919999999998
13.47200 1.5187572
13.47300 1.5137697
13.47400 1.5087298
13.47500 1.503638
13.47600 1.4984944
13.47700 1.4932993
13.47800 1.4880529999999998
13.47900 1.4827556
13.48000 1.4774076
13.48100 1.472009
13.48200 1.4665602
13.48300 1.4610614
13.48400 1.4555129
13.48500 1.449915
13.48600 1.4442681000000002
13.48700 1.4385725999999999
13.48800 1.4328290000000001
13.48900 1.4270375
13.49000 1.4211989
13.49100 1.4153136
13.49200 1.4093822
13.49300 1.4034053
13.49400 1.3973837
13.49500 1.3913179
13.49600 1.3852088
13.49700 1.379057
13.49800 1.3728634
13.49900 1.3666285999999999
13.50000 1.3603535
13.50100 1.3540388
13.50200 1.3476852
13.50300 1.3412935000000001
13.50400 1.3348642000000002
13.50500 1.3283979
13.50600 1.3218953
13.50700 1.3153569
13.50800 1.3087830999999999
13.50900 1.3021743000000001
13.51000 1.2955309
13.51100 1.2888532
13.51200 1.2821414999999998
13.51300 1.275396
13.51400 1.2686168
13.51500 1.2618041
13.51600 1.254958
13.51700 1.2480787
13.51800 1.2411662
13.51900 1.2342208000000001
13.52000 1.2272425
13.52100 1.2202315
13.52200 1.2131881
13.52300 1.2061125000000001
13.52400 1.1990048999999998
13.52500 1.1918657
13.52600 1.1846955
13.52700 1.1774945
13.52800 1.1702633
13.52900 1.1630026
13.53000 1.1557127999999999
13.53100 1.1483948000000002
13.53200 1.1410491999999999
13.53300 1.1336766
13.53400 1.1262780000000001
13.53500 1.1188541
13.53600 1.1114055
13.53700 1.1039332000000002
13.53800 1.096438
13.53900 1.0889204
13.54000 1.0813813
13.54100 1.0738213
13.54200 1.066241
13.54300 1.0586413
13.54400 1.0510224000000001
13.54500 1.0433849
13.54600 1.0357292
13.54700 1.0280559
13.54800 1.0203651
13.54900 1.0126571
13.55000 1.0049323000000001
13.55100 0.9971906399999999
13.55200 0.9894325400000001
13.55300 0.98165795
13.55400 0.9738669700000001
13.55500 0.9660597
13.55600 0.95823621
13.55700 0.95039653
13.55800 0.94254073
13.55900 0.93466891
13.56000 0.92678107
13.56100 0.9188774000000001
13.56200 0.910958
13.56300 0.9030230300000001
13.56400 0.89507271
13.56500 0.8871072900000001
13.56600 0.8791270699999999
13.56700 0.8711324100000001
13.56800 0.86312359
13.56900 0.8551011799999999
13.57000 0.8470655400000001
13.57100 0.83901715
13.57200 0.8309566399999999
13.57300 0.8228845
13.57400 0.81480127
13.57500 0.8067075199999999
13.57600 0.7986038900000001
13.57700 0.79049096
13.57800 0.78236926
13.57900 0.77423942
13.58000 0.76610199
13.58100 0.75795753
13.58200 0.7498065
13.58300 0.74164947
13.58400 0.73348684
13.58500 0.7253191
13.58600 0.71714665
13.58700 0.7089699199999999
13.58800 0.70078922
13.58900 0.69260495
13.59000 0.68441737
13.59100 0.6762268
13.59200 0.66803354
13.59300 0.65983781
13.59400 0.65163984
13.59500 0.64343987
13.59600 0.6352381300000001
13.59700 0.62703476
13.59800 0.61883
13.59900 0.6106240199999999
13.60000 0.60241697
13.60100 0.59420899
13.60200 0.58600022
13.60300 0.57779085
13.60400 0.56958096
13.60500 0.5613707
13.60600 0.55316016
13.60700 0.54494948
13.60800 0.53673876
13.60900 0.52852812
13.61000 0.52031768
13.61100 0.51210755
13.61200 0.5038979
13.61300 0.49568879999999993
13.61400 0.48748041000000003
13.61500 0.47927285000000003
13.61600 0.47106631
13.61700 0.46286099
13.61800 0.45465706
13.61900 0.44645471
13.62000 0.43825423
13.62100 0.43005585
13.62200 0.42185984
13.62300 0.41366648
13.62400 0.40547615000000004
13.62500 0.39728916999999997
13.62600 0.38910592
13.62700 0.38092679
13.62800 0.3727522
13.62900 0.36458259
13.63000 0.35641840999999996
13.63100 0.34826009
13.63200 0.34010810999999996
13.63300 0.33196292
13.63400 0.32382503
13.63500 0.31569484
13.63600 0.30757281999999997
13.63700 0.29945937
13.63800 0.29135488
13.63900 0.28325974000000004
13.64000 0.27517425
13.64100 0.2670987
13.64200 0.25903333
13.64300 0.25097835
13.64400 0.24293388999999999
13.64500 0.23490004
13.64600 0.22687684000000002
13.64700 0.2188643
13.64800 0.21086235000000003
13.64900 0.20287090000000002
13.65000 0.19488983000000001
13.65100 0.18691897000000002
13.65200 0.17895813
13.65300 0.17100709
13.65400 0.16306564
13.65500 0.15513356
13.65600 0.14721063
13.65700 0.13929666000000002
13.65800 0.13139147
13.65900 0.12349491
13.66000 0.11560689
13.66100 0.10772733
13.66200 0.09985622
13.66300 0.091993605
13.66400 0.08413957500000001
13.66500 0.07629427700000001
13.66600 0.06845791400000001
13.66700 0.060630735
13.66800 0.052813056
13.66900 0.045005225999999995
13.67000 0.037207641
13.67100 0.029420725
13.67200 0.021644936
13.67300 0.013880749999999999
13.67400 0.006128652599999999
13.67500 -0.0016108688000000002
13.67600 -0.009337330999999999
13.67700 -0.017050265000000002
13.67800 -0.024749225
13.67900 -0.032433795
13.68000 -0.040103594
13.68100 -0.047758289
13.68200 -0.055397587
13.68300 -0.063021248
13.68400 -0.070629083
13.68500 -0.078220962
13.68600 -0.085796812
13.68700 -0.093356607
13.68800 -0.10090037999999998
13.68900 -0.10842822
13.69000 -0.11594023
13.69100 -0.12343657000000001
13.69200 -0.13091745
13.69300 -0.13838307
13.69400 -0.14583368
13.69500 -0.15326953000000001
13.69600 -0.16069086
13.69700 -0.16809793
13.69800 -0.17549096
13.69900 -0.18287018
13.70000 -0.19023578
13.70100 -0.19758793
13.70200 -0.20492675000000002
13.70300 -0.21225233
13.70400 -0.21956469999999997
13.70500 -0.22686389
13.70600 -0.23414986
13.70700 -0.24142254
13.70800 -0.24868178
13.70900 -0.25592744
13.71000 -0.26315935
13.71100 -0.27037723999999996
13.71200 -0.2775809
13.71300 -0.28477004
13.71400 -0.29194437
13.71500 -0.29910358
13.71600 -0.30624737999999996
13.71700 -0.31337547
13.71800 -0.32048754
13.71900 -0.32758331
13.72000 -0.33466248000000004
13.72100 -0.34172481
13.72200 -0.34877008
13.72300 -0.35579808
13.72400 -0.36280861
13.72500 -0.36980151
13.72600 -0.3767767
13.72700 -0.38373405
13.72800 -0.39067352
13.72900 -0.39759506
13.73000 -0.40449868
13.73100 -0.41138436999999994
13.73200 -0.41825222
13.73300 -0.42510228000000005
13.73400 -0.43193465
13.73500 -0.43874941999999995
13.73600 -0.44554672000000006
13.73700 -0.4523267
13.73800 -0.45908946
13.73900 -0.46583516999999997
13.74000 -0.47256397
13.74100 -0.47927601
13.74200 -0.48597138
13.74300 -0.49265027
13.74400 -0.49931276999999996
13.74500 -0.50595896
13.74600 -0.512589
13.74700 -0.51920288
13.74800 -0.5258007
13.74900 -0.5323824500000001
13.75000 -0.53894818
13.75100 -0.54549784
13.75200 -0.5520314000000001
13.75300 -0.55854879
13.75400 -0.56504994
13.75500 -0.57153474
13.75600 -0.57800305
13.75700 -0.5844547400000001
13.75800 -0.59088967
13.75900 -0.59730764
13.76000 -0.60370844
13.76100 -0.6100918599999999
13.76200 -0.6164577299999999
13.76300 -0.62280586
13.76400 -0.62913597
13.76500 -0.63544791
13.76600 -0.64174142
13.76700 -0.64801634
13.76800 -0.65427246
13.76900 -0.66050957
13.77000 -0.6667275
13.77100 -0.67292615
13.77200 -0.67910533
13.77300 -0.68526496
13.77400 -0.6914049400000001
13.77500 -0.6975252200000001
13.77600 -0.7036257100000001
13.77700 -0.70970645
13.77800 -0.71576741
13.77900 -0.72180862
13.78000 -0.72783013
13.78100 -0.73383204
13.78200 -0.73981443
13.78300 -0.74577741
13.78400 -0.75172111
13.78500 -0.75764568
13.78600 -0.76355129
13.78700 -0.76943808
13.78800 -0.77530621
13.78900 -0.7811558399999999
13.79000 -0.78698713
13.79100 -0.7928001699999999
13.79200 -0.79859504
13.79300 -0.80437185
13.79400 -0.81013059
13.79500 -0.81587136
13.79600 -0.8215940600000001
13.79700 -0.8272986899999999
13.79800 -0.83298516
13.79900 -0.8386533700000001
13.80000 -0.84430315
13.80100 -0.84993429
13.80200 -0.85554654
13.80300 -0.86113969
13.80400 -0.8667134700000001
13.80500 -0.87226769
13.80600 -0.87780198
13.80700 -0.8833160600000001
13.80800 -0.88880956
13.80900 -0.8942822899999999
13.81000 -0.89973398
13.81100 -0.9051643300000001
13.81200 -0.9105730799999999
13.81300 -0.9159600400000001
13.81400 -0.92132511
13.81500 -0.9266681000000001
13.81600 -0.93198884
13.81700 -0.9372873199999999
13.81800 -0.94256354
13.81900 -0.9478175099999999
13.82000 -0.95304912
13.82100 -0.95825857
13.82200 -0.96344585
13.82300 -0.9686111500000001
13.82400 -0.9737545599999999
13.82500 -0.9788762799999999
13.82600 -0.9839764799999999
13.82700 -0.98905526
13.82800 -0.99411281
13.82900 -0.9991492100000001
13.83000 -1.0041647
13.83100 -1.0091592999999999
13.83200 -1.0141333000000001
13.83300 -1.0190865
13.83400 -1.0240190999999998
13.83500 -1.028931
13.83600 -1.0338222
13.83700 -1.0386925
13.83800 -1.0435419
13.83900 -1.0483702
13.84000 -1.0531771
13.84100 -1.0579623
13.84200 -1.0627256999999999
13.84300 -1.0674667
13.84400 -1.072185
13.84500 -1.0768803
13.84600 -1.0815521
13.84700 -1.0862
13.84800 -1.0908238000000001
13.84900 -1.0954228
13.85000 -1.0999968
13.85100 -1.1045454
13.85200 -1.1090683000000001
13.85300 -1.1135651
13.85400 -1.1180354
13.85500 -1.1224792000000001
13.85600 -1.1268962
13.85700 -1.1312862
13.85800 -1.1356490000000001
13.85900 -1.1399846
13.86000 -1.1442927999999999
13.86100 -1.1485737
13.86200 -1.1528272000000002
13.86300 -1.1570534000000001
13.86400 -1.1612521
13.86500 -1.1654237
13.86600 -1.169568
13.86700 -1.1736852
13.86800 -1.1777754
13.86900 -1.1818387
13.87000 -1.185875
13.87100 -1.1898845999999998
13.87200 -1.1938676000000001
13.87300 -1.197824
13.87400 -1.2017539000000002
13.87500 -1.2056573
13.87600 -1.2095344
13.87700 -1.2133852
13.87800 -1.2172095
13.87900 -1.2210076
13.88000 -1.2247792
13.88100 -1.2285243
13.88200 -1.2322429
13.88300 -1.2359347
13.88400 -1.2395998
13.88500 -1.2432378
13.88600 -1.2468485
13.88700 -1.2504318
13.88800 -1.2539872
13.88900 -1.2575144999999999
13.89000 -1.2610133000000001
13.89100 -1.2644832
13.89200 -1.2679238000000002
13.89300 -1.2713347
13.89400 -1.2747153
13.89500 -1.2780652
13.89600 -1.2813841
13.89700 -1.2846712999999998
13.89800 -1.2879264
13.89900 -1.2911488
13.90000 -1.2943381
13.90100 -1.2974938
13.90200 -1.3006154
13.90300 -1.3037026
13.90400 -1.3067547000000002
13.90500 -1.3097716000000001
13.90600 -1.3127526
13.90700 -1.3156976
13.90800 -1.3186061
13.90900 -1.3214780000000002
13.91000 -1.324313
13.91100 -1.3271108999999999
13.91200 -1.3298716
13.91300 -1.332595
13.91400 -1.335281
13.91500 -1.3379297
13.91600 -1.3405411
13.91700 -1.3431152
13.91800 -1.3456522
13.91900 -1.3481524
13.92000 -1.3506156999999999
13.92100 -1.3530425000000001
13.92200 -1.3554329
13.92300 -1.3577871
13.92400 -1.3601054
13.92500 -1.3623878
13.92600 -1.3646346999999999
13.92700 -1.3668461
13.92800 -1.369022
13.92900 -1.3711626
13.93000 -1.3732677
13.93100 -1.3753373
13.93200 -1.3773712
13.93300 -1.3793692
13.93400 -1.381331
13.93500 -1.3832563
13.93600 -1.3851445
13.93700 -1.3869951999999999
13.93800 -1.388808
13.93900 -1.390582
13.94000 -1.3923169000000002
13.94100 -1.3940119000000002
13.94200 -1.3956664
13.94300 -1.3972797000000001
13.94400 -1.3988512
13.94500 -1.40038
13.94600 -1.4018658
13.94700 -1.4033077999999999
13.94800 -1.4047056
13.94900 -1.4060585
13.95000 -1.4073662
13.95100 -1.4086282
13.95200 -1.4098442
13.95300 -1.4110141
13.95400 -1.4121374
13.95500 -1.4132142
13.95600 -1.4142444
13.95700 -1.415228
13.95800 -1.4161649
13.95900 -1.4170553000000001
13.96000 -1.4178992
13.96100 -1.4186969
13.96200 -1.4194484
13.96300 -1.4201540000000001
13.96400 -1.4208138000000001
13.96500 -1.421428
13.96600 -1.4219967
13.96700 -1.42252
13.96800 -1.422998
13.96900 -1.4234308
13.97000 -1.4238183
13.97100 -1.4241605
13.97200 -1.4244572
13.97300 -1.4247082
13.97400 -1.4249132
13.97500 -1.4250719
13.97600 -1.4251839
13.97700 -1.4252489
13.97800 -1.4252661999999998
13.97900 -1.4252353
13.98000 -1.4251558
13.98100 -1.425027
13.98200 -1.4248482999999998
13.98300 -1.4246191
13.98400 -1.4243388
13.98500 -1.4240067
13.98600 -1.4236225
13.98700 -1.4231855
13.98800 -1.4226953
13.98900 -1.4221516
13.99000 -1.4215537
13.99100 -1.4209015
13.99200 -1.4201947
13.99300 -1.4194332
13.99400 -1.4186166999999998
13.99500 -1.4177452
13.99600 -1.4168186
13.99700 -1.415837
13.99800 -1.4148004
13.99900 -1.4137089
14.00000 -1.4125627
14.00100 -1.4113617
14.00200 -1.4101062
14.00300 -1.4087962
14.00400 -1.4074319
14.00500 -1.4060134
14.00600 -1.4045408000000001
14.00700 -1.4030142
14.00800 -1.4014335
14.00900 -1.399799
14.01000 -1.3981104
14.01100 -1.3963677
14.01200 -1.3945709000000002
14.01300 -1.3927198
14.01400 -1.3908143
14.01500 -1.3888543
14.01600 -1.3868392999999999
14.01700 -1.3847692999999999
14.01800 -1.3826438
14.01900 -1.3804627999999999
14.02000 -1.3782256
14.02100 -1.3759321999999998
14.02200 -1.3735819999999999
14.02300 -1.3711748
14.02400 -1.3687101
14.02500 -1.3661876
14.02600 -1.3636069000000002
14.02700 -1.3609677
14.02800 -1.3582693
14.02900 -1.3555117
14.03000 -1.3526944
14.03100 -1.3498168
14.03200 -1.3468789
14.03300 -1.3438802
14.03400 -1.3408204
14.03500 -1.3376991
14.03600 -1.3345160999999999
14.03700 -1.3312711
14.03800 -1.3279638999999999
14.03900 -1.3245942
14.04000 -1.3211617
14.04100 -1.3176664
14.04200 -1.3141079
14.04300 -1.3104862
14.04400 -1.3068011
14.04500 -1.3030526
14.04600 -1.2992406
14.04700 -1.2953651
14.04800 -1.2914261
14.04900 -1.2874236000000001
14.05000 -1.2833578
14.05100 -1.2792286
14.05200 -1.2750364
14.05300 -1.2707813000000001
14.05400 -1.2664634
14.05500 -1.262083
14.05600 -1.2576403999999999
14.05700 -1.253136
14.05800 -1.2485699
14.05900 -1.2439425
14.06000 -1.2392541
14.06100 -1.234505
14.06200 -1.2296955999999999
14.06300 -1.224826
14.06400 -1.2198966
14.06500 -1.2149075
14.06600 -1.2098589
14.06700 -1.2047509
14.06800 -1.1995835
14.06900 -1.1943568
14.07000 -1.1890708
14.07100 -1.1837251
14.07200 -1.1783197
14.07300 -1.1728543
14.07400 -1.1673286
14.07500 -1.1617422
14.07600 -1.1560948
14.07700 -1.1503858
14.07800 -1.1446148999999999
14.07900 -1.1387815000000001
14.08000 -1.132885
14.08100 -1.126925
14.08200 -1.1209009
14.08300 -1.1148122999999999
14.08400 -1.1086588
14.08500 -1.1024399
14.08600 -1.0961551999999999
14.08700 -1.0898046
14.08800 -1.0833877
14.08900 -1.0769045
14.09000 -1.0703548
14.09100 -1.0637387
14.09200 -1.0570562000000001
14.09300 -1.0503075000000002
14.09400 -1.0434929000000002
14.09500 -1.0366126999999998
14.09600 -1.0296672999999998
14.09700 -1.0226570000000001
14.09800 -1.0155825
14.09900 -1.0084443
14.10000 -1.0012428
14.10100 -0.99397879
14.10200 -0.98665282
14.10300 -0.97926548
14.10400 -0.9718174099999999
14.10500 -0.96430909
14.10600 -0.9567410700000001
14.10700 -0.9491138200000001
14.10800 -0.9414278
14.10900 -0.93368338
14.11000 -0.9258809499999999
14.11100 -0.91802068
14.11200 -0.91010276
14.11300 -0.90212729
14.11400 -0.8940943499999999
14.11500 -0.88600386
14.11600 -0.87785581
14.11700 -0.86965011
14.11800 -0.86138658
14.11900 -0.85306503
14.12000 -0.8446851700000001
14.12100 -0.8362469299999999
14.12200 -0.82775
14.12300 -0.81919413
14.12400 -0.81057912
14.12500 -0.80190478
14.12600 -0.7931710200000001
14.12700 -0.78437766
14.12800 -0.77552469
14.12900 -0.7666120799999999
14.13000 -0.75763981
14.13100 -0.74860803
14.13200 -0.73951692
14.13300 -0.7303666799999999
14.13400 -0.72115753
14.13500 -0.7118898
14.13600 -0.70256391
14.13700 -0.69318018
14.13800 -0.68373913
14.13900 -0.67424118
14.14000 -0.66468683
14.14100 -0.65507661
14.14200 -0.64541097
14.14300 -0.63569047
14.14400 -0.62591564
14.14500 -0.61608688
14.14600 -0.60620476
14.14700 -0.59626964
14.14800 -0.5862820000000001
14.14900 -0.5762421999999999
14.15000 -0.56615062
14.15100 -0.55600759
14.15200 -0.54581338
14.15300 -0.5355682199999999
14.15400 -0.5252724
14.15500 -0.51492611
14.15600 -0.50452952
14.15700 -0.49408278000000005
14.15800 -0.48358608000000003
14.15900 -0.47303955
14.16000 -0.46244333000000004
14.16100 -0.45179757000000004
14.16200 -0.44110245000000003
14.16300 -0.43035811
14.16400 -0.41956468
14.16500 -0.40872241
14.16600 -0.39783153000000004
14.16700 -0.38689221
14.16800 -0.37590477
14.16900 -0.36486947999999997
14.17000 -0.35378665
14.17100 -0.34265665
14.17200 -0.33147982
14.17300 -0.32025656999999996
14.17400 -0.30898728999999997
14.17500 -0.29767244000000004
14.17600 -0.28631247
14.17700 -0.27490784
14.17800 -0.26345905000000003
14.17900 -0.25196658
14.18000 -0.24043091
14.18100 -0.22885259
14.18200 -0.21723211
14.18300 -0.20556999
14.18400 -0.19386675
14.18500 -0.1821229
14.18600 -0.17033896
14.18700 -0.15851542999999998
14.18800 -0.14665283
14.18900 -0.13475167
14.19000 -0.12281245
14.19100 -0.11083569000000001
14.19200 -0.09882186999999999
14.19300 -0.086771511
14.19400 -0.074685103
14.19500 -0.062563142
14.19600 -0.050406123000000004
14.19700 -0.038214537
14.19800 -0.025988870999999997
14.19900 -0.013729604
14.20000 -0.0014372168000000001
14.20100 0.010887822
14.20200 0.023245047
14.20300 0.035634002
14.20400 0.048054242999999996
14.20500 0.060505333
14.20600 0.072986842
14.20700 0.085498358
14.20800 0.098039478
14.20900 0.11060982000000001
14.21000 0.12320899
14.21100 0.13583663
14.21200 0.14849239
14.21300 0.16117589999999998
14.21400 0.17388682
14.21500 0.18662482000000002
14.21600 0.19938955
14.21700 0.21218067999999998
14.21800 0.22499785
14.21900 0.23784069
14.22000 0.25070882
14.22100 0.26360187
14.22200 0.27651939999999997
14.22300 0.28946101999999996
14.22400 0.30242624
14.22500 0.31541456
14.22600 0.32842546
14.22700 0.34145841
14.22800 0.35451283
14.22900 0.36758808000000004
14.23000 0.38068355
14.23100 0.39379853000000004
14.23200 0.40693237000000004
14.23300 0.42008427
14.23400 0.43325354000000005
14.23500 0.44643944
14.23600 0.45964117
14.23700 0.47285794000000003
14.23800 0.48608896
14.23900 0.49933349000000005
14.24000 0.5125907199999999
14.24100 0.52585998
14.24200 0.53914045
14.24300 0.5524314899999999
14.24400 0.5657323599999999
14.24500 0.57904245
14.24600 0.5923611599999999
14.24700 0.60568792
14.24800 0.6190221800000001
14.24900 0.63236342
14.25000 0.64571123
14.25100 0.65906518
14.25200 0.6724248199999999
14.25300 0.68578986
14.25400 0.6991598800000001
14.25500 0.7125346
14.25600 0.72591365
14.25700 0.73929676
14.25800 0.75268359
14.25900 0.76607377
14.26000 0.77946698
14.26100 0.79286285
14.26200 0.80626095
14.26300 0.8196608200000001
14.26400 0.83306199
14.26500 0.8464639100000001
14.26600 0.85986611
14.26700 0.8732678400000001
14.26800 0.88666854
14.26900 0.90006748
14.27000 0.9134639099999999
14.27100 0.92685707
14.27200 0.94024613
14.27300 0.95363026
14.27400 0.9670086200000001
14.27500 0.98038036
14.27600 0.9937446600000001
14.27700 1.0071007
14.27800 1.0204474
14.27900 1.0337843
14.28000 1.0471103000000002
14.28100 1.0604247
14.28200 1.0737267
14.28300 1.0870157999999999
14.28400 1.100291
14.28500 1.1135519
14.28600 1.126798
14.28700 1.1400285
14.28800 1.1532430999999999
14.28900 1.1664414
14.29000 1.1796228
14.29100 1.192787
14.29200 1.2059336999999999
14.29300 1.2190627
14.29400 1.2321735
14.29500 1.2452659
14.29600 1.2583397
14.29700 1.2713946
14.29800 1.2844305
14.29900 1.2974468
14.30000 1.3104434999999999
14.30100 1.3234202000000002
14.30200 1.3363765
14.30300 1.349312
14.30400 1.3622263000000001
14.30500 1.3751189000000001
14.30600 1.3879893
14.30700 1.4008369999999999
14.30800 1.4136612
14.30900 1.4264614
14.31000 1.4392368
14.31100 1.4519865
14.31200 1.4647098
14.31300 1.4774059000000002
14.31400 1.4900738
14.31500 1.5027127
14.31600 1.5153217
14.31700 1.5278998
14.31800 1.5404461
14.31900 1.5529595999999999
14.32000 1.5654393999999998
14.32100 1.5778846999999998
14.32200 1.5902946
14.32300 1.6026681
14.32400 1.6150046000000002
14.32500 1.6273033
14.32600 1.6395634
14.32700 1.651784
14.32800 1.6639648
14.32900 1.676105
14.33000 1.688204
14.33100 1.7002614
14.33200 1.7122768
14.33300 1.7242495
14.33400 1.7361794
14.33500 1.7480658
14.33600 1.7599087
14.33700 1.7717075999999998
14.33800 1.7834624000000001
14.33900 1.7951727000000002
14.34000 1.8068384
14.34100 1.8184592999999998
14.34200 1.8300351
14.34300 1.8415655999999998
14.34400 1.8530507000000003
14.34500 1.8644900999999998
14.34600 1.8758835
14.34700 1.8872308
14.34800 1.8985315999999999
14.34900 1.9097857
14.35000 1.9209929000000001
14.35100 1.9321527
14.35200 1.9432647
14.35300 1.9543285000000001
14.35400 1.9653436
14.35500 1.9763095000000002
14.35600 1.9872256000000001
14.35700 1.9980913
14.35800 2.008906
14.35900 2.0196690999999998
14.36000 2.0303796999999997
14.36100 2.0410372
14.36200 2.0516407
14.36300 2.0621896
14.36400 2.072683
14.36500 2.0831199000000002
14.36600 2.0934997
14.36700 2.1038214
14.36800 2.1140844
14.36900 2.1242876
14.37000 2.1344301999999997
14.37100 2.1445118
14.37200 2.1545311000000003
14.37300 2.1644877
14.37400 2.174381
14.37500 2.1842099999999998
14.37600 2.1939740999999997
14.37700 2.2036729
14.37800 2.2133058
14.37900 2.2228722999999997
14.38000 2.2323718
14.38100 2.2418041
14.38200 2.2511687
14.38300 2.2604653999999997
14.38400 2.2696937999999998
14.38500 2.2788538000000003
14.38600 2.2879452000000002
14.38700 2.2969678
14.38800 2.3059215
14.38900 2.3148062
14.39000 2.3236217
14.39100 2.3323681
14.39200 2.3410454
14.39300 2.3496533
14.39400 2.3581918
14.39500 2.3666609000000003
14.39600 2.3750603
14.39700 2.3833899
14.39800 2.3916492000000003
14.39900 2.3998383000000003
14.40000 2.4079569
14.40100 2.4160044
14.40200 2.4239805999999997
14.40300 2.4318852
14.40400 2.4397174
14.40500 2.4474768
14.40600 2.4551628
14.40700 2.4627749
14.40800 2.4703125
14.40900 2.4777747999999997
14.41000 2.4851611
14.41100 2.4924709
14.41200 2.4997032999999997
14.41300 2.5068577000000003
14.41400 2.5139336
14.41500 2.52093
14.41600 2.5278466
14.41700 2.5346827
14.41800 2.5414376
14.41900 2.5481108999999997
14.42000 2.5547018
14.42100 2.5612103
14.42200 2.5676355
14.42300 2.5739772000000003
14.42400 2.5802352
14.42500 2.5864091
14.42600 2.5924986
14.42700 2.5985036
14.42800 2.6044235999999996
14.42900 2.6102588
14.43000 2.6160087
14.43100 2.6216736000000003
14.43200 2.6272532
14.43300 2.6327472000000003
14.43400 2.6381558
14.43500 2.6434788
14.43600 2.6487162
14.43700 2.6538678
14.43800 2.6589334
14.43900 2.663913
14.44000 2.6688064000000002
14.44100 2.6736133
14.44200 2.6783338
14.44300 2.6829675
14.44400 2.6875139999999997
14.44500 2.6919731999999996
14.44600 2.6963448000000003
14.44700 2.7006283
14.44800 2.7048236
14.44900 2.70893
14.45000 2.7129473
14.45100 2.7168751
14.45200 2.7207127
14.45300 2.72446
14.45400 2.7281163
14.45500 2.7316812
14.45600 2.7351545
14.45700 2.7385356
14.45800 2.7418239
14.45900 2.7450193
14.46000 2.7481210999999997
14.46100 2.7511293
14.46200 2.7540434
14.46300 2.7568631
14.46400 2.7595880999999998
14.46500 2.7622182
14.46600 2.7647531
14.46700 2.7671926
14.46800 2.7695365
14.46900 2.7717847
14.47000 2.7739372
14.47100 2.7759938
14.47200 2.7779544
14.47300 2.7798189
14.47400 2.7815873
14.47500 2.7832596
14.47600 2.7848355000000002
14.47700 2.7863154000000003
14.47800 2.7876992
14.47900 2.7889868
14.48000 2.7901782
14.48100 2.7912734
14.48200 2.7922724999999997
14.48300 2.7931754
14.48400 2.7939821
14.48500 2.7946925
14.48600 2.7953066
14.48700 2.7958244
14.48800 2.7962457
14.48900 2.7965704000000002
14.49000 2.7967982
14.49100 2.7969291
14.49200 2.7969629
14.49300 2.796899
14.49400 2.7967373
14.49500 2.7964776000000002
14.49600 2.7961195
14.49700 2.7956624999999997
14.49800 2.7951064000000003
14.49900 2.7944505
14.50000 2.7936947
14.50100 2.7928384
14.50200 2.7918812
14.50300 2.7908228
14.50400 2.7896628
14.50500 2.7884007
14.50600 2.7870361
14.50700 2.7855689
14.50800 2.7839987
14.50900 2.7823254
14.51000 2.7805489
14.51100 2.7786687
14.51200 2.776685
14.51300 2.7745975
14.51400 2.7724064999999998
14.51500 2.7701119
14.51600 2.7677139
14.51700 2.7652126
14.51800 2.762608
14.51900 2.7599006999999998
14.52000 2.7570907
14.52100 2.7541785
14.52200 2.7511641
14.52300 2.7480481
14.52400 2.7448308
14.52500 2.7415125
14.52600 2.7380936
14.52700 2.7345743
14.52800 2.730955
14.52900 2.727236
14.53000 2.7234173999999998
14.53100 2.7194995
14.53200 2.7154826
14.53300 2.7113667
14.53400 2.7071519
14.53500 2.7028382
14.53600 2.6984256
14.53700 2.6939140999999998
14.53800 2.6893033
14.53900 2.6845932
14.54000 2.6797837
14.54100 2.6748743
14.54200 2.6698649000000003
14.54300 2.6647549
14.54400 2.6595442
14.54500 2.6542323
14.54600 2.6488188999999998
14.54700 2.6433038
14.54800 2.6376863999999998
14.54900 2.6319665999999997
14.55000 2.626144
14.55100 2.6202183
14.55200 2.6141894999999997
14.55300 2.6080573
14.55400 2.6018217
14.55500 2.5954828
14.55600 2.5890404
14.55700 2.5824949
14.55800 2.5758462
14.55900 2.5690947
14.56000 2.5622405
14.56100 2.5552841
14.56200 2.5482258
14.56300 2.5410660000000003
14.56400 2.5338051999999998
14.56500 2.5264438
14.56600 2.5189824
14.56700 2.5114216000000003
14.56800 2.5037616
14.56900 2.4960033999999998
14.57000 2.4881471
14.57100 2.4801932
14.57200 2.4721423
14.57300 2.4639949000000003
14.57400 2.4557514
14.57500 2.447412
14.57600 2.4389772
14.57700 2.4304472
14.57800 2.4218224
14.57900 2.4131028
14.58000 2.4042888
14.58100 2.3953803
14.58200 2.3863776
14.58300 2.3772806
14.58400 2.3680894
14.58500 2.3588041
14.58600 2.3494245
14.58700 2.3399506
14.58800 2.3303824
14.58900 2.3207196999999997
14.59000 2.3109623999999998
14.59100 2.3011106999999997
14.59200 2.2911644
14.59300 2.2811234
14.59400 2.2709876
14.59500 2.2607572
14.59600 2.2504322
14.59700 2.2400127999999997
14.59800 2.2294989000000003
14.59900 2.2188907
14.60000 2.2081885
14.60100 2.1973927
14.60200 2.1865033
14.60300 2.1755207
14.60400 2.1644454
14.60500 2.1532777999999997
14.60600 2.1420182999999997
14.60700 2.1306673000000003
14.60800 2.1192253
14.60900 2.1076929
14.61000 2.0960705
14.61100 2.084359
14.61200 2.0725586000000003
14.61300 2.06067
14.61400 2.0486938
14.61500 2.0366305000000002
14.61600 2.0244809
14.61700 2.0122454000000003
14.61800 1.9999244999999999
14.61900 1.9875189000000002
14.62000 1.9750291
14.62100 1.9624557
14.62200 1.9497991
14.62300 1.9370599
14.62400 1.9242385
14.62500 1.9113356000000001
14.62600 1.8983515
14.62700 1.8852867
14.62800 1.8721417
14.62900 1.8589167
14.63000 1.8456122
14.63100 1.8322285
14.63200 1.8187661000000002
14.63300 1.8052249999999999
14.63400 1.7916059000000002
14.63500 1.7779087999999998
14.63600 1.7641341000000001
14.63700 1.750282
14.63800 1.7363528
14.63900 1.7223468
14.64000 1.7082643000000002
14.64100 1.6941054
14.64200 1.6798705
14.64300 1.66556
14.64400 1.6511740000000001
14.64500 1.6367132
14.64600 1.6221777
14.64700 1.6075679999999999
14.64800 1.5928846
14.64900 1.5781277999999999
14.65000 1.5632981000000001
14.65100 1.5483964
14.65200 1.533423
14.65300 1.5183786
14.65400 1.5032637999999998
14.65500 1.4880792999999999
14.65600 1.4728259000000001
14.65700 1.4575042999999999
14.65800 1.4421152
14.65900 1.4266594000000001
14.66000 1.4111378
14.66100 1.3955511999999999
14.66200 1.3799003
14.66300 1.3641860000000001
14.66400 1.3484091999999999
14.66500 1.3325707
14.66600 1.3166713
14.66700 1.3007117000000001
14.66800 1.2846929
14.66900 1.2686155
14.67000 1.2524803
14.67100 1.2362881
14.67200 1.2200395
14.67300 1.2037351
14.67400 1.1873757
14.67500 1.1709617
14.67600 1.1544937
14.67700 1.1379723
14.67800 1.1213978
14.67900 1.1047708
14.68000 1.0880915999999998
14.68100 1.0713608
14.68200 1.0545786
14.68300 1.0377456
14.68400 1.0208617999999998
14.68500 1.0039278
14.68600 0.98694414
14.68700 0.96991109
14.68800 0.95282914
14.68900 0.9356987699999999
14.69000 0.9185204299999999
14.69100 0.9012947800000001
14.69200 0.88402247
14.69300 0.86670415
14.69400 0.8493405799999999
14.69500 0.83193248
14.69600 0.81448061
14.69700 0.7969860000000001
14.69800 0.77944947
14.69900 0.76187202
14.70000 0.74425461
14.70100 0.72659831
14.70200 0.70890416
14.70300 0.69117323
14.70400 0.67340657
14.70500 0.65560527
14.70600 0.6377704399999999
14.70700 0.61990316
14.70800 0.60200449
14.70900 0.58407551
14.71000 0.56611719
14.71100 0.54813051
14.71200 0.5301164500000001
14.71300 0.51207594
14.71400 0.49400985999999997
14.71500 0.47591906
14.71600 0.45780431999999993
14.71700 0.43966639999999996
14.71800 0.42150597999999995
14.71900 0.40332377
14.72000 0.38512037
14.72100 0.36689641
14.72200 0.34865246
14.72300 0.33038903
14.72400 0.31210671
14.72500 0.29380596
14.72600 0.27548731000000004
14.72700 0.25715127
14.72800 0.23879835
14.72900 0.22042908
14.73000 0.20204403
14.73100 0.18364377
14.73200 0.16522893
14.73300 0.14680016
14.73400 0.12835817
14.73500 0.10990371
14.73600 0.091437571
14.73700 0.072960596
14.73800 0.054473680000000003
14.73900 0.035977759
14.74000 0.017473818000000002
14.74100 -0.0010371211999999999
14.74200 -0.019554001
14.74300 -0.038075729
14.74400 -0.056601199
14.74500 -0.075129274
14.74600 -0.093658816
14.74700 -0.11218868
14.74800 -0.13071770000000002
14.74900 -0.14924475
14.75000 -0.16776867
14.75100 -0.18628837
14.75200 -0.20480275
14.75300 -0.22331071
14.75400 -0.24181125000000003
14.75500 -0.26030331
14.75600 -0.27878594
14.75700 -0.29725817
14.75800 -0.31571910000000003
14.75900 -0.33416783
14.76000 -0.35260352
14.76100 -0.37102534
14.76200 -0.38943251
14.76300 -0.40782425
14.76400 -0.42619985
14.76500 -0.44455859
14.76600 -0.46289972999999995
14.76700 -0.48122266
14.76800 -0.49952669
14.76900 -0.51781116
14.77000 -0.53607542
14.77100 -0.55431882
14.77200 -0.5725407
14.77300 -0.59074038
14.77400 -0.60891719
14.77500 -0.62707048
14.77600 -0.64519951
14.77700 -0.66330358
14.77800 -0.68138195
14.77900 -0.69943382
14.78000 -0.71745841
14.78100 -0.73545491
14.78200 -0.75342245
14.78300 -0.7713601
14.78400 -0.7892670100000001
14.78500 -0.8071422599999999
14.78600 -0.82498481
14.78700 -0.84279375
14.78800 -0.86056804
14.78900 -0.87830666
14.79000 -0.89600859
14.79100 -0.9136728000000001
14.79200 -0.93129827
14.79300 -0.9488839699999999
14.79400 -0.9664288700000001
14.79500 -0.98393196
14.79600 -1.0013921000000001
14.79700 -1.0188084
14.79800 -1.0361798
14.79900 -1.0535053
14.80000 -1.0707839000000001
14.80100 -1.0880147999999998
14.80200 -1.105197
14.80300 -1.1223295
14.80400 -1.1394114
14.80500 -1.156442
14.80600 -1.1734201999999998
14.80700 -1.1903453
14.80800 -1.2072165
14.80900 -1.2240330000000001
14.81000 -1.2407941
14.81100 -1.2574989
14.81200 -1.2741469
14.81300 -1.2907372000000001
14.81400 -1.3072692000000001
14.81500 -1.3237421
14.81600 -1.3401555
14.81700 -1.3565086
14.81800 -1.3728008
14.81900 -1.3890314000000001
14.82000 -1.4051999000000002
14.82100 -1.4213057
14.82200 -1.4373482
14.82300 -1.4533268
14.82400 -1.4692409
14.82500 -1.48509
14.82600 -1.5008733
14.82700 -1.5165903
14.82800 -1.5322404
14.82900 -1.5478230000000002
14.83000 -1.5633373999999998
14.83100 -1.5787830999999999
14.83200 -1.5941592
14.83300 -1.6094651000000002
14.83400 -1.6247001
14.83500 -1.6398633
14.83600 -1.6549543
14.83700 -1.669972
14.83800 -1.6849158
14.83900 -1.6997848
14.84000 -1.7145780999999998
14.84100 -1.729295
14.84200 -1.7439347
14.84300 -1.7584962999999998
14.84400 -1.7729789
14.84500 -1.7873816
14.84600 -1.8017037
14.84700 -1.8159444
14.84800 -1.8301024999999997
14.84900 -1.8441776
14.85000 -1.8581687
14.85100 -1.8720750000000002
14.85200 -1.8858958
14.85300 -1.8996304
14.85400 -1.9132779999999998
14.85500 -1.9268378999999998
14.85600 -1.9403093999999999
14.85700 -1.9536922
14.85800 -1.9669855
14.85900 -1.9801889
14.86000 -1.9933017000000002
14.86100 -2.0063234
14.86200 -2.0192537
14.86300 -2.032092
14.86400 -2.0448381
14.86500 -2.0574914
14.86600 -2.0700515999999998
14.86700 -2.0825185
14.86800 -2.0948914999999997
14.86900 -2.1071704
14.87000 -2.1193549
14.87100 -2.1314446
14.87200 -2.1434391
14.87300 -2.155338
14.87400 -2.1671411000000003
14.87500 -2.1788478
14.87600 -2.1904578
14.87700 -2.2019709
14.87800 -2.2133864
14.87900 -2.2247041
14.88000 -2.2359231
14.88100 -2.2470433
14.88200 -2.2580642
14.88300 -2.2689851
14.88400 -2.2798056
14.88500 -2.2905251
14.88600 -2.3011433
14.88700 -2.3116596
14.88800 -2.3220735
14.88900 -2.3323845
14.89000 -2.3425922
14.89100 -2.3526960999999997
14.89200 -2.3626959
14.89300 -2.3725912
14.89400 -2.3823816
14.89500 -2.3920668
14.89600 -2.4016466
14.89700 -2.4111206
14.89800 -2.4204885999999997
14.89900 -2.4297502
14.90000 -2.4389055
14.90100 -2.4479542
14.90200 -2.4568962
14.90300 -2.4657313
14.90400 -2.4744594
14.90500 -2.4830805000000002
14.90600 -2.4915943
14.90700 -2.5000008
14.90800 -2.5082998
14.90900 -2.5164912
14.91000 -2.5245748
14.91100 -2.5325507000000003
14.91200 -2.5404183000000002
14.91300 -2.5481777
14.91400 -2.5558286999999997
14.91500 -2.5633711
14.91600 -2.5708045999999998
14.91700 -2.5781289
14.91800 -2.5853436
14.91900 -2.5924487
14.92000 -2.5994439000000003
14.92100 -2.6063286000000003
14.92200 -2.6131026000000004
14.92300 -2.6197657
14.92400 -2.6263174
14.92500 -2.6327575
14.92600 -2.6390856
14.92700 -2.6453014
14.92800 -2.6514048
14.92900 -2.6573954
14.93000 -2.6632732
14.93100 -2.6690379
14.93200 -2.6746893000000003
14.93300 -2.6802275
14.93400 -2.6856524999999998
14.93500 -2.6909639999999997
14.93600 -2.6961623
14.93700 -2.7012475
14.93800 -2.7062196
14.93900 -2.7110791
14.94000 -2.7158258
14.94100 -2.7204603
14.94200 -2.7249828
14.94300 -2.7293935
14.94400 -2.7336929
14.94500 -2.7378812
14.94600 -2.7419588000000004
14.94700 -2.745926
14.94800 -2.7497834
14.94900 -2.753531
14.95000 -2.7571693
14.95100 -2.7606986
14.95200 -2.7641194000000002
14.95300 -2.7674317
14.95400 -2.7706359
14.95500 -2.7737320999999997
14.95600 -2.7767206
14.95700 -2.7796013
14.95800 -2.7823744
14.95900 -2.7850403
14.96000 -2.7875986
14.96100 -2.7900495000000003
14.96200 -2.792393
14.96300 -2.7946293
14.96400 -2.7967582
14.96500 -2.7987794999999998
14.96600 -2.8006934
14.96700 -2.8024998
14.96800 -2.8041987
14.96900 -2.8057901
14.97000 -2.8072738999999998
14.97100 -2.8086501999999998
14.97200 -2.809919
14.97300 -2.8110806
14.97400 -2.8121348
14.97500 -2.813082
14.97600 -2.8139221
14.97700 -2.8146554
14.97800 -2.8152822
14.97900 -2.8158028
14.98000 -2.8162174
14.98100 -2.8165264
14.98200 -2.8167302000000003
14.98300 -2.8168291
14.98400 -2.8168235
14.98500 -2.816714
14.98600 -2.8165009000000003
14.98700 -2.8161848
14.98800 -2.8157663
14.98900 -2.8152456999999997
14.99000 -2.8146234999999997
14.99100 -2.8139004
14.99200 -2.813077
14.99300 -2.8121536999999996
14.99400 -2.8111309
14.99500 -2.8100092
14.99600 -2.8087893999999998
14.99700 -2.8074717
14.99800 -2.8060567
14.99900 -2.8045449
15.00000 -2.8029368999999997
15.00100 -2.8012332
15.00200 -2.7994339999999998
15.00300 -2.7975401
15.00400 -2.7955519
15.00500 -2.7934698
15.00600 -2.7912945000000002
15.00700 -2.7890261
15.00800 -2.7866654
15.00900 -2.7842127000000003
15.01000 -2.7816685
15.01100 -2.7790332
15.01200 -2.7763071999999998
15.01300 -2.7734908999999996
15.01400 -2.7705848
15.01500 -2.7675893
15.01600 -2.764505
15.01700 -2.7613319
15.01800 -2.7580708
15.01900 -2.754722
15.02000 -2.7512858000000002
15.02100 -2.7477628
15.02200 -2.7441531
15.02300 -2.7404575
15.02400 -2.7366761
15.02500 -2.7328096
15.02600 -2.7288584
15.02700 -2.7248228
15.02800 -2.7207034
15.02900 -2.7165007
15.03000 -2.7122153
15.03100 -2.7078476
15.03200 -2.7033981
15.03300 -2.6988674
15.03400 -2.6942562
15.03500 -2.689565
15.03600 -2.6847944
15.03700 -2.6799452
15.03800 -2.6750179
15.03900 -2.6700133
15.04000 -2.664932
15.04100 -2.6597749
15.04200 -2.6545426
15.04300 -2.6492357
15.04400 -2.6438551
15.04500 -2.6384015
15.04600 -2.6328755999999998
15.04700 -2.6272781
15.04800 -2.6216099
15.04900 -2.6158715
15.05000 -2.6100636
15.05100 -2.6041867
15.05200 -2.5982417
15.05300 -2.5922291
15.05400 -2.5861496
15.05500 -2.5800036
15.05600 -2.5737917
15.05700 -2.5675144
15.05800 -2.5611723
15.05900 -2.5547657
15.06000 -2.5482953
15.06100 -2.5417615000000002
15.06200 -2.5351645
15.06300 -2.528505
15.06400 -2.5217833
15.06500 -2.5149999
15.06600 -2.5081553
15.06700 -2.5012497000000002
15.06800 -2.4942838
15.06900 -2.4872581
15.07000 -2.4801729000000003
15.07100 -2.4730291
15.07200 -2.465827
15.07300 -2.4585672
15.07400 -2.4512503000000003
15.07500 -2.4438769999999996
15.07600 -2.4364481000000002
15.07700 -2.4289642000000002
15.07800 -2.4214260000000003
15.07900 -2.4138344
15.08000 -2.4061901
15.08100 -2.3984940999999997
15.08200 -2.390747
15.08300 -2.3829497
15.08400 -2.3751032
15.08500 -2.3672082
15.08600 -2.3592656
15.08700 -2.3512763999999997
15.08800 -2.3432411
15.08900 -2.3351608
15.09000 -2.3270363
15.09100 -2.3188682
15.09200 -2.3106573
15.09300 -2.3024043
15.09400 -2.2941099
15.09500 -2.2857748
15.09600 -2.2773996000000003
15.09700 -2.2689847
15.09800 -2.2605307000000003
15.09900 -2.2520382
15.10000 -2.2435074999999998
15.10100 -2.2349389
15.10200 -2.2263331
15.10300 -2.2176903
15.10400 -2.2090109
15.10500 -2.2002952
15.10600 -2.1915436
15.10700 -2.1827564
15.10800 -2.1739338
15.10900 -2.1650763
15.11000 -2.1561842
15.11100 -2.1472579
15.11200 -2.1382976
15.11300 -2.129304
15.11400 -2.1202773
15.11500 -2.1112181
15.11600 -2.1021269
15.11700 -2.0930041
15.11800 -2.0838503
15.11900 -2.0746661
15.12000 -2.0654524
15.12100 -2.0562093999999997
15.12200 -2.0469380999999998
15.12300 -2.037639
15.12400 -2.0283129
15.12500 -2.0189608000000003
15.12600 -2.0095831
15.12700 -2.0001806
15.12800 -1.9907542999999999
15.12900 -1.9813048
15.13000 -1.9718328
15.13100 -1.9623393
15.13200 -1.9528249000000002
15.13300 -1.9432904
15.13400 -1.9337364
15.13500 -1.9241636999999998
15.13600 -1.9145729
15.13700 -1.9049648
15.13800 -1.8953399999999998
15.13900 -1.8856989000000002
15.14000 -1.8760421999999999
15.14100 -1.8663705999999998
15.14200 -1.8566844999999998
15.14300 -1.8469842
15.14400 -1.8372703000000001
15.14500 -1.8275434
15.14600 -1.8178036000000002
15.14700 -1.8080516000000002
15.14800 -1.7982875999999999
15.14900 -1.7885119
15.15000 -1.7787247999999998
15.15100 -1.7689267000000002
15.15200 -1.7591180000000002
15.15300 -1.7492989
15.15400 -1.7394697000000001
15.15500 -1.7296308999999999
15.15600 -1.7197825
15.15700 -1.709925
15.15800 -1.7000586000000002
15.15900 -1.6901836
15.16000 -1.6803004
15.16100 -1.6704093999999998
15.16200 -1.6605107000000001
15.16300 -1.650605
15.16400 -1.6406924999999999
15.16500 -1.6307736
15.16600 -1.6208487
15.16700 -1.6109182
15.16800 -1.6009826
15.16900 -1.5910422
15.17000 -1.5810978
15.17100 -1.5711494
15.17200 -1.5611977000000001
15.17300 -1.5512432
15.17400 -1.5412863
15.17500 -1.5313275
15.17600 -1.5213673
15.17700 -1.5114061
15.17800 -1.5014444
15.17900 -1.4914826
15.18000 -1.4815213
15.18100 -1.4715608999999998
15.18200 -1.4616018
15.18300 -1.4516444
15.18400 -1.4416890999999998
15.18500 -1.4317364000000001
15.18600 -1.4217864
15.18700 -1.4118397
15.18800 -1.4018966000000002
15.18900 -1.3919572999999998
15.19000 -1.3820224
15.19100 -1.3720918
15.19200 -1.3621661999999999
15.19300 -1.3522455
15.19400 -1.3423302
15.19500 -1.3324206
15.19600 -1.3225168
15.19700 -1.3126191
15.19800 -1.3027278
15.19900 -1.2928431
15.20000 -1.2829652
15.20100 -1.2730945
15.20200 -1.2632311
15.20300 -1.2533753
15.20400 -1.2435274
15.20500 -1.2336877
15.20600 -1.2238564
15.20700 -1.2140338000000002
15.20800 -1.2042202
15.20900 -1.1944158999999999
15.21000 -1.1846212
15.21100 -1.1748364
15.21200 -1.1650618
15.21300 -1.1552978
15.21400 -1.1455446
15.21500 -1.1358026
15.21600 -1.1260722
15.21700 -1.1163536
15.21800 -1.106647
15.21900 -1.096953
15.22000 -1.0872717
15.22100 -1.0776035
15.22200 -1.0679485
15.22300 -1.0583072
15.22400 -1.0486797
15.22500 -1.0390664
15.22600 -1.0294673
15.22700 -1.0198829
15.22800 -1.0103132000000001
15.22900 -1.0007584
15.23000 -0.99121891
15.23100 -0.98169465
15.23200 -0.97218584
15.23300 -0.96269259
15.23400 -0.95321508
15.23500 -0.9437534
15.23600 -0.93430765
15.23700 -0.92487782
15.23800 -0.91546401
15.23900 -0.9060664100000001
15.24000 -0.89668492
15.24100 -0.88731963
15.24200 -0.87797064
15.24300 -0.8686379500000001
15.24400 -0.85932156
15.24500 -0.85002156
15.24600 -0.84073795
15.24700 -0.8314707299999999
15.24800 -0.8222200000000001
15.24900 -0.8129858400000001
15.25000 -0.80376826
15.25100 -0.79456735
15.25200 -0.78538321
15.25300 -0.7762159200000001
15.25400 -0.7670655799999999
15.25500 -0.75793238
15.25600 -0.74881641
15.25700 -0.7397178600000001
15.25800 -0.7306369
15.25900 -0.72157378
15.26000 -0.7125287299999999
15.26100 -0.7035019299999999
15.26200 -0.69449372
15.26300 -0.68550431
15.26400 -0.67653405
15.26500 -0.6675831999999999
15.26600 -0.65865209
15.26700 -0.64974106
15.26800 -0.64085037
15.26900 -0.6319803700000001
15.27000 -0.62313131
15.27100 -0.61430354
15.27200 -0.60549728
15.27300 -0.59671286
15.27400 -0.58795046
15.27500 -0.57921032
15.27600 -0.57049263
15.27700 -0.56179757
15.27800 -0.5531252799999999
15.27900 -0.54447581
15.28000 -0.5358493
15.28100 -0.5272457399999999
15.28200 -0.51866518
15.28300 -0.5101075899999999
15.28400 -0.5015729
15.28500 -0.49306108
15.28600 -0.48457198
15.28700 -0.47610550999999995
15.28800 -0.46766154000000004
15.28900 -0.45923986000000006
15.29000 -0.45084041
15.29100 -0.44246293
15.29200 -0.43410729000000003
15.29300 -0.42577329999999997
15.29400 -0.41746083
15.29500 -0.40916972999999995
15.29600 -0.40089981999999996
15.29700 -0.39265100000000003
15.29800 -0.38442321
15.29900 -0.37621635
15.30000 -0.36803037
15.30100 -0.35986525
15.30200 -0.35172103
15.30300 -0.34359773
15.30400 -0.33549545000000003
15.30500 -0.32741432
15.30600 -0.31935447
15.30700 -0.31131606
15.30800 -0.30329931
15.30900 -0.29530444
15.31000 -0.28733169000000003
15.31100 -0.27938134000000003
15.31200 -0.27145366
15.31300 -0.26354895
15.31400 -0.25566746
15.31500 -0.24780950000000002
15.31600 -0.23997533
15.31700 -0.23216524000000002
15.31800 -0.22437945
15.31900 -0.21661818
15.32000 -0.20888166
15.32100 -0.20117007999999997
15.32200 -0.19348357
15.32300 -0.18582226000000002
15.32400 -0.17818625
15.32500 -0.17057559
15.32600 -0.16299033
15.32700 -0.15543046
15.32800 -0.14789597
15.32900 -0.14038678000000002
15.33000 -0.13290285000000002
15.33100 -0.12544407999999999
15.33200 -0.11801033
15.33300 -0.11060151
15.33400 -0.10321747
15.33500 -0.095858076
15.33600 -0.088523183
15.33700 -0.081212656
15.33800 -0.07392636
15.33900 -0.066664169
15.34000 -0.059425970999999994
15.34100 -0.052211666
15.34200 -0.045021169
15.34300 -0.037854412
15.34400 -0.030711349000000002
15.34500 -0.023591949
15.34600 -0.016496205
15.34700 -0.0094241303
15.34800 -0.0023757539000000003
15.34900 0.0046488753
15.35000 0.011649692
15.35100 0.01862662
15.35200 0.025579565999999998
15.35300 0.032508431000000004
15.35400 0.039413103
15.35500 0.046293464
15.35600 0.053149397999999994
15.35700 0.059980789
15.35800 0.066787517
15.35900 0.07356946
15.36000 0.08032652
15.36100 0.087058591
15.36200 0.09376558
15.36300 0.10044739999999999
15.36400 0.10710398
15.36500 0.11373526999999999
15.36600 0.12034117999999999
15.36700 0.1269217
15.36800 0.13347677
15.36900 0.14000635
15.37000 0.14651043
15.37100 0.15298899000000002
15.37200 0.15944202000000002
15.37300 0.16586951
15.37400 0.17227144
15.37500 0.17864782
15.37600 0.18499864
15.37700 0.19132388
15.37800 0.19762353
15.37900 0.20389759000000002
15.38000 0.21014605
15.38100 0.21636887
15.38200 0.22256603
15.38300 0.22873749999999998
15.38400 0.2348833
15.38500 0.24100337
15.38600 0.24709767
15.38700 0.25316619
15.38800 0.25920891
15.38900 0.26522579
15.39000 0.27121683
15.39100 0.27718199
15.39200 0.28312128999999997
15.39300 0.28903470000000003
15.39400 0.29492225
15.39500 0.3007839
15.39600 0.3066197
15.39700 0.31242964
15.39800 0.31821376
15.39900 0.32397206
15.40000 0.32970456
15.40100 0.33541126
15.40200 0.34109218999999996
15.40300 0.34674737
15.40400 0.35237679
15.40500 0.35798044
15.40600 0.36355832
15.40700 0.36911042
15.40800 0.37463671
15.40900 0.38013712
15.41000 0.38561162000000004
15.41100 0.39106016
15.41200 0.39648265
15.41300 0.40187901
15.41400 0.4072492
15.41500 0.41259308
15.41600 0.41791060999999996
15.41700 0.42320168999999996
15.41800 0.42846622
15.41900 0.43370411999999997
15.42000 0.43891529
15.42100 0.44409968000000005
15.42200 0.44925725
15.42300 0.45438791
15.42400 0.45949165
15.42500 0.46456843000000003
15.42600 0.46961824
15.42700 0.4746411
15.42800 0.47963694999999995
15.42900 0.48460583
15.43000 0.4895478
15.43100 0.49446285999999995
15.43200 0.49935109000000005
15.43300 0.5042125
15.43400 0.50904718
15.43500 0.51385518
15.43600 0.51863655
15.43700 0.52339137
15.43800 0.52811969
15.43900 0.53282161
15.44000 0.53749713
15.44100 0.54214634
15.44200 0.5467692399999999
15.44300 0.55136587
15.44400 0.55593625
15.44500 0.56048036
15.44600 0.5649982
15.44700 0.56948974
15.44800 0.57395496
15.44900 0.57839379
15.45000 0.58280616
15.45100 0.58719204
15.45200 0.59155128
15.45300 0.59588384
15.45400 0.60018962
15.45500 0.6044684899999999
15.45600 0.6087203999999999
15.45700 0.6129453
15.45800 0.61714309
15.45900 0.62131369
15.46000 0.6254571
15.46100 0.62957332
15.46200 0.63366233
15.46300 0.6377242
15.46400 0.6417589300000001
15.46500 0.6457666400000001
15.46600 0.64974744
15.46700 0.65370146
15.46800 0.65762885
15.46900 0.66152979
15.47000 0.66540446
15.47100 0.66925301
15.47200 0.67307567
15.47300 0.67687263
15.47400 0.68064407
15.47500 0.68439012
15.47600 0.68811099
15.47700 0.6918068
15.47800 0.69547771
15.47900 0.69912379
15.48000 0.70274514
15.48100 0.70634177
15.48200 0.7099137600000001
15.48300 0.71346108
15.48400 0.7169836700000001
15.48500 0.72048153
15.48600 0.72395462
15.48700 0.72740279
15.48800 0.73082601
15.48900 0.73422412
15.49000 0.73759705
15.49100 0.74094464
15.49200 0.74426676
15.49300 0.74756332
15.49400 0.75083417
15.49500 0.75407922
15.49600 0.75729839
15.49700 0.7604915200000001
15.49800 0.76365857
15.49900 0.76679951
15.50000 0.76991427
15.50100 0.77300281
15.50200 0.7760651900000001
15.50300 0.77910135
15.50400 0.7821113799999999
15.50500 0.7850953399999999
15.50600 0.7880534
15.50700 0.7909855800000001
15.50800 0.79389205
15.50900 0.7967730100000001
15.51000 0.7996285299999999
15.51100 0.80245892
15.51200 0.80526425
15.51300 0.8080448
15.51400 0.81080087
15.51500 0.8135325299999999
15.51600 0.8162400699999999
15.51700 0.81892358
15.51800 0.82158335
15.51900 0.82421955
15.52000 0.82683228
15.52100 0.82942173
15.52200 0.83198808
15.52300 0.83453143
15.52400 0.8370518699999999
15.52500 0.83954949
15.52600 0.8420243900000001
15.52700 0.84447665
15.52800 0.84690638
15.52900 0.84931357
15.53000 0.85169841
15.53100 0.85406089
15.53200 0.85640121
15.53300 0.8587193700000001
15.53400 0.86101545
15.53500 0.86328965
15.53600 0.8655420500000001
15.53700 0.86777275
15.53800 0.86998185
15.53900 0.8721695300000001
15.54000 0.87433588
15.54100 0.87648109
15.54200 0.87860525
15.54300 0.88070845
15.54400 0.8827908900000001
15.54500 0.88485256
15.54600 0.8868936399999999
15.54700 0.88891415
15.54800 0.89091426
15.54900 0.8928939699999999
15.55000 0.89485338
15.55100 0.89679249
15.55200 0.89871129
15.55300 0.9006098800000001
15.55400 0.9024882700000001
15.55500 0.90434644
15.55600 0.90618441
15.55700 0.90800226
15.55800 0.90979999
15.55900 0.9115776000000001
15.56000 0.9133352000000001
15.56100 0.91507277
15.56200 0.9167903999999999
15.56300 0.91848811
15.56400 0.9201660800000001
15.56500 0.92182439
15.56600 0.9234631400000001
15.56700 0.92508253
15.56800 0.92668273
15.56900 0.92826393
15.57000 0.92982631
15.57100 0.93137007
15.57200 0.93289549
15.57300 0.93440274
15.57400 0.93589211
15.57500 0.93736388
15.57600 0.9388183200000001
15.57700 0.94025573
15.57800 0.94167637
15.57900 0.94308052
15.58000 0.9444685700000001
15.58100 0.9458406799999999
15.58200 0.94719715
15.58300 0.94853817
15.58400 0.94986409
15.58500 0.95117511
15.58600 0.95247142
15.58700 0.9537532
15.58800 0.9550206400000001
15.58900 0.95627382
15.59000 0.9575129499999999
15.59100 0.9587382
15.59200 0.95994957
15.59300 0.9611472500000001
15.59400 0.96233124
15.59500 0.96350163
15.59600 0.96465852
15.59700 0.9658019999999999
15.59800 0.9669321599999999
15.59900 0.96804909
15.60000 0.9691529000000001
15.60100 0.97024366
15.60200 0.97132148
15.60300 0.97238654
15.60400 0.97343894
15.60500 0.97447885
15.60600 0.97550647
15.60700 0.9765218900000001
15.60800 0.9775252999999999
15.60900 0.97851697
15.61000 0.9794970000000001
15.61100 0.98046558
15.61200 0.9814228899999999
15.61300 0.98236911
15.61400 0.98330434
15.61500 0.9842286800000001
15.61600 0.98514231
15.61700 0.9860453200000001
15.61800 0.9869378099999999
15.61900 0.9878197700000001
15.62000 0.9886913900000001
15.62100 0.9895526800000001
15.62200 0.99040363
15.62300 0.99124443
15.62400 0.9920749799999999
15.62500 0.9928953799999999
15.62600 0.99370573
15.62700 0.9945061099999999
15.62800 0.99529652
15.62900 0.99607715
15.63000 0.9968480999999999
15.63100 0.9976094600000001
15.63200 0.99836141
15.63300 0.9991040499999999
15.63400 0.9998376499999999
15.63500 1.0005625
15.63600 1.0012788
15.63700 1.0019867999999998
15.63800 1.0026868
15.63900 1.0033791
15.64000 1.0040641
15.64100 1.0047421
15.64200 1.0054134
15.64300 1.0060784
15.64400 1.0067376
15.64500 1.0073912
15.64600 1.0080396999999999
15.64700 1.0086833
15.64800 1.0093225000000001
15.64900 1.0099576000000001
15.65000 1.0105888
15.65100 1.0112165
15.65200 1.0118411
15.65300 1.0124627000000002
15.65400 1.0130814
15.65500 1.0136977
15.65600 1.0143115
15.65700 1.0149231
15.65800 1.0155326
15.65900 1.0161399999999998
15.66000 1.0167453
15.66100 1.0173487
15.66200 1.0179502999999999
15.66300 1.0185499
15.66400 1.0191476
15.66500 1.0197435
15.66600 1.0203373999999998
15.66700 1.0209294
15.66800 1.0215195
15.66900 1.0221077
15.67000 1.022694
15.67100 1.0232784
15.67200 1.0238610000000001
15.67300 1.0244419
15.67400 1.0250211
15.67500 1.0255987
15.67600 1.0261748
15.67700 1.0267495999999998
15.67800 1.0273232
15.67900 1.0278957
15.68000 1.0284672
15.68100 1.0290381
15.68200 1.0296083
15.68300 1.0301782000000002
15.68400 1.0307479
15.68500 1.0313176
15.68600 1.0318874
15.68700 1.0324577
15.68800 1.0330285
15.68900 1.0336
15.69000 1.0341725
15.69100 1.0347461
15.69200 1.035321
15.69300 1.0358974
15.69400 1.0364756
15.69500 1.0370556
15.69600 1.0376378
15.69700 1.0382224
15.69800 1.0388095
15.69900 1.0393994
15.70000 1.0399923
15.70100 1.0405884
15.70200 1.041188
15.70300 1.0417913
15.70400 1.0423985
15.70500 1.0430099
15.70600 1.0436257
15.70700 1.0442461
15.70800 1.0448712
15.70900 1.0455012
15.71000 1.0461365
15.71100 1.0467769999999998
15.71200 1.0474229
15.71300 1.0480744
15.71400 1.0487315000000001
15.71500 1.0493944
15.71600 1.0500631
15.71700 1.0507376000000002
15.71800 1.0514179000000001
15.71900 1.0521041
15.72000 1.0527961000000001
15.72100 1.0534938
15.72200 1.0541974
15.72300 1.0549066
15.72400 1.0556214
15.72500 1.0563416
15.72600 1.0570674
15.72700 1.0577987
15.72800 1.0585353
15.72900 1.0592773
15.73000 1.0600246
15.73100 1.0607772
15.73200 1.0615351
15.73300 1.0622984
15.73400 1.0630672
15.73500 1.0638416
15.73600 1.0646218
15.73700 1.0654078
15.73800 1.0662
15.73900 1.0669985
15.74000 1.0678036
15.74100 1.0686155
15.74200 1.0694346000000001
15.74300 1.0702612
15.74400 1.0710955
15.74500 1.0719378
15.74600 1.0727885
15.74700 1.0736478
15.74800 1.0745160999999999
15.74900 1.0753935
15.75000 1.0762802999999999
15.75100 1.0771766
15.75200 1.0780827
15.75300 1.0789986
15.75400 1.0799244
15.75500 1.0808602
15.75600 1.0818059999999998
15.75700 1.0827616
15.75800 1.0837271000000002
15.75900 1.0847024
15.76000 1.0856873
15.76100 1.0866818
15.76200 1.0876857
15.76300 1.0886988
15.76400 1.089721
15.76500 1.0907521
15.76600 1.0917919999999999
15.76700 1.0928405
15.76800 1.0938977
15.76900 1.0949633
15.77000 1.0960373
15.77100 1.0971198
15.77200 1.0982106
15.77300 1.09931
15.77400 1.1004178
15.77500 1.1015343
15.77600 1.1026595000000001
15.77700 1.1037936
15.77800 1.1049368
15.77900 1.1060893
15.78000 1.1072511999999999
15.78100 1.1084227
15.78200 1.1096040999999999
15.78300 1.1107954
15.78400 1.111997
15.78500 1.1132089
15.78600 1.1144314
15.78700 1.1156646
15.78800 1.1169085
15.78900 1.1181633
15.79000 1.1194291
15.79100 1.1207057
15.79200 1.1219934
15.79300 1.123292
15.79400 1.1246015
15.79500 1.125922
15.79600 1.1272532
15.79700 1.1285951
15.79800 1.1299476
15.79900 1.1313106
15.80000 1.132684
15.80100 1.1340677000000001
15.80200 1.1354616
15.80300 1.1368656
15.80400 1.1382794999999999
15.80500 1.1397034000000001
15.80600 1.1411371
15.80700 1.1425806
15.80800 1.1440339000000002
15.80900 1.145497
15.81000 1.1469698
15.81100 1.1484523
15.81200 1.1499447
15.81300 1.1514468
15.81400 1.1529588
15.81500 1.1544807000000001
15.81600 1.1560124999999999
15.81700 1.1575543000000001
15.81800 1.1591061
15.81900 1.1606678000000001
15.82000 1.1622396
15.82100 1.1638214
15.82200 1.1654131
15.82300 1.1670147
15.82400 1.1686263000000001
15.82500 1.1702476
15.82600 1.1718786
15.82700 1.1735193
15.82800 1.1751696
15.82900 1.1768293
15.83000 1.1784983
15.83100 1.1801765
15.83200 1.1818639
15.83300 1.1835603
15.83400 1.1852656
15.83500 1.1869799
15.83600 1.188703
15.83700 1.1904348
15.83800 1.1921753
15.83900 1.1939244999999998
15.84000 1.1956825
15.84100 1.1974491
15.84200 1.1992245000000001
15.84300 1.2010086
15.84400 1.2028014999999999
15.84500 1.2046033
15.84600 1.2064137000000001
15.84700 1.2082332
15.84800 1.2100615000000001
15.84900 1.2118986
15.85000 1.2137446
15.85100 1.2155993
15.85200 1.2174628
15.85300 1.2193349
15.85400 1.2212156
15.85500 1.2231048
15.85600 1.2250023
15.85700 1.2269079
15.85800 1.2288214
15.85900 1.2307426
15.86000 1.2326713
15.86100 1.2346071
15.86200 1.23655
15.86300 1.2384994999999999
15.86400 1.2404555
15.86500 1.2424176
15.86600 1.2443855
15.86700 1.2463592000000001
15.86800 1.2483384
15.86900 1.2503227000000001
15.87000 1.2523122
15.87100 1.2543066
15.87200 1.2563058999999999
15.87300 1.2583098
15.87400 1.2603185
15.87500 1.2623318
15.87600 1.2643498
15.87700 1.2663726
15.87800 1.2684001
15.87900 1.2704324
15.88000 1.2724697
15.88100 1.2745118999999998
15.88200 1.2765592
15.88300 1.2786116
15.88400 1.2806693
15.88500 1.2827320999999998
15.88600 1.2848001
15.88700 1.2868733
15.88800 1.2889516
15.88900 1.2910347
15.89000 1.2931227
15.89100 1.2952151
15.89200 1.2973118000000001
15.89300 1.2994124
15.89400 1.3015165
15.89500 1.3036237000000002
15.89600 1.3057336
15.89700 1.3078458
15.89800 1.3099596999999998
15.89900 1.3120748999999998
15.90000 1.3141909
15.90100 1.3163071
15.90200 1.3184232
15.90300 1.3205386
15.90400 1.322653
15.90500 1.3247659
15.90600 1.3268772
15.90700 1.3289863000000002
15.90800 1.3310933
15.90900 1.3331977
15.91000 1.3352994999999999
15.91100 1.3373986
15.91200 1.3394949
15.91300 1.3415885
15.91400 1.3436793
15.91500 1.3457675
15.91600 1.3478531999999999
15.91700 1.3499362000000001
15.91800 1.352017
15.91900 1.3540953999999998
15.92000 1.3561717
15.92100 1.3582459
15.92200 1.3603181
15.92300 1.3623882
15.92400 1.3644564
15.92500 1.3665224999999999
15.92600 1.3685865
15.92700 1.3706482
15.92800 1.3727074000000001
15.92900 1.3747639
15.93000 1.3768174
15.93100 1.3788674
15.93200 1.3809136
15.93300 1.3829556
15.93400 1.3849929
15.93500 1.3870249
15.93600 1.389051
15.93700 1.3910709
15.93800 1.3930839000000002
15.93900 1.3950894
15.94000 1.3970867999999999
15.94100 1.3990756
15.94200 1.4010554
15.94300 1.4030255999999999
15.94400 1.4049859
15.94500 1.4069357
15.94600 1.4088745999999999
15.94700 1.4108025
15.94800 1.4127186999999999
15.94900 1.4146233
15.95000 1.4165158
15.95100 1.4183961999999999
15.95200 1.4202641
15.95300 1.4221195
15.95400 1.4239621
15.95500 1.4257918
15.95600 1.4276084
15.95700 1.4294117
15.95800 1.4312016
15.95900 1.4329778
15.96000 1.4347402
15.96100 1.4364886000000001
15.96200 1.4382226999999999
15.96300 1.4399422
15.96400 1.4416468999999998
15.96500 1.4433364
15.96600 1.4450105
15.96700 1.4466688
15.96800 1.4483108999999998
15.96900 1.4499365
15.97000 1.4515454
15.97100 1.453137
15.97200 1.4547111
15.97300 1.4562672
15.97400 1.457805
15.97500 1.4593242
15.97600 1.4608243
15.97700 1.4623051999999999
15.97800 1.4637663
15.97900 1.4652075
15.98000 1.4666284
15.98100 1.4680288
15.98200 1.4694082000000002
15.98300 1.4707664
15.98400 1.4721031
15.98500 1.4734181000000002
15.98600 1.4747109
15.98700 1.4759813
15.98800 1.4772290000000001
15.98900 1.4784536
15.99000 1.4796549
15.99100 1.4808322
15.99200 1.4819855
15.99300 1.4831142
15.99400 1.4842178
15.99500 1.485296
15.99600 1.4863482000000001
15.99700 1.4873739000000001
15.99800 1.4883727
15.99900 1.489344
16.00000 1.4902871
16.00100 1.4912017
16.00200 1.4920871
16.00300 1.4929428
16.00400 1.4937682
16.00500 1.4945628
16.00600 1.4953261
16.00700 1.4960577
16.00800 1.496757
16.00900 1.4974236
16.01000 1.4980571999999999
16.01100 1.4986575
16.01200 1.4992240000000001
16.01300 1.4997566
16.01400 1.5002551
16.01500 1.5007191
16.01600 1.5011487000000001
16.01700 1.5015435000000001
16.01800 1.5019036
16.01900 1.5022287
16.02000 1.5025188
16.02100 1.5027736999999999
16.02200 1.5029932
16.02300 1.5031773
16.02400 1.5033255
16.02500 1.5034378
16.02600 1.5035137
16.02700 1.503553
16.02800 1.5035552
16.02900 1.5035199000000001
16.03000 1.5034465000000001
16.03100 1.5033345
16.03200 1.5031831
16.03300 1.5029918999999998
16.03400 1.50276
16.03500 1.5024868
16.03600 1.5021713
16.03700 1.5018129999999998
16.03800 1.5014109
16.03900 1.5009644
16.04000 1.5004725
16.04100 1.4999347
16.04200 1.4993501
16.04300 1.4987182
16.04400 1.4980382
16.04500 1.4973097
16.04600 1.496532
16.04700 1.4957048
16.04800 1.4948276999999999
16.04900 1.4939003
16.05000 1.4929223
16.05100 1.4918935
16.05200 1.4908139
16.05300 1.4896831
16.05400 1.4885013
16.05500 1.4872683
16.05600 1.4859841
16.05700 1.4846488
16.05800 1.4832622
16.05900 1.4818245
16.06000 1.4803355
16.06100 1.4787951000000001
16.06200 1.4772035
16.06300 1.4755604
16.06400 1.4738657
16.06500 1.4721191
16.06600 1.4703203
16.06700 1.4684691
16.06800 1.4665650000000001
16.06900 1.4646077
16.07000 1.4625966000000001
16.07100 1.4605310999999999
16.07200 1.4584107000000002
16.07300 1.4562347999999998
16.07400 1.4540027
16.07500 1.4517137
16.07600 1.4493671
16.07700 1.4469624
16.07800 1.4444986
16.07900 1.4419753
16.08000 1.4393917
16.08100 1.4367472
16.08200 1.4340413
16.08300 1.4312733
16.08400 1.4284428
16.08500 1.4255494
16.08600 1.4225925
16.08700 1.4195718
16.08800 1.4164869
16.08900 1.4133375
16.09000 1.4101233
16.09100 1.4068440999999998
16.09200 1.4034997
16.09300 1.4000896
16.09400 1.3966138
16.09500 1.393072
16.09600 1.389464
16.09700 1.3857895
16.09800 1.3820482
16.09900 1.3782401
16.10000 1.3743646
16.10100 1.3704216999999999
16.10200 1.366411
16.10300 1.3623321000000002
16.10400 1.3581849
16.10500 1.3539689000000001
16.10600 1.3496839
16.10700 1.3453295
16.10800 1.3409053
16.10900 1.3364111
16.11000 1.3318465
16.11100 1.3272113
16.11200 1.3225052
16.11300 1.3177278000000001
16.11400 1.312879
16.11500 1.3079586
16.11600 1.3029662
16.11700 1.2979018
16.11800 1.2927651
16.11900 1.2875562
16.12000 1.2822746
16.12100 1.2769205000000001
16.12200 1.2714935
16.12300 1.2659936999999999
16.12400 1.260421
16.12500 1.2547751
16.12600 1.2490559
16.12700 1.2432634999999999
16.12800 1.2373975000000002
16.12900 1.2314578
16.13000 1.2254442
16.13100 1.2193566
16.13200 1.2131947
16.13300 1.2069582
16.13400 1.2006469
16.13500 1.1942604
16.13600 1.1877983
16.13700 1.1812604
16.13800 1.1746462
16.13900 1.1679555
16.14000 1.1611878
16.14100 1.1543427
16.14200 1.1474198
16.14300 1.1404187
16.14400 1.1333392
16.14500 1.1261809
16.14600 1.1189434999999999
16.14700 1.1116268
16.14800 1.1042306
16.14900 1.0967547
16.15000 1.089199
16.15100 1.0815633
16.15200 1.0738478
16.15300 1.0660524
16.15400 1.0581771
16.15500 1.050222
16.15600 1.0421873
16.15700 1.0340732
16.15800 1.0258797
16.15900 1.0176070000000002
16.16000 1.0092553
16.16100 1.0008248000000002
16.16200 0.99231554
16.16300 0.98372782
16.16400 0.9750616700000001
16.16500 0.96631721
16.16600 0.95749451
16.16700 0.9485935799999999
16.16800 0.93961451
16.16900 0.9305572099999999
16.17000 0.9214216799999999
16.17100 0.9122078299999999
16.17200 0.90291565
16.17300 0.8935449599999999
16.17400 0.88409567
16.17500 0.87456778
16.17600 0.86496109
16.17700 0.85527543
16.17800 0.8455108899999999
16.17900 0.83566727
16.18000 0.82574459
16.18100 0.81574274
16.18200 0.80566183
16.18300 0.79550184
16.18400 0.78526298
16.18500 0.77494523
16.18600 0.7645487799999999
16.18700 0.75407382
16.18800 0.74352059
16.18900 0.73288935
16.19000 0.72218035
16.19100 0.71139387
16.19200 0.70053027
16.19300 0.68958984
16.19400 0.67857294
16.19500 0.66747991
16.19600 0.65631107
16.19700 0.6450667999999999
16.19800 0.63374736
16.19900 0.6223531
16.20000 0.6108842800000001
16.20100 0.5993411399999999
16.20200 0.5877239200000001
16.20300 0.57603284
16.20400 0.56426809
16.20500 0.5524298599999999
16.20600 0.54051825
16.20700 0.52853343
16.20800 0.51647546
16.20900 0.50434452
16.21000 0.49214065
16.21100 0.47986396
16.21200 0.46751462
16.21300 0.45509273000000006
16.21400 0.44259848
16.21500 0.43003204999999994
16.21600 0.41739363
16.21700 0.40468355
16.21800 0.39190208
16.21900 0.37904959
16.22000 0.36612648999999997
16.22100 0.35313321
16.22200 0.34007027
16.22300 0.32693817999999997
16.22400 0.31373752
16.22500 0.30046888
16.22600 0.2871329
16.22700 0.27373021000000003
16.22800 0.26026147
16.22900 0.24672733
16.23000 0.23312846
16.23100 0.21946550999999997
16.23200 0.20573912
16.23300 0.19194989
16.23400 0.17809842
16.23500 0.16418528
16.23600 0.15021099000000002
16.23700 0.13617607999999998
16.23800 0.12208102
16.23900 0.10792626999999999
16.24000 0.09371225
16.24100 0.079439359
16.24200 0.065107993
16.24300 0.050718518
16.24400 0.036271306
16.24500 0.021766717999999997
16.24600 0.0072051225
16.24700 -0.0074131050000000006
16.24800 -0.022087572
16.24900 -0.036817868
16.25000 -0.051603559
16.25100 -0.06644419
16.25200 -0.08133926899999999
16.25300 -0.096288271
16.25400 -0.11129064
16.25500 -0.12634578
16.25600 -0.14145308
16.25700 -0.15661188
16.25800 -0.17182149
16.25900 -0.1870812
16.26000 -0.20239025
16.26100 -0.21774786999999998
16.26200 -0.2331533
16.26300 -0.24860570999999998
16.26400 -0.26410429
16.26500 -0.27964821
16.26600 -0.29523661
16.26700 -0.3108687
16.26800 -0.3265436
16.26900 -0.34226053
16.27000 -0.35801865
16.27100 -0.37381717
16.27200 -0.38965526
16.27300 -0.40553217
16.27400 -0.42144712
16.27500 -0.43739937
16.27600 -0.45338812999999994
16.27700 -0.4694127
16.27800 -0.48547238000000004
16.27900 -0.5015663800000001
16.28000 -0.517694
16.28100 -0.53385454
16.28200 -0.5500472200000001
16.28300 -0.56627132
16.28400 -0.58252607
16.28500 -0.59881066
16.28600 -0.61512436
16.28700 -0.63146632
16.28800 -0.64783576
16.28900 -0.66423183
16.29000 -0.68065366
16.29100 -0.6971003499999999
16.29200 -0.71357107
16.29300 -0.73006493
16.29400 -0.7465810500000001
16.29500 -0.7631185500000001
16.29600 -0.77967653
16.29700 -0.7962540699999999
16.29800 -0.81285043
16.29900 -0.8294646600000001
16.30000 -0.84609604
16.30100 -0.8627437099999999
16.30200 -0.87940684
16.30300 -0.89608468
16.30400 -0.9127765
16.30500 -0.9294815399999999
16.30600 -0.94619906
16.30700 -0.96292822
16.30800 -0.97966837
16.30900 -0.9964187600000001
16.31000 -1.0131786
16.31100 -1.029947
16.31200 -1.0467234
16.31300 -1.0635067999999999
16.31400 -1.0802961999999998
16.31500 -1.0970908
16.31600 -1.1138896
16.31700 -1.1306916999999999
16.31800 -1.1474959999999998
16.31900 -1.1643013
16.32000 -1.1811066000000001
16.32100 -1.1979108
16.32200 -1.2147125
16.32300 -1.2315106
16.32400 -1.2483038
16.32500 -1.2650909
16.32600 -1.2818706
16.32700 -1.2986417000000001
16.32800 -1.3154029
16.32900 -1.3321529
16.33000 -1.3488906
16.33100 -1.3656146
16.33200 -1.3823238
16.33300 -1.3990172
16.33400 -1.4156936
16.33500 -1.4323519
16.33600 -1.4489911
16.33700 -1.4656103999999999
16.33800 -1.4822088
16.33900 -1.4987854
16.34000 -1.5153395
16.34100 -1.5318702
16.34200 -1.5483769
16.34300 -1.5648586999999998
16.34400 -1.5813151
16.34500 -1.5977453
16.34600 -1.6141488999999998
16.34700 -1.6305251
16.34800 -1.6468732
16.34900 -1.6631924999999999
16.35000 -1.6794825
16.35100 -1.6957423
16.35200 -1.7119709
16.35300 -1.7281679
16.35400 -1.7443324
16.35500 -1.7604631999999998
16.35600 -1.7765594999999998
16.35700 -1.7926201
16.35800 -1.8086443
16.35900 -1.8246306
16.36000 -1.8405778000000002
16.36100 -1.8564847999999998
16.36200 -1.8723505
16.36300 -1.8881733
16.36400 -1.9039519
16.36500 -1.9196853
16.36600 -1.9353718999999998
16.36700 -1.9510105
16.36800 -1.9665997000000002
16.36900 -1.9821383000000001
16.37000 -1.9976251
16.37100 -2.0130588
16.37200 -2.0284381000000002
16.37300 -2.0437621
16.37400 -2.0590296
16.37500 -2.0742396
16.37600 -2.0893913
16.37700 -2.1044834
16.37800 -2.1195151
16.37900 -2.1344857
16.38000 -2.1493941999999997
16.38100 -2.1642396
16.38200 -2.1790214
16.38300 -2.1937387
16.38400 -2.2083906
16.38500 -2.2229764999999997
16.38600 -2.2374952
16.38700 -2.2519464
16.38800 -2.266329
16.38900 -2.2806421
16.39000 -2.294885
16.39100 -2.3090569
16.39200 -2.3231568
16.39300 -2.3371838
16.39400 -2.3511371
16.39500 -2.3650156
16.39600 -2.3788186
16.39700 -2.3925448
16.39800 -2.4061933
16.39900 -2.4197632000000002
16.40000 -2.4332536
16.40100 -2.4466634000000003
16.40200 -2.4599915
16.40300 -2.473237
16.40400 -2.4863988
16.40500 -2.4994761
16.40600 -2.5124677
16.40700 -2.5253726
16.40800 -2.5381899999999997
16.40900 -2.5509192
16.41000 -2.5635589
16.41100 -2.5761083
16.41200 -2.5885666
16.41300 -2.6009329
16.41400 -2.6132062
16.41500 -2.6253859
16.41600 -2.6374711
16.41700 -2.6494609
16.41800 -2.6613545
16.41900 -2.6731512
16.42000 -2.6848499
16.42100 -2.6964501
16.42200 -2.7079508
16.42300 -2.7193511
16.42400 -2.7306502999999998
16.42500 -2.7418474
16.42600 -2.7529417
16.42700 -2.7639322
16.42800 -2.7748181
16.42900 -2.7855985
16.43000 -2.7962727
16.43100 -2.8068397
16.43200 -2.8172988
16.43300 -2.8276492
16.43400 -2.83789
16.43500 -2.8480206
16.43600 -2.8580403
16.43700 -2.8679482999999997
16.43800 -2.8777439
16.43900 -2.8874267
16.44000 -2.896996
16.44100 -2.9064512000000002
16.44200 -2.9157918
16.44300 -2.9250173
16.44400 -2.9341273
16.44500 -2.9431211
16.44600 -2.9519983
16.44700 -2.9607585
16.44800 -2.969401
16.44900 -2.9779255
16.45000 -2.9863315000000004
16.45100 -2.9946181999999997
16.45200 -3.0027851
16.45300 -3.0108318
16.45400 -3.0187573
16.45500 -3.0265613
16.45600 -3.0342428
16.45700 -3.0418012
16.45800 -3.0492358
16.45900 -3.0565456
16.46000 -3.0637298
16.46100 -3.0707877000000003
16.46200 -3.0777183999999997
16.46300 -3.084521
16.46400 -3.0911947
16.46500 -3.0977385
16.46600 -3.1041518
16.46700 -3.1104336
16.46800 -3.1165833
16.46900 -3.1226
16.47000 -3.1284831
16.47100 -3.134232
16.47200 -3.1398460000000004
16.47300 -3.1453248000000005
16.47400 -3.1506676
16.47500 -3.1558745
16.47600 -3.1609446
16.47700 -3.1658779999999997
16.47800 -3.1706738999999997
16.47900 -3.1753327999999996
16.48000 -3.1798542
16.48100 -3.1842376999999997
16.48200 -3.1884834
16.48300 -3.1925913
16.48400 -3.1965612999999995
16.48500 -3.2003931999999997
16.48600 -3.2040872
16.48700 -3.2076430000000005
16.48800 -3.2110605
16.48900 -3.2143395
16.49000 -3.21748
16.49100 -3.2204818000000004
16.49200 -3.2233446999999997
16.49300 -3.2260682
16.49400 -3.2286525000000004
16.49500 -3.2310966000000003
16.49600 -3.2334004
16.49700 -3.2355636
16.49800 -3.2375857
16.49900 -3.2394659
16.50000 -3.2412037
16.50100 -3.2427989
16.50200 -3.244251
16.50300 -3.2455592999999996
16.50400 -3.2467235
16.50500 -3.2477427000000003
16.50600 -3.2486167000000004
16.50700 -3.2493453
16.50800 -3.2499279999999997
16.50900 -3.2503642
16.51000 -3.2506537
16.51100 -3.2507963
16.51200 -3.2507919000000003
16.51300 -3.2506403
16.51400 -3.2503411000000004
16.51500 -3.2498945
16.51600 -3.2493005999999998
16.51700 -3.2485593
16.51800 -3.2476705000000003
16.51900 -3.2466345
16.52000 -3.2454512999999996
16.52100 -3.244121
16.52200 -3.2426436
16.52300 -3.2410189999999997
16.52400 -3.2392476000000006
16.52500 -3.2373293999999997
16.52600 -3.2352645
16.52700 -3.2330532
16.52800 -3.2306954
16.52900 -3.2281908999999995
16.53000 -3.2255399999999996
16.53100 -3.2227427000000004
16.53200 -3.219799
16.53300 -3.2167084999999997
16.53400 -3.2134715000000003
16.53500 -3.2100879
16.53600 -3.2065577999999997
16.53700 -3.2028809
16.53800 -3.1990573
16.53900 -3.1950869
16.54000 -3.1909693000000003
16.54100 -3.186705
16.54200 -3.1822938
16.54300 -3.177736
16.54400 -3.1730308999999997
16.54500 -3.1681791
16.54600 -3.1631804999999997
16.54700 -3.1580354999999996
16.54800 -3.1527441000000005
16.54900 -3.1473063000000003
16.55000 -3.1417221000000004
16.55100 -3.1359922
16.55200 -3.1301163
16.55300 -3.1240951
16.55400 -3.1179288
16.55500 -3.1116175999999998
16.55600 -3.1051617
16.55700 -3.0985616
16.55800 -3.0918175
16.55900 -3.0849298000000003
16.56000 -3.0778989
16.56100 -3.0707251
16.56200 -3.0634088
16.56300 -3.0559502999999997
16.56400 -3.0483499000000003
16.56500 -3.0406079999999998
16.56600 -3.0327249
16.56700 -3.0247010000000003
16.56800 -3.0165365
16.56900 -3.0082319
16.57000 -2.9997874
16.57100 -2.9912034
16.57200 -2.9824803
16.57300 -2.9736184999999997
16.57400 -2.9646184
16.57500 -2.9554803
16.57600 -2.9462045
16.57700 -2.9367916000000003
16.57800 -2.927242
16.57900 -2.9175561
16.58000 -2.9077341999999997
16.58100 -2.8977768
16.58200 -2.8876845
16.58300 -2.8774576
16.58400 -2.8670967
16.58500 -2.856602
16.58600 -2.8459739
16.58700 -2.835213
16.58800 -2.8243197
16.58900 -2.8132943
16.59000 -2.8021375
16.59100 -2.7908493
16.59200 -2.7794303
16.59300 -2.7678808
16.59400 -2.7562011
16.59500 -2.7443917
16.59600 -2.7324529
16.59700 -2.7203852
16.59800 -2.708189
16.59900 -2.6958645999999997
16.60000 -2.6834127
16.60100 -2.6708335
16.60200 -2.6581276000000003
16.60300 -2.6452957
16.60400 -2.6323382
16.60500 -2.6192557
16.60600 -2.6060488
16.60700 -2.5927184
16.60800 -2.5792650999999998
16.60900 -2.5656896
16.61000 -2.5519928000000003
16.61100 -2.5381755
16.61200 -2.5242386
16.61300 -2.5101831000000003
16.61400 -2.4960099
16.61500 -2.4817196999999998
16.61600 -2.4673135999999998
16.61700 -2.4527926
16.61800 -2.4381576
16.61900 -2.4234096
16.62000 -2.4085494
16.62100 -2.393578
16.62200 -2.3784965000000002
16.62300 -2.3633056999999997
16.62400 -2.3480062999999998
16.62500 -2.3325993
16.62600 -2.3170853
16.62700 -2.3014652
16.62800 -2.2857398
16.62900 -2.2699095
16.63000 -2.2539752
16.63100 -2.2379374
16.63200 -2.2217967
16.63300 -2.2055537
16.63400 -2.1892088
16.63500 -2.1727625
16.63600 -2.1562155
16.63700 -2.1395682999999996
16.63800 -2.1228213
16.63900 -2.1059752
16.64000 -2.0890303
16.64100 -2.0719874999999996
16.64200 -2.0548472
16.64300 -2.0376103
16.64400 -2.0202773
16.64500 -2.0028490999999997
16.64600 -1.9853266
16.64700 -1.9677104
16.64800 -1.9500017
16.64900 -1.9322013
16.65000 -1.9143105
16.65100 -1.8963299999999998
16.65200 -1.8782610000000002
16.65300 -1.8601047
16.65400 -1.8418621
16.65500 -1.8235344
16.65600 -1.8051228
16.65700 -1.7866284
16.65800 -1.7680524
16.65900 -1.749396
16.66000 -1.7306603
16.66100 -1.7118466999999997
16.66200 -1.6929561
16.66300 -1.6739897
16.66400 -1.6549487000000003
16.66500 -1.635834
16.66600 -1.6166468999999999
16.66700 -1.5973885
16.66800 -1.5780598
16.66900 -1.5586618
[truncated: 329,861 more chars]
