# Supplementary material for: 2D Synthetic dataset of numerical simulations of long-period seismicity in a volcanic edifice and related sensitivity kernels
Source: Data Brief. 2021 Jan 25;34:106673. doi: 10.1016/j.dib.2020.106673 (PMC7841316; doi:10.1016/j.dib.2020.106673)
Supplement: Supplementary Data S1 — Supplementary Raw Research Data. This is open data under the CC BY license http://creativecommons.org/licenses/by/4.0/ [file mmc1.zip › Dataset/OUTPUT_SEISMOGRAMS/9000_3000/disp_X_hetero_9000_3113_SVF7e-1Hz.semd]

-1.714286 0.0
-1.713286 0.0
-1.712286 0.0
-1.711286 0.0
-1.710286 0.0
-1.709286 0.0
-1.708286 -6.129644e-27
-1.707286 7.9748221e-21
-1.706286 6.555579e-20
-1.705286 2.2376223000000004e-19
-1.704286 2.4530089999999997e-19
-1.703286 -1.0585807999999999e-18
-1.702286 -5.9208509e-18
-1.701286 -1.4610463000000002e-17
-1.700286 -1.7393097e-17
-1.699286 1.3505700999999998e-17
-1.698286 1.1402421e-16
-1.697286 2.7679314000000003e-16
-1.696286 3.602087e-16
-1.695286 3.1671792e-17
-1.694286 -1.0987832e-15
-1.693286 -3.0086117e-15
-1.692286 -4.540764e-15
-1.691286 -2.9767173e-15
-1.690286 5.111691e-15
-1.689286 2.0890408000000002e-14
-1.688286 3.8609855e-14
-1.687286 4.2088922e-14
-1.686286 7.4122966e-15
-1.685286 -8.3336734e-14
-1.684286 -2.1764395e-13
-1.683286 -3.2799639999999996e-13
-1.682286 -2.8881687e-13
-1.681286 4.032667e-14
-1.680286 7.150614e-13
-1.679286 1.5758545e-12
-1.678286 2.1596782e-12
-1.677286 1.7575222e-12
-1.676286 -2.9864099e-13
-1.675286 -4.1317051e-12
-1.674286 -8.7701717e-12
-1.673286 -1.188581e-11
-1.672286 -1.0204316e-11
-1.671286 -8.180889000000001e-13
-1.670286 1.6773377e-11
-1.669286 3.8624532e-11
-1.668286 5.5497512e-11
-1.667286 5.4446362000000003e-11
-1.666286 2.3442643999999997e-11
-1.665286 -4.1657183e-11
-1.664286 -1.3013394e-10
-1.663286 -2.1299205999999998e-10
-1.662286 -2.4670706e-10
-1.661286 -1.8596247e-10
-1.660286 -3.738714000000001e-12
-1.659286 2.8707553e-10
-1.658286 6.1959899e-10
-1.657286 8.7583066e-10
-1.656286 9.1225508e-10
-1.655286 6.064971899999999e-10
-1.654286 -8.591269499999999e-11
-1.653286 -1.0832973e-09
-1.652286 -2.1592551e-09
-1.651286 -2.9698653000000004e-09
-1.650286 -3.1304161e-09
-1.649286 -2.3288550000000002e-09
-1.648286 -4.4780889e-10
-1.647286 2.3413124e-09
-1.646286 5.5461347e-09
-1.645286 8.4034633e-09
-1.644286 1.001132e-08
-1.643286 9.5208799e-09
-1.642286 6.3508220000000004e-09
-1.641286 3.813849e-10
-1.640286 -7.9097062e-09
-1.639286 -1.7396275e-08
-1.638286 -2.6353264e-08
-1.637286 -3.2615083e-08
-1.636286 -3.3847294e-08
-1.635286 -2.7931343e-08
-1.634286 -1.3448323e-08
-1.633286 9.780230100000001e-09
-1.632286 4.0177747e-08
-1.631286 7.4051254e-08
-1.630286 1.0553854e-07
-1.629286 1.2701192e-07
-1.628286 1.3002958000000002e-07
-1.627286 1.0681941999999999e-07
-1.626286 5.214203499999999e-08
-1.625286 -3.4758132e-08
-1.624286 -1.4850414e-07
-1.623286 -2.7666007000000003e-07
-1.622286 -3.9989017e-07
-1.621286 -4.9342939e-07
-1.620286 -5.2989941e-07
-1.619286 -4.8328883e-07
-1.618286 -3.3371581e-07
-1.617286 -7.2424139e-08
-1.616286 2.9365137000000003e-07
-1.615286 7.384827e-07
-1.614286 1.2154477e-06
-1.613286 1.6584078e-06
-1.612286 1.9858847e-06
-1.611286 2.1085896e-06
-1.610286 1.9401682e-06
-1.609286 1.4105366e-06
-1.608286 4.8065987e-07
-1.607286 -8.428488099999999e-07
-1.606286 -2.4952314000000002e-06
-1.605286 -4.345176e-06
-1.604286 -6.1922258e-06
-1.603286 -7.7712031e-06
-1.602286 -8.7640913e-06
-1.601286 -8.8189587e-06
-1.600286 -7.5746698e-06
-1.599286 -4.6894225e-06
-1.598286 1.2933343e-07
-1.597286 7.096310400000001e-06
-1.596286 1.6323852e-05
-1.595286 2.7803921e-05
-1.594286 4.1398641e-05
-1.593286 5.6840673e-05
-1.592286 7.3743848e-05
-1.591286 9.1623434e-05
-1.590286 0.00010992431000000001
-1.589286 0.00012805443
-1.588286 0.00014542022
-1.587286 0.00016146045
-1.586286 0.00017567522000000002
-1.585286 0.00018764769999999998
-1.584286 0.00019705708000000003
-1.583286 0.00020368269999999997
-1.582286 0.00020740024000000002
-1.581286 0.00020817180999999999
-1.580286 0.00020603224999999999
-1.579286 0.00020107408999999997
-1.578286 0.00019343329000000002
-1.577286 0.00018327719
-1.576286 0.00017079611
-1.575286 0.00015619845
-1.574286 0.00013970922
-1.573286 0.00012157101
-1.572286 0.00010204566
-1.571286 8.1414856e-05
-1.570286 5.997789e-05
-1.569286 3.8044973000000005e-05
-1.568286 1.5925525e-05
-1.567286 -6.0880751e-06
-1.566286 -2.7739529e-05
-1.565286 -4.8827815e-05
-1.564286 -6.9223398e-05
-1.563286 -8.8878119e-05
-1.562286 -0.0001078265
-1.561286 -0.00012617738999999998
-1.560286 -0.00014409615
-1.559286 -0.00016177909
-1.558286 -0.00017942355
-1.557286 -0.00019719686999999998
-1.556286 -0.00021520859000000002
-1.555286 -0.00023348919000000003
-1.554286 -0.00025197867
-1.553286 -0.00027052665
-1.552286 -0.0002889049
-1.551286 -0.00030683113
-1.550286 -0.00032400192
-1.549286 -0.00034013057999999997
-1.548286 -0.00035498547
-1.547286 -0.00036842263999999997
-1.546286 -0.00038040826
-1.545286 -0.0003910267
-1.544286 -0.00040047262000000004
-1.543286 -0.00040902751000000003
-1.542286 -0.00041702392000000005
-1.541286 -0.00042480233
-1.540286 -0.00043266641000000005
-1.539286 -0.00044084326999999996
-1.538286 -0.00044945364
-1.537286 -0.00045849602
-1.536286 -0.00046784667
-1.535286 -0.00047727531
-1.534286 -0.00048647462
-1.533286 -0.00049509977
-1.532286 -0.00050281278
-1.531286 -0.0005093264
-1.530286 -0.00051444113
-1.529286 -0.0005180705600000001
-1.528286 -0.00052025125
-1.527286 -0.00052113533
-1.526286 -0.00052096743
-1.525286 -0.00052004921
-1.524286 -0.00051869715
-1.523286 -0.00051720049
-1.522286 -0.00051578609
-1.521286 -0.0005145946
-1.520286 -0.00051367192
-1.519286 -0.0005129753799999999
-1.518286 -0.00051239367
-1.517286 -0.0005117752600000001
-1.516286 -0.00051096108
-1.515286 -0.00050981562
-1.514286 -0.00050825129
-1.513286 -0.00050624199
-1.512286 -0.00050382323
-1.511286 -0.00050107783
-1.510286 -0.00049810897
-1.509286 -0.00049500354
-1.508286 -0.00049179171
-1.507286 -0.00048840916
-1.506286 -0.00048466903999999997
-1.505286 -0.00048024976
-1.504286 -0.00047470206999999996
-1.503286 -0.00046747682000000007
-1.502286 -0.00045797024
-1.501286 -0.00044558174000000004
-1.500286 -0.00042977594999999997
-1.499286 -0.00041014168000000004
-1.498286 -0.00038643875
-1.497286 -0.00035862812999999996
-1.496286 -0.00032688108
-1.495286 -0.00029156695000000005
-1.494286 -0.00025322156
-1.493286 -0.00021250036999999997
-1.492286 -0.00017012186999999999
-1.491286 -0.00012680913
-1.490286 -8.32365e-05
-1.489286 -3.9988507000000004e-05
-1.488286 2.4635302e-06
-1.487286 4.3763853e-05
-1.486286 8.3653907e-05
-1.485286 0.00012193643
-1.484286 0.00015842908
-1.483286 0.00019291572
-1.482286 0.00022510446
-1.481286 0.0002546006
-1.480286 0.00028089903
-1.479286 0.00030339871999999997
-1.478286 0.00032143707
-1.477286 0.00033433938999999997
-1.476286 0.00034147649
-1.475286 0.00034232319
-1.474286 0.00033650961
-1.473286 0.00032385931
-1.472286 0.00030440865
-1.471286 0.00027840492
-1.470286 0.00024628248
-1.469286 0.00020861945999999998
-1.468286 0.00016607991
-1.467286 0.00011934884
-1.466286 6.906945500000001e-05
-1.465286 1.5790488e-05
-1.464286 -4.006769e-05
-1.463286 -9.822471199999999e-05
-1.462286 -0.00015852856
-1.461286 -0.00022092418
-1.460286 -0.0002854084
-1.459286 -0.00035198011
-1.458286 -0.00042059382
-1.457286 -0.00049112468
-1.456286 -0.0005633492899999999
-1.455286 -0.0006369452
-1.454286 -0.00071150871
-1.453286 -0.00078658759
-1.452286 -0.0008617246699999999
-1.451286 -0.0009365054200000001
-1.450286 -0.0010106038
-1.449286 -0.0010838186
-1.448286 -0.0011560943
-1.447286 -0.0012275206
-1.446286 -0.0012983111
-1.445286 -0.0013687596
-1.444286 -0.0014391828999999999
-1.443286 -0.0015098557999999999
-1.442286 -0.0015809490000000001
-1.441286 -0.0016524804
-1.440286 -0.0017242861
-1.439286 -0.0017960164999999998
-1.438286 -0.0018671567999999999
-1.437286 -0.0019370707
-1.436286 -0.002005058
-1.435286 -0.0020704208999999998
-1.434286 -0.0021325304000000002
-1.433286 -0.0021908839999999997
-1.432286 -0.0022451493
-1.431286 -0.0022951895999999998
-1.430286 -0.0023410663000000003
-1.429286 -0.0023830209
-1.428286 -0.0024214354
-1.427286 -0.0024567787
-1.426286 -0.0024895455
-1.425286 -0.0025201957999999997
-1.424286 -0.0025491058999999997
-1.423286 -0.002576535
-1.422286 -0.0026026154999999997
-1.421286 -0.0026273627
-1.420286 -0.0026507043
-1.419286 -0.0026725203
-1.418286 -0.0026926871
-1.417286 -0.0027111162
-1.416286 -0.0027277856
-1.415286 -0.0027427559
-1.414286 -0.0027561711
-1.413286 -0.0027682469999999997
-1.412286 -0.0027792457000000003
-1.411286 -0.0027894435
-1.410286 -0.0027990935999999997
-1.409286 -0.0028083907
-1.408286 -0.0028174414
-1.407286 -0.0028262481
-1.406286 -0.002834708
-1.405286 -0.0028426300999999997
-1.404286 -0.0028497667
-1.403286 -0.0028558579
-1.402286 -0.0028606786
-1.401286 -0.0028640825
-1.400286 -0.002866033
-1.399286 -0.0028666193
-1.398286 -0.0028660525999999998
-1.397286 -0.0028646458
-1.396286 -0.0028627805000000003
-1.395286 -0.0028608654
-1.394286 -0.0028592947
-1.393286 -0.0028584089
-1.392286 -0.0028584638
-1.391286 -0.0028596121
-1.390286 -0.0028618972
-1.389286 -0.0028652632000000003
-1.388286 -0.0028695790999999997
-1.387286 -0.0028746745
-1.386286 -0.0028803824999999996
-1.385286 -0.002886583
-1.384286 -0.0028932407
-1.383286 -0.0029004292
-1.382286 -0.002908338
-1.381286 -0.0029172608
-1.380286 -0.0029275681
-1.379286 -0.0029396653000000003
-1.378286 -0.0029539489
-1.377286 -0.0029707637
-1.376286 -0.0029903671
-1.375286 -0.0030129077
-1.374286 -0.0030384135
-1.373286 -0.0030667987
-1.372286 -0.0030978783
-1.371286 -0.0031313946
-1.370286 -0.0031670519
-1.369286 -0.0032045521999999995
-1.368286 -0.0032436314
-1.367286 -0.0032840915
-1.366286 -0.0033258208999999996
-1.365286 -0.0033687993
-1.364286 -0.0034130939
-1.363286 -0.0034588363999999996
-1.362286 -0.0035061963
-1.361286 -0.0035553460999999996
-1.360286 -0.0036064332
-1.359286 -0.0036595571
-1.358286 -0.0037147597999999996
-1.357286 -0.0037720262999999996
-1.356286 -0.0038312955
-1.355286 -0.0038924765000000004
-1.354286 -0.0039554663
-1.353286 -0.0040201707
-1.352286 -0.0040865187
-1.351286 -0.0041544754000000005
-1.350286 -0.0042240514000000005
-1.349286 -0.0042953026
-1.348286 -0.0043683263
-1.347286 -0.0044432479999999995
-1.346286 -0.0045202039
-1.345286 -0.0045993202
-1.344286 -0.0046806916
-1.343286 -0.0047643662
-1.342286 -0.0048503385
-1.341286 -0.00493855
-1.340286 -0.0050289014
-1.339286 -0.0051212701
-1.338286 -0.0052155305
-1.337286 -0.005311570900000001
-1.336286 -0.0054093081
-1.335286 -0.0055086897000000004
-1.334286 -0.005609692
-1.333286 -0.0057123132
-1.332286 -0.005816561
-1.331286 -0.0059224392
-1.330286 -0.006029936
-1.329286 -0.0061390114
-1.328286 -0.0062495878
-1.327286 -0.0063615436
-1.326286 -0.006474713199999999
-1.325286 -0.0065888955
-1.324286 -0.0067038658
-1.323286 -0.0068193978
-1.322286 -0.0069352864
-1.321286 -0.0070513714
-1.320286 -0.007167556
-1.319286 -0.0072838186
-1.318286 -0.0074002106
-1.317286 -0.0075168514999999995
-1.316286 -0.007633912200000001
-1.315286 -0.0077515920999999995
-1.314286 -0.0078701036
-1.313286 -0.0079896541
-1.312286 -0.0081104343
-1.311286 -0.0082326085
-1.310286 -0.0083563114
-1.309286 -0.0084816478
-1.308286 -0.0086086911
-1.307286 -0.0087374887
-1.306286 -0.0088680732
-1.305286 -0.009000468
-1.304286 -0.0091346985
-1.303286 -0.0092707967
-1.302286 -0.0094088013
-1.301286 -0.009548750699999999
-1.300286 -0.0096906719
-1.299286 -0.0098345678
-1.298286 -0.0099804049
-1.297286 -0.0101281
-1.296286 -0.010277519
-1.295286 -0.010428481
-1.294286 -0.01058077
-1.293286 -0.01073415
-1.292286 -0.01088838
-1.291286 -0.011043235
-1.290286 -0.011198516
-1.289286 -0.011354068
-1.288286 -0.011509782
-1.287286 -0.011665603
-1.286286 -0.011821528
-1.285286 -0.011977606
-1.284286 -0.012133930000000001
-1.283286 -0.012290616999999998
-1.282286 -0.012447803
-1.281286 -0.012605617000000001
-1.280286 -0.012764175
-1.279286 -0.012923576
-1.278286 -0.013083904999999998
-1.277286 -0.013245241000000001
-1.276286 -0.013407666
-1.275286 -0.013571281999999999
-1.274286 -0.013736215
-1.273286 -0.013902619
-1.272286 -0.014070675999999999
-1.271286 -0.014240592
-1.270286 -0.014412585000000002
-1.269286 -0.014586882
-1.268286 -0.014763697999999999
-1.267286 -0.014943228000000001
-1.266286 -0.015125634999999998
-1.265286 -0.015311038
-1.264286 -0.015499507
-1.263286 -0.015691058
-1.262286 -0.015885656
-1.261286 -0.016083229
-1.260286 -0.016283682
-1.259286 -0.016486913
-1.258286 -0.016692828
-1.257286 -0.016901357
-1.256286 -0.017112454
-1.255286 -0.017326101
-1.254286 -0.017542297000000002
-1.253286 -0.017761053
-1.252286 -0.017982375000000002
-1.251286 -0.018206253
-1.250286 -0.018432656
-1.249286 -0.018661519
-1.248286 -0.018892738
-1.247286 -0.019126175999999998
-1.246286 -0.019361672
-1.245286 -0.019599055
-1.244286 -0.019838159
-1.243286 -0.020078843
-1.242286 -0.020321012
-1.241286 -0.020564639
-1.240286 -0.020809774
-1.239286 -0.021056556
-1.238286 -0.0213052
-1.237286 -0.021555987999999998
-1.236286 -0.021809243
-1.235286 -0.022065305
-1.234286 -0.022324505
-1.233286 -0.022587144
-1.232286 -0.022853471
-1.231286 -0.023123682
-1.230286 -0.023397895
-1.229286 -0.023676163
-1.228286 -0.023958474
-1.227286 -0.024244764000000002
-1.226286 -0.024534925
-1.225286 -0.024828827
-1.224286 -0.025126344
-1.223286 -0.025427371
-1.222286 -0.025731846
-1.221286 -0.026039767999999998
-1.220286 -0.026351179000000002
-1.219286 -0.026666169000000003
-1.218286 -0.026984855999999998
-1.217286 -0.027307361999999998
-1.216286 -0.027633813
-1.215286 -0.027964322
-1.214286 -0.028298979000000002
-1.213286 -0.028637846
-1.212286 -0.028980972000000004
-1.211286 -0.029328369
-1.210286 -0.029680037
-1.209286 -0.030035952999999997
-1.208286 -0.030396096
-1.207286 -0.030760458
-1.206286 -0.031129061
-1.205286 -0.031501966
-1.204286 -0.031879274
-1.203286 -0.032261136
-1.202286 -0.03264774
-1.201286 -0.0330393
-1.200286 -0.033436058
-1.199286 -0.03383825
-1.198286 -0.034246102
-1.197286 -0.034659829999999996
-1.196286 -0.035079621
-1.195286 -0.035505634
-1.194286 -0.035938004
-1.193286 -0.036376836999999995
-1.192286 -0.036822230000000004
-1.191286 -0.037274265
-1.190286 -0.037733028999999994
-1.189286 -0.038198614
-1.188286 -0.038671118000000004
-1.187286 -0.039150647
-1.186286 -0.039637321999999996
-1.185286 -0.040131257000000004
-1.184286 -0.040632564999999995
-1.183286 -0.041141326
-1.182286 -0.041657587
-1.181286 -0.042181357
-1.180286 -0.042712601
-1.179286 -0.043251223000000005
-1.178286 -0.043797071
-1.177286 -0.044349936
-1.176286 -0.044909559
-1.175286 -0.045475652
-1.174286 -0.046047929
-1.173286 -0.046626132
-1.172286 -0.047210036000000004
-1.171286 -0.047799479
-1.170286 -0.048394361999999996
-1.169286 -0.048994628
-1.168286 -0.04960027299999999
-1.167286 -0.050211343
-1.166286 -0.050827919000000006
-1.165286 -0.051450095
-1.164286 -0.052077980999999995
-1.163286 -0.052711653000000004
-1.162286 -0.05335116300000001
-1.161286 -0.053996505
-1.160286 -0.054647611000000006
-1.159286 -0.055304368
-1.158286 -0.055966630999999996
-1.157286 -0.056634226
-1.156286 -0.05730699
-1.155286 -0.057984784
-1.154286 -0.058667501
-1.153286 -0.059355103
-1.152286 -0.060047605
-1.151286 -0.060745096
-1.150286 -0.06144771500000001
-1.149286 -0.06215566
-1.148286 -0.062869175
-1.147286 -0.06358852300000001
-1.146286 -0.06431397600000001
-1.145286 -0.065045792
-1.144286 -0.065784197
-1.143286 -0.06652939499999999
-1.142286 -0.067281537
-1.141286 -0.068040739
-1.140286 -0.06880709
-1.139286 -0.069580687
-1.138286 -0.07036163
-1.137286 -0.071150047
-1.136286 -0.07194611199999999
-1.135286 -0.072750036
-1.134286 -0.073562056
-1.133286 -0.07438244100000001
-1.132286 -0.075211475
-1.131286 -0.076049415
-1.130286 -0.076896505
-1.129286 -0.077752932
-1.128286 -0.078618829
-1.127286 -0.079494249
-1.126286 -0.080379169
-1.125286 -0.0812735
-1.124286 -0.082177098
-1.123286 -0.083089771
-1.122286 -0.084011332
-1.121286 -0.08494162999999999
-1.120286 -0.085880561
-1.119286 -0.0868281
-1.118286 -0.08778433
-1.117286 -0.088749413
-1.116286 -0.089723599
-1.115286 -0.090707204
-1.114286 -0.091700559
-1.113286 -0.092704024
-1.112286 -0.09371795499999999
-1.111286 -0.094742671
-1.110286 -0.095778453
-1.109286 -0.096825516
-1.108286 -0.09788402800000001
-1.107286 -0.098954118
-1.106286 -0.1000359
-1.105286 -0.10112945
-1.104286 -0.10223490999999998
-1.103286 -0.10335239
-1.102286 -0.10448209
-1.101286 -0.10562423000000001
-1.100286 -0.10677914999999999
-1.099286 -0.10794718999999998
-1.098286 -0.10912877
-1.097286 -0.11032431000000001
-1.096286 -0.11153419
-1.095286 -0.11275879999999999
-1.094286 -0.11399841
-1.093286 -0.11525326
-1.092286 -0.11652349000000001
-1.091286 -0.11780915
-1.090286 -0.11911020000000001
-1.089286 -0.12042655999999999
-1.088286 -0.12175821
-1.087286 -0.12310508
-1.086286 -0.12446712
-1.085286 -0.12584431
-1.084286 -0.12723661
-1.083286 -0.12864402
-1.082286 -0.1300665
-1.081286 -0.13150407
-1.080286 -0.13295675
-1.079286 -0.13442452
-1.078286 -0.13590737
-1.077286 -0.13740526
-1.076286 -0.13891808
-1.075286 -0.14044568
-1.074286 -0.14198787999999998
-1.073286 -0.1435445
-1.072286 -0.1451154
-1.071286 -0.14670051
-1.070286 -0.14829985
-1.069286 -0.14991346
-1.068286 -0.15154147
-1.067286 -0.15318402
-1.066286 -0.15484132
-1.065286 -0.15651357000000002
-1.064286 -0.158201
-1.063286 -0.15990384
-1.062286 -0.1616223
-1.061286 -0.16335655
-1.060286 -0.16510671
-1.059286 -0.16687278
-1.058286 -0.16865477
-1.057286 -0.1704526
-1.056286 -0.17226624
-1.055286 -0.17409568
-1.054286 -0.17594103
-1.053286 -0.17780246
-1.052286 -0.17968022
-1.051286 -0.18157454
-1.050286 -0.18348568
-1.049286 -0.18541395
-1.048286 -0.18735963
-1.047286 -0.18932300999999999
-1.046286 -0.19130432
-1.045286 -0.19330377999999998
-1.044286 -0.19532153
-1.043286 -0.19735768
-1.042286 -0.19941224999999999
-1.041286 -0.20148523999999998
-1.040286 -0.20357653999999997
-1.039286 -0.20568608
-1.038286 -0.20781381
-1.037286 -0.20995968999999998
-1.036286 -0.21212387
-1.035286 -0.21430656999999997
-1.034286 -0.21650805
-1.033286 -0.21872863
-1.032286 -0.22096871
-1.031286 -0.22322867999999998
-1.030286 -0.22550893000000002
-1.029286 -0.22780985999999998
-1.028286 -0.23013181000000002
-1.027286 -0.23247518
-1.026286 -0.23484032
-1.025286 -0.23722753000000002
-1.024286 -0.23963705
-1.023286 -0.24206911
-1.022286 -0.24452384
-1.021286 -0.24700142
-1.020286 -0.24950197000000002
-1.019286 -0.25202571
-1.018286 -0.2545729
-1.017286 -0.25714382
-1.016286 -0.25973875999999996
-1.015286 -0.26235802
-1.014286 -0.26500187999999997
-1.013286 -0.26767054
-1.012286 -0.27036425000000003
-1.011286 -0.27308313
-1.010286 -0.27582732
-1.009286 -0.27859695
-1.008286 -0.28139218
-1.007286 -0.28421313
-1.006286 -0.28705997
-1.005286 -0.28993282000000004
-1.004286 -0.29283175
-1.003286 -0.29575685
-1.002286 -0.29870821
-1.001286 -0.30168602
-1.000286 -0.30469052
-0.9992857 -0.30772199
-0.9982857 -0.31078081
-0.9972857 -0.31386728
-0.9962857 -0.31698173999999996
-0.9952857 -0.32012441999999997
-0.9942857 -0.32329555000000004
-0.9932857 -0.3264952
-0.9922857 -0.32972351
-0.9912857 -0.33298072
-0.9902857 -0.33626703
-0.9892857 -0.33958266
-0.9882857 -0.3429278
-0.9872857 -0.34630268
-0.9862857 -0.34970741
-0.9852857 -0.35314213
-0.9842857 -0.35660705
-0.9832857 -0.36010237
-0.9822857 -0.36362838
-0.9812857 -0.36718545
-0.9802857 -0.37077395
-0.9792857 -0.37439426
-0.9782857 -0.3780467
-0.9772857 -0.38173152
-0.9762857 -0.38544897
-0.9752857 -0.38919912
-0.9742857 -0.39298218
-0.9732857 -0.39679823
-0.9722857 -0.40064752
-0.9712857 -0.4045303
-0.9702857 -0.40844679000000006
-0.9692857 -0.41239709
-0.9682857 -0.41638127999999996
-0.9672857 -0.42039948000000005
-0.9662857 -0.42445175
-0.9652857 -0.42853826
-0.9642857 -0.43265930999999996
-0.9632857 -0.43681542999999995
-0.9622857 -0.44100699
-0.9612857 -0.4452345
-0.9602857 -0.44949817999999997
-0.9592857 -0.45379819
-0.9582857 -0.45813457
-0.9572857 -0.46250741
-0.9562857 -0.46691676000000004
-0.9552857 -0.47136275000000005
-0.9542857 -0.47584571999999997
-0.9532857 -0.48036594
-0.9522857 -0.48492365000000004
-0.9512857 -0.48951901999999997
-0.9502857 -0.49415231000000004
-0.9492857 -0.49882359
-0.9482857 -0.50353315
-0.9472857 -0.50828126
-0.9462857 -0.5130684
-0.9452857 -0.51789512
-0.9442857 -0.52276198
-0.9432857 -0.5276694000000001
-0.9422857 -0.5326176499999999
-0.9412857 -0.53760679
-0.9402857 -0.54263673
-0.9392857 -0.54770717
-0.9382857 -0.55281804
-0.9372857 -0.55796928
-0.9362857 -0.56316098
-0.9352857 -0.56839334
-0.9342857 -0.5736664899999999
-0.9332857 -0.57898061
-0.9322857 -0.58433567
-0.9312857 -0.58973166
-0.9302857 -0.59516854
-0.9292857 -0.60064653
-0.9282857 -0.60616597
-0.9272857 -0.6117273599999999
-0.9262857 -0.6173312200000001
-0.9252857 -0.62297806
-0.9242857 -0.62866821
-0.9232857 -0.63440171
-0.9222857 -0.6401784699999999
-0.9212857 -0.6459984
-0.9202857 -0.6518614
-0.9192857 -0.6577676600000001
-0.9182857 -0.6637175599999999
-0.9172857 -0.6697116000000001
-0.9162857 -0.67575038
-0.9152857 -0.68183434
-0.9142857 -0.68796384
-0.9132857 -0.69413921
-0.9122857 -0.70036072
-0.9112857 -0.7066287600000001
-0.9102857 -0.71294373
-0.9092857 -0.71930625
-0.9082857 -0.72571696
-0.9072857 -0.73217629
-0.9062857 -0.73868451
-0.9052857 -0.74524176
-0.9042857 -0.75184815
-0.9032857 -0.7585038
-0.9022857 -0.76520885
-0.9012857 -0.7719636400000001
-0.9002857 -0.77876863
-0.8992857 -0.7856244199999999
-0.8982857 -0.79253176
-0.8972857 -0.7994912599999999
-0.8962857 -0.8065036500000001
-0.8952857 -0.81356959
-0.8942857 -0.8206893700000001
-0.8932857 -0.82786325
-0.8922857 -0.8350915299999999
-0.8912857 -0.84237447
-0.8902857 -0.8497125499999999
-0.8892857 -0.85710613
-0.8882857 -0.8645554999999999
-0.8872857 -0.87206084
-0.8862857 -0.87962244
-0.8852857 -0.88724047
-0.8842857 -0.89491503
-0.8832857 -0.90264669
-0.8822857 -0.9104359
-0.8812857 -0.91828341
-0.8802857 -0.92618987
-0.8792857 -0.93415584
-0.8782857 -0.9421816100000001
-0.8772857 -0.95026745
-0.8762857 -0.9584135400000001
-0.8752857 -0.96661989
-0.8742857 -0.9748865900000001
-0.8732857 -0.98321373
-0.8722857 -0.99160131
-0.8712857 -1.0000495
-0.8702857 -1.0085586
-0.8692857 -1.017129
-0.8682857 -1.0257606000000001
-0.8672857 -1.0344542
-0.8662857 -1.0432099
-0.8652857 -1.0520284
-0.8642857 -1.0609104
-0.8632857 -1.0698567
-0.8622857 -1.0788679
-0.8612857 -1.0879446
-0.8602857 -1.0970871
-0.8592857 -1.1062956000000002
-0.8582857 -1.1155702
-0.8572857 -1.1249110999999998
-0.8562857 -1.1343186
-0.8552857 -1.1437928
-0.8542857 -1.1533342
-0.8532857 -1.162943
-0.8522857 -1.1726192
-0.8512857 -1.1823632000000002
-0.8502857 -1.1921749000000001
-0.8492857 -1.2020546
-0.8482857 -1.2120024999999999
-0.8472857 -1.2220194
-0.8462857 -1.2321056000000001
-0.8452857 -1.2422617
-0.8442857 -1.2524877
-0.8432857 -1.2627837
-0.8422857 -1.2731495000000002
-0.8412857 -1.2835847
-0.8402857 -1.294089
-0.8392857 -1.3046623
-0.8382857 -1.3153046
-0.8372857 -1.3260163
-0.8362857 -1.3367978
-0.8352857 -1.3476494
-0.8342857 -1.3585715
-0.8332857 -1.3695643
-0.8322857 -1.380628
-0.8312857 -1.3917625
-0.8302857 -1.4029683
-0.8292857 -1.4142455999999999
-0.8282857 -1.4255952
-0.8272857 -1.4370176000000001
-0.8262857 -1.4485132
-0.8252857 -1.4600824000000001
-0.8242857 -1.4717252
-0.8232857 -1.4834416
-0.8222857 -1.4952316
-0.8212857 -1.5070953999999999
-0.8202857 -1.5190337
-0.8192857 -1.5310473999999998
-0.8182857 -1.5431373
-0.8172857 -1.5553046
-0.8162857 -1.5675499999999998
-0.8152857 -1.5798737999999999
-0.8142857 -1.5922763999999998
-0.8132857 -1.604758
-0.8122857 -1.6173191
-0.8112857 -1.6299603999999999
-0.8102857 -1.6426822
-0.8092857 -1.6554855
-0.8082857 -1.6683705
-0.8072857 -1.6813379
-0.8062857 -1.6943874
-0.8052857 -1.707519
-0.8042857 -1.7207325999999998
-0.8032857 -1.7340281999999998
-0.8022857 -1.7474057
-0.8012857 -1.7608656
-0.8002857 -1.7744087
-0.7992857 -1.7880356
-0.7982857 -1.8017471
-0.7972857 -1.8155435000000002
-0.7962857 -1.8294248999999998
-0.7952857 -1.8433907999999999
-0.7942857 -1.8574407000000002
-0.7932857 -1.8715749
-0.7922857 -1.8857934
-0.7912857 -1.9000963999999998
-0.7902857 -1.9144847999999999
-0.7892857 -1.9289585000000002
-0.7882857 -1.9435175
-0.7872857 -1.9581612000000002
-0.7862857 -1.9728895
-0.7852857 -1.9877019999999999
-0.7842857 -2.0025991
-0.7832857 -2.0175815999999998
-0.7822857 -2.0326508
-0.7812857 -2.0478079
-0.7802857 -2.0630538
-0.7792857 -2.0783892
-0.7782857 -2.0938138
-0.7772857 -2.109327
-0.7762857 -2.1249284999999998
-0.7752857 -2.1406183
-0.7742857 -2.1563969999999997
-0.7732857 -2.1722654
-0.7722857 -2.188224
-0.7712857 -2.2042735
-0.7702857 -2.2204137999999998
-0.7692857 -2.2366449
-0.7682857 -2.2529665
-0.7672857 -2.2693787
-0.7662857 -2.2858817
-0.7652857 -2.3024763999999998
-0.7642857 -2.3191633
-0.7632857 -2.3359435
-0.7622857 -2.3528175
-0.7612857 -2.3697855
-0.7602857 -2.3868470999999998
-0.7592857 -2.4040019
-0.7582857 -2.4212493000000004
-0.7572857 -2.4385892
-0.7562857 -2.4560219
-0.7552857 -2.4735479000000002
-0.7542857 -2.4911678999999998
-0.7532857 -2.5088824
-0.7522857 -2.5266916999999998
-0.7512857 -2.5445955
-0.7502857 -2.562594
-0.7492857 -2.5806874
-0.7482857 -2.5988758
-0.7472857 -2.6171595
-0.7462857 -2.6355397
-0.7452857 -2.6540169
-0.7442857 -2.6725916
-0.7432857 -2.6912641
-0.7422857 -2.7100340000000003
-0.7412857 -2.7289008999999997
-0.7402857 -2.7478648000000003
-0.7392857 -2.7669262
-0.7382857 -2.7860852
-0.7372857 -2.8053429000000003
-0.7362857 -2.8247003
-0.7352857 -2.8441582
-0.7342857 -2.8637175
-0.7332857 -2.883378
-0.7322857 -2.90314
-0.7312857 -2.9230028000000003
-0.7302857 -2.9429661
-0.7292857 -2.9630294
-0.7282857 -2.9831927
-0.7272857 -3.0034566
-0.7262857 -3.0238213
-0.7252857 -3.0442872999999997
-0.7242857 -3.0648543
-0.7232857 -3.0855218
-0.7222857 -3.1062897
-0.7212857 -3.1271572999999995
-0.7202857 -3.1481247
-0.7192857 -3.1691924000000005
-0.7182857 -3.1903621
-0.7172857 -3.2116345999999996
-0.7162857 -3.2330111
-0.7152857 -3.2544915
-0.7142857 -3.2760754000000003
-0.7132857 -3.2977618
-0.7122857 -3.3195495999999998
-0.7112857 -3.3414382
-0.7102857 -3.3634283000000003
-0.7092857 -3.3855207
-0.7082857 -3.4077164
-0.7072857 -3.430016
-0.7062857 -3.4524191
-0.7052857 -3.4749255
-0.7042857 -3.4975342
-0.7032857 -3.5202446999999997
-0.7022857 -3.5430569000000003
-0.7012857 -3.5659712000000003
-0.7002857 -3.588989
-0.6992857 -3.6121108
-0.6982857 -3.6353372000000004
-0.6972857 -3.6586680000000005
-0.6962857 -3.6821019
-0.6952857 -3.7056375000000004
-0.6942857 -3.7292734000000003
-0.6932857 -3.7530086999999996
-0.6922857 -3.7768438
-0.6912857 -3.80078
-0.6902857 -3.8248184999999997
-0.6892857 -3.848961
-0.6882857 -3.8732078000000003
-0.6872857 -3.8975582
-0.6862857 -3.9220102
-0.6852857 -3.9465617
-0.6842857 -3.9712124
-0.6832857 -3.9959617000000005
-0.6822857 -4.0208105000000005
-0.6812857 -4.0457606
-0.6802857 -4.0708132
-0.6792857 -4.0959693
-0.6782857 -4.1212283
-0.6772857 -4.1465882
-0.6762857 -4.1720472
-0.6752857 -4.1976042
-0.6742857 -4.2232595
-0.6732857 -4.2490143
-0.6722857 -4.2748708
-0.6712857 -4.3008309
-0.6702857 -4.3268945
-0.6692857 -4.3530606
-0.6682857 -4.379326900000001
-0.6672857 -4.405691099999999
-0.6662857 -4.4321518
-0.6652857 -4.4587087
-0.6642857 -4.4853628
-0.6632857 -4.5121167
-0.6622857 -4.5389723
-0.6612857 -4.5659304
-0.6602857 -4.5929909
-0.6592857 -4.620152
-0.6582857 -4.647411
-0.6572857 -4.6747662000000005
-0.6562857 -4.7022175
-0.6552857 -4.7297657
-0.6542857 -4.7574125
-0.6532857 -4.7851596
-0.6522857 -4.813007300000001
-0.6512857 -4.8409551
-0.6502857 -4.869001
-0.6492857 -4.8971428999999995
-0.6482857 -4.9253788
-0.6472857 -4.9537085
-0.6462857 -4.982133200000001
-0.6452857 -5.0106548
-0.6442857 -5.0392762
-0.6432857 -5.0679974
-0.6422857 -5.0968181
-0.6412857 -5.1257353
-0.6402857 -5.154746
-0.6392857 -5.1838472
-0.6382857 -5.2130383
-0.6372857 -5.2423198
-0.6362857 -5.2716944
-0.6352857 -5.3011645000000005
-0.6342857 -5.3307306
-0.6332857 -5.3603917
-0.6322857 -5.3901453
-0.6312857 -5.4199886
-0.6302857 -5.4499201
-0.6292857 -5.4799404
-0.6282857 -5.5100511999999995
-0.6272857 -5.5402547
-0.6262857 -5.5705525
-0.6252857 -5.6009449
-0.6242857 -5.631430099999999
-0.6232857 -5.662005
-0.6222857 -5.6926657
-0.6212857 -5.723409
-0.6202857 -5.7542346
-0.6192857 -5.7851437
-0.6182857 -5.8161385
-0.6172857 -5.8472209
-0.6162857 -5.878390700000001
-0.6152857 -5.9096474
-0.6142857 -5.940989399999999
-0.6132857 -5.9724141
-0.6122857 -6.00392
-0.6112857 -6.0355064
-0.6102857 -6.0671739
-0.6092857 -6.0989238
-0.6082857 -6.1307576
-0.6072857 -6.1626751
-0.6062857 -6.1946742
-0.6052857 -6.2267516
-0.6042857 -6.2589034
-0.6032857 -6.291126499999999
-0.6022857 -6.323421
-0.6012857 -6.3557878
-0.6002857 -6.388229900000001
-0.5992857 -6.4207494
-0.5982857 -6.4533472
-0.5972857 -6.486022499999999
-0.5962857 -6.5187745
-0.5952857 -6.551599499999999
-0.5942857 -6.5844952999999995
-0.5932857 -6.6174604
-0.5922857 -6.6504948
-0.5912857 -6.6835992
-0.5902857 -6.716773700000001
-0.5892857 -6.750018100000001
-0.5882857 -6.783331200000001
-0.5872857 -6.816710500000001
-0.5862857 -6.8501532
-0.5852857 -6.8836577
-0.5842857 -6.9172233
-0.5832857 -6.95085
-0.5822857 -6.9845401
-0.5812857 -7.018294899999999
-0.5802857 -7.0521154
-0.5792857 -7.0859990999999996
-0.5782857 -7.1199447
-0.5772857 -7.153947700000001
-0.5762857 -7.188006500000001
-0.5752857 -7.2221182
-0.5742857 -7.256283600000001
-0.5732857 -7.2905019
-0.5722857 -7.324773800000001
-0.5712857 -7.359099400000001
-0.5702857 -7.3934764
-0.5692857 -7.4279033
-0.5682857 -7.4623778000000005
-0.5672857 -7.4968986
-0.5662857 -7.5314641
-0.5652857 -7.566075799999999
-0.5642857 -7.6007336
-0.5632857 -7.6354384
-0.5622857 -7.6701902
-0.5612857 -7.7049881000000005
-0.5602857 -7.7398293
-0.5592857 -7.7747099
-0.5582857 -7.8096278
-0.5572857 -7.844580700000001
-0.5562857 -7.879568600000001
-0.5552857 -7.9145916
-0.5542857 -7.9496495
-0.5532857 -7.984741
-0.5522857 -8.0198653
-0.5512857 -8.0550216
-0.5502857 -8.0902085
-0.5492857 -8.1254244
-0.5482857 -8.1606686
-0.5472857 -8.195941900000001
-0.5462857 -8.2312442
-0.5452857 -8.2665749
-0.5442857 -8.3019316
-0.5432857 -8.3373122
-0.5422857 -8.3727121
-0.5412857 -8.4081277
-0.5402857 -8.4435575
-0.5392857 -8.4789999
-0.5382857 -8.514456500000001
-0.5372857 -8.5499279
-0.5362857 -8.585415000000001
-0.5352857 -8.620917799999999
-0.5342857 -8.656434
-0.5332857 -8.6919621
-0.5322857 -8.7274998
-0.5312857 -8.763045799999999
-0.5302857 -8.7985985
-0.5292857 -8.834157900000001
-0.5282857 -8.8697232
-0.5272857 -8.905293
-0.5262857 -8.9408651
-0.5252857 -8.9764357
-0.5242857 -9.012002500000001
-0.5232857 -9.047564099999999
-0.5222857 -9.0831198
-0.5212857 -9.1186687
-0.5202857 -9.1542125
-0.5192857 -9.189751
-0.5182857 -9.225283600000001
-0.5172857 -9.2608094
-0.5162857 -9.2963256
-0.5152857 -9.331828400000001
-0.5142857 -9.3673147
-0.5132857 -9.4027832
-0.5122857 -9.438232300000001
-0.5112857 -9.4736613
-0.5102857 -9.509070999999999
-0.5092857 -9.544459
-0.5082857 -9.5798232
-0.5072857 -9.6151598
-0.5062857 -9.6504658
-0.5052857 -9.6857391
-0.5042857 -9.7209789
-0.5032857 -9.7561866
-0.5022857 -9.791362300000001
-0.5012857 -9.8265067
-0.5002857 -9.8616175
-0.4992857 -9.896690399999999
-0.4982857 -9.9317215
-0.4972857 -9.9667065
-0.4962857 -10.00164
-0.4952857 -10.03653
-0.4942857 -10.07136
-0.4932857 -10.10614
-0.4922857 -10.14087
-0.4912857 -10.17554
-0.4902857 -10.21016
-0.4892857 -10.244720000000001
-0.4882857 -10.27923
-0.4872857 -10.31367
-0.4862857 -10.34805
-0.4852857 -10.38236
-0.4842857 -10.41661
-0.4832857 -10.450800000000001
-0.4822857 -10.48492
-0.4812857 -10.51896
-0.4802857 -10.55293
-0.4792857 -10.58682
-0.4782857 -10.62063
-0.4772857 -10.654349999999999
-0.4762857 -10.68799
-0.4752857 -10.721540000000001
-0.4742857 -10.75501
-0.4732857 -10.78839
-0.4722857 -10.82168
-0.4712857 -10.854890000000001
-0.4702857 -10.88801
-0.4692857 -10.92103
-0.4682857 -10.95396
-0.4672857 -10.98678
-0.4662857 -11.0195
-0.4652857 -11.05212
-0.4642857 -11.084629999999999
-0.4632857 -11.11703
-0.4622857 -11.14933
-0.4612857 -11.18151
-0.4602857 -11.213579999999999
-0.4592857 -11.245529999999999
-0.4582857 -11.27736
-0.4572857 -11.30907
-0.4562857 -11.34067
-0.4552857 -11.37214
-0.4542857 -11.40349
-0.4532857 -11.43472
-0.4522857 -11.46582
-0.4512857 -11.496789999999999
-0.4502857 -11.527610000000001
-0.4492857 -11.55829
-0.4482857 -11.58883
-0.4472857 -11.61922
-0.4462857 -11.649479999999999
-0.4452857 -11.679580000000001
-0.4442857 -11.70955
-0.4432857 -11.73936
-0.4422857 -11.76902
-0.4412857 -11.79853
-0.4402857 -11.82788
-0.4392857 -11.85707
-0.4382857 -11.88611
-0.4372857 -11.91498
-0.4362857 -11.94369
-0.4352857 -11.972240000000001
-0.4342857 -12.00062
-0.4332857 -12.02883
-0.4322857 -12.05686
-0.4312857 -12.08471
-0.4302857 -12.11238
-0.4292857 -12.139859999999999
-0.4282857 -12.16715
-0.4272857 -12.19427
-0.4262857 -12.2212
-0.4252857 -12.24794
-0.4242857 -12.274500000000002
-0.4232857 -12.30086
-0.4222857 -12.32703
-0.4212857 -12.352979999999999
-0.4202857 -12.37874
-0.4192857 -12.40429
-0.4182857 -12.42963
-0.4172857 -12.45476
-0.4162857 -12.47969
-0.4152857 -12.504399999999999
-0.4142857 -12.52889
-0.4132857 -12.55316
-0.4122857 -12.5772
-0.4112857 -12.601010000000002
-0.4102857 -12.62459
-0.4092857 -12.64796
-0.4082857 -12.6711
-0.4072857 -12.69402
-0.4062857 -12.71671
-0.4052857 -12.73916
-0.4042857 -12.76137
-0.4032857 -12.783330000000001
-0.4022857 -12.805040000000002
-0.4012857 -12.826489999999998
-0.4002857 -12.847700000000001
-0.3992857 -12.868660000000002
-0.3982857 -12.88936
-0.3972857 -12.90981
-0.3962857 -12.93
-0.3952857 -12.949930000000002
-0.3942857 -12.96958
-0.3932857 -12.98897
-0.3922857 -13.00809
-0.3912857 -13.026940000000002
-0.3902857 -13.04552
-0.3892857 -13.063839999999999
-0.3882857 -13.081880000000002
-0.3872857 -13.099630000000001
-0.3862857 -13.1171
-0.3852857 -13.13428
-0.3842857 -13.151150000000001
-0.3832857 -13.167729999999999
-0.3822857 -13.184009999999999
-0.3812857 -13.20001
-0.3802857 -13.2157
-0.3792857 -13.23111
-0.3782857 -13.24621
-0.3772857 -13.261000000000001
-0.3762857 -13.275490000000001
-0.3752857 -13.28966
-0.3742857 -13.30351
-0.3732857 -13.31705
-0.3722857 -13.33028
-0.3712857 -13.34319
-0.3702857 -13.35579
-0.3692857 -13.36805
-0.3682857 -13.37998
-0.3672857 -13.39157
-0.3662857 -13.40281
-0.3652857 -13.413710000000002
-0.3642857 -13.42427
-0.3632857 -13.4345
-0.3622857 -13.444400000000002
-0.3612857 -13.45395
-0.3602857 -13.46317
-0.3592857 -13.47204
-0.3582857 -13.48055
-0.3572857 -13.48869
-0.3562857 -13.496469999999999
-0.3552857 -13.503889999999998
-0.3542857 -13.51094
-0.3532857 -13.51764
-0.3522857 -13.523959999999999
-0.3512857 -13.52992
-0.3502857 -13.5355
-0.3492857 -13.54069
-0.3482857 -13.54549
-0.3472857 -13.54991
-0.3462857 -13.55394
-0.3452857 -13.55759
-0.3442857 -13.56087
-0.3432857 -13.56376
-0.3422857 -13.56627
-0.3412857 -13.56838
-0.3402857 -13.57009
-0.3392857 -13.57138
-0.3382857 -13.57225
-0.3372857 -13.5727
-0.3362857 -13.57275
-0.3352857 -13.57238
-0.3342857 -13.5716
-0.3332857 -13.570409999999999
-0.3322857 -13.5688
-0.3312857 -13.56676
-0.3302857 -13.564290000000002
-0.3292857 -13.56138
-0.3282857 -13.55805
-0.3272857 -13.554279999999999
-0.3262857 -13.5501
-0.3252857 -13.54549
-0.3242857 -13.540450000000002
-0.3232857 -13.534959999999998
-0.3222857 -13.52901
-0.3212857 -13.5226
-0.3202857 -13.515730000000001
-0.3192857 -13.508400000000002
-0.3182857 -13.50062
-0.3172857 -13.49238
-0.3162857 -13.4837
-0.3152857 -13.47457
-0.3142857 -13.464989999999998
-0.3132857 -13.454930000000001
-0.3122857 -13.444410000000001
-0.3112857 -13.433410000000002
-0.3102857 -13.42194
-0.3092857 -13.41
-0.3082857 -13.397590000000001
-0.3072857 -13.384699999999999
-0.3062857 -13.371340000000002
-0.3052857 -13.357479999999999
-0.3042857 -13.34313
-0.3032857 -13.328280000000001
-0.3022857 -13.312930000000001
-0.3012857 -13.29708
-0.3002857 -13.28074
-0.2992857 -13.26392
-0.2982857 -13.24662
-0.2972857 -13.22884
-0.2962857 -13.210549999999998
-0.2952857 -13.19177
-0.2942857 -13.17247
-0.2932857 -13.15266
-0.2922857 -13.13233
-0.2912857 -13.11149
-0.2902857 -13.09014
-0.2892857 -13.068279999999998
-0.2882857 -13.0459
-0.2872857 -13.023000000000001
-0.2862857 -12.999569999999999
-0.2852857 -12.975610000000001
-0.2842857 -12.95111
-0.2832857 -12.926090000000002
-0.2822857 -12.90056
-0.2812857 -12.8745
-0.2802857 -12.84793
-0.2792857 -12.82084
-0.2782857 -12.79323
-0.2772857 -12.765070000000001
-0.2762857 -12.73636
-0.2752857 -12.707099999999999
-0.2742857 -12.67729
-0.2732857 -12.646930000000001
-0.2722857 -12.61603
-0.2712857 -12.58459
-0.2702857 -12.5526
-0.2692857 -12.52007
-0.2682857 -12.48698
-0.2672857 -12.45333
-0.2662857 -12.41911
-0.2652857 -12.38434
-0.2642857 -12.34902
-0.2632857 -12.31314
-0.2622857 -12.27671
-0.2612857 -12.23973
-0.2602857 -12.20218
-0.2592857 -12.164060000000001
-0.2582857 -12.12536
-0.2572857 -12.08607
-0.2562857 -12.04619
-0.2552857 -12.00574
-0.2542857 -11.96473
-0.2532857 -11.92314
-0.2522857 -11.881
-0.2512857 -11.83828
-0.2502857 -11.794979999999999
-0.2492857 -11.751100000000001
-0.2482857 -11.70663
-0.2472857 -11.66158
-0.2462857 -11.61594
-0.2452857 -11.56972
-0.2442857 -11.522920000000001
-0.2432857 -11.475539999999999
-0.2422857 -11.42756
-0.2412857 -11.37899
-0.2402857 -11.32982
-0.2392857 -11.28003
-0.2382857 -11.22965
-0.2372857 -11.17868
-0.2362857 -11.12712
-0.2352857 -11.07497
-0.2342857 -11.02225
-0.2332857 -10.96893
-0.2322857 -10.91502
-0.2312857 -10.8605
-0.2302857 -10.80537
-0.2292857 -10.74963
-0.2282857 -10.69328
-0.2272857 -10.63633
-0.2262857 -10.57878
-0.2252857 -10.52063
-0.2242857 -10.461879999999999
-0.2232857 -10.40251
-0.2222857 -10.34253
-0.2212857 -10.281930000000001
-0.2202857 -10.22072
-0.2192857 -10.1589
-0.2182857 -10.09649
-0.2172857 -10.03348
-0.2162857 -9.969873699999999
-0.2152857 -9.905662399999999
-0.2142857 -9.8408379
-0.2132857 -9.775392700000001
-0.2122857 -9.7093232
-0.2112857 -9.642630800000001
-0.2102857 -9.5753193
-0.2092857 -9.5073953
-0.2082857 -9.4388634
-0.2072857 -9.3697257
-0.2062857 -9.2999786
-0.2052857 -9.2296191
-0.2042857 -9.1586426
-0.2032857 -9.087047700000001
-0.2022857 -9.0148367
-0.2012857 -8.942014
-0.2002857 -8.868584799999999
-0.1992857 -8.7945499
-0.1982857 -8.7199077
-0.1972857 -8.6446531
-0.1962857 -8.5687786
-0.1952857 -8.4922783
-0.1942857 -8.415149900000001
-0.1932857 -8.3373964
-0.1922857 -8.2590237
-0.1912857 -8.1800394
-0.1902857 -8.100449999999999
-0.1892857 -8.0202572
-0.1882857 -7.9394601
-0.1872857 -7.8580543
-0.1862857 -7.7760361
-0.1852857 -7.6934032
-0.1842857 -7.6101571
-0.1832857 -7.5263008000000005
-0.1822857 -7.441838100000001
-0.1812857 -7.3567711
-0.1802857 -7.2710998
-0.1792857 -7.1848206
-0.1782857 -7.0979297
-0.1772857 -7.0104241
-0.1762857 -6.9223039
-0.1752857 -6.8335719
-0.1742857 -6.7442343000000005
-0.1732857 -6.6542976000000005
-0.1722857 -6.563767800000001
-0.1712857 -6.4726457
-0.1702857 -6.3809305
-0.1692857 -6.2886178
-0.1682857 -6.1957043
-0.1672857 -6.1021871999999995
-0.1662857 -6.0080674
-0.1652857 -5.9133478
-0.1642857 -5.8180336
-0.1632857 -5.7221286000000005
-0.1622857 -5.625635
-0.1612857 -5.5285525
-0.1602857 -5.4308798
-0.1592857 -5.332616
-0.1582857 -5.2337617000000005
-0.1572857 -5.134320600000001
-0.1562857 -5.0342981
-0.1552857 -4.9337003
-0.1542857 -4.8325319
-0.1532857 -4.730794599999999
-0.1522857 -4.6284868999999995
-0.1512857 -4.525606
-0.1502857 -4.4221491
-0.1492857 -4.3181151
-0.1482857 -4.213506000000001
-0.1472857 -4.108325
-0.1462857 -4.0025774
-0.1452857 -3.8962677
-0.1442857 -3.7893988000000003
-0.1432857 -3.6819723
-0.1422857 -3.573988
-0.1412857 -3.4654457
-0.1402857 -3.3563461
-0.1392857 -3.2466918
-0.1382857 -3.1364868999999995
-0.1372857 -3.0257359
-0.1362857 -2.9144427
-0.1352857 -2.8026093
-0.1342857 -2.6902365
-0.1332857 -2.577324
-0.1322857 -2.4638716
-0.1312857 -2.34988
-0.1302857 -2.2353521
-0.1292857 -2.1202921999999997
-0.1282857 -2.0047056
-0.1272857 -1.8885969999999999
-0.1262857 -1.7719703
-0.1252857 -1.6548278
-0.1242857 -1.537171
-0.1232857 -1.4190003
-0.1222857 -1.3003164
-0.1212857 -1.1811211
-0.1202857 -1.0614171000000001
-0.1192857 -0.9412081900000001
-0.1182857 -0.8204977
-0.1172857 -0.69928877
-0.1162857 -0.57758428
-0.1152857 -0.4553867
-0.1142857 -0.33269851
-0.1132857 -0.2095222
-0.1122857 -0.08586118300000001
-0.1112857 0.038280235999999995
-0.1102857 0.16289811999999998
-0.1092857 0.28798855
-0.1082857 0.41354866999999995
-0.1072857 0.53957542
-0.1062857 0.66606654
-0.1052857 0.79302071
-0.1042857 0.92043579
-0.1032857 1.0483086000000001
-0.1022857 1.1766357
-0.1012857 1.3054128999999999
-0.1002857 1.434635
-9.9285714E-02 1.564298
-9.8285712E-02 1.6943989
-9.7285718E-02 1.8249338
-9.6285716E-02 1.9558987
-9.5285714E-02 2.0872895
-9.4285712E-02 2.2191022
-9.3285717E-02 2.3513332
-9.2285715E-02 2.4839791
-9.1285713E-02 2.6170354
-9.0285711E-02 2.7504986
-8.9285716E-02 2.8843664
-8.8285714E-02 3.0186357
-8.7285712E-02 3.1533025
-8.6285718E-02 3.2883625
-8.5285716E-02 3.4238122000000004
-8.4285714E-02 3.5596471
-8.3285712E-02 3.6958634999999997
-8.2285717E-02 3.8324561
-8.1285715E-02 3.9694201
-8.0285713E-02 4.1067507
-7.9285711E-02 4.2444429999999995
-7.8285716E-02 4.3824937
-7.7285714E-02 4.5208998000000005
-7.6285712E-02 4.6596587000000005
-7.5285718E-02 4.7987662
-7.4285716E-02 4.938218
-7.3285714E-02 5.078009499999999
-7.2285712E-02 5.2181348000000005
-7.1285717E-02 5.3585876
-7.0285715E-02 5.4993633
-6.9285713E-02 5.6404579
-6.8285711E-02 5.7818674
-6.7285717E-02 5.9235875
-6.6285715E-02 6.0656140999999995
-6.5285712E-02 6.207943
-6.4285718E-02 6.3505687
-6.3285716E-02 6.4934857
-6.2285714E-02 6.6366895999999995
-6.1285716E-02 6.7801744
-6.0285714E-02 6.9239356
-5.9285715E-02 7.0679709
-5.8285713E-02 7.212276800000001
-5.7285715E-02 7.3568508
-5.6285713E-02 7.501687899999999
-5.5285715E-02 7.646782000000001
-5.4285713E-02 7.7921249
-5.3285714E-02 7.937710000000001
-5.2285716E-02 8.0835298
-5.1285714E-02 8.2295775
-5.0285716E-02 8.3758511
-4.9285714E-02 8.5223459
-4.8285715E-02 8.6690597
-4.7285713E-02 8.8159889
-4.6285715E-02 8.9631282
-4.5285713E-02 9.1104731
-4.4285715E-02 9.258016900000001
-4.3285713E-02 9.405753
-4.2285714E-02 9.5536746
-4.1285716E-02 9.701776500000001
-4.0285714E-02 9.8500557
-3.9285716E-02 9.9985078
-3.8285714E-02 10.14713
-3.7285715E-02 10.29591
-3.6285713E-02 10.44485
-3.5285715E-02 10.59393
-3.4285713E-02 10.74314
-3.3285715E-02 10.89248
-3.2285713E-02 11.04195
-3.1285714E-02 11.19154
-3.0285714E-02 11.34125
-2.9285714E-02 11.49107
-2.8285714E-02 11.641020000000001
-2.7285714E-02 11.79107
-2.6285714E-02 11.94122
-2.5285713E-02 12.09147
-2.4285715E-02 12.2418
-2.3285715E-02 12.3922
-2.2285715E-02 12.54268
-2.1285715E-02 12.69322
-2.0285714E-02 12.84383
-1.9285714E-02 12.99448
-1.8285714E-02 13.145190000000001
-1.7285714E-02 13.29593
-1.6285714E-02 13.4467
-1.5285715E-02 13.59749
-1.4285714E-02 13.74831
-1.3285714E-02 13.89914
-1.2285714E-02 14.05
-1.1285714E-02 14.20088
-1.0285715E-02 14.351759999999999
-9.2857145E-03 14.502650000000001
-8.2857143E-03 14.65352
-7.2857141E-03 14.80437
-6.2857145E-03 14.955180000000002
-5.2857143E-03 15.105950000000002
-4.2857141E-03 15.25669
-3.2857142E-03 15.40737
-2.2857143E-03 15.55801
-1.2857143E-03 15.7086
-2.8571428E-04 15.859119999999999
7.1428571E-04 16.00956
1.7142857E-03 16.15992
2.7142856E-03 16.31019
3.7142858E-03 16.46038
4.7142855E-03 16.61048
5.7142857E-03 16.76049
6.7142858E-03 16.910410000000002
7.7142855E-03 17.06022
8.7142857E-03 17.20991
9.7142858E-03 17.35946
1.0714286E-02 17.50887
1.1714286E-02 17.65812
1.2714285E-02 17.80721
1.3714286E-02 17.95614
1.4714286E-02 18.10491
1.5714286E-02 18.25352
1.6714286E-02 18.401970000000002
1.7714286E-02 18.550240000000002
1.8714286E-02 18.698310000000003
1.9714287E-02 18.84619
2.0714285E-02 18.993869999999998
2.1714285E-02 19.14134
2.2714285E-02 19.288610000000002
2.3714285E-02 19.43567
2.4714286E-02 19.58252
2.5714286E-02 19.72913
2.6714286E-02 19.8755
2.7714286E-02 20.021610000000003
2.8714286E-02 20.167450000000002
2.9714286E-02 20.313010000000002
3.0714286E-02 20.458299999999998
3.1714287E-02 20.60331
3.2714285E-02 20.74804
3.3714287E-02 20.8925
3.4714285E-02 21.03668
3.5714287E-02 21.18056
3.6714286E-02 21.32412
3.7714284E-02 21.46737
3.8714286E-02 21.6103
3.9714284E-02 21.7529
4.0714286E-02 21.89518
4.1714285E-02 22.037119999999998
4.2714287E-02 22.17871
4.3714285E-02 22.31995
4.4714287E-02 22.460820000000002
4.5714285E-02 22.601309999999998
4.6714287E-02 22.7414
4.7714286E-02 22.88111
4.8714284E-02 23.02043
4.9714286E-02 23.159370000000003
5.0714284E-02 23.297909999999998
5.1714286E-02 23.43606
5.2714285E-02 23.5738
5.3714287E-02 23.711109999999998
5.4714285E-02 23.84798
5.5714287E-02 23.98441
5.6714285E-02 24.12039
5.7714287E-02 24.25591
5.8714285E-02 24.39097
5.9714288E-02 24.525579999999998
6.0714286E-02 24.65971
6.1714284E-02 24.79336
6.2714286E-02 24.92651
6.3714288E-02 25.059169999999998
6.4714283E-02 25.19132
6.5714285E-02 25.32296
6.6714287E-02 25.4541
6.7714289E-02 25.58474
6.8714283E-02 25.71487
6.9714285E-02 25.844479999999997
7.0714287E-02 25.973560000000003
7.1714282E-02 26.102069999999998
7.2714284E-02 26.23003
7.3714286E-02 26.3574
7.4714288E-02 26.48419
7.5714283E-02 26.61042
7.6714285E-02 26.736060000000002
7.7714287E-02 26.86113
7.8714289E-02 26.985609999999998
7.9714283E-02 27.10949
8.0714285E-02 27.23275
8.1714287E-02 27.355400000000003
8.2714289E-02 27.477410000000003
8.3714284E-02 27.59881
8.4714286E-02 27.71958
8.5714288E-02 27.839740000000003
8.6714283E-02 27.959260000000004
8.7714285E-02 28.07814
8.8714287E-02 28.19636
8.9714289E-02 28.313899999999997
9.0714283E-02 28.43074
9.1714285E-02 28.54688
9.2714287E-02 28.662339999999997
9.3714289E-02 28.7771
9.4714284E-02 28.89118
9.5714286E-02 29.00457
9.6714288E-02 29.11726
9.7714283E-02 29.22923
9.8714285E-02 29.340470000000003
9.9714287E-02 29.450969999999998
0.1007143 29.560730000000003
0.1017143 29.66975
0.1027143 29.77803
0.1037143 29.88557
0.1047143 29.99236
0.1057143 30.098380000000002
0.1067143 30.203619999999997
0.1077143 30.308069999999997
0.1087143 30.411709999999996
0.1097143 30.51455
0.1107143 30.61659
0.1117143 30.717830000000003
0.1127143 30.818279999999998
0.1137143 30.917939999999998
0.1147143 31.01678
0.1157143 31.11479
0.1167143 31.21196
0.1177143 31.30828
0.1187143 31.403750000000002
0.1197143 31.498369999999998
0.1207143 31.59213
0.1217143 31.685039999999997
0.1227143 31.777100000000004
0.1237143 31.86828
0.1247143 31.958569999999998
0.1257143 32.04797
0.1267143 32.136449999999996
0.1277143 32.22403
0.1287143 32.31071
0.1297143 32.3965
0.1307143 32.4814
0.1317143 32.56539
0.1327143 32.64848
0.1337143 32.73063
0.1347143 32.81184
0.1357143 32.89209
0.1367143 32.97137
0.1377143 33.0497
0.1387143 33.12708
0.1397143 33.20351
0.1407143 33.278980000000004
0.1417143 33.35349
0.1427143 33.42702
0.1437143 33.49956
0.1447143 33.57109
0.1457143 33.64163
0.1467143 33.71118
0.1477143 33.77975
0.1487143 33.84733
0.1497143 33.91392
0.1507143 33.9795
0.1517143 34.04405
0.1527143 34.10756
0.1537143 34.17001
0.1547143 34.23142
0.1557143 34.29178
0.1567143 34.35111
0.1577143 34.409420000000004
0.1587143 34.46669
0.1597143 34.52291
0.1607143 34.57808
0.1617143 34.63217
0.1627143 34.685179999999995
0.1637143 34.73711
0.1647143 34.78797
0.1657143 34.83777
0.1667143 34.8865
0.1677143 34.93415
0.1687143 34.9807
0.1697143 35.02615
0.1707143 35.07047
0.1717143 35.11367
0.1727143 35.15574
0.1737143 35.196709999999996
0.1747143 35.236580000000004
0.1757143 35.27536
0.1767143 35.31303
0.1777143 35.34959
0.1787143 35.38502
0.1797143 35.4193
0.1807143 35.45244
0.1817143 35.48443
0.1827143 35.51528
0.1837143 35.545
0.1847143 35.57358
0.1857143 35.60102
0.1867143 35.6273
0.1877143 35.6524
0.1887143 35.67633
0.1897143 35.69908
0.1907143 35.720659999999995
0.1917143 35.74109
0.1927143 35.760360000000006
0.1937143 35.778490000000005
0.1947143 35.79546
0.1957143 35.81125
0.1967143 35.825849999999996
0.1977143 35.83926
0.1987143 35.85145
0.1997143 35.86245
0.2007143 35.87224
0.2017143 35.880849999999995
0.2027143 35.88827
0.2037143 35.8945
0.2047143 35.89953
0.2057143 35.90335
0.2067143 35.90596
0.2077143 35.90735
0.2087143 35.90754
0.2097143 35.90654
0.2107143 35.904340000000005
0.2117143 35.900949999999995
0.2127143 35.89636
0.2137143 35.89055
0.2147143 35.8835
0.2157143 35.87522
0.2167143 35.86569
0.2177143 35.85493
0.2187143 35.84293
0.2197143 35.829719999999995
0.2207143 35.8153
0.2217143 35.79966
0.2227143 35.78279
0.2237143 35.7647
0.2247143 35.74537
0.2257143 35.7248
0.2267143 35.703
0.2277143 35.67998
0.2287143 35.655750000000005
0.2297143 35.6303
0.2307143 35.60362
0.2317143 35.5757
0.2327143 35.54653
0.2337143 35.51611
0.2347143 35.48443
0.2357143 35.451510000000006
0.2367143 35.417359999999995
0.2377143 35.38198
0.2387143 35.34539
0.2397143 35.30757
0.2407143 35.26853
0.2417143 35.22825
0.2427143 35.18673
0.2437143 35.14397
0.2447143 35.099979999999995
0.2457143 35.05476
0.2467143 35.00832
0.2477143 34.96065
0.2487143 34.911750000000005
0.2497143 34.86162
0.2507143 34.81024
0.2517143 34.75761
0.2527143 34.703739999999996
0.2537143 34.648649999999996
0.2547143 34.59233
0.2557143 34.53481
0.2567143 34.476079999999996
0.2577143 34.41615
0.2587143 34.355000000000004
0.2597143 34.29263
0.2607143 34.22903
0.2617143 34.16421
0.2627143 34.09816
0.2637143 34.03089
0.2647143 33.96242
0.2657143 33.892739999999996
0.2667143 33.82186
0.2677143 33.74977
0.2687143 33.676469999999995
0.2697143 33.60196
0.2707143 33.526250000000005
0.2717143 33.44934
0.2727143 33.37125
0.2737143 33.291979999999995
0.2747143 33.21154
0.2757143 33.12993
0.2767143 33.04713
0.2777143 32.96315
0.2787143 32.87798
0.2797143 32.79161
0.2807143 32.70404
0.2817143 32.615300000000005
0.2827143 32.52539
0.2837143 32.43432
0.2847143 32.34209
0.2857143 32.24871
0.2867143 32.15416
0.2877143 32.05846
0.2887143 31.96161
0.2897143 31.863609999999998
0.2907143 31.76447
0.2917143 31.664199999999997
0.2927143 31.562800000000003
0.2937143 31.46027
0.2947143 31.356620000000003
0.2957143 31.25183
0.2967143 31.145889999999998
0.2977143 31.03883
0.2987143 30.930629999999997
0.2997143 30.82131
0.3007143 30.710890000000003
0.3017143 30.599379999999996
0.3027143 30.486780000000003
0.3037143 30.37308
0.3047143 30.2583
0.3057143 30.142429999999997
0.3067143 30.02547
0.3077143 29.907420000000002
0.3087143 29.7883
0.3097143 29.66811
0.3107143 29.546850000000003
0.3117143 29.424529999999997
0.3127143 29.30115
0.3137143 29.17672
0.3147143 29.05121
0.3157143 28.924650000000003
0.3167143 28.797040000000003
0.3177143 28.6684
0.3187143 28.53874
0.3197143 28.408070000000002
0.3207143 28.276400000000002
0.3217143 28.14372
0.3227143 28.010030000000004
0.3237143 27.875329999999998
0.3247143 27.73963
0.3257143 27.602919999999997
0.3267143 27.465220000000002
0.3277143 27.326529999999998
0.3287143 27.186870000000003
0.3297143 27.046229999999998
0.3307143 26.90462
0.3317143 26.76205
0.3327143 26.61851
0.3337143 26.474009999999996
0.3347143 26.328580000000002
0.3357143 26.1822
0.3367143 26.03491
0.3377143 25.88671
0.3387143 25.737589999999997
0.3397143 25.58757
0.3407143 25.43665
0.3417143 25.28481
0.3427143 25.132070000000002
0.3437143 24.97843
0.3447143 24.823909999999998
0.3457143 24.668499999999998
0.3467143 24.512220000000003
0.3477143 24.35508
0.3487143 24.19708
0.3497143 24.03824
0.3507143 23.87854
0.3517143 23.71801
0.3527143 23.55665
0.3537143 23.394470000000002
0.3547143 23.231479999999998
0.3557143 23.0677
0.3567143 22.903109999999998
0.3577143 22.737740000000002
0.3587143 22.571569999999998
0.3597143 22.4046
0.3607143 22.23685
0.3617143 22.06832
0.3627143 21.89902
0.3637143 21.72896
0.3647143 21.55815
0.3657143 21.38661
0.3667143 21.21433
0.3677143 21.04133
0.3687143 20.86761
0.3697143 20.69319
0.3707143 20.518069999999998
0.3717143 20.34226
0.3727143 20.16577
0.3737143 19.9886
0.3747143 19.810769999999998
0.3757143 19.63227
0.3767143 19.453110000000002
0.3777143 19.2733
0.3787143 19.09283
0.3797143 18.911720000000003
0.3807143 18.729979999999998
0.3817143 18.54761
0.3827143 18.364639999999998
0.3837143 18.18107
0.3847143 17.9969
0.3857143 17.81216
0.3867143 17.626839999999998
0.3877143 17.44095
0.3887143 17.2545
0.3897143 17.06751
0.3907143 16.87997
0.3917143 16.69189
0.3927143 16.50328
0.3937143 16.314149999999998
0.3947143 16.1245
0.3957143 15.934339999999999
0.3967143 15.74368
0.3977143 15.55253
0.3987143 15.360899999999999
0.3997143 15.1688
0.4007143 14.976239999999999
0.4017143 14.78323
0.4027143 14.58977
0.4037143 14.39589
0.4047143 14.20158
0.4057143 14.006850000000002
0.4067143 13.81171
0.4077143 13.61617
0.4087143 13.42023
0.4097143 13.2239
0.4107143 13.02719
0.4117143 12.83011
0.4127143 12.632660000000001
0.4137143 12.43486
0.4147143 12.23672
0.4157143 12.03825
0.4167143 11.83946
0.4177143 11.64035
0.4187143 11.440949999999999
0.4197143 11.241249999999999
0.4207143 11.04127
0.4217143 10.841000000000001
0.4227143 10.64047
0.4237143 10.43968
0.4247143 10.23863
0.4257143 10.03733
0.4267143 9.8357864
0.4277143 9.6340075
0.4287143 9.4320022
0.4297143 9.2297822
0.4307143 9.0273604
0.4317143 8.8247485
0.4327143 8.6219594
0.4337143 8.4190026
0.4347143 8.2158871
0.4357143 8.012619599999999
0.4367143 7.8092068
0.4377143 7.6056547000000005
0.4387143 7.4019715
0.4397143 7.198165400000001
0.4407143 6.9942452
0.4417143 6.790220700000001
0.4427143 6.5860994
0.4437143 6.3818894
0.4447143 6.1775986
0.4457143 5.9732363
0.4467143 5.7688132
0.4477143 5.564342399999999
0.4487143 5.359837
0.4497143 5.1553104
0.4507143 4.950773
0.4517143 4.7462333
0.4527143 4.5416966
0.4537143 4.337166600000001
0.4547143 4.1326467
0.4557143 3.928142
0.4567143 3.7236601
0.4577143 3.5192106
0.4587143 3.3148047
0.4597143 3.1104534999999998
0.4607143 2.9061671000000002
0.4617143 2.7019545
0.4627143 2.4978235
0.4637143 2.2937829
0.4647143 2.089843
0.4657143 1.8860161
0.4667143 1.6823156
0.4677143 1.4787541
0.4687143 1.2753419
0.4697143 1.0720858
0.4707143 0.86899027
0.4717143 0.66605746
0.4727143 0.46329051
0.4737143 0.26069582
0.4747143 0.05828331900000001
0.4757143 -0.14393332
0.4767143 -0.34593912
0.4777143 -0.54772012
0.4787143 -0.74926517
0.4797143 -0.95056621
0.4807143 -1.151617
0.4817143 -1.3524117
0.4827143 -1.5529436
0.4837143 -1.7532043000000002
0.4847143 -1.9531832999999998
0.4857143 -2.1528704
0.4867143 -2.3522567000000003
0.4877143 -2.5513362
0.4887143 -2.7501056
0.4897143 -2.9485623999999997
0.4907143 -3.1467028
0.4917143 -3.3445191
0.4927143 -3.5419982
0.4937143 -3.7391253
0.4947143 -3.9358836
0.4957143 -4.1322589
0.4967143 -4.3282400999999995
0.4977143 -4.5238208
0.4987143 -4.718997300000001
0.4997143 -4.9137682
0.5007143 -5.1081292000000005
0.5017143 -5.3020738
0.5027143 -5.4955922
0.5037143 -5.6886733000000005
0.5047143 -5.8813069
0.5057143 -6.0734849
0.5067143 -6.2652014000000005
0.5077143 -6.4564525999999995
0.5087143 -6.6472329
0.5097143 -6.8375334
0.5107143 -7.0273422000000005
0.5117143 -7.2166443
0.5127143 -7.4054264
0.5137143 -7.593674999999999
0.5147143 -7.7813819
0.5157143 -7.9685427
0.5167143 -8.155156700000001
0.5177143 -8.3412237
0.5187143 -8.526741
0.5197143 -8.7117024
0.5207143 -8.8960975
0.5217143 -9.079913000000001
0.5227143 -9.2631377
0.5237143 -9.4457619
0.5247143 -9.6277781
0.5257143 -9.8091811
0.5267143 -9.9899665
0.5277143 -10.17013
0.5287143 -10.34966
0.5297143 -10.52854
0.5307143 -10.70677
0.5317143 -10.88433
0.5327143 -11.061219999999999
0.5337143 -11.23744
0.5347143 -11.412980000000001
0.5357143 -11.58786
0.5367143 -11.76205
0.5377143 -11.93556
0.5387143 -12.10837
0.5397143 -12.280470000000001
0.5407143 -12.45185
0.5417143 -12.62249
0.5427143 -12.792390000000001
0.5437143 -12.96154
0.5447143 -13.129950000000001
0.5457143 -13.29761
0.5467143 -13.464509999999999
0.5477143 -13.63066
0.5487143 -13.79603
0.5497143 -13.960620000000002
0.5507143 -14.124419999999999
0.5517143 -14.28743
0.5527143 -14.44965
0.5537143 -14.611080000000001
0.5547143 -14.771709999999999
0.5557143 -14.931539999999998
0.5567143 -15.090539999999999
0.5577143 -15.248709999999999
0.5587143 -15.406020000000002
0.5597143 -15.562470000000001
0.5607143 -15.718060000000001
0.5617143 -15.87279
0.5627143 -16.02666
0.5637143 -16.179669999999998
0.5647143 -16.33182
0.5657143 -16.4831
0.5667143 -16.63351
0.5677143 -16.78304
0.5687143 -16.931669999999997
0.5697143 -17.07941
0.5707143 -17.22626
0.5717143 -17.37221
0.5727143 -17.51726
0.5737143 -17.6614
0.5747143 -17.80462
0.5757143 -17.9469
0.5767143 -18.08823
0.5777143 -18.22861
0.5787143 -18.368029999999997
0.5797143 -18.506510000000002
0.5807143 -18.64405
0.5817143 -18.780640000000002
0.5827143 -18.91628
0.5837143 -19.05097
0.5847143 -19.1847
0.5857143 -19.31745
0.5867143 -19.44921
0.5877143 -19.57999
0.5887143 -19.70978
0.5897143 -19.83857
0.5907143 -19.96637
0.5917143 -20.093159999999997
0.5927143 -20.21894
0.5937143 -20.34369
0.5947143 -20.46743
0.5957143 -20.59014
0.5967143 -20.71183
0.5977143 -20.832510000000003
0.5987143 -20.95217
0.5997143 -21.07082
0.6007143 -21.18844
0.6017143 -21.30504
0.6027143 -21.4206
0.6037143 -21.53511
0.6047143 -21.64857
0.6057143 -21.760959999999997
0.6067143 -21.87229
0.6077143 -21.98256
0.6087143 -22.09176
0.6097143 -22.19989
0.6107143 -22.30696
0.6117143 -22.412950000000002
0.6127143 -22.517870000000002
0.6137143 -22.6217
0.6147143 -22.72447
0.6157143 -22.82616
0.6167143 -22.92679
0.6177143 -23.02633
0.6187143 -23.1248
0.6197143 -23.22218
0.6207143 -23.318459999999998
0.6217143 -23.413619999999998
0.6227143 -23.50767
0.6237143 -23.6006
0.6247143 -23.69242
0.6257143 -23.78313
0.6267143 -23.87273
0.6277143 -23.96122
0.6287143 -24.04861
0.6297143 -24.13488
0.6307143 -24.22005
0.6317143 -24.304100000000002
0.6327143 -24.38704
0.6337143 -24.468870000000003
0.6347143 -24.54959
0.6357143 -24.62919
0.6367143 -24.70766
0.6377143 -24.785
0.6387143 -24.8612
0.6397143 -24.93624
0.6407143 -25.010149999999996
0.6417143 -25.082910000000002
0.6427143 -25.15453
0.6437143 -25.225029999999997
0.6447143 -25.29439
0.6457143 -25.362630000000003
0.6467143 -25.429750000000002
0.6477143 -25.49573
0.6487143 -25.560579999999998
0.6497143 -25.62429
0.6507143 -25.68686
0.6517143 -25.74829
0.6527143 -25.80858
0.6537143 -25.86772
0.6547143 -25.925720000000002
0.6557143 -25.98257
0.6567143 -26.03826
0.6577143 -26.0928
0.6587143 -26.146190000000004
0.6597143 -26.19844
0.6607143 -26.24955
0.6617143 -26.29955
0.6627143 -26.34841
0.6637143 -26.396150000000002
0.6647143 -26.442749999999997
0.6657143 -26.488210000000002
0.6667143 -26.532519999999998
0.6677143 -26.575680000000002
0.6687143 -26.61769
0.6697143 -26.658559999999998
0.6707143 -26.698290000000004
0.6717143 -26.736880000000003
0.6727143 -26.774330000000003
0.6737143 -26.810630000000003
0.6747143 -26.845799999999997
0.6757143 -26.87983
0.6767143 -26.91272
0.6777143 -26.944499999999998
0.6787143 -26.97515
0.6797143 -27.004689999999997
0.6807143 -27.03312
0.6817143 -27.06042
0.6827143 -27.08659
0.6837143 -27.111629999999998
0.6847143 -27.135520000000003
0.6857143 -27.158260000000002
0.6867143 -27.17988
0.6877143 -27.200370000000003
0.6887143 -27.219739999999998
0.6897143 -27.238010000000003
0.6907143 -27.25517
0.6917143 -27.271220000000003
0.6927143 -27.28616
0.6937143 -27.29999
0.6947143 -27.312720000000002
0.6957143 -27.324340000000003
0.6967143 -27.334880000000002
0.6977143 -27.34432
0.6987143 -27.35267
0.6997143 -27.35993
0.7007143 -27.366069999999997
0.7017143 -27.3711
0.7027143 -27.37502
0.7037143 -27.37784
0.7047143 -27.379579999999997
0.7057143 -27.38023
0.7067143 -27.37983
0.7077143 -27.37836
0.7087143 -27.37584
0.7097143 -27.372249999999998
0.7107143 -27.367590000000003
0.7117143 -27.36186
0.7127143 -27.355069999999998
0.7137143 -27.34721
0.7147143 -27.3383
0.7157143 -27.32834
0.7167143 -27.317330000000002
0.7177143 -27.30528
0.7187143 -27.29217
0.7197143 -27.278000000000002
0.7207143 -27.26278
0.7217143 -27.246530000000003
0.7227143 -27.229239999999997
0.7237143 -27.21094
0.7247143 -27.19164
0.7257143 -27.17134
0.7267143 -27.15003
0.7277143 -27.12771
0.7287143 -27.10437
0.7297143 -27.08
0.7307143 -27.05461
0.7317143 -27.02821
0.7327143 -27.000819999999997
0.7337143 -26.97245
0.7347143 -26.943089999999998
0.7357143 -26.912760000000002
0.7367143 -26.88145
0.7377143 -26.84916
0.7387143 -26.8159
0.7397143 -26.781660000000002
0.7407143 -26.746480000000002
0.7417143 -26.71034
0.7427143 -26.67327
0.7437143 -26.63526
0.7447143 -26.5963
0.7457143 -26.55638
0.7467143 -26.515499999999996
0.7477143 -26.47367
0.7487143 -26.430880000000002
0.7497143 -26.387159999999998
0.7507143 -26.342529999999996
0.7517143 -26.296999999999997
0.7527143 -26.25058
0.7537143 -26.20327
0.7547143 -26.155060000000002
0.7557143 -26.10596
0.7567143 -26.05595
0.7577143 -26.00506
0.7587143 -25.95328
0.7597143 -25.900640000000003
0.7607143 -25.84712
0.7617143 -25.79274
0.7627143 -25.73749
0.7637143 -25.681359999999998
0.7647143 -25.624360000000003
0.7657143 -25.566480000000002
0.7667143 -25.50775
0.7677143 -25.448189999999997
0.7687143 -25.387809999999998
0.7697143 -25.32663
0.7707143 -25.26464
0.7717143 -25.201849999999997
0.7727143 -25.13825
0.7737143 -25.07382
0.7747143 -25.008580000000002
0.7757143 -24.942529999999998
0.7767143 -24.87567
0.7777143 -24.808040000000002
0.7787143 -24.739620000000002
0.7797143 -24.67043
0.7807143 -24.600469999999998
0.7817143 -24.52973
0.7827143 -24.45822
0.7837143 -24.38595
0.7847143 -24.31294
0.7857143 -24.23919
0.7867143 -24.164730000000002
0.7877143 -24.089550000000003
0.7887143 -24.01367
0.7897143 -23.93707
0.7907143 -23.85974
0.7917143 -23.78167
0.7927143 -23.70288
0.7937143 -23.623359999999998
0.7947143 -23.543149999999997
0.7957143 -23.46224
0.7967143 -23.38066
0.7977143 -23.29842
0.7987143 -23.2155
0.7997143 -23.13192
0.8007143 -23.04768
0.8017143 -22.96278
0.8027143 -22.87724
0.8037143 -22.791069999999998
0.8047143 -22.704279999999997
0.8057143 -22.616880000000002
0.8067143 -22.52885
0.8077143 -22.440199999999997
0.8087143 -22.35092
0.8097143 -22.261
0.8107143 -22.17046
0.8117143 -22.07931
0.8127143 -21.98757
0.8137143 -21.89526
0.8147143 -21.8024
0.8157143 -21.70899
0.8167143 -21.615019999999998
0.8177143 -21.520500000000002
0.8187143 -21.42542
0.8197143 -21.329790000000003
0.8207143 -21.233620000000002
0.8217143 -21.13692
0.8227143 -21.0397
0.8237143 -20.94196
0.8247143 -20.843700000000002
0.8257143 -20.74492
0.8267143 -20.64562
0.8277143 -20.54579
0.8287143 -20.445459999999997
0.8297143 -20.34464
0.8307143 -20.24336
0.8317143 -20.14162
0.8327143 -20.03945
0.8337143 -19.93682
0.8347143 -19.83375
0.8357143 -19.730220000000003
0.8367143 -19.62624
0.8377143 -19.5218
0.8387143 -19.416919999999998
0.8397143 -19.31161
0.8407143 -19.20588
0.8417143 -19.09975
0.8427143 -18.993209999999998
0.8437143 -18.88626
0.8447143 -18.7789
0.8457143 -18.67114
0.8467143 -18.563
0.8477143 -18.45449
0.8487143 -18.34563
0.8497143 -18.23642
0.8507143 -18.12688
0.8517143 -18.01699
0.8527143 -17.90675
0.8537143 -17.79615
0.8547143 -17.685200000000002
0.8557143 -17.57389
0.8567143 -17.46225
0.8577143 -17.350289999999998
0.8587143 -17.23803
0.8597143 -17.12548
0.8607143 -17.01263
0.8617143 -16.89951
0.8627143 -16.78609
0.8637143 -16.67239
0.8647143 -16.558419999999998
0.8657143 -16.44419
0.8667143 -16.3297
0.8677143 -16.21498
0.8687143 -16.10001
0.8697143 -15.984789999999998
0.8707143 -15.86932
0.8717143 -15.75359
0.8727143 -15.637599999999999
0.8737143 -15.521370000000001
0.8747143 -15.40491
0.8757143 -15.288260000000001
0.8767143 -15.17141
0.8777143 -15.054390000000001
0.8787143 -14.937190000000001
0.8797143 -14.81982
0.8807143 -14.70226
0.8817143 -14.584520000000001
0.8827143 -14.4666
0.8837143 -14.34852
0.8847143 -14.23029
0.8857143 -14.11191
0.8867143 -13.99338
0.8877143 -13.87471
0.8887143 -13.755880000000001
0.8897143 -13.636909999999999
0.8907143 -13.51779
0.8917143 -13.398560000000002
0.8927143 -13.279209999999999
0.8937143 -13.159779999999998
0.8947143 -13.040280000000001
0.8957143 -12.920699999999998
0.8967143 -12.80105
0.8977143 -12.68132
0.8987143 -12.561490000000001
0.8997143 -12.44158
0.9007143 -12.32158
0.9017143 -12.20151
0.9027143 -12.08138
0.9037143 -11.961189999999998
0.9047143 -11.84096
0.9057143 -11.72067
0.9067143 -11.600340000000001
0.9077143 -11.47996
0.9087143 -11.35956
0.9097143 -11.23913
0.9107143 -11.118699999999999
0.9117143 -10.998280000000001
0.9127143 -10.87788
0.9137143 -10.7575
0.9147143 -10.63712
0.9157143 -10.51675
0.9167143 -10.396370000000001
0.9177143 -10.27599
0.9187143 -10.15561
0.9197143 -10.03526
0.9207143 -9.9149399
0.9217143 -9.7946666
0.9227143 -9.674447
0.9237143 -9.5542833
0.9247143 -9.434177
0.9257143 -9.314131
0.9267143 -9.1941521
0.9277143 -9.0742499
0.9287143 -8.9544356
0.9297143 -8.834716700000001
0.9307143 -8.7150961
0.9317143 -8.5955702
0.9327143 -8.4761322
0.9337143 -8.356775299999999
0.9347143 -8.237499
0.9357143 -8.1183083
0.9367143 -7.9992160000000005
0.9377143 -7.8802384000000005
0.9387143 -7.7613913000000005
0.9397143 -7.642684099999999
0.9407143 -7.524123
0.9417143 -7.4057072
0.9427143 -7.2874352
0.9437143 -7.169307
0.9447143 -7.0513248
0.9457143 -6.9334954
0.9467143 -6.815826899999999
0.9477143 -6.6983245
0.9487143 -6.5809913
0.9497143 -6.463824999999999
0.9507143 -6.3468225
0.9517143 -6.2299829
0.9527143 -6.113309
0.9537143 -5.9968094999999995
0.9547143 -5.8804985
0.9557143 -5.7643905
0.9567143 -5.6484979
0.9577143 -5.5328269
0.9587143 -5.4173779
0.9597143 -5.3021464
0.9607143 -5.1871274000000005
0.9617143 -5.0723173
0.9627143 -4.957718
0.9637143 -4.8433352
0.9647143 -4.7291767
0.9657143 -4.6152499
0.9667143 -4.5015596
0.9677143 -4.3881081
0.9687143 -4.2748957999999995
0.9697143 -4.1619249
0.9707143 -4.0492006
0.9717143 -3.9367314
0.9727143 -3.8245291
0.9737143 -3.7126034000000003
0.9747143 -3.6009621
0.9757143 -3.4896061
0.9767143 -3.3785321
0.9777143 -3.2677340999999998
0.9787143 -3.1572063
0.9797143 -3.046947
0.9807143 -2.9369596000000002
0.9817143 -2.8272521
0.9827143 -2.7178342
0.9837143 -2.6087148
0.9847143 -2.4999004
0.9857143 -2.3913937
0.9867143 -2.2831954000000003
0.9877143 -2.1753065
0.9887143 -2.0677298
0.9897143 -1.9604702
0.9907143 -1.8535335
0.9917143 -1.7469252000000002
0.9927143 -1.6406473000000001
0.9937143 -1.5346986
0.9947143 -1.4290752
0.9957143 -1.3237725
0.9967143 -1.2187886
0.9977143 -1.114126
0.9987143 -1.0097918000000001
0.9997143 -0.9057964199999999
1.000714 -0.80215102
1.001714 -0.69886474
1.002714 -0.5959428800000001
1.003714 -0.49338689999999996
1.004714 -0.39119581
1.005714 -0.28936812
1.006714 -0.18790372
1.007714 -0.086804229
1.008714 0.013927665999999998
1.009714 0.11428959
1.010714 0.21428072
1.011714 0.31390216
1.012714 0.41315602
1.013714 0.51204362
1.014714 0.61056367
1.015714 0.70871138
1.016714 0.80647888
1.017714 0.90385685
1.018714 1.0008371
1.019714 1.0974145
1.020714 1.1935878
1.021714 1.2893587
1.022714 1.3847307999999998
1.023714 1.4797068
1.024714 1.5742876
1.025714 1.6684717000000002
1.026714 1.7622558
1.027714 1.8556369
1.028714 1.9486127
1.029714 2.0411817
1.030714 2.1333434
1.031714 2.2250965000000003
1.032714 2.3164379999999998
1.033714 2.4073634
1.034714 2.4978667
1.035714 2.5879426
1.036714 2.6775878
1.037714 2.7668018
1.038714 2.8555868
1.039714 2.943947
1.040714 3.0318856000000003
1.041714 3.1194042
1.042714 3.2065019
1.043714 3.2931744999999997
1.044714 3.379418
1.045714 3.4652274
1.046714 3.5505994999999997
1.047714 3.6355324
1.048714 3.7200253
1.049714 3.8040768000000003
1.050714 3.8876854
1.051714 3.9708479999999997
1.052714 4.0535625
1.053714 4.1358273
1.054714 4.217642499999999
1.055714 4.2990103
1.056714 4.3799344
1.057714 4.4604175
1.058714 4.5404606
1.059714 4.6200622
1.060714 4.699219
1.061714 4.7779255
1.062714 4.856177
1.063714 4.9339704
1.064714 5.0113037
1.065714 5.0881773
1.066714 5.164592
1.067714 5.2405484
1.068714 5.3160459
1.069714 5.3910837
1.070714 5.465661
1.071714 5.5397775000000005
1.072714 5.6134347
1.073714 5.6866344
1.074714 5.7593785
1.075714 5.8316674
1.076714 5.9034999
1.077714 5.974872400000001
1.078714 6.0457803
1.079714 6.1162196
1.080714 6.1861880000000005
1.081714 6.255685499999999
1.082714 6.3247144
1.083714 6.393277599999999
1.084714 6.4613781999999995
1.085714 6.529018300000001
1.086714 6.5961972
1.087714 6.6629142
1.088714 6.7291677
1.089714 6.794956300000001
1.090714 6.8602815
1.091714 6.9251433
1.092714 6.9895423999999995
1.093714 7.0534781
1.094714 7.1169473
1.095714 7.179946500000001
1.096714 7.2424717
1.097714 7.3045209
1.098714 7.3660947000000006
1.099714 7.427196899999999
1.100714 7.487832
1.101714 7.548005100000001
1.102714 7.6077193
1.103714 7.666974499999999
1.104714 7.725768500000001
1.105714 7.7840984
1.106714 7.8419611
1.107714 7.899355099999999
1.108714 7.9562806
1.109714 8.0127381
1.110714 8.0687292
1.111714 8.1242532
1.112714 8.1793085
1.113714 8.2338929
1.114714 8.288005
1.115714 8.3416454
1.116714 8.3948173
1.117714 8.4475271
1.118714 8.4997803
1.119714 8.5515827
1.120714 8.6029351
1.121714 8.653836700000001
1.122714 8.7042831
1.123714 8.7542705
1.124714 8.803796
1.125714 8.8528588
1.126714 8.9014612
1.127714 8.949605400000001
1.128714 8.9972936
1.129714 9.0445265
1.130714 9.091302800000001
1.131714 9.1376208
1.132714 9.1834791
1.133714 9.2288777
1.134714 9.2738211
1.135714 9.3183137
1.136714 9.3623608
1.137714 9.4059661
1.138714 9.4491303
1.139714 9.491849700000001
1.140714 9.534119800000001
1.141714 9.5759369
1.142714 9.6172988
1.143714 9.658207
1.144714 9.6986659
1.145714 9.738679999999999
1.146714 9.7782545
1.147714 9.8173909
1.148714 9.8560877
1.149714 9.8943427
1.150714 9.9321544
1.151714 9.9695235
1.152714 10.006450000000001
1.153714 10.042950000000001
1.154714 10.07901
1.155714 10.11465
1.156714 10.14986
1.157714 10.18464
1.158714 10.21898
1.159714 10.252880000000001
1.160714 10.286330000000001
1.161714 10.31936
1.162714 10.35195
1.163714 10.38411
1.164714 10.41585
1.165714 10.44717
1.166714 10.47807
1.167714 10.50854
1.168714 10.538590000000001
1.169714 10.56821
1.170714 10.59741
1.171714 10.626190000000001
1.172714 10.65456
1.173714 10.68252
1.174714 10.71008
1.175714 10.73722
1.176714 10.76394
1.177714 10.79025
1.178714 10.81613
1.179714 10.84161
1.180714 10.866670000000001
1.181714 10.89132
1.182714 10.91558
1.183714 10.939440000000001
1.184714 10.962900000000001
1.185714 10.985949999999999
1.186714 11.00859
1.187714 11.03083
1.188714 11.05266
1.189714 11.07409
1.190714 11.095130000000001
1.191714 11.11578
1.192714 11.13604
1.193714 11.15592
1.194714 11.17539
1.195714 11.194469999999999
1.196714 11.213149999999999
1.197714 11.23144
1.198714 11.24935
1.199714 11.26688
1.200714 11.284030000000001
1.201714 11.30081
1.202714 11.31722
1.203714 11.33324
1.204714 11.34889
1.205714 11.36415
1.206714 11.37903
1.207714 11.39353
1.208714 11.40767
1.209714 11.421439999999999
1.210714 11.43485
1.211714 11.44789
1.212714 11.460560000000001
1.213714 11.47285
1.214714 11.48477
1.215714 11.49631
1.216714 11.5075
1.217714 11.51833
1.218714 11.52882
1.219714 11.53895
1.220714 11.54873
1.221714 11.55816
1.222714 11.56723
1.223714 11.57594
1.224714 11.5843
1.225714 11.5923
1.226714 11.59996
1.227714 11.607280000000001
1.228714 11.61426
1.229714 11.6209
1.230714 11.62719
1.231714 11.63313
1.232714 11.63873
1.233714 11.643979999999999
1.234714 11.6489
1.235714 11.65349
1.236714 11.65776
1.237714 11.66171
1.238714 11.66533
1.239714 11.66863
1.240714 11.67159
1.241714 11.67421
1.242714 11.67651
1.243714 11.67847
1.244714 11.68011
1.245714 11.68144
1.246714 11.68244
1.247714 11.68313
1.248714 11.683499999999999
1.249714 11.68355
1.250714 11.68328
1.251714 11.68269
1.252714 11.6818
1.253714 11.6806
1.254714 11.67912
1.255714 11.67733
1.256714 11.67525
1.257714 11.67286
1.258714 11.67015
1.259714 11.66714
1.260714 11.6638
1.261714 11.66017
1.262714 11.656229999999999
1.263714 11.652
1.264714 11.647490000000001
1.265714 11.64268
1.266714 11.63758
1.267714 11.63218
1.268714 11.6265
1.269714 11.62053
1.270714 11.61428
1.271714 11.60775
1.272714 11.60096
1.273714 11.593879999999999
1.274714 11.58653
1.275714 11.5789
1.276714 11.570969999999999
1.277714 11.56275
1.278714 11.55424
1.279714 11.54545
1.280714 11.53639
1.281714 11.52707
1.282714 11.517479999999999
1.283714 11.50764
1.284714 11.49754
1.285714 11.487169999999999
1.286714 11.47654
1.287714 11.46565
1.288714 11.45449
1.289714 11.44309
1.290714 11.431420000000001
1.291714 11.419509999999999
1.292714 11.40733
1.293714 11.39488
1.294714 11.38217
1.295714 11.36919
1.296714 11.35594
1.297714 11.34244
1.298714 11.32869
1.299714 11.31471
1.300714 11.3005
1.301714 11.28605
1.302714 11.27136
1.303714 11.25643
1.304714 11.24126
1.305714 11.22584
1.306714 11.21017
1.307714 11.194270000000001
1.308714 11.17814
1.309714 11.16177
1.310714 11.14516
1.311714 11.128309999999999
1.312714 11.11122
1.313714 11.09389
1.314714 11.07632
1.315714 11.05853
1.316714 11.04053
1.317714 11.022310000000001
1.318714 11.00388
1.319714 10.985240000000001
1.320714 10.966380000000001
1.321714 10.94729
1.322714 10.92797
1.323714 10.90841
1.324714 10.88862
1.325714 10.86862
1.326714 10.8484
1.327714 10.827960000000001
1.328714 10.807319999999999
1.329714 10.78647
1.330714 10.7654
1.331714 10.74412
1.332714 10.722629999999999
1.333714 10.700949999999999
1.334714 10.67907
1.335714 10.657
1.336714 10.634730000000001
1.337714 10.61227
1.338714 10.58959
1.339714 10.56671
1.340714 10.5436
1.341714 10.52028
1.342714 10.49676
1.343714 10.47303
1.344714 10.44912
1.345714 10.42503
1.346714 10.40075
1.347714 10.37628
1.348714 10.35163
1.349714 10.326789999999999
1.350714 10.30175
1.351714 10.276530000000001
1.352714 10.25112
1.353714 10.225539999999999
1.354714 10.19977
1.355714 10.17381
1.356714 10.14766
1.357714 10.12131
1.358714 10.09477
1.359714 10.06804
1.360714 10.041120000000001
1.361714 10.01404
1.362714 9.986802899999999
1.363714 9.9594094
1.364714 9.9318594
1.365714 9.904146899999999
1.366714 9.876265400000001
1.367714 9.848208
1.368714 9.8199733
1.369714 9.7915635
1.370714 9.762981499999999
1.371714 9.7342312
1.372714 9.7053133
1.373714 9.676225500000001
1.374714 9.6469656
1.375714 9.617531999999999
1.376714 9.5879272
1.377714 9.5581576
1.378714 9.5282331
1.379714 9.4981626
1.380714 9.467952
1.381714 9.437602
1.382714 9.407106
1.383714 9.3764551
1.384714 9.3456388
1.385714 9.3146518
1.386714 9.2834927
1.387714 9.2521667
1.388714 9.2206821
1.389714 9.189046900000001
1.390714 9.1572657
1.391714 9.12534
1.392714 9.093269
1.393714 9.0610519
1.394714 9.0286896
1.395714 8.996186400000001
1.396714 8.9635476
1.397714 8.9307785
1.398714 8.8978812
1.399714 8.864851999999999
1.400714 8.8316835
1.401714 8.798366
1.402714 8.7648898
1.403714 8.7312527
1.404714 8.6974576
1.405714 8.6635135
1.406714 8.629432300000001
1.407714 8.5952237
1.408714 8.5608937
1.409714 8.526442900000001
1.410714 8.491868499999999
1.411714 8.457166
1.412714 8.422333
1.413714 8.3873689
1.414714 8.3522759
1.415714 8.317057799999999
1.416714 8.2817152
1.417714 8.2462445
1.418714 8.210640399999999
1.419714 8.1748962
1.420714 8.1390075
1.421714 8.102974999999999
1.422714 8.066805500000001
1.423714 8.0305099
1.424714 7.9940997
1.425714 7.957584400000001
1.426714 7.9209663
1.427714 7.8842424
1.428714 7.847404500000001
1.429714 7.8104444
1.430714 7.7733569000000005
1.431714 7.736140499999999
1.432714 7.698798900000001
1.433714 7.6613367000000006
1.434714 7.6237582
1.435714 7.5860649
1.436714 7.548254699999999
1.437714 7.5103253
1.438714 7.472274499999999
1.439714 7.434105100000001
1.440714 7.395823999999999
1.441714 7.3574394000000005
1.442714 7.3189594
1.443714 7.2803885
1.444714 7.2417237
1.445714 7.2029568
1.446714 7.1640782
1.447714 7.1250774
1.448714 7.085950700000001
1.449714 7.0467003
1.450714 7.007332900000001
1.451714 6.967859
1.452714 6.9282867
1.453714 6.8886213000000005
1.454714 6.848862799999999
1.455714 6.8090081
1.456714 6.7690551
1.457714 6.729003799999999
1.458714 6.688857099999999
1.459714 6.6486187
1.460714 6.6082925
1.461714 6.5678775
1.462714 6.527368699999999
1.463714 6.4867571
1.464714 6.446033700000001
1.465714 6.4051919
1.466714 6.364233
1.467714 6.323164
1.468714 6.281998
1.469714 6.2407474999999994
1.470714 6.1994232
1.471714 6.158028900000001
1.472714 6.1165627
1.473714 6.0750183
1.474714 6.0333893
1.475714 5.9916712
1.476714 5.9498641999999995
1.477714 5.9079699
1.478714 5.8659911000000005
1.479714 5.8239285
1.480714 5.7817783
1.481714 5.7395361
1.482714 5.6971971
1.483714 5.6547608
1.484714 5.6122322
1.485714 5.569622300000001
1.486714 5.5269439
1.487714 5.4842085
1.488714 5.4414216
1.489714 5.3985819
1.490714 5.3556804
1.491714 5.3127054
1.492714 5.2696459
1.493714 5.2264955
1.494714 5.1832538
1.495714 5.139924199999999
1.496714 5.0965127
1.497714 5.0530232
1.498714 5.0094575
1.499714 4.9658149
1.500714 4.9220946
1.501714 4.8782986
1.502714 4.8344328999999995
1.503714 4.790506499999999
1.504714 4.746529499999999
1.505714 4.7025077
1.506714 4.6584409
1.507714 4.6143219
1.508714 4.5701381
1.509714 4.525876
1.510714 4.4815261
1.511714 4.4370852
1.512714 4.3925587
1.513714 4.3479562
1.514714 4.3032888
1.515714 4.258566
1.516714 4.2137917
1.517714 4.1689668
1.518714 4.1240901
1.519714 4.0791608
1.520714 4.0341817
1.521714 3.9891571
1.522714 3.9440911
1.523714 3.8989846000000004
1.524714 3.8538329000000004
1.525714 3.8086262000000004
1.526714 3.763352
1.527714 3.7179998999999997
1.528714 3.6725651
1.529714 3.627051
1.530714 3.5814684
1.531714 3.5358317
1.532714 3.4901543999999998
1.533714 3.4444455
1.534714 3.3987063999999996
1.535714 3.3529340999999997
1.536714 3.3071224000000004
1.537714 3.2612659
1.538714 3.2153625
1.539714 3.1694133
1.540714 3.1234199
1.541714 3.0773828
1.542714 3.0312987
1.543714 2.9851612
1.544714 2.9389631
1.545714 2.8927002
1.546714 2.8463745
1.547714 2.7999951
1.548714 2.7535757000000003
1.549714 2.7071313999999997
1.550714 2.6606731000000003
1.551714 2.6142043999999998
1.552714 2.5677209999999997
1.553714 2.5212128
1.554714 2.4746681
1.555714 2.4280775
1.556714 2.3814373
1.557714 2.3347482
1.558714 2.2880143
1.559714 2.2412391
1.560714 2.194424
1.561714 2.1475675
1.562714 2.1006674999999997
1.563714 2.0537244
1.564714 2.0067433
1.565714 1.9597337
1.566714 1.912708
1.567714 1.865677
1.568714 1.8186457
1.569714 1.7716115000000001
1.570714 1.7245643000000002
1.571714 1.67749
1.572714 1.6303756999999999
1.573714 1.5832137
1.574714 1.5360034999999999
1.575714 1.4887509
1.576714 1.4414652000000001
1.577714 1.3941552
1.578714 1.3468261000000001
1.579714 1.2994796
1.580714 1.2521151
1.581714 1.2047322
1.582714 1.1573339
1.583714 1.1099257
1.584714 1.0625144
1.585714 1.0151044999999999
1.586714 0.96769556
1.587714 0.9202801599999999
1.588714 0.87284641
1.589714 0.82538128
1.590714 0.77787559
1.591714 0.73032728
1.592714 0.68274247
1.593714 0.6351332599999999
1.594714 0.58751372
1.595714 0.53989533
1.596714 0.49228412
1.597714 0.44468041
1.598714 0.39708078999999996
1.599714 0.3494814
1.600714 0.30188039
1.601714 0.25427868
1.602714 0.20667851999999998
1.603714 0.15908104
1.604714 0.11148364000000001
1.605714 0.063879602
1.606714 0.016259729
1.607714 -0.031384022
1.608714 -0.079054729
1.609714 -0.12674823
1.610714 -0.17445342
1.611714 -0.22215543
1.612714 -0.26984003
1.613714 -0.31749802
1.614714 -0.36512739
1.615714 -0.41273287000000003
1.616714 -0.46032299000000004
1.617714 -0.50790613
1.618714 -0.5554874399999999
1.619714 -0.60306801
1.620714 -0.65064612
1.621714 -0.69821966
1.622714 -0.74578859
1.623714 -0.7933556099999999
1.624714 -0.8409249599999999
1.625714 -0.8884993399999999
1.626714 -0.93607688
1.627714 -0.98365024
1.628714 -1.0312073
1.629714 -1.0787346999999998
1.630714 -1.1262225000000001
1.631714 -1.173667
1.632714 -1.2210717
1.633714 -1.2684464
1.634714 -1.3158026
1.635714 -1.3631495
1.636714 -1.4104911
1.637714 -1.4578261000000001
1.638714 -1.5051494
1.639714 -1.5524552
1.640714 -1.5997397
1.641714 -1.6470022000000002
1.642714 -1.6942439999999999
1.643714 -1.7414656000000002
1.644714 -1.7886648
1.645714 -1.8358356999999998
1.646714 -1.88297
1.647714 -1.9300595
1.648714 -1.9771003999999999
1.649714 -2.0240945999999997
1.650714 -2.0710496
1.651714 -2.1179764
1.652714 -2.164885
1.653714 -2.2117812
1.654714 -2.2586646
1.655714 -2.3055285
1.656714 -2.3523636
1.657714 -2.3991607000000004
1.658714 -2.4459139000000003
1.659714 -2.4926214
1.660714 -2.5392843
1.661714 -2.5859047
1.662714 -2.6324823
1.663714 -2.6790149999999997
1.664714 -2.7254986
1.665714 -2.7719298
1.666714 -2.8183084000000003
1.667714 -2.8646382000000004
1.668714 -2.9109268
1.669714 -2.9571826
1.670714 -3.0034117
1.671714 -3.049615
1.672714 -3.0957872
1.673714 -3.1419188
1.674714 -3.1879984
1.675714 -3.2340173
1.676714 -3.2799713
1.677714 -3.3258609000000003
1.678714 -3.3716902
1.679714 -3.417464
1.680714 -3.4631845
1.681714 -3.5088517
1.682714 -3.5544634
1.683714 -3.600017
1.684714 -3.6455117
1.685714 -3.6909495
1.686714 -3.7363347
1.687714 -3.7816718
1.688714 -3.8269617
1.689714 -3.8722016
1.690714 -3.9173838
1.691714 -3.9624989
1.692714 -4.0075377
1.693714 -4.0524952
1.694714 -4.0973712
1.695714 -4.1421703999999995
1.696714 -4.1868992
1.697714 -4.2315640000000005
1.698714 -4.2761672
1.699714 -4.3207083
1.700714 -4.3651838
1.701714 -4.40959
1.702714 -4.4539243
1.703714 -4.4981871
1.704714 -4.5423795
1.705714 -4.5865033
1.706714 -4.6305574
1.707714 -4.674538200000001
1.708714 -4.7184389
1.709714 -4.7622523999999995
1.710714 -4.8059735
1.711714 -4.8496015
1.712714 -4.8931397
1.713714 -4.9365945
1.714714 -4.9799729
1.715714 -5.0232794
1.716714 -5.0665144
1.717714 -5.1096749
1.718714 -5.1527552
1.719714 -5.1957503
1.720714 -5.2386563
1.721714 -5.2814722000000005
1.722714 -5.3241987
1.723714 -5.366836500000001
1.724714 -5.4093845
1.725714 -5.451839
1.726714 -5.4941949
1.727714 -5.5364471
1.728714 -5.5785935
1.729714 -5.620634900000001
1.730714 -5.6625761
1.731714 -5.704423
1.732714 -5.746180900000001
1.733714 -5.7878513
1.734714 -5.8294315
1.735714 -5.8709166999999995
1.736714 -5.9123009
1.737714 -5.9535787
1.738714 -5.9947479999999995
1.739714 -6.0358088
1.740714 -6.0767638999999996
1.741714 -6.117614
1.742714 -6.1583581999999994
1.743714 -6.1989933
1.744714 -6.239514799999999
1.745714 -6.2799193
1.746714 -6.3202053
1.747714 -6.360375899999999
1.748714 -6.4004347
1.749714 -6.4403869
1.750714 -6.4802356
1.751714 -6.519979200000001
1.752714 -6.5596148
1.753714 -6.5991364
1.754714 -6.638538099999999
1.755714 -6.677817599999999
1.756714 -6.716973299999999
1.757714 -6.7560077
1.758714 -6.794922100000001
1.759714 -6.833717200000001
1.760714 -6.8723902
1.761714 -6.9109373000000005
1.762714 -6.9493540000000005
1.763714 -6.9876365
1.764714 -7.025785
1.765714 -7.0638016
1.766714 -7.1016908
1.767714 -7.1394554999999995
1.768714 -7.1770974
1.769714 -7.214614
1.770714 -7.252001
1.771714 -7.2892524
1.772714 -7.3263645
1.773714 -7.3633358
1.774714 -7.400167000000001
1.775714 -7.4368611
1.776714 -7.473419600000001
1.777714 -7.5098418
1.778714 -7.5461238999999996
1.779714 -7.582262200000001
1.780714 -7.618251400000001
1.781714 -7.6540902
1.782714 -7.68978
1.783714 -7.7253245
1.784714 -7.7607282
1.785714 -7.795994
1.786714 -7.831122
1.787714 -7.8661092
1.788714 -7.900948100000001
1.789714 -7.9356335
1.790714 -7.9701617
1.791714 -8.004532000000001
1.792714 -8.0387451
1.793714 -8.0728039
1.794714 -8.1067085
1.795714 -8.140458200000001
1.796714 -8.1740484
1.797714 -8.207474600000001
1.798714 -8.240734
1.799714 -8.2738265
1.800714 -8.3067551
1.801714 -8.3395258
1.802714 -8.372143699999999
1.803714 -8.4046111
1.804714 -8.436925
1.805714 -8.4690794
1.806714 -8.5010663
1.807714 -8.5328795
1.808714 -8.5645162
1.809714 -8.595976199999999
1.810714 -8.627262700000001
1.811714 -8.6583793
1.812714 -8.689327500000001
1.813714 -8.7201059
1.814714 -8.7507114
1.815714 -8.7811388
1.816714 -8.8113859
1.817714 -8.8414542
1.818714 -8.8713467
1.819714 -8.9010686
1.820714 -8.9306235
1.821714 -8.9600101
1.822714 -8.9892223
1.823714 -9.018252
1.824714 -9.0470895
1.825714 -9.0757288
1.826714 -9.104168399999999
1.827714 -9.1324113
1.828714 -9.1604643
1.829714 -9.1883332
1.830714 -9.216021000000001
1.831714 -9.2435271
1.832714 -9.2708476
1.833714 -9.2979774
1.834714 -9.3249127
1.835714 -9.3516544
1.836714 -9.3782052
1.837714 -9.4045684
1.838714 -9.430744500000001
1.839714 -9.4567314
1.840714 -9.4825216
1.841714 -9.5081046
1.842714 -9.5334731
1.843714 -9.5586233
1.844714 -9.583556699999999
1.845714 -9.6082807
1.846714 -9.632803500000001
1.847714 -9.6571334
1.848714 -9.6812725
1.849714 -9.705217900000001
1.850714 -9.7289637
1.851714 -9.7525008
1.852714 -9.7758248
1.853714 -9.7989336
1.854714 -9.8218285
1.855714 -9.844512499999999
1.856714 -9.8669864
1.857714 -9.889248
1.858714 -9.9112913
1.859714 -9.9331088
1.860714 -9.9546961
1.861714 -9.976053199999999
1.862714 -9.9971861
1.863714 -10.0181
1.864714 -10.03882
1.865714 -10.05933
1.866714 -10.079649999999999
1.867714 -10.09975
1.868714 -10.11964
1.869714 -10.139289999999999
1.870714 -10.15871
1.871714 -10.177890000000001
1.872714 -10.19683
1.873714 -10.215530000000001
1.874714 -10.234
1.875714 -10.25225
1.876714 -10.27026
1.877714 -10.28804
1.878714 -10.30557
1.879714 -10.32287
1.880714 -10.33993
1.881714 -10.35677
1.882714 -10.37339
1.883714 -10.389800000000001
1.884714 -10.40599
1.885714 -10.421940000000001
1.886714 -10.43765
1.887714 -10.4531
1.888714 -10.46829
1.889714 -10.48321
1.890714 -10.49788
1.891714 -10.51229
1.892714 -10.52647
1.893714 -10.54041
1.894714 -10.554120000000001
1.895714 -10.56758
1.896714 -10.5808
1.897714 -10.59377
1.898714 -10.60649
1.899714 -10.61898
1.900714 -10.63124
1.901714 -10.64326
1.902714 -10.65503
1.903714 -10.666549999999999
1.904714 -10.6778
1.905714 -10.68876
1.906714 -10.69945
1.907714 -10.70985
1.908714 -10.72
1.909714 -10.729890000000001
1.910714 -10.73954
1.911714 -10.74895
1.912714 -10.75811
1.913714 -10.76703
1.914714 -10.77569
1.915714 -10.78408
1.916714 -10.79221
1.917714 -10.80008
1.918714 -10.807690000000001
1.919714 -10.81504
1.920714 -10.82212
1.921714 -10.82892
1.922714 -10.83543
1.923714 -10.841660000000001
1.924714 -10.84759
1.925714 -10.853250000000001
1.926714 -10.85864
1.927714 -10.86378
1.928714 -10.86869
1.929714 -10.873339999999999
1.930714 -10.87775
1.931714 -10.88189
1.932714 -10.88574
1.933714 -10.88931
1.934714 -10.89259
1.935714 -10.895589999999999
1.936714 -10.898299999999999
1.937714 -10.90073
1.938714 -10.90288
1.939714 -10.90475
1.940714 -10.90632
1.941714 -10.9076
1.942714 -10.9086
1.943714 -10.909320000000001
1.944714 -10.90977
1.945714 -10.90997
1.946714 -10.90991
1.947714 -10.90959
1.948714 -10.908990000000001
1.949714 -10.9081
1.950714 -10.9069
1.951714 -10.905389999999999
1.952714 -10.90357
1.953714 -10.90145
1.954714 -10.89904
1.955714 -10.89635
1.956714 -10.893369999999999
1.957714 -10.89012
1.958714 -10.88658
1.959714 -10.88276
1.960714 -10.878649999999999
1.961714 -10.87426
1.962714 -10.86959
1.963714 -10.86465
1.964714 -10.85943
1.965714 -10.85393
1.966714 -10.84812
1.967714 -10.84199
1.968714 -10.83554
1.969714 -10.828759999999999
1.970714 -10.82166
1.971714 -10.81426
1.972714 -10.80657
1.973714 -10.7986
1.974714 -10.79036
1.975714 -10.781839999999999
1.976714 -10.77303
1.977714 -10.763929999999998
1.978714 -10.75454
1.979714 -10.74484
1.980714 -10.73485
1.981714 -10.72456
1.982714 -10.71397
1.983714 -10.70307
1.984714 -10.69185
1.985714 -10.68031
1.986714 -10.66844
1.987714 -10.65626
1.988714 -10.643759999999999
1.989714 -10.63098
1.990714 -10.617930000000001
1.991714 -10.6046
1.992714 -10.591009999999999
1.993714 -10.57713
1.994714 -10.56296
1.995714 -10.54848
1.996714 -10.53369
1.997714 -10.518569999999999
1.998714 -10.503129999999999
1.999714 -10.48738
2.000714 -10.47131
2.001714 -10.45493
2.002714 -10.438229999999999
2.003714 -10.42122
2.004714 -10.4039
2.005714 -10.38627
2.006714 -10.36835
2.007714 -10.35015
2.008714 -10.33168
2.009714 -10.31294
2.010714 -10.29392
2.011714 -10.274610000000001
2.012714 -10.25498
2.013714 -10.23502
2.014714 -10.21473
2.015714 -10.1941
2.016714 -10.17314
2.017714 -10.15188
2.018714 -10.1303
2.019714 -10.10843
2.020714 -10.08626
2.021714 -10.063790000000001
2.022714 -10.04103
2.023714 -10.01798
2.024714 -9.994640200000001
2.025714 -9.9710204
2.026714 -9.9471182
2.027714 -9.922927600000001
2.028714 -9.8984376
2.029714 -9.8736323
2.030714 -9.8484978
2.031714 -9.8230265
2.032714 -9.7972177
2.033714 -9.7710811
2.034714 -9.7446315
2.035714 -9.717886100000001
2.036714 -9.690857699999999
2.037714 -9.663553499999999
2.038714 -9.6359745
2.039714 -9.608115999999999
2.040714 -9.5799722
2.041714 -9.5515385
2.042714 -9.5228113
2.043714 -9.493789099999999
2.044714 -9.4644688
2.045714 -9.4348453
2.046714 -9.4049118
2.047714 -9.3746595
2.048714 -9.3440831
2.049714 -9.3131825
2.050714 -9.2819653
2.051714 -9.2504449
2.052714 -9.2186369
2.053714 -9.1865569
2.054714 -9.1542132
2.055714 -9.1216065
2.056714 -9.088729299999999
2.057714 -9.0555705
2.058714 -9.0221182
2.059714 -8.9883618
2.060714 -8.954296300000001
2.061714 -8.919920000000001
2.062714 -8.8852338
2.063714 -8.8502407
2.064714 -8.8149421
2.065714 -8.7793402
2.066714 -8.743438900000001
2.067714 -8.7072432
2.068714 -8.6707629
2.069714 -8.6340107
2.070714 -8.596997
2.071714 -8.559729200000001
2.072714 -8.522208000000001
2.073714 -8.4844269
2.074714 -8.4463738
2.075714 -8.4080338
2.076714 -8.3693936
2.077714 -8.330445000000001
2.078714 -8.2911864
2.079714 -8.2516238
2.080714 -8.211765399999999
2.081714 -8.1716225
2.082714 -8.1312031
2.083714 -8.0905147
2.084714 -8.049561800000001
2.085714 -8.0083482
2.086714 -7.9668775
2.087714 -7.925154299999999
2.088714 -7.8831807000000005
2.089714 -7.840955300000001
2.090714 -7.7984743
2.091714 -7.755727299999999
2.092714 -7.712703899999999
2.093714 -7.6693922
2.094714 -7.625786199999999
2.095714 -7.5818852
2.096714 -7.5376958
2.097714 -7.49323
2.098714 -7.448502599999999
2.099714 -7.4035265
2.100714 -7.358311100000001
2.101714 -7.3128618
2.102714 -7.2671786
2.103714 -7.2212577
2.104714 -7.1750961
2.105714 -7.1286887
2.106714 -7.0820324
2.107714 -7.035122100000001
2.108714 -6.987953900000001
2.109714 -6.9405228
2.110714 -6.8928242
2.111714 -6.844855099999999
2.112714 -6.7966185999999995
2.113714 -6.748120500000001
2.114714 -6.699372100000001
2.115714 -6.6503868
2.116714 -6.6011786
2.117714 -6.551757499999999
2.118714 -6.5021269
2.119714 -6.4522862
2.120714 -6.4022288
2.121714 -6.3519455
2.122714 -6.301427599999999
2.123714 -6.2506691000000005
2.124714 -6.1996661
2.125714 -6.1484179999999995
2.126714 -6.096926
2.127714 -6.0451929
2.128714 -5.9932221
2.129714 -5.941018499999999
2.130714 -5.8885887
2.131714 -5.8359411
2.132714 -5.7830852
2.133714 -5.7300299
2.134714 -5.6767829
2.135714 -5.6233473
2.136714 -5.5697206
2.137714 -5.515896499999999
2.138714 -5.4618657
2.139714 -5.4076187
2.140714 -5.353149
2.141714 -5.2984543
2.142714 -5.2435376
2.143714 -5.1884051
2.144714 -5.1330656
2.145714 -5.0775278
2.146714 -5.0218001
2.147714 -4.9658883000000005
2.148714 -4.9097981
2.149714 -4.8535336
2.150714 -4.7970977
2.151714 -4.7404926
2.152714 -4.6837192
2.153714 -4.6267748
2.154714 -4.569654900000001
2.155714 -4.512352900000001
2.156714 -4.454861999999999
2.157714 -4.397177699999999
2.158714 -4.339299700000001
2.159714 -4.2812318000000005
2.160714 -4.2229824
2.161714 -4.1645624
2.162714 -4.1059837
2.163714 -4.0472552
2.164714 -3.9883833
2.165714 -3.9293706
2.166714 -3.8702171
2.167714 -3.8109208999999997
2.168714 -3.7514798000000003
2.169714 -3.691892
2.170714 -3.6321554
2.171714 -3.5722688000000002
2.172714 -3.5122305
2.173714 -3.4520388
2.174714 -3.3916935
2.175714 -3.3311971000000002
2.176714 -3.2705545000000003
2.177714 -3.2097735000000003
2.178714 -3.1488642
2.179714 -3.0878367
2.180714 -3.0266989
2.181714 -2.9654557
2.182714 -2.9041078000000002
2.183714 -2.8426522
2.184714 -2.781084
2.185714 -2.7193981999999997
2.186714 -2.6575912
2.187714 -2.595662
2.188714 -2.5336115
2.189714 -2.4714427
2.190714 -2.4091596
2.191714 -2.3467666
2.192714 -2.2842685
2.193714 -2.2216711
2.194714 -2.1589807999999997
2.195714 -2.0962045
2.196714 -2.0333488
2.197714 -1.9704191
2.198714 -1.9074181
2.199714 -1.8443451999999998
2.200714 -1.7811969
2.201714 -1.7179677
2.202714 -1.6546526999999998
2.203714 -1.5912486
2.204714 -1.5277558
2.205714 -1.4641779000000001
2.206714 -1.4005215999999998
2.207714 -1.3367946
2.208714 -1.273005
2.209714 -1.2091598000000001
2.210714 -1.1452646
2.211714 -1.081324
2.212714 -1.0173415
2.213714 -0.95332004
2.214714 -0.88926153
2.215714 -0.8251665199999999
2.216714 -0.76103383
2.217714 -0.6968605800000001
2.218714 -0.6326429100000001
2.219714 -0.5683774100000001
2.220714 -0.5040626
2.221714 -0.43970016000000006
2.222714 -0.37529527
2.223714 -0.31085592
2.224714 -0.24639155999999998
2.225714 -0.18191129
2.226714 -0.11742243000000001
2.227714 -0.05292979799999999
2.228714 0.011564188
2.229714 0.076058769
2.230714 0.14055399
2.231714 0.20505004
2.232714 0.26954701000000003
2.233714 0.33404508
2.234714 0.39854473
2.235714 0.46304655
2.236714 0.5275506999999999
2.237714 0.59205592
2.238714 0.65655881
2.239714 0.72105336
2.240714 0.78553129
2.241714 0.84998356
2.242714 0.91440175
2.243714 0.97877979
2.244714 1.0431146
2.245714 1.1074062
2.246714 1.1716563
2.247714 1.2358676000000002
2.248714 1.3000417
2.249714 1.3641789
2.250714 1.4282778
2.251714 1.4923363
2.252714 1.5563518
2.253714 1.6203213
2.254714 1.6842419000000002
2.255714 1.7481092
2.256714 1.8119175
2.257714 1.8756599999999999
2.258714 1.9393288000000002
2.259714 2.0029169
2.260714 2.0664191
2.261714 2.1298331999999998
2.262714 2.1931602000000003
2.263714 2.2564029
2.264714 2.3195647
2.265714 2.3826471
2.266714 2.4456493999999998
2.267714 2.5085682
2.268714 2.5713986
2.269714 2.6341349
2.270714 2.6967716999999998
2.271714 2.7593048
2.272714 2.8217309999999998
2.273714 2.8840467000000003
2.274714 2.9462483
2.275714 3.0083314
2.276714 3.0702911
2.277714 3.1321242
2.278714 3.1938284999999995
2.279714 3.2554044999999996
2.280714 3.3168550999999997
2.281714 3.3781826
2.282714 3.4393884
2.283714 3.5004709000000003
2.284714 3.5614255999999997
2.285714 3.6222447
2.286714 3.6829196
2.287714 3.7434429
2.288714 3.8038094
2.289714 3.8640163999999997
2.290714 3.9240632
2.291714 3.9839499
2.292714 4.0436748
2.293714 4.1032366
2.294714 4.1626319
2.295714 4.2218580999999995
2.296714 4.2809132
2.297714 4.3397977999999995
2.298714 4.3985121000000005
2.299714 4.4570568999999995
2.300714 4.5154303
2.301714 4.5736276
2.302714 4.6316415
2.303714 4.6894632
2.304714 4.7470845
2.305714 4.804499799999999
2.306714 4.8617076
2.307714 4.9187094
2.308714 4.9755089
2.309714 5.0321087
2.310714 5.08851
2.311714 5.1447107999999995
2.312714 5.2007068
2.313714 5.2564934
2.314714 5.3120662
2.315714 5.3674221
2.316714 5.4225594
2.317714 5.4774754
2.318714 5.5321664
2.319714 5.5866264
2.320714 5.6408476
2.321714 5.6948222
2.322714 5.7485439
2.323714 5.8020104
2.324714 5.8552235
2.325714 5.9081879
2.326714 5.9609084999999995
2.327714 6.0133893
2.328714 6.0656298
2.329714 6.1176263
2.330714 6.1693713
2.331714 6.2208578
2.332714 6.272079799999999
2.333714 6.3230336
2.334714 6.3737169
2.335714 6.424129000000001
2.336714 6.4742684
2.337714 6.5241307
2.338714 6.5737121
2.339714 6.6230066
2.340714 6.672011299999999
2.341714 6.7207269
2.342714 6.7691572
2.343714 6.8173066
2.344714 6.865178800000001
2.345714 6.9127746000000005
2.346714 6.9600895
2.347714 7.007116100000001
2.348714 7.0538438999999995
2.349714 7.100264000000001
2.350714 7.1463689
2.351714 7.1921557
2.352714 7.237625100000001
2.353714 7.2827786
2.354714 7.327617
2.355714 7.3721394
2.356714 7.4163437
2.357714 7.4602261
2.358714 7.5037852
2.359714 7.5470217
2.360714 7.5899377
2.361714 7.632536400000001
2.362714 7.674819200000001
2.363714 7.7167845999999995
2.364714 7.7584267
2.365714 7.7997364
2.366714 7.8407034
2.367714 7.8813195
2.368714 7.921581
2.369714 7.9614878000000004
2.370714 8.0010444
2.371714 8.0402546
2.372714 8.0791213
2.373714 8.1176445
2.374714 8.155822
2.375714 8.1936486
2.376714 8.2311198
2.377714 8.2682334
2.378714 8.3049901
2.379714 8.3413899
2.380714 8.3774328
2.381714 8.4131159
2.382714 8.448433099999999
2.383714 8.4833756
2.384714 8.5179359
2.385714 8.5521095
2.386714 8.5858956
2.387714 8.6192995
2.388714 8.6523272
2.389714 8.684985300000001
2.390714 8.7172762
2.391714 8.749198900000001
2.392714 8.7807477
2.393714 8.8119164
2.394714 8.8426992
2.395714 8.8730931
2.396714 8.9030966
2.397714 8.9327097
2.398714 8.9619324
2.399714 8.990762400000001
2.400714 9.0191938
2.401714 9.0472214
2.402714 9.0748392
2.403714 9.1020465
2.404714 9.1288447
2.405714 9.1552392
2.406714 9.1812372
2.407714 9.2068426
2.408714 9.2320554
2.409714 9.256871799999999
2.410714 9.2812851
2.411714 9.3052864
2.412714 9.3288705
2.413714 9.3520343
2.414714 9.374778000000001
2.415714 9.3971044
2.416714 9.4190158
2.417714 9.4405115
2.418714 9.4615899
2.419714 9.4822474
2.420714 9.5024817
2.421714 9.5222928
2.422714 9.5416836
2.423714 9.5606595
2.424714 9.5792241
2.425714 9.597379
2.426714 9.615121
2.427714 9.632442900000001
2.428714 9.6493371
2.429714 9.6657954
2.430714 9.6818127
2.431714 9.6973881
2.432714 9.7125247
2.433714 9.7272269
2.434714 9.7414978
2.435714 9.7553395
2.436714 9.7687513
2.437714 9.7817317
2.438714 9.7942784
2.439714 9.806392299999999
2.440714 9.8180749
2.441714 9.8293297
2.442714 9.8401584
2.443714 9.8505601
2.444714 9.860530500000001
2.445714 9.8700628
2.446714 9.8791502
2.447714 9.8877877
2.448714 9.8959744
2.449714 9.9037133
2.450714 9.9110104
2.451714 9.9178724
2.452714 9.924303
2.453714 9.9303037
2.454714 9.9358737
2.455714 9.9410094
2.456714 9.9457085
2.457714 9.9499695
2.458714 9.9537931
2.459714 9.9571809
2.460714 9.960132100000001
2.461714 9.9626444
2.462714 9.9647127
2.463714 9.966331
2.464714 9.9674948
2.465714 9.968202600000001
2.466714 9.9684574
2.467714 9.9682659
2.468714 9.9676356
2.469714 9.9665731
2.470714 9.965080799999999
2.471714 9.963158499999999
2.472714 9.960802600000001
2.473714 9.9580094
2.474714 9.9547751
2.475714 9.9510998
2.476714 9.9469848
2.477714 9.942431000000001
2.478714 9.9374391
2.479714 9.9320069
2.480714 9.926131400000001
2.481714 9.9198088
2.482714 9.9130377
2.483714 9.9058203
2.484714 9.898162600000001
2.485714 9.890072799999999
2.486714 9.8815568
2.487714 9.8726191
2.488714 9.8632589
2.489714 9.8534718
2.490714 9.843252600000001
2.491714 9.832596
2.492714 9.8214999
2.493714 9.809964899999999
2.494714 9.797994000000001
2.495714 9.7855918
2.496714 9.7727597
2.497714 9.7594969
2.498714 9.7458027
2.499714 9.7316757
2.500714 9.7171165
2.501714 9.7021297
2.502714 9.6867211
2.503714 9.6708991
2.504714 9.654668
2.505714 9.6380278
2.506714 9.6209757
2.507714 9.6035041
2.508714 9.5856063
2.509714 9.5672779
2.510714 9.548519599999999
2.511714 9.529335099999999
2.512714 9.5097311
2.513714 9.4897136
2.514714 9.4692864
2.515714 9.4484501
2.516714 9.4272025
2.517714 9.4055422
2.518714 9.3834706
2.519714 9.3609914
2.520714 9.3381114
2.521714 9.3148358
2.522714 9.291166800000001
2.523714 9.2671037
2.524714 9.2426404
2.525714 9.2177697
2.526714 9.1924869
2.527714 9.166792
2.528714 9.1406897
2.529714 9.1141887
2.530714 9.0872996
2.531714 9.0600304
2.532714 9.032385099999999
2.533714 9.0043627
2.534714 8.9759596
2.535714 8.947172
2.536714 8.9179985
2.537714 8.8884413
2.538714 8.858505599999999
2.539714 8.828195899999999
2.540714 8.7975137
2.541714 8.7664559
2.542714 8.735016700000001
2.543714 8.7031908
2.544714 8.6709745
2.545714 8.6383723
2.546714 8.605393
2.547714 8.5720487
2.548714 8.5383527
2.549714 8.5043125
2.550714 8.4699288
2.551714 8.4351987
2.552714 8.4001146
2.553714 8.3646707
2.554714 8.328864699999999
2.555714 8.292701099999999
2.556714 8.2561851
2.557714 8.219323300000001
2.558714 8.1821196
2.559714 8.144573099999999
2.560714 8.1066802
2.561714 8.0684364
2.562714 8.0298431
2.563714 7.9909064
2.564714 7.9516374
2.565714 7.9120501999999995
2.566714 7.8721546
2.567714 7.8319557
2.568714 7.791450599999999
2.569714 7.7506296
2.570714 7.7094831
2.571714 7.6680027
2.572714 7.6261878
2.573714 7.5840442999999995
2.574714 7.541581999999999
2.575714 7.4988104
2.576714 7.4557364
2.577714 7.4123614
2.578714 7.3686838
2.579714 7.3247001
2.580714 7.2804123
2.581714 7.2358266
2.582714 7.190954700000001
2.583714 7.145807899999999
2.584714 7.100395099999999
2.585714 7.054717800000001
2.586714 7.0087694
2.587714 6.9625378
2.588714 6.9160110999999995
2.589714 6.8691842
2.590714 6.8220600000000005
2.591714 6.774649800000001
2.592714 6.7269675
2.593714 6.679027499999999
2.594714 6.6308387
2.595714 6.582402399999999
2.596714 6.533715099999999
2.597714 6.4847715
2.598714 6.4355709
2.599714 6.386116899999999
2.600714 6.336418500000001
2.601714 6.2864854999999995
2.602714 6.2363237
2.603714 6.1859328
2.604714 6.135305
2.605714 6.0844291
2.606714 6.033296099999999
2.607714 5.9819046
2.608714 5.9302624
2.609714 5.8783855
2.610714 5.826293300000001
2.611714 5.774001
2.612714 5.7215162
2.613714 5.6688379
2.614714 5.6159582
2.615714 5.5628683
2.616714 5.5095635
2.617714 5.4560453
2.618714 5.4023217
2.619714 5.3484023
2.620714 5.2942939
2.621714 5.2399971
2.622714 5.1855069
2.623714 5.1308155
2.624714 5.0759178
2.625714 5.0208166
2.626714 4.9655236
2.627714 4.910057
2.628714 4.8544358
2.629714 4.7986742
2.630714 4.7427755000000005
2.631714 4.686733299999999
2.632714 4.6305355
2.633714 4.574168800000001
2.634714 4.5176264
2.635714 4.46091
2.636714 4.4040285
2.637714 4.3469951
2.638714 4.28982
2.639714 4.2325076
2.640714 4.1750561
2.641714 4.1174609
2.642714 4.0597197000000005
2.643714 4.0018361
2.644714 3.9438225
2.645714 3.885695
2.646714 3.8274694
2.647714 3.7691548
2.648714 3.7107497000000005
2.649714 3.6522429
2.650714 3.5936184000000004
2.651714 3.5348631
2.652714 3.4759710999999998
2.653714 3.4169476
2.654714 3.3578068
2.655714 3.2985664999999997
2.656714 3.2392416
2.657714 3.1798399999999996
2.658714 3.1203626
2.659714 3.0608052
2.660714 3.0011650000000003
2.661714 2.9414438
2.662714 2.8816501000000003
2.663714 2.821796
2.664714 2.7618926
2.665714 2.7019443
2.666714 2.6419464
2.667714 2.5818868
2.668714 2.5217503
2.669714 2.4615269
2.670714 2.4012157999999997
2.671714 2.3408277
2.672714 2.2803820999999997
2.673714 2.2199007
2.674714 2.1594005
2.675714 2.0988895
2.676714 2.0383663
2.677714 1.9778237
2.678714 1.9172542000000001
2.679714 1.8566551
2.680714 1.7960297
2.681714 1.7353861000000002
2.682714 1.6747321999999998
2.683714 1.6140710999999999
2.684714 1.5533986
2.685714 1.4927053
2.686714 1.4319814
2.687714 1.3712224
2.688714 1.3104335
2.689714 1.2496307
2.690714 1.1888359
2.691714 1.1280711
2.692714 1.0673513000000001
2.693714 1.0066806
2.694714 0.94605274
2.695714 0.8854552200000001
2.696714 0.82487594
2.697714 0.76430836
2.698714 0.70375381
2.699714 0.64321957
2.700714 0.58271452
2.701714 0.5222445800000001
2.702714 0.46181036000000003
2.703714 0.40140808999999994
2.704714 0.34103387
2.705714 0.28068842
2.706714 0.22038047
2.707714 0.16012634
2.708714 0.09994592999999999
2.709714 0.039856423999999994
2.710714 -0.020133457
2.711714 -0.080026151
2.712714 -0.13983367
2.713714 -0.19957235
2.714714 -0.25925613
2.715714 -0.31889128
2.716714 -0.37847455
2.717714 -0.43799528
2.718714 -0.49744002000000004
2.719714 -0.55679781
2.720714 -0.61606281
2.721714 -0.67523415
2.722714 -0.7343125500000001
2.723714 -0.7932961900000001
2.724714 -0.85217804
2.725714 -0.91094626
2.726714 -0.96958745
2.727714 -1.0280919
2.728714 -1.0864578999999999
2.729714 -1.144693
2.730714 -1.2028113999999999
2.731714 -1.2608289
2.732714 -1.3187562
2.733714 -1.3765945
2.734714 -1.4343348
2.735714 -1.4919609999999999
2.736714 -1.5494548000000001
2.737714 -1.6068015000000002
2.738714 -1.6639935000000001
2.739714 -1.7210291999999998
2.740714 -1.777911
2.741714 -1.8346405
2.742714 -1.8912163999999998
2.743714 -1.9476338999999998
2.744714 -2.0038869
2.745714 -2.0599721
2.746714 -2.1158916999999997
2.747714 -2.1716539
2.748714 -2.2272702
2.749714 -2.2827512000000003
2.750714 -2.3381005999999998
2.751714 -2.3933129
2.752714 -2.4483738
2.753714 -2.5032641
2.754714 -2.5579648
2.755714 -2.612463
2.756714 -2.6667537
2.757714 -2.7208397
2.758714 -2.7747279
2.759714 -2.8284254
2.760714 -2.8819356000000003
2.761714 -2.9352587
2.762714 -2.9883916999999998
2.763714 -3.0413326
2.764714 -3.0940814
2.765714 -3.1466417000000004
2.766714 -3.1990178
2.767714 -3.2512120999999996
2.768714 -3.3032209
2.769714 -3.3550340999999997
2.770714 -3.4066359999999998
2.771714 -3.4580097
2.772714 -3.5091411000000003
2.773714 -3.5600237999999997
2.774714 -3.6106597999999996
2.775714 -3.6610581000000004
2.776714 -3.7112303
2.777714 -3.7611871999999997
2.778714 -3.8109342999999996
2.779714 -3.8604718000000005
2.780714 -3.909795
2.781714 -3.9588988
2.782714 -4.0077779
2.783714 -4.0564291
2.784714 -4.1048504
2.785714 -4.1530378
2.786714 -4.2009849
2.787714 -4.248681299999999
2.788714 -4.2961154
2.789714 -4.3432765
2.790714 -4.390158899999999
2.791714 -4.4367640999999995
2.792714 -4.4831
2.793714 -4.5291789
2.794714 -4.5750126
2.795714 -4.6206094
2.796714 -4.6659711999999995
2.797714 -4.7110934
2.798714 -4.755967500000001
2.799714 -4.8005834
2.800714 -4.8449323
2.801714 -4.8890073
2.802714 -4.932804
2.803714 -4.9763184
2.804714 -5.0195463
2.805714 -5.0624829
2.806714 -5.1051233
2.807714 -5.1474653
2.808714 -5.1895104
2.809714 -5.2312650000000005
2.810714 -5.2727386
2.811714 -5.3139415
2.812714 -5.3548805
2.813714 -5.3955576999999995
2.814714 -5.4359682
2.815714 -5.4761026
2.816714 -5.5159487
2.817714 -5.5554949
2.818714 -5.5947319
2.819714 -5.6336548
2.820714 -5.6722611
2.821714 -5.7105511
2.822714 -5.7485249000000005
2.823714 -5.786183100000001
2.824714 -5.8235276
2.825714 -5.8605611
2.826714 -5.897288400000001
2.827714 -5.9337158
2.828714 -5.9698503
2.829714 -6.0056962
2.830714 -6.0412537
2.831714 -6.0765184
2.832714 -6.111481400000001
2.833714 -6.1461315
2.834714 -6.1804578
2.835714 -6.2144522
2.836714 -6.248110199999999
2.837714 -6.281431799999999
2.838714 -6.31442
2.839714 -6.3470781
2.840714 -6.3794106
2.841714 -6.4114198
2.842714 -6.4431085999999995
2.843714 -6.4744793
2.844714 -6.5055347999999995
2.845714 -6.5362781
2.846714 -6.566709299999999
2.847714 -6.596826
2.848714 -6.6266231
2.849714 -6.656091699999999
2.850714 -6.685221199999999
2.851714 -6.7140028
2.852714 -6.7424312
2.853714 -6.770505
2.854714 -6.7982264
2.855714 -6.8255998
2.856714 -6.852632
2.857714 -6.8793282
2.858714 -6.9056913
2.859714 -6.9317244
2.860714 -6.9574289
2.861714 -6.9828048
2.862714 -7.0078529
2.863714 -7.032571699999999
2.864714 -7.056957499999999
2.865714 -7.0810056999999995
2.866714 -7.104709
2.867714 -7.128059100000001
2.868714 -7.1510494
2.869714 -7.1736753
2.870714 -7.195937600000001
2.871714 -7.2178401
2.872714 -7.2393894
2.873714 -7.2605923
2.874714 -7.2814539
2.875714 -7.3019773
2.876714 -7.3221624
2.877714 -7.342007000000001
2.878714 -7.3615089
2.879714 -7.3806658
2.880714 -7.3994748
2.881714 -7.4179336
2.882714 -7.4360393
2.883714 -7.453786599999999
2.884714 -7.471169499999999
2.885714 -7.4881837
2.886714 -7.504826
2.887714 -7.5210989
2.888714 -7.5370073
2.889714 -7.5525597
2.890714 -7.567764100000001
2.891714 -7.5826265
2.892714 -7.5971499
2.893714 -7.611332099999999
2.894714 -7.6251686
2.895714 -7.6386541
2.896714 -7.6517843
2.897714 -7.6645561
2.898714 -7.6769680000000005
2.899714 -7.6890193
2.900714 -7.7007085
2.901714 -7.7120334
2.902714 -7.7229917
2.903714 -7.733581200000001
2.904714 -7.743802700000001
2.905714 -7.7536605
2.906714 -7.7631615
2.907714 -7.772314499999999
2.908714 -7.7811249
2.909714 -7.7895962
2.910714 -7.797727
2.911714 -7.8055106
2.912714 -7.8129403
2.913714 -7.8200087
2.914714 -7.826712
2.915714 -7.8330502
2.916714 -7.8390248
2.917714 -7.8446396
2.918714 -7.849896000000001
2.919714 -7.8547955
2.920714 -7.8593366
2.921714 -7.863520100000001
2.922714 -7.8673467
2.923714 -7.8708209
2.924714 -7.8739479
2.925714 -7.8767344
2.926714 -7.8791834000000005
2.927714 -7.881294899999999
2.928714 -7.883063699999999
2.929714 -7.884482299999999
2.930714 -7.8855417999999995
2.931714 -7.886236200000001
2.932714 -7.8865632
2.933714 -7.8865267
2.934714 -7.8861326
2.935714 -7.8853875
2.936714 -7.884296
2.937714 -7.8828596
2.938714 -7.8810781
2.939714 -7.878950999999999
2.940714 -7.876478100000001
2.941714 -7.8736618
2.942714 -7.870505799999999
2.943714 -7.8670137
2.944714 -7.863187000000001
2.945714 -7.8590244
2.946714 -7.854519799999999
2.947714 -7.849665
2.948714 -7.844454100000001
2.949714 -7.838883300000001
2.950714 -7.8329541
2.951714 -7.8266732
2.952714 -7.8200489
2.953714 -7.8130901
2.954714 -7.805801199999999
2.955714 -7.798183
2.956714 -7.7902339000000005
2.957714 -7.7819511
2.958714 -7.7733316
2.959714 -7.7643752
2.960714 -7.755084299999999
2.961714 -7.7454612
2.962714 -7.7355072
2.963714 -7.7252217
2.964714 -7.714599399999999
2.965714 -7.7036358
2.966714 -7.6923266
2.967714 -7.680672400000001
2.968714 -7.6686777
2.969714 -7.6563514999999995
2.970714 -7.6437026
2.971714 -7.6307394
2.972714 -7.6174653999999995
2.973714 -7.60388
2.974714 -7.5899787
2.975714 -7.5757571
2.976714 -7.5612105
2.977714 -7.5463384
2.978714 -7.5311415
2.979714 -7.5156234
2.980714 -7.4997865
2.981714 -7.483630600000001
2.982714 -7.4671537
2.983714 -7.4503541
2.984714 -7.433229700000001
2.985714 -7.4157834000000005
2.986714 -7.3980197
2.987714 -7.3799469
2.988714 -7.3615737
2.989714 -7.3429063
2.990714 -7.323946100000001
2.991714 -7.30469
2.992714 -7.285133000000001
2.993714 -7.2652683
2.994714 -7.2450921
2.995714 -7.2246037
2.996714 -7.2038062
2.997714 -7.1827032
2.998714 -7.161300600000001
2.999714 -7.139600799999999
3.000714 -7.117605200000001
3.001714 -7.0953138
3.002714 -7.072726599999999
3.003714 -7.0498459
3.004714 -7.0266768
3.005714 -7.0032254
3.006714 -6.9794968
3.007714 -6.955494700000001
3.008714 -6.931217800000001
3.009714 -6.906662099999999
3.010714 -6.8818204
3.011714 -6.856686600000001
3.012714 -6.831256300000001
3.013714 -6.805530899999999
3.014714 -6.779515
3.015714 -6.7532152
3.016714 -6.7266382
3.017714 -6.6997893
3.018714 -6.672670699999999
3.019714 -6.6452838
3.020714 -6.6176295
3.021714 -6.58971
3.022714 -6.561526700000001
3.023714 -6.5330841
3.024714 -6.5043852
3.025714 -6.4754306999999995
3.026714 -6.4462185000000005
3.027714 -6.416744700000001
3.028714 -6.3870035000000005
3.029714 -6.3569903
3.030714 -6.326704499999999
3.031714 -6.2961488999999995
3.032714 -6.2653311
3.033714 -6.2342595
3.034714 -6.2029425
3.035714 -6.1713856
3.036714 -6.1395917
3.037714 -6.1075609
3.038714 -6.0752921
3.039714 -6.0427841
3.040714 -6.0100365
3.041714 -5.9770506
3.042714 -5.9438265999999995
3.043714 -5.9103645
3.044714 -5.876663
3.045714 -5.8427192
3.046714 -5.8085311
3.047714 -5.7740983
3.048714 -5.7394233
3.049714 -5.7045124000000005
3.050714 -5.6693744
3.051714 -5.634017999999999
3.052714 -5.5984512
3.053714 -5.5626791
3.054714 -5.5267025
3.055714 -5.4905199
3.056714 -5.4541275
3.057714 -5.417522
3.058714 -5.3807009
3.059714 -5.343663299999999
3.060714 -5.3064093
3.061714 -5.2689395999999995
3.062714 -5.2312549
3.063714 -5.1933561
3.064714 -5.1552445
3.065714 -5.1169232000000004
3.066714 -5.0783968999999995
3.067714 -5.0396729
3.068714 -5.0007589
3.069714 -4.9616620000000005
3.070714 -4.9223874
3.071714 -4.8829366
3.072714 -4.8433084
3.073714 -4.8034985
3.074714 -4.7635015
3.075714 -4.723313500000001
3.076714 -4.6829317
3.077714 -4.6423566
3.078714 -4.60159
3.079714 -4.560636
3.080714 -4.5194995
3.081714 -4.478185300000001
3.082714 -4.4366982
3.083714 -4.3950438
3.084714 -4.3532275
3.085714 -4.3112539
3.086714 -4.269128299999999
3.087714 -4.2268541
3.088714 -4.1844316
3.089714 -4.1418597
3.090714 -4.099134
3.091714 -4.0562496
3.092714 -4.013202
3.093714 -3.9699882
3.094714 -3.9266083
3.095714 -3.8830649000000004
3.096714 -3.8393635
3.097714 -3.7955113
3.098714 -3.7515156000000003
3.099714 -3.7073832
3.100714 -3.66312
3.101714 -3.6187306
3.102714 -3.5742179
3.103714 -3.5295837
3.104714 -3.4848284
3.105714 -3.4399517
3.106714 -3.3949517
3.107714 -3.3498254
3.108714 -3.3045698
3.109714 -3.2591823
3.110714 -3.2136619
3.111714 -3.1680096
3.112714 -3.1222289
3.113714 -3.0763261
3.114714 -3.0303088999999996
3.115714 -2.9841851
3.116714 -2.9379623
3.117714 -2.8916458
3.118714 -2.8452389
3.119714 -2.7987425999999997
3.120714 -2.7521562
3.121714 -2.7054776
3.122714 -2.6587041
3.123714 -2.6118338000000003
3.124714 -2.5648648
3.125714 -2.5177961
3.126714 -2.4706282
3.127714 -2.4233628
3.128714 -2.3760037
3.129714 -2.328556
3.130714 -2.2810264
3.131714 -2.233422
3.132714 -2.1857499999999996
3.133714 -2.1380164
3.134714 -2.0902246
3.135714 -2.0423763
3.136714 -1.9944703000000001
3.137714 -1.9465039
3.138714 -1.8984731000000001
3.139714 -1.8503746
3.140714 -1.8022059
3.141714 -1.7539663
3.142714 -1.7056575
3.143714 -1.6572825999999998
3.144714 -1.6088467
3.145714 -1.560356
3.146714 -1.5118176
3.147714 -1.4632384
3.148714 -1.4146251
3.149714 -1.3659828
3.150714 -1.3173155
3.151714 -1.2686245
3.152714 -1.2199095
3.153714 -1.1711677999999999
3.154714 -1.1223962
3.155714 -1.0735907
3.156714 -1.0247485
3.157714 -0.97586848
3.158714 -0.92695188
3.159714 -0.87800231
3.160714 -0.82902536
3.161714 -0.78002792
3.162714 -0.73101725
3.163714 -0.68200035
3.164714 -0.63298307
3.165714 -0.5839698
3.166714 -0.53496305
3.167714 -0.48596351
3.168714 -0.43697008
3.169714 -0.3879803
3.170714 -0.33899072999999996
3.171714 -0.2899979
3.172714 -0.24099906000000001
3.173714 -0.19199323
3.174714 -0.14298172
3.175714 -0.093968405
3.176714 -0.044959487
3.177714 0.0040373026
3.178714 0.053013739000000004
3.179714 0.10196221
3.180714 0.1508766
3.181714 0.19975281000000003
3.182714 0.24858892
3.183714 0.29738492
3.184714 0.34614233
3.185714 0.39486373
3.186714 0.44355216
3.187714 0.49221068999999995
3.188714 0.5408417000000001
3.189714 0.58944621
3.190714 0.63802339
3.191714 0.68656993
3.192714 0.73508024
3.193714 0.78354673
3.194714 0.8319610700000001
3.195714 0.88031515
3.196714 0.9286025499999999
3.197714 0.97681936
3.198714 1.0249644
3.199714 1.0730387
3.200714 1.1210449
3.201714 1.1689863
3.202714 1.2168656
3.203714 1.2646846
3.204714 1.312444
3.205714 1.3601428
3.206714 1.4077789
3.207714 1.4553487
3.208714 1.5028470999999999
3.209714 1.5502672
3.210714 1.5976009999999998
3.211714 1.6448401000000001
3.212714 1.6919771
3.213714 1.7390069000000001
3.214714 1.7859270999999999
3.215714 1.8327388999999998
3.216714 1.8794464
3.217714 1.9260552
3.218714 1.9725703
3.219714 2.0189950000000003
3.220714 2.0653304
3.221714 2.1115746
3.222714 2.1577241000000003
3.223714 2.2037739
3.224714 2.2497188
3.225714 2.2955535
3.226714 2.3412723
3.227714 2.3868695
3.228714 2.4323389
3.229714 2.4776746999999997
3.230714 2.5228728
3.231714 2.5679312999999997
3.232714 2.6128512
3.233714 2.6576366
3.234714 2.7022931999999997
3.235714 2.7468258999999997
3.236714 2.7912375
3.237714 2.8355274
3.238714 2.8796913
3.239714 2.923722
3.240714 2.9676111
3.241714 3.0113513000000003
3.242714 3.0549368
3.243714 3.0983644
3.244714 3.1416318999999997
3.245714 3.1847380000000003
3.246714 3.2276808999999997
3.247714 3.2704595000000003
3.248714 3.3130724000000003
3.249714 3.3555198
3.250714 3.3978045
3.251714 3.4399305
3.252714 3.4819026
3.253714 3.5237237999999995
3.254714 3.5653941000000002
3.255714 3.6069084
3.256714 3.6482580000000002
3.257714 3.6894321
3.258714 3.7304207999999996
3.259714 3.7712168
3.260714 3.8118171999999997
3.261714 3.8522221
3.262714 3.8924344
3.263714 3.9324567
3.264714 3.9722897
3.265714 4.0119328
3.266714 4.0513840000000005
3.267714 4.0906422
3.268714 4.1297074
3.269714 4.1685816
3.270714 4.2072671999999995
3.271714 4.2457655
3.272714 4.284073800000001
3.273714 4.3221857
3.274714 4.3600917
3.275714 4.3977808
3.276714 4.4352449
3.277714 4.4724803
3.278714 4.5094885
3.279714 4.5462746
3.280714 4.5828458
3.281714 4.6192072
3.282714 4.6553604
3.283714 4.6913028
3.284714 4.7270294
3.285714 4.7625352
3.286714 4.7978163
3.287714 4.8328724
3.288714 4.8677038
3.289714 4.9023107
3.290714 4.9366906
3.291714 4.9708378
3.292714 5.004743100000001
3.293714 5.0383974
3.294714 5.0717946
3.295714 5.1049337
3.296714 5.137819400000001
3.297714 5.17046
3.298714 5.2028645
3.299714 5.235038
3.300714 5.2669805
3.301714 5.2986864
3.302714 5.3301472
3.303714 5.3613544
3.304714 5.3923026
3.305714 5.4229908
3.306714 5.4534208
3.307714 5.4835953
3.308714 5.5135141999999995
3.309714 5.5431745999999995
3.310714 5.5725694
3.311714 5.6016915
3.312714 5.630536
3.313714 5.659103
3.314714 5.687398099999999
3.315714 5.7154302
3.316714 5.743207
3.317714 5.770732499999999
3.318714 5.7980038
3.319714 5.8250117999999995
3.320714 5.8517441
3.321714 5.8781903
3.322714 5.9043445
3.323714 5.9302069
3.324714 5.9557825
3.325714 5.9810769
3.326714 6.0060937
3.327714 6.0308319
3.328714 6.0552858
3.329714 6.079448
3.330714 6.1033133
3.331714 6.126881399999999
3.332714 6.1501577
3.333714 6.1731506
3.334714 6.1958667
3.335714 6.2183090000000005
3.336714 6.2404722
3.337714 6.2623464
3.338714 6.283918
3.339714 6.3051775
3.340714 6.3261196
3.341714 6.346748000000001
3.342714 6.3670702
3.343714 6.387095199999999
3.344714 6.406828000000001
3.345714 6.4262688
3.346714 6.445410799999999
3.347714 6.4642459
3.348714 6.4827673
3.349714 6.5009736
3.350714 6.518869100000001
3.351714 6.5364607
3.352714 6.553755
3.353714 6.5707542
3.354714 6.5874539
3.355714 6.6038437000000005
3.356714 6.619910900000001
3.357714 6.6356465
3.358714 6.6510476
3.359714 6.6661193999999995
3.360714 6.680873
3.361714 6.6953182
3.362714 6.709461699999999
3.363714 6.7233026
3.364714 6.7368329000000005
3.365714 6.7500420000000005
3.366714 6.762921800000001
3.367714 6.7754693
3.368714 6.7876883
3.369714 6.7995869
3.370714 6.8111718
3.371714 6.8224466999999995
3.372714 6.833407299999999
3.373714 6.8440437
3.374714 6.8543456
3.375714 6.8643041
3.376714 6.8739191
3.377714 6.883197300000001
3.378714 6.8921492
3.379714 6.9007866
3.380714 6.9091149000000005
3.381714 6.917132400000001
3.382714 6.9248296
3.383714 6.932195300000001
3.384714 6.939219700000001
3.385714 6.945900600000001
3.386714 6.9522418
3.387714 6.9582521999999996
3.388714 6.9639415
3.389714 6.9693141
3.390714 6.974367099999999
3.391714 6.979091499999999
3.392714 6.9834769
3.393714 6.987515800000001
3.394714 6.9912083
3.395714 6.9945611
3.396714 6.997585300000001
3.397714 7.0002906000000005
3.398714 7.0026815000000004
3.399714 7.0047557
3.400714 7.006502200000001
3.401714 7.0079096
3.402714 7.008969
3.403714 7.009678299999999
3.404714 7.010043400000001
3.405714 7.0100754
3.406714 7.009784099999999
3.407714 7.0091754
3.408714 7.008247099999999
3.409714 7.006990200000001
3.410714 7.005395
3.411714 7.003454100000001
3.412714 7.001167499999999
3.413714 6.9985405
3.414714 6.9955833
3.415714 6.9923058
3.416714 6.9887117
3.417714 6.9847979
3.418714 6.980554799999999
3.419714 6.9759704000000005
3.420714 6.9710374
3.421714 6.9657557
3.422714 6.960132
3.423714 6.9541775
3.424714 6.947904100000001
3.425714 6.9413163
3.426714 6.9344133
3.427714 6.927186300000001
3.428714 6.9196254
3.429714 6.9117241
3.430714 6.9034815
3.431714 6.8949044
3.432714 6.8860032
3.433714 6.8767868
3.434714 6.8672604999999995
3.435714 6.857421199999999
3.436714 6.8472601
3.437714 6.8367675000000006
3.438714 6.8259366
3.439714 6.8147682000000005
3.440714 6.803268899999999
3.441714 6.791449300000001
3.442714 6.7793198
3.443714 6.766883999999999
3.444714 6.7541398
3.445714 6.7410789
3.446714 6.7276917
3.447714 6.713972999999999
3.448714 6.699922699999999
3.449714 6.685548299999999
3.450714 6.6708609
3.451714 6.6558703999999995
3.452714 6.640580999999999
3.453714 6.624991399999999
3.454714 6.609093400000001
3.455714 6.5928787
3.456714 6.5763414000000004
3.457714 6.5594822
3.458714 6.5423071
3.459714 6.5248266
3.460714 6.5070488
3.461714 6.4889781
3.462714 6.4706124
3.463714 6.451945
3.464714 6.432969099999999
3.465714 6.4136803
3.466714 6.3940808
3.467714 6.374178799999999
3.468714 6.3539855
3.469714 6.333509800000001
3.470714 6.3127562
3.471714 6.2917217999999995
3.472714 6.270398200000001
3.473714 6.2487777
3.474714 6.2268551
3.475714 6.204630399999999
3.476714 6.1821095999999995
3.477714 6.1593015
3.478714 6.1362144
3.479714 6.1128516
3.480714 6.089212
3.481714 6.0652908
3.482714 6.0410827000000005
3.483714 6.016586
3.484714 5.9918039
3.485714 5.9667446
3.486714 5.9414178
3.487714 5.915831
3.488714 5.8899865
3.489714 5.8638810999999995
3.490714 5.8375079
3.491714 5.810859799999999
3.492714 5.7839327
3.493714 5.7567284
3.494714 5.7292532
3.495714 5.7015166
3.496714 5.6735262
3.497714 5.6452859
3.498714 5.6167956
3.499714 5.588052
3.500714 5.5590518
3.501714 5.5297941
3.502714 5.5002827
3.503714 5.470524
3.504714 5.4405253
3.505714 5.4102916
3.506714 5.3798236
3.507714 5.3491178999999995
3.508714 5.3181686
3.509714 5.2869711
3.510714 5.2555244000000005
3.511714 5.223832300000001
3.512714 5.1919028
3.513714 5.1597454
3.514714 5.1273674
3.515714 5.0947729
3.516714 5.0619621
3.517714 5.028932500000001
3.518714 4.9956817000000004
3.519714 4.962210000000001
3.520714 4.9285199
3.521714 4.8946161
3.522714 4.8605035999999995
3.523714 4.8261851
3.524714 4.7916602
3.525714 4.7569256
3.526714 4.7219783
3.527714 4.6868164
3.528714 4.6514422
3.529714 4.6158612
3.530714 4.580082399999999
3.531714 4.5441139
3.532714 4.5079619
3.533714 4.4716287
3.534714 4.4351138
3.535714 4.3984152
3.536714 4.3615311
3.537714 4.3244615
3.538714 4.2872094
3.539714 4.249778399999999
3.540714 4.212172
3.541714 4.1743919
3.542714 4.1364379
3.543714 4.0983088
3.544714 4.0600043
3.545714 4.0215265
3.546714 3.9828799999999998
3.547714 3.9440720999999996
3.548714 3.9051108
3.549714 3.8660027
3.550714 3.8267507999999997
3.551714 3.7873559
3.552714 3.7478156
3.553714 3.7081285999999998
3.554714 3.6682941
3.555714 3.6283132000000005
3.556714 3.5881896
3.557714 3.547927
3.558714 3.5075285
3.559714 3.4669954
3.560714 3.4263282999999998
3.561714 3.3855278
3.562714 3.3445962000000002
3.563714 3.3035379
3.564714 3.26236
3.565714 3.2210696
3.566714 3.1796727
3.567714 3.1381726
3.568714 3.0965695
3.569714 3.054861
3.570714 3.0130440000000003
3.571714 2.9711172
3.572714 2.9290816
3.573714 2.8869407
3.574714 2.8446995
3.575714 2.8023625
3.576714 2.7599327
3.577714 2.7174119
3.578714 2.6748007
3.579714 2.6321013
3.580714 2.5893174
3.581714 2.5464553
3.582714 2.5035225000000003
3.583714 2.460525
3.584714 2.417466
3.585714 2.3743453000000003
3.586714 2.3311593
3.587714 2.2879034
3.588714 2.2445748
3.589714 2.2011736
3.590714 2.157704
3.591714 2.1141725
3.592714 2.0705866
3.593714 2.0269519
3.594714 1.9832717
3.595714 1.9395474
3.596714 1.8957799000000002
3.597714 1.8519714
3.598714 1.8081265999999998
3.599714 1.7642524
3.600714 1.7203555
3.601714 1.6764405999999998
3.602714 1.6325086
3.603714 1.5885564
3.604714 1.5445783
3.605714 1.5005696000000002
3.606714 1.4565287
3.607714 1.4124592999999999
3.608714 1.3683692
3.609714 1.3242686
3.610714 1.2801672
3.611714 1.2360713
3.612714 1.1919831
3.613714 1.1479016
3.614714 1.1038257
3.615714 1.0597556
3.616714 1.0156947
3.617714 0.97164856
3.618714 0.9276228
3.619714 0.88362051
3.620714 0.83964095
3.621714 0.79567963
3.622714 0.75173108
3.623714 0.70779189
3.624714 0.66386368
3.625714 0.6199541000000001
3.626714 0.57607521
3.627714 0.53224033
3.628714 0.48846006000000003
3.629714 0.44473964000000005
3.630714 0.40107863000000005
3.631714 0.35747283
3.632714 0.31391755
3.633714 0.27041063
3.634714 0.22695393000000003
3.635714 0.1835524
3.636714 0.14021158
3.637714 0.096934754
3.638714 0.053721374999999995
3.639714 0.010567736999999999
3.640714 -0.032530383999999996
3.641714 -0.075574283
3.642714 -0.11855966999999999
3.643714 -0.16147641999999998
3.644714 -0.20431085
3.645714 -0.24704979999999999
3.646714 -0.28968474
3.647714 -0.33221403
3.648714 -0.37464253
3.649714 -0.41697853999999995
3.650714 -0.45922962
3.651714 -0.5013989299999999
3.652714 -0.54348386
3.653714 -0.58547733
3.654714 -0.62737083
3.655714 -0.66915792
3.656714 -0.71083633
3.657714 -0.7524072700000001
3.658714 -0.79387296
3.659714 -0.8352331799999999
3.660714 -0.87648286
3.661714 -0.9176122999999999
3.662714 -0.95860958
3.663714 -0.99946484
3.664714 -1.0401741
3.665714 -1.0807406
3.666714 -1.1211738
3.667714 -1.1614849999999999
3.668714 -1.2016828
3.669714 -1.2417693
3.670714 -1.2817387
3.671714 -1.3215799000000001
3.672714 -1.3612803999999998
3.673714 -1.4008303
3.674714 -1.440225
3.675714 -1.4794644
3.676714 -1.5185509
3.677714 -1.5574853
3.678714 -1.5962645000000002
3.679714 -1.6348814999999999
3.680714 -1.6733276
3.681714 -1.7115964000000001
3.682714 -1.7496869000000002
3.683714 -1.787605
3.684714 -1.8253603999999999
3.685714 -1.8629637000000001
3.686714 -1.9004203000000002
3.687714 -1.9377284000000001
3.688714 -1.9748777
3.689714 -2.0118535
3.690714 -2.0486405
3.691714 -2.0852285000000004
3.692714 -2.1216143
3.693714 -2.1578016
3.694714 -2.1937965999999998
3.695714 -2.2296052
3.696714 -2.2652291
3.697714 -2.3006652
3.698714 -2.3359079
3.699714 -2.370953
3.700714 -2.4057997
3.701714 -2.4404526
3.702714 -2.4749184
3.703714 -2.5092030000000003
3.704714 -2.5433067
3.705714 -2.5772227
3.706714 -2.6109369
3.707714 -2.6444327
3.708714 -2.6776956000000003
3.709714 -2.7107178999999997
3.710714 -2.7435008
3.711714 -2.7760522
3.712714 -2.8083833
3.713714 -2.8405033
3.714714 -2.8724164
3.715714 -2.9041203
3.716714 -2.9356088
3.717714 -2.9668758
3.718714 -2.9979173
3.719714 -3.028734
3.720714 -3.0593287
3.721714 -3.0897038
3.722714 -3.1198574
3.723714 -3.1497825
3.724714 -3.1794670999999997
3.725714 -3.2088990999999996
3.726714 -3.23807
3.727714 -3.2669786
3.728714 -3.2956325
3.729714 -3.3240445
3.730714 -3.3522285999999997
3.731714 -3.3801943000000003
3.732714 -3.4079436
3.733714 -3.4354709
3.734714 -3.4627657
3.735714 -3.4898166
3.736714 -3.5166144000000004
3.737714 -3.5431556000000004
3.738714 -3.5694402
3.739714 -3.5954688
3.740714 -3.6212402999999997
3.741714 -3.6467503999999997
3.742714 -3.6719918
3.743714 -3.6969586999999997
3.744714 -3.7216485
3.745714 -3.7460650999999996
3.746714 -3.7702192
3.747714 -3.794124
3.748714 -3.8177911
3.749714 -3.8412265000000003
3.750714 -3.8644273
3.751714 -3.8873829
3.752714 -3.9100792
3.753714 -3.9325021000000002
3.754714 -3.9546422999999997
3.755714 -3.9764966999999998
3.756714 -3.998068
3.757714 -4.0193606
3.758714 -4.0403787
3.759714 -4.061123
3.760714 -4.081592
3.761714 -4.1017838
3.762714 -4.1216992
3.763714 -4.1413423
3.764714 -4.1607209
3.765714 -4.1798435000000005
3.766714 -4.1987155
3.767714 -4.2173356
3.768714 -4.2356957
3.769714 -4.253781999999999
3.770714 -4.2715799
3.771714 -4.2890776
3.772714 -4.3062702
3.773714 -4.3231606
3.774714 -4.3397576
3.775714 -4.3560714
3.776714 -4.372111
3.777714 -4.387881200000001
3.778714 -4.4033833
3.779714 -4.418616
3.780714 -4.433578600000001
3.781714 -4.4482719
3.782714 -4.4626981
3.783714 -4.4768594
3.784714 -4.4907544
3.785714 -4.504378099999999
3.786714 -4.5177203
3.787714 -4.5307692
3.788714 -4.5435149
3.789714 -4.5559522
3.790714 -4.5680836000000005
3.791714 -4.5799181
3.792714 -4.5914691
3.793714 -4.6027493
3.794714 -4.6137676
3.795714 -4.6245273000000005
3.796714 -4.6350263
3.797714 -4.6452589
3.798714 -4.6552192
3.799714 -4.6649028
3.800714 -4.6743065
3.801714 -4.6834294
3.802714 -4.6922687
3.803714 -4.7008201
3.804714 -4.709078
3.805714 -4.7170375
3.806714 -4.7246967
3.807714 -4.7320593
3.808714 -4.739134
3.809714 -4.7459342
3.810714 -4.7524732
3.811714 -4.7587615
3.812714 -4.7648024
3.813714 -4.7705933
3.814714 -4.7761261
3.815714 -4.781390399999999
3.816714 -4.7863763
3.817714 -4.7910776
3.818714 -4.7954917
3.819714 -4.799618199999999
3.820714 -4.8034582
3.821714 -4.8070129
3.822714 -4.8102833
3.823714 -4.8132714
3.824714 -4.8159819
3.825714 -4.8184227
3.826714 -4.8206042
3.827714 -4.822536899999999
3.828714 -4.8242293
3.829714 -4.8256841
3.830714 -4.8268974
3.831714 -4.8278596
3.832714 -4.8285585
3.833714 -4.8289824
3.834714 -4.829123200000001
3.835714 -4.8289791
3.836714 -4.8285522
3.837714 -4.8278488
3.838714 -4.8268765
3.839714 -4.825642
3.840714 -4.824150700000001
3.841714 -4.8224084000000005
3.842714 -4.820421
3.843714 -4.8181947
3.844714 -4.815735699999999
3.845714 -4.8130479
3.846714 -4.810132100000001
3.847714 -4.8069831
3.848714 -4.803592
3.849714 -4.799946800000001
3.850714 -4.7960363
3.851714 -4.7918539
3.852714 -4.7873985
3.853714 -4.7826763
3.854714 -4.7776971
3.855714 -4.7724731
3.856714 -4.7670156
3.857714 -4.7613323
3.858714 -4.7554281
3.859714 -4.7493055
3.860714 -4.7429655
3.861714 -4.7364086
3.862714 -4.7296344999999995
3.863714 -4.722641
3.864714 -4.7154237000000006
3.865714 -4.7079746
3.866714 -4.7002848
3.867714 -4.6923466
3.868714 -4.6841562
3.869714 -4.6757158
3.870714 -4.667034
3.871714 -4.6581242000000005
3.872714 -4.6490021
3.873714 -4.6396806999999995
3.874714 -4.6301692999999995
3.875714 -4.6204716
3.876714 -4.6105862
3.877714 -4.6005088999999995
3.878714 -4.5902342
3.879714 -4.5797579
3.880714 -4.5690756
3.881714 -4.558184
3.882714 -4.5470785
3.883714 -4.5357551
3.884714 -4.5242105
3.885714 -4.5124433999999995
3.886714 -4.500458
3.887714 -4.4882633
3.888714 -4.4758718
3.889714 -4.463299
3.890714 -4.4505577999999995
3.891714 -4.4376560000000005
3.892714 -4.4245955
3.893714 -4.4113718
3.894714 -4.397976
3.895714 -4.3843985000000005
3.896714 -4.370632
3.897714 -4.3566722
3.898714 -4.3425183999999994
3.899714 -4.3281723
3.900714 -4.3136369
3.901714 -4.2989157
3.902714 -4.2840123
3.903714 -4.2689323
3.904714 -4.2536836000000005
3.905714 -4.2382769
3.906714 -4.2227238
3.907714 -4.2070352
3.908714 -4.1912172
3.909714 -4.175269999999999
3.910714 -4.1591872
3.911714 -4.1429583
3.912714 -4.1265711
3.913714 -4.1100163
3.914714 -4.0932886
3.915714 -4.07639
3.916714 -4.0593266
3.917714 -4.0421076
3.918714 -4.0247414
3.919714 -4.0072363
3.920714 -3.9895978
3.921714 -3.9718304000000004
3.922714 -3.9539397
3.923714 -3.9359309000000002
3.924714 -3.9178096000000004
3.925714 -3.8995791000000004
3.926714 -3.8812395
3.927714 -3.8627863
3.928714 -3.8442109
3.929714 -3.8255032
3.930714 -3.8066550999999995
3.931714 -3.7876632
3.932714 -3.7685312
3.933714 -3.7492689
3.934714 -3.7298894999999996
3.935714 -3.7104078
3.936714 -3.6908347
3.937714 -3.6711770999999995
3.938714 -3.6514368
3.939714 -3.6316127
3.940714 -3.6117025
3.941714 -3.5917047
3.942714 -3.5716187
3.943714 -3.5514437
3.944714 -3.531177
3.945714 -3.5108153000000004
3.946714 -3.4903530000000003
3.947714 -3.4697857
3.948714 -3.4491118000000003
3.949714 -3.4283346999999997
3.950714 -3.4074642
3.951714 -3.3865143
3.952714 -3.3654998999999997
3.953714 -3.3444341000000004
3.954714 -3.3233244
3.955714 -3.3021722000000002
3.956714 -3.2809722999999997
3.957714 -3.2597173
3.958714 -3.2383996999999995
3.959714 -3.2170142999999998
3.960714 -3.1955596
3.961714 -3.1740364
3.962714 -3.1524476000000003
3.963714 -3.1307951000000003
3.964714 -3.1090802
3.965714 -3.0873049
3.966714 -3.0654725000000003
3.967714 -3.0435894
3.968714 -3.0216651
3.969714 -2.9997112
3.970714 -2.9777386999999997
3.971714 -2.9557542999999997
3.972714 -2.9337591
3.973714 -2.9117480000000002
3.974714 -2.8897116
3.975714 -2.8676393
3.976714 -2.8455228
3.977714 -2.8233591
3.978714 -2.801151
3.979714 -2.7789053
3.980714 -2.7566308
3.981714 -2.7343361
3.982714 -2.712027
3.983714 -2.6897078000000003
3.984714 -2.6673814
3.985714 -2.6450515
3.986714 -2.6227226
3.987714 -2.6004003
3.988714 -2.5780890000000003
3.989714 -2.55579
3.990714 -2.5335005
3.991714 -2.5112137
3.992714 -2.4889207
3.993714 -2.4666131
3.994714 -2.4442869999999997
3.995714 -2.4219444
3.996714 -2.399593
3.997714 -2.3772444999999998
3.998714 -2.3549112
3.999714 -2.3326034
4.000714 -2.3103267
4.001714 -2.2880826
4.002714 -2.2658698
4.003714 -2.2436860999999997
4.004714 -2.2215297
4.005714 -2.1994011
4.006714 -2.1773012
4.007714 -2.1552304
4.008714 -2.1331873000000003
4.009714 -2.1111688
4.010714 -2.0891707
4.011714 -2.0671901999999998
4.012714 -2.0452281
4.013714 -2.0232899
4.014714 -2.0013856
4.015714 -1.9795272
4.016714 -1.9577265
4.017715 -1.9359911
4.018714 -1.9143231
4.019714 -1.8927197999999998
4.020714 -1.8711746000000002
4.021714 -1.8496808
4.022714 -1.8282337
4.023714 -1.8068320999999998
4.024714 -1.7854774
4.025714 -1.7641729
4.026714 -1.7429213999999997
4.027714 -1.7217244999999999
4.028714 -1.7005824999999999
4.029714 -1.6794957
4.030715 -1.6584656999999998
4.031714 -1.6374972
4.032714 -1.6165975
4.033714 -1.5957754000000002
4.034714 -1.5750380000000002
4.035714 -1.5543896
4.036714 -1.5338289999999999
4.037714 -1.5133509
4.038714 -1.4929474
4.039714 -1.4726113
4.040714 -1.4523385
4.041714 -1.4321298999999998
4.042714 -1.4119905
4.043715 -1.3919277
4.044714 -1.3719484
4.045714 -1.3520575
4.046714 -1.3322569
4.047714 -1.3125464
4.048714 -1.2929252
4.049714 -1.273394
4.050714 -1.2539554
4.051714 -1.2346138
4.052714 -1.2153733
4.053714 -1.1962358
4.054714 -1.1772
4.055714 -1.1582612
4.056714 -1.139413
4.057714 -1.1206501
4.058714 -1.1019707
4.059714 -1.0833777
4.060714 -1.0648784
4.061714 -1.0464819
4.062714 -1.0281965
4.063715 -1.0100273
4.064714 -0.99197496
4.065714 -0.97403657
4.066714 -0.95620789
4.067714 -0.93848556
4.068714 -0.92086885
4.069714 -0.90335989
4.070714 -0.88596232
4.071714 -0.8686793
4.072714 -0.85151168
4.073714 -0.8344573900000001
4.074714 -0.81751272
4.075714 -0.80067413
4.076715 -0.78394078
4.077714 -0.76731564
4.078714 -0.75080539
4.079714 -0.7344183
4.080714 -0.71816142
4.081714 -0.7020381299999999
4.082714 -0.68604718
4.083714 -0.67018336
4.084714 -0.65444
4.085714 -0.6388118
4.086714 -0.6232969500000001
4.087714 -0.60789762
4.088714 -0.59261881
4.089714 -0.57746596
4.090714 -0.56244247
4.091714 -0.54754852
4.092714 -0.53278152
4.093714 -0.51813787
4.094714 -0.50361552
4.095714 -0.48921574000000007
4.096714 -0.47494313
4.097714 -0.46080435
4.098714 -0.44680536
4.099714 -0.43294891
4.100714 -0.41923346
4.101714 -0.40565375000000004
4.102714 -0.39220308000000004
4.103714 -0.37887623
4.104714 -0.36567182
4.105714 -0.35259291000000004
4.106714 -0.33964571
4.107714 -0.32683682999999997
4.108714 -0.31417060999999996
4.109715 -0.30164735000000004
4.110714 -0.28926351
4.111714 -0.27701368000000004
4.112714 -0.26489329
4.113714 -0.25290085
4.114714 -0.24103872
4.115714 -0.22931199
4.116714 -0.21772608000000002
4.117714 -0.20628411000000002
4.118714 -0.19498522000000001
4.119714 -0.18382497
4.120714 -0.17279724000000002
4.121714 -0.16189716
4.122715 -0.15112335
4.123714 -0.14047878
4.124714 -0.12996950000000002
4.125714 -0.11960205
4.126714 -0.10938057
4.127714 -0.09930493500000001
4.128714 -0.089370884
4.129714 -0.07957191
4.130714 -0.06990218000000001
4.131714 -0.060359156000000004
4.132714 -0.05094462499999999
4.133714 -0.041663781
4.134714 -0.032522752999999995
4.135714 -0.023525725
4.136714 -0.01467293
4.137714 -0.005960581600000001
4.138714 0.0026173942
4.139714 0.011066609
4.140714 0.019389673
4.141714 0.027585085
4.142715 0.035648112
4.143714 0.043573184
4.144714 0.051356689000000004
4.145714 0.058998901000000006
4.146714 0.066504016
4.147714 0.073878391
4.148714 0.081127667
4.149714 0.088254205
4.150714 0.095255952
4.151714 0.10212731000000001
4.152714 0.10886164000000001
4.153714 0.11545430000000001
4.154714 0.12190472000000001
4.155715 0.12821675
4.156714 0.13439700000000002
4.157714 0.14045195000000002
4.158714 0.14638538
4.159714 0.15219684
4.160714 0.15788235
4.161714 0.16343656
4.162714 0.16885551000000001
4.163714 0.1741387
4.164714 0.1792894
4.165714 0.18431318000000002
4.166714 0.1892154
4.167714 0.19399872
4.168715 0.19866198000000002
4.169714 0.20320096999999998
4.170714 0.20761066
4.171714 0.21188802
4.172714 0.21603392
4.173714 0.22005336
4.174714 0.22395381
4.175714 0.22774241
4.176714 0.23142325
4.177714 0.23499604000000002
4.178714 0.23845657999999997
4.179714 0.24179888000000002
4.180714 0.24501798
4.181714 0.24811202
4.182714 0.25108294000000003
4.183714 0.2539353
4.184714 0.25667406
4.185714 0.25930228
4.186714 0.26181994
4.187714 0.26422439000000003
4.188715 0.26651216
4.189714 0.26868132
4.190714 0.27073312
4.191714 0.27267218
4.192714 0.27450502
4.193714 0.27623763
4.194714 0.27787315
4.195714 0.27941072
4.196714 0.28084605
4.197714 0.28217346
4.198714 0.28338851
4.199714 0.28448999
4.200714 0.28548059000000003
4.201715 0.28636584
4.202714 0.28715200999999996
4.203714 0.28784382000000003
4.204714 0.28844315
4.205714 0.28894909
4.206714 0.28935939
4.207714 0.28967229
4.208714 0.28988811999999997
4.209714 0.29000952
4.210714 0.29004053
4.211714 0.28998482000000003
4.212714 0.28984393
4.213714 0.28961652
4.214714 0.28929897
4.215714 0.28888711
4.216714 0.2883784
4.217714 0.28777338999999996
4.218714 0.28707616
4.219714 0.28629317
4.220714 0.28543125
4.221714 0.28449562
4.222714 0.28348844
4.223714 0.28240893
4.224714 0.28125439
4.225714 0.28002199
4.226714 0.27871027
4.227714 0.27731967
4.228714 0.27585216
4.229714 0.27431014000000004
4.230714 0.27269521
4.231714 0.2710076
4.232714 0.26924654
4.233714 0.26741120999999995
4.234715 0.26550211
4.235714 0.26352189
4.236714 0.26147519
4.237714 0.2593677
4.238714 0.25720454
4.239714 0.25498881
4.240714 0.25272078
4.241714 0.25039813
4.242714 0.24801707
4.243714 0.24557379
4.244714 0.24306587999999998
4.245714 0.24049301
4.246714 0.23785683
4.247715 0.23516031999999998
4.248714 0.23240692
4.249714 0.22959976999999998
4.250714 0.22674167999999997
4.251714 0.22383523
4.252714 0.22088313
4.253714 0.21788836
4.254714 0.21485402
4.255714 0.21178271
4.256714 0.20867581
4.257714 0.20553306999999998
4.258714 0.20235244000000002
4.259714 0.19913074
4.260714 0.19586453999999998
4.261714 0.19255122
4.262714 0.18918978
4.263714 0.18578119
4.264714 0.18232836
4.265714 0.17883561
4.266714 0.17530797
4.267715 0.17175052999999998
4.268714 0.16816786
4.269714 0.16456359
4.270714 0.16094021
4.271714 0.15729888
4.272714 0.15363944999999998
4.273714 0.14996065
4.274714 0.14626047
4.275714 0.14253665999999998
4.276714 0.13878733000000001
4.277714 0.13501151
4.278714 0.13120932999999999
4.279714 0.12738217999999998
4.280715 0.12353245
4.281714 0.11966331999999999
4.282714 0.11577851
4.283714 0.111882
4.284714 0.10797791
4.285714 0.10407008999999999
4.286714 0.10016176
4.287714 0.09625488900000001
4.288714 0.092349725
4.289714 0.088444597
4.290714 0.084536202
4.291714 0.080620527
4.292714 0.07669401199999999
4.293715 0.072754826
4.294714 0.068803574
4.295714 0.064843363
4.296714 0.060879054999999994
4.297714 0.056916074
4.298714 0.052959169
4.299714 0.04901166
4.300714 0.045075314
4.301714 0.041150887
4.302714 0.037238846
4.303714 0.033339919
4.304714 0.029455082
4.305714 0.025584994
4.306714 0.021729265
4.307714 0.017885954
4.308714 0.014051801999999999
4.309714 0.010223309
4.310714 0.0063983098
4.311714 0.0025774412000000003
4.312714 -0.0012352204
4.313715 -0.0050327515
4.314714 -0.0088070512
4.315714 -0.012551059000000002
4.316714 -0.016260646
4.317714 -0.019935401
4.318714 -0.023578064000000003
4.319714 -0.027192835000000002
4.320714 -0.030783389
4.321714 -0.034351401999999996
4.322714 -0.037896243
4.323714 -0.04141581
4.324714 -0.044908022
4.325714 -0.048372123
4.326715 -0.051808992
4.327714 -0.055220281
4.328714 -0.058606744
4.329714 -0.06196661900000001
4.330714 -0.065294933
4.331714 -0.068584335
4.332714 -0.07182723499999999
4.333714 -0.075018418
4.334714 -0.07815705
4.335714 -0.081247051
4.336714 -0.084295654
4.337714 -0.087310595
4.338714 -0.090297125
4.339714 -0.09325607699999999
4.340714 -0.096183724
4.341714 -0.099073455
4.342714 -0.10191841
4.343714 -0.10471393
4.344714 -0.10745854
4.345714 -0.11015333
4.346714 -0.11279995999999999
4.347714 -0.11539848999999999
4.348714 -0.11794618
4.349714 -0.12043808
4.350714 -0.12286903
4.351714 -0.12523641
4.352714 -0.12754201
4.353714 -0.12979206999999998
4.354714 -0.13199534
4.355714 -0.13415964
4.356714 -0.13628853
4.357714 -0.13837949
4.358714 -0.14042439
4.359715 -0.14241224
4.360714 -0.14433298
4.361714 -0.14618077999999998
4.362714 -0.14795528
4.363714 -0.14966069
4.364714 -0.15130286
4.365714 -0.15288625
4.366714 -0.15441178
4.367714 -0.15587694
4.368714 -0.15727774
4.369714 -0.15861163
4.370714 -0.1598796
4.371714 -0.16108651
4.372715 -0.16223912000000001
4.373714 -0.16334265
4.374714 -0.16439764
4.375714 -0.16539836
4.376714 -0.16633399999999998
4.377714 -0.16719213
4.378714 -0.16796312000000002
4.379714 -0.16864352000000002
4.380714 -0.16923716
4.381714 -0.16975327
4.382714 -0.17020263
4.383714 -0.17059335
4.384714 -0.17092815
4.385714 -0.17120433
4.386714 -0.17141607
4.387714 -0.17155794
4.388714 -0.17162787
4.389714 -0.17162794
4.390714 -0.17156273
4.391714 -0.17143607
4.392715 -0.17124786
4.393714 -0.17099257
4.394714 -0.17066054
4.395714 -0.17024145999999998
4.396714 -0.16972872
4.397714 -0.16912254999999998
4.398714 -0.16843037
4.399714 -0.16766426
4.400714 -0.16683621999999998
4.401714 -0.16595362
4.402714 -0.16501648
4.403714 -0.16401791000000002
4.404714 -0.16294727
4.405715 -0.16179476
4.406714 -0.16055508
4.407714 -0.15922878000000001
4.408714 -0.1578207
4.409714 -0.15633649
4.410714 -0.15477896
4.411714 -0.15314623
4.412714 -0.15143255
4.413714 -0.14963145
4.414714 -0.14773975
4.415714 -0.14576023
4.416714 -0.14370168
4.417714 -0.14157596
4.418715 -0.1393933
4.419714 -0.1371579
4.420714 -0.13486581
4.421714 -0.13250614
4.422714 -0.13006518
4.423714 -0.12753148
4.424714 -0.12490000999999999
4.425714 -0.12217331000000001
4.426714 -0.11935949
4.427714 -0.11646808
4.428714 -0.11350570000000001
4.429714 -0.11047359
4.430714 -0.10736808999999999
4.431714 -0.1041836
4.432714 -0.10091647
4.433714 -0.097567879
4.434714 -0.09414393600000001
4.435714 -0.0906531
4.436714 -0.08710195
4.437714 -0.083491369
4.438715 -0.079815096
4.439714 -0.076061505
4.440714 -0.07221797099999999
4.441714 -0.068275997
4.442714 -0.064234762
4.443714 -0.060101628
4.444714 -0.055889291
4.445714 -0.051610858999999995
4.446714 -0.047275072
4.447714 -0.042883633000000004
4.448714 -0.038431768
4.449714 -0.033911492
4.450714 -0.02931591
4.451715 -0.024642429
4.452714 -0.019893407
4.453714 -0.015073994
4.454714 -0.010188398
4.455714 -0.0052365354
4.456714 -0.00021287278000000002
4.457714 0.0048918009
4.458714 0.010086357
4.459714 0.015374902000000001
4.460714 0.020754032999999998
4.461714 0.026213188999999998
4.462714 0.031738088
4.463714 0.037315834
4.464714 0.04293953
4.465714 0.048610382
4.466714 0.054336496000000005
4.467714 0.060128956
4.468714 0.06599708
4.469714 0.071944942
4.470714 0.07797055900000001
4.471714 0.084068015
4.472714 0.09023117
4.473714 0.09645706700000001
4.474714 0.10274730000000001
4.475714 0.10910666999999999
4.476714 0.11553981
4.477714 0.12204753
4.478714 0.12862486
4.479714 0.13526177
4.480714 0.1419467
4.481714 0.14867106
4.482714 0.15543295000000001
4.483714 0.16223826
4.484715 0.16909856
4.485714 0.17602672
4.486714 0.18303201
4.487714 0.19011698
4.488714 0.19727709999999998
4.489714 0.20450342
4.490714 0.21178656999999998
4.491714 0.21912046000000002
4.492714 0.22650384
4.493714 0.2339392
4.494714 0.24142978
4.495714 0.24897640000000001
4.496714 0.25657564
4.497715 0.26422072999999996
4.498714 0.27190438
4.499714 0.27962252
4.500714 0.28737693000000003
4.501714 0.2951754
4.502714 0.30302914999999997
4.503714 0.31094848999999997
4.504714 0.31893863
4.505714 0.32699751
4.506714 0.33511647
4.507714 0.34328362
4.508714 0.35148805
4.509714 0.35972353
4.510714 0.36798960000000003
4.511714 0.37629029
4.512714 0.38463098
4.513714 0.39301505000000003
4.514714 0.40144222
4.515714 0.40990897
4.516714 0.4184111
4.517715 0.42694663
4.518714 0.43551773
4.519714 0.44413041
4.520714 0.45279213
4.521714 0.46150795999999994
4.522714 0.47027770999999996
4.523714 0.47909492000000004
4.524714 0.48794844
4.525714 0.49682627
4.526714 0.50571952
4.527714 0.5146252
4.528714 0.52354652
4.529714 0.5324908500000001
4.530715 0.5414659199999999
4.531714 0.55047665
4.532714 0.55952347
4.533714 0.56860312
4.534714 0.57771089
4.535714 0.58684358
4.536714 0.5960010499999999
4.537714 0.6051858
4.538714 0.61440109
4.539714 0.62364796
4.540714 0.63292328
4.541714 0.6422197000000001
4.542714 0.65152766
4.543715 0.6608390199999999
4.544714 0.67015006
4.545714 0.6794631
4.546714 0.68878555
4.547714 0.69812681
4.548714 0.7074947
4.549714 0.7168923500000001
4.550714 0.72631752
4.551714 0.73576388
4.552714 0.74522393
4.553714 0.75469203
4.554714 0.76416587
4.555714 0.77364608
4.556714 0.7831343399999999
4.557714 0.79263085
4.558714 0.80213305
4.559714 0.8116357
4.560714 0.82113324
4.561714 0.8306222
4.562714 0.84010363
4.563715 0.84958328
4.564714 0.85906964
4.565714 0.8685707100000001
4.566714 0.8780905999999999
4.567714 0.88762771
4.568714 0.89717498
4.569714 0.90672243
4.570714 0.9162607600000001
4.571714 0.9257839999999999
4.572714 0.93529085
4.573714 0.94478363
4.574714 0.9542658900000001
4.575714 0.9637400500000001
4.576715 0.97320583
4.577714 0.9826607100000001
4.578714 0.99210208
4.579714 1.0015291000000002
4.580714 1.0109446
4.581714 1.0203541
4.582714 1.0297641
4.583714 1.0391786
4.584714 1.0485966
4.585714 1.0580117
4.586714 1.0674136
4.587714 1.0767914
4.588714 1.0861373
4.589714 1.0954485
4.590714 1.104728
4.591714 1.113982
4.592714 1.1232171000000002
4.593714 1.1324373
4.594714 1.1416427999999998
4.595714 1.1508307
4.596714 1.1599977
4.597714 1.1691416
4.598714 1.1782633
4.599714 1.1873661
4.600714 1.1964528
4.601714 1.2055238
4.602714 1.2145751
4.603714 1.2235987
4.604714 1.2325846999999999
4.605714 1.2415249
4.606714 1.2504161
4.607714 1.2592613000000001
4.608714 1.2680680999999998
4.609715 1.2768463
4.610714 1.2856033
4.611714 1.2943418
4.612714 1.303059
4.613714 1.3117486
4.614714 1.3204031999999999
4.615714 1.3290176
4.616714 1.3375903999999998
4.617714 1.3461228
4.618714 1.3546167
4.619714 1.3630717
4.620714 1.3714841
4.621714 1.3798472000000002
4.622715 1.3881541000000002
4.623714 1.3964009
4.624714 1.4045888
4.625714 1.4127247
4.626714 1.4208189
4.627714 1.4288814
4.628714 1.4369175
4.629714 1.4449263
4.630714 1.4529007
4.631714 1.4608304
4.632714 1.4687056
4.633714 1.4765205
4.634714 1.4842745
4.635714 1.491971
4.636714 1.4996147
4.637714 1.5072079
4.638714 1.5147496999999999
4.639714 1.5222358999999999
4.640714 1.5296618
4.641714 1.5370252
4.642715 1.5443281
4.643714 1.5515773
4.644714 1.5587809
4.645714 1.5659455
4.646714 1.5730718000000001
4.647714 1.5801539999999998
4.648714 1.5871808
4.649714 1.5941394000000002
4.650714 1.6010204
4.651714 1.6078198
4.652714 1.614541
4.653714 1.6211916
4.654714 1.6277804999999999
4.655715 1.6343134
4.656714 1.6407913
4.657714 1.6472109
4.658714 1.6535673000000002
4.659714 1.6598572999999999
4.660714 1.6660815
4.661714 1.6722443999999999
4.662714 1.6783517000000001
4.663714 1.6844063999999999
4.664714 1.6904071
4.665714 1.6963461
4.666714 1.7022122
4.667714 1.7079939999999998
4.668715 1.7136851000000002
4.669714 1.7192859
4.670714 1.7248038
4.671714 1.7302504
4.672714 1.7356364
4.673714 1.740968
4.674714 1.7462449000000002
4.675714 1.7514611
4.676714 1.7566084999999998
4.677714 1.7616807
4.678714 1.7666752000000001
4.679714 1.7715941999999998
4.680714 1.7764419
4.681714 1.7812213000000001
4.682714 1.785931
4.683714 1.7905654
4.684714 1.7951161
4.685714 1.7995752
4.686714 1.80394
4.687714 1.8082146000000001
4.688715 1.8124088999999999
4.689714 1.8165352
4.690714 1.8206035999999999
4.691714 1.8246179000000002
4.692714 1.8285749
4.693714 1.8324651
4.694714 1.8362773999999997
4.695714 1.8400028
4.696714 1.8436379999999999
4.697714 1.847185
4.698714 1.8506491999999999
4.699714 1.8540352999999998
4.700714 1.8573442
4.701715 1.8605731
4.702714 1.8637156
4.703714 1.8667664
4.704714 1.8697241
4.705714 1.8725929999999997
4.706714 1.8753821
4.707714 1.8781018
4.708714 1.8807594
4.709714 1.8833560999999999
4.710714 1.8858861
4.711714 1.8883383
4.712714 1.8907012
4.713714 1.8929673
4.714714 1.8951349
4.715714 1.8972088000000003
4.716714 1.8991971
4.717714 1.9011078000000001
4.718714 1.9029442
4.719714 1.9047051999999998
4.720714 1.9063856000000001
4.721714 1.9079803
4.722714 1.9094868
4.723714 1.9109074
4.724714 1.9122489
4.725714 1.9135185
4.726714 1.9147210000000001
4.727714 1.9158557
4.728714 1.9169157
4.729714 1.9178908000000001
4.730714 1.9187706999999998
4.731714 1.9195497
4.732714 1.9202285
4.733714 1.9208135000000002
4.734715 1.9213146
4.735714 1.92174
4.736714 1.9220939
4.737714 1.9223747999999998
4.738714 1.9225770999999998
4.739714 1.9226942
4.740714 1.9227227
4.741714 1.9226633
4.742714 1.922521
4.743714 1.9223023
4.744714 1.9220119
4.745714 1.9216495999999998
4.746714 1.9212106
4.747715 1.9206868
4.748714 1.9200709
4.749714 1.9193588000000001
4.750714 1.9185526000000002
4.751714 1.9176593
4.752714 1.9166876999999998
4.753714 1.9156454
4.754714 1.9145348999999998
4.755714 1.9133536
4.756714 1.912095
4.757714 1.9107519
4.758714 1.9093197
4.759714 1.9077986000000002
4.760714 1.9061932
4.761714 1.9045093999999998
4.762714 1.9027524
4.763714 1.9009231000000002
4.764714 1.8990181
4.765714 1.8970314
4.766714 1.8949569999999998
4.767715 1.8927916999999999
4.768714 1.8905371
4.769714 1.8881990000000002
4.770714 1.8857849999999998
4.771714 1.8833010000000001
4.772714 1.8807490999999998
4.773714 1.8781269
4.774714 1.8754287
4.775714 1.8726481
4.776714 1.8697819
4.777714 1.8668307
4.778714 1.8637989000000001
4.779714 1.8606927
4.780715 1.8575173
4.781714 1.8542744
4.782714 1.8509615
4.783714 1.8475736
4.784714 1.8441049
4.785714 1.8405527000000002
4.786714 1.8369175000000002
4.787714 1.8332042
4.788714 1.8294187
4.789714 1.8255666
4.790714 1.8216498
4.791714 1.8176670999999998
4.792714 1.8136142000000002
4.793715 1.8094862
4.794714 1.8052803
4.795714 1.8009968
4.796714 1.7966389999999999
4.797714 1.7922116
4.798714 1.7877188
4.799714 1.7831614
4.800714 1.7785376
4.801714 1.7738429999999998
4.802714 1.7690728999999998
4.803714 1.7642248
4.804714 1.7592998
4.805714 1.7543022
4.806714 1.7492376
4.807714 1.7441114
4.808714 1.7389268
4.809714 1.7336832
4.810714 1.7283782
4.811714 1.7230078999999998
4.812714 1.7175695000000002
4.813715 1.7120624000000002
4.814714 1.7064883999999998
4.815714 1.7008507999999998
4.816714 1.6951522
4.817714 1.689394
4.818714 1.6835752999999998
4.819714 1.6776938000000001
4.820714 1.6717468999999998
4.821714 1.6657335999999998
4.822714 1.659655
4.823714 1.6535148
4.824714 1.6473174
4.825714 1.6410671000000001
4.826715 1.634766
4.827714 1.6284134
4.828714 1.6220065
4.829714 1.6155414
4.830714 1.6090149000000002
4.831714 1.6024251999999999
4.832714 1.5957729999999999
4.833714 1.5890608
4.834714 1.5822915
4.835714 1.5754681
4.836714 1.5685925
4.837714 1.5616654
4.838714 1.5546872
4.839714 1.5476584
4.840714 1.5405802
4.841714 1.5334547
4.842714 1.5262844
4.843714 1.5190708000000002
4.844714 1.5118143000000002
4.845714 1.5045131999999999
4.846714 1.4971646
4.847714 1.4897648
4.848714 1.4823108
4.849714 1.4748009
4.850714 1.4672356
4.851714 1.4596174
4.852714 1.4519501000000001
4.853714 1.4442381
4.854714 1.4364852
4.855714 1.4286938
4.856714 1.4208655000000001
4.857714 1.4130004999999999
4.858714 1.4050983
4.859715 1.3971581
4.860714 1.389179
4.861714 1.3811601
4.862714 1.3731004
4.863714 1.3649985999999998
4.864714 1.3568536
4.865714 1.3486644
4.866714 1.3404306
4.867714 1.3321527999999998
4.868714 1.323833
4.869714 1.3154747
4.870714 1.3070821
4.871714 1.2986598999999999
4.872715 1.2902124
4.873714 1.2817418
4.874714 1.2732488
4.875714 1.2647317999999999
4.876714 1.2561875
4.877714 1.2476121
4.878714 1.2390019
4.879714 1.2303545
4.880714 1.2216688999999998
4.881714 1.2129459
4.882714 1.2041873
4.883714 1.1953959
4.884714 1.1865743
4.885714 1.177725
4.886714 1.1688502
4.887714 1.1599522
4.888714 1.1510337000000002
4.889714 1.1420972999999999
4.890714 1.1331451
4.891714 1.1241782
4.892715 1.1151959
4.893714 1.1061953
4.894714 1.0971722
4.895714 1.088122
4.896714 1.0790410000000001
4.897714 1.0699281
4.898714 1.0607849
4.899714 1.0516158
4.900714 1.0424268
4.901714 1.0332235
4.902714 1.0240105
4.903714 1.0147899999999999
4.904714 1.0055622
4.905715 0.99632591
4.906714 0.9870796500000001
4.907714 0.97782239
4.908714 0.96855359
4.909714 0.95927278
4.910714 0.94997911
4.911714 0.9406704499999999
4.912714 0.9313439
4.913714 0.9219964
4.914714 0.91262637
4.915714 0.90323472
4.916714 0.89382557
4.917714 0.8844058
4.918715 0.8749831499999999
4.919714 0.8655643100000001
4.920714 0.85615311
4.921714 0.84674964
4.922714 0.83735054
4.923714 0.82795061
4.924714 0.8185447199999999
4.925714 0.8091296099999999
4.926714 0.7997041599999999
4.927714 0.7902693900000001
4.928714 0.78082699
4.929714 0.77137831
4.930714 0.76192366
4.931714 0.7524626799999999
4.932714 0.74299537
4.933714 0.73352354
4.934714 0.72405129
4.935714 0.71458467
4.936714 0.7051301200000001
4.937714 0.69569242
4.938715 0.68627284
4.939714 0.67686844
4.940714 0.66747298
4.941714 0.65807882
4.942714 0.64867968
4.943714 0.63927257
4.944714 0.62985867
4.945714 0.62044244
4.946714 0.61102984
4.947714 0.60162614
4.948714 0.5922345
4.949714 0.58285571
4.950714 0.57348921
4.951715 0.56413449
4.952714 0.55479258
4.953714 0.54546604
4.954714 0.53615826
4.955714 0.52687149
4.956714 0.51760525
4.957714 0.50835568
4.958714 0.4991164
4.959714 0.48988056
4.960714 0.48064351999999994
4.961714 0.47140489
4.962714 0.46216915000000003
4.963714 0.45294430999999996
4.964714 0.44373948999999996
4.965714 0.43456191
4.966714 0.42541506999999995
4.967714 0.41629807
4.968714 0.40720711
4.969714 0.39813751000000003
4.970714 0.38908587
4.971714 0.38005128
4.972714 0.37103491
4.973714 0.36203866
4.974714 0.35306318000000003
4.975714 0.34410686
4.976714 0.33516607
4.977714 0.3262369
4.978714 0.31731732
4.979714 0.30840917
4.980714 0.29951856
4.981714 0.29065444
4.982714 0.28182596
4.983714 0.27303944999999996
4.984715 0.26429622
4.985714 0.25559242
4.986714 0.2469206
4.987714 0.23827258999999998
4.988714 0.22964247
4.989714 0.22102829999999998
4.990714 0.21243209000000002
4.991714 0.20385818
4.992714 0.19531085
4.993714 0.18679246
4.994714 0.17830280999999998
4.995714 0.16984023
4.996714 0.16140346
4.997715 0.15299358999999998
4.998714 0.14461485999999998
4.999714 0.13627377
5.000714 0.1279767
5.001714 0.11972724
5.002714 0.11152431
5.003714 0.10336192
5.004714 0.095231063
5.005714 0.087122875
5.006714 0.079031766
5.007714 0.070957438
5.008714 0.062904687
5.009714 0.054881448000000006
5.010714 0.046895691999999996
5.011714 0.038952715
5.012714 0.031053888999999998
5.013714 0.023197226
5.014714 0.015379439
5.015714 0.0075982854
5.016714 -0.00014581271
5.017715 -0.007849845900000001
5.018714 -0.015509936000000002
5.019714 -0.023123663000000003
5.020714 -0.030692015000000003
5.021714 -0.038219852000000006
5.022714 -0.04571435
5.023714 -0.053182198
5.024714 -0.06062656200000001
5.025714 -0.068045344
5.026714 -0.075431413
5.027714 -0.08277485
5.028714 -0.090066413
5.029714 -0.097300624
5.030715 -0.10447737
5.031714 -0.11160129999999999
5.032714 -0.11867943
5.033714 -0.12571805
5.034714 -0.13272032
5.035714 -0.13968562
5.036714 -0.1466106
5.037714 -0.1534917
5.038714 -0.16032738
5.039714 -0.16711929
5.040714 -0.17387159
5.041714 -0.18058865
5.042714 -0.18727242
5.043715 -0.19392055
5.044714 -0.20052646
5.045714 -0.20708148
5.046714 -0.2135779
5.047714 -0.22001220000000002
5.048714 -0.22638646999999998
5.049714 -0.23270787
5.050714 -0.23898577999999998
5.051714 -0.24522840999999998
5.052714 -0.25143973
5.053714 -0.2576184
5.054714 -0.26375889
5.055714 -0.26985415999999995
5.056714 -0.27589874999999997
5.057714 -0.28189071
5.058714 -0.28783178
5.059714 -0.29372557
5.060714 -0.29957478
5.061714 -0.30537916
5.062714 -0.3111348
5.063715 -0.31683566
5.064714 -0.32247622
5.065714 -0.32805442
5.066714 -0.33357327
5.067714 -0.33904025
5.068714 -0.3444647
5.069714 -0.34985421
5.070714 -0.35521174
5.071714 -0.36053425
5.072714 -0.36581398000000004
5.073714 -0.37104157
5.074714 -0.37620955
5.075714 -0.38131494
5.076715 -0.38635980000000003
5.077714 -0.39134948
5.078714 -0.39628963
5.079714 -0.40118330999999996
5.080714 -0.40602968
5.081714 -0.41082460000000004
5.082714 -0.41556320999999996
5.083714 -0.42024278000000004
5.084714 -0.42486470000000004
5.085714 -0.42943438
5.086714 -0.43395921000000004
5.087714 -0.4384452
5.088714 -0.44289413
5.089714 -0.44730213
5.090714 -0.45166099000000004
5.091714 -0.45596114
5.092714 -0.46019553999999996
5.093714 -0.46436223
5.094714 -0.46846503
5.095714 -0.47251177
5.096714 -0.47651068
5.097714 -0.48046712999999996
5.098714 -0.48438157000000004
5.099714 -0.48824996000000004
5.100714 -0.49206605000000003
5.101714 -0.49582482
5.102714 -0.49952501
5.103714 -0.50316975
5.104714 -0.50676498
5.105714 -0.51031639
5.106714 -0.51382636
5.107714 -0.51729232
5.108714 -0.52070753
5.109715 -0.52406392
5.110714 -0.52735559
5.111714 -0.53058164
5.112714 -0.53374665
5.113714 -0.53685904
5.114714 -0.53992737
5.115714 -0.54295678
5.116714 -0.54594688
5.117714 -0.54889205
5.118714 -0.55178395
5.119714 -0.5546154
5.120714 -0.55738329
5.121714 -0.5600898099999999
5.122715 -0.56274114
5.123714 -0.56534428
5.124714 -0.56790365
5.125714 -0.57041897
5.126714 -0.5728855700000001
5.127714 -0.5752967200000001
5.128714 -0.57764701
5.129714 -0.57993536
5.130714 -0.5821657800000001
5.131714 -0.58434582
5.132714 -0.58648335
5.133714 -0.58858292
5.134714 -0.59064375
5.135714 -0.59265993
5.136714 -0.59462301
5.137714 -0.59652585
5.138714 -0.59836581
5.139714 -0.60014594
5.140714 -0.60187364
5.141714 -0.60355747
5.142715 -0.60520316
5.143714 -0.60681137
5.144714 -0.60837748
5.145714 -0.60989386
5.146714 -0.61135348
5.147714 -0.61275307
5.148714 -0.6140944500000001
5.149714 -0.6153835
5.150714 -0.6166270500000001
5.151714 -0.61782952
5.152714 -0.61899074
5.153714 -0.620106
5.154714 -0.62116841
5.155715 -0.62217242
5.156714 -0.6231168300000001
5.157714 -0.62400592
5.158714 -0.62484792
5.159714 -0.6256518
5.160714 -0.62642326
5.161714 -0.6271624
5.162714 -0.62786355
5.163714 -0.62851775
5.164714 -0.6291165
5.165714 -0.62965513
5.166714 -0.6301344799999999
5.167714 -0.63056005
5.168715 -0.6309389599999999
5.169714 -0.63127666
5.170714 -0.63157436
5.171714 -0.6318288400000001
5.172714 -0.63203443
5.173714 -0.63218628
5.174714 -0.6322831800000001
5.175714 -0.63232863
5.176714 -0.63232966
5.177714 -0.63229366
5.178714 -0.63222493
5.179714 -0.6321225300000001
5.180714 -0.6319803199999999
5.181714 -0.63178954
5.182714 -0.63154241
5.183714 -0.63123568
5.184714 -0.63087181
5.185714 -0.63045812
5.186714 -0.63000359
5.187714 -0.62951529
5.188715 -0.62899571
5.189714 -0.62844236
5.190714 -0.62784967
5.191714 -0.6272119500000001
5.192714 -0.62652649
5.193714 -0.6257947500000001
5.194714 -0.62502148
5.195714 -0.62421206
5.196714 -0.62336954
5.197714 -0.62249266
5.198714 -0.621576
5.199714 -0.62061236
5.200714 -0.61959615
5.201715 -0.61852606
5.202714 -0.61740624
5.203714 -0.61624483
5.204714 -0.61505078
5.205714 -0.61383042
5.206714 -0.61258497
5.207714 -0.61131036
5.208714 -0.60999929
5.209714 -0.60864463
5.210714 -0.6072423
5.211714 -0.60579274
5.212714 -0.6043002
5.213714 -0.60277032
5.214714 -0.60120723
5.215714 -0.59961174
5.216714 -0.5979813199999999
5.217714 -0.5963118300000001
5.218714 -0.59460043
5.219714 -0.59284763
5.220714 -0.59105805
5.221714 -0.58923871
5.222714 -0.58739642
5.223714 -0.58553452
5.224714 -0.58365138
5.225714 -0.58174063
5.226714 -0.57979361
5.227714 -0.57780282
5.228714 -0.57576462
5.229714 -0.5736806
5.230714 -0.57155639
5.231714 -0.56939931
5.232714 -0.56721526
5.233714 -0.56500682
5.234715 -0.56277313
5.235714 -0.56051142
5.236714 -0.5582191999999999
5.237714 -0.55589634
5.238714 -0.5535455
5.239714 -0.55117076
5.240714 -0.54877554
5.241714 -0.5463601600000001
5.242714 -0.54392098
5.243714 -0.5414514300000001
5.244714 -0.53894427
5.245714 -0.53639468
5.246714 -0.53380248
5.247715 -0.53117243
5.248714 -0.52851271
5.249714 -0.52583194
5.250714 -0.5231365099999999
5.251714 -0.5204285000000001
5.252714 -0.51770601
5.253714 -0.5149647599999999
5.254714 -0.51220045
5.255714 -0.50941072
5.256714 -0.50659566
5.257714 -0.5037568
5.258714 -0.50089555
5.259714 -0.49801138
5.260714 -0.49510151
5.261714 -0.49216179000000004
5.262714 -0.48918896
5.263714 -0.48618275
5.264714 -0.48314696
5.265714 -0.48008901
5.266714 -0.47701779000000005
5.267715 -0.47394074
5.268714 -0.47086142
5.269714 -0.46777851
5.270714 -0.46468666
5.271714 -0.46157874
5.272714 -0.45844838
5.273714 -0.45529203
5.274714 -0.45210924
5.275714 -0.44890167
5.276714 -0.44567152
5.277714 -0.44241999
5.278714 -0.43914699999999995
5.279714 -0.43585198
5.280715 -0.4325354
5.281714 -0.42920023999999996
5.282714 -0.42585217999999997
5.283714 -0.42249849
5.284714 -0.41914578
5.285714 -0.41579749
5.286714 -0.41245244999999997
5.287714 -0.40910514000000003
5.288714 -0.4057473
5.289714 -0.40237089
5.290714 -0.39897044000000004
5.291714 -0.39554457
5.292714 -0.3920957
5.293715 -0.38862842999999997
5.294714 -0.38514745
5.295714 -0.38165608
5.296714 -0.37815587
5.297714 -0.37464742
5.298714 -0.37113181
5.299714 -0.36761158
5.300714 -0.36409063999999997
5.301714 -0.36057301
5.302714 -0.35706088
5.303714 -0.35355303
5.304714 -0.35004427
5.305714 -0.34652676
5.306714 -0.34299239
5.307714 -0.33943558
5.308714 -0.33585527000000004
5.309714 -0.33225522
5.310714 -0.32864255000000003
5.311714 -0.32502525
5.312714 -0.32140967
5.313715 -0.31779907
5.314714 -0.31419368
5.315714 -0.31059205
5.316714 -0.30699284
5.317714 -0.30339594999999997
5.318714 -0.29980253999999995
5.319714 -0.2962138
5.320714 -0.29262931
5.321714 -0.28904586
5.322714 -0.28545773
5.323714 -0.28185835000000004
5.324714 -0.27824288999999996
5.325714 -0.27461043
5.326715 -0.27096511
5.327714 -0.26731514
5.328714 -0.26367025
5.329714 -0.2600386
5.330714 -0.25642426
5.331714 -0.25282644
5.332714 -0.24924062
5.333714 -0.24566085000000001
5.334714 -0.24208231
5.335714 -0.23850286
5.336714 -0.23492293
5.337714 -0.23134407
5.338714 -0.22776709
5.339714 -0.22419088
5.340714 -0.22061255
5.341714 -0.21702917000000002
5.342714 -0.21343997
5.343714 -0.20984819
5.344714 -0.20626106
5.345714 -0.20268818000000002
5.346714 -0.19913835
5.347714 -0.19561644
5.348714 -0.19212153
5.349714 -0.18864721
5.350714 -0.18518395
5.351714 -0.18172254
5.352714 -0.17825711
5.353714 -0.17478666
5.354714 -0.17131447
5.355714 -0.16784581999999998
5.356714 -0.1643854
5.357714 -0.16093556
5.358714 -0.15749622
5.359715 -0.15406647
5.360714 -0.15064675
5.361714 -0.14724041000000002
5.362714 -0.14385367000000002
5.363714 -0.14049364
5.364714 -0.1371654
5.365714 -0.13386918
5.366714 -0.13059938999999998
5.367714 -0.12734585
5.368714 -0.12409711000000001
5.369714 -0.12084447
5.370714 -0.11758495000000001
5.371714 -0.11432216
5.372715 -0.11106472
5.373714 -0.10782283
5.374714 -0.10460475
5.375714 -0.10141453
5.376714 -0.09825197000000001
5.377714 -0.095114455
5.378714 -0.091999641
5.379714 -0.088907493
5.380714 -0.085840526
5.381714 -0.08280217899999999
5.382714 -0.079794083
5.383714 -0.076813763
5.384714 -0.073854107
5.385714 -0.070905098
5.386714 -0.067957374
5.387714 -0.065006054
5.388714 -0.062053185
5.389714 -0.059107644
5.390714 -0.056182442
5.391714 -0.053290447000000005
5.392715 -0.05044031400000001
5.393714 -0.047634257
5.394714 -0.044868517000000004
5.395714 -0.042135961
5.396714 -0.039429675000000004
5.397714 -0.036745699
5.398714 -0.034083726
5.399714 -0.031445681999999996
5.400714 -0.028833031000000002
5.401714 -0.026244405
5.402714 -0.023674988
5.403714 -0.021118077
5.404714 -0.018568295999999998
5.405715 -0.016024934
5.406714 -0.013493698000000002
5.407714 -0.010985877
5.408714 -0.0085150721
5.409714 -0.0060926122
5.410714 -0.0037237029999999996
5.411714 -0.0014057971000000001
5.412714 0.00087006356
5.413714 0.0031156440000000003
5.414714 0.0053411739
5.415714 0.0075521217
5.416714 0.0097484175
5.417714 0.011926141999999999
5.418715 0.014080635000000001
5.419714 0.016209381
5.420714 0.018313172
5.421714 0.020394976000000002
5.422714 0.022457189000000002
5.423714 0.02449867
5.424714 0.026513277999999998
5.425714 0.028490889000000002
5.426714 0.030420668
5.427714 0.032295217
5.428714 0.034113847999999995
5.429714 0.035883425000000004
5.430714 0.037616256
5.431714 0.03932589
5.432714 0.041022433999999997
5.433714 0.042709461
5.434714 0.044383621
5.435714 0.046036963
5.436714 0.047660735
5.437714 0.049248902
5.438715 0.050799723
5.439714 0.052314967999999996
5.440714 0.053797197
5.441714 0.055246812000000006
5.442714 0.056660443
5.443714 0.058031606
5.444714 0.059353473
5.445714 0.060622493
5.446714 0.061841059000000004
5.447714 0.06301780800000001
5.448714 0.06416516800000001
5.449714 0.06529513
5.450714 0.066414924
5.451715 0.067524501
5.452714 0.068616867
5.453714 0.069681002
5.454714 0.070706138
5.455714 0.07168543499999999
5.456714 0.072617654
5.457714 0.073506113
5.458714 0.074355799
5.459714 0.075170101
5.460714 0.07594882
5.461714 0.076688442
5.462714 0.077384466
5.463714 0.078034512
5.464714 0.07864067999999999
5.465714 0.079209759
5.466714 0.079751026
5.467714 0.080272555
5.468714 0.080777658
5.469714 0.081263029
5.470714 0.08171962099999999
5.471714 0.082135835
5.472714 0.082501693
5.473714 0.082812266
5.474714 0.083068875
5.475714 0.083277695
5.476714 0.08344658399999999
5.477714 0.083581579
5.478714 0.08368476999999999
5.479714 0.083754363
5.480714 0.083786738
5.481714 0.083779357
5.482714 0.083732978
5.483714 0.083651993
5.484715 0.08354269099999999
5.485714 0.083410152
5.486714 0.083255389
5.487714 0.08307404900000001
5.488714 0.08285743500000001
5.489714 0.082595495
5.490714 0.082280475
5.491714 0.081909721
5.492714 0.081486383
5.493714 0.081017736
5.494714 0.080511998
5.495714 0.079975085
5.496714 0.079408661
5.497715 0.078810344
5.498714 0.078175712
5.499714 0.077501085
5.500714 0.076785666
5.501714 0.07603195800000001
5.502714 0.075244327
5.503714 0.074426486
5.504714 0.07357910499999999
5.505714 0.072698767
5.506714 0.071778934
5.507714 0.070812448
5.508714 0.069794513
5.509714 0.06872471399999999
5.510714 0.067607296
5.511714 0.066449476
5.512714 0.065258663
5.513714 0.064039719
5.514714 0.062793487
5.515714 0.061517180000000005
5.516714 0.060206262
5.517715 0.058856903
5.518714 0.057467765999999997
5.519714 0.056040351
5.520714 0.054577773
5.521714 0.053082692
5.522714 0.051555427
5.523714 0.049993274
5.524714 0.04839132
5.525714 0.046744492
5.526714 0.045049825
5.527714 0.043307926
5.528714 0.041522956
5.529714 0.039701129
5.530715 0.037848405
5.531714 0.035968411
5.532714 0.034061493
5.533714 0.032125198
5.534714 0.030155838
5.535714 0.028150401
5.536714 0.026107801
5.537714 0.024029016
5.538714 0.021916056
5.539714 0.019770443000000002
5.540714 0.017591943999999998
5.541714 0.015378292
5.542714 0.013126062999999999
5.543715 0.010832224
5.544714 0.0084957166
5.545714 0.0061182589
5.546714 0.003703987
5.547714 0.0012580745
5.548714 -0.0012150042
5.549714 -0.0037129354
5.550714 -0.0062360421
5.551714 -0.008786699600000001
5.552714 -0.011368134
5.553714 -0.013983081999999999
5.554714 -0.016633031
5.555714 -0.019318222
5.556714 -0.022038321
5.557714 -0.024793297
5.558714 -0.027583879999999998
5.559714 -0.030411427999999997
5.560714 -0.033277093
5.561714 -0.036180855
5.562714 -0.039120813000000004
5.563715 -0.042093283
5.564714 -0.045093603
5.565714 -0.048117439000000005
5.566714 -0.051162018999999996
5.567714 -0.054226839
5.568714 -0.057313539
5.569714 -0.060425123000000004
5.570714 -0.063564943
5.571714 -0.066735805
5.572714 -0.069939636
5.573714 -0.073177589
5.574714 -0.076450419
5.575714 -0.07975871600000001
5.576715 -0.083102763
5.577714 -0.08648205499999999
5.578714 -0.08989473599999999
5.579714 -0.093337358
5.580714 -0.096805254
5.581714 -0.10029346
5.582714 -0.10379802
5.583714 -0.10731701
5.584714 -0.11085105
5.585714 -0.11440294999999999
5.586714 -0.11797672000000001
5.587714 -0.12157635000000001
5.588714 -0.12520491
5.589714 -0.12886419
5.590714 -0.13255491
5.591714 -0.13627717
5.592714 -0.14003087
5.593714 -0.14381551
5.594714 -0.14762975
5.595714 -0.15147083
5.596714 -0.15533428
5.597714 -0.15921448
5.598714 -0.16310586000000002
5.599714 -0.1670045
5.600714 -0.17090945999999999
5.601714 -0.17482330999999998
5.602714 -0.17875147
5.603714 -0.18270056
5.604714 -0.18667657000000001
5.605714 -0.19068314
5.606714 -0.19472109
5.607714 -0.19878880000000002
5.608714 -0.20288342999999998
5.609715 -0.20700209
5.610714 -0.21114254
5.611714 -0.21530304
5.612714 -0.21948148
5.613714 -0.22367463
5.614714 -0.22787794
5.615714 -0.23208635
5.616714 -0.23629596000000003
5.617714 -0.24050574
5.618714 -0.24471874000000002
5.619714 -0.24894178
5.620714 -0.25318366999999997
5.621714 -0.25745265
5.622715 -0.26175361
5.623714 -0.26608678
5.624714 -0.27044776
5.625714 -0.27482933
5.626714 -0.27922387
5.627714 -0.28362561000000003
5.628714 -0.28803162
5.629714 -0.29244139
5.630714 -0.29685542
5.631714 -0.30127360999999997
5.632714 -0.30569467
5.633714 -0.31011658999999997
5.634714 -0.31453837
5.635714 -0.31896173
5.636714 -0.32339208
5.637714 -0.32783772
5.638714 -0.33230749
5.639714 -0.33680759000000005
5.640714 -0.34133897
5.641714 -0.34589632
5.642715 -0.35046935
5.643714 -0.35504582
5.644714 -0.35961529
5.645714 -0.36417197
5.646714 -0.36871568
5.647714 -0.37325062000000003
5.648714 -0.37778276
5.649714 -0.38231709
5.650714 -0.38685601000000003
5.651714 -0.39139952999999994
5.652714 -0.39594699999999994
5.653714 -0.40049911
5.654714 -0.40505924
5.655715 -0.40963278
5.656714 -0.41422504000000004
5.657714 -0.41883802000000003
5.658714 -0.42346822999999995
5.659714 -0.42810622
5.660714 -0.43273862
5.661714 -0.4373522
5.662714 -0.44193813
5.663714 -0.44649467
5.664714 -0.4510276
5.665714 -0.45554778
5.666714 -0.46006707
5.667714 -0.46459431999999995
5.668715 -0.46913312
5.669714 -0.47368193000000003
5.670714 -0.47823642
5.671714 -0.48279236
5.672714 -0.48734805999999997
5.673714 -0.49190442
5.674714 -0.49646324000000003
5.675714 -0.50102435
5.676714 -0.50558327
5.677714 -0.51013101
5.678714 -0.51465621
5.679714 -0.51914905
5.680714 -0.52360538
5.681714 -0.52802898
5.682714 -0.53243111
5.683714 -0.53682681
5.684714 -0.5412300099999999
5.685714 -0.5456489
5.686714 -0.55008354
5.687714 -0.55452669
5.688715 -0.55896733
5.689714 -0.56339498
5.690714 -0.5678031099999999
5.691714 -0.57219025
5.692714 -0.5765582
5.693714 -0.58090906
5.694714 -0.58524231
5.695714 -0.58955369
5.696714 -0.59383679
5.697714 -0.59808656
5.698714 -0.6023026499999999
5.699714 -0.6064916499999999
5.700714 -0.61066574
5.701715 -0.61483914
5.702714 -0.61902273
5.703714 -0.62321983
5.704714 -0.62742438
5.705714 -0.63162283
5.706714 -0.63579865
5.707714 -0.63993796
5.708714 -0.6440335
5.709714 -0.64808591
5.710714 -0.65210164
5.711714 -0.6560888100000001
5.712714 -0.66005336
5.713714 -0.6639966700000001
5.714714 -0.6679163800000001
5.715714 -0.67180931
5.716714 -0.67567495
5.717714 -0.67951768
5.718714 -0.68334611
5.719714 -0.68716989
5.720714 -0.69099497
5.721714 -0.69481982
5.722714 -0.6986345199999999
5.723714 -0.70242309
5.724714 -0.70616864
5.725714 -0.7098591
5.726714 -0.71349116
5.727714 -0.71707098
5.728714 -0.72061117
5.729714 -0.7241256500000001
5.730714 -0.72762445
5.731714 -0.73111085
5.732714 -0.7345817099999999
5.733714 -0.73803053
5.734715 -0.7414517899999999
5.735714 -0.74484386
5.736714 -0.7482094699999999
5.737714 -0.75155343
5.738714 -0.75487853
5.739714 -0.75818216
5.740714 -0.76145544
5.741714 -0.76468522
5.742714 -0.76785902
5.743714 -0.77097006
5.744714 -0.77402052
5.745714 -0.77702156
5.746714 -0.77998959
5.747715 -0.7829403500000001
5.748714 -0.7858835200000001
5.749714 -0.7888196999999999
5.750714 -0.79174116
5.751714 -0.7946355299999999
5.752714 -0.79749124
5.753714 -0.80030151
5.754714 -0.80306558
5.755714 -0.805787
5.756714 -0.8084699500000001
5.757714 -0.81111528
5.758714 -0.81371889
5.759714 -0.81627313
5.760714 -0.8187706600000001
5.761714 -0.82120867
5.762714 -0.8235916500000001
5.763714 -0.8259310400000001
5.764714 -0.82824165
5.765714 -0.83053596
5.766714 -0.83281929
5.767715 -0.8350871500000001
5.768714 -0.8373269799999999
5.769714 -0.8395222900000001
5.770714 -0.8416589299999999
5.771714 -0.84372936
5.772714 -0.8457344
5.773714 -0.84768133
5.774714 -0.8495796499999999
5.775714 -0.85143643
5.776714 -0.8532535299999999
5.777714 -0.8550280699999999
5.778714 -0.8567553
5.779714 -0.8584327100000001
5.780715 -0.8600627099999999
5.781714 -0.8616527500000001
5.782714 -0.86321244
5.783714 -0.8647490299999999
5.784714 -0.86626299
5.785714 -0.86774658
5.786714 -0.86918529
5.787714 -0.8705626200000001
5.788714 -0.87186601
5.789714 -0.8730908900000001
5.790714 -0.8742420900000001
5.791714 -0.87533146
5.792714 -0.8763728700000001
5.793715 -0.87737702
5.794714 -0.8783480200000001
5.795714 -0.87928334
5.796714 -0.88017648
5.797714 -0.8810211
5.798714 -0.88181458
5.799714 -0.8825589899999999
5.800714 -0.88325934
5.801714 -0.88391975
5.802714 -0.8845400099999999
5.803714 -0.8851137
5.804714 -0.8856295599999999
5.805714 -0.88607557
5.806714 -0.8864439999999999
5.807714 -0.8867346700000001
5.808714 -0.88695586
5.809714 -0.88712154
5.810714 -0.88724624
5.811714 -0.8873400300000001
5.812714 -0.88740485
5.813715 -0.8874348400000001
5.814714 -0.88741919
5.815714 -0.8873468299999999
5.816714 -0.88721085
5.817714 -0.8870100599999999
5.818714 -0.88674789
5.819714 -0.88642947
5.820714 -0.8860576
5.821714 -0.88563059
5.822714 -0.8851429399999999
5.823714 -0.88458788
5.824714 -0.8839615599999999
5.825714 -0.8832659600000001
5.826715 -0.8825092600000001
5.827714 -0.88170366
5.828714 -0.88086063
5.829714 -0.8799864
5.830714 -0.8790792900000001
5.831714 -0.8781300900000001
5.832714 -0.87712547
5.833714 -0.8760526799999999
5.834714 -0.87490408
5.835714 -0.8736792
5.836714 -0.87238364
5.837714 -0.8710258599999999
5.838714 -0.86961286
5.839714 -0.8681477
5.840714 -0.86662862
5.841714 -0.8650513400000001
5.842714 -0.86341221
5.843714 -0.8617115200000001
5.844714 -0.8599537399999999
5.845714 -0.85814642
5.846714 -0.8562963499999999
5.847714 -0.8544061299999999
5.848714 -0.8524719599999999
5.849714 -0.8504841500000001
5.850714 -0.8484304
5.851714 -0.84630018
5.852714 -0.8440886599999999
5.853714 -0.84179835
5.854714 -0.83943792
5.855714 -0.83701843
5.856714 -0.83454931
5.857714 -0.83203511
5.858714 -0.8294746299999999
5.859715 -0.82686273
5.860714 -0.82419347
5.861714 -0.82146348
5.862714 -0.8186731500000001
5.863714 -0.8158261
5.864714 -0.8129267000000001
5.865714 -0.8099766399999999
5.866714 -0.80697332
5.867714 -0.80391001
5.868714 -0.8007782499999999
5.869714 -0.79757161
5.870714 -0.7942885199999999
5.871714 -0.79093352
5.872715 -0.7875160299999999
5.873714 -0.78404676
5.874714 -0.78053405
5.875714 -0.7769807200000001
5.876714 -0.77338363
5.877714 -0.76973536
5.878714 -0.76602753
5.879714 -0.7622543300000001
5.880714 -0.7584141600000001
5.881714 -0.75450954
5.882714 -0.75054499
5.883714 -0.74652405
5.884714 -0.74244724
5.885714 -0.7383117
5.886714 -0.73411283
5.887714 -0.72984691
5.888714 -0.72551356
5.889714 -0.72111678
5.890714 -0.7166639899999999
5.891714 -0.71216305
5.892715 -0.70761931
5.893714 -0.7030332
5.894714 -0.6984000100000001
5.895714 -0.6937116400000001
5.896714 -0.68895975
5.897714 -0.6841389
5.898714 -0.6792482
5.899714 -0.6742912799999999
5.900714 -0.66927411
5.901714 -0.66420222
5.902714 -0.65907845
5.903714 -0.65390216
5.904714 -0.64867027
5.905715 -0.64337952
5.906714 -0.63802861
5.907714 -0.6326193499999999
5.908714 -0.6271561099999999
5.909714 -0.6216439
5.910714 -0.61608586
5.911714 -0.61048162
5.912714 -0.60482691
5.913714 -0.59911516
5.914714 -0.5933401199999999
5.915714 -0.5874983
5.916714 -0.58159032
5.917714 -0.57562059
5.918715 -0.5695954
5.919714 -0.5635202899999999
5.920714 -0.5573981
5.921714 -0.55122827
5.922714 -0.5450076899999999
5.923714 -0.53873267
5.924714 -0.53240103
5.925714 -0.52601323
5.926714 -0.51957224
5.927714 -0.51308204
5.928714 -0.5065455600000001
5.929714 -0.49996325
5.930714 -0.4933326
5.931714 -0.48664929
5.932714 -0.47990908
5.933714 -0.47310963
5.934714 -0.46625165
5.935714 -0.45933849
5.936714 -0.45237476
5.937714 -0.44536428
5.938715 -0.43830853
5.939714 -0.43120626000000006
5.940714 -0.42405445
5.941714 -0.41684988
5.942714 -0.40959083
5.943714 -0.40227813
5.944714 -0.39491481
5.945714 -0.38750488
5.946714 -0.38005149
5.947714 -0.37255563999999997
5.948714 -0.36501584
5.949714 -0.35742891
5.950714 -0.34979146
5.951715 -0.34210142
5.952714 -0.33435898
5.953714 -0.32656644
5.954714 -0.31872718
5.955714 -0.31084414
5.956714 -0.30291893
5.957714 -0.29495147
5.958714 -0.28694056
5.959714 -0.2788851
5.960714 -0.27078514
5.961714 -0.26264221
5.962714 -0.25445903
5.963714 -0.24623828999999997
5.964714 -0.23798145999999998
5.965714 -0.22968792
5.966714 -0.22135497999999998
5.967714 -0.21297876
5.968714 -0.20455564
5.969714 -0.19608359
5.970714 -0.18756273
5.971714 -0.17899536
5.972714 -0.17038491
5.973714 -0.16173493
5.974714 -0.15304815
5.975714 -0.14432612
5.976714 -0.13556948
5.977714 -0.1267786
5.978714 -0.11795403
5.979714 -0.10909661999999999
5.980714 -0.10020713999999999
5.981714 -0.091285614
5.982714 -0.082330749
5.983714 -0.073339901
5.984715 -0.064309686
5.985714 -0.055236985999999995
5.986714 -0.046120142
5.987714 -0.036959694
5.988714 -0.027758455999999997
5.989714 -0.018520825
5.990714 -0.009251689300000001
5.991714 4.4688798e-05
5.992714 0.0093654628
5.993714 0.018709392999999998
5.994714 0.028076590000000002
5.995714 0.037468023999999996
5.996714 0.046885153
5.997715 0.056329782999999994
5.998714 0.065804162
5.999714 0.07531107399999999
6.000714 0.08485364999999999
6.001714 0.09443475300000001
6.002714 0.10405611
6.003714 0.11371740999999999
6.004714 0.12341583
6.005714 0.13314625
6.006714 0.14290218
6.007714 0.15267716
6.008714 0.16246611
6.009714 0.17226632
6.010714 0.18207761
6.011714 0.19190196
6.012714 0.20174265
6.013714 0.21160340000000002
6.014714 0.22148793
6.015714 0.23139962
6.016714 0.24134158000000003
6.017715 0.25131646999999996
6.018714 0.26132609
6.019714 0.2713707
6.020714 0.28144827
6.021714 0.29155411999999997
6.022714 0.30168133999999996
6.023714 0.31182191
6.024714 0.32196853
6.025714 0.33211622
6.026714 0.34226363
6.027714 0.35241311
6.028714 0.36256985999999997
6.029714 0.37274044
6.030715 0.38293102
6.031714 0.39314618
6.032714 0.40338854
6.033714 0.41365875
6.034714 0.42395619999999995
6.035714 0.43427935
6.036714 0.44462577999999997
6.037714 0.45499186999999996
6.038714 0.46537234000000005
6.039714 0.47576041
6.040714 0.48614852
6.041714 0.49653010999999997
6.042714 0.50690128
6.043715 0.51726224
6.044714 0.5276178
6.045714 0.5379762
6.046714 0.5483471799999999
6.047714 0.55873943
6.048714 0.56915828
6.049714 0.5796048300000001
6.050714 0.5900761099999999
6.051714 0.60056648
6.052714 0.61106919
6.053714 0.62157796
6.054714 0.63208733
6.055714 0.64259279
6.056714 0.6530901
6.057714 0.6635752
6.058714 0.67404476
6.059714 0.68449723
6.060714 0.69493423
6.061714 0.7053613200000001
6.062714 0.71578752
6.063715 0.7262236
6.064714 0.73667918
6.065714 0.7471601
6.066714 0.75766649
6.067714 0.76819262
6.068714 0.77872835
6.069714 0.78926189
6.070714 0.79978276
6.071714 0.8102836999999999
6.072714 0.82076127
6.073714 0.83121546
6.074714 0.84164795
6.075714 0.85206116
6.076715 0.8624576
6.077714 0.87284036
6.078714 0.8832137999999999
6.079714 0.89358427
6.080714 0.90395939
6.081714 0.91434633
6.082714 0.92474949
6.083714 0.9351681900000001
6.084714 0.9455957399999999
6.085714 0.95602022
6.086714 0.9664271999999999
6.087714 0.97680343
6.088714 0.98714009
6.089714 0.99743474
6.090714 1.0076908
6.091714 1.0179162
6.092714 1.0281200000000001
6.093714 1.0383101000000001
6.094714 1.0484921
6.095714 1.0586689
6.096714 1.0688424
6.097714 1.079014
6.098714 1.0891851
6.099714 1.0993563
6.100714 1.1095257
6.101714 1.1196878000000001
6.102714 1.1298325999999999
6.103714 1.1399476
6.104714 1.1500204
6.105714 1.1600422000000001
6.106714 1.1700107
6.107714 1.1799308
6.108714 1.1898138
6.109715 1.1996729
6.110714 1.2095206
6.111714 1.2193647
6.112714 1.2292073000000001
6.113714 1.2390452
6.114714 1.2488727
6.115714 1.2586827999999999
6.116714 1.2684702
6.117714 1.2782304
6.118714 1.2879591
6.119714 1.2976516
6.120714 1.3073013
6.121714 1.3169013
6.122715 1.3264462
6.123714 1.3359352
6.124714 1.3453731
6.125714 1.3547709
6.126714 1.3641428
6.127714 1.3735028999999999
6.128714 1.3828607
6.129714 1.3922185999999999
6.130714 1.4015711
6.131714 1.410907
6.132714 1.420213
6.133714 1.4294767
6.134714 1.4386899
6.135714 1.4478486000000002
6.136714 1.4569523
6.137714 1.4660018000000001
6.138714 1.4749978000000001
6.139714 1.4839408
6.140714 1.492832
6.141714 1.501675
6.142715 1.5104769
6.143714 1.5192475
6.144714 1.5279978
6.145714 1.5367358
6.146714 1.5454639
6.147714 1.5541768
6.148714 1.5628625
6.149714 1.5715050000000002
6.150714 1.5800888
6.151714 1.5886029
6.152714 1.5970433
6.153714 1.6054125999999997
6.154714 1.6137176999999998
6.155715 1.6219679
6.156714 1.6301706
6.157714 1.6383311
6.158714 1.6464522
6.159714 1.6545364999999999
6.160714 1.6625864000000001
6.161714 1.6706059
6.162714 1.6785977
6.163714 1.6865624
6.164714 1.6944956
6.165714 1.7023878
6.166714 1.7102253
6.167714 1.7179934000000001
6.168715 1.7256813
6.169714 1.7332844
6.170714 1.7408061999999997
6.171714 1.7482566000000002
6.172714 1.755649
6.173714 1.7629968
6.174714 1.7703087999999998
6.175714 1.7775888
6.176714 1.7848355999999999
6.177714 1.7920454999999997
6.178714 1.7992137
6.179714 1.8063365000000002
6.180714 1.8134106
6.181714 1.8204324
6.182714 1.8273960999999999
6.183714 1.8342942
6.184714 1.8411176
6.185714 1.8478591
6.186714 1.8545154000000001
6.187714 1.8610897000000002
6.188715 1.8675908
6.189714 1.8740324
6.190714 1.8804281999999999
6.191714 1.8867889
6.192714 1.8931186
6.193714 1.8994147
6.194714 1.9056689000000002
6.195714 1.9118704
6.196714 1.9180089
6.197714 1.9240766999999999
6.198714 1.9300694
6.199714 1.9359846
6.200714 1.9418212000000001
6.201715 1.9475777
6.202714 1.953253
6.203714 1.9588469000000002
6.204714 1.9643625000000002
6.205714 1.9698065
6.206714 1.9751884000000002
6.207714 1.9805191
6.208714 1.9858075
6.209714 1.9910574
6.210714 1.9962657000000001
6.211714 2.0014238
6.212714 2.0065188000000003
6.213714 2.0115381
6.214714 2.0164713
6.215714 2.0213135
6.216714 2.0260643
6.217714 2.0307271
6.218714 2.0353065999999997
6.219714 2.0398078
6.220714 2.0442348
6.221714 2.048591
6.222714 2.0528803
6.223714 2.0571075000000003
6.224714 2.061278
6.225714 2.0653958
6.226714 2.0694623
6.227714 2.0734744
6.228714 2.0774247
6.229714 2.0813022
6.230714 2.0850950999999998
6.231714 2.0887941
6.232714 2.0923944
6.233714 2.0958968000000002
6.234715 2.0993063
6.235714 2.1026313
6.236714 2.10588
6.237714 2.1090588
6.238714 2.112172
6.239714 2.1152214999999996
6.240714 2.1182077
6.241714 2.1211306
6.242714 2.1239892
6.243714 2.1267818000000003
6.244714 2.129505
6.245714 2.132153
6.246714 2.1347186000000002
6.247715 2.137194
6.248714 2.1395732
6.249714 2.1418535999999997
6.250714 2.144037
6.251714 2.1461293
6.252714 2.1481387
6.253714 2.1500738
6.254714 2.1519415
6.255714 2.1537451
6.256714 2.1554848
6.257714 2.1571586
6.258714 2.1587627
6.259714 2.1602932
6.260714 2.1617461000000002
6.261714 2.1631172
6.262714 2.1644026
6.263714 2.1655979999999997
6.264714 2.1666996000000003
6.265714 2.1677051
6.266714 2.1686144
6.267715 2.1694306
6.268714 2.1701595
6.269714 2.1708082
6.270714 2.1713838
6.271714 2.1718912
6.272714 2.1723321
6.273714 2.1727053
6.274714 2.1730075
6.275714 2.1732336
6.276714 2.1733791
6.277714 2.1734400000000003
6.278714 2.1734133
6.279714 2.1732967
6.280715 2.1730883
6.281714 2.1727866
6.282714 2.1723909
6.283714 2.1719029
6.284714 2.1713257
6.285714 2.1706646
6.286714 2.1699255
6.287714 2.1691136
6.288714 2.1682318
6.289714 2.16728
6.290714 2.1662548
6.291714 2.1651512
6.292714 2.163964
6.293715 2.1626888
6.294714 2.1613233
6.295714 2.1598667
6.296714 2.1583189999999997
6.297714 2.1566803
6.298714 2.1549500999999998
6.299714 2.1531284
6.300714 2.1512156
6.301714 2.1492142
6.302714 2.1471284
6.303714 2.1449633
6.304714 2.1427236
6.305714 2.1404125
6.306714 2.1380292
6.307714 2.1355703
6.308714 2.1330299
6.309714 2.1304021
6.310714 2.1276826
6.311714 2.1248704
6.312714 2.1219665
6.313715 2.1189742000000003
6.314714 2.115896
6.315714 2.112733
6.316714 2.1094849
6.317714 2.1061504
6.318714 2.1027286999999997
6.319714 2.0992212
6.320714 2.0956313
6.321714 2.0919635999999997
6.322714 2.0882223
6.323714 2.0844085
6.324714 2.0805200999999998
6.325714 2.0765511
6.326715 2.0724945000000004
6.327714 2.0683439000000003
6.328714 2.0640969
6.329714 2.0597547
6.330714 2.0553218
6.331714 2.0508036
6.332714 2.0462042
6.333714 2.0415245
6.334714 2.0367628
6.335714 2.0319158
6.336714 2.0269815
6.337714 2.0219603999999998
6.338714 2.0168561
6.339714 2.0116745
6.340714 2.0064199
6.341714 2.0010939
6.342714 1.9956933
6.343714 1.9902116
6.344714 1.9846404000000002
6.345714 1.9789739000000002
6.346714 1.9732100999999997
6.347714 1.9673528
6.348714 1.9614086999999998
6.349714 1.9553857000000001
6.350714 1.9492882999999999
6.351714 1.9431176000000001
6.352714 1.9368699
6.353714 1.9305404000000002
6.354714 1.9241255
6.355714 1.9176248
6.356714 1.9110423
6.357714 1.9043834999999998
6.358714 1.8976534
6.359715 1.8908531999999998
6.360714 1.8839786
6.361714 1.8770212000000002
6.362714 1.8699719
6.363714 1.8628243
6.364714 1.8555779000000001
6.365714 1.8482385000000001
6.366714 1.8408157
6.367714 1.8333196999999999
6.368714 1.8257571000000001
6.369714 1.8181289999999999
6.370714 1.8104313
6.371714 1.8026572
6.372715 1.7948017
6.373714 1.7868632
6.374714 1.7788453
6.375714 1.7707537999999998
6.376714 1.7625937
6.377714 1.7543662000000002
6.378714 1.7460665
6.379714 1.7376855
6.380714 1.7292136
6.381714 1.7206453
6.382714 1.7119814
6.383714 1.7032299000000002
6.384714 1.6944034000000001
6.385714 1.6855139000000001
6.386714 1.6765685999999997
6.387714 1.6675672
6.388714 1.658503
6.389714 1.6493662999999998
6.390714 1.6401488
6.391714 1.6308472
6.392715 1.6214635000000002
6.393714 1.6120043000000002
6.394714 1.6024757
6.395714 1.5928801
6.396714 1.5832147
6.397714 1.5734721
6.398714 1.5636448
6.399714 1.5537292
6.400714 1.5437286
6.401714 1.5336534000000002
6.402714 1.5235174
6.403714 1.5133332
6.404714 1.5031065
6.405715 1.4928343
6.406714 1.4825059
6.407714 1.4721074
6.408714 1.461627
6.409714 1.4510592
6.410714 1.4404062
6.411714 1.4296761
6.412714 1.4188779
6.413714 1.4080172
6.414714 1.3970944
6.415714 1.3861046
6.416714 1.3750419
6.417714 1.3639036
6.418715 1.352693
6.419714 1.3414196999999999
6.420714 1.3300958999999999
6.421714 1.3187316
6.422714 1.3073295
6.423714 1.2958829
6.424714 1.284378
6.425714 1.2727986
6.426714 1.2611324
6.427714 1.2493754
6.428714 1.2375331999999999
6.429714 1.2256186
6.430714 1.2136456
6.431714 1.2016247
6.432714 1.1895593
6.433714 1.1774461999999999
6.434714 1.1652787
6.435714 1.153052
6.436714 1.140766
6.437714 1.1284262999999999
6.438715 1.116041
6.439714 1.1036164
6.440714 1.0911522
6.441714 1.0786403
6.442714 1.0660664
6.443714 1.0534158
6.444714 1.0406789
6.445714 1.0278561
6.446714 1.0149579
6.447714 1.0020016
6.448714 0.98900525
6.449714 0.9759812600000001
6.450714 0.96293278
6.451715 0.94985412
6.452714 0.93673458
6.453714 0.92356391
6.454714 0.91033662
6.455714 0.8970538199999999
6.456714 0.88372082
6.457714 0.87034283
6.458714 0.8569209799999999
6.459714 0.8434500500000001
6.460714 0.8299202699999999
6.461714 0.81632193
6.462714 0.80265077
6.463714 0.7889115299999999
6.464714 0.77511803
6.465714 0.76128896
6.466714 0.74744169
6.467714 0.7335858
6.468714 0.7197199900000001
6.469714 0.70583276
6.470714 0.69190734
6.471714 0.6779281
6.472714 0.6638857100000001
6.473714 0.64977962
6.474714 0.6356160599999999
6.475714 0.62140371
6.476714 0.60714884
6.477714 0.59285243
6.478714 0.57851095
6.479714 0.5641196900000001
6.480714 0.5496775300000001
6.481714 0.53518997
6.482714 0.52066916
6.483714 0.50613009
6.484715 0.49158488
6.485714 0.47703735
6.486714 0.46248054
6.487714 0.44789845
6.488714 0.43327147000000005
6.489714 0.41858316
6.490714 0.40382598999999997
6.491714 0.38900315
6.492714 0.37412655
6.493714 0.35921151
6.494714 0.34427096
6.495714 0.32931163
6.496714 0.31433359
6.497715 0.29933315
6.498714 0.28430712
6.499714 0.26925632
6.500714 0.25418620000000003
6.501714 0.23910434
6.502714 0.22401590999999998
6.503714 0.20891949999999998
6.504714 0.19380534
6.505714 0.1786575
6.506714 0.16345899
6.507714 0.14819816
6.508714 0.13287348999999998
6.509714 0.11749469
6.510714 0.10207967000000001
6.511714 0.086648611
6.512714 0.071217475
6.513714 0.05579373099999999
6.514714 0.04037566
6.515714 0.02495528
6.516714 0.0095231655
6.517715 -0.0059272152
6.518714 -0.021397552
6.519714 -0.036885886
6.520714 -0.052389997
6.521714 -0.067910977
6.522714 -0.08345487900000001
6.523714 -0.099031336
6.524714 -0.11464948999999999
6.525714 -0.13031308
6.526714 -0.14601698
6.527714 -0.16174709
6.528714 -0.17748382000000001
6.529714 -0.19320813
6.530715 -0.20890757
6.531714 -0.2245801
6.532714 -0.24023403
6.533714 -0.25588435
6.534714 -0.27154712000000003
6.535714 -0.28723425
6.536714 -0.30295068999999997
6.537714 -0.31869486
6.538714 -0.33446176
6.539714 -0.35024665
6.540714 -0.36604761
6.541714 -0.38186549000000003
6.542714 -0.39770147
6.543715 -0.41355374
6.544714 -0.429415
6.545714 -0.44527268
6.546714 -0.4611121
6.547714 -0.47692116
6.548714 -0.49269535000000003
6.549714 -0.50843991
6.550714 -0.52416897
6.551714 -0.5399012
6.552714 -0.55565382
6.553714 -0.57143746
6.554714 -0.58725351
6.555714 -0.60309484
6.556714 -0.6189495300000001
6.557714 -0.63480521
6.558714 -0.65065273
6.559714 -0.6664875
6.560714 -0.68230806
6.561714 -0.69811363
6.562714 -0.71390183
6.563715 -0.72966809
6.564714 -0.7454074500000001
6.565714 -0.76111732
6.566714 -0.77680079
6.567714 -0.7924675900000001
6.568714 -0.8081323499999999
6.569714 -0.8238107
6.570714 -0.8395141
6.571714 -0.855246
6.572714 -0.8709998800000001
6.573714 -0.8867613999999999
6.574714 -0.90251258
6.575714 -0.9182366500000001
6.576715 -0.9339225499999999
6.577714 -0.94956607
6.578714 -0.9651691699999999
6.579714 -0.9807371500000001
6.580714 -0.99627571
6.581714 -1.0117889999999998
6.582714 -1.0272801
6.583714 -1.0427518
6.584714 -1.0582089
6.585714 -1.0736588
6.586714 -1.0891102
6.587714 -1.1045702
6.588714 -1.1200413
6.589714 -1.1355191
6.590714 -1.1509917
6.591714 -1.1664426
6.592714 -1.1818549
6.593714 -1.1972155
6.594714 -1.2125192
6.595714 -1.2277685
6.596714 -1.2429728
6.597714 -1.2581445
6.598714 -1.2732953999999999
6.599714 -1.2884339999999999
6.600714 -1.3035649
6.601714 -1.3186890999999998
6.602714 -1.3338059
6.603714 -1.3489143000000001
6.604714 -1.3640128
6.605714 -1.3790987
6.606714 -1.3941664
6.607714 -1.4092072
6.608714 -1.4242093
6.609715 -1.4391604
6.610714 -1.4540505000000001
6.611714 -1.4688751999999998
6.612714 -1.4836373999999999
6.613714 -1.4983468
6.614714 -1.5130175
6.615714 -1.5276642999999999
6.616714 -1.5422988
6.617714 -1.5569271
6.618714 -1.5715493
6.619714 -1.5861602999999997
6.620714 -1.6007517999999998
6.621714 -1.6153155
6.622715 -1.6298432000000003
6.623714 -1.6443276999999998
6.624714 -1.6587628
6.625714 -1.6731428
6.626714 -1.6874627999999998
6.627714 -1.7017197000000002
6.628714 -1.7159132000000001
6.629714 -1.7300477
6.630714 -1.7441317
6.631714 -1.7581768000000002
6.632714 -1.7721949000000001
6.633714 -1.7861959
6.634714 -1.8001843
6.635714 -1.8141588
6.636714 -1.8281121
6.637714 -1.8420327
6.638714 -1.8559083
6.639714 -1.8697275
6.640714 -1.8834813999999998
6.641714 -1.8971656
6.642715 -1.9107785
6.643714 -1.9243218
6.644714 -1.9377992
6.645714 -1.951216
6.646714 -1.9645792
6.647714 -1.9778967
6.648714 -1.9911768
6.649714 -2.0044267000000002
6.650714 -2.0176515
6.651714 -2.0308523
6.652714 -2.0440254
6.653714 -2.0571631999999997
6.654714 -2.0702548000000003
6.655715 -2.0832883
6.656714 -2.0962530999999998
6.657714 -2.1091416
6.658714 -2.1219505
6.659714 -2.1346806
6.660714 -2.1473365
6.661714 -2.1599256000000002
6.662714 -2.1724561
6.663714 -2.1849366
6.664714 -2.1973738
6.665714 -2.2097729
6.666714 -2.2221364
6.667714 -2.2344636
6.668715 -2.2467509
6.669714 -2.258992
6.670714 -2.2711786000000003
6.671714 -2.2833014
6.672714 -2.2953517999999997
6.673714 -2.3073232
6.674714 -2.3192117000000003
6.675714 -2.3310173
6.676714 -2.3427432
6.677714 -2.3543950000000002
6.678714 -2.3659803
6.679714 -2.3775068999999998
6.680714 -2.3889820999999998
6.681714 -2.4004117
6.682714 -2.4117986
6.683714 -2.4231425
6.684714 -2.43444
6.685714 -2.4456843999999998
6.686714 -2.4568671
6.687714 -2.4679791
6.688715 -2.4790123
6.689714 -2.4899608
6.690714 -2.5008217
6.691714 -2.5115957
6.692714 -2.5222864
6.693714 -2.532899
6.694714 -2.5434395
6.695714 -2.5539141
6.696714 -2.564328
6.697714 -2.574685
6.698714 -2.5849881000000003
6.699714 -2.5952378
6.700714 -2.6054332
6.701715 -2.6155705
6.702714 -2.6256435000000002
6.703714 -2.6356446
6.704714 -2.6455653999999997
6.705714 -2.6553988
6.706714 -2.6651403
6.707714 -2.6747888
6.708714 -2.6843477
6.709714 -2.693823
6.710714 -2.7032223
6.711714 -2.7125526
6.712714 -2.7218191
6.713714 -2.7310243
6.714714 -2.7401682
6.715714 -2.7492492
6.716714 -2.7582651
6.717714 -2.7672136
6.718714 -2.7760921
6.719714 -2.784897
6.720714 -2.7936237
6.721714 -2.8022667
6.722714 -2.8108206
6.723714 -2.8192807
6.724714 -2.827646
6.725714 -2.8359186000000003
6.726714 -2.8441044
6.727714 -2.8522111
6.728714 -2.860247
6.729714 -2.868217
6.730714 -2.8761234
6.731714 -2.8839639999999997
6.732714 -2.8917344000000003
6.733714 -2.899429
6.734715 -2.9070432999999998
6.735714 -2.9145746
6.736714 -2.9220214
6.737714 -2.9293833
6.738714 -2.9366592000000002
6.739714 -2.9438466
6.740714 -2.9509425
6.741714 -2.9579448
6.742714 -2.9648528
6.743714 -2.9716695
6.744714 -2.9784007
6.745714 -2.9850537
6.746714 -2.9916352
6.747715 -2.9981484999999997
6.748714 -3.0045928
6.749714 -3.0109635999999997
6.750714 -3.0172536
6.751714 -3.0234557
6.752714 -3.029565
6.753714 -3.03558
6.754714 -3.0415021
6.755714 -3.0473337
6.756714 -3.0530766000000003
6.757714 -3.058731
6.758714 -3.0642955
6.759714 -3.0697677
6.760714 -3.075147
6.761714 -3.0804353
6.762714 -3.0856371
6.763714 -3.090759
6.764714 -3.0958062
6.765714 -3.1007813
6.766714 -3.1056820999999997
6.767715 -3.1105027
6.768714 -3.1152345
6.769714 -3.1198703
6.770714 -3.1244054
6.771714 -3.1288397000000003
6.772714 -3.1331765999999996
6.773714 -3.1374212
6.774714 -3.1415775
6.775714 -3.145647
6.776714 -3.1496290000000005
6.777714 -3.1535208000000003
6.778714 -3.1573206
6.779714 -3.1610288
6.780715 -3.164649
6.781714 -3.1681861999999996
6.782714 -3.1716451
6.783714 -3.1750273000000004
6.784714 -3.1783301
6.785714 -3.1815466
6.786714 -3.1846680000000003
6.787714 -3.1876869
6.788714 -3.1905997999999998
6.789714 -3.1934074999999997
6.790714 -3.1961154
6.791714 -3.1987306
6.792714 -3.2012589
6.793715 -3.2037037999999995
6.794714 -3.2060648999999994
6.795714 -3.2083392
6.796714 -3.2105237
6.797714 -3.2126173000000002
6.798714 -3.2146215
6.799714 -3.2165404
6.800714 -3.2183773999999996
6.801714 -3.2201331
6.802714 -3.2218046
6.803714 -3.2233845
6.804714 -3.2248642000000003
6.805714 -3.2262366
6.806714 -3.2274991
6.807714 -3.228654
6.808714 -3.2297081999999997
6.809714 -3.2306712
6.810714 -3.2315508
6.811714 -3.2323509
6.812714 -3.233071
6.813715 -3.2337070000000003
6.814714 -3.2342538
6.815714 -3.2347083
6.816714 -3.2350704
6.817714 -3.235342
6.818714 -3.2355253
6.819714 -3.2356214000000003
6.820714 -3.2356277
6.821714 -3.2355378999999997
6.822714 -3.2353457000000003
6.823714 -3.2350454
6.824714 -3.2346364000000003
6.825714 -3.2341234000000005
6.826715 -3.2335151
6.827714 -3.2328218
6.828714 -3.2320518
6.829714 -3.231208
6.830714 -3.2302886
6.831714 -3.2292869
6.832714 -3.2281949999999995
6.833714 -3.2270066
6.834714 -3.2257192
6.835714 -3.2243334
6.836714 -3.2228515
6.837714 -3.2212753
6.838714 -3.2196045
6.839714 -3.2178361000000004
6.840714 -3.215966
6.841714 -3.2139916
6.842714 -3.2119144000000004
6.843714 -3.2097398999999998
6.844714 -3.2074768
6.845714 -3.2051347
6.846714 -3.20272
6.847714 -3.2002334
6.848714 -3.1976699999999996
6.849714 -3.1950209
6.850714 -3.1922761
6.851714 -3.1894278
6.852714 -3.1864725000000003
6.853714 -3.1834118
6.854714 -3.1802505
6.855714 -3.1769931000000002
6.856714 -3.1736434
6.857714 -3.1702012
6.858714 -3.1666659
6.859715 -3.1630363000000004
6.860714 -3.1593143999999995
6.861714 -3.1555041999999998
6.862714 -3.151612
6.863714 -3.1476442000000002
6.864714 -3.1436034
6.865714 -3.1394869
6.866714 -3.1352878
6.867714 -3.1309951000000003
6.868714 -3.1265989000000003
6.869714 -3.1220925999999998
6.870714 -3.1174751
6.871714 -3.1127511
6.872715 -3.1079282999999998
6.873714 -3.1030151999999998
6.874714 -3.0980181
6.875714 -3.0929398
6.876714 -3.0877799
6.877714 -3.0825369
6.878714 -3.0772101
6.879714 -3.0718006
6.880714 -3.0663107
6.881714 -3.0607425
6.882714 -3.0550957
6.883714 -3.0493664
6.884714 -3.0435473
6.885714 -3.0376298
6.886714 -3.0316066
6.887714 -3.0254746
6.888714 -3.0192366
6.889714 -3.0129001
6.890714 -3.006475
6.891714 -2.9999709
6.892715 -2.9933935
6.893714 -2.9867444
6.894714 -2.9800206
6.895714 -2.9732173
6.896714 -2.96633
6.897714 -2.9593557
6.898714 -2.9522939000000004
6.899714 -2.9451448
6.900714 -2.9379083
6.901714 -2.9305821
6.902714 -2.9231627
6.903714 -2.9156461
6.904714 -2.9080307
6.905715 -2.9003181
6.906714 -2.8925139
6.907714 -2.8846271
6.908714 -2.8766671
6.909714 -2.8686408
6.910714 -2.8605504
6.911714 -2.8523933
6.912714 -2.844163
6.913714 -2.8358512
6.914714 -2.8274506
6.915714 -2.8189572
6.916714 -2.8103698
6.917714 -2.8016901
6.918715 -2.79292
6.919714 -2.7840614
6.920714 -2.7751151000000003
6.921714 -2.7660819
6.922714 -2.7569631
6.923714 -2.7477624
6.924714 -2.7384851
6.925714 -2.7291374
6.926714 -2.7197246
6.927714 -2.7102485
6.928714 -2.7007068
6.929714 -2.6910931
6.930714 -2.681399
6.931714 -2.6716163
6.932714 -2.6617398
6.933714 -2.6517679999999997
6.934714 -2.6417034
6.935714 -2.6315514
6.936714 -2.6213178
6.937714 -2.6110079
6.938715 -2.6006252
6.939714 -2.5901716
6.940714 -2.5796487999999997
6.941714 -2.5690584999999997
6.942714 -2.5584025
6.943714 -2.5476821
6.944714 -2.536897
6.945714 -2.5260441
6.946714 -2.5151179999999997
6.947714 -2.5041118
6.948714 -2.4930187999999998
6.949714 -2.4818348
6.950714 -2.4705594
6.951715 -2.4591966
6.952714 -2.447753
6.953714 -2.4362369
6.954714 -2.4246553
6.955714 -2.413013
6.956714 -2.4013120999999997
6.957714 -2.3895521
6.958714 -2.3777315
6.959714 -2.3658484
6.960714 -2.3539007
6.961714 -2.3418857
6.962714 -2.3298003
6.963714 -2.3176404
6.964714 -2.3054015
6.965714 -2.2930797
6.966714 -2.2806739
6.967714 -2.2681857
6.968714 -2.2556204
6.969714 -2.2429859
6.970714 -2.2302905
6.971714 -2.2175411
6.972714 -2.2047414
6.973714 -2.1918915
6.974714 -2.1789886000000003
6.975714 -2.1660279
6.976714 -2.1530045
6.977714 -2.1399138
6.978714 -2.1267528
6.979714 -2.1135189
6.980714 -2.1002101
6.981714 -2.0868246999999998
6.982714 -2.0733621
6.983714 -2.0598233
6.984715 -2.0462118
6.985714 -2.032534
6.986714 -2.0187980000000003
6.987714 -2.0050117999999997
6.988714 -1.9911813999999999
6.989714 -1.9773091999999999
6.990714 -1.9633934
6.991714 -1.9494282000000003
6.992714 -1.9354065999999999
6.993714 -1.9213216000000002
6.994714 -1.9071687
6.995714 -1.8929457
6.996714 -1.8786533
6.997715 -1.8642929999999998
6.998714 -1.849867
6.999714 -1.8353771
7.000714 -1.8208255999999998
7.001714 -1.8062156
7.002714 -1.7915519000000002
7.003714 -1.7768407
7.004714 -1.7620883999999999
7.005714 -1.7472995000000002
7.006714 -1.7324749000000002
7.007714 -1.7176110000000002
7.008714 -1.7027004
7.009714 -1.6877335
7.010714 -1.6727017
7.011714 -1.6575998
7.012714 -1.642427
7.013714 -1.6271871
7.014714 -1.611886
7.015714 -1.5965303
7.016714 -1.581125
7.017715 -1.565673
7.018714 -1.5501760999999998
7.019714 -1.5346355
7.020714 -1.5190537
7.021714 -1.503434
7.022714 -1.4877797
7.023714 -1.4720921
7.024714 -1.4563691
7.025714 -1.4406044999999998
7.026714 -1.4247896
7.027714 -1.4089156
7.028714 -1.3929767
7.029714 -1.3769722
7.030715 -1.3609073
7.031714 -1.3447912
7.032714 -1.3286341
7.033714 -1.3124441
7.034714 -1.2962251
7.035714 -1.2799766000000001
7.036714 -1.2636951
7.037714 -1.2473768
7.038714 -1.2310192
7.039714 -1.2146225
7.040714 -1.198188
7.041714 -1.1817167
7.042714 -1.1652067
7.043715 -1.1486535
7.044714 -1.1320506
7.045714 -1.1153926
7.046714 -1.0986776999999999
7.047714 -1.0819099
7.048714 -1.0650985
7.049714 -1.0482559
7.050714 -1.0313932
7.051714 -1.0145171
7.052714 -0.99762771
7.053714 -0.98071937
7.054714 -0.96378326
7.055714 -0.94681112
7.056714 -0.92979828
7.057714 -0.91274465
7.058714 -0.89565357
7.059714 -0.8785290600000001
7.060714 -0.8613729800000001
7.061714 -0.84418394
7.062714 -0.8269581899999999
7.063715 -0.8096920299999999
7.064714 -0.79238499
7.065714 -0.77504176
7.066714 -0.75767152
7.067714 -0.74028536
7.068714 -0.72289212
7.069714 -0.70549482
7.070714 -0.68808934
7.071714 -0.67066569
7.072714 -0.6532119599999999
7.073714 -0.63571879
7.074714 -0.61818273
7.075714 -0.60060718
7.076715 -0.58300034
7.077714 -0.56537129
7.078714 -0.54772636
7.079714 -0.53006699
7.080714 -0.51239049
7.081714 -0.49469266
7.082714 -0.47697145
7.083714 -0.45922925000000003
7.084714 -0.44147298
7.085714 -0.42371126
7.086714 -0.40595066
7.087714 -0.38819194
7.088714 -0.37042897
7.089714 -0.35265041999999996
7.090714 -0.33484409000000004
7.091714 -0.31700183
7.092714 -0.29912288000000004
7.093714 -0.28121425
7.094714 -0.26328792
7.095714 -0.24535609
7.096714 -0.22742662000000002
7.097714 -0.20950055
7.098714 -0.19157290999999999
7.099714 -0.17363616
7.100714 -0.15568455
7.101714 -0.1377173
7.102714 -0.11973912
7.103714 -0.10175771
7.104714 -0.083779613
7.105714 -0.06580636799999999
7.106714 -0.047833042
7.107714 -0.029849925
7.108714 -0.011846761
7.109715 0.0061823528
7.110714 0.024235698
7.111714 0.042303873
7.112714 0.060373085
7.113714 0.078430423
7.114714 0.096468785
7.115714 0.11448929000000001
7.116714 0.13250014000000002
7.117714 0.15051248
7.118714 0.16853524
7.119714 0.18657123
7.120714 0.20461637
7.121714 0.22266216
7.122715 0.24070032
7.123714 0.25872712
7.124714 0.2767453
7.125714 0.29476283
7.126714 0.31278869000000004
7.127714 0.33082794
7.128714 0.34887837
7.129714 0.36693043000000003
7.130714 0.38497053999999997
7.131714 0.40298649000000003
7.132714 0.42097247000000004
7.133714 0.43893135000000005
7.134714 0.45687328
7.135714 0.47481111
7.136714 0.49275476
7.137714 0.51070708
7.138714 0.52866293
7.139714 0.54661199
7.140714 0.56454372
7.141714 0.58245221
7.142715 0.6003387699999999
7.143714 0.6182106700000001
7.144714 0.6360769700000001
7.145714 0.65394347
7.146714 0.67180893
7.147714 0.689665
7.148714 0.7074990800000001
7.149714 0.72529987
7.150714 0.74306228
7.151714 0.76078991
7.152714 0.77849347
7.153714 0.79618609
7.154714 0.81387758
7.155715 0.8315701999999999
7.156714 0.8492578799999999
7.157714 0.8669290700000001
7.158714 0.88457176
7.159714 0.9021790700000001
7.160714 0.91975154
7.161714 0.93729636
7.162714 0.9548231
7.163714 0.97233839
7.164714 0.98984204
7.165714 1.0073264
7.166714 1.0247795
7.167714 1.0421902
7.168715 1.0595534
7.169714 1.0768725
7.170714 1.0941577
7.171714 1.1114221
7.172714 1.1286753
7.173714 1.1459196
7.174714 1.1631485000000001
7.175714 1.1803502000000001
7.176714 1.1975124
7.177714 1.2146275
7.178714 1.2316956000000001
7.179714 1.2487239
7.180714 1.265722
7.181714 1.2826967999999999
7.182714 1.299649
7.183714 1.3165717000000001
7.184714 1.3334537
7.185714 1.3502844999999999
7.186714 1.3670592000000001
7.187714 1.3837812
7.188715 1.400461
7.189714 1.4171114
7.190714 1.4337421
7.191714 1.4503553
7.192714 1.4669444999999999
7.193714 1.4834977
7.194714 1.5000016999999999
7.195714 1.5164483
7.196714 1.5328364
7.197714 1.5491721
7.198714 1.5654644
7.199714 1.5817204
7.200714 1.5979417
7.201715 1.6141225
7.202714 1.6302533000000001
7.203714 1.6463249999999998
7.204714 1.6623336999999998
7.205714 1.678283
7.206714 1.6941832000000001
7.207714 1.7100466
7.208714 1.7258819
7.209714 1.7416907
7.210714 1.7574662
7.211714 1.7731953000000003
7.212714 1.7888645
7.213714 1.8044641000000001
7.214714 1.8199928
7.215714 1.8354559
7.216714 1.8508626000000001
7.217714 1.8662212
7.218714 1.8815350000000002
7.219714 1.896801
7.220714 1.912012
7.221714 1.9271603000000002
7.222714 1.9422429
7.223714 1.9572626999999998
7.224714 1.9722277
7.225714 1.9871481
7.226714 2.0020297
7.227714 2.0168722
7.228714 2.0316668
7.229714 2.0463999
7.230714 2.0610578
7.231714 2.0756315
7.232714 2.0901198
7.233714 2.1045290000000003
7.234715 2.1188699
7.235714 2.1331528
7.236714 2.1473836
7.237714 2.1615618999999997
7.238714 2.1756826
7.239714 2.1897394
7.240714 2.2037284
7.241714 2.2176504
7.242714 2.2315104
7.243714 2.2453144000000003
7.244714 2.2590658
7.245714 2.2727622
7.246714 2.2863951
7.247715 2.2999523
7.248714 2.3134221999999998
7.249714 2.3267986
7.250714 2.3400826
7.251714 2.3532825
7.252714 2.3664106
7.253714 2.3794781
7.254714 2.3924919
7.255714 2.4054518000000003
7.256714 2.4183523
7.257714 2.4311854
7.258714 2.4439441
7.259714 2.4566252
7.260714 2.4692293
7.261714 2.4817592
7.262714 2.494216
7.263714 2.5065979
7.264714 2.5188992
7.265714 2.531112
7.266714 2.5432300000000003
7.267715 2.5552515000000002
7.268714 2.5671812
7.269714 2.5790289
7.270714 2.5908067999999997
7.271714 2.6025251
7.272714 2.6141886
7.273714 2.6257953
7.274714 2.637337
7.275714 2.6488027
7.276714 2.6601825
7.277714 2.6714699
7.278714 2.6826631
7.279714 2.6937632
7.280715 2.7047722
7.281714 2.715691
7.282714 2.7265185
7.283714 2.7372526
7.284714 2.7478918
7.285714 2.758438
7.286714 2.7688963
7.287714 2.7792754
7.288714 2.7895834
7.289714 2.7998263
7.290714 2.8100045000000002
7.291714 2.8201124
7.292714 2.8301401
7.293715 2.8400758
7.294714 2.84991
7.295714 2.8596373
7.296714 2.8692571
7.297714 2.8787736
7.298714 2.8881922
7.299714 2.8975187
7.300714 2.9067567
7.301714 2.9159083999999997
7.302714 2.9249752
7.303714 2.9339581999999997
7.304714 2.9428598
7.305714 2.9516824
7.306714 2.9604277
7.307714 2.9690946
7.308714 2.9776784000000003
7.309714 2.9861713
7.310714 2.9945633999999997
7.311714 3.0028455
7.312714 3.0110113000000003
7.313715 3.0190598
7.314714 3.0269943
7.315714 3.0348221
7.316714 3.0425521
7.317714 3.0501923
7.318714 3.0577485
7.319714 3.0652236
7.320714 3.0726181
7.321714 3.0799301000000003
7.322714 3.087157
7.323714 3.0942954
7.324714 3.1013414
7.325714 3.10829
7.326715 3.1151358
7.327714 3.1218728000000002
7.328714 3.1284962
7.329714 3.1350031
7.330714 3.1413939
7.331714 3.1476724999999997
7.332714 3.1538449
7.333714 3.1599193999999997
7.334714 3.1659037000000003
7.335714 3.1718037999999997
7.336714 3.177622
7.337714 3.1833578
7.338714 3.1890076000000005
7.339714 3.194565
7.340714 3.2000236
7.341714 3.2053761
7.342714 3.2106168999999998
7.343714 3.2157409999999995
7.344714 3.2207467
7.345714 3.2256335
7.346714 3.2304041
7.347714 3.235063
7.348714 3.239616
7.349714 3.2440696
7.350714 3.2484303999999997
7.351714 3.252703
7.352714 3.2568901999999995
7.353714 3.2609921
7.354714 3.2650064999999997
7.355714 3.2689292
7.356714 3.272754
7.357714 3.276474
7.358714 3.280082
7.359715 3.2835721999999996
7.360714 3.2869402
7.361714 3.290185
7.362714 3.2933086
7.363714 3.296316
7.364714 3.2992143
7.365714 3.302012
7.366714 3.3047158
7.367714 3.3073306
7.368714 3.3098577999999996
7.369714 3.312296
7.370714 3.3146411000000002
7.371714 3.3168878
7.372715 3.319031
7.373714 3.3210657999999995
7.374714 3.3229884000000003
7.375714 3.3247951
7.376714 3.3264842000000003
7.377714 3.3280533
7.378714 3.3295027999999998
7.379714 3.330835
7.380714 3.3320545999999998
7.381714 3.3331692000000004
7.382714 3.3341866
7.383714 3.3351146
7.384714 3.3359576000000004
7.385714 3.3367161
7.386714 3.3373851
7.387714 3.3379573000000002
7.388714 3.3384237
7.389714 3.3387765
7.390714 3.3390112
7.391714 3.3391267000000004
7.392715 3.3391241000000003
7.393714 3.3390063999999997
7.394714 3.3387762000000003
7.395714 3.338436
7.396714 3.3379883
7.397714 3.3374350999999995
7.398714 3.3367797999999995
7.399714 3.3360279999999998
7.400714 3.3351857
7.401714 3.334257
7.402714 3.3332430000000004
7.403714 3.3321399
7.404714 3.3309404000000002
7.405715 3.3296343
7.406714 3.3282119999999997
7.407714 3.3266678
7.408714 3.3250007999999998
7.409714 3.3232144999999997
7.410714 3.3213168
7.411714 3.3193151999999997
7.412714 3.3172157
7.413714 3.3150211
7.414714 3.3127315
7.415714 3.3103454999999995
7.416714 3.3078622
7.417714 3.3052821000000003
7.418715 3.3026069
7.419714 3.2998390000000004
7.420714 3.2969777
7.421714 3.2940197999999996
7.422714 3.2909580000000003
7.423714 3.287784
7.424714 3.2844908999999998
7.425714 3.2810763
7.426714 3.2775432
7.427714 3.2739002000000004
7.428714 3.2701582
7.429714 3.2663271000000003
7.430714 3.2624124999999995
7.431714 3.2584153
7.432714 3.2543309
7.433714 3.250153
7.434714 3.2458755999999997
7.435714 3.2414969
7.436714 3.2370172000000004
7.437714 3.2324395999999997
7.438715 3.2277655000000003
7.439714 3.2229940999999998
7.440714 3.2181222000000003
7.441714 3.2131437
7.442714 3.2080546
7.443714 3.2028541
7.444714 3.1975469999999997
7.445714 3.1921428
7.446714 3.1866513
7.447714 3.1810815999999997
7.448714 3.1754363
7.449714 3.1697124
7.450714 3.1639017
7.451715 3.1579942
7.452714 3.1519827
7.453714 3.1458642
7.454714 3.1396411
7.455714 3.1333197
7.456714 3.1269055
7.457714 3.1204015000000003
7.458714 3.1138074000000002
7.459714 3.1071194
7.460714 3.1003335
7.461714 3.0934487
7.462714 3.0864678
7.463714 3.0793982
7.464714 3.0722478
7.465714 3.0650231999999997
7.466714 3.0577252
7.467714 3.0503485
7.468714 3.0428838
7.469714 3.0353209
7.470714 3.0276528000000003
7.471714 3.0198788
7.472714 3.0120043
7.473714 3.0040387
7.474714 2.9959913
7.475714 2.987868
7.476714 2.979669
7.477714 2.9713908
7.478714 2.9630278999999997
7.479714 2.9545767
7.480714 2.9460376
7.481714 2.9374156
7.482714 2.9287172
7.483714 2.9199481
7.484715 2.9111089
7.485714 2.9021950000000003
7.486714 2.8931980999999998
7.487714 2.8841093
7.488714 2.8749237
7.489714 2.8656419
7.490714 2.8562713
7.491714 2.8468226999999997
7.492714 2.8373059
7.493714 2.8277267
7.494714 2.8180847
7.495714 2.8083742
7.496714 2.7985875
7.497715 2.7887188
7.498714 2.7787667
7.499714 2.7687348
7.500714 2.7586302
7.501714 2.7484591999999997
7.502714 2.7382243
7.503714 2.7279234
7.504714 2.7175495
7.505714 2.707096
7.506714 2.6965586
7.507714 2.685939
7.508714 2.6752438
7.509714 2.6644833
7.510714 2.6536668
7.511714 2.6427986
7.512714 2.631877
7.513714 2.6208948
7.514714 2.6098428
7.515714 2.5987145
7.516714 2.5875077
7.517715 2.5762266
7.518714 2.5648786
7.519714 2.5534717
7.520714 2.5420101
7.521714 2.530493
7.522714 2.5189154
7.523714 2.5072709
7.524714 2.4955556
7.525714 2.4837702999999998
7.526714 2.471921
7.527714 2.4600169000000003
7.528714 2.4480661
7.529714 2.4360728000000003
7.530715 2.4240348
7.531714 2.4119455000000003
7.532714 2.3997962
7.533714 2.3875808
7.534714 2.375298
7.535714 2.3629523999999997
7.536714 2.3505523999999998
7.537714 2.3381064
7.538714 2.3256194
7.539714 2.313091
7.540714 2.3005163
7.541714 2.2878883
7.542714 2.2752022
7.543715 2.2624576
7.544714 2.2496592
7.545714 2.2368145999999998
7.546714 2.2239311
7.547714 2.2110125000000003
7.548714 2.1980573999999997
7.549714 2.1850597
7.550714 2.1720117
7.551714 2.158908
7.552714 2.145748
7.553714 2.1325363
7.554714 2.1192811
7.555714 2.105991
7.556714 2.0926706
7.557714 2.07932
7.558714 2.0659342
7.559714 2.052507
7.560714 2.0390337
7.561714 2.0255137
7.562714 2.0119516
7.563715 1.9983549
7.564714 1.9847307
7.565714 1.9710831000000002
7.566714 1.9574113
7.567714 1.9437099
7.568714 1.9299718000000001
7.569714 1.9161917000000002
7.570714 1.9023687
7.571714 1.8885063
7.572714 1.8746117
7.573714 1.8606922000000001
7.574714 1.8467517999999998
7.575714 1.8327902999999999
7.576715 1.8188035000000002
7.577714 1.8047856000000002
7.578714 1.7907327
7.579714 1.7766446000000002
7.580714 1.7625256999999999
7.581714 1.7483832000000001
7.582714 1.7342241
7.583714 1.7200522
7.584714 1.7058671
7.585714 1.691664
7.586714 1.6774369
7.587714 1.6631814000000003
7.588714 1.6488964
7.589714 1.6345857
7.590714 1.6202556
7.591714 1.6059130000000001
7.592714 1.5915618999999999
7.593714 1.5772024
7.594714 1.5628309999999999
7.595714 1.5484428
7.596714 1.5340342
7.597714 1.5196049999999999
7.598714 1.5051584
7.599714 1.4907001
7.600714 1.4762354
7.601714 1.4617669
7.602714 1.4472935
7.603714 1.4328106999999999
7.604714 1.4183131999999998
7.605714 1.4037974
7.606714 1.3892632999999999
7.607714 1.374715
7.608714 1.3601592
7.609715 1.3456024
7.610714 1.3310489
7.611714 1.3164992
7.612714 1.3019506
7.613714 1.287399
7.614714 1.2728414000000001
7.615714 1.2582773
7.616714 1.2437093
7.617714 1.2291417
7.618714 1.2145787
7.619714 1.2000218999999999
7.620714 1.1854705
7.621714 1.1709212
7.622715 1.1563704
7.623714 1.1418163000000001
7.624714 1.1272603
7.625714 1.1127067
7.626714 1.0981617000000001
7.627714 1.0836309
7.628714 1.0691169999999999
7.629714 1.0546194
7.630714 1.0401349
7.631714 1.0256588
7.632714 1.011188
7.633714 0.99672116
7.634714 0.98226033
7.635714 0.96780891
7.636714 0.9533703299999999
7.637714 0.9389464700000001
7.638714 0.92453733
7.639714 0.91014151
7.640714 0.8957576
7.641714 0.8813859900000001
7.642715 0.86702919
7.643714 0.85269166
7.644714 0.83837835
7.645714 0.82409261
7.646714 0.8098351800000001
7.647714 0.79560364
7.648714 0.7813937
7.649714 0.76720086
7.650714 0.7530222599999999
7.651714 0.73885783
7.652714 0.72470987
7.653714 0.71058217
7.654714 0.69647823
7.655715 0.6824001199999999
7.656714 0.66834833
7.657714 0.65432223
7.658714 0.6403215200000001
7.659714 0.62634698
7.660714 0.61240089
7.661714 0.59848628
7.662714 0.58460566
7.663714 0.5707595999999999
7.664714 0.5569463099999999
7.665714 0.5431620899999999
7.666714 0.52940273
7.667714 0.51566535
7.668715 0.50194962
7.669714 0.48825811
7.670714 0.47459536999999996
7.671714 0.46096644000000003
7.672714 0.44737528000000004
7.673714 0.43382379
7.674714 0.42031202
7.675714 0.40683914000000004
7.676714 0.39340444
7.677714 0.38000832
7.678714 0.36665217
7.679714 0.35333752
7.680714 0.34006485000000003
7.681714 0.3268328
7.682714 0.3136382
7.683714 0.30047707
7.684714 0.28734638
7.685714 0.27424544
7.686714 0.26117673
7.687714 0.24814517000000003
7.688715 0.23515676
7.689714 0.22221645
7.690714 0.20932681000000003
7.691714 0.19648756999999997
7.692714 0.18369639999999998
7.693714 0.17095042
7.694714 0.15824770999999999
7.695714 0.14558816
7.696714 0.13297307
7.697714 0.12040408
7.698714 0.10788186000000001
7.699714 0.095405354
7.700714 0.082972168
7.701715 0.070579821
7.702714 0.058227509999999996
7.703714 0.045917294000000004
7.704714 0.033654112
7.705714 0.021444524
7.706714 0.0092945571
7.707714 -0.0027923921
7.708714 -0.014816715
7.709714 -0.02678227
7.710714 -0.038694707
7.711714 -0.050559179999999995
7.712714 -0.06237849
7.713714 -0.074152392
7.714714 -0.085878337
7.715714 -0.097553164
7.716714 -0.10917485
7.717714 -0.12074347
7.718714 -0.13226073
7.719714 -0.14372845
7.720714 -0.15514672000000002
7.721714 -0.16651271
7.722714 -0.17782098000000002
7.723714 -0.18906514
7.724714 -0.20024036
7.725714 -0.21134543
7.726714 -0.22238356
7.727714 -0.23336131000000002
7.728714 -0.24428613999999998
7.729714 -0.25516355
7.730714 -0.26599501999999997
7.731714 -0.27677766000000004
7.732714 -0.28750575
7.733714 -0.29817324
7.734715 -0.30877613000000004
7.735714 -0.31931377
7.736714 -0.32978829
7.737714 -0.34020271
7.738714 -0.35055862
7.739714 -0.36085472
7.740714 -0.37108699
7.741714 -0.38125056
7.742714 -0.39134221
7.743714 -0.40136254
7.744714 -0.41131652
7.745714 -0.42121192
7.746714 -0.43105651
7.747715 -0.44085458
7.748714 -0.45060529
7.749714 -0.46030255
7.750714 -0.46993740999999994
7.751714 -0.47950149000000003
7.752714 -0.48898989
7.753714 -0.49840268000000004
7.754714 -0.50774398
7.755714 -0.51701958
7.756714 -0.52623372
7.757714 -0.53538713
7.758714 -0.5444769700000001
7.759714 -0.55349874
7.760714 -0.56244922
7.761714 -0.57132877
7.762714 -0.58014202
7.763714 -0.5888961699999999
7.764714 -0.59759798
7.765714 -0.6062502
7.766714 -0.61484994
7.767715 -0.62338896
7.768714 -0.63185669
7.769714 -0.64024413
7.770714 -0.6485472
7.771714 -0.65676817
7.772714 -0.66491426
7.773714 -0.6729943700000001
7.774714 -0.6810152
7.775714 -0.68897875
7.776714 -0.69688214
7.777714 -0.70471959
7.778714 -0.71248598
7.779714 -0.72017959
7.780715 -0.72780321
7.781714 -0.73536271
7.782714 -0.74286377
7.783714 -0.75030848
7.784714 -0.75769327
7.785714 -0.76500974
7.786714 -0.77224751
7.787714 -0.77939862
7.788714 -0.78646084
7.789714 -0.7934389599999999
7.790714 -0.8003431400000001
7.791714 -0.80718463
7.792714 -0.8139719300000001
7.793715 -0.8207071599999999
7.794714 -0.82738642
7.795714 -0.83400197
7.796714 -0.84054619
7.797714 -0.84701525
7.798714 -0.85341064
7.799714 -0.8597378600000001
7.800714 -0.86600306
7.801714 -0.8722093
7.802714 -0.87835407
7.803714 -0.88443011
7.804714 -0.89042801
7.805714 -0.8963408900000001
7.806714 -0.90216761
7.807714 -0.9079143399999999
7.808714 -0.9135922399999999
7.809714 -0.91921333
7.810714 -0.92478571
7.811714 -0.9303103199999999
7.812714 -0.935781
7.813715 -0.94118724
7.814714 -0.94651897
7.815714 -0.95177069
7.816714 -0.95694335
7.817714 -0.9620430899999999
7.818714 -0.9670776299999999
7.819714 -0.97205229
7.820714 -0.9769667900000001
7.821714 -0.9818157200000001
7.822714 -0.9865912600000001
7.823714 -0.99128745
7.824714 -0.99590402
7.825714 -1.0004473999999999
7.826715 -1.0049289
7.827714 -1.0093603
7.828714 -1.0137489
7.829714 -1.0180942
7.830714 -1.0223882
7.831714 -1.0266186
7.832714 -1.0307736
7.833714 -1.0348468
7.834714 -1.0388393
7.835714 -1.0427582
7.836714 -1.046613
7.837714 -1.0504111
7.838714 -1.054154
7.839714 -1.0578375
7.840714 -1.0614544
7.841714 -1.0649986999999999
7.842714 -1.0684696
7.843714 -1.0718726
7.844714 -1.0752179000000002
7.845714 -1.0785163
7.846714 -1.0817741
7.847714 -1.0849898
7.848714 -1.0881545
7.849714 -1.0912552
7.850714 -1.0942802
7.851714 -1.0972233
7.852714 -1.1000869
7.853714 -1.1028797
7.854714 -1.1056135999999999
7.855714 -1.108298
7.856714 -1.1109363
7.857714 -1.1135255
7.858714 -1.1160583
7.859715 -1.118528
7.860714 -1.120932
7.861714 -1.1232742
7.862714 -1.125563
7.863714 -1.1278074
7.864714 -1.1300122
7.865714 -1.1321753
7.866714 -1.1342876
7.867714 -1.1363362
7.868714 -1.1383099
7.869714 -1.1402037999999999
7.870714 -1.1420214
7.871714 -1.1437733
7.872715 -1.1454729000000001
7.873714 -1.1471313
7.874714 -1.1487531
7.875714 -1.1503356
7.876714 -1.1518709999999999
7.877714 -1.1533516000000001
7.878714 -1.1547729
7.879714 -1.1561368
7.880714 -1.1574497
7.881714 -1.1587196
7.882714 -1.1599509
7.883714 -1.1611421
7.884714 -1.1622852
7.885714 -1.1633692
7.886714 -1.1643849
7.887714 -1.1653291
7.888714 -1.1662069000000002
7.889714 -1.16703
7.890714 -1.1678126
7.891714 -1.1685657999999999
7.892715 -1.1692939
7.893714 -1.1699932
7.894714 -1.1706543
7.895714 -1.1712673
7.896714 -1.1718255
7.897714 -1.1723282
7.898714 -1.1727803
7.899714 -1.1731889
7.900714 -1.1735589
7.901714 -1.1738905000000002
7.902714 -1.1741781999999998
7.903714 -1.1744138
7.904714 -1.1745907
7.905715 -1.1747079
7.906714 -1.1747715
7.907714 -1.1747934
7.908714 -1.1747868
7.909714 -1.1747615
7.910714 -1.1747203
7.911714 -1.1746575000000001
7.912714 -1.1745621
7.913714 -1.1744223
7.914714 -1.1742298
7.915714 -1.1739829
7.916714 -1.173686
7.917714 -1.173347
7.918715 -1.1729724000000001
7.919714 -1.172565
7.920714 -1.1721229
7.921714 -1.1716412
7.922714 -1.171116
7.923714 -1.1705471
7.924714 -1.1699405
7.925714 -1.1693061
7.926714 -1.1686547999999999
7.927714 -1.1679932
7.928714 -1.1673215000000001
7.929714 -1.1666322
7.930714 -1.1659131999999999
7.931714 -1.1651521999999999
7.932714 -1.1643411
7.933714 -1.1634785
7.934714 -1.1625699999999999
7.935714 -1.1616247
7.936714 -1.1606516
7.937714 -1.1596562
7.938715 -1.1586391999999999
7.939714 -1.1575978
7.940714 -1.1565288999999999
7.941714 -1.1554316
7.942714 -1.1543092
7.943714 -1.1531683
7.944714 -1.1520154
7.945714 -1.150854
7.946714 -1.1496819999999999
7.947714 -1.1484917000000001
7.948714 -1.1472722
7.949714 -1.1460133000000001
7.950714 -1.1447097
7.951715 -1.143363
7.952714 -1.1419808999999999
7.953714 -1.1405748
7.954714 -1.1391554
7.955714 -1.1377295
7.956714 -1.1362987
7.957714 -1.1348603000000002
7.958714 -1.1334098000000001
7.959714 -1.1319435
7.960714 -1.1304608
7.961714 -1.1289631
7.962714 -1.1274529
7.963714 -1.1259308000000001
7.964714 -1.1243941
7.965714 -1.1228366
7.966714 -1.1212507999999999
7.967714 -1.1196311
7.968714 -1.1179762
7.969714 -1.1162912
7.970714 -1.1145857000000001
7.971714 -1.1128719
7.972714 -1.1111602
7.973714 -1.1094567
7.974714 -1.1077618
7.975714 -1.1060712000000001
7.976714 -1.1043782
7.977714 -1.1026768
7.978714 -1.1009629
7.979714 -1.0992354
7.980714 -1.0974945999999999
7.981714 -1.0957412
7.982714 -1.0939742000000001
7.983714 -1.0921915
7.984715 -1.0903905999999999
7.985714 -1.0885707
7.986714 -1.0867342
7.987714 -1.0848874
7.988714 -1.083039
7.989714 -1.081198
7.990714 -1.0793705
7.991714 -1.0775585
7.992714 -1.0757584
7.993714 -1.0739633
7.994714 -1.0721646
7.995714 -1.0703548999999999
7.996714 -1.0685295
7.997715 -1.0666874
7.998714 -1.0648304000000002
7.999714 -1.0629615000000001
8.000714 -1.0610843
8.001715 -1.0592021
8.002714 -1.0573179
8.003715 -1.0554352
8.004714 -1.0535588
8.005714 -1.0516938999999998
8.006714 -1.0498459
8.007714 -1.0480182
8.008715 -1.0462116000000001
8.009714 -1.0444227000000001
8.010715 -1.0426450999999999
8.011714 -1.0408709
8.012714 -1.0390918
8.013714 -1.0373021
8.014714 -1.0354994
8.015715 -1.0336845000000001
8.016714 -1.0318615
8.017715 -1.0300358
8.018714 -1.0282135
8.019714 -1.0264003000000002
8.020715 -1.024601
8.021714 -1.0228198000000002
8.022715 -1.0210595
8.023714 -1.0193216999999999
8.024714 -1.017606
8.025714 -1.0159102999999998
8.026714 -1.0142303
8.027715 -1.0125605
8.028714 -1.0108951
8.029715 -1.0092293
8.030714 -1.0075603
8.031714 -1.0058881
8.032714 -1.0042153999999999
8.033714 -1.0025471
8.034715 -1.0008892
8.035714 -0.9992478399999999
8.036715 -0.99762883
8.037714 -0.9960369199999999
8.038714 -0.99447509
8.039714 -0.99294456
8.040714 -0.99144429
8.041715 -0.98997075
8.042714 -0.98851835
8.043715 -0.9870802999999999
8.044714 -0.98564988
8.045714 -0.9842217
8.046714 -0.98279323
8.047714 -0.98136514
8.048715 -0.97994115
8.049714 -0.9785271200000001
8.050714 -0.9771295799999999
8.051714 -0.9757545799999999
8.052714 -0.97440677
8.053715 -0.97308932
8.054714 -0.97180419
8.055715 -0.9705524
8.056714 -0.96933395
8.057714 -0.9681475300000001
8.058714 -0.9669899
8.059714 -0.9658560199999999
8.060715 -0.96473927
8.061714 -0.96363295
8.062715 -0.9625321299999999
8.063714 -0.96143493
8.064714 -0.9603440799999999
8.065714 -0.95926588
8.066714 -0.9582093
8.067715 -0.95718298
8.068714 -0.9561934500000001
8.069715 -0.9552435
8.070714 -0.9543322999999999
8.071714 -0.95345648
8.072714 -0.95261186
8.073714 -0.9517950000000001
8.074715 -0.95100338
8.075714 -0.9502354100000001
8.076715 -0.9494891400000001
8.077714 -0.9487616799999999
8.078714 -0.9480492199999999
8.079714 -0.94734803
8.080714 -0.9466564300000001
8.081715 -0.94597666
8.082714 -0.94531514
8.083714 -0.94468175
8.084714 -0.94408728
8.085714 -0.94354022
8.086715 -0.94304429
8.087714 -0.94259745
8.088715 -0.94219288
8.089714 -0.94182165
8.090714 -0.94147576
8.091714 -0.94115036
8.092714 -0.9408445099999999
8.093715 -0.9405599
8.094714 -0.94029913
8.095715 -0.9400634999999999
8.096714 -0.93985237
8.097714 -0.93966378
8.098714 -0.9394967900000001
8.099714 -0.93935309
8.100715 -0.9392380699999999
8.101714 -0.93915984
8.102715 -0.93912669
8.103714 -0.93914354
8.104714 -0.9392100400000001
8.105714 -0.9393194699999999
8.106714 -0.9394613099999999
8.107715 -0.93962438
8.108714 -0.93980106
8.109715 -0.93998937
8.110714 -0.9401936099999999
8.111714 -0.94042178
8.112714 -0.94068246
8.113714 -0.9409816
8.114715 -0.9413206900000001
8.115714 -0.94169769
8.116714 -0.94210962
8.117714 -0.9425548799999999
8.118714 -0.94303526
8.119715 -0.94355531
8.120714 -0.9441201600000001
8.121715 -0.94473222
8.122714 -0.9453886200000001
8.123714 -0.9460811499999999
8.124714 -0.94679855
8.125714 -0.9475303799999999
8.126715 -0.9482710599999999
8.127714 -0.9490223600000001
8.128715 -0.94979275
8.129714 -0.95059434
8.130714 -0.95143858
8.131714 -0.9523319100000001
8.132714 -0.95327431
8.133715 -0.9542603000000001
8.134714 -0.95528234
8.135715 -0.95633464
8.136714 -0.95741563
8.137714 -0.9585280899999999
8.138714 -0.9596769700000001
8.139714 -0.9608658000000001
8.140715 -0.96209385
8.141714 -0.96335551
8.142715 -0.9646422199999999
8.143714 -0.96594635
8.144714 -0.9672652
8.145715 -0.9686029500000001
8.146714 -0.9699699500000001
8.147715 -0.97137904
8.148714 -0.9728408399999999
8.149714 -0.97435927
8.150714 -0.97593032
8.151714 -0.97754393
8.152715 -0.9791880799999999
8.153714 -0.9808534799999999
8.154715 -0.98253693
8.155714 -0.98424172
8.156714 -0.985975
8.157714 -0.98774359
8.158714 -0.98955035
8.159715 -0.99139297
8.160714 -0.9932653
8.161715 -0.9951611000000001
8.162714 -0.99707814
8.163714 -0.9990202300000001
8.164714 -1.0009966000000001
8.165714 -1.0030184
8.166715 -1.0050938
8.167714 -1.0072242
8.168715 -1.0094028
8.169714 -1.0116171999999999
8.170714 -1.0138540999999999
8.171714 -1.0161042
8.172714 -1.0183661
8.173715 -1.0206458
8.174714 -1.0229541
8.175714 -1.0253013
8.176714 -1.0276931
8.177714 -1.0301287
8.178715 -1.0326019
8.179714 -1.0351048999999999
8.180715 -1.0376331
8.181714 -1.0401875
8.182714 -1.0427739999999999
8.183714 -1.0454012000000001
8.184714 -1.0480749
8.185715 -1.0507951
8.186714 -1.0535546
8.187715 -1.0563413000000001
8.188714 -1.0591432
8.189714 -1.0619536
8.190714 -1.0647735999999999
8.191714 -1.0676124
8.192715 -1.0704832
8.193714 -1.0733982
8.194715 -1.0763635
8.195714 -1.0793776
8.196714 -1.0824325
8.197714 -1.0855177
8.198714 -1.0886256
8.199715 -1.091754
8.200714 -1.0949068
8.201715 -1.0980909
8.202714 -1.1013119
8.203714 -1.1045706
8.204714 -1.1078613
8.205714 -1.1111742
8.206715 -1.1144997
8.207714 -1.1178332
8.208714 -1.1211778000000001
8.209714 -1.1245434
8.210714 -1.1279435
8.211715 -1.1313892
8.212714 -1.1348852
8.213715 -1.1384277
8.214714 -1.1420062
8.215714 -1.1456081999999999
8.216714 -1.149224
8.217714 -1.1528506
8.218715 -1.1564915
8.219714 -1.1601546
8.220715 -1.163847
8.221714 -1.1675717
8.222714 -1.1713258
8.223714 -1.1751019
8.224714 -1.1788923999999998
8.225715 -1.1826935
8.226714 -1.1865081
8.227715 -1.1903449
8.228714 -1.194215
8.229714 -1.1981271
8.230714 -1.2020833
8.231714 -1.2060774
8.232715 -1.2100974
8.233714 -1.2141302
8.234715 -1.2181662
8.235714 -1.2222031
8.236714 -1.226246
8.237714 -1.2303043
8.238714 -1.2343874
8.239715 -1.2385002
8.240714 -1.2426417
8.241714 -1.2468059999999999
8.242714 -1.250986
8.243714 -1.2551776000000001
8.244715 -1.259382
8.245714 -1.2636054
8.246715 -1.2678563
8.247714 -1.2721404
8.248714 -1.2764578
8.249714 -1.2808017999999999
8.250714 -1.285161
8.251715 -1.2895234
8.252714 -1.2938816
8.253715 -1.2982354
8.254714 -1.3025917999999999
8.255714 -1.3069618
8.256714 -1.3113555000000001
8.257714 -1.3157788
8.258715 -1.3202307
8.259714 -1.324705
8.260715 -1.329194
8.261714 -1.3336918999999998
8.262714 -1.3381977999999999
8.263714 -1.3427152
8.264714 -1.3472502000000002
8.265715 -1.3518067999999999
8.266714 -1.3563844
8.267715 -1.3609771
8.268714 -1.3655753
8.269714 -1.3701702
8.270715 -1.374757
8.271714 -1.3793379
8.272715 -1.383921
8.273714 -1.3885174999999998
8.274714 -1.3931368
8.275714 -1.3977836000000001
8.276714 -1.4024556000000001
8.277715 -1.4071454
8.278714 -1.4118439999999999
8.279715 -1.4165442000000001
8.280714 -1.4212434
8.281714 -1.425944
8.282714 -1.4306503
8.283714 -1.4353660000000001
8.284715 -1.4400911
8.285714 -1.4448214
8.286715 -1.4495506
8.287714 -1.4542724999999999
8.288714 -1.4589852
8.289714 -1.4636921
8.290714 -1.4684013
8.291715 -1.4731226
8.292714 -1.4778635
8.293715 -1.4826262
8.294714 -1.4874068
8.295714 -1.4921969
8.296714 -1.496987
8.297714 -1.5017700999999999
8.298715 -1.5065439999999999
8.299714 -1.5113108
8.300714 -1.5160751000000001
8.301714 -1.5208411
8.302714 -1.5256101
8.303715 -1.5303799999999999
8.304714 -1.5351462999999999
8.305715 -1.5399052
8.306714 -1.5446558000000001
8.307714 -1.5494012
8.308714 -1.5541477
8.309714 -1.5589018
8.310715 -1.5636675
8.311714 -1.5684439000000001
8.312715 -1.5732251
8.313714 -1.5780022
8.314714 -1.5827665000000002
8.315714 -1.5875123000000002
8.316714 -1.5922390000000002
8.317715 -1.59695
8.318714 -1.6016512999999999
8.319715 -1.6063482
8.320714 -1.6110431
8.321714 -1.6157355000000002
8.322714 -1.6204224999999999
8.323714 -1.6251016
8.324715 -1.629773
8.325714 -1.6344386999999998
8.326715 -1.639103
8.327714 -1.6437693999999998
8.328714 -1.6484393
8.329714 -1.6531091000000002
8.330714 -1.6577723
8.331715 -1.6624206999999998
8.332714 -1.6670475
8.333714 -1.6716499
8.334714 -1.6762294
8.335714 -1.680791
8.336715 -1.6853409
8.337714 -1.6898838999999999
8.338715 -1.6944218
8.339714 -1.6989537
8.340714 -1.7034765
8.341714 -1.7079879
8.342714 -1.7124865
8.343715 -1.7169736000000002
8.344714 -1.7214512000000002
8.345715 -1.7259203
8.346714 -1.7303795
8.347714 -1.7348245000000002
8.348714 -1.739249
8.349714 -1.7436473000000001
8.350715 -1.7480155000000002
8.351714 -1.7523543999999998
8.352715 -1.7566677
8.353714 -1.760962
8.354714 -1.7652435000000002
8.355714 -1.7695161000000001
8.356714 -1.7737797999999998
8.357715 -1.7780326
8.358714 -1.7822705
8.359715 -1.7864901999999998
8.360714 -1.7906901999999998
8.361714 -1.7948709
8.362714 -1.7990328
8.363714 -1.8031755
8.364715 -1.8072965
8.365714 -1.8113909000000001
8.366714 -1.8154539
8.367714 -1.8194816999999999
8.368714 -1.8234734999999997
8.369715 -1.8274326
8.370714 -1.8313647999999998
8.371715 -1.8352766999999999
8.372714 -1.8391734
8.373714 -1.8430559
8.374714 -1.8469222
8.375714 -1.8507677999999999
8.376715 -1.8545879
8.377714 -1.8583793000000002
8.378715 -1.8621411
8.379714 -1.865874
8.380714 -1.8695792
8.381714 -1.8732568
8.382714 -1.8769046
8.383715 -1.8805190999999999
8.384714 -1.8840968999999999
8.385715 -1.8876363
8.386714 -1.8911391
8.387714 -1.8946104
8.388714 -1.8980563
8.389714 -1.9014820000000001
8.390715 -1.9048898
8.391714 -1.9082773000000002
8.392715 -1.9116389
8.393714 -1.9149672
8.394714 -1.9182564999999998
8.395715 -1.9215036
8.396714 -1.9247090000000002
8.397715 -1.9278753999999998
8.398714 -1.9310056999999998
8.399714 -1.9341016
8.400714 -1.9371619
8.401714 -1.9401846
8.402715 -1.9431675
8.403714 -1.9461106999999997
8.404715 -1.9490174999999998
8.405714 -1.9518938
8.406714 -1.9547454999999998
8.407714 -1.9575762
8.408714 -1.9603852000000002
8.409715 -1.9631672999999998
8.410714 -1.9659141000000002
8.411715 -1.9686169999999998
8.412714 -1.9712703000000003
8.413714 -1.9738726000000002
8.414714 -1.9764271
8.415714 -1.9789388
8.416715 -1.9814132000000002
8.417714 -1.9838525
8.418715 -1.9862561
8.419714 -1.9886211
8.420714 -1.9909445000000001
8.421714 -1.9932254999999999
8.422714 -1.9954665
8.423715 -1.9976715999999999
8.424714 -1.9998454999999997
8.425714 -2.0019896
8.426714 -2.0041013
8.427714 -2.0061733000000004
8.428715 -2.0081967
8.429714 -2.0101635
8.430715 -2.0120703
8.431714 -2.0139193
8.432714 -2.0157176999999997
8.433714 -2.0174742
8.434714 -2.0191962
8.435715 -2.0208869000000003
8.436714 -2.0225448999999998
8.437715 -2.0241651999999997
8.438714 -2.0257426
8.439714 -2.0272741
8.440714 -2.0287601
8.441714 -2.0302039
8.442715 -2.0316085
8.443714 -2.0329751
8.444715 -2.0343004000000002
8.445714 -2.0355772
8.446714 -2.0367974
8.447714 -2.0379549
8.448714 -2.0390483
8.449715 -2.0400824
8.450714 -2.0410664
8.451715 -2.0420106000000002
8.452714 -2.0429218
8.453714 -2.0438017
8.454714 -2.0446457000000002
8.455714 -2.0454453
8.456715 -2.0461923
8.457714 -2.0468811
8.458714 -2.0475114
8.459714 -2.0480869
8.460714 -2.0486126000000002
8.461715 -2.0490916
8.462714 -2.0495234
8.463715 -2.0499038
8.464714 -2.0502267
8.465714 -2.0504886
8.466714 -2.0506900000000003
8.467714 -2.0508368
8.468715 -2.0509385
8.469714 -2.0510042
8.470715 -2.0510389
8.471714 -2.0510407
8.472714 -2.0510015999999998
8.473714 -2.05091
8.474714 -2.0507546000000003
8.475715 -2.0505296
8.476714 -2.0502349
8.477715 -2.0498762
8.478714 -2.0494616
8.479714 -2.0489972
8.480714 -2.0484854
8.481714 -2.0479236000000003
8.482715 -2.047307
8.483714 -2.0466316
8.484715 -2.0458974000000003
8.485714 -2.0451086
8.486714 -2.044273
8.487714 -2.0433975
8.488714 -2.042485
8.489715 -2.0415316999999997
8.490714 -2.0405284999999997
8.491714 -2.0394633
8.492714 -2.0383259000000002
8.493714 -2.0371124000000003
8.494715 -2.0358259
8.495714 -2.0344753
8.496715 -2.033072
8.497714 -2.0316247
8.498714 -2.0301366
8.499714 -2.0286049999999998
8.500714 -2.027023
8.501715 -2.0253839
8.502714 -2.0236839
8.503715 -2.0219242
8.504714 -2.0201098
8.505714 -2.0182459
8.506714 -2.0163342
8.507714 -2.0143719
8.508715 -2.0123512
8.509714 -2.0102618
8.510715 -2.0080969
8.511714 -2.0058548
8.512714 -2.0035414
8.513714 -2.0011678
8.514714 -1.9987465999999998
8.515715 -1.9962862000000001
8.516714 -1.9937892
8.517715 -1.9912501999999999
8.518714 -1.9886595999999999
8.519714 -1.9860073999999999
8.520715 -1.9832876
8.521714 -1.9804994
8.522715 -1.9776471
8.523714 -1.9747371
8.524714 -1.9717734
8.525714 -1.9687561
8.526714 -1.9656805
8.527715 -1.9625396
8.528714 -1.9593277999999998
8.529715 -1.9560450999999999
8.530714 -1.9526967999999998
8.531714 -1.949293
8.532714 -1.9458437
8.533714 -1.9423553999999998
8.534715 -1.9388273
8.535714 -1.9352517999999999
8.536715 -1.9316170000000001
8.537714 -1.9279119
8.538714 -1.9241299
8.539714 -1.9202717
8.540714 -1.9163435
8.541715 -1.9123550999999999
8.542714 -1.9083139999999998
8.543715 -1.9042237
8.544714 -1.9000821
8.545714 -1.8958841
8.546714 -1.8916241999999999
8.547714 -1.8873008
8.548715 -1.8829169
8.549714 -1.8784793000000002
8.550714 -1.8739953999999999
8.551714 -1.8694688000000002
8.552714 -1.8648973
8.553715 -1.8602727
8.554714 -1.8555839
8.555715 -1.8508206999999999
8.556714 -1.8459785999999998
8.557714 -1.8410597000000002
8.558714 -1.8360728
8.559714 -1.8310288000000001
8.560715 -1.8259369
8.561714 -1.8208010000000001
8.562715 -1.8156188
8.563714 -1.8103833999999999
8.564714 -1.8050874000000001
8.565714 -1.7997259
8.566714 -1.7942993
8.567715 -1.7888118000000002
8.568714 -1.7832694999999998
8.569715 -1.7776763
8.570714 -1.7720318999999998
8.571714 -1.7663311000000002
8.572714 -1.7605659999999999
8.573714 -1.75473
8.574715 -1.748821
8.575714 -1.7428428
8.576715 -1.7368047000000002
8.577714 -1.730717
8.578714 -1.7245879
8.579714 -1.7184194
8.580714 -1.7122073000000002
8.581715 -1.7059426999999998
8.582714 -1.6996155999999998
8.583714 -1.6932198999999999
8.584714 -1.6867541
8.585714 -1.6802221999999998
8.586715 -1.673631
8.587714 -1.6669863999999999
8.588715 -1.6602909
8.589714 -1.6535426
8.590714 -1.6467365
8.591714 -1.6398676
8.592714 -1.6329341000000002
8.593715 -1.6259382999999998
8.594714 -1.6188869000000001
8.595715 -1.6117875
8.596714 -1.604645
8.597714 -1.5974596
8.598714 -1.5902257
8.599714 -1.5829343
8.600715 -1.5755762999999998
8.601714 -1.5681462
8.602715 -1.5606442
8.603714 -1.5530762
8.604714 -1.545451
8.605714 -1.5377769
8.606714 -1.5300586999999999
8.607715 -1.522296
8.608714 -1.5144847
8.609715 -1.5066195
8.610714 -1.4986967
8.611714 -1.4907158999999999
8.612714 -1.4826803
8.613714 -1.4745944
8.614715 -1.4664616
8.615714 -1.4582815
8.616714 -1.4500501000000001
8.617714 -1.4417607000000001
8.618714 -1.4334074
8.619715 -1.4249873
8.620714 -1.4165029
8.621715 -1.407961
8.622714 -1.3993707
8.623714 -1.3907403
8.624714 -1.3820736
8.625714 -1.3733693999999999
8.626715 -1.3646224
8.627714 -1.355825
8.628715 -1.3469712
8.629714 -1.3380582
8.630714 -1.3290868
8.631714 -1.3200606
8.632714 -1.3109832
8.633715 -1.3018562
8.634714 -1.2926788
8.635715 -1.2834480000000001
8.636714 -1.2741608999999998
8.637714 -1.2648171
8.638714 -1.2554191
8.639714 -1.2459727999999999
8.640715 -1.2364849
8.641714 -1.2269605
8.642715 -1.2174012
8.643714 -1.2078038
8.644714 -1.1981617999999998
8.645715 -1.1884672
8.646714 -1.178714
8.647715 -1.1688996999999999
8.648714 -1.1590261
8.649714 -1.1490981
8.650714 -1.1391216
8.651714 -1.1291012
8.652715 -1.1190392
8.653714 -1.1089355
8.654715 -1.0987887
8.655714 -1.088598
8.656714 -1.0783639
8.657714 -1.0680884
8.658714 -1.057774
8.659715 -1.0474219999999999
8.660714 -1.0370311
8.661715 -1.0265974
8.662714 -1.0161152
8.663714 -1.0055787
8.664714 -0.99498453
8.665714 -0.9843329
8.666715 -0.9736279999999999
8.667714 -0.96287653
8.668715 -0.95208585
8.669714 -0.9412618399999999
8.670714 -0.93040764
8.671714 -0.91952337
8.672714 -0.90860687
8.673715 -0.8976549800000001
8.674714 -0.88666501
8.675714 -0.8756349800000001
8.676714 -0.86456388
8.677714 -0.8534506000000001
8.678715 -0.84229354
8.679714 -0.83109057
8.680715 -0.81983944
8.681714 -0.8085386800000001
8.682714 -0.79718903
8.683714 -0.7857934599999999
8.684714 -0.77435742
8.685715 -0.76288735
8.686714 -0.75138919
8.687715 -0.7398668700000001
8.688714 -0.72832145
8.689714 -0.71675098
8.690714 -0.7051513500000001
8.691714 -0.6935175499999999
8.692715 -0.6818448199999999
8.693714 -0.67012976
8.694715 -0.65837046
8.695714 -0.64656665
8.696714 -0.6347191999999999
8.697714 -0.62282993
8.698714 -0.61090132
8.699715 -0.59893643
8.700714 -0.58693895
8.701715 -0.5749128299999999
8.702714 -0.5628619300000001
8.703714 -0.55078925
8.704714 -0.5386962599999999
8.705714 -0.52658254
8.706715 -0.5144456900000001
8.707714 -0.50228159
8.708714 -0.49008526999999996
8.709714 -0.47785188
8.710714 -0.46557750999999997
8.711715 -0.45325998
8.712714 -0.44089914
8.713715 -0.428497
8.714714 -0.41605737
8.715714 -0.40358533
8.716714 -0.39108642
8.717714 -0.37856575000000003
8.718715 -0.36602719
8.719714 -0.35347284
8.720715 -0.34090269
8.721714 -0.32831477
8.722714 -0.31570573
8.723714 -0.30307155
8.724714 -0.29040831
8.725715 -0.27771285
8.726714 -0.26498309
8.727715 -0.25221808
8.728714 -0.23941800000000002
8.729714 -0.22658419000000002
8.730714 -0.21371913999999997
8.731714 -0.20082649
8.732715 -0.18791098
8.733714 -0.17497792
8.734715 -0.1620324
8.735714 -0.14907811
8.736714 -0.13611629
8.737714 -0.12314513
8.738714 -0.11015994999999999
8.739715 -0.097154244
8.740714 -0.084121217
8.741714 -0.071055535
8.742714 -0.057954551
8.743714 -0.044818709
8.744715 -0.031651015
8.745714 -0.018455916
8.746715 -0.0052380485
8.747714 0.007998613
8.748714 0.021250959
8.749714 0.034516400999999995
8.750714 0.047792337
8.751715 0.061075948000000005
8.752714 0.074364583
8.753715 0.087656709
8.754714 0.10095302
8.755714 0.11425705
8.756714 0.12757488
8.757714 0.1409137
8.758715 0.15427975
8.759714 0.16767622
8.760715 0.18110199999999999
8.761714 0.19455182999999998
8.762714 0.20801791000000003
8.763714 0.22149214
8.764714 0.23496841999999998
8.765715 0.24844399
8.766714 0.26191934
8.767715 0.27539711
8.768714 0.28888029
8.769714 0.30237085
8.770715 0.31586944
8.771714 0.32937604
8.772715 0.34289132
8.773714 0.35641761
8.774714 0.36995905
8.775714 0.38352036
8.776714 0.39710481999999997
8.777715 0.41071209
8.778714 0.42433725
8.779715 0.43797134
8.780714 0.45160372
8.781714 0.46522501
8.782714 0.4788301
8.783714 0.49241939999999995
8.784715 0.50599822
8.785714 0.51957443
8.786715 0.53315563
8.787714 0.54674651
8.788714 0.56034825
8.789714 0.57395902
8.790714 0.5875763
8.791715 0.60119866
8.792714 0.61482685
8.793715 0.6284630400000001
8.794714 0.64210896
8.795714 0.65576369
8.796714 0.6694223699999999
8.797714 0.68307687
8.798715 0.69671785
8.799714 0.7103384
8.800714 0.72393669
8.801714 0.73751705
8.802714 0.7510888400000001
8.803715 0.76466319
8.804714 0.77824905
8.805715 0.79185022
8.806714 0.8054646699999999
8.807714 0.81908554
8.808714 0.83270464
8.809714 0.8463153600000001
8.810715 0.85991481
8.811714 0.87350355
8.812715 0.88708373
8.813714 0.9006561700000001
8.814714 0.9142188399999999
8.815714 0.9277663199999999
8.816714 0.94129229
8.817715 0.9547923700000001
8.818714 0.9682672099999999
8.819715 0.98172333
8.820714 0.99517163
8.821714 1.0086237
8.822714 1.0220879
8.823714 1.0355656
8.824715 1.0490511
8.825714 1.0625335
8.826715 1.0760011
8.827714 1.0894447999999999
8.828714 1.1028614
8.829714 1.116253
8.830714 1.1296249
8.831715 1.1429819
8.832714 1.1563255
8.833714 1.1696532000000002
8.834714 1.1829598000000001
8.835714 1.1962409999999999
8.836715 1.2094966
8.837714 1.2227314
8.838715 1.2359542
8.839714 1.2491745
8.840714 1.2623979
8.841714 1.2756231999999998
8.842714 1.2888422
8.843715 1.302042
8.844714 1.3152099000000002
8.845715 1.3283378000000001
8.846714 1.3414247000000001
8.847714 1.3544767
8.848714 1.3675036
8.849714 1.3805144999999999
8.850715 1.3935144
8.851714 1.4065022
8.852715 1.4194728
8.853714 1.4324202
8.854714 1.4453416000000001
8.855714 1.4582388
8.856714 1.4711181
8.857715 1.4839863
8.858714 1.4968476
8.859715 1.5096996
8.860714 1.5225334
8.861714 1.5353362000000002
8.862714 1.5480958
8.863714 1.5608056000000001
8.864715 1.5734667
8.865714 1.5860880000000002
8.866714 1.5986817
8.867714 1.6112585
8.868714 1.6238237
8.869715 1.6363755
8.870714 1.6489064000000002
8.871715 1.6614075999999998
8.872714 1.673873
8.873714 1.686302
8.874714 1.6986993999999997
8.875714 1.7110718
8.876715 1.723424
8.877714 1.7357551999999998
8.878715 1.7480586
8.879714 1.7603233
8.880714 1.7725399
8.881714 1.7847038999999998
8.882714 1.7968185
8.883715 1.8088938999999997
8.884714 1.8209433000000002
8.885715 1.8329776999999998
8.886714 1.8450011
8.887714 1.8570094999999998
8.888714 1.8689930000000001
8.889714 1.8809399
8.890715 1.892841
8.891714 1.9046944
8.892715 1.9165033000000002
8.893714 1.9282753
8.894714 1.9400157
8.895715 1.9517256
8.896714 1.9634001
8.897715 1.9750303
8.898714 1.9866077
8.899714 1.9981291
8.900714 2.009598
8.901714 2.0210242
8.902715 2.0324202
8.903714 2.0437958
8.904715 2.0551531
8.905714 2.0664867
8.906714 2.0777848000000003
8.907714 2.0890344
8.908714 2.1002263
8.909715 2.1113584000000003
8.910714 2.1224357
8.911715 2.133467
8.912714 2.1444606
8.913714 2.1554198
8.914714 2.1663418
8.915714 2.1772193
8.916715 2.1880446
8.917714 2.198814
8.918715 2.2095298
8.919714 2.2202004
8.920714 2.2308353
8.921714 2.241442
8.922714 2.2520207
8.923715 2.2625638
8.924714 2.2730589
8.925714 2.2834929
8.926714 2.2938574
8.927714 2.3041517000000002
8.928715 2.3143826
8.929714 2.3245611999999998
8.930715 2.3346979
8.931714 2.3447983
8.932714 2.3548609000000003
8.933714 2.3648793
8.934714 2.3748459
8.935715 2.3847558
8.936714 2.3946093
8.937715 2.4044123
8.938714 2.4141718
8.939714 2.4238927
8.940714 2.4335742000000002
8.941714 2.4432084
8.942715 2.4527835000000002
8.943714 2.462288
8.944715 2.471716
8.945714 2.4810692
8.946714 2.4903570999999998
8.947714 2.4995927
8.948714 2.5087874
8.949715 2.5179476
8.950714 2.5270715
8.951715 2.5361521000000002
8.952714 2.54518
8.953714 2.5541481
8.954714 2.5630542999999997
8.955714 2.5719019
8.956715 2.5806958
8.957714 2.5894398
8.958714 2.5981329
8.959714 2.6067691
8.960714 2.6153393
8.961715 2.6238354
8.962714 2.6322547000000003
8.963715 2.6406016
8.964714 2.648887
8.965714 2.657124
8.966714 2.6653234
8.967714 2.6734894
8.968715 2.6816184
8.969714 2.6897006
8.970715 2.6977245
8.971714 2.7056811
8.972714 2.7135664999999998
8.973714 2.7213823
8.974714 2.7291333
8.975715 2.7368238
8.976714 2.7444549
8.977715 2.7520232
8.978714 2.7595233
8.979714 2.7669508
8.980714 2.7743058
8.981714 2.7815938
8.982715 2.788825
8.983714 2.7960099
8.984715 2.803156
8.985714 2.8102636
8.986714 2.817326
8.987714 2.8243313
8.988714 2.8312666
8.989715 2.8381228000000003
8.990714 2.8448971
8.991714 2.8515926
8.992714 2.8582161
8.993714 2.8647747
8.994715 2.8712720000000003
8.995714 2.8777082
8.996715 2.8840806
8.997714 2.890387
8.998714 2.896628
8.999714 2.9028075
9.000714 2.9089324
9.001715 2.9150089
9.002714 2.9210394
9.003715 2.9270206
9.004714 2.9329428
9.005714 2.9387943
9.006714 2.9445641
9.007714 2.9502461
9.008715 2.9558413
9.009714 2.9613563999999997
9.010715 2.9668011
9.011714 2.9721845
9.012714 2.9775122
9.013714 2.9827848
9.014714 2.9879998000000003
9.015715 2.993154
9.016714 2.9982453
9.017715 3.0032746
9.018714 3.008244
9.019714 3.0131549
9.020715 3.0180061
9.021714 3.0227924
9.022715 3.0275051
9.023714 3.0321354
9.024714 3.0366773
9.025714 3.0411307
9.026714 3.0455014
9.027715 3.0498000000000003
9.028714 3.0540379
9.029715 3.058224
9.030714 3.0623622
9.031714 3.0664509
9.032714 3.0704845
9.033714 3.0744566
9.034715 3.0783622
9.035714 3.0821986
9.036715 3.0859657
9.037714 3.0896626
9.038714 3.0932877000000003
9.039714 3.0968372
9.040714 3.1003058
9.041715 3.1036898
9.042714 3.1069892
9.043715 3.1102084
9.044714 3.1133564
9.045714 3.1164441000000003
9.046714 3.1194805999999997
9.047714 3.1224703
9.048715 3.1254120000000003
9.049714 3.1282986999999998
9.050714 3.131121
9.051714 3.1338707
9.052714 3.1365417
9.053715 3.1391323
9.054714 3.1416431
9.055715 3.1440765
9.056714 3.1464338
9.057714 3.1487156
9.058714 3.1509209000000005
9.059714 3.1530514000000003
9.060715 3.1551104000000003
9.061714 3.1571046
9.062715 3.1590421
9.063714 3.1609301
9.064714 3.1627715
9.065714 3.1645636999999995
9.066714 3.1662993
9.067715 3.1679668000000003
9.068714 3.1695548
9.069715 3.1710554
9.070714 3.1724658000000003
9.071714 3.1737886
9.072714 3.1750292
9.073714 3.1761937
9.074715 3.1772871
9.075714 3.1783126000000004
9.076715 3.1792723
9.077714 3.1801682
9.078714 3.1810038
9.079714 3.1817839
9.080714 3.1825129
9.081715 3.1831924
9.082714 3.1838197
9.083714 3.1843875
9.084714 3.1848848
9.085714 3.1852998
9.086715 3.1856245999999997
9.087714 3.1858566999999995
9.088715 3.1860001
9.089714 3.1860637999999994
9.090714 3.1860586000000004
9.091714 3.1859934
9.092714 3.1858742
9.093715 3.1857021
9.094714 3.1854764
9.095715 3.1851951000000005
9.096714 3.1848576000000004
9.097714 3.1844635
9.098714 3.1840123
9.099714 3.1835016
9.100715 3.1829253
9.101714 3.1822747999999996
9.102715 3.1815402
9.103714 3.1807143000000004
9.104714 3.1797953
9.105714 3.178788
9.106714 3.1777035000000002
9.107715 3.1765562
9.108714 3.1753585
9.109715 3.1741191000000004
9.110714 3.1728397999999998
9.111714 3.171517
9.112714 3.1701434
9.113714 3.1687122
9.114715 3.1672183
9.115714 3.1656589
9.116714 3.1640325
9.117714 3.1623371
9.118714 3.1605687000000002
9.119715 3.1587217
9.120714 3.1567905
9.121715 3.1547733
9.122714 3.1526737
9.123714 3.1505015
9.124714 3.1482707999999997
9.125714 3.145995
9.126715 3.1436842
9.127714 3.1413402
9.128715 3.1389579000000003
9.129714 3.136526
9.130714 3.1340316
9.131714 3.1314640999999996
9.132714 3.1288183999999997
9.133715 3.1260941
9.134714 3.1232942
9.135715 3.120422
9.136714 3.1174798
9.137714 3.1144677
9.138714 3.1113854
9.139714 3.1082349
9.140715 3.1050218000000003
9.141714 3.1017561999999996
9.142715 3.0984496999999998
9.143714 3.0951116
9.144714 3.0917449
9.145715 3.0883445999999997
9.146714 3.0848984
9.147715 3.0813897
9.148714 3.0778039
9.149714 3.0741319
9.150714 3.0703723
9.151714 3.0665312
9.152715 3.0626185
9.153714 3.0586444
9.154715 3.0546154999999997
9.155714 3.0505344
9.156714 3.046401
9.157714 3.0422154999999997
9.158714 3.0379802000000002
9.159715 3.0337001999999997
9.160714 3.0293815000000004
9.161715 3.0250277
9.162714 3.0206369
9.163714 3.0162003
9.164714 3.0117041
9.165714 3.0071333
9.166715 3.0024770999999997
9.167714 2.9977327000000002
9.168715 2.9929069999999998
9.169714 2.9880133
9.170714 2.9830677
9.171714 2.9780841
9.172714 2.9730692999999997
9.173715 2.9680233
9.174714 2.9629413000000002
9.175714 2.9578168
9.176714 2.9526455
9.177714 2.9474264
9.178715 2.9421605
9.179714 2.9368488000000004
9.180715 2.9314883
9.181714 2.9260715
9.182714 2.9205883
9.183714 2.9150289
9.184714 2.9093885999999998
9.185715 2.9036712
9.186714 2.8978886
9.187715 2.892058
9.188714 2.886196
9.189714 2.8803142
9.190714 2.8744146
9.191714 2.8684912
9.192715 2.8625323000000003
9.193714 2.8565254
9.194715 2.8504619
9.195714 2.8443392000000003
9.196714 2.8381594
9.197714 2.8319262000000003
9.198714 2.8256417999999996
9.199715 2.8193053
9.200714 2.8129125
9.201715 2.8064596
9.202714 2.7999461
9.203714 2.7933779999999997
9.204714 2.7867669
9.205714 2.780127
9.206715 2.7734699000000003
9.207714 2.7668001
9.208714 2.760113
9.209714 2.753396
9.210714 2.7466325
9.211715 2.739808
9.212714 2.7329144999999997
9.213715 2.7259525
9.214714 2.7189294
9.215714 2.7118556
9.216714 2.7047398
9.217714 2.6975865000000003
9.218715 2.6903961
9.219714 2.6831664
9.220715 2.6758967
9.221714 2.6685901000000003
9.222714 2.6612533000000003
9.223714 2.6538944
9.224714 2.6465191
9.225715 2.6391264000000003
9.226714 2.631708
9.227715 2.6242498
9.228714 2.6167367
9.229714 2.6091575999999996
9.230714 2.6015099
9.231714 2.5937999
9.232715 2.5860404999999997
9.233714 2.5782468
9.234715 2.5704306
9.235714 2.5625972
9.236714 2.5547451999999997
9.237714 2.5468692
9.238714 2.5389636
9.239715 2.5310251999999998
9.240714 2.5230553
9.241714 2.5150571
9.242714 2.5070332
9.243714 2.4989823
9.244715 2.4908978
9.245714 2.48277
9.246715 2.4745893000000003
9.247714 2.4663508
9.248714 2.4580576
9.249714 2.4497202
9.250714 2.4413537
9.251715 2.4329726
9.252714 2.4245864
9.253715 2.4161961
9.254714 2.4077956
9.255714 2.399374
9.256714 2.3909209000000002
9.257714 2.3824297000000003
9.258715 2.3738991
9.259714 2.3653323
9.260715 2.3567336
9.261714 2.3481052
9.262714 2.3394462000000003
9.263714 2.3307525
9.264714 2.3220198
9.265715 2.3132475
9.266714 2.30444
9.267715 2.2956066
9.268714 2.286759
9.269714 2.2779068
9.270715 2.2690536
9.271714 2.2601956999999997
9.272715 2.2513224
9.273714 2.2424208
9.274714 2.2334801
9.275714 2.2244947
9.276714 2.2154663
9.277715 2.2064015
9.278714 2.197309
9.279715 2.188196
9.280714 2.1790655
9.281714 2.169917
9.282714 2.1607479
9.283714 2.1515568999999997
9.284715 2.1423457
9.285714 2.1331191
9.286715 2.1238832
9.287714 2.1146417
9.288714 2.105394
9.289714 2.0961341
9.290714 2.0868516
9.291715 2.0775361
9.292714 2.0681802
9.293715 2.0587832
9.294714 2.0493506000000004
9.295714 2.0398924
9.296714 2.0304196
9.297714 2.0209404
9.298715 2.0114578
9.299714 2.0019704
9.300714 1.9924735999999998
9.301714 1.9829623
9.302714 1.9734345
9.303715 1.9638902999999999
9.304714 1.9543316000000002
9.305715 1.9447599999999998
9.306714 1.9351747
9.307714 1.9255715999999998
9.308714 1.9159449
9.309714 1.9062893
9.310715 1.8966029999999998
9.311714 1.886889
9.312715 1.8771548
9.313714 1.8674107
9.314714 1.8576659
9.315714 1.8479257999999998
9.316714 1.8381905
9.317715 1.8284556
9.318714 1.8187135
9.319715 1.8089578
9.320714 1.7991841000000002
9.321714 1.7893915999999999
9.322714 1.779582
9.323714 1.7697577999999998
9.324715 1.7599205
9.325714 1.7500699000000002
9.326715 1.7402045000000002
9.327714 1.7303232000000002
9.328714 1.7204268000000003
9.329714 1.7105186000000001
9.330714 1.7006045
9.331715 1.6906907999999998
9.332714 1.6807816999999998
9.333714 1.6708784
9.334714 1.6609779000000002
9.335714 1.6510738
9.336715 1.6411595
9.337714 1.6312296
9.338715 1.6212817000000002
9.339714 1.6113173
9.340714 1.6013401
9.341714 1.5913548
9.342714 1.5813651000000002
9.343715 1.5713731000000002
9.344714 1.5613792
9.345715 1.5513833
9.346714 1.5413854
9.347714 1.5313868
9.348714 1.5213894000000001
9.349714 1.5113944000000001
9.350715 1.5014021
9.351714 1.4914102
9.352715 1.4814148
9.353714 1.4714111
9.354714 1.4613951
9.355714 1.4513651
9.356714 1.4413225
9.357715 1.4312708
9.358714 1.4212149
9.359715 1.4111594
9.360714 1.4011074000000001
9.361714 1.39106
9.362714 1.3810171
9.363714 1.3709775
9.364715 1.3609404
9.365714 1.350905
9.366714 1.3408710000000001
9.367714 1.3308379000000001
9.368714 1.3208042999999998
9.369715 1.3107684
9.370714 1.3007282
9.371715 1.2906828000000001
9.372714 1.2806322
9.373714 1.2705787
9.374714 1.2605255
9.375714 1.2504764
9.376715 1.2404342000000002
9.377714 1.2304004
9.378715 1.2203746
9.379714 1.2103549
9.380714 1.2003393
9.381714 1.1903257
9.382714 1.1803131
9.383715 1.1703009
9.384714 1.1602888
9.385715 1.1502762999999998
9.386714 1.1402628
9.387714 1.1302479
9.388714 1.1202318
9.389714 1.1102162
9.390715 1.1002041
9.391714 1.0901990000000001
9.392715 1.0802043000000001
9.393714 1.0702213999999999
9.394714 1.0602501
9.395715 1.0502878
9.396714 1.0403308
9.397715 1.0303759
9.398714 1.020421
9.399714 1.0104661
9.400714 1.0005127
9.401714 0.99056289
9.402715 0.98061832
9.403714 0.97067952
9.404715 0.96074622
9.405714 0.95081786
9.406714 0.94089461
9.407714 0.93097799
9.408714 0.92107058
9.409715 0.91117509
9.410714 0.90129292
9.411715 0.89142295
9.412714 0.8815615400000001
9.413714 0.87170359
9.414714 0.86184414
9.415714 0.85198041
9.416715 0.84211295
9.417714 0.83224531
9.418715 0.82238307
9.419714 0.8125314499999999
9.420714 0.8026938000000001
9.421714 0.79287058
9.422714 0.78306012
9.423715 0.7732598599999999
9.424714 0.76346821
9.425714 0.75368532
9.426714 0.74391309
9.427714 0.73415372
9.428715 0.72440808
9.429714 0.71467441
9.430715 0.70494851
9.431714 0.6952250400000001
9.432714 0.6854996999999999
9.433714 0.6757714300000001
9.434714 0.66604321
9.435715 0.65632137
9.436714 0.6466133500000001
9.437715 0.63692494
9.438714 0.62725814
9.439714 0.61761062
9.440714 0.60797683
9.441714 0.59835063
9.442715 0.5887277
9.443714 0.57910713
9.444715 0.56949123
9.445714 0.5598838
9.446714 0.55028787
9.447714 0.54070381
9.448714 0.53112917
9.449715 0.5215600100000001
9.450714 0.51199337
9.451715 0.50242944
9.452714 0.49287239
9.453714 0.48332945
9.454714 0.47380803
9.455714 0.46431264
9.456715 0.45484286
9.457714 0.44539310000000004
9.458714 0.43595461
9.459714 0.42651881999999997
9.460714 0.41708066
9.461715 0.40764030999999995
9.462714 0.39820266
9.463715 0.38877502
9.464714 0.37936369999999997
9.465714 0.36997152
9.466714 0.36059718
9.467714 0.35123657
9.468715 0.34188567999999997
9.469714 0.33254309000000004
9.470715 0.32321133
9.471714 0.31389585
9.472714 0.30460237
9.473714 0.29533366
9.474714 0.28608749
9.475715 0.27685664
9.476714 0.26763147000000004
9.477715 0.25840364000000005
9.478714 0.24916967
9.479714 0.23993254
9.480714 0.23070069
9.481714 0.22148468999999998
9.482715 0.21229319000000002
9.483714 0.20312972
9.484715 0.19399188
9.485714 0.18487306
9.486714 0.17576582999999998
9.487714 0.16666549
9.488714 0.15757189
9.489715 0.14848883000000002
9.490714 0.13942146
9.491714 0.1303729
9.492714 0.12134186
9.493714 0.11232249
9.494715 0.10330685
9.495714 0.09428863400000001
9.496715 0.085266621
9.497714 0.076246064
9.498714 0.067237276
9.499714 0.058251834999999995
9.500714 0.049298064999999995
9.501715 0.040377729
9.502714 0.031485406
9.503715 0.022610839
9.504714 0.013743168
9.505714 0.0048752034
9.506714 -0.0039941584
9.507714 -0.012860347
9.508715 -0.021716037
9.509714 -0.030555093
9.510715 -0.039375594
9.511714 -0.048180507000000004
9.512714 -0.056975696
9.513714 -0.065766298
9.514714 -0.074553268
9.515715 -0.083331921
9.516714 -0.092093274
9.517715 -0.10082777999999999
9.518714 -0.10952968
9.519714 -0.11820019000000001
9.520715 -0.12684764
9.521714 -0.13548469999999999
9.522715 -0.14412359
9.523714 -0.15277142
9.524714 -0.16142768000000002
9.525714 -0.17008485
9.526714 -0.17873194
9.527715 -0.18735918000000001
9.528714 -0.19596175
9.529715 -0.20454102000000002
9.530714 -0.21310281
9.531714 -0.22165361
9.532714 -0.23019683999999999
9.533714 -0.23873077999999998
9.534715 -0.24724949999999998
9.535714 -0.25574605
9.536715 -0.26421663
9.537714 -0.27266354
9.538714 -0.28109525
9.539714 -0.28952362
9.540714 -0.29795915
9.541715 -0.30640641
9.542714 -0.31486186
9.543715 -0.32331492
9.544714 -0.33175196
9.545714 -0.3401615
9.546714 -0.34853837
9.547714 -0.35688506999999997
9.548715 -0.36520977
9.549714 -0.37352222
9.550714 -0.38182924
9.551714 -0.39013213999999996
9.552714 -0.39842692
9.553715 -0.40670736
9.554714 -0.41496889000000003
9.555715 -0.42321201999999997
9.556714 -0.43144259
9.557714 -0.43966952
9.558714 -0.44790044999999995
9.559714 -0.45613781999999997
9.560715 -0.46437661999999996
9.561714 -0.47260582999999995
9.562715 -0.48081256
9.563714 -0.48898696
9.564714 -0.49712635
9.565714 -0.50523626
9.566714 -0.51332805
9.567715 -0.5214143099999999
9.568714 -0.52950378
9.569715 -0.53759855
9.570714 -0.54569398
9.571714 -0.55378182
9.572714 -0.5618546200000001
9.573714 -0.5699092099999999
9.574715 -0.57794806
9.575714 -0.58597741
9.576715 -0.59400336
9.577714 -0.60202815
9.578714 -0.610048
9.579714 -0.61805421
9.580714 -0.6260367099999999
9.581715 -0.63398881
9.582714 -0.6419105900000001
9.583714 -0.6498096
9.584714 -0.65769842
9.585714 -0.66558975
9.586715 -0.67349151
9.587714 -0.68140402
9.588715 -0.68932022
9.589714 -0.6972289199999999
9.590714 -0.70511978
9.591714 -0.7129871799999999
9.592714 -0.7208319799999999
9.593715 -0.72865998
9.594714 -0.7364782000000001
9.595715 -0.74429098
9.596714 -0.7520975099999999
9.597714 -0.75989231
9.598714 -0.76766824
9.599714 -0.77542062
9.600715 -0.7831503599999999
9.601714 -0.79086469
9.602715 -0.79857456
9.603714 -0.80629038
9.604714 -0.81401756
9.605714 -0.82175406
9.606714 -0.8294907400000001
9.607715 -0.83721504
9.608714 -0.84491596
9.609715 -0.85258801
9.610714 -0.86023295
9.611714 -0.86785816
9.612714 -0.8754727400000001
9.613714 -0.8830836
9.614715 -0.89069232
9.615714 -0.89829536
9.616714 -0.90588666
9.617714 -0.9134613899999999
9.618714 -0.92101907
9.619715 -0.92856456
9.620714 -0.93610585
9.621715 -0.94365068
9.622714 -0.9512023099999999
9.623714 -0.95875748
9.624714 -0.96630715
9.625714 -0.9738397799999999
9.626715 -0.98134605
9.627714 -0.98882243
9.628715 -0.99627255
9.629714 -1.0037053
9.630714 -1.0111313
9.631714 -1.0185583
9.632714 -1.0259887
9.633715 -1.0334188
9.634714 -1.040842
9.635715 -1.0482521
9.636714 -1.0556466
9.637714 -1.0630279
9.638714 -1.0704019
9.639714 -1.0777746
9.640715 -1.0851488
9.641714 -1.0925216
9.642715 -1.0998857000000002
9.643714 -1.1072317999999999
9.644714 -1.1145527
9.645715 -1.1218466999999999
9.646714 -1.1291182
9.647715 -1.1363763
9.648714 -1.1436313
9.649714 -1.15089
9.650714 -1.1581535
9.651714 -1.1654174
9.652715 -1.1726742
9.653714 -1.1799165999999999
9.654715 -1.1871412
9.655714 -1.1943495
9.656714 -1.2015466000000001
9.657714 -1.2087383
9.658714 -1.2159282
9.659715 -1.2231151
9.660714 -1.2302935
9.661715 -1.2374566
9.662714 -1.244599
9.663714 -1.2517201
9.664714 -1.2588241999999998
9.665714 -1.2659197
9.666715 -1.2730149
9.667714 -1.2801150000000001
9.668715 -1.28722
9.669714 -1.2943244
9.670714 -1.3014203
9.671714 -1.3085004
9.672714 -1.315561
9.673715 -1.3226032
9.674714 -1.3296318
9.675714 -1.3366523
9.676714 -1.3436683
9.677714 -1.3506791
9.678715 -1.3576807
9.679714 -1.3646672
9.680715 -1.3716346000000001
9.681714 -1.3785821999999999
9.682714 -1.3855143
9.683714 -1.392438
9.684714 -1.3993603000000001
9.685715 -1.4062855
9.686714 -1.4132132
9.687715 -1.4201382
9.688714 -1.4270535
9.689714 -1.4339526999999999
9.690714 -1.440833
9.691714 -1.447696
9.692715 -1.454546
9.693714 -1.4613884000000001
9.694715 -1.468226
9.695714 -1.4750587000000002
9.696714 -1.4818826999999999
9.697714 -1.488693
9.698714 -1.4954861
9.699715 -1.502262
9.700714 -1.5090241
9.701715 -1.5157785
9.702714 -1.5225308
9.703714 -1.5292839
9.704714 -1.5360367
9.705714 -1.542784
9.706715 -1.5495194
9.707714 -1.5562375
9.708714 -1.5629362
9.709714 -1.5696172000000002
9.710714 -1.5762847
9.711715 -1.5829434999999998
9.712714 -1.5895965
9.713715 -1.5962433000000003
9.714714 -1.602881
9.715714 -1.6095061000000002
9.716714 -1.6161161
9.717714 -1.6227113000000002
9.718715 -1.6292952
9.719714 -1.6358724000000002
9.720715 -1.642447
9.721714 -1.6490201999999998
9.722714 -1.6555896
9.723714 -1.6621498
9.724714 -1.6686948
9.725715 -1.67522
9.726714 -1.681724
9.727715 -1.6882092000000002
9.728714 -1.6946800000000002
9.729714 -1.701141
9.730714 -1.7075948
9.731714 -1.7140415
9.732715 -1.7204788
9.733714 -1.726904
9.734715 -1.7333155
9.735714 -1.7397139
9.736714 -1.7461019000000002
9.737714 -1.7524825000000002
9.738714 -1.7588578000000001
9.739715 -1.7652273
9.740714 -1.7715877000000002
9.741714 -1.7779335
9.742714 -1.7842601999999999
9.743714 -1.7905651000000002
9.744715 -1.7968491
9.745714 -1.8031159
9.746715 -1.8093709
9.747714 -1.8156186
9.748714 -1.8218611999999998
9.749714 -1.8280983000000002
9.750714 -1.8343272000000002
9.751715 -1.8405445
9.752714 -1.846748
9.753715 -1.852937
9.754714 -1.8591128
9.755714 -1.8652762999999999
9.756714 -1.8714277000000001
9.757714 -1.8775648999999999
9.758715 -1.8836845000000002
9.759714 -1.8897824
9.760715 -1.8958565
9.761714 -1.9019070999999999
9.762714 -1.9079381999999998
9.763714 -1.9139555999999998
9.764714 -1.9199658000000002
9.765715 -1.9259732
9.766714 -1.9319789
9.767715 -1.9379807999999998
9.768714 -1.9439743999999999
9.769714 -1.949955
9.770715 -1.9559191999999999
9.771714 -1.9618656
9.772715 -1.9677943
9.773714 -1.9737056
9.774714 -1.9795989999999999
9.775714 -1.9854724000000001
9.776714 -1.9913236
9.777715 -1.9971500999999998
9.778714 -2.0029522
9.779715 -2.0087332
9.780714 -2.0144984
9.781714 -2.0202542
9.782714 -2.0260058
9.783714 -2.0317551
9.784715 -2.0374996999999997
9.785714 -2.0432342
9.786715 -2.0489521
9.787714 -2.0546475
9.788714 -2.0603171
9.789714 -2.0659603
9.790714 -2.0715790000000003
9.791715 -2.0771756999999997
9.792714 -2.0827517
9.793715 -2.0883074
9.794714 -2.0938423
9.795714 -2.0993562
9.796714 -2.1048511999999997
9.797714 -2.1103311
9.798715 -2.1158012
9.799714 -2.1212660000000003
9.800714 -2.1267274
9.801714 -2.1321835
9.802714 -2.1376277999999997
9.803715 -2.1430518
9.804714 -2.1484474
9.805715 -2.153809
9.806714 -2.1591352
9.807714 -2.1644289
9.808714 -2.1696953000000003
9.809714 -2.17494
9.810715 -2.1801669
9.811714 -2.1853777
9.812715 -2.190572
9.813714 -2.1957497999999998
9.814714 -2.2009119
9.815714 -2.2060605
9.816714 -2.2111986
9.817715 -2.2163279
9.818714 -2.2214472
9.819715 -2.2265514
9.820714 -2.2316323999999996
9.821714 -2.2366812
9.822714 -2.2416912
9.823714 -2.2466602
9.824715 -2.2515912
9.825714 -2.2564914
9.826715 -2.2613699
9.827714 -2.2662343000000003
9.828714 -2.2710888
9.829714 -2.275933
9.830714 -2.2807637
9.831715 -2.285577
9.832714 -2.2903698
9.833714 -2.2951409
9.834714 -2.2998906999999997
9.835714 -2.304619
9.836715 -2.3093235
9.837714 -2.3139990999999998
9.838715 -2.3186394999999997
9.839714 -2.3232387
9.840714 -2.3277942
9.841714 -2.3323083000000002
9.842714 -2.3367888999999997
9.843715 -2.3412468
9.844714 -2.3456926
9.845715 -2.3501333
9.846714 -2.3545703000000002
9.847714 -2.3589989
9.848714 -2.3634113
9.849714 -2.3677988
9.850715 -2.3721550000000002
9.851714 -2.376477
9.852715 -2.3807652
9.853714 -2.385021
9.854714 -2.3892447
9.855714 -2.3934351
9.856714 -2.3975894
9.857715 -2.4017053
9.858714 -2.4057832
9.859715 -2.4098279
9.860714 -2.413848
9.861714 -2.4178531
9.862714 -2.4218509
9.863714 -2.4258438
9.864715 -2.4298277
9.865714 -2.4337925
9.866714 -2.437726
9.867714 -2.4416171
9.868714 -2.4454597000000002
9.869715 -2.4492534
9.870714 -2.4530029
9.871715 -2.4567151
9.872714 -2.4603962999999998
9.873714 -2.4640500999999997
9.874714 -2.467677
9.875714 -2.4712767
9.876715 -2.4748497
9.877714 -2.4783986000000002
9.878715 -2.4819285
9.879714 -2.4854444
9.880714 -2.4889488
9.881714 -2.4924384
9.882714 -2.4959048
9.883715 -2.4993351
9.884714 -2.5027160999999998
9.885715 -2.5060389
9.886714 -2.509301
9.887714 -2.5125077
9.888714 -2.5156699000000002
9.889714 -2.5187997
9.890715 -2.5219075
9.891714 -2.5249988
9.892715 -2.5280736000000004
9.893714 -2.5311287
9.894714 -2.5341602
9.895715 -2.5371658
9.896714 -2.5401449
9.897715 -2.5430981
9.898714 -2.5460241000000003
9.899714 -2.5489187
9.900714 -2.5517735999999998
9.901714 -2.5545787
9.902715 -2.5573257
9.903714 -2.5600110999999997
9.904715 -2.5626386
9.905714 -2.5652189
9.906714 -2.5677668000000002
9.907714 -2.5702961
9.908714 -2.5728159
9.909715 -2.5753278
9.910714 -2.5778268
9.911715 -2.5803027999999997
9.912714 -2.5827456
9.913714 -2.5851471
9.914714 -2.5875036000000002
9.915714 -2.5898138
9.916715 -2.5920779
9.917714 -2.5942948
9.918715 -2.5964614
9.919714 -2.5985742
9.920714 -2.6006308999999996
9.921714 -2.6026336
9.922714 -2.6045904
9.923715 -2.6065132
9.924714 -2.6084157
9.925714 -2.6103083
9.926714 -2.6121947999999997
9.927714 -2.6140703000000003
9.928715 -2.6159228999999997
9.929714 -2.6177377
9.930715 -2.6195008
9.931714 -2.6212033
9.932714 -2.6228428000000004
9.933714 -2.6244221000000003
9.934714 -2.6259467
9.935715 -2.6274216999999997
9.936714 -2.6288508
9.937715 -2.6302351
9.938714 -2.631576
9.939714 -2.6328769
9.940714 -2.6341435
9.941714 -2.635384
9.942715 -2.6366061
9.943714 -2.6378131
9.944715 -2.6390021999999997
9.945714 -2.6401635
9.946714 -2.6412822
9.947714 -2.6423432
9.948714 -2.6433352
9.949715 -2.6442543
9.950714 -2.645104
9.951715 -2.6458941
9.952714 -2.6466362
9.953714 -2.6473407
9.954714 -2.6480138
9.955714 -2.6486576
9.956715 -2.6492711
9.957714 -2.6498534
9.958714 -2.6504043
9.959714 -2.6509248
9.960714 -2.6514151999999997
9.961715 -2.6518736
9.962714 -2.6522934
9.963715 -2.6526641
9.964714 -2.6529735
9.965714 -2.6532112
9.966714 -2.6533727
9.967714 -2.6534608
9.968715 -2.6534855
9.969714 -2.6534609000000002
9.970715 -2.6534012
9.971714 -2.6533164
9.972714 -2.6532104
9.973714 -2.653081
9.974714 -2.6529221
9.975715 -2.6527265
9.976714 -2.6524886000000003
9.977715 -2.6522048
9.978714 -2.6518726999999997
9.979714 -2.6514901
9.980714 -2.6510531
9.981714 -2.6505563
9.982715 -2.6499944
9.983714 -2.6493642
9.984715 -2.6486678
9.985714 -2.6479127
9.986714 -2.6471106
9.987714 -2.6462745
9.988714 -2.6454143
9.989715 -2.6445344
9.990714 -2.6436323
9.991714 -2.6426993
9.992714 -2.6417243999999998
9.993714 -2.6406967999999997
9.994715 -2.639609
9.995714 -2.6384581000000003
9.996715 -2.6372446000000003
9.997714 -2.6359703000000003
9.998714 -2.6346374
9.999714 -2.6332472
10.00071 -2.6318004
10.00171 -2.6302993
10.00271 -2.6287485
10.00371 -2.627155
10.00471 -2.6255272
10.00571 -2.6238723
10.00671 -2.6221932999999997
10.00771 -2.6204875
10.00871 -2.6187466
10.00971 -2.6169591
10.01071 -2.6151128
10.01171 -2.6131989
10.01271 -2.6112139
10.01371 -2.6091592
10.01471 -2.6070405
10.01571 -2.6048647000000003
10.01671 -2.6026383
10.01771 -2.6003661
10.01871 -2.598051
10.01971 -2.5956953
10.02071 -2.5933014
10.02171 -2.5908718
10.02271 -2.5884086
10.02371 -2.5859121
10.02471 -2.5833795
10.02571 -2.5808038
10.02671 -2.578176
10.02771 -2.5754862
10.02871 -2.572727
10.02971 -2.569896
10.03071 -2.5669957
10.03171 -2.5640331
10.03271 -2.5610177000000003
10.03371 -2.5579583
10.03471 -2.5548613000000002
10.03571 -2.55173
10.03671 -2.5485646
10.03771 -2.5453636
10.03871 -2.5421245
10.03971 -2.5388448
10.04071 -2.5355214
10.04171 -2.5321508
10.04271 -2.5287276000000003
10.04371 -2.5252456
10.04471 -2.5216987
10.04571 -2.5180827999999997
10.04671 -2.5143972
10.04771 -2.5106458000000003
10.04871 -2.5068363
10.04971 -2.5029782000000003
10.05071 -2.4990806
10.05171 -2.4951497
10.05271 -2.4911879000000003
10.05371 -2.4871933999999998
10.05471 -2.4831625
10.05571 -2.4790897999999997
10.05671 -2.4749706
10.05771 -2.4708008
10.05871 -2.4665769
10.05971 -2.4622956
10.06071 -2.4579535999999997
10.06171 -2.4535479
10.06271 -2.4490772
10.06371 -2.4445424
10.06471 -2.4399480000000002
10.06571 -2.4353011
10.06671 -2.4306098
10.06771 -2.4258816999999997
10.06871 -2.4211207
10.06971 -2.4163272
10.07071 -2.4114976
10.07171 -2.4066256
10.07271 -2.4017047
10.07371 -2.3967292000000002
10.07471 -2.391696
10.07571 -2.3866036999999998
10.07671 -2.3814522
10.07771 -2.3762414
10.07871 -2.3709718
10.07971 -2.3656439000000002
10.08071 -2.3602599
10.08171 -2.3548238
10.08271 -2.3493417
10.08371 -2.3438204000000002
10.08471 -2.3382658000000003
10.08571 -2.332681
10.08671 -2.3270646
10.08771 -2.3214110999999997
10.08871 -2.3157125
10.08971 -2.3099607
10.09071 -2.3041496
10.09171 -2.2982769
10.09271 -2.2923434
10.09371 -2.2863522
10.09471 -2.280307
10.09571 -2.2742106
10.09671 -2.268064
10.09771 -2.2618687
10.09871 -2.2556260000000004
10.09971 -2.2493392
10.10071 -2.2430130999999998
10.10171 -2.2366523999999997
10.10271 -2.2302598
10.10371 -2.2238344
10.10471 -2.2173712
10.10571 -2.2108622
10.10671 -2.2042981999999998
10.10771 -2.1976728000000003
10.10871 -2.1909837000000003
10.10971 -2.1842336
10.11071 -2.1774288
10.11171 -2.1705767000000002
10.11271 -2.1636831
10.11371 -2.1567505000000002
10.11471 -2.149779
10.11571 -2.1427667
10.11671 -2.1357123
10.11771 -2.1286165
10.11871 -2.121482
10.11971 -2.1143118
10.12071 -2.1071069000000002
10.12171 -2.0998653
10.12271 -2.0925809
10.12371 -2.0852454
10.12471 -2.0778511
10.12571 -2.0703942
10.12671 -2.0628765000000002
10.12771 -2.0553049
10.12871 -2.0476893
10.12971 -2.0400386
10.13071 -2.0323586000000002
10.13171 -2.0246493
10.13271 -2.0169070000000002
10.13371 -2.009126
10.13471 -2.0013019
10.13571 -1.9934338999999999
10.13671 -1.985524
10.13771 -1.9775760999999998
10.13871 -1.9695926
10.13971 -1.9615725
10.14071 -1.9535107999999999
10.14171 -1.9454006
10.14271 -1.9372361
10.14371 -1.9290156999999999
10.14471 -1.9207437
10.14571 -1.912429
10.14671 -1.9040825000000001
10.14771 -1.8957129
10.14871 -1.8873231000000001
10.14971 -1.8789101
10.15071 -1.8704655000000001
10.15171 -1.8619798
10.15271 -1.8534465
10.15371 -1.8448639999999998
10.15471 -1.8362356
10.15571 -1.8275673
10.15671 -1.8188637
10.15771 -1.8101257999999998
10.15871 -1.8013504999999999
10.15971 -1.7925318
10.16071 -1.7836649
10.16171 -1.7747490000000001
10.16271 -1.7657893
10.16371 -1.7567959000000002
10.16471 -1.7477795
10.16571 -1.738748
10.16671 -1.7297022
10.16771 -1.7206362
10.16871 -1.7115387999999998
10.16971 -1.7023992000000001
10.17071 -1.6932098
10.17171 -1.6839704
10.17271 -1.6746864000000001
10.17371 -1.6653664
10.17471 -1.6560177999999999
10.17571 -1.6466431
10.17671 -1.6372394
10.17771 -1.6278004
10.17871 -1.6183204999999998
10.17971 -1.6087983000000001
10.18071 -1.5992381
10.18171 -1.5896494
10.18271 -1.5800424
10.18371 -1.5704236999999999
10.18471 -1.5607928
10.18571 -1.5511417
10.18671 -1.5414581
10.18771 -1.5317301
10.18871 -1.5219514
10.18971 -1.5121235
10.19071 -1.5022544
10.19171 -1.4923559
10.19271 -1.4824372000000001
10.19371 -1.4725022
10.19471 -1.462548
10.19571 -1.4525675999999998
10.19671 -1.4425540000000001
10.19771 -1.4325047
10.19871 -1.4224233
10.19971 -1.4123184
10.20071 -1.4021995
10.20171 -1.3920725
10.20271 -1.3819358
10.20371 -1.3717804999999998
10.20471 -1.3615935
10.20571 -1.3513632
10.20671 -1.3410841
10.20771 -1.3307594
10.20871 -1.3203995
10.20971 -1.3100179
10.21071 -1.2996253
10.21171 -1.2892256
10.21271 -1.2788150999999999
10.21371 -1.2683853999999999
10.21471 -1.2579274
10.21571 -1.2474370000000001
10.21671 -1.2369167
10.21771 -1.2263744
10.21871 -1.2158193
10.21971 -1.205257
10.22071 -1.194686
10.22171 -1.1840978
10.22271 -1.17348
10.22371 -1.1628225
10.22471 -1.1521216
10.22571 -1.1413825
10.22671 -1.1306178999999998
10.22771 -1.1198427
10.22871 -1.1090681999999998
10.22971 -1.0982977999999999
10.23071 -1.0875264
10.23171 -1.0767434
10.23271 -1.0659375
10.23371 -1.0551026
10.23471 -1.0442396
10.23571 -1.0333556000000002
10.23671 -1.0224598
10.23771 -1.0115580000000002
10.23871 -1.0006495
10.23971 -0.9897269300000001
10.24071 -0.9787796099999999
10.24171 -0.96779894
10.24271 -0.95678307
10.24371 -0.94573908
10.24471 -0.9346804599999999
10.24571 -0.9236224
10.24671 -0.91257542
10.24771 -0.90154139
10.24871 -0.8905130400000001
10.24971 -0.8794773400000001
10.25071 -0.86842133
10.25171 -0.85733747
10.25271 -0.84622633
10.25371 -0.8350953499999999
10.25471 -0.82395459
10.25571 -0.8128116799999999
10.25671 -0.80166776
10.25771 -0.7905173999999999
10.25871 -0.77935173
10.25971 -0.7681634700000001
10.26071 -0.75695161
10.26171 -0.74572298
10.26271 -0.73449002
10.26371 -0.7232659
10.26471 -0.71205865
10.26571 -0.70086741
10.26671 -0.6896826
10.26771 -0.67848959
10.26871 -0.6672747
10.26971 -0.6560307900000001
10.27071 -0.64475979
10.27171 -0.63347127
10.27271 -0.62217792
10.27371 -0.6108898700000001
10.27471 -0.5996108099999999
10.27571 -0.58833724
10.27671 -0.57706158
10.27771 -0.56577693
10.27871 -0.55448147
10.27971 -0.54318029
10.28071 -0.53188321
10.28171 -0.52060043
10.28271 -0.50933706
10.28371 -0.49809013
10.28471 -0.48684888
10.28571 -0.47559878
10.28671 -0.46432749
10.28771 -0.45302995
10.28871 -0.44171056000000003
10.28971 -0.43038134
10.29071 -0.41905687999999996
10.29171 -0.40774867
10.29271 -0.39646085000000003
10.29371 -0.38518975
10.29471 -0.37392669
10.29571 -0.36266295
10.29671 -0.35139432
10.29771 -0.34012301
10.29871 -0.32885619
10.29971 -0.31760188
10.30071 -0.30636417
10.30171 -0.29514048000000004
10.30271 -0.28392205000000004
10.30371 -0.27269758
10.30471 -0.26145864
10.30571 -0.250204
10.30671 -0.23894112
10.30771 -0.22768374
10.30871 -0.21644682
10.30971 -0.20524086000000002
10.31071 -0.19406815
10.31171 -0.18292243
10.31271 -0.17179218999999998
10.31371 -0.16066585
10.31471 -0.14953642
10.31571 -0.1384038
10.31671 -0.12727344999999998
10.31771 -0.11615270000000001
10.31871 -0.10504635
10.31971 -0.09395387599999999
10.32071 -0.08286967099999999
10.32171 -0.071786204
10.32271 -0.060698495
10.32371 -0.049607723
10.32471 -0.038522117999999994
10.32571 -0.027454484
10.32671 -0.016417408
10.32771 -0.0054182176
10.32871 0.0055440378
10.32971 0.016478218
10.33071 0.027397487
10.33171 0.038314072000000005
10.33271 0.04923467100000001
10.33371 0.06015847900000001
10.33471 0.071078504
10.33571 0.081985415
10.33671 0.092871941
10.33771 0.10373581
10.33871 0.1145798
10.33971 0.12540926
10.34071 0.13622814
10.34171 0.14703596
10.34271 0.15782705
10.34371 0.16859259000000001
10.34471 0.17932471
10.34571 0.19002043000000002
10.34671 0.20068383
10.34771 0.21132499000000002
10.34871 0.22195631
10.34971 0.23258778
10.35071 0.24322291999999998
10.35171 0.25385753
10.35271 0.26448157
10.35371 0.27508319
10.35471 0.28565316
10.35571 0.29618787
10.35671 0.30668934
10.35771 0.31716297
10.35871 0.3276139
10.35971 0.33804404
10.36071 0.3484511
10.36171 0.35883025
10.36271 0.36917715
10.36371 0.37949110999999996
10.36471 0.38977647
10.36571 0.40004151
10.36671 0.41029509000000003
10.36771 0.42054285
10.36871 0.43078418999999996
10.36971 0.44101202
10.37071 0.45121503
10.37171 0.46138176999999997
10.37271 0.47150473
10.37371 0.48158261999999996
10.37471 0.49162013
10.37571 0.50162524
10.37671 0.51160562
10.37771 0.52156555
10.37871 0.5315050499999999
10.37971 0.54142093
10.38071 0.55130948
10.38171 0.5611689799999999
10.38271 0.571001
10.38371 0.5808095
10.38471 0.5905984000000001
10.38571 0.60036862
10.38671 0.6101165000000001
10.38771 0.61983396
10.38871 0.62951124
10.38971 0.63914019
10.39071 0.64871763
10.39171 0.6582465
10.39271 0.6677348599999999
10.39371 0.67719277
10.39471 0.68662879
10.39571 0.6960473
10.39671 0.7054477499999999
10.39771 0.71482579
10.39871 0.72417613
10.39971 0.7334948099999999
10.40071 0.74278046
10.40171 0.75203381
10.40271 0.76125581
10.40371 0.77044577
10.40471 0.77960016
10.40571 0.7887132499999999
10.40671 0.7977792100000001
10.40771 0.8067947799999999
10.40871 0.81576137
10.40971 0.82468474
10.41071 0.83357394
10.41171 0.84243771
10.41271 0.85128173
10.41371 0.86010667
10.41471 0.86890841
10.41571 0.8776797
10.41671 0.8864131799999999
10.41771 0.89510344
10.41871 0.90374853
10.41971 0.9123491100000001
10.42071 0.92090685
10.42171 0.92942286
10.42271 0.9378966900000001
10.42371 0.9463267399999999
10.42471 0.9547119
10.42571 0.96305292
10.42671 0.97135371
10.42771 0.97962059
10.42871 0.98786037
10.42971 0.99607771
10.43071 1.0042734
10.43171 1.0124431
10.43271 1.0205792
10.43371 1.0286729
10.43471 1.0367166
10.43571 1.0447065
10.43671 1.0526427
10.43771 1.0605283
10.43871 1.0683673
10.43971 1.0761633
10.44071 1.0839178
10.44171 1.0916314
10.44271 1.0993043
10.44371 1.1069377999999999
10.44471 1.1145349
10.44571 1.122099
10.44671 1.1296329
10.44771 1.1371366
10.44871 1.1446063
10.44971 1.1520354
10.45071 1.1594156
10.45171 1.1667398
10.45271 1.1740045
10.45371 1.1812102999999998
10.45471 1.1883619
10.45571 1.1954658999999999
10.45671 1.2025284
10.45771 1.2095534
10.45871 1.2165424
10.45971 1.2234948
10.46071 1.230409
10.46171 1.2372843
10.46271 1.2441208000000001
10.46371 1.2509187
10.46471 1.2576774000000002
10.46571 1.2643942
10.46671 1.271064
10.46771 1.2776806
10.46871 1.2842381999999999
10.46971 1.290734
10.47071 1.2971693
10.47171 1.3035493
10.47271 1.3098818
10.47371 1.3161747
10.47471 1.3224331
10.47571 1.3286586
10.47671 1.3348492
10.47771 1.3410008
10.47871 1.347109
10.47971 1.3531708999999998
10.48071 1.359185
10.48171 1.3651511
10.48271 1.3710683
10.48371 1.3769348000000001
10.48471 1.3827472
10.48571 1.3885019
10.48671 1.394197
10.48771 1.3998332
10.48871 1.4054153
10.48971 1.4109504
10.49071 1.4164462
10.49171 1.4219078
10.49271 1.4273369
10.49371 1.4327301000000001
10.49471 1.4380810000000002
10.49571 1.4433824
10.49671 1.4486286
10.49771 1.4538166
10.49871 1.4589467999999999
10.49971 1.4640213
10.50071 1.4690424
10.50171 1.4740112
10.50271 1.4789271
10.50371 1.4837893
10.50471 1.4885978
10.50571 1.493355
10.50671 1.4980657
10.50771 1.5027359
10.50871 1.5073705
10.50971 1.5119709000000001
10.51071 1.5165344
10.51171 1.5210539
10.51271 1.5255208
10.51371 1.5299270999999999
10.51471 1.5342684
10.51571 1.5385446
10.51671 1.5427599
10.51771 1.5469199
10.51871 1.5510299
10.51971 1.5550929
10.52071 1.5591091
10.52171 1.5630774
10.52271 1.5669966
10.52371 1.5708677
10.52471 1.5746934000000001
10.52571 1.5784771999999998
10.52671 1.5822213
10.52771 1.5859248
10.52871 1.5895834000000002
10.52971 1.5931899
10.53071 1.5967361999999998
10.53171 1.6002169
10.53271 1.6036308999999997
10.53371 1.606982
10.53471 1.6102775999999999
10.53571 1.6135255000000002
10.53671 1.6167315000000002
10.53771 1.6198974000000002
10.53871 1.6230214
10.53971 1.6260995999999999
10.54071 1.6291278999999999
10.54171 1.6321043
10.54271 1.6350294
10.54371 1.6379055
10.54471 1.6407343
10.54571 1.6435154
10.54671 1.6462455
10.54771 1.6489189000000002
10.54871 1.6515305
10.54971 1.6540778999999999
10.55071 1.6565626
10.55171 1.6589906
10.55271 1.6613701
10.55371 1.6637087
10.55471 1.6660101999999999
10.55571 1.6682738
10.55671 1.670495
10.55771 1.6726671
10.55871 1.6747842999999998
10.55971 1.6768440999999998
10.56071 1.678847
10.56171 1.6807964000000002
10.56271 1.6826961000000002
10.56371 1.6845474
10.56471 1.6863488
10.56571 1.6880967
10.56671 1.6897874
10.56771 1.6914193000000002
10.56871 1.6929941
10.56971 1.6945169999999998
10.57071 1.6959947
10.57171 1.6974323999999998
10.57271 1.6988320000000001
10.57371 1.7001905000000002
10.57471 1.7015016
10.57571 1.7027583
10.57671 1.7039556
10.57771 1.7050926000000002
10.57871 1.7061722000000001
10.57971 1.7072000999999999
10.58071 1.7081819000000003
10.58171 1.7091205000000003
10.58271 1.7100153
10.58371 1.7108629
10.58471 1.7116586
10.58571 1.7123996999999997
10.58671 1.7130863
10.58771 1.7137215000000001
10.58871 1.7143099
10.58971 1.7148552000000001
10.59071 1.7153580000000002
10.59171 1.7158152999999998
10.59271 1.7162213
10.59371 1.7165704
10.59471 1.7168594999999998
10.59571 1.7170893
10.59671 1.7172646
10.59771 1.7173922000000001
10.59871 1.7174776999999999
10.59971 1.7175235
10.60071 1.7175280000000002
10.60171 1.7174862
10.60271 1.7173924999999999
10.60371 1.7172429999999999
10.60471 1.7170370000000001
10.60571 1.7167775
10.60671 1.7164692
10.60771 1.7161165999999999
10.60871 1.7157216
10.60971 1.7152825
10.61071 1.7147958
10.61171 1.7142573
10.61271 1.713665
10.61371 1.7130202
10.61471 1.7123271
10.61571 1.711591
10.61671 1.7108155
10.61771 1.7100012000000002
10.61871 1.7091444
10.61971 1.7082388
10.62071 1.7072782000000002
10.62171 1.7062588
10.62271 1.7051806999999999
10.62371 1.704048
10.62471 1.7028669
10.62571 1.7016429
10.62671 1.7003793
10.62771 1.6990755
10.62871 1.6977284
10.62971 1.6963344000000002
10.63071 1.6948909
10.63171 1.6933983
10.63271 1.6918592
10.63371 1.6902773
10.63471 1.6886545
10.63571 1.6869906000000001
10.63671 1.6852817999999998
10.63771 1.6835229
10.63871 1.6817093
10.63971 1.679839
10.64071 1.6779142
10.64171 1.6759403
10.64271 1.6739242
10.64371 1.6718714
10.64471 1.6697841000000002
10.64571 1.6676606999999999
10.64671 1.6654966
10.64771 1.6632866
10.64871 1.6610267
10.64971 1.6587157000000001
10.65071 1.6563555
10.65171 1.6539490000000001
10.65271 1.6514985
10.65371 1.6490044
10.65471 1.6464652
10.65571 1.6438781999999998
10.65671 1.6412415
10.65771 1.6385555
10.65871 1.635824
10.65971 1.6330522
10.66071 1.6302458999999998
10.66171 1.6274087
10.66271 1.6245406
10.66371 1.6216377
10.66471 1.6186938000000002
10.66571 1.6157029
10.66671 1.612661
10.66771 1.6095677
10.66871 1.6064254999999998
10.66971 1.6032383000000001
10.67071 1.6000101
10.67171 1.5967433999999998
10.67271 1.5934382
10.67371 1.590093
10.67471 1.5867072999999998
10.67571 1.5832812
10.67671 1.5798165999999998
10.67771 1.5763171
10.67871 1.5727852
10.67971 1.5692212
10.68071 1.5656225
10.68171 1.5619844
10.68271 1.5583009
10.68371 1.5545673
10.68471 1.5507822
10.68571 1.5469478
10.68671 1.5430694
10.68771 1.5391533000000002
10.68871 1.5352050000000002
10.68971 1.5312275
10.69071 1.5272212
10.69171 1.5231845000000002
10.69271 1.5191151999999999
10.69371 1.5150119
10.69471 1.5108742
10.69571 1.5067025
10.69671 1.5024967
10.69771 1.4982554000000001
10.69871 1.4939752
10.69971 1.489652
10.70071 1.4852821999999999
10.70171 1.4808642
10.70271 1.4763999
10.70371 1.4718944
10.70471 1.4673548
10.70571 1.4627878
10.70671 1.4581979999999999
10.70771 1.4535869
10.70871 1.4489528
10.70971 1.4442918
10.71071 1.4395999
10.71171 1.4348741
10.71271 1.430113
10.71371 1.4253163
10.71471 1.420484
10.71571 1.4156155
10.71671 1.4107094
10.71771 1.4057640999999998
10.71871 1.4007792
10.71971 1.3957563
10.72071 1.3906996
10.72171 1.3856149
10.72271 1.3805084
10.72371 1.3753842
10.72471 1.3702432
10.72571 1.3650828
10.72671 1.3598978
10.72771 1.354682
10.72871 1.3494302999999999
10.72971 1.3441397000000002
10.73071 1.33881
10.73171 1.3334427
10.73271 1.3280401000000002
10.73371 1.322604
10.73471 1.3171354
10.73571 1.3116355
10.73671 1.306106
10.73771 1.3005498
10.73871 1.2949715
10.73971 1.2893761
10.74071 1.283767
10.74171 1.2781452
10.74271 1.2725081
10.74371 1.2668501
10.74471 1.2611641
10.74571 1.2554441
10.74671 1.2496864
10.74771 1.2438912
10.74871 1.2380613
10.74971 1.2322013
10.75071 1.2263157
10.75171 1.2204076
10.75271 1.2144785
10.75371 1.2085291
10.75471 1.2025597000000001
10.75571 1.1965718
10.75671 1.1905677
10.75771 1.1845495
10.75871 1.1785178
10.75971 1.1724706
10.76071 1.1664032
10.76171 1.1603093
10.76271 1.1541827
10.76371 1.1480196
10.76471 1.1418203999999998
10.76571 1.1355891
10.76671 1.1293325
10.76771 1.1230578999999998
10.76871 1.1167707
10.76971 1.1104737
10.77071 1.1041667
10.77171 1.0978478999999999
10.77271 1.0915152
10.77371 1.0851678
10.77471 1.0788063
10.77571 1.0724312
10.77671 1.0660425
10.77771 1.0596379
10.77871 1.053213
10.77971 1.0467628
10.78071 1.040283
10.78171 1.0337729
10.78271 1.0272356
10.78371 1.0206777
10.78471 1.0141073
10.78571 1.0075315
10.78671 1.0009538
10.78771 0.9943738599999999
10.78871 0.9877876400000001
10.78971 0.98118987
10.79071 0.97457618
10.79171 0.96794488
10.79271 0.96129673
10.79371 0.9546340400000001
10.79471 0.9479587899999999
10.79571 0.9412711500000001
10.79671 0.9345691700000001
10.79771 0.92785005
10.79871 0.92111183
10.79971 0.9143554599999999
10.80071 0.9075854
10.80171 0.9008086300000001
10.80271 0.8940325100000001
10.80371 0.88726198
10.80471 0.8804974099999999
10.80571 0.8737346199999999
10.80671 0.86696614
10.80771 0.86018434
10.80871 0.8533841
10.80971 0.8465643
10.81071 0.8397280199999999
10.81171 0.83288047
10.81271 0.8260264999999999
10.81371 0.81916843
10.81471 0.8123056
10.81571 0.80543561
10.81671 0.79855621
10.81771 0.79166759
10.81871 0.7847731
10.81971 0.77787866
10.82071 0.77099008
10.82171 0.7641104999999999
10.82271 0.7572385
10.82371 0.7503682700000001
10.82471 0.7434917099999999
10.82571 0.7366016000000001
10.82671 0.72969464
10.82771 0.72277272
10.82871 0.71584242
10.82971 0.7089121700000001
10.83071 0.70198909
10.83171 0.69507631
10.83271 0.6881725
10.83371 0.68127322
10.83471 0.67437366
10.83571 0.66747144
10.83671 0.66056778
10.83771 0.65366686
10.83871 0.64677349
10.83971 0.63989013
10.84071 0.6330152
10.84171 0.62614297
10.84271 0.61926604
10.84371 0.61237845
10.84471 0.6054788400000001
10.84571 0.59857154
10.84671 0.59166537
10.84771 0.5847703200000001
10.84871 0.5778939000000001
10.84971 0.57103839
10.85071 0.56420038
10.85171 0.55737286
10.85271 0.55054855
10.85371 0.54372335
10.85471 0.53689792
10.85571 0.530077
10.85671 0.52326666
10.85771 0.51647113
10.85871 0.50969031
10.85971 0.50291982
10.86071 0.49615307000000003
10.86171 0.48938473000000005
10.86271 0.48261392000000003
10.86371 0.47584521
10.86471 0.4690873
10.86571 0.46234955
10.86671 0.45563811
10.86771 0.44895322000000004
10.86871 0.4422891
10.86971 0.43563643
10.87071 0.42898646
10.87171 0.42233480999999995
10.87271 0.41568311999999996
10.87371 0.40903818
10.87471 0.40240861
10.87571 0.39580092
10.87671 0.38921682
10.87771 0.38265272
10.87871 0.37610203
10.87971 0.36955888
10.88071 0.36302153000000004
10.88171 0.35649377
10.88271 0.34998364
10.88371 0.34349982
10.88471 0.33704769
10.88571 0.33062657
10.88671 0.32422985
10.88771 0.31784767999999997
10.88871 0.31147138
10.88971 0.30509732
10.89071 0.29872861
10.89171 0.29237384
10.89271 0.28604334
10.89371 0.27974464
10.89471 0.27347947
10.89571 0.26724334
10.89671 0.26102799
10.89771 0.25482571
10.89871 0.24863312
10.89971 0.24245295
10.90071 0.23629284
10.90171 0.23016164
10.90271 0.22406520000000002
10.90371 0.21800352
10.90471 0.21197059999999998
10.90571 0.20595721
10.90671 0.19995542
10.90771 0.19396254000000002
10.90871 0.18798275
10.90971 0.18202562
10.91071 0.17610211
10.91171 0.17021981
10.91271 0.16437978
10.91371 0.15857629
10.91471 0.15279963000000002
10.91571 0.14704071
10.91671 0.14129538
10.91771 0.13556631
10.91871 0.12986168
10.91971 0.12419137999999999
10.92071 0.11856231
10.92171 0.11297526
10.92271 0.10742460000000001
10.92371 0.10190115
10.92471 0.096396729
10.92571 0.09090831699999999
10.92671 0.085439772
10.92771 0.08000035900000001
10.92871 0.074600661
10.92971 0.06924778
10.93071 0.063942128
10.93171 0.058677251
10.93271 0.053442875
10.93371 0.048229711999999994
10.93471 0.043033858
10.93571 0.037858696
10.93671 0.032713445
10.93771 0.027609017000000003
10.93871 0.022553101
10.93971 0.017546785
10.94071 0.012584274999999999
10.94171 0.0076558332
10.94271 0.0027525366
10.94371 -0.0021293576
10.94471 -0.0069865113000000005
10.94571 -0.011809966
10.94671 -0.016589255
10.94771 -0.021317267
10.94871 -0.025993541999999998
10.94971 -0.030624433
10.95071 -0.035220067
10.95171 -0.039789482
10.95271 -0.044336233999999995
10.95371 -0.04885653
10.95471 -0.05334081399999999
10.95571 -0.057777988999999995
10.95671 -0.062160438
10.95771 -0.06648741
10.95871 -0.07076519
10.95971 -0.075004046
10.96071 -0.079213298
10.96171 -0.08339684600000001
10.96271 -0.087551243
10.96371 -0.091667229
10.96471 -0.09573393
10.96571 -0.09974386799999999
10.96671 -0.10369631
10.96771 -0.10759749
10.96871 -0.11145757
10.96971 -0.11528572000000001
10.97071 -0.11908576
10.97171 -0.12285423999999999
10.97271 -0.12658199
10.97371 -0.13025838
10.97471 -0.13387622999999998
10.97571 -0.1374351
10.97671 -0.1409414
10.97771 -0.14440529
10.97871 -0.14783575
10.97971 -0.1512362
10.98071 -0.15460271
10.98171 -0.15792564
10.98271 -0.16119392
10.98371 -0.16440008
10.98471 -0.16754356
10.98571 -0.17063086
10.98671 -0.17367242000000002
10.98771 -0.17667768
10.98871 -0.17965068
10.98971 -0.18258821
10.99071 -0.18548134
10.99171 -0.18831956
10.99271 -0.19109567
10.99371 -0.19380902
10.99471 -0.19646556999999998
10.99571 -0.19907493
10.99671 -0.20164548999999998
10.99771 -0.20418036999999997
10.99871 -0.20667564
10.99971 -0.20912208
11.00071 -0.21150936
11.00171 -0.21383087
11.00271 -0.21608681
11.00371 -0.21828413000000002
11.00471 -0.22043333999999998
11.00571 -0.22254367000000003
11.00671 -0.2246188
11.00771 -0.22665511
11.00871 -0.22864339
11.00971 -0.23057298
11.01071 -0.23243655
11.01171 -0.23423324
11.01271 -0.2359688
11.01371 -0.23765254000000002
11.01471 -0.23929283
11.01571 -0.24089301000000002
11.01671 -0.24244981
11.01771 -0.24395504
11.01871 -0.24539952
11.01971 -0.24677754999999998
11.02071 -0.24808971000000002
11.02171 -0.24934264
11.02271 -0.25054596
11.02371 -0.25170762
11.02471 -0.25283007
11.02571 -0.25390884999999996
11.02671 -0.25493442
11.02771 -0.25589631
11.02871 -0.25678768
11.02971 -0.25760825
11.03071 -0.25836416
11.03171 -0.25906498
11.03271 -0.25971921
11.03371 -0.2603305
11.03471 -0.26089617000000004
11.03571 -0.26140867
11.03671 -0.26185948
11.03771 -0.26224321
11.03871 -0.26256008999999997
11.03971 -0.26281581
11.04071 -0.26301853
11.04171 -0.26317486
11.04271 -0.26328634
11.04371 -0.2633485
11.04471 -0.26335274
11.04571 -0.26329018
11.04671 -0.26315581
11.04771 -0.2629509
11.04871 -0.26268244
11.04971 -0.2623602
11.05071 -0.26199231
11.05171 -0.26158180999999997
11.05271 -0.26112548
11.05371 -0.26061551
11.05471 -0.26004314
11.05571 -0.25940256
11.05671 -0.25869326
11.05771 -0.25791982
11.05871 -0.25708918
11.05971 -0.25620696
11.06071 -0.25527454
11.06171 -0.25428832
11.06271 -0.25324142
11.06371 -0.25212724999999997
11.06471 -0.25094287
11.06571 -0.24969076999999998
11.06671 -0.24837816999999998
11.06771 -0.2470138
11.06871 -0.24560424
11.06971 -0.24415089
11.07071 -0.24264939
11.07171 -0.24109144999999998
11.07271 -0.23946854999999997
11.07371 -0.23777541000000002
11.07471 -0.23601204
11.07571 -0.2341833
11.07671 -0.23229618
11.07771 -0.23035656
11.07871 -0.22836651
11.07971 -0.22632373
11.08071 -0.22422309999999998
11.08171 -0.22205976000000002
11.08271 -0.2198318
11.08371 -0.21754158999999998
11.08471 -0.21519472
11.08571 -0.21279741
11.08671 -0.21035324
11.08771 -0.20786116
11.08871 -0.20531546
11.08971 -0.20270797000000002
11.09071 -0.20003135
11.09171 -0.19728222
11.09271 -0.19446249
11.09371 -0.1915784
11.09471 -0.18863785
11.09571 -0.18564728
11.09671 -0.18260932000000002
11.09771 -0.17952246
11.09871 -0.17638264
11.09971 -0.17318579
11.10071 -0.16993018
11.10171 -0.16661725
11.10271 -0.16325067
11.10371 -0.15983403000000002
11.10471 -0.15636848
11.10571 -0.1528514
11.10671 -0.14927705
11.10771 -0.14563877
11.10871 -0.14193185
11.10971 -0.13815577
11.11071 -0.13431467
11.11171 -0.13041591
11.11271 -0.12646732
11.11371 -0.12247432
11.11471 -0.11843829
11.11571 -0.11435664000000001
11.11671 -0.11022460999999999
11.11771 -0.10603771
11.11871 -0.10179366000000001
11.11971 -0.097492943
11.12071 -0.093137822
11.12171 -0.088730414
11.12271 -0.084270909
11.12371 -0.079756952
11.12471 -0.075184507
11.12571 -0.070549897
11.12671 -0.065851992
11.12771 -0.061093444999999996
11.12871 -0.056280329999999996
11.12971 -0.051420188
11.13071 -0.04651942
11.13171 -0.041581018
11.13271 -0.03660373
11.13371 -0.031582927000000004
11.13471 -0.026512710999999998
11.13571 -0.021388274000000002
11.13671 -0.016207449999999998
11.13771 -0.010970839
11.13871 -0.0056806224
11.13971 -0.00033877548
11.14071 0.0050542963
11.14171 0.010499984
11.14271 0.016000427
11.14371 0.021556771
11.14471 0.027167659999999996
11.14571 0.032828833
11.14671 0.038534167
11.14771 0.044277791
11.14871 0.05005633599999999
11.14971 0.055870303
11.15071 0.061723903999999996
11.15171 0.067623402
11.15271 0.073574716
11.15371 0.079581316
11.15471 0.085643295
11.15571 0.09175794500000001
11.15671 0.097921409
11.15771 0.10413056
11.15871 0.11038411
11.15971 0.11668247999999999
11.16071 0.12302661000000001
11.16171 0.12941633
11.16271 0.13584937
11.16371 0.14232155
11.16471 0.1488282
11.16571 0.15536625
11.16671 0.16193584
11.16771 0.16854084
11.16871 0.17518762
11.16971 0.18188282
11.17071 0.18863089
11.17171 0.19543248000000002
11.17271 0.20228445
11.17371 0.20918129000000002
11.17471 0.21611735999999998
11.17571 0.22308893999999999
11.17671 0.23009488
11.17771 0.23713615
11.17871 0.24421406
11.17971 0.25132874
11.18071 0.25847824
11.18171 0.26565921000000003
11.18271 0.27286849999999996
11.18371 0.28010511000000005
11.18471 0.28737136
11.18571 0.29467256000000003
11.18671 0.30201515
11.18771 0.30940417
11.18871 0.31684104
11.18971 0.32432263
11.19071 0.33184241
11.19171 0.33939263999999997
11.19271 0.34696718
11.19371 0.35456335
11.19471 0.36218218
11.19571 0.36982696
11.19671 0.3775011
11.19771 0.38520615
11.19871 0.39294105999999995
11.19971 0.40070321000000003
11.20071 0.40849014000000006
11.20171 0.4163017
11.20271 0.42414083
11.20371 0.43201274
11.20471 0.43992270000000006
11.20571 0.44787344999999995
11.20671 0.45586326
11.20771 0.46388591
11.20871 0.47193262999999996
11.20971 0.47999499
11.21071 0.48806787999999995
11.21171 0.49615093
11.21271 0.50424808
11.21371 0.51236516
11.21471 0.5205072
11.21571 0.52867606
11.21671 0.5368700700000001
11.21771 0.54508541
11.21871 0.55331844
11.21971 0.56156805
11.22071 0.56983633
11.22171 0.5781275699999999
11.22271 0.58644586
11.22371 0.59479233
11.22471 0.6031636100000001
11.22571 0.61155246
11.22671 0.61994996
11.22771 0.62834905
11.22871 0.6367472
11.22971 0.6451473099999999
11.23071 0.65355636
11.23171 0.6619823199999999
11.23271 0.6704307199999999
11.23371 0.6789025399999999
11.23471 0.6873942
11.23571 0.6958995499999999
11.23671 0.70441295
11.23771 0.7129318499999999
11.23871 0.7214576500000001
11.23971 0.72999429
11.24071 0.73854555
11.24171 0.74711218
11.24271 0.7556905
11.24371 0.76427325
11.24471 0.77285226
11.24571 0.7814220199999999
11.24671 0.78998199
11.24771 0.7985372100000001
11.24871 0.8070961600000001
11.24971 0.81566721
11.25071 0.82425503
11.25171 0.83285868
11.25271 0.84147202
11.25371 0.85008694
11.25471 0.85869646
11.25571 0.86729778
11.25671 0.87589286
11.25771 0.88448673
11.25871 0.89308424
11.25971 0.90168677
11.26071 0.91029126
11.26171 0.91889072
11.26271 0.9274775199999999
11.26371 0.9360468000000001
11.26471 0.9445989499999999
11.26571 0.95313964
11.26671 0.9616773599999999
11.26771 0.97021954
11.26871 0.9787692699999999
11.26971 0.9873234700000001
11.27071 0.9958744
11.27171 1.0044127
11.27271 1.0129314
11.27371 1.0214287
11.27471 1.0299079
11.27571 1.0383757
11.27671 1.046838
11.27771 1.0552968
11.27871 1.0637489
11.27971 1.0721870999999998
11.28071 1.0806035
11.28171 1.0889935
11.28271 1.0973577
11.28371 1.1057019
11.28471 1.1140344
11.28571 1.1223619
11.28671 1.1306864
11.28771 1.1390040000000001
11.28871 1.147306
11.28971 1.155583
11.29071 1.1638287
11.29171 1.1720424
11.29271 1.1802284
11.29371 1.1883940000000002
11.29471 1.1965449
11.29571 1.2046826
11.29671 1.2128028000000002
11.29771 1.2208974
11.29871 1.2289578
11.29971 1.2369793
11.30071 1.2449626999999999
11.30171 1.2529143
11.30271 1.2608428
11.30371 1.2687548
11.30471 1.276652
11.30571 1.2845301
11.30671 1.2923802
11.30771 1.3001934
11.30871 1.307964
11.30971 1.3156921
11.31071 1.3233831
11.31171 1.3310445
11.31271 1.3386818
11.31371 1.3462959
11.31471 1.3538820999999999
11.31571 1.3614319
11.31671 1.3689375
11.31771 1.3763949
11.31871 1.3838061000000001
11.31971 1.3911781
11.32071 1.3985196
11.32171 1.4058367999999999
11.32271 1.41313
11.32371 1.4203934
11.32471 1.4276172
11.32571 1.4347916
11.32671 1.4419107
11.32771 1.4489748
11.32871 1.4559893000000002
11.32971 1.4629617
11.33071 1.4698976000000001
11.33171 1.4767976
11.33271 1.4836574
11.33371 1.4904694
11.33471 1.4972269
11.33571 1.5039277
11.33671 1.5105752
11.33771 1.517177
11.33871 1.5237415
11.33971 1.5302737
11.34071 1.5367725
11.34171 1.5432304000000001
11.34271 1.5496367
11.34371 1.5559814
11.34471 1.5622593
11.34571 1.5684718
11.34671 1.5746253000000001
11.34771 1.5807278
11.34871 1.5867855
11.34971 1.5927995
11.35071 1.5987655
11.35171 1.6046764000000002
11.35271 1.6105261
11.35371 1.6163121999999999
11.35471 1.6220378
11.35571 1.6277093
11.35671 1.6333334000000002
11.35771 1.6389126
11.35871 1.6444436999999998
11.35971 1.6499182000000001
11.36071 1.6553253
11.36171 1.6606564000000001
11.36271 1.6659085
11.36371 1.6710855
11.36471 1.6761962
11.36571 1.6812502999999999
11.36671 1.6862546999999999
11.36771 1.6912105
11.36871 1.6961131
11.36971 1.7009553
11.37071 1.7057303
11.37171 1.7104352
11.37271 1.7150718999999999
11.37371 1.7196449999999999
11.37471 1.7241593
11.37571 1.7286158999999999
11.37671 1.7330104
11.37771 1.7373346
11.37871 1.7415793999999998
11.37971 1.7457386
11.38071 1.7498125999999998
11.38171 1.7538074000000001
11.38271 1.7577333
11.38371 1.7616002
11.38471 1.7654136
11.38571 1.7691729999999999
11.38671 1.7728718
11.38771 1.7765005999999999
11.38871 1.7800516999999998
11.38971 1.7835212999999999
11.39071 1.7869106
11.39171 1.790224
11.39271 1.7934663
11.39371 1.7966388
11.39471 1.7997382
11.39571 1.8027585
11.39671 1.8056933000000002
11.39771 1.8085396
11.39871 1.8112998000000002
11.39971 1.8139816999999998
11.40071 1.8165951999999999
11.40171 1.8191483000000002
11.40271 1.8216436999999999
11.40371 1.8240776
11.40471 1.8264405000000001
11.40571 1.8287219000000001
11.40671 1.8309130999999998
11.40771 1.8330111999999998
11.40871 1.8350186000000002
11.40971 1.8369412
11.41071 1.8387849
11.41171 1.8405521
11.41271 1.8422414000000003
11.41371 1.8438481
11.41471 1.8453678
11.41571 1.8467992999999998
11.41671 1.8481454000000002
11.41771 1.8494134999999998
11.41871 1.8506113000000002
11.41971 1.8517444
11.42071 1.8528118999999998
11.42171 1.8538073
11.42271 1.8547198
11.42371 1.8555388
11.42471 1.8562578
11.42571 1.8568761999999999
11.42671 1.8573992000000001
11.42771 1.8578351
11.42871 1.858191
11.42971 1.8584704
11.43071 1.8586717999999998
11.43171 1.8587906
11.43271 1.8588223000000001
11.43371 1.8587646999999998
11.43471 1.8586203
11.43571 1.8583946
11.43671 1.8580934
11.43771 1.8577194000000001
11.43871 1.8572701
11.43971 1.8567381
11.44071 1.8561134
11.44171 1.8553875000000002
11.44271 1.8545573999999998
11.44371 1.8536257
11.44471 1.8526006000000002
11.44571 1.8514922
11.44671 1.8503074000000002
11.44771 1.8490486000000002
11.44871 1.8477125
11.44971 1.8462926000000002
11.45071 1.8447824000000002
11.45171 1.8431786
11.45271 1.8414827000000002
11.45371 1.8396994
11.45471 1.8378336
11.45571 1.8358877
11.45671 1.8338591000000002
11.45771 1.8317411
11.45871 1.829526
11.45971 1.8272083000000001
11.46071 1.8247878
11.46171 1.8222701000000001
11.46271 1.8196644000000002
11.46371 1.8169804
11.46471 1.8142233
11.46571 1.8113924
11.46671 1.8084817
11.46771 1.8054820999999999
11.46871 1.8023859999999998
11.46971 1.79919
11.47071 1.7958963000000001
11.47171 1.7925106
11.47271 1.7890389999999998
11.47371 1.7854849
11.47471 1.781847
11.47571 1.7781198000000003
11.47671 1.7742975
11.47771 1.770376
11.47871 1.7663568
11.47971 1.762246
11.48071 1.7580522
11.48171 1.753783
11.48271 1.7494412000000001
11.48371 1.7450231999999999
11.48471 1.7405206
11.48571 1.7359240000000002
11.48671 1.731226
11.48771 1.7264251000000002
11.48871 1.7215258
11.48971 1.7165361000000001
11.49071 1.7114641
11.49171 1.7063142999999998
11.49271 1.7010856
11.49371 1.6957733999999998
11.49471 1.6903711
11.49571 1.6848752000000002
11.49671 1.679286
11.49771 1.6736088
11.49871 1.667851
11.49971 1.6620182000000001
11.50071 1.6561108000000002
11.50171 1.6501242
11.50271 1.6440495999999998
11.50371 1.6378778999999999
11.50471 1.6316039
11.50571 1.6252289
11.50671 1.6187599000000001
11.50771 1.6122071000000002
11.50871 1.6055794
11.50971 1.5988812000000001
11.51071 1.5921105000000002
11.51171 1.5852608000000001
11.51271 1.5783247
11.51371 1.5712973000000001
11.51471 1.5641786000000002
11.51571 1.5569736
11.51671 1.5496892
11.51771 1.5423305999999999
11.51871 1.5348989
11.51971 1.5273894
11.52071 1.5197948
11.52171 1.5121077
11.52271 1.5043254000000001
11.52371 1.4964511
11.52471 1.4884931000000001
11.52571 1.4804618999999999
11.52671 1.4723656
11.52771 1.4642062
11.52871 1.4559796
11.52971 1.4476771
11.53071 1.4392894
11.53171 1.4308109
11.53271 1.4222418000000001
11.53371 1.4135876
11.53471 1.4048561
11.53571 1.3960540000000001
11.53671 1.3871832
11.53771 1.3782403
11.53871 1.369219
11.53971 1.3601132
11.54071 1.3509209
11.54171 1.341646
11.54271 1.3322967
11.54371 1.3228824000000001
11.54471 1.3134096
11.54571 1.3038785000000002
11.54671 1.2942833
11.54771 1.2846142
11.54871 1.2748621
11.54971 1.2650225
11.55071 1.2550972
11.55171 1.2450938
11.55271 1.235022
11.55371 1.2248896
11.55471 1.2146991
11.55571 1.2044473
11.55671 1.1941271999999998
11.55771 1.1837323
11.55871 1.1732598
11.55971 1.1627122
11.56071 1.1520964999999999
11.56171 1.1414208000000001
11.56271 1.1306904
11.56371 1.119905
11.56471 1.1090585
11.56571 1.0981421999999998
11.56671 1.0871485
11.56771 1.0760749
11.56871 1.0649256
11.56971 1.0537102
11.57071 1.0424395
11.57171 1.0311214000000002
11.57271 1.0197579
11.57371 1.0083444000000001
11.57471 0.9968726000000001
11.57571 0.98533416
11.57671 0.9737249499999999
11.57771 0.96204663
11.57871 0.95030563
11.57971 0.9385100599999999
11.58071 0.9266655
11.58171 0.91477251
11.58271 0.90282643
11.58371 0.8908200999999999
11.58471 0.8787475499999999
11.58571 0.86660786
11.58671 0.85440585
11.58771 0.8421509500000001
11.58871 0.8298531200000001
11.58971 0.8175186799999999
11.59071 0.80514746
11.59171 0.79273311
11.59271 0.7802655900000001
11.59371 0.7677358599999999
11.59471 0.75513977
11.59571 0.7424797399999999
11.59671 0.72976374
11.59771 0.71700155
11.59871 0.70420075
11.59971 0.69136387
11.60071 0.67848805
11.60171 0.66556735
11.60271 0.65259645
11.60371 0.639574
11.60471 0.6265038199999999
11.60571 0.61339336
11.60671 0.60025034
11.60771 0.5870787399999999
11.60871 0.57387659
11.60971 0.56063635
11.61071 0.54734792
11.61171 0.534003
11.61271 0.52059889
11.61371 0.50713997
11.61471 0.49363608000000003
11.61571 0.4800987
11.61671 0.46653678000000004
11.61771 0.45295357999999997
11.61871 0.4393463
11.61971 0.42570839
11.62071 0.41203331
11.62171 0.39831805
11.62271 0.38456435
11.62371 0.37077779
11.62471 0.35696458
11.62571 0.34312808
11.62671 0.3292667
11.62771 0.31537428
11.62871 0.30144295
11.62971 0.28746702999999996
11.63071 0.27344634
11.63171 0.25938711999999997
11.63271 0.24530026
11.63371 0.23119741000000002
11.63471 0.21708673
11.63571 0.20297001999999997
11.63671 0.18884261
11.63771 0.17469584
11.63871 0.16052106
11.63971 0.14631329
11.64071 0.13207291
11.64171 0.11780477
11.64271 0.10351526999999999
11.64371 0.089208991
11.64471 0.07488649
11.64571 0.060544384
11.64671 0.046177635999999994
11.64771 0.031782975
11.64871 0.017361667
11.64971 0.0029202445
11.65071 -0.011531313999999999
11.65171 -0.025983187
11.65271 -0.040429566
11.65371 -0.054871012
11.65471 -0.06931420099999999
11.65571 -0.083769194
11.65671 -0.098245346
11.65771 -0.11274772000000001
11.65871 -0.12727537
11.65971 -0.14182235
11.66071 -0.15638057
11.66171 -0.17094341999999998
11.66271 -0.18550813
11.66371 -0.20007605
11.66471 -0.21465084999999998
11.66571 -0.22923538999999998
11.66671 -0.24382918999999997
11.66771 -0.25842767
11.66871 -0.27302350000000003
11.66971 -0.28760978
11.67071 -0.30218319
11.67171 -0.3167459
11.67271 -0.33130506
11.67371 -0.34587008
11.67471 -0.36044890999999996
11.67571 -0.37504476
11.67671 -0.38965479000000003
11.67771 -0.40427125
11.67871 -0.41888468
11.67971 -0.43348735
11.68071 -0.44807587000000004
11.68171 -0.46265144
11.68271 -0.47721835
11.68371 -0.49178082999999995
11.68471 -0.50634053
11.68571 -0.52089547
11.68671 -0.53544086
11.68771 -0.54997182
11.68871 -0.56448593
11.68971 -0.5789849
11.69071 -0.59347432
11.69171 -0.60796123
11.69271 -0.6224509300000001
11.69371 -0.63694427
11.69471 -0.6514367600000001
11.69571 -0.6659199
11.69671 -0.68038427
11.69771 -0.6948228
11.69871 -0.70923306
11.69971 -0.72361757
11.70071 -0.7379819200000001
11.70171 -0.75233183
11.70271 -0.76667056
11.70371 -0.78099761
11.70471 -0.79530934
11.70571 -0.80960132
11.70671 -0.8238704899999999
11.70771 -0.83811712
11.70871 -0.85234465
11.70971 -0.86655775
11.71071 -0.8807597699999999
11.71171 -0.8949505199999999
11.71271 -0.90912571
11.71371 -0.9232780899999999
11.71471 -0.93739992
11.71571 -0.95148599
11.71671 -0.96553545
11.71771 -0.97955186
11.71871 -0.9935412600000001
11.71971 -1.0075096000000001
11.72071 -1.02146
11.72171 -1.0353915
11.72271 -1.0493003
11.72371 -1.063181
11.72471 -1.0770294999999999
11.72571 -1.0908445
11.72671 -1.1046277
11.72771 -1.1183824
11.72871 -1.1321111
11.72971 -1.1458137
11.73071 -1.1594871
11.73171 -1.1731259
11.73271 -1.1867245
11.73371 -1.2002797
11.73471 -1.2137917999999999
11.73571 -1.2272645
11.73671 -1.2407036
11.73771 -1.254114
11.73871 -1.2674984999999999
11.73971 -1.2808555
11.74071 -1.2941810999999999
11.74171 -1.3074702
11.74271 -1.3207185
11.74371 -1.3339246
11.74471 -1.3470895
11.74571 -1.3602157
11.74671 -1.3733054999999998
11.74771 -1.3863591
11.74871 -1.3993741
11.74971 -1.4123461
11.75071 -1.4252707
11.75171 -1.4381452
11.75271 -1.4509698
11.75371 -1.4637474
11.75471 -1.4764823999999999
11.75571 -1.4891787
11.75671 -1.5018382000000001
11.75771 -1.5144596
11.75871 -1.5270392000000002
11.75971 -1.539573
11.76071 -1.5520575
11.76171 -1.5644917
11.76271 -1.5768766
11.76371 -1.5892144000000001
11.76471 -1.6015070999999999
11.76571 -1.613755
11.76671 -1.625956
11.76771 -1.6381067999999999
11.76871 -1.6502040999999998
11.76971 -1.662246
11.77071 -1.6742325999999998
11.77171 -1.6861668
11.77271 -1.6980523
11.77371 -1.7098921999999999
11.77471 -1.721688
11.77571 -1.7334385
11.77671 -1.7451404
11.77771 -1.7567901000000001
11.77871 -1.7683847
11.77971 -1.7799227000000002
11.78071 -1.7914042000000001
11.78171 -1.8028304
11.78271 -1.8142023999999999
11.78371 -1.82552
11.78471 -1.8367816
11.78571 -1.8479848
11.78671 -1.8591278999999998
11.78771 -1.8702105
11.78871 -1.881234
11.78971 -1.8922014
11.79071 -1.9031164999999999
11.79171 -1.9139818999999998
11.79271 -1.9247983
11.79371 -1.9355644
11.79471 -1.9462772
11.79571 -1.9569332
11.79671 -1.9675292
11.79771 -1.9780636
11.79871 -1.9885358999999998
11.79971 -1.9989464
11.80071 -2.0092953000000002
11.80171 -2.0195823
11.80271 -2.0298067
11.80371 -2.0399678
11.80471 -2.0500656
11.80571 -2.060101
11.80671 -2.0700762
11.80771 -2.079994
11.80871 -2.0898566
11.80971 -2.0996645000000003
11.81071 -2.1094169
11.81171 -2.1191111
11.81271 -2.128743
11.81371 -2.1383096
11.81471 -2.1478079
11.81571 -2.1572373999999996
11.81671 -2.1665978999999997
11.81771 -2.1758908
11.81871 -2.1851173
11.81971 -2.1942783
11.82071 -2.2033751
11.82171 -2.2124089
11.82271 -2.2213817000000002
11.82371 -2.2302957
11.82471 -2.239153
11.82571 -2.2479546999999998
11.82671 -2.2567008
11.82771 -2.2653889
11.82871 -2.2740155
11.82971 -2.2825762999999997
11.83071 -2.2910671000000002
11.83171 -2.2994852
11.83271 -2.3078294
11.83371 -2.3161007000000002
11.83471 -2.3243008
11.83571 -2.3324318
11.83671 -2.3404960999999997
11.83771 -2.3484955
11.83871 -2.3564314
11.83971 -2.364306
11.84071 -2.3721210999999998
11.84171 -2.3798782000000003
11.84271 -2.3875782
11.84371 -2.3952205
11.84471 -2.4028022
11.84571 -2.4103191
11.84671 -2.4177661
11.84771 -2.4251392
11.84871 -2.4324361
11.84971 -2.4396567
11.85071 -2.4468029
11.85171 -2.4538785
11.85271 -2.4608873
11.85371 -2.4678321999999997
11.85471 -2.4747148
11.85571 -2.4815356
11.85671 -2.488295
11.85771 -2.4949931000000003
11.85871 -2.5016302
11.85971 -2.5082067
11.86071 -2.5147215000000003
11.86171 -2.521172
11.86271 -2.5275545
11.86371 -2.5338642
11.86471 -2.5400966
11.86571 -2.5462493
11.86671 -2.5523232
11.86771 -2.5583217
11.86871 -2.5642505
11.86971 -2.5701156
11.87071 -2.5759213
11.87171 -2.5816696
11.87271 -2.58736
11.87371 -2.5929902
11.87471 -2.5985578
11.87571 -2.6040608
11.87671 -2.6094982
11.87771 -2.6148695
11.87871 -2.6201742
11.87971 -2.6254101
11.88071 -2.6305741
11.88171 -2.6356626000000003
11.88271 -2.6406733
11.88371 -2.6456062
11.88471 -2.6504643000000003
11.88571 -2.6552537000000003
11.88671 -2.6599814999999998
11.88771 -2.6646536
11.88871 -2.6692728
11.88971 -2.6738379
11.89071 -2.6783448
11.89171 -2.6827877
11.89271 -2.6871616
11.89371 -2.6914634
11.89471 -2.6956927
11.89571 -2.6998507000000003
11.89671 -2.7039386
11.89771 -2.7079573
11.89871 -2.7119057
11.89971 -2.7157820999999998
11.90071 -2.7195852
11.90171 -2.7233165
11.90271 -2.7269797
11.90371 -2.7305812
11.90471 -2.7341273
11.90571 -2.7376221
11.90671 -2.7410661999999997
11.90771 -2.7444553
11.90871 -2.7477819
11.90971 -2.7510388
11.91071 -2.75422
11.91171 -2.7573237
11.91271 -2.760352
11.91371 -2.7633095
11.91471 -2.7662009000000003
11.91571 -2.7690291
11.91671 -2.7717942
11.91771 -2.7744947
11.91871 -2.7771283
11.91971 -2.7796950000000002
11.92071 -2.7821971000000003
11.92171 -2.7846392
11.92271 -2.7870258
11.92371 -2.7893595
11.92471 -2.7916389
11.92571 -2.7938584
11.92671 -2.7960101
11.92771 -2.7980868
11.92871 -2.8000845
11.92971 -2.8020041
11.93071 -2.8038513000000003
11.93171 -2.8056338
11.93271 -2.8073587
11.93371 -2.8090292999999997
11.93471 -2.8106453
11.93571 -2.8122026
11.93671 -2.8136967
11.93771 -2.8151246000000003
11.93871 -2.8164864
11.93971 -2.8177854
11.94071 -2.8190258999999998
11.94171 -2.8202105
11.94271 -2.8213384
11.94371 -2.8224049
11.94471 -2.8234037
11.94571 -2.824329
11.94671 -2.825179
11.94771 -2.8259566
11.94871 -2.8266691
11.94971 -2.8273253
11.95071 -2.8279316
11.95171 -2.8284900000000004
11.95271 -2.8289972
11.95371 -2.8294461
11.95471 -2.829829
11.95571 -2.8301412000000004
11.95671 -2.8303822999999997
11.95771 -2.8305564
11.95871 -2.8306698000000003
11.95971 -2.8307278
11.96071 -2.8307314999999997
11.96171 -2.8306786
11.96271 -2.830564
11.96371 -2.8303832
11.96471 -2.8301347
11.96571 -2.829822
11.96671 -2.8294515
11.96771 -2.8290311
11.96871 -2.8285656
11.96971 -2.8280548999999997
11.97071 -2.8274931
11.97171 -2.8268714
11.97271 -2.8261811000000003
11.97371 -2.8254175999999998
11.97471 -2.8245825
11.97571 -2.8236823
11.97671 -2.822726
11.97771 -2.8217208
11.97871 -2.8206695
11.97971 -2.8195698
11.98071 -2.8184153
11.98171 -2.8171998
11.98271 -2.8159196
11.98371 -2.8145758
11.98471 -2.8131736000000003
11.98571 -2.8117193
11.98671 -2.8102164999999997
11.98771 -2.8086646
11.98871 -2.8070578
11.98971 -2.8053883
11.99071 -2.8036494
11.99171 -2.8018389
11.99271 -2.7999613
11.99371 -2.7980262
11.99471 -2.7960444
11.99571 -2.7940236
11.99671 -2.7919661
11.99771 -2.7898671
11.99871 -2.7877176
11.99971 -2.7855083
12.00071 -2.7832333
12.00171 -2.780892
12.00271 -2.7784888
12.00371 -2.7760303
12.00471 -2.7735215
12.00571 -2.7709629
12.00671 -2.7683508
12.00771 -2.7656788000000003
12.00871 -2.7629422
12.00971 -2.7601404
12.01071 -2.7572785
12.01171 -2.7543658
12.01271 -2.7514122
12.01371 -2.7484233000000002
12.01471 -2.7453979
12.01571 -2.7423283
12.01671 -2.7392027999999997
12.01771 -2.7360102
12.01871 -2.7327445999999997
12.01971 -2.729407
12.02071 -2.7260043
12.02171 -2.7225465
12.02271 -2.7190417
12.02371 -2.7154933999999997
12.02471 -2.7118994
12.02571 -2.7082546
12.02671 -2.7045540999999997
12.02771 -2.7007962
12.02871 -2.6969844
12.02971 -2.6931254
12.03071 -2.6892256
12.03171 -2.6852876
12.03271 -2.6813075
12.03371 -2.6772756
12.03471 -2.6731798
12.03571 -2.6690103
12.03671 -2.6647637
12.03771 -2.6604444000000003
12.03871 -2.6560633
12.03971 -2.6516329
12.04071 -2.6471635
12.04171 -2.6426589
12.04271 -2.6381159000000003
12.04371 -2.6335275
12.04471 -2.628886
12.04571 -2.6241869
12.04671 -2.6194309999999996
12.04771 -2.6146226
12.04871 -2.6097665
12.04971 -2.6048647000000003
12.05071 -2.5999141999999997
12.05171 -2.5949072
12.05271 -2.5898347
12.05371 -2.5846907999999997
12.05471 -2.5794762999999996
12.05571 -2.5741991
12.05671 -2.5688717
12.05771 -2.5635075
12.05871 -2.5581144
12.05971 -2.552693
12.06071 -2.5472362
12.06171 -2.541732
12.06271 -2.5361693
12.06371 -2.5305407
12.06471 -2.5248453
12.06571 -2.5190877
12.06671 -2.5132738000000003
12.06771 -2.5074081
12.06871 -2.5014906999999997
12.06971 -2.4955174
12.07071 -2.4894834
12.07171 -2.483386
12.07271 -2.4772282999999997
12.07371 -2.4710188
12.07471 -2.4647688
12.07571 -2.4584884000000002
12.07671 -2.4521813
12.07771 -2.4458433
12.07871 -2.4394625999999997
12.07971 -2.4330247
12.08071 -2.4265172
12.08171 -2.4199335
12.08271 -2.4132753
12.08371 -2.4065504
12.08471 -2.3997688999999998
12.08571 -2.3929387
12.08671 -2.3860632
12.08771 -2.3791404
12.08871 -2.3721666999999997
12.08971 -2.3651391
12.09071 -2.358059
12.09171 -2.3509320000000002
12.09271 -2.3437651
12.09371 -2.3365632
12.09471 -2.3293257
12.09571 -2.3220446
12.09671 -2.3147073000000002
12.09771 -2.3072997
12.09871 -2.2998126
12.09971 -2.2922443
12.10071 -2.2846017
12.10171 -2.2768974
12.10271 -2.2691451000000002
12.10371 -2.2613546
12.10471 -2.2535290999999997
12.10571 -2.2456655
12.10671 -2.2377577
12.10771 -2.2297997
12.10871 -2.2217892
12.10971 -2.2137277
12.11071 -2.2056187
12.11171 -2.197464
12.11271 -2.1892615
12.11371 -2.1810034
12.11471 -2.1726793
12.11571 -2.1642795
12.11671 -2.1558002
12.11771 -2.147245
12.11871 -2.1386253
12.11971 -2.1299558
12.12071 -2.1212498
12.12171 -2.1125149
12.12271 -2.1037502
12.12371 -2.0949483
12.12471 -2.0860981
12.12571 -2.0771902
12.12671 -2.0682196999999998
12.12771 -2.0591868
12.12871 -2.0500947
12.12971 -2.0409463
12.13071 -2.0317412999999998
12.13171 -2.0224756999999998
12.13271 -2.0131435
12.13371 -2.00374
12.13471 -1.9942655999999999
12.13571 -1.9847272
12.13671 -1.9751366
12.13771 -1.9655072999999998
12.13871 -1.9558486
12.13971 -1.9461624
12.14071 -1.9364428
12.14171 -1.9266770999999998
12.14271 -1.9168517999999999
12.14371 -1.9069565
12.14471 -1.8969873000000002
12.14571 -1.8869464999999999
12.14671 -1.8768406000000002
12.14771 -1.8666759000000002
12.14871 -1.8564554
12.14971 -1.8461781
12.15071 -1.8358402
12.15171 -1.8254394
12.15271 -1.8149765000000002
12.15371 -1.8044580000000001
12.15471 -1.7938931000000002
12.15571 -1.7832909000000001
12.15671 -1.7726559
12.15771 -1.7619851999999998
12.15871 -1.7512686999999998
12.15971 -1.7404925000000002
12.16071 -1.7296439000000001
12.16171 -1.718716
12.16271 -1.7077088
12.16371 -1.69663
12.16471 -1.6854898999999999
12.16571 -1.6742973
12.16671 -1.6630568
12.16771 -1.6517674999999998
12.16871 -1.6404251
12.16971 -1.6290257
12.17071 -1.6175684
12.17171 -1.6060567000000001
12.17271 -1.5944967
12.17371 -1.5828940999999999
12.17471 -1.57125
12.17571 -1.5595592999999999
12.17671 -1.5478117
12.17771 -1.5359954
12.17871 -1.5241011
12.17971 -1.5121265
12.18071 -1.5000769
12.18171 -1.4879629
12.18271 -1.4757966
12.18371 -1.4635866000000002
12.18471 -1.4513351
12.18571 -1.4390385
12.18671 -1.4266892
12.18771 -1.4142806
12.18871 -1.4018096
12.18971 -1.3892782
12.19071 -1.3766916
12.19171 -1.3640546
12.19271 -1.3513686
12.19371 -1.3386296
12.19471 -1.3258295999999998
12.19571 -1.31296
12.19671 -1.3000159
12.19771 -1.2869985000000002
12.19871 -1.2739158000000002
12.19971 -1.2607793
12.20071 -1.2475996
12.20171 -1.2343823
12.20271 -1.2211255
12.20371 -1.2078213
12.20471 -1.1944593
12.20571 -1.181031
12.20671 -1.1675332999999999
12.20771 -1.1539686
12.20871 -1.1403436
12.20971 -1.1266644
12.21071 -1.1129338
12.21171 -1.0991495
12.21271 -1.0853052
12.21371 -1.0713944
12.21471 -1.0574142
12.21571 -1.0433675999999998
12.21671 -1.0292626
12.21771 -1.0151098
12.21871 -1.0009177
12.21971 -0.9866884899999999
12.22071 -0.9724176500000001
12.22171 -0.9580953999999999
12.22271 -0.94371093
12.22371 -0.92925718
12.22471 -0.9147331999999999
12.22571 -0.9001445
12.22671 -0.88549983
12.22771 -0.8708071
12.22871 -0.8560694799999999
12.22971 -0.8412844500000001
12.23071 -0.82644541
12.23171 -0.81154527
12.23271 -0.7965804999999999
12.23371 -0.78155324
12.23471 -0.76647047
12.23571 -0.75134085
12.23671 -0.73617049
12.23771 -0.72095972
12.23871 -0.70570242
12.23971 -0.69038868
12.24071 -0.675009
12.24171 -0.65955874
12.24271 -0.64403997
12.24371 -0.6284607999999999
12.24471 -0.6128316699999999
12.24571 -0.59716087
12.24671 -0.58145104
12.24771 -0.56569842
12.24871 -0.54989522
12.24971 -0.53403382
12.25071 -0.51811058
12.25171 -0.50212787
12.25271 -0.48609311
12.25371 -0.47001498999999997
12.25471 -0.45389938
12.25571 -0.43774638
12.25671 -0.42154999
12.25771 -0.40530097
12.25871 -0.38899118
12.25971 -0.37261741000000004
12.26071 -0.35618306
12.26171 -0.33969669999999996
12.26271 -0.3231681
12.26371 -0.3066038
12.26471 -0.29000419
12.26571 -0.27336336
12.26671 -0.25667217999999997
12.26771 -0.23992254999999998
12.26871 -0.22311155
12.26971 -0.20624285
12.27071 -0.18932514
12.27171 -0.17236825
12.27271 -0.15537867
12.27371 -0.13835676
12.27471 -0.1212969
12.27571 -0.10419042
12.27671 -0.08703004
12.27771 -0.069813529
12.27871 -0.052544987
12.27971 -0.035233051
12.28071 -0.017886893
12.28171 -0.00051194033
12.28271 0.016892626
12.28371 0.034333393
12.28471 0.051819469
12.28571 0.06935798400000001
12.28671 0.086950493
12.28771 0.10459198
12.28871 0.12227297
12.28971 0.13998373
12.29071 0.15771870999999998
12.29171 0.17547893
12.29271 0.19327143
12.29371 0.21110589000000002
12.29471 0.22899003
12.29571 0.24692607
12.29671 0.26490963
12.29771 0.28293188999999996
12.29871 0.30098362
12.29971 0.31905933
12.30071 0.33715956
12.30171 0.35529006
12.30271 0.37345850999999997
12.30371 0.39167027
12.30471 0.40992516999999995
12.30571 0.42821704000000005
12.30671 0.44653621
12.30771 0.46487367
12.30871 0.48322533000000006
12.30971 0.50159385
12.31071 0.51998743
12.31171 0.53841616
12.31271 0.5568874500000001
12.31371 0.57540252
12.31471 0.593956
12.31571 0.61253817
12.31671 0.6311394300000001
12.31771 0.64975414
12.31871 0.66838283
12.31971 0.68703117
12.32071 0.70570661
12.32171 0.72441422
12.32271 0.74315392
12.32371 0.76192003
12.32471 0.78070401
12.32571 0.7994985200000001
12.32671 0.81830081
12.32771 0.8371144500000001
12.32871 0.85594738
12.32971 0.8748084300000001
12.33071 0.89370292
12.33171 0.91262963
12.33271 0.93158111
12.33371 0.95054638
12.33471 0.9695153700000001
12.33571 0.9884827800000001
12.33671 1.0074497999999998
12.33771 1.0264228
12.33871 1.0454098
12.33971 1.0644163
12.34071 1.0834428
12.34171 1.1024843
12.34271 1.1215332999999998
12.34371 1.1405833
12.34471 1.159632
12.34571 1.1786825
12.34671 1.1977415999999999
12.34771 1.2168162999999999
12.34871 1.2359096
12.34971 1.2550187000000002
12.35071 1.2741354999999999
12.35171 1.2932496
12.35271 1.3123524
12.35371 1.3314406
12.35471 1.3505175
12.35571 1.3695906
12.35671 1.3886684999999999
12.35771 1.4077564
12.35871 1.4268542
12.35971 1.4459562000000001
12.36071 1.4650539
12.36171 1.4841402
12.36271 1.5032116
12.36371 1.52227
12.36471 1.5413204
12.36571 1.5603679000000001
12.36671 1.5794145
12.36771 1.5984572
12.36871 1.6174890000000002
12.36971 1.6365016
12.37071 1.6554892
12.37171 1.6744511
12.37271 1.6933924
12.37371 1.7123207000000003
12.37471 1.7312439
12.37571 1.7501653999999998
12.37671 1.7690827999999998
12.37771 1.7879887
12.37871 1.8068733
12.37971 1.8257286000000001
12.38071 1.8445509999999998
12.38171 1.863342
12.38271 1.8821062999999998
12.38371 1.9008490999999998
12.38471 1.9195730000000002
12.38571 1.9382759999999999
12.38671 1.9569531000000002
12.38771 1.9755984
12.38871 1.9942081
12.38971 2.0127824
12.39071 2.0313259
12.39171 2.0498448999999996
12.39271 2.0683439000000003
12.39371 2.0868234
12.39471 2.1052785000000003
12.39571 2.1237005
12.39671 2.1420794
12.39771 2.1604082
12.39871 2.1786848
12.39971 2.1969123
12.40071 2.2150967
12.40171 2.2332443
12.40271 2.2513579999999997
12.40371 2.2694368
12.40471 2.2874765
12.40571 2.3054715
12.40671 2.3234182999999997
12.40771 2.3413161
12.40871 2.3591671
12.40971 2.3769749
12.41071 2.394741
12.41171 2.4124637
12.41271 2.4301371
12.41371 2.4477534
12.41471 2.4653055
12.41571 2.4827896
12.41671 2.500207
12.41771 2.5175629
12.41871 2.5348647
12.41971 2.552118
12.42071 2.5693246999999997
12.42171 2.5864827
12.42271 2.6035856
12.42371 2.620627
12.42471 2.6376014999999997
12.42571 2.6545066
12.42671 2.6713431
12.42771 2.6881125
12.42871 2.7048152
12.42971 2.7214495
12.43071 2.7380114
12.43171 2.7544961999999997
12.43271 2.7709004
12.43371 2.7872236000000004
12.43471 2.8034698000000002
12.43571 2.8196448
12.43671 2.8357547
12.43771 2.8518023
12.43871 2.8677864
12.43971 2.8837016
12.44071 2.8995397
12.44171 2.915293
12.44271 2.9309563
12.44371 2.9465279
12.44471 2.9620092000000002
12.44571 2.9774029
12.44671 2.9927108000000002
12.44771 3.0079331000000002
12.44871 3.023068
12.44971 3.0381132
12.45071 3.0530673
12.45171 3.067931
12.45271 3.0827073
12.45371 3.0973997
12.45471 3.1120095
12.45571 3.1265356
12.45671 3.1409718000000004
12.45771 3.1553108000000005
12.45871 3.1695437
12.45971 3.1836648000000003
12.46071 3.1976718
12.46171 3.2115668
12.46271 3.2253545000000003
12.46371 3.2390401
12.46471 3.2526273000000003
12.46571 3.2661173000000003
12.46671 3.279509
12.46771 3.2927997
12.46871 3.3059876000000004
12.46971 3.319072
12.47071 3.3320528
12.47171 3.3449296000000004
12.47271 3.3577006
12.47371 3.3703614
12.47471 3.3829048
12.47571 3.3953242
12.47671 3.4076143000000005
12.47771 3.4197733
12.47871 3.4318044999999997
12.47971 3.4437138999999997
12.48071 3.4555089
12.48171 3.4671951
12.48271 3.4787752
12.48371 3.4902471999999998
12.48471 3.5016064
12.48571 3.5128471
12.48671 3.5239644
12.48771 3.5349551999999997
12.48871 3.5458174000000002
12.48971 3.5565491999999996
12.49071 3.5671484
12.49171 3.5776111999999998
12.49271 3.587934
12.49371 3.5981134
12.49471 3.6081497
12.49571 3.6180466
12.49671 3.6278116999999996
12.49771 3.6374535
12.49871 3.6469783999999996
12.49971 3.6563892
12.50071 3.665683
12.50171 3.6748524999999996
12.50271 3.6838882
12.50371 3.6927808
12.50471 3.7015233000000003
12.50571 3.7101131
12.50671 3.7185490000000003
12.50771 3.7268322
12.50871 3.734963
12.50971 3.7429411000000004
12.51071 3.7507661
12.51171 3.758439
12.51271 3.7659633999999995
12.51371 3.7733451000000002
12.51471 3.7805915000000003
12.51571 3.7877086999999996
12.51671 3.7946991999999997
12.51771 3.8015597
12.51871 3.8082819
12.51971 3.8148545
12.52071 3.8212653
12.52171 3.8275062999999996
12.52271 3.8335737
12.52371 3.8394690000000002
12.52471 3.8451973
12.52571 3.8507652000000006
12.52671 3.8561769000000004
12.52771 3.8614351
12.52871 3.866541
12.52971 3.8714953000000003
12.53071 3.8762994
12.53171 3.8809571000000003
12.53271 3.8854711
12.53371 3.8898427
12.53471 3.894069
12.53571 3.8981419
12.53671 3.9020497
12.53771 3.9057802
12.53871 3.9093237000000003
12.53971 3.9126761
12.54071 3.9158404
12.54171 3.9188247
12.54271 3.9216402999999995
12.54371 3.9242968000000005
12.54471 3.9268006
12.54571 3.9291535000000004
12.54671 3.9313531999999998
12.54771 3.9333966
12.54871 3.9352804
12.54971 3.9370038000000003
12.55071 3.9385654
12.55171 3.9399639
12.55271 3.9411947000000005
12.55371 3.9422497
12.55471 3.9431199
12.55571 3.9437965
12.55671 3.9442755000000003
12.55771 3.9445600999999995
12.55871 3.9446589
12.55971 3.9445851
12.56071 3.9443515
12.56171 3.9439671
12.56271 3.943434
12.56371 3.9427473999999996
12.56471 3.9418988
12.56571 3.9408784000000003
12.56671 3.9396789
12.56771 3.9382961
12.56871 3.9367288
12.56971 3.9349768
12.57071 3.9330386
12.57171 3.9309114
12.57271 3.9285913
12.57371 3.9260759999999997
12.57471 3.9233666
12.57571 3.9204702
12.57671 3.9173983000000003
12.57771 3.9141636
12.57871 3.9107766
12.57971 3.9072405999999997
12.58071 3.9035518
12.58171 3.8996991000000003
12.58271 3.8956683
12.58371 3.8914468
12.58471 3.8870268
12.58571 3.8824059
12.58671 3.877588
12.58771 3.8725790000000004
12.58871 3.8673832999999997
12.58971 3.862004
12.59071 3.8564410000000002
12.59171 3.8506944
12.59271 3.8447659
12.59371 3.8386617
12.59471 3.8323894
12.59571 3.825957
12.59671 3.8193692
12.59771 3.8126238
12.59871 3.8057115
12.59971 3.7986185
12.60071 3.7913304
12.60171 3.7838362
12.60271 3.7761331
12.60371 3.7682254
12.60471 3.7601240000000002
12.60571 3.7518408
12.60671 3.7433859
12.60771 3.7347641
12.60871 3.7259757999999996
12.60971 3.7170187
12.61071 3.7078906000000003
12.61171 3.6985919
12.61271 3.6891248
12.61371 3.6794923
12.61471 3.6696948
12.61571 3.6597282
12.61671 3.6495831
12.61771 3.6392473
12.61871 3.6287103000000003
12.61971 3.6179677
12.62071 3.6070224
12.62171 3.5958856
12.62271 3.5845727000000003
12.62371 3.5730977
12.62471 3.5614707
12.62571 3.5496935
12.62671 3.5377621999999995
12.62771 3.5256684000000003
12.62871 3.513404
12.62971 3.5009641
12.63071 3.4883481
12.63171 3.4755576
12.63271 3.462594
12.63371 3.4494553
12.63471 3.4361374
12.63571 3.4226339
12.63671 3.4089400999999997
12.63771 3.3950571
12.63871 3.3809919
12.63971 3.3667572
12.64071 3.3523682999999997
12.64171 3.3378366
12.64271 3.3231679
12.64371 3.3083592000000004
12.64471 3.2934003000000005
12.64571 3.2782786
12.64671 3.2629825
12.64771 3.2475069000000003
12.64871 3.2318521000000002
12.64971 3.2160234
12.65071 3.2000266
12.65171 3.1838659
12.65271 3.1675416999999997
12.65371 3.1510523999999998
12.65471 3.1343963
12.65571 3.1175751000000003
12.65671 3.1005951
12.65771 3.0834664000000003
12.65871 3.0661998
12.65971 3.0488025
12.66071 3.0312749
12.66171 3.0136095000000003
12.66271 2.9957943
12.66371 2.9778156
12.66471 2.9596644
12.66571 2.941338
12.66671 2.9228421
12.66771 2.9041866
12.66871 2.8853828000000004
12.66971 2.8664386
12.67071 2.8473571
12.67171 2.828137
12.67271 2.8087754
12.67371 2.7892707
12.67471 2.7696254
12.67571 2.749845
12.67671 2.7299363
12.67771 2.7099032
12.67871 2.6897443
12.67971 2.6694529
12.68071 2.6490182
12.68171 2.6284305
12.68271 2.6076848
12.68371 2.5867837000000002
12.68471 2.5657365000000003
12.68571 2.5445567
12.68671 2.523257
12.68771 2.5018454
12.68871 2.4803229
12.68971 2.4586851
12.69071 2.4369253
12.69171 2.4150378999999997
12.69271 2.3930218
12.69371 2.3708799999999997
12.69471 2.348618
12.69571 2.3262404
12.69671 2.3037478
12.69771 2.281137
12.69871 2.2584014
12.69971 2.2355355
12.70071 2.2125382
12.70171 2.1894146
12.70271 2.1661751
12.70371 2.1428326
12.70471 2.1193981
12.70571 2.0958766
12.70671 2.0722657
12.70771 2.048558
12.70871 2.0247437
12.70971 2.0008158000000003
12.71071 1.9767722
12.71171 1.9526170999999999
12.71271 1.9283576
12.71371 1.9040009
12.71471 1.8795514
12.71571 1.8550087
12.71671 1.8303690000000001
12.71771 1.8056286000000001
12.71871 1.7807867000000002
12.71971 1.7558478
12.72071 1.7308202000000001
12.72171 1.7057143000000001
12.72271 1.6805381000000001
12.72371 1.6552938
12.72471 1.6299779
12.72571 1.604582
12.72671 1.5790973
12.72771 1.5535180000000002
12.72871 1.5278447000000002
12.72971 1.502084
12.73071 1.4762457
12.73171 1.4503396
12.73271 1.4243715000000001
12.73371 1.3983416
12.73471 1.3722464
12.73571 1.3460807
12.73671 1.3198419
12.73771 1.2935318
12.73871 1.2671565
12.73971 1.240724
12.74071 1.2142407
12.74171 1.1877089
12.74271 1.1611254999999998
12.74371 1.134484
12.74471 1.1077778
12.74571 1.0810042
12.74671 1.0541658
12.74771 1.0272711
12.74871 1.0003308
12.74971 0.9733546500000001
12.75071 0.9463476000000001
12.75171 0.9193087900000001
12.75271 0.8922329200000001
12.75371 0.8651132699999999
12.75471 0.8379457499999999
12.75571 0.8107310200000001
12.75671 0.7834746499999999
12.75771 0.75618466
12.75871 0.7288683699999999
12.75971 0.70152935
12.76071 0.6741665800000001
12.76171 0.64677563
12.76271 0.61935191
12.76371 0.59189377
12.76471 0.5644043900000001
12.76571 0.53689135
12.76671 0.50936402
12.76771 0.48183002999999996
12.76871 0.45429231000000003
12.76971 0.42674839
12.77071 0.39919186
12.77171 0.37161591
12.77271 0.34401687000000003
12.77371 0.3163964
12.77471 0.28876134
12.77571 0.26112124000000003
12.77671 0.23348483
12.77771 0.20585698
12.77871 0.17823767000000001
12.77971 0.15062311
12.78071 0.1230087
12.78171 0.09539213499999999
12.78271 0.067775301
12.78371 0.040163976000000004
12.78471 0.012565541
12.78571 -0.015014166999999998
12.78671 -0.042573339
12.78771 -0.070114736
12.78871 -0.097643997
12.78971 -0.12516644
12.79071 -0.15268382
12.79171 -0.18019261
12.79271 -0.20768458
12.79371 -0.23514949999999998
12.79471 -0.2625786
12.79571 -0.28996759
12.79671 -0.31731748
12.79771 -0.34463324
12.79871 -0.37192069
12.79971 -0.39918324999999993
12.80071 -0.42642009999999997
12.80171 -0.45362627
12.80271 -0.48079485999999994
12.80371 -0.50791996
12.80471 -0.53499895
12.80571 -0.5620331000000001
12.80671 -0.58902605
12.80771 -0.61598085
12.80871 -0.64289737
12.80971 -0.66977101
12.81071 -0.69659343
12.81171 -0.72335531
12.81271 -0.75004976
12.81371 -0.77667474
12.81471 -0.8032334
12.81571 -0.8297324199999999
12.81671 -0.85617853
12.81771 -0.88257557
12.81871 -0.9089224
12.81971 -0.9352135500000001
12.82071 -0.9614411700000001
12.82171 -0.9875983899999999
12.82271 -1.0136815000000001
12.82371 -1.0396904
12.82471 -1.0656276
12.82571 -1.0914951000000002
12.82671 -1.1172924000000002
12.82771 -1.1430153
12.82871 -1.1686565
12.82971 -1.1942088
12.83071 -1.2196673
12.83171 -1.2450321
12.83271 -1.2703074
12.83371 -1.2955002
12.83471 -1.3206162000000001
12.83571 -1.3456579
12.83671 -1.3706223
12.83771 -1.3955021
12.83871 -1.4202883
12.83971 -1.4449735
12.84071 -1.4695537
12.84171 -1.4940293
12.84271 -1.5184031
12.84371 -1.5426782
12.84471 -1.5668551999999998
12.84571 -1.5909309999999999
12.84671 -1.6149005
12.84771 -1.6387578
12.84871 -1.6624995999999999
12.84971 -1.6861269
12.85071 -1.7096439
12.85171 -1.7330563
12.85271 -1.7563680000000002
12.85371 -1.7795792000000001
12.85471 -1.8026847
12.85571 -1.8256761
12.85671 -1.8485444
12.85771 -1.8712824
12.85871 -1.8938880000000002
12.85971 -1.9163633
12.86071 -1.9387123999999998
12.86171 -1.9609397
12.86271 -1.9830467
12.86371 -2.005031
12.86471 -2.0268874
12.86571 -2.0486107
12.86671 -2.0701976
12.86771 -2.0916484
12.86871 -2.1129664
12.86971 -2.1341557
12.87071 -2.1552185
12.87171 -2.1761531
12.87271 -2.196954
12.87371 -2.217613
12.87471 -2.2381222
12.87571 -2.258477
12.87671 -2.2786777000000003
12.87771 -2.2987286
12.87871 -2.3186356000000004
12.87971 -2.3384036
12.88071 -2.3580337
12.88171 -2.3775228999999998
12.88271 -2.3968656
12.88371 -2.4160556
12.88471 -2.4350895
12.88571 -2.453967
12.88671 -2.4726909
12.88771 -2.4912646
12.88871 -2.5096898999999997
12.88971 -2.5279649
12.89071 -2.5460838999999997
12.89171 -2.56404
12.89271 -2.581827
12.89371 -2.5994422
12.89471 -2.6168877
12.89571 -2.6341685999999997
12.89671 -2.6512908
12.89771 -2.6682580000000002
12.89871 -2.6850699
12.89971 -2.7017217
12.90071 -2.7182067
12.90171 -2.7345186
12.90271 -2.750654
12.90371 -2.7666137
12.90471 -2.7824011
12.90571 -2.7980207999999998
12.90671 -2.813475
12.90771 -2.8287623
12.90871 -2.843878
12.90971 -2.8588158999999997
12.91071 -2.873571
12.91171 -2.8881419
12.91271 -2.9025314
12.91371 -2.9167451
12.91471 -2.930788
12.91571 -2.9446627999999997
12.91671 -2.9583678
12.91771 -2.9718972999999997
12.91871 -2.9852442
12.91971 -2.9984029
12.92071 -3.0113712
12.92171 -3.0241514
12.92271 -3.0367482
12.92371 -3.0491669
12.92471 -3.0614097
12.92571 -3.0734748
12.92671 -3.0853568
12.92771 -3.0970493
12.92871 -3.1085476
12.92971 -3.1198505
12.93071 -3.1309612
12.93171 -3.1418849
12.93271 -3.1526268
12.93371 -3.1631886999999996
12.93471 -3.1735688
12.93571 -3.1837612
12.93671 -3.1937595
12.93771 -3.2035597
12.93871 -3.2131616000000003
12.93971 -3.2225687
12.94071 -3.2317872999999997
12.94171 -3.2408226
12.94271 -3.2496761999999997
12.94371 -3.2583452999999998
12.94471 -3.2668237
12.94571 -3.2751045999999997
12.94671 -3.2831832999999997
12.94771 -3.2910597
12.94871 -3.2987379
12.94971 -3.3062242
12.95071 -3.3135239
12.95171 -3.3206388000000002
12.95271 -3.3275668
12.95371 -3.3343017
12.95471 -3.3408374
12.95571 -3.3471704
12.95671 -3.3533006999999997
12.95771 -3.3592327999999996
12.95871 -3.3649724
12.95971 -3.3705242
12.96071 -3.375889
12.96171 -3.381063
12.96271 -3.38604
12.96371 -3.3908132
12.96471 -3.3953800999999997
12.96571 -3.399742
12.96671 -3.4039053999999997
12.96771 -3.4078777
12.96871 -3.4116652
12.96971 -3.4152698000000004
12.97071 -3.4186885
12.97171 -3.4219142000000002
12.97271 -3.4249406000000002
12.97371 -3.4277633
12.97471 -3.4303825000000003
12.97571 -3.4328024999999998
12.97671 -3.4350287
12.97771 -3.4370653
12.97871 -3.4389131
12.97971 -3.4405682
12.98071 -3.4420256000000005
12.98171 -3.4432799
12.98271 -3.4443304
12.98371 -3.4451813
12.98471 -3.4458399
12.98571 -3.4463149
12.98671 -3.4466118
12.98771 -3.446731
12.98871 -3.4466673000000005
12.98971 -3.4464132000000003
12.99071 -3.4459602
12.99171 -3.4453042000000003
12.99271 -3.4444459
12.99371 -3.4433905
12.99471 -3.4421448
12.99571 -3.4407139000000004
12.99671 -3.4390997
12.99771 -3.4373
12.99871 -3.4353107
12.99971 -3.4331283999999997
13.00071 -3.4307532000000003
13.00171 -3.4281902000000004
13.00271 -3.4254462
13.00371 -3.4225285000000003
13.00471 -3.4194405999999997
13.00571 -3.4161806
13.00671 -3.4127414000000003
13.00771 -3.4091137000000002
13.00871 -3.4052894
13.00971 -3.4012652999999995
13.01071 -3.3970445000000002
13.01171 -3.3926342
13.01271 -3.3880431000000004
13.01371 -3.3832781
13.01471 -3.3783425
13.01571 -3.3732343
13.01671 -3.36795
13.01771 -3.3624861
13.01871 -3.3568426999999996
13.01971 -3.3510234
13.02071 -3.3450339000000002
13.02171 -3.3388796999999997
13.02271 -3.3325623999999996
13.02371 -3.3260781
13.02471 -3.3194195000000004
13.02571 -3.3125784
13.02671 -3.3055494999999997
13.02771 -3.2983325
13.02871 -3.2909333999999997
13.02971 -3.2833625
13.03071 -3.2756303
13.03171 -3.2677446
13.03271 -3.2597072
13.03371 -3.2515153
13.03471 -3.2431632
13.03571 -3.2346461
13.03671 -3.2259624000000002
13.03771 -3.2171144999999997
13.03871 -3.2081068
13.03971 -3.1989433
13.04071 -3.189626
13.04171 -3.1801514
13.04271 -3.1705145
13.04371 -3.1607099
13.04471 -3.1507354000000003
13.04571 -3.1405941
13.04671 -3.1302947999999997
13.04771 -3.1198487
13.04871 -3.1092659
13.04971 -3.0985519
13.05071 -3.0877063
13.05171 -3.0767234
13.05271 -3.065595
13.05371 -3.0543150000000003
13.05471 -3.0428808000000003
13.05571 -3.0312946
13.05671 -3.0195618
13.05771 -3.0076875999999997
13.05871 -2.9956749
13.05971 -2.983523
13.06071 -2.9712286
13.06171 -2.9587889
13.06271 -2.9462041
13.06371 -2.9334789
13.06471 -2.9206220000000003
13.06571 -2.9076435000000003
13.06671 -2.8945509
13.06771 -2.881347
13.06871 -2.8680284
13.06971 -2.8545871
13.07071 -2.841015
13.07171 -2.8273059
13.07271 -2.8134593999999997
13.07371 -2.79948
13.07471 -2.7853752999999997
13.07571 -2.7711524
13.07671 -2.7568156
13.07771 -2.7423652
13.07871 -2.7277987
13.07971 -2.713114
13.08071 -2.698311
13.08171 -2.6833934999999998
13.08271 -2.6683684
13.08371 -2.6532434
13.08471 -2.6380232
13.08571 -2.6227079
13.08671 -2.6072929
13.08771 -2.5917705
13.08871 -2.576134
13.08971 -2.5603805
13.09071 -2.5445126
13.09171 -2.5285378
13.09271 -2.5124658
13.09371 -2.4963047
13.09471 -2.4800586
13.09571 -2.4637271
13.09671 -2.4473069
13.09771 -2.4307946
13.09871 -2.4141889
13.09971 -2.3974925000000002
13.10071 -2.380711
13.10171 -2.3638502
13.10271 -2.3469137
13.10371 -2.3299008999999997
13.10471 -2.3128073999999996
13.10571 -2.2956274
13.10671 -2.2783568
13.10771 -2.2609955
13.10871 -2.2435484
13.10971 -2.2260241
13.11071 -2.2084318
13.11171 -2.1907780000000003
13.11271 -2.1730648
13.11371 -2.1552895999999997
13.11471 -2.1374475
13.11571 -2.1195342999999998
13.11671 -2.1015491
13.11771 -2.0834951
13.11871 -2.0653784
13.11971 -2.0472055
13.12071 -2.0289805000000003
13.12171 -2.0107033
13.12271 -1.9923709
13.12371 -1.9739791999999998
13.12471 -1.9555256
13.12571 -1.9370116
13.12671 -1.9184428999999998
13.12771 -1.8998272999999999
13.12871 -1.8811721
13.12971 -1.8624812000000002
13.13071 -1.843754
13.13171 -1.8249864
13.13271 -1.8061726999999999
13.13371 -1.7873097
13.13471 -1.7683981000000002
13.13571 -1.7494428999999998
13.13671 -1.7304514
13.13771 -1.7114306
13.13871 -1.6923843
13.13971 -1.6733122999999999
13.14071 -1.6542108999999998
13.14171 -1.6350757
13.14271 -1.6159046
13.14371 -1.5966997
13.14471 -1.577466
13.14571 -1.5582108000000001
13.14671 -1.5389403
13.14771 -1.5196573
13.14871 -1.5003605999999998
13.14971 -1.4810463
13.15071 -1.4617111
13.15171 -1.4423537
13.15271 -1.4229775
13.15371 -1.4035894
13.15471 -1.3841970000000001
13.15571 -1.3648062
13.15671 -1.3454186
13.15771 -1.3260311
13.15871 -1.3066381
13.15971 -1.2872338
13.16071 -1.2678156
13.16171 -1.2483853
13.16271 -1.2289487
13.16371 -1.2095131000000001
13.16471 -1.1900847
13.16571 -1.1706661999999999
13.16671 -1.151257
13.16771 -1.1318545
13.16871 -1.1124568
13.16971 -1.093065
13.17071 -1.0736839
13.17171 -1.0543206
13.17271 -1.0349817000000001
13.17371 -1.0156708
13.17471 -0.99638663
13.17571 -0.97712371
13.17671 -0.9578748600000001
13.17771 -0.9386344799999999
13.17871 -0.9194015499999999
13.17971 -0.90018017
13.18071 -0.8809785400000001
13.18171 -0.86180586
13.18271 -0.84266914
13.18371 -0.8235711600000001
13.18471 -0.80451081
13.18571 -0.78548491
13.18671 -0.7664911
13.18771 -0.74752984
13.18871 -0.72860476
13.18971 -0.70972112
13.19071 -0.69088303
13.19171 -0.6720910800000001
13.19271 -0.6533414599999999
13.19371 -0.63462751
13.19471 -0.6159425700000001
13.19571 -0.59728362
13.19671 -0.57865325
13.19771 -0.5600597199999999
13.19871 -0.54151458
13.19971 -0.5230288
13.20071 -0.50460943
13.20171 -0.48625791
13.20271 -0.46797091999999996
13.20371 -0.44974294
13.20471 -0.43156943
13.20571 -0.41344911
13.20671 -0.39538406000000004
13.20771 -0.37737819
13.20871 -0.35943432999999997
13.20971 -0.34155215
13.21071 -0.32372784
13.21171 -0.30595586
13.21271 -0.28823211
13.21371 -0.27055708
13.21471 -0.25293713
13.21571 -0.23538345000000002
13.21671 -0.21790864
13.21771 -0.20052267
13.21871 -0.18322947
13.21971 -0.16602622
13.22071 -0.14890496
13.22171 -0.13185631
13.22271 -0.11487330000000001
13.22371 -0.09795376100000001
13.22471 -0.081100292
13.22571 -0.064318074
13.22671 -0.047611803
13.22771 -0.03098335
13.22871 -0.014431409000000001
13.22971 0.0020466849
13.23071 0.018451919
13.23171 0.03478101
13.23271 0.051025696999999995
13.23371 0.06717460900000001
13.23471 0.083217013
13.23571 0.09914691299999999
13.23671 0.11496564999999999
13.23771 0.13068164000000002
13.23871 0.14630741
13.23971 0.16185502
13.24071 0.17733172
13.24171 0.19273789
13.24271 0.20806767999999998
13.24371 0.22331215
13.24471 0.23846305
13.24571 0.25351569
13.24671 0.26846942
13.24771 0.28332584
13.24871 0.29808562
13.24971 0.31274613
13.25071 0.32730084000000004
13.25171 0.34174131999999996
13.25271 0.35606094
13.25371 0.37025847
13.25471 0.38433976
13.25571 0.39831656
13.25671 0.41220249
13.25771 0.42600818
13.25871 0.43973709
13.25971 0.45338430999999996
13.26071 0.46693832
13.26171 0.48038539999999996
13.26271 0.49371431000000005
13.26371 0.50691944
13.26471 0.52000121
13.26571 0.53296392
13.26671 0.5458118900000001
13.26771 0.55854656
13.26871 0.57116565
13.26971 0.58366493
13.27071 0.59604147
13.27171 0.60829683
13.27271 0.6204381600000001
13.27371 0.63247648
13.27471 0.6444226
13.27571 0.65628239
13.27671 0.66805333
13.27771 0.67972471
13.27871 0.6912804699999999
13.27971 0.70270463
13.28071 0.71398658
13.28171 0.72512389
13.28271 0.73612202
13.28371 0.7469909299999999
13.28471 0.7577404799999999
13.28571 0.7683767
13.28671 0.77890041
13.28771 0.78930892
13.28871 0.7995990999999999
13.28971 0.8097711000000001
13.29071 0.81982901
13.29171 0.82977982
13.29271 0.8396293000000001
13.29371 0.8493780200000001
13.29471 0.85901907
13.29571 0.86853886
13.29671 0.8779211
13.29771 0.8871522700000001
13.29871 0.8962267100000001
13.29971 0.90514841
13.30071 0.91392947
13.30171 0.92258574
13.30271 0.93113082
13.30371 0.9395720399999999
13.30471 0.94790924
13.30571 0.95613673
13.30671 0.96424734
13.30771 0.97223623
13.30871 0.9801028300000001
13.30971 0.98784966
13.31071 0.9954792400000001
13.31171 1.0029903999999998
13.31271 1.0103762
13.31371 1.0176254
13.31471 1.0247259
13.31571 1.0316703999999999
13.31671 1.0384597
13.31771 1.0451038
13.31871 1.0516196
13.31971 1.0580249
13.32071 1.0643325000000001
13.32171 1.0705463
13.32271 1.0766609
13.32371 1.0826646
13.32471 1.0885448
13.32571 1.0942922000000002
13.32671 1.0999035000000001
13.32771 1.1053806
13.32871 1.1107272
13.32971 1.115945
13.33071 1.1210314000000001
13.33171 1.1259805
13.33271 1.1307859999999998
13.33371 1.1354457
13.33471 1.1399645
13.33571 1.1443548
13.33671 1.1486326999999998
13.33771 1.1528129
13.33871 1.1569029
13.33971 1.1609002
13.34071 1.1647934
13.34171 1.168566
13.34271 1.1722025
13.34371 1.1756935
13.34471 1.1790382
13.34571 1.1822424999999999
13.34671 1.1853154
13.34771 1.1882642
13.34871 1.191092
13.34971 1.1937972
13.35071 1.1963767
13.35171 1.1988295
13.35271 1.20116
13.35371 1.2033774000000002
13.35471 1.2054931
13.35571 1.2075160999999999
13.35671 1.2094476
13.35771 1.2112803
13.35871 1.2129993000000001
13.35971 1.2145877
13.36071 1.2160321
13.36171 1.2173275000000001
13.36271 1.2184789
13.36371 1.2194983
13.36471 1.2204
13.36571 1.2211953
13.36671 1.2218894
13.36771 1.222481
13.36871 1.2229653
13.36971 1.2233384999999999
13.37071 1.2236004999999999
13.37171 1.2237555
13.37271 1.2238102
13.37371 1.2237689
13.37471 1.2236302
13.37571 1.2233862
13.37671 1.2230239
13.37771 1.2225304
13.37871 1.2218980000000002
13.37971 1.2211279
13.38071 1.2202304000000002
13.38171 1.2192214
13.38271 1.2181169
13.38371 1.2169276999999998
13.38471 1.2156564
13.38571 1.2142978
13.38671 1.2128429
13.38771 1.2112832
13.38871 1.2096147
13.38971 1.2078389999999999
13.39071 1.2059608
13.39171 1.2039847
13.39271 1.201911
13.39371 1.1997352
13.39471 1.1974493
13.39571 1.1950456999999999
13.39671 1.192522
13.39771 1.1898831
13.39871 1.1871411
13.39971 1.1843110000000001
13.40071 1.181406
13.40171 1.1784322999999999
13.40271 1.1753875
13.40371 1.1722617
13.40471 1.1690422
13.40571 1.1657187
13.40671 1.1622868
13.40771 1.158749
13.40871 1.1551128000000002
13.40971 1.1513858
13.41071 1.1475726
13.41171 1.1436727
13.41271 1.1396821
13.41371 1.1355964
13.41471 1.131415
13.41571 1.1271426
13.41671 1.1227893
13.41771 1.1183661
13.41871 1.1138815
13.41971 1.109337
13.42071 1.1047261
13.42171 1.1000371
13.42271 1.095257
13.42371 1.0903776
13.42471 1.0853973
13.42571 1.0803224999999999
13.42671 1.0751640999999998
13.42771 1.069933
13.42871 1.0646361
13.42971 1.0592746
13.43071 1.0538449
13.43171 1.0483423
13.43271 1.0427644999999999
13.43371 1.0371135999999999
13.43471 1.0313957
13.43571 1.0256184
13.43671 1.0197865
13.43771 1.0138993
13.43871 1.0079501
13.43971 1.0019287
13.44071 0.9958255100000001
13.44171 0.98963631
13.44271 0.98336404
13.44371 0.9770182900000001
13.44471 0.97061209
13.44571 0.964157
13.44671 0.9576592599999999
13.44771 0.95111849
13.44871 0.9445291899999999
13.44971 0.93788411
13.45071 0.93117841
13.45171 0.9244116
13.45271 0.91758762
13.45371 0.91071203
13.45471 0.90378877
13.45571 0.89681763
13.45671 0.88979378
13.45771 0.88271005
13.45871 0.87556075
13.45971 0.86834496
13.46071 0.86106807
13.46171 0.8537407
13.46271 0.84637506
13.46371 0.83898045
13.46471 0.83156042
13.46571 0.8241117900000001
13.46671 0.81662685
13.46771 0.8090969199999999
13.46871 0.8015165100000001
13.46971 0.79388535
13.47071 0.7862079
13.47171 0.77849063
13.47271 0.770739
13.47371 0.76295473
13.47471 0.75513553
13.47571 0.74727694
13.47671 0.7393755999999999
13.47771 0.7314319300000001
13.47871 0.7234513300000001
13.47971 0.7154427
13.48071 0.70741517
13.48171 0.6993745
13.48271 0.6913207
13.48371 0.68324814
13.48471 0.67514782
13.48571 0.66701137
13.48671 0.65883449
13.48771 0.65061855
13.48871 0.64236969
13.48971 0.6340961
13.49071 0.6258045799999999
13.49171 0.61749811
13.49271 0.60917558
13.49371 0.60083354
13.49471 0.5924691400000001
13.49571 0.58408263
13.49671 0.57567814
13.49771 0.56726234
13.49871 0.5588415999999999
13.49971 0.550419
13.50071 0.54199267
13.50171 0.53355633
13.50271 0.52510188
13.50371 0.5166228900000001
13.50471 0.50811749
13.50571 0.49958946
13.50671 0.49104676999999997
13.50771 0.48249844000000003
13.50871 0.47395132
13.50971 0.46540801000000004
13.51071 0.45686681
13.51171 0.44832351
13.51271 0.43977438
13.51371 0.43121856
13.51471 0.42265863
13.51571 0.4140994
13.51671 0.40554539000000006
13.51771 0.39699837
13.51871 0.388456
13.51971 0.37991283
13.52071 0.37136273
13.52171 0.3628019
13.52271 0.35423109999999997
13.52371 0.34565602
13.52471 0.33708541
13.52571 0.328528
13.52671 0.31998949
13.52771 0.31147085
13.52871 0.30296873
13.52971 0.29447776999999997
13.53071 0.28599328
13.53171 0.27751364
13.53271 0.26904074
13.53371 0.26057872
13.53471 0.25213158
13.53571 0.24370097000000002
13.53671 0.23528530999999997
13.53771 0.22688059
13.53871 0.21848278000000002
13.53971 0.21009033
13.54071 0.2017058
13.54171 0.19333558
13.54271 0.18498792
13.54371 0.17666989
13.54471 0.16838481
13.54571 0.16013121
13.54671 0.15190373999999998
13.54771 0.14369574
13.54871 0.13550204000000002
13.54971 0.12732104
13.55071 0.11915490000000001
13.55171 0.11100812
13.55271 0.10288515000000001
13.55371 0.09478829999999999
13.55471 0.086716987
13.55571 0.078668684
13.55671 0.07064100400000001
13.55771 0.06263387
13.55871 0.054650632000000005
13.55971 0.046697459999999996
13.56071 0.03878123
13.56171 0.030906807
13.56271 0.023075008
13.56371 0.015282174999999999
13.56471 0.007521625200000001
13.56571 -0.00021365427
13.56671 -0.007928241400000001
13.56771 -0.015622631000000001
13.56871 -0.023293374
13.56971 -0.03093486
13.57071 -0.038541795
13.57171 -0.046111221
13.57271 -0.05364315
13.57371 -0.061139569
13.57471 -0.068602437
13.57571 -0.076031778
13.57671 -0.08342482
13.57771 -0.090776774
13.57871 -0.09808290100000001
13.57971 -0.10534083
13.58071 -0.11255208
13.58171 -0.11972194
13.58271 -0.12685761
13.58371 -0.13396548
13.58471 -0.14104854
13.58571 -0.1481053
13.58671 -0.15513035
13.58771 -0.16211665
13.58871 -0.16905802
13.58971 -0.17595117999999998
13.59071 -0.18279614
13.59171 -0.18959510000000002
13.59271 -0.19635033999999998
13.59371 -0.20306243000000002
13.59471 -0.20972950999999998
13.59571 -0.21634812
13.59671 -0.22291518
13.59771 -0.22942994000000003
13.59871 -0.23589516
13.59971 -0.24231649
13.60071 -0.24870052
13.60171 -0.25505209
13.60271 -0.26137216
13.60371 -0.2676572
13.60471 -0.27390034
13.60571 -0.28009394
13.60671 -0.28623217
13.60771 -0.29231287
13.60871 -0.29833755
13.60971 -0.30430998
13.61071 -0.31023396000000003
13.61171 -0.31611135
13.61271 -0.32194147
13.61371 -0.32772196
13.61471 -0.33345055
13.61571 -0.33912701
13.61671 -0.34475396
13.61771 -0.3503361
13.61871 -0.35587822
13.61971 -0.36138282
13.62071 -0.36684843
13.62171 -0.37226956
13.62271 -0.37763831
13.62371 -0.38294718
13.62471 -0.38819155
13.62571 -0.39337124
13.62671 -0.39849011
13.62771 -0.40355412999999996
13.62871 -0.40856884
13.62971 -0.4135374
13.63071 -0.41845995
13.63171 -0.42333449
13.63271 -0.42815887999999996
13.63371 -0.43293246999999996
13.63471 -0.43765702
13.63571 -0.44233585000000003
13.63671 -0.44697202
13.63771 -0.45156605
13.63871 -0.45611489999999993
13.63971 -0.46061222
13.64071 -0.46505029
13.64171 -0.46942295
13.64271 -0.4737277
13.64371 -0.47796699000000004
13.64471 -0.48214709000000006
13.64571 -0.48627582999999996
13.64671 -0.49035978
13.64771 -0.49440213000000005
13.64871 -0.49840249
13.64971 -0.5023577300000001
13.65071 -0.5062642
13.65171 -0.51011979
13.65271 -0.51392461
13.65371 -0.5176804
13.65471 -0.52138879
13.65571 -0.5250494
13.65671 -0.5286589700000001
13.65771 -0.53221188
13.65871 -0.53570224
13.65971 -0.53912653
13.66071 -0.54248543
13.66171 -0.54578432
13.66271 -0.5490317899999999
13.66371 -0.55223685
13.66471 -0.55540605
13.66571 -0.5585414799999999
13.66671 -0.56164078
13.66771 -0.5646985
13.66871 -0.56770882
13.66971 -0.57066754
13.67071 -0.57357326
13.67171 -0.57642669
13.67271 -0.5792290400000001
13.67371 -0.58198026
13.67471 -0.58467807
13.67571 -0.5873187400000001
13.67671 -0.58989883
13.67771 -0.59241741
13.67871 -0.59487773
13.67971 -0.5972869199999999
13.68071 -0.59965411
13.68171 -0.60198763
13.68271 -0.60429205
13.68371 -0.60656681
13.68471 -0.60880659
13.68571 -0.6110034
13.68671 -0.61314967
13.68771 -0.61524054
13.68871 -0.61727487
13.68971 -0.6192547700000001
13.69071 -0.6211834
13.69171 -0.6230631799999999
13.69271 -0.62489468
13.69371 -0.6266769
13.69471 -0.62840893
13.69571 -0.63009174
13.69671 -0.63172937
13.69771 -0.6333285
13.69871 -0.63489643
13.69971 -0.63643837
13.70071 -0.63795513
13.70171 -0.6394423100000001
13.70271 -0.6408914499999999
13.70371 -0.64229281
13.70471 -0.64363843
13.70571 -0.6449247699999999
13.70671 -0.64615328
13.70771 -0.64732921
13.70871 -0.6484592299999999
13.70971 -0.6495490700000001
13.71071 -0.65060193
13.71171 -0.6516187
13.71271 -0.6525993299999999
13.71371 -0.65354453
13.71471 -0.6544569
13.71571 -0.65534054
13.71671 -0.65619936
13.71771 -0.65703485
13.71871 -0.6578444
13.71971 -0.65862108
13.72071 -0.65935552
13.72171 -0.6600386500000001
13.72271 -0.6606649600000001
13.72371 -0.66123442
13.72471 -0.66175247
13.72571 -0.66222809
13.72671 -0.6626708
13.72771 -0.6630878
13.72871 -0.66348244
13.72971 -0.66385451
13.73071 -0.6642017
13.73171 -0.6645218900000001
13.73271 -0.66481433
13.73371 -0.6650798
13.73471 -0.66531934
13.73571 -0.6655323799999999
13.73671 -0.66571552
13.73771 -0.66586267
13.73871 -0.66596684
13.73971 -0.66602286
13.74071 -0.66602989
13.74171 -0.6659925
13.74271 -0.66591995
13.74371 -0.66582337
13.74471 -0.6657126400000001
13.74571 -0.66559338
13.74671 -0.6654658800000001
13.74771 -0.6653259
13.74871 -0.6651671100000001
13.74971 -0.6649836
13.75071 -0.66477167
13.75171 -0.66453032
13.75271 -0.66426001
13.75371 -0.66396082
13.75471 -0.66363141
13.75571 -0.66326875
13.75671 -0.6628698700000001
13.75771 -0.6624336399999999
13.75871 -0.6619629499999999
13.75971 -0.66146487
13.76071 -0.66094934
13.76171 -0.66042636
13.76271 -0.65990267
13.76371 -0.65937969
13.76471 -0.65885312
13.76571 -0.65831472
13.76671 -0.6577552799999999
13.76771 -0.6571677
13.76871 -0.65654889
13.76971 -0.6558997599999999
13.77071 -0.65522371
13.77171 -0.65452443
13.77271 -0.65380428
13.77371 -0.65306388
13.77471 -0.65230299
13.77571 -0.65152254
13.77671 -0.65072584
13.77771 -0.64991885
13.77871 -0.64910864
13.77971 -0.648301
13.78071 -0.64749769
13.78171 -0.64669535
13.78271 -0.64588599
13.78371 -0.6450594399999999
13.78471 -0.64420677
13.78571 -0.64332304
13.78671 -0.64240885
13.78771 -0.64146956
13.78871 -0.64051296
13.78971 -0.63954634
13.79071 -0.63857464
13.79171 -0.63759964
13.79271 -0.63662124
13.79371 -0.63563902
13.79471 -0.63465401
13.79571 -0.63366881
13.79671 -0.63268668
13.79771 -0.63170926
13.79871 -0.6307348100000001
13.79971 -0.62975758
13.80071 -0.62876893
13.80171 -0.62776012
13.80271 -0.62672533
13.80371 -0.62566404
13.80471 -0.6245814700000001
13.80571 -0.62348689
13.80671 -0.62239058
13.80771 -0.6213008
13.80871 -0.62022153
13.80971 -0.6191524700000001
13.81071 -0.61809057
13.81171 -0.61703222
13.81271 -0.61597531
13.81371 -0.61491975
13.81471 -0.61386651
13.81571 -0.61281584
13.81671 -0.61176573
13.81771 -0.61071133
13.81871 -0.60964641
13.81971 -0.60856566
13.82071 -0.60746749
13.82171 -0.6063554
13.82271 -0.60523767
13.82371 -0.60412497
13.82471 -0.6030269
13.82571 -0.60194917
13.82671 -0.60089203
13.82771 -0.59985085
13.82871 -0.59881867
13.82971 -0.59778895
13.83071 -0.59675775
13.83171 -0.59572426
13.83271 -0.59468998
13.83371 -0.59365635
13.83471 -0.59262333
13.83571 -0.59158858
13.83671 -0.5905488999999999
13.83771 -0.58950223
13.83871 -0.5884498800000001
13.83971 -0.58739735
13.84071 -0.5863534800000001
13.84171 -0.58532767
13.84271 -0.5843268199999999
13.84371 -0.5833526099999999
13.84471 -0.58240099
13.84571 -0.5814638
13.84671 -0.58053164
13.84771 -0.57959724
13.84871 -0.57865749
13.84971 -0.5777135
13.85071 -0.57676914
13.85171 -0.57582837
13.85271 -0.57489332
13.85371 -0.57396363
13.85471 -0.57303761
13.85571 -0.5721143
13.85671 -0.57119555
13.85771 -0.5702865300000001
13.85871 -0.5693947
13.85971 -0.56852689
13.86071 -0.56768656
13.86171 -0.56687188
13.86271 -0.56607579
13.86371 -0.56528831
13.86471 -0.56450004
13.86571 -0.5637052499999999
13.86671 -0.5629037
13.86771 -0.56209993
13.86871 -0.5613008
13.86971 -0.56051267
13.87071 -0.55973893
13.87171 -0.55897953
13.87271 -0.55823242
13.87371 -0.55749589
13.87471 -0.55677057
13.87571 -0.55606011
13.87671 -0.55536977
13.87771 -0.55470387
13.87871 -0.5540632200000001
13.87971 -0.55344347
13.88071 -0.55283611
13.88171 -0.5522310699999999
13.88271 -0.55162045
13.88371 -0.55100126
13.88471 -0.55037658
13.88571 -0.54975403
13.88671 -0.5491427099999999
13.88771 -0.54854983
13.88871 -0.54797828
13.88971 -0.5474266600000001
13.89071 -0.5468911
13.89171 -0.54636803
13.89271 -0.5458565000000001
13.89371 -0.5453587
13.89471 -0.5448787
13.89571 -0.54441956
13.89671 -0.5439809999999999
13.89771 -0.54355823
13.89871 -0.54314304
13.89971 -0.54272683
13.90071 -0.54230415
13.90171 -0.54187505
13.90271 -0.54144538
13.90371 -0.5410247
13.90471 -0.5406227
13.90571 -0.54024551
13.90671 -0.53989384
13.90771 -0.5395632699999999
13.90871 -0.53924704
13.90971 -0.53893919
13.91071 -0.53863721
13.91171 -0.53834254
13.91271 -0.53805904
13.91371 -0.53779008
13.91471 -0.5375358299999999
13.91571 -0.53729243
13.91671 -0.5370531199999999
13.91771 -0.53681131
13.91871 -0.5365639
13.91971 -0.53631342
13.92071 -0.5360674999999999
13.92171 -0.5358364
13.92271 -0.5356289000000001
13.92371 -0.53544887
13.92471 -0.5352938500000001
13.92571 -0.53515625
13.92671 -0.53502661
13.92771 -0.53489739
13.92871 -0.53476561
13.92971 -0.53463322
13.93071 -0.53450516
13.93171 -0.5343860899999999
13.93271 -0.5342773599999999
13.93371 -0.53417622
13.93471 -0.53407704
13.93571 -0.5339745
13.93671 -0.53386684
13.93771 -0.53375745
13.93871 -0.53365431
13.93971 -0.53356686
13.94071 -0.53350199
13.94171 -0.53346097
13.94271 -0.53343838
13.94371 -0.53342432
13.94471 -0.53340807
13.94571 -0.53338232
13.94671 -0.53334553
13.94771 -0.53330194
13.94871 -0.5332588699999999
13.94971 -0.53322287
13.95071 -0.53319675
13.95171 -0.5331784
13.95271 -0.53316243
13.95371 -0.53314334
13.95471 -0.53311894
13.95571 -0.53309202
13.95671 -0.53306939
13.95771 -0.53305877
13.95871 -0.53306483
13.95971 -0.53308634
13.96071 -0.53311586
13.96171 -0.53314231
13.96271 -0.5331551200000001
13.96371 -0.53314837
13.96471 -0.5331230299999999
13.96571 -0.53308601
13.96671 -0.5330469
13.96771 -0.53301365
13.96871 -0.5329893
13.96971 -0.53297114
13.97071 -0.53295265
13.97171 -0.5329271800000001
13.97271 -0.53289142
13.97371 -0.53284722
13.97471 -0.53280052
13.97571 -0.53275805
13.97671 -0.5327234000000001
13.97771 -0.53269444
13.97871 -0.53266338
13.97971 -0.53261956
13.98071 -0.53255372
13.98171 -0.53246208
13.98271 -0.5323477600000001
13.98371 -0.53221961
13.98471 -0.5320882
13.98571 -0.53196121
13.98671 -0.53184042
13.98771 -0.53172102
13.98871 -0.53159422
13.98971 -0.53145145
13.99071 -0.53128824
13.99171 -0.53110574
13.99271 -0.53090979
13.99371 -0.53070723
13.99471 -0.5305018300000001
13.99571 -0.53029181
13.99671 -0.53007007
13.99771 -0.52982713
13.99871 -0.5295553700000001
13.99971 -0.52925283
14.00071 -0.5289243100000001
14.00171 -0.52857953
14.00271 -0.5282288900000001
14.00371 -0.52787894
14.00471 -0.52752937
14.00571 -0.52717309
14.00671 -0.5267994899999999
14.00771 -0.52639879
14.00871 -0.52596619
14.00971 -0.52550323
14.01071 -0.5250164300000001
14.01171 -0.52451333
14.01271 -0.52399836
14.01371 -0.5234702499999999
14.01471 -0.52292245
14.01571 -0.52234605
14.01671 -0.5217344500000001
14.01771 -0.52108648
14.01871 -0.5204075499999999
14.01971 -0.5197073299999999
14.02071 -0.5189954299999999
14.02171 -0.51827687
14.02271 -0.51754965
14.02371 -0.51680519
14.02471 -0.51603192
14.02571 -0.51522013
14.02671 -0.51436578
14.02771 -0.51347171
14.02871 -0.51254584
14.02971 -0.51159663
14.03071 -0.51062903
14.03171 -0.50964179
14.03271 -0.50862809
14.03371 -0.5075789500000001
14.03471 -0.50648772
14.03571 -0.50535323
14.03671 -0.50418074
14.03771 -0.50297934
14.03871 -0.50175753
14.03971 -0.50051897
14.04071 -0.49926033
14.04171 -0.49797231
14.04271 -0.49664346
14.04371 -0.49526501
14.04471 -0.49383454000000004
14.04571 -0.49235666999999994
14.04671 -0.49084057000000003
14.04771 -0.48929546
14.04871 -0.48772627
14.04971 -0.48613134
14.05071 -0.48450325
14.05171 -0.48283244999999997
14.05271 -0.48111192999999997
14.05371 -0.47934036999999996
14.05471 -0.47752266
14.05571 -0.47566722999999994
14.05671 -0.47378172
14.05771 -0.47186888
14.05871 -0.46992470000000003
14.05971 -0.46793981
14.06071 -0.46590351999999996
14.06171 -0.46380847
14.06271 -0.46165399
14.06371 -0.45944625000000006
14.06471 -0.45719529
14.06571 -0.45491057
14.06671 -0.45259641
14.06771 -0.45025018
14.06871 -0.44786339
14.06971 -0.44542579000000004
14.07071 -0.44292994
14.07171 -0.44037434
14.07271 -0.43776371
14.07371 -0.43510622000000004
14.07471 -0.43240911
14.07571 -0.4296747
14.07671 -0.42689889999999997
14.07771 -0.42407289
14.07871 -0.4211871
14.07971 -0.41823569
14.08071 -0.41521946
14.08171 -0.41214549
14.08271 -0.40902407
14.08371 -0.40586377
14.08471 -0.40266746999999997
14.08571 -0.39943089
14.08671 -0.3961443
14.08771 -0.39279675
14.08871 -0.38938078
14.08971 -0.38589525999999996
14.09071 -0.38234546999999997
14.09171 -0.37874002
14.09271 -0.37508645999999995
14.09371 -0.37138744
14.09471 -0.36763945000000003
14.09571 -0.36383462
14.09671 -0.35996477
14.09771 -0.35602543999999997
14.09871 -0.35201844
14.09971 -0.34795115
14.10071 -0.34383307
14.10171 -0.33967129
14.10271 -0.33546678999999996
14.10371 -0.3312136
14.10471 -0.32690102000000004
14.10571 -0.32251806
14.10671 -0.31805793
14.10771 -0.31352069
14.10871 -0.30891271000000003
14.10971 -0.30424345999999997
14.11071 -0.29952079
14.11171 -0.29474743999999997
14.11271 -0.28992
14.11371 -0.28503088
14.11471 -0.28007226
14.11571 -0.27504005
14.11671 -0.26993596
14.11771 -0.26476663
14.11871 -0.25954025
14.11971 -0.25426224000000003
14.12071 -0.24893212
14.12171 -0.24354325000000002
14.12271 -0.23808533
14.12371 -0.2325488
14.12471 -0.22692906
14.12571 -0.22122853
14.12671 -0.21545542
14.12771 -0.20962024999999998
14.12871 -0.20373112000000002
14.12971 -0.19779042
14.13071 -0.1917941
14.13171 -0.18573392
14.13271 -0.17960154
14.13371 -0.17339237000000002
14.13471 -0.16710740000000002
14.13571 -0.16075223
14.13671 -0.15433375
14.13771 -0.14785613
14.13871 -0.14131822000000002
14.13971 -0.13471354000000002
14.14071 -0.12803304000000001
14.14171 -0.12126924
14.14271 -0.11441989
14.14371 -0.10748941999999999
14.14471 -0.10048721
14.14571 -0.093423779
14.14671 -0.086306309
14.14771 -0.07913571300000001
14.14871 -0.071906496
14.14971 -0.064609392
14.15071 -0.05723557
14.15171 -0.049780344
14.15271 -0.042244807
14.15371 -0.034634559
14.15471 -0.026956393
14.15571 -0.019214475
14.15671 -0.011408072
14.15771 -0.0035317697999999995
14.15871 0.0044217817
14.15971 0.012458027
14.16071 0.020577406
14.16171 0.028774576
14.16271 0.037040378000000006
14.16371 0.045365706
14.16471 0.053745502
14.16571 0.062181044
14.16671 0.070679432
14.16771 0.079250586
14.16871 0.087903056
14.16971 0.096640579
14.17071 0.10546098000000001
14.17171 0.11435773
14.17271 0.12332345000000002
14.17371 0.13235355
14.17471 0.14144821999999999
14.17571 0.15061204
14.17671 0.15985116
14.17771 0.16916981
14.17871 0.17856762
14.17971 0.18803928
14.18071 0.19757659
14.18171 0.20717219000000003
14.18271 0.21682305
14.18371 0.22653209
14.18471 0.2363072
14.18571 0.24615789000000002
14.18671 0.25609138
14.18771 0.26610964000000004
14.18871 0.27620880999999997
14.18971 0.2863813
14.19071 0.29661931999999996
14.19171 0.30691836
14.19271 0.31727874
14.19371 0.32770494
14.19471 0.33820281
14.19571 0.34877609000000004
14.19671 0.35942416
14.19771 0.37014196
14.19871 0.38092223
14.19971 0.39175902
14.20071 0.40265070000000003
14.20171 0.41360101000000005
14.20271 0.42461766999999995
14.20371 0.43570907
14.20471 0.44688066
14.20571 0.45813243
14.20671 0.46945903
14.20771 0.48085214
14.20871 0.49230405
14.20971 0.50381082
14.21071 0.51537356
14.21171 0.52699717
14.21271 0.53868736
14.21371 0.55044759
14.21471 0.56227702
14.21571 0.57417089
14.21671 0.58612283
14.21771 0.5981282299999999
14.21871 0.61018667
14.21971 0.6223026199999999
14.22071 0.6344836199999999
14.22171 0.64673685
14.22271 0.65906597
14.22371 0.67146914
14.22471 0.6839396400000001
14.22571 0.69646849
14.22671 0.70904805
14.22771 0.72167479
14.22871 0.73435009
14.22971 0.74707884
14.23071 0.75986646
14.23171 0.7727158700000001
14.23271 0.78562601
14.23371 0.7985924400000001
14.23471 0.81160981
14.23571 0.8246748700000001
14.23671 0.83778845
14.23771 0.85095577
14.23871 0.8641839
14.23971 0.8774788099999999
14.24071 0.8908420800000001
14.24171 0.90426989
14.24271 0.9177540399999999
14.24371 0.93128486
14.24471 0.94485488
14.24571 0.95846113
14.24671 0.97210575
14.24771 0.9857943299999999
14.24871 0.99953236
14.24971 1.013323
14.25071 1.0271656
14.25171 1.0410565999999999
14.25271 1.0549916
14.25371 1.0689686
14.25471 1.0829891
14.25571 1.0970579
14.25671 1.1111805000000001
14.25771 1.1253606
14.25871 1.1395967999999999
14.25971 1.1538830999999998
14.26071 1.1682096
14.26171 1.1825668
14.26271 1.196948
14.26371 1.2113523
14.26471 1.2257837
14.26571 1.2402494
14.26671 1.2547562
14.26771 1.269308
14.26871 1.2839046
14.26971 1.2985429
14.27071 1.3132186000000001
14.27171 1.3279294000000001
14.27271 1.3426757
14.27371 1.3574605
14.27471 1.3722864
14.27571 1.3871537999999999
14.27671 1.4020589
14.27771 1.4169938
14.27871 1.4319488999999999
14.27971 1.446916
14.28071 1.4618916
14.28171 1.4768781
14.28271 1.4918828
14.28371 1.5069150999999998
14.28471 1.5219829
14.28571 1.5370899
14.28671 1.5522349
14.28771 1.5674131
14.28871 1.5826184
14.28971 1.5978465000000002
14.29071 1.6130950000000002
14.29171 1.6283644
14.29271 1.6436549000000003
14.29371 1.6589651
14.29471 1.6742903999999998
14.29571 1.6896239
14.29671 1.7049584999999998
14.29771 1.7202902999999998
14.29871 1.73562
14.29971 1.7509541
14.30071 1.7663023
14.30171 1.7816743
14.30271 1.7970769000000002
14.30371 1.8125105999999997
14.30471 1.8279705
14.30571 1.8434478
14.30671 1.8589329
14.30771 1.8744184000000002
14.30871 1.8899003
14.30971 1.9053778000000001
14.31071 1.9208511000000001
14.31171 1.9363202
14.31271 1.951783
14.31371 1.967236
14.31471 1.982677
14.31571 1.9981062
14.31671 2.0135282
14.31771 2.028951
14.31871 2.0443843999999998
14.31971 2.0598352
14.32071 2.0753056
14.32171 2.0907909
14.32271 2.106281
14.32371 2.1217631
14.32471 2.1372256999999997
14.32571 2.1526609
14.32671 2.1680662
14.32771 2.1834435
14.32871 2.1987962999999997
14.32971 2.2141285
14.33071 2.2294419
14.33171 2.2447368
14.33271 2.2600137
14.33371 2.2752747
14.33471 2.290524
14.33571 2.3057675
14.33671 2.3210105000000003
14.33771 2.3362543
14.33871 2.3514950999999997
14.33971 2.3667229
14.34071 2.3819247000000003
14.34171 2.397087
14.34271 2.4121998
14.34371 2.4272593
14.34471 2.4422683000000003
14.34571 2.4572339
14.34671 2.4721648999999997
14.34771 2.4870684
14.34871 2.5019487
14.34971 2.5168067
14.35071 2.5316417
14.35171 2.5464529
14.35271 2.5612405000000003
14.35371 2.5760049
14.35471 2.5907457
14.35571 2.6054591
14.35671 2.6201373
14.35771 2.6347689
14.35871 2.6493417
14.35971 2.6638460999999998
14.36071 2.6782783
14.36171 2.6926413
14.36271 2.7069444000000003
14.36371 2.7211996
14.36471 2.7354183
14.36571 2.7496079
14.36671 2.7637701
14.36771 2.7779022
14.36871 2.7919983
14.36971 2.8060522
14.37071 2.8200584
14.37171 2.8340129
14.37271 2.8479115999999998
14.37371 2.8617494
14.37471 2.8755192
14.37571 2.8892128
14.37671 2.9028235
14.37771 2.9163485
14.37871 2.9297907000000003
14.37971 2.9431591
14.38071 2.9564664
14.38171 2.9697252
14.38271 2.9829445999999997
14.38371 2.9961268999999997
14.38471 3.0092677
14.38571 3.0223573
14.38671 3.0353839000000002
14.38771 3.0483367
14.38871 3.0612081
14.38971 3.0739939
14.39071 3.0866915
14.39171 3.0992994
14.39271 3.1118158
14.39371 3.1242391
14.39471 3.1365693
14.39571 3.1488091000000002
14.39671 3.1609654000000003
14.39771 3.1730492
14.39871 3.1850707
14.39971 3.1970381999999997
14.40071 3.2089543
14.40171 3.2208133
14.40271 3.2326039
14.40371 3.2443106
14.40471 3.2559194
14.40571 3.2674193
14.40671 3.2788057000000004
14.40771 3.2900788
14.40871 3.3012426999999995
14.40971 3.3123020000000003
14.41071 3.3232614000000003
14.41171 3.3341236000000003
14.41271 3.344892
14.41371 3.3555701
14.41471 3.3661637
14.41571 3.3766790999999996
14.41671 3.3871204
14.41771 3.3974886000000004
14.41871 3.4077782
14.41971 3.4179784
14.42071 3.4280736
14.42171 3.4380488000000002
14.42271 3.4478929
14.42371 3.4576006
14.42471 3.467175
14.42571 3.4766242000000003
14.42671 3.4859590000000003
14.42771 3.4951894999999995
14.42871 3.5043225
14.42971 3.5133607999999996
14.43071 3.5223048
14.43171 3.5311539000000005
14.43271 3.5399071999999996
14.43371 3.548564
14.43471 3.5571221
14.43571 3.5655763
14.43671 3.5739175999999997
14.43771 3.5821340999999998
14.43871 3.5902130999999997
14.43971 3.5981446999999998
14.44071 3.6059257
14.44171 3.6135595
14.44271 3.6210567
14.44371 3.6284313
14.44471 3.6356971000000002
14.44571 3.6428629999999997
14.44671 3.6499325
14.44771 3.6569029000000004
14.44871 3.6637671
14.44971 3.6705174
14.45071 3.6771465
14.45171 3.6836486
14.45271 3.6900189
14.45371 3.696252
14.45471 3.7023421
14.45571 3.7082821000000004
14.45671 3.7140667
14.45771 3.7196945
14.45871 3.7251696
14.45971 3.7305023999999998
14.46071 3.7357062000000005
14.46171 3.7407953000000003
14.46271 3.7457798
14.46371 3.7506625000000002
14.46471 3.7554383
14.46571 3.7600964
14.46671 3.7646230000000003
14.46771 3.7690058
14.46871 3.7732362999999998
14.46971 3.7773095
14.47071 3.7812248
14.47171 3.7849829
14.47271 3.7885845000000002
14.47371 3.7920299999999996
14.47471 3.7953209
14.47571 3.798461
14.47671 3.8014568
14.47771 3.8043185999999998
14.47871 3.8070567
14.47971 3.8096788999999998
14.48071 3.8121868
14.48171 3.8145747
14.48271 3.8168304
14.48371 3.8189378000000005
14.48471 3.8208812
14.48571 3.8226508
14.48671 3.8242426000000003
14.48771 3.8256593
14.48871 3.8269079999999995
14.48971 3.8279977
14.49071 3.8289357
14.49171 3.8297266000000003
14.49271 3.8303736999999995
14.49371 3.8308796
14.49471 3.8312472
14.49571 3.8314808
14.49671 3.8315833
14.49771 3.8315548999999995
14.49871 3.8313903000000002
14.49971 3.8310785
14.50071 3.8306054
14.50171 3.8299564
14.50271 3.8291212
14.50371 3.8280968
14.50471 3.8268879
14.50571 3.8255062
14.50671 3.8239658000000003
14.50771 3.822279
14.50871 3.8204540000000002
14.50971 3.8184929999999997
14.51071 3.8163938
14.51171 3.8141518999999997
14.51271 3.8117636000000004
14.51371 3.8092259000000004
14.51471 3.8065363
14.51571 3.8036912999999997
14.51671 3.8006846
14.51771 3.7975077
14.51871 3.7941511999999995
14.51971 3.790608
14.52071 3.7868768
14.52171 3.7829623
14.52271 3.7788767
14.52371 3.7746351
14.52471 3.7702523
14.52571 3.7657376
14.52671 3.7610929
14.52771 3.756313
14.52871 3.7513874000000005
14.52971 3.7463049999999996
14.53071 3.7410565
14.53171 3.7356361999999996
14.53271 3.7300419000000002
14.53371 3.7242733
14.53471 3.7183295999999997
14.53571 3.7122089
14.53671 3.7059095
14.53771 3.6994312000000003
14.53871 3.6927782
14.53971 3.6859594
14.54071 3.6789868000000006
14.54171 3.6718734000000004
14.54271 3.6646280000000004
14.54371 3.6572530999999997
14.54471 3.6497422000000004
14.54571 3.642083
14.54671 3.6342602
14.54771 3.6262613
14.54871 3.6180787
14.54971 3.6097116999999996
14.55071 3.6011644
14.55171 3.5924438000000003
14.55271 3.5835564
14.55371 3.5745066
14.55471 3.5652969
14.55571 3.5559285000000003
14.55671 3.5464048
14.55771 3.5367306000000003
14.55871 3.5269130000000004
14.55971 3.5169572000000002
14.56071 3.5068646
14.56171 3.4966309
14.56271 3.4862455
14.56371 3.475694
14.56471 3.4649636999999998
14.56571 3.4540460000000004
14.56671 3.4429405
14.56771 3.4316547
14.56871 3.4202008999999998
14.56971 3.4085921999999997
14.57071 3.3968389
14.57171 3.3849463
14.57271 3.3729147
14.57371 3.3607412000000005
14.57471 3.3484232
14.57571 3.3359591
14.57671 3.3233497
14.57771 3.3105951
14.57871 3.2976937
14.57971 3.2846398999999997
14.58071 3.2714248
14.58171 3.2580387
14.58271 3.2444745
14.58371 3.2307311999999997
14.58471 3.2168153999999998
14.58571 3.2027400999999998
14.58671 3.1885209999999997
14.58771 3.1741716
14.58871 3.1596992
14.58971 3.1451039
14.59071 3.1303797
14.59171 3.1155171
14.59271 3.1005077
14.59371 3.085346
14.59471 3.0700309
14.59571 3.0545635
14.59671 3.0389452
14.59771 3.0231753
14.59871 3.007251
14.59971 2.9911688
14.60071 2.9749278
14.60171 2.9585318999999997
14.60271 2.9419903
14.60371 2.9253161
14.60471 2.9085223
14.60571 2.8916173
14.60671 2.8746026000000002
14.60771 2.8574713000000003
14.60871 2.8402114
14.60971 2.8228098999999998
14.61071 2.8052565
14.61171 2.7875476
14.61271 2.7696854
14.61371 2.7516762
14.61471 2.7335271000000003
14.61571 2.7152432
14.61671 2.6968263
14.61771 2.6782764
14.61871 2.6595937
14.61971 2.6407817
14.62071 2.6218470000000003
14.62171 2.6027983
14.62271 2.5836433999999997
14.62371 2.5643855
14.62471 2.5450211
14.62571 2.5255403
14.62671 2.5059298
14.62771 2.4861781
14.62871 2.4662793
14.62971 2.4462348
14.63071 2.4260532
14.63171 2.4057467
14.63271 2.3853267000000002
14.63371 2.3648005
14.63471 2.3441704
14.63571 2.3234347
14.63671 2.3025902
14.63771 2.2816357999999997
14.63871 2.2605733999999997
14.63971 2.239407
14.64071 2.2181405
14.64171 2.1967739
14.64271 2.1753028
14.64371 2.1537183
14.64471 2.1320103
14.64571 2.1101721
14.64671 2.0882033
14.64771 2.0661112
14.64871 2.0439086
14.64971 2.0216103999999997
14.65071 1.9992283999999998
14.65171 1.9767686999999998
14.65271 1.9542297
14.65371 1.9316057000000002
14.65471 1.9088892
14.65571 1.8860755
14.65671 1.8631635
14.65771 1.8401561
14.65871 1.8170566999999997
14.65971 1.7938672
14.66071 1.7705854
14.66171 1.7472062
14.66271 1.7237239000000002
14.66371 1.7001355
14.66471 1.6764445
14.66571 1.6526602000000001
14.66671 1.6287960000000001
14.66771 1.6048649000000001
14.66871 1.5808757
14.66971 1.5568294999999999
14.67071 1.5327205
14.67171 1.508539
14.67271 1.4842750999999998
14.67371 1.4599233
14.67471 1.4354836
14.67571 1.4109611
14.67671 1.3863623999999999
14.67771 1.3616929999999998
14.67871 1.3369543
14.67971 1.3121445
14.68071 1.2872603
14.68171 1.2623007
14.68271 1.2372694
14.68371 1.2121746
14.68471 1.1870273
14.68571 1.1618372
14.68671 1.1366086
14.68771 1.111339
14.68871 1.0860197999999999
14.68971 1.0606397
14.69071 1.0351894000000001
14.69171 1.0096653
14.69271 0.98407064
14.69371 0.95841382
14.69471 0.93270512
14.69571 0.90695238
14.69671 0.8811588400000001
14.69771 0.85532321
14.69871 0.8294421200000001
14.69971 0.80351355
14.70071 0.7775391
14.70171 0.75152484
14.70271 0.72547905
14.70371 0.69940868
14.70471 0.67331609
14.70571 0.64719752
14.70671 0.62104454
14.70771 0.59484756
14.70871 0.56860005
14.70971 0.54230178
14.71071 0.51595941
14.71171 0.48958417000000004
14.71271 0.46318769
14.71371 0.43677804
14.71471 0.41035749000000005
14.71571 0.3839229
14.71671 0.35746861
14.71771 0.33099023
14.71871 0.30448727999999997
14.71971 0.27796396
14.72071 0.25142715
14.72171 0.22488309
14.72271 0.19833399000000002
14.72371 0.17177699999999999
14.72471 0.14520539
14.72571 0.118612
14.72671 0.09199320300000001
14.72771 0.065351493
14.72871 0.038695525
14.72971 0.012037367
14.73071 -0.014611654
14.73171 -0.041244942
14.73271 -0.06786240299999999
14.73371 -0.094469439
14.73471 -0.12107367000000001
14.73571 -0.14768094
14.73671 -0.17429240999999998
14.73771 -0.20090402000000002
14.73871 -0.22750862
14.73971 -0.25409949
14.74071 -0.28067355
14.74171 -0.30723258000000003
14.74271 -0.33378203
14.74371 -0.36032766
14.74471 -0.38687191
14.74571 -0.41341158
14.74671 -0.43993797
14.74771 -0.46644000999999996
14.74871 -0.49290806
14.74971 -0.5193376000000001
14.75071 -0.5457305800000001
14.75171 -0.5720938600000001
14.75271 -0.59843566
14.75371 -0.62476145
14.75471 -0.65107117
14.75571 -0.6773592900000001
14.75671 -0.70361719
14.75771 -0.72983699
14.75871 -0.7560147899999999
14.75971 -0.78215189
14.76071 -0.80825333
14.76171 -0.83432449
14.76271 -0.86036762
14.76371 -0.88637955
14.76471 -0.91235228
14.76571 -0.93827602
14.76671 -0.96414285
14.76771 -0.9899502600000001
14.76871 -1.0157017000000002
14.76971 -1.0414047
14.77071 -1.0670673
14.77171 -1.092694
14.77271 -1.1182835
14.77371 -1.1438291999999999
14.77471 -1.1693215
14.77571 -1.1947526
14.77671 -1.2201186
14.77771 -1.2454214
14.77871 -1.2706661
14.77971 -1.2958581
14.78071 -1.3209992
14.78171 -1.3460861
14.78271 -1.3711107
14.78371 -1.3960637999999999
14.78471 -1.4209383
14.78571 -1.4457325
14.78671 -1.4704502
14.78771 -1.4950993
14.78871 -1.519687
14.78971 -1.544217
14.79071 -1.568687
14.79171 -1.5930897
14.79271 -1.6174156
14.79371 -1.6416574
14.79471 -1.6658122000000002
14.79571 -1.6898824
14.79671 -1.7138738
14.79771 -1.7377915000000002
14.79871 -1.7616369
14.79971 -1.7854065
14.80071 -1.8090924000000002
14.80171 -1.8326858000000001
14.80271 -1.8561808
14.80371 -1.8795772
14.80471 -1.9028796000000001
14.80571 -1.9260962
14.80671 -1.9492339
14.80771 -1.9722955
14.80871 -1.9952778
14.80971 -2.0181725
14.81071 -2.0409701
14.81171 -2.0636631
14.81271 -2.086249
14.81371 -2.1087301999999997
14.81471 -2.1311119
14.81571 -2.153399
14.81671 -2.1755923
14.81771 -2.1976879
14.81871 -2.2196786
14.81971 -2.2415567000000003
14.82071 -2.2633182
14.82171 -2.2849642
14.82271 -2.306501
14.82371 -2.3279371
14.82471 -2.3492793
14.82571 -2.3705292
14.82671 -2.3916824
14.82771 -2.4127297
14.82871 -2.4336612
14.82971 -2.4544694999999996
14.83071 -2.4751526999999998
14.83171 -2.4957137
14.83271 -2.5161583000000003
14.83371 -2.5364913
14.83471 -2.556714
14.83571 -2.5768231999999998
14.83671 -2.5968121
14.83771 -2.6166748
14.83871 -2.6364082
14.83971 -2.6560144
14.84071 -2.6754998
14.84171 -2.6948716
14.84271 -2.7141346
14.84371 -2.7332880999999998
14.84471 -2.7523257
14.84571 -2.7712367
14.84671 -2.7900113
14.84771 -2.8086428
14.84871 -2.8271308
14.84971 -2.8454803
14.85071 -2.8636988
14.85171 -2.8817927
14.85271 -2.8997647
14.85371 -2.9176123
14.85471 -2.9353304000000002
14.85571 -2.9529134
14.85671 -2.9703589
14.85771 -2.9876688
14.85871 -3.0048482
14.85971 -3.0219022
14.86071 -3.0388329
14.86171 -3.0556373000000003
14.86271 -3.0723074
14.86371 -3.0888328
14.86471 -3.1052046
14.86571 -3.1214189
14.86671 -3.1374782
14.86771 -3.1533904
14.86871 -3.1691648000000003
14.86971 -3.1848088
14.87071 -3.2003254
14.87171 -3.2157112000000003
14.87271 -3.2309599
14.87371 -3.2460652
14.87471 -3.2610234
14.87571 -3.2758348
14.87671 -3.2905024
14.87771 -3.3050295
14.87871 -3.3194173
14.87971 -3.3336625
14.88071 -3.3477578
14.88171 -3.3616956000000005
14.88271 -3.3754703
14.88371 -3.3890814
14.88471 -3.4025352
14.88571 -3.415842
14.88671 -3.4290112999999995
14.88771 -3.4420498
14.88871 -3.4549578999999997
14.88971 -3.4677303999999998
14.89071 -3.480358
14.89171 -3.4928326000000003
14.89271 -3.5051484
14.89371 -3.5173050999999997
14.89471 -3.5293058000000004
14.89571 -3.5411544000000004
14.89671 -3.5528525999999996
14.89771 -3.5643987000000004
14.89871 -3.5757883999999995
14.89971 -3.5870168000000002
14.90071 -3.5980821000000005
14.90171 -3.6089867
14.90271 -3.6197383
14.90371 -3.6303461
14.90471 -3.6408181999999996
14.90571 -3.6511578000000005
14.90671 -3.6613617
14.90771 -3.6714211
14.90871 -3.6813252
14.90971 -3.6910648999999998
14.91071 -3.7006360000000003
14.91171 -3.7100397
14.91271 -3.7192822
14.91371 -3.7283692999999998
14.91471 -3.7373051
14.91571 -3.7460908
14.91671 -3.7547234
14.91771 -3.7632
14.91871 -3.7715189000000002
14.91971 -3.7796828999999996
14.92071 -3.7876975
14.92171 -3.795569
14.92271 -3.8033016
14.92371 -3.8108949
14.92471 -3.8183425
14.92571 -3.8256347
14.92671 -3.8327616
14.92771 -3.8397167000000003
14.92871 -3.8464997
14.92971 -3.8531162
14.93071 -3.8595751
14.93171 -3.8658856999999998
14.93271 -3.8720540999999997
14.93371 -3.8780808
14.93471 -3.8839634999999997
14.93571 -3.8896974
14.93671 -3.8952797999999995
14.93771 -3.9007105
14.93871 -3.905993
14.93971 -3.9111305
14.94071 -3.916125
14.94171 -3.9209742
14.94271 -3.9256722
14.94371 -3.9302102999999997
14.94471 -3.934582
14.94571 -3.9387848000000005
14.94671 -3.9428227000000002
14.94771 -3.9467037000000005
14.94871 -3.9504386
14.94971 -3.9540368999999997
14.95071 -3.9575022
14.95171 -3.9608329999999996
14.95271 -3.9640232999999996
14.95371 -3.9670669
14.95471 -3.9699588
14.95571 -3.9726984
14.95671 -3.9752878
14.95771 -3.9777312
14.95871 -3.9800309
14.95971 -3.9821866999999997
14.96071 -3.9841946000000004
14.96171 -3.9860498
14.96271 -3.9877493
14.96371 -3.9892938000000004
14.96471 -3.9906889000000003
14.96571 -3.9919436000000004
14.96671 -3.9930671
14.96771 -3.9940655
14.96871 -3.9949383999999997
14.96971 -3.9956808
14.97071 -3.9962847000000004
14.97171 -3.9967417999999997
14.97271 -3.9970475999999997
14.97371 -3.9972022000000003
14.97471 -3.9972100000000004
14.97571 -3.9970770000000004
14.97671 -3.9968076999999997
14.97771 -3.9964030999999998
14.97871 -3.9958619
14.97971 -3.9951809
14.98071 -3.9943587000000003
14.98171 -3.9933972
14.98271 -3.9923012
14.98371 -3.9910782
14.98471 -3.9897345
14.98571 -3.9882723
14.98671 -3.9866894
14.98771 -3.9849787999999995
14.98871 -3.9831325
14.98971 -3.9811444000000002
14.99071 -3.9790127
14.99171 -3.9767414
14.99271 -3.9743379
14.99371 -3.9718099
14.99471 -3.9691627
14.99571 -3.9663978
14.99671 -3.9635133000000002
14.99771 -3.9605048
14.99871 -3.9573698999999998
14.99971 -3.9541088
15.00071 -3.9507248
15.00171 -3.9472226
15.00271 -3.9436065
15.00371 -3.9398767
15.00471 -3.93603
15.00571 -3.9320603000000003
15.00671 -3.9279617000000004
15.00771 -3.9237317000000003
15.00871 -3.919372
15.00971 -3.9148897000000002
15.01071 -3.9102938
15.01171 -3.9055925
15.01271 -3.9007902
15.01371 -3.8958861999999996
15.01471 -3.8908768000000005
15.01571 -3.8857563999999996
15.01671 -3.8805217
15.01771 -3.8751721000000003
15.01871 -3.8697112
15.01971 -3.8641441999999997
15.02071 -3.8584742999999997
15.02171 -3.8527027
15.02271 -3.8468268
15.02371 -3.8408417
15.02471 -3.8347442000000003
15.02571 -3.8285333999999995
15.02671 -3.8222134
15.02771 -3.8157914
15.02871 -3.8092751000000002
15.02971 -3.8026702
15.03071 -3.7959780999999997
15.03171 -3.7891958000000003
15.03271 -3.7823170000000004
15.03371 -3.7753358
15.03471 -3.76825
15.03571 -3.7610609000000004
15.03671 -3.7537735000000003
15.03771 -3.7463947999999996
15.03871 -3.7389301
15.03971 -3.7313807999999997
15.04071 -3.7237449999999996
15.04171 -3.7160195
15.04271 -3.7082013
15.04371 -3.7002899
15.04471 -3.6922894
15.04571 -3.6842063
15.04671 -3.6760468
15.04771 -3.6678143000000003
15.04871 -3.659508
15.04971 -3.6511235
15.05071 -3.6426543999999996
15.05171 -3.6340962999999995
15.05271 -3.6254488
15.05371 -3.616716
15.05471 -3.6079049000000003
15.05571 -3.5990230999999997
15.05671 -3.5900749000000003
15.05771 -3.5810616000000004
15.05871 -3.5719792999999997
15.05971 -3.5628233000000002
15.06071 -3.5535898
15.06171 -3.5442783999999996
15.06271 -3.5348929
15.06371 -3.5254388999999997
15.06471 -3.5159223
15.06571 -3.5063457
15.06671 -3.4967083000000003
15.06771 -3.4870068999999995
15.06871 -3.4772366
15.06971 -3.4673955
15.07071 -3.4574859
15.07171 -3.4475137000000005
15.07271 -3.437487
15.07371 -3.4274124
15.07471 -3.4172922000000003
15.07571 -3.4071248
15.07671 -3.3969037
15.07771 -3.3866226999999998
15.07871 -3.3762772000000005
15.07971 -3.3658675999999996
15.08071 -3.3553979999999997
15.08171 -3.3448759000000003
15.08271 -3.3343077
15.08371 -3.3236966
15.08471 -3.3130425999999997
15.08571 -3.3023424
15.08671 -3.2915927
15.08771 -3.2807924
15.08871 -3.269944
15.08971 -3.2590535
15.09071 -3.2481275
15.09171 -3.2371707
15.09271 -3.226183
15.09371 -3.2151595
15.09471 -3.2040935
15.09571 -3.1929784000000003
15.09671 -3.1818114
15.09771 -3.1705953
15.09871 -3.1593378999999997
15.09971 -3.1480487000000004
15.10071 -3.1367354
15.10171 -3.1254022999999997
15.10271 -3.1140480000000004
15.10371 -3.1026683999999998
15.10471 -3.0912587
15.10571 -3.0798167000000003
15.10671 -3.0683437000000002
15.10771 -3.056844
15.10871 -3.0453221999999998
15.10971 -3.0337809
15.11071 -3.0222187000000003
15.11171 -3.0106302
15.11271 -2.9990094
15.11371 -2.9873522
15.11471 -2.9756593000000002
15.11571 -2.9639373
15.11671 -2.9521968
15.11771 -2.9404489
15.11871 -2.9287012
15.11971 -2.9169558
15.12071 -2.9052089999999997
15.12171 -2.8934535
15.12271 -2.8816819000000002
15.12371 -2.8698901
15.12471 -2.8580785
15.12571 -2.8462509000000003
15.12671 -2.8344119
15.12771 -2.8225645
15.12871 -2.8107081999999997
15.12971 -2.7988397000000003
15.13071 -2.7869545
15.13171 -2.7750514
15.13271 -2.7631337
15.13371 -2.7512098
15.13471 -2.7392903
15.13571 -2.7273847
15.13671 -2.7154977000000002
15.13771 -2.7036268
15.13871 -2.6917644000000003
15.13971 -2.6798997
15.14071 -2.6680239
15.14171 -2.6561329000000002
15.14271 -2.6442289
15.14371 -2.6323185999999996
15.14471 -2.62041
15.14571 -2.6085092
15.14671 -2.5966182
15.14771 -2.5847359
15.14871 -2.5728595
15.14971 -2.5609884
15.15071 -2.5491262
15.15171 -2.5372794
15.15271 -2.5254559
15.15371 -2.513661
15.15471 -2.5018949
15.15571 -2.4901507
15.15671 -2.4784178
15.15771 -2.4666842
15.15871 -2.4549426999999997
15.15971 -2.4431922
15.16071 -2.431439
15.16171 -2.4196942999999997
15.16271 -2.4079699
15.16371 -2.396274
15.16471 -2.3846095000000003
15.16571 -2.3729743
15.16671 -2.3613641000000003
15.16771 -2.3497753
15.16871 -2.3382081
15.16971 -2.3266656
15.17071 -2.3151523
15.17171 -2.3036703
15.17271 -2.2922176999999997
15.17371 -2.2807872
15.17471 -2.2693692000000003
15.17571 -2.2579554
15.17671 -2.2465432
15.17771 -2.2351370999999998
15.17871 -2.2237487
15.17971 -2.2123924
15.18071 -2.2010813000000002
15.18171 -2.1898220999999998
15.18271 -2.1786148
15.18371 -2.1674523
15.18471 -2.1563250999999997
15.18571 -2.1452248
15.18671 -2.1341477
15.18771 -2.123094
15.18871 -2.1120666999999997
15.18971 -2.1010688
15.19071 -2.0900995
15.19171 -2.0791549
15.19271 -2.0682297999999997
15.19371 -2.0573208
15.19471 -2.0464297
15.19571 -2.0355651
15.19671 -2.02474
15.19771 -2.0139681
15.19871 -2.0032592
15.19971 -1.9926155
15.20071 -1.9820303000000001
15.20171 -1.9714912
15.20271 -1.9609841
15.20371 -1.9504983
15.20471 -1.9400295
15.20571 -1.9295802000000002
15.20671 -1.9191571
15.20771 -1.908767
15.20871 -1.8984145000000001
15.20971 -1.8881001000000002
15.21071 -1.8778224
15.21171 -1.8675802
15.21271 -1.8573758999999999
15.21371 -1.8472163
15.21471 -1.8371107000000002
15.21571 -1.8270675
15.21671 -1.8170901
15.21771 -1.8071743000000002
15.21871 -1.7973088000000002
15.21971 -1.7874781
15.22071 -1.7776680999999999
15.22171 -1.767871
15.22271 -1.7580872
15.22371 -1.7483255
15.22471 -1.7385988
15.22571 -1.7289195
15.22671 -1.719296
15.22771 -1.7097304
15.22871 -1.7002206
15.22971 -1.6907632
15.23071 -1.6813558999999998
15.23171 -1.6719997
15.23271 -1.6626976000000002
15.23371 -1.6534526
15.23471 -1.644263
15.23571 -1.6351223000000001
15.23671 -1.6260187999999998
15.23771 -1.6169396999999999
15.23871 -1.6078757
15.23971 -1.5988253000000001
15.24071 -1.5897958
15.24171 -1.5808010000000001
15.24271 -1.5718579
15.24371 -1.56298
15.24471 -1.5541737
15.24571 -1.5454375
15.24671 -1.5367636
15.24771 -1.5281421
15.24871 -1.5195648000000002
15.24971 -1.5110276
15.25071 -1.5025302
15.25171 -1.4940738
15.25271 -1.4856582
15.25371 -1.4772798999999999
15.25471 -1.4689327
15.25571 -1.4606104
15.25671 -1.4523106
15.25771 -1.4440372
15.25871 -1.4358009999999999
15.25971 -1.4276172
15.26071 -1.4195002
15.26171 -1.4114587
15.26271 -1.4034929
15.26371 -1.395594
15.26471 -1.3877478
15.26571 -1.3799392000000001
15.26671 -1.3721569
15.26771 -1.3643967
15.26871 -1.3566603
15.26971 -1.3489531000000001
15.27071 -1.3412807
15.27171 -1.3336458
15.27271 -1.3260483
15.27371 -1.3184867
15.27471 -1.3109615
15.27571 -1.303477
15.27671 -1.2960418
15.27771 -1.2886659999999999
15.27871 -1.2813575000000001
15.27971 -1.2741177
15.28071 -1.2669403
15.28171 -1.2598117
15.28271 -1.2527152
15.28371 -1.2456363
15.28471 -1.2385672
15.28571 -1.2315087
15.28671 -1.2244689
15.28771 -1.2174596
15.28871 -1.2104916000000001
15.28971 -1.2035715
15.29071 -1.1967009000000002
15.29171 -1.1898776
15.29271 -1.1830988
15.29371 -1.1763639
15.29471 -1.1696745
15.29571 -1.1630339
15.29671 -1.1564435
15.29771 -1.1499005
15.29871 -1.1433962
15.29971 -1.1369179
15.30071 -1.1304528
15.30171 -1.1239924000000001
15.30271 -1.1175357000000001
15.30371 -1.1110904
15.30471 -1.10467
15.30571 -1.0982897999999999
15.30671 -1.0919614
15.30771 -1.0856899
15.30871 -1.0794727
15.30971 -1.0733025999999999
15.31071 -1.0671705
15.31171 -1.0610694999999999
15.31271 -1.0549962
15.31371 -1.04895
15.31471 -1.0429312
15.31571 -1.0369377000000002
15.31671 -1.0309649
15.31771 -1.0250055
15.31871 -1.0190534
15.31971 -1.0131066
15.32071 -1.0071693
15.32171 -1.0012522
15.32271 -0.9953692599999999
15.32371 -0.9895328400000001
15.32471 -0.98374998
15.32571 -0.97801955
15.32671 -0.97233262
15.32771 -0.96667605
15.32871 -0.9610367
15.32971 -0.95540527
15.33071 -0.9497782200000001
15.33171 -0.94415704
15.33271 -0.9385457300000001
15.33371 -0.93294764
15.33471 -0.9273638000000001
15.33571 -0.92179291
15.33671 -0.9162335699999999
15.33771 -0.9106865199999999
15.33871 -0.9051563199999999
15.33971 -0.8996509899999999
15.34071 -0.8941795699999999
15.34171 -0.88874809
15.34271 -0.88335667
15.34371 -0.87799821
15.34471 -0.8726598699999999
15.34571 -0.8673268399999999
15.34671 -0.86198691
15.34771 -0.8566338600000001
15.34871 -0.85126869
15.34971 -0.8458982199999999
15.35071 -0.84053176
15.35171 -0.83517749
15.35271 -0.82983989
15.35371 -0.82451971
15.35471 -0.81921527
15.35571 -0.81392499
15.35671 -0.8086495100000001
15.35771 -0.80339126
15.35871 -0.79815323
15.35971 -0.79293605
15.36071 -0.7877359199999999
15.36171 -0.78254407
15.36271 -0.77734883
15.36371 -0.77213882
15.36471 -0.76690707
15.36571 -0.76165339
15.36671 -0.75638439
15.36771 -0.7511112799999999
15.36871 -0.74584596
15.36971 -0.7405970199999999
15.37071 -0.7353676
15.37171 -0.7301553199999999
15.37271 -0.72495434
15.37371 -0.71975831
15.37471 -0.71456265
15.37571 -0.70936526
15.37671 -0.7041656399999999
15.37771 -0.69896262
15.37871 -0.6937529
15.37971 -0.6885305
15.38071 -0.6832882299999999
15.38171 -0.67802039
15.38271 -0.67272563
15.38371 -0.6674084299999999
15.38471 -0.66207834
15.38571 -0.65674693
15.38671 -0.6514243799999999
15.38771 -0.64611575
15.38871 -0.64081955
15.38971 -0.63552861
15.39071 -0.63023283
15.39171 -0.62492262
15.39271 -0.61959145
15.39371 -0.6142368500000001
15.39471 -0.6088594
15.39571 -0.6034605200000001
15.39671 -0.5980405
15.39771 -0.59259785
15.39871 -0.58713001
15.39971 -0.5816354
15.40071 -0.5761154
15.40171 -0.57057529
15.40271 -0.56502321
15.40371 -0.5594675
15.40471 -0.55391351
15.40571 -0.5483612
15.40671 -0.54280446
15.40771 -0.53723287
15.40871 -0.53163492
15.40971 -0.5260014399999999
15.41071 -0.52032811
15.41171 -0.51461561
15.41271 -0.50886828
15.41371 -0.5030914200000001
15.41471 -0.497289
15.41571 -0.49146242
15.41671 -0.48561109999999996
15.41771 -0.47973422
15.41871 -0.47383243
15.41971 -0.46790866
15.42071 -0.46196738
15.42171 -0.45601254999999996
15.42271 -0.4500451
15.42371 -0.4440615
15.42471 -0.43805362999999997
15.42571 -0.43201107
15.42671 -0.42592422
15.42771 -0.41978727
15.42871 -0.41359994
15.42971 -0.40736697
15.43071 -0.40109595000000003
15.43171 -0.39479444
15.43271 -0.38846736000000004
15.43371 -0.3821159
15.43471 -0.37573837
15.43571 -0.36933199
15.43671 -0.36289489
15.43771 -0.35642718
15.43871 -0.34993042
15.43971 -0.34340587
15.44071 -0.33685269
15.44171 -0.33026668
15.44271 -0.32364079
15.44371 -0.31696709
15.44471 -0.31023956999999996
15.44571 -0.30345642
15.44671 -0.29662086
15.44771 -0.28974016
15.44871 -0.28282292
15.44971 -0.27587612
15.45071 -0.26890291
15.45171 -0.26190206
15.45271 -0.25486918
15.45371 -0.24779898
15.45471 -0.24068749
15.45571 -0.23353316000000002
15.45671 -0.22633644
15.45771 -0.21909820000000002
15.45871 -0.21181791
15.45971 -0.20449257
15.46071 -0.19711721999999998
15.46171 -0.18968668
15.46271 -0.18219799
15.46371 -0.17465201
15.46471 -0.16705384
15.46571 -0.15941133
15.46671 -0.15173238
15.46771 -0.14402220999999998
15.46871 -0.1362817
15.46971 -0.12850731999999998
15.47071 -0.12069292000000001
15.47171 -0.11283225999999999
15.47271 -0.10492120999999999
15.47371 -0.09695876499999999
15.47471 -0.088946306
15.47571 -0.080885814
15.47671 -0.07277797
15.47771 -0.064621103
15.47871 -0.056411611
15.47971 -0.048145701
15.48071 -0.039821534
15.48171 -0.031440734
15.48271 -0.023008419
15.48371 -0.014531551
15.48471 -0.0060163686000000004
15.48571 0.0025340761999999998
15.48671 0.011121141000000001
15.48771 0.019750067
15.48871 0.028427835999999998
15.48971 0.037160568
15.49071 0.045951418
15.49171 0.05479996300000001
15.49271 0.06370325
15.49371 0.07265791099999999
15.49471 0.081662118
15.49571 0.090716587
15.49671 0.099824031
15.49771 0.10898730999999999
15.49871 0.11820737
15.49971 0.12748189999999998
15.50071 0.13680558
15.50171 0.14617192
15.50271 0.15557578
15.50371 0.16501569
15.50471 0.1744946
15.50571 0.18401892
15.50671 0.19359624
15.50771 0.20323249000000002
15.50871 0.21293014
15.50971 0.2226878
15.51071 0.23250161
15.51171 0.24236746
15.51271 0.25228299000000004
15.51371 0.26224854000000003
15.51471 0.27226629
15.51571 0.28233854
15.51671 0.29246556
15.51771 0.30264454
15.51871 0.31287011
15.51971 0.32313629
15.52071 0.33343912
15.52171 0.34377861
15.52271 0.35415923000000005
15.52371 0.36458843
15.52471 0.37507406
15.52571 0.38562145
15.52671 0.39623175
15.52771 0.40690186
15.52871 0.41762604000000003
15.52971 0.42839856
15.53071 0.43921578
15.53171 0.45007695
15.53271 0.46098363
15.53371 0.4719377
15.53471 0.48293950999999996
15.53571 0.49398686
15.53671 0.50507574
15.53771 0.51620207
15.53871 0.52736429
15.53971 0.5385648500000001
15.54071 0.5498100100000001
15.54171 0.56110821
15.54271 0.5724669
15.54371 0.5838898
15.54471 0.59537538
15.54571 0.6069174
15.54671 0.61850715
15.54771 0.6301363
15.54871 0.64179953
15.54971 0.65349531
15.55071 0.66522537
15.55171 0.67699244
15.55271 0.6887984500000001
15.55371 0.7006431900000001
15.55471 0.71252505
15.55571 0.72444254
15.55671 0.73639625
15.55771 0.7483900499999999
15.55871 0.76043056
15.55971 0.77252504
15.56071 0.78467848
15.56171 0.7968909999999999
15.56271 0.8091574500000001
15.56371 0.82146814
15.56471 0.83381208
15.56571 0.84618023
15.56671 0.85856821
15.56771 0.87097678
15.56871 0.88341078
15.56971 0.8958764399999999
15.57071 0.9083790700000001
15.57171 0.92092128
15.57271 0.93350345
15.57371 0.9461247399999999
15.57471 0.95878514
15.57571 0.97148651
15.57671 0.98423203
15.57771 0.9970243999999999
15.57871 1.0098637000000001
15.57971 1.0227455
15.58071 1.035661
15.58171 1.048599
15.58271 1.061549
15.58371 1.0745049
15.58471 1.0874667
15.58571 1.1004404
15.58671 1.1134362
15.58771 1.1264646
15.58871 1.1395337
15.58971 1.1526469
15.59071 1.1658034
15.59171 1.1789997
15.59271 1.1922317999999998
15.59371 1.2054966999999999
15.59471 1.2187923999999999
15.59571 1.2321172
15.59671 1.2454676
15.59771 1.2588376000000001
15.59871 1.2722188
15.59971 1.2856026
15.60071 1.2989835
15.60171 1.3123609
15.60271 1.3257408
15.60371 1.3391339
15.60471 1.3525532999999998
15.60571 1.3660099
15.60671 1.3795093
15.60771 1.3930505
15.60871 1.4066271
15.60971 1.4202293
15.61071 1.4338475
15.61171 1.4474742
15.61271 1.461105
15.61371 1.4747378
15.61471 1.4883709999999999
15.61571 1.5020025
15.61671 1.5156298000000001
15.61771 1.5292511
15.61871 1.5428674999999998
15.61971 1.5564843
15.62071 1.5701108
15.62171 1.5837586000000001
15.62271 1.597438
15.62371 1.6111545
15.62471 1.6249065999999999
15.62571 1.6386854999999998
15.62671 1.6524774999999998
15.62771 1.6662674
15.62871 1.6800430000000002
15.62971 1.6937969000000002
15.63071 1.7075277999999998
15.63171 1.7212381999999997
15.63271 1.7349324999999998
15.63371 1.7486156999999998
15.63471 1.7622912000000002
15.63571 1.7759627
15.63671 1.7896336999999998
15.63771 1.8033098
15.63871 1.8169975
15.63971 1.8307029999999997
15.64071 1.8444292
15.64171 1.8581737
15.64271 1.8719276
15.64371 1.8856769
15.64471 1.8994058
15.64571 1.9131009
15.64671 1.9267544
15.64771 1.9403663000000002
15.64871 1.9539429000000001
15.64971 1.9674949000000002
15.65071 1.9810332
15.65171 1.9945666000000002
15.65271 2.0081
15.65371 2.0216351
15.65471 2.0351715
15.65571 2.0487078999999997
15.65671 2.062243
15.65771 2.0757742
15.65871 2.0892967
15.65971 2.1028023
15.66071 2.1162799999999997
15.66171 2.1297172
15.66271 2.1431033
15.66371 2.1564329
15.66471 2.1697082
15.66571 2.1829382
15.66671 2.1961370000000002
15.66771 2.2093195
15.66871 2.2224977999999997
15.66971 2.2356777
15.67071 2.2488587
15.67171 2.2620348
15.67271 2.2751978
15.67371 2.2883383999999998
15.67471 2.3014486
15.67571 2.3145219000000004
15.67671 2.3275521
15.67771 2.3405327
15.67871 2.3534574999999998
15.67971 2.3663219
15.68071 2.3791242
15.68171 2.3918683
15.68271 2.4045635
15.68371 2.4172233000000003
15.68471 2.4298621
15.68571 2.4424905
15.68671 2.4551131
15.68771 2.4677264
15.68871 2.4803199
15.68971 2.4928793000000002
15.69071 2.5053902999999997
15.69171 2.5178414
15.69271 2.5302256
15.69371 2.5425401
15.69471 2.5547855
15.69571 2.5669636
15.69671 2.5790777
15.69771 2.5911314
15.69871 2.6031307999999997
15.69971 2.6150838
15.70071 2.6270005999999997
15.70171 2.6388913
15.70271 2.6507627
15.70371 2.6626159
15.70471 2.6744442
15.70571 2.6862345999999997
15.70671 2.6979698
15.70771 2.7096331
15.70871 2.7212119
15.70971 2.7326997
15.71071 2.744098
15.71171 2.7554132
15.71271 2.7666546
15.71371 2.7778318
15.71471 2.7889526
15.71571 2.8000228
15.71671 2.8110472
15.71771 2.8220298
15.71871 2.8329736000000003
15.71971 2.8438795
15.72071 2.8547447
15.72171 2.8655615
15.72271 2.8763167999999997
15.72371 2.8869947
15.72471 2.8975805
15.72571 2.9080638999999997
15.72671 2.9184416
15.72771 2.9287189000000002
15.72871 2.9389078
15.72971 2.9490227
15.73071 2.9590778
15.73171 2.9690826
15.73271 2.9790416
15.73371 2.9889544
15.73471 2.9988173
15.73571 3.0086253
15.73671 3.0183725000000003
15.73771 3.0280525
15.73871 3.037657
15.73971 3.0471763
15.74071 3.0565990000000003
15.74171 3.065915
15.74271 3.0751182
15.74371 3.0842086
15.74471 3.0931946
15.74571 3.1020904
15.74671 3.110913
15.74771 3.1196779
15.74871 3.1283949
15.74971 3.1370662
15.75071 3.1456865
15.75171 3.154245
15.75271 3.1627297
15.75371 3.1711295
15.75471 3.1794358000000003
15.75571 3.1876422
15.75671 3.1957448
15.75771 3.2037392
15.75871 3.2116226999999995
15.75971 3.2193936
15.76071 3.2270554
15.76171 3.2346155000000003
15.76271 3.2420866
15.76371 3.2494838999999995
15.76471 3.2568205000000003
15.76571 3.2641042000000002
15.76671 3.2713342
15.76771 3.2785017
15.76871 3.2855913
15.76971 3.2925859
15.77071 3.2994714000000003
15.77171 3.3062386999999998
15.77271 3.3128857999999997
15.77371 3.3194155000000003
15.77471 3.3258323
15.77571 3.3321422000000003
15.77671 3.3383492
15.77771 3.3444583
15.77871 3.3504742999999997
15.77971 3.3564046
15.78071 3.3622578
15.78171 3.3680420000000004
15.78271 3.3737614999999996
15.78371 3.3794131
15.78471 3.3849873
15.78571 3.3904675
15.78671 3.3958357
15.78771 3.4010764
15.78871 3.4061816
15.78971 3.4111521999999996
15.79071 3.415997
15.79171 3.4207288
15.79271 3.4253608
15.79371 3.4299022999999997
15.79471 3.4343589
15.79571 3.438732
15.79671 3.4430210000000003
15.79771 3.4472256999999997
15.79871 3.4513469999999997
15.79971 3.4553852000000003
15.80071 3.4593369999999997
15.80171 3.4631953
15.80271 3.4669485
15.80371 3.4705817999999997
15.80471 3.4740828
15.80571 3.4774451999999996
15.80671 3.4806717000000003
15.80771 3.4837734
15.80871 3.4867670000000004
15.80971 3.4896702
15.81071 3.4924958
15.81171 3.4952492
15.81271 3.4979272999999997
15.81371 3.5005219
15.81471 3.5030231
15.81571 3.5054225000000003
15.81671 3.5077154999999998
15.81771 3.5098988999999996
15.81871 3.5119708999999997
15.81971 3.5139278000000003
15.82071 3.5157632000000003
15.82171 3.5174708999999997
15.82271 3.5190467000000005
15.82371 3.5204928000000004
15.82471 3.5218190000000003
15.82571 3.5230409
15.82671 3.5241759999999998
15.82771 3.5252384999999995
15.82871 3.5262339
15.82971 3.5271578
15.83071 3.5279974
15.83171 3.5287362000000004
15.83271 3.5293587
15.83371 3.529856
15.83471 3.5302255
15.83571 3.5304707
15.83671 3.5305972999999997
15.83771 3.5306096
15.83871 3.5305098
15.83971 3.5302971000000003
15.84071 3.5299718
15.84171 3.5295382
15.84271 3.5290044
15.84371 3.5283815000000005
15.84471 3.5276804000000004
15.84571 3.5269063000000003
15.84671 3.5260558
15.84771 3.5251167
15.84871 3.5240714
15.84971 3.522902
15.85071 3.5215959
15.85171 3.5201509
15.85271 3.5185739000000003
15.85371 3.5168782000000003
15.85471 3.5150778000000003
15.85571 3.5131834
15.85671 3.5112000999999995
15.85771 3.5091262
15.85871 3.5069589
15.85971 3.5046961000000003
15.86071 3.5023391
15.86171 3.4998912
15.86271 3.4973565
15.86371 3.4947346999999995
15.86471 3.4920189999999995
15.86571 3.4891967000000004
15.86671 3.4862526
15.86771 3.4831751
15.86871 3.4799602
15.86971 3.4766144999999997
15.87071 3.4731529999999995
15.87171 3.4695948999999997
15.87271 3.4659568000000003
15.87371 3.4622476
15.87471 3.4584668
15.87571 3.4546062
15.87671 3.4506547999999997
15.87771 3.4466023999999997
15.87871 3.4424443
15.87971 3.4381811
15.88071 3.4338158
15.88171 3.4293503000000003
15.88271 3.4247818999999997
15.88371 3.4201048
15.88471 3.4153114999999996
15.88571 3.4103970999999995
15.88671 3.4053646
15.88771 3.4002247999999997
15.88871 3.3949945
15.88971 3.3896908000000003
15.89071 3.3843252999999995
15.89171 3.3788989999999997
15.89271 3.3734038
15.89371 3.3678236999999998
15.89471 3.3621412000000004
15.89571 3.3563443
15.89671 3.3504289
15.89771 3.3443994999999997
15.89871 3.338265
15.89971 3.3320341000000004
15.90071 3.3257119
15.90171 3.3192985
15.90271 3.3127904
15.90371 3.3061855
15.90471 3.2994859
15.90571 3.2926995
15.90671 3.2858375000000004
15.90771 3.2789104
15.90871 3.2719217
15.90971 3.2648668
15.91071 3.2577317000000003
15.91171 3.2504987
15.91271 3.2431524000000005
15.91371 3.2356854999999998
15.91471 3.2281008
15.91571 3.2204102999999997
15.91671 3.2126307
15.91771 3.2047763
15.91871 3.1968552999999997
15.91971 3.1888674999999997
15.92071 3.1808082
15.92171 3.1726703
15.92271 3.1644501
15.92371 3.1561489999999996
15.92471 3.1477720000000002
15.92571 3.1393245
15.92671 3.130807
15.92771 3.1222138999999998
15.92871 3.1135339
15.92971 3.1047544
15.93071 3.0958664000000002
15.93171 3.0868702000000003
15.93271 3.0777754
15.93371 3.0685989
15.93471 3.0593592999999997
15.93571 3.0500699
15.93671 3.0407351
15.93771 3.0313494
15.93871 3.0219009000000003
15.93971 3.0123767
15.94071 3.0027678
15.94171 2.9930724
15.94271 2.9832942
15.94371 2.9734395
15.94471 2.9635124
15.94571 2.9535122
15.94671 2.943434
15.94771 2.9332713999999998
15.94871 2.9230215
15.94971 2.9126879000000003
15.95071 2.9022818
15.95171 2.8918184
15.95271 2.8813116
15.95371 2.8707689000000003
15.95471 2.8601875999999997
15.95571 2.8495563
15.95671 2.8388591
15.95771 2.8280811
15.95871 2.8172143
15.95971 2.8062595
15.96071 2.7952252
15.96171 2.7841231
15.96271 2.7729627
15.96371 2.7617484
15.96471 2.7504789
15.96571 2.7391497
15.96671 2.7277578
15.96771 2.7163041999999997
15.96871 2.7047951
15.96971 2.6932394
15.97071 2.6816446000000003
15.97171 2.6700122
15.97271 2.6583361
15.97371 2.6466035999999997
15.97471 2.6348008
15.97571 2.6229171
15.97671 2.6109503999999997
15.97771 2.5989076
15.97871 2.586803
15.97971 2.5746524
15.98071 2.5624674
15.98171 2.5502523
15.98271 2.5380040999999998
15.98371 2.525715
15.98471 2.5133772
15.98571 2.5009867000000003
15.98671 2.4885444
15.98771 2.4760548
15.98871 2.4635226
15.98971 2.4509486000000003
15.99071 2.4383288
15.99171 2.4256547999999998
15.99271 2.4129184
15.99371 2.4001156999999997
15.99471 2.3872500000000003
15.99571 2.3743324
15.99671 2.3613775
15.99771 2.3483993
15.99871 2.3354059
15.99971 2.3223963
16.00071 2.3093622000000003
16.00171 2.2962913
16.00271 2.2831719
16.00371 2.2699976
16.00471 2.2567687999999997
16.00571 2.2434907
16.00671 2.2301704
16.00772 2.2168128
16.00871 2.2034185
16.00971 2.1899849
16.01071 2.1765087
16.01171 2.1629894
16.01271 2.1494312
16.01371 2.1358432
16.01472 2.1222359
16.01571 2.1086169
16.01671 2.094988
16.01771 2.0813432
16.01871 2.0676706
16.01971 2.0539571
16.02071 2.0401925000000003
16.02172 2.0263739
16.02271 2.0125056
16.02371 1.9985974
16.02471 1.9846605
16.02571 1.9707032999999998
16.02671 1.9567296
16.02771 1.942738
16.02872 1.9287250999999999
16.02971 1.9146888
16.03071 1.9006293
16.03171 1.8865503
16.03271 1.8724564
16.03371 1.8583498999999999
16.03471 1.8442284
16.03572 1.8300848
16.03671 1.8159093000000002
16.03771 1.8016929000000002
16.03871 1.7874315000000003
16.03971 1.7731281
16.04071 1.7587919
16.04171 1.7444359
16.04272 1.7300725
16.04371 1.7157091
16.04471 1.701347
16.04571 1.6869816999999998
16.04671 1.6726063999999998
16.04771 1.6582144
16.04871 1.6438022
16.04972 1.6293697
16.05071 1.6149186999999998
16.05171 1.6004508
16.05271 1.5859649
16.05371 1.5714575000000002
16.05471 1.5569244
16.05571 1.5423628999999999
16.05672 1.5277745
16.05771 1.5131662000000001
16.05871 1.4985483000000002
16.05971 1.4839321
16.06071 1.4693257
16.06171 1.4547313
16.06271 1.4401443
16.06371 1.4255561
16.06471 1.4109561
16.06571 1.3963364
16.06671 1.3816933999999998
16.06771 1.3670281
16.06871 1.3523444
16.06971 1.3376468000000001
16.07071 1.3229384
16.07171 1.3082201999999998
16.07271 1.2934921
16.07372 1.278755
16.07471 1.2640119
16.07571 1.2492684
16.07671 1.2345313
16.07771 1.2198064
16.07871 1.205095
16.07971 1.1903937
16.08072 1.1756944
16.08171 1.1609871
16.08271 1.1462628000000001
16.08371 1.1315171000000002
16.08471 1.1167509
16.08571 1.1019699
16.08671 1.0871825
16.08772 1.0723962
16.08871 1.0576162
16.08971 1.0428444000000001
16.09071 1.0280805
16.09171 1.0133237
16.09271 0.9985737499999999
16.09371 0.9838318500000001
16.09472 0.9690994399999999
16.09571 0.95437653
16.09671 0.93966061
16.09771 0.9249460899999999
16.09871 0.9102256
[truncated: 729,253 more chars]
