# Supplementary material for: 2D Synthetic dataset of numerical simulations of long-period seismicity in a volcanic edifice and related sensitivity kernels
Source: Data Brief. 2021 Jan 25;34:106673. doi: 10.1016/j.dib.2020.106673 (PMC7841316; doi:10.1016/j.dib.2020.106673)
Supplement: Supplementary Data S1 — Supplementary Raw Research Data. This is open data under the CC BY license http://creativecommons.org/licenses/by/4.0/ [file mmc1.zip › Dataset/OUTPUT_SEISMOGRAMS/9000_3000/disp_X_homo_10000_3210_ISO7e-1Hz.semd]

-1.714286 0.0
-1.713286 2.4996073000000002e-24
-1.712286 3.816705e-14
-1.711286 1.9054955e-13
-1.710286 5.699281900000001e-13
-1.709286 1.3238255e-12
-1.708286 2.6317137e-12
-1.707286 4.701476e-12
-1.706286 7.7651881e-12
-1.705286 1.207431e-11
-1.704286 1.7894369e-11
-1.703286 2.5499245e-11
-1.702286 3.5165149e-11
-1.701286 4.7164432e-11
-1.700286 6.1759295e-11
-1.699286 7.9195521e-11
-1.698286 9.9696347e-11
-1.697286 1.2345654e-10
-1.696286 1.5063676e-10
-1.695286 1.8135832e-10
-1.694286 2.1569834e-10
-1.693286 2.5368538e-10
-1.692286 2.952956e-10
-1.691286 3.4044937e-10
-1.690286 3.8900844e-10
-1.689286 4.4077363e-10
-1.688286 4.9548291e-10
-1.687286 5.5281014e-10
-1.686286 6.123639399999999e-10
-1.685286 6.736871e-10
-1.684286 7.362562800000001e-10
-1.683286 7.9948192e-10
-1.682286 8.6270843e-10
-1.681286 9.2521459e-10
-1.680286 9.8621389e-10
-1.679286 1.0448552e-09
-1.678286 1.1002234e-09
-1.677286 1.1513403e-09
-1.676286 1.1971654e-09
-1.675286 1.2365968e-09
-1.674286 1.2684727e-09
-1.673286 1.2915723999999999e-09
-1.672286 1.3046184e-09
-1.671286 1.3062779e-09
-1.670286 1.295166e-09
-1.669286 1.2698478e-09
-1.668286 1.228843e-09
-1.667286 1.1706297e-09
-1.666286 1.0936496e-09
-1.665286 9.9631432e-10
-1.664286 8.770127e-10
-1.663286 7.341184100000001e-10
-1.662286 5.659995500000001e-10
-1.661286 3.7102912e-10
-1.660286 1.4759641e-10
-1.659286 -1.0588031999999999e-10
-1.658286 -3.9094006e-10
-1.657286 -7.0906427e-10
-1.656286 -1.0616612999999998e-09
-1.655286 -1.4500501e-09
-1.654286 -1.8754429e-09
-1.653286 -2.3389278e-09
-1.652286 -2.8414516e-09
-1.651286 -3.3838012e-09
-1.650286 -3.9665871e-09
-1.649286 -4.590226099999999e-09
-1.648286 -5.254925e-09
-1.647286 -5.960666e-09
-1.646286 -6.7071931000000004e-09
-1.645286 -7.4939992e-09
-1.644286 -8.3203174e-09
-1.643286 -9.185111e-09
-1.642286 -1.008707e-08
-1.641286 -1.1024606e-08
-1.640286 -1.1995854e-08
-1.639286 -1.2998673e-08
-1.638286 -1.403065e-08
-1.637286 -1.5089113e-08
-1.636286 -1.6171138e-08
-1.635286 -1.7273565e-08
-1.634286 -1.8393014000000002e-08
-1.633286 -1.9525909e-08
-1.632286 -2.0668495e-08
-1.631286 -2.1816866e-08
-1.630286 -2.2966995e-08
-1.629286 -2.4114757000000003e-08
-1.628286 -2.5255961000000002e-08
-1.627286 -2.6386388000000003e-08
-1.626286 -2.7501817e-08
-1.625286 -2.8598063e-08
-1.624286 -2.9671007e-08
-1.623286 -3.0716632e-08
-1.622286 -3.1731057e-08
-1.621286 -3.2710565e-08
-1.620286 -3.3651637e-08
-1.619286 -3.4550984e-08
-1.618286 -3.540557e-08
-1.617286 -3.6212636e-08
-1.616286 -3.6969727e-08
-1.615286 -3.7674716e-08
-1.614286 -3.8325811999999995e-08
-1.613286 -3.8921583e-08
-1.612286 -3.946096e-08
-1.611286 -3.9943251e-08
-1.610286 -4.036815e-08
-1.609286 -4.0735729e-08
-1.608286 -4.1046441e-08
-1.607286 -4.1301121e-08
-1.606286 -4.1500969e-08
-1.605286 -4.1647549e-08
-1.604286 -4.1742770000000005e-08
-1.603286 -4.1788872e-08
-1.602286 -4.1788406e-08
-1.601286 -4.1744216e-08
-1.600286 -4.1659412e-08
-1.599286 -4.1537349000000005e-08
-1.598286 -4.1381595e-08
-1.597286 -4.1195908e-08
-1.596286 -4.0984199e-08
-1.595286 -4.0750506e-08
-1.594286 -4.0498957e-08
-1.593286 -4.0233741e-08
-1.592286 -3.9959072000000004e-08
-1.591286 -3.9679154000000004e-08
-1.590286 -3.9398146e-08
-1.589286 -3.9120129e-08
-1.588286 -3.8849071e-08
-1.587286 -3.8588796000000003e-08
-1.586286 -3.8342948e-08
-1.585286 -3.8114964e-08
-1.584286 -3.7908041e-08
-1.583286 -3.7725104e-08
-1.582286 -3.756879e-08
-1.581286 -3.7441419e-08
-1.580286 -3.7344972e-08
-1.579286 -3.7281073e-08
-1.578286 -3.725098e-08
-1.577286 -3.7255568e-08
-1.576286 -3.7295328e-08
-1.575286 -3.7370357e-08
-1.574286 -3.7480366e-08
-1.573286 -3.7624687e-08
-1.572286 -3.7802278e-08
-1.571286 -3.8011747e-08
-1.570286 -3.8251366e-08
-1.569286 -3.8519099e-08
-1.568286 -3.8812639e-08
-1.567286 -3.9129439000000003e-08
-1.566286 -3.9466748999999995e-08
-1.565286 -3.9821668e-08
-1.564286 -4.0191195e-08
-1.563286 -4.0572271e-08
-1.562286 -4.0961845e-08
-1.561286 -4.1356929e-08
-1.560286 -4.1754661e-08
-1.559286 -4.2152359e-08
-1.558286 -4.2547593e-08
-1.557286 -4.2938242e-08
-1.556286 -4.3322557e-08
-1.555286 -4.3699216e-08
-1.554286 -4.4067389e-08
-1.553286 -4.4426776e-08
-1.552286 -4.4777668000000006e-08
-1.551286 -4.5120979e-08
-1.550286 -4.545829e-08
-1.549286 -4.579187e-08
-1.548286 -4.6124701e-08
-1.547286 -4.6460483e-08
-1.546286 -4.6803644000000006e-08
-1.545286 -4.7159332000000006e-08
-1.544286 -4.7533399000000004e-08
-1.543286 -4.7932364000000006e-08
-1.542286 -4.8363379999999996e-08
-1.541286 -4.8834198e-08
-1.540286 -4.9353099e-08
-1.539286 -4.9928828e-08
-1.538286 -5.0570513999999994e-08
-1.537286 -5.1287590999999994e-08
-1.536286 -5.2089705e-08
-1.535286 -5.2986614999999996e-08
-1.534286 -5.3988075e-08
-1.533286 -5.5103744e-08
-1.532286 -5.6343047e-08
-1.531286 -5.7715072e-08
-1.530286 -5.9228455e-08
-1.529286 -6.0891248e-08
-1.528286 -6.2710803e-08
-1.527286 -6.469366699999999e-08
-1.526286 -6.6845462e-08
-1.525286 -6.9170775e-08
-1.524286 -7.1673067e-08
-1.523286 -7.4354578e-08
-1.522286 -7.721623299999999e-08
-1.521286 -8.025758900000001e-08
-1.520286 -8.3476759e-08
-1.519286 -8.687035e-08
-1.518286 -9.0433439e-08
-1.517286 -9.4159547e-08
-1.516286 -9.804060900000001e-08
-1.515286 -1.0206698e-07
-1.514286 -1.0622745000000001e-07
-1.513286 -1.1050927e-07
-1.512286 -1.1489817000000001e-07
-1.511286 -1.1937845e-07
-1.510286 -1.2393300999999999e-07
-1.509286 -1.2854342e-07
-1.508286 -1.3319004e-07
-1.507286 -1.3785205e-07
-1.506286 -1.4250764e-07
-1.505286 -1.4713405e-07
-1.504286 -1.5170774e-07
-1.503286 -1.5620446e-07
-1.502286 -1.6059946e-07
-1.501286 -1.6486753e-07
-1.500286 -1.6898322e-07
-1.499286 -1.7292092e-07
-1.498286 -1.7665505e-07
-1.497286 -1.8016014999999998e-07
-1.496286 -1.8341108e-07
-1.495286 -1.8638309e-07
-1.494286 -1.8905197000000001e-07
-1.493286 -1.9139423000000001e-07
-1.492286 -1.9338715000000002e-07
-1.491286 -1.9500894000000002e-07
-1.490286 -1.9623887e-07
-1.489286 -1.970573e-07
-1.488286 -1.9744584e-07
-1.487286 -1.9738744e-07
-1.486286 -1.9686642999999998e-07
-1.485286 -1.9586861e-07
-1.484286 -1.9438133e-07
-1.483286 -1.9239349999999998e-07
-1.482286 -1.8989570000000002e-07
-1.481286 -1.8688011e-07
-1.480286 -1.8334065e-07
-1.479286 -1.7927291e-07
-1.478286 -1.7467418e-07
-1.477286 -1.6954343e-07
-1.476286 -1.6388136e-07
-1.475286 -1.5769028000000001e-07
-1.474286 -1.5097413e-07
-1.473286 -1.4373843e-07
-1.472286 -1.3599023e-07
-1.471286 -1.2773804e-07
-1.470286 -1.1899178000000001e-07
-1.469286 -1.0976268999999999e-07
-1.468286 -1.0006325000000001e-07
-1.467286 -8.990711e-08
-1.466286 -7.9308982e-08
-1.465286 -6.828455e-08
-1.464286 -5.6850358e-08
-1.463286 -4.5023717999999996e-08
-1.462286 -3.2822597e-08
-1.461286 -2.0265502999999998e-08
-1.460286 -7.3713785e-09
-1.459286 5.8405121e-09
-1.458286 1.9350695e-08
-1.457286 3.3139594e-08
-1.456286 4.718764300000001e-08
-1.455286 6.1475391e-08
-1.454286 7.598360800000001e-08
-1.453286 9.0693386e-08
-1.452286 1.0558622e-07
-1.451286 1.2064411e-07
-1.450286 1.3584963999999998e-07
-1.449286 1.5118609e-07
-1.448286 1.6663741e-07
-1.447286 1.8218843000000001e-07
-1.446286 1.978248e-07
-1.445286 2.1353308e-07
-1.444286 2.2930079999999999e-07
-1.443286 2.451165e-07
-1.442286 2.6096975999999996e-07
-1.441286 2.7685116e-07
-1.440286 2.9275244e-07
-1.439286 3.0866643e-07
-1.438286 3.24587e-07
-1.437286 3.4050920000000003e-07
-1.436286 3.5642915e-07
-1.435286 3.7234415999999996e-07
-1.434286 3.8825259e-07
-1.433286 4.0415391e-07
-1.432286 4.2004875e-07
-1.431286 4.359388e-07
-1.430286 4.5182683999999996e-07
-1.429286 4.6771674999999997e-07
-1.428286 4.8361346e-07
-1.427286 4.995229099999999e-07
-1.426286 5.1545217e-07
-1.425286 5.3140932e-07
-1.424286 5.4740346e-07
-1.423286 5.6344471e-07
-1.422286 5.795442300000001e-07
-1.421286 5.9571419e-07
-1.420286 6.1196768e-07
-1.419286 6.2831877e-07
-1.418286 6.4478249e-07
-1.417286 6.6137487e-07
-1.416286 6.781126800000001e-07
-1.415286 6.9501369e-07
-1.414286 7.1209647e-07
-1.413286 7.2938029e-07
-1.412286 7.4688513e-07
-1.411286 7.6463174e-07
-1.410286 7.826414199999999e-07
-1.409286 8.0093585e-07
-1.408286 8.195372399999999e-07
-1.407286 8.3846796e-07
-1.406286 8.5775076e-07
-1.405286 8.774081899999999e-07
-1.404286 8.974629900000001e-07
-1.403286 9.1793746e-07
-1.402286 9.3885371e-07
-1.401286 9.6023314e-07
-1.400286 9.8209654e-07
-1.399286 1.0044638e-06
-1.398286 1.0273538e-06
-1.397286 1.0507840000000002e-06
-1.396286 1.0747707e-06
-1.395286 1.0993284999999998e-06
-1.394286 1.1244702e-06
-1.393286 1.1502069e-06
-1.392286 1.1765472e-06
-1.391286 1.2034979e-06
-1.390286 1.2310633e-06
-1.389286 1.2592452e-06
-1.388286 1.2880427e-06
-1.387286 1.3174524e-06
-1.386286 1.3474683e-06
-1.385286 1.3780815e-06
-1.384286 1.4092804e-06
-1.383286 1.4410507000000002e-06
-1.382286 1.4733755e-06
-1.381286 1.5062349999999998e-06
-1.380286 1.5396072000000001e-06
-1.379286 1.5734676e-06
-1.378286 1.6077895e-06
-1.377286 1.6425441999999998e-06
-1.376286 1.6777012e-06
-1.375286 1.7132283e-06
-1.374286 1.7490920999999998e-06
-1.373286 1.785258e-06
-1.372286 1.8216907e-06
-1.371286 1.8583547e-06
-1.370286 1.8952140999999998e-06
-1.369286 1.9322334e-06
-1.368286 1.9693775e-06
-1.367286 2.0066127e-06
-1.366286 2.0439058e-06
-1.365286 2.081226e-06
-1.364286 2.1185443e-06
-1.363286 2.1558336e-06
-1.362286 2.1930697e-06
-1.361286 2.2302315e-06
-1.360286 2.2673008e-06
-1.359286 2.3042633e-06
-1.358286 2.3411078999999998e-06
-1.357286 2.3778277e-06
-1.356286 2.4144198e-06
-1.355286 2.4508855e-06
-1.354286 2.4872307e-06
-1.353286 2.5234652e-06
-1.352286 2.5596034e-06
-1.351286 2.5956643e-06
-1.350286 2.6316711e-06
-1.349286 2.6676513000000003e-06
-1.348286 2.7036368e-06
-1.347286 2.7396630999999998e-06
-1.346286 2.7757697e-06
-1.345286 2.8119995000000002e-06
-1.344286 2.848399e-06
-1.343286 2.8850174e-06
-1.342286 2.9219068e-06
-1.341286 2.9591215e-06
-1.340286 2.9967179e-06
-1.339286 3.0347536e-06
-1.338286 3.0732878e-06
-1.337286 3.1123799999999995e-06
-1.336286 3.1520905e-06
-1.335286 3.1924788e-06
-1.334286 3.2336043e-06
-1.333286 3.2755253e-06
-1.332286 3.3182982000000003e-06
-1.331286 3.3619784e-06
-1.330286 3.4066182999999996e-06
-1.329286 3.4522678e-06
-1.328286 3.4989738999999996e-06
-1.327286 3.5467806e-06
-1.326286 3.5957273999999996e-06
-1.325286 3.6458505999999996e-06
-1.324286 3.6971816e-06
-1.323286 3.7497482000000002e-06
-1.322286 3.8035733e-06
-1.321286 3.8586752e-06
-1.320286 3.9150674e-06
-1.319286 3.9727588e-06
-1.318286 4.0317534000000005e-06
-1.317286 4.0920508000000004e-06
-1.316286 4.153645600000001e-06
-1.315286 4.2165286e-06
-1.314286 4.280686e-06
-1.313286 4.3461e-06
-1.312286 4.4127496000000005e-06
-1.311286 4.4806103999999995e-06
-1.310286 4.5496549e-06
-1.309286 4.6198529e-06
-1.308286 4.6911726e-06
-1.307286 4.7635805e-06
-1.306286 4.8370417e-06
-1.305286 4.911521099999999e-06
-1.304286 4.9869833e-06
-1.303286 5.0633932999999995e-06
-1.302286 5.140717e-06
-1.301286 5.2189222e-06
-1.300286 5.2979782e-06
-1.299286 5.377857399999999e-06
-1.298286 5.4585353e-06
-1.297286 5.5399902e-06
-1.296286 5.6222046e-06
-1.295286 5.7051658e-06
-1.294286 5.7888652e-06
-1.293286 5.8732994e-06
-1.292286 5.958470700000001e-06
-1.291286 6.0443867000000006e-06
-1.290286 6.131060099999999e-06
-1.289286 6.218509399999999e-06
-1.288286 6.3067603e-06
-1.287286 6.3958424e-06
-1.286286 6.4857922e-06
-1.285286 6.576651400000001e-06
-1.284286 6.6684669999999995e-06
-1.283286 6.7612908999999996e-06
-1.282286 6.8551799e-06
-1.281286 6.9501951e-06
-1.280286 7.0464019000000005e-06
-1.279286 7.1438691e-06
-1.278286 7.242667999999999e-06
-1.277286 7.342873e-06
-1.276286 7.444559500000001e-06
-1.275286 7.5478049e-06
-1.274286 7.6526867e-06
-1.273286 7.759282300000001e-06
-1.272286 7.867669200000001e-06
-1.271286 7.977922e-06
-1.270286 8.0901145e-06
-1.269286 8.2043179e-06
-1.268286 8.3205997e-06
-1.267286 8.4390244e-06
-1.266286 8.5596511e-06
-1.265286 8.682535200000001e-06
-1.264286 8.8077257e-06
-1.263286 8.9352675e-06
-1.262286 9.0651994e-06
-1.261286 9.1975529e-06
-1.260286 9.332355000000001e-06
-1.259286 9.4696247e-06
-1.258286 9.609375000000001e-06
-1.257286 9.7516136e-06
-1.256286 9.8963405e-06
-1.255286 1.004355e-05
-1.254286 1.0193231e-05
-1.253286 1.0345365e-05
-1.252286 1.0499932e-05
-1.251286 1.0656903e-05
-1.250286 1.0816247e-05
-1.249286 1.0977929e-05
-1.248286 1.1141912e-05
-1.247286 1.1308153e-05
-1.246286 1.1476611999999999e-05
-1.245286 1.1647242e-05
-1.244286 1.1820001e-05
-1.243286 1.1994845e-05
-1.242286 1.2171730999999999e-05
-1.241286 1.2350615000000001e-05
-1.240286 1.253146e-05
-1.239286 1.271423e-05
-1.238286 1.2898892e-05
-1.237286 1.3085418000000001e-05
-1.236286 1.3273784000000001e-05
-1.235286 1.3463973e-05
-1.234286 1.3655975e-05
-1.233286 1.3849782000000002e-05
-1.232286 1.4045398e-05
-1.231286 1.4242829e-05
-1.230286 1.4442092e-05
-1.229286 1.4643210999999999e-05
-1.228286 1.4846215000000001e-05
-1.227286 1.5051142999999998e-05
-1.226286 1.525804e-05
-1.225286 1.5466961e-05
-1.224286 1.5677965e-05
-1.223286 1.5891121000000002e-05
-1.222286 1.61065e-05
-1.221286 1.6324185e-05
-1.220286 1.6544261e-05
-1.219286 1.6766822e-05
-1.218286 1.699196e-05
-1.217286 1.7219779e-05
-1.216286 1.7450381e-05
-1.215286 1.7683872e-05
-1.214286 1.7920361999999998e-05
-1.213286 1.8159962e-05
-1.212286 1.8402781e-05
-1.211286 1.8648931999999998e-05
-1.210286 1.8898523e-05
-1.209286 1.9151663e-05
-1.208286 1.9408461e-05
-1.207286 1.9669017e-05
-1.206286 1.9933431e-05
-1.205286 2.02018e-05
-1.204286 2.0474214e-05
-1.203286 2.0750758e-05
-1.202286 2.1031512e-05
-1.201286 2.1316549e-05
-1.200286 2.1605936e-05
-1.199286 2.1899733e-05
-1.198286 2.219799e-05
-1.197286 2.2500755e-05
-1.196286 2.2808065e-05
-1.195286 2.3119949e-05
-1.194286 2.3436431e-05
-1.193286 2.3757525e-05
-1.192286 2.4083241e-05
-1.191286 2.4413578e-05
-1.190286 2.4748533e-05
-1.189286 2.5088096000000004e-05
-1.188286 2.5432249e-05
-1.187286 2.5780972e-05
-1.186286 2.6134239e-05
-1.185286 2.649202e-05
-1.184286 2.6854282999999998e-05
-1.183286 2.7220995000000002e-05
-1.182286 2.7592117e-05
-1.181286 2.7967613000000002e-05
-1.180286 2.8347446e-05
-1.179286 2.8731580000000003e-05
-1.178286 2.9119983e-05
-1.177286 2.9512617e-05
-1.176286 2.9909458e-05
-1.175286 3.031048e-05
-1.174286 3.0715663e-05
-1.173286 3.1124992e-05
-1.172286 3.153846e-05
-1.171286 3.1956062999999996e-05
-1.170286 3.2377804e-05
-1.169286 3.28037e-05
-1.168286 3.3233769e-05
-1.167286 3.3668042e-05
-1.166286 3.4106557e-05
-1.165286 3.4549359e-05
-1.164286 3.4996506e-05
-1.163286 3.5448062e-05
-1.162286 3.59041e-05
-1.161286 3.6364702e-05
-1.160286 3.6829957e-05
-1.159286 3.7299966e-05
-1.158286 3.7774836e-05
-1.157286 3.825468e-05
-1.156286 3.873962e-05
-1.155286 3.9229784e-05
-1.154286 3.9725305e-05
-1.153286 4.022632e-05
-1.152286 4.0732971e-05
-1.151286 4.1245406e-05
-1.150286 4.1763772e-05
-1.149286 4.2288221000000004e-05
-1.148286 4.2818905000000005e-05
-1.147286 4.3355979e-05
-1.146286 4.3899593e-05
-1.145286 4.4449899e-05
-1.144286 4.5007047e-05
-1.143286 4.5571187e-05
-1.142286 4.6142458e-05
-1.141286 4.6721004e-05
-1.140286 4.7306960000000004e-05
-1.139286 4.7900460000000004e-05
-1.138286 4.8501623999999996e-05
-1.137286 4.9110577e-05
-1.136286 4.972742400000001e-05
-1.135286 5.0352281e-05
-1.134286 5.0985250000000005e-05
-1.133286 5.1626421e-05
-1.132286 5.2275880000000004e-05
-1.131286 5.2933711e-05
-1.130286 5.3599985e-05
-1.129286 5.4274767e-05
-1.128286 5.4958122e-05
-1.127286 5.5650105e-05
-1.126286 5.6350768e-05
-1.125286 5.7060151e-05
-1.124286 5.777829399999999e-05
-1.123286 5.8505231e-05
-1.122286 5.9240989e-05
-1.121286 5.9985598e-05
-1.120286 6.0739086e-05
-1.119286 6.1501476e-05
-1.118286 6.2272784e-05
-1.117286 6.3053034e-05
-1.116286 6.3842242e-05
-1.115286 6.4640432e-05
-1.114286 6.5447625e-05
-1.113286 6.626384599999999e-05
-1.112286 6.7089121e-05
-1.111286 6.7923474e-05
-1.110286 6.8766946e-05
-1.109286 6.9619563e-05
-1.108286 7.0481371e-05
-1.107286 7.1352417e-05
-1.106286 7.2232751e-05
-1.105286 7.312242499999999e-05
-1.104286 7.4021506e-05
-1.103286 7.493006300000001e-05
-1.102286 7.5848169e-05
-1.101286 7.677590999999999e-05
-1.100286 7.7713372e-05
-1.099286 7.8660656e-05
-1.098286 7.961786e-05
-1.097286 8.0585096e-05
-1.096286 8.1562479e-05
-1.095286 8.2550139e-05
-1.094286 8.3548201e-05
-1.093286 8.4556802e-05
-1.092286 8.557609e-05
-1.091286 8.6606212e-05
-1.090286 8.764732200000001e-05
-1.089286 8.8699579e-05
-1.088286 8.9763148e-05
-1.087286 9.083819899999999e-05
-1.086286 9.1924909e-05
-1.085286 9.3023448e-05
-1.084286 9.4133998e-05
-1.083286 9.5256746e-05
-1.082286 9.6391875e-05
-1.081286 9.753956599999999e-05
-1.080286 9.8700013e-05
-1.079286 9.9873398e-05
-1.078286 0.00010105991
-1.077286 0.00010225975
-1.076286 0.0001034731
-1.075286 0.00010470012999999999
-1.074286 0.00010594104
-1.073286 0.00010719600000000001
-1.072286 0.00010846519999999999
-1.071286 0.00010974882000000001
-1.070286 0.00011104701999999998
-1.069286 0.00011235999
-1.068286 0.00011368787
-1.067286 0.00011503084
-1.066286 0.00011638906
-1.065286 0.00011776268
-1.064286 0.00011915184999999999
-1.063286 0.00012055672
-1.062286 0.00012197741999999999
-1.061286 0.00012341409000000001
-1.060286 0.00012486687
-1.059286 0.00012633589
-1.058286 0.00012782126
-1.057286 0.00012932311
-1.056286 0.00013084156000000002
-1.055286 0.00013237672
-1.054286 0.00013392869
-1.053286 0.00013549759
-1.052286 0.00013708353
-1.051286 0.00013868661
-1.050286 0.00014030693
-1.049286 0.00014194459
-1.048286 0.0001435997
-1.047286 0.00014527235
-1.046286 0.00014696266
-1.045286 0.00014867071
-1.044286 0.00015039662
-1.043286 0.0001521405
-1.042286 0.00015390245
-1.041286 0.0001556826
-1.040286 0.00015748104
-1.039286 0.00015929791
-1.038286 0.00016113331
-1.037286 0.0001629874
-1.036286 0.0001648603
-1.035286 0.00016675214
-1.034286 0.00016866308
-1.033286 0.00017059326
-1.032286 0.00017254285
-1.031286 0.00017451201
-1.030286 0.00017650092
-1.029286 0.00017850974
-1.028286 0.00018053867
-1.027286 0.00018258787999999999
-1.026286 0.0001846576
-1.025286 0.00018674801
-1.024286 0.00018885934
-1.023286 0.00019099180000000003
-1.022286 0.00019314562
-1.021286 0.00019532101
-1.020286 0.00019751823999999998
-1.019286 0.00019973753999999997
-1.018286 0.00020197917
-1.017286 0.00020424338
-1.016286 0.00020653042
-1.015286 0.00020884056000000003
-1.014286 0.00021117405
-1.013286 0.00021353119
-1.012286 0.00021591221999999998
-1.011286 0.00021831744999999998
-1.010286 0.00022074714000000002
-1.009286 0.00022320157000000002
-1.008286 0.00022568104
-1.007286 0.00022818581000000001
-1.006286 0.00023071616000000002
-1.005286 0.00023327239
-1.004286 0.00023585476
-1.003286 0.00023846355
-1.002286 0.00024109904000000002
-1.001286 0.0002437615
-1.000286 0.00024645121
-0.9992857 0.00024916844
-0.9982857 0.00025191343
-0.9972857 0.00025468646
-0.9962857 0.00025748777
-0.9952857 0.00026031762
-0.9942857 0.00026317625
-0.9932857 0.00026606392
-0.9922857 0.00026898085
-0.9912857 0.00027192727
-0.9902857 0.00027490341
-0.9892857 0.00027790949999999997
-0.9882857 0.00028094573
-0.9872857 0.00028401232
-0.9862857 0.00028710949
-0.9852857 0.00029023743
-0.9842857 0.00029339633
-0.9832857 0.0002965864
-0.9822857 0.00029980783
-0.9812857 0.0003030608
-0.9802857 0.00030634551
-0.9792857 0.00030966214
-0.9782857 0.00031301088
-0.9772857 0.0003163919
-0.9762857 0.00031980539
-0.9752857 0.00032325155999999997
-0.9742857 0.00032673056
-0.9732857 0.00033024262000000003
-0.9722857 0.00033378792
-0.9712857 0.00033736665
-0.9702857 0.00034097902
-0.9692857 0.00034462525
-0.9682857 0.00034830557
-0.9672857 0.00035202017
-0.9662857 0.00035576932
-0.9652857 0.00035955322
-0.9642857 0.00036337217
-0.9632857 0.0003672264
-0.9622857 0.0003711162
-0.9612857 0.00037504183
-0.9602857 0.00037900359
-0.9592857 0.00038300182
-0.9582857 0.00038703679000000004
-0.9572857 0.00039110882
-0.9562857 0.00039521829
-0.9552857 0.00039936549
-0.9542857 0.00040355085
-0.9532857 0.00040777468
-0.9522857 0.00041203739000000004
-0.9512857 0.00041633939
-0.9502857 0.00042068103999999995
-0.9492857 0.00042506276
-0.9482857 0.00042948495000000005
-0.9472857 0.00043394802999999996
-0.9462857 0.00043845243
-0.9452857 0.00044299859000000003
-0.9442857 0.00044758693999999996
-0.9432857 0.00045221796
-0.9422857 0.00045689203
-0.9412857 0.00046160958
-0.9402857 0.0004663711
-0.9392857 0.00047117696000000003
-0.9382857 0.00047602766
-0.9372857 0.00048092360999999996
-0.9362857 0.00048586521
-0.9352857 0.0004908529299999999
-0.9342857 0.00049588716
-0.9332857 0.00050096833
-0.9322857 0.00050609679
-0.9312857 0.00051127295
-0.9302857 0.00051649722
-0.9292857 0.00052176997
-0.9282857 0.00052709156
-0.9272857 0.00053246231
-0.9262857 0.0005378826200000001
-0.9252857 0.00054335278
-0.9242857 0.00054887314
-0.9232857 0.00055444398
-0.9222857 0.00056006566
-0.9212857 0.0005657384
-0.9202857 0.0005714625300000001
-0.9192857 0.0005772383699999999
-0.9182857 0.00058306614
-0.9172857 0.00058894611
-0.9162857 0.00059487857
-0.9152857 0.00060086372
-0.9142857 0.00060690186
-0.9132857 0.0006129932
-0.9122857 0.00061913802
-0.9112857 0.00062533654
-0.9102857 0.000631589
-0.9092857 0.00063789566
-0.9082857 0.00064425681
-0.9072857 0.00065067265
-0.9062857 0.0006571435300000001
-0.9052857 0.00066366965
-0.9042857 0.0006702513000000001
-0.9032857 0.00067688879
-0.9022857 0.0006835824
-0.9012857 0.00069033244
-0.9002857 0.0006971392400000001
-0.8992857 0.00070400311
-0.8982857 0.00071092441
-0.8972857 0.0007179035
-0.8962857 0.00072494081
-0.8952857 0.00073203669
-0.8942857 0.00073919155
-0.8932857 0.00074640579
-0.8922857 0.0007536798900000001
-0.8912857 0.0007610142799999999
-0.8902857 0.00076840943
-0.8892857 0.0007758658300000001
-0.8882857 0.0007833839800000001
-0.8872857 0.00079096435
-0.8862857 0.00079860747
-0.8852857 0.0008063138899999999
-0.8842857 0.00081408416
-0.8832857 0.0008219189100000001
-0.8822857 0.0008298186
-0.8812857 0.00083778386
-0.8802857 0.00084581525
-0.8792857 0.00085391339
-0.8782857 0.0008620788299999999
-0.8772857 0.00087031221
-0.8762857 0.0008786140799999999
-0.8752857 0.0008869850700000001
-0.8742857 0.00089542573
-0.8732857 0.00090393669
-0.8722857 0.0009125184999999999
-0.8712857 0.0009211718
-0.8702857 0.0009298971200000001
-0.8692857 0.00093869503
-0.8682857 0.00094756615
-0.8672857 0.0009565110299999999
-0.8662857 0.00096553013
-0.8652857 0.00097462407
-0.8642857 0.00098379332
-0.8632857 0.00099303843
-0.8622857 0.0010023598
-0.8612857 0.001011758
-0.8602857 0.0010212335
-0.8592857 0.0010307867
-0.8582857 0.0010404182
-0.8572857 0.0010501282
-0.8562857 0.0010599173
-0.8552857 0.0010697858999999998
-0.8542857 0.0010797342
-0.8532857 0.0010897628
-0.8522857 0.001099872
-0.8512857 0.0011100622
-0.8502857 0.0011203338
-0.8492857 0.001130687
-0.8482857 0.0011411223
-0.8472857 0.0011516399
-0.8462857 0.0011622404
-0.8452857 0.0011729238
-0.8442857 0.0011836908
-0.8432857 0.0011945415
-0.8422857 0.0012054764
-0.8412857 0.0012164957
-0.8402857 0.0012275998999999999
-0.8392857 0.0012387894
-0.8382857 0.0012500644
-0.8372857 0.0012614253
-0.8362857 0.0012728727
-0.8352857 0.0012844068
-0.8342857 0.0012960280999999999
-0.8332857 0.0013077371
-0.8322857 0.0013195343
-0.8312857 0.00133142
-0.8302857 0.0013433948
-0.8292857 0.0013554592000000001
-0.8282857 0.0013676136
-0.8272857 0.0013798586999999999
-0.8262857 0.0013921949000000001
-0.8252857 0.0014046228
-0.8242857 0.001417143
-0.8232857 0.0014297560000000001
-0.8222857 0.0014424626
-0.8212857 0.0014552633000000001
-0.8202857 0.0014681586
-0.8192857 0.0014811492999999998
-0.8182857 0.001494236
-0.8172857 0.0015074194
-0.8162857 0.0015207000999999999
-0.8152857 0.0015340786999999997
-0.8142857 0.0015475559999999998
-0.8132857 0.0015611325999999998
-0.8122857 0.0015748092
-0.8112857 0.0015885864
-0.8102857 0.0016024649
-0.8092857 0.0016164455000000002
-0.8082857 0.0016305286
-0.8072857 0.0016447151
-0.8062857 0.0016590055999999998
-0.8052857 0.0016734008
-0.8042857 0.0016879011999999997
-0.8032857 0.0017025075
-0.8022857 0.0017172204
-0.8012857 0.0017320404
-0.8002857 0.0017469682
-0.7992857 0.0017620043000000003
-0.7982857 0.0017771491999999999
-0.7972857 0.0017924036000000001
-0.7962857 0.0018077681
-0.7952857 0.0018232431
-0.7942857 0.0018388291
-0.7932857 0.0018545267999999998
-0.7922857 0.0018703366000000002
-0.7912857 0.0018862589000000001
-0.7902857 0.0019022944
-0.7892857 0.0019184433999999998
-0.7882857 0.0019347064000000001
-0.7872857 0.0019510839
-0.7862857 0.0019675763
-0.7852857 0.001984184
-0.7842857 0.0020009076
-0.7832857 0.0020177475
-0.7822857 0.0020347039
-0.7812857 0.0020517775
-0.7802857 0.0020689686000000002
-0.7792857 0.0020862777
-0.7782857 0.0021037051
-0.7772857 0.0021212512
-0.7762857 0.0021389167
-0.7752857 0.0021567019
-0.7742857 0.0021746071
-0.7732857 0.0021926329
-0.7722857 0.0022107797
-0.7712857 0.002229048
-0.7702857 0.0022474382
-0.7692857 0.0022659508
-0.7682857 0.0022845861
-0.7672857 0.0023033448
-0.7662857 0.0023222273999999998
-0.7652857 0.0023412344
-0.7642857 0.0023603663
-0.7632857 0.0023796235999999998
-0.7622857 0.0023990066999999998
-0.7612857 0.0024185165
-0.7602857 0.0024381532000000003
-0.7592857 0.0024579176
-0.7582857 0.0024778103
-0.7572857 0.0024978317
-0.7562857 0.0025179825
-0.7552857 0.0025382633
-0.7542857 0.0025586745
-0.7532857 0.0025792171
-0.7522857 0.0025998914
-0.7512857 0.0026206981
-0.7502857 0.0026416379
-0.7492857 0.0026627114
-0.7482857 0.0026839192
-0.7472857 0.002705262
-0.7462857 0.0027267402
-0.7452857 0.0027483547
-0.7442857 0.002770106
-0.7432857 0.0027919946999999997
-0.7422857 0.0028140214
-0.7412857 0.0028361866
-0.7402857 0.0028584911
-0.7392857 0.0028809354
-0.7382857 0.0029035202
-0.7372857 0.0029262459
-0.7362857 0.0029491131
-0.7352857 0.0029721225
-0.7342857 0.0029952743999999997
-0.7332857 0.0030185696000000002
-0.7322857 0.0030420086
-0.7312857 0.0030655916
-0.7302857 0.0030893192
-0.7292857 0.003113192
-0.7282857 0.0031372107000000003
-0.7272857 0.0031613756
-0.7262857 0.0031856867
-0.7252857 0.0032101452
-0.7242857 0.0032347510999999997
-0.7232857 0.0032595046
-0.7222857 0.0032844066
-0.7212857 0.0033094569999999996
-0.7202857 0.0033346565000000002
-0.7192857 0.0033600055999999994
-0.7182857 0.0033855042
-0.7172857 0.003411153
-0.7162857 0.0034369525
-0.7152857 0.0034629029
-0.7142857 0.0034890042999999996
-0.7132857 0.0035152574
-0.7122857 0.0035416626
-0.7112857 0.0035682198000000004
-0.7102857 0.0035949299
-0.7092857 0.0036217927
-0.7082857 0.0036488091000000003
-0.7072857 0.003675979
-0.7062857 0.0037033027
-0.7052857 0.0037307807
-0.7042857 0.0037584133999999996
-0.7032857 0.003786201
-0.7022857 0.0038141439
-0.7012857 0.0038422426
-0.7002857 0.0038704973
-0.6992857 0.0038989085
-0.6982857 0.0039274764
-0.6972857 0.0039562015
-0.6962857 0.0039850842
-0.6952857 0.004014124700000001
-0.6942857 0.0040433239
-0.6932857 0.0040726816
-0.6922857 0.0041021984
-0.6912857 0.0041318744
-0.6902857 0.0041617102
-0.6892857 0.0041917065000000005
-0.6882857 0.0042218631
-0.6872857 0.004252181
-0.6862857 0.0042826599
-0.6852857 0.004313300799999999
-0.6842857 0.0043441039
-0.6832857 0.0043750697
-0.6822857 0.0044061984
-0.6812857 0.0044374905
-0.6802857 0.0044689463
-0.6792857 0.004500566100000001
-0.6782857 0.0045323504
-0.6772857 0.0045642995000000006
-0.6762857 0.0045964138
-0.6752857 0.0046286936
-0.6742857 0.0046611392
-0.6732857 0.0046937512
-0.6722857 0.0047265297
-0.6712857 0.0047594753
-0.6702857 0.0047925882
-0.6692857 0.0048258686999999995
-0.6682857 0.0048593171
-0.6672857 0.004892933800000001
-0.6662857 0.004926719
-0.6652857 0.0049606730000000005
-0.6642857 0.0049947957
-0.6632857 0.0050290881
-0.6622857 0.0050635498999999995
-0.6612857 0.0050981813
-0.6602857 0.0051329826000000005
-0.6592857 0.005167954099999999
-0.6582857 0.0052030958999999995
-0.6572857 0.0052384083
-0.6562857 0.0052738913
-0.6552857 0.0053095449
-0.6542857 0.0053453696
-0.6532857 0.0053813652
-0.6522857 0.0054175318
-0.6512857 0.005453869399999999
-0.6502857 0.0054903783
-0.6492857 0.0055270586
-0.6482857 0.0055639099
-0.6472857 0.0056009325
-0.6462857 0.0056381265
-0.6452857 0.0056754918
-0.6442857 0.0057130284
-0.6432857 0.0057507361
-0.6422857 0.0057886151
-0.6412857 0.0058266651000000004
-0.6402857 0.005864886
-0.6392857 0.005903278
-0.6382857 0.0059418409
-0.6372857 0.0059805744999999995
-0.6362857 0.0060194787
-0.6352857 0.0060585535
-0.6342857 0.0060977984999999995
-0.6332857 0.006137214199999999
-0.6322857 0.0061767998000000005
-0.6312857 0.0062165556
-0.6302857 0.006256481699999999
-0.6292857 0.006296577300000001
-0.6282857 0.0063368425
-0.6272857 0.006377277200000001
-0.6262857 0.0064178813999999995
-0.6252857 0.0064586551
-0.6242857 0.0064995984
-0.6232857 0.0065407105000000005
-0.6222857 0.0065819913
-0.6212857 0.006623441000000001
-0.6202857 0.0066650595
-0.6192857 0.0067068468
-0.6182857 0.0067488020999999995
-0.6172857 0.0067909263
-0.6162857 0.0068332185
-0.6152857 0.0068756788
-0.6142857 0.0069183065000000005
-0.6132857 0.0069611022
-0.6122857 0.007004065300000001
-0.6112857 0.0070471964
-0.6102857 0.0070904949
-0.6092857 0.00713396
-0.6082857 0.0071775925
-0.6072857 0.007221391599999999
-0.6062857 0.0072653573
-0.6052857 0.0073094896
-0.6042857 0.0073537885
-0.6032857 0.007398253400000001
-0.6022857 0.0074428841
-0.6012857 0.007487679999999999
-0.6002857 0.0075326418
-0.5992857 0.0075777679999999995
-0.5982857 0.007623059400000001
-0.5972857 0.007668515200000001
-0.5962857 0.0077141354
-0.5952857 0.0077599194
-0.5942857 0.007805867100000001
-0.5932857 0.0078519777
-0.5922857 0.0078982506
-0.5912857 0.0079446858
-0.5902857 0.0079912832
-0.5892857 0.0080380421
-0.5882857 0.0080849619
-0.5872857 0.008132042400000001
-0.5862857 0.008179282999999999
-0.5852857 0.008226683
-0.5842857 0.008274241600000001
-0.5832857 0.0083219587
-0.5822857 0.0083698331
-0.5812857 0.0084178646
-0.5802857 0.0084660525
-0.5792857 0.0085143962
-0.5782857 0.0085628948
-0.5772857 0.0086115484
-0.5762857 0.0086603555
-0.5752857 0.008709315399999999
-0.5742857 0.0087584274
-0.5732857 0.0088076908
-0.5722857 0.0088571047
-0.5712857 0.0089066678
-0.5702857 0.00895638
-0.5692857 0.009006239999999999
-0.5682857 0.0090562469
-0.5672857 0.0091064001
-0.5662857 0.0091566988
-0.5652857 0.0092071423
-0.5642857 0.009257729099999999
-0.5632857 0.0093084585
-0.5622857 0.0093593291
-0.5612857 0.0094103409
-0.5602857 0.009461492299999999
-0.5592857 0.009512782000000001
-0.5582857 0.0095642099
-0.5572857 0.0096157746
-0.5562857 0.0096674747
-0.5552857 0.00971931
-0.5542857 0.009771279300000001
-0.5532857 0.009823380999999999
-0.5522857 0.009875615099999999
-0.5512857 0.009927980099999999
-0.5502857 0.0099804747
-0.5492857 0.010033099
-0.5482857 0.01008585
-0.5472857 0.010138729
-0.5462857 0.010191734000000001
-0.5452857 0.010244863
-0.5442857 0.010298116999999999
-0.5432857 0.010351493
-0.5422857 0.010404991
-0.5412857 0.01045861
-0.5402857 0.010512348999999999
-0.5392857 0.010566206
-0.5382857 0.010620181
-0.5372857 0.010674270999999999
-0.5362857 0.010728478
-0.5352857 0.010782799
-0.5342857 0.010837233
-0.5332857 0.010891778
-0.5322857 0.010946434
-0.5312857 0.011001201
-0.5302857 0.011056073999999999
-0.5292857 0.011111055
-0.5282857 0.011166142
-0.5272857 0.011221333
-0.5262857 0.011276628
-0.5252857 0.011332024
-0.5242857 0.01138752
-0.5232857 0.011443116
-0.5222857 0.011498809
-0.5212857 0.011554598000000001
-0.5202857 0.011610483
-0.5192857 0.01166646
-0.5182857 0.01172253
-0.5172857 0.011778687999999999
-0.5162857 0.011834936
-0.5152857 0.011891269999999999
-0.5142857 0.011947689000000001
-0.5132857 0.012004192
-0.5122857 0.012060777
-0.5112857 0.012117442
-0.5102857 0.012174186
-0.5092857 0.012231007
-0.5082857 0.012287902
-0.5072857 0.01234487
-0.5062857 0.012401909
-0.5052857 0.012459018
-0.5042857 0.012516194
-0.5032857 0.012573434999999999
-0.5022857 0.012630741
-0.5012857 0.012688109000000001
-0.5002857 0.012745537
-0.4992857 0.012803021999999999
-0.4982857 0.012860564
-0.4972857 0.012918159
-0.4962857 0.012975806000000001
-0.4952857 0.013033503
-0.4942857 0.013091248
-0.4932857 0.013149039
-0.4922857 0.013206873999999999
-0.4912857 0.013264752
-0.4902857 0.013322670000000002
-0.4892857 0.013380626
-0.4882857 0.013438617000000002
-0.4872857 0.013496642000000001
-0.4862857 0.0135547
-0.4852857 0.013612787000000001
-0.4842857 0.013670902
-0.4832857 0.013729040999999999
-0.4822857 0.013787203
-0.4812857 0.013845388
-0.4802857 0.013903591
-0.4792857 0.013961812
-0.4782857 0.014020047
-0.4772857 0.014078295
-0.4762857 0.014136553999999999
-0.4752857 0.014194819999999999
-0.4742857 0.014253091999999998
-0.4732857 0.014311368
-0.4722857 0.014369645
-0.4712857 0.014427923
-0.4702857 0.014486197000000001
-0.4692857 0.014544465999999999
-0.4682857 0.014602728
-0.4672857 0.014660979000000001
-0.4662857 0.014719219
-0.4652857 0.014777443999999999
-0.4642857 0.014835651000000002
-0.4632857 0.014893839999999998
-0.4622857 0.014952007000000002
-0.4612857 0.015010149
-0.4602857 0.015068264999999999
-0.4592857 0.015126352
-0.4582857 0.015184407
-0.4572857 0.015242428
-0.4562857 0.015300412
-0.4552857 0.015358356
-0.4542857 0.015416257999999999
-0.4532857 0.015474117
-0.4522857 0.015531927
-0.4512857 0.015589687999999999
-0.4502857 0.015647394999999998
-0.4492857 0.015705047
-0.4482857 0.01576264
-0.4472857 0.015820173
-0.4462857 0.015877641
-0.4452857 0.015935043
-0.4442857 0.015992374
-0.4432857 0.016049633
-0.4422857 0.016106816
-0.4412857 0.016163920999999998
-0.4402857 0.016220944
-0.4392857 0.016277883
-0.4382857 0.016334733
-0.4372857 0.016391493
-0.4362857 0.016448158999999997
-0.4352857 0.016504728
-0.4342857 0.016561199
-0.4332857 0.016617565
-0.4322857 0.016673826
-0.4312857 0.016729978
-0.4302857 0.016786017
-0.4292857 0.016841941
-0.4282857 0.016897747
-0.4272857 0.016953431
-0.4262857 0.01700899
-0.4252857 0.017064421
-0.4242857 0.017119721
-0.4232857 0.017174888
-0.4222857 0.017229916
-0.4212857 0.017284803
-0.4202857 0.017339546
-0.4192857 0.017394141000000002
-0.4182857 0.017448586999999998
-0.4172857 0.017502879
-0.4162857 0.017557014000000003
-0.4152857 0.017610988
-0.4142857 0.017664798
-0.4132857 0.017718443
-0.4122857 0.017771916
-0.4112857 0.017825217
-0.4102857 0.017878340000000003
-0.4092857 0.017931283000000003
-0.4082857 0.017984043
-0.4072857 0.018036616000000002
-0.4062857 0.018088998000000002
-0.4052857 0.018141187
-0.4042857 0.018193178
-0.4032857 0.01824497
-0.4022857 0.018296558
-0.4012857 0.018347938
-0.4002857 0.018399107
-0.3992857 0.018450062
-0.3982857 0.018500799
-0.3972857 0.018551314
-0.3962857 0.018601606
-0.3952857 0.018651669
-0.3942857 0.018701500000000003
-0.3932857 0.018751096000000002
-0.3922857 0.018800452999999998
-0.3912857 0.018849569
-0.3902857 0.018898438
-0.3892857 0.018947058
-0.3882857 0.018995424
-0.3872857 0.019043534
-0.3862857 0.019091384
-0.3852857 0.019138968
-0.3842857 0.019186285
-0.3832857 0.019233332000000002
-0.3822857 0.019280102
-0.3812857 0.019326594000000002
-0.3802857 0.019372802
-0.3792857 0.019418724999999998
-0.3782857 0.019464357
-0.3772857 0.019509695
-0.3762857 0.019554734
-0.3752857 0.019599473
-0.3742857 0.019643905
-0.3732857 0.019688028
-0.3722857 0.019731838
-0.3712857 0.019775331
-0.3702857 0.019818502
-0.3692857 0.019861349
-0.3682857 0.019903867
-0.3672857 0.019946051000000003
-0.3662857 0.019987898
-0.3652857 0.020029405
-0.3642857 0.020070565999999998
-0.3632857 0.020111378
-0.3622857 0.020151838999999998
-0.3612857 0.020191940999999998
-0.3602857 0.020231682
-0.3592857 0.020271058
-0.3582857 0.020310064
-0.3572857 0.020348698
-0.3562857 0.020386954000000002
-0.3552857 0.020424828
-0.3542857 0.020462317
-0.3532857 0.020499415
-0.3522857 0.02053612
-0.3512857 0.020572426999999997
-0.3502857 0.020608332
-0.3492857 0.020643832
-0.3482857 0.020678921
-0.3472857 0.020713595
-0.3462857 0.020747849999999998
-0.3452857 0.020781683000000002
-0.3442857 0.02081509
-0.3432857 0.020848066
-0.3422857 0.020880607000000002
-0.3412857 0.020912709
-0.3402857 0.020944367999999998
-0.3392857 0.020975578999999998
-0.3382857 0.021006339000000002
-0.3372857 0.021036642999999997
-0.3362857 0.021066489
-0.3352857 0.021095871000000002
-0.3342857 0.021124785
-0.3332857 0.021153229
-0.3322857 0.021181196
-0.3312857 0.021208683
-0.3302857 0.021235687
-0.3292857 0.021262204
-0.3282857 0.021288228
-0.3272857 0.021313757
-0.3262857 0.021338786
-0.3252857 0.02136331
-0.3242857 0.021387327
-0.3232857 0.021410832
-0.3222857 0.021433821999999998
-0.3212857 0.021456291000000002
-0.3202857 0.021478236999999997
-0.3192857 0.021499654
-0.3182857 0.021520539
-0.3172857 0.021540889
-0.3162857 0.021560698
-0.3152857 0.021579964
-0.3142857 0.02159868
-0.3132857 0.021616845
-0.3122857 0.021634455
-0.3112857 0.021651504
-0.3102857 0.021667988000000003
-0.3092857 0.021683902999999997
-0.3082857 0.021699246999999998
-0.3072857 0.021714014
-0.3062857 0.021728201
-0.3052857 0.021741803
-0.3042857 0.021754815
-0.3032857 0.021767235
-0.3022857 0.021779058
-0.3012857 0.021790281
-0.3002857 0.021800898
-0.2992857 0.021810905000000002
-0.2982857 0.021820299
-0.2972857 0.021829075
-0.2962857 0.021837230000000003
-0.2952857 0.021844757
-0.2942857 0.021851655
-0.2932857 0.02185792
-0.2922857 0.021863545
-0.2912857 0.021868528
-0.2902857 0.021872864
-0.2892857 0.02187655
-0.2882857 0.021879582
-0.2872857 0.021881954
-0.2862857 0.021883661999999998
-0.2852857 0.021884703999999998
-0.2842857 0.021885075
-0.2832857 0.021884771
-0.2822857 0.021883787000000002
-0.2812857 0.021882119000000002
-0.2802857 0.021879765
-0.2792857 0.021876719
-0.2782857 0.021872978
-0.2772857 0.021868537
-0.2762857 0.021863393000000002
-0.2752857 0.021857541
-0.2742857 0.02185098
-0.2732857 0.021843704000000002
-0.2722857 0.021835709
-0.2712857 0.021826992
-0.2702857 0.02181755
-0.2692857 0.021807376
-0.2682857 0.021796470000000002
-0.2672857 0.021784827
-0.2662857 0.021772443
-0.2652857 0.021759314000000002
-0.2642857 0.021745438000000002
-0.2632857 0.02173081
-0.2622857 0.021715427000000002
-0.2612857 0.021699286
-0.2602857 0.021682383
-0.2592857 0.021664713999999998
-0.2582857 0.021646277
-0.2572857 0.021627067
-0.2562857 0.021607081
-0.2552857 0.021586317
-0.2542857 0.02156477
-0.2532857 0.021542436999999998
-0.2522857 0.021519315
-0.2512857 0.021495402
-0.2502857 0.021470693
-0.2492857 0.021445185
-0.2482857 0.021418875
-0.2472857 0.021391759
-0.2462857 0.021363833999999998
-0.2452857 0.021335097
-0.2442857 0.021305545
-0.2432857 0.021275175
-0.2422857 0.021243983
-0.2412857 0.021211966
-0.2402857 0.021179121
-0.2392857 0.021145445
-0.2382857 0.021110935
-0.2372857 0.021075587
-0.2362857 0.021039398
-0.2352857 0.021002365
-0.2342857 0.020964484
-0.2332857 0.020925754999999997
-0.2322857 0.020886170000000003
-0.2312857 0.020845731
-0.2302857 0.020804431
-0.2292857 0.020762268
-0.2282857 0.02071924
-0.2272857 0.020675342
-0.2262857 0.020630573
-0.2252857 0.020584929999999998
-0.2242857 0.020538409
-0.2232857 0.020491007000000002
-0.2222857 0.020442721
-0.2212857 0.020393549
-0.2202857 0.020343487
-0.2192857 0.020292534
-0.2182857 0.020240684999999998
-0.2172857 0.02018794
-0.2162857 0.020134295
-0.2152857 0.020079747
-0.2142857 0.020024294
-0.2132857 0.019967933
-0.2122857 0.019910661
-0.2112857 0.019852477
-0.2102857 0.019793377
-0.2092857 0.01973336
-0.2082857 0.019672424
-0.2072857 0.019610566000000003
-0.2062857 0.019547783
-0.2052857 0.019484074
-0.2042857 0.019419438
-0.2032857 0.019353870000000002
-0.2022857 0.019287369
-0.2012857 0.019219933999999998
-0.2002857 0.019151563
-0.1992857 0.019082254
-0.1982857 0.019012004
-0.1972857 0.018940814
-0.1962857 0.018868678
-0.1952857 0.018795599
-0.1942857 0.018721572000000002
-0.1932857 0.018646596
-0.1922857 0.01857067
-0.1912857 0.018493792
-0.1902857 0.018415961
-0.1892857 0.018337175
-0.1882857 0.018257434
-0.1872857 0.018176735
-0.1862857 0.018095077
-0.1852857 0.01801246
-0.1842857 0.017928881
-0.1832857 0.017844338
-0.1822857 0.017758832999999998
-0.1812857 0.017672362
-0.1802857 0.017584926
-0.1792857 0.017496520999999998
-0.1782857 0.017407147999999997
-0.1772857 0.017316805
-0.1762857 0.017225492000000002
-0.1752857 0.017133207
-0.1742857 0.017039949
-0.1732857 0.016945718000000002
-0.1722857 0.016850512
-0.1712857 0.016754332
-0.1702857 0.016657174
-0.1692857 0.016559039
-0.1682857 0.016459926
-0.1672857 0.016359834
-0.1662857 0.016258762
-0.1652857 0.016156709000000002
-0.1642857 0.016053676
-0.1632857 0.015949662
-0.1622857 0.015844665
-0.1612857 0.015738686
-0.1602857 0.015631724
-0.1592857 0.015523777999999998
-0.1582857 0.015414848
-0.1572857 0.015304933
-0.1562857 0.015194034
-0.1552857 0.015082151
-0.1542857 0.014969281999999999
-0.1532857 0.014855427
-0.1522857 0.014740587
-0.1512857 0.014624761000000002
-0.1502857 0.01450795
-0.1492857 0.014390153000000001
-0.1482857 0.014271372000000001
-0.1472857 0.014151605
-0.1462857 0.014030853000000001
-0.1452857 0.013909118
-0.1442857 0.013786397
-0.1432857 0.013662694
-0.1422857 0.013538008
-0.1412857 0.013412339
-0.1402857 0.013285688
-0.1392857 0.013158056
-0.1382857 0.013029443
-0.1372857 0.012899851
-0.1362857 0.012769281
-0.1352857 0.012637733000000002
-0.1342857 0.012505209
-0.1332857 0.012371708999999998
-0.1322857 0.012237237
-0.1312857 0.012101790000000001
-0.1302857 0.011965372
-0.1292857 0.011827984
-0.1282857 0.011689626
-0.1272857 0.011550300999999999
-0.1262857 0.01141001
-0.1252857 0.011268753999999999
-0.1242857 0.011126536
-0.1232857 0.010983356
-0.1222857 0.010839216
-0.1212857 0.010694119
-0.1202857 0.010548066
-0.1192857 0.010401059
-0.1182857 0.010253099
-0.1172857 0.010104189000000001
-0.1162857 0.0099543315
-0.1152857 0.009803527800000001
-0.1142857 0.0096517797
-0.1132857 0.0094990894
-0.1122857 0.009345459700000001
-0.1112857 0.0091908922
-0.1102857 0.0090353897
-0.1092857 0.0088789537
-0.1082857 0.0087215871
-0.1072857 0.0085632921
-0.1062857 0.0084040716
-0.1052857 0.0082439277
-0.1042857 0.0080828635
-0.1032857 0.007920881
-0.1022857 0.0077579833
-0.1012857 0.0075941731000000005
-0.1002857 0.0074294527
-9.9285714E-02 0.007263825
-9.8285712E-02 0.0070972928
-9.7285718E-02 0.006929859200000001
-9.6285716E-02 0.006761527
-9.5285714E-02 0.0065922999
-9.4285712E-02 0.0064221799999999996
-9.3285717E-02 0.006251171
-9.2285715E-02 0.0060792754
-9.1285713E-02 0.0059064969
-9.0285711E-02 0.0057328387
-8.9285716E-02 0.0055583041
-8.8285714E-02 0.0053828964
-8.7285712E-02 0.0052066192
-8.6285718E-02 0.0050294759
-8.5285716E-02 0.0048514699000000005
-8.4285714E-02 0.0046726051
-8.3285712E-02 0.004492884900000001
-8.2285717E-02 0.0043123130999999995
-8.1285715E-02 0.0041308936
-8.0285713E-02 0.0039486302
-7.9285711E-02 0.0037655271
-7.8285716E-02 0.003581588
-7.7285714E-02 0.0033968168
-7.6285712E-02 0.0032112177
-7.5285718E-02 0.0030247949
-7.4285716E-02 0.0028375527
-7.3285714E-02 0.0026494954
-7.2285712E-02 0.0024606274
-7.1285717E-02 0.0022709532
-7.0285715E-02 0.0020804771
-6.9285713E-02 0.001889204
-6.8285711E-02 0.0016971384
-6.7285717E-02 0.001504285
-6.6285715E-02 0.0013106485
-6.5285712E-02 0.0011162339
-6.4285718E-02 0.00092104619
-6.3285716E-02 0.00072509019
-6.2285714E-02 0.00052837108
-6.1285716E-02 0.00033089398
-6.0285714E-02 0.00013266405000000002
-5.9285715E-02 -6.6313459e-05
-5.8285713E-02 -0.00026603323
-5.7285715E-02 -0.00046648988
-5.6285713E-02 -0.00066767798
-5.5285715E-02 -0.00086959199
-5.4285713E-02 -0.0010722264
-5.3285714E-02 -0.0012755756000000001
-5.2285716E-02 -0.0014796339
-5.1285714E-02 -0.0016843956
-5.0285716E-02 -0.0018898549
-4.9285714E-02 -0.002096006
-4.8285715E-02 -0.0023028430999999998
-4.7285713E-02 -0.0025103602
-4.6285715E-02 -0.0027185513
-4.5285713E-02 -0.0029274104
-4.4285715E-02 -0.0031369316
-4.3285713E-02 -0.0033471086
-4.2285714E-02 -0.0035579353
-4.1285716E-02 -0.0037694054999999997
-4.0285714E-02 -0.0039815131
-3.9285716E-02 -0.0041942516
-3.8285714E-02 -0.0044076147
-3.7285715E-02 -0.0046215962000000005
-3.6285713E-02 -0.0048361897
-3.5285715E-02 -0.0050513885
-3.4285713E-02 -0.0052671865
-3.3285715E-02 -0.0054835768
-3.2285713E-02 -0.0057005527
-3.1285714E-02 -0.0059181079
-3.0285714E-02 -0.0061362356
-2.9285714E-02 -0.0063549291
-2.8285714E-02 -0.006574182
-2.7285714E-02 -0.006793987299999999
-2.6285714E-02 -0.0070143375
-2.5285713E-02 -0.0072352261000000005
-2.4285715E-02 -0.0074566466
-2.3285715E-02 -0.0076785916000000004
-2.2285715E-02 -0.0079010548
-2.1285715E-02 -0.008124028
-2.0285714E-02 -0.0083475046
-1.9285714E-02 -0.0085714775
-1.8285714E-02 -0.0087959394
-1.7285714E-02 -0.0090208836
-1.6285714E-02 -0.0092463022
-1.5285715E-02 -0.009472187200000001
-1.4285714E-02 -0.0096985321
-1.3285714E-02 -0.0099253295
-1.2285714E-02 -0.010152570999999999
-1.1285714E-02 -0.01038025
-1.0285715E-02 -0.010608359
-9.2857145E-03 -0.010836888
-8.2857143E-03 -0.011065832000000001
-7.2857141E-03 -0.011295182
-6.2857145E-03 -0.011524931
-5.2857143E-03 -0.011755070000000001
-4.2857141E-03 -0.011985591
-3.2857142E-03 -0.012216487000000002
-2.2857143E-03 -0.012447749000000001
-1.2857143E-03 -0.01267937
-2.8571428E-04 -0.012911341
7.1428571E-04 -0.013143654000000001
1.7142857E-03 -0.013376301
2.7142856E-03 -0.013609273
3.7142858E-03 -0.013842562000000001
4.7142855E-03 -0.014076159
5.7142857E-03 -0.014310057000000001
6.7142858E-03 -0.014544246
7.7142855E-03 -0.014778718000000001
8.7142857E-03 -0.015013464
9.7142858E-03 -0.015248476
1.0714286E-02 -0.015483744
1.1714286E-02 -0.015719261
1.2714285E-02 -0.015955017
1.3714286E-02 -0.016191004000000002
1.4714286E-02 -0.016427212
1.5714286E-02 -0.016663632
1.6714286E-02 -0.016900255
1.7714286E-02 -0.017137073
1.8714286E-02 -0.017374076
1.9714287E-02 -0.017611255
2.0714285E-02 -0.017848601000000002
2.1714285E-02 -0.018086104
2.2714285E-02 -0.018323757
2.3714285E-02 -0.018561548
2.4714286E-02 -0.018799471
2.5714286E-02 -0.019037514
2.6714286E-02 -0.019275668
2.7714286E-02 -0.019513924999999998
2.8714286E-02 -0.019752274
2.9714286E-02 -0.019990707
3.0714286E-02 -0.020229214
3.1714287E-02 -0.020467785
3.2714285E-02 -0.020706412
3.3714287E-02 -0.020945085
3.4714285E-02 -0.021183795000000002
3.5714287E-02 -0.021422530999999998
3.6714286E-02 -0.021661284
3.7714284E-02 -0.021900045
3.8714286E-02 -0.022138803999999998
3.9714284E-02 -0.022377553
4.0714286E-02 -0.022616281000000002
4.1714285E-02 -0.022854979
4.2714287E-02 -0.023093638
4.3714285E-02 -0.023332247
4.4714287E-02 -0.023570795999999998
4.5714285E-02 -0.023809278
4.6714287E-02 -0.024047682
4.7714286E-02 -0.024285997
4.8714284E-02 -0.024524215000000002
4.9714286E-02 -0.024762325
5.0714284E-02 -0.025000317999999997
5.1714286E-02 -0.025238183999999997
5.2714285E-02 -0.025475915999999998
5.3714287E-02 -0.025713499
5.4714285E-02 -0.025950928
5.5714287E-02 -0.026188188
5.6714285E-02 -0.026425274
5.7714287E-02 -0.026662172999999997
5.8714285E-02 -0.026898877999999998
5.9714288E-02 -0.027135375
6.0714286E-02 -0.027371657999999997
6.1714284E-02 -0.027607713
6.2714286E-02 -0.027843532999999997
6.3714288E-02 -0.028079104999999997
6.4714283E-02 -0.028314421000000003
6.5714285E-02 -0.028549469
6.6714287E-02 -0.028784241
6.7714289E-02 -0.029018725
6.8714283E-02 -0.029252912
6.9714285E-02 -0.029486790000000002
7.0714287E-02 -0.029720351
7.1714282E-02 -0.029953584
7.2714284E-02 -0.030186478000000003
7.3714286E-02 -0.030419024
7.4714288E-02 -0.030651208
7.5714283E-02 -0.030883023000000003
7.6714285E-02 -0.03111446
7.7714287E-02 -0.031345503999999996
7.8714289E-02 -0.031576148
7.9714283E-02 -0.03180638
8.0714285E-02 -0.03203619
8.1714287E-02 -0.032265569
8.2714289E-02 -0.032494505
8.3714284E-02 -0.032722988
8.4714286E-02 -0.032951008
8.5714288E-02 -0.033178553
8.6714283E-02 -0.033405615
8.7714285E-02 -0.033632182999999996
8.8714287E-02 -0.033858244
8.9714289E-02 -0.03408379
9.0714283E-02 -0.034308808999999996
9.1714285E-02 -0.034533293
9.2714287E-02 -0.034757229
9.3714289E-02 -0.034980607000000004
9.4714284E-02 -0.035203417
9.5714286E-02 -0.035425651
9.6714288E-02 -0.035647297
9.7714283E-02 -0.035868344
9.8714285E-02 -0.036088782
9.9714287E-02 -0.036308599999999996
0.1007143 -0.03652779
0.1017143 -0.036746339
0.1027143 -0.03696424
0.1037143 -0.037181478999999996
0.1047143 -0.03739805
0.1057143 -0.037613939
0.1067143 -0.037829136
0.1077143 -0.038043634
0.1087143 -0.038257422
0.1097143 -0.038470488
0.1107143 -0.038682824
0.1117143 -0.038894417
0.1127143 -0.03910526
0.1137143 -0.039315343
0.1147143 -0.039524655
0.1157143 -0.039733187
0.1167143 -0.039940927
0.1177143 -0.040147867000000004
0.1187143 -0.040353995000000004
0.1197143 -0.040559302000000005
0.1207143 -0.04076378
0.1217143 -0.040967416
0.1227143 -0.041170203
0.1237143 -0.041372128
0.1247143 -0.041573183
0.1257143 -0.041773359
0.1267143 -0.041972644999999996
0.1277143 -0.042171031
0.1287143 -0.042368509
0.1297143 -0.042565068000000005
0.1307143 -0.042760698
0.1317143 -0.042955388
0.1327143 -0.043149132
0.1337143 -0.043341916
0.1347143 -0.043533734
0.1357143 -0.043724573
0.1367143 -0.043914423
0.1377143 -0.044103277999999996
0.1387143 -0.044291126
0.1397143 -0.044477955
0.1407143 -0.04466376
0.1417143 -0.044848528
0.1427143 -0.045032252
0.1437143 -0.045214919
0.1447143 -0.045396521
0.1457143 -0.04557705
0.1467143 -0.045756495
0.1477143 -0.045934846
0.1487143 -0.046112094
0.1497143 -0.046288231
0.1507143 -0.046463247
0.1517143 -0.046637133000000004
0.1527143 -0.046809879
0.1537143 -0.046981475
0.1547143 -0.047151916
0.1557143 -0.04732119
0.1567143 -0.047489288
0.1577143 -0.047656201
0.1587143 -0.047821921
0.1597143 -0.047986436
0.1607143 -0.048149740999999996
0.1617143 -0.048311825999999995
0.1627143 -0.048472682999999996
0.1637143 -0.048632302999999995
0.1647143 -0.048790677
0.1657143 -0.0489478
0.1667143 -0.049103657
0.1677143 -0.049258245000000006
0.1687143 -0.049411552000000004
0.1697143 -0.049563573
0.1707143 -0.049714296
0.1717143 -0.049863714999999996
0.1727143 -0.050011824
0.1737143 -0.050158612
0.1747143 -0.050304073
0.1757143 -0.050448201
0.1767143 -0.050590985
0.1777143 -0.050732412000000005
0.1787143 -0.050872483
0.1797143 -0.051011186
0.1807143 -0.051148515000000006
0.1817143 -0.051284459
0.1827143 -0.051419018000000004
0.1837143 -0.051552174
0.1847143 -0.051683927
0.1857143 -0.051814265
0.1867143 -0.051943184
0.1877143 -0.052070676
0.1887143 -0.052196736
0.1897143 -0.052321352999999994
0.1907143 -0.052444519999999994
0.1917143 -0.052566233
0.1927143 -0.052686484000000006
0.1937143 -0.052805262
0.1947143 -0.052922568
0.1957143 -0.053038390000000005
0.1967143 -0.053152721
0.1977143 -0.053265550999999994
0.1987143 -0.053376879
0.1997143 -0.053486694
0.2007143 -0.053594995
0.2017143 -0.053701770999999995
0.2027143 -0.053807016
0.2037143 -0.053910725
0.2047143 -0.054012891
0.2057143 -0.054113509
0.2067143 -0.054212566000000004
0.2077143 -0.054310064
0.2087143 -0.054405991
0.2097143 -0.054500345
0.2107143 -0.054593122
0.2117143 -0.05468431
0.2127143 -0.05477391
0.2137143 -0.054861908
0.2147143 -0.054948305
0.2157143 -0.055033091
0.2167143 -0.055116264000000005
0.2177143 -0.055197817999999996
0.2187143 -0.055277743
0.2197143 -0.055356038999999996
0.2207143 -0.055432698
0.2217143 -0.055507716
0.2227143 -0.055581093
0.2237143 -0.05565281600000001
0.2247143 -0.055722886000000006
0.2257143 -0.055791292000000006
0.2267143 -0.055858033
0.2277143 -0.055923102999999995
0.2287143 -0.055986503
0.2297143 -0.056048220999999995
0.2307143 -0.056108256
0.2317143 -0.056166603
0.2327143 -0.056223257
0.2337143 -0.056278217000000005
0.2347143 -0.056331477000000005
0.2357143 -0.056383031
0.2367143 -0.05643288
0.2377143 -0.05648101800000001
0.2387143 -0.056527439
0.2397143 -0.056572142
0.2407143 -0.056615123
0.2417143 -0.056656374
0.2427143 -0.056695897
0.2437143 -0.056733686000000005
0.2447143 -0.05676974
0.2457143 -0.05680405299999999
0.2467143 -0.056836626
0.2477143 -0.056867453
0.2487143 -0.056896533000000006
0.2497143 -0.056923862000000006
0.2507143 -0.056949438000000005
0.2517143 -0.056973257
0.2527143 -0.056995318
0.2537143 -0.057015615
0.2547143 -0.05703414799999999
0.2557143 -0.057050918
0.2567143 -0.057065918
0.2577143 -0.057079147999999996
0.2587143 -0.057090603999999996
0.2597143 -0.057100282999999995
0.2607143 -0.057108188000000004
0.2617143 -0.057114310999999994
0.2627143 -0.057118654000000005
0.2637143 -0.057121215
0.2647143 -0.057121989
0.2657143 -0.057120982
0.2667143 -0.057118188
0.2677143 -0.05711360100000001
0.2687143 -0.057107228
0.2697143 -0.057099061
0.2707143 -0.057089102
0.2717143 -0.05707735
0.2727143 -0.057063804999999995
0.2737143 -0.057048460999999995
0.2747143 -0.057031325
0.2757143 -0.05701239
0.2767143 -0.056991662
0.2777143 -0.056969136
0.2787143 -0.056944811
0.2797143 -0.056918686999999996
0.2807143 -0.056890765
0.2817143 -0.056861044
0.2827143 -0.056829525
0.2837143 -0.056796207
0.2847143 -0.05676108999999999
0.2857143 -0.056724175
0.2867143 -0.056685461000000006
0.2877143 -0.05664494800000001
0.2887143 -0.056602637
0.2897143 -0.056558527
0.2907143 -0.056512625
0.2917143 -0.056464924
0.2927143 -0.056415429999999996
0.2937143 -0.056364143000000005
0.2947143 -0.056311063
0.2957143 -0.056256196999999994
0.2967143 -0.056199536999999994
0.2977143 -0.056141091
0.2987143 -0.056080858
0.2997143 -0.056018837
0.3007143 -0.055955036
0.3017143 -0.055889454
0.3027143 -0.05582209
0.3037143 -0.055752945
0.3047143 -0.055682024999999996
0.3057143 -0.055609329000000006
0.3067143 -0.055534864
0.3077143 -0.05545863
0.3087143 -0.055380624999999996
0.3097143 -0.055300857999999994
0.3107143 -0.055219326
0.3117143 -0.055136037
0.3127143 -0.05505099
0.3137143 -0.054964185
0.3147143 -0.05487563300000001
0.3157143 -0.05478533000000001
0.3167143 -0.054693280000000004
0.3177143 -0.05459949
0.3187143 -0.05450396
0.3197143 -0.054406695
0.3207143 -0.054307694999999996
0.3217143 -0.054206966999999995
0.3227143 -0.05410451
0.3237143 -0.054000330000000006
0.3247143 -0.053894432
0.3257143 -0.053786824
0.3267143 -0.053677504
0.3277143 -0.053566473
0.3287143 -0.053453742000000005
0.3297143 -0.053339312
0.3307143 -0.053223181999999994
0.3317143 -0.053105364
0.3327143 -0.052985857000000004
0.3337143 -0.052864668999999996
0.3347143 -0.052741804
0.3357143 -0.05261726900000001
0.3367143 -0.052491063000000004
0.3377143 -0.052363192999999995
0.3387143 -0.05223366299999999
0.3397143 -0.052102481000000006
0.3407143 -0.051969651
0.3417143 -0.051835174
0.3427143 -0.051699061
0.3437143 -0.051561312
0.3447143 -0.051421933999999996
0.3457143 -0.05128093200000001
0.3467143 -0.051138311
0.3477143 -0.050994079
0.3487143 -0.050848238999999996
0.3497143 -0.050700799000000005
0.3507143 -0.050551764
0.3517143 -0.05040114
0.3527143 -0.050248933
0.3537143 -0.050095149
0.3547143 -0.049939792
0.3557143 -0.049782876
0.3567143 -0.0496244
0.3577143 -0.04946437
0.3587143 -0.049302796999999995
0.3597143 -0.049139682000000004
0.3607143 -0.04897503499999999
0.3617143 -0.048808861
0.3627143 -0.048641168
0.3637143 -0.048471964
0.3647143 -0.048301254999999994
0.3657143 -0.048129048
0.3667143 -0.047955348
0.3677143 -0.047780166
0.3687143 -0.047603506000000004
0.3697143 -0.047425376
0.3707143 -0.047245785
0.3717143 -0.047064737999999995
0.3727143 -0.046882245999999995
0.3737143 -0.046698313
0.3747143 -0.04651295
0.3757143 -0.046326162
0.3767143 -0.046137959
0.3777143 -0.045948348
0.3787143 -0.045757335999999996
0.3797143 -0.045564934
0.3807143 -0.045371146
0.3817143 -0.045175983999999995
0.3827143 -0.044979455
0.3837143 -0.044781566
0.3847143 -0.044582327
0.3857143 -0.044381744
0.3867143 -0.044179827
0.3877143 -0.043976586
0.3887143 -0.043772027
0.3897143 -0.043566161
0.3907143 -0.043358994
0.3917143 -0.043150538
0.3927143 -0.042940801
0.3937143 -0.042729790000000004
0.3947143 -0.042517515
0.3957143 -0.042303985999999995
0.3967143 -0.042089212
0.3977143 -0.0418732
0.3987143 -0.04165596
0.3997143 -0.041437501
0.4007143 -0.041217834
0.4017143 -0.040996968
0.4027143 -0.040774909000000005
0.4037143 -0.040551671
0.4047143 -0.040327260000000004
0.4057143 -0.040101687999999996
0.4067143 -0.039874963
0.4077143 -0.039647095
0.4087143 -0.039418091
0.4097143 -0.039187964000000006
0.4107143 -0.038956723
0.4117143 -0.038724378
0.4127143 -0.038490939
0.4137143 -0.038256415
0.4147143 -0.038020816
0.4157143 -0.037784153
0.4167143 -0.037546435
0.4177143 -0.037307673
0.4187143 -0.037067875
0.4197143 -0.036827053
0.4207143 -0.036585216999999996
0.4217143 -0.036342378
0.4227143 -0.036098543
0.4237143 -0.035853728
0.4247143 -0.035607937
0.4257143 -0.035361186
0.4267143 -0.035113483
0.4277143 -0.034864838
0.4287143 -0.034615264
0.4297143 -0.034364767000000004
0.4307143 -0.034113362
0.4317143 -0.033861058
0.4327143 -0.033607866
0.4337143 -0.033353799
0.4347143 -0.033098867
0.4357143 -0.032843079
0.4367143 -0.032586447
0.4377143 -0.032328983
0.4387143 -0.032070698
0.4397143 -0.031811600999999995
0.4407143 -0.031551704
0.4417143 -0.031291018
0.4427143 -0.031029555
0.4437143 -0.030767327
0.4447143 -0.030504345000000002
0.4457143 -0.03024062
0.4467143 -0.029976162
0.4477143 -0.029710986
0.4487143 -0.029445099
0.4497143 -0.029178514000000003
0.4507143 -0.028911245
0.4517143 -0.0286433
0.4527143 -0.028374692
0.4537143 -0.028105432
0.4547143 -0.027835532
0.4557143 -0.027565002999999998
0.4567143 -0.027293857
0.4577143 -0.027022106
0.4587143 -0.026749761
0.4597143 -0.026476834
0.4607143 -0.026203337
0.4617143 -0.025929278000000004
0.4627143 -0.025654671
0.4637143 -0.02537953
0.4647143 -0.025103864000000004
0.4657143 -0.024827686
0.4667143 -0.024551008
0.4677143 -0.024273839000000002
0.4687143 -0.023996193000000002
0.4697143 -0.023718079
0.4707143 -0.023439512
0.4717143 -0.023160502
0.4727143 -0.022881059999999998
0.4737143 -0.022601199
0.4747143 -0.02232093
0.4757143 -0.022040264
0.4767143 -0.021759214
0.4777143 -0.021477792
0.4787143 -0.021196007
0.4797143 -0.020913873
0.4807143 -0.020631401
0.4817143 -0.020348604000000003
0.4827143 -0.02006549
0.4837143 -0.019782074
0.4847143 -0.019498367
0.4857143 -0.019214381
0.4867143 -0.018930128
0.4877143 -0.018645619
0.4887143 -0.018360866
0.4897143 -0.01807588
0.4907143 -0.017790674
0.4917143 -0.017505258
0.4927143 -0.017219647
0.4937143 -0.01693385
0.4947143 -0.01664788
0.4957143 -0.016361749000000002
0.4967143 -0.016075467
0.4977143 -0.015789048
0.4987143 -0.015502503
0.4997143 -0.015215843
0.5007143 -0.014929082
0.5017143 -0.014642229000000001
0.5027143 -0.014355297
0.5037143 -0.014068298
0.5047143 -0.013781244
0.5057143 -0.013494146999999998
0.5067143 -0.013207018
0.5077143 -0.012919869999999998
0.5087143 -0.012632713
0.5097143 -0.01234556
0.5107143 -0.012058422
0.5117143 -0.011771311
0.5127143 -0.011484239
0.5137143 -0.011197218
0.5147143 -0.010910258
0.5157143 -0.010623373
0.5167143 -0.010336571999999999
0.5177143 -0.010049868
0.5187143 -0.0097632721
0.5197143 -0.0094767958
0.5207143 -0.009190450499999999
0.5217143 -0.0089042478
0.5227143 -0.0086181994
0.5237143 -0.0083323168
0.5247143 -0.008046611
0.5257143 -0.007761092999999999
0.5267143 -0.0074757743
0.5277143 -0.007190666700000001
0.5287143 -0.006905780900000001
0.5297143 -0.0066211279999999996
0.5307143 -0.0063367195
0.5317143 -0.0060525661
0.5327143 -0.005768679
0.5337143 -0.0054850694
0.5347143 -0.0052017484
0.5357143 -0.0049187267
0.5367143 -0.0046360153999999995
0.5377143 -0.0043536253
0.5387143 -0.0040715673
0.5397143 -0.0037898524000000004
0.5407143 -0.0035084910999999995
0.5417143 -0.0032274943999999997
0.5427143 -0.0029468729
0.5437143 -0.0026666372
0.5447143 -0.0023867980000000003
0.5457143 -0.002107366
0.5467143 -0.0018283516
0.5477143 -0.0015497655
0.5487143 -0.0012716181
0.5497143 -0.00099391991
0.5507143 -0.00071668123
0.5517143 -0.00043991254
0.5527143 -0.00016362414
0.5537143 0.00011217359
0.5547143 0.00038747038999999996
0.5557143 0.0006622560200000001
0.5567143 0.00093652025
0.5577143 0.0012102529
0.5587143 0.0014834438000000001
0.5597143 0.0017560828999999998
0.5607143 0.0020281601
0.5617143 0.0022996652000000003
0.5627143 0.0025705884
0.5637143 0.0028409197
0.5647143 0.0031106489999999996
0.5657143 0.0033797667
0.5667143 0.0036482626
0.5677143 0.003916127
0.5687143 0.0041833504
0.5697143 0.0044499226
0.5707143 0.0047158341
0.5717143 0.0049810754999999995
0.5727143 0.0052456369000000004
0.5737143 0.0055095086
0.5747143 0.0057726815
0.5757143 0.006035146
0.5767143 0.0062968924
0.5777143 0.0065579115
0.5787143 0.0068181944
0.5797143 0.0070777314
0.5807143 0.0073365132
0.5817143 0.0075945310999999995
0.5827143 0.0078517762
0.5837143 0.008108239100000001
0.5847143 0.0083639105
0.5857143 0.0086187822
0.5867143 0.0088728455
0.5877143 0.009126091
0.5887143 0.0093785107
0.5897143 0.009630095200000001
0.5907143 0.009880836300000001
0.5917143 0.010130726
0.5927143 0.010379755999999999
0.5937143 0.010627917
0.5947143 0.010875201000000001
0.5957143 0.011121601
0.5967143 0.011367107999999999
0.5977143 0.011611714
0.5987143 0.01185541
0.5997143 0.01209819
0.6007143 0.012340046
0.6017143 0.012580969000000001
0.6027143 0.012820951999999998
0.6037143 0.013059987
0.6047143 0.013298067
0.6057143 0.013535184999999998
0.6067143 0.013771331999999999
0.6077143 0.014006501
0.6087143 0.014240685
0.6097143 0.014473877999999999
0.6107143 0.014706071
0.6117143 0.014937256999999999
0.6127143 0.015167431
0.6137143 0.015396584
0.6147143 0.015624709999999998
0.6157143 0.015851801
0.6167143 0.016077852
0.6177143 0.016302856
0.6187143 0.016526804
0.6197143 0.016749691
0.6207143 0.016971512
0.6217143 0.017192257
0.6227143 0.017411922
0.6237143 0.017630501
0.6247143 0.017847987
0.6257143 0.018064372
0.6267143 0.018279653
0.6277143 0.018493822
0.6287143 0.018706874000000002
0.6297143 0.018918801
0.6307143 0.019129599
0.6317143 0.019339261
0.6327143 0.019547781
0.6337143 0.019755155
0.6347143 0.019961374
0.6357143 0.020166436
0.6367143 0.020370333
0.6377143 0.02057306
0.6387143 0.020774612
0.6397143 0.020974984
0.6407143 0.021174170000000003
0.6417143 0.021372165
0.6427143 0.021568964
0.6437143 0.021764562
0.6447143 0.021958954
0.6457143 0.022152133
0.6467143 0.022344096
0.6477143 0.022534838
0.6487143 0.022724354999999998
0.6497143 0.022912641
0.6507143 0.023099692999999998
0.6517143 0.023285505
0.6527143 0.023470072
0.6537143 0.023653392
0.6547143 0.023835459
0.6557143 0.02401627
0.6567143 0.024195819
0.6577143 0.024374103
0.6587143 0.024551118
0.6597143 0.024726862
0.6607143 0.024901328
0.6617143 0.025074513
0.6627143 0.025246414999999998
0.6637143 0.02541703
0.6647143 0.025586353
0.6657143 0.025754381
0.6667143 0.025921111
0.6677143 0.026086540000000002
0.6687143 0.026250666
0.6697143 0.026413484
0.6707143 0.026574992999999998
0.6717143 0.026735189
0.6727143 0.02689407
0.6737143 0.027051632000000003
0.6747143 0.027207873
0.6757143 0.02736279
0.6767143 0.027516382000000002
0.6777143 0.027668645
0.6787143 0.027819576999999998
0.6797143 0.027969177
0.6807143 0.028117441
0.6817143 0.028264368
0.6827143 0.028409954
0.6837143 0.028554199
0.6847143 0.028697102
0.6857143 0.028838657
0.6867143 0.028978864
0.6877143 0.029117725000000004
0.6887143 0.029255234
0.6897143 0.029391391000000003
0.6907143 0.029526194
0.6917143 0.029659640999999997
0.6927143 0.029791732
0.6937143 0.029922466
0.6947143 0.030051841
0.6957143 0.030179854
0.6967143 0.030306506
0.6977143 0.030431795
0.6987143 0.030555719
0.6997143 0.030678278
0.7007143 0.030799472
0.7017143 0.030919298
0.7027143 0.03103776
0.7037143 0.031154849999999998
0.7047143 0.031270572999999996
0.7057143 0.031384924999999994
0.7067143 0.031497909
0.7077143 0.031609522
0.7087143 0.031719764
0.7097143 0.031828633
0.7107143 0.031936131
0.7117143 0.032042258000000004
0.7127143 0.032147011
0.7137143 0.032250394
0.7147143 0.032352403
0.7157143 0.032453041
0.7167143 0.032552305
0.7177143 0.032650199
0.7187143 0.032746722
0.7197143 0.032841874
0.7207143 0.032935655
0.7217143 0.033028065999999995
0.7227143 0.033119106
0.7237143 0.033208777
0.7247143 0.033297078
0.7257143 0.033384014
0.7267143 0.033469583000000004
0.7277143 0.033553786
0.7287143 0.033636624000000004
0.7297143 0.033718097
0.7307143 0.033798208
0.7317143 0.033876958
0.7327143 0.033954348
0.7337143 0.034030378
0.7347143 0.03410505
0.7357143 0.034178369
0.7367143 0.034250330999999995
0.7377143 0.034320939
0.7387143 0.034390198000000004
0.7397143 0.034458109
0.7407143 0.034524672
0.7417143 0.034589888
0.7427143 0.034653762000000005
0.7437143 0.034716295
0.7447143 0.034777485
0.7457143 0.03483734
0.7467143 0.034895859
0.7477143 0.034953045999999995
0.7487143 0.035008898999999996
0.7497143 0.035063424999999995
0.7507143 0.035116624
0.7517143 0.035168498
0.7527143 0.035219055
0.7537143 0.03526829
0.7547143 0.035316209
0.7557143 0.035362816
0.7567143 0.035408113
0.7577143 0.035452101
0.7587143 0.035494784
0.7597143 0.035536167
0.7607143 0.035576249000000004
0.7617143 0.035615035
0.7627143 0.03565253
0.7637143 0.035688732
0.7647143 0.035723648000000004
0.7657143 0.03575728
0.7667143 0.035789632
0.7677143 0.035820706
0.7687143 0.035850506
0.7697143 0.035879036
0.7707143 0.035906300999999995
0.7717143 0.035932299
0.7727143 0.035957037000000004
0.7737143 0.035980517999999996
0.7747143 0.036002748
0.7757143 0.036023726
0.7767143 0.036043458
0.7777143 0.036061947999999996
0.7787143 0.036079201
0.7797143 0.036095220000000004
0.7807143 0.036110007
0.7817143 0.036123566999999995
0.7827143 0.036135904
0.7837143 0.036147021
0.7847143 0.036156923
0.7857143 0.036165613
0.7867143 0.036173096
0.7877143 0.036179376
0.7887143 0.036184458
0.7897143 0.036188343
0.7907143 0.036191038
0.7917143 0.036192549000000004
0.7927143 0.036192877
0.7937143 0.036192028
0.7947143 0.036190005
0.7957143 0.036186815
0.7967143 0.036182461
0.7977143 0.036176949
0.7987143 0.036170284
0.7997143 0.036162469999999995
0.8007143 0.036153509
0.8017143 0.03614341
0.8027143 0.036132176
0.8037143 0.036119811999999994
0.8047143 0.036106323
0.8057143 0.036091713
0.8067143 0.036075988
0.8077143 0.036059154
0.8087143 0.036041217
0.8097143 0.036022181
0.8107143 0.036002049
0.8117143 0.03598083
0.8127143 0.035958525000000005
0.8137143 0.035935143
0.8147143 0.035910687
0.8157143 0.035885163000000005
0.8167143 0.035858579
0.8177143 0.035830936
0.8187143 0.035802243000000004
0.8197143 0.035772505
0.8207143 0.035741727
0.8217143 0.035709913999999995
0.8227143 0.03567707
0.8237143 0.035643205000000004
0.8247143 0.035608321
0.8257143 0.035572425
0.8267143 0.035535521
0.8277143 0.035497616
0.8287143 0.035458716
0.8297143 0.035418826
0.8307143 0.035377953000000004
0.8317143 0.035336101
0.8327143 0.035293278
0.8337143 0.035249488
0.8347143 0.035204735
0.8357143 0.035159028
0.8367143 0.035112372
0.8377143 0.035064772
0.8387143 0.035016236
0.8397143 0.034966768
0.8407143 0.034916375
0.8417143 0.034865062
0.8427143 0.034812831999999995
0.8437143 0.034759694
0.8447143 0.034705654
0.8457143 0.034650721
0.8467143 0.034594897
0.8477143 0.034538188000000004
0.8487143 0.0344806
0.8497143 0.034422142
0.8507143 0.034362817
0.8517143 0.03430263
0.8527143 0.034241591
0.8537143 0.034179704000000005
0.8547143 0.034116977
0.8557143 0.034053411000000006
0.8567143 0.033989016
0.8577143 0.033923800000000004
0.8587143 0.033857767
0.8597143 0.033790921
0.8607143 0.033723272000000006
0.8617143 0.033654826
0.8627143 0.033585585
0.8637143 0.033515558
0.8647143 0.033444751
0.8657143 0.033373173
0.8667143 0.033300827
0.8677143 0.033227721
0.8687143 0.033153861
0.8697143 0.033079254
0.8707143 0.033003904
0.8717143 0.032927820999999996
0.8727143 0.03285101
0.8737143 0.032773477
0.8747143 0.032695229
0.8757143 0.032616273
0.8767143 0.032536613000000006
0.8777143 0.032456257
0.8787143 0.032375212
0.8797143 0.032293485
0.8807143 0.032211083
0.8817143 0.032128012000000004
0.8827143 0.032044278
0.8837143 0.031959885
0.8847143 0.031874844
0.8857143 0.031789159000000004
0.8867143 0.031702837
0.8877143 0.031615887
0.8887143 0.031528313
0.8897143 0.031440123
0.8907143 0.031351321
0.8917143 0.031261917
0.8927143 0.031171914
0.8937143 0.031081321999999998
0.8947143 0.030990146000000003
0.8957143 0.03089839
0.8967143 0.030806064
0.8977143 0.030713173
0.8987143 0.030619723999999997
0.8997143 0.030525723999999997
0.9007143 0.03043118
0.9017143 0.030336098000000002
0.9027143 0.030240483
0.9037143 0.030144341999999998
0.9047143 0.030047682000000003
0.9057143 0.029950506999999998
0.9067143 0.029852826
0.9077143 0.029754644
0.9087143 0.029655971
0.9097143 0.029556808
0.9107143 0.029457166
0.9117143 0.029357047999999997
0.9127143 0.029256463000000003
0.9137143 0.029155414
0.9147143 0.029053909
0.9157143 0.028951954999999998
0.9167143 0.028849556
0.9177143 0.028746721
0.9187143 0.028643454000000002
0.9197143 0.028539763
0.9207143 0.028435652999999998
0.9217143 0.028331132
0.9227143 0.028226203999999998
0.9237143 0.028120878
0.9247143 0.028015158
0.9257143 0.027909050999999997
0.9267143 0.027802563000000002
0.9277143 0.027695699999999997
0.9287143 0.027588467
0.9297143 0.02748087
0.9307143 0.027372918
0.9317143 0.027264617
0.9327143 0.027155969
0.9337143 0.027046984000000003
0.9347143 0.026937667000000002
0.9357143 0.026828024
0.9367143 0.026718064
0.9377143 0.026607790000000003
0.9387143 0.026497207
0.9397143 0.026386324
0.9407143 0.026275145000000003
0.9417143 0.026163677
0.9427143 0.026051927000000002
0.9437143 0.025939901
0.9447143 0.025827604
0.9457143 0.025715042
0.9467143 0.025602220999999998
0.9477143 0.025489145999999997
0.9487143 0.025375825
0.9497143 0.025262262
0.9507143 0.025148463
0.9517143 0.025034437
0.9527143 0.024920187
0.9537143 0.024805721000000003
0.9547143 0.024691044000000002
0.9557143 0.024576162000000002
0.9567143 0.024461079999999996
0.9577143 0.024345804999999998
0.9587143 0.024230342999999998
0.9597143 0.024114699
0.9607143 0.023998879
0.9617143 0.02388289
0.9627143 0.023766737
0.9637143 0.023650425
0.9647143 0.02353396
0.9657143 0.023417347
0.9667143 0.023300592000000002
0.9677143 0.023183701
0.9687143 0.02306668
0.9697143 0.022949534
0.9707143 0.022832269
0.9717143 0.022714891
0.9727143 0.022597403000000002
0.9737143 0.022479812
0.9747143 0.022362123
0.9757143 0.022244343
0.9767143 0.022126475
0.9777143 0.022008526
0.9787143 0.0218905
0.9797143 0.021772402
0.9807143 0.021654239
0.9817143 0.021536015
0.9827143 0.021417733999999997
0.9837143 0.021299403
0.9847143 0.021181026000000002
0.9857143 0.021062608
0.9867143 0.020944155
0.9877143 0.020825671
0.9887143 0.020707160999999998
0.9897143 0.02058863
0.9907143 0.020470083
0.9917143 0.020351525999999998
0.9927143 0.020232961
0.9937143 0.020114395
0.9947143 0.019995833
0.9957143 0.019877278999999998
0.9967143 0.019758737000000002
0.9977143 0.019640214
0.9987143 0.019521713
0.9997143 0.019403239
1.000714 0.019284796
1.001714 0.01916639
1.002714 0.019048025
1.003714 0.018929704999999998
1.004714 0.018811435
1.005714 0.018693222
1.006714 0.018575066
1.007714 0.018456974
1.008714 0.018338951
1.009714 0.018221
1.010714 0.018103128
1.011714 0.017985338
1.012714 0.017867633
1.013714 0.017750019
1.014714 0.0176325
1.015714 0.017515081
1.016714 0.017397765
1.017714 0.017280558
1.018714 0.017163463
1.019714 0.017046485
1.020714 0.016929627
1.021714 0.016812894000000002
1.022714 0.016696291
1.023714 0.016579822
1.024714 0.01646349
1.025714 0.0163473
1.026714 0.016231256
1.027714 0.016115361
1.028714 0.01599962
1.029714 0.015884037
1.030714 0.015768614
1.031714 0.015653357
1.032714 0.015538269
1.033714 0.015423354
1.034714 0.015308615
1.035714 0.015194056
1.036714 0.015079682999999998
1.037714 0.014965497
1.038714 0.014851501000000001
1.039714 0.014737701
1.040714 0.014624099000000002
1.041714 0.014510697
1.042714 0.014397499999999999
1.043714 0.014284513999999998
1.044714 0.014171738
1.045714 0.014059177
1.046714 0.013946835
1.047714 0.013834715000000001
1.048714 0.01372282
1.049714 0.013611153
1.050714 0.013499717000000001
1.051714 0.013388517
1.052714 0.013277555000000002
1.053714 0.013166832000000002
1.054714 0.013056354
1.055714 0.012946122000000001
1.056714 0.01283614
1.057714 0.012726411
1.058714 0.012616936999999998
1.059714 0.012507722
1.060714 0.012398769
1.061714 0.012290078999999999
1.062714 0.012181657
1.063714 0.012073505
1.064714 0.011965626
1.065714 0.011858022
1.066714 0.011750696
1.067714 0.011643652
1.068714 0.011536890000000001
1.069714 0.011430415000000001
1.070714 0.011324228
1.071714 0.011218333
1.072714 0.011112732
1.073714 0.011007428
1.074714 0.010902423
1.075714 0.010797719
1.076714 0.010693319
1.077714 0.010589226
1.078714 0.010485442
1.079714 0.010381969
1.080714 0.01027881
1.081714 0.010175967000000001
1.082714 0.010073443
1.083714 0.009971240099999999
1.084714 0.009869359900000001
1.085714 0.009767805
1.086714 0.0096665775
1.087714 0.0095656804
1.088714 0.009465115
1.089714 0.0093648836
1.090714 0.009264988299999999
1.091714 0.0091654314
1.092714 0.009066215
1.093714 0.008967341299999999
1.094714 0.0088688117
1.095714 0.0087706285
1.096714 0.008672793
1.097714 0.008575308299999999
1.098714 0.008478175
1.099714 0.0083813953
1.100714 0.0082849714
1.101714 0.008188904
1.102714 0.0080931954
1.103714 0.0079978476
1.104714 0.0079028614
1.105714 0.007808239
1.106714 0.0077139819
1.107714 0.0076200908
1.108714 0.007526567800000001
1.109714 0.0074334144
1.110714 0.0073406314
1.111714 0.0072482209
1.112714 0.007156183700000001
1.113714 0.007064521200000001
1.114714 0.0069732347999999994
1.115714 0.0068823261
1.116714 0.0067917957000000004
1.117714 0.006701644499999999
1.118714 0.0066118744
1.119714 0.0065224864
1.120714 0.006433481
1.121714 0.0063448598999999994
1.122714 0.0062566236
1.123714 0.0061687737000000005
1.124714 0.0060813112
1.125714 0.0059942369
1.126714 0.0059075519
1.127714 0.0058212569
1.128714 0.0057353533
1.129714 0.0056498415
1.130714 0.0055647226000000004
1.131714 0.0054799977
1.132714 0.0053956675
1.133714 0.0053117328
1.134714 0.0052281946
1.135714 0.0051450537
1.136714 0.0050623108
1.137714 0.0049799666
1.138714 0.0048980219000000005
1.139714 0.0048164773
1.140714 0.004735334
1.141714 0.0046545923000000005
1.142714 0.004574253
1.143714 0.0044943168
1.144714 0.0044147841
1.145714 0.0043356558
1.146714 0.0042569325
1.147714 0.0041786145
1.148714 0.0041007024000000005
1.149714 0.0040231967
1.150714 0.0039460981
1.151714 0.0038694069999999996
1.152714 0.0037931240999999997
1.153714 0.0037172493
1.154714 0.0036417834
1.155714 0.0035667268000000004
1.156714 0.0034920798
1.157714 0.0034178429
1.158714 0.0033440159
1.159714 0.0032705997
1.160714 0.0031975942000000003
1.161714 0.0031249994
1.162714 0.0030528160999999995
1.163714 0.0029810441
1.164714 0.0029096836
1.165714 0.0028387348999999997
1.166714 0.0027681979
1.167714 0.002698073
1.168714 0.00262836
1.169714 0.0025590591000000003
1.170714 0.0024901701
1.171714 0.0024216932
1.172714 0.0023536282
1.173714 0.0022859753
1.174714 0.0022187342
1.175714 0.0021519047
1.176714 0.0020854868000000004
1.177714 0.0020194804
1.178714 0.0019538853
1.179714 0.0018887011
1.180714 0.0018239278
1.181714 0.0017595650000000003
1.182714 0.0016956124000000001
1.183714 0.0016320698999999998
1.184714 0.0015689370999999999
1.185714 0.0015062136
1.186714 0.0014438992
1.187714 0.0013819935
1.188714 0.001320496
1.189714 0.0012594063000000001
1.190714 0.0011987241999999998
1.191714 0.0011384491
1.192714 0.0010785806
1.193714 0.0010191182000000001
1.194714 0.0009600614200000001
1.195714 0.00090140984
1.196714 0.0008431629799999999
1.197714 0.00078532021
1.198714 0.00072788112
1.199714 0.00067084511
1.200714 0.00061421165
1.201714 0.00055798014
1.202714 0.00050215003
1.203714 0.00044672074
1.204714 0.00039169163
1.205714 0.00033706211999999996
1.206714 0.00028283157
1.207714 0.00022899934999999998
1.208714 0.00017556481
1.209714 0.00012252729000000002
1.210714 6.988609000000001e-05
1.211714 1.7640544999999998e-05
1.212714 -3.4210058e-05
1.213714 -8.5666431e-05
1.214714 -0.0001367293
1.215714 -0.00018739939
1.216714 -0.00023767748
1.217714 -0.00028756433
1.218714 -0.00033706069
1.219714 -0.00038616740000000006
1.220714 -0.00043488521
1.221714 -0.00048321499
1.222714 -0.0005311575
1.223714 -0.00057871366
1.224714 -0.00062588424
1.225714 -0.00067267015
1.226714 -0.0007190723
1.227714 -0.0007650914999999999
1.228714 -0.0008107286700000001
1.229714 -0.0008559847600000001
1.230714 -0.0009008606899999999
1.231714 -0.00094535744
1.232714 -0.00098947585
1.233714 -0.0010332170000000001
1.234714 -0.0010765818000000001
1.235714 -0.0011195712
1.236714 -0.0011621863
1.237714 -0.0012044279
1.238714 -0.0012462972
1.239714 -0.0012877952
1.240714 -0.0013289229
1.241714 -0.0013696814000000001
1.242714 -0.0014100717
1.243714 -0.0014500948
1.244714 -0.001489752
1.245714 -0.0015290441
1.246714 -0.0015679725000000001
1.247714 -0.0016065379999999998
1.248714 -0.0016447419
1.249714 -0.0016825853999999998
1.250714 -0.0017200695
1.251714 -0.0017571954000000002
1.252714 -0.0017939643000000002
1.253714 -0.0018303771999999999
1.254714 -0.0018664354000000002
1.255714 -0.0019021401
1.256714 -0.0019374926
1.257714 -0.0019724939
1.258714 -0.0020071453
1.259714 -0.002041448
1.260714 -0.0020754032
1.261714 -0.0021090123
1.262714 -0.0021422764
1.263714 -0.0021751968
1.264714 -0.0022077747
1.265714 -0.0022400116
1.266714 -0.0022719085
1.267714 -0.0023034669
1.268714 -0.002334688
1.269714 -0.0023655732
1.270714 -0.0023961238000000003
1.271714 -0.0024263411
1.272714 -0.0024562263
1.273714 -0.0024857811000000003
1.274714 -0.0025150066
1.275714 -0.0025439042
1.276714 -0.0025724752
1.277714 -0.0026007210000000003
1.278714 -0.0026286431
1.279714 -0.0026562426
1.280714 -0.0026835211
1.281714 -0.0027104799
1.282714 -0.0027371205
1.283714 -0.0027634442
1.284714 -0.0027894524
1.285714 -0.0028151466
1.286714 -0.0028405279999999997
1.287714 -0.0028655981
1.288714 -0.0028903582
1.289714 -0.0029148097
1.290714 -0.0029389543000000002
1.291714 -0.002962793
1.292714 -0.0029863275
1.293714 -0.0030095591
1.294714 -0.0030324893
1.295714 -0.0030551193
1.296714 -0.0030774507
1.297714 -0.0030994848000000003
1.298714 -0.0031212228
1.299714 -0.0031426665
1.300714 -0.003163817
1.301714 -0.0031846757
1.302714 -0.0032052441
1.303714 -0.0032255237
1.304714 -0.0032455158
1.305714 -0.0032652217
1.306714 -0.003284643
1.307714 -0.003303781
1.308714 -0.0033226370000000002
1.309714 -0.0033412125
1.310714 -0.003359509
1.311714 -0.0033775279
1.312714 -0.0033952706999999995
1.313714 -0.0034127388
1.314714 -0.0034299337
1.315714 -0.0034468568999999998
1.316714 -0.0034635097000000003
1.317714 -0.0034798936999999998
1.318714 -0.0034960103
1.319714 -0.0035118606
1.320714 -0.0035274465
1.321714 -0.0035427693
1.322714 -0.0035578309000000004
1.323714 -0.0035726323
1.324714 -0.0035871752
1.325714 -0.0036014611000000003
1.326714 -0.0036154914
1.327714 -0.0036292677
1.328714 -0.0036427915
1.329714 -0.0036560643
1.330714 -0.0036690875000000003
1.331714 -0.0036818627
1.332714 -0.0036943914999999997
1.333714 -0.0037066751
1.334714 -0.0037187154
1.335714 -0.0037305136999999998
1.336714 -0.0037420716000000002
1.337714 -0.0037533904000000002
1.338714 -0.0037644721
1.339714 -0.0037753175999999996
1.340714 -0.0037859289000000003
1.341714 -0.0037963073
1.342714 -0.003806454
1.343714 -0.0038163707
1.344714 -0.0038260589999999997
1.345714 -0.0038355203000000004
1.346714 -0.0038447561
1.347714 -0.0038537677
1.348714 -0.0038625571
1.349714 -0.0038711251999999996
1.350714 -0.0038794737
1.351714 -0.0038876038
1.352714 -0.0038955175
1.353714 -0.0039032158
1.354714 -0.0039107003
1.355714 -0.0039179722
1.356714 -0.0039250332
1.357714 -0.0039318846
1.358714 -0.0039385279
1.359714 -0.0039449646
1.360714 -0.003951196
1.361714 -0.0039572235
1.362714 -0.0039630486000000005
1.363714 -0.0039686725
1.364714 -0.003974096799999999
1.365714 -0.0039793231
1.366714 -0.003984352599999999
1.367714 -0.0039891864
1.368714 -0.0039938262
1.369714 -0.003998273300000001
1.370714 -0.0040025289999999995
1.371714 -0.0040065948
1.372714 -0.0040104722
1.373714 -0.0040141622
1.374714 -0.0040176667
1.375714 -0.0040209867
1.376714 -0.0040241233
1.377714 -0.0040270785
1.378714 -0.0040298532
1.379714 -0.0040324489
1.380714 -0.004034867
1.381714 -0.0040371087
1.382714 -0.0040391758
1.383714 -0.0040410694
1.384714 -0.0040427905
1.385714 -0.004044341
1.386714 -0.004045722
1.387714 -0.0040469349
1.388714 -0.0040479812
1.389714 -0.0040488623
1.390714 -0.0040495797
1.391714 -0.0040501345
1.392714 -0.0040505281999999995
1.393714 -0.0040507623999999996
1.394714 -0.0040508381
1.395714 -0.004050757
1.396714 -0.0040505205
1.397714 -0.0040501298
1.398714 -0.0040495866
1.399714 -0.0040488922
1.400714 -0.0040480478
1.401714 -0.004047055
1.402714 -0.0040459152
1.403714 -0.0040446295
1.404714 -0.0040431998
1.405714 -0.0040416271
1.406714 -0.0040399125
1.407714 -0.0040380579
1.408714 -0.0040360642999999995
1.409714 -0.0040339330999999996
1.410714 -0.004031666
1.411714 -0.0040292638
1.412714 -0.0040267278
1.413714 -0.0040240593000000005
1.414714 -0.0040212599
1.415714 -0.0040183306
1.416714 -0.0040152729
1.417714 -0.0040120877999999995
1.418714 -0.0040087765
1.419714 -0.0040053401
1.420714 -0.00400178
1.421714 -0.0039980972
1.422714 -0.0039942934
1.423714 -0.0039903691
1.424714 -0.0039863258
1.425714 -0.0039821647
1.426714 -0.0039778868
1.427714 -0.0039734936
1.428714 -0.0039689858
1.429714 -0.0039643648
1.430714 -0.0039596314
1.431714 -0.0039547871
1.432714 -0.0039498329
1.433714 -0.003944769900000001
1.434714 -0.0039395993
1.435714 -0.0039343220000000005
1.436714 -0.0039289393
1.437714 -0.0039234521000000005
1.438714 -0.0039178616
1.439714 -0.0039121689
1.440714 -0.003906375399999999
1.441714 -0.0039004819000000002
1.442714 -0.0038944898000000004
1.443714 -0.0038883997999999997
1.444714 -0.0038822134000000004
1.445714 -0.0038759313999999997
1.446714 -0.0038695551000000003
1.447714 -0.0038630857
1.448714 -0.0038565242
1.449714 -0.0038498714000000005
1.450714 -0.0038431287999999997
1.451714 -0.0038362974
1.452714 -0.003829378
1.453714 -0.0038223719000000005
1.454714 -0.0038152804000000005
1.455714 -0.0038081045
1.456714 -0.0038008449
1.457714 -0.0037935031
1.458714 -0.0037860798
1.459714 -0.0037785761
1.460714 -0.0037709935
1.461714 -0.0037633326
1.462714 -0.0037555947
1.463714 -0.0037477806
1.464714 -0.0037398916999999998
1.465714 -0.0037319288999999997
1.466714 -0.0037238930000000003
1.467714 -0.0037157854
1.468714 -0.0037076068000000003
1.469714 -0.0036993584
1.470714 -0.0036910413
1.471714 -0.0036826565
1.472714 -0.0036742046999999997
1.473714 -0.0036656875
1.474714 -0.0036571055000000005
1.475714 -0.0036484598
1.476714 -0.0036397511999999997
1.477714 -0.0036309812
1.478714 -0.0036221503
1.479714 -0.0036132595
1.480714 -0.00360431
1.481714 -0.0035953024
1.482714 -0.0035862380000000003
1.483714 -0.0035771176
1.484714 -0.0035679423
1.485714 -0.0035587126999999997
1.486714 -0.00354943
1.487714 -0.003540095
1.488714 -0.0035307083
1.489714 -0.0035212710000000003
1.490714 -0.0035117839
1.491714 -0.003502248
1.492714 -0.0034926641
1.493714 -0.0034830328999999995
1.494714 -0.0034733554999999998
1.495714 -0.0034636327
1.496714 -0.0034538651
1.497714 -0.0034440534000000004
1.498714 -0.0034341985000000005
1.499714 -0.003424301
1.500714 -0.0034143621000000002
1.501714 -0.0034043824
1.502714 -0.0033943623000000003
1.503714 -0.0033843029
1.504714 -0.003374205
1.505714 -0.0033640692000000004
1.506714 -0.0033538962999999995
1.507714 -0.0033436870999999997
1.508714 -0.0033334425
1.509714 -0.0033231629999999996
1.510714 -0.0033128494000000002
1.511714 -0.0033025026
1.512714 -0.0032921234
1.513714 -0.0032817122999999997
1.514714 -0.0032712702000000002
1.515714 -0.0032607979
1.516714 -0.0032502960999999998
1.517714 -0.0032397656
1.518714 -0.0032292071000000005
1.519714 -0.0032186217
1.520714 -0.0032080097
1.521714 -0.0031973722999999996
1.522714 -0.0031867096999999996
1.523714 -0.0031760232
1.524714 -0.0031653133
1.525714 -0.0031545806000000003
1.526714 -0.0031438259999999997
1.527714 -0.0031330503
1.528714 -0.0031222542
1.529714 -0.0031114385
1.530714 -0.0031006034999999997
1.531714 -0.0030897503
1.532714 -0.0030788797
1.533714 -0.0030679919000000003
1.534714 -0.0030570882
1.535714 -0.0030461688
1.536714 -0.0030352345
1.537714 -0.0030242859999999997
1.538714 -0.003013324
1.539714 -0.003002349
1.540714 -0.0029913617
1.541714 -0.0029803628
1.542714 -0.0029693529
1.543714 -0.0029583325
1.544714 -0.0029473023
1.545714 -0.0029362628999999997
1.546714 -0.0029252149
1.547714 -0.0029141589
1.548714 -0.0029030954
1.549714 -0.0028920253
1.550714 -0.0028809487
1.551714 -0.0028698665
1.552714 -0.002858779
1.553714 -0.002847687
1.554714 -0.002836591
1.555714 -0.0028254915
1.556714 -0.0028143892
1.557714 -0.0028032844
1.558714 -0.0027921778
1.559714 -0.0027810698
1.560714 -0.0027699611
1.561714 -0.002758852
1.562714 -0.002747743
1.563714 -0.0027366348
1.564714 -0.0027255277
1.565714 -0.0027144224
1.566714 -0.0027033191
1.567714 -0.0026922185
1.568714 -0.0026811209
1.569714 -0.0026700269
1.570714 -0.0026589367
1.571714 -0.002647851
1.572714 -0.0026367701
1.573714 -0.0026256944999999998
1.574714 -0.0026146245
1.575714 -0.0026035606
1.576714 -0.0025925034
1.577714 -0.002581453
1.578714 -0.0025704101
1.579714 -0.002559375
1.580714 -0.0025483481
1.581714 -0.0025373298
1.582714 -0.0025263205
1.583714 -0.0025153207
1.584714 -0.0025043308
1.585714 -0.002493351
1.586714 -0.0024823819
1.587714 -0.0024714242
1.588714 -0.0024604778
1.589714 -0.0024495435
1.590714 -0.0024386218
1.591714 -0.0024277129
1.592714 -0.0024168174
1.593714 -0.0024059356
1.594714 -0.0023950683000000003
1.595714 -0.0023842156
1.596714 -0.0023733781000000002
1.597714 -0.0023625562
1.598714 -0.0023517503
1.599714 -0.002340961
1.600714 -0.0023301885
1.601714 -0.0023194334
1.602714 -0.0023086961000000003
1.603714 -0.0022979772
1.604714 -0.0022872768000000003
1.605714 -0.0022765955
1.606714 -0.0022659337
1.607714 -0.0022552917
1.608714 -0.0022446698
1.609714 -0.0022340688000000004
1.610714 -0.0022234886000000002
1.611714 -0.0022129298
1.612714 -0.0022023925
1.613714 -0.0021918773
1.614714 -0.0021813843
1.615714 -0.0021709140000000004
1.616714 -0.0021604665
1.617714 -0.0021500421999999996
1.618714 -0.0021396412
1.619714 -0.0021292641
1.620714 -0.0021189107
1.621714 -0.0021085816
1.622714 -0.0020982769
1.623714 -0.0020879968
1.624714 -0.0020777416
1.625714 -0.0020675114
1.626714 -0.0020573065
1.627714 -0.0020471270999999997
1.628714 -0.0020369732999999998
1.629714 -0.0020268453
1.630714 -0.0020167436000000003
1.631714 -0.002006668
1.632714 -0.0019966187999999998
1.633714 -0.0019865962
1.634714 -0.0019766003
1.635714 -0.0019666313
1.636714 -0.0019566894000000003
1.637714 -0.0019467749000000002
1.638714 -0.0019368876000000002
1.639714 -0.0019270279
1.640714 -0.0019171958999999999
1.641714 -0.0019073919
1.642714 -0.0018976159000000002
1.643714 -0.0018878682
1.644714 -0.0018781488000000001
1.645714 -0.0018684578999999999
1.646714 -0.0018587958000000002
1.647714 -0.0018491624
1.648714 -0.0018395582
1.649714 -0.0018299829999999999
1.650714 -0.0018204373000000002
1.651714 -0.0018109210999999999
1.652714 -0.0018014347
1.653714 -0.0017919780999999999
1.654714 -0.0017825518
1.655714 -0.0017731558
1.656714 -0.0017637902000000002
1.657714 -0.0017544553
1.658714 -0.0017451513
1.659714 -0.0017358785
1.660714 -0.0017266370999999999
1.661714 -0.0017174272
1.662714 -0.0017082491
1.663714 -0.0016991030999999998
1.664714 -0.0016899891999999999
1.665714 -0.0016809079
1.666714 -0.0016718594
1.667714 -0.0016628437
1.668714 -0.0016538613999999999
1.669714 -0.0016449125
1.670714 -0.0016359972999999998
1.671714 -0.0016271158999999998
1.672714 -0.0016182685
1.673714 -0.0016094555
1.674714 -0.0016006769999999998
1.675714 -0.0015919333
1.676714 -0.0015832245
1.677714 -0.0015745509000000002
1.678714 -0.0015659125
1.679714 -0.0015573096
1.680714 -0.0015487423
1.681714 -0.0015402106999999998
1.682714 -0.001531715
1.683714 -0.0015232550999999999
1.684714 -0.0015148314
1.685714 -0.0015064437000000001
1.686714 -0.0014980922
1.687714 -0.0014897769999999999
1.688714 -0.001481498
1.689714 -0.0014732553999999998
1.690714 -0.0014650490000000002
1.691714 -0.0014568789
1.692714 -0.0014487451
1.693714 -0.0014406476
1.694714 -0.0014325864
1.695714 -0.0014245615000000001
1.696714 -0.0014165726999999999
1.697714 -0.0014086202
1.698714 -0.0014007038
1.699714 -0.0013928234
1.700714 -0.001384979
1.701714 -0.0013771706
1.702714 -0.0013693982
1.703714 -0.0013616615
1.704714 -0.0013539608
1.705714 -0.0013462958
1.706714 -0.0013386666
1.707714 -0.0013310731
1.708714 -0.0013235152
1.709714 -0.0013159931000000001
1.710714 -0.0013085065
1.711714 -0.0013010555000000001
1.712714 -0.0012936402
1.713714 -0.0012862603
1.714714 -0.0012789162
1.715714 -0.0012716075999999999
1.716714 -0.0012643345
1.717714 -0.0012570971
1.718714 -0.0012498954
1.719714 -0.0012427293
1.720714 -0.0012355988000000001
1.721714 -0.0012285042
1.722714 -0.0012214452
1.723714 -0.0012144221
1.724714 -0.0012074348000000001
1.725714 -0.0012004834
1.726714 -0.0011935681
1.727714 -0.0011866888
1.728714 -0.0011798454999999998
1.729714 -0.0011730383
1.730714 -0.0011662674
1.731714 -0.0011595328
1.732714 -0.0011528345
1.733714 -0.0011461725000000002
1.734714 -0.0011395469999999999
1.735714 -0.0011329581000000001
1.736714 -0.0011264057
1.737714 -0.0011198901
1.738714 -0.0011134111000000002
1.739714 -0.0011069689
1.740714 -0.0011005634999999999
1.741714 -0.0010941949999999998
1.742714 -0.0010878633
1.743714 -0.0010815686
1.744714 -0.0010753109
1.745714 -0.0010690901
1.746714 -0.0010629063
1.747714 -0.0010567594000000001
1.748714 -0.0010506495
1.749714 -0.0010445765
1.750714 -0.0010385404
1.751714 -0.0010325411
1.752714 -0.0010265786
1.753714 -0.0010206529
1.754714 -0.0010147637000000001
1.755714 -0.0010089111
1.756714 -0.0010030949999999999
1.757714 -0.00099731515
1.758714 -0.0009915715999999999
1.759714 -0.00098586406
1.760714 -0.00098019254
1.761714 -0.00097455677
1.762714 -0.00096895665
1.763714 -0.0009633919900000001
1.764714 -0.00095786263
1.765714 -0.0009523684599999999
1.766714 -0.00094690931
1.767714 -0.0009414849000000001
1.768714 -0.00093609515
1.769714 -0.0009307398599999999
1.770714 -0.00092541895
1.771714 -0.00092013215
1.772714 -0.00091487937
1.773714 -0.00090966041
1.774714 -0.00090447511
1.775714 -0.0008993233700000001
1.776714 -0.0008942051
1.777714 -0.00088912011
1.778714 -0.0008840682300000001
1.779714 -0.00087904946
1.780714 -0.0008740636100000001
1.781714 -0.00086911059
1.782714 -0.00086419041
1.783714 -0.00085930287
1.784714 -0.00085444799
1.785714 -0.0008496256699999999
1.786714 -0.0008448358100000001
1.787714 -0.0008400783399999999
1.788714 -0.00083535324
1.789714 -0.00083066052
1.790714 -0.00082600009
1.791714 -0.00082137194
1.792714 -0.0008167759900000001
1.793714 -0.00081221224
1.794714 -0.00080768068
1.795714 -0.0008031812299999999
1.796714 -0.00079871388
1.797714 -0.00079427855
1.798714 -0.0007898752299999999
1.799714 -0.00078550383
1.800714 -0.0007811643600000001
1.801714 -0.0007768568099999999
1.802714 -0.0007725811
1.803714 -0.0007683371200000001
1.804714 -0.0007641248899999999
1.805714 -0.00075994431
1.806714 -0.00075579528
1.807714 -0.00075167782
1.808714 -0.0007475917800000001
1.809714 -0.00074353707
1.810714 -0.00073951364
1.811714 -0.00073552137
1.812714 -0.0007315602000000001
1.813714 -0.00072763
1.814714 -0.00072373064
1.815714 -0.00071986201
1.816714 -0.00071602403
1.817714 -0.00071221652
1.818714 -0.00070843935
1.819714 -0.0007046923700000001
1.820714 -0.00070097544
1.821714 -0.00069728844
1.822714 -0.00069363114
1.823714 -0.00069000339
1.824714 -0.00068640502
1.825714 -0.00068283589
1.826714 -0.0006792957700000001
1.827714 -0.00067578444
1.828714 -0.0006723017099999999
1.829714 -0.00066884741
1.830714 -0.00066542134
1.831714 -0.00066202324
1.832714 -0.00065865293
1.833714 -0.00065531017
1.834714 -0.00065199479
1.835714 -0.00064870651
1.836714 -0.00064544515
1.837714 -0.00064221049
1.838714 -0.00063900229
1.839714 -0.0006358203799999999
1.840714 -0.00063266452
1.841714 -0.00062953454
1.842714 -0.0006264302599999999
1.843714 -0.0006233514300000001
1.844714 -0.0006202979
1.845714 -0.00061726951
1.846714 -0.00061426604
1.847714 -0.0006112873500000001
1.848714 -0.00060833331
1.849714 -0.0006054037799999999
1.850714 -0.00060249863
1.851714 -0.0005996177199999999
1.852714 -0.0005967609
1.853714 -0.0005939281
1.854714 -0.00059111921
1.855714 -0.00058833416
1.856714 -0.00058557284
1.857714 -0.0005828351699999999
1.858714 -0.00058012106
1.859714 -0.00057743041
1.860714 -0.00057476318
1.861714 -0.0005721193200000001
1.862714 -0.0005694987499999999
1.863714 -0.00056690142
1.864714 -0.0005643272299999999
1.865714 -0.0005617761
1.866714 -0.0005592479699999999
1.867714 -0.00055674282
1.868714 -0.00055426053
1.869714 -0.00055180103
1.870714 -0.00054936422
1.871714 -0.00054695001
1.872714 -0.00054455832
1.873714 -0.0005421890399999999
1.874714 -0.00053984209
1.875714 -0.00053751733
1.876714 -0.00053521462
1.877714 -0.0005329338400000001
1.878714 -0.00053067488
1.879714 -0.00052843757
1.880714 -0.00052622177
1.881714 -0.00052402734
1.882714 -0.0005218541400000001
1.883714 -0.0005197019600000001
1.884714 -0.00051757065
1.885714 -0.00051546003
1.886714 -0.00051336992
1.887714 -0.0005113001
1.888714 -0.00050925041
1.889714 -0.00050722065
1.890714 -0.00050521062
1.891714 -0.0005032201
1.892714 -0.00050124886
1.893714 -0.00049929672
1.894714 -0.0004973634500000001
1.895714 -0.00049544883
1.896714 -0.00049355262
1.897714 -0.0004916746099999999
1.898714 -0.00048981456
1.899714 -0.00048797224
1.900714 -0.00048614743000000005
1.901714 -0.0004843399
1.902714 -0.00048254942
1.903714 -0.00048077577000000003
1.904714 -0.00047901871999999994
1.905714 -0.00047727804000000004
1.906714 -0.00047555344999999997
1.907714 -0.00047384478
1.908714 -0.00047215181
1.909714 -0.00047047433
1.910714 -0.0004688121
1.911714 -0.00046716495
1.912714 -0.00046553268
1.913714 -0.00046391506
1.914714 -0.00046231194
1.915714 -0.00046072314
1.916714 -0.00045914849
1.917714 -0.00045758784
1.918714 -0.00045604106
1.919714 -0.00045450797
1.920714 -0.00045298843
1.921714 -0.00045148236
1.922714 -0.00044998965000000004
1.923714 -0.00044851017
1.924714 -0.00044704384
1.925714 -0.00044559051
1.926714 -0.00044415015
1.927714 -0.00044272269000000006
1.928714 -0.00044130802000000004
1.929714 -0.00043990608
1.930714 -0.00043851682999999995
1.931714 -0.00043714017
1.932714 -0.00043577606
1.933714 -0.00043442442
1.934714 -0.00043308519
1.935714 -0.00043175833
1.936714 -0.00043044374
1.937714 -0.00042914135000000003
1.938714 -0.00042785109
1.939714 -0.00042657289
1.940714 -0.00042530664
1.941714 -0.00042405230999999997
1.942714 -0.00042280972
1.943714 -0.00042157881
1.944714 -0.00042035944999999997
1.945714 -0.00041915155
1.946714 -0.00041795497
1.947714 -0.00041676958
1.948714 -0.0004155952
1.949714 -0.00041443172
1.950714 -0.00041327902999999995
1.951714 -0.00041213689000000003
1.952714 -0.0004110052
1.953714 -0.00040988380000000005
1.954714 -0.00040877248
1.955714 -0.00040767108999999993
1.956714 -0.00040657942
1.957714 -0.00040549729999999994
1.958714 -0.0004044246
1.959714 -0.00040336108
1.960714 -0.00040230657
1.961714 -0.00040126088
1.962714 -0.00040022383
1.963714 -0.00039919523000000003
1.964714 -0.00039817492
1.965714 -0.00039716265
1.966714 -0.00039615825
1.967714 -0.00039516152999999994
1.968714 -0.00039417232
1.969714 -0.00039319043000000004
1.970714 -0.00039221568
1.971714 -0.00039124783999999995
1.972714 -0.00039028677999999997
1.973714 -0.00038933226000000004
1.974714 -0.00038838416
1.975714 -0.00038744223999999996
1.976714 -0.00038650633
1.977714 -0.00038557628
1.978714 -0.00038465187
1.979714 -0.00038373296000000003
1.980714 -0.00038281936999999994
1.981714 -0.00038191097
1.982714 -0.00038100757
1.983714 -0.00038010903
1.984714 -0.0003792152
1.985714 -0.00037832594
1.986714 -0.00037744112
1.987714 -0.00037656062000000003
1.988714 -0.00037568428999999997
1.989714 -0.00037481206999999997
1.990714 -0.00037394382
1.991714 -0.00037307945999999996
1.992714 -0.00037221889000000003
1.993714 -0.00037136206
1.994714 -0.00037050891
1.995714 -0.00036965935
1.996714 -0.00036881333
1.997714 -0.00036797082000000005
1.998714 -0.00036713179
1.999714 -0.00036629617
2.000714 -0.00036546396
2.001714 -0.00036463512
2.002714 -0.00036380961000000004
2.003714 -0.00036298743
2.004714 -0.00036216852
2.005714 -0.00036135289000000003
2.006714 -0.00036054048
2.007714 -0.00035973126
2.008714 -0.00035892519
2.009714 -0.00035812222000000004
2.010714 -0.00035732232
2.011714 -0.0003565254
2.012714 -0.00035573141
2.013714 -0.00035494027
2.014714 -0.00035415186999999997
2.015714 -0.00035336614
2.016714 -0.00035258296999999997
2.017714 -0.00035180224
2.018714 -0.00035102382
2.019714 -0.00035024761
2.020714 -0.00034947345
2.021714 -0.0003487012
2.022714 -0.0003479307
2.023714 -0.00034716179
2.024714 -0.00034639434
2.025714 -0.00034562815
2.026714 -0.00034486309
2.027714 -0.00034409898
2.028714 -0.00034333564
2.029714 -0.00034257291
2.030714 -0.00034181066000000003
2.031714 -0.00034104871000000003
2.032714 -0.0003402869
2.033714 -0.00033952508000000003
2.034714 -0.00033876313
2.035714 -0.00033800088
2.036714 -0.00033723822999999996
2.037714 -0.00033647502
2.038714 -0.00033571116
2.039714 -0.0003349465
2.040714 -0.00033418096
2.041714 -0.00033341440999999996
2.042714 -0.00033264678
2.043714 -0.00033187796
2.044714 -0.00033110787
2.045714 -0.00033033640999999996
2.046714 -0.0003295635
2.047714 -0.00032878906
2.048714 -0.00032801302
2.049714 -0.00032723526
2.050714 -0.00032645576
2.051714 -0.00032567441
2.052714 -0.00032489115
2.053714 -0.00032410589
2.054714 -0.00032331859
2.055714 -0.00032252915
2.056714 -0.00032173753
2.057714 -0.00032094363
2.058714 -0.00032014738999999997
2.059714 -0.00031934876
2.060714 -0.00031854765000000003
2.061714 -0.00031774405
2.062714 -0.00031693785
2.063714 -0.00031612904
2.064714 -0.00031531754
2.065714 -0.00031450334
2.066714 -0.00031368638
2.067714 -0.00031286665
2.068714 -0.00031204411
2.069714 -0.00031121874
2.070714 -0.00031039052999999996
2.071714 -0.00030955946
2.072714 -0.00030872552
2.073714 -0.00030788872000000003
2.074714 -0.00030704905
2.075714 -0.00030620654
2.076714 -0.00030536116
2.077714 -0.00030451295
2.078714 -0.00030366188999999996
2.079714 -0.00030280798
2.080714 -0.00030195124
2.081714 -0.00030109163
2.082714 -0.00030022918
2.083714 -0.00029936386
2.084714 -0.00029849566
2.085714 -0.00029762452
2.086714 -0.00029675043
2.087714 -0.00029587334000000004
2.088714 -0.00029499317000000004
2.089714 -0.0002941099
2.090714 -0.00029322341
2.091714 -0.00029233363
2.092714 -0.00029144046
2.093714 -0.00029054381
2.094714 -0.00028964356999999996
2.095714 -0.00028873962
2.096714 -0.00028783184
2.097714 -0.00028692007
2.098714 -0.00028600421
2.099714 -0.00028508414
2.100714 -0.00028415971
2.101714 -0.00028323078999999997
2.102714 -0.00028229726000000003
2.103714 -0.00028135898
2.104714 -0.00028041586
2.105714 -0.00027946776000000004
2.106714 -0.00027851461
2.107714 -0.00027755630000000003
2.108714 -0.00027659274999999997
2.109714 -0.00027562389
2.110714 -0.00027464966
2.111714 -0.00027367003
2.112714 -0.00027268495
2.113714 -0.00027169440000000003
2.114714 -0.00027069839
2.115714 -0.0002696969
2.116714 -0.00026868993
2.117714 -0.00026767749999999997
2.118714 -0.00026665966
2.119714 -0.00026563644
2.120714 -0.00026460784
2.121714 -0.00026357395
2.122714 -0.00026253481
2.123714 -0.00026149044
2.124714 -0.00026044092
2.125714 -0.0002593863
2.126714 -0.0002583266
2.127714 -0.0002572619
2.128714 -0.00025619222
2.129714 -0.00025511761
2.130714 -0.0002540381
2.131714 -0.00025295373999999996
2.132714 -0.00025186452999999997
2.133714 -0.00025077049000000003
2.134714 -0.00024967167
2.135714 -0.00024856803999999996
2.136714 -0.00024745962
2.137714 -0.00024634642
2.138714 -0.00024522844
2.139714 -0.00024410566999999997
2.140714 -0.00024297813
2.141714 -0.00024184578
2.142714 -0.00024070864
2.143714 -0.0002395667
2.144714 -0.00023841997000000002
2.145714 -0.00023726841000000002
2.146714 -0.00023611206
2.147714 -0.00023495090000000003
2.148714 -0.00023378494999999998
2.149714 -0.00023261421
2.150714 -0.00023143868
2.151714 -0.00023025839
2.152714 -0.00022907336
2.153714 -0.00022788358
2.154714 -0.00022668909999999998
2.155714 -0.00022548991
2.156714 -0.00022428603000000002
2.157714 -0.00022307749999999997
2.158714 -0.00022186431999999997
2.159714 -0.00022064651
2.160714 -0.00021942406
2.161714 -0.00021819699
2.162714 -0.0002169653
2.163714 -0.00021572897999999998
2.164714 -0.00021448802
2.165714 -0.0002132424
2.166714 -0.00021199210000000002
2.167714 -0.00021073708
2.168714 -0.00020947732
2.169714 -0.00020821278
2.170714 -0.00020694342
2.171714 -0.00020566918
2.172714 -0.00020439002
2.173714 -0.00020310588
2.174714 -0.00020181669
2.175714 -0.00020052244
2.176714 -0.00019922302
2.177714 -0.00019791842
2.178714 -0.00019660856
2.179714 -0.00019529343
2.180714 -0.00019397297999999998
2.181714 -0.00019264718999999997
2.182714 -0.00019131603
2.183714 -0.00018997951
2.184714 -0.00018863761
2.185714 -0.00018729036
2.186714 -0.00018593776
2.187714 -0.00018457985
2.188714 -0.00018321666
2.189714 -0.00018184826000000002
2.190714 -0.00018047471
2.191714 -0.00017909607
2.192714 -0.00017771243
2.193714 -0.00017632389
2.194714 -0.00017493052
2.195714 -0.00017353243
2.196714 -0.00017212973000000002
2.197714 -0.00017072251
2.198714 -0.0001693109
2.199714 -0.00016789498
2.200714 -0.00016647487999999999
2.201714 -0.00016505068
2.202714 -0.00016362249
2.203714 -0.00016219039
2.204714 -0.00016075448
2.205714 -0.00015931485
2.206714 -0.00015787153000000002
2.207714 -0.00015642463
2.208714 -0.00015497418
2.209714 -0.00015352024
2.210714 -0.00015206285
2.211714 -0.00015060205000000002
2.212714 -0.00014913785
2.213714 -0.00014767028999999998
2.214714 -0.00014619937
2.215714 -0.00014472512
2.216714 -0.00014324753
2.217714 -0.00014176661
2.218714 -0.00014028237
2.219714 -0.00013879481000000002
2.220714 -0.00013730395
2.221714 -0.00013580977
2.222714 -0.00013431229999999998
2.223714 -0.00013281154
2.224714 -0.00013130752
2.225714 -0.00012980025000000001
2.226714 -0.00012828976
2.227714 -0.00012677609000000001
2.228714 -0.00012525927000000002
2.229714 -0.00012373935
2.230714 -0.00012221635
2.231714 -0.00012069036
2.232714 -0.0001191614
2.233714 -0.00011762957
2.234714 -0.0001160949
2.235714 -0.00011455746000000001
2.236714 -0.00011301734
2.237714 -0.00011147459
2.238714 -0.00010992929
2.239714 -0.00010838151
2.240714 -0.00010683129
2.241714 -0.00010527873
2.242714 -0.00010372387
2.243714 -0.00010216677000000001
2.244714 -0.00010060749
2.245714 -9.904607600000001e-05
2.246714 -9.7482598e-05
2.247714 -9.5917085e-05
2.248714 -9.4349576e-05
2.249714 -9.278011799999999e-05
2.250714 -9.1208744e-05
2.251714 -8.963548899999999e-05
2.252714 -8.8060381e-05
2.253714 -8.6483453e-05
2.254714 -8.4904735e-05
2.255714 -8.3324255e-05
2.256714 -8.1742047e-05
2.257714 -8.0158139e-05
2.258714 -7.8572572e-05
2.259714 -7.6985378e-05
2.260714 -7.5396599e-05
2.261714 -7.3806279e-05
2.262714 -7.221447e-05
2.263714 -7.062121800000001e-05
2.264714 -6.902658400000001e-05
2.265714 -6.7430631e-05
2.266714 -6.5833422e-05
2.267714 -6.4235024e-05
2.268714 -6.2635519e-05
2.269714 -6.1034979e-05
2.270714 -5.9433484e-05
2.271714 -5.7831113e-05
2.272714 -5.6227952000000006e-05
2.273714 -5.4624086999999995e-05
2.274714 -5.3019601999999995e-05
2.275714 -5.1414582e-05
2.276714 -4.9809108e-05
2.277714 -4.8203258999999994e-05
2.278714 -4.6597117e-05
2.279714 -4.4990756e-05
2.280714 -4.338425e-05
2.281714 -4.1777665e-05
2.282714 -4.0171064999999997e-05
2.283714 -3.8564514e-05
2.284714 -3.6958065e-05
2.285714 -3.5351769e-05
2.286714 -3.3745678000000004e-05
2.287714 -3.2139837e-05
2.288714 -3.0534287e-05
2.289714 -2.8929068e-05
2.290714 -2.7324216e-05
2.291714 -2.5719771e-05
2.292714 -2.4115766e-05
2.293714 -2.2512237999999998e-05
2.294714 -2.0909222e-05
2.295714 -1.9306758e-05
2.296714 -1.7704885e-05
2.297714 -1.6103647e-05
2.298714 -1.4503090000000001e-05
2.299714 -1.2903263e-05
2.300714 -1.1304222000000001e-05
2.301714 -9.7060244e-06
2.302714 -8.1087336e-06
2.303714 -6.5124176e-06
2.304714 -4.9171486e-06
2.305714 -3.3230029999999996e-06
2.306714 -1.7300619999999998e-06
2.307714 -1.3841026e-07
2.308714 1.4518641e-06
2.309714 3.0406699e-06
2.310714 4.627913e-06
2.311714 6.2134987e-06
2.312714 7.7973297e-06
2.313714 9.3793091e-06
2.314714 1.095934e-05
2.315714 1.2537328000000001e-05
2.316714 1.4113174999999999e-05
2.317714 1.5686791e-05
2.318714 1.7258085e-05
2.319714 1.8826969e-05
2.320714 2.0393361e-05
2.321714 2.1957179e-05
2.322714 2.3518344999999998e-05
2.323714 2.5076787e-05
2.324714 2.6632438000000003e-05
2.325714 2.8185232e-05
2.326714 2.9735108e-05
2.327714 3.1282008e-05
2.328714 3.2825878e-05
2.329714 3.4366667e-05
2.330714 3.5904327e-05
2.331714 3.7438812000000004e-05
2.332714 3.8970077e-05
2.333714 4.049808e-05
2.334714 4.2022776e-05
2.335714 4.3544125000000004e-05
2.336714 4.5062089e-05
2.337714 4.6576625000000006e-05
2.338714 4.8087691e-05
2.339714 4.9595246e-05
2.340714 5.1099255000000004e-05
2.341714 5.2599665e-05
2.342714 5.4096437999999997e-05
2.343714 5.558952700000001e-05
2.344714 5.7078887e-05
2.345714 5.8564467e-05
2.346714 6.0046221999999995e-05
2.347714 6.1524105e-05
2.348714 6.2998066e-05
2.349714 6.4468054e-05
2.350714 6.5934023e-05
2.351714 6.7395916e-05
2.352714 6.8853689e-05
2.353714 7.0307289e-05
2.354714 7.1756671e-05
2.355714 7.3201778e-05
2.356714 7.4642566e-05
2.357714 7.6078982e-05
2.358714 7.7510981e-05
2.359714 7.893851299999999e-05
2.360714 8.0361525e-05
2.361714 8.1779973e-05
2.362714 8.3193811e-05
2.363714 8.4602982e-05
2.364714 8.600744099999999e-05
2.365714 8.7407136e-05
2.366714 8.880201700000001e-05
2.367714 9.0192026e-05
2.368714 9.157711200000001e-05
2.369714 9.295722e-05
2.370714 9.4332285e-05
2.371714 9.5702251e-05
2.372714 9.7067061e-05
2.373714 9.8426642e-05
2.374714 9.978093699999999e-05
2.375714 0.00010112987
2.376714 0.00010247336999999999
2.377714 0.00010381139000000001
2.378714 0.00010514383
2.379714 0.00010647062999999999
2.380714 0.00010779172000000001
2.381714 0.00010910703000000001
2.382714 0.00011041648
2.383714 0.00011172000000000001
2.384714 0.00011301752
2.385714 0.00011430897
2.386714 0.00011559429
2.387714 0.0001168734
2.388714 0.00011814625
2.389714 0.00011941278
2.390714 0.00012067292000000001
2.391714 0.00012192661999999999
2.392714 0.00012317384999999999
2.393714 0.00012441454
2.394714 0.00012564866
2.395714 0.00012687616
2.396714 0.00012809701000000002
2.397714 0.00012931117
2.398714 0.00013051861
2.399714 0.0001317193
2.400714 0.0001329132
2.401714 0.00013410031
2.402714 0.00013528058
2.403714 0.00013645401
2.404714 0.00013762057
2.405714 0.00013878022
2.406714 0.00013993294
2.407714 0.00014107874
2.408714 0.00014221756
2.409714 0.00014334938
2.410714 0.00014447419
2.411714 0.00014559194999999998
2.412714 0.00014670262
2.413714 0.00014780619
2.414714 0.00014890262
2.415714 0.00014999188000000002
2.416714 0.00015107393
2.417714 0.00015214873000000002
2.418714 0.00015321625
2.419714 0.00015427645
2.420714 0.00015532929
2.421714 0.00015637473
2.422714 0.00015741273000000001
2.423714 0.00015844324
2.424714 0.00015946624
2.425714 0.00016048168
2.426714 0.00016148953
2.427714 0.00016248973
2.428714 0.00016348228
2.429714 0.0001644671
2.430714 0.00016544418
2.431714 0.00016641346999999999
2.432714 0.00016737494
2.433714 0.00016832854
2.434714 0.00016927424
2.435714 0.00017021201
2.436714 0.00017114181
2.437714 0.0001720636
2.438714 0.00017297733
2.439714 0.00017388296999999999
2.440714 0.00017478048
2.441714 0.00017566981
2.442714 0.00017655092
2.443714 0.00017742375
2.444714 0.00017828826000000002
2.445714 0.0001791444
2.446714 0.00017999212
2.447714 0.00018083136
2.448714 0.00018166209
2.449714 0.00018248422
2.450714 0.00018329771999999999
2.451714 0.00018410253
2.452714 0.0001848986
2.453714 0.00018568587000000002
2.454714 0.0001864643
2.455714 0.00018723383000000002
2.456714 0.00018799442
2.457714 0.00018874603
2.458714 0.00018948862
2.459714 0.00019022216
2.460714 0.00019094662
2.461714 0.00019166198
2.462714 0.00019236822000000001
2.463714 0.00019306533
2.464714 0.00019375329
2.465714 0.0001944321
2.466714 0.00019510176
2.467714 0.00019576227999999998
2.468714 0.00019641368
2.469714 0.00019705597000000002
2.470714 0.00019768916
2.471714 0.00019831327000000002
2.472714 0.00019892834000000001
2.473714 0.00019953441
2.474714 0.00020013147
2.475714 0.00020071954999999997
2.476714 0.00020129869
2.477714 0.00020186890000000002
2.478714 0.00020243019
2.479714 0.00020298259999999998
2.480714 0.00020352613
2.481714 0.00020406079999999997
2.482714 0.0002045866
2.483714 0.00020510354
2.484714 0.00020561157999999998
2.485714 0.00020611074
2.486714 0.00020660098000000002
2.487714 0.00020708230000000003
2.488714 0.00020755465
2.489714 0.00020801801
2.490714 0.00020847233
2.491714 0.00020891757000000003
2.492714 0.00020935369999999998
2.493714 0.00020978065999999998
2.494714 0.00021019839
2.495714 0.00021060685
2.496714 0.00021100598000000002
2.497714 0.00021139574000000002
2.498714 0.00021177607
2.499714 0.00021214692
2.500714 0.00021250822999999998
2.501714 0.00021286
2.502714 0.00021320216000000002
2.503714 0.00021353467
2.504714 0.00021385749000000002
2.505714 0.00021417061
2.506714 0.00021447399
2.507714 0.00021476765000000002
2.508714 0.00021505152
2.509714 0.00021532562
2.510714 0.00021558993999999998
2.511714 0.00021584447
2.512714 0.00021608921
2.513714 0.00021632416
2.514714 0.00021654932
2.515714 0.00021676471999999998
2.516714 0.00021697033
2.517714 0.00021716619000000003
2.518714 0.00021735229
2.519714 0.00021752864999999999
2.520714 0.00021769526
2.521714 0.00021785215
2.522714 0.00021799930999999998
2.523714 0.00021813673
2.524714 0.00021826445000000001
2.525714 0.00021838246000000002
2.526714 0.00021849075000000002
2.527714 0.00021858937
2.528714 0.00021867827
2.529714 0.00021875745999999998
2.530714 0.00021882697
2.531714 0.00021888679
2.532714 0.00021893693000000003
2.533714 0.00021897738
2.534714 0.00021900813999999998
2.535714 0.00021902924
2.536714 0.00021904069999999998
2.537714 0.00021904252
2.538714 0.00021903472
2.539714 0.00021901733
2.540714 0.00021899036
2.541714 0.00021895385
2.542714 0.00021890783
2.543714 0.00021885232
2.544714 0.00021878736000000002
2.545714 0.00021871298999999998
2.546714 0.00021862925
2.547714 0.00021853618
2.548714 0.00021843382
2.549714 0.00021832219999999997
2.550714 0.00021820138
2.551714 0.00021807136
2.552714 0.00021793221000000003
2.553714 0.00021778394
2.554714 0.00021762658
2.555714 0.00021746016
2.556714 0.0002172847
2.557714 0.00021710017999999998
2.558714 0.00021690664000000002
2.559714 0.00021670407
2.560714 0.00021649246000000002
2.561714 0.00021627181000000002
2.562714 0.0002160421
2.563714 0.00021580329
2.564714 0.00021555537999999998
2.565714 0.00021529831
2.566714 0.00021503208000000002
2.567714 0.00021475664000000002
2.568714 0.00021447194999999999
2.569714 0.00021417795000000002
2.570714 0.00021387461
2.571714 0.00021356191000000002
2.572714 0.00021323979
2.573714 0.00021290821
2.574714 0.00021256715
2.575714 0.00021221656
2.576714 0.00021185645
2.577714 0.00021148676
2.578714 0.0002111075
2.579714 0.00021071867
2.580714 0.00021032024
2.581714 0.00020991224
2.582714 0.00020949467000000002
2.583714 0.00020906754999999998
2.584714 0.0002086309
2.585714 0.00020818477
2.586714 0.00020772916000000001
2.587714 0.00020726413000000002
2.588714 0.00020678972000000002
2.589714 0.00020630598
2.590714 0.00020581294000000003
2.591714 0.00020531068
2.592714 0.00020479922000000002
2.593714 0.00020427863
2.594714 0.00020374894
2.595714 0.00020321020000000001
2.596714 0.00020266245
2.597714 0.00020210575
2.598714 0.00020154013999999998
2.599714 0.00020096562999999997
2.600714 0.00020038228
2.601714 0.00019979008999999998
2.602714 0.00019918909
2.603714 0.00019857930000000002
2.604714 0.00019796075000000002
2.605714 0.00019733343000000002
2.606714 0.00019669735
2.607714 0.00019605252
2.608714 0.00019539893
2.609714 0.00019473656999999999
2.610714 0.00019406546
2.611714 0.00019338559
2.612714 0.00019269694
2.613714 0.00019199952000000003
2.614714 0.00019129332
2.615714 0.00019057833
2.616714 0.00018985456
2.617714 0.00018912201
2.618714 0.00018838068
2.619714 0.00018763058
2.620714 0.00018687169
2.621714 0.00018610405999999998
2.622714 0.00018532767
2.623714 0.00018454255
2.624714 0.0001837487
2.625714 0.00018294617
2.626714 0.00018213494
2.627714 0.00018131506
2.628714 0.00018048652
2.629714 0.00017964935999999999
2.630714 0.0001788036
2.631714 0.00017794925
2.632714 0.00017708635
2.633714 0.00017621489
2.634714 0.0001753349
2.635714 0.00017444639
2.636714 0.00017354937
2.637714 0.00017264385
2.638714 0.00017172985
2.639714 0.00017080736
2.640714 0.00016987639
2.641714 0.00016893695
2.642714 0.00016798903999999998
2.643714 0.00016703266
2.644714 0.00016606781
2.645714 0.00016509449
2.646714 0.00016411271
2.647714 0.00016312249
2.648714 0.00016212382
2.649714 0.00016111671
2.650714 0.00016010118
2.651714 0.00015907725
2.652714 0.00015804494
2.653714 0.00015700427
2.654714 0.00015595529
2.655714 0.00015489802000000002
2.656714 0.00015383250999999998
2.657714 0.00015275881
2.658714 0.00015167697
2.659714 0.00015058703
2.660714 0.00014948906
2.661714 0.00014838313
2.662714 0.00014726929
2.663714 0.00014614764
2.664714 0.00014501821
2.665714 0.00014388111
2.666714 0.00014273638
2.667714 0.00014158411
2.668714 0.00014042437
2.669714 0.00013925721
2.670714 0.00013808271
2.671714 0.00013690093
2.672714 0.00013571191
2.673714 0.00013451572
2.674714 0.00013331240000000001
2.675714 0.00013210199
2.676714 0.00013088451999999998
2.677714 0.00012966002
2.678714 0.00012842852
2.679714 0.00012719003
2.680714 0.00012594456
2.681714 0.00012469211999999999
2.682714 0.00012343271000000002
2.683714 0.00012216632
2.684714 0.00012089292999999999
2.685714 0.00011961255999999999
2.686714 0.00011832517000000001
2.687714 0.00011703074
2.688714 0.00011572927
2.689714 0.00011442070999999999
2.690714 0.00011310506
2.691714 0.00011178229999999999
2.692714 0.0001104524
2.693714 0.00010911536000000001
2.694714 0.00010777115
2.695714 0.00010641977
2.696714 0.0001050612
2.697714 0.00010369543999999999
2.698714 0.00010232249
2.699714 0.00010094234
2.700714 9.9555007e-05
2.701714 9.816049e-05
2.702714 9.675879899999999e-05
2.703714 9.5349958e-05
2.704714 9.3933977e-05
2.705714 9.251087899999999e-05
2.706714 9.1080688e-05
2.707714 8.964343e-05
2.708714 8.8199135e-05
2.709714 8.6747832e-05
2.710714 8.5289554e-05
2.711714 8.382433e-05
2.712714 8.2352193e-05
2.713714 8.087318399999999e-05
2.714714 7.9387337e-05
2.715714 7.7894691e-05
2.716714 7.6395281e-05
2.717714 7.4889147e-05
2.718714 7.3376327e-05
2.719714 7.1856863e-05
2.720714 7.033079899999999e-05
2.721714 6.8798181e-05
2.722714 6.725904900000001e-05
2.723714 6.5713454e-05
2.724714 6.416144599999999e-05
2.725714 6.2603073e-05
2.726714 6.1038389e-05
2.727714 5.9467453000000004e-05
2.728714 5.7890327e-05
2.729714 5.6307067e-05
2.730714 5.4717741999999994e-05
2.731714 5.312242e-05
2.732714 5.152117e-05
2.733714 4.9914058e-05
2.734714 4.830116e-05
2.735714 4.6682553e-05
2.736714 4.5058312e-05
2.737714 4.3428511e-05
2.738714 4.1793231e-05
2.739714 4.0152544999999995e-05
2.740714 3.8506528000000005e-05
2.741714 3.6855252e-05
2.742714 3.5198788999999996e-05
2.743714 3.3537205e-05
2.744714 3.1870562e-05
2.745714 3.0198919e-05
2.746714 2.8522331e-05
2.747714 2.6840848e-05
2.748714 2.5154511999999997e-05
2.749714 2.3463359e-05
2.750714 2.176742e-05
2.751714 2.0066719e-05
2.752714 1.8361274e-05
2.753714 1.6651096e-05
2.754714 1.4936191e-05
2.755714 1.3216558e-05
2.756714 1.1492193e-05
2.757714 9.7630846e-06
2.758714 8.0292175e-06
2.759714 6.290574099999999e-06
2.760714 4.5471335e-06
2.761714 2.7988725999999997e-06
2.762714 1.0457669e-06
2.763714 -7.1220807e-07
2.764714 -2.4750769e-06
2.765714 -4.2428621e-06
2.766714 -6.015584100000001e-06
2.767714 -7.7932611e-06
2.768714 -9.575907e-06
2.769714 -1.1363531e-05
2.770714 -1.3156138e-05
2.771714 -1.4953725999999998e-05
2.772714 -1.6756289e-05
2.773714 -1.8563814e-05
2.774714 -2.0376282e-05
2.775714 -2.2193669e-05
2.776714 -2.4015938e-05
2.777714 -2.5843052999999998e-05
2.778714 -2.7674968999999997e-05
2.779714 -2.9511637000000002e-05
2.780714 -3.1352994e-05
2.781714 -3.3198984e-05
2.782714 -3.5049536e-05
2.783714 -3.6904578e-05
2.784714 -3.8764037e-05
2.785714 -4.0627833e-05
2.786714 -4.2495884e-05
2.787714 -4.4368107e-05
2.788714 -4.6244418e-05
2.789714 -4.812473e-05
2.790714 -5.0008953e-05
2.791714 -5.1897007e-05
2.792714 -5.3788796000000005e-05
2.793714 -5.5684239000000005e-05
2.794714 -5.7583253e-05
2.795714 -5.9485751000000005e-05
2.796714 -6.139164800000001e-05
2.797714 -6.330086499999999e-05
2.798714 -6.5213322e-05
2.799714 -6.712894e-05
2.800714 -6.904764399999999e-05
2.801714 -7.0969355e-05
2.802714 -7.2894005e-05
2.803714 -7.482152599999999e-05
2.804714 -7.6751843e-05
2.805714 -7.8684894e-05
2.806714 -8.0620606e-05
2.807714 -8.2558921e-05
2.808714 -8.4499771e-05
2.809714 -8.64431e-05
2.810714 -8.8388845e-05
2.811714 -9.0336948e-05
2.812714 -9.2287354e-05
2.813714 -9.4240011e-05
2.814714 -9.6194867e-05
2.815714 -9.8151861e-05
2.816714 -0.00010011095999999999
2.817714 -0.0001020721
2.818714 -0.00010403526000000001
2.819714 -0.00010600038
2.820714 -0.00010796743
2.821714 -0.00010993638
2.822714 -0.00011190718
2.823714 -0.00011387982
2.824714 -0.00011585425
2.825714 -0.00011783047
2.826714 -0.00011980843999999999
2.827714 -0.00012178815
2.828714 -0.00012376958000000001
2.829714 -0.00012575271
2.830714 -0.00012773752
2.831714 -0.000129724
2.832714 -0.00013171215
2.833714 -0.00013370193
2.834714 -0.00013569335
2.835714 -0.00013768638
2.836714 -0.00013968101
2.837714 -0.00014167722
2.838714 -0.00014367498
2.839714 -0.00014567428
2.840714 -0.00014767508
2.841714 -0.00014967733
2.842714 -0.00015168101000000001
2.843714 -0.00015368607
2.844714 -0.00015569246
2.845714 -0.00015770012
2.846714 -0.00015970897
2.847714 -0.00016171897
2.848714 -0.00016373002
2.849714 -0.00016574205000000002
2.850714 -0.00016775497
2.851714 -0.00016976867
2.852714 -0.00017178305
2.853714 -0.00017379801
2.854714 -0.00017581345
2.855714 -0.00017782925
2.856714 -0.00017984527
2.857714 -0.0001818614
2.858714 -0.00018387752
2.859714 -0.00018589350999999999
2.860714 -0.00018790923
2.861714 -0.00018992456
2.862714 -0.00019193938000000002
2.863714 -0.00019395357000000002
2.864714 -0.00019596698000000001
2.865714 -0.00019797953
2.866714 -0.00019999109
2.867714 -0.00020200155000000002
2.868714 -0.0002040108
2.869714 -0.00020601873999999998
2.870714 -0.00020802527
2.871714 -0.00021003029
2.872714 -0.00021203375
2.873714 -0.00021403554999999998
2.874714 -0.00021603560000000002
2.875714 -0.00021803385
2.876714 -0.00022003021
2.877714 -0.00022202464000000002
2.878714 -0.00022401709
2.879714 -0.0002260075
2.880714 -0.00022799582000000002
2.881714 -0.00022998199
2.882714 -0.00023196599
2.883714 -0.00023394774999999999
2.884714 -0.00023592727
2.885714 -0.00023790448999999998
2.886714 -0.00023987939
2.887714 -0.00024185192
2.888714 -0.00024382207
2.889714 -0.00024578978
2.890714 -0.00024775502
2.891714 -0.00024971775000000003
2.892714 -0.00025167797
2.893714 -0.00025363561
2.894714 -0.00025559063
2.895714 -0.000257543
2.896714 -0.00025949269
2.897714 -0.00026143962
2.898714 -0.00026338378
2.899714 -0.00026532512
2.900714 -0.00026726357
2.901714 -0.00026919911
2.902714 -0.00027113166999999996
2.903714 -0.00027306121
2.904714 -0.00027498766
2.905714 -0.00027691096
2.906714 -0.00027883107
2.907714 -0.00028074792000000004
2.908714 -0.00028266144999999996
2.909714 -0.00028457157
2.910714 -0.00028647823
2.911714 -0.00028838137
2.912714 -0.0002902809
2.913714 -0.00029217676
2.914714 -0.00029406885
2.915714 -0.0002959571
2.916714 -0.00029784142
2.917714 -0.00029972173
2.918714 -0.00030159792
2.919714 -0.00030346991
2.920714 -0.00030533761
2.921714 -0.00030720089
2.922714 -0.00030905965
2.923714 -0.00031091379
2.924714 -0.0003127632
2.925714 -0.00031460776999999996
2.926714 -0.00031644736
2.927714 -0.00031828187999999996
2.928714 -0.00032011116999999996
2.929714 -0.00032193514
2.930714 -0.00032375365000000003
2.931714 -0.00032556657
2.932714 -0.00032737378
2.933714 -0.00032917514999999996
2.934714 -0.00033097053
2.935714 -0.00033275983
2.936714 -0.00033454291
2.937714 -0.00033631966000000004
2.938714 -0.00033808992000000003
2.939714 -0.00033985361
2.940714 -0.00034161061999999997
2.941714 -0.00034336081000000004
2.942714 -0.00034510408
2.943714 -0.00034684033
2.944714 -0.00034856945999999997
2.945714 -0.00035029138
2.946714 -0.00035200601
2.947714 -0.00035371324000000004
2.948714 -0.00035541302
2.949714 -0.00035710525
2.950714 -0.00035878986
2.951714 -0.00036046681
2.952714 -0.00036213601
2.953714 -0.0003637974
2.954714 -0.00036545096
2.955714 -0.0003670966
2.956714 -0.00036873428000000003
2.957714 -0.00037036398
2.958714 -0.00037198563
2.959714 -0.00037359921
2.960714 -0.00037520467
2.961714 -0.000376802
2.962714 -0.00037839112999999997
2.963714 -0.00037997206
2.964714 -0.00038154476
2.965714 -0.00038310913999999995
2.966714 -0.00038466524
2.967714 -0.00038621297000000006
2.968714 -0.00038775229000000003
2.969714 -0.00038928320000000005
2.970714 -0.00039080564000000003
2.971714 -0.00039231959
2.972714 -0.00039382498
2.973714 -0.00039532179
2.974714 -0.00039680995
2.975714 -0.00039828938
2.976714 -0.00039976007
2.977714 -0.00040122195000000005
2.978714 -0.00040267496
2.979714 -0.00040411900999999994
2.980714 -0.00040555406
2.981714 -0.00040698005
2.982714 -0.00040839686
2.983714 -0.00040980443999999997
2.984714 -0.0004112027
2.985714 -0.00041259154
2.986714 -0.00041397092999999997
2.987714 -0.00041534072
2.988714 -0.00041670082
2.989714 -0.0004180511
2.990714 -0.00041939152
2.991714 -0.00042072193
2.992714 -0.00042204218999999997
2.993714 -0.00042335223
2.994714 -0.00042465194
2.995714 -0.00042594119999999995
2.996714 -0.00042721986000000004
2.997714 -0.00042848783
2.998714 -0.00042974498
2.999714 -0.00043099116999999995
3.000714 -0.00043222630999999997
3.001714 -0.00043345026
3.002714 -0.00043466289
3.003714 -0.00043586406
3.004714 -0.00043705368000000007
3.005714 -0.00043823161
3.006714 -0.00043939776
3.007714 -0.00044055200000000003
3.008714 -0.00044169419
3.009714 -0.00044282424
3.010714 -0.00044394205
3.011714 -0.0004450475
3.012714 -0.00044614053000000003
3.013714 -0.00044722101
3.014714 -0.00044828885
3.015714 -0.00044934395
3.016714 -0.00045038623000000005
3.017714 -0.00045141564000000003
3.018714 -0.0004524321
3.019714 -0.00045343554000000004
3.020714 -0.00045442589
3.021714 -0.0004554031
3.022714 -0.00045636711999999996
3.023714 -0.00045731786
3.024714 -0.00045825531999999994
3.025714 -0.00045917945
3.026714 -0.00046009021999999996
3.027714 -0.00046098758
3.028714 -0.00046187150999999995
3.029714 -0.00046274198999999997
3.030714 -0.00046359901000000005
3.031714 -0.00046444255999999995
3.032714 -0.00046527261
3.033714 -0.00046608911
3.034714 -0.00046689206
3.035714 -0.00046768146
3.036714 -0.0004684573
3.037714 -0.00046921958999999997
3.038714 -0.00046996829
3.039714 -0.00047070338999999996
3.040714 -0.00047142485
3.041714 -0.00047213271
3.042714 -0.00047282692000000004
3.043714 -0.00047350745
3.044714 -0.00047417429
3.045714 -0.00047482745000000003
3.046714 -0.00047546682000000005
3.047714 -0.00047609246
3.048714 -0.00047670427999999996
3.049714 -0.00047730223
3.050714 -0.00047788630999999997
3.051714 -0.00047845647
3.052714 -0.00047901262000000003
3.053714 -0.00047955473
3.054714 -0.00048008274
3.055714 -0.00048059655
3.056714 -0.00048109614
3.057714 -0.00048158139999999994
3.058714 -0.00048205225
3.059714 -0.00048250859
3.060714 -0.00048295037000000004
3.061714 -0.00048337747
3.062714 -0.00048378979000000003
3.063714 -0.00048418724
3.064714 -0.00048456968
3.065714 -0.00048493706999999995
3.066714 -0.00048528923
3.067714 -0.00048562611
3.068714 -0.00048594751999999996
3.069714 -0.00048625343
3.070714 -0.00048654369
3.071714 -0.00048681818
3.072714 -0.00048707679999999997
3.073714 -0.00048731945
3.074714 -0.000487546
3.075714 -0.00048775642000000005
3.076714 -0.00048795055
3.077714 -0.00048812831
3.078714 -0.0004882896499999999
3.079714 -0.0004884344899999999
3.080714 -0.00048856273
3.081714 -0.00048867432
3.082714 -0.0004887692300000001
3.083714 -0.0004888474000000001
3.084714 -0.00048890879
3.085714 -0.0004889533600000001
3.086714 -0.0004889811
3.087714 -0.00048899201
3.088714 -0.0004889861
3.089714 -0.00048896336
3.090714 -0.0004889238
3.091714 -0.00048886741
3.092714 -0.00048879424
3.093714 -0.00048870434
3.094714 -0.00048859774
3.095714 -0.00048847446
3.096714 -0.00048833458
3.097714 -0.0004881781
3.098714 -0.00048800512
3.099714 -0.00048781567000000004
3.100714 -0.0004876098
3.101714 -0.00048738757000000004
3.102714 -0.00048714905
3.103714 -0.00048689425999999997
3.104714 -0.00048662327999999996
3.105714 -0.0004863361
3.106714 -0.00048603279
3.107714 -0.00048571342
3.108714 -0.00048537795
3.109714 -0.00048502648000000003
3.110714 -0.00048465898999999995
3.111714 -0.00048427550999999996
3.112714 -0.00048387606000000003
3.113714 -0.0004834606
3.114714 -0.00048302918
3.115714 -0.00048258175
3.116714 -0.00048211832
3.117714 -0.00048163888
3.118714 -0.00048114338999999997
3.119714 -0.00048063180000000003
3.120714 -0.00048010410999999996
3.121714 -0.00047956022999999997
3.122714 -0.00047900016
3.123714 -0.00047842382000000004
3.124714 -0.00047783119
3.125714 -0.00047722219
3.126714 -0.00047659678
3.127714 -0.0004759549
3.128714 -0.00047529647
3.129714 -0.00047462145
3.130714 -0.00047392972999999995
3.131714 -0.00047322128
3.132714 -0.00047249600000000004
3.133714 -0.00047175386000000003
3.134714 -0.00047099479
3.135714 -0.00047021872
3.136714 -0.00046942555
3.137714 -0.00046861528
3.138714 -0.00046778782000000003
3.139714 -0.00046694307999999994
3.140714 -0.00046608102
3.141714 -0.00046520162999999997
3.142714 -0.00046430482
3.143714 -0.00046339054999999996
3.144714 -0.00046245876999999997
3.145714 -0.00046150944
3.146714 -0.00046054255999999997
3.147714 -0.00045955808000000005
3.148714 -0.00045855595
3.149714 -0.00045753617999999996
3.150714 -0.00045649876
3.151714 -0.00045544371
3.152714 -0.00045437105
3.153714 -0.00045328074999999995
3.154714 -0.00045217284
3.155714 -0.00045104739
3.156714 -0.00044990438
3.157714 -0.00044874391000000003
3.158714 -0.00044756598
3.159714 -0.00044637068
3.160714 -0.00044515808999999993
3.161714 -0.00044392827
3.162714 -0.00044268131
3.163714 -0.00044141730000000004
3.164714 -0.00044013632
3.165714 -0.00043883851999999997
3.166714 -0.00043752398
3.167714 -0.00043619278999999995
3.168714 -0.00043484511
3.169714 -0.00043348100000000005
3.170714 -0.00043210061000000004
3.171714 -0.00043070409000000004
3.172714 -0.0004292915
3.173714 -0.00042786296
3.174714 -0.00042641864000000007
3.175714 -0.00042495858000000003
3.176714 -0.00042348297
3.177714 -0.00042199185
3.178714 -0.00042048532
3.179714 -0.00041896345999999996
3.180714 -0.00041742642
3.181714 -0.00041587418
3.182714 -0.00041430685
3.183714 -0.00041272450999999997
3.184714 -0.00041112717000000003
3.185714 -0.00040951486
3.186714 -0.00040788764
3.187714 -0.00040624549999999996
3.188714 -0.00040458845
3.189714 -0.00040291652000000005
3.190714 -0.00040122968
3.191714 -0.00039952793
3.192714 -0.00039781125
3.193714 -0.00039607962
3.194714 -0.00039433298
3.195714 -0.00039257129
3.196714 -0.00039079455
3.197714 -0.00038900271
3.198714 -0.00038719572
3.199714 -0.00038537354999999997
3.200714 -0.00038353614000000006
3.201714 -0.00038168345999999996
3.202714 -0.00037981549000000003
3.203714 -0.0003779322
3.204714 -0.00037603356
3.205714 -0.00037411953
3.206714 -0.00037219013
3.207714 -0.00037024530999999996
3.208714 -0.0003682851
3.209714 -0.0003663095
3.210714 -0.00036431851999999996
3.211714 -0.0003623122
3.212714 -0.00036029055
3.213714 -0.00035825362
3.214714 -0.00035620146
3.215714 -0.00035413414
3.216714 -0.00035205169
3.217714 -0.00034995419000000003
3.218714 -0.00034784173
3.219714 -0.0003457144
3.220714 -0.00034357226
3.221714 -0.00034141544
3.222714 -0.00033924402
3.223714 -0.00033705812
3.224714 -0.00033485783
3.225714 -0.00033264328
3.226714 -0.00033041457999999997
3.227714 -0.00032817186
3.228714 -0.00032591524000000004
3.229714 -0.00032364484999999996
3.230714 -0.00032136084
3.231714 -0.00031906329
3.232714 -0.00031675238
3.233714 -0.00031442821
3.234714 -0.00031209092
3.235714 -0.00030974067999999997
3.236714 -0.00030737758
3.237714 -0.00030500178
3.238714 -0.0003026134
3.239714 -0.00030021256
3.240714 -0.00029779941999999996
3.241714 -0.00029537412
3.242714 -0.00029293676
3.243714 -0.00029048748999999997
3.244714 -0.00028802643999999996
3.245714 -0.00028555373
3.246714 -0.00028306947
3.247714 -0.00028057379
3.248714 -0.00027806682
3.249714 -0.00027554865
3.250714 -0.00027301942
3.251714 -0.00027047922
3.252714 -0.00026792816
3.253714 -0.00026536632
3.254714 -0.00026279379000000003
3.255714 -0.00026021064
3.256714 -0.00025761699
3.257714 -0.00025501288
3.258714 -0.00025239838
3.259714 -0.00024977353
3.260714 -0.00024713841000000003
3.261714 -0.00024449305
3.262714 -0.00024183750999999998
3.263714 -0.0002391718
3.264714 -0.00023649594999999998
3.265714 -0.00023380999000000003
3.266714 -0.00023111395
3.267714 -0.00022840782
3.268714 -0.00022569163
3.269714 -0.0002229654
3.270714 -0.00022022912
3.271714 -0.00021748278
3.272714 -0.00021472642
3.273714 -0.00021196006
3.274714 -0.00020918369
3.275714 -0.00020639734
3.276714 -0.00020360101
3.277714 -0.00020079473999999999
3.278714 -0.00019797856
3.279714 -0.00019515253000000003
3.280714 -0.00019231667999999999
3.281714 -0.00018947106
3.282714 -0.00018661575
3.283714 -0.00018375082
3.284714 -0.00018087636
3.285714 -0.00017799246
3.286714 -0.00017509922
3.287714 -0.00017219677
3.288714 -0.00016928523
3.289714 -0.00016636473000000002
3.290714 -0.00016343540999999998
3.291714 -0.00016049744
3.292714 -0.00015755096000000002
3.293714 -0.00015459614000000002
3.294714 -0.00015163315
3.295714 -0.00014866218
3.296714 -0.00014568341
3.297714 -0.00014269701
3.298714 -0.00013970318
3.299714 -0.00013670211000000001
3.300714 -0.00013369398
3.301714 -0.00013067898
3.302714 -0.0001276573
3.303714 -0.00012462912
3.304714 -0.00012159461
3.305714 -0.00011855395
3.306714 -0.00011550732
3.307714 -0.00011245487
3.308714 -0.00010939677
3.309714 -0.00010633316
3.310714 -0.00010326419999999999
3.311714 -0.00010019002
3.312714 -9.7110751e-05
3.313714 -9.4026529e-05
3.314714 -9.0937465e-05
3.315714 -8.7843671e-05
3.316714 -8.4745255e-05
3.317714 -8.1642315e-05
3.318714 -7.8534947e-05
3.319714 -7.5423242e-05
3.320714 -7.2307284e-05
3.321714 -6.9187155e-05
3.322714 -6.606293299999999e-05
3.323714 -6.2934686e-05
3.324714 -5.9802487999999996e-05
3.325714 -5.6666408000000005e-05
3.326714 -5.3526509e-05
3.327714 -5.0382857000000004e-05
3.328714 -4.7235517e-05
3.329714 -4.4084547e-05
3.330714 -4.093001e-05
3.331714 -3.7771963e-05
3.332714 -3.4610467999999996e-05
3.333714 -3.1445582999999996e-05
3.334714 -2.8277367e-05
3.335714 -2.5105875999999997e-05
3.336714 -2.1931173e-05
3.337714 -1.8753315e-05
3.338714 -1.5572361e-05
3.339714 -1.2388371999999998e-05
3.340714 -9.2014083e-06
3.341714 -6.0115305e-06
3.342714 -2.8188014e-06
3.343714 3.7671581e-07
3.344714 3.5749558e-06
3.345714 6.7758513e-06
3.346714 9.979334e-06
3.347714 1.3185333e-05
3.348714 1.6393772999999998e-05
3.349714 1.9604576e-05
3.350714 2.281766e-05
3.351714 2.6032940999999998e-05
3.352714 2.9250327e-05
3.353714 3.2469723e-05
3.354714 3.5691028e-05
3.355714 3.8914138e-05
3.356714 4.2138936e-05
3.357714 4.5365306e-05
3.358714 4.8593119999999995e-05
3.359714 5.1822246e-05
3.360714 5.5052544e-05
3.361714 5.8283871e-05
3.362714 6.1516067e-05
3.363714 6.4748974e-05
3.364714 6.7982427e-05
3.365714 7.1216249e-05
3.366714 7.4450264e-05
3.367714 7.7684291e-05
3.368714 8.0918142e-05
3.369714 8.4151623e-05
3.370714 8.7384547e-05
3.371714 9.061671400000001e-05
3.372714 9.3847927e-05
3.373714 9.707799800000002e-05
3.374714 0.00010030672
3.375714 0.00010353390000000001
3.376714 0.00010675936
3.377714 0.00010998292000000002
3.378714 0.00011320438
3.379714 0.00011642359
3.380714 0.00011964036
3.381714 0.00012285454
3.382714 0.00012606599
3.383714 0.00012927455
3.384714 0.0001324801
3.385714 0.0001356825
3.386714 0.00013888165000000002
3.387714 0.00014207743999999998
3.388714 0.00014526977999999998
3.389714 0.00014845857
3.390714 0.00015164375
3.391714 0.00015482524999999999
3.392714 0.00015800301
3.393714 0.00016117697999999998
3.394714 0.0001643471
3.395714 0.00016751336
3.396714 0.00017067571
3.397714 0.00017383412
3.398714 0.00017698857
3.399714 0.00018013903
3.400714 0.0001832855
3.401714 0.00018642793999999998
3.402714 0.00018956633
3.403714 0.00019270067
3.404714 0.00019583091999999998
3.405714 0.00019895706000000002
3.406714 0.00020207906
3.407714 0.00020519686999999998
3.408714 0.00020831048
3.409714 0.00021141984000000002
3.410714 0.00021452490000000002
3.411714 0.00021762562
3.412714 0.00022072193
3.413714 0.00022381378
3.414714 0.00022690108
3.415714 0.00022998377
3.416714 0.00023306177
3.417714 0.00023613497
3.418714 0.00023920331
3.419714 0.00024226667
3.420714 0.00024532496
3.421714 0.00024837807
3.422714 0.00025142588
3.423714 0.00025446825
3.424714 0.0002575051
3.425714 0.00026053629
3.426714 0.00026356166999999997
3.427714 0.00026658112999999997
3.428714 0.00026959451
3.429714 0.00027260171
3.430714 0.00027560257
3.431714 0.00027859694
3.432714 0.00028158468
3.433714 0.00028456564
3.434714 0.00028753966
3.435714 0.00029050661
3.436714 0.00029346634
3.437714 0.00029641867
3.438714 0.00029936348
3.439714 0.00030230059999999996
3.440714 0.00030522987999999997
3.441714 0.00030815117
3.442714 0.00031106433
3.443714 0.00031396919
3.444714 0.00031686561
3.445714 0.00031975344
3.446714 0.00032263254
3.447714 0.00032550277
3.448714 0.00032836399000000003
3.449714 0.0003312161
3.450714 0.00033405893
3.451714 0.00033689239
3.452714 0.00033971635
3.453714 0.00034253071
3.454714 0.00034533537
3.455714 0.00034813022
3.456714 0.00035091517999999997
3.457714 0.00035369017
3.458714 0.00035645512
3.459714 0.00035920998
3.460714 0.00036195468000000005
3.461714 0.00036468916000000003
3.462714 0.00036741342000000003
3.463714 0.0003701274
3.464714 0.00037283107
3.465714 0.00037552443
3.466714 0.00037820747999999996
3.467714 0.00038088019
3.468714 0.0003835426
3.469714 0.00038619469
3.470714 0.00038883645000000003
3.471714 0.00039146794
3.472714 0.00039408914999999997
3.473714 0.00039670008
3.474714 0.00039930078000000003
3.475714 0.00040189124999999995
3.476714 0.00040447148
3.477714 0.00040704153
3.478714 0.00040960134999999995
3.479714 0.00041215098
3.480714 0.00041469043
3.481714 0.00041721964
3.482714 0.00041973863
3.483714 0.00042224737999999994
3.484714 0.0004247458
3.485714 0.00042723395
3.486714 0.00042971169
3.487714 0.00043217901
3.488714 0.00043463588
3.489714 0.00043708214
3.490714 0.00043951777
3.491714 0.00044194267000000005
3.492714 0.00044435673999999994
3.493714 0.0004467599
3.494714 0.00044915199999999997
3.495714 0.00045153292
3.496714 0.00045390256999999995
3.497714 0.00045626080000000005
3.498714 0.00045860751999999996
3.499714 0.00046094256
3.500714 0.00046326577
3.501714 0.00046557707000000005
3.502714 0.00046787627
3.503714 0.00047016329000000004
3.504714 0.00047243793
3.505714 0.00047470011999999995
3.506714 0.00047694971
3.507714 0.00047918656000000003
3.508714 0.00048141055
3.509714 0.00048362153000000005
3.510714 0.00048581946
3.511714 0.00048800416
3.512714 0.00049017558
3.513714 0.00049233358
3.514714 0.00049447813
3.515714 0.00049660912
3.516714 0.00049872647
3.517714 0.0005008300800000001
3.518714 0.00050291992
3.519714 0.00050499593
3.520714 0.00050705808
3.521714 0.0005091062999999999
3.522714 0.00051114062
3.523714 0.0005131609199999999
3.524714 0.00051516722
3.525714 0.00051715951
3.526714 0.00051913776
3.527714 0.00052110199
3.528714 0.0005230521799999999
3.529714 0.00052498835
3.530714 0.0005269104799999999
3.531714 0.0005288186
3.532714 0.00053071271
3.533714 0.0005325928699999999
3.534714 0.00053445906
3.535714 0.00053631134
3.536714 0.0005381497
3.537714 0.00053997419
3.538714 0.0005417848099999999
3.539714 0.00054358161
3.540714 0.0005453646300000001
3.541714 0.00054713387
3.542714 0.0005488893699999999
3.543714 0.00055063119
3.544714 0.00055235932
3.545714 0.00055407381
3.546714 0.00055577466
3.547714 0.00055746186
3.548714 0.00055913547
3.549714 0.00056079548
3.550714 0.00056244189
3.551714 0.00056407471
3.552714 0.00056569397
3.553714 0.00056729964
3.554714 0.00056889166
3.555714 0.00057047009
3.556714 0.00057203488
3.557714 0.00057358598
3.558714 0.00057512334
3.559714 0.00057664697
3.560714 0.0005781567799999999
3.561714 0.00057965271
3.562714 0.0005811347399999999
3.563714 0.0005826027999999999
3.564714 0.00058405681
3.565714 0.0005854967200000001
3.566714 0.0005869224000000001
3.567714 0.0005883338399999999
3.568714 0.00058973092
3.569714 0.0005911135800000001
3.570714 0.0005924816800000001
3.571714 0.00059383519
3.572714 0.00059517401
3.573714 0.0005964980600000001
3.574714 0.0005978072300000001
3.575714 0.00059910149
3.576714 0.00060038069
3.577714 0.0006016448
3.578714 0.00060289376
3.579714 0.00060412749
3.580714 0.00060534589
3.581714 0.00060654893
3.582714 0.0006077365500000001
3.583714 0.00060890875
3.584714 0.00061006544
3.585714 0.00061120659
3.586714 0.00061233218
3.587714 0.0006134422200000001
3.588714 0.0006145366599999999
3.589714 0.0006156155
3.590714 0.0006166787899999999
3.591714 0.00061772648
3.592714 0.00061875862
3.593714 0.00061977526
3.594714 0.00062077638
3.595714 0.000621762
3.596714 0.0006227321999999999
3.597714 0.00062368704
3.598714 0.00062462655
3.599714 0.00062555077
3.600714 0.00062645977
3.601714 0.00062735362
3.602714 0.00062823237
3.603714 0.00062909608
3.604714 0.00062994482
3.605714 0.00063077864
3.606714 0.0006315976
3.607714 0.0006324017700000001
3.608714 0.00063319121
3.609714 0.00063396601
3.610714 0.00063472621
3.611714 0.00063547186
3.612714 0.000636203
3.613714 0.00063691969
3.614714 0.00063762195
3.615714 0.00063830985
3.616714 0.0006389834199999999
3.617714 0.00063964271
3.618714 0.00064028773
3.619714 0.00064091851
3.620714 0.00064153505
3.621714 0.00064213741
3.622714 0.00064272554
3.623714 0.00064329947
3.624714 0.00064385922
3.625714 0.00064440478
3.626714 0.00064493611
3.627714 0.00064545325
3.628714 0.00064595615
3.629714 0.00064644482
3.630714 0.00064691922
3.631714 0.00064737933
3.632714 0.00064782516
3.633714 0.0006482566700000001
3.634714 0.00064867381
3.635714 0.00064907658
3.636714 0.00064946494
3.637714 0.0006498388800000001
3.638714 0.00065019835
3.639714 0.00065054337
3.640714 0.00065087388
3.641714 0.00065118988
3.642714 0.0006514913400000001
3.643714 0.00065177819
3.644714 0.00065205049
3.645714 0.0006523082000000001
3.646714 0.00065255131
3.647714 0.00065277977
3.648714 0.00065299364
3.649714 0.00065319286
3.650714 0.0006533774500000001
3.651714 0.00065354743
3.652714 0.00065370282
3.653714 0.00065384356
3.654714 0.00065396976
3.655714 0.00065408135
3.656714 0.00065417844
3.657714 0.0006542610200000001
3.658714 0.0006543291
3.659714 0.00065438271
3.660714 0.00065442196
3.661714 0.0006544468300000001
3.662714 0.00065445738
3.663714 0.0006544536499999999
3.664714 0.00065443569
3.665714 0.00065440358
3.666714 0.00065435738
3.667714 0.00065429713
3.668714 0.00065422291
3.669714 0.00065413478
3.670714 0.00065403283
3.671714 0.0006539171
3.672714 0.00065378767
3.673714 0.0006536446099999999
3.674714 0.000653488
3.675714 0.0006533179200000001
3.676714 0.00065313443
3.677714 0.0006529376199999999
3.678714 0.00065272757
3.679714 0.00065250433
3.680714 0.000652268
3.681714 0.00065201862
3.682714 0.00065175627
3.683714 0.0006514810099999999
3.684714 0.00065119289
3.685714 0.00065089198
3.686714 0.00065057829
3.687714 0.00065025192
3.688714 0.00064991291
3.689714 0.0006495613
3.690714 0.00064919709
3.691714 0.00064882033
3.692714 0.00064843107
3.693714 0.0006480292999999999
3.694714 0.00064761502
3.695714 0.00064718829
3.696714 0.00064674909
3.697714 0.00064629744
3.698714 0.00064583332
3.699714 0.00064535675
3.700714 0.00064486771
3.701714 0.0006443662199999999
3.702714 0.00064385226
3.703714 0.0006433258
3.704714 0.00064278684
3.705714 0.00064223536
3.706714 0.00064167139
3.707714 0.00064109486
3.708714 0.00064050582
3.709714 0.00063990424
3.710714 0.0006392901
3.711714 0.0006386634099999999
3.712714 0.00063802418
3.713714 0.00063737239
3.714714 0.0006367080500000001
3.715714 0.00063603115
3.716714 0.00063534176
3.717714 0.0006346399
3.718714 0.00063392558
3.719714 0.00063319881
3.720714 0.00063245966
3.721714 0.00063170814
3.722714 0.0006309443499999999
3.723714 0.00063016832
3.724714 0.0006293800700000001
3.725714 0.0006285796600000001
3.726714 0.00062776721
3.727714 0.00062694276
3.728714 0.00062610634
3.729714 0.00062525805
3.730714 0.00062439799
3.731714 0.00062352619
3.732714 0.0006226427600000001
3.733714 0.00062174777
3.734714 0.00062084132
3.735714 0.00061992346
3.736714 0.00061899427
3.737714 0.00061805385
3.738714 0.00061710225
3.739714 0.00061613955
3.740714 0.00061516585
3.741714 0.00061418123
3.742714 0.00061318574
3.743714 0.00061217947
3.744714 0.00061116252
3.745714 0.00061013493
3.746714 0.00060909674
3.747714 0.0006080480499999999
3.748714 0.00060698894
3.749714 0.00060591947
3.750714 0.00060483967
3.751714 0.00060374964
3.752714 0.00060264942
3.753714 0.00060153911
3.754714 0.00060041871
3.755714 0.0005992883
3.756714 0.00059814793
3.757714 0.0005969976400000001
3.758714 0.0005958374900000001
3.759714 0.0005946675599999999
3.760714 0.00059348786
3.761714 0.0005922984200000001
3.762714 0.0005910993
3.763714 0.00058989049
3.764714 0.00058867204
3.765714 0.00058744399
3.766714 0.0005862064
3.767714 0.00058495925
3.768714 0.0005837026
3.769714 0.00058243645
3.770714 0.0005811607899999999
3.771714 0.00057987568
3.772714 0.0005785811
3.773714 0.00057727707
3.774714 0.00057596358
3.775714 0.00057464063
3.776714 0.00057330822
3.777714 0.00057196639
3.778714 0.00057061511
3.779714 0.00056925442
3.780714 0.00056788431
3.781714 0.00056650474
3.782714 0.0005651157599999999
3.783714 0.00056371737
3.784714 0.0005623095599999999
3.785714 0.00056089239
3.786714 0.00055946584
3.787714 0.00055802993
3.788714 0.0005565847000000001
3.789714 0.00055513019
3.790714 0.0005536664
3.791714 0.00055219343
3.792714 0.00055071127
3.793714 0.00054921998
3.794714 0.0005477196300000001
3.795714 0.00054621028
3.796714 0.0005446919700000001
3.797714 0.00054316474
3.798714 0.00054162874
3.799714 0.00054008401
3.800714 0.00053853059
3.801714 0.0005369686300000001
3.802714 0.00053539816
3.803714 0.00053381928
3.804714 0.00053223212
3.805714 0.00053063673
3.806714 0.00052903315
3.807714 0.00052742153
3.808714 0.00052580194
3.809714 0.00052417445
3.810714 0.00052253918
3.811714 0.00052089617
3.812714 0.00051924549
3.813714 0.0005175872
3.814714 0.0005159214200000001
3.815714 0.0005142481800000001
3.816714 0.00051256757
3.817714 0.0005108796399999999
3.818714 0.00050918443
3.819714 0.00050748199
3.820714 0.00050577237
3.821714 0.00050405561
3.822714 0.0005023318
3.823714 0.0005006009400000001
3.824714 0.00049886303
3.825714 0.00049711816
3.826714 0.00049536634
3.827714 0.0004936076000000001
3.828714 0.000491842
3.829714 0.00049006958
3.830714 0.00048829033
3.831714 0.00048650431
3.832714 0.00048471151999999996
3.833714 0.00048291199
3.834714 0.00048110578
3.835714 0.00047929288
3.836714 0.0004774734
3.837714 0.00047564727
3.838714 0.00047381458999999995
3.839714 0.00047197536000000005
3.840714 0.00047012963
3.841714 0.00046827744999999995
3.842714 0.00046641881
3.843714 0.0004645538
3.844714 0.00046268242
3.845714 0.00046080468000000004
3.846714 0.00045892061
3.847714 0.00045703027000000004
3.848714 0.00045513370000000006
3.849714 0.00045323090000000003
3.850714 0.00045132188
3.851714 0.00044940666
3.852714 0.00044748530999999997
3.853714 0.00044555782
3.854714 0.00044362422999999994
3.855714 0.00044168455
3.856714 0.00043973878000000004
3.857714 0.00043778695999999997
3.858714 0.00043582912999999996
3.859714 0.00043386531000000003
3.860714 0.00043189548
3.861714 0.00042991968999999997
3.862714 0.00042793795
3.863714 0.00042595029000000006
3.864714 0.00042395677000000003
3.865714 0.00042195738
3.866714 0.00041995217999999995
3.867714 0.00041794118999999996
3.868714 0.00041592448
3.869714 0.00041390207999999996
3.870714 0.000411874
3.871714 0.00040984032000000004
3.872714 0.0004078011
3.873714 0.00040575637
3.874714 0.00040370624
3.875714 0.00040165073000000004
3.876714 0.00039958994999999994
3.877714 0.00039752395
3.878714 0.00039545275
3.879714 0.00039337651000000005
3.880714 0.00039129523
3.881714 0.00038920903000000005
3.882714 0.00038711796
3.883714 0.00038502212
3.884714 0.00038292154999999996
3.885714 0.00038081632
3.886714 0.00037870652
3.887714 0.0003765922
3.888714 0.00037447344000000003
3.889714 0.00037235027000000003
3.890714 0.00037022278
3.891714 0.00036809099
3.892714 0.00036595497
3.893714 0.00036381475
3.894714 0.00036167037
3.895714 0.00035952187
3.896714 0.00035736928
3.897714 0.00035521261
3.898714 0.00035305191
3.899714 0.00035088717
3.900714 0.00034871844
3.901714 0.0003465457
3.902714 0.00034436898
3.903714 0.00034218831
3.904714 0.00034000366
3.905714 0.00033781505
3.906714 0.00033562251
3.907714 0.00033342603
3.908714 0.00033122562
3.909714 0.0003290213
3.910714 0.00032681307
3.911714 0.00032460093
3.912714 0.00032238493
3.913714 0.00032016505000000004
3.914714 0.00031794132
3.915714 0.00031571375999999996
3.916714 0.00031348241
3.917714 0.00031124725
3.918714 0.00030900835
3.919714 0.00030676572
3.920714 0.0003045194
3.921714 0.00030226943
3.922714 0.00030001581
3.923714 0.00029775858
3.924714 0.00029549781
3.925714 0.00029323348
3.926714 0.00029096568
3.927714 0.00028869442
3.928714 0.00028641973
3.929714 0.00028414165
3.930714 0.00028186023
3.931714 0.00027957549
3.932714 0.00027728747
3.933714 0.00027499621000000004
3.934714 0.00027270173
3.935714 0.00027040408000000003
3.936714 0.00026810327999999997
3.937714 0.00026579937
3.938714 0.00026349239
3.939714 0.00026118237000000003
3.940714 0.00025886934
3.941714 0.00025655336
3.942714 0.00025423443999999997
3.943714 0.00025191264
3.944714 0.00024958799
3.945714 0.00024726055
3.946714 0.00024493036
3.947714 0.00024259746
3.948714 0.00024026191999999998
3.949714 0.00023792377
3.950714 0.00023558308999999998
3.951714 0.00023323992
3.952714 0.00023089433
3.953714 0.00022854638
3.954714 0.00022619614999999998
3.955714 0.0002238437
3.956714 0.00022148909000000003
3.957714 0.00021913238
3.958714 0.00021677365
3.959714 0.00021441297
3.960714 0.0002120504
3.961714 0.000209686
3.962714 0.00020731984
3.963714 0.00020495198999999998
3.964714 0.00020258251
3.965714 0.00020021143000000001
3.966714 0.00019783881
3.967714 0.00019546471
3.968714 0.00019308916
3.969714 0.00019071219
3.970714 0.00018833384
3.971714 0.00018595413999999998
3.972714 0.0001835731
3.973714 0.00018119074
3.974714 0.00017880707
3.975714 0.00017642209
3.976714 0.0001740358
3.977714 0.00017164821
3.978714 0.00016925929
3.979714 0.00016686905
3.980714 0.00016447746
3.981714 0.0001620845
3.982714 0.00015969016
3.983714 0.00015729443
3.984714 0.00015489727
3.985714 0.00015249868
3.986714 0.00015009864
3.987714 0.00014769713000000001
3.988714 0.00014529413
3.989714 0.00014288964
3.990714 0.00014048366
3.991714 0.00013807617
3.992714 0.00013566718
3.993714 0.00013325670000000002
3.994714 0.00013084473
3.995714 0.00012843128999999998
3.996714 0.00012601641
3.997714 0.00012360011000000002
3.998714 0.00012118242000000001
3.999714 0.00011876336
4.000714 0.00011634298999999999
4.001714 0.00011392135
4.002714 0.00011149848
4.003714 0.00010907443
4.004714 0.00010664925999999999
4.005714 0.00010422302
4.006714 0.00010179577
4.007714 9.936757100000001e-05
4.008714 9.693846999999999e-05
4.009714 9.4508539e-05
4.010714 9.207783499999999e-05
4.011714 8.9646414e-05
4.012714 8.721433999999999e-05
4.013714 8.478166900000001e-05
4.014714 8.234846400000001e-05
4.015714 7.991477000000001e-05
4.016714 7.7480649e-05
4.017715 7.5046154e-05
4.018714 7.2611329e-05
4.019714 7.017623e-05
4.020714 6.7740905e-05
4.021714 6.5305397e-05
4.022714 6.286975300000001e-05
4.023714 6.0434018999999996e-05
4.024714 5.7998238e-05
4.025714 5.556245800000001e-05
4.026714 5.3126723000000004e-05
4.027714 5.0691073999999995e-05
4.028714 4.8255549000000007e-05
4.029714 4.5820198e-05
4.030715 4.3385063e-05
4.031714 4.0950188999999996e-05
4.032714 3.8515623000000004e-05
4.033714 3.6081406e-05
4.034714 3.3647586e-05
4.035714 3.1214211e-05
4.036714 2.8781321e-05
4.037714 2.6348965e-05
4.038714 2.391719e-05
4.039714 2.1486035e-05
4.040714 1.9055547000000003e-05
4.041714 1.6625765e-05
4.042714 1.4196729000000002e-05
4.043715 1.1768476e-05
4.044714 9.3410414e-06
4.045714 6.9144562e-06
4.046714 4.488748199999999e-06
4.047714 2.0639421e-06
4.048714 -3.5994148e-07
4.049714 -2.7828857000000003e-06
4.050714 -5.2048782999999996e-06
4.051714 -7.6259106e-06
4.052714 -1.0045979e-05
4.053714 -1.2465082000000001e-05
4.054714 -1.4883226000000001e-05
4.055714 -1.7300417e-05
4.056714 -1.9716664e-05
4.057714 -2.2131982e-05
4.058714 -2.4546386999999997e-05
4.059714 -2.6959896e-05
4.060714 -2.9372525999999998e-05
4.061714 -3.1784295999999996e-05
4.062714 -3.4195227e-05
4.063715 -3.6605334e-05
4.064714 -3.9014634e-05
4.065714 -4.1423138e-05
4.066714 -4.3830858e-05
4.067714 -4.6237798e-05
4.068714 -4.8643966e-05
4.069714 -5.1049352e-05
4.070714 -5.3453954e-05
4.071714 -5.5857754e-05
4.072714 -5.826073e-05
4.073714 -6.0662859e-05
4.074714 -6.3064113e-05
4.075714 -6.5464445e-05
4.076715 -6.7863817e-05
4.077714 -7.0262172e-05
4.078714 -7.2659458e-05
4.079714 -7.505560699999999e-05
4.080714 -7.745055700000001e-05
4.081714 -7.9844233e-05
4.082714 -8.2236562e-05
4.083714 -8.4627465e-05
4.084714 -8.7016861e-05
4.085714 -8.9404671e-05
4.086714 -9.179081e-05
4.087714 -9.4175192e-05
4.088714 -9.6557733e-05
4.089714 -9.8938358e-05
4.090714 -0.00010131698
4.091714 -0.00010369353
4.092714 -0.00010606792
4.093714 -0.00010844009999999999
4.094714 -0.00011080997999999999
4.095714 -0.00011317751
4.096714 -0.00011554263
4.097714 -0.00011790528
4.098714 -0.00012026542
4.099714 -0.00012262299
4.100714 -0.00012497795000000002
4.101714 -0.00012733027999999998
4.102714 -0.00012967993
4.103714 -0.00013202687
4.104714 -0.00013437108
4.105714 -0.00013671254
4.106714 -0.00013905122
4.107714 -0.00014138711
4.108714 -0.00014372019
4.109715 -0.00014605044
4.110714 -0.00014837786
4.111714 -0.00015070243
4.112714 -0.00015302411999999999
4.113714 -0.00015534293
4.114714 -0.00015765886
4.115714 -0.00015997189
4.116714 -0.00016228199
4.117714 -0.00016458918000000002
4.118714 -0.00016689341
4.119714 -0.0001691947
4.120714 -0.00017149301
4.121714 -0.00017378835
4.122715 -0.0001760807
4.123714 -0.00017837004
4.124714 -0.00018065637
4.125714 -0.00018293965999999998
4.126714 -0.00018521993
4.127714 -0.00018749714
4.128714 -0.0001897713
4.129714 -0.00019204240000000002
4.130714 -0.00019431043
4.131714 -0.00019657539
4.132714 -0.00019883726
4.133714 -0.00020109603
4.134714 -0.00020335170999999998
4.135714 -0.00020560431
4.136714 -0.00020785379999999998
4.137714 -0.00021010019
4.138714 -0.00021234346
4.139714 -0.00021458361
4.140714 -0.00021682062999999998
4.141714 -0.00021905448
4.142715 -0.00022128518
4.143714 -0.00022351269000000002
4.144714 -0.00022573697
4.145714 -0.000227958
4.146714 -0.00023017576
4.147714 -0.00023239018
4.148714 -0.00023460122999999997
4.149714 -0.00023680884
4.150714 -0.00023901296
4.151714 -0.00024121352
4.152714 -0.00024341045
4.153714 -0.00024560368
4.154714 -0.00024779308
4.155715 -0.00024997859999999997
4.156714 -0.00025216013
4.157714 -0.0002543376
4.158714 -0.00025651088
4.159714 -0.00025867987
4.160714 -0.00026084444
4.161714 -0.00026300452
4.162714 -0.00026515997
4.163714 -0.00026731072000000004
4.164714 -0.00026945665
4.165714 -0.00027159765
4.166714 -0.00027373362
4.167714 -0.00027586448
4.168715 -0.00027799015000000004
4.169714 -0.00028011054
4.170714 -0.00028222557
4.171714 -0.00028433519000000003
4.172714 -0.00028643932999999997
4.173714 -0.00028853797
4.174714 -0.00029063103
4.175714 -0.00029271853
4.176714 -0.00029480041
4.177714 -0.00029687669
4.178714 -0.00029894736
4.179714 -0.00030101241
4.180714 -0.00030307187
4.181714 -0.00030512576
4.182714 -0.00030717413000000003
4.183714 -0.00030921698999999996
4.184714 -0.00031125437
4.185714 -0.00031328633999999996
4.186714 -0.00031531295
4.187714 -0.00031733423
4.188715 -0.00031935024
4.189714 -0.00032136104
4.190714 -0.00032336668
4.191714 -0.0003253672
4.192714 -0.00032736266
4.193714 -0.00032935309
4.194714 -0.00033133852
4.195714 -0.00033331899
4.196714 -0.00033529454
4.197714 -0.00033726519
4.198714 -0.00033923095
4.199714 -0.00034119184
4.200714 -0.00034314785
4.201715 -0.00034509899
4.202714 -0.00034704524
4.203714 -0.00034898658
4.204714 -0.00035092296
4.205714 -0.00035285439
4.206714 -0.00035478079
4.207714 -0.00035670212000000004
4.208714 -0.00035861833
4.209714 -0.00036052936000000003
4.210714 -0.00036243516
4.211714 -0.00036433564
4.212714 -0.00036623071
4.213714 -0.0003681203
4.214714 -0.00037000432
4.215714 -0.00037188267
4.216714 -0.00037375528
4.217714 -0.00037562204
4.218714 -0.00037748284
4.219714 -0.00037933760000000003
4.220714 -0.00038118619
4.221714 -0.00038302851
4.222714 -0.00038486446
4.223714 -0.00038669396
4.224714 -0.00038851686
4.225714 -0.00039033307
4.226714 -0.00039214251
4.227714 -0.00039394504
4.228714 -0.00039574056000000004
4.229714 -0.00039752899
4.230714 -0.00039931018999999994
4.231714 -0.00040108412
4.232714 -0.00040285063
4.233714 -0.00040460964
4.234715 -0.00040636105
4.235714 -0.00040810482
4.236714 -0.00040984087
4.237714 -0.00041156909
4.238714 -0.00041328940000000003
4.239714 -0.0004150018
4.240714 -0.00041670619
4.241714 -0.00041840253
4.242714 -0.00042009078
4.243714 -0.00042177089
4.244714 -0.00042344286
4.245714 -0.00042510664999999997
4.246714 -0.00042676224000000003
4.247715 -0.00042840965999999995
4.248714 -0.00043004888999999995
4.249714 -0.00043167993000000005
4.250714 -0.00043330283
4.251714 -0.00043491759
4.252714 -0.00043652426
4.253714 -0.00043812288
4.254714 -0.00043971349
4.255714 -0.00044129611
4.256714 -0.00044287080999999996
4.257714 -0.00044443768
4.258714 -0.00044599674
4.259714 -0.00044754805999999996
4.260714 -0.0004490917
4.261714 -0.00045062775
4.262714 -0.00045215625
4.263714 -0.00045367724
4.264714 -0.00045519082
4.265714 -0.00045669699000000003
4.266714 -0.00045819579
4.267715 -0.00045968732000000004
4.268714 -0.00046117152000000006
4.269714 -0.00046264850000000003
4.270714 -0.00046411818999999996
4.271714 -0.00046558065999999996
4.272714 -0.00046703589999999996
4.273714 -0.00046848386
4.274714 -0.00046992454000000005
4.275714 -0.00047135791
4.276714 -0.00047278386000000004
4.277714 -0.00047420240000000004
4.278714 -0.00047561343
4.279714 -0.00047701687
4.280715 -0.00047841263
4.281714 -0.00047980065999999997
4.282714 -0.00048118081
4.283714 -0.00048255297000000005
4.284714 -0.00048391703
4.285714 -0.00048527285999999995
4.286714 -0.00048662031999999997
4.287714 -0.00048795931999999996
4.288714 -0.00048928969
4.289714 -0.00049061132
4.290714 -0.00049192404
4.291714 -0.00049322775
4.292714 -0.00049452228
4.293715 -0.0004958075399999999
4.294714 -0.00049708342
4.295714 -0.0004983498
4.296714 -0.00049960654
4.297714 -0.00050085355
4.298714 -0.0005020907300000001
4.299714 -0.00050331801
4.300714 -0.00050453527
4.301714 -0.00050574249
4.302714 -0.00050693957
4.303714 -0.0005081265
4.304714 -0.00050930321
4.305714 -0.0005104696799999999
4.306714 -0.0005116259199999999
4.307714 -0.00051277189
4.308714 -0.00051390757
4.309714 -0.00051503303
4.310714 -0.0005161482000000001
4.311714 -0.00051725315
4.312714 -0.00051834791
4.313715 -0.0005194324799999999
4.314714 -0.0005205069600000001
4.315714 -0.00052157134
4.316714 -0.00052262567
4.317714 -0.0005236700000000001
4.318714 -0.0005247044100000001
4.319714 -0.00052572891
4.320714 -0.00052674359
4.321714 -0.00052774849
4.322714 -0.00052874366
4.323714 -0.0005297291
4.324714 -0.00053070489
4.325714 -0.0005316710899999999
4.326715 -0.0005326277
4.327714 -0.0005335748
4.328714 -0.0005345123999999999
4.329714 -0.0005354404900000001
4.330714 -0.00053635913
4.331714 -0.00053726831
4.332714 -0.00053816802
4.333714 -0.00053905828
4.334714 -0.00053993908
4.335714 -0.00054081042
4.336714 -0.0005416723099999999
4.337714 -0.0005425246899999999
4.338714 -0.00054336751
4.339714 -0.00054420079
4.340714 -0.00054502448
4.341714 -0.0005458384700000001
4.342714 -0.00054664279
4.343714 -0.00054743737
4.344714 -0.00054822212
4.345714 -0.00054899697
4.346714 -0.00054976185
4.347714 -0.0005505167299999999
4.348714 -0.0005512615199999999
4.349714 -0.0005519961200000001
4.350714 -0.00055272044
4.351714 -0.00055343439
4.352714 -0.00055413789
4.353714 -0.00055483083
4.354714 -0.0005555131799999999
4.355714 -0.0005561848
4.356714 -0.00055684554
4.357714 -0.00055749538
4.358714 -0.00055813421
4.359715 -0.00055876194
4.360714 -0.00055937844
4.361714 -0.00055998366
4.362714 -0.0005605775199999999
4.363714 -0.00056115987
4.364714 -0.00056173067
4.365714 -0.00056228987
4.366714 -0.00056283739
4.367714 -0.00056337312
4.368714 -0.00056389704
4.369714 -0.00056440908
4.370714 -0.00056490926
4.371714 -0.00056539748
4.372715 -0.00056587373
4.373714 -0.00056633799
4.374714 -0.00056679023
4.375714 -0.00056723047
4.376714 -0.0005676587100000001
4.377714 -0.00056807498
4.378714 -0.0005684793
4.379714 -0.0005688717
4.380714 -0.00056925223
4.381714 -0.00056962094
4.382714 -0.00056997787
4.383714 -0.00057032312
4.384714 -0.0005706567200000001
4.385714 -0.0005709787699999999
4.386714 -0.00057128932
4.387714 -0.0005715885
4.388714 -0.00057187635
4.389714 -0.00057215293
4.390714 -0.00057241837
4.391714 -0.0005726727100000001
4.392715 -0.00057291604
4.393714 -0.00057314846
4.394714 -0.0005733700199999999
4.395714 -0.00057358079
4.396714 -0.0005737808400000001
4.397714 -0.00057397015
4.398714 -0.00057414882
4.399714 -0.00057431685
4.400714 -0.0005744742799999999
4.401714 -0.00057462112
4.402714 -0.0005747573599999999
4.403714 -0.0005748830100000001
4.404714 -0.00057499806
4.405715 -0.00057510242
4.406714 -0.0005751961
4.407714 -0.00057527905
4.408714 -0.00057535121
4.409714 -0.00057541251
4.410714 -0.0005754629
4.411714 -0.0005755022799999999
4.412714 -0.00057553057
4.413714 -0.00057554766
4.414714 -0.00057555349
4.415714 -0.0005755478900000001
4.416714 -0.00057553084
4.417714 -0.00057550224
4.418715 -0.00057546195
4.419714 -0.00057540988
4.420714 -0.00057534594
4.421714 -0.00057527004
4.422714 -0.00057518209
4.423714 -0.000575082
4.424714 -0.0005749696799999999
4.425714 -0.00057484508
4.426714 -0.00057470811
4.427714 -0.00057455868
4.428714 -0.00057439679
4.429714 -0.00057422235
4.430714 -0.0005740353600000001
4.431714 -0.00057383572
4.432714 -0.00057362349
4.433714 -0.00057339857
4.434714 -0.00057316101
4.435714 -0.00057291077
4.436714 -0.00057264783
4.437714 -0.00057237226
4.438715 -0.00057208399
4.439714 -0.00057178308
4.440714 -0.00057146958
4.441714 -0.00057114348
4.442714 -0.00057080483
4.443714 -0.00057045368
4.444714 -0.0005700900099999999
4.445714 -0.0005697139399999999
4.446714 -0.00056932545
4.447714 -0.00056892463
4.448714 -0.00056851154
4.449714 -0.00056808626
4.450714 -0.00056764884
4.451715 -0.00056719932
4.452714 -0.00056673775
4.453714 -0.0005662642300000001
4.454714 -0.00056577883
4.455714 -0.00056528161
4.456714 -0.0005647726500000001
4.457714 -0.0005642520100000001
4.458714 -0.00056371978
4.459714 -0.00056317599
4.460714 -0.00056262074
4.461714 -0.00056205413
4.462714 -0.00056147619
4.463714 -0.00056088702
4.464714 -0.00056028666
4.465714 -0.00055967521
4.466714 -0.00055905266
4.467714 -0.00055841911
4.468714 -0.0005577745900000001
4.469714 -0.00055711917
4.470714 -0.00055645287
4.471714 -0.00055577575
4.472714 -0.00055508781
4.473714 -0.00055438904
4.474714 -0.0005536795
4.475714 -0.00055295918
4.476714 -0.00055222808
4.477714 -0.00055148616
4.478714 -0.00055073342
4.479714 -0.00054996981
4.480714 -0.00054919528
4.481714 -0.0005484098
4.482714 -0.00054761331
4.483714 -0.00054680577
4.484715 -0.00054598709
4.485714 -0.00054515717
4.486714 -0.00054431598
4.487714 -0.0005434634199999999
4.488714 -0.00054259945
4.489714 -0.00054172392
4.490714 -0.0005408368
4.491714 -0.0005399379899999999
4.492714 -0.0005390274100000001
4.493714 -0.000538105
4.494714 -0.00053717067
4.495714 -0.00053622434
4.496714 -0.00053526601
4.497715 -0.00053429558
4.498714 -0.000533313
4.499714 -0.00053231824
4.500714 -0.0005313113
4.501714 -0.00053029216
4.502714 -0.0005292608
4.503714 -0.00052821724
4.504714 -0.0005271615
4.505714 -0.00052609357
4.506714 -0.00052501355
4.507714 -0.00052392143
4.508714 -0.0005228173
4.509714 -0.00052170126
4.510714 -0.00052057335
4.511714 -0.00051943366
4.512714 -0.00051828229
4.513714 -0.00051711936
4.514714 -0.00051594493
4.515714 -0.00051475913
4.516714 -0.0005135621
4.517715 -0.00051235393
4.518714 -0.0005111347499999999
4.519714 -0.00050990466
4.520714 -0.00050866374
4.521714 -0.0005074121899999999
4.522714 -0.0005061500400000001
4.523714 -0.0005048774300000001
4.524714 -0.00050359445
4.525714 -0.00050230119
4.526714 -0.00050099779
4.527714 -0.0004996843
4.528714 -0.00049836081
4.529714 -0.0004970273499999999
4.530715 -0.00049568403
4.531714 -0.00049433092
4.532714 -0.00049296805
4.533714 -0.0004915954800000001
4.534714 -0.00049021323
4.535714 -0.00048882134
4.536714 -0.00048741986
4.537714 -0.00048600878
4.538714 -0.0004845881
4.539714 -0.00048315787
4.540714 -0.00048171805000000003
4.541714 -0.00048026868
4.542714 -0.00047880975999999996
4.543715 -0.00047734124999999997
4.544714 -0.00047586313
4.545714 -0.00047437543
4.546714 -0.00047287808000000004
4.547714 -0.00047137110000000003
4.548714 -0.00046985447
4.549714 -0.00046832815
4.550714 -0.00046679211
4.551714 -0.00046524633000000003
4.552714 -0.00046369078
4.553714 -0.00046212544
4.554714 -0.00046055029000000003
4.555714 -0.00045896527000000004
4.556714 -0.00045737038
4.557714 -0.00045576558
4.558714 -0.00045415086000000004
4.559714 -0.00045252622999999997
4.560714 -0.00045089164
4.561714 -0.00044924708999999997
4.562714 -0.00044759258000000003
4.563715 -0.00044592807
4.564714 -0.00044425355999999996
4.565714 -0.00044256908000000003
4.566714 -0.0004408746
4.567714 -0.00043917015999999997
4.568714 -0.00043745576
4.569714 -0.00043573145
4.570714 -0.00043399726999999994
4.571714 -0.00043225323
4.572714 -0.00043049936
4.573714 -0.00042873576
4.574714 -0.00042696242
4.575714 -0.00042517950000000004
4.576715 -0.00042338702
4.577714 -0.00042158508
4.578714 -0.00041977373
4.579714 -0.00041795311000000004
4.580714 -0.00041612334
4.581714 -0.00041428452
4.582714 -0.00041243675
4.583714 -0.00041058014999999996
4.584714 -0.00040871487
4.585714 -0.00040684104
4.586714 -0.00040495875
4.587714 -0.00040306818
4.588714 -0.00040116947
4.589714 -0.00039926272
4.590714 -0.00039734808999999997
4.591714 -0.00039542570000000005
4.592714 -0.00039349565999999996
4.593714 -0.00039155810999999996
4.594714 -0.00038961321
4.595714 -0.00038766102
4.596714 -0.00038570164999999996
4.597714 -0.00038373519
4.598714 -0.00038176172000000004
4.599714 -0.00037978136
4.600714 -0.00037779416
4.601714 -0.00037580016000000004
4.602714 -0.00037379941
4.603714 -0.00037179195
4.604714 -0.00036977783
4.605714 -0.00036775702
4.606714 -0.00036572958000000003
4.607714 -0.00036369547
4.608714 -0.00036165468
4.609715 -0.0003596072
4.610714 -0.00035755302
4.611714 -0.00035549208
4.612714 -0.00035342437
4.613714 -0.00035134983000000003
4.614714 -0.00034926841
4.615714 -0.00034718007
4.616714 -0.00034508478
4.617714 -0.00034298248
4.618714 -0.00034087313
4.619714 -0.00033875669
4.620714 -0.00033663314
4.621714 -0.00033450242
4.622715 -0.00033236452
4.623714 -0.0003302194
4.624714 -0.00032806709
4.625714 -0.00032590754
4.626714 -0.00032374078
4.627714 -0.00032156681
4.628714 -0.00031938566
4.629714 -0.00031719735
4.630714 -0.00031500194
4.631714 -0.00031279947
4.632714 -0.00031058999
4.633714 -0.00030837357
4.634714 -0.00030615031
4.635714 -0.00030392027
4.636714 -0.00030168355
4.637714 -0.00029944026000000004
4.638714 -0.00029719049
4.639714 -0.00029493435
4.640714 -0.00029267196
4.641714 -0.00029040345
4.642715 -0.00028812894
4.643714 -0.00028584855000000003
4.644714 -0.00028356238999999997
4.645714 -0.00028127063
4.646714 -0.00027897338
4.647714 -0.00027667077000000003
4.648714 -0.00027436292
4.649714 -0.00027204999
4.650714 -0.0002697321
4.651714 -0.00026740936
4.652714 -0.00026508189
4.653714 -0.00026274984
4.654714 -0.00026041332
4.655715 -0.00025807244
4.656714 -0.00025572731
4.657714 -0.00025337803999999996
4.658714 -0.00025102474
4.659714 -0.00024866752000000003
4.660714 -0.00024630644
4.661714 -0.00024394162000000003
4.662714 -0.00024157314
4.663714 -0.00023920106
4.664714 -0.00023682549000000002
4.665714 -0.00023444649999999998
4.666714 -0.00023206414000000002
4.667714 -0.00022967847000000002
4.668715 -0.00022728956999999998
4.669714 -0.00022489746
4.670714 -0.00022250219000000002
4.671714 -0.00022010383000000002
4.672714 -0.00021770238
4.673714 -0.00021529788000000002
4.674714 -0.00021289037999999998
4.675714 -0.00021047988
4.676714 -0.00020806637999999997
4.677714 -0.00020564989
4.678714 -0.00020323043
4.679714 -0.00020080802
4.680714 -0.00019838262
4.681714 -0.00019595425
4.682714 -0.00019352287
4.683714 -0.0001910885
4.684714 -0.00018865111000000001
4.685714 -0.0001862107
4.686714 -0.00018376724
4.687714 -0.00018132072
4.688715 -0.00017887112
4.689714 -0.00017641844
4.690714 -0.00017396266
4.691714 -0.00017150377
4.692714 -0.00016904177999999998
4.693714 -0.00016657667
4.694714 -0.00016410846
4.695714 -0.00016163716
4.696714 -0.00015916278999999998
4.697714 -0.00015668536
4.698714 -0.00015420491
4.699714 -0.00015172147
4.700714 -0.00014923511
4.701715 -0.00014674586
4.702714 -0.00014425378
4.703714 -0.00014175896
4.704714 -0.00013926146
4.705714 -0.00013676138
4.706714 -0.00013425879
4.707714 -0.0001317538
4.708714 -0.00012924652
4.709714 -0.00012673703999999998
4.710714 -0.00012422549
4.711714 -0.000121712
4.712714 -0.00011919668000000001
4.713714 -0.00011667965999999999
4.714714 -0.00011416106
4.715714 -0.00011164102
4.716714 -0.00010911966999999999
4.717714 -0.00010659714
4.718714 -0.00010407356
4.719714 -0.00010154904999999999
4.720714 -9.902373700000001e-05
4.721714 -9.649774e-05
4.722714 -9.397118100000001e-05
4.723714 -9.144416700000001e-05
4.724714 -8.891680599999999e-05
4.725714 -8.6389201e-05
4.726714 -8.386144300000001e-05
4.727714 -8.133362699999999e-05
4.728714 -7.8805834e-05
4.729714 -7.627813800000001e-05
4.730714 -7.3750618e-05
4.731714 -7.1223332e-05
4.732714 -6.869633999999999e-05
4.733714 -6.616970200000001e-05
4.734715 -6.3643455e-05
4.735714 -6.1117652e-05
4.736714 -5.8592325999999996e-05
4.737714 -5.6067506e-05
4.738714 -5.3543226000000004e-05
4.739714 -5.1019514999999996e-05
4.740714 -4.8496395e-05
4.741714 -4.597388e-05
4.742714 -4.3451993000000004e-05
4.743714 -4.0930749e-05
4.744714 -3.8410161e-05
4.745714 -3.5890244e-05
4.746714 -3.3371009e-05
4.747715 -3.085247e-05
4.748714 -2.833464e-05
4.749714 -2.5817531e-05
4.750714 -2.3301156e-05
4.751714 -2.0785530999999998e-05
4.752714 -1.8270669e-05
4.753714 -1.5756585e-05
4.754714 -1.3243297000000001e-05
4.755714 -1.0730824e-05
4.756714 -8.2191839e-06
4.757714 -5.7083987e-06
4.758714 -3.1984906999999997e-06
4.759714 -6.8948367e-07
4.760714 1.8185965e-06
4.761714 4.3257224e-06
4.762714 6.8318649e-06
4.763714 9.336992e-06
4.764714 1.1841072000000001e-05
4.765714 1.4344069e-05
4.766714 1.6845945e-05
4.767715 1.9346661999999998e-05
4.768714 2.1846176e-05
4.769714 2.4344445e-05
4.770714 2.6841419999999998e-05
4.771714 2.933705e-05
4.772714 3.1831283e-05
4.773714 3.4324063e-05
4.774714 3.6815328e-05
4.775714 3.9305018999999996e-05
4.776714 4.1793066e-05
4.777714 4.42794e-05
4.778714 4.6763947e-05
4.779714 4.9246631e-05
4.780715 5.1727369e-05
4.781714 5.420607699999999e-05
4.782714 5.668266599999999e-05
4.783714 5.9157048e-05
4.784714 6.1629129e-05
4.785714 6.4098805e-05
4.786714 6.656598499999999e-05
4.787714 6.9030563e-05
4.788714 7.1492434e-05
4.789714 7.3951492e-05
4.790714 7.640763300000001e-05
4.791714 7.8860751e-05
4.792714 8.1310742e-05
4.793715 8.3757493e-05
4.794714 8.6200907e-05
4.795714 8.864087700000001e-05
4.796714 9.1077305e-05
4.797714 9.351009000000001e-05
4.798714 9.593914e-05
4.799714 9.836436399999999e-05
4.800714 0.00010078567999999998
4.801714 0.00010320300000000001
4.802714 0.00010561626999999999
4.803714 0.00010802539
4.804714 0.00011043032
4.805714 0.00011283099999999999
4.806714 0.00011522737000000001
4.807714 0.00011761939999999999
4.808714 0.00012000705000000001
4.809714 0.00012239029
4.810714 0.0001247691
4.811714 0.00012714345
4.812714 0.00012951334
4.813715 0.00013187877
4.814714 0.00013423972
4.815714 0.00013659622
4.816714 0.00013894828
4.817714 0.0001412959
4.818714 0.00014363911
4.819714 0.00014597792
4.820714 0.00014831236
4.821714 0.00015064244000000002
4.822714 0.0001529682
4.823714 0.00015528965
4.824714 0.00015760680999999998
4.825714 0.00015991973
4.826715 0.00016222839
4.827714 0.00016453283
4.828714 0.00016683306
4.829714 0.00016912908000000002
4.830714 0.00017142089
4.831714 0.00017370851
4.832714 0.00017599190999999999
4.833714 0.00017827109
4.834714 0.00018054603
4.835714 0.00018281671
4.836714 0.00018508309
4.837714 0.00018734515
4.838714 0.00018960284
4.839714 0.00019185611
4.840714 0.0001941049
4.841714 0.00019634916999999998
4.842714 0.00019858885000000002
4.843714 0.00020082386999999998
4.844714 0.00020305413
4.845714 0.00020527957000000002
4.846714 0.00020750012
4.847714 0.0002097157
4.848714 0.0002119262
4.849714 0.00021413155
4.850714 0.00021633164
4.851714 0.00021852641
4.852714 0.00022071574
4.853714 0.00022289955
4.854714 0.00022507772
4.855714 0.00022725019
4.856714 0.00022941686
4.857714 0.00023157761
4.858714 0.00023373238
4.859715 0.00023588107
4.860714 0.00023802359
4.861714 0.00024015986999999998
4.862714 0.00024228982
4.863714 0.00024441337999999996
4.864714 0.00024653043
4.865714 0.00024864094
4.866714 0.00025074482
4.867714 0.00025284203
4.868714 0.00025493248
4.869714 0.00025701613
4.870714 0.00025909292
4.871714 0.00026116279
4.872715 0.00026322572999999997
4.873714 0.00026528166
4.874714 0.00026733057
4.875714 0.00026937244
4.876714 0.00027140723
4.877714 0.0002734349
4.878714 0.00027545548
4.879714 0.00027746892
4.880714 0.00027947524
4.881714 0.00028147444
4.882714 0.00028346653
4.883714 0.00028545151
4.884714 0.00028742938
4.885714 0.00028940021
4.886714 0.00029136399
4.887714 0.00029332077000000003
4.888714 0.00029527057
4.889714 0.00029721342999999996
4.890714 0.00029914938
4.891714 0.00030107849
4.892715 0.00030300077
4.893714 0.00030491628
4.894714 0.00030682505999999997
4.895714 0.00030872715999999997
4.896714 0.00031062259
4.897714 0.00031251141
4.898714 0.00031439365
4.899714 0.00031626935
4.900714 0.00031813851999999996
4.901714 0.00032000116
4.902714 0.00032185733000000003
4.903714 0.00032370699
4.904714 0.00032555014999999997
4.905715 0.00032738681
4.906714 0.00032921691
4.907714 0.00033104045
4.908714 0.00033285739
4.909714 0.00033466767
4.910714 0.00033647125
4.911714 0.00033826802
4.912714 0.00034005795
4.913714 0.00034184093
4.914714 0.00034361685
4.915714 0.00034538563999999996
4.916714 0.00034714718999999996
4.917714 0.00034890138
4.918715 0.00035064811
4.919714 0.00035238725
4.920714 0.00035411867000000003
4.921714 0.00035584228
4.922714 0.00035755793
4.923714 0.0003592655
4.924714 0.0003609649
4.925714 0.00036265601
4.926714 0.00036433873
4.927714 0.00036601296
4.928714 0.00036767858
4.929714 0.00036933554
4.930714 0.00037098375
4.931714 0.00037262314
4.932714 0.00037425366
4.933714 0.00037587526999999997
4.934714 0.00037748791
4.935714 0.00037909158000000003
4.936714 0.00038068624
4.937714 0.00038227190000000004
4.938715 0.00038384856
4.939714 0.00038541620999999994
4.940714 0.00038697490000000003
4.941714 0.00038852463000000004
4.942714 0.00039006541
4.943714 0.00039159731
4.944714 0.00039312035
4.945714 0.00039463461999999995
4.946714 0.0003961401
4.947714 0.0003976369
4.948714 0.00039912506999999995
4.949714 0.00040060463
4.950714 0.00040207565
4.951715 0.00040353815999999995
4.952714 0.00040499222
4.953714 0.0004064379
4.954714 0.00040787522
4.955714 0.00040930422
4.956714 0.00041072494
4.957714 0.00041213743000000005
4.958714 0.00041354169
4.959714 0.00041493776999999995
4.960714 0.0004163257
4.961714 0.00041770545
4.962714 0.00041907711000000006
4.963714 0.00042044062
4.964714 0.00042179599
4.965714 0.00042314327
4.966714 0.00042448241
4.967714 0.00042581346
4.968714 0.00042713637000000004
4.969714 0.00042845113
4.970714 0.00042975771
4.971714 0.00043105610999999997
4.972714 0.00043234630999999996
4.973714 0.00043362825
4.974714 0.00043490195
4.975714 0.00043616733000000004
4.976714 0.00043742439
4.977714 0.00043867303
4.978714 0.00043991325999999994
4.979714 0.00044114503999999994
4.980714 0.00044236826
4.981714 0.00044358289
4.982714 0.00044478883999999995
4.983714 0.00044598604999999996
4.984715 0.00044717449
4.985714 0.00044835406
4.986714 0.00044952467
4.987714 0.00045068623
4.988714 0.00045183865000000004
4.989714 0.00045298189
4.990714 0.0004541158
4.991714 0.0004552403
4.992714 0.00045635534000000003
4.993714 0.00045746077999999995
4.994714 0.00045855659
4.995714 0.00045964262
4.996714 0.00046071882
4.997715 0.00046178511000000003
4.998714 0.00046284144
4.999714 0.00046388773
5.000714 0.00046492391
5.001714 0.00046594996
5.002714 0.00046696578
5.003714 0.00046797135999999994
5.004714 0.00046896671
5.005714 0.00046995178
5.006714 0.00047092658000000005
5.007714 0.00047189114
5.008714 0.00047284543
5.009714 0.00047378953
5.010714 0.00047472345
5.011714 0.00047564722
5.012714 0.00047656090000000004
5.013714 0.00047746457000000003
5.014714 0.00047835828999999994
5.015714 0.00047924214
5.016714 0.0004801162
5.017715 0.00048098054
5.018714 0.00048183529
5.019714 0.00048268047999999996
5.020714 0.00048351621
5.021714 0.00048434258
5.022714 0.00048515966999999996
5.023714 0.00048596753
5.024714 0.00048676625
5.025714 0.00048755592
5.026714 0.00048833658
5.027714 0.00048910829
5.028714 0.00048987108
5.029714 0.00049062501
5.030715 0.00049137006
5.031714 0.0004921063
5.032714 0.00049283371
5.033714 0.00049355231
5.034714 0.00049426208
5.035714 0.00049496302
5.036714 0.0004956551
5.037714 0.00049633827
5.038714 0.00049701252
5.039714 0.0004976778200000001
5.040714 0.00049833411
5.041714 0.00049898131
5.042714 0.00049961941
5.043715 0.00050024832
5.044714 0.00050086801
5.045714 0.00050147842
5.046714 0.0005020795
5.047714 0.00050267117
5.048714 0.00050325339
5.049714 0.00050382605
5.050714 0.0005043891600000001
5.051714 0.00050494264
5.052714 0.00050548642
5.053714 0.00050602043
5.054714 0.00050654467
5.055714 0.00050705908
5.056714 0.0005075635699999999
5.057714 0.00050805816
5.058714 0.00050854278
5.059714 0.00050901735
5.060714 0.0005094818800000001
5.061714 0.0005099363100000001
5.062714 0.0005103805999999999
5.063715 0.0005108147
5.064714 0.00051123857
5.065714 0.0005116522100000001
5.066714 0.00051205552
5.067714 0.00051244851
5.068714 0.00051283114
5.069714 0.0005132033500000001
5.070714 0.00051356515
5.071714 0.00051391648
5.072714 0.00051425732
5.073714 0.00051458765
5.074714 0.00051490742
5.075714 0.00051521665
5.076715 0.00051551533
5.077714 0.00051580346
5.078714 0.00051608099
5.079714 0.00051634797
5.080714 0.0005166044
5.081714 0.0005168502899999999
5.082714 0.00051708562
5.083714 0.00051731049
5.084714 0.0005175249
5.085714 0.00051772886
5.086714 0.00051792244
5.087714 0.00051810571
5.088714 0.00051827869
5.089714 0.00051844149
5.090714 0.00051859411
5.091714 0.00051873662
5.092714 0.00051886914
5.093714 0.00051899169
5.094714 0.0005191043799999999
5.095714 0.00051920724
5.096714 0.00051930033
5.097714 0.00051938368
5.098714 0.0005194574
5.099714 0.00051952152
5.100714 0.0005195760900000001
5.101714 0.00051962115
5.102714 0.00051965676
5.103714 0.00051968291
5.104714 0.0005196996
5.105714 0.00051970687
5.106714 0.00051970474
5.107714 0.00051969319
5.108714 0.00051967218
5.109715 0.0005196417099999999
5.110714 0.00051960178
5.111714 0.0005195523
5.112714 0.0005194932800000001
5.113714 0.00051942466
5.114714 0.00051934639
5.115714 0.00051925845
5.116714 0.00051916072
5.117714 0.00051905317
5.118714 0.00051893576
5.119714 0.00051880843
5.120714 0.0005186711
5.121714 0.00051852371
5.122715 0.00051836623
5.123714 0.0005181986099999999
5.124714 0.00051802076
5.125714 0.0005178326300000001
5.126714 0.00051763423
5.127714 0.00051742545
5.128714 0.00051720626
5.129714 0.00051697666
5.130714 0.0005167365499999999
5.131714 0.00051648594
5.132714 0.00051622483
5.133714 0.00051595316
5.134714 0.0005156709
5.135714 0.00051537804
5.136714 0.0005150745899999999
5.137714 0.0005147605
5.138714 0.0005144358100000001
5.139714 0.00051410047
5.140714 0.0005137544600000001
5.141714 0.0005133978
5.142715 0.0005130305
5.143714 0.00051265251
5.144714 0.00051226389
5.145714 0.00051186462
5.146714 0.00051145466
5.147714 0.00051103407
5.148714 0.0005106028299999999
5.149714 0.00051016095
5.150714 0.00050970848
5.151714 0.00050924541
5.152714 0.00050877175
5.153714 0.00050828753
5.154714 0.00050779277
5.155715 0.0005072874500000001
5.156714 0.0005067716799999999
5.157714 0.00050624544
5.158714 0.00050570875
5.159714 0.00050516169
5.160714 0.00050460426
5.161714 0.00050403651
5.162714 0.00050345852
5.163714 0.0005028703099999999
5.164714 0.0005022719099999999
5.165714 0.00050166336
5.166714 0.0005010447199999999
5.167714 0.00050041604
5.168715 0.00049977734
5.169714 0.00049912869
5.170714 0.00049847013
5.171714 0.00049780165
5.172714 0.0004971233
5.173714 0.0004964351300000001
5.174714 0.00049573714
5.175714 0.00049502933
5.176714 0.00049431173
5.177714 0.00049358437
5.178714 0.00049284722
5.179714 0.0004921002500000001
5.180714 0.00049134346
5.181714 0.00049057685
5.182714 0.00048980037
5.183714 0.00048901397
5.184714 0.00048821767
5.185714 0.00048741139999999996
5.186714 0.00048659508
5.187714 0.00048576871
5.188715 0.00048493220999999996
5.189714 0.00048408551
5.190714 0.00048322859
5.191714 0.00048236134
5.192714 0.00048148372000000005
5.193714 0.00048059569
5.194714 0.0004796972
5.195714 0.00047878815999999997
5.196714 0.00047786853
5.197714 0.00047693825
5.198714 0.00047599728999999996
5.199714 0.00047504559000000003
5.200714 0.00047408312
5.201715 0.00047310987000000003
5.202714 0.00047212575
5.203714 0.00047113076
5.204714 0.00047012491
5.205714 0.00046910814
5.206714 0.00046808045
5.207714 0.00046704181000000003
5.208714 0.00046599225
5.209714 0.00046493178
5.210714 0.00046386035000000003
5.211714 0.00046277801
5.212714 0.00046168479
5.213714 0.00046058071
5.214714 0.00045946576
5.215714 0.00045833999
5.216714 0.0004572034
5.217714 0.00045605601999999996
5.218714 0.00045489792
5.219714 0.00045372913
5.220714 0.00045254969
5.221714 0.00045135962
5.222714 0.00045015900000000005
5.223714 0.00044894787000000004
5.224714 0.00044772623
5.225714 0.00044649423
5.226714 0.00044525186
5.227714 0.00044399916999999996
5.228714 0.00044273625000000003
5.229714 0.00044146313
5.230714 0.00044017987999999997
5.231714 0.00043888658
5.232714 0.00043758323
5.233714 0.00043626992000000004
5.234715 0.00043494674
5.235714 0.00043361370000000003
5.236714 0.00043227087
5.237714 0.00043091827
5.238714 0.00042955597999999996
5.239714 0.00042818401
5.240714 0.00042680244000000003
5.241714 0.00042541128
5.242714 0.00042401052
5.243714 0.00042260021
5.244714 0.00042118040000000003
5.245714 0.00041975103999999995
5.246714 0.00041831217000000003
5.247715 0.00041686376
5.248714 0.00041540578999999997
5.249714 0.00041393828
5.250714 0.00041246117
5.251714 0.00041097446
5.252714 0.00040947807
5.253714 0.00040797199
5.254714 0.00040645618
5.255714 0.00040493055000000004
5.256714 0.0004033951
5.257714 0.00040184973
5.258714 0.00040029436
5.259714 0.00039872892999999996
5.260714 0.00039715342
5.261714 0.00039556776
5.262714 0.00039397187
5.263714 0.0003923657
5.264714 0.00039074921
5.265714 0.00038912230999999995
5.266714 0.00038748494000000004
5.267715 0.00038583712
5.268714 0.00038417875000000003
5.269714 0.00038250982000000004
5.270714 0.00038083033
5.271714 0.00037914022
5.272714 0.00037743948
5.273714 0.00037572811
5.274714 0.00037400609
5.275714 0.00037227346
5.276714 0.00037053020999999997
5.277714 0.00036877636
5.278714 0.00036701192
5.279714 0.00036523693
5.280715 0.00036345141
5.281714 0.00036165541
5.282714 0.00035984897
5.283714 0.00035803212
5.284714 0.00035620492
5.285714 0.00035436742
5.286714 0.00035251967
5.287714 0.00035066171
5.288714 0.00034879361
5.289714 0.00034691543
5.290714 0.00034502723000000003
5.291714 0.00034312905
5.292714 0.00034122095
5.293715 0.00033930298
5.294714 0.00033737524
5.295714 0.00033543774000000003
5.296714 0.00033349056
5.297714 0.00033153376
5.298714 0.00032956738999999997
5.299714 0.00032759151
5.300714 0.00032560617
5.301714 0.00032361145
5.302714 0.00032160737999999996
5.303714 0.00031959401
5.304714 0.00031757139999999997
5.305714 0.00031553958999999996
5.306714 0.00031349864
5.307714 0.00031144859
5.308714 0.0003093895
5.309714 0.00030732137
5.310714 0.00030524429
5.311714 0.00030315825
5.312714 0.0003010633
5.313715 0.00029895946
5.314714 0.00029684675
5.315714 0.00029472519
5.316714 0.00029259479
5.317714 0.00029045557
5.318714 0.00028830749999999997
5.319714 0.00028615058999999996
5.320714 0.00028398483000000003
5.321714 0.00028181018
5.322714 0.00027962665
5.323714 0.00027743420000000003
5.324714 0.00027523278999999997
5.325714 0.00027302237000000003
5.326715 0.00027080293
5.327714 0.00026857442
5.328714 0.00026633679
5.329714 0.00026409
5.330714 0.00026183399999999996
5.331714 0.00025956874
5.332714 0.00025729420999999995
5.333714 0.00025501034999999997
5.334714 0.00025271713000000004
5.335714 0.00025041452
5.336714 0.00024810249000000004
5.337714 0.00024578103
5.338714 0.00024345013000000003
5.339714 0.00024110980000000001
5.340714 0.00023876003
5.341714 0.00023640084
5.342714 0.00023403227000000002
5.343714 0.00023165435
5.344714 0.00022926710999999998
5.345714 0.00022687061
5.346714 0.00022446490999999998
5.347714 0.00022205008
5.348714 0.00021962621000000003
5.349714 0.00021719336
5.350714 0.00021475162000000002
5.351714 0.0002123011
5.352714 0.00020984187000000002
5.353714 0.00020737405000000001
5.354714 0.00020489772
5.355714 0.00020241299999999997
5.356714 0.00019991998999999998
5.357714 0.00019741876
5.358714 0.00019490944
5.359715 0.00019239209999999998
5.360714 0.00018986683
5.361714 0.00018733372
5.362714 0.00018479283000000002
5.363714 0.00018224424
5.364714 0.00017968803
5.365714 0.00017712423
5.366714 0.00017455292
5.367714 0.00017197411999999999
5.368714 0.0001693879
5.369714 0.00016679427
5.370714 0.00016419326999999998
5.371714 0.00016158493
5.372715 0.00015896927
5.373714 0.00015634630999999998
5.374714 0.00015371606
5.375714 0.00015107855
5.376714 0.00014843378
5.377714 0.00014578176
5.378714 0.00014312251
5.379714 0.00014045605
5.380714 0.00013778239000000002
5.381714 0.00013510154
5.382714 0.00013241353
5.383714 0.00012971836000000002
5.384714 0.00012701609
5.385714 0.0001243067
5.386714 0.00012159024000000001
5.387714 0.00011886675
5.388714 0.00011613624
5.389714 0.00011339876
5.390714 0.00011065433000000001
5.391714 0.000107903
5.392715 0.00010514478
5.393714 0.00010237973999999999
5.394714 9.960789399999999e-05
5.395714 9.6829297e-05
5.396714 9.4043969e-05
5.397714 9.1251951e-05
5.398714 8.8453282e-05
5.399714 8.564799699999999e-05
5.400714 8.283612899999999e-05
5.401714 8.0017713e-05
5.402714 7.7192783e-05
5.403714 7.4361373e-05
5.404714 7.1523522e-05
5.405715 6.8679265e-05
5.406714 6.5828635e-05
5.407714 6.2971679e-05
5.408714 6.0108442e-05
5.409714 5.7238969e-05
5.410714 5.4363306000000005e-05
5.411714 5.1481515999999995e-05
5.412714 4.8593653999999996e-05
5.413714 4.5699783999999995e-05
5.414714 4.2799979e-05
5.415714 3.9894317e-05
5.416714 3.6982877e-05
5.417714 3.4065748999999995e-05
5.418715 3.1143028e-05
5.419714 2.8214816000000003e-05
5.420714 2.5281216e-05
5.421714 2.2342337e-05
5.422714 1.9398294e-05
5.423714 1.6449204e-05
5.424714 1.3495186e-05
5.425714 1.0536363e-05
5.426714 7.5728551e-06
5.427714 4.6047848e-06
5.428714 1.6322723000000001e-06
5.429714 -1.3445649999999999e-06
5.430714 -4.3256133e-06
5.431714 -7.310762799999999e-06
5.432714 -1.029991e-05
5.433714 -1.3292956000000001e-05
5.434714 -1.6289809e-05
5.435714 -1.9290387e-05
5.436714 -2.2294614e-05
5.437714 -2.5302421e-05
5.438715 -2.8313752e-05
5.439714 -3.1328554e-05
5.440714 -3.4346783e-05
5.441714 -3.7368403e-05
5.442714 -4.0393385e-05
5.443714 -4.342171e-05
5.444714 -4.6453357e-05
5.445714 -4.9488318e-05
5.446714 -5.2526582e-05
5.447714 -5.5568141999999996e-05
5.448714 -5.8612999999999996e-05
5.449714 -6.1661143e-05
5.450714 -6.4712572e-05
5.451715 -6.776728e-05
5.452714 -7.082525699999999e-05
5.453714 -7.3886486e-05
5.454714 -7.6950948e-05
5.455714 -8.0018623e-05
5.456714 -8.308948099999999e-05
5.457714 -8.616348200000001e-05
5.458714 -8.9240581e-05
5.459714 -9.2320732e-05
5.460714 -9.5403868e-05
5.461714 -9.8489932e-05
5.462714 -0.00010157883999999999
5.463714 -0.00010467052000000001
5.464714 -0.00010776488
5.465714 -0.00011086183
5.466714 -0.00011396129000000001
5.467714 -0.00011706313000000001
5.468714 -0.00012016727
5.469714 -0.00012327359
5.470714 -0.000126382
5.471714 -0.00012949237
5.472714 -0.00013260460000000002
5.473714 -0.0001357186
5.474714 -0.00013883424
5.475714 -0.00014195142
5.476714 -0.00014507004
5.477714 -0.00014819002
5.478714 -0.00015131124000000002
5.479714 -0.00015443361000000002
5.480714 -0.00015755704
5.481714 -0.00016068145000000002
5.482714 -0.00016380675000000002
5.483714 -0.00016693285
5.484715 -0.00017005967999999999
5.485714 -0.00017318716
5.486714 -0.0001763152
5.487714 -0.00017944371
5.488714 -0.00018257264
5.489714 -0.00018570187
5.490714 -0.00018883134
5.491714 -0.00019196095
5.492714 -0.00019509062
5.493714 -0.00019822023
5.494714 -0.00020134970999999998
5.495714 -0.00020447897
5.496714 -0.00020760788000000001
5.497715 -0.00021073633000000003
5.498714 -0.00021386421999999999
5.499714 -0.00021699143
5.500714 -0.00022011784
5.501714 -0.00022324334
5.502714 -0.0002263678
5.503714 -0.00022949107
5.504714 -0.00023261307
5.505714 -0.00023573364
5.506714 -0.00023885266
5.507714 -0.00024197002000000002
5.508714 -0.00024508558
5.509714 -0.00024819926
5.510714 -0.00025131092
5.511714 -0.00025442043
5.512714 -0.00025752772
5.513714 -0.00026063267
5.514714 -0.00026373521
5.515714 -0.00026683522
5.516714 -0.00026993262
5.517715 -0.00027302733
5.518714 -0.00027611929
5.519714 -0.00027920844
5.520714 -0.0002822947
5.521714 -0.000285378
5.522714 -0.00028845826999999996
5.523714 -0.00029153548
5.524714 -0.00029460955
5.525714 -0.00029768044
5.526714 -0.00030074809
5.527714 -0.00030381245000000003
5.528714 -0.00030687345000000003
5.529714 -0.00030993103
5.530715 -0.00031298514000000004
5.531714 -0.00031603568
5.532714 -0.0003190826
5.533714 -0.00032212581
5.534714 -0.00032516525
5.535714 -0.00032820083
5.536714 -0.00033123242
5.537714 -0.00033425997
5.538714 -0.00033728336
5.539714 -0.00034030249
5.540714 -0.00034331724
5.541714 -0.00034632751
5.542714 -0.00034933319
5.543715 -0.00035233415
5.544714 -0.00035533027999999997
5.545714 -0.00035832145
5.546714 -0.00036130757
5.547714 -0.00036428851
5.548714 -0.00036726415
5.549714 -0.00037023437
5.550714 -0.0003731991
5.551714 -0.00037615819
5.552714 -0.00037911157
5.553714 -0.00038205912
5.554714 -0.00038500075
5.555714 -0.00038793636999999995
5.556714 -0.0003908659
5.557714 -0.00039378924000000004
5.558714 -0.00039670631
5.559714 -0.00039961701
5.560714 -0.00040252129999999997
5.561714 -0.00040541909
5.562714 -0.00040831028
5.563715 -0.00041119479
5.564714 -0.00041407257
5.565714 -0.00041694352
5.566714 -0.00041980757
5.567714 -0.00042266465
5.568714 -0.00042551465
5.569714 -0.00042835745
5.570714 -0.00043119298
5.571714 -0.00043402115000000003
5.572714 -0.00043684186
5.573714 -0.00043965496999999996
5.574714 -0.00044246035000000005
5.575714 -0.00044525791000000006
5.576715 -0.00044804750999999994
5.577714 -0.00045082901999999995
5.578714 -0.00045360233999999994
5.579714 -0.00045636730000000005
5.580714 -0.00045912375
5.581714 -0.00046187156
5.582714 -0.00046461059
5.583714 -0.00046734071
5.584714 -0.00047006178999999996
5.585714 -0.00047277372
5.586714 -0.00047547633
5.587714 -0.00047816948
5.588714 -0.00048085303
5.589714 -0.00048352690000000005
5.590714 -0.00048619095
5.591714 -0.00048884508
5.592714 -0.00049148921
5.593714 -0.0004941232
5.594714 -0.0004967469500000001
5.595714 -0.00049936043
5.596714 -0.0005019635
5.597714 -0.0005045561
5.598714 -0.0005071382
5.599714 -0.00050970966
5.600714 -0.0005122704799999999
5.601714 -0.00051482052
5.602714 -0.00051735979
5.603714 -0.0005198881800000001
5.604714 -0.00052240566
5.605714 -0.0005249121799999999
5.606714 -0.00052740766
5.607714 -0.00052989203
5.608714 -0.00053236522
5.609715 -0.00053482718
5.610714 -0.00053727781
5.611714 -0.00053971708
5.612714 -0.00054214488
5.613714 -0.00054456118
5.614714 -0.0005469658400000001
5.615714 -0.00054935881
5.616714 -0.00055173996
5.617714 -0.00055410924
5.618714 -0.00055646656
5.619714 -0.00055881178
5.620714 -0.0005611448199999999
5.621714 -0.0005634655700000001
5.622715 -0.00056577396
5.623714 -0.0005680698900000001
5.624714 -0.00057035327
5.625714 -0.00057262396
5.626714 -0.0005748818700000001
5.627714 -0.00057712696
5.628714 -0.00057935908
5.629714 -0.0005815781599999999
5.630714 -0.0005837841399999999
5.631714 -0.00058597689
5.632714 -0.00058815635
5.633714 -0.00059032245
5.634714 -0.0005924750899999999
5.635714 -0.00059461422
5.636714 -0.00059673976
5.637714 -0.0005988516
5.638714 -0.00060094972
5.639714 -0.000603034
5.640714 -0.00060510438
5.641714 -0.00060716079
5.642715 -0.0006092031499999999
5.643714 -0.00061123142
5.644714 -0.00061324549
5.645714 -0.00061524529
5.646714 -0.00061723067
5.647714 -0.00061920159
5.648714 -0.00062115796
5.649714 -0.0006230996900000001
5.650714 -0.00062502668
5.651714 -0.0006269388
5.652714 -0.00062883596
5.653714 -0.00063071807
5.654714 -0.00063258499
5.655715 -0.00063443658
5.656714 -0.00063627281
5.657714 -0.00063809348
5.658714 -0.00063989851
5.659714 -0.0006416878
5.660714 -0.0006434612300000001
5.661714 -0.00064521869
5.662714 -0.0006469601000000001
5.663714 -0.00064868532
5.664714 -0.00065039426
5.665714 -0.00065208683
5.666714 -0.0006537629399999999
5.667714 -0.00065542249
5.668715 -0.00065706545
5.669714 -0.00065869172
5.670714 -0.0006603011999999999
5.671714 -0.00066189382
5.672714 -0.00066346956
5.673714 -0.00066502835
5.674714 -0.00066657012
5.675714 -0.00066809484
5.676714 -0.00066960242
5.677714 -0.00067109286
5.678714 -0.0006725661
5.679714 -0.00067402211
5.680714 -0.0006754608
5.681714 -0.00067688215
5.682714 -0.0006782861399999999
5.683714 -0.00067967271
5.684714 -0.00068104182
5.685714 -0.00068239342
5.686714 -0.0006837274699999999
5.687714 -0.00068504387
5.688715 -0.00068634263
5.689714 -0.0006876236500000001
5.690714 -0.00068888689
5.691714 -0.00069013226
5.692714 -0.0006913597200000001
5.693714 -0.00069256921
5.694714 -0.00069376065
5.695714 -0.00069493399
5.696714 -0.0006960891799999999
5.697714 -0.00069722614
5.698714 -0.00069834477
5.699714 -0.00069944508
5.700714 -0.0007005269700000001
5.701715 -0.00070159035
5.702714 -0.00070263523
5.703714 -0.0007036615
5.704714 -0.00070466917
5.705714 -0.00070565816
5.706714 -0.00070662841
5.707714 -0.00070757992
5.708714 -0.0007085126100000001
5.709714 -0.00070942647
5.710714 -0.0007103215
5.711714 -0.00071119762
5.712714 -0.00071205482
5.713714 -0.0007128931000000001
5.714714 -0.00071371237
5.715714 -0.0007145126299999999
5.716714 -0.00071529389
5.717714 -0.0007160560899999999
5.718714 -0.0007167991999999999
5.719714 -0.00071752315
5.720714 -0.00071822797
5.721714 -0.00071891359
5.722714 -0.00071957998
5.723714 -0.00072022704
5.724714 -0.00072085477
5.725714 -0.00072146313
5.726714 -0.00072205203
5.727714 -0.0007226214200000001
5.728714 -0.00072317125
5.729714 -0.00072370149
5.730714 -0.00072421203
5.731714 -0.00072470284
5.732714 -0.00072517382
5.733714 -0.00072562493
5.734715 -0.00072605608
5.735714 -0.00072646721
5.736714 -0.0007268583
5.737714 -0.00072722924
5.738714 -0.00072757998
5.739714 -0.00072791049
5.740714 -0.00072822077
5.741714 -0.00072851071
5.742714 -0.00072878029
5.743714 -0.00072902949
5.744714 -0.00072925827
5.745714 -0.00072946659
5.746714 -0.00072965449
5.747715 -0.00072982193
5.748714 -0.0007299689099999999
5.749714 -0.00073009537
5.750714 -0.00073020137
5.751714 -0.00073028691
5.752714 -0.00073035199
5.753714 -0.0007303966
5.754714 -0.00073042074
5.755714 -0.00073042447
5.756714 -0.00073040774
5.757714 -0.00073037058
5.758714 -0.00073031301
5.759714 -0.00073023507
5.760714 -0.00073013671
5.761714 -0.00073001793
5.762714 -0.00072987878
5.763714 -0.0007297192
5.764714 -0.00072953926
5.765714 -0.0007293389
5.766714 -0.00072911816
5.767715 -0.00072887701
5.768714 -0.00072861544
5.769714 -0.0007283334099999999
5.770714 -0.00072803095
5.771714 -0.00072770804
5.772714 -0.00072736466
5.773714 -0.00072700082
5.774714 -0.00072661646
5.775714 -0.0007262116
5.776714 -0.00072578628
5.777714 -0.00072534044
5.778714 -0.0007248741000000001
5.779714 -0.00072438725
5.780715 -0.00072387988
5.781714 -0.00072335201
5.782714 -0.00072280363
5.783714 -0.0007222347400000001
5.784714 -0.00072164539
5.785714 -0.00072103558
5.786714 -0.0007204053
5.787714 -0.0007197546000000001
5.788714 -0.00071908344
5.789714 -0.0007183919000000001
5.790714 -0.00071767995
5.791714 -0.00071694762
5.792714 -0.0007161949299999999
5.793715 -0.0007154219
5.794714 -0.00071462855
5.795714 -0.00071381487
5.796714 -0.00071298086
5.797714 -0.0007121265299999999
5.798714 -0.00071125191
5.799714 -0.00071035697
5.800714 -0.0007094417499999999
5.801714 -0.0007085062000000001
5.802714 -0.00070755036
5.803714 -0.0007065742
5.804714 -0.00070557776
5.805714 -0.00070456099
5.806714 -0.00070352394
5.807714 -0.0007024666
5.808714 -0.00070138894
5.809714 -0.000700291
5.810714 -0.00069917278
5.811714 -0.00069803432
5.812714 -0.0006968756199999999
5.813715 -0.00069569674
5.814714 -0.00069449766
5.815714 -0.00069327843
5.816714 -0.00069203911
5.817714 -0.00069077973
5.818714 -0.00068950039
5.819714 -0.00068820109
5.820714 -0.0006868819099999999
5.821714 -0.00068554295
5.822714 -0.0006841842599999999
5.823714 -0.00068280592
5.824714 -0.00068140798
5.825714 -0.00067999058
5.826715 -0.0006785537599999999
5.827714 -0.00067709761
5.828714 -0.00067562223
5.829714 -0.0006741277
5.830714 -0.00067261408
5.831714 -0.00067108144
5.832714 -0.00066952989
5.833714 -0.00066795951
5.834714 -0.00066637031
5.835714 -0.00066476241
5.836714 -0.00066313582
5.837714 -0.0006614906400000001
5.838714 -0.0006598269000000001
5.839714 -0.00065814461
5.840714 -0.00065644385
5.841714 -0.00065472464
5.842714 -0.0006529870000000001
5.843714 -0.00065123099
5.844714 -0.00064945662
5.845714 -0.00064766391
5.846714 -0.00064585288
5.847714 -0.00064402357
5.848714 -0.00064217597
5.849714 -0.00064031015
5.850714 -0.00063842608
5.851714 -0.0006365237800000001
5.852714 -0.00063460329
5.853714 -0.00063266466
5.854714 -0.00063070793
5.855714 -0.0006287331
5.856714 -0.00062674021
5.857714 -0.0006247293599999999
5.858714 -0.00062270055
5.859715 -0.00062065383
5.860714 -0.00061858927
5.861714 -0.00061650694
5.862714 -0.0006144069200000001
5.863714 -0.00061228925
5.864714 -0.00061015398
5.865714 -0.00060800126
5.866714 -0.00060583106
5.867714 -0.00060364355
5.868714 -0.0006014388
5.869714 -0.00059921686
5.870714 -0.0005969778199999999
5.871714 -0.0005947217699999999
5.872715 -0.00059244876
5.873714 -0.00059015892
5.874714 -0.00058785231
5.875714 -0.00058552905
5.876714 -0.00058318919
5.877714 -0.0005808328299999999
5.878714 -0.00057846009
5.879714 -0.00057607103
5.880714 -0.00057366574
5.881714 -0.0005712442999999999
5.882714 -0.00056880681
5.883714 -0.00056635336
5.884714 -0.00056388403
5.885714 -0.00056139897
5.886714 -0.00055889823
5.887714 -0.00055638193
5.888714 -0.00055385021
5.889714 -0.00055130313
5.890714 -0.00054874085
5.891714 -0.00054616344
5.892715 -0.0005435710599999999
5.893714 -0.00054096381
5.894714 -0.00053834178
5.895714 -0.00053570511
5.896714 -0.00053305394
5.897714 -0.00053038839
5.898714 -0.0005277086099999999
5.899714 -0.0005250146800000001
5.900714 -0.0005223067099999999
5.901714 -0.00051958486
5.902714 -0.00051684924
5.903714 -0.00051409993
5.904714 -0.0005113370200000001
5.905715 -0.00050856065
5.906714 -0.0005057709100000001
5.907714 -0.0005029679000000001
5.908714 -0.00050015174
5.909714 -0.0004973224299999999
5.910714 -0.00049448013
5.911714 -0.00049162486
5.912714 -0.00048875672
5.913714 -0.00048587576000000003
5.914714 -0.00048298202000000005
5.915714 -0.00048007560000000004
5.916714 -0.00047715653
5.917714 -0.00047422486
5.918715 -0.00047128065000000003
5.919714 -0.00046832392000000005
5.920714 -0.00046535474000000004
5.921714 -0.00046237319
5.922714 -0.00045937931999999996
5.923714 -0.00045637316000000005
5.924714 -0.00045335477999999997
5.925714 -0.00045032424999999997
5.926714 -0.00044728167
5.927714 -0.00044422708999999997
5.928714 -0.00044116063999999995
5.929714 -0.00043808236
5.930714 -0.0004349924
5.931714 -0.00043189084000000005
5.932714 -0.00042877782000000006
5.933714 -0.00042565343000000003
5.934714 -0.00042251781000000004
5.935714 -0.00041937114
5.936714 -0.00041621352
5.937714 -0.00041304510999999995
5.938715 -0.00040986601999999997
5.939714 -0.00040667646
5.940714 -0.00040347653999999995
5.941714 -0.00040026644
5.942714 -0.00039704632
5.943714 -0.00039381634
5.944714 -0.00039057668
5.945714 -0.00038732746
5.946714 -0.00038406888000000006
5.947714 -0.00038080109
5.948714 -0.00037752425
5.949714 -0.00037423849
5.950714 -0.00037094399
5.951715 -0.00036764086
5.952714 -0.00036432928
5.953714 -0.00036100937
5.954714 -0.00035768128
5.955714 -0.00035434514
5.956714 -0.00035100109
5.957714 -0.00034764923
5.958714 -0.00034428972
5.959714 -0.00034092266
5.960714 -0.00033754818
5.961714 -0.00033416641
5.962714 -0.00033077745
5.963714 -0.00032738144
5.964714 -0.00032397847
5.965714 -0.00032056869
5.966714 -0.00031715218999999996
5.967714 -0.00031372908
5.968714 -0.00031029949
5.969714 -0.00030686351
5.970714 -0.00030342128
5.971714 -0.00029997288000000003
5.972714 -0.00029651844000000004
5.973714 -0.00029305804
5.974714 -0.0002895918
5.975714 -0.00028611983
5.976714 -0.00028264220999999997
5.977714 -0.00027915908
5.978714 -0.0002756705
5.979714 -0.00027217659
5.980714 -0.00026867742
5.981714 -0.00026517308999999997
5.982714 -0.00026166372
5.983714 -0.00025814935999999997
5.984715 -0.00025463009
5.985714 -0.00025110603
5.986714 -0.00024757724
5.987714 -0.00024404380000000002
5.988714 -0.00024050580000000002
5.989714 -0.00023696332
5.990714 -0.00023341645
5.991714 -0.00022986528
5.992714 -0.00022630991
5.993714 -0.00022275042
5.994714 -0.0002191869
5.995714 -0.00021561948
5.996714 -0.00021204826
5.997715 -0.00020847333
5.998714 -0.00020489483
5.999714 -0.00020131288000000002
6.000714 -0.00019772763
6.001714 -0.00019413919
6.002714 -0.00019054773000000001
6.003714 -0.00018695339999999998
6.004714 -0.00018335635
6.005714 -0.00017975675
6.006714 -0.00017615478
6.007714 -0.0001725506
6.008714 -0.00016894439000000001
6.009714 -0.00016533636
6.010714 -0.00016172667
6.011714 -0.00015811552
6.012714 -0.00015450310000000001
6.013714 -0.00015088958
6.014714 -0.00014727517000000001
6.015714 -0.00014366004
6.016714 -0.00014004438
6.017715 -0.00013642837
6.018714 -0.00013281218
6.019714 -0.00012919597999999999
6.020714 -0.00012557994
6.021714 -0.00012196421
6.022714 -0.00011834893
6.023714 -0.00011473426
6.024714 -0.00011112032
6.025714 -0.00010750726
6.026714 -0.00010389520000000001
6.027714 -0.00010028424000000001
6.028714 -9.6674501e-05
6.029714 -9.3066086e-05
6.030715 -8.9459098e-05
6.031714 -8.5853628e-05
6.032714 -8.2249767e-05
6.033714 -7.864760499999999e-05
6.034714 -7.5047222e-05
6.035714 -7.1448704e-05
6.036714 -6.785213e-05
6.037714 -6.425758e-05
6.038714 -6.0665133e-05
6.039714 -5.7074874e-05
6.040714 -5.3486878e-05
6.041714 -4.9901229e-05
6.042714 -4.6318007e-05
6.043715 -4.2737298e-05
6.044714 -3.9159189999999995e-05
6.045714 -3.5583767e-05
6.046714 -3.2011121e-05
6.047714 -2.8441343e-05
6.048714 -2.4874524e-05
6.049714 -2.131076e-05
6.050714 -1.7750146e-05
6.051714 -1.419278e-05
6.052714 -1.0638759e-05
6.053714 -7.0881804e-06
6.054714 -3.5411442999999996e-06
6.055714 2.2503987e-09
6.056714 3.5419035000000003e-06
6.057714 7.077715500000001e-06
6.058714 1.0609585e-05
6.059714 1.4137411999999999e-05
6.060714 1.7661094000000003e-05
6.061714 2.118053e-05
6.062714 2.4695618e-05
6.063715 2.8206249999999998e-05
6.064714 3.1712324000000004e-05
6.065714 3.5213731e-05
6.066714 3.8710363e-05
6.067714 4.2202109e-05
6.068714 4.5688853e-05
6.069714 4.9170478e-05
6.070714 5.2646863e-05
6.071714 5.6117875000000005e-05
6.072714 5.9583396999999994e-05
6.073714 6.3043291e-05
6.074714 6.649742100000001e-05
6.075714 6.9945645e-05
6.076715 7.3387815e-05
6.077714 7.682379e-05
6.078714 8.0253409e-05
6.079714 8.3676525e-05
6.080714 8.709298e-05
6.081714 9.0502613e-05
6.082714 9.3905265e-05
6.083714 9.7300779e-05
6.084714 0.00010068899000000001
6.085714 0.00010406974
6.086714 0.00010744287
6.087714 0.00011080823
6.088714 0.00011416566
6.089714 0.00011751504
6.090714 0.0001208562
6.091714 0.00012418902
6.092714 0.00012751336999999998
6.093714 0.00013082913
6.094714 0.00013413618
6.095714 0.0001374344
6.096714 0.00014072371999999998
6.097714 0.00014400403
6.098714 0.00014727524
6.099714 0.00015053729
6.100714 0.00015379009999999998
6.101714 0.00015703361
6.102714 0.00016026775
6.103714 0.00016349247
6.104714 0.00016670774
6.105714 0.00016991349
6.106714 0.0001731097
6.107714 0.00017629632
6.108714 0.00017947331
6.109715 0.00018264063
6.110714 0.00018579825000000002
6.111714 0.00018894613
6.112714 0.00019208421
6.113714 0.00019521246000000003
6.114714 0.00019833085
6.115714 0.00020143930000000003
6.116714 0.00020453776
6.117714 0.00020762620000000002
6.118714 0.00021070455000000003
6.119714 0.00021377272999999997
6.120714 0.00021683065
6.121714 0.00021987827999999998
6.122715 0.00022291550999999998
6.123714 0.00022594229
6.124714 0.00022895852
6.125714 0.00023196412
6.126714 0.000234959
6.127714 0.00023794307
6.128714 0.00024091626
6.129714 0.00024387845999999998
6.130714 0.00024682959000000003
6.131714 0.00024976955
6.132714 0.00025269828
6.133714 0.00025561569
6.134714 0.00025852169
6.135714 0.00026141618
6.136714 0.00026429907
6.137714 0.00026717032
6.138714 0.00027002982
6.139714 0.00027287751
6.140714 0.0002757133
6.141714 0.00027853712000000004
6.142715 0.00028134888999999997
6.143714 0.00028414854
6.144714 0.00028693601
6.145714 0.00028971119
6.146714 0.00029247403
6.147714 0.00029522445999999997
6.148714 0.00029796238000000003
6.149714 0.00030068773
6.150714 0.00030340041
6.151714 0.00030610036
6.152714 0.00030878748
6.153714 0.00031146169
6.154714 0.00031412292
6.155715 0.00031677105
6.156714 0.00031940601
6.157714 0.00032202772
6.158714 0.00032463608
6.159714 0.00032723103000000003
6.160714 0.00032981247
6.161714 0.00033238032
6.162714 0.00033493448000000004
6.163714 0.00033747489999999997
6.164714 0.0003400015
6.165714 0.0003425142
6.166714 0.00034501297
6.167714 0.00034749773
6.168715 0.00034996842
6.169714 0.00035242501000000003
6.170714 0.00035486746000000003
6.171714 0.00035729574
6.172714 0.00035970982
6.173714 0.00036210968
6.174714 0.0003644953
6.175714 0.00036686667
6.176714 0.00036922379
6.177714 0.00037156665
6.178714 0.00037389527
6.179714 0.00037620964
6.180714 0.00037850978
6.181714 0.0003807957
6.182714 0.00038306739
6.183714 0.00038532488999999995
6.184714 0.00038756821
6.185714 0.00038979733
6.186714 0.00039201226999999996
6.187714 0.00039421297999999995
6.188715 0.00039639949
6.189714 0.00039857182
6.190714 0.00040072991
6.191714 0.00040287377
6.192714 0.00040500336
6.193714 0.00040711865999999995
6.194714 0.00040921964
6.195714 0.00041130619999999997
6.196714 0.00041337835
6.197714 0.00041543603
6.198714 0.00041747917000000003
6.199714 0.00041950771000000004
6.200714 0.00042152160000000005
6.201715 0.00042352076000000004
6.202714 0.00042550514
6.203714 0.00042747464999999996
6.204714 0.0004294292
6.205714 0.00043136874
6.206714 0.00043329323
6.207714 0.00043520258000000005
6.208714 0.00043709673999999996
6.209714 0.00043897562000000005
6.210714 0.00044083918
6.211714 0.00044268736
6.212714 0.00044452013000000003
6.213714 0.00044633739
6.214714 0.00044813914
6.215714 0.00044992534999999996
6.216714 0.00045169599999999997
6.217714 0.00045345104999999997
6.218714 0.00045519046
6.219714 0.00045691422
6.220714 0.0004586223
6.221714 0.00046031469000000003
6.222714 0.00046199143000000005
6.223714 0.00046365249
6.224714 0.00046529784999999995
6.225714 0.00046692753
6.226714 0.00046854152000000004
6.227714 0.00047013982
6.228714 0.00047172243
6.229714 0.00047328940000000003
6.230714 0.00047484073
6.231714 0.00047637640999999997
6.232714 0.00047789645
6.233714 0.00047940088999999996
6.234715 0.00048088973
6.235714 0.00048236298000000006
6.236714 0.00048382066999999996
6.237714 0.00048526281
6.238714 0.00048668940000000003
6.239714 0.00048810048
6.240714 0.0004894961
6.241714 0.00049087625
6.242714 0.000492241
6.243714 0.00049359032
6.244714 0.0004949242800000001
6.245714 0.00049624291
6.246714 0.00049754626
6.247715 0.0004988343300000001
6.248714 0.0005001071699999999
6.249714 0.00050136487
6.250714 0.0005026074199999999
6.251714 0.00050383487
6.252714 0.00050504727
6.253714 0.0005062446699999999
6.254714 0.0005074271
6.255714 0.0005085946199999999
6.256714 0.0005097472700000001
6.257714 0.00051088505
6.258714 0.000512008
6.259714 0.00051311617
6.260714 0.00051420961
6.261714 0.00051528832
6.262714 0.00051635229
6.263714 0.00051740153
6.264714 0.00051843608
6.265714 0.0005194558999999999
6.266714 0.0005204610299999999
6.267715 0.00052145142
6.268714 0.0005224270400000001
6.269714 0.00052338787
6.270714 0.0005243339300000001
6.271714 0.00052526516
6.272714 0.00052618152
6.273714 0.00052708297
6.274714 0.00052796945
6.275714 0.00052884097
6.276714 0.0005296974499999999
6.277714 0.00053053886
6.278714 0.00053136514
6.279714 0.00053217627
6.280715 0.00053297217
6.281714 0.00053375284
6.282714 0.00053451822
6.283714 0.0005352683300000001
6.284714 0.00053600315
6.285714 0.00053672265
6.286714 0.00053742683
6.287714 0.00053811568
6.288714 0.00053878921
6.289714 0.00053944746
6.290714 0.0005400904200000001
6.291714 0.0005407181599999999
6.292714 0.00054133075
6.293715 0.00054192819
6.294714 0.00054251059
6.295714 0.00054307798
6.296714 0.0005436304
6.297714 0.00054416801
6.298714 0.0005446908300000001
6.299714 0.00054519896
6.300714 0.00054569255
6.301714 0.00054617162
6.302714 0.0005466363300000001
6.303714 0.00054708676
6.304714 0.0005475230000000001
6.305714 0.00054794514
6.306714 0.00054835327
6.307714 0.00054874754
6.308714 0.0005491280300000001
6.309714 0.00054949478
6.310714 0.0005498479399999999
6.311714 0.0005501875400000001
6.312714 0.00055051373
6.313715 0.00055082651
6.314714 0.000551126
6.315714 0.00055141227
6.316714 0.00055168534
6.317714 0.00055194532
6.318714 0.0005521922
6.319714 0.00055242608
6.320714 0.000552647
6.321714 0.00055285495
6.322714 0.0005530500400000001
6.323714 0.00055323226
6.324714 0.00055340161
6.325714 0.00055355813
6.326715 0.00055370188
6.327714 0.00055383284
6.328714 0.00055395103
6.329714 0.00055405649
6.330714 0.00055414921
6.331714 0.0005542292
6.332714 0.0005542965
6.333714 0.00055435107
6.334714 0.00055439295
6.335714 0.00055442215
6.336714 0.0005544386099999999
6.337714 0.00055444239
6.338714 0.00055443347
6.339714 0.00055441187
6.340714 0.00055437763
6.341714 0.0005543307
6.342714 0.00055427108
6.343714 0.00055419882
6.344714 0.00055411388
6.345714 0.00055401629
6.346714 0.00055390606
6.347714 0.00055378318
6.348714 0.00055364767
6.349714 0.00055349951
6.350714 0.00055333876
6.351714 0.00055316546
6.352714 0.0005529796
6.353714 0.00055278119
6.354714 0.00055257033
6.355714 0.000552347
6.356714 0.00055211126
6.357714 0.00055186315
6.358714 0.00055160276
6.359715 0.00055133009
6.360714 0.00055104524
6.361714 0.0005507482899999999
6.362714 0.00055043929
6.363714 0.00055011833
6.364714 0.0005497855
6.365714 0.00054944089
6.366714 0.00054908464
6.367714 0.0005487167999999999
6.368714 0.00054833749
6.369714 0.00054794682
6.370714 0.00054754491
6.371714 0.00054713187
6.372715 0.00054670782
6.373714 0.00054627285
6.374714 0.0005458271099999999
6.375714 0.0005453707199999999
6.376714 0.00054490379
6.377714 0.0005444263899999999
6.378714 0.00054393868
6.379714 0.00054344073
6.380714 0.00054293264
6.381714 0.0005424145
6.382714 0.00054188645
6.383714 0.00054134853
6.384714 0.00054080078
6.385714 0.00054024335
6.386714 0.00053967624
6.387714 0.00053909953
6.388714 0.00053851322
6.389714 0.0005379174099999999
6.390714 0.00053731214
6.391714 0.00053669742
6.392715 0.00053607323
6.393714 0.0005354396299999999
6.394714 0.0005347966199999999
6.395714 0.0005341441900000001
6.396714 0.0005334824
6.397714 0.00053281124
6.398714 0.0005321306600000001
6.399714 0.00053144072
6.400714 0.00053074136
6.401714 0.00053003264
6.402714 0.00052931455
6.403714 0.00052858709
6.404714 0.0005278502199999999
6.405715 0.0005271040200000001
6.406714 0.00052634846
6.407714 0.00052558357
6.408714 0.00052480937
6.409714 0.00052402584
6.410714 0.00052323308
6.411714 0.0005224310800000001
6.412714 0.0005216199
6.413714 0.00052079959
6.414714 0.00051997017
6.415714 0.00051913171
6.416714 0.0005182842400000001
6.417714 0.00051742786
6.418715 0.0005165626100000001
6.419714 0.00051568859
6.420714 0.00051480583
6.421714 0.00051391444
6.422714 0.00051301449
6.423714 0.0005121060400000001
6.424714 0.00051118918
6.425714 0.00051026395
6.426714 0.00050933049
6.427714 0.00050838885
6.428714 0.00050743911
6.429714 0.00050648136
6.430714 0.00050551571
6.431714 0.0005045421900000001
6.432714 0.00050356089
6.433714 0.0005025719
6.434714 0.00050157532
6.435714 0.0005005712
6.436714 0.00049955966
6.437714 0.00049854075
6.438715 0.00049751452
6.439714 0.00049648111
6.440714 0.00049544051
6.441714 0.00049439286
6.442714 0.00049333821
6.443714 0.0004922766499999999
6.444714 0.00049120822
6.445714 0.00049013302
6.446714 0.00048905108
6.447714 0.00048796251
6.448714 0.00048686734
6.449714 0.00048576561999999994
6.450714 0.00048465745
6.451715 0.00048354286
6.452714 0.00048242190999999996
6.453714 0.00048129464
6.454714 0.00048016109
6.455714 0.00047902131
6.456714 0.00047787535
6.457714 0.00047672324
6.458714 0.000475565
6.459714 0.00047440067
6.460714 0.00047323028
6.461714 0.00047205385
6.462714 0.00047087136999999997
6.463714 0.00046968289
6.464714 0.00046848841
6.465714 0.00046728791999999994
6.466714 0.00046608147
6.467714 0.00046486903
6.468714 0.00046365062
6.469714 0.00046242626
6.470714 0.00046119590000000005
6.471714 0.00045995957
6.472714 0.0004587173
6.473714 0.0004574691
6.474714 0.00045621496000000005
6.475714 0.0004549549
6.476714 0.00045368897
6.477714 0.00045241713
6.478714 0.00045113948
6.479714 0.000449856
6.480714 0.0004485667
6.481714 0.00044727167000000004
6.482714 0.00044597095
6.483714 0.00044466456000000004
6.484715 0.00044335256
6.485714 0.00044203507000000006
6.486714 0.00044071207
6.487714 0.00043938367
6.488714 0.00043804994
6.489714 0.00043671098
6.490714 0.00043536684
6.491714 0.00043401759999999996
6.492714 0.00043266336
6.493714 0.00043130421999999996
6.494714 0.00042994020000000003
6.495714 0.00042857141000000003
6.496714 0.00042719798
6.497715 0.00042581996000000004
6.498714 0.00042443744
6.499714 0.00042305046
6.500714 0.00042165915999999997
6.501714 0.00042026358999999996
6.502714 0.00041886378
6.503714 0.00041745984
6.504714 0.00041605181000000003
6.505714 0.00041463977
6.506714 0.00041322377999999997
6.507714 0.00041180388000000004
6.508714 0.00041038010999999995
6.509714 0.00040895252000000006
6.510714 0.00040752116
6.511714 0.00040608606
6.512714 0.00040464724
6.513714 0.00040320479000000004
6.514714 0.00040175868999999995
6.515714 0.00040030895000000004
6.516714 0.00039885567
6.517715 0.00039739884
6.518714 0.00039593847
6.519714 0.00039447459
6.520714 0.00039300721
6.521714 0.00039153638
6.522714 0.00039006213
6.523714 0.00038858448
6.524714 0.00038710341
6.525714 0.00038561898
6.526714 0.00038413118000000005
6.527714 0.00038264006
6.528714 0.00038114563000000003
6.529714 0.00037964792
6.530715 0.00037814693
6.531714 0.0003766427
6.532714 0.00037513521
6.533714 0.00037362452
6.534714 0.00037211062
6.535714 0.00037059351
6.536714 0.00036907322
6.537714 0.00036754977
6.538714 0.00036602316
6.539714 0.00036449342
6.540714 0.00036296053
6.541714 0.00036142451
6.542714 0.00035988537000000004
6.543715 0.00035834312
6.544714 0.00035679775
6.545714 0.00035524929
6.546714 0.00035369776
6.547714 0.00035214314
6.548714 0.00035058547
6.549714 0.00034902475
6.550714 0.00034746101
6.551714 0.00034589425
6.552714 0.00034432451
6.553714 0.00034275181
6.554714 0.0003411762
6.555714 0.00033959770000000004
6.556714 0.00033801634
6.557714 0.00033643219
6.558714 0.00033484525
6.559714 0.00033325562
6.560714 0.00033166331999999997
6.561714 0.00033006840999999997
6.562714 0.00032847095
6.563715 0.00032687100999999997
6.564714 0.00032526864
6.565714 0.0003236639
6.566714 0.00032205687000000003
6.567714 0.00032044761
6.568714 0.00031883619
6.569714 0.00031722266
6.570714 0.00031560708000000004
6.571714 0.00031398948999999997
6.572714 0.00031236998
6.573714 0.0003107486
6.574714 0.00030912538
6.575714 0.00030750036
6.576715 0.0003058736
6.577714 0.00030424512000000003
6.578714 0.00030261497
6.579714 0.00030098315
6.580714 0.0002993497
6.581714 0.00029771461000000003
6.582714 0.00029607793
6.583714 0.00029443963
6.584714 0.00029279975
6.585714 0.00029115824
6.586714 0.00028951515
6.587714 0.00028787044
6.588714 0.00028622414
6.589714 0.00028457621
6.590714 0.00028292666000000004
6.591714 0.00028127545000000004
6.592714 0.0002796226
6.593714 0.00027796809
6.594714 0.00027631193
6.595714 0.00027465408
6.596714 0.00027299454
6.597714 0.00027133333
6.598714 0.00026967043
6.599714 0.00026800585
6.600714 0.00026633957
6.601714 0.00026467162
6.602714 0.00026300199
6.603714 0.00026133071
6.604714 0.00025965776
6.605714 0.00025798317
6.606714 0.00025630695
6.607714 0.00025462912
6.608714 0.00025294969
6.609715 0.00025126869
6.610714 0.00024958613
6.611714 0.00024790202
6.612714 0.00024621638
6.613714 0.00024452925
6.614714 0.00024284061
6.615714 0.00024115050000000001
6.616714 0.00023945893
6.617714 0.00023776593
6.618714 0.00023607151
6.619714 0.00023437568999999997
6.620714 0.00023267849000000002
6.621714 0.00023097991
6.622715 0.00022927998
6.623714 0.00022757872
6.624714 0.00022587615
6.625714 0.00022417228000000001
6.626714 0.00022246713
6.627714 0.00022076074
6.628714 0.00021905312
6.629714 0.00021734429
6.630714 0.00021563428
6.631714 0.00021392311
6.632714 0.00021221083
6.633714 0.00021049747999999998
6.634714 0.00020878306000000001
6.635714 0.00020706763999999998
6.636714 0.00020535124
6.637714 0.00020363389
6.638714 0.00020191562
6.639714 0.0002001965
6.640714 0.00019847653
6.641714 0.00019675576
6.642715 0.00019503425000000002
6.643714 0.00019331200999999997
6.644714 0.00019158906
6.645714 0.00018986544
6.646714 0.00018814118
6.647714 0.00018641629
6.648714 0.00018469078
6.649714 0.00018296468999999999
6.650714 0.00018123800000000002
6.651714 0.00017951072000000002
6.652714 0.00017778285
6.653714 0.00017605439
6.654714 0.00017432532999999998
6.655715 0.00017259564000000001
6.656714 0.00017086531
6.657714 0.00016913432
6.658714 0.00016740264
6.659714 0.00016567024999999998
6.660714 0.0001639371
6.661714 0.00016220317
6.662714 0.00016046843
6.663714 0.00015873284
6.664714 0.00015699636
6.665714 0.00015525898
6.666714 0.00015352065
6.667714 0.00015178134
6.668715 0.00015004103
6.669714 0.00014829972
6.670714 0.00014655735
6.671714 0.00014481393
6.672714 0.00014306945
6.673714 0.0001413239
6.674714 0.00013957728000000001
6.675714 0.00013782958
6.676714 0.00013608083
6.677714 0.00013433103
6.678714 0.00013258019
6.679714 0.00013082836
6.680714 0.00012907553
6.681714 0.00012732175000000002
6.682714 0.00012556704000000002
6.683714 0.00012381145
6.684714 0.00012205498000000001
6.685714 0.0001202977
6.686714 0.00011853963
6.687714 0.0001167808
6.688715 0.00011502126999999999
6.689714 0.00011326106
6.690714 0.00011150020999999999
6.691714 0.00010973873999999998
6.692714 0.00010797670999999999
6.693714 0.00010621413
6.694714 0.00010445104
6.695714 0.00010268747
6.696714 0.00010092342
6.697714 9.915894500000001e-05
6.698714 9.7394047e-05
6.699714 9.5628752e-05
6.700714 9.3863071e-05
6.701715 9.2097019e-05
6.702714 9.033061e-05
6.703714 8.856386e-05
6.704714 8.6796774e-05
6.705714 8.502937e-05
6.706714 8.3261654e-05
6.707714 8.149363e-05
6.708714 7.9725311e-05
6.709714 7.7956707e-05
6.710714 7.6187825e-05
6.711714 7.4418671e-05
6.712714 7.2649249e-05
6.713714 7.0879571e-05
6.714714 6.9109637e-05
6.715714 6.733945999999999e-05
6.716714 6.556903700000001e-05
6.717714 6.3798382e-05
6.718714 6.2027493e-05
6.719714 6.0256372e-05
6.720714 5.8485022999999996e-05
6.721714 5.6713441000000004e-05
6.722714 5.4941626e-05
6.723714 5.3169572e-05
6.724714 5.1397279000000006e-05
6.725714 4.9624731e-05
6.726714 4.7851921e-05
6.727714 4.6078836e-05
6.728714 4.4305457e-05
6.729714 4.2531772e-05
6.730714 4.0757763e-05
6.731714 3.898341e-05
6.732714 3.720869e-05
6.733714 3.5433581e-05
6.734715 3.3658063e-05
6.735714 3.1882112e-05
6.736714 3.0105706999999998e-05
6.737714 2.8328827000000003e-05
6.738714 2.6551453000000003e-05
6.739714 2.4773563999999998e-05
6.740714 2.2995148e-05
6.741714 2.1216189e-05
6.742714 1.9436679e-05
6.743714 1.765661e-05
6.744714 1.5875982e-05
6.745714 1.4094793e-05
6.746714 1.231305e-05
6.747715 1.0530763999999999e-05
6.748714 8.7479492e-06
6.749714 6.9646241e-06
6.750714 5.1808125999999996e-06
6.751714 3.3965421e-06
6.752714 1.6118438e-06
6.753714 -1.7324739e-07
6.754714 -1.9586933000000002e-06
6.755714 -3.7444529e-06
6.756714 -5.5304831e-06
6.757714 -7.3167385e-06
6.758714 -9.1031737e-06
6.759714 -1.0889741e-05
6.760714 -1.2676394e-05
6.761714 -1.4463085999999999e-05
6.762714 -1.6249771000000002e-05
6.763714 -1.8036407e-05
6.764714 -1.982295e-05
6.765714 -2.1609362e-05
6.766714 -2.3395607e-05
6.767715 -2.5181652000000002e-05
6.768714 -2.6967464e-05
6.769714 -2.8753018e-05
6.770714 -3.0538294e-05
6.771714 -3.2323271e-05
6.772714 -3.4107936e-05
6.773714 -3.5892275999999996e-05
6.774714 -3.7676286999999995e-05
6.775714 -3.9459962e-05
6.776714 -4.1243302e-05
6.777714 -4.302631e-05
6.778714 -4.4808988000000005e-05
6.779714 -4.6591344e-05
6.780715 -4.8373386e-05
6.781714 -5.0155126e-05
6.782714 -5.1936570000000005e-05
6.783714 -5.3717735999999994e-05
6.784714 -5.5498629000000004e-05
6.785714 -5.7279266e-05
6.786714 -5.9059658e-05
6.787714 -6.0839812000000006e-05
6.788714 -6.2619745e-05
6.789714 -6.4399455e-05
6.790714 -6.6178961e-05
6.791714 -6.7958263e-05
6.792714 -6.9737365e-05
6.793715 -7.1516274e-05
6.794714 -7.329499e-05
6.795714 -7.5073513e-05
6.796714 -7.685184200000001e-05
6.797714 -7.8629972e-05
6.798714 -8.040789800000001e-05
6.799714 -8.2185619e-05
6.800714 -8.3963124e-05
6.801714 -8.5740407e-05
6.802714 -8.7517458e-05
6.803714 -8.9294264e-05
6.804714 -9.107082e-05
6.805714 -9.2847108e-05
6.806714 -9.4623113e-05
6.807714 -9.639882100000001e-05
6.808714 -9.817422299999999e-05
6.809714 -9.9949295e-05
6.810714 -0.00010172401999999999
6.811714 -0.00010349837
6.812714 -0.00010527234
6.813715 -0.00010704590000000001
6.814714 -0.00010881902
6.815714 -0.00011059168
6.816714 -0.00011236384000000001
6.817714 -0.00011413549000000001
6.818714 -0.00011590658000000001
6.819714 -0.00011767709
6.820714 -0.00011944696000000001
6.821714 -0.00012121618
6.822714 -0.00012298468999999998
6.823714 -0.00012475246
6.824714 -0.00012651942
6.825714 -0.00012828556
6.826715 -0.00013005081
6.827714 -0.00013181512
6.828714 -0.00013357845000000002
6.829714 -0.00013534076000000001
6.830714 -0.00013710198
6.831714 -0.00013886207
6.832714 -0.00014062099000000002
6.833714 -0.00014237868
6.834714 -0.00014413510999999998
6.835714 -0.00014589021
6.836714 -0.00014764398
6.837714 -0.00014939635
6.838714 -0.0001511473
6.839714 -0.00015289678999999998
6.840714 -0.00015464481
6.841714 -0.00015639132
6.842714 -0.00015813631
6.843714 -0.00015987976
6.844714 -0.00016162165
6.845714 -0.00016336197999999998
6.846714 -0.00016510076
6.847714 -0.00016683796000000001
6.848714 -0.0001685736
6.849714 -0.00017030769
6.850714 -0.00017204022
6.851714 -0.00017377122
6.852714 -0.00017550069
6.853714 -0.00017722864999999998
6.854714 -0.00017895511
6.855714 -0.00018068008
6.856714 -0.00018240358
6.857714 -0.00018412563
6.858714 -0.00018584622999999998
6.859715 -0.00018756538999999998
6.860714 -0.00018928312
6.861714 -0.00019099941
6.862714 -0.00019271429
6.863714 -0.00019442774999999999
6.864714 -0.00019613979
6.865714 -0.00019785036
6.866714 -0.00019955949000000003
6.867714 -0.00020126712999999998
6.868714 -0.0002029733
6.869714 -0.00020467794
6.870714 -0.00020638101
6.871714 -0.0002080825
6.872715 -0.00020978234
6.873714 -0.00021148052999999997
6.874714 -0.00021317699
6.875714 -0.00021487166999999998
6.876714 -0.00021656451000000003
6.877714 -0.00021825548999999998
6.878714 -0.00021994451000000002
6.879714 -0.00022163153999999998
6.880714 -0.00022331646999999998
6.881714 -0.00022499926
6.882714 -0.00022667987
6.883714 -0.0002283582
6.884714 -0.00023003420000000001
6.885714 -0.00023170778000000002
6.886714 -0.00023337889
6.887714 -0.00023504745
6.888714 -0.00023671341
6.889714 -0.00023837670000000002
6.890714 -0.00024003725000000002
6.891714 -0.00024169498999999998
6.892715 -0.00024334988
6.893714 -0.00024500184
6.894714 -0.00024665082000000004
6.895714 -0.00024829678
6.896714 -0.00024993967
6.897714 -0.00025157942
6.898714 -0.00025321599
6.899714 -0.00025484935
6.900714 -0.00025647944
6.901714 -0.00025810623000000003
6.902714 -0.00025972969999999996
6.903714 -0.00026134981
6.904714 -0.00026296652
6.905715 -0.00026457982999999997
6.906714 -0.0002661897
6.907714 -0.00026779612
6.908714 -0.00026939908
6.909714 -0.00027099857
6.910714 -0.00027259455
6.911714 -0.00027418703
6.912714 -0.00027577603
6.913714 -0.00027736153
6.914714 -0.00027894353
6.915714 -0.00028052202
6.916714 -0.00028209702
6.917714 -0.00028366853
6.918715 -0.00028523657
6.919714 -0.00028680112999999996
6.920714 -0.00028836221
6.921714 -0.00028991982999999996
6.922714 -0.000291474
6.923714 -0.00029302471
6.924714 -0.00029457196
6.925714 -0.00029611579
6.926714 -0.00029765615000000004
6.927714 -0.00029919306000000004
6.928714 -0.00030072651
6.929714 -0.00030225649
6.930714 -0.00030378299
6.931714 -0.00030530598
6.932714 -0.00030682545
6.933714 -0.00030834134999999996
6.934714 -0.00030985368
6.935714 -0.00031136237
6.936714 -0.00031286740999999997
6.937714 -0.00031436873
6.938715 -0.0003158663
6.939714 -0.00031736006
6.940714 -0.00031884995
6.941714 -0.0003203359
6.942714 -0.00032181786
6.943714 -0.00032329576
6.944714 -0.00032476953000000003
6.945714 -0.00032623909
6.946714 -0.00032770436
6.947714 -0.00032916525
6.948714 -0.00033062172
6.949714 -0.00033207366
6.950714 -0.00033352098
6.951715 -0.00033496362
6.952714 -0.00033640151000000003
6.953714 -0.00033783456
6.954714 -0.00033926267
6.955714 -0.00034068578
6.956714 -0.00034210382
6.957714 -0.00034351672000000003
6.958714 -0.00034492440999999997
6.959714 -0.00034632683000000004
6.960714 -0.0003477239
6.961714 -0.00034911557
6.962714 -0.00035050177000000004
6.963714 -0.00035188248
6.964714 -0.00035325762999999997
6.965714 -0.00035462717
6.966714 -0.00035599107
6.967714 -0.00035734929
6.968714 -0.0003587018
6.969714 -0.00036004856
6.970714 -0.00036138954
6.971714 -0.00036272472
6.972714 -0.00036405411
6.973714 -0.00036537765
6.974714 -0.00036669535
6.975714 -0.00036800718
6.976714 -0.00036931315
6.977714 -0.00037061322
6.978714 -0.00037190744
6.979714 -0.00037319576
6.980714 -0.00037447819000000003
6.981714 -0.00037575473
6.982714 -0.00037702537
6.983714 -0.00037829011
6.984715 -0.00037954895999999996
6.985714 -0.00038080191
6.986714 -0.00038204894
6.987714 -0.00038329007999999995
6.988714 -0.00038452531
6.989714 -0.00038575462999999996
6.990714 -0.00038697799
6.991714 -0.00038819539000000005
6.992714 -0.00038940684
6.993714 -0.00039061233
6.994714 -0.00039181181999999997
6.995714 -0.00039300526
6.996714 -0.00039419265000000003
6.997715 -0.00039537399
6.998714 -0.00039654919
6.999714 -0.00039771820999999995
7.000714 -0.00039888105000000004
7.001714 -0.00040003764999999996
7.002714 -0.00040118794000000004
7.003714 -0.00040233185
7.004714 -0.00040346936
7.005714 -0.00040460041
7.006714 -0.0004057249
7.007714 -0.00040684276000000003
7.008714 -0.00040795398
7.009714 -0.00040905843
7.010714 -0.0004101561
7.011714 -0.00041124685999999996
7.012714 -0.00041233066
7.013714 -0.00041340745
7.014714 -0.00041447715
7.015714 -0.00041553967
7.016714 -0.00041659495999999996
7.017715 -0.00041764292000000003
7.018714 -0.00041868357
7.019714 -0.00041971680000000005
7.020714 -0.00042074252999999993
7.021714 -0.00042176074999999996
7.022714 -0.00042277138
7.023714 -0.00042377442000000003
7.024714 -0.00042476977
7.025714 -0.00042575743
7.026714 -0.00042673737
7.027714 -0.00042770953
7.028714 -0.00042867391
7.029714 -0.00042963052
7.030715 -0.00043057930000000005
7.031714 -0.00043152022
7.032714 -0.00043245332
7.033714 -0.00043337855
7.034714 -0.00043429591
7.035714 -0.0004352054
7.036714 -0.00043610702999999997
7.037714 -0.00043700079
7.038714 -0.00043788664
7.039714 -0.00043876462
7.040714 -0.00043963472999999996
7.041714 -0.00044049693000000004
7.042714 -0.00044135122
7.043715 -0.00044219764
7.044714 -0.00044303614999999995
7.045714 -0.00044386675
7.046714 -0.00044468939
7.047714 -0.00044550411
7.048714 -0.00044631088
7.049714 -0.00044710968999999996
7.050714 -0.00044790049000000004
7.051714 -0.00044868329000000005
7.052714 -0.00044945809
7.053714 -0.00045022484
7.054714 -0.0004509835
7.055714 -0.00045173409999999995
7.056714 -0.00045247657
7.057714 -0.0004532109
7.058714 -0.00045393708
7.059714 -0.00045465508
7.060714 -0.00045536485
7.061714 -0.00045606635000000005
7.062714 -0.00045675956000000003
7.063715 -0.00045744450000000006
7.064714 -0.00045812108
7.065714 -0.00045878928
7.066714 -0.00045944907000000006
7.067714 -0.00046010045
7.068714 -0.00046074333000000004
7.069714 -0.00046137770000000003
7.070714 -0.00046200353000000005
7.071714 -0.00046262076
7.072714 -0.00046322939
7.073714 -0.00046382933999999996
7.074714 -0.0004644206
7.075714 -0.00046500309000000004
7.076715 -0.00046557680000000004
7.077714 -0.00046614164000000004
7.078714 -0.00046669756999999997
7.079714 -0.00046724458
7.080714 -0.00046778259
7.081714 -0.00046831155
7.082714 -0.00046883137999999996
7.083714 -0.00046934206
7.084714 -0.00046984355000000003
7.085714 -0.00047033577
7.086714 -0.00047081866999999994
7.087714 -0.00047129224
7.088714 -0.0004717564
7.089714 -0.00047221110000000003
7.090714 -0.0004726563
7.091714 -0.00047309199999999994
7.092714 -0.00047351809
7.093714 -0.00047393459999999995
7.094714 -0.00047434150000000004
7.095714 -0.00047473877
7.096714 -0.00047512635
7.097714 -0.00047550429000000005
7.098714 -0.00047587255
7.099714 -0.00047623112
7.100714 -0.00047657995
7.101714 -0.00047691910000000005
7.102714 -0.00047724860999999994
7.103714 -0.00047756844
7.104714 -0.00047787861999999996
7.105714 -0.00047817916
7.106714 -0.00047847005999999997
7.107714 -0.00047875136999999996
7.108714 -0.00047902308000000003
7.109715 -0.00047928525000000006
7.110714 -0.00047953789999999997
7.111714 -0.00047978106000000006
7.112714 -0.00048001471
7.113714 -0.00048023885000000004
7.114714 -0.00048045354
7.115714 -0.00048065881000000003
7.116714 -0.00048085462
7.117714 -0.00048104102
7.118714 -0.00048121800999999996
7.119714 -0.00048138559000000005
7.120714 -0.00048154374999999995
7.121714 -0.00048169244999999997
7.122715 -0.00048183173999999997
7.123714 -0.00048196157000000004
7.124714 -0.00048208193999999997
7.125714 -0.00048219285
7.126714 -0.00048229426
7.127714 -0.00048238617
7.128714 -0.00048246852000000004
7.129714 -0.00048254133
7.130714 -0.00048260454000000004
7.131714 -0.00048265815
7.132714 -0.00048270217
7.133714 -0.00048273655
7.134714 -0.00048276129
7.135714 -0.00048277634
7.136714 -0.00048278175000000004
7.137714 -0.00048277743
7.138714 -0.00048276342999999995
7.139714 -0.00048273972999999994
7.140714 -0.00048270631
7.141714 -0.0004826632
7.142715 -0.00048261036
7.143714 -0.00048254778
7.144714 -0.00048247553
7.145714 -0.00048239353
7.146714 -0.00048230186
7.147714 -0.00048220045000000006
7.148714 -0.00048208934999999996
7.149714 -0.00048196853000000004
7.150714 -0.00048183800999999996
7.151714 -0.00048169776999999997
7.152714 -0.0004815478
7.153714 -0.00048138809000000004
7.154714 -0.00048121865
7.155715 -0.00048103948000000003
7.156714 -0.00048085053
7.157714 -0.00048065181
7.158714 -0.00048044326
7.159714 -0.00048022483999999997
7.160714 -0.00047999656000000004
7.161714 -0.00047975836
7.162714 -0.00047951025
7.163714 -0.00047925214
7.164714 -0.00047898402000000004
7.165714 -0.0004787059
7.166714 -0.00047841768
7.167714 -0.00047811935999999997
7.168715 -0.00047781090999999995
7.169714 -0.00047749231
7.170714 -0.00047716353
7.171714 -0.00047682455999999997
7.172714 -0.00047647536
7.173714 -0.00047611592999999996
7.174714 -0.00047574625999999997
7.175714 -0.00047536637
7.176714 -0.00047497629000000003
7.177714 -0.00047457597
7.178714 -0.00047416547000000004
7.179714 -0.00047374483
7.180714 -0.00047331405
7.181714 -0.00047287317000000004
7.182714 -0.00047242224000000003
7.183714 -0.00047196131
7.184714 -0.00047149042000000003
7.185714 -0.00047100962
7.186714 -0.00047051890000000005
7.187714 -0.00047001839999999997
7.188715 -0.00046950812999999996
7.189714 -0.00046898813
7.190714 -0.00046845844
7.191714 -0.00046791915
7.192714 -0.00046737027
7.193714 -0.00046681184000000003
7.194714 -0.00046624396
7.195714 -0.00046566656000000004
7.196714 -0.00046507976
7.197714 -0.00046448354
7.198714 -0.00046387789999999995
7.199714 -0.00046326289999999997
7.200714 -0.00046263854
7.201715 -0.0004620048
7.202714 -0.0004613617
7.203714 -0.00046070923
7.204714 -0.00046004739
7.205714 -0.00045937618000000004
7.206714 -0.00045869556
7.207714 -0.00045800557000000004
7.208714 -0.00045730616999999996
7.209714 -0.00045659735
7.210714 -0.00045587913
7.211714 -0.00045515147999999997
7.212714 -0.00045441438
7.213714 -0.00045366787000000004
7.214714 -0.0004529119
7.215714 -0.00045214650999999997
7.216714 -0.00045137167
7.217714 -0.00045058741
7.218714 -0.00044979374
7.219714 -0.00044899066000000004
7.220714 -0.00044817816000000004
7.221714 -0.00044735630000000004
7.222714 -0.00044652506
7.223714 -0.00044568451
7.224714 -0.00044483463
7.225714 -0.00044397547999999997
7.226714 -0.00044310705
7.227714 -0.00044222938000000004
7.228714 -0.00044134249
7.229714 -0.00044044641
7.230714 -0.00043954115
7.231714 -0.00043862668999999996
7.232714 -0.00043770310000000004
7.233714 -0.00043677037
7.234715 -0.0004358285
7.235714 -0.00043487748
7.236714 -0.00043391737999999997
7.237714 -0.00043294813
7.238714 -0.00043196978
7.239714 -0.0004309823
7.240714 -0.00042998571999999997
7.241714 -0.00042898005
7.242714 -0.00042796523
7.243714 -0.00042694132
7.244714 -0.00042590832
7.245714 -0.00042486621999999997
7.246714 -0.00042381503
7.247715 -0.00042275478000000004
7.248714 -0.00042168549
7.249714 -0.00042060715
7.250714 -0.0004195198
7.251714 -0.00041842349999999997
7.252714 -0.00041731828000000004
7.253714 -0.00041620415000000004
7.254714 -0.00041508119
7.255714 -0.00041394946
7.256714 -0.000412809
7.257714 -0.00041165985999999996
7.258714 -0.00041050212000000004
7.259714 -0.00040933587000000003
7.260714 -0.00040816116999999996
7.261714 -0.00040697805
7.262714 -0.00040578661
7.263714 -0.00040458693999999995
7.264714 -0.00040337909
7.265714 -0.00040216314
7.266714 -0.00040093914000000004
7.267715 -0.00039970714
7.268714 -0.00039846723
7.269714 -0.0003972194
7.270714 -0.00039596375000000003
7.271714 -0.00039470027999999996
7.272714 -0.00039342904
7.273714 -0.00039215006
7.274714 -0.00039086331000000004
7.275714 -0.00038956882
7.276714 -0.00038826661
7.277714 -0.00038695666
7.278714 -0.00038563894
7.279714 -0.00038431344
7.280715 -0.00038298012
7.281714 -0.00038163898
7.282714 -0.00038028998
7.283714 -0.00037893308
7.284714 -0.00037756827
7.285714 -0.0003761955
7.286714 -0.00037481475
7.287714 -0.00037342597
7.288714 -0.00037202917000000004
7.289714 -0.00037062432000000003
7.290714 -0.0003692114
7.291714 -0.00036779040000000003
7.292714 -0.00036636134
7.293715 -0.0003649242
7.294714 -0.00036347901
7.295714 -0.0003620258
7.296714 -0.0003605646
7.297714 -0.00035909545
7.298714 -0.00035761839000000004
7.299714 -0.00035613348
7.300714 -0.00035464077
7.301714 -0.00035314033
7.302714 -0.00035163223
7.303714 -0.00035011653
7.304714 -0.00034859333
7.305714 -0.0003470627
7.306714 -0.00034552472
7.307714 -0.00034397947
7.308714 -0.00034242702999999995
7.309714 -0.00034086747000000003
7.310714 -0.00033930089000000003
7.311714 -0.00033772733
7.312714 -0.00033614687999999996
7.313715 -0.0003345596
7.314714 -0.00033296557999999997
7.315714 -0.00033136484
7.316714 -0.00032975747
7.317714 -0.00032814351
7.318714 -0.00032652299
7.319714 -0.00032489595
7.320714 -0.00032326245
7.321714 -0.0003216225
7.322714 -0.00031997613
7.323714 -0.0003183234
7.324714 -0.0003166643
7.325714 -0.00031499885
7.326715 -0.00031332711
7.327714 -0.00031164909
7.328714 -0.0003099648
7.329714 -0.00030827428
7.330714 -0.00030657752
7.331714 -0.00030487457999999997
7.332714 -0.00030316548
7.333714 -0.00030145024999999996
7.334714 -0.00029972890999999997
7.335714 -0.00029800151
7.336714 -0.00029626806
7.337714 -0.0002945286
7.338714 -0.00029278318999999996
7.339714 -0.00029103185
7.340714 -0.00028927459
7.341714 -0.00028751147
7.342714 -0.00028574252
7.343714 -0.00028396778
7.344714 -0.00028218726000000003
7.345714 -0.00028040101
7.346714 -0.00027860906
7.347714 -0.00027681142
7.348714 -0.00027500809999999996
7.349714 -0.00027319913
7.350714 -0.00027138453
7.351714 -0.00026956432
7.352714 -0.00026773848
7.353714 -0.00026590703
7.354714 -0.00026406999
7.355714 -0.00026222733
7.356714 -0.00026037908
7.357714 -0.00025852521
7.358714 -0.00025666575
7.359715 -0.00025480069
7.360714 -0.00025293002
7.361714 -0.00025105376
7.362714 -0.00024917192
7.363714 -0.00024728452
7.364714 -0.00024539154
7.365714 -0.00024349303999999998
7.366714 -0.00024158901000000002
7.367714 -0.00023967953
7.368714 -0.00023776460999999998
7.369714 -0.0002358443
7.370714 -0.00023391865
7.371714 -0.00023198771999999998
7.372715 -0.00023005161000000003
7.373714 -0.00022811037
7.374714 -0.00022616407
7.375714 -0.00022421279000000002
7.376714 -0.00022225662999999997
7.377714 -0.00022029568999999997
7.378714 -0.00021833005
7.379714 -0.00021635980999999997
7.380714 -0.00021438506999999998
7.381714 -0.00021240592
7.382714 -0.00021042244000000002
7.383714 -0.00020843477
7.384714 -0.00020644294999999998
7.385714 -0.00020444706000000002
7.386714 -0.00020244721999999998
7.387714 -0.00020044346999999998
7.388714 -0.00019843587
7.389714 -0.00019642449999999998
7.390714 -0.00019440938000000001
7.391714 -0.00019239058000000003
7.392715 -0.00019036811
7.393714 -0.00018834201
7.394714 -0.00018631229
7.395714 -0.00018427896
7.396714 -0.00018224204
7.397714 -0.0001802015
7.398714 -0.00017815736999999998
7.399714 -0.00017610962
7.400714 -0.00017405823
7.401714 -0.00017200319
7.402714 -0.00016994449
7.403714 -0.00016788208
7.404714 -0.00016581597
7.405715 -0.00016374613
7.406714 -0.00016167255000000002
7.407714 -0.00015959522000000002
7.408714 -0.00015751413
7.409714 -0.00015542928
7.410714 -0.00015334067
7.411714 -0.00015124831
7.412714 -0.00014915221
7.413714 -0.00014705239000000001
7.414714 -0.00014494889
7.415714 -0.00014284172000000002
7.416714 -0.00014073094
7.417714 -0.00013861656
7.418715 -0.00013649867
7.419714 -0.0001343773
7.420714 -0.00013225249
7.421714 -0.00013012431999999998
7.422714 -0.00012799283999999998
7.423714 -0.00012585812000000002
7.424714 -0.00012372021
7.425714 -0.00012157919
7.426714 -0.00011943512999999999
7.427714 -0.00011728806999999998
7.428714 -0.00011513807999999999
7.429714 -0.00011298522
7.430714 -0.00011082955
7.431714 -0.0001086711
7.432714 -0.00010650995
7.433714 -0.00010434611999999999
7.434714 -0.00010217967999999999
7.435714 -0.00010001065999999999
7.436714 -9.783910900000001e-05
7.437714 -9.5665052e-05
7.438715 -9.348852399999999e-05
7.439714 -9.1309556e-05
7.440714 -8.9128184e-05
7.441714 -8.694443599999999e-05
7.442714 -8.4758346e-05
7.443714 -8.2569937e-05
7.444714 -8.0379243e-05
7.445714 -7.8186298e-05
7.446714 -7.599113000000001e-05
7.447714 -7.3793774e-05
7.448714 -7.1594269e-05
7.449714 -6.9392649e-05
7.450714 -6.7188955e-05
7.451715 -6.4983232e-05
7.452714 -6.2775518e-05
7.453714 -6.0565860999999996e-05
7.454714 -5.8354311e-05
7.455714 -5.614091400000001e-05
7.456714 -5.3925720000000006e-05
7.457714 -5.1708775999999996e-05
7.458714 -4.9490137000000004e-05
7.459714 -4.726985e-05
7.460714 -4.5047966e-05
7.461714 -4.2824533e-05
7.462714 -4.0599596e-05
7.463714 -3.8373199e-05
7.464714 -3.6145383e-05
7.465714 -3.3916186e-05
7.466714 -3.1685644e-05
7.467714 -2.945379e-05
7.468714 -2.7220651e-05
7.469714 -2.498625e-05
7.470714 -2.2750606000000002e-05
7.471714 -2.051374e-05
7.472714 -1.8275661e-05
7.473714 -1.6036381e-05
7.474714 -1.3795908e-05
7.475714 -1.1554245e-05
7.476714 -9.3113954e-06
7.477714 -7.067360000000001e-06
7.478714 -4.8221402e-06
7.479714 -2.5757357e-06
7.480714 -3.2814714999999997e-07
7.481714 1.9206242e-06
7.482714 4.1705754e-06
7.483714 6.4217012e-06
7.484715 8.6739952e-06
7.485714 1.0927447e-05
7.486714 1.3182043e-05
7.487714 1.5437766e-05
7.488714 1.7694595e-05
7.489714 1.9952505e-05
7.490714 2.2211468e-05
7.491714 2.4471453e-05
7.492714 2.6732422e-05
7.493714 2.8994336000000003e-05
7.494714 3.1257153e-05
7.495714 3.3520826e-05
7.496714 3.5785308e-05
7.497715 3.805055e-05
7.498714 4.0316499e-05
7.499714 4.2583104999999996e-05
7.500714 4.4850316e-05
7.501714 4.7118081e-05
7.502714 4.9386351999999994e-05
7.503714 5.1655075999999994e-05
7.504714 5.3924208e-05
7.505714 5.6193703999999995e-05
7.506714 5.8463519000000006e-05
7.507714 6.073361800000001e-05
7.508714 6.3003966e-05
7.509714 6.5274531e-05
7.510714 6.7545284e-05
7.511714 6.9816201e-05
7.512714 7.2087261e-05
7.513714 7.435844499999999e-05
7.514714 7.662973799999999e-05
7.515714 7.8901127e-05
7.516714 8.1172595e-05
7.517715 8.3444144e-05
7.518714 8.5715754e-05
7.519714 8.798742800000001e-05
7.520714 9.0259152e-05
7.521714 9.253091699999999e-05
7.522714 9.4802715e-05
7.523714 9.707454200000002e-05
7.524714 9.934638000000001e-05
7.525714 0.00010161821
7.526714 0.00010389001000000001
7.527714 0.00010616177999999999
7.528714 0.00010843347999999999
7.529714 0.00011070509
7.530715 0.00011297658
7.531714 0.00011524791
7.532714 0.00011751904000000001
7.533714 0.00011978995000000001
7.534714 0.00012206059000000001
7.535714 0.00012433091999999998
7.536714 0.00012660088999999998
7.537714 0.00012887045
7.538714 0.00013113957
7.539714 0.0001334082
7.540714 0.00013567628
7.541714 0.00013794379
7.542714 0.00014021067
7.543715 0.00014247688
7.544714 0.0001447424
7.545714 0.00014700718
7.546714 0.00014927118
7.547714 0.00015153440000000002
7.548714 0.00015379680000000002
7.549714 0.00015605838000000002
7.550714 0.00015831911
7.551714 0.00016057898999999998
7.552714 0.000162838
7.553714 0.00016509616
7.554714 0.00016735346
7.555714 0.0001696099
7.556714 0.00017186551
7.557714 0.00017412027999999999
7.558714 0.00017637424
7.559714 0.00017862738999999998
7.560714 0.00018087974999999999
7.561714 0.00018313134
7.562714 0.00018538216
7.563715 0.00018763222
7.564714 0.00018988155
7.565714 0.00019213014
7.566714 0.000194378
7.567714 0.00019662514
7.568714 0.00019887154
7.569714 0.00020111722
7.570714 0.00020336215
7.571714 0.00020560631
7.572714 0.00020784968999999998
7.573714 0.00021009225
7.574714 0.00021233398
7.575714 0.00021457483
7.576715 0.00021681478
7.577714 0.00021905378
7.578714 0.00022129177
7.579714 0.00022352872000000001
7.580714 0.00022576457
7.581714 0.00022799928999999998
7.582714 0.00023023281
7.583714 0.00023246509000000002
7.584714 0.00023469609000000002
7.585714 0.00023692571
7.586714 0.00023915395
7.587714 0.00024138076000000002
7.588714 0.00024360606
7.589714 0.00024582985
7.590714 0.00024805206
7.591714 0.00025027268
7.592714 0.00025249167
7.593714 0.00025470899
7.594714 0.00025692464
7.595714 0.00025913857
7.596714 0.00026135078
7.597714 0.00026356126000000004
7.598714 0.00026577
7.599714 0.00026797698
7.600714 0.0002701822
7.601714 0.00027238568
7.602714 0.00027458741
7.603714 0.00027678741
7.604714 0.00027898566
7.605714 0.00028118218
7.606714 0.00028337697000000003
7.607714 0.00028557006
7.608714 0.00028776144
7.609715 0.00028995112
7.610714 0.00029213911
7.611714 0.00029432545
7.612714 0.0002965101
7.613714 0.00029869309
7.614714 0.00030087441999999997
7.615714 0.00030305412
7.616714 0.00030523215
7.617714 0.00030740855
7.618714 0.00030958331
7.619714 0.00031175643
7.620714 0.00031392792
7.621714 0.00031609775
7.622715 0.00031826594
7.623714 0.00032043249
7.624714 0.00032259738
7.625714 0.00032476064
7.626714 0.00032692224
7.627714 0.00032908217
7.628714 0.00033124045
7.629714 0.00033339707
7.630714 0.00033555200000000003
7.631714 0.00033770524999999997
7.632714 0.00033985681999999996
7.633714 0.00034200668
7.634714 0.00034415484
7.635714 0.00034630127
7.636714 0.00034844597000000004
7.637714 0.00035058893
7.638714 0.00035273013
7.639714 0.00035486953
7.640714 0.00035700714
7.641714 0.00035914293
7.642715 0.00036127685
7.643714 0.00036340889
7.644714 0.00036553902
7.645714 0.00036766721
7.646714 0.00036979341
7.647714 0.00037191758
7.648714 0.00037403969999999997
7.649714 0.00037615971
7.650714 0.00037827756
7.651714 0.0003803932
7.652714 0.00038250660000000006
7.653714 0.00038461767000000005
7.654714 0.00038672638
7.655715 0.00038883272000000003
7.656714 0.00039093661
7.657714 0.000393038
7.658714 0.00039513684
7.659714 0.00039723309
7.660714 0.0003993267
7.661714 0.00040141762999999997
7.662714 0.00040350587
7.663714 0.00040559144
7.664714 0.00040767422
7.665714 0.00040975428000000004
7.666714 0.00041183157
7.667714 0.00041390613
7.668715 0.00041597791000000004
7.669714 0.00041804696999999996
7.670714 0.00042011329
7.671714 0.00042217694
7.672714 0.00042423794
7.673714 0.00042629631
7.674714 0.00042835209
7.675714 0.00043040531999999994
7.676714 0.00043245605
7.677714 0.00043450435999999997
7.678714 0.00043655027
7.679714 0.00043859386
7.680714 0.00044063518
7.681714 0.00044267426
7.682714 0.00044471120999999995
7.683714 0.00044674603
7.684714 0.00044877879000000003
7.685714 0.00045080950999999995
7.686714 0.00045283828
7.687714 0.00045486507999999994
7.688715 0.00045688997999999997
7.689714 0.00045891297000000004
7.690714 0.00046093409999999995
7.691714 0.00046295336
7.692714 0.00046497070999999997
7.693714 0.00046698619
7.694714 0.00046899976999999996
7.695714 0.00047101144
7.696714 0.00047302115
7.697714 0.00047502886000000004
7.698714 0.00047703452
7.699714 0.00047903808999999996
7.700714 0.00048103948000000003
7.701715 0.00048303864
7.702714 0.00048503553000000003
7.703714 0.00048703005
7.704714 0.00048902211
7.705714 0.00049101168
7.706714 0.00049299865
7.707714 0.0004949829400000001
7.708714 0.00049696446
7.709714 0.00049894315
7.710714 0.00050091894
7.711714 0.00050289173
7.712714 0.00050486146
7.713714 0.00050682806
7.714714 0.00050879144
7.715714 0.00051075158
7.716714 0.0005127084
7.717714 0.00051466186
7.718714 0.00051661195
7.719714 0.00051855859
7.720714 0.0005205017299999999
7.721714 0.00052244136
7.722714 0.00052437749
7.723714 0.00052631008
7.724714 0.00052823912
7.725714 0.00053016456
7.726714 0.00053208646
7.727714 0.00053400477
7.728714 0.00053591953
7.729714 0.0005378307400000001
7.730714 0.0005397384
7.731714 0.00054164252
7.732714 0.00054354314
7.733714 0.00054544025
7.734715 0.0005473339099999999
7.735714 0.0005492241100000001
7.736714 0.0005511108600000001
7.737714 0.00055299424
7.738714 0.0005548742099999999
7.739714 0.0005567508700000001
7.740714 0.0005586242
7.741714 0.0005604942100000001
7.742714 0.00056236095
7.743714 0.00056422446
7.744714 0.00056608474
7.745714 0.00056794183
7.746714 0.00056979579
7.747715 0.0005716466099999999
7.748714 0.00057349434
7.749714 0.00057533898
7.750714 0.00057718057
7.751714 0.00057901912
7.752714 0.0005808546100000001
7.753714 0.00058268711
7.754714 0.0005845166
7.755714 0.00058634314
7.756714 0.00058816668
7.757714 0.00058998726
7.758714 0.00059180484
7.759714 0.00059361946
7.760714 0.00059543108
7.761714 0.0005972397
7.762714 0.0005990452800000001
7.763714 0.00060084781
7.764714 0.00060264724
7.765714 0.00060444358
7.766714 0.00060623674
7.767715 0.00060802672
7.768714 0.00060981342
7.769714 0.0006115968100000001
7.770714 0.00061337682
7.771714 0.00061515339
7.772714 0.00061692645
7.773714 0.00061869587
7.774714 0.00062046165
7.775714 0.0006222236600000001
7.776714 0.0006239818
7.777714 0.00062573604
7.778714 0.00062748622
7.779714 0.00062923227
7.780715 0.0006309741400000001
7.781714 0.00063271173
7.782714 0.0006344448999999999
7.783714 0.00063617363
7.784714 0.0006378978
7.785714 0.00063961738
7.786714 0.00064133228
7.787714 0.0006430424000000001
7.788714 0.00064474771
7.789714 0.00064644814
7.790714 0.00064814367
7.791714 0.00064983424
7.792714 0.00065151985
7.793715 0.00065320046
7.794714 0.00065487602
7.795714 0.0006565465399999999
7.796714 0.00065821205
7.797714 0.00065987251
7.798714 0.0006615279299999999
7.799714 0.00066317834
7.800714 0.00066482376
7.801714 0.0006664641699999999
7.802714 0.00066809966
7.803714 0.00066973021
7.804714 0.00067135588
7.805714 0.00067297669
7.806714 0.00067459268
7.807714 0.00067620385
7.808714 0.0006778102900000001
7.809714 0.0006794120100000001
7.810714 0.0006810089899999999
7.811714 0.00068260129
7.812714 0.0006841889
7.813715 0.00068577187
7.814714 0.00068735021
7.815714 0.00068892391
7.816714 0.00069049293
7.817714 0.0006920572999999999
7.818714 0.0006936170399999999
7.819714 0.0006951720899999999
7.820714 0.0006967224199999999
7.821714 0.00069826801
7.822714 0.00069980883
7.823714 0.00070134488
7.824714 0.0007028760599999999
7.825714 0.00070440233
7.826715 0.00070592369
7.827714 0.00070743999
7.828714 0.0007089512599999999
7.829714 0.0007104573800000001
7.830714 0.00071195832
7.831714 0.00071345398
7.832714 0.00071494433
7.833714 0.0007164293
7.834714 0.00071790878
7.835714 0.00071938275
7.836714 0.00072085109
7.837714 0.0007223137800000001
7.838714 0.0007237707
7.839714 0.0007252218
7.840714 0.00072666703
7.841714 0.00072810631
7.842714 0.0007295395799999999
7.843714 0.00073096676
7.844714 0.0007323878
7.845714 0.00073380261
7.846714 0.0007352111000000001
7.847714 0.00073661326
7.848714 0.00073800902
7.849714 0.0007393982700000001
7.850714 0.00074078098
7.851714 0.00074215709
7.852714 0.00074352652
7.853714 0.00074488921
7.854714 0.00074624513
7.855714 0.00074759419
7.856714 0.00074893633
7.857714 0.0007502715100000001
7.858714 0.00075159969
7.859715 0.00075292078
7.860714 0.0007542347199999999
7.861714 0.0007555414400000001
7.862714 0.0007568409299999999
7.863714 0.00075813314
7.864714 0.00075941803
7.865714 0.0007606955
7.866714 0.00076196557
7.867714 0.00076322822
7.868714 0.0007644833200000001
7.869714 0.00076573097
7.870714 0.0007669710600000001
7.871714 0.00076820361
7.872715 0.00076942861
7.873714 0.0007706459700000001
7.874714 0.0007718557799999999
7.875714 0.0007730579500000001
7.876714 0.00077425257
7.877714 0.0007754395499999999
7.878714 0.00077661898
7.879714 0.00077779077
7.880714 0.00077895502
7.881714 0.00078011171
7.882714 0.00078126077
7.883714 0.0007824022799999999
7.884714 0.00078353623
7.885714 0.0007846626399999999
7.886714 0.0007857815000000001
7.887714 0.00078689282
7.888714 0.00078799649
7.889714 0.0007890926100000001
7.890714 0.00079018109
7.891714 0.00079126203
7.892715 0.00079233523
7.893714 0.0007934008
7.894714 0.00079445863
7.895714 0.0007955086399999999
7.896714 0.00079655083
7.897714 0.0007975851100000001
7.898714 0.0007986114699999999
7.899714 0.00079962974
7.900714 0.00080063992
7.901714 0.00080164182
7.902714 0.0008026354400000001
7.903714 0.0008036206100000001
7.904714 0.0008045972200000001
7.905715 0.0008055652
7.906714 0.0008065244400000001
7.907714 0.00080747486
7.908714 0.00080841628
7.909714 0.0008093486
7.910714 0.0008102717400000001
7.911714 0.00081118551
7.912714 0.0008120899099999999
7.913714 0.00081298476
7.914714 0.0008138699700000001
7.915714 0.00081474536
7.916714 0.0008156109300000001
7.917714 0.00081646658
7.918715 0.00081731214
7.919714 0.0008181476000000001
7.920714 0.00081897288
7.921714 0.00081978787
7.922714 0.0008205925
7.923714 0.0008213866699999999
7.924714 0.0008221703900000001
7.925714 0.00082294364
7.926714 0.00082370625
7.927714 0.0008244583100000001
7.928714 0.00082519973
7.929714 0.00082593042
7.930714 0.0008266503800000001
7.931714 0.0008273596
7.932714 0.00082805809
7.933714 0.00082874576
7.934714 0.0008294227
7.935714 0.0008300887199999999
7.936714 0.0008307439199999999
7.937714 0.0008313883000000001
7.938715 0.00083202176
7.939714 0.0008326444
7.940714 0.00083325613
7.941714 0.00083385694
7.942714 0.00083444675
7.943714 0.0008350256399999999
7.944714 0.00083559353
7.945714 0.00083615041
7.946714 0.00083669629
7.947714 0.0008372311599999999
7.948714 0.00083775494
7.949714 0.00083826772
7.950714 0.0008387693
7.951715 0.00083925979
7.952714 0.0008397391000000001
7.953714 0.0008402073
7.954714 0.00084066423
7.955714 0.00084110998
7.956714 0.0008415444399999999
7.957714 0.00084196763
7.958714 0.00084237945
7.959714 0.0008427799
7.960714 0.00084316889
7.961714 0.0008435464200000001
7.962714 0.00084391249
7.963714 0.00084426702
7.964714 0.00084460999
7.965714 0.0008449413099999999
7.966714 0.0008452609100000001
7.967714 0.0008455687700000001
7.968714 0.00084586482
7.969714 0.00084614894
7.970714 0.00084642106
7.971714 0.00084668109
7.972714 0.00084692902
7.973714 0.0008471646700000001
7.974714 0.0008473880400000001
7.975714 0.00084759895
7.976714 0.00084779731
7.977714 0.00084798303
7.978714 0.00084815601
7.979714 0.0008483160900000001
7.980714 0.00084846315
7.981714 0.00084859712
7.982714 0.0008487179
7.983714 0.0008488253099999999
7.984715 0.0008489192599999999
7.985714 0.0008489995699999999
7.986714 0.0008490662400000001
7.987714 0.00084911908
7.988714 0.000849158
7.989714 0.00084918283
7.990714 0.0008491935699999999
7.991714 0.00084919011
7.992714 0.00084917237
7.993714 0.00084914027
7.994714 0.0008490937
7.995714 0.00084903259
7.996714 0.0008489569199999999
7.997715 0.00084886669
7.998714 0.0008487618300000001
7.999714 0.00084864232
8.000714 0.0008485081700000001
8.001715 0.00084835938
8.002714 0.0008481959400000001
8.003715 0.00084801786
8.004714 0.00084782505
8.005714 0.00084761768
8.006714 0.00084739568
8.007714 0.0008471591200000001
8.008715 0.00084690801
8.009714 0.00084664234
8.010715 0.00084636213
8.011714 0.0008460674500000001
8.012714 0.00084575831
8.013714 0.00084543472
8.014714 0.0008450967500000001
8.015715 0.00084474432
8.016714 0.00084437752
8.017715 0.0008439962599999999
8.018714 0.00084360054
8.019714 0.0008431903599999999
8.020715 0.00084276571
8.021714 0.00084232652
8.022715 0.00084187277
8.023714 0.0008414044699999999
8.024714 0.0008409214400000001
8.025714 0.0008404237600000001
8.026714 0.00083991126
8.027715 0.0008393838499999999
8.028714 0.00083884152
8.029715 0.00083828409
8.030714 0.00083771156
8.031714 0.00083712375
8.032714 0.00083652067
8.033714 0.00083590212
8.034715 0.00083526811
8.035714 0.0008346184600000001
8.036715 0.0008339530700000001
8.037714 0.0008332719500000001
8.038714 0.0008325749099999999
8.039714 0.00083186187
8.040714 0.0008311328199999999
8.041715 0.00083038758
8.042714 0.00082962615
8.043715 0.00082884844
8.044714 0.00082805445
8.045714 0.000827244
8.046714 0.00082641709
8.047714 0.0008255737200000001
8.048715 0.00082471379
8.049714 0.0008238372200000001
8.050714 0.000822944
8.051714 0.00082203405
8.052714 0.0008211074600000001
8.053715 0.00082016404
8.054714 0.0008192038
8.055715 0.00081822673
8.056714 0.0008172328299999999
8.057714 0.00081622202
8.058714 0.00081519429
8.059714 0.0008141496400000001
8.060715 0.00081308799
8.061714 0.0008120093299999999
8.062715 0.00081091366
8.063714 0.0008098008900000001
8.064714 0.00080867112
8.065714 0.00080752425
8.066714 0.0008063601900000001
8.067715 0.0008051790200000001
8.068714 0.00080398067
8.069715 0.00080276513
8.070714 0.00080153241
8.071714 0.00080028249
8.072714 0.0007990153799999999
8.073714 0.0007977310799999999
8.074715 0.00079642959
8.075714 0.00079511092
8.076715 0.00079377505
8.077714 0.0007924219999999999
8.078714 0.0007910517499999999
8.079714 0.0007896643200000001
8.080714 0.0007882597899999999
8.081715 0.0007868380600000001
8.082714 0.0007853992399999999
8.083714 0.00078394332
8.084714 0.00078247031
8.085714 0.00078098019
8.086715 0.00077947298
8.087714 0.00077794875
8.088715 0.0007764074299999999
8.089714 0.0007748490099999999
8.090714 0.00077327359
8.091714 0.0007716810600000001
8.092714 0.0007700714400000001
8.093715 0.00076844462
8.094714 0.00076680062
8.095715 0.00076513943
8.096714 0.00076346096
8.097714 0.0007617652
8.098714 0.00076005208
8.099714 0.00075832154
8.100715 0.00075657354
8.101714 0.00075480793
8.102715 0.00075302473
8.103714 0.0007512237999999999
8.104714 0.00074940508
8.105714 0.00074756849
8.106714 0.00074571394
8.107715 0.00074384138
8.108714 0.00074195073
8.109715 0.00074004192
8.110714 0.00073811489
8.111714 0.00073616961
8.112714 0.00073420601
8.113714 0.0007322240000000001
8.114715 0.0007302236100000001
8.115714 0.00072820476
8.116714 0.0007261674499999999
8.117714 0.00072411167
8.118714 0.00072203738
8.119715 0.00071994464
8.120714 0.00071783343
8.121715 0.0007157037500000001
8.122714 0.00071355566
8.123714 0.00071138916
8.124714 0.00070920428
8.125714 0.00070700107
8.126715 0.00070477954
8.127714 0.00070253977
8.128715 0.00070028177
8.129714 0.00069800558
8.130714 0.00069571124
8.131714 0.0006933988099999999
8.132714 0.00069106832
8.133715 0.00068871982
8.134714 0.00068635331
8.135715 0.00068396885
8.136714 0.00068156642
8.137714 0.00067914607
8.138714 0.0006767078
8.139714 0.00067425162
8.140715 0.00067177752
8.141714 0.0006692855100000001
8.142715 0.0006667755799999999
8.143714 0.00066424773
8.144714 0.0006617019600000001
8.145715 0.00065913828
8.146714 0.00065655663
8.147715 0.0006539570200000001
8.148714 0.0006513395
8.149714 0.00064870396
8.150714 0.00064605047
8.151714 0.00064337901
8.152715 0.0006406895900000001
8.153714 0.00063798216
8.154715 0.00063525677
8.155714 0.00063251341
8.156714 0.00062975214
8.157714 0.00062697295
8.158714 0.00062417585
8.159715 0.0006213608699999999
8.160714 0.00061852807
8.161715 0.0006156774800000001
8.162714 0.00061280912
8.163714 0.00060992302
8.164714 0.00060701923
8.165714 0.0006040978
8.166715 0.00060115876
8.167714 0.00059820218
8.168715 0.00059522804
8.169714 0.00059223644
8.170714 0.00058922737
8.171714 0.00058620094
8.172714 0.00058315713
8.173715 0.000580096
8.174714 0.00057701754
8.175714 0.00057392181
8.176714 0.00057080883
8.177714 0.00056767863
8.178715 0.00056453118
8.179714 0.00056136655
8.180715 0.00055818477
8.181714 0.00055498581
8.182714 0.0005517696999999999
8.183714 0.00054853645
8.184714 0.00054528609
8.185715 0.00054201864
8.186714 0.00053873409
8.187715 0.00053543249
8.188714 0.00053211384
8.189714 0.00052877813
8.190714 0.0005254254099999999
8.191714 0.00052205573
8.192715 0.00051866909
8.193714 0.00051526554
8.194715 0.00051184506
8.195714 0.0005084077700000001
8.196714 0.00050495364
8.197714 0.00050148274
8.198714 0.0004979951
8.199715 0.0004944907199999999
8.200714 0.0004909697099999999
8.201715 0.00048743209
8.202714 0.00048387788
8.203714 0.00048030715
8.204714 0.00047671992
8.205714 0.00047311623
8.206715 0.00046949617000000004
8.207714 0.00046585969
8.208714 0.00046220688999999997
8.209714 0.00045853781
8.210714 0.00045485244000000003
8.211715 0.0004511508
8.212714 0.00044743297
8.213715 0.0004436989
8.214714 0.00043994869
8.215714 0.00043618233999999996
8.216714 0.00043239984
8.217714 0.00042860129
8.218715 0.00042478663999999996
8.219714 0.00042095598
8.220715 0.00041710931999999995
8.221714 0.00041324670000000006
8.222714 0.00040936815999999997
8.223714 0.00040547375000000004
8.224714 0.00040156351
8.225715 0.00039763754
8.226714 0.00039369588
8.227715 0.00038973858000000006
8.228714 0.00038576572
8.229714 0.00038177740999999996
8.230714 0.00037777372
8.231714 0.00037375472999999997
8.232715 0.00036972056
8.233714 0.00036567129999999997
8.234715 0.00036160709
8.235714 0.00035752801000000004
8.236714 0.00035343419
8.237714 0.00034932575000000003
8.238714 0.00034520281
8.239715 0.00034106546999999995
8.240714 0.00033691385
8.241714 0.0003327481
8.242714 0.00032856830999999996
8.243714 0.00032437458
8.244715 0.00032016706
8.245714 0.00031594582
8.246715 0.00031171096
8.247714 0.00030746257
8.248714 0.00030320077
8.249714 0.0002989256
8.250714 0.00029463718000000003
8.251715 0.00029033554
8.252714 0.00028602076
8.253715 0.00028169291
8.254714 0.00027735205
8.255714 0.0002729982
8.256714 0.00026863145
8.257714 0.0002642518
8.258715 0.00025985932999999996
8.259714 0.00025545405
8.260715 0.00025103602000000003
8.261714 0.00024660527999999997
8.262714 0.00024216188
8.263714 0.00023770583
8.264714 0.00023323719000000002
8.265715 0.00022875602
8.266714 0.00022426234
8.267715 0.00021975623
8.268714 0.00021523771999999998
8.269714 0.00021070687
8.270715 0.00020616374
8.271714 0.0002016084
8.272715 0.00019704091000000002
8.273714 0.00019246137999999997
8.274714 0.00018786985
8.275714 0.00018326641
8.276714 0.00017865113000000002
8.277715 0.0001740241
8.278714 0.00016938541
8.279715 0.00016473514
8.280714 0.00016007338
8.281714 0.00015540021
8.282714 0.00015071573
8.283714 0.00014602003
8.284715 0.00014131322
8.285714 0.00013659536
8.286715 0.00013186656
8.287714 0.00012712691
8.288714 0.0001223765
8.289714 0.00011761543000000001
8.290714 0.0001128438
8.291715 0.00010806169999999999
8.292714 0.00010326925
8.293715 9.8466523e-05
8.294714 9.3653637e-05
8.295714 8.883069400000001e-05
8.296714 8.3997804e-05
8.297714 7.9155086e-05
8.298715 7.430264800000001e-05
8.299714 6.9440614e-05
8.300714 6.456911e-05
8.301714 5.9688256e-05
8.302714 5.4798187e-05
8.303715 4.989903500000001e-05
8.304714 4.4990929e-05
8.305715 4.0074013000000005e-05
8.306714 3.5148426e-05
8.307714 3.0214306000000003e-05
8.308714 2.5271797e-05
8.309714 2.032104e-05
8.310715 1.5362178e-05
8.311714 1.039535e-05
8.312715 5.4206936e-06
8.313714 4.3834420999999997e-07
8.314714 -4.5515659e-06
8.315714 -9.548908500000001e-06
8.316714 -1.4553561e-05
8.317715 -1.9565402e-05
8.318714 -2.4584321e-05
8.319715 -2.9610209e-05
8.320714 -3.4642963e-05
8.321714 -3.9682487e-05
8.322714 -4.4728691e-05
8.323714 -4.9781488e-05
8.324715 -5.4840797000000004e-05
8.325714 -5.9906539999999996e-05
8.326715 -6.497864999999999e-05
8.327714 -7.0057052e-05
8.328714 -7.5141679e-05
8.329714 -8.0232468e-05
8.330714 -8.5329356e-05
8.331715 -9.0432275e-05
8.332714 -9.5541156e-05
8.333714 -0.00010065593999999999
8.334714 -0.00010577654
8.335714 -0.0001109029
8.336715 -0.00011603493
8.337714 -0.00012117254
8.338715 -0.00012631565
8.339714 -0.00013146416
8.340714 -0.00013661797
8.341714 -0.00014177697
8.342714 -0.00014694104000000002
8.343715 -0.00015211007
8.344714 -0.00015728392
8.345715 -0.00016246246999999998
8.346714 -0.00016764557
8.347714 -0.00017283307
8.348714 -0.00017802485
8.349714 -0.00018322073
8.350715 -0.00018842057000000001
8.351714 -0.00019362421000000002
8.352715 -0.0001988315
8.353714 -0.00020404229000000002
8.354714 -0.0002092564
8.355714 -0.00021447369999999999
8.356714 -0.00021969404000000002
8.357715 -0.00022491723999999998
8.358714 -0.00023014318
8.359715 -0.00023537169999999997
8.360714 -0.00024060266
8.361714 -0.00024583592
8.362714 -0.00025107133
8.363714 -0.00025630876999999997
8.364715 -0.00026154812
8.365714 -0.00026678922
8.366714 -0.00027203196
8.367714 -0.00027727622
8.368714 -0.00028252186
8.369715 -0.00028776878
8.370714 -0.00029301684
8.371715 -0.00029826592
8.372714 -0.00030351589
8.373714 -0.00030876663
8.374714 -0.00031401800999999996
8.375714 -0.00031926987999999996
8.376715 -0.00032452213
8.377714 -0.00032977462000000003
8.378715 -0.0003350272
8.379714 -0.00034027973
8.380714 -0.00034553209000000003
8.381714 -0.0003507841
8.382714 -0.00035603564000000003
8.383715 -0.00036128656
8.384714 -0.00036653671
8.385715 -0.00037178595
8.386714 -0.00037703412
8.387714 -0.00038228109
8.388714 -0.00038752668999999997
8.389714 -0.00039277082999999996
8.390715 -0.00039801334
8.391714 -0.00040325408
8.392715 -0.00040849295000000004
8.393714 -0.00041372981999999997
8.394714 -0.00041896456
8.395715 -0.00042419706000000005
8.396714 -0.0004294272
8.397715 -0.00043465488
8.398714 -0.00043988002
8.399714 -0.00044510252000000004
8.400714 -0.0004503223
8.401714 -0.00045553925
8.402715 -0.00046075329
8.403714 -0.00046596433
8.404715 -0.00047117232
8.405714 -0.00047637718000000004
8.406714 -0.00048157881
8.407714 -0.00048677712
8.408714 -0.00049197201
8.409715 -0.00049716346
8.410714 -0.0005023513
8.411715 -0.00050753547
8.412714 -0.00051271586
8.413714 -0.00051789239
8.414714 -0.00052306491
8.415714 -0.00052823329
8.416715 -0.0005333974500000001
8.417714 -0.0005385572400000001
8.418715 -0.00054371249
8.419714 -0.00054886304
8.420714 -0.0005540087800000001
8.421714 -0.00055914957
8.422714 -0.00056428516
8.423715 -0.0005694154400000001
8.424714 -0.0005745402600000001
8.425714 -0.0005796594
8.426714 -0.0005847727200000001
8.427714 -0.0005898799800000001
8.428715 -0.00059498107
8.429714 -0.00060007578
8.430715 -0.00060516395
8.431714 -0.00061024539
8.432714 -0.0006153199100000001
8.433714 -0.00062038739
8.434714 -0.0006254476399999999
8.435715 -0.00063050052
8.436714 -0.0006355458
8.437715 -0.0006405834
8.438714 -0.00064561314
8.439714 -0.00065063487
8.440714 -0.00065564845
8.441714 -0.0006606537199999999
8.442715 -0.00066565058
8.443714 -0.00067063884
8.444715 -0.00067561837
8.445714 -0.00068058907
8.446714 -0.00068555078
8.447714 -0.00069050334
8.448714 -0.00069544667
8.449715 -0.00070038059
8.450714 -0.0007053049600000001
8.451715 -0.00071021968
8.452714 -0.0007151245900000001
8.453714 -0.00072001953
8.454714 -0.00072490438
8.455714 -0.000729779
8.456715 -0.00073464325
8.457714 -0.0007394969500000001
8.458714 -0.00074434001
8.459714 -0.00074917225
8.460714 -0.00075399353
8.461715 -0.00075880375
8.462714 -0.00076360275
8.463715 -0.00076839042
8.464714 -0.0007731666299999999
8.465714 -0.0007779312
8.466714 -0.00078268404
8.467714 -0.0007874250499999999
8.468715 -0.00079215415
8.469714 -0.00079687125
8.470715 -0.00080157615
8.471714 -0.00080626887
8.472714 -0.00081094931
8.473714 -0.0008156172999999999
8.474714 -0.00082027282
8.475715 -0.00082491588
8.476714 -0.0008295462999999999
8.477715 -0.0008341640800000001
8.478714 -0.00083876912
8.479714 -0.00084336134
8.480714 -0.0008479407399999999
8.481714 -0.0008525072200000001
8.482715 -0.0008570607
8.483714 -0.00086160117
8.484715 -0.00086612845
8.485714 -0.00087064254
8.486714 -0.0008751433600000001
8.487714 -0.00087963072
8.488714 -0.00088410461
8.489715 -0.0008885648599999999
8.490714 -0.00089301138
8.491714 -0.0008974440800000001
8.492714 -0.0009018627700000001
8.493714 -0.00090626736
8.494715 -0.0009106576700000001
8.495714 -0.00091503352
8.496715 -0.00091939473
8.497714 -0.00092374121
8.498714 -0.0009280726799999999
8.499714 -0.00093238905
8.500714 -0.00093669005
8.501715 -0.0009409755900000001
8.502714 -0.0009452453900000001
8.503715 -0.0009494992800000001
8.504714 -0.00095373716
8.505714 -0.00095795876
8.506714 -0.0009621638999999999
8.507714 -0.0009663524000000001
8.508715 -0.0009705240700000001
8.509714 -0.0009746787300000001
8.510715 -0.0009788162999999999
8.511714 -0.00098293649
8.512714 -0.0009870392199999999
8.513714 -0.00099112431
8.514714 -0.00099519166
8.515715 -0.00099924109
8.516714 -0.0010032724999999999
8.517715 -0.0010072858
8.518714 -0.0010112807999999999
8.519714 -0.0010152574
8.520715 -0.0010192155000000001
8.521714 -0.001023155
8.522715 -0.0010270758
8.523714 -0.0010309778
8.524714 -0.0010348609000000002
8.525714 -0.0010387251000000001
8.526714 -0.0010425701
8.527715 -0.001046396
8.528714 -0.0010502026999999999
8.529715 -0.00105399
8.530714 -0.001057758
8.531714 -0.0010615064
8.532714 -0.0010652352
8.533714 -0.0010689444
8.534715 -0.0010726339
8.535714 -0.0010763035
8.536715 -0.0010799531999999999
8.537714 -0.001083583
8.538714 -0.0010871927
8.539714 -0.0010907823
8.540714 -0.0010943517
8.541715 -0.0010979008
8.542714 -0.0011014296
8.543715 -0.0011049381
8.544714 -0.0011084261
8.545714 -0.0011118936
8.546714 -0.0011153405
8.547714 -0.0011187667
8.548715 -0.0011221722
8.549714 -0.0011255570000000001
8.550714 -0.0011289208000000001
8.551714 -0.0011322639
8.552714 -0.0011355859
8.553715 -0.0011388869
8.554714 -0.0011421667
8.555715 -0.0011454254
8.556714 -0.0011486627
8.557714 -0.0011518787
8.558714 -0.0011550733
8.559714 -0.0011582463
8.560715 -0.0011613977
8.561714 -0.0011645273
8.562715 -0.001167635
8.563714 -0.0011707208000000001
8.564714 -0.0011737843
8.565714 -0.0011768256999999999
8.566714 -0.0011798445
8.567715 -0.001182841
8.568714 -0.0011858147
8.569715 -0.0011887655
8.570714 -0.0011916934
8.571714 -0.0011945981
8.572714 -0.0011974796
8.573714 -0.0012003376
8.574715 -0.0012031719000000001
8.575714 -0.0012059825
8.576715 -0.0012087692
8.577714 -0.0012115318
8.578714 -0.0012142702
8.579714 -0.0012169842999999998
8.580714 -0.001219674
8.581715 -0.0012223390999999998
8.582714 -0.0012249793999999999
8.583714 -0.0012275950000000002
8.584714 -0.0012301857
8.585714 -0.0012327515
8.586715 -0.0012352923
8.587714 -0.0012378078000000001
8.588715 -0.0012402983
8.589714 -0.0012427635
8.590714 -0.0012452035
8.591714 -0.0012476181
8.592714 -0.0012500074
8.593715 -0.0012523714
8.594714 -0.00125471
8.595715 -0.0012570231
8.596714 -0.0012593108
8.597714 -0.0012615731
8.598714 -0.0012638099000000002
8.599714 -0.0012660213
8.600715 -0.0012682071000000002
8.601714 -0.0012703675
8.602715 -0.0012725021999999999
8.603714 -0.0012746114
8.604714 -0.0012766950999999998
8.605714 -0.0012787531000000001
8.606714 -0.0012807855
8.607715 -0.0012827922
8.608714 -0.0012847731
8.609715 -0.0012867284
8.610714 -0.0012886578
8.611714 -0.0012905612
8.612714 -0.0012924388
8.613714 -0.0012942904
8.614715 -0.0012961158
8.615714 -0.0012979152
8.616714 -0.0012996883
8.617714 -0.0013014352000000002
8.618714 -0.0013031556999999999
8.619715 -0.0013048497
8.620714 -0.0013065172
8.621715 -0.0013081581999999999
8.622714 -0.0013097726
8.623714 -0.0013113601
8.624714 -0.0013129208
8.625714 -0.0013144546999999999
8.626715 -0.0013159615
8.627714 -0.0013174413
8.628715 -0.0013188939000000001
8.629714 -0.0013203193
8.630714 -0.0013217173000000001
8.631714 -0.0013230879
8.632714 -0.001324431
8.633715 -0.0013257465
8.634714 -0.0013270343999999999
8.635715 -0.0013282945
8.636714 -0.0013295266
8.637714 -0.0013307309000000001
8.638714 -0.0013319071999999999
8.639714 -0.0013330553
8.640715 -0.0013341752
8.641714 -0.0013352667
8.642715 -0.0013363299000000001
8.643714 -0.0013373647
8.644714 -0.0013383708
8.645715 -0.0013393485000000001
8.646714 -0.0013402973
8.647715 -0.0013412175
8.648714 -0.0013421088
8.649714 -0.0013429712000000002
8.650714 -0.0013438046
8.651714 -0.0013446092
8.652715 -0.0013453846
8.653714 -0.001346131
8.654715 -0.0013468483
8.655714 -0.0013475365
8.656714 -0.0013481957
8.657714 -0.0013488257
8.658714 -0.0013494266
8.659715 -0.0013499984000000002
8.660714 -0.0013505411
8.661715 -0.0013510547
8.662714 -0.0013515392
8.663714 -0.0013519948
8.664714 -0.0013524214
8.665714 -0.001352819
8.666715 -0.0013531878
8.667714 -0.0013535277
8.668715 -0.0013538387
8.669714 -0.001354121
8.670714 -0.0013543746
8.671714 -0.0013545994
8.672714 -0.0013547956
8.673715 -0.0013549630999999999
8.674714 -0.0013551021
8.675714 -0.0013552123999999999
8.676714 -0.0013552942
8.677714 -0.0013553473
8.678715 -0.0013553718
8.679714 -0.0013553677000000001
8.680715 -0.0013553351
8.681714 -0.0013552738
8.682714 -0.0013551838
8.683714 -0.0013550653
8.684714 -0.0013549179
8.685715 -0.0013547417
8.686714 -0.0013545368
8.687715 -0.0013543031
8.688714 -0.0013540403999999999
8.689714 -0.0013537488
8.690714 -0.0013534281
8.691714 -0.0013530784
8.692715 -0.0013526996
8.693714 -0.0013522916
8.694715 -0.0013518544
8.695714 -0.0013513879
8.696714 -0.0013508920999999998
8.697714 -0.001350367
8.698714 -0.0013498125
8.699715 -0.0013492285
8.700714 -0.001348615
8.701715 -0.0013479721
8.702714 -0.0013472997
8.703714 -0.0013465978
8.704714 -0.0013458663
8.705714 -0.0013451052
8.706715 -0.0013443145
8.707714 -0.0013434942
8.708714 -0.0013426443
8.709714 -0.0013417648
8.710714 -0.0013408557
8.711715 -0.0013399169000000001
8.712714 -0.0013389486
8.713715 -0.0013379505999999998
8.714714 -0.0013369229
8.715714 -0.0013358657000000001
8.716714 -0.0013347790000000001
8.717714 -0.0013336626
8.718715 -0.0013325166
8.719714 -0.0013313411
8.720715 -0.001330136
8.721714 -0.0013289015000000001
8.722714 -0.0013276373
8.723714 -0.0013263438
8.724714 -0.0013250207
8.725715 -0.0013236683
8.726714 -0.0013222865
8.727715 -0.0013208752999999999
8.728714 -0.0013194349
8.729714 -0.0013179651
8.730714 -0.0013164662000000001
8.731714 -0.0013149382000000002
8.732715 -0.001313381
8.733714 -0.0013117949
8.734715 -0.0013101797
8.735714 -0.0013085356
8.736714 -0.0013068627
8.737714 -0.001305161
8.738714 -0.0013034307
8.739715 -0.0013016717
8.740714 -0.0012998842
8.741714 -0.0012980682
8.742714 -0.0012962238999999999
8.743714 -0.0012943512
8.744715 -0.0012924503
8.745714 -0.0012905211
8.746715 -0.0012885639
8.747714 -0.0012865787
8.748714 -0.0012845654
8.749714 -0.0012825241
8.750714 -0.0012804549
8.751715 -0.0012783579
8.752714 -0.0012762331
8.753715 -0.0012740803999999998
8.754714 -0.0012718999
8.755714 -0.0012696916
8.756714 -0.0012674556
8.757714 -0.0012651919
8.758715 -0.0012629003999999999
8.759714 -0.0012605812999999999
8.760715 -0.0012582344
8.761714 -0.0012558598
8.762714 -0.0012534576
8.763714 -0.0012510276
8.764714 -0.0012485699
8.765715 -0.0012460845000000001
8.766714 -0.0012435714
8.767715 -0.0012410306
8.768714 -0.0012384622
8.769714 -0.0012358661
8.770715 -0.0012332424
8.771714 -0.0012305912
8.772715 -0.0012279123
8.773714 -0.0012252059000000001
8.774714 -0.0012224719
8.775714 -0.0012197104999999999
8.776714 -0.0012169217
8.777715 -0.0012141056
8.778714 -0.0012112621
8.779715 -0.0012083915
8.780714 -0.0012054938
8.781714 -0.0012025689
8.782714 -0.0011996170999999999
8.783714 -0.0011966384
8.784715 -0.0011936329000000001
8.785714 -0.0011906006
8.786715 -0.0011875416999999999
8.787714 -0.0011844562
8.788714 -0.0011813443
8.789714 -0.0011782061
8.790714 -0.0011750416000000001
8.791715 -0.0011718509
8.792714 -0.0011686342
8.793715 -0.0011653916
8.794714 -0.001162123
8.795714 -0.0011588288
8.796714 -0.0011555088
8.797714 -0.0011521633
8.798715 -0.0011487924
8.799714 -0.0011453962
8.800714 -0.0011419746
8.801714 -0.001138528
8.802714 -0.0011350563999999999
8.803715 -0.0011315598
8.804714 -0.0011280385
8.805715 -0.0011244924
8.806714 -0.0011209218
8.807714 -0.0011173266
8.808714 -0.0011137070999999998
8.809714 -0.0011100633
8.810715 -0.0011063954
8.811714 -0.0011027034
8.812715 -0.0010989875
8.813714 -0.0010952477
8.814714 -0.0010914842
8.815714 -0.0010876972
8.816714 -0.0010838865999999998
8.817715 -0.0010800526
8.818714 -0.0010761953
8.819715 -0.0010723147
8.820714 -0.0010684111
8.821714 -0.0010644844
8.822714 -0.0010605348
8.823714 -0.0010565623000000001
8.824715 -0.0010525669
8.825714 -0.0010485489
8.826715 -0.0010445082
8.827714 -0.0010404449
8.828714 -0.0010363592
8.829714 -0.001032251
8.830714 -0.0010281204
8.831715 -0.0010239674000000001
8.832714 -0.0010197922
8.833714 -0.0010155947000000001
8.834714 -0.001011375
8.835714 -0.0010071332
8.836715 -0.0010028694
8.837714 -0.00099858362
8.838715 -0.0009942757999999998
8.839714 -0.00098994615
8.840714 -0.00098559467
8.841714 -0.0009812214600000001
8.842714 -0.0009768265999999999
8.843715 -0.00097241018
8.844714 -0.0009679723900000001
8.845715 -0.0009635132299999999
8.846714 -0.0009590327900000001
8.847714 -0.0009545312400000001
8.848714 -0.0009500086900000001
8.849714 -0.0009454653100000001
8.850715 -0.0009409011900000001
8.851714 -0.00093631652
8.852715 -0.0009317113799999999
8.853714 -0.00092708606
8.854714 -0.00092244063
8.855714 -0.00091777529
8.856714 -0.00091309021
8.857715 -0.00090838548
8.858714 -0.0009036613799999999
8.859715 -0.0008989181
8.860714 -0.0008941557999999999
8.861714 -0.00088937459
8.862714 -0.0008845747300000001
8.863714 -0.00087975641
8.864715 -0.0008749198100000001
8.865714 -0.0008700650099999999
8.866714 -0.00086519231
8.867714 -0.00086030177
8.868714 -0.00085539368
8.869715 -0.00085046813
8.870714 -0.0008455253
8.871715 -0.00084056537
8.872714 -0.00083558843
8.873714 -0.00083059467
8.874714 -0.0008255842699999999
8.875714 -0.0008205573099999999
8.876715 -0.00081551398
8.877714 -0.0008104544600000001
8.878715 -0.00080537875
8.879714 -0.0008002871299999999
8.880714 -0.0007951795899999999
8.881714 -0.0007900563100000001
8.882714 -0.00078491739
8.883715 -0.00077976301
8.884714 -0.00077459326
8.885715 -0.00076940823
8.886714 -0.00076420811
8.887714 -0.00075899293
8.888714 -0.00075376283
8.889714 -0.0007485179599999999
8.890715 -0.0007432584
8.891714 -0.0007379842399999999
8.892715 -0.00073269562
8.893714 -0.00072739263
8.894714 -0.0007220753599999999
8.895715 -0.00071674394
8.896714 -0.00071139848
8.897715 -0.0007060390999999999
8.898714 -0.0007006658999999999
8.899714 -0.00069527896
8.900714 -0.00068987842
8.901714 -0.00068446438
8.902715 -0.00067903693
8.903714 -0.0006735962
8.904715 -0.0006681422699999999
8.905714 -0.0006626753
8.906714 -0.00065719537
8.907714 -0.0006517026099999999
8.908714 -0.00064619717
8.909715 -0.00064067917
8.910714 -0.00063514872
8.911715 -0.00062960598
8.912714 -0.00062405111
8.913714 -0.00061848423
8.914714 -0.0006129055199999999
8.915714 -0.00060731513
8.916715 -0.00060171324
8.917714 -0.00059610002
8.918715 -0.00059047566
8.919714 -0.00058484038
8.920714 -0.0005791943300000001
8.921714 -0.00057353777
8.922714 -0.00056787089
8.923715 -0.00056219392
8.924714 -0.00055650703
8.925714 -0.0005508105000000001
8.926714 -0.0005451045600000001
8.927714 -0.00053938943
8.928715 -0.00053366539
8.929714 -0.00052793262
8.930715 -0.00052219139
8.931714 -0.00051644192
8.932714 -0.00051068446
8.933714 -0.00050491922
8.934714 -0.00049914643
8.935715 -0.00049336631
8.936714 -0.00048757911
8.937715 -0.00048178499
8.938714 -0.00047598419
8.939714 -0.00047017688
8.940714 -0.00046436326
8.941714 -0.00045854349
8.942715 -0.00045271772
8.943714 -0.00044688613000000004
8.944715 -0.00044104891000000003
8.945714 -0.00043520613
8.946714 -0.00042935799
8.947714 -0.00042350462
8.948714 -0.00041764610999999997
8.949715 -0.00041178259
8.950714 -0.00040591417
8.951715 -0.00040004096999999997
8.952714 -0.00039416309
8.953714 -0.00038828061
8.954714 -0.00038239367999999996
8.955714 -0.00037650236
8.956715 -0.00037060677
8.957714 -0.00036470701
8.958714 -0.00035880319
8.959714 -0.0003528954
8.960714 -0.00034698378
8.961715 -0.00034106843
8.962714 -0.00033514946
8.963715 -0.00032922701000000004
8.964714 -0.00032330120000000003
8.965714 -0.00031737218
8.966714 -0.00031144007
8.967714 -0.00030550502
8.968715 -0.00029956718
8.969714 -0.0002936267
8.970715 -0.00028768375
8.971714 -0.00028173847
8.972714 -0.00027579106
8.973714 -0.00026984166999999997
8.974714 -0.00026389048
8.975715 -0.00025793765
8.976714 -0.00025198340000000003
8.977715 -0.00024602787
8.978714 -0.00024007127000000002
8.979714 -0.00023411377999999999
8.980714 -0.00022815559
8.981714 -0.00022219688
8.982715 -0.00021623787
8.983714 -0.00021027872000000002
8.984715 -0.00020431967
8.985714 -0.00019836089
8.986714 -0.00019240258
8.987714 -0.00018644494
8.988714 -0.00018048817999999998
8.989715 -0.0001745325
8.990714 -0.00016857812
8.991714 -0.00016262522
8.992714 -0.00015667405
8.993714 -0.00015072479000000002
8.994715 -0.00014477768
8.995714 -0.00013883291
8.996715 -0.00013289072
8.997714 -0.00012695131
8.998714 -0.0001210149
8.999714 -0.00011508171
9.000714 -0.00010915196
9.001715 -0.00010322588000000001
9.002714 -9.730365500000001e-05
9.003715 -9.138552200000001e-05
9.004714 -8.5471686e-05
9.005714 -7.9562352e-05
9.006714 -7.3657725e-05
9.007714 -6.7758003e-05
9.008715 -6.186338100000001e-05
9.009714 -5.5974044e-05
9.010715 -5.0090171e-05
9.011714 -4.4211939e-05
9.012714 -3.8339513000000003e-05
9.013714 -3.2473054e-05
9.014714 -2.6612709999999997e-05
9.015715 -2.0758631e-05
9.016714 -1.4910951999999999e-05
9.017715 -9.0698059e-06
9.018714 -3.2353145999999998e-06
9.019714 2.5924036e-06
9.020715 8.413236e-06
9.021714 1.4227075000000001e-05
9.022715 2.0033818e-05
9.023714 2.5833363999999997e-05
9.024714 3.1625618e-05
9.025714 3.7410479e-05
9.026714 4.3187853e-05
9.027715 4.8957645e-05
9.028714 5.4719754e-05
9.029715 6.0474076e-05
9.030714 6.6220508e-05
9.031714 7.195894200000001e-05
9.032714 7.7689259e-05
9.033714 8.3411345e-05
9.034715 8.9125064e-05
9.035714 9.4830284e-05
9.036715 0.00010052687000000001
9.037714 0.00010621466999999999
9.038714 0.00011189352
9.039714 0.00011756325999999999
9.040714 0.00012322372000000002
9.041715 0.00012887471999999998
9.042714 0.00013451607
9.043715 0.00014014761
9.044714 0.00014576912
9.045714 0.00015138039
9.046714 0.00015698124
9.047714 0.00016257146
9.048715 0.00016815085
9.049714 0.00017371918
9.050714 0.00017927628
9.051714 0.00018482191
9.052714 0.00019035588
9.053715 0.00019587799
9.054714 0.00020138802000000002
9.055715 0.00020688580999999998
9.056714 0.00021237115
9.057714 0.00021784385
9.058714 0.00022330375
9.059714 0.00022875066999999998
9.060715 0.00023418442999999998
9.061714 0.00023960486
9.062715 0.00024501178
9.063714 0.00025040505999999996
9.064714 0.00025578453999999996
9.065714 0.00026115006
9.066714 0.00026650147999999997
9.067715 0.00027183867000000003
9.068714 0.00027716146
9.069715 0.00028246973000000005
9.070714 0.00028776333
9.071714 0.00029304215
9.072714 0.00029830602999999996
9.073714 0.00030355484
9.074715 0.00030878846
9.075714 0.00031400673000000004
9.076715 0.00031920954
9.077714 0.00032439675
9.078714 0.00032956823
9.079714 0.00033472384
9.080714 0.00033986346
9.081715 0.00034498694
9.082714 0.00035009415999999997
9.083714 0.00035518501
9.084714 0.00036025932999999996
9.085714 0.00036531703
9.086715 0.00037035798
9.087714 0.00037538202
9.088715 0.00038038909000000004
9.089714 0.00038537905
9.090714 0.00039035176000000004
9.091714 0.00039530714
9.092714 0.00040024511
9.093715 0.00040516557000000003
9.094714 0.00041006838000000003
9.095715 0.00041495346
9.096714 0.00041982071
9.097714 0.00042467009
9.098714 0.00042950146
9.099714 0.00043431477999999996
9.100715 0.00043910990999999997
9.101714 0.0004438868
9.102715 0.00044864537000000005
9.103714 0.00045338552
9.104714 0.00045810716000000003
9.105714 0.00046281020000000004
9.106714 0.00046749456000000003
9.107715 0.00047216013
9.108714 0.00047680678
9.109715 0.00048143446999999995
9.110714 0.00048604302000000005
9.111714 0.00049063237
9.112714 0.00049520236
9.113714 0.0004997528800000001
9.114715 0.0005042838
9.115714 0.00050879498
9.116714 0.00051328625
9.117714 0.00051775751
9.118714 0.00052220857
9.119715 0.00052663931
9.120714 0.00053104955
9.121715 0.00053543913
9.122714 0.00053980789
9.123714 0.0005441556799999999
9.124714 0.00054848233
9.125714 0.0005527876999999999
9.126715 0.0005570716
9.127714 0.0005613339
9.128715 0.00056557446
9.129714 0.00056979311
9.130714 0.0005739897499999999
9.131714 0.0005781641899999999
9.132714 0.0005823163499999999
9.133715 0.0005864460900000001
9.134714 0.00059055328
9.135715 0.00059463782
9.136714 0.00059869963
9.137714 0.0006027385600000001
9.138714 0.00060675452
9.139714 0.00061074747
9.140715 0.0006147172799999999
9.141714 0.0006186639000000001
9.142715 0.00062258728
9.143714 0.00062648733
9.144714 0.00063036396
9.145715 0.00063421717
9.146714 0.0006380468199999999
9.147715 0.00064185292
9.148714 0.0006456354199999999
9.149714 0.0006493942200000001
9.150714 0.0006531292899999999
9.151714 0.0006568405800000001
9.152715 0.0006605280300000001
9.153714 0.00066419161
9.154715 0.00066783123
9.155714 0.00067144688
9.156714 0.00067503847
9.157714 0.00067860597
9.158714 0.00068214931
9.159715 0.00068566846
9.160714 0.00068916338
9.161715 0.0006926339699999999
9.162714 0.00069608022
9.163714 0.00069950206
9.164714 0.00070289943
9.165714 0.00070627234
9.166715 0.00070962069
9.167714 0.0007129444400000001
9.168715 0.0007162435799999999
9.169714 0.00071951804
9.170714 0.0007227678
9.171714 0.00072599282
9.172714 0.0007291930599999999
9.173715 0.00073236847
9.174714 0.0007355190100000001
9.175714 0.0007386446699999999
9.176714 0.0007417454099999999
9.177714 0.0007448211799999999
9.178715 0.00074787195
9.179714 0.0007508977
9.180715 0.00075389835
9.181714 0.0007568739
9.182714 0.0007598243
9.183714 0.00076274946
9.184714 0.0007656493800000001
9.185715 0.00076852402
9.186714 0.00077137329
9.187715 0.0007741970900000001
9.188714 0.0007769954199999999
9.189714 0.0007797682000000001
9.190714 0.0007825153300000001
9.191714 0.0007852367199999999
9.192715 0.00078793228
9.193714 0.00079060201
9.194715 0.0007932457299999999
9.195714 0.00079586343
9.196714 0.00079845504
9.197714 0.0008010204500000001
9.198714 0.0008035594899999999
9.199715 0.00080607215
9.200714 0.00080855834
9.201715 0.0008110179799999999
9.202714 0.0008134510600000001
9.203714 0.0008158574
9.204714 0.000818237
9.205714 0.00082058978
9.206715 0.00082291563
9.207714 0.0008252145599999999
9.208714 0.0008274864700000001
9.209714 0.0008297313799999999
9.210714 0.00083194927
9.211715 0.0008341400600000001
9.212714 0.0008363037500000001
9.213715 0.00083844034
9.214714 0.0008405498200000001
9.215714 0.0008426321999999999
9.216714 0.0008446874700000001
9.217714 0.0008467156500000001
9.218715 0.0008487167200000001
9.219714 0.00085069078
9.220715 0.0008526377300000001
9.221714 0.0008545576700000001
9.222714 0.0008564506999999999
9.223714 0.0008583168
9.224714 0.00086015598
9.225715 0.0008619682400000001
9.226714 0.00086375367
9.227715 0.00086551236
9.228714 0.0008672443099999999
9.229714 0.00086894952
9.230714 0.0008706280799999999
9.231714 0.00087228
9.232715 0.0008739052600000001
9.233714 0.0008755039699999999
9.234715 0.0008770762200000001
9.235714 0.0008786218999999999
9.236714 0.00088014112
9.237714 0.00088163397
9.238714 0.0008831004399999999
9.239715 0.00088454044
9.240714 0.00088595416
9.241714 0.0008873415
9.242714 0.0008887025599999999
9.243714 0.0008900373399999999
9.244715 0.00089134583
9.245714 0.00089262803
9.246715 0.0008938839499999999
9.247714 0.0008951136799999999
9.248714 0.0008963171199999999
9.249714 0.00089749437
9.250714 0.00089864534
9.251715 0.0008997701099999999
9.252714 0.00090086869
9.253715 0.0009019409799999999
9.254714 0.00090298709
9.255714 0.0009040069
9.256714 0.00090500052
9.257714 0.00090596786
9.258715 0.00090690901
9.259714 0.0009078238700000001
9.260715 0.00090871245
9.261714 0.00090957474
9.262714 0.00091041065
9.263714 0.0009112202900000001
9.264714 0.00091200354
9.265715 0.0009127604199999999
9.266714 0.0009134909300000001
9.267715 0.0009141950599999999
9.268714 0.00091487282
9.269714 0.0009155242
9.270715 0.0009161491100000001
9.271714 0.0009167476500000001
9.272715 0.00091731981
9.273714 0.0009178656
9.274714 0.00091838501
9.275714 0.0009188780499999999
9.276714 0.0009193447099999999
9.277715 0.00091978509
9.278714 0.00092019927
9.279715 0.0009205872600000001
9.280714 0.00092094906
9.281714 0.0009212847499999999
9.282714 0.00092159444
9.283714 0.00092187811
9.284715 0.00092213595
9.285714 0.00092236796
9.286715 0.00092257424
9.287714 0.0009227548600000001
9.288714 0.0009229100199999999
9.289714 0.00092303972
9.290714 0.00092314413
9.291715 0.00092322325
9.292714 0.0009232772800000001
9.293715 0.0009233062900000001
9.294714 0.0009233104700000001
9.295714 0.00092328983
9.296714 0.00092324453
9.297714 0.0009231745899999999
9.298715 0.0009230801900000001
9.299714 0.00092296141
9.300714 0.0009228183400000001
9.301714 0.00092265118
9.302714 0.00092245991
9.303715 0.0009222446400000001
9.304714 0.00092200544
9.305715 0.00092174241
9.306714 0.00092145565
9.307714 0.00092114524
9.308714 0.00092081118
9.309714 0.00092045357
9.310715 0.00092007249
9.311714 0.00091966804
9.312715 0.00091924021
9.313714 0.0009187891
9.314714 0.00091831471
9.315714 0.00091781712
9.316714 0.0009172964399999999
9.317715 0.0009167526500000001
9.318714 0.00091618576
9.319715 0.0009155958699999999
9.320714 0.00091498296
9.321714 0.0009143471300000001
9.322714 0.0009136883800000001
9.323714 0.00091300681
9.324715 0.0009123024
9.325714 0.00091157517
9.326715 0.00091082511
9.327714 0.0009100524
9.328714 0.00090925696
9.329714 0.0009084388700000001
9.330714 0.00090759813
9.331715 0.00090673475
9.332714 0.00090584881
9.333714 0.0009049404099999999
9.334714 0.00090400945
9.335714 0.00090305602
9.336715 0.00090208023
9.337714 0.00090108206
9.338715 0.0009000616000000001
9.339714 0.0008990188699999999
9.340714 0.0008979539400000001
9.341714 0.00089686682
9.342714 0.0008957575999999999
9.343715 0.00089462637
9.344714 0.00089347323
9.345715 0.00089229816
9.346714 0.0008911013500000001
9.347714 0.0008898828999999999
9.348714 0.00088864281
9.349714 0.0008873812500000001
9.350715 0.00088609831
9.351714 0.0008847941
9.352715 0.0008834687799999999
9.353714 0.00088212246
9.354714 0.00088075531
9.355714 0.0008793674200000001
9.356714 0.00087795888
9.357715 0.0008765299800000001
9.358714 0.00087508079
9.359715 0.0008736115
9.360714 0.0008721222000000001
9.361714 0.0008706131700000001
9.362714 0.00086908449
9.363714 0.00086753635
9.364715 0.00086596883
9.365714 0.00086438222
9.366714 0.0008627766
9.367714 0.00086115215
9.368714 0.00085950896
9.369715 0.00085784723
9.370714 0.0008561671200000001
9.371715 0.0008544687300000001
9.372714 0.00085275215
9.373714 0.00085101756
9.374714 0.00084926505
9.375714 0.0008474947199999999
9.376715 0.0008457066500000001
9.377714 0.0008439010300000001
9.378715 0.00084207786
9.379714 0.0008402372299999999
9.380714 0.0008383792200000001
9.381714 0.00083650393
9.382714 0.00083461146
9.383715 0.0008327017899999999
9.384714 0.0008307751199999999
9.385715 0.00082883134
9.386714 0.00082687066
9.387714 0.00082489305
9.388714 0.00082289862
9.389714 0.0008208873599999999
9.390715 0.0008188593700000001
9.391714 0.0008168147400000001
9.392715 0.0008147534600000001
9.393714 0.00081267563
9.394714 0.00081058133
9.395715 0.00080847067
9.396714 0.0008063436299999999
9.397715 0.00080420032
9.398714 0.0008020408100000001
9.399714 0.0007998651199999999
9.400714 0.0007976734200000001
9.401714 0.00079546571
9.402715 0.00079324209
9.403714 0.00079100264
9.404715 0.00078874746
9.405714 0.00078647663
9.406714 0.00078419025
9.407714 0.00078188841
9.408714 0.0007795712
9.409715 0.00077723871
9.410714 0.00077489094
9.411715 0.00077252807
9.412714 0.0007701502900000001
9.413714 0.00076775759
9.414714 0.00076535007
9.415714 0.00076292786
9.416715 0.00076049109
9.417714 0.0007580398199999999
9.418715 0.00075557423
9.419714 0.0007530944
9.420714 0.0007506004299999999
9.421714 0.0007480925
9.422714 0.0007455707
9.423715 0.00074303521
9.424714 0.00074048612
9.425714 0.0007379236199999999
9.426714 0.00073534784
9.427714 0.0007327589600000001
9.428715 0.0007301571300000001
9.429714 0.00072754247
9.430715 0.0007249151599999999
9.431714 0.0007222754
9.432714 0.0007196233599999999
9.433714 0.00071695922
9.434714 0.00071428312
9.435715 0.0007115952500000001
9.436714 0.00070889578
9.437715 0.00070618489
9.438714 0.0007034627699999999
9.439714 0.00070072956
9.440714 0.0006979854299999999
9.441714 0.00069523053
9.442715 0.00069246498
9.443714 0.00068968898
9.444715 0.00068690265
9.445714 0.00068410613
9.446714 0.00068129957
9.447714 0.00067848305
9.448714 0.00067565666
9.449715 0.00067282053
9.450714 0.00066997477
9.451715 0.00066711946
9.452714 0.00066425469
9.453714 0.0006613805
9.454714 0.00065849699
9.455714 0.00065560421
9.456715 0.00065270219
9.457714 0.00064979104
9.458714 0.00064687079
9.459714 0.00064394148
9.460714 0.00064100318
9.461715 0.00063805592
9.462714 0.0006350997900000001
9.463715 0.00063213479
9.464714 0.00062916101
9.465714 0.0006261785099999999
9.466714 0.0006231873600000001
9.467714 0.00062018762
9.468715 0.00061717933
9.469714 0.00061416258
9.470715 0.00061113747
9.471714 0.00060810407
9.472714 0.0006050625
9.473714 0.00060201278
9.474714 0.00059895506
9.475715 0.0005958894699999999
9.476714 0.0005928161000000001
9.477715 0.00058973505
9.478714 0.00058664641
9.479714 0.00058355035
9.480714 0.00058044698
9.481714 0.00057733641
9.482715 0.0005742187599999999
9.483714 0.0005710941400000001
9.484715 0.0005679627100000001
9.485714 0.0005648245899999999
9.486714 0.00056167987
9.487714 0.00055852875
9.488714 0.0005553712999999999
9.489715 0.00055220767
9.490714 0.00054903794
9.491714 0.0005458622600000001
9.492714 0.00054268075
9.493714 0.00053949357
9.494715 0.00053630079
9.495714 0.00053310255
9.496715 0.00052989899
9.497714 0.00052669025
9.498714 0.00052347641
9.499714 0.00052025762
9.500714 0.00051703396
9.501715 0.00051380557
9.502714 0.00051057259
9.503715 0.00050733515
9.504714 0.0005040933500000001
9.505714 0.0005008473600000001
9.506714 0.00049759728
9.507714 0.0004943432
9.508715 0.0004910852999999999
9.509714 0.00048782367
9.510715 0.00048455845
9.511714 0.00048128977
9.512714 0.00047801772999999997
9.513714 0.00047474246
9.514714 0.00047146404999999996
9.515715 0.00046818259
9.516714 0.00046489822
9.517715 0.00046161108
9.518714 0.00045832121
9.519714 0.0004550287
9.520715 0.00045173369
9.521714 0.00044843623
9.522715 0.00044513636
9.523714 0.00044183421
9.524714 0.00043852983000000005
9.525714 0.00043522327
9.526714 0.00043191458
9.527715 0.00042860383
9.528714 0.00042529108999999997
9.529715 0.00042197639
9.530714 0.00041865973999999996
9.531714 0.00041534122
9.532714 0.00041202088
9.533714 0.00040869877
9.534715 0.00040537493000000004
9.535714 0.00040204941
9.536715 0.00039872225
9.537714 0.0003953935
9.538714 0.00039206325
9.539714 0.00038873154
9.540714 0.00038539847
9.541715 0.00038206408
9.542714 0.00037872846
9.543715 0.00037539171
9.544714 0.00037205391
9.545714 0.00036871515
9.546714 0.00036537556
9.547714 0.00036203526
9.548715 0.00035869434
9.549714 0.00035535294999999997
9.550714 0.00035201119
9.551714 0.00034866921
9.552714 0.00034532713
9.553715 0.00034198511
9.554714 0.00033864326
9.555715 0.00033530173
9.556714 0.00033196063
9.557714 0.00032862013
9.558714 0.00032528035
9.559714 0.00032194143
9.560715 0.0003186035
9.561714 0.00031526667
9.562715 0.00031193108
9.563714 0.00030859683
9.564714 0.00030526403
9.565714 0.00030193278
9.566714 0.00029860319
9.567715 0.00029527534
9.568714 0.00029194934999999996
9.569715 0.00028862528
9.570714 0.00028530321
9.571714 0.00028198322
9.572714 0.00027866536
9.573714 0.00027534973
9.574715 0.00027203637
9.575714 0.00026872533
9.576715 0.00026541668000000003
9.577714 0.00026211048
9.578714 0.00025880677
9.579714 0.0002555056
9.580714 0.00025220704
9.581715 0.00024891112
9.582714 0.00024561791
9.583714 0.00024232745
9.584714 0.00023903979000000001
9.585714 0.00023575495999999998
9.586715 0.00023247305
9.587714 0.00022919407
9.588715 0.0002259181
9.589714 0.00022264519000000002
9.590714 0.00021937537
9.591714 0.00021610872
9.592714 0.00021284527
9.593715 0.00020958507
9.594714 0.00020632820000000002
9.595715 0.00020307466
9.596714 0.00019982454000000001
9.597714 0.00019657783999999998
9.598714 0.00019333464999999998
9.599714 0.00019009499
9.600715 0.0001868589
9.601714 0.00018362643
9.602715 0.00018039763
9.603714 0.00017717250999999999
9.604714 0.00017395114
9.605714 0.00017073354
9.606714 0.00016751976
9.607715 0.00016430984
9.608714 0.00016110381
9.609715 0.00015790173
9.610714 0.00015470363
9.611714 0.00015150956000000001
9.612714 0.00014831958000000001
9.613714 0.00014513373
9.614715 0.00014195207
9.615714 0.00013877466
9.616714 0.00013560157
9.617714 0.00013243285
9.618714 0.0001292686
9.619715 0.00012610888
9.620714 0.00012295376
9.621715 0.00011980334
9.622714 0.0001166577
9.623714 0.00011351693
9.624714 0.00011038113000000001
9.625714 0.00010725039
9.626715 0.0001041248
9.627714 0.00010100446
9.628715 9.7889472e-05
9.629714 9.4779938e-05
9.630714 9.1675946e-05
9.631714 8.8577599e-05
9.632714 8.5484987e-05
9.633715 8.2398196e-05
9.634714 7.9317317e-05
9.635715 7.6242429e-05
9.636714 7.317361199999999e-05
9.637714 7.011093999999999e-05
9.638714 6.7054475e-05
9.639714 6.4004286e-05
9.640715 6.0960423e-05
9.641714 5.7922943999999994e-05
9.642715 5.4891888e-05
9.643714 5.18673e-05
9.644714 4.8849216e-05
9.645715 4.5837666000000004e-05
9.646714 4.2832678999999997e-05
9.647715 3.9834273e-05
9.648714 3.6842471e-05
9.649714 3.3857286999999996e-05
9.650714 3.0878735e-05
9.651714 2.790683e-05
9.652715 2.4941582e-05
9.653714 2.1983001e-05
9.654715 1.9031099999999998e-05
9.655714 1.6085887e-05
9.656714 1.3147377e-05
9.657714 1.021558e-05
9.658714 7.2905124e-06
9.659715 4.372189e-06
9.660714 1.4606277999999999e-06
9.661715 -1.4441518e-06
9.662714 -4.3421284e-06
9.663714 -7.2332796e-06
9.664714 -1.011758e-05
9.665714 -1.2995004000000001e-05
9.666715 -1.5865525e-05
9.667714 -1.8729115e-05
9.668715 -2.1585744e-05
9.669714 -2.4435386e-05
9.670714 -2.7278008e-05
9.671714 -3.0113586000000004e-05
9.672714 -3.2942089e-05
9.673715 -3.5763489e-05
9.674714 -3.8577764000000003e-05
9.675714 -4.1384888e-05
9.676714 -4.4184839e-05
9.677714 -4.6977593e-05
9.678715 -4.9763133e-05
9.679714 -5.2541441e-05
9.680715 -5.5312495e-05
9.681714 -5.8076279e-05
9.682714 -6.0832781000000006e-05
9.683714 -6.358199e-05
9.684714 -6.6323884e-05
9.685715 -6.905845e-05
9.686714 -7.178567799999999e-05
9.687715 -7.450555e-05
9.688714 -7.721805e-05
9.689714 -7.9923154e-05
9.690714 -8.2620846e-05
9.691714 -8.5311103e-05
9.692715 -8.7993897e-05
9.693714 -9.0669204e-05
9.694715 -9.333699e-05
9.695714 -9.5997223e-05
9.696714 -9.864985500000001e-05
9.697714 -0.00010129486
9.698714 -0.00010393218
9.699715 -0.00010656178
9.700714 -0.00010918360999999999
9.701715 -0.00011179762
9.702714 -0.00011440376
9.703714 -0.00011700196999999999
9.704714 -0.0001195922
9.705714 -0.00012217440000000001
9.706715 -0.00012474852
9.707714 -0.0001273145
9.708714 -0.0001298723
9.709714 -0.00013242187
9.710714 -0.00013496317
9.711715 -0.00013749616
9.712714 -0.0001400208
9.713715 -0.00014253707
9.714714 -0.00014504493
9.715714 -0.00014754438
9.716714 -0.00015003538
9.717714 -0.00015251794
9.718715 -0.00015499205
9.719714 -0.00015745771000000002
9.720715 -0.00015991492999999998
9.721714 -0.00016236370999999999
9.722714 -0.00016480407
9.723714 -0.00016723600999999998
9.724714 -0.00016965957
9.725715 -0.00017207478
9.726714 -0.00017448166
9.727715 -0.00017688022000000002
9.728714 -0.00017927051
9.729714 -0.00018165255
9.730714 -0.00018402636
9.731714 -0.00018639199
9.732715 -0.00018874945
9.733714 -0.00019109877
9.734715 -0.00019343996999999998
9.735714 -0.00019577307999999998
9.736714 -0.00019809808999999998
9.737714 -0.00020041501999999999
9.738714 -0.00020272390999999997
9.739715 -0.00020502474999999998
9.740714 -0.00020731754
9.741714 -0.00020960229
9.742714 -0.00021187898000000002
9.743714 -0.00021414761999999997
9.744715 -0.00021640819000000002
9.745714 -0.00021866069
9.746715 -0.00022090509999999998
9.747714 -0.00022314140999999998
9.748714 -0.0002253696
9.749714 -0.00022758966
9.750714 -0.00022980155000000002
9.751715 -0.00023200528
9.752714 -0.0002342008
9.753715 -0.00023638811
9.754714 -0.00023856719
9.755714 -0.00024073802000000003
9.756714 -0.00024290057
9.757714 -0.00024505482
9.758715 -0.00024720077
9.759714 -0.00024933838
9.760715 -0.00025146767
9.761714 -0.00025358859
9.762714 -0.00025570114000000003
9.763714 -0.00025780527999999997
9.764714 -0.00025990103000000003
9.765715 -0.00026198834
9.766714 -0.00026406724
9.767715 -0.00026613768
9.768714 -0.00026819965999999996
9.769714 -0.00027025317
9.770715 -0.00027229819000000003
9.771714 -0.00027433471
9.772715 -0.00027636269999999996
9.773714 -0.00027838216
9.774714 -0.00028039308
9.775714 -0.00028239544000000004
9.776714 -0.00028438926
9.777715 -0.00028637451
9.778714 -0.00028835118
9.779715 -0.00029031926
9.780714 -0.00029227876000000004
9.781714 -0.0002942297
9.782714 -0.00029617206
9.783714 -0.00029810584999999997
9.784715 -0.00030003109
9.785714 -0.00030194780999999996
9.786715 -0.00030385602
9.787714 -0.00030575573
9.788714 -0.00030764700000000003
9.789714 -0.00030952986
9.790714 -0.00031140432
9.791715 -0.00031327047
9.792714 -0.00031512834
9.793715 -0.00031697798
9.794714 -0.00031881946000000003
9.795714 -0.00032065281999999997
9.796714 -0.00032247813
9.797714 -0.00032429543
9.798715 -0.00032610483
9.799714 -0.00032790635
9.800714 -0.00032970011000000004
9.801714 -0.00033148613
9.802714 -0.00033326446
9.803715 -0.00033503518
9.804714 -0.00033679835
9.805715 -0.00033855399
9.806714 -0.00034030218
9.807714 -0.00034204295000000003
9.808714 -0.00034377633
9.809714 -0.00034550235
9.810715 -0.00034722102
9.811714 -0.00034893237
9.812715 -0.0003506364
9.813714 -0.00035233313
9.814714 -0.00035402253999999996
9.815714 -0.00035570462999999996
9.816714 -0.00035737937
9.817715 -0.00035904675
9.818714 -0.00036070671
9.819715 -0.00036235926
9.820714 -0.00036400436
9.821714 -0.00036564195
9.822714 -0.00036727199
9.823714 -0.00036889446
9.824715 -0.00037050931
9.825714 -0.00037211648
9.826715 -0.00037371594000000003
9.827714 -0.00037530765
9.828714 -0.00037689158000000003
9.829714 -0.00037846769
9.830714 -0.00038003593
9.831715 -0.00038159628
9.832714 -0.00038314873999999996
9.833714 -0.00038469325
9.834714 -0.00038622978999999997
9.835714 -0.00038775838
9.836715 -0.00038927901000000004
9.837714 -0.00039079168
9.838715 -0.0003922964
9.839714 -0.00039379315
9.840714 -0.00039528195
9.841714 -0.00039676283
9.842714 -0.00039823585
9.843715 -0.00039970096
9.844714 -0.00040115824000000005
9.845715 -0.00040260775000000007
9.846714 -0.00040404948000000005
9.847714 -0.00040548348
9.848714 -0.00040690984
9.849714 -0.00040832856
9.850715 -0.00040973973
9.851714 -0.00041114336
9.852715 -0.00041253952
9.853714 -0.00041392827
9.854714 -0.00041530971
9.855714 -0.00041668386
9.856714 -0.00041805079000000004
9.857715 -0.00041941053000000005
9.858714 -0.00042076317
9.859715 -0.00042210877
9.860714 -0.00042344741
9.861714 -0.00042477914000000006
9.862714 -0.00042610399999999996
9.863714 -0.00042742207999999995
9.864715 -0.00042873343999999997
9.865714 -0.00043003815
9.866714 -0.00043133627999999996
9.867714 -0.00043262785
9.868714 -0.00043391291999999996
9.869715 -0.00043519152999999997
9.870714 -0.00043646377999999997
9.871715 -0.00043772966
9.872714 -0.00043898921999999997
9.873714 -0.00044024255
9.874714 -0.0004414896
9.875714 -0.00044273047
9.876715 -0.00044396515
9.877714 -0.0004451937
9.878715 -0.00044641605999999997
9.879714 -0.00044763233
9.880714 -0.00044884246000000003
9.881714 -0.00045004645
9.882714 -0.00045124430000000005
9.883715 -0.00045243596
9.884714 -0.00045362149
9.885715 -0.00045480083000000004
9.886714 -0.00045597394
9.887714 -0.00045714082
9.888714 -0.00045830147000000006
9.889714 -0.0004594558
9.890715 -0.00046060381000000004
9.891714 -0.00046174546
9.892715 -0.00046288073000000005
9.893714 -0.00046400959999999997
9.894714 -0.00046513201
9.895715 -0.00046624791
9.896714 -0.00046735731
9.897715 -0.00046846020999999994
9.898714 -0.00046955656000000003
9.899714 -0.00047064632
9.900714 -0.00047172953
9.901714 -0.00047280614
9.902715 -0.00047387620999999995
9.903714 -0.00047493968
9.904715 -0.00047599659999999995
9.905714 -0.00047704698
9.906714 -0.00047809085
9.907714 -0.00047912822
9.908714 -0.00048015918
9.909715 -0.00048118372
9.910714 -0.0004822019
9.911715 -0.00048321372
9.912714 -0.00048421925
9.913714 -0.00048521861
9.914714 -0.00048621176999999997
9.915714 -0.0004871988
9.916715 -0.00048817978
9.917714 -0.00048915476
9.918715 -0.00049012378
9.919714 -0.00049108694
9.920714 -0.00049204427
9.921714 -0.0004929957900000001
9.922714 -0.00049394157
9.923715 -0.00049488167
9.924714 -0.00049581613
9.925714 -0.000496745
9.926714 -0.0004976683200000001
9.927714 -0.00049858609
9.928715 -0.0004994984
9.929714 -0.00050040526
9.930715 -0.00050130666
9.931714 -0.00050220265
9.932714 -0.00050309327
9.933714 -0.00050397853
9.934714 -0.0005048584600000001
9.935715 -0.0005057330300000001
9.936714 -0.00050660228
9.937715 -0.00050746626
9.938714 -0.0005083249099999999
9.939714 -0.00050917829
9.940714 -0.00051002639
9.941714 -0.00051086922
9.942715 -0.0005117067799999999
9.943714 -0.00051253905
9.944715 -0.00051336606
9.945714 -0.0005141877899999999
9.946714 -0.00051500424
9.947714 -0.00051581542
9.948714 -0.00051662132
9.949715 -0.00051742195
9.950714 -0.0005182173
9.951715 -0.00051900738
9.952714 -0.00051979218
9.953714 -0.00052057167
9.954714 -0.00052134583
9.955714 -0.00052211467
9.956715 -0.00052287819
9.957714 -0.00052363634
9.958714 -0.0005243891799999999
9.959714 -0.00052513665
9.960714 -0.0005258786999999999
9.961715 -0.00052661539
9.962714 -0.0005273466700000001
9.963715 -0.00052807254
9.964714 -0.0005287930000000001
9.965714 -0.00052950804
9.966714 -0.00053021768
9.967714 -0.0005309219
9.968715 -0.00053162071
9.969714 -0.00053231415
9.970715 -0.00053300218
9.971714 -0.00053368485
9.972714 -0.00053436215
9.973714 -0.00053503413
9.974714 -0.0005357007899999999
9.975715 -0.00053636218
9.976714 -0.00053701833
9.977715 -0.0005376692999999999
9.978714 -0.0005383151300000001
9.979714 -0.00053895583
9.980714 -0.0005395914699999999
9.981714 -0.00054022207
9.982715 -0.00054084771
9.983714 -0.0005414684000000001
9.984715 -0.00054208422
9.985714 -0.00054269522
9.986714 -0.00054330139
9.987714 -0.00054390284
9.988714 -0.00054449956
9.989715 -0.0005450916
9.990714 -0.00054567895
9.991714 -0.00054626166
9.992714 -0.00054683974
9.993714 -0.00054741322
9.994715 -0.00054798211
9.995714 -0.00054854636
9.996715 -0.0005491060200000001
9.997714 -0.00054966104
9.998714 -0.00055021137
9.999714 -0.00055075707
10.00071 -0.0005512980399999999
10.00171 -0.00055183427
10.00271 -0.0005523657399999999
10.00371 -0.0005528923799999999
10.00471 -0.00055341416
10.00571 -0.00055393102
10.00671 -0.00055444293
10.00771 -0.00055494984
10.00871 -0.0005554517
10.00971 -0.0005559485099999999
10.01071 -0.00055644018
10.01171 -0.00055692667
10.01271 -0.00055740798
10.01371 -0.0005578840499999999
10.01471 -0.00055835485
10.01571 -0.0005588203700000001
10.01671 -0.00055928058
10.01771 -0.00055973546
10.01871 -0.00056018498
10.01971 -0.00056062918
10.02071 -0.0005610680099999999
10.02171 -0.00056150147
10.02271 -0.00056192953
10.02371 -0.00056235222
10.02471 -0.00056276954
10.02571 -0.00056318149
10.02671 -0.0005635880800000001
10.02771 -0.00056398926
10.02871 -0.00056438507
10.02971 -0.00056477552
10.03071 -0.0005651606
10.03171 -0.00056554027
10.03271 -0.00056591457
10.03371 -0.00056628346
10.03471 -0.00056664694
10.03571 -0.0005670050099999999
10.03671 -0.00056735762
10.03771 -0.00056770477
10.03871 -0.00056804643
10.03971 -0.00056838257
10.04071 -0.00056871322
10.04171 -0.00056903832
10.04271 -0.00056935787
10.04371 -0.00056967183
10.04471 -0.00056998015
10.04571 -0.0005702828299999999
10.04671 -0.00057057987
10.04771 -0.00057087123
10.04871 -0.0005711568999999999
10.04971 -0.0005714368399999999
10.05071 -0.00057171105
10.05171 -0.00057197954
10.05271 -0.00057224229
10.05371 -0.00057249931
10.05471 -0.0005727506
10.05571 -0.00057299617
10.05671 -0.00057323596
10.05771 -0.00057347002
10.05871 -0.00057369834
10.05971 -0.00057392094
10.06071 -0.0005741378100000001
10.06171 -0.00057434895
10.06271 -0.0005745543100000001
10.06371 -0.00057475395
10.06471 -0.00057494781
10.06571 -0.00057513594
10.06671 -0.0005753182899999999
10.06771 -0.00057549482
10.06871 -0.0005756655400000001
10.06971 -0.0005758303799999999
10.07071 -0.00057598932
10.07171 -0.00057614229
10.07271 -0.00057628927
10.07371 -0.00057643019
10.07471 -0.00057656503
10.07571 -0.00057669367
10.07671 -0.00057681609
10.07771 -0.00057693219
10.07871 -0.00057704192
10.07971 -0.00057714519
10.08071 -0.00057724192
10.08171 -0.00057733205
10.08271 -0.00057741549
10.08371 -0.00057749216
10.08471 -0.00057756201
10.08571 -0.00057762495
10.08671 -0.00057768093
10.08771 -0.00057772986
10.08871 -0.00057777174
10.08971 -0.00057780649
10.09071 -0.00057783404
10.09171 -0.0005778543700000001
10.09271 -0.00057786742
10.09371 -0.00057787315
10.09471 -0.00057787156
10.09571 -0.0005778626
10.09671 -0.00057784623
10.09771 -0.00057782245
10.09871 -0.00057779125
10.09971 -0.0005777525999999999
10.10071 -0.00057770644
10.10171 -0.0005776527799999999
10.10271 -0.00057759162
10.10371 -0.0005775229100000001
10.10471 -0.00057744664
10.10571 -0.00057736279
10.10671 -0.00057727129
10.10771 -0.00057717211
10.10871 -0.0005770652
10.10971 -0.00057695052
10.11071 -0.00057682801
10.11171 -0.00057669763
10.11271 -0.0005765593
10.11371 -0.0005764129600000001
10.11471 -0.00057625853
10.11571 -0.00057609595
10.11671 -0.00057592511
10.11771 -0.00057574593
10.11871 -0.00057555835
10.11971 -0.00057536226
10.12071 -0.0005751575799999999
10.12171 -0.00057494422
10.12271 -0.00057472212
10.12371 -0.0005744911499999999
10.12471 -0.00057425127
10.12571 -0.00057400239
10.12671 -0.0005737444099999999
10.12771 -0.00057347729
10.12871 -0.00057320094
10.12971 -0.00057291531
10.13071 -0.00057262037
10.13171 -0.00057231605
10.13271 -0.00057200227
10.13371 -0.00057167904
10.13471 -0.00057134625
10.13571 -0.0005710039200000001
10.13671 -0.00057065195
10.13771 -0.00057029033
10.13871 -0.00056991903
10.13971 -0.00056953804
10.14071 -0.00056914728
10.14171 -0.0005687467399999999
10.14271 -0.00056833633
10.14371 -0.00056791605
10.14471 -0.00056748581
10.14571 -0.00056704557
10.14671 -0.00056659533
10.14771 -0.00056613494
10.14871 -0.0005656643699999999
10.14971 -0.0005651835600000001
10.15071 -0.00056469244
10.15171 -0.0005641909
10.15271 -0.0005636789
10.15371 -0.0005631563
10.15471 -0.0005626230599999999
10.15571 -0.0005620790500000001
10.15671 -0.0005615241700000001
10.15771 -0.00056095832
10.15871 -0.00056038148
10.15971 -0.0005597934399999999
10.16071 -0.00055919418
10.16171 -0.00055858359
10.16271 -0.00055796158
10.16371 -0.0005573280800000001
10.16471 -0.00055668297
10.16571 -0.00055602618
10.16671 -0.00055535766
10.16771 -0.00055467731
10.16871 -0.0005539850900000001
10.16971 -0.00055328092
10.17071 -0.00055256473
10.17171 -0.0005518365
10.17271 -0.00055109617
10.17371 -0.00055034366
10.17471 -0.00054957895
10.17571 -0.0005488019699999999
10.17671 -0.0005480127099999999
10.17771 -0.00054721108
10.17871 -0.00054639709
10.17971 -0.00054557063
10.18071 -0.00054473167
10.18171 -0.00054388015
10.18271 -0.0005430159899999999
10.18371 -0.0005421392
10.18471 -0.00054124962
10.18571 -0.00054034722
10.18671 -0.0005394318999999999
10.18771 -0.00053850358
10.18871 -0.00053756221
10.18971 -0.00053660765
10.19071 -0.00053563981
10.19171 -0.00053465856
10.19271 -0.00053366384
10.19371 -0.00053265549
10.19471 -0.0005316334
10.19571 -0.00053059748
10.19671 -0.00052954761
10.19771 -0.00052848368
10.19871 -0.00052740552
10.19971 -0.00052631308
10.20071 -0.0005252062200000001
10.20171 -0.00052408482
10.20271 -0.00052294877
10.20371 -0.00052179798
10.20471 -0.00052063237
10.20571 -0.00051945185
10.20671 -0.00051825627
10.20771 -0.0005170456
10.20871 -0.00051581978
10.20971 -0.00051457873
10.21071 -0.0005133223600000001
10.21171 -0.00051205061
10.21271 -0.0005107634500000001
10.21371 -0.00050946078
10.21471 -0.00050814256
10.21571 -0.00050680878
10.21671 -0.00050545937
10.21771 -0.00050409426
10.21871 -0.00050271346
10.21971 -0.00050131689
10.22071 -0.00049990449
10.22171 -0.0004984762200000001
10.22271 -0.00049703203
10.22371 -0.00049557184
10.22471 -0.00049409559
10.22571 -0.00049260325
10.22671 -0.00049109476
10.22771 -0.00048957004
10.22871 -0.00048802899
10.22971 -0.00048647157
10.23071 -0.00048489769000000004
10.23171 -0.00048330726000000003
10.23271 -0.00048170018000000004
10.23371 -0.00048007640999999995
10.23471 -0.00047843582
10.23571 -0.00047677836
10.23671 -0.00047510389
10.23771 -0.00047341236
10.23871 -0.00047170370000000004
10.23971 -0.00046997779
10.24071 -0.00046823461
10.24171 -0.00046647401
10.24271 -0.00046469595
10.24371 -0.00046290032999999996
10.24471 -0.00046108712
10.24571 -0.00045925622
10.24671 -0.00045740758
10.24771 -0.00045554110999999995
10.24871 -0.00045365678
10.24971 -0.00045175452
10.25071 -0.00044983431
10.25171 -0.00044789604000000004
10.25271 -0.00044593967000000005
10.25371 -0.00044396515
10.25471 -0.00044197241
10.25571 -0.00043996142
10.25671 -0.00043793211
10.25771 -0.00043588443
10.25871 -0.00043381828999999997
10.25971 -0.00043173363
10.26071 -0.00042963043
10.26171 -0.00042750858
10.26271 -0.00042536799
10.26371 -0.00042320861999999997
10.26471 -0.00042103038
10.26571 -0.00041883322
10.26671 -0.00041661701000000005
10.26771 -0.0004143817
10.26871 -0.0004121272
10.26971 -0.00040985342
10.27071 -0.00040756025999999994
10.27171 -0.00040524769
10.27271 -0.00040291557
10.27371 -0.00040056384
10.27471 -0.00039819238
10.27571 -0.00039580117999999997
10.27671 -0.00039339010999999997
10.27771 -0.00039095912000000003
10.27871 -0.00038850817000000005
10.27971 -0.00038603716
10.28071 -0.0003835461
10.28171 -0.0003810349
10.28271 -0.00037850352
10.28371 -0.00037595194
10.28471 -0.00037338011
10.28571 -0.00037078803
10.28671 -0.00036817569
10.28771 -0.00036554303999999997
10.28871 -0.00036289011
10.28971 -0.00036021688
10.29071 -0.00035752334
10.29171 -0.0003548095
10.29271 -0.00035207536
10.29371 -0.00034932090999999996
10.29471 -0.00034654618
10.29571 -0.00034375116
10.29671 -0.00034093584
10.29771 -0.00033810024
10.29871 -0.00033524436000000003
10.29971 -0.00033236818
10.30071 -0.00032947171
10.30171 -0.00032655491
10.30271 -0.00032361779
10.30371 -0.00032066034
10.30471 -0.00031768252
10.30571 -0.00031468429999999996
10.30671 -0.00031166566999999996
10.30771 -0.00030862657
10.30871 -0.00030556698
10.30971 -0.00030248689
10.31071 -0.00029938622
10.31171 -0.00029626494
10.31271 -0.00029312303000000005
10.31371 -0.00028996042
10.31471 -0.00028677707
10.31571 -0.00028357294000000004
10.31671 -0.00028034801
10.31771 -0.00027710221
10.31871 -0.00027383551
10.31971 -0.00027054788999999996
10.32071 -0.00026723928
10.32171 -0.00026390969
10.32271 -0.00026055907
10.32371 -0.00025718741
10.32471 -0.00025379468
10.32571 -0.00025038086999999996
10.32671 -0.00024694593
10.32771 -0.00024348989999999998
10.32871 -0.00024001274
10.32971 -0.00023651444
10.33071 -0.00023299501
10.33171 -0.00022945444
10.33271 -0.00022589274999999998
10.33371 -0.00022230992999999999
10.33471 -0.00021870599
10.33571 -0.00021508092000000002
10.33671 -0.00021143476
10.33771 -0.00020776749
10.33871 -0.00020407915000000002
10.33971 -0.00020036973
10.34071 -0.00019663926000000002
10.34171 -0.00019288775
10.34271 -0.00018911525
10.34371 -0.00018532173999999998
10.34471 -0.00018150728
10.34571 -0.00017767188000000002
10.34671 -0.00017381558
10.34771 -0.00016993839
10.34871 -0.00016604037000000002
10.34971 -0.00016212154999999999
10.35071 -0.00015818197
10.35171 -0.00015422168
10.35271 -0.00015024070999999998
10.35371 -0.00014623913999999998
10.35471 -0.00014221702
10.35571 -0.00013817439
10.35671 -0.00013411134000000001
10.35771 -0.00013002791
10.35871 -0.00012592419
10.35971 -0.00012180024000000001
10.36071 -0.00011765613000000001
10.36171 -0.00011349194
10.36271 -0.00010930775000000001
10.36371 -0.00010510362
10.36471 -0.00010087964
10.36571 -9.663589300000001e-05
10.36671 -9.237244300000001e-05
10.36771 -8.8089371e-05
10.36871 -8.378675e-05
10.36971 -7.9464655e-05
10.37071 -7.5123154e-05
10.37171 -7.0762314e-05
10.37271 -6.638219900000001e-05
10.37371 -6.198287700000001e-05
10.37471 -5.7564404000000005e-05
10.37571 -5.3126837e-05
10.37671 -4.8670233000000004e-05
10.37771 -4.4194644e-05
10.37871 -3.9700116999999996e-05
10.37971 -3.5186702e-05
10.38071 -3.0654445e-05
10.38171 -2.6103393000000002e-05
10.38271 -2.1533591999999998e-05
10.38371 -1.6945084e-05
10.38471 -1.2337916999999999e-05
10.38571 -7.7121349e-06
10.38671 -3.0677864000000003e-06
10.38771 1.5950792999999999e-06
10.38871 6.2764101e-06
10.38971 1.0976151e-05
10.39071 1.5694241999999998e-05
10.39171 2.0430622e-05
10.39271 2.5185224e-05
10.39371 2.9957974e-05
10.39471 3.4748797e-05
10.39571 3.9557614e-05
10.39671 4.4384336e-05
10.39771 4.9228873000000005e-05
10.39871 5.4091128999999994e-05
10.39971 5.8971e-05
10.40071 6.386838399999999e-05
10.40171 6.8783169e-05
10.40271 7.3715239e-05
10.40371 7.866447e-05
10.40471 8.3630744e-05
10.40571 8.861392799999999e-05
10.40671 9.3613892e-05
10.40771 9.863050500000001e-05
10.40871 0.00010366362999999999
10.40971 0.00010871312000000001
10.41071 0.00011377884
10.41171 0.00011886065999999999
10.41271 0.0001239584
10.41371 0.00012907193
10.41471 0.00013420109999999998
10.41571 0.00013934578
10.41671 0.00014450577
10.41771 0.00014968095
10.41871 0.00015487117
10.41971 0.00016007624
10.42071 0.00016529602
10.42171 0.00017053035999999998
10.42271 0.00017577909
10.42371 0.00018104205
10.42471 0.00018631907
10.42571 0.00019161000000000002
10.42671 0.00019691465
10.42771 0.00020223288
10.42871 0.00020756452000000002
10.42971 0.00021290939
10.43071 0.00021826731000000002
10.43171 0.00022363815
10.43271 0.00022902173000000003
10.43371 0.00023441785
10.43471 0.00023982639
10.43571 0.00024524716
10.43671 0.00025068
10.43771 0.00025612474
10.43871 0.00026158123
10.43971 0.00026704931
10.44071 0.00027252881
10.44171 0.00027801959
10.44271 0.00028352149
10.44371 0.00028903436999999996
10.44471 0.00029455807
10.44571 0.00030009245999999996
10.44671 0.00030563738
10.44771 0.00031119268
10.44871 0.00031675825
10.44971 0.00032233393
10.45071 0.00032791959
10.45171 0.0003335151
10.45271 0.00033912029
10.45371 0.00034473505
10.45471 0.00035035922999999996
10.45571 0.00035599269
10.45671 0.00036163528000000004
10.45771 0.00036728686
10.45871 0.00037294726000000004
10.45971 0.00037861632000000004
10.46071 0.00038429389000000004
10.46171 0.00038997978
10.46271 0.00039567385
10.46371 0.00040137588
10.46471 0.00040708569
10.46571 0.00041280309
10.46671 0.00041852791
10.46771 0.00042425991
10.46871 0.00042999885999999994
10.46971 0.0004357446
10.47071 0.00044149683
10.47171 0.00044725533999999997
10.47271 0.0004530199
10.47371 0.00045879027999999996
10.47471 0.00046456626
10.47571 0.00047034754999999995
10.47671 0.00047613388999999997
10.47771 0.00048192505000000004
10.47871 0.00048772076
10.47971 0.00049352079
10.48071 0.00049932487
10.48171 0.00050513272
10.48271 0.00051094412
10.48371 0.00051675879
10.48471 0.00052257651
10.48571 0.000528397
10.48671 0.00053422004
10.48771 0.0005400453599999999
10.48871 0.00054587272
10.48971 0.00055170185
10.49071 0.00055753258
10.49171 0.0005633646199999999
10.49271 0.00056919775
10.49371 0.00057503175
10.49471 0.0005808663899999999
10.49571 0.00058670139
10.49671 0.00059253657
10.49771 0.00059837171
10.49871 0.00060420657
10.49971 0.00061004089
10.50071 0.00061587448
10.50171 0.00062170711
10.50271 0.0006275385700000001
10.50371 0.00063336861
10.50471 0.00063919701
10.50571 0.00064502356
10.50671 0.00065084801
10.50771 0.00065667014
10.50871 0.00066248972
10.50971 0.0006683065300000001
10.51071 0.00067412034
10.51171 0.00067993096
10.51271 0.00068573813
10.51371 0.00069154166
10.51471 0.0006973413300000001
10.51571 0.00070313695
10.51671 0.0007089282499999999
10.51771 0.0007147150399999999
10.51871 0.0007204971100000001
10.51971 0.0007262742700000001
10.52071 0.00073204633
10.52171 0.00073781302
10.52271 0.0007435742200000001
10.52371 0.00074932964
10.52471 0.00075507915
10.52571 0.00076082251
10.52671 0.0007665595099999999
10.52771 0.00077228997
10.52871 0.00077801369
10.52971 0.0007837304099999999
10.53071 0.0007894399500000001
10.53171 0.0007951421100000001
10.53271 0.0008008366399999999
10.53371 0.0008065232600000001
10.53471 0.00081220187
10.53571 0.0008178721099999999
10.53671 0.0008235338099999999
10.53771 0.0008291866799999999
10.53871 0.00083483046
10.53971 0.00084046487
10.54071 0.0008460896399999999
10.54171 0.0008517045
10.54271 0.00085730917
10.54371 0.0008629033799999999
10.54471 0.00086848677
10.54571 0.0008740591500000001
10.54671 0.0008796200700000001
10.54771 0.0008851693600000001
10.54871 0.00089070663
10.54971 0.00089623154
10.55071 0.00090174381
10.55171 0.0009072431599999999
10.55271 0.00091272923
10.55371 0.00091820175
10.55471 0.0009236604499999999
10.55571 0.00092910495
10.55671 0.000934535
10.55771 0.00093995031
10.55871 0.00094535062
10.55971 0.0009507356500000001
10.56071 0.00095610512
10.56171 0.0009614588599999999
10.56271 0.00096679651
10.56371 0.0009721178700000001
10.56471 0.00097742268
10.56571 0.00098271075
10.56671 0.0009879818200000002
10.56771 0.0009932357
10.56871 0.00099847221
10.56971 0.0010036912
10.57071 0.0010088923
10.57171 0.0010140754999999999
10.57271 0.0010192405
10.57371 0.0010243872
10.57471 0.0010295153
10.57571 0.0010346246
10.57671 0.0010397151000000001
10.57771 0.0010447864
10.57871 0.0010498384000000001
10.57971 0.0010548709000000002
10.58071 0.0010598837
10.58171 0.0010648767
10.58271 0.0010698495
10.58371 0.0010748021
10.58471 0.0010797342
10.58571 0.0010846456
10.58671 0.0010895362
10.58771 0.0010944056
10.58871 0.0010992538000000002
10.58971 0.0011040805
10.59071 0.0011088854000000001
10.59171 0.0011136683999999999
10.59271 0.0011184292999999999
10.59371 0.0011231677
10.59471 0.0011278837000000001
10.59571 0.0011325767
10.59671 0.0011372468
10.59771 0.0011418937
10.59871 0.0011465172
10.59971 0.0011511171
10.60071 0.0011556931
10.60171 0.0011602449999999999
10.60271 0.0011647728
10.60371 0.0011692759
10.60471 0.0011737545000000001
10.60571 0.0011782081
10.60671 0.0011826366
10.60771 0.0011870397
10.60871 0.0011914173
10.60971 0.0011957692
10.61071 0.001200095
10.61171 0.0012043946
10.61271 0.0012086678000000001
10.61371 0.0012129142000000001
10.61471 0.0012171337
10.61571 0.0012213261
10.61671 0.0012254911
10.61771 0.0012296284
10.61871 0.0012337378
10.61971 0.0012378191
10.62071 0.001241872
10.62171 0.0012458963
10.62271 0.0012498917
10.62371 0.001253858
10.62471 0.0012577951
10.62571 0.0012617024
10.62671 0.0012655801
10.62771 0.0012694276
10.62871 0.0012732448999999999
10.62971 0.0012770318
10.63071 0.001280788
10.63171 0.0012845134
10.63271 0.0012882077
10.63371 0.0012918709
10.63471 0.0012955026999999998
10.63571 0.001299103
10.63671 0.0013026717
10.63771 0.0013062087
10.63871 0.0013097137
10.63971 0.0013131867
10.64071 0.0013166276
10.64171 0.0013200364
10.64271 0.0013234129
10.64371 0.001326757
10.64471 0.0013300688
10.64571 0.001333348
10.64671 0.0013365946
10.64771 0.0013398086
10.64871 0.0013429899
10.64971 0.0013461385
10.65071 0.0013492541999999999
10.65171 0.001352337
10.65271 0.0013553868
10.65371 0.0013584036
10.65471 0.0013613872
10.65571 0.0013643376
10.65671 0.0013672547999999999
10.65771 0.0013701384
10.65871 0.0013729884999999999
10.65971 0.0013758049
10.66071 0.0013785876000000001
10.66171 0.0013813364999999999
10.66271 0.0013840512
10.66371 0.0013867319
10.66471 0.0013893782
10.66571 0.0013919900999999999
10.66671 0.0013945674
10.66771 0.00139711
10.66871 0.0013996177
10.66971 0.0014020903
10.67071 0.0014045278
10.67171 0.0014069299
10.67271 0.0014092966
10.67371 0.0014116276
10.67471 0.0014139228999999998
10.67571 0.0014161824
10.67671 0.0014184058
10.67771 0.0014205932
10.67871 0.0014227442
10.67971 0.0014248588999999999
10.68071 0.0014269372
10.68171 0.0014289789
10.68271 0.001430984
10.68371 0.0014329523
10.68471 0.0014348838
10.68571 0.0014367783
10.68671 0.0014386359
10.68771 0.0014404564
10.68871 0.0014422398
10.68971 0.001443986
10.69071 0.0014456948999999998
10.69171 0.0014473666
10.69271 0.0014490009
10.69371 0.0014505978
10.69471 0.0014521572
10.69571 0.0014536791
10.69671 0.0014551635
10.69771 0.0014566103
10.69871 0.0014580196
10.69971 0.0014593912
10.70071 0.0014607252
10.70171 0.0014620215000000002
10.70271 0.0014632801
10.70371 0.001464501
10.70471 0.0014656842
10.70571 0.0014668297
10.70671 0.0014679375
10.70771 0.0014690076
10.70871 0.0014700400000000001
10.70971 0.0014710347
10.71071 0.0014719919
10.71171 0.0014729113999999998
10.71271 0.0014737933
10.71371 0.0014746377
10.71471 0.0014754446
10.71571 0.0014762141
10.71671 0.0014769461999999999
10.71771 0.0014776409
10.71871 0.0014782984
10.71971 0.0014789187
10.72071 0.0014795018
10.72171 0.0014800477
10.72271 0.0014805567
10.72371 0.0014810285999999999
10.72471 0.0014814636000000001
10.72571 0.0014818617000000001
10.72671 0.0014822229
10.72771 0.0014825473
10.72871 0.0014828349
10.72971 0.0014830857
10.73071 0.0014832998
10.73171 0.0014834773
10.73271 0.0014836180000000001
10.73371 0.001483722
10.73471 0.0014837893999999998
10.73571 0.0014838201
10.73671 0.0014838142
10.73771 0.0014837716
10.73871 0.0014836922999999999
10.73971 0.0014835763
10.74071 0.0014834237
10.74171 0.0014832344
10.74271 0.0014830085
10.74371 0.0014827458
10.74471 0.0014824464999999998
10.74571 0.0014821106
10.74671 0.001481738
10.74771 0.0014813289
10.74871 0.0014808831
10.74971 0.0014804008
10.75071 0.0014798819999999999
10.75171 0.0014793268999999999
10.75271 0.0014787353
10.75371 0.0014781075
10.75471 0.0014774435
10.75571 0.0014767433
10.75671 0.0014760071
10.75771 0.0014752351000000001
10.75871 0.0014744272
10.75971 0.0014735836
10.76071 0.0014727046
10.76171 0.0014717901
10.76271 0.0014708404
10.76371 0.0014698556
10.76471 0.0014688359
10.76571 0.0014677813
10.76671 0.0014666922
10.76771 0.0014655686
10.76871 0.0014644107
10.76971 0.0014632186
10.77071 0.0014619926
10.77171 0.0014607328
10.77271 0.0014594393
10.77371 0.0014581123
10.77471 0.0014567519
10.77571 0.0014553584
10.77671 0.0014539319
10.77771 0.0014524724000000001
10.77871 0.0014509803
10.77971 0.0014494555999999999
10.78071 0.0014478985000000002
10.78171 0.001446309
10.78271 0.0014446875
10.78371 0.0014430339
10.78471 0.0014413486
10.78571 0.0014396314
10.78671 0.0014378827000000002
10.78771 0.0014361027
10.78871 0.0014342913
10.78971 0.0014324488999999999
10.79071 0.0014305754
10.79171 0.0014286711
10.79271 0.0014267361
10.79371 0.0014247704999999999
10.79471 0.0014227745
10.79571 0.0014207482
10.79671 0.0014186919
10.79771 0.0014166055
10.79871 0.0014144894
10.79971 0.0014123435
10.80071 0.0014101682
10.80171 0.0014079635
10.80271 0.0014057296
10.80371 0.0014034666
10.80471 0.0014011746
10.80571 0.001398854
10.80671 0.0013965046
10.80771 0.0013941269
10.80871 0.0013917208
10.80971 0.0013892865
10.81071 0.0013868244000000002
10.81171 0.0013843342
10.81271 0.0013818165
10.81371 0.0013792712000000001
10.81471 0.0013766986
10.81571 0.0013740988
10.81671 0.0013714719
10.81771 0.0013688182
10.81871 0.0013661378
10.81971 0.0013634309
10.82071 0.0013606977000000001
10.82171 0.0013579382999999998
10.82271 0.0013551529
10.82371 0.0013523419
10.82471 0.0013495051999999998
10.82571 0.0013466431999999999
10.82671 0.0013437561
10.82771 0.0013408439999999999
10.82871 0.0013379073
10.82971 0.001334946
10.83071 0.0013319605
10.83171 0.0013289509999999999
10.83271 0.0013259177
10.83371 0.0013228608
10.83471 0.0013197806
10.83571 0.0013166773
10.83671 0.0013135512
10.83771 0.0013104025
10.83871 0.0013072316
10.83971 0.0013040385
10.84071 0.0013008236
10.84171 0.0012975872
10.84271 0.0012943294
10.84371 0.0012910505
10.84471 0.0012877507
10.84571 0.0012844304
10.84671 0.0012810898
10.84771 0.001277729
10.84871 0.0012743483
10.84971 0.001270948
10.85071 0.0012675282
10.85171 0.0012640892
10.85271 0.0012606312
10.85371 0.0012571544
10.85471 0.001253659
10.85571 0.0012501453
10.85671 0.0012466134
10.85771 0.0012430635
10.85871 0.0012394959
10.85971 0.0012359108
10.86071 0.0012323083
10.86171 0.0012286886
10.86271 0.0012250520000000001
10.86371 0.0012213986
10.86471 0.0012177286
10.86571 0.0012140423
10.86671 0.0012103397
10.86771 0.0012066213
10.86871 0.0012028870000000001
10.86971 0.0011991369999999999
10.87071 0.0011953717
10.87171 0.0011915911000000001
10.87271 0.0011877955000000001
10.87371 0.0011839850999999998
10.87471 0.0011801601
10.87571 0.0011763205
10.87671 0.0011724668
10.87771 0.001168599
10.87871 0.0011647174
10.87971 0.0011608221
10.88071 0.0011569134
10.88171 0.0011529914
10.88271 0.0011490564
10.88371 0.0011451086
10.88471 0.0011411481
10.88571 0.0011371750999999999
10.88671 0.0011331899
10.88771 0.0011291927
10.88871 0.0011251836
10.88971 0.0011211629
10.89071 0.0011171307999999999
10.89171 0.0011130875
10.89271 0.0011090331
10.89371 0.0011049679
10.89471 0.0011008922
10.89571 0.0010968061
10.89671 0.0010927099
10.89771 0.0010886037
10.89871 0.0010844878
10.89971 0.0010803623
10.90071 0.0010762275
10.90171 0.0010720837
10.90271 0.001067931
10.90371 0.0010637697
10.90471 0.0010596001
10.90571 0.0010554222
10.90671 0.0010512364
10.90771 0.0010470429999999999
10.90871 0.0010428419
10.90971 0.0010386336
10.91071 0.0010344183
10.91171 0.001030196
10.91271 0.0010259671999999999
10.91371 0.001021732
10.91471 0.0010174906
10.91571 0.0010132432000000001
10.91671 0.0010089901
10.91771 0.0010047315
10.91871 0.0010004674999999998
10.91971 0.0009961984699999999
10.92071 0.00099192439
10.92171 0.0009876455800000002
10.92271 0.00098336232
10.92371 0.00097907468
10.92471 0.00097478287
10.92571 0.00097048705
10.92671 0.00096618742
10.92771 0.00096188423
10.92871 0.0009575775900000001
10.92971 0.0009532675900000001
10.93071 0.0009489544899999999
10.93171 0.0009446384
10.93271 0.0009403194799999999
10.93371 0.00093599792
10.93471 0.00093167382
10.93571 0.0009273473599999999
10.93671 0.00092301862
10.93771 0.00091868778
10.93871 0.00091435504
10.93971 0.0009100203900000001
10.94071 0.0009056841
10.94171 0.0009013461700000001
10.94271 0.00089700679
10.94371 0.0008926660500000001
10.94471 0.0008883240300000001
10.94571 0.00088398092
10.94671 0.0008796368100000001
10.94771 0.0008752917899999999
10.94871 0.0008709460400000001
10.94971 0.00086659957
10.95071 0.0008622525500000001
10.95171 0.00085790507
10.95271 0.00085355723
10.95371 0.0008492092099999999
10.95471 0.00084486101
10.95571 0.0008405128
10.95671 0.00083616469
10.95771 0.0008318167600000001
10.95871 0.0008274691900000001
10.95971 0.0008231220799999999
10.96071 0.00081877552
10.96171 0.00081442959
10.96271 0.00081008448
10.96371 0.00080574027
10.96471 0.00080139716
10.96571 0.00079705524
10.96671 0.00079271458
10.96771 0.00078837538
10.96871 0.00078403773
10.96971 0.0007797017999999999
10.97071 0.0007753677
10.97171 0.0007710355899999999
10.97271 0.00076670567
10.97371 0.00076237798
10.97471 0.00075805269
10.97571 0.00075372991
10.97671 0.00074940981
10.97771 0.00074509253
10.97871 0.00074077816
10.97971 0.00073646688
10.98071 0.00073215879
10.98171 0.00072785401
10.98271 0.00072355269
10.98371 0.00071925492
10.98471 0.00071496079
10.98571 0.00071067043
10.98671 0.00070638393
10.98771 0.0007021014
10.98871 0.00069782291
10.98971 0.00069354851
10.99071 0.00068927829
10.99171 0.00068501236
10.99271 0.00068075069
10.99371 0.00067649339
10.99471 0.00067224046
10.99571 0.00066799198
10.99671 0.00066374796
10.99771 0.0006595084
10.99871 0.00065527333
10.99971 0.00065104277
11.00071 0.00064681672
11.00171 0.0006425951599999999
11.00271 0.00063837806
11.00371 0.00063416546
11.00471 0.00062995732
11.00571 0.00062575364
11.00671 0.0006215544100000001
11.00771 0.00061735959
11.00871 0.00061316914
11.00971 0.00060898305
11.01071 0.00060480133
11.01171 0.00060062393
11.01271 0.00059645081
11.01371 0.00059228196
11.01471 0.0005881173399999999
11.01571 0.00058395694
11.01671 0.00057980078
11.01771 0.0005756488000000001
11.01871 0.000571501
11.01971 0.00056735739
11.02071 0.00056321792
11.02171 0.00055908258
11.02271 0.00055495138
11.02371 0.00055082432
11.02471 0.0005467014
11.02571 0.00054258262
11.02671 0.00053846793
11.02771 0.00053435738
11.02871 0.00053025096
11.02971 0.00052614869
11.03071 0.00052205055
11.03171 0.00051795651
11.03271 0.0005138666
11.03371 0.00050978088
11.03471 0.00050569929
11.03571 0.0005016218400000001
11.03671 0.00049754854
11.03771 0.00049347941
11.03871 0.0004894144199999999
11.03971 0.00048535357999999996
11.04071 0.00048129691
11.04171 0.00047724438
11.04271 0.00047319600000000005
11.04371 0.00046915175000000005
11.04471 0.00046511162999999996
11.04571 0.00046107562000000004
11.04671 0.00045704369
11.04771 0.00045301585
11.04871 0.00044899207
11.04971 0.00044497228
11.05071 0.0004409565
11.05171 0.00043694462999999996
11.05271 0.00043293667
11.05371 0.00042893257000000003
11.05471 0.00042493225
11.05571 0.00042093566
11.05671 0.0004169427
11.05771 0.00041295334
11.05871 0.00040896748
11.05971 0.00040498502999999995
11.06071 0.00040100590000000005
11.06171 0.00039702995
11.06271 0.00039305709999999997
11.06371 0.00038908724
11.06471 0.00038512021
11.06571 0.00038115591
11.06671 0.00037719419
11.06771 0.00037323491
11.06871 0.00036927792999999997
11.06971 0.00036532308
11.07071 0.00036137021
11.07171 0.00035741916
11.07271 0.00035346977
11.07371 0.00034952186
11.07471 0.00034557528999999996
11.07571 0.00034162988
11.07671 0.00033768545
11.07771 0.00033374185
11.07871 0.00032979891999999997
11.07971 0.00032585649
11.08071 0.00032191442
11.08171 0.00031797254
11.08271 0.00031403069
11.08371 0.00031008876000000003
11.08471 0.0003061466
11.08571 0.00030220408
11.08671 0.00029826106
11.08771 0.00029431742
11.08871 0.00029037305
11.08971 0.00028642785000000003
11.09071 0.00028248169
11.09171 0.00027853448
11.09271 0.00027458614
11.09371 0.00027063656000000003
11.09471 0.00026668567
11.09571 0.00026273337
11.09671 0.0002587796
11.09771 0.00025482425
11.09871 0.00025086727
11.09971 0.00024690855
11.10071 0.00024294802
11.10171 0.00023898559999999998
11.10271 0.00023502120999999997
11.10371 0.00023105474
11.10471 0.00022708612
11.10571 0.00022311524
11.10671 0.000219142
11.10771 0.00021516627999999997
11.10871 0.00021118799
11.10971 0.00020720699
11.11071 0.00020322318
11.11171 0.00019923641
11.11271 0.00019524655000000002
11.11371 0.00019125346
11.11471 0.00018725698
11.11571 0.00018325696
11.11671 0.00017925324
11.11771 0.00017524566
11.11871 0.00017123402
11.11971 0.00016721816999999998
11.12071 0.00016319792
11.12171 0.00015917309
11.12271 0.00015514349
11.12371 0.00015110894
11.12471 0.00014706924
11.12571 0.00014302419
11.12671 0.00013897361
11.12771 0.00013491730000000002
11.12871 0.00013085506
11.12971 0.00012678672
11.13071 0.00012271206
11.13171 0.0001186309
11.13271 0.00011454305
11.13371 0.00011044831
11.13471 0.0001063465
11.13571 0.00010223741999999999
11.13671 9.8120893e-05
11.13771 9.399672099999999e-05
11.13871 8.9864727e-05
11.13971 8.572472999999999e-05
11.14071 8.1576547e-05
11.14171 7.7419998e-05
11.14271 7.325490399999999e-05
11.14371 6.9081085e-05
11.14471 6.4898364e-05
11.14571 6.0706572e-05
11.14671 5.6505525e-05
11.14771 5.2295053000000005e-05
11.14871 4.8074986000000005e-05
11.14971 4.3845151e-05
11.15071 3.9605379e-05
11.15171 3.5355504e-05
11.15271 3.1095356999999996e-05
11.15371 2.6824779e-05
11.15471 2.2543605e-05
11.15571 1.8251679e-05
11.15671 1.3948842e-05
11.15771 9.634941e-06
11.15871 5.3098244e-06
11.15971 9.7334336e-07
11.16071 -3.3746481000000003e-06
11.16171 -7.7342932e-06
11.16271 -1.2105731000000001e-05
11.16371 -1.6489099e-05
11.16471 -2.0884532e-05
11.16571 -2.5292160999999998e-05
11.16671 -2.9712115e-05
11.16771 -3.414452e-05
11.16871 -3.8589502e-05
11.16971 -4.3047186e-05
11.17071 -4.7517688e-05
11.17171 -5.2001133e-05
11.17271 -5.649764e-05
11.17371 -6.100733e-05
11.17471 -6.5530327e-05
11.17571 -7.006675e-05
11.17671 -7.461672500000001e-05
11.17771 -7.9180376e-05
11.17871 -8.3757834e-05
11.17971 -8.8349225e-05
11.18071 -9.295469e-05
11.18171 -9.7574366e-05
11.18271 -0.00010220839
11.18371 -0.00010685690999999999
11.18471 -0.00011152006
11.18571 -0.00011619801
11.18671 -0.0001208909
11.18771 -0.0001255989
11.18871 -0.00013032217000000002
11.18971 -0.00013506086
11.19071 -0.00013981515
11.19171 -0.00014458519999999999
11.19271 -0.00014937118
11.19371 -0.00015417326
11.19471 -0.00015899159
11.19571 -0.00016382635
11.19671 -0.00016867771
11.19771 -0.00017354582
11.19871 -0.00017843086000000002
11.19971 -0.00018333295
11.20071 -0.00018825227
11.20171 -0.00019318895
11.20271 -0.00019814315000000001
11.20371 -0.000203115
11.20471 -0.0002081046
11.20571 -0.00021311212
11.20671 -0.00021813764
11.20771 -0.00022318129
11.20871 -0.00022824318
11.20971 -0.00023332341
11.21071 -0.00023842206000000002
11.21171 -0.00024353922000000002
11.21271 -0.000248675
11.21371 -0.00025382944
11.21471 -0.00025900265000000004
11.21571 -0.00026419468
11.21671 -0.00026940561
11.21771 -0.00027463552
11.21871 -0.00027988443999999997
11.21971 -0.00028515246
11.22071 -0.00029043965000000003
11.22171 -0.00029574605
11.22271 -0.00030107174
11.22371 -0.00030641677
11.22471 -0.0003117812
11.22571 -0.00031716511
11.22671 -0.00032256855
11.22771 -0.0003279916
11.22871 -0.00033343431000000003
11.22971 -0.00033889676
11.23071 -0.00034437901
11.23171 -0.00034988113000000004
11.23271 -0.00035540322
11.23371 -0.00036094532
11.23471 -0.00036650748999999996
11.23571 -0.00037208981
11.23671 -0.00037769232
11.23771 -0.00038331509000000003
11.23871 -0.00038895819
11.23971 -0.00039462165999999997
11.24071 -0.00040030559
11.24171 -0.00040600999000000004
11.24271 -0.00041173489000000005
11.24371 -0.00041748040000000005
11.24471 -0.00042324646
11.24571 -0.00042903315999999995
11.24671 -0.00043484051
11.24771 -0.00044066851000000004
11.24871 -0.0004465172
11.24971 -0.00045238657999999995
11.25071 -0.00045827665
11.25171 -0.00046418741
11.25271 -0.00047011886000000003
11.25371 -0.000476071
11.25471 -0.00048204379
11.25571 -0.00048803727000000004
11.25671 -0.0004940513900000001
11.25771 -0.00050008612
11.25871 -0.00050614144
11.25971 -0.00051221737
11.26071 -0.00051831389
11.26171 -0.00052443097
11.26271 -0.0005305686
11.26371 -0.00053672675
11.26471 -0.0005429054
11.26571 -0.00054910456
11.26671 -0.00055532419
11.26771 -0.00056156432
11.26871 -0.00056782492
11.26971 -0.00057410593
11.27071 -0.00058040741
11.27171 -0.00058672931
11.27271 -0.00059307163
11.27371 -0.00059943436
11.27471 -0.00060581747
11.27571 -0.00061222095
11.27671 -0.0006186448000000001
11.27771 -0.00062508898
11.27871 -0.0006315534400000001
11.27971 -0.00063803814
11.28071 -0.00064454307
11.28171 -0.00065106819
11.28271 -0.00065761342
11.28371 -0.0006641787
11.28471 -0.00067076398
11.28571 -0.00067736919
11.28671 -0.00068399427
11.28771 -0.0006906390800000001
11.28871 -0.0006973035900000001
11.28971 -0.00070398764
11.29071 -0.00071069117
11.29171 -0.0007174140099999999
11.29271 -0.0007241561
11.29371 -0.00073091728
11.29471 -0.0007376974300000001
11.29571 -0.00074449645
11.29671 -0.00075131416
11.29771 -0.00075815042
11.29871 -0.0007650051000000001
11.29971 -0.0007718780599999999
11.30071 -0.0007787691200000001
11.30171 -0.00078567818
11.30271 -0.00079260499
11.30371 -0.0007995495299999999
11.30471 -0.0008065115299999999
11.30571 -0.0008134909
11.30671 -0.0008204874600000001
11.30771 -0.00082750103
11.30871 -0.00083453142
11.30971 -0.00084157855
11.31071 -0.0008486422300000001
11.31171 -0.0008557222799999999
11.31271 -0.00086281862
11.31371 -0.00086993105
11.31471 -0.0008770592999999999
11.31571 -0.00088420329
11.31671 -0.0008913628300000001
11.31771 -0.00089853784
11.31871 -0.0009057280300000001
11.31971 -0.0009129332299999999
11.32071 -0.00092015325
11.32171 -0.00092738792
11.32271 -0.00093463705
11.32371 -0.00094190045
11.32471 -0.00094917787
11.32571 -0.00095646919
11.32671 -0.0009637741599999999
11.32771 -0.0009710925000000001
11.32871 -0.00097842403
11.32971 -0.00098576857
11.33071 -0.00099312592
11.33171 -0.0010004958
11.33271 -0.001007878
11.33371 -0.0010152722999999999
11.33471 -0.0010226783999999999
11.33571 -0.0010300962
11.33671 -0.0010375254
11.33771 -0.0010449658
11.33871 -0.0010524171
11.33971 -0.0010598791
11.34071 -0.0010673516
11.34171 -0.0010748344000000001
11.34271 -0.0010823273
11.34371 -0.0010898299
11.34471 -0.0010973423
11.34571 -0.001104864
11.34671 -0.0011123949
11.34771 -0.0011199347
11.34871 -0.0011274832
11.34971 -0.0011350403
11.35071 -0.0011426057
11.35171 -0.001150179
11.35271 -0.0011577602
11.35371 -0.001165349
11.35471 -0.0011729452
11.35571 -0.0011805485
11.35671 -0.0011881586
11.35771 -0.0011957753000000002
11.35871 -0.0012033984
11.35971 -0.0012110274999999999
11.36071 -0.0012186623
11.36171 -0.0012263026999999999
11.36271 -0.0012339483
11.36371 -0.0012415988
11.36471 -0.0012492538
11.36571 -0.001256913
11.36671 -0.0012645762
11.36771 -0.0012722428
11.36871 -0.0012799128
11.36971 -0.0012875856
11.37071 -0.0012952609
11.37171 -0.0013029383
11.37271 -0.0013106174
11.37371 -0.0013182979999999999
11.37471 -0.0013259796000000001
11.37571 -0.0013336618
11.37671 -0.0013413443
11.37771 -0.0013490267
11.37871 -0.0013567085
11.37971 -0.0013643894999999999
11.38071 -0.0013720693
11.38171 -0.0013797474
11.38271 -0.0013874235
11.38371 -0.0013950973
11.38471 -0.0014027684000000001
11.38571 -0.0014104365
11.38671 -0.0014181011
11.38771 -0.0014257620000000001
11.38871 -0.0014334188
11.38971 -0.0014410711
11.39071 -0.0014487185999999999
11.39171 -0.0014563611
11.39271 -0.0014639981999999998
11.39371 -0.0014716294
11.39471 -0.0014792545
11.39571 -0.0014868731000000001
11.39671 -0.0014944851
11.39771 -0.0015020899
11.39871 -0.0015096873000000001
11.39971 -0.0015172768
11.40071 -0.0015248583
11.40171 -0.0015324313
11.40271 -0.0015399953999999999
11.40371 -0.0015475502999999999
11.40471 -0.0015550959
11.40571 -0.0015626314000000002
11.40671 -0.0015701566999999999
11.40771 -0.0015776713999999998
11.40871 -0.0015851751
11.40971 -0.0015926673
11.41071 -0.0016001477
11.41171 -0.0016076159
11.41271 -0.0016150716000000002
11.41371 -0.0016225141999999999
11.41471 -0.0016299433
11.41571 -0.0016373587999999998
11.41671 -0.0016447601000000001
11.41771 -0.0016521466000000002
11.41871 -0.0016595182
11.41971 -0.0016668744
11.42071 -0.0016742148
11.42171 -0.0016815389
11.42271 -0.0016888464
11.42371 -0.0016961367
11.42471 -0.0017034095
11.42571 -0.0017106646
11.42671 -0.0017179014000000001
11.42771 -0.0017251195000000002
11.42871 -0.0017323185999999998
11.42971 -0.0017394981
11.43071 -0.0017466578
11.43171 -0.0017537972000000001
11.43271 -0.0017609160000000002
11.43371 -0.0017680137000000002
11.43471 -0.0017750899
11.43571 -0.0017821441
11.43671 -0.0017891762
11.43771 -0.0017961854999999998
11.43871 -0.0018031715
11.43971 -0.001810134
11.44071 -0.0018170726
11.44171 -0.0018239867000000001
11.44271 -0.001830876
11.44371 -0.0018377398999999998
11.44471 -0.0018445782
11.44571 -0.0018513903000000002
11.44671 -0.0018581759
11.44771 -0.0018649345000000001
11.44871 -0.0018716656999999998
11.44971 -0.001878369
11.45071 -0.0018850440000000002
11.45171 -0.0018916902
11.45271 -0.0018983073
11.45371 -0.0019048948000000001
11.45471 -0.0019114523
11.45571 -0.0019179794
11.45671 -0.0019244754999999999
11.45771 -0.0019309404
11.45871 -0.0019373735999999998
11.45971 -0.0019437748
11.46071 -0.0019501434999999998
11.46171 -0.0019564794
11.46271 -0.001962782
11.46371 -0.0019690509
11.46471 -0.0019752859
11.46571 -0.0019814865
11.46671 -0.0019876523
11.46771 -0.001993783
11.46871 -0.0019998782999999997
11.46971 -0.0020059377
11.47071 -0.0020119609
11.47171 -0.0020179476
11.47271 -0.0020238973
11.47371 -0.0020298097
11.47471 -0.0020356845
11.47571 -0.0020415211
11.47671 -0.0020473193
11.47771 -0.0020530788
11.47871 -0.0020587991
11.47971 -0.0020644798
11.48071 -0.0020701207
11.48171 -0.0020757212
11.48271 -0.0020812809
11.48371 -0.0020867996
11.48471 -0.0020922767
11.48571 -0.0020977119000000002
11.48671 -0.0021031046
11.48771 -0.0021084546
11.48871 -0.0021137615
11.48971 -0.0021190248
11.49071 -0.002124244
11.49171 -0.0021294189
11.49271 -0.0021345488000000003
11.49371 -0.0021396334
11.49471 -0.0021446724
11.49571 -0.0021496651
11.49671 -0.0021546115
11.49771 -0.002159511
11.49871 -0.0021643631
11.49971 -0.0021691676
11.50071 -0.0021739241
11.50171 -0.002178632
11.50271 -0.0021832911
11.50371 -0.0021879012
11.50471 -0.0021924616
11.50571 -0.0021969721
11.50671 -0.0022014325
11.50771 -0.0022058422
11.50871 -0.0022102010999999998
11.50971 -0.0022145088
11.51071 -0.0022187651
11.51171 -0.0022229693
11.51271 -0.0022271213
11.51371 -0.0022312210000000002
11.51471 -0.0022352677000000002
11.51571 -0.0022392613
11.51671 -0.0022432014
11.51771 -0.0022470878
11.51871 -0.0022509201
11.51971 -0.0022546979
11.52071 -0.002258421
11.52171 -0.0022620892
11.52271 -0.0022657021
11.52371 -0.0022692591
11.52471 -0.0022727603
11.52571 -0.0022762051
11.52671 -0.0022795932
11.52771 -0.0022829243
11.52871 -0.0022861981
11.52971 -0.0022894143999999997
11.53071 -0.0022925728
11.53171 -0.0022956728999999998
11.53271 -0.0022987144
11.53371 -0.002301697
11.53471 -0.0023046205
11.53571 -0.0023074845
11.53671 -0.0023102888
11.53771 -0.0023130331
11.53871 -0.002315717
11.53971 -0.0023183404
11.54071 -0.002320903
11.54171 -0.0023234044
11.54271 -0.0023258444000000002
11.54371 -0.0023282229000000003
11.54471 -0.0023305396
11.54571 -0.0023327941
11.54671 -0.0023349863
11.54771 -0.002337116
11.54871 -0.0023391829000000003
11.54971 -0.0023411869
11.55071 -0.0023431276
11.55171 -0.0023450047999999998
11.55271 -0.0023468185
11.55371 -0.0023485683
11.55471 -0.002350254
11.55571 -0.0023518754
11.55671 -0.0023534325
11.55771 -0.0023549248
11.55871 -0.0023563522
11.55971 -0.0023577146
11.56071 -0.0023590117
11.56171 -0.0023602432000000002
11.56271 -0.002361409
11.56371 -0.0023625089
11.56471 -0.0023635426
11.56571 -0.0023645100000000002
11.56671 -0.0023654107
11.56771 -0.0023662447000000002
11.56871 -0.0023670118000000003
11.56971 -0.0023677117
11.57071 -0.0023683444000000002
11.57171 -0.0023689096
11.57271 -0.0023694069
11.57371 -0.0023698363
11.57471 -0.0023701978
11.57571 -0.002370491
11.57671 -0.0023707158
11.57771 -0.0023708722
11.57871 -0.0023709599
11.57971 -0.0023709788
11.58071 -0.0023709288
11.58171 -0.0023708097
11.58271 -0.0023706214
11.58371 -0.0023703637999999997
11.58471 -0.0023700369999999998
11.58571 -0.0023696406
11.58671 -0.0023691746
11.58771 -0.0023686389
11.58871 -0.0023680335
11.58971 -0.0023673583
11.59071 -0.0023666130999999997
11.59171 -0.002365798
11.59271 -0.0023649127
11.59371 -0.0023639574
11.59471 -0.0023629318
11.59571 -0.0023618361
11.59671 -0.0023606699
11.59771 -0.0023594333
11.59871 -0.0023581264
11.59971 -0.0023567489
11.60071 -0.0023553008
11.60171 -0.0023537819
11.60271 -0.0023521923
11.60371 -0.0023505318999999998
11.60471 -0.0023488008
11.60571 -0.0023469986999999997
11.60671 -0.0023451257
11.60771 -0.0023431818
11.60871 -0.0023411667000000002
11.60971 -0.0023390805
11.61071 -0.0023369232
11.61171 -0.0023346947
11.61271 -0.0023323952
11.61371 -0.0023300245
11.61471 -0.0023275826999999997
11.61571 -0.0023250695
11.61671 -0.0023224853
11.61771 -0.0023198298999999997
11.61871 -0.0023171035
11.61971 -0.0023143059
11.62071 -0.0023114373
11.62171 -0.0023084976000000003
11.62271 -0.002305487
11.62371 -0.0023024054999999997
11.62471 -0.002299253
11.62571 -0.0022960297
11.62671 -0.0022927357
11.62771 -0.0022893712
11.62871 -0.002285936
11.62971 -0.0022824303
11.63071 -0.0022788541
11.63171 -0.0022752075999999998
11.63271 -0.0022714907
11.63371 -0.0022677035
11.63471 -0.0022638464
11.63571 -0.0022599192
11.63671 -0.0022559219
11.63771 -0.0022518549
11.63871 -0.0022477179
11.63971 -0.0022435112
11.64071 -0.0022392347
11.64171 -0.0022348888
11.64271 -0.0022304734
11.64371 -0.0022259885999999997
11.64471 -0.0022214346
11.64571 -0.0022168113
11.64671 -0.0022121190000000002
11.64771 -0.0022073576
11.64871 -0.0022025275
11.64971 -0.0021976286
11.65071 -0.0021926611000000003
11.65171 -0.0021876251
11.65271 -0.0021825208
11.65371 -0.0021773483
11.65471 -0.0021721078000000002
11.65571 -0.0021667996
11.65671 -0.0021614238000000003
11.65771 -0.0021559805000000002
11.65871 -0.0021504697999999997
11.65971 -0.0021448921000000003
11.66071 -0.0021392476
11.66171 -0.0021335363
11.66271 -0.0021277587
11.66371 -0.0021219147999999998
11.66471 -0.0021160051
11.66571 -0.0021100297
11.66671 -0.0021039888
11.66771 -0.0020978827
11.66871 -0.0020917116
11.66971 -0.0020854757
11.67071 -0.0020791755
11.67171 -0.002072811
11.67271 -0.0020663825
11.67371 -0.0020598904
11.67471 -0.0020533347
11.67571 -0.002046716
11.67671 -0.0020400343
11.67771 -0.0020332898
11.67871 -0.0020264830000000004
11.67971 -0.0020196139000000003
11.68071 -0.002012683
11.68171 -0.0020056905000000002
11.68271 -0.0019986364
11.68371 -0.0019915213
11.68471 -0.0019843452
11.68571 -0.0019771085
11.68671 -0.0019698115000000003
11.68771 -0.0019624544
11.68871 -0.0019550374
11.68971 -0.0019475608
11.69071 -0.0019400251
11.69171 -0.0019324302999999998
11.69271 -0.0019247766999999998
11.69371 -0.0019170648
11.69471 -0.0019092948
11.69571 -0.0019014669000000002
11.69671 -0.0018935814
11.69771 -0.0018856387999999999
11.69871 -0.0018776393
11.69971 -0.001869583
11.70071 -0.0018614704000000002
11.70171 -0.0018533018999999998
11.70271 -0.0018450777
11.70371 -0.001836798
11.70471 -0.0018284634000000001
11.70571 -0.0018200741
11.70671 -0.0018116303
11.70771 -0.0018031325
11.70871 -0.0017945811
11.70971 -0.0017859764
11.71071 -0.0017773185000000001
11.71171 -0.0017686081
11.71271 -0.0017598453
11.71371 -0.0017510307
11.71471 -0.0017421644
11.71571 -0.0017332469999999998
11.71671 -0.0017242785999999999
11.71771 -0.0017152598999999999
11.71871 -0.0017061910000000001
11.71971 -0.0016970724
11.72071 -0.0016879044999999998
11.72171 -0.0016786877000000001
11.72271 -0.0016694223
11.72371 -0.0016601087
11.72471 -0.0016507473999999999
11.72571 -0.0016413389
11.72671 -0.0016318834
11.72771 -0.0016223814000000001
11.72871 -0.0016128333
11.72971 -0.0016032398
11.73071 -0.0015936012000000001
11.73171 -0.0015839177999999998
11.73271 -0.0015741902000000001
11.73371 -0.0015644187
11.73471 -0.001554604
11.73571 -0.0015447464
11.73671 -0.0015348463
11.73771 -0.0015249044
11.73871 -0.001514921
11.73971 -0.0015048965
11.74071 -0.0014948315
11.74171 -0.0014847265
11.74271 -0.0014745818
11.74371 -0.0014643979
11.74471 -0.0014541753
11.74571 -0.0014439145
11.74671 -0.0014336159
11.74771 -0.00142328
11.74871 -0.0014129072
11.74971 -0.0014024979
11.75071 -0.0013920527
11.75171 -0.0013815718
11.75271 -0.0013710559
11.75371 -0.0013605052
11.75471 -0.0013499203
11.75571 -0.0013393016
11.75671 -0.0013286495
11.75771 -0.0013179644
11.75871 -0.0013072467
11.75971 -0.001296497
11.76071 -0.0012857156
11.76171 -0.0012749029
11.76271 -0.0012640595
11.76371 -0.0012531857
11.76471 -0.0012422821
11.76571 -0.0012313489999999999
11.76671 -0.0012203869
11.76771 -0.0012093963
11.76871 -0.0011983776
11.76971 -0.0011873311999999999
11.77071 -0.0011762578
11.77171 -0.0011651577
11.77271 -0.0011540314
11.77371 -0.0011428793
11.77471 -0.0011317020999999999
11.77571 -0.0011205001
11.77671 -0.0011092739
11.77771 -0.0010980239
11.77871 -0.0010867507
11.77971 -0.0010754547
11.78071 -0.0010641364
11.78171 -0.0010527965000000001
11.78271 -0.0010414353
11.78371 -0.0010300534
11.78471 -0.0010186513
11.78571 -0.0010072295
11.78671 -0.0009957884700000001
11.78771 -0.00098432884
11.78871 -0.0009728510100000001
11.78971 -0.00096135554
11.79071 -0.0009498429799999999
11.79171 -0.00093831386
11.79271 -0.00092676864
11.79371 -0.0009152078699999999
11.79471 -0.0009036321
11.79571 -0.00089204177
11.79671 -0.0008804374400000001
11.79771 -0.00086881964
11.79871 -0.00085718893
11.79971 -0.00084554586
11.80071 -0.00083389086
11.80171 -0.0008222245
11.80271 -0.00081054732
11.80371 -0.0007988598599999999
11.80471 -0.0007871625700000001
11.80571 -0.0007754560100000001
11.80671 -0.00076374072
11.80771 -0.00075201719
11.80871 -0.00074028594
11.80971 -0.00072854746
11.81071 -0.00071680224
11.81171 -0.0007050508
11.81271 -0.00069329367
11.81371 -0.00068153131
11.81471 -0.00066976418
11.81571 -0.0006579928100000001
11.81671 -0.00064621768
11.81771 -0.00063443922
11.81871 -0.0006226579
11.81971 -0.00061087421
11.82071 -0.0005990886199999999
11.82171 -0.00058730157
11.82271 -0.00057551351
11.82371 -0.00056372496
11.82471 -0.0005519363200000001
11.82571 -0.00054014804
11.82671 -0.00052836058
11.82771 -0.00051657435
11.82871 -0.00050478984
11.82971 -0.00049300752
11.83071 -0.00048122783
11.83171 -0.00046945124
11.83271 -0.0004576782
11.83371 -0.00044590915
11.83471 -0.00043414461
11.83571 -0.00042238503
11.83671 -0.00041063089999999997
11.83771 -0.00039888268
11.83871 -0.00038714093000000003
11.83971 -0.00037540606
11.84071 -0.0003636786
11.84171 -0.00035195908
11.84271 -0.00034024797
11.84371 -0.00032854579999999997
11.84471 -0.00031685308000000003
11.84571 -0.00030517033
11.84671 -0.00029349806000000003
11.84771 -0.00028183676000000004
11.84871 -0.00027018698
11.84971 -0.00025854922
11.85071 -0.00024692398999999997
11.85171 -0.00023531181
11.85271 -0.00022371321
11.85371 -0.00021212866
11.85471 -0.00020055867999999998
11.85571 -0.00018900377000000002
11.85671 -0.0001774644
11.85771 -0.00016594108
11.85871 -0.00015443428999999999
11.85971 -0.0001429445
11.86071 -0.00013147218
11.86171 -0.0001200178
11.86271 -0.00010858181000000001
11.86371 -9.7164684e-05
11.86471 -8.5766857e-05
11.86571 -7.438877699999999e-05
11.86671 -6.303088200000001e-05
11.86771 -5.1693609999999997e-05
11.86871 -4.0377395000000004e-05
11.86971 -2.9082665e-05
11.87071 -1.7809843e-05
11.87171 -6.5593532e-06
11.87271 4.6683862e-06
11.87371 1.5872958e-05
11.87471 2.7053945999999998e-05
11.87571 3.8210939e-05
11.87671 4.9343532e-05
11.87771 6.0451309999999996e-05
11.87871 7.1533873e-05
11.87971 8.2590822e-05
11.88071 9.3621753e-05
11.88171 0.00010462627
11.88271 0.00011560398
11.88371 0.00012655452
11.88471 0.00013747747000000002
11.88571 0.00014837246
11.88671 0.00015923913
11.88771 0.00017007709
11.88871 0.00018088598
11.88971 0.00019166544
11.89071 0.00020241508999999997
11.89171 0.00021313459999999998
11.89271 0.00022382362000000002
11.89371 0.00023448179000000002
11.89471 0.00024510878
11.89571 0.00025570424999999997
11.89671 0.00026626785
11.89771 0.00027679926
11.89871 0.00028729814
11.89971 0.00029776415
11.90071 0.00030819699
11.90171 0.00031859629
11.90271 0.00032896176
11.90371 0.00033929302
11.90471 0.00034958978
11.90571 0.00035985165
11.90671 0.00037007833
11.90771 0.00038026944
11.90871 0.00039042466
11.90971 0.00040054364999999995
11.91071 0.00041062603
11.91171 0.00042067145000000006
11.91271 0.00043067953000000005
11.91371 0.00044064991
11.91471 0.00045058218
11.91571 0.00046047603
11.91671 0.00047033104
11.91771 0.00048014689999999996
11.91871 0.00048992315
11.91971 0.00049965947
11.92071 0.0005093555
11.92171 0.00051901084
11.92271 0.00052862511
11.92371 0.00053819799
11.92471 0.0005477290899999999
11.92571 0.00055721807
11.92671 0.00056666463
11.92771 0.0005760684
11.92871 0.00058542905
11.92971 0.00059474628
11.93071 0.0006040198099999999
11.93171 0.00061324931
11.93271 0.00062243453
11.93371 0.00063157518
11.93471 0.00064067099
11.93571 0.00064972173
11.93671 0.00065872714
11.93771 0.00066768703
11.93871 0.00067660112
11.93971 0.00068546919
11.94071 0.00069429107
11.94171 0.00070306655
11.94271 0.0007117953800000001
11.94371 0.0007204774199999999
11.94471 0.00072911243
11.94571 0.00073770025
11.94671 0.00074624068
11.94771 0.0007547335400000001
11.94871 0.00076317865
11.94971 0.00077157583
11.95071 0.0007799249000000001
11.95171 0.00078822568
11.95271 0.00079647789
11.95371 0.00080468144
11.95471 0.00081283606
11.95571 0.00082094166
11.95671 0.0008289979600000001
11.95771 0.0008370048800000001
11.95871 0.00084496214
11.95971 0.00085286956
11.96071 0.0008607270500000001
11.96171 0.00086853433
11.96271 0.00087629123
11.96371 0.0008839976500000001
11.96471 0.00089165333
11.96571 0.00089925816
11.96671 0.00090681197
11.96771 0.00091431457
11.96871 0.0009217658799999999
11.96971 0.00092916571
11.97071 0.00093651388
11.97171 0.0009438103
11.97271 0.00095105479
11.97371 0.00095824726
11.97471 0.00096538752
11.97571 0.00097247557
11.97671 0.0009795112399999999
11.97771 0.00098649434
11.97871 0.00099342478
11.97971 0.0010003026
11.98071 0.0010071274
11.98171 0.0010138993
11.98271 0.0010206181
11.98371 0.0010272837
11.98471 0.0010338959999999999
11.98571 0.0010404549
11.98671 0.0010469603
11.98771 0.0010534119999999999
11.98871 0.0010598098000000002
11.98971 0.0010661538
11.99071 0.0010724437
11.99171 0.0010786794999999999
11.99271 0.0010848608999999999
11.99371 0.001090988
11.99471 0.0010970605
11.99571 0.0011030784
11.99671 0.0011090415
11.99771 0.0011149497
11.99871 0.0011208031
11.99971 0.0011266013000000002
12.00071 0.0011323444
12.00171 0.0011380322999999999
12.00271 0.0011436648
12.00371 0.001149242
12.00471 0.0011547637
12.00571 0.0011602299
12.00671 0.0011656407
12.00771 0.001170996
12.00871 0.0011762957
12.00971 0.0011815399
12.01071 0.0011867287
12.01171 0.001191862
12.01271 0.0011969398
12.01371 0.0012019621
12.01471 0.001206929
12.01571 0.0012118407
12.01671 0.001216697
12.01771 0.0012214981000000001
12.01871 0.0012262441
12.01971 0.0012309349999999998
12.02071 0.0012355707
12.02171 0.0012401516
12.02271 0.0012446775
12.02371 0.0012491486
12.02471 0.0012535648
12.02571 0.0012579263
12.02671 0.001262233
12.02771 0.0012664851
12.02871 0.0012706826
12.02971 0.0012748254
12.03071 0.0012789138
12.03171 0.0012829476
12.03271 0.0012869269000000002
12.03371 0.0012908517
12.03471 0.0012947219
12.03571 0.0012985377999999998
12.03671 0.0013022992
12.03771 0.0013060062
12.03871 0.0013096588
12.03971 0.0013132571
12.04071 0.001316801
12.04171 0.0013202906
12.04271 0.001323726
12.04371 0.0013271071
12.04471 0.001330434
12.04571 0.0013337069
12.04671 0.0013369257
12.04771 0.0013400904
12.04871 0.0013432013
12.04971 0.0013462583
12.05071 0.0013492617
12.05171 0.0013522113
12.05271 0.0013551074999999999
12.05371 0.0013579501
12.05471 0.0013607394
12.05571 0.0013634755
12.05671 0.0013661585
12.05771 0.0013687886
12.05871 0.0013713658
12.05971 0.0013738902
12.06071 0.001376362
12.06171 0.0013787813
12.06271 0.0013811483
12.06371 0.0013834629
12.06471 0.0013857255000000001
12.06571 0.001387936
12.06671 0.0013900947
12.06771 0.0013922016
12.06871 0.0013942567
12.06971 0.0013962604
12.07071 0.0013982127
12.07171 0.0014001136000000001
12.07271 0.0014019633
12.07371 0.0014037621
12.07471 0.0014055098
12.07571 0.0014072067999999999
12.07671 0.0014088529999999998
12.07771 0.0014104488000000002
12.07871 0.0014119942999999999
12.07971 0.0014134895000000001
12.08071 0.0014149345999999998
12.08171 0.0014163298
12.08271 0.0014176752999999999
12.08371 0.0014189714000000001
12.08471 0.0014202181
12.08571 0.0014214156
12.08671 0.0014225643000000002
12.08771 0.0014236643
12.08871 0.0014247157
12.08971 0.001425719
12.09071 0.0014266742
12.09171 0.0014275817
12.09271 0.0014284416000000001
12.09371 0.0014292543
12.09471 0.0014300199
12.09571 0.0014307388
12.09671 0.0014314111
12.09771 0.0014320370000000002
12.09871 0.0014326169000000001
12.09971 0.0014331508999999999
12.10071 0.0014336393
12.10171 0.0014340823
12.10271 0.0014344801
12.10371 0.001434833
12.10471 0.0014351411
12.10571 0.0014354046
12.10671 0.0014356237
12.10771 0.0014357985
12.10871 0.0014359294
12.10971 0.0014360165
12.11071 0.0014360598
12.11171 0.0014360598
12.11271 0.0014360163000000001
12.11371 0.0014359297
12.11471 0.0014358001
12.11571 0.0014356277
12.11671 0.0014354126
12.11771 0.001435155
12.11871 0.0014348550999999999
12.11971 0.0014345131000000001
12.12071 0.0014341291
12.12171 0.0014337033
12.12271 0.001433236
12.12371 0.0014327275000000001
12.12471 0.0014321777
12.12571 0.001431587
12.12671 0.0014309557
12.12771 0.0014302838000000001
12.12871 0.0014295718
12.12971 0.0014288197999999998
12.13071 0.0014280281
12.13171 0.0014271969
12.13271 0.0014263265
12.13371 0.0014254172
12.13471 0.0014244692
12.13571 0.0014234827
12.13671 0.0014224581000000002
12.13771 0.0014213956
12.13871 0.0014202955
12.13971 0.001419158
12.14071 0.0014179834
12.14171 0.0014167718
12.14271 0.0014155237000000002
12.14371 0.0014142393
12.14471 0.0014129187
12.14571 0.0014115622
12.14671 0.0014101702
12.14771 0.0014087428
12.14871 0.0014072803
12.14971 0.0014057829
12.15071 0.0014042508
12.15171 0.0014026843999999999
12.15271 0.0014010838
12.15371 0.0013994493
12.15471 0.0013977812
12.15571 0.0013960796
12.15671 0.001394345
12.15771 0.0013925774
12.15871 0.0013907771
12.15971 0.0013889446
12.16071 0.0013870799
12.16171 0.0013851834
12.16271 0.0013832554
12.16371 0.0013812962
12.16471 0.0013793059
12.16571 0.001377285
12.16671 0.0013752337999999999
12.16771 0.0013731525
12.16871 0.0013710413
12.16971 0.0013689008
12.17071 0.001366731
12.17171 0.0013645323
12.17271 0.001362305
12.17371 0.0013600494999999998
12.17471 0.0013577659
12.17571 0.0013554545
12.17671 0.0013531157
12.17771 0.0013507498
12.17871 0.0013483568
12.17971 0.0013459372
12.18071 0.0013434912000000001
12.18171 0.001341019
12.18271 0.0013385209
12.18371 0.0013359971
12.18471 0.0013334477
12.18571 0.0013308731999999998
12.18671 0.0013282737
12.18771 0.0013256493999999998
12.18871 0.0013230005000000001
12.18971 0.0013203272
12.19071 0.0013176298000000001
12.19171 0.0013149084
12.19271 0.0013121634
12.19371 0.0013093948
12.19471 0.001306603
12.19571 0.0013037881
12.19671 0.0013009504
12.19771 0.0012980901
12.19871 0.0012952076
12.19971 0.0012923029
12.20071 0.0012893765
12.20171 0.0012864284
12.20271 0.001283459
12.20371 0.0012804685999999999
12.20471 0.0012774574
12.20571 0.0012744257999999999
12.20671 0.001271374
12.20771 0.0012683023
12.20871 0.001265211
12.20971 0.0012621003
12.21071 0.0012589707
12.21171 0.0012558224
12.21271 0.0012526555999999999
12.21371 0.0012494707
12.21471 0.001246268
12.21571 0.0012430478
12.21671 0.0012398103000000001
12.21771 0.0012365556999999999
12.21871 0.0012332845
12.21971 0.0012299967000000001
12.22071 0.0012266928
12.22171 0.001223373
12.22271 0.0012200375
12.22371 0.0012166866
12.22471 0.0012133206000000001
12.22571 0.0012099396000000001
12.22671 0.0012065439
12.22771 0.0012031338
12.22871 0.0011997095
12.22971 0.0011962711
12.23071 0.0011928189
12.23171 0.0011893532
12.23271 0.0011858742
12.23371 0.001182382
12.23471 0.0011788769999999998
12.23571 0.0011753594
12.23671 0.0011718293
12.23771 0.0011682869
12.23871 0.0011647324999999999
12.23971 0.0011611663
12.24071 0.0011575887
12.24171 0.0011539997
12.24271 0.0011503997
12.24371 0.0011467887
12.24471 0.0011431671
12.24571 0.001139535
12.24671 0.0011358928000000002
12.24771 0.0011322406
12.24871 0.0011285787000000001
12.24971 0.0011249072000000001
12.25071 0.0011212265
12.25171 0.0011175367
12.25271 0.001113838
12.25371 0.0011101306
12.25471 0.0011064147999999998
12.25571 0.0011026907
12.25671 0.0010989584999999999
12.25771 0.0010952184
12.25871 0.0010914707
12.25971 0.0010877155
12.26071 0.0010839530000000001
12.26171 0.0010801834
12.26271 0.0010764069
12.26371 0.0010726238
12.26471 0.0010688340999999999
12.26571 0.001065038
12.26671 0.0010612358999999999
12.26771 0.0010574277
12.26871 0.0010536139
12.26971 0.0010497944
12.27071 0.0010459697
12.27171 0.0010421398
12.27271 0.0010383049
12.27371 0.0010344654
12.27471 0.0010306213000000001
12.27571 0.0010267730000000001
12.27671 0.0010229205
12.27771 0.0010190643
12.27871 0.0010152044000000002
12.27971 0.0010113411
12.28071 0.0010074747
12.28171 0.0010036053
12.28271 0.00099973322
12.28371 0.00099585868
12.28471 0.00099198196
12.28571 0.00098810324
12.28671 0.0009842227
12.28771 0.00098034061
12.28871 0.00097645716
12.28971 0.00097257262
12.29071 0.0009686871600000001
12.29171 0.00096480098
12.29271 0.00096091426
12.29371 0.00095702726
12.29471 0.0009531400799999999
12.29571 0.0009492529
12.29671 0.0009453659899999999
12.29771 0.00094147945
12.29871 0.0009375933599999999
12.29971 0.0009337079999999999
12.30071 0.0009298234499999999
12.30171 0.00092593991
12.30271 0.00092205746
12.30371 0.00091817619
12.30471 0.0009142962899999999
12.30571 0.00091041793
12.30671 0.0009065411199999999
12.30771 0.00090266612
12.30871 0.0008987929499999999
12.30971 0.00089492178
12.31071 0.0008910527
12.31171 0.0008871858
12.31271 0.00088332126
12.31371 0.00087945918
12.31471 0.0008755996499999999
12.31571 0.0008717428500000001
12.31671 0.0008678888699999999
12.31771 0.0008640378800000001
12.31871 0.0008601899
12.31971 0.0008563452000000001
12.32071 0.00085250376
12.32171 0.0008486658799999999
12.32271 0.0008448315399999999
12.32371 0.00084100093
12.32471 0.0008371742299999999
12.32571 0.0008333514400000001
12.32671 0.00082953284
12.32771 0.0008257184200000001
12.32871 0.0008219083600000001
12.32971 0.00081810285
12.33071 0.00081430198
12.33171 0.00081050584
12.33271 0.0008067146200000001
12.33371 0.0008029283900000001
12.33471 0.0007991472599999999
12.33571 0.0007953713999999999
12.33671 0.00079160091
12.33771 0.0007878358700000001
12.33871 0.00078407647
12.33971 0.00078032281
12.34071 0.00077657496
12.34171 0.00077283312
12.34271 0.0007690973700000001
12.34371 0.0007653678
12.34471 0.0007616446100000001
12.34571 0.00075792786
12.34671 0.00075421772
12.34771 0.0007505143
12.34871 0.00074681775
12.34971 0.0007431281599999999
12.35071 0.00073944566
12.35171 0.00073577039
12.35271 0.0007321024400000001
12.35371 0.00072844196
12.35471 0.0007247890600000001
12.35571 0.00072114385
12.35671 0.0007175064599999999
12.35771 0.00071387699
12.35871 0.0007102555600000001
12.35971 0.00070664228
12.36071 0.00070303718
12.36171 0.0006994404
12.36271 0.0006958520299999999
12.36371 0.00069227217
12.36471 0.00068870086
12.36571 0.00068513818
12.36671 0.0006815842
12.36771 0.00067803894
12.36871 0.00067450251
12.36971 0.00067097494
12.37071 0.00066745624
12.37171 0.0006639465
12.37271 0.00066044572
12.37371 0.00065695399
12.37471 0.00065347126
12.37571 0.00064999763
12.37671 0.00064653309
12.37771 0.00064307769
12.37871 0.00063963148
12.37971 0.00063619445
12.38071 0.0006327666600000001
12.38171 0.0006293481
12.38271 0.00062593886
12.38371 0.00062253894
12.38471 0.00061914843
12.38571 0.00061576734
12.38671 0.00061239571
12.38771 0.00060903362
12.38871 0.00060568113
12.38971 0.00060233829
12.39071 0.00059900512
12.39171 0.00059568174
12.39271 0.00059236818
12.39371 0.0005890645300000001
12.39471 0.00058577084
12.39571 0.00058248716
12.39671 0.0005792135700000001
12.39771 0.00057595016
12.39871 0.00057269699
12.39971 0.0005694541
12.40071 0.00056622152
12.40171 0.0005629993699999999
12.40271 0.0005597877099999999
12.40371 0.00055658656
12.40471 0.00055339597
12.40571 0.00055021601
12.40671 0.00054704669
12.40771 0.0005438880599999999
12.40871 0.00054074017
12.40971 0.00053760305
12.41071 0.00053447675
12.41171 0.0005313612700000001
12.41271 0.0005282566200000001
12.41371 0.00052516284
12.41471 0.00052207997
12.41571 0.00051900802
12.41671 0.00051594702
12.41771 0.00051289699
12.41871 0.00050985791
12.41971 0.00050682984
12.42071 0.00050381277
12.42171 0.00050080671
12.42271 0.0004978116999999999
12.42371 0.00049482778
12.42471 0.00049185496
12.42571 0.0004888932399999999
12.42671 0.00048594261
12.42771 0.00048300312
12.42871 0.00048007478
12.42971 0.00047715762000000004
12.43071 0.0004742516
12.43171 0.00047135677000000005
12.43271 0.00046847313
12.43371 0.00046560067
12.43471 0.0004627394
12.43571 0.00045988932
12.43671 0.00045705041999999997
12.43771 0.00045422271
12.43871 0.00045140614000000004
12.43971 0.00044860071
12.44071 0.00044580638
12.44171 0.00044302315
12.44271 0.00044025096
12.44371 0.00043748977999999997
12.44471 0.00043473956
12.44571 0.0004320003
12.44671 0.00042927194999999995
12.44771 0.00042655447
12.44871 0.00042384785999999996
12.44971 0.00042115203
12.45071 0.00041846696999999996
12.45171 0.00041579264999999996
12.45271 0.00041312901
12.45371 0.00041047606000000004
12.45471 0.00040783374999999995
12.45571 0.00040520208
12.45671 0.00040258101
12.45771 0.00039997053000000003
12.45871 0.0003973707
12.45971 0.00039478145
12.46071 0.00039220281
12.46171 0.00038963481
12.46271 0.00038707743999999997
12.46371 0.00038453072
12.46471 0.00038199469
12.46571 0.00037946936
12.46671 0.00037695477
12.46771 0.00037445095
12.46871 0.00037195791
12.46971 0.0003694757
12.47071 0.00036700433
12.47171 0.00036454383
12.47271 0.00036209422
12.47371 0.00035965552
12.47471 0.00035722773999999997
12.47571 0.00035481087
12.47671 0.00035240494
12.47771 0.00035000992
12.47871 0.00034762581
12.47971 0.0003452526
12.48071 0.00034289026
12.48171 0.00034053876
12.48271 0.00033819806
12.48371 0.00033586812
12.48471 0.00033354890999999997
12.48571 0.00033124036000000003
12.48671 0.00032894243
12.48771 0.00032665505000000004
12.48871 0.00032437815
12.48971 0.00032211169
12.49071 0.00031985559999999995
12.49171 0.00031760980999999996
12.49271 0.00031537425
12.49371 0.00031314887
12.49471 0.00031093361
12.49571 0.00030872843
12.49671 0.00030653325
12.49771 0.00030434803
12.49871 0.00030217273000000003
12.49971 0.00030000728999999996
12.50071 0.00029785168999999997
12.50171 0.00029570588
12.50271 0.00029356981
12.50371 0.00029144348
12.50471 0.00028932684
12.50571 0.00028721988
12.50671 0.00028512256
12.50771 0.00028303485999999997
12.50871 0.00028095676
12.50971 0.00027888821
12.51071 0.0002768292
12.51171 0.0002747797
12.51271 0.00027273968
12.51371 0.00027070912
12.51471 0.00026868797
12.51571 0.00026667619
12.51671 0.00026467376
12.51771 0.00026268062
12.51871 0.00026069672
12.51971 0.000258722
12.52071 0.00025675643
12.52171 0.00025479992
12.52271 0.00025285244
12.52371 0.00025091394
12.52471 0.00024898434
12.52571 0.00024706358
12.52671 0.00024515161
12.52771 0.00024324835999999997
12.52871 0.00024135379000000002
12.52971 0.00023946784000000002
12.53071 0.00023759043999999998
12.53171 0.00023572156
12.53271 0.00023386117
12.53371 0.00023200921
12.53471 0.00023016567
12.53571 0.00022833048999999997
12.53671 0.00022650365000000003
12.53771 0.00022468515999999998
12.53871 0.00022287497
12.53971 0.00022107311
12.54071 0.00021927951
12.54171 0.00021749421999999998
12.54271 0.00021571723
12.54371 0.00021394851000000001
12.54471 0.00021218809
12.54571 0.00021043595000000003
12.54671 0.00020869208999999998
12.54771 0.0002069565
12.54871 0.00020522918
12.54971 0.00020351015
12.55071 0.00020179937
12.55171 0.00020009681999999998
12.55271 0.00019840246999999997
12.55371 0.00019671629
12.55471 0.00019503825
12.55571 0.00019336833000000003
12.55671 0.00019170644999999997
12.55771 0.00019005257
12.55871 0.00018840664
12.55971 0.00018676857
12.56071 0.00018513831
12.56171 0.00018351578
12.56271 0.00018190091
12.56371 0.0001802936
12.56471 0.00017869379
12.56571 0.00017710139
12.56671 0.00017551632000000001
12.56771 0.00017393851
12.56871 0.00017236786
12.56971 0.00017080429999999998
12.57071 0.00016924776
12.57171 0.00016769817
12.57271 0.00016615546
12.57371 0.00016461958
12.57471 0.00016309046000000002
12.57571 0.00016156807
12.57671 0.00016005235
12.57771 0.00015854328
12.57871 0.0001570408
12.57971 0.00015554491
12.58071 0.00015405557
12.58171 0.00015257276000000001
12.58271 0.00015109647
12.58371 0.00014962667
12.58471 0.00014816336
12.58571 0.00014670652
12.58671 0.00014525615
12.58771 0.00014381221999999999
12.58871 0.00014237473
12.58971 0.00014094365000000001
12.59071 0.00013951898
12.59171 0.00013810068000000002
12.59271 0.00013668873
12.59371 0.00013528311
12.59471 0.00013388377
12.59571 0.00013249067
12.59671 0.00013110379
12.59771 0.00012972306000000002
12.59871 0.00012834844
12.59971 0.00012697988
12.60071 0.00012561731999999998
12.60171 0.0001242607
12.60271 0.00012290997
12.60371 0.00012156506
12.60471 0.00012022591999999999
12.60571 0.00011889249
12.60671 0.00011756472
12.60771 0.00011624253999999999
12.60871 0.00011492591
12.60971 0.00011361478
12.61071 0.00011230911
12.61171 0.00011100885
12.61271 0.00010971398
12.61371 0.00010842447000000001
12.61471 0.00010714028
12.61571 0.00010586141
12.61671 0.00010458782
12.61771 0.00010331952
12.61871 0.00010205649
12.61971 0.00010079873999999999
12.62071 9.9546264e-05
12.62171 9.8299051e-05
12.62271 9.7057114e-05
12.62371 9.5820451e-05
12.62471 9.458905200000001e-05
12.62571 9.3362922e-05
12.62671 9.2142062e-05
12.62771 9.092646000000001e-05
12.62871 8.9716104e-05
12.62971 8.8510978e-05
12.63071 8.7311065e-05
12.63171 8.6116341e-05
12.63271 8.4926774e-05
12.63371 8.3742322e-05
12.63471 8.2562946e-05
12.63571 8.138859500000001e-05
12.63671 8.0219223e-05
12.63771 7.9054769e-05
12.63871 7.7895169e-05
12.63971 7.674036100000001e-05
12.64071 7.5590276e-05
12.64171 7.4444847e-05
12.64271 7.3304e-05
12.64371 7.216766600000001e-05
12.64471 7.1035771e-05
12.64571 6.9908253e-05
12.64671 6.878504500000001e-05
12.64771 6.766608699999999e-05
12.64871 6.655132e-05
12.64971 6.544068999999999e-05
12.65071 6.433415399999999e-05
12.65171 6.323167e-05
12.65271 6.2133199e-05
12.65371 6.103871900000001e-05
12.65471 5.9948206e-05
12.65571 5.886165e-05
12.65671 5.7779039e-05
12.65771 5.6700367e-05
12.65871 5.562564e-05
12.65971 5.4554869000000004e-05
12.66071 5.348806e-05
12.66171 5.2425236e-05
12.66271 5.1366413e-05
12.66371 5.0311609999999995e-05
12.66471 4.9260848e-05
12.66571 4.821415e-05
12.66671 4.7171536999999995e-05
12.66771 4.6133027e-05
12.66871 4.5098639e-05
12.66971 4.4068386e-05
12.67071 4.304228e-05
12.67171 4.2020329e-05
12.67271 4.1002539e-05
12.67371 3.9988907e-05
12.67471 3.8979428e-05
12.67571 3.797409e-05
12.67671 3.6972881e-05
12.67771 3.5975782e-05
12.67871 3.4982773e-05
12.67971 3.3993825e-05
12.68071 3.3008914e-05
12.68171 3.2028003999999997e-05
12.68271 3.1051064e-05
12.68371 3.0078061000000003e-05
12.68471 2.9108958e-05
12.68571 2.8143722e-05
12.68671 2.7182318e-05
12.68771 2.6224714e-05
12.68871 2.5270876e-05
12.68971 2.4320775e-05
12.69071 2.3374386e-05
12.69171 2.2431681999999998e-05
12.69271 2.1492642e-05
12.69371 2.0557246e-05
12.69471 1.9625477e-05
12.69571 1.8697321999999998e-05
12.69671 1.777277e-05
12.69771 1.685181e-05
12.69871 1.5934433999999997e-05
12.69971 1.5020636e-05
12.70071 1.4110411e-05
12.70171 1.3203753e-05
12.70271 1.2300656e-05
12.70371 1.1401112e-05
12.70471 1.0505116000000001e-05
12.70571 9.6126563e-06
12.70671 8.723722499999999e-06
12.70771 7.8383003e-06
12.70871 6.9563733e-06
12.70971 6.0779215e-06
12.71071 5.2029225e-06
12.71171 4.3313513e-06
12.71271 3.4631793e-06
12.71371 2.5983752e-06
12.71471 1.7369062999999998e-06
12.71571 8.7873708e-07
12.71671 2.3831004e-08
12.71771 -8.2784934e-07
12.71871 -1.6763419e-06
12.71971 -2.5216842e-06
12.72071 -3.3639124999999997e-06
12.72171 -4.2030617e-06
12.72271 -5.0391638e-06
12.72371 -5.8722474e-06
12.72471 -6.7023379e-06
12.72571 -7.5294565e-06
12.72671 -8.3536193e-06
12.72771 -9.1748369e-06
12.72871 -9.993114199999999e-06
12.72971 -1.0808451e-05
12.73071 -1.162084e-05
12.73171 -1.2430269e-05
12.73271 -1.3236719000000002e-05
12.73371 -1.4040167999999999e-05
12.73471 -1.4840586e-05
12.73571 -1.563794e-05
12.73671 -1.6432193e-05
12.73771 -1.7223304e-05
12.73871 -1.8011229e-05
12.73971 -1.8795922e-05
12.74071 -1.9577335e-05
12.74171 -2.0355425e-05
12.74271 -2.1130143e-05
12.74371 -2.1901444e-05
12.74471 -2.2669288e-05
12.74571 -2.3433633e-05
12.74671 -2.4194446e-05
12.74771 -2.4951694e-05
12.74871 -2.5705352999999998e-05
12.74971 -2.6455398999999998e-05
12.75071 -2.7201817999999997e-05
12.75171 -2.7944602999999998e-05
12.75271 -2.8683749e-05
12.75371 -2.9419257e-05
12.75471 -3.0151136000000002e-05
12.75571 -3.08794e-05
12.75671 -3.1604068e-05
12.75771 -3.2325161e-05
12.75871 -3.3042707e-05
12.75971 -3.3756734e-05
12.76071 -3.4467274000000003e-05
12.76171 -3.5174364e-05
12.76271 -3.5878037e-05
12.76371 -3.6578328000000005e-05
12.76471 -3.7275274e-05
12.76571 -3.7968906e-05
12.76671 -3.8659255e-05
12.76771 -3.9346352e-05
12.76871 -4.0030224e-05
12.76971 -4.0710893e-05
12.77071 -4.1388378e-05
12.77171 -4.2062692000000004e-05
12.77271 -4.2733845e-05
12.77371 -4.340184e-05
12.77471 -4.4066681000000004e-05
12.77571 -4.4728364e-05
12.77671 -4.5386881e-05
12.77771 -4.6042223e-05
12.77871 -4.6694373e-05
12.77971 -4.7343312000000004e-05
12.78071 -4.7989022000000004e-05
12.78171 -4.8631478e-05
12.78271 -4.9270659000000004e-05
12.78371 -4.9906538e-05
12.78471 -5.0539091e-05
12.78571 -5.1168296999999994e-05
12.78671 -5.1794126000000004e-05
12.78771 -5.2416556e-05
12.78871 -5.3035563e-05
12.78971 -5.365113199999999e-05
12.79071 -5.4263244999999995e-05
12.79171 -5.4871883999999995e-05
12.79271 -5.5477039000000004e-05
12.79371 -5.6078699e-05
12.79471 -5.6676856e-05
12.79571 -5.7271506999999995e-05
12.79671 -5.7862644000000004e-05
12.79771 -5.8450273999999994e-05
12.79871 -5.9034391999999997e-05
12.79971 -5.9615001999999996e-05
12.80071 -6.019211e-05
12.80171 -6.0765722999999996e-05
12.80271 -6.133584e-05
12.80371 -6.1902472e-05
12.80471 -6.2465625e-05
12.80571 -6.30253e-05
12.80671 -6.358150700000001e-05
12.80771 -6.4134241e-05
12.80871 -6.4683508e-05
12.80971 -6.5229307e-05
12.81071 -6.5771638e-05
12.81171 -6.6310497e-05
12.81271 -6.6845877e-05
12.81371 -6.7377772e-05
12.81471 -6.790617700000001e-05
12.81571 -6.8431075e-05
12.81671 -6.895246e-05
12.81771 -6.9470315e-05
12.81871 -6.9984634e-05
12.81971 -7.049539499999999e-05
12.82071 -7.1002592e-05
12.82171 -7.1506207e-05
12.82271 -7.2006225e-05
12.82371 -7.2502633e-05
12.82471 -7.2995425e-05
12.82571 -7.348458599999999e-05
12.82671 -7.3970102e-05
12.82771 -7.445197e-05
12.82871 -7.4930182e-05
12.82971 -7.5404733e-05
12.83071 -7.587561900000001e-05
12.83171 -7.6342837e-05
12.83271 -7.680639e-05
12.83371 -7.726627000000001e-05
12.83471 -7.772248399999999e-05
12.83571 -7.8175037e-05
12.83671 -7.8623924e-05
12.83771 -7.906915e-05
12.83871 -7.951072100000001e-05
12.83971 -7.9948637e-05
12.84071 -8.038289800000001e-05
12.84171 -8.081350399999999e-05
12.84271 -8.1240455e-05
12.84371 -8.1663751e-05
12.84471 -8.208338e-05
12.84571 -8.249934399999999e-05
12.84671 -8.2911629e-05
12.84771 -8.3320225e-05
12.84871 -8.372512099999999e-05
12.84971 -8.4126305e-05
12.85071 -8.4523754e-05
12.85171 -8.4917451e-05
12.85271 -8.530738e-05
12.85371 -8.5693517e-05
12.85471 -8.6075835e-05
12.85571 -8.645431e-05
12.85671 -8.6828919e-05
12.85771 -8.7199641e-05
12.85871 -8.7566445e-05
12.85971 -8.7929311e-05
12.86071 -8.8288215e-05
12.86171 -8.864313399999999e-05
12.86271 -8.8994045e-05
12.86371 -8.9340938e-05
12.86471 -8.9683795e-05
12.86571 -9.0022598e-05
12.86671 -9.0357344e-05
12.86771 -9.0688025e-05
12.86871 -9.101463e-05
12.86971 -9.1337165e-05
12.87071 -9.165563e-05
12.87171 -9.1970031e-05
12.87271 -9.2280379e-05
12.87371 -9.2586686e-05
12.87471 -9.2888962e-05
12.87571 -9.3187219e-05
12.87671 -9.3481481e-05
12.87771 -9.377176300000001e-05
12.87871 -9.4058089e-05
12.87971 -9.4340481e-05
12.88071 -9.4618957e-05
12.88171 -9.4893539e-05
12.88271 -9.5164251e-05
12.88371 -9.5431108e-05
12.88471 -9.569413399999999e-05
12.88571 -9.595333900000001e-05
12.88671 -9.6208737e-05
12.88771 -9.6460349e-05
12.88871 -9.670818600000001e-05
12.88971 -9.695224900000001e-05
12.89071 -9.719254900000002e-05
12.89171 -9.7429086e-05
12.89271 -9.7661859e-05
12.89371 -9.789087e-05
12.89471 -9.8116107e-05
12.89571 -9.833755700000001e-05
12.89671 -9.8555222e-05
12.89771 -9.876907800000002e-05
12.89871 -9.897911499999999e-05
12.89971 -9.918532e-05
12.90071 -9.938767099999999e-05
12.90171 -9.9586146e-05
12.90271 -9.978073200000001e-05
12.90371 -9.997140799999999e-05
12.90471 -0.00010015814
12.90571 -0.00010034091
12.90671 -0.00010051971
12.90771 -0.00010069450999999999
12.90871 -0.0001008653
12.90971 -0.00010103206000000001
12.91071 -0.00010119477000000001
12.91171 -0.00010135340999999999
12.91271 -0.00010150798
12.91371 -0.00010165845
12.91471 -0.00010180484000000001
12.91571 -0.00010194710999999999
12.91671 -0.00010208529
12.91771 -0.00010221936
12.91871 -0.00010234933
12.91971 -0.00010247520000000001
12.92071 -0.00010259697999999999
12.92171 -0.00010271467000000001
12.92271 -0.00010282828999999999
12.92371 -0.00010293785
12.92471 -0.00010304336000000001
12.92571 -0.00010314484
12.92671 -0.0001032423
12.92771 -0.00010333576000000001
12.92871 -0.00010342525000000001
12.92971 -0.00010351077
12.93071 -0.00010359236999999999
12.93171 -0.00010367005
12.93271 -0.00010374383
12.93371 -0.00010381374
12.93471 -0.0001038798
12.93571 -0.00010394202999999999
12.93671 -0.00010400046
12.93771 -0.00010405508000000001
12.93871 -0.00010410593999999999
12.93971 -0.00010415304
12.94071 -0.0001041964
12.94171 -0.00010423603
12.94271 -0.00010427195
12.94371 -0.00010430417000000001
12.94471 -0.0001043327
12.94571 -0.00010435754
12.94671 -0.00010437871
12.94771 -0.00010439620000000001
12.94871 -0.00010441004
12.94971 -0.00010442021000000001
12.95071 -0.00010442673
12.95171 -0.00010442957999999999
12.95271 -0.00010442877
12.95371 -0.0001044243
12.95471 -0.00010441618
12.95571 -0.00010440438
12.95671 -0.00010438890999999999
12.95771 -0.00010436977999999999
12.95871 -0.00010434698
12.95971 -0.0001043205
12.96071 -0.00010429034
12.96171 -0.00010425648999999999
12.96271 -0.00010421898
12.96371 -0.00010417778
12.96471 -0.00010413288999999999
12.96571 -0.00010408434
12.96671 -0.0001040321
12.96771 -0.00010397619000000001
12.96871 -0.0001039166
12.96971 -0.00010385336
12.97071 -0.00010378645
12.97171 -0.00010371589
12.97271 -0.00010364167
12.97371 -0.00010356382
12.97471 -0.00010348233
12.97571 -0.00010339721999999999
12.97671 -0.00010330849999999999
12.97771 -0.00010321617000000001
12.97871 -0.00010312024
12.97971 -0.00010302072
12.98071 -0.00010291762000000001
12.98171 -0.00010281096
12.98271 -0.00010270074
12.98371 -0.00010258698
12.98471 -0.00010246967999999999
12.98571 -0.00010234885000000001
12.98671 -0.00010222451000000001
12.98771 -0.00010209667
12.98871 -0.00010196533999999999
12.98971 -0.00010183053
12.99071 -0.00010169225
12.99171 -0.00010155053
12.99271 -0.00010140537
12.99371 -0.00010125681
12.99471 -0.00010110483999999999
12.99571 -0.00010094949999999999
12.99671 -0.00010079081
12.99771 -0.00010062878
12.99871 -0.00010046346000000001
12.99971 -0.00010029486
13.00071 -0.00010012300999999999
13.00171 -9.994794300000001e-05
13.00271 -9.9769704e-05
13.00371 -9.9588317e-05
13.00471 -9.9403815e-05
13.00571 -9.921624300000001e-05
13.00671 -9.902563499999999e-05
13.00771 -9.883203799999999e-05
13.00871 -9.8635485e-05
13.00971 -9.843602099999999e-05
13.01071 -9.8233681e-05
13.01171 -9.8028511e-05
13.01271 -9.782054300000001e-05
13.01371 -9.7609825e-05
13.01471 -9.739637800000001e-05
13.01571 -9.718023600000001e-05
13.01671 -9.696144599999999e-05
13.01771 -9.674001800000001e-05
13.01871 -9.651598699999999e-05
13.01971 -9.628937499999999e-05
13.02071 -9.6060194e-05
13.02171 -9.5828466e-05
13.02271 -9.559420300000001e-05
13.02371 -9.535741e-05
13.02471 -9.5118094e-05
13.02571 -9.487625300000001e-05
13.02671 -9.4631895e-05
13.02771 -9.4385007e-05
13.02871 -9.4135589e-05
13.02971 -9.388363100000001e-05
13.03071 -9.3629126e-05
13.03171 -9.3372063e-05
13.03271 -9.311243e-05
13.03371 -9.2850212e-05
13.03471 -9.2585401e-05
13.03571 -9.2317987e-05
13.03671 -9.204796399999999e-05
13.03771 -9.1775325e-05
13.03871 -9.1500061e-05
13.03971 -9.1222171e-05
13.04071 -9.094166e-05
13.04171 -9.065852300000001e-05
13.04271 -9.037277099999999e-05
13.04371 -9.0084416e-05
13.04471 -8.9793474e-05
13.04571 -8.9499957e-05
13.04671 -8.9203888e-05
13.04771 -8.890529e-05
13.04871 -8.8604185e-05
13.04971 -8.830060699999999e-05
13.05071 -8.7994584e-05
13.05171 -8.7686158e-05
13.05271 -8.737536099999999e-05
13.05371 -8.7062227e-05
13.05471 -8.6746797e-05
13.05571 -8.6429111e-05
13.05671 -8.6109208e-05
13.05771 -8.5787121e-05
13.05871 -8.5462898e-05
13.05971 -8.5136577e-05
13.06071 -8.480819200000001e-05
13.06171 -8.4477784e-05
13.06271 -8.4145393e-05
13.06371 -8.3811045e-05
13.06471 -8.3474782e-05
13.06571 -8.3136638e-05
13.06671 -8.2796646e-05
13.06771 -8.2454841e-05
13.06871 -8.2111251e-05
13.06971 -8.176591e-05
13.07071 -8.1418847e-05
13.07171 -8.1070101e-05
13.07271 -8.0719701e-05
13.07371 -8.0367681e-05
13.07471 -8.0014075e-05
13.07571 -7.9658923e-05
13.07671 -7.9302259e-05
13.07771 -7.894412299999999e-05
13.07871 -7.8584554e-05
13.07971 -7.8223599e-05
13.08071 -7.7861296e-05
13.08171 -7.7497697e-05
13.08271 -7.7132842e-05
13.08371 -7.6766781e-05
13.08471 -7.6399562e-05
13.08571 -7.6031228e-05
13.08671 -7.5661825e-05
13.08771 -7.529140499999999e-05
13.08871 -7.4920007e-05
13.08971 -7.4547677e-05
13.09071 -7.4174454e-05
13.09171 -7.3800373e-05
13.09271 -7.342546800000001e-05
13.09371 -7.3049767e-05
13.09471 -7.2673294e-05
13.09571 -7.229606900000001e-05
13.09671 -7.191810600000001e-05
13.09771 -7.1539409e-05
13.09871 -7.1159985e-05
13.09971 -7.077983400000001e-05
13.10071 -7.0398949e-05
13.10171 -7.0017313e-05
13.10271 -6.963491e-05
13.10371 -6.9251718e-05
13.10471 -6.8867706e-05
13.10571 -6.8482848e-05
13.10671 -6.8097114e-05
13.10771 -6.7710471e-05
13.10871 -6.732287799999999e-05
13.10971 -6.6934308e-05
13.11071 -6.654472e-05
13.11171 -6.6154087e-05
13.11271 -6.5762373e-05
13.11371 -6.5369557e-05
13.11471 -6.4975615e-05
13.11571 -6.458053e-05
13.11671 -6.418429199999999e-05
13.11771 -6.378689400000001e-05
13.11871 -6.3388342e-05
13.11971 -6.2988642e-05
13.12071 -6.2587816e-05
13.12171 -6.2185882e-05
13.12271 -6.1782879e-05
13.12371 -6.1378847e-05
13.12471 -6.0973832e-05
13.12571 -6.0567885e-05
13.12671 -6.0161074e-05
13.12771 -5.9753460999999996e-05
13.12871 -5.9345120000000003e-05
13.12971 -5.8936132e-05
13.13071 -5.8526575e-05
13.13171 -5.8116529999999994e-05
13.13271 -5.7706085999999995e-05
13.13371 -5.7295329999999995e-05
13.13471 -5.6884351999999996e-05
13.13571 -5.6473236999999994e-05
13.13671 -5.606206599999999e-05
13.13771 -5.5650929e-05
13.13871 -5.5239905999999996e-05
13.13971 -5.4829070000000005e-05
13.14071 -5.4418495999999996e-05
13.14171 -5.4008251e-05
13.14271 -5.3598403999999996e-05
13.14371 -5.3189012e-05
13.14471 -5.2780126e-05
13.14571 -5.2371797000000004e-05
13.14671 -5.196407100000001e-05
13.14771 -5.1556980999999996e-05
13.14871 -5.115056200000001e-05
13.14971 -5.0744842e-05
13.15071 -5.033985e-05
13.15171 -4.993559599999999e-05
13.15271 -4.953210499999999e-05
13.15371 -4.9129386e-05
13.15471 -4.8727452e-05
13.15571 -4.8326308e-05
13.15671 -4.7925953999999996e-05
13.15771 -4.7526399000000004e-05
13.15871 -4.7127639e-05
13.15971 -4.6729679000000003e-05
13.16071 -4.6332511e-05
13.16171 -4.5936136e-05
13.16271 -4.5540548e-05
13.16371 -4.5145742e-05
13.16471 -4.4751712e-05
13.16571 -4.435845e-05
13.16671 -4.3965949e-05
13.16771 -4.3574198e-05
13.16871 -4.3183189e-05
13.16971 -4.2792911e-05
13.17071 -4.2403351999999997e-05
13.17171 -4.2014497e-05
13.17271 -4.1626333e-05
13.17371 -4.1238843e-05
13.17471 -4.0852012e-05
13.17571 -4.0465821e-05
13.17671 -4.0080255e-05
13.17771 -3.9695291e-05
13.17871 -3.9310916e-05
13.17971 -3.8927109e-05
13.18071 -3.8543853999999996e-05
13.18171 -3.8161136e-05
13.18271 -3.7778941e-05
13.18371 -3.7397257000000004e-05
13.18471 -3.7016076e-05
13.18571 -3.6635396e-05
13.18671 -3.6255215999999995e-05
13.18771 -3.5875541e-05
13.18871 -3.5496382e-05
13.18971 -3.5117752999999996e-05
13.19071 -3.4739679e-05
13.19171 -3.4362188e-05
13.19271 -3.3985316e-05
13.19371 -3.3609109e-05
13.19471 -3.3233616000000004e-05
13.19571 -3.2858895e-05
13.19671 -3.2485013e-05
13.19771 -3.2112038000000004e-05
13.19871 -3.1740049e-05
13.19971 -3.1369129000000004e-05
13.20071 -3.0999365e-05
13.20171 -3.0630852e-05
13.20271 -3.0263683e-05
13.20371 -2.9897955999999997e-05
13.20471 -2.9533768e-05
13.20571 -2.9171218e-05
13.20671 -2.8810405e-05
13.20771 -2.8451421e-05
13.20871 -2.809436e-05
13.20971 -2.7739309999999998e-05
13.21071 -2.7386352e-05
13.21171 -2.7035560000000003e-05
13.21271 -2.6687004999999997e-05
13.21371 -2.6340743e-05
13.21471 -2.5996829e-05
13.21571 -2.5655305000000002e-05
13.21671 -2.5316202999999998e-05
13.21771 -2.4979545e-05
13.21871 -2.4645345000000002e-05
13.21971 -2.4313603999999998e-05
13.22071 -2.3984319e-05
13.22171 -2.3657472000000002e-05
13.22271 -2.333304e-05
13.22371 -2.301099e-05
13.22471 -2.2691285e-05
13.22571 -2.2373877e-05
13.22671 -2.2058715e-05
13.22771 -2.1745747e-05
13.22871 -2.1434913e-05
13.22971 -2.1126152e-05
13.23071 -2.0819405e-05
13.23171 -2.0514609e-05
13.23271 -2.0211705999999998e-05
13.23371 -1.9910637e-05
13.23471 -1.9611348e-05
13.23571 -1.9313786e-05
13.23671 -1.9017907999999998e-05
13.23771 -1.8723671e-05
13.23871 -1.8431041e-05
13.23971 -1.8139988e-05
13.24071 -1.7850492e-05
13.24171 -1.7562535000000002e-05
13.24271 -1.7276109e-05
13.24371 -1.6991213e-05
13.24471 -1.6707851e-05
13.24571 -1.6426034e-05
13.24671 -1.6145779e-05
13.24771 -1.5867108999999997e-05
13.24871 -1.5590051e-05
13.24971 -1.5314637000000002e-05
13.25071 -1.5040906000000002e-05
13.25171 -1.4768898e-05
13.25271 -1.4498655999999999e-05
13.25371 -1.4230228000000001e-05
13.25471 -1.3963663e-05
13.25571 -1.369901e-05
13.25671 -1.3436322e-05
13.25771 -1.3175652000000002e-05
13.25871 -1.2917056e-05
13.25971 -1.2660587e-05
13.26071 -1.2406299e-05
13.26171 -1.2154248000000001e-05
13.26271 -1.1904491e-05
13.26371 -1.1657079e-05
13.26471 -1.1412068999999999e-05
13.26571 -1.1169514e-05
13.26671 -1.0929469999999999e-05
13.26771 -1.0691987999999999e-05
13.26871 -1.0457124000000001e-05
13.26971 -1.022493e-05
13.27071 -9.995459e-06
13.27171 -9.7687625e-06
13.27271 -9.5448918e-06
13.27371 -9.3238974e-06
13.27471 -9.1058283e-06
13.27571 -8.8907328e-06
13.27671 -8.6786564e-06
13.27771 -8.4696431e-06
13.27871 -8.2637342e-06
13.27971 -8.0609688e-06
13.28071 -7.8613823e-06
13.28171 -7.6650061e-06
13.28271 -7.4718677000000006e-06
13.28371 -7.2819901e-06
13.28471 -7.095391700000001e-06
13.28571 -6.9120844000000004e-06
13.28671 -6.7320747999999995e-06
13.28771 -6.5553643e-06
13.28871 -6.3819471e-06
13.28971 -6.2118119e-06
13.29071 -6.0449402000000005e-06
13.29171 -5.8813075e-06
13.29271 -5.7208836999999995e-06
13.29371 -5.563632e-06
13.29471 -5.4095111000000005e-06
13.29571 -5.2584738e-06
13.29671 -5.1104692e-06
13.29771 -4.9654417e-06
13.29871 -4.8233332e-06
13.29971 -4.6840828e-06
13.30071 -4.5476290999999996e-06
13.30171 -4.4139092e-06
13.30271 -4.282861e-06
13.30371 -4.1544236e-06
13.30471 -4.0285386e-06
13.30571 -3.905150700000001e-06
13.30671 -3.7842081e-06
13.30771 -3.6656646999999998e-06
13.30871 -3.5494796e-06
13.30971 -3.435618e-06
13.31071 -3.3240521000000004e-06
13.31171 -3.2147614e-06
13.31271 -3.1077330999999997e-06
13.31371 -3.0029614e-06
13.31471 -2.9004493e-06
13.31571 -2.8002068e-06
13.31671 -2.7022521e-06
13.31771 -2.6066107e-06
13.31871 -2.5133149e-06
13.31971 -2.4224033e-06
13.32071 -2.3339204e-06
13.32171 -2.2479162e-06
13.32271 -2.1644446e-06
13.32371 -2.0835637e-06
13.32471 -2.0053342e-06
13.32571 -1.9298187999999997e-06
13.32671 -1.8570812000000002e-06
13.32771 -1.7871857e-06
13.32871 -1.7201957000000001e-06
13.32971 -1.656174e-06
13.33071 -1.5951810999999998e-06
13.33171 -1.537275e-06
13.33271 -1.4825109e-06
13.33371 -1.4309404000000002e-06
13.33471 -1.3826112e-06
13.33571 -1.3375668e-06
13.33671 -1.2958465e-06
13.33771 -1.257485e-06
13.33871 -1.222513e-06
13.33971 -1.1909564000000001e-06
13.34071 -1.1628369e-06
13.34171 -1.1381725000000002e-06
13.34271 -1.1169771e-06
13.34371 -1.0992613e-06
13.34471 -1.0850325000000001e-06
13.34571 -1.0742952e-06
13.34671 -1.0670513e-06
13.34771 -1.0633006000000001e-06
13.34871 -1.0630408e-06
13.34971 -1.0662681e-06
13.35071 -1.0729773e-06
13.35171 -1.0831621e-06
13.35271 -1.096815e-06
13.35371 -1.1139277e-06
13.35471 -1.1344909999999999e-06
13.35571 -1.1584949e-06
13.35671 -1.1859285e-06
13.35771 -1.2167799e-06
13.35871 -1.2510362e-06
13.35971 -1.2886831000000002e-06
13.36071 -1.3297053000000001e-06
13.36171 -1.3740856e-06
13.36271 -1.4218054e-06
13.36371 -1.4728442e-06
13.36471 -1.5271794e-06
13.36571 -1.5847863e-06
13.36671 -1.6456383000000002e-06
13.36771 -1.7097063e-06
13.36871 -1.7769594e-06
13.36971 -1.8473641999999998e-06
13.37071 -1.9208859e-06
13.37171 -1.9974873e-06
13.37271 -2.0771306e-06
13.37371 -2.1597762e-06
13.37471 -2.2453838e-06
13.37571 -2.333913e-06
13.37671 -2.4253232e-06
13.37771 -2.5195749e-06
13.37871 -2.6166296e-06
13.37971 -2.7164502e-06
13.38071 -2.8190018999999997e-06
13.38171 -2.9242530000000003e-06
13.38271 -3.0321747e-06
13.38371 -3.1427419e-06
13.38471 -3.2559341999999996e-06
13.38571 -3.3717349e-06
13.38671 -3.490133e-06
13.38771 -3.6111217e-06
13.38871 -3.7347003999999998e-06
13.38971 -3.8608729e-06
13.39071 -3.9896488e-06
13.39171 -4.1210431e-06
13.39271 -4.2550752e-06
13.39371 -4.3917700999999996e-06
13.39471 -4.5311563e-06
13.39571 -4.6732666e-06
13.39671 -4.8181377e-06
13.39771 -4.9658087e-06
13.39871 -5.1163216e-06
13.39971 -5.2697199e-06
13.40071 -5.4260482e-06
13.40171 -5.5853516000000005e-06
13.40271 -5.747675e-06
13.40371 -5.9130631e-06
13.40471 -6.0815587e-06
13.40571 -6.2532024e-06
13.40671 -6.4280329000000005e-06
13.40771 -6.6060856000000004e-06
13.40871 -6.7873934e-06
13.40971 -6.9719839e-06
13.41071 -7.159882599999999e-06
13.41171 -7.351109600000001e-06
13.41271 -7.5456818e-06
13.41371 -7.7436098e-06
13.41471 -7.944902300000001e-06
13.41571 -8.1495621e-06
13.41671 -8.3575877e-06
13.41771 -8.5689742e-06
13.41871 -8.7837122e-06
13.41971 -9.0017892e-06
13.42071 -9.2231886e-06
13.42171 -9.4478914e-06
13.42271 -9.675876100000001e-06
13.42371 -9.9071173e-06
13.42471 -1.0141589e-05
13.42571 -1.037926e-05
13.42671 -1.0620102e-05
13.42771 -1.0864081e-05
13.42871 -1.1111165e-05
13.42971 -1.1361316e-05
13.43071 -1.1614501e-05
13.43171 -1.1870682e-05
13.43271 -1.2129819999999998e-05
13.43371 -1.2391878e-05
13.43471 -1.2656814999999998e-05
13.43571 -1.2924593e-05
13.43671 -1.3195171e-05
13.43771 -1.3468507e-05
13.43871 -1.3744560999999999e-05
13.43971 -1.402329e-05
13.44071 -1.4304652e-05
13.44171 -1.4588605000000002e-05
13.44271 -1.4875107e-05
13.44371 -1.5164114999999999e-05
13.44471 -1.5455586e-05
13.44571 -1.574948e-05
13.44671 -1.6045755e-05
13.44771 -1.6344372000000002e-05
13.44871 -1.6645291e-05
13.44971 -1.6948476e-05
13.45071 -1.7253895e-05
13.45171 -1.7561511e-05
13.45271 -1.7871298e-05
13.45371 -1.8183229e-05
13.45471 -1.8497281e-05
13.45571 -1.8813433999999998e-05
13.45671 -1.9131674e-05
13.45771 -1.9451993e-05
13.45871 -1.9774382000000002e-05
13.45971 -2.0098841e-05
13.46071 -2.0425374999999998e-05
13.46171 -2.0753993e-05
13.46271 -2.1084708e-05
13.46371 -2.1417539e-05
13.46471 -2.1752508e-05
13.46571 -2.2089645000000003e-05
13.46671 -2.2428982e-05
13.46771 -2.2770553e-05
13.46871 -2.3114397e-05
13.46971 -2.3460557e-05
13.47071 -2.3809073e-05
13.47171 -2.4159993e-05
13.47271 -2.4513360999999998e-05
13.47371 -2.4869220000000004e-05
13.47471 -2.5227621e-05
13.47571 -2.5588602e-05
13.47671 -2.5952206999999998e-05
13.47771 -2.6318474999999997e-05
13.47871 -2.6687438999999998e-05
13.47971 -2.7059133e-05
13.48071 -2.7433583e-05
13.48171 -2.781081e-05
13.48271 -2.8190831000000003e-05
13.48371 -2.8573658e-05
13.48471 -2.8959295e-05
13.48571 -2.9347736999999998e-05
13.48671 -2.9738979000000004e-05
13.48771 -3.0133003000000003e-05
13.48871 -3.052979e-05
13.48971 -3.0929314e-05
13.49071 -3.1331538e-05
13.49171 -3.1736423e-05
13.49271 -3.2143924e-05
13.49371 -3.255399e-05
13.49471 -3.2966565e-05
13.49571 -3.338159e-05
13.49671 -3.3799002999999994e-05
13.49771 -3.4218732e-05
13.49871 -3.4640712e-05
13.49971 -3.5064869e-05
13.50071 -3.5491126e-05
13.50171 -3.5919412999999996e-05
13.50271 -3.6349653e-05
13.50371 -3.6781768e-05
13.50471 -3.7215682e-05
13.50571 -3.7651323999999995e-05
13.50671 -3.8088617999999996e-05
13.50771 -3.8527492000000005e-05
13.50871 -3.8967877e-05
13.50971 -3.940971e-05
13.51071 -3.9852924e-05
13.51171 -4.0297459e-05
13.51271 -4.0743259e-05
13.51371 -4.1190269999999996e-05
13.51471 -4.1638447e-05
13.51571 -4.2087739999999996e-05
13.51671 -4.2538113e-05
13.51771 -4.2989532e-05
13.51871 -4.3441969e-05
13.51971 -4.3895398e-05
13.52071 -4.4349798e-05
13.52171 -4.4805159e-05
13.52271 -4.5261473e-05
13.52371 -4.5718735e-05
13.52471 -4.6176950000000005e-05
13.52571 -4.6636126000000003e-05
13.52671 -4.7096276e-05
13.52771 -4.7557421e-05
13.52871 -4.8019587e-05
13.52971 -4.8482798e-05
13.53071 -4.8947089e-05
13.53171 -4.94125e-05
13.53271 -4.9879077e-05
13.53371 -5.0346857999999996e-05
13.53471 -5.0815896e-05
13.53571 -5.1286236e-05
13.53671 -5.175793400000001e-05
13.53771 -5.2231042e-05
13.53871 -5.270561e-05
13.53971 -5.3181690999999995e-05
13.54071 -5.365934e-05
13.54171 -5.4138604e-05
13.54271 -5.4619534e-05
13.54371 -5.5102169000000004e-05
13.54471 -5.5586548e-05
13.54571 -5.6072713000000005e-05
13.54671 -5.6560685e-05
13.54771 -5.7050494e-05
13.54871 -5.7542154999999996e-05
13.54971 -5.8035675e-05
13.55071 -5.853106e-05
13.55171 -5.9028303999999996e-05
13.55271 -5.9527389e-05
13.55371 -6.0028299e-05
13.55471 -6.0531005e-05
13.55571 -6.1035468e-05
13.55671 -6.1541647e-05
13.55771 -6.2049486e-05
13.55871 -6.2558928e-05
13.55971 -6.3069905e-05
13.56071 -6.3582348e-05
13.56171 -6.4096179e-05
13.56271 -6.4611316e-05
13.56371 -6.5127671e-05
13.56471 -6.5645156e-05
13.56571 -6.6163682e-05
13.56671 -6.6683157e-05
13.56771 -6.7203484e-05
13.56871 -6.7724574e-05
13.56971 -6.8246328e-05
13.57071 -6.8768657e-05
13.57171 -6.9291474e-05
13.57271 -6.9814689e-05
13.57371 -7.0338223e-05
13.57471 -7.0861995e-05
13.57571 -7.1385927e-05
13.57671 -7.1909955e-05
13.57771 -7.2434011e-05
13.57871 -7.2958039e-05
13.57971 -7.3481988e-05
13.58071 -7.4005806e-05
13.58171 -7.452945300000001e-05
13.58271 -7.505289e-05
13.58371 -7.5576088e-05
13.58471 -7.6099025e-05
13.58571 -7.6621683e-05
13.58671 -7.7144045e-05
13.58771 -7.7666101e-05
13.58871 -7.818785000000001e-05
13.58971 -7.8709286e-05
13.59071 -7.923042100000001e-05
13.59171 -7.975125399999999e-05
13.59271 -8.027180300000001e-05
13.59371 -8.0792086e-05
13.59471 -8.1312118e-05
13.59571 -8.1831922e-05
13.59671 -8.2351522e-05
13.59771 -8.2870946e-05
13.59871 -8.3390222e-05
13.59971 -8.3909379e-05
13.60071 -8.4428456e-05
13.60171 -8.4947482e-05
13.60271 -8.546649e-05
13.60371 -8.5985522e-05
13.60471 -8.650461e-05
13.60571 -8.702379e-05
13.60671 -8.75431e-05
13.60771 -8.8062575e-05
13.60871 -8.8582249e-05
13.60971 -8.9102161e-05
13.61071 -8.9622336e-05
13.61171 -9.0142805e-05
13.61271 -9.0663593e-05
13.61371 -9.1184728e-05
13.61471 -9.170622700000001e-05
13.61571 -9.22281e-05
13.61671 -9.2750361e-05
13.61771 -9.3273019e-05
13.61871 -9.3796069e-05
13.61971 -9.43195e-05
13.62071 -9.484330699999999e-05
13.62171 -9.5367466e-05
13.62271 -9.5891949e-05
13.62371 -9.641672700000002e-05
13.62471 -9.694176699999999e-05
13.62571 -9.7467012e-05
13.62671 -9.7992415e-05
13.62771 -9.851792100000001e-05
13.62871 -9.904346100000001e-05
13.62971 -9.9568967e-05
13.63071 -0.00010009436999999999
13.63171 -0.00010061959
13.63271 -0.00010114453999999999
13.63371 -0.00010166915
13.63471 -0.00010219331
13.63571 -0.00010271696
13.63671 -0.00010324000000000001
13.63771 -0.00010376234
13.63871 -0.00010428391
13.63971 -0.00010480463
13.64071 -0.00010532442
13.64171 -0.0001058432
13.64271 -0.00010636089999999999
13.64371 -0.00010687746999999999
13.64471 -0.00010739286
13.64571 -0.00010790701
13.64671 -0.00010841987000000001
13.64771 -0.00010893141999999999
13.64871 -0.00010944162
13.64971 -0.00010995046
13.65071 -0.00011045793
13.65171 -0.000110964
13.65271 -0.00011146869
13.65371 -0.00011197200999999999
13.65471 -0.00011247396
13.65571 -0.00011297453999999999
13.65671 -0.00011347379999999999
13.65771 -0.00011397175000000001
13.65871 -0.0001144684
13.65971 -0.00011496379
13.66071 -0.00011545795000000001
13.66171 -0.0001159509
13.66271 -0.00011644267000000001
13.66371 -0.00011693329000000001
13.66471 -0.00011742278
13.66571 -0.00011791117
13.66671 -0.00011839846
13.66771 -0.00011888469
13.66871 -0.00011936986
13.66971 -0.00011985397999999999
13.67071 -0.00012033707
13.67171 -0.00012081912999999999
13.67271 -0.00012130015
13.67371 -0.00012178014
13.67471 -0.00012225908
13.67571 -0.00012273697
13.67671 -0.00012321379000000002
13.67771 -0.00012368954
13.67871 -0.00012416419
13.67971 -0.00012463775
13.68071 -0.00012511017
13.68171 -0.00012558145
13.68271 -0.00012605157000000002
13.68371 -0.00012652051
13.68471 -0.00012698825
13.68571 -0.00012745479
13.68671 -0.00012792009
13.68771 -0.00012838414
13.68871 -0.00012884691
13.68971 -0.0001293084
13.69071 -0.00012976859
13.69171 -0.00013022745
13.69271 -0.00013068497999999998
13.69371 -0.00013114114
13.69471 -0.00013159593
13.69571 -0.00013204931
13.69671 -0.00013250126
13.69771 -0.00013295175
13.69871 -0.00013340077
13.69971 -0.00013384828000000002
13.70071 -0.00013429424
13.70171 -0.0001347386
13.70271 -0.00013518135
13.70371 -0.00013562243
13.70471 -0.00013606181
13.70571 -0.00013649942
13.70671 -0.00013693523
13.70771 -0.00013736918
13.70871 -0.00013780122999999998
13.70971 -0.0001382313
13.71071 -0.00013865937
13.71171 -0.00013908538
13.71271 -0.00013950926
13.71371 -0.00013993098
13.71471 -0.00014035048
13.71571 -0.00014076774
13.71671 -0.00014118268999999999
13.71771 -0.00014159531
13.71871 -0.00014200557
13.71971 -0.00014241343999999998
13.72071 -0.00014281891
13.72171 -0.00014322195000000002
13.72271 -0.00014362256
13.72371 -0.00014402075
13.72471 -0.0001444165
13.72571 -0.00014480985
13.72671 -0.0001452008
13.72771 -0.00014558937
13.72871 -0.00014597559
13.72971 -0.0001463595
13.73071 -0.00014674113
13.73171 -0.00014712051
13.73271 -0.00014749769
13.73371 -0.00014787271
13.73471 -0.00014824560000000002
13.73571 -0.00014861641
13.73671 -0.00014898519
13.73771 -0.00014935197000000001
13.73871 -0.00014971679
13.73971 -0.00015007968
13.74071 -0.00015044068
13.74171 -0.0001507998
13.74271 -0.00015115708999999998
13.74371 -0.00015151253999999998
13.74471 -0.00015186616999999998
13.74571 -0.000152218
13.74671 -0.00015256802
13.74771 -0.00015291623
13.74871 -0.00015326264
13.74971 -0.00015360721999999998
13.75071 -0.00015394997
13.75171 -0.00015429088
13.75271 -0.00015462991
13.75371 -0.00015496705
13.75471 -0.00015530227999999998
13.75571 -0.00015563555999999998
13.75671 -0.00015596688
13.75771 -0.00015629621
13.75871 -0.00015662353000000002
13.75971 -0.00015694879
13.76071 -0.00015727198
13.76171 -0.00015759307999999999
13.76271 -0.00015791205
13.76371 -0.00015822887
13.76471 -0.00015854353
13.76571 -0.00015885598
13.76671 -0.00015916622000000002
13.76771 -0.00015947421999999999
13.76871 -0.00015977996
13.76971 -0.00016008342999999998
13.77071 -0.00016038458
13.77171 -0.00016068341
13.77271 -0.00016097987999999999
13.77371 -0.00016127397999999999
13.77471 -0.00016156566
13.77571 -0.0001618549
13.77671 -0.00016214167
13.77771 -0.00016242593
13.77871 -0.00016270765
13.77971 -0.00016298677
13.78071 -0.00016326327
13.78171 -0.00016353709
13.78271 -0.0001638082
13.78371 -0.00016407655
13.78471 -0.00016434209
13.78571 -0.00016460477
13.78671 -0.00016486455
13.78771 -0.00016512138
13.78871 -0.00016537522
13.78971 -0.00016562602
13.79071 -0.00016587375
13.79171 -0.00016611837
13.79271 -0.00016635986000000002
13.79371 -0.00016659819
13.79471 -0.00016683335
13.79571 -0.00016706533
13.79671 -0.00016729413
13.79771 -0.00016751974
13.79871 -0.00016774217999999998
13.79971 -0.00016796147
13.80071 -0.00016817763
13.80171 -0.00016839072
13.80271 -0.00016860074
13.80371 -0.00016880776
13.80471 -0.00016901183
13.80571 -0.00016921301
13.80671 -0.00016941136
13.80771 -0.00016960695000000001
13.80871 -0.00016979983
13.80971 -0.00016999008
13.81071 -0.00017017779
13.81171 -0.00017036301
13.81271 -0.00017054582
13.81371 -0.00017072628
13.81471 -0.00017090446
13.81571 -0.00017108041
13.81671 -0.0001712542
13.81771 -0.00017142588
13.81871 -0.00017159549
13.81971 -0.00017176307
13.82071 -0.00017192864
13.82171 -0.00017209225
13.82271 -0.00017225389
13.82371 -0.00017241358
13.82471 -0.00017257133
13.82571 -0.00017272713
13.82671 -0.00017288096
13.82771 -0.00017303281
13.82871 -0.00017318266
13.82971 -0.00017333048
13.83071 -0.00017347622
13.83171 -0.00017361986
13.83271 -0.00017376134
13.83371 -0.00017390063
13.83471 -0.00017403768
13.83571 -0.00017417243000000002
13.83671 -0.00017430483
13.83771 -0.00017443483
13.83871 -0.00017456239
13.83971 -0.00017468743
13.84071 -0.00017480992
13.84171 -0.00017492980000000002
13.84271 -0.00017504701
13.84371 -0.00017516152
13.84471 -0.00017527326
13.84571 -0.00017538221
13.84671 -0.0001754883
13.84771 -0.0001755915
13.84871 -0.00017569178
13.84971 -0.00017578908
13.85071 -0.00017588338
13.85171 -0.00017597465
13.85271 -0.00017606286
13.85371 -0.00017614798
13.85471 -0.00017622997999999998
13.85571 -0.00017630884
13.85671 -0.00017638455
13.85771 -0.00017645708
13.85871 -0.00017652644000000001
13.85971 -0.00017659261
13.86071 -0.00017665558
13.86171 -0.00017671537
13.86271 -0.00017677196
13.86371 -0.00017682538
13.86471 -0.00017687564
13.86571 -0.00017692277
13.86671 -0.00017696676999999999
13.86771 -0.00017700769
13.86871 -0.00017704555999999998
13.86971 -0.00017708041000000002
13.87071 -0.00017711230000000002
13.87171 -0.00017714127
13.87271 -0.00017716737
[truncated: 215,966 more chars]
