# Supplementary material for: 2D Synthetic dataset of numerical simulations of long-period seismicity in a volcanic edifice and related sensitivity kernels
Source: Data Brief. 2021 Jan 25;34:106673. doi: 10.1016/j.dib.2020.106673 (PMC7841316; doi:10.1016/j.dib.2020.106673)
Supplement: Supplementary Data S1 — Supplementary Raw Research Data. This is open data under the CC BY license http://creativecommons.org/licenses/by/4.0/ [file mmc1.zip › Dataset/OUTPUT_SEISMOGRAMS/9000_3000/disp_X_homo_10000_3210_SVF7e-1Hz.semd]

-1.714286 0.0
-1.713286 0.0
-1.712286 0.0
-1.711286 0.0
-1.710286 7.7181895e-30
-1.709286 4.3033538e-18
-1.708286 4.5604959e-17
-1.707286 2.6038903e-16
-1.706286 1.0579852000000001e-15
-1.705286 3.4113643000000003e-15
-1.704286 9.232416300000001e-15
-1.703286 2.1657899e-14
-1.702286 4.4869702e-14
-1.701286 8.2856848e-14
-1.700286 1.3640932000000002e-13
-1.699286 1.9777956999999998e-13
-1.698286 2.4303323e-13
-1.697286 2.2325179999999999e-13
-1.696286 5.7408378e-14
-1.695286 -3.6836768e-13
-1.694286 -1.1888594e-12
-1.693286 -2.5284699e-12
-1.692286 -4.4455281e-12
-1.691286 -6.8516339000000006e-12
-1.690286 -9.4130677e-12
-1.689286 -1.1451453999999999e-11
-1.688286 -1.1872029999999999e-11
-1.687286 -9.1573843e-12
-1.686286 -1.4690505999999998e-12
-1.685286 1.3104785999999999e-11
-1.684286 3.6132791000000004e-11
-1.683286 6.8260913e-11
-1.682286 1.0851511999999999e-10
-1.681286 1.5357848e-10
-1.680286 1.9718062e-10
-1.679286 2.2977244999999998e-10
-1.678286 2.386728e-10
-1.677286 2.0885411000000002e-10
-1.676286 1.2447742e-10
-1.675286 -2.8810953999999997e-11
-1.674286 -2.6093992e-10
-1.673286 -5.7410075e-10
-1.672286 -9.5947902e-10
-1.671286 -1.3945686999999999e-09
-1.670286 -1.8416674e-09
-1.669286 -2.2481291000000003e-09
-1.668286 -2.5488272999999997e-09
-1.667286 -2.6710533e-09
-1.666286 -2.5417543e-09
-1.665286 -2.0966364e-09
-1.664286 -1.2902689e-09
-1.663286 -1.0598795e-10
-1.662286 1.4358205e-09
-1.661286 3.2725172999999997e-09
-1.660286 5.2983715e-09
-1.659286 7.3689534e-09
-1.658286 9.3110186e-09
-1.657286 1.0937368e-08
-1.656286 1.2065378e-08
-1.655286 1.2537163e-08
-1.654286 1.2238816e-08
-1.653286 1.1115982e-08
-1.652286 9.1832444e-09
-1.651286 6.5254121999999996e-09
-1.650286 3.2898451000000003e-09
-1.649286 -3.2977742e-10
-1.648286 -4.1164748999999994e-09
-1.647286 -7.8567396e-09
-1.646286 -1.1367148e-08
-1.645286 -1.451652e-08
-1.644286 -1.7239665e-08
-1.643286 -1.9539743e-08
-1.642286 -2.1477935e-08
-1.641286 -2.3151152000000002e-08
-1.640286 -2.4660725999999997e-08
-1.639286 -2.6076971000000003e-08
-1.638286 -2.7405864000000004e-08
-1.637286 -2.8564584e-08
-1.636286 -2.9371963e-08
-1.635286 -2.9558075e-08
-1.634286 -2.8794447e-08
-1.633286 -2.6742837999999998e-08
-1.632286 -2.3116969e-08
-1.631286 -1.7748425e-08
-1.630286 -1.0645803e-08
-1.629286 -2.0356694e-09
-1.628286 7.6248355e-09
-1.627286 1.7670701999999998e-08
-1.626286 2.7289204000000003e-08
-1.625286 3.5613773e-08
-1.624286 4.1841863e-08
-1.623286 4.5361756e-08
-1.622286 4.5869678e-08
-1.621286 4.3457606999999995e-08
-1.620286 3.8654041e-08
-1.619286 3.2405043e-08
-1.618286 2.5990474000000002e-08
-1.617286 2.0879691e-08
-1.616286 1.8540733999999998e-08
-1.615286 2.0225797e-08
-1.614286 2.6761926e-08
-1.613286 3.8378323e-08
-1.612286 5.459943099999999e-08
-1.611286 7.422615299999999e-08
-1.610286 9.5416508e-08
-1.609286 1.1586326e-07
-1.608286 1.3305139e-07
-1.607286 1.445646e-07
-1.606286 1.4840045e-07
-1.605286 1.4324866e-07
-1.604286 1.2868952999999999e-07
-1.603286 1.0527772000000001e-07
-1.602286 7.4492013e-08
-1.601286 3.8550177e-08
-1.600286 1.0909573000000001e-10
-1.599286 -3.8110683999999995e-08
-1.598286 -7.372229999999999e-08
-1.597286 -1.0503085e-07
-1.596286 -1.3129345e-07
-1.595286 -1.5283307e-07
-1.594286 -1.7097787000000002e-07
-1.593286 -1.8782332999999998e-07
-1.592286 -2.0584270000000002e-07
-1.591286 -2.2739717e-07
-1.590286 -2.5421808999999996e-07
-1.589286 -2.869432e-07
-1.588286 -3.2478777e-07
-1.587286 -3.6541629999999997e-07
-1.586286 -4.0505496999999997e-07
-1.585286 -4.3884962000000004e-07
-1.584286 -4.6143653e-07
-1.583286 -4.6765658000000003e-07
-1.582286 -4.5331600999999996e-07
-1.581286 -4.158812e-07
-1.580286 -3.5499594e-07
-1.579286 -2.7272906e-07
-1.578286 -1.7349339e-07
-1.577286 -6.362388399999999e-08
-1.576286 4.9346816000000006e-08
-1.575286 1.5762776e-07
-1.574286 2.541978e-07
-1.573286 3.3377372e-07
-1.572286 3.9356912999999996e-07
-1.571286 4.3371631e-07
-1.570286 4.5726662e-07
-1.569286 4.6974376000000006e-07
-1.568286 4.7829034e-07
-1.567286 4.9051354e-07
-1.566286 5.1318776e-07
-1.565286 5.5100475e-07
-1.564286 6.05566e-07
-1.563286 6.7478805e-07
-1.562286 7.5283948e-07
-1.561286 8.3065501e-07
-1.560286 8.9698737e-07
-1.559286 9.3987449e-07
-1.558286 9.483285299999999e-07
-1.557286 9.140091400000001e-07
-1.556286 8.3263219e-07
-1.555286 7.048889e-07
-1.554286 5.3671276e-07
-1.553286 3.3881851e-07
-1.552286 1.255427e-07
-1.551286 -8.6880081e-08
-1.550286 -2.8238045e-07
-1.549286 -4.4717128e-07
-1.548286 -5.7161169e-07
-1.547286 -6.5153478e-07
-1.546286 -6.888238400000001e-07
-1.545286 -6.9112356e-07
-1.544286 -6.7069843e-07
-1.543286 -6.425767e-07
-1.542286 -6.2223235e-07
-1.541286 -6.231359e-07
-1.540286 -6.545382899999999e-07
-1.539286 -7.1983108e-07
-1.538286 -8.1575351e-07
-1.537286 -9.3259951e-07
-1.536286 -1.0554336e-06
-1.535286 -1.1661717e-06
-1.534286 -1.2462463e-06
-1.533286 -1.2794771e-06
-1.532286 -1.2547188e-06
-1.531286 -1.1678773e-06
-1.530286 -1.0229591e-06
-1.529286 -8.3195664e-07
-1.528286 -6.1353091e-07
-1.527286 -3.9063983e-07
-1.526286 -1.8741722e-07
-1.525286 -2.5735614e-08
-1.524286 7.8051687e-08
-1.523286 1.1570125999999999e-07
-1.522286 8.8595115e-08
-1.521286 7.9174063e-09
-1.520286 -1.0658352e-07
-1.519286 -2.2911804000000001e-07
-1.518286 -3.313402e-07
-1.517286 -3.8632031e-07
-1.516286 -3.7244421e-07
-1.515286 -2.766728e-07
-1.514286 -9.667118199999999e-08
-1.513286 1.5853032999999998e-07
-1.512286 4.6947712e-07
-1.511286 8.0873557e-07
-1.510286 1.1445236e-06
-1.509286 1.4450271e-06
-1.508286 1.6827913e-06
-1.507286 1.8385507999999999e-06
-1.506286 1.9039327000000001e-06
-1.505286 1.8826196e-06
-1.504286 1.7897750999999999e-06
-1.503286 1.6497873e-06
-1.502286 1.4926322e-06
-1.501286 1.3493657e-06
-1.500286 1.2473926e-06
-1.499286 1.2062014e-06
-1.498286 1.2342014e-06
-1.497286 1.3271443999999999e-06
-1.496286 1.4683947e-06
-1.495286 1.6310374999999998e-06
-1.494286 1.7815559000000001e-06
-1.493286 1.8845643e-06
-1.492286 1.9079319e-06
-1.491286 1.8275571e-06
-1.490286 1.6310963e-06
-1.489286 1.3200925e-06
-1.488286 9.1017442e-07
-1.487286 4.2927049e-07
-1.486286 -8.5929663e-08
-1.485286 -5.94778e-07
-1.484286 -1.0580604e-06
-1.483286 -1.4432116e-06
-1.482286 -1.7286073e-06
-1.481286 -1.9063126e-06
-1.480286 -1.9828892e-06
-1.479286 -1.9781361e-06
-1.478286 -1.9219398e-06
-1.477286 -1.8496822e-06
-1.476286 -1.7968613e-06
-1.475286 -1.7936993999999998e-06
-1.474286 -1.8605133e-06
-1.473286 -2.0045171e-06
-1.472286 -2.2185196e-06
-1.471286 -2.4817115e-06
-1.470286 -2.7624337000000003e-06
-1.469286 -3.0225365e-06
-1.468286 -3.2227142e-06
-1.467286 -3.3280546e-06
-1.466286 -3.3130212999999996e-06
-1.465286 -3.1651602000000003e-06
-1.464286 -2.8870109999999997e-06
-1.463286 -2.4959586e-06
-1.462286 -2.0220508000000003e-06
-1.461286 -1.5040939e-06
-1.460286 -9.8458246e-07
-1.459286 -5.0417333e-07
-1.458286 -9.6474184e-08
-1.457286 2.1613653000000001e-07
-1.456286 4.250944e-07
-1.455286 5.3630527e-07
-1.454286 5.6881255e-07
-1.453286 5.5169513e-07
-1.452286 5.1965618e-07
-1.451286 5.079379099999999e-07
-1.450286 5.472784e-07
-1.449286 6.596058799999999e-07
-1.448286 8.550479399999999e-07
-1.447286 1.1306385000000001e-06
-1.446286 1.4708595e-06
-1.445286 1.8498968e-06
-1.444286 2.2352552e-06
-1.443286 2.5921986e-06
-1.442286 2.8883798e-06
-1.441286 3.0980167999999998e-06
-1.440286 3.2050519000000005e-06
-1.439286 3.2048892000000002e-06
-1.438286 3.1045051e-06
-1.437286 2.9209685e-06
-1.436286 2.6786115e-06
-1.435286 2.4052778e-06
-1.434286 2.1281844e-06
-1.433286 1.8699682e-06
-1.432286 1.6454459e-06
-1.431286 1.4595055e-06
-1.430286 1.3063773999999999e-06
-1.429286 1.1703466e-06
-1.428286 1.0277713e-06
-1.427286 8.501096700000001e-07
-1.426286 6.0753318e-07
-1.425286 2.7264823999999996e-07
-1.424286 -1.7614827e-07
-1.423286 -7.5208799e-07
-1.422286 -1.4585173e-06
-1.421286 -2.2885967e-06
-1.420286 -3.2262026000000002e-06
-1.419286 -4.2478717e-06
-1.418286 -5.3255107e-06
-1.417286 -6.4295143e-06
-1.416286 -7.5319051e-06
-1.415286 -8.609127599999999e-06
-1.414286 -9.6441859e-06
-1.413286 -1.0627916e-05
-1.412286 -1.1559292e-05
-1.411286 -1.2444779e-05
-1.410286 -1.3296867e-05
-1.409286 -1.4131979e-05
-1.408286 -1.4968055000000002e-05
-1.407286 -1.5822072999999998e-05
-1.406286 -1.6707813999999998e-05
-1.405286 -1.763411e-05
-1.404286 -1.8603758e-05
-1.403286 -1.9613212e-05
-1.402286 -2.0653059999999998e-05
-1.401286 -2.1709217999999998e-05
-1.400286 -2.2764694e-05
-1.399286 -2.3801719e-05
-1.398286 -2.4803995e-05
-1.397286 -2.5758803000000003e-05
-1.396286 -2.6658711e-05
-1.395286 -2.7502711e-05
-1.394286 -2.8296603e-05
-1.393286 -2.9052589e-05
-1.392286 -2.9788092000000002e-05
-1.391286 -3.0523918e-05
-1.390286 -3.1281954e-05
-1.389286 -3.2082656e-05
-1.388286 -3.2942637e-05
-1.387286 -3.3872632e-05
-1.386286 -3.4876103e-05
-1.385286 -3.5948682e-05
-1.384286 -3.7078553e-05
-1.383286 -3.8247759000000005e-05
-1.382286 -3.9434309e-05
-1.381286 -4.0614833e-05
-1.380286 -4.1767495e-05
-1.379286 -4.2874782e-05
-1.378286 -4.3925826e-05
-1.377286 -4.4917925e-05
-1.376286 -4.585707e-05
-1.375286 -4.6757339e-05
-1.374286 -4.7639260999999996e-05
-1.373286 -4.8527300999999995e-05
-1.372286 -4.944676e-05
-1.371286 -5.042055e-05
-1.370286 -5.1466191e-05
-1.369286 -5.2593515000000005e-05
-1.368286 -5.3803312999999996e-05
-1.367286 -5.5087219e-05
-1.366286 -5.642875699999999e-05
-1.365286 -5.7805555999999994e-05
-1.364286 -5.9192303e-05
-1.363286 -6.0564167e-05
-1.362286 -6.1900175e-05
-1.361286 -6.3186064e-05
-1.360286 -6.4416241e-05
-1.359286 -6.5594588e-05
-1.358286 -6.6733969e-05
-1.357286 -6.7854523e-05
-1.356286 -6.8980961e-05
-1.355286 -7.0139259e-05
-1.354286 -7.1353219e-05
-1.353286 -7.2641308e-05
-1.352286 -7.4014298e-05
-1.351286 -7.5473963e-05
-1.350286 -7.7013021e-05
-1.349286 -7.8616301e-05
-1.348286 -8.026297e-05
-1.347286 -8.192946e-05
-1.346286 -8.3592681e-05
-1.345286 -8.5233052e-05
-1.344286 -8.683694e-05
-1.343286 -8.839814400000001e-05
-1.342286 -8.991829099999999e-05
-1.341286 -9.1406054e-05
-1.340286 -9.2875445e-05
-1.339286 -9.4343346e-05
-1.338286 -9.5826795e-05
-1.337286 -9.7340353e-05
-1.336286 -9.889399699999999e-05
-1.335286 -0.00010049186999999999
-1.334286 -0.0001021319
-1.333286 -0.00010380662
-1.332286 -0.00010550467
-1.331286 -0.00010721305
-1.330286 -0.00010891961
-1.329286 -0.00011061535
-1.328286 -0.00011229636
-1.327286 -0.00011396496
-1.326286 -0.00011563
-1.325286 -0.00011730621999999999
-1.324286 -0.0001190129
-1.323286 -0.00012077186999999999
-1.322286 -0.00012260539
-1.321286 -0.00012453401
-1.320286 -0.00012657483
-1.319286 -0.00012874031
-1.318286 -0.00013103770999999998
-1.317286 -0.00013346927
-1.316286 -0.00013603284
-1.315286 -0.00013872296000000002
-1.314286 -0.00014153205
-1.313286 -0.00014445144
-1.312286 -0.00014747227
-1.311286 -0.00015058596
-1.310286 -0.00015378431
-1.309286 -0.00015705938
-1.308286 -0.00016040317000000001
-1.307286 -0.00016380736
-1.306286 -0.00016726326
-1.305286 -0.00017076204
-1.304286 -0.00017429541999999999
-1.303286 -0.00017785654
-1.302286 -0.00018144118
-1.301286 -0.00018504878
-1.300286 -0.00018868333
-1.299286 -0.00019235369999999997
-1.298286 -0.00019607337
-1.297286 -0.00019985935
-1.296286 -0.00020373052
-1.295286 -0.00020770547
-1.294286 -0.00021179997
-1.293286 -0.00021602482
-1.292286 -0.00022038397999999998
-1.291286 -0.00022487359
-1.290286 -0.00022948202
-1.289286 -0.00023419097
-1.288286 -0.00023897757999999999
-1.287286 -0.00024381713999999997
-1.286286 -0.00024868629999999996
-1.285286 -0.00025356605
-1.284286 -0.00025844413
-1.283286 -0.00026331634
-1.282286 -0.00026818682
-1.281286 -0.00027306685
-1.280286 -0.00027797257
-1.279286 -0.00028292175
-1.278286 -0.00028793031
-1.277286 -0.00029300897
-1.276286 -0.00029816067000000004
-1.275286 -0.00030337919
-1.274286 -0.00030864925999999997
-1.273286 -0.00031394824999999996
-1.272286 -0.00031924926
-1.271286 -0.00032452509999999997
-1.270286 -0.00032975272
-1.269286 -0.00033491735
-1.268286 -0.00034001566
-1.267286 -0.00034505740000000004
-1.266286 -0.00035006524
-1.265286 -0.00035507273
-1.264286 -0.00036012043
-1.263286 -0.00036525096
-1.262286 -0.00037050338
-1.261286 -0.00037590794
-1.260286 -0.00038148177999999995
-1.259286 -0.00038722637
-1.258286 -0.00039312722
-1.257286 -0.00039915562
-1.256286 -0.00040527284
-1.255286 -0.00041143553
-1.254286 -0.00041760231
-1.253286 -0.00042373994999999996
-1.252286 -0.00042982879
-1.251286 -0.00043586647
-1.250286 -0.00044186917999999994
-1.249286 -0.0004478703
-1.248286 -0.00045391689
-1.247286 -0.00046006394
-1.246286 -0.00046636756
-1.245286 -0.00047287790000000006
-1.244286 -0.00047963281
-1.243286 -0.00048665306
-1.242286 -0.00049393989
-1.241286 -0.00050147514
-1.240286 -0.00050922399
-1.239286 -0.00051714001
-1.238286 -0.00052517157
-1.237286 -0.00053326885
-1.236286 -0.0005413905
-1.235286 -0.0005495090999999999
-1.234286 -0.00055761434
-1.233286 -0.0005657138
-1.232286 -0.0005738312699999999
-1.231286 -0.00058200271
-1.230286 -0.00059027075
-1.229286 -0.0005986781600000001
-1.228286 -0.00060726188
-1.227286 -0.00061604765
-1.226286 -0.0006250468200000001
-1.225286 -0.00063425541
-1.224286 -0.00064365522
-1.223286 -0.00065321747
-1.222286 -0.00066290791
-1.221286 -0.00067269266
-1.220286 -0.00068254412
-1.219286 -0.0006924459299999999
-1.218286 -0.0007023961199999999
-1.217286 -0.00071240829
-1.216286 -0.00072251046
-1.215286 -0.00073274173
-1.214286 -0.00074314735
-1.213286 -0.00075377284
-1.212286 -0.00076465813
-1.211286 -0.00077583236
-1.210286 -0.0007873099999999999
-1.209286 -0.00079908932
-1.208286 -0.0008111526800000001
-1.207286 -0.0008234694199999999
-1.206286 -0.0008359998000000001
-1.205286 -0.0008487008
-1.204286 -0.00086153177
-1.203286 -0.00087445987
-1.202286 -0.00088746474
-1.201286 -0.00090054091
-1.200286 -0.0009136991099999999
-1.199286 -0.0009269650000000001
-1.198286 -0.00094037632
-1.197286 -0.0009539791799999999
-1.196286 -0.0009678229600000001
-1.195286 -0.00098195578
-1.194286 -0.00099642002
-1.193286 -0.0010112492
-1.192286 -0.0010264656999999999
-1.191286 -0.0010420807
-1.190286 -0.0010580947
-1.189286 -0.0010744993000000001
-1.188286 -0.0010912806
-1.187286 -0.0011084213
-1.186286 -0.0011259043
-1.185286 -0.0011437151
-1.184286 -0.0011618431000000001
-1.183286 -0.0011802835
-1.182286 -0.0011990363
-1.181286 -0.0012181068
-1.180286 -0.0012375034
-1.179286 -0.0012572368
-1.178286 -0.0012773181
-1.177286 -0.0012977574
-1.176286 -0.0013185622
-1.175286 -0.0013397374
-1.174286 -0.0013612842
-1.173286 -0.0013831999
-1.172286 -0.0014054787000000002
-1.171286 -0.0014281119999999998
-1.170286 -0.0014510893
-1.169286 -0.0014743989
-1.168286 -0.0014980288999999999
-1.167286 -0.0015219685999999998
-1.166286 -0.0015462092
-1.165286 -0.0015707445000000002
-1.164286 -0.0015955717
-1.163286 -0.0016206915
-1.162286 -0.0016461088000000001
-1.161286 -0.0016718313
-1.160286 -0.0016978693000000002
-1.159286 -0.0017242335
-1.158286 -0.0017509345000000002
-1.157286 -0.0017779803
-1.156286 -0.0018053748
-1.155286 -0.0018331165999999999
-1.154286 -0.0018611978
-1.153286 -0.0018896044
-1.152286 -0.0019183166
-1.151286 -0.0019473109
-1.150286 -0.001976563
-1.149286 -0.0020060499
-1.148286 -0.0020357538
-1.147286 -0.0020656649
-1.146286 -0.0020957836999999997
-1.145286 -0.0021261218
-1.144286 -0.0021567021
-1.143286 -0.0021875569
-1.142286 -0.0022187252
-1.141286 -0.0022502490999999998
-1.140286 -0.0022821677999999997
-1.139286 -0.002314515
-1.138286 -0.0023473138
-1.137286 -0.002380574
-1.136286 -0.0024142913
-1.135286 -0.0024484481000000002
-1.134286 -0.0024830155
-1.133286 -0.0025179575
-1.132286 -0.0025532365
-1.131286 -0.0025888179
-1.130286 -0.0026246760000000003
-1.129286 -0.0026607971
-1.128286 -0.0026971828
-1.127286 -0.0027338496
-1.126286 -0.0027708282
-1.125286 -0.0028081593
-1.124286 -0.0028458895
-1.123286 -0.0028840652
-1.122286 -0.002922728
-1.121286 -0.0029619096
-1.120286 -0.0030016292
-1.119286 -0.0030418924999999998
-1.118286 -0.0030826923
-1.117286 -0.0031240117
-1.116286 -0.0031658276999999998
-1.115286 -0.0032081163
-1.114286 -0.0032508581999999998
-1.113286 -0.0032940414
-1.112286 -0.0033376655
-1.111286 -0.0033817418
-1.110286 -0.0034262917
-1.109286 -0.0034713456
-1.108286 -0.0035169356000000003
-1.107286 -0.0035630938999999997
-1.106286 -0.0036098449
-1.105286 -0.0036572026
-1.104286 -0.0037051679
-1.103286 -0.0037537272999999998
-1.102286 -0.0038028553
-1.101286 -0.0038525169999999997
-1.100286 -0.0039026726999999996
-1.099286 -0.0039532842
-1.098286 -0.0040043200000000004
-1.097286 -0.0040557603
-1.096286 -0.0041076004000000004
-1.095286 -0.0041598516
-1.094286 -0.0042125412
-1.093286 -0.0042657091
-1.092286 -0.0043194046
-1.091286 -0.0043736796
-1.090286 -0.0044285847
-1.089286 -0.0044841635999999995
-1.088286 -0.0045404493
-1.087286 -0.0045974622
-1.086286 -0.0046552104
-1.085286 -0.004713690899999999
-1.084286 -0.0047728921
-1.083286 -0.0048327995
-1.082286 -0.004893398
-1.081286 -0.0049546775999999996
-1.080286 -0.0050166353
-1.079286 -0.0050792773
-1.078286 -0.0051426188
-1.077286 -0.0052066833
-1.076286 -0.0052714997
-1.075286 -0.0053371001
-1.074286 -0.0054035154
-1.073286 -0.0054707732
-1.072286 -0.0055388955
-1.071286 -0.0056078978
-1.070286 -0.0056777895
-1.069286 -0.005748575099999999
-1.068286 -0.0058202557
-1.067286 -0.0058928315
-1.066286 -0.0059663056
-1.065286 -0.0060406837
-1.064286 -0.006115977199999999
-1.063286 -0.0061922015
-1.062286 -0.006269376899999999
-1.061286 -0.0063475265
-1.060286 -0.0064266751
-1.059286 -0.006506844500000001
-1.058286 -0.006588055099999999
-1.057286 -0.006670322199999999
-1.056286 -0.0067536574
-1.055286 -0.006838067200000001
-1.054286 -0.006923555299999999
-1.053286 -0.0070101224999999994
-1.052286 -0.0070977701
-1.051286 -0.0071865012
-1.050286 -0.007276319999999999
-1.049286 -0.0073672345
-1.048286 -0.007459254300000001
-1.047286 -0.0075523909
-1.046286 -0.0076466545999999995
-1.045286 -0.007742056200000001
-1.044286 -0.007838602299999999
-1.043286 -0.0079362973
-1.042286 -0.0080351405
-1.041286 -0.0081351282
-1.040286 -0.0082362545
-1.039286 -0.0083385137
-1.038286 -0.008441900700000001
-1.037286 -0.008546414799999999
-1.036286 -0.008652058
-1.035286 -0.0087588385
-1.034286 -0.0088667693
-1.033286 -0.0089758672
-1.032286 -0.0090861497
-1.031286 -0.0091976341
-1.030286 -0.0093103357
-1.029286 -0.009424267
-1.028286 -0.0095394338
-1.027286 -0.009655838199999999
-1.026286 -0.009773479500000001
-1.025286 -0.0098923549
-1.024286 -0.010012463
-1.023286 -0.010133808000000001
-1.022286 -0.010256399
-1.021286 -0.010380257
-1.020286 -0.010505408999999999
-1.019286 -0.010631893
-1.018286 -0.010759755000000001
-1.017286 -0.010889042
-1.016286 -0.0110198
-1.015286 -0.011152074
-1.014286 -0.011285899
-1.013286 -0.0114213
-1.012286 -0.011558289
-1.011286 -0.011696871000000001
-1.010286 -0.011837038000000001
-1.009286 -0.011978779
-1.008286 -0.012122084
-1.007286 -0.012266940999999998
-1.006286 -0.012413353
-1.005286 -0.012561329999999999
-1.004286 -0.012710894
-1.003286 -0.012862082999999998
-1.002286 -0.013014942
-1.001286 -0.013169524
-1.000286 -0.013325883
-0.9992857 -0.013484068
-0.9982857 -0.013644123000000001
-0.9972857 -0.013806079
-0.9962857 -0.013969952
-0.9952857 -0.014135748
-0.9942857 -0.014303459
-0.9932857 -0.014473069000000002
-0.9922857 -0.01464456
-0.9912857 -0.014817916
-0.9902857 -0.014993126
-0.9892857 -0.015170192999999998
-0.9882857 -0.015349129
-0.9872857 -0.01552996
-0.9862857 -0.015712722999999998
-0.9852857 -0.015897464
-0.9842857 -0.016084232
-0.9832857 -0.016273076
-0.9822857 -0.016464038
-0.9812857 -0.016657151000000002
-0.9802857 -0.016852436
-0.9792857 -0.017049904
-0.9782857 -0.017249555
-0.9772857 -0.01745138
-0.9762857 -0.017655367
-0.9752857 -0.017861507
-0.9742857 -0.018069793
-0.9732857 -0.018280229000000002
-0.9722857 -0.018492831
-0.9712857 -0.018707625
-0.9702857 -0.018924646
-0.9692857 -0.019143938
-0.9682857 -0.019365546
-0.9672857 -0.019589518
-0.9662857 -0.019815894
-0.9652857 -0.02004471
-0.9642857 -0.02027599
-0.9632857 -0.020509747
-0.9622857 -0.020745989
-0.9612857 -0.020984713000000002
-0.9602857 -0.021225918
-0.9592857 -0.021469602
-0.9582857 -0.021715768
-0.9572857 -0.021964429
-0.9562857 -0.022215609
-0.9552857 -0.02246934
-0.9542857 -0.022725671
-0.9532857 -0.022984654
-0.9522857 -0.023246351
-0.9512857 -0.023510825
-0.9502857 -0.023778139
-0.9492857 -0.024048352000000002
-0.9482857 -0.024321517
-0.9472857 -0.024597676000000002
-0.9462857 -0.024876863
-0.9452857 -0.025159106
-0.9442857 -0.025444425000000003
-0.9432857 -0.025732839
-0.9422857 -0.026024354000000003
-0.9412857 -0.026318987
-0.9402857 -0.026616751
-0.9392857 -0.026917661
-0.9382857 -0.027221735
-0.9372857 -0.027528996000000003
-0.9362857 -0.02783947
-0.9352857 -0.028153183000000002
-0.9342857 -0.028470164
-0.9332857 -0.028790446
-0.9322857 -0.029114058
-0.9312857 -0.02944103
-0.9302857 -0.029771394
-0.9292857 -0.03010518
-0.9282857 -0.030442415
-0.9272857 -0.030783124000000002
-0.9262857 -0.031127335
-0.9252857 -0.031475077
-0.9242857 -0.031826372
-0.9232857 -0.032181246
-0.9222857 -0.032539727
-0.9212857 -0.03290184
-0.9202857 -0.033267611
-0.9192857 -0.033637069
-0.9182857 -0.034010247
-0.9172857 -0.034387174
-0.9162857 -0.034767881
-0.9152857 -0.035152407000000004
-0.9142857 -0.035540788999999996
-0.9132857 -0.035933062
-0.9122857 -0.036329267
-0.9112857 -0.036729439
-0.9102857 -0.037133612
-0.9092857 -0.037541817
-0.9082857 -0.037954081
-0.9072857 -0.038370426
-0.9062857 -0.038790877
-0.9052857 -0.039215453000000004
-0.9042857 -0.039644175999999996
-0.9032857 -0.040077072
-0.9022857 -0.040514171
-0.9012857 -0.04095551
-0.9002857 -0.041401133
-0.8992857 -0.04185109
-0.8982857 -0.042305441
-0.8972857 -0.042764249
-0.8962857 -0.043227579
-0.8952857 -0.043695496
-0.8942857 -0.044168058
-0.8932857 -0.044645317
-0.8922857 -0.04512732
-0.8912857 -0.045614105
-0.8902857 -0.0461057
-0.8892857 -0.04660213
-0.8882857 -0.047103415
-0.8872857 -0.047609574
-0.8862857 -0.048120637
-0.8852857 -0.048636642
-0.8842857 -0.04915763299999999
-0.8832857 -0.049683673
-0.8822857 -0.050214829
-0.8812857 -0.050751184
-0.8802857 -0.051292818
-0.8792857 -0.051839813
-0.8782857 -0.052392256
-0.8772857 -0.052950223
-0.8762857 -0.053513778
-0.8752857 -0.054082966999999996
-0.8742857 -0.054657831999999996
-0.8732857 -0.055238395
-0.8722857 -0.055824667999999994
-0.8712857 -0.056416669
-0.8702857 -0.05701441
-0.8692857 -0.057617901
-0.8682857 -0.058227166
-0.8672857 -0.058842241
-0.8662857 -0.059463165
-0.8652857 -0.060089998
-0.8642857 -0.060722795999999996
-0.8632857 -0.061361637000000004
-0.8622857 -0.062006584000000003
-0.8612857 -0.062657695
-0.8602857 -0.063315034
-0.8592857 -0.063978648
-0.8582857 -0.064648583
-0.8572857 -0.065324863
-0.8562857 -0.066007522
-0.8552857 -0.066696591
-0.8542857 -0.067392096
-0.8532857 -0.068094075
-0.8522857 -0.068802573
-0.8512857 -0.069517642
-0.8502857 -0.070239353
-0.8492857 -0.07096778100000001
-0.8482857 -0.071703014
-0.8472857 -0.072445133
-0.8462857 -0.073194224
-0.8452857 -0.073950371
-0.8442857 -0.074713636
-0.8432857 -0.075484073
-0.8422857 -0.076261733
-0.8412857 -0.07704664
-0.8402857 -0.077838829
-0.8392857 -0.078638311
-0.8382857 -0.079445116
-0.8372857 -0.080259267
-0.8362857 -0.081080798
-0.8352857 -0.081909751
-0.8342857 -0.08274619500000001
-0.8332857 -0.0835902
-0.8322857 -0.084441842
-0.8312857 -0.085301214
-0.8302857 -0.086168409
-0.8292857 -0.087043521
-0.8282857 -0.087926636
-0.8272857 -0.08881784200000001
-0.8262857 -0.089717214
-0.8252857 -0.090624817
-0.8242857 -0.09154071999999999
-0.8232857 -0.092464976
-0.8222857 -0.093397644
-0.8212857 -0.09433878
-0.8202857 -0.09528845000000001
-0.8192857 -0.096246711
-0.8182857 -0.097213633
-0.8172857 -0.09818929200000001
-0.8162857 -0.099173759
-0.8152857 -0.10016711
-0.8142857 -0.10116942
-0.8132857 -0.10218077
-0.8122857 -0.10320122
-0.8112857 -0.10423083
-0.8102857 -0.10526967
-0.8092857 -0.10631778
-0.8082857 -0.10737522
-0.8072857 -0.10844203999999999
-0.8062857 -0.10951828
-0.8052857 -0.11060403
-0.8042857 -0.11169936
-0.8032857 -0.11280433
-0.8022857 -0.11391903
-0.8012857 -0.11504355
-0.8002857 -0.11617799000000001
-0.7992857 -0.11732241000000002
-0.7982857 -0.1184769
-0.7972857 -0.11964153000000001
-0.7962857 -0.12081638
-0.7952857 -0.12200151999999999
-0.7942857 -0.12319701
-0.7932857 -0.12440291
-0.7922857 -0.12561927
-0.7912857 -0.12684613
-0.7902857 -0.12808358
-0.7892857 -0.12933167
-0.7882857 -0.13059047
-0.7872857 -0.13186006
-0.7862857 -0.13314051999999998
-0.7852857 -0.13443194
-0.7842857 -0.13573442
-0.7832857 -0.13704804
-0.7822857 -0.13837288
-0.7812857 -0.13970904
-0.7802857 -0.14105659
-0.7792857 -0.14241562
-0.7782857 -0.14378622000000002
-0.7772857 -0.14516845
-0.7762857 -0.14656242
-0.7752857 -0.1479682
-0.7742857 -0.14938591
-0.7732857 -0.15081563
-0.7722857 -0.15225747
-0.7712857 -0.15371152
-0.7702857 -0.15517789
-0.7692857 -0.15665668
-0.7682857 -0.15814797
-0.7672857 -0.15965187
-0.7662857 -0.16116845999999999
-0.7652857 -0.1626978
-0.7642857 -0.16423998
-0.7632857 -0.16579506
-0.7622857 -0.16736309
-0.7612857 -0.16894414
-0.7602857 -0.17053828
-0.7592857 -0.17214561
-0.7582857 -0.17376621
-0.7572857 -0.17540018999999998
-0.7562857 -0.17704768
-0.7552857 -0.17870879
-0.7542857 -0.18038366
-0.7532857 -0.1820724
-0.7522857 -0.18377514
-0.7512857 -0.18549199000000002
-0.7502857 -0.18722307
-0.7492857 -0.18896847
-0.7482857 -0.19072827
-0.7472857 -0.19250256999999998
-0.7462857 -0.19429143
-0.7452857 -0.19609493
-0.7442857 -0.19791313
-0.7432857 -0.19974610999999998
-0.7422857 -0.20159396999999998
-0.7412857 -0.20345678
-0.7402857 -0.20533463
-0.7392857 -0.20722763000000002
-0.7382857 -0.20913589000000002
-0.7372857 -0.21105950999999998
-0.7362857 -0.21299862
-0.7352857 -0.21495329999999999
-0.7342857 -0.21692365
-0.7332857 -0.21890977
-0.7322857 -0.22091172
-0.7312857 -0.22292958999999998
-0.7302857 -0.22496348000000002
-0.7292857 -0.22701348999999998
-0.7282857 -0.22907969999999997
-0.7272857 -0.23116218
-0.7262857 -0.23326105
-0.7252857 -0.23537644000000002
-0.7242857 -0.23750844000000002
-0.7232857 -0.23965717
-0.7222857 -0.24182275
-0.7212857 -0.2440053
-0.7202857 -0.24620495
-0.7192857 -0.24842179999999997
-0.7182857 -0.25065597
-0.7172857 -0.25290757999999997
-0.7162857 -0.2551767
-0.7152857 -0.25746343
-0.7142857 -0.25976785
-0.7132857 -0.26209003
-0.7122857 -0.26443009
-0.7112857 -0.26678811
-0.7102857 -0.26916421
-0.7092857 -0.27155851
-0.7082857 -0.27397112
-0.7072857 -0.27640217
-0.7062857 -0.27885179000000004
-0.7052857 -0.28132009
-0.7042857 -0.28380724
-0.7032857 -0.28631333
-0.7022857 -0.28883854
-0.7012857 -0.29138295999999997
-0.7002857 -0.29394673
-0.6992857 -0.29652996
-0.6982857 -0.29913278
-0.6972857 -0.30175527
-0.6962857 -0.30439754
-0.6952857 -0.30705971
-0.6942857 -0.30974187
-0.6932857 -0.31244415000000003
-0.6922857 -0.31516664
-0.6912857 -0.31790948
-0.6902857 -0.32067276
-0.6892857 -0.32345662
-0.6882857 -0.32626118000000004
-0.6872857 -0.32908653
-0.6862857 -0.3319328
-0.6852857 -0.33480008
-0.6842857 -0.33768853
-0.6832857 -0.34059824
-0.6822857 -0.34352934
-0.6812857 -0.34648196
-0.6802857 -0.34945623000000003
-0.6792857 -0.35245228
-0.6782857 -0.35547023
-0.6772857 -0.3585102
-0.6762857 -0.36157232
-0.6752857 -0.36465672
-0.6742857 -0.36776352
-0.6732857 -0.37089284
-0.6722857 -0.3740448
-0.6712857 -0.37721954
-0.6702857 -0.38041717
-0.6692857 -0.38363780000000003
-0.6682857 -0.38688157
-0.6672857 -0.39014856
-0.6662857 -0.3934389
-0.6652857 -0.39675268
-0.6642857 -0.40009008
-0.6632857 -0.40345116999999997
-0.6622857 -0.40683611
-0.6612857 -0.41024499000000003
-0.6602857 -0.41367792999999997
-0.6592857 -0.41713504999999995
-0.6582857 -0.42061646999999996
-0.6572857 -0.42412229999999995
-0.6562857 -0.42765262000000004
-0.6552857 -0.43120761
-0.6542857 -0.43478739
-0.6532857 -0.43839202000000005
-0.6522857 -0.44202171
-0.6512857 -0.44567659000000004
-0.6502857 -0.44935675999999997
-0.6492857 -0.4530624
-0.6482857 -0.45679361
-0.6472857 -0.46055050999999997
-0.6462857 -0.46433331
-0.6452857 -0.4681421
-0.6442857 -0.471977
-0.6432857 -0.47583818
-0.6422857 -0.47972579
-0.6412857 -0.48363996000000004
-0.6402857 -0.4875808
-0.6392857 -0.49154842000000004
-0.6382857 -0.49554296000000003
-0.6372857 -0.49956455
-0.6362857 -0.50361333
-0.6352857 -0.50768945
-0.6342857 -0.5117930500000001
-0.6332857 -0.51592425
-0.6322857 -0.52008317
-0.6312857 -0.52426993
-0.6302857 -0.52848463
-0.6292857 -0.53272741
-0.6282857 -0.53699841
-0.6272857 -0.54129772
-0.6262857 -0.54562553
-0.6252857 -0.54998193
-0.6242857 -0.55436706
-0.6232857 -0.5587810200000001
-0.6222857 -0.56322399
-0.6212857 -0.5676960600000001
-0.6202857 -0.57219733
-0.6192857 -0.57672798
-0.6182857 -0.5812881
-0.6172857 -0.58587785
-0.6162857 -0.5904973499999999
-0.6152857 -0.59514674
-0.6142857 -0.59982617
-0.6132857 -0.60453578
-0.6122857 -0.6092757
-0.6112857 -0.61404607
-0.6102857 -0.61884699
-0.6092857 -0.6236786
-0.6082857 -0.62854104
-0.6072857 -0.63343439
-0.6062857 -0.6383588499999999
-0.6052857 -0.64331451
-0.6042857 -0.64830151
-0.6032857 -0.65331995
-0.6022857 -0.65836995
-0.6012857 -0.66345162
-0.6002857 -0.6685650900000001
-0.5992857 -0.67371046
-0.5982857 -0.67888782
-0.5972857 -0.68409732
-0.5962857 -0.68933903
-0.5952857 -0.69461311
-0.5942857 -0.6999197
-0.5932857 -0.70525892
-0.5922857 -0.71063093
-0.5912857 -0.71603586
-0.5902857 -0.72147381
-0.5892857 -0.7269449499999999
-0.5882857 -0.73244944
-0.5872857 -0.73798737
-0.5862857 -0.74355891
-0.5852857 -0.74916421
-0.5842857 -0.75480337
-0.5832857 -0.76047648
-0.5822857 -0.76618367
-0.5812857 -0.77192504
-0.5802857 -0.7777006799999999
-0.5792857 -0.7835107900000001
-0.5782857 -0.7893553899999999
-0.5772857 -0.79523465
-0.5762857 -0.80114873
-0.5752857 -0.80709783
-0.5742857 -0.81308205
-0.5732857 -0.81910146
-0.5722857 -0.8251562699999999
-0.5712857 -0.8312465600000001
-0.5702857 -0.83737252
-0.5692857 -0.84353425
-0.5682857 -0.8497318300000001
-0.5672857 -0.85596535
-0.5662857 -0.86223492
-0.5652857 -0.86854063
-0.5642857 -0.87488256
-0.5632857 -0.8812608200000001
-0.5622857 -0.88767558
-0.5612857 -0.89412695
-0.5602857 -0.9006150100000001
-0.5592857 -0.90713995
-0.5582857 -0.91370195
-0.5572857 -0.92030102
-0.5562857 -0.92693744
-0.5552857 -0.93361121
-0.5542857 -0.9403225
-0.5532857 -0.94707143
-0.5522857 -0.95385797
-0.5512857 -0.9606823299999999
-0.5502857 -0.9675444999999999
-0.5492857 -0.9744446699999999
-0.5482857 -0.98138284
-0.5472857 -0.9883591
-0.5462857 -0.99537354
-0.5452857 -1.0024263
-0.5442857 -1.0095173000000002
-0.5432857 -1.0166469
-0.5422857 -1.0238151
-0.5412857 -1.0310221
-0.5402857 -1.0382679000000001
-0.5392857 -1.0455528
-0.5382857 -1.0528769
-0.5372857 -1.0602403
-0.5362857 -1.0676430000000001
-0.5352857 -1.0750852
-0.5342857 -1.0825668
-0.5332857 -1.090088
-0.5322857 -1.0976489
-0.5312857 -1.1052494
-0.5302857 -1.1128896
-0.5292857 -1.1205697000000001
-0.5282857 -1.1282896
-0.5272857 -1.1360495
-0.5262857 -1.1438496
-0.5252857 -1.1516899
-0.5242857 -1.1595705
-0.5232857 -1.1674915
-0.5222857 -1.1754529999999999
-0.5212857 -1.1834551
-0.5202857 -1.1914978999999999
-0.5192857 -1.1995815
-0.5182857 -1.2077061
-0.5172857 -1.2158716
-0.5162857 -1.2240780999999998
-0.5152857 -1.2323258
-0.5142857 -1.2406144
-0.5132857 -1.2489443
-0.5122857 -1.2573154
-0.5112857 -1.2657277999999998
-0.5102857 -1.2741818
-0.5092857 -1.2826774
-0.5082857 -1.2912147
-0.5072857 -1.2997935999999999
-0.5062857 -1.3084144
-0.5052857 -1.317077
-0.5042857 -1.3257816
-0.5032857 -1.3345281
-0.5022857 -1.3433167
-0.5012857 -1.3521474
-0.5002857 -1.3610202
-0.4992857 -1.3699352
-0.4982857 -1.3788925
-0.4972857 -1.387892
-0.4962857 -1.3969338
-0.4952857 -1.4060179000000002
-0.4942857 -1.4151444
-0.4932857 -1.4243134
-0.4922857 -1.4335250000000002
-0.4912857 -1.4427791
-0.4902857 -1.4520760000000001
-0.4892857 -1.4614156
-0.4882857 -1.4707979
-0.4872857 -1.4802231000000001
-0.4862857 -1.4896909999999999
-0.4852857 -1.4992017
-0.4842857 -1.5087552
-0.4832857 -1.5183517
-0.4822857 -1.527991
-0.4812857 -1.5376733
-0.4802857 -1.5473985000000001
-0.4792857 -1.5571668
-0.4782857 -1.5669782
-0.4772857 -1.5768325
-0.4762857 -1.5867297999999999
-0.4752857 -1.5966702
-0.4742857 -1.6066536
-0.4732857 -1.6166802
-0.4722857 -1.6267499
-0.4712857 -1.6368628
-0.4702857 -1.6470188000000001
-0.4692857 -1.6572181
-0.4682857 -1.6674604
-0.4672857 -1.6777457999999998
-0.4662857 -1.6880743
-0.4652857 -1.6984459
-0.4642857 -1.7088606999999998
-0.4632857 -1.7193185
-0.4622857 -1.7298196
-0.4612857 -1.7403638
-0.4602857 -1.7509513
-0.4592857 -1.7615819000000001
-0.4582857 -1.7722558
-0.4572857 -1.7829728999999999
-0.4562857 -1.7937331
-0.4552857 -1.8045364000000002
-0.4542857 -1.8153828
-0.4532857 -1.8262721999999998
-0.4522857 -1.8372046
-0.4512857 -1.8481798
-0.4502857 -1.8591980000000001
-0.4492857 -1.8702588999999998
-0.4482857 -1.8813627
-0.4472857 -1.8925093
-0.4462857 -1.9036988000000001
-0.4452857 -1.9149310999999998
-0.4442857 -1.9262061000000001
-0.4432857 -1.9375239
-0.4422857 -1.9488842999999998
-0.4412857 -1.9602876000000002
-0.4402857 -1.9717335999999999
-0.4392857 -1.983222
-0.4382857 -1.9947529
-0.4372857 -2.0063261999999997
-0.4362857 -2.0179419
-0.4352857 -2.0295997999999997
-0.4342857 -2.0412998
-0.4332857 -2.0530419
-0.4322857 -2.0648262
-0.4312857 -2.0766522999999997
-0.4302857 -2.0885205
-0.4292857 -2.1004306
-0.4282857 -2.1123825
-0.4272857 -2.124376
-0.4262857 -2.1364113000000002
-0.4252857 -2.1484882
-0.4242857 -2.1606063
-0.4232857 -2.1727659
-0.4222857 -2.1849666
-0.4212857 -2.1972084
-0.4202857 -2.2094913000000003
-0.4192857 -2.2218149
-0.4182857 -2.2341792
-0.4172857 -2.2465838
-0.4162857 -2.2590289
-0.4152857 -2.2715144
-0.4142857 -2.2840401
-0.4132857 -2.2966059
-0.4122857 -2.3092117
-0.4112857 -2.3218574
-0.4102857 -2.3345429
-0.4092857 -2.3472682000000002
-0.4082857 -2.3600328999999998
-0.4072857 -2.3728371000000004
-0.4062857 -2.3856806
-0.4052857 -2.3985632
-0.4042857 -2.4114847
-0.4032857 -2.4244452
-0.4022857 -2.4374442
-0.4012857 -2.4504818
-0.4002857 -2.4635578000000002
-0.3992857 -2.4766719
-0.3982857 -2.489824
-0.3972857 -2.503014
-0.3962857 -2.5162416
-0.3952857 -2.5295068
-0.3942857 -2.5428091999999998
-0.3932857 -2.5561487
-0.3922857 -2.5695251
-0.3912857 -2.5829382
-0.3902857 -2.5963878
-0.3892857 -2.6098737
-0.3882857 -2.6233958
-0.3872857 -2.6369538
-0.3862857 -2.6505478
-0.3852857 -2.6641773
-0.3842857 -2.677842
-0.3832857 -2.691542
-0.3822857 -2.7052768
-0.3812857 -2.7190461999999997
-0.3802857 -2.7328501000000003
-0.3792857 -2.7466882000000004
-0.3782857 -2.7605603999999997
-0.3772857 -2.7744666000000002
-0.3762857 -2.7884062000000003
-0.3752857 -2.8023792
-0.3742857 -2.8163856000000003
-0.3732857 -2.8304249
-0.3722857 -2.844497
-0.3712857 -2.8586015
-0.3702857 -2.8727384000000002
-0.3692857 -2.8869072
-0.3682857 -2.9011078
-0.3672857 -2.9153399
-0.3662857 -2.9296031
-0.3652857 -2.9438971
-0.3642857 -2.9582215
-0.3632857 -2.972576
-0.3622857 -2.9869603000000002
-0.3612857 -3.001374
-0.3602857 -3.015817
-0.3592857 -3.0302888
-0.3582857 -3.0447893
-0.3572857 -3.0593183
-0.3562857 -3.0738752000000003
-0.3552857 -3.0884601000000003
-0.3542857 -3.1030726
-0.3532857 -3.1177122
-0.3522857 -3.1323790999999996
-0.3512857 -3.1470723
-0.3502857 -3.1617921
-0.3492857 -3.1765379000000005
-0.3482857 -3.1913094
-0.3472857 -3.2061063
-0.3462857 -3.2209277000000003
-0.3452857 -3.2357736999999998
-0.3442857 -3.250644
-0.3432857 -3.2655377
-0.3422857 -3.2804549
-0.3412857 -3.2953952
-0.3402857 -3.3103582
-0.3392857 -3.3253439000000005
-0.3382857 -3.3403516
-0.3372857 -3.3553808999999997
-0.3362857 -3.3704317999999995
-0.3352857 -3.3855036
-0.3342857 -3.4005959000000003
-0.3332857 -3.4157081999999996
-0.3322857 -3.4308404
-0.3312857 -3.4459915
-0.3302857 -3.4611613
-0.3292857 -3.4763496
-0.3282857 -3.4915559
-0.3272857 -3.5067796999999996
-0.3262857 -3.5220206
-0.3252857 -3.5372782
-0.3242857 -3.5525523000000003
-0.3232857 -3.5678424
-0.3222857 -3.5831485000000005
-0.3212857 -3.5984699
-0.3202857 -3.6138060999999997
-0.3192857 -3.6291569000000004
-0.3182857 -3.6445215
-0.3172857 -3.6598995000000003
-0.3162857 -3.6752901999999996
-0.3152857 -3.6906932
-0.3142857 -3.7061080000000004
-0.3132857 -3.7215341
-0.3122857 -3.7369713
-0.3112857 -3.7524189999999997
-0.3102857 -3.7678762999999997
-0.3092857 -3.7833433999999997
-0.3082857 -3.7988197
-0.3072857 -3.8143046
-0.3062857 -3.8297977
-0.3052857 -3.8452983000000005
-0.3042857 -3.8608062999999997
-0.3032857 -3.876321
-0.3022857 -3.8918416999999996
-0.3012857 -3.907368
-0.3002857 -3.9228994000000004
-0.2992857 -3.9384349999999997
-0.2982857 -3.9539747
-0.2972857 -3.9695177
-0.2962857 -3.9850634000000005
-0.2952857 -4.000611200000001
-0.2942857 -4.016161
-0.2932857 -4.0317118
-0.2922857 -4.0472634
-0.2912857 -4.0628154
-0.2902857 -4.078367
-0.2892857 -4.0939175
-0.2882857 -4.1094664000000005
-0.2872857 -4.125013200000001
-0.2862857 -4.1405573
-0.2852857 -4.1560980999999995
-0.2842857 -4.1716348
-0.2832857 -4.1871671
-0.2822857 -4.2026940999999995
-0.2812857 -4.2182151
-0.2802857 -4.2337302
-0.2792857 -4.249238200000001
-0.2782857 -4.2647392
-0.2772857 -4.2802318999999995
-0.2762857 -4.2957161
-0.2752857 -4.3111913
-0.2742857 -4.3266565
-0.2732857 -4.3421112
-0.2722857 -4.3575551
-0.2712857 -4.372987200000001
-0.2702857 -4.3884065
-0.2692857 -4.4038124
-0.2682857 -4.4192042
-0.2672857 -4.434581499999999
-0.2662857 -4.4499431
-0.2652857 -4.4652887
-0.2642857 -4.480617499999999
-0.2632857 -4.4959292
-0.2622857 -4.5112234
-0.2612857 -4.5264993
-0.2602857 -4.5417566
-0.2592857 -4.556994899999999
-0.2582857 -4.5722131
-0.2572857 -4.5874103999999996
-0.2562857 -4.6025861
-0.2552857 -4.6177395
-0.2542857 -4.6328694
-0.2532857 -4.6479754
-0.2522857 -4.6630565
-0.2512857 -4.6781115
-0.2502857 -4.6931401
-0.2492857 -4.7081415
-0.2482857 -4.7231149
-0.2472857 -4.7380596
-0.2462857 -4.7529753
-0.2452857 -4.7678616
-0.2442857 -4.7827177
-0.2432857 -4.7975428
-0.2422857 -4.8123367
-0.2412857 -4.8270985
-0.2402857 -4.8418276
-0.2392857 -4.8565228000000005
-0.2382857 -4.8711829
-0.2372857 -4.8858068999999995
-0.2362857 -4.900394
-0.2352857 -4.9149431
-0.2342857 -4.9294538999999995
-0.2332857 -4.9439250999999995
-0.2322857 -4.9583569
-0.2312857 -4.9727481
-0.2302857 -4.9870983
-0.2292857 -5.0014067
-0.2282857 -5.0156727
-0.2272857 -5.0298952
-0.2262857 -5.0440736
-0.2252857 -5.0582074
-0.2242857 -5.0722957
-0.2232857 -5.086337400000001
-0.2222857 -5.1003315
-0.2212857 -5.1142771
-0.2202857 -5.1281732
-0.2192857 -5.1420189
-0.2182857 -5.1558129
-0.2172857 -5.1695548
-0.2162857 -5.1832438000000005
-0.2152857 -5.1968791
-0.2142857 -5.21046
-0.2132857 -5.223986099999999
-0.2122857 -5.2374568
-0.2112857 -5.2508712
-0.2102857 -5.2642282
-0.2092857 -5.2775268
-0.2082857 -5.2907661
-0.2072857 -5.3039454
-0.2062857 -5.3170633
-0.2052857 -5.3301193
-0.2042857 -5.3431123
-0.2032857 -5.3560417
-0.2022857 -5.3689066
-0.2012857 -5.381706
-0.2002857 -5.394439
-0.1992857 -5.407104599999999
-0.1982857 -5.419702099999999
-0.1972857 -5.4322306000000005
-0.1962857 -5.4446891
-0.1952857 -5.4570772
-0.1942857 -5.4693936999999995
-0.1932857 -5.481638
-0.1922857 -5.4938089
-0.1912857 -5.5059057000000005
-0.1902857 -5.5179272
-0.1892857 -5.5298727
-0.1882857 -5.5417411
-0.1872857 -5.5535313
-0.1862857 -5.5652428
-0.1852857 -5.5768747
-0.1842857 -5.5884260999999995
-0.1832857 -5.5998962
-0.1822857 -5.6112841
-0.1812857 -5.6225888
-0.1802857 -5.6338094
-0.1792857 -5.6449451
-0.1782857 -5.6559943
-0.1772857 -5.6669563
-0.1762857 -5.6778301
-0.1752857 -5.6886148
-0.1742857 -5.6993093
-0.1732857 -5.7099126
-0.1722857 -5.7204243
-0.1712857 -5.7308428000000005
-0.1702857 -5.7411678
-0.1692857 -5.7513982
-0.1682857 -5.7615329
-0.1672857 -5.7715714
-0.1662857 -5.7815127
-0.1652857 -5.791356
-0.1642857 -5.8011003
-0.1632857 -5.8107443000000005
-0.1622857 -5.8202874
-0.1612857 -5.829728
-0.1602857 -5.8390651
-0.1592857 -5.8482978
-0.1582857 -5.8574252
-0.1572857 -5.866446
-0.1562857 -5.8753598
-0.1552857 -5.8841657
-0.1542857 -5.8928628
-0.1532857 -5.901449899999999
-0.1522857 -5.9099264
-0.1512857 -5.9182916
-0.1502857 -5.9265442
-0.1492857 -5.9346832
-0.1482857 -5.9427079
-0.1472857 -5.950616999999999
-0.1462857 -5.9584096
-0.1452857 -5.9660845
-0.1442857 -5.9736408
-0.1432857 -5.9810773
-0.1422857 -5.9883934
-0.1412857 -5.9955875999999995
-0.1402857 -6.002659400000001
-0.1392857 -6.0096077999999995
-0.1382857 -6.0164317
-0.1372857 -6.0231302
-0.1362857 -6.0297024
-0.1352857 -6.0361475
-0.1342857 -6.0424644999999995
-0.1332857 -6.0486525
-0.1322857 -6.0547102
-0.1312857 -6.0606368
-0.1302857 -6.0664315
-0.1292857 -6.0720928
-0.1282857 -6.0776204
-0.1272857 -6.083012699999999
-0.1262857 -6.088269100000001
-0.1252857 -6.0933888
-0.1242857 -6.0983706
-0.1232857 -6.1032135
-0.1222857 -6.1079167
-0.1212857 -6.1124789999999996
-0.1202857 -6.1168995
-0.1192857 -6.1211772
-0.1182857 -6.125311600000001
-0.1172857 -6.1293013
-0.1162857 -6.133145799999999
-0.1152857 -6.1368443
-0.1142857 -6.140395600000001
-0.1132857 -6.1437987
-0.1122857 -6.1470523
-0.1112857 -6.1501559
-0.1102857 -6.1531078
-0.1092857 -6.1559074
-0.1082857 -6.1585538
-0.1072857 -6.1610468
-0.1062857 -6.1633851
-0.1052857 -6.1655674000000005
-0.1042857 -6.1675929
-0.1032857 -6.1694603
-0.1022857 -6.1711684
-0.1012857 -6.1727162
-0.1002857 -6.1741032
-9.9285714E-02 -6.175328
-9.8285712E-02 -6.1763901
-9.7285718E-02 -6.177289
-9.6285716E-02 -6.1780237
-9.5285714E-02 -6.1785933
-9.4285712E-02 -6.1789967
-9.3285717E-02 -6.1792329
-9.2285715E-02 -6.1793007
-9.1285713E-02 -6.1791997
-9.0285711E-02 -6.1789289
-8.9285716E-02 -6.1784882
-8.8285714E-02 -6.1778765
-8.7285712E-02 -6.1770935
-8.6285718E-02 -6.1761376
-8.5285716E-02 -6.1750077
-8.4285714E-02 -6.1737023
-8.3285712E-02 -6.1722204000000005
-8.2285717E-02 -6.1705608000000005
-8.1285715E-02 -6.1687224
-8.0285713E-02 -6.1667047
-7.9285711E-02 -6.1645076
-7.8285716E-02 -6.162130100000001
-7.7285714E-02 -6.1595719
-7.6285712E-02 -6.1568320000000005
-7.5285718E-02 -6.1539095
-7.4285716E-02 -6.1508033
-7.3285714E-02 -6.1475124
-7.2285712E-02 -6.144036
-7.1285717E-02 -6.1403733
-7.0285715E-02 -6.1365239
-6.9285713E-02 -6.1324868
-6.8285711E-02 -6.1282612
-6.7285717E-02 -6.123846
-6.6285715E-02 -6.1192397000000005
-6.5285712E-02 -6.1144415
-6.4285718E-02 -6.1094504
-6.3285716E-02 -6.1042655
-6.2285714E-02 -6.0988862
-6.1285716E-02 -6.093312399999999
-6.0285714E-02 -6.0875433999999995
-5.9285715E-02 -6.0815789
-5.8285713E-02 -6.0754187
-5.7285715E-02 -6.0690619
-5.6285713E-02 -6.0625076
-5.5285715E-02 -6.0557548
-5.4285713E-02 -6.0488023
-5.3285714E-02 -6.0416486
-5.2285716E-02 -6.0342934
-5.1285714E-02 -6.0267352
-5.0285716E-02 -6.0189735
-4.9285714E-02 -6.0110076999999995
-4.8285715E-02 -6.0028369999999995
-4.7285713E-02 -5.9944611000000005
-4.6285715E-02 -5.9858788
-4.5285713E-02 -5.9770893
-4.4285715E-02 -5.968092400000001
-4.3285713E-02 -5.9588876
-4.2285714E-02 -5.9494745
-4.1285716E-02 -5.9398524
-4.0285714E-02 -5.9300218000000005
-3.9285716E-02 -5.9199814
-3.8285714E-02 -5.9097305
-3.7285715E-02 -5.8992683999999995
-3.6285713E-02 -5.8885936
-3.5285715E-02 -5.8777048999999995
-3.4285713E-02 -5.8666013
-3.3285715E-02 -5.855282
-3.2285713E-02 -5.8437459
-3.1285714E-02 -5.831993
-3.0285714E-02 -5.8200229
-2.9285714E-02 -5.8078356
-2.8285714E-02 -5.7954308
-2.7285714E-02 -5.782807999999999
-2.6285714E-02 -5.7699665
-2.5285713E-02 -5.756906
-2.4285715E-02 -5.7436261
-2.3285715E-02 -5.7301261
-2.2285715E-02 -5.7164054
-2.1285715E-02 -5.7024634999999995
-2.0285714E-02 -5.6882996
-1.9285714E-02 -5.6739133
-1.8285714E-02 -5.6593034
-1.7285714E-02 -5.6444693
-1.6285714E-02 -5.6294098
-1.5285715E-02 -5.6141246
-1.4285714E-02 -5.5986129
-1.3285714E-02 -5.5828743
-1.2285714E-02 -5.5669084
-1.1285714E-02 -5.5507161
-1.0285715E-02 -5.5342972
-9.2857145E-03 -5.5176515
-8.2857143E-03 -5.5007786
-7.2857141E-03 -5.4836776
-6.2857145E-03 -5.4663483
-5.2857143E-03 -5.4487891
-4.2857141E-03 -5.4309994
-3.2857142E-03 -5.4129783
-2.2857143E-03 -5.3947251000000005
-1.2857143E-03 -5.3762402
-2.8571428E-04 -5.3575233
7.1428571E-04 -5.3385742
1.7142857E-03 -5.3193931
2.7142856E-03 -5.2999791
3.7142858E-03 -5.2803319
4.7142855E-03 -5.2604511
5.7142857E-03 -5.2403364
6.7142858E-03 -5.2199882
7.7142855E-03 -5.1994063
8.7142857E-03 -5.1785909
9.7142858E-03 -5.1575422
1.0714286E-02 -5.136259600000001
1.1714286E-02 -5.1147424
1.2714285E-02 -5.0929889
1.3714286E-02 -5.0709981
1.4714286E-02 -5.048769699999999
1.5714286E-02 -5.0263029
1.6714286E-02 -5.0035983
1.7714286E-02 -4.9806561
1.8714286E-02 -4.957477
1.9714287E-02 -4.9340609
2.0714285E-02 -4.9104083
2.1714285E-02 -4.8865184
2.2714285E-02 -4.8623905
2.3714285E-02 -4.8380241
2.4714286E-02 -4.8134189
2.5714286E-02 -4.7885748999999995
2.6714286E-02 -4.7634922
2.7714286E-02 -4.7381707
2.8714286E-02 -4.7126107
2.9714286E-02 -4.6868123
3.0714286E-02 -4.6607755
3.1714287E-02 -4.6344992000000005
3.2714285E-02 -4.6079829000000005
3.3714287E-02 -4.5812268000000005
3.4714285E-02 -4.5542307
3.5714287E-02 -4.526995100000001
3.6714286E-02 -4.4995211
3.7714284E-02 -4.4718094
3.8714286E-02 -4.4438601
3.9714284E-02 -4.415673
4.0714286E-02 -4.3872476
4.1714285E-02 -4.3585826
4.2714287E-02 -4.3296769
4.3714285E-02 -4.3005303
4.4714287E-02 -4.2711429
4.5714285E-02 -4.2415153
4.6714287E-02 -4.2116486
4.7714286E-02 -4.1815437
4.8714284E-02 -4.1512012
4.9714286E-02 -4.1206207
5.0714284E-02 -4.089802499999999
5.1714286E-02 -4.0587459
5.2714285E-02 -4.0274505000000005
5.3714287E-02 -3.9959165999999997
5.4714285E-02 -3.9641447000000003
5.5714287E-02 -3.9321356
5.6714285E-02 -3.8998897999999995
5.7714287E-02 -3.8674082999999997
5.8714285E-02 -3.8346909
5.9714288E-02 -3.801737
6.0714286E-02 -3.7685461000000005
6.1714284E-02 -3.735118
6.2714286E-02 -3.7014525
6.3714288E-02 -3.6675498
6.4714283E-02 -3.6334109000000003
6.5714285E-02 -3.5990372
6.6714287E-02 -3.5644299999999998
6.7714289E-02 -3.5295904000000005
6.8714283E-02 -3.4945179
6.9714285E-02 -3.4592122000000005
7.0714287E-02 -3.4236729
7.1714282E-02 -3.3878993000000004
7.2714284E-02 -3.3518913999999995
7.3714286E-02 -3.3156499
7.4714288E-02 -3.2791760000000005
7.5714283E-02 -3.2424711000000004
7.6714285E-02 -3.2055358999999997
7.7714287E-02 -3.1683713000000004
7.8714289E-02 -3.1309772
7.9714283E-02 -3.0933538
8.0714285E-02 -3.0555012
8.1714287E-02 -3.0174194
8.2714289E-02 -2.9791093
8.3714284E-02 -2.9405717
8.4714286E-02 -2.901808
8.5714288E-02 -2.8628188999999997
8.6714283E-02 -2.8236052000000003
8.7714285E-02 -2.7841669
8.8714287E-02 -2.7445036999999997
8.9714289E-02 -2.7046153
9.0714283E-02 -2.6645019999999997
9.1714285E-02 -2.624164
9.2714287E-02 -2.5836023999999997
9.3714289E-02 -2.5428189
9.4714284E-02 -2.5018152
9.5714286E-02 -2.4605926
9.6714288E-02 -2.4191521000000002
9.7714283E-02 -2.3774942
9.8714285E-02 -2.335619
9.9714287E-02 -2.2935266
0.1007143 -2.251217
0.1017143 -2.2086905
0.1027143 -2.1659482
0.1037143 -2.1229910000000003
0.1047143 -2.0798197000000003
0.1057143 -2.0364353
0.1067143 -1.9928385
0.1077143 -1.9490299999999998
0.1087143 -1.9050108
0.1097143 -1.8607819
0.1107143 -1.8163445999999999
0.1117143 -1.7717004
0.1127143 -1.7268507
0.1137143 -1.6817967999999999
0.1147143 -1.6365396
0.1157143 -1.5910799
0.1167143 -1.5454181
0.1177143 -1.4995542
0.1187143 -1.4534883
0.1197143 -1.4072208
0.1207143 -1.3607522
0.1217143 -1.3140837
0.1227143 -1.2672168
0.1237143 -1.2201530999999999
0.1247143 -1.1728943
0.1257143 -1.1254421000000001
0.1267143 -1.0777976
0.1277143 -1.0299623
0.1287143 -0.9819372599999999
0.1297143 -0.9337238
0.1307143 -0.8853230599999999
0.1317143 -0.83673615
0.1327143 -0.7879638099999999
0.1337143 -0.73900679
0.1347143 -0.6898657
0.1357143 -0.64054113
0.1367143 -0.59103346
0.1377143 -0.5413435400000001
0.1387143 -0.49147252
0.1397143 -0.44142199000000004
0.1407143 -0.39119393999999996
0.1417143 -0.34079051
0.1427143 -0.29021397
0.1437143 -0.23946620000000002
0.1447143 -0.18854883
0.1457143 -0.13746301
0.1467143 -0.086209725
0.1477143 -0.034789735
0.1487143 0.016796218999999998
0.1497143 0.06854734999999999
0.1507143 0.12046259000000001
0.1517143 0.17254089
0.1527143 0.22478097000000002
0.1537143 0.27718153
0.1547143 0.32974117999999997
0.1557143 0.38245828
0.1567143 0.43533109
0.1577143 0.48835770999999994
0.1587143 0.54153618
0.1597143 0.5948644599999999
0.1607143 0.64834044
0.1617143 0.70196241
0.1627143 0.75572883
0.1637143 0.80963867
0.1647143 0.86369114
0.1657143 0.91788536
0.1667143 0.97222039
0.1677143 1.0266951
0.1687143 1.0813083
0.1697143 1.1360581
0.1707143 1.1909426
0.1717143 1.2459598
0.1727143 1.3011074
0.1737143 1.3563834000000001
0.1747143 1.4117859
0.1757143 1.4673132
0.1767143 1.5229633
0.1777143 1.5787346
0.1787143 1.6346255
0.1797143 1.6906345
0.1807143 1.7467601
0.1817143 1.8030009999999999
0.1827143 1.8593561
0.1837143 1.915824
0.1847143 1.9724036
0.1857143 2.0290928
0.1867143 2.0858897
0.1877143 2.1427921999999997
0.1887143 2.1997979
0.1897143 2.2569042
0.1907143 2.3141088
0.1917143 2.3714097
0.1927143 2.4288051
0.1937143 2.4862932
0.1947143 2.543873
0.1957143 2.6015429
0.1967143 2.6593016
0.1977143 2.7171476
0.1987143 2.7750790000000003
0.1997143 2.8330938999999997
0.2007143 2.89119
0.2017143 2.9493652
0.2027143 3.0076176
0.2037143 3.0659448
0.2047143 3.1243450999999998
0.2057143 3.1828161
0.2067143 3.2413561
0.2077143 3.2999623999999996
0.2087143 3.3586330999999996
0.2097143 3.4173664
0.2107143 3.4761599999999997
0.2117143 3.5350125
0.2127143 3.5939224
0.2137143 3.6528884999999995
0.2147143 3.7119091
0.2157143 3.7709825
0.2167143 3.8301061999999995
0.2177143 3.8892776
0.2187143 3.948494
0.2197143 4.0077526
0.2207143 4.0670507
0.2217143 4.126386
0.2227143 4.1857563
0.2237143 4.245160500000001
0.2247143 4.3045968
0.2257143 4.3640631999999995
0.2267143 4.4235583
0.2277143 4.4830795
0.2287143 4.542625
0.2297143 4.6021927
0.2307143 4.6617806
0.2317143 4.7213867
0.2327143 4.7810089
0.2337143 4.8406448
0.2347143 4.9002927000000005
0.2357143 4.9599495000000005
0.2367143 5.0196126
0.2377143 5.0792798
0.2387143 5.1389478
0.2397143 5.1986147
0.2407143 5.2582782
0.2417143 5.3179368
0.2427143 5.3775892
0.2437143 5.4372337
0.2447143 5.496868500000001
0.2457143 5.556491
0.2467143 5.6160993999999995
0.2477143 5.6756902
0.2487143 5.7352606
0.2497143 5.7948079
0.2507143 5.854329099999999
0.2517143 5.9138224
0.2527143 5.9732858
0.2537143 6.0327172
0.2547143 6.0921151
0.2557143 6.1514772
0.2567143 6.2108018000000005
0.2577143 6.2700868000000005
0.2587143 6.3293301
0.2597143 6.3885286
0.2607143 6.447680999999999
0.2617143 6.506785
0.2627143 6.5658376
0.2637143 6.624836500000001
0.2647143 6.6837788
0.2657143 6.742661399999999
0.2667143 6.801483
0.2677143 6.8602397999999996
0.2687143 6.9189295
0.2697143 6.9775491999999995
0.2707143 7.0360973
0.2717143 7.0945717
0.2727143 7.152971599999999
0.2737143 7.211294799999999
0.2747143 7.2695404
0.2757143 7.3277064
0.2767143 7.385789600000001
0.2777143 7.4437879
0.2787143 7.5016975
0.2797143 7.5595155
0.2807143 7.6172382
0.2817143 7.6748632
0.2827143 7.7323884
0.2837143 7.789811500000001
0.2847143 7.847130300000001
0.2857143 7.9043433
0.2867143 7.9614483
0.2877143 8.018443699999999
0.2887143 8.0753274
0.2897143 8.1320979
0.2907143 8.1887521
0.2917143 8.2452878
0.2927143 8.3017029
0.2937143 8.357995
0.2947143 8.414162
0.2957143 8.4702
0.2967143 8.5261069
0.2977143 8.5818797
0.2987143 8.6375147
0.2997143 8.6930096
0.3007143 8.7483615
0.3017143 8.8035688
0.3027143 8.8586308
0.3037143 8.9135461
0.3047143 8.968313799999999
0.3057143 9.0229318
0.3067143 9.077398500000001
0.3077143 9.131711000000001
0.3087143 9.185866299999999
0.3097143 9.2398614
0.3107143 9.2936926
0.3117143 9.347356099999999
0.3127143 9.4008498
0.3137143 9.4541714
0.3147143 9.5073186
0.3157143 9.56029
0.3167143 9.6130833
0.3177143 9.6656963
0.3187143 9.7181275
0.3197143 9.7703747
0.3207143 9.8224357
0.3217143 9.8743096
0.3227143 9.925994300000001
0.3237143 9.9774882
0.3247143 10.02879
0.3257143 10.079889999999999
0.3267143 10.130799999999999
0.3277143 10.1815
0.3287143 10.232
0.3297143 10.28228
0.3307143 10.33236
0.3317143 10.38222
0.3327143 10.43186
0.3337143 10.481300000000001
0.3347143 10.53051
0.3357143 10.57951
0.3367143 10.62828
0.3377143 10.67684
0.3387143 10.72517
0.3397143 10.77328
0.3407143 10.82116
0.3417143 10.8688
0.3427143 10.91621
0.3437143 10.96338
0.3447143 11.010309999999999
0.3457143 11.057
0.3467143 11.103449999999999
0.3477143 11.14964
0.3487143 11.19559
0.3497143 11.24129
0.3507143 11.28673
0.3517143 11.33192
0.3527143 11.37686
0.3537143 11.42154
0.3547143 11.46596
0.3557143 11.51013
0.3567143 11.55404
0.3577143 11.59768
0.3587143 11.64105
0.3597143 11.68415
0.3607143 11.72697
0.3617143 11.76952
0.3627143 11.8118
0.3637143 11.85379
0.3647143 11.8955
0.3657143 11.93693
0.3667143 11.97808
0.3677143 12.01894
0.3687143 12.05952
0.3697143 12.09981
0.3707143 12.139809999999999
0.3717143 12.17952
0.3727143 12.21893
0.3737143 12.258049999999999
0.3747143 12.29688
0.3757143 12.3354
0.3767143 12.37362
0.3777143 12.411529999999999
0.3787143 12.44914
0.3797143 12.48644
0.3807143 12.52342
0.3817143 12.560089999999999
0.3827143 12.59645
0.3837143 12.632499999999999
0.3847143 12.66823
0.3857143 12.70365
0.3867143 12.73875
0.3877143 12.77353
0.3887143 12.80799
0.3897143 12.842120000000001
0.3907143 12.875929999999999
0.3917143 12.90941
0.3927143 12.94256
0.3937143 12.97538
0.3947143 13.007859999999999
0.3957143 13.04002
0.3967143 13.07183
0.3977143 13.1033
0.3987143 13.13444
0.3997143 13.16523
0.4007143 13.195680000000001
0.4017143 13.225790000000002
0.4027143 13.25556
0.4037143 13.284989999999999
0.4047143 13.314070000000001
0.4057143 13.342799999999999
0.4067143 13.371179999999999
0.4077143 13.39921
0.4087143 13.42689
0.4097143 13.4542
0.4107143 13.481160000000001
0.4117143 13.50776
0.4127143 13.533999999999999
0.4137143 13.55989
0.4147143 13.585410000000001
0.4157143 13.61057
0.4167143 13.635359999999999
0.4177143 13.65979
0.4187143 13.68385
0.4197143 13.70755
0.4207143 13.73088
0.4217143 13.75384
0.4227143 13.776430000000001
0.4237143 13.798659999999998
0.4247143 13.82051
0.4257143 13.841990000000001
0.4267143 13.86309
0.4277143 13.883799999999999
0.4287143 13.904140000000002
0.4297143 13.924100000000001
0.4307143 13.94368
0.4317143 13.96288
0.4327143 13.9817
0.4337143 14.000129999999999
0.4347143 14.01819
0.4357143 14.03586
0.4367143 14.05314
0.4377143 14.07003
0.4387143 14.08654
0.4397143 14.10266
0.4407143 14.11839
0.4417143 14.13374
0.4427143 14.1487
0.4437143 14.16326
0.4447143 14.177439999999999
0.4457143 14.191210000000002
0.4467143 14.20459
0.4477143 14.217569999999998
0.4487143 14.23016
0.4497143 14.24235
0.4507143 14.25415
0.4517143 14.26555
0.4527143 14.276549999999999
0.4537143 14.28715
0.4547143 14.297360000000001
0.4557143 14.30716
0.4567143 14.31656
0.4577143 14.325550000000002
0.4587143 14.334150000000001
0.4597143 14.342350000000001
0.4607143 14.35014
0.4617143 14.357539999999998
0.4627143 14.36454
0.4637143 14.371129999999999
0.4647143 14.377309999999998
0.4657143 14.383090000000001
0.4667143 14.38845
0.4677143 14.393410000000001
0.4687143 14.397969999999999
0.4697143 14.402119999999998
0.4707143 14.40586
0.4717143 14.4092
0.4727143 14.412130000000001
0.4737143 14.414660000000001
0.4747143 14.416780000000001
0.4757143 14.41848
0.4767143 14.41978
0.4777143 14.42067
0.4787143 14.421149999999999
0.4797143 14.42123
0.4807143 14.4209
0.4817143 14.420160000000001
0.4827143 14.419009999999998
0.4837143 14.41745
0.4847143 14.41547
0.4857143 14.41308
0.4867143 14.41028
0.4877143 14.40707
0.4887143 14.40346
0.4897143 14.39944
0.4907143 14.39501
0.4917143 14.390179999999999
0.4927143 14.384939999999999
0.4937143 14.379290000000001
0.4947143 14.373240000000001
0.4957143 14.36677
0.4967143 14.35989
0.4977143 14.352599999999999
0.4987143 14.344909999999999
0.4997143 14.3368
0.5007143 14.328289999999999
0.5017143 14.319370000000001
0.5027143 14.310039999999999
0.5037143 14.30031
0.5047143 14.290159999999998
0.5057143 14.279610000000002
0.5067143 14.26866
0.5077143 14.2573
0.5087143 14.245540000000002
0.5097143 14.233390000000002
0.5107143 14.22082
0.5117143 14.20786
0.5127143 14.194490000000002
0.5137143 14.18071
0.5147143 14.16653
0.5157143 14.15194
0.5167143 14.13695
0.5177143 14.121559999999999
0.5187143 14.105780000000001
0.5197143 14.08959
0.5207143 14.07301
0.5217143 14.05604
0.5227143 14.03866
0.5237143 14.0209
0.5247143 14.00273
0.5257143 13.98417
0.5267143 13.96522
0.5277143 13.94587
0.5287143 13.92613
0.5297143 13.90599
0.5307143 13.88547
0.5317143 13.864550000000001
0.5327143 13.843250000000001
0.5337143 13.821549999999998
0.5347143 13.79946
0.5357143 13.77698
0.5367143 13.75412
0.5377143 13.730870000000001
0.5387143 13.70724
0.5397143 13.68324
0.5407143 13.658850000000001
0.5417143 13.63408
0.5427143 13.608929999999999
0.5437143 13.583400000000001
0.5447143 13.55749
0.5457143 13.531199999999998
0.5467143 13.50453
0.5477143 13.47749
0.5487143 13.45007
0.5497143 13.42229
0.5507143 13.394139999999998
0.5517143 13.36561
0.5527143 13.33672
0.5537143 13.307469999999999
0.5547143 13.27784
0.5557143 13.24785
0.5567143 13.217490000000002
0.5577143 13.186770000000001
0.5587143 13.15569
0.5597143 13.124250000000002
0.5607143 13.09245
0.5617143 13.06029
0.5627143 13.02778
0.5637143 12.994900000000001
0.5647143 12.96167
0.5657143 12.928090000000001
0.5667143 12.894169999999999
0.5677143 12.859889999999998
0.5687143 12.82528
0.5697143 12.79031
0.5707143 12.75501
0.5717143 12.719359999999998
0.5727143 12.68337
0.5737143 12.64704
0.5747143 12.610360000000002
0.5757143 12.57335
0.5767143 12.536
0.5777143 12.49832
0.5787143 12.46031
0.5797143 12.42196
0.5807143 12.383289999999999
0.5817143 12.344289999999999
0.5827143 12.30496
0.5837143 12.26531
0.5847143 12.22534
0.5857143 12.18505
0.5867143 12.144449999999999
0.5877143 12.10353
0.5887143 12.06229
0.5897143 12.02074
0.5907143 11.97888
0.5917143 11.93671
0.5927143 11.89422
0.5937143 11.85142
0.5947143 11.80832
0.5957143 11.76492
0.5967143 11.72122
0.5977143 11.67722
0.5987143 11.63293
0.5997143 11.58834
0.6007143 11.54346
0.6017143 11.49828
0.6027143 11.45282
0.6037143 11.40708
0.6047143 11.36105
0.6057143 11.314739999999999
0.6067143 11.26814
0.6077143 11.22127
0.6087143 11.174109999999999
0.6097143 11.12668
0.6107143 11.07897
0.6117143 11.030990000000001
0.6127143 10.98274
0.6137143 10.93422
0.6147143 10.885440000000001
0.6157143 10.8364
0.6167143 10.787099999999999
0.6177143 10.73754
0.6187143 10.68773
0.6197143 10.63766
0.6207143 10.587340000000001
0.6217143 10.536769999999999
0.6227143 10.485940000000001
0.6237143 10.43488
0.6247143 10.38357
0.6257143 10.33202
0.6267143 10.28022
0.6277143 10.22819
0.6287143 10.17592
0.6297143 10.12342
0.6307143 10.07069
0.6317143 10.01773
0.6327143 9.964550299999999
0.6337143 9.9111453
0.6347143 9.857519700000001
0.6357143 9.8036759
0.6367143 9.749615200000001
0.6377143 9.6953392
0.6387143 9.6408494
0.6397143 9.586148
0.6407143 9.5312379
0.6417143 9.4761223
0.6427143 9.4208032
0.6437143 9.3652837
0.6447143 9.3095653
0.6457143 9.2536509
0.6467143 9.197541300000001
0.6477143 9.1412395
0.6487143 9.0847477
0.6497143 9.0280689
0.6507143 8.971206800000001
0.6517143 8.9141637
0.6527143 8.856942499999999
0.6537143 8.7995455
0.6547143 8.7419741
0.6557143 8.6842299
0.6567143 8.6263157
0.6577143 8.5682333
0.6587143 8.5099854
0.6597143 8.451575
0.6607143 8.3930053
0.6617143 8.3342791
0.6627143 8.2753979
0.6637143 8.2163632
0.6647143 8.1571773
0.6657143 8.097841599999999
0.6667143 8.0383584
0.6677143 7.9787306000000005
0.6687143 7.9189621
0.6697143 7.859055700000001
0.6707143 7.7990144
0.6717143 7.738841300000001
0.6727143 7.6785393
0.6737143 7.6181099
0.6747143 7.557554499999999
0.6757143 7.4968755
0.6767143 7.4360758
0.6777143 7.3751569
0.6787143 7.314121699999999
0.6797143 7.2529726000000005
0.6807143 7.1917117
0.6817143 7.130341199999999
0.6827143 7.0688642999999995
0.6837143 7.007282200000001
0.6847143 6.9455981
0.6857143 6.8838156999999995
0.6867143 6.821938600000001
0.6877143 6.7599691
0.6887143 6.6979118
0.6897143 6.6357680000000006
0.6907143 6.5735407
0.6917143 6.5112315
0.6927143 6.448841099999999
0.6937143 6.3863717
0.6947143 6.3238248
0.6957143 6.2612027
0.6967143 6.1985083
0.6977143 6.1357441999999995
0.6987143 6.0729131
0.6997143 6.010017899999999
0.7007143 5.9470605
0.7017143 5.8840439
0.7027143 5.8209702000000005
0.7037143 5.757843
0.7047143 5.6946650000000005
0.7057143 5.6314401
0.7067143 5.5681717
0.7077143 5.5048622
0.7087143 5.441514
0.7097143 5.3781282
0.7107143 5.314705900000001
0.7117143 5.2512482
0.7127143 5.1877569
0.7137143 5.1242348
0.7147143 5.0606847
0.7157143 4.99711
0.7167143 4.9335141
0.7177143 4.8698995
0.7187143 4.8062689999999995
0.7197143 4.742625
0.7207143 4.6789695
0.7217143 4.615305
0.7227143 4.5516342000000005
0.7237143 4.4879603999999995
0.7247143 4.424287
0.7257143 4.3606172999999995
0.7267143 4.2969536
0.7277143 4.2332973
0.7287143 4.1696493
0.7297143 4.106010899999999
0.7307143 4.0423829
0.7317143 3.9787676000000003
0.7327143 3.9151676
0.7337143 3.8515862
0.7347143 3.7880263999999997
0.7357143 3.7244916000000003
0.7367143 3.6609847
0.7377143 3.597508
0.7387143 3.5340637
0.7397143 3.4706537
0.7407143 3.4072798
0.7417143 3.3439446
0.7427143 3.2806516
0.7437143 3.2174031999999997
0.7447143 3.1542022000000003
0.7457143 3.0910505
0.7467143 3.0279496999999997
0.7477143 2.964901
0.7487143 2.901906
0.7497143 2.8389663
0.7507143 2.7760847
0.7517143 2.713264
0.7527143 2.6505075
0.7537143 2.5878189
0.7547143 2.5252013
0.7557143 2.4626574
0.7567143 2.4001891
0.7577143 2.3377977000000003
0.7587143 2.2754846
0.7597143 2.213251
0.7607143 2.1510985
0.7617143 2.0890283999999997
0.7627143 2.0270433
0.7637143 1.9651458
0.7647143 1.9033376000000002
0.7657143 1.8416209
0.7667143 1.7799975
0.7677143 1.7184693000000002
0.7687143 1.6570386
0.7697143 1.5957076000000001
0.7707143 1.5344801
0.7717143 1.4733599
0.7727143 1.4123505
0.7737143 1.3514552000000002
0.7747143 1.2906762999999999
0.7757143 1.2300149999999999
0.7767143 1.1694721
0.7777143 1.1090475
0.7787143 1.0487414
0.7797143 0.9885543999999999
0.7807143 0.9284881899999999
0.7817143 0.8685452899999999
0.7827143 0.80872849
0.7837143 0.7490409100000001
0.7847143 0.6894853000000001
0.7857143 0.63006361
0.7867143 0.57077776
0.7877143 0.51162927
0.7887143 0.45262026
0.7897143 0.39375288999999997
0.7907143 0.33503016
0.7917143 0.27645503
0.7927143 0.2180303
0.7937143 0.15975812
0.7947143 0.10163973999999999
0.7957143 0.043675589
0.7967143 -0.01413423
0.7977143 -0.071789522
0.7987143 -0.12928967
0.7997143 -0.18663302
0.8007143 -0.24381698999999998
0.8017143 -0.30083829
0.8027143 -0.35769387999999996
0.8037143 -0.41438052
0.8047143 -0.47089601999999997
0.8057143 -0.52723913
0.8067143 -0.58340887
0.8077143 -0.6394042600000001
0.8087143 -0.6952239699999999
0.8097143 -0.7508663
0.8107143 -0.80632893
0.8117143 -0.8616095400000001
0.8127143 -0.91670593
0.8137143 -0.9716169
0.8147143 -1.0263419
0.8157143 -1.0808807999999999
0.8167143 -1.1352333
0.8177143 -1.189399
0.8187143 -1.2433759
0.8197143 -1.2971615
0.8207143 -1.3507526
0.8217143 -1.4041458
0.8227143 -1.4573381
0.8237143 -1.5103274999999998
0.8247143 -1.5631128
0.8257143 -1.6156940000000002
0.8267143 -1.668071
0.8277143 -1.7202434999999998
0.8287143 -1.7722102
0.8297143 -1.8239691999999998
0.8307143 -1.8755184
0.8317143 -1.9268557
0.8327143 -1.97798
0.8337143 -2.0288899999999996
0.8347143 -2.0795859
0.8357143 -2.1300677
0.8367143 -2.1803346
0.8377143 -2.2303849000000002
0.8387143 -2.2802169
0.8397143 -2.3298269
0.8407143 -2.3792118
0.8417143 -2.4283692
0.8427143 -2.4772974
0.8437143 -2.5259957
0.8447143 -2.5744645
0.8457143 -2.6227047999999997
0.8467143 -2.6707167
0.8477143 -2.7184996999999997
0.8487143 -2.7660526
0.8497143 -2.8133735
0.8507143 -2.8604602
0.8517143 -2.9073108
0.8527143 -2.9539242
0.8537143 -3.0002998
0.8547143 -3.0464372
0.8557143 -3.0923359
0.8567143 -3.1379953
0.8577143 -3.1834137
0.8587143 -3.2285888
0.8597143 -3.273518
0.8607143 -3.3181991
0.8617143 -3.3626310999999998
0.8627143 -3.4068134
0.8637143 -3.4507465
0.8647143 -3.4944314999999997
0.8657143 -3.5378690999999995
0.8667143 -3.581059
0.8677143 -3.624
0.8687143 -3.6666904000000002
0.8697143 -3.7091277999999996
0.8707143 -3.7513107
0.8717143 -3.7932381
0.8727143 -3.8349092000000002
0.8737143 -3.8763236
0.8747143 -3.9174818
0.8757143 -3.9583828000000003
0.8767143 -3.9990265
0.8777143 -4.0394109
0.8787143 -4.0795341
0.8797143 -4.1193947
0.8807143 -4.158991599999999
0.8817143 -4.198324700000001
0.8827143 -4.237394
0.8837143 -4.2762008
0.8847143 -4.3147452
0.8857143 -4.3530278
0.8867143 -4.3910477000000006
0.8877143 -4.4288039
0.8887143 -4.4662945
0.8897143 -4.5035172
0.8907143 -4.540471
0.8917143 -4.577155
0.8927143 -4.613569399999999
0.8937143 -4.649714
0.8947143 -4.6855889
0.8957143 -4.7211945
0.8967143 -4.75653
0.8977143 -4.7915943
0.8987143 -4.8263866
0.8997143 -4.8609063
0.9007143 -4.8951529
0.9017143 -4.9291272
0.9027143 -4.9628299
0.9037143 -4.9962621
0.9047143 -5.0294247
0.9057143 -5.0623175
0.9067143 -5.0949398
0.9077143 -5.1272895
0.9087143 -5.1593646
0.9097143 -5.191163
0.9107143 -5.2226834
0.9117143 -5.2539252
0.9127143 -5.2848882999999995
0.9137143 -5.3155731
0.9147143 -5.3459805
0.9157143 -5.3761106000000005
0.9167143 -5.405964
0.9177143 -5.4355405
0.9187143 -5.4648403
0.9197143 -5.4938636999999995
0.9207143 -5.5226106
0.9217143 -5.5510823
0.9227143 -5.5792794
0.9237143 -5.6072026
0.9247143 -5.6348518
0.9257143 -5.6622262999999995
0.9267143 -5.6893248
0.9277143 -5.7161454
0.9287143 -5.7426866
0.9297143 -5.7689469
0.9307143 -5.7949264
0.9317143 -5.8206253
0.9327143 -5.846045200000001
0.9337143 -5.8711872
0.9347143 -5.8960531
0.9357143 -5.9206441
0.9367143 -5.9449613
0.9377143 -5.9690043
0.9387143 -5.992773199999999
0.9397143 -6.0162675
0.9407143 -6.0394868
0.9417143 -6.0624309
0.9427143 -6.0850989
0.9437143 -6.1074905
0.9447143 -6.129605300000001
0.9457143 -6.151442599999999
0.9467143 -6.173001999999999
0.9477143 -6.1942834
0.9487143 -6.215287399999999
0.9497143 -6.2360141
0.9507143 -6.2564649
0.9517143 -6.2766418
0.9527143 -6.296546
0.9537143 -6.3161798000000005
0.9547143 -6.3355445999999995
0.9557143 -6.3546404
0.9567143 -6.373467300000001
0.9577143 -6.3920252
0.9587143 -6.4103126999999995
0.9597143 -6.4283288999999995
0.9607143 -6.4460725
0.9617143 -6.4635433
0.9627143 -6.4807407999999995
0.9637143 -6.4976647
0.9647143 -6.5143168000000005
0.9657143 -6.5306976
0.9667143 -6.5468095
0.9677143 -6.5626532
0.9687143 -6.578229400000001
0.9697143 -6.593540300000001
0.9707143 -6.608586
0.9717143 -6.623368
0.9727143 -6.637886899999999
0.9737143 -6.6521436000000005
0.9747143 -6.666138800000001
0.9757143 -6.679872400000001
0.9767143 -6.6933438
0.9777143 -6.7065529999999995
0.9787143 -6.7194983
0.9797143 -6.732179200000001
0.9807143 -6.7445956
0.9817143 -6.7567475
0.9827143 -6.7686364
0.9837143 -6.7802638
0.9847143 -6.7916326
0.9857143 -6.8027452
0.9867143 -6.8136029
0.9877143 -6.8242081
0.9887143 -6.8345606000000005
0.9897143 -6.844660599999999
0.9907143 -6.8545073
0.9917143 -6.864100700000001
0.9927143 -6.873441499999999
0.9937143 -6.882529699999999
0.9947143 -6.8913661
0.9957143 -6.8999507
0.9967143 -6.9082841
0.9977143 -6.9163658
0.9987143 -6.924195599999999
0.9997143 -6.9317743
1.000714 -6.939103500000001
1.001714 -6.9461837
1.002714 -6.953018900000001
1.003714 -6.9596112
1.004714 -6.9659642999999996
1.005714 -6.972079000000001
1.006714 -6.9779567
1.007714 -6.9835968
1.008714 -6.988997800000001
1.009714 -6.9941580000000005
1.010714 -6.999077600000001
1.011714 -7.003756599999999
1.012714 -7.008196399999999
1.013714 -7.0123985
1.014714 -7.0163645
1.015714 -7.0200949999999995
1.016714 -7.023591499999999
1.017714 -7.026855599999999
1.018714 -7.0298872999999995
1.019714 -7.0326872
1.020714 -7.0352569
1.021714 -7.0375993999999995
1.022714 -7.0397168
1.023714 -7.041610800000001
1.024714 -7.043281899999999
1.025714 -7.0447303
1.026714 -7.0459545
1.027714 -7.0469542999999994
1.028714 -7.0477284000000004
1.029714 -7.0482776
1.030714 -7.048602399999999
1.031714 -7.048706
1.032714 -7.0485912
1.033714 -7.048259699999999
1.034714 -7.047714300000001
1.035714 -7.0469566
1.036714 -7.0459865
1.037714 -7.0448048
1.038714 -7.0434123
1.039714 -7.0418104999999995
1.040714 -7.04
1.041714 -7.0379822999999995
1.042714 -7.0357583
1.043714 -7.033328699999999
1.044714 -7.0306934000000005
1.045714 -7.0278525
1.046714 -7.0248052
1.047714 -7.0215523
1.048714 -7.018095300000001
1.049714 -7.0144355
1.050714 -7.010576100000001
1.051714 -7.006519999999999
1.052714 -7.0022695
1.053714 -6.997826
1.054714 -6.9931909
1.055714 -6.9883637
1.056714 -6.983345000000001
1.057714 -6.9781341
1.058714 -6.972732399999999
1.059714 -6.967140700000001
1.060714 -6.961360599999999
1.061714 -6.9553934
1.062714 -6.949240700000001
1.063714 -6.9429033
1.064714 -6.9363817999999995
1.065714 -6.929676999999999
1.066714 -6.9227897
1.067714 -6.9157212999999995
1.068714 -6.9084741
1.069714 -6.9010504
1.070714 -6.8934523
1.071714 -6.8856813
1.072714 -6.8777382
1.073714 -6.8696246
1.074714 -6.8613395
1.075714 -6.8528838
1.076714 -6.844257600000001
1.077714 -6.8354622
1.078714 -6.8264984
1.079714 -6.817368399999999
1.080714 -6.8080738
1.081714 -6.7986161
1.082714 -6.7889966
1.083714 -6.779217699999999
1.084714 -6.7692794
1.085714 -6.7591831
1.086714 -6.748928899999999
1.087714 -6.738518200000001
1.088714 -6.727952500000001
1.089714 -6.7172334
1.090714 -6.7063622
1.091714 -6.6953406
1.092714 -6.6841699000000006
1.093714 -6.6728510000000005
1.094714 -6.661384600000001
1.095714 -6.6497706
1.096714 -6.6380098
1.097714 -6.6261031
1.098714 -6.614051
1.099714 -6.6018559
1.100714 -6.5895207
1.101714 -6.5770477
1.102714 -6.5644390999999995
1.103714 -6.5516956
1.104714 -6.538818
1.105714 -6.5258071
1.106714 -6.5126628
1.107714 -6.4993858
1.108714 -6.485977
1.109714 -6.472438599999999
1.110714 -6.4587727
1.111714 -6.4449817000000005
1.112714 -6.431067
1.113714 -6.4170294000000005
1.114714 -6.4028688
1.115714 -6.3885844999999994
1.116714 -6.3741773
1.117714 -6.3596472
1.118714 -6.344996399999999
1.119714 -6.3302286
1.120714 -6.315346099999999
1.121714 -6.3003518
1.122714 -6.285247200000001
1.123714 -6.2700324
1.124714 -6.2547073
1.125714 -6.23927
1.126714 -6.2237203
1.127714 -6.2080588
1.128714 -6.1922874000000006
1.129714 -6.1764095
1.130714 -6.160428
1.131714 -6.1443459
1.132714 -6.1281651
1.133714 -6.111886
1.134714 -6.0955081
1.135714 -6.0790315
1.136714 -6.0624566
1.137714 -6.0457848
1.138714 -6.0290191
1.139714 -6.0121626
1.140714 -5.9952181
1.141714 -5.9781872
1.142714 -5.9610695
1.143714 -5.9438642
1.144714 -5.9265692
1.145714 -5.9091829
1.146714 -5.8917057
1.147714 -5.8741398
1.148714 -5.8564886
1.149714 -5.8387559
1.150714 -5.8209457
1.151714 -5.8030605
1.152714 -5.7851013
1.153714 -5.7670675
1.154714 -5.7489585000000005
1.155714 -5.7307731
1.156714 -5.7125125
1.157714 -5.694178099999999
1.158714 -5.6757726
1.159714 -5.6572989
1.160714 -5.638758800000001
1.161714 -5.6201529
1.162714 -5.601481
1.163714 -5.582741599999999
1.164714 -5.5639338
1.165714 -5.5450577
1.166714 -5.526115
1.167714 -5.5071088999999995
1.168714 -5.4880433
1.169714 -5.4689217
1.170714 -5.449747299999999
1.171714 -5.4305207
1.172714 -5.4112419
1.173714 -5.3919099
1.174714 -5.372523500000001
1.175714 -5.3530823
1.176714 -5.3335879
1.177714 -5.314042
1.178714 -5.294447
1.179714 -5.2748051
1.180714 -5.2551176
1.181714 -5.2353855
1.182714 -5.2156087
1.183714 -5.1957864
1.184714 -5.1759183
1.185714 -5.1560059
1.186714 -5.136051
1.187714 -5.1160563
1.188714 -5.0960243
1.189714 -5.0759576
1.190714 -5.0558578
1.191714 -5.0357252
1.192714 -5.0155595
1.193714 -4.9953599
1.194714 -4.9751259
1.195714 -4.9548581
1.196714 -4.9345571999999995
1.197714 -4.9142249
1.198714 -4.8938632
1.199714 -4.8734743
1.200714 -4.8530597
1.201714 -4.8326205
1.202714 -4.8121572
1.203714 -4.7916699
1.204714 -4.7711588
1.205714 -4.750625
1.206714 -4.73007
1.207714 -4.7094956
1.208714 -4.6889037
1.209714 -4.668295799999999
1.210714 -4.6476733
1.211714 -4.6270363
1.212714 -4.6063848
1.213714 -4.5857187
1.214714 -4.5650374000000005
1.215714 -4.5443412
1.216714 -4.5236308
1.217714 -4.5029078
1.218714 -4.4821743
1.219714 -4.4614322
1.220714 -4.4406839
1.221714 -4.4199303
1.222714 -4.3991722
1.223714 -4.3784101
1.224714 -4.3576438
1.225714 -4.3368734
1.226714 -4.3160994
1.227714 -4.295323
1.228714 -4.274546
1.229714 -4.2537689
1.230714 -4.2329933
1.231714 -4.2122196
1.232714 -4.1914474
1.233714 -4.1706767
1.234714 -4.1499075
1.235714 -4.1291405
1.236714 -4.1083772
1.237714 -4.0876195
1.238714 -4.0668695999999995
1.239714 -4.0461301999999995
1.240714 -4.0254023
1.241714 -4.0046867
1.242714 -3.983983
1.243714 -3.9632905000000003
1.244714 -3.9426088
1.245714 -3.9219376
1.246714 -3.9012775
1.247714 -3.8806301000000003
1.248714 -3.8599964
1.249714 -3.8393781000000002
1.250714 -3.8187765
1.251714 -3.7981924
1.252714 -3.7776262
1.253714 -3.7570786000000003
1.254714 -3.7365500000000003
1.255714 -3.7160410999999995
1.256714 -3.6955539
1.257714 -3.6750898
1.258714 -3.6546502000000003
1.259714 -3.6342359999999996
1.260714 -3.6138467
1.261714 -3.5934820999999997
1.262714 -3.5731409
1.263714 -3.5528223999999997
1.264714 -3.5325266
1.265714 -3.512254
1.266714 -3.4920055
1.267714 -3.4717831999999995
1.268714 -3.4515883999999994
1.269714 -3.431423
1.270714 -3.4112877999999998
1.271714 -3.3911835000000004
1.272714 -3.3711109
1.273714 -3.3510707
1.274714 -3.3310633
1.275714 -3.3110901999999998
1.276714 -3.291152
1.277714 -3.2712497
1.278714 -3.2513831
1.279714 -3.2315525999999997
1.280714 -3.2117575
1.281714 -3.1919979
1.282714 -3.1722732
1.283714 -3.1525838999999998
1.284714 -3.1329311
1.285714 -3.1133164
1.286714 -3.0937407
1.287714 -3.0742055
1.288714 -3.0547114
1.289714 -3.0352589
1.290714 -3.0158482
1.291714 -2.9964795
1.292714 -2.9771531
1.293714 -2.9578693
1.294714 -2.9386288
1.295714 -2.9194321
1.296714 -2.9002799
1.297714 -2.8811719
1.298714 -2.8621085
1.299714 -2.8430896
1.300714 -2.824115
1.301714 -2.8051851
1.302714 -2.7863009
1.303714 -2.7674634
1.304714 -2.748674
1.305714 -2.7299335
1.306714 -2.711243
1.307714 -2.6926029000000002
1.308714 -2.6740136000000003
1.309714 -2.6554748
1.310714 -2.6369868000000003
1.311714 -2.6185498000000003
1.312714 -2.600164
1.313714 -2.58183
1.314714 -2.5635483
1.315714 -2.5453193
1.316714 -2.5271434
1.317714 -2.5090206
1.318714 -2.4909509
1.319714 -2.4729345
1.320714 -2.4549716999999998
1.321714 -2.4370631
1.322714 -2.4192093000000003
1.323714 -2.401411
1.324714 -2.3836691
1.325714 -2.365984
1.326714 -2.3483559
1.327714 -2.3307851
1.328714 -2.3132713999999996
1.329714 -2.2958148
1.330714 -2.2784155
1.331714 -2.2610735
1.332714 -2.2437893
1.333714 -2.2265632
1.334714 -2.2093957
1.335714 -2.1922875
1.336714 -2.1752389
1.337714 -2.1582505
1.338714 -2.1413226
1.339714 -2.1244554
1.340714 -2.1076490999999997
1.341714 -2.0909039000000003
1.342714 -2.0742202
1.343714 -2.0575982
1.344714 -2.0410380999999997
1.345714 -2.0245403
1.346714 -2.0081049
1.347714 -1.9917317
1.348714 -1.9754208999999998
1.349714 -1.9591722999999999
1.350714 -1.9429857
1.351714 -1.9268613
1.352714 -1.9107994
1.353714 -1.8948002
1.354714 -1.8788645
1.355714 -1.8629931
1.356714 -1.8471867
1.357714 -1.8314457999999998
1.358714 -1.8157711
1.359714 -1.8001627
1.360714 -1.7846204
1.361714 -1.7691440999999999
1.362714 -1.7537333
1.363714 -1.7383881
1.364714 -1.7231086
1.365714 -1.7078948999999999
1.366714 -1.6927472999999997
1.367714 -1.6776662000000002
1.368714 -1.6626516
1.369714 -1.6477031999999998
1.370714 -1.6328208
1.371714 -1.6180044
1.372714 -1.6032537
1.373714 -1.5885692
1.374714 -1.5739514
1.375714 -1.5594010999999999
1.376714 -1.5449195
1.377714 -1.5305071
1.378714 -1.5161641
1.379714 -1.50189
1.380714 -1.4876842
1.381714 -1.4735457
1.382714 -1.4594738
1.383714 -1.4454687000000002
1.384714 -1.4315305999999999
1.385714 -1.4176605
1.386714 -1.4038594
1.387714 -1.3901279
1.388714 -1.3764665
1.389714 -1.362875
1.390714 -1.3493528
1.391714 -1.3358993
1.392714 -1.3225141
1.393714 -1.3091975
1.394714 -1.2959500000000002
1.395714 -1.2827724
1.396714 -1.2696655
1.397714 -1.2566295
1.398714 -1.243664
1.399714 -1.2307678
1.400714 -1.2179398
1.401714 -1.2051783999999999
1.402714 -1.1924832
1.403714 -1.1798542
1.404714 -1.1672924
1.405714 -1.1547994000000001
1.406714 -1.1423767
1.407714 -1.1300253999999998
1.408714 -1.1177459
1.409714 -1.1055377
1.410714 -1.0934001
1.411714 -1.0813319
1.412714 -1.0693328
1.413714 -1.0574026
1.414714 -1.0455422
1.415714 -1.0337526
1.416714 -1.0220346
1.417714 -1.0103883
1.418714 -0.9988129099999999
1.419714 -0.9873068
1.420714 -0.97586801
1.421714 -0.96449517
1.422714 -0.95318761
1.423714 -0.9419458900000001
1.424714 -0.9307716
1.425714 -0.9196667900000001
1.426714 -0.90863332
1.427714 -0.8976722100000001
1.428714 -0.8867831899999999
1.429714 -0.87596495
1.430714 -0.86521572
1.431714 -0.854534
1.432714 -0.84391907
1.433714 -0.83337128
1.434714 -0.82289176
1.435714 -0.8124819
1.436714 -0.80214255
1.437714 -0.7918735
1.438714 -0.78167366
1.439714 -0.77154115
1.440714 -0.76147416
1.441714 -0.75147152
1.442714 -0.74153338
1.443714 -0.73166098
1.444714 -0.72185649
1.445714 -0.7121220699999999
1.446714 -0.7024591299999999
1.447714 -0.69286781
1.448714 -0.68334686
1.449714 -0.67389417
1.450714 -0.66450774
1.451714 -0.65518608
1.452714 -0.64592892
1.453714 -0.6367371000000001
1.454714 -0.6276120900000001
1.455714 -0.6185554
1.456714 -0.60956762
1.457714 -0.6006483499999999
1.458714 -0.5917960800000001
1.459714 -0.58300882
1.460714 -0.57428493
1.461714 -0.56562382
1.462714 -0.5570260300000001
1.463714 -0.5484931200000001
1.464714 -0.54002712
1.465714 -0.53162966
1.466714 -0.52330131
1.467714 -0.51504136
1.468714 -0.50684805
1.469714 -0.49871923
1.470714 -0.490653
1.471714 -0.48264838
1.472714 -0.47470569
1.473714 -0.46682605
1.474714 -0.45901084999999997
1.475714 -0.45126118
1.476714 -0.44357721
1.477714 -0.43595815
1.478714 -0.42840237999999997
1.479714 -0.42090821
1.480714 -0.41347458
1.481714 -0.40610144000000004
1.482714 -0.39878976999999993
1.483714 -0.39154114
1.484714 -0.38435727000000003
1.485714 -0.37723917
1.486714 -0.37018678
1.487714 -0.36319883000000003
1.488714 -0.35627338000000003
1.489714 -0.34940839
1.490714 -0.34260241999999996
1.491714 -0.33585506
1.492714 -0.32916693
1.493714 -0.32253934
1.494714 -0.31597363
1.495714 -0.30947065
1.496714 -0.30303034
1.497714 -0.29665176
1.498714 -0.29033334
1.499714 -0.28407364
1.500714 -0.27787177999999996
1.501714 -0.2717278
1.502714 -0.26564257999999996
1.503714 -0.25961748
1.504714 -0.25365357
1.505714 -0.24775118
1.506714 -0.24190957
1.507714 -0.23612715
1.508714 -0.23040189
1.509714 -0.22473214000000002
1.510714 -0.21911699
1.511714 -0.21355667
1.512714 -0.20805234
1.513714 -0.20260559
1.514714 -0.19721780000000003
1.515714 -0.19188945
1.516714 -0.18661995
1.517714 -0.18140781
1.518714 -0.17625119
1.519714 -0.17114858
1.520714 -0.16609939
1.521714 -0.16110404
1.522714 -0.15616379
1.523714 -0.15128005
1.524714 -0.14645378
1.525714 -0.14168497
1.526714 -0.1369725
1.527714 -0.13231456
1.528714 -0.12770933
1.529714 -0.12315566
1.530714 -0.11865350000000001
1.531714 -0.11420378999999999
1.532714 -0.10980812
1.533714 -0.10546789
1.534714 -0.10118361
1.535714 -0.096954539
1.536714 -0.092778832
1.537714 -0.08865415
1.538714 -0.08457845
1.539714 -0.080550706
1.540714 -0.076571188
1.541714 -0.072641287
1.542714 -0.06876280500000001
1.543714 -0.064937223
1.544714 -0.061164987999999997
1.545714 -0.057445286
1.546714 -0.053776347
1.547714 -0.050156202999999996
1.548714 -0.046583399000000004
1.549714 -0.043057604
1.550714 -0.039579684000000004
1.551714 -0.036151195000000004
1.552714 -0.032773675
1.553714 -0.029447867000000003
1.554714 -0.026173235
1.555714 -0.022948036
1.556714 -0.019769938
1.557714 -0.016636831
1.558714 -0.013547675999999998
1.559714 -0.010502829
1.560714 -0.007503882799999999
1.561714 -0.0045529763
1.562714 -0.0016519089
1.563714 0.0011986737
1.564714 0.0039996437000000004
1.565714 0.0067530877
1.566714 0.0094616269
1.567714 0.012127447999999999
1.568714 0.014751565999999999
1.569714 0.017333606
1.570714 0.019872148
1.571714 0.022365496000000002
1.572714 0.024812543
1.573714 0.027213339
1.574714 0.029569134
1.575714 0.031881919
1.576714 0.034153572
1.577714 0.036385087999999996
1.578714 0.038576178
1.579714 0.040725370999999996
1.580714 0.042830617
1.581714 0.044890228000000004
1.582714 0.046903614
1.583714 0.048871711000000005
1.584714 0.050796795
1.585714 0.05268172200000001
1.586714 0.054528954000000004
1.587714 0.056339829
1.588714 0.058114178999999995
1.589714 0.059850561
1.590714 0.061546941
1.591714 0.063201558
1.592714 0.064813625
1.593714 0.06638353799999999
1.594714 0.067912636
1.595714 0.069402606
1.596714 0.070854777
1.597714 0.072269596
1.598714 0.07364656800000001
1.599714 0.07498462800000001
1.600714 0.07628281
1.601714 0.077540829
1.602714 0.078759494
1.603714 0.079940568
1.604714 0.081086322
1.605714 0.082198833
1.606714 0.08327929
1.607714 0.084327598
1.608714 0.085342536
1.609714 0.086322153
1.610714 0.08726456399999999
1.611714 0.088168564
1.612714 0.089034037
1.613714 0.089861936
1.614714 0.09065395
1.615714 0.091411936
1.616714 0.09213731400000001
1.617714 0.09283073
1.618714 0.093492051
1.619714 0.094120682
1.620714 0.094715942
1.621714 0.095277524
1.622714 0.09580564800000001
1.623714 0.09630108799999999
1.624714 0.09676491000000001
1.625714 0.09719804500000001
1.626714 0.097600912
1.627714 0.09797324900000001
1.628714 0.098314253
1.629714 0.09862283499999999
1.630714 0.09889811
1.631714 0.099139777
1.632714 0.09934834699999999
1.633714 0.099525088
1.634714 0.099671714
1.635714 0.09978996799999999
1.636714 0.099881121
1.637714 0.09994561599999999
1.638714 0.09998302
1.639714 0.09999231
1.640714 0.099972263
1.641714 0.09992200600000001
1.642714 0.09984137700000001
1.643714 0.099731085
1.644714 0.09959247
1.645714 0.099427067
1.646714 0.09923609900000001
1.647714 0.09902012500000001
1.648714 0.098778796
1.649714 0.09851118099999999
1.650714 0.098216149
1.651714 0.097892934
1.652714 0.097541523
1.653714 0.097162736
1.654714 0.096757984
1.655714 0.096328754
1.656714 0.095876079
1.657714 0.09540014999999999
1.658714 0.094900298
1.659714 0.09437532900000001
1.660714 0.093824096
1.661714 0.093246147
1.662714 0.092642027
1.663714 0.09201324400000001
1.664714 0.09136185399999999
1.665714 0.09068973000000001
1.666714 0.08999797899999999
1.667714 0.089286501
1.668714 0.08855410899999999
1.669714 0.087798998
1.670714 0.087019516
1.671714 0.08621482999999999
1.672714 0.085385266
1.673714 0.084532233
1.674714 0.083657663
1.675714 0.082763279
1.676714 0.081849971
1.677714 0.08091756600000001
1.678714 0.079965027
1.679714 0.078991044
1.680714 0.077994721
1.681714 0.076976081
1.682714 0.07593615399999999
1.683714 0.07487669400000001
1.684714 0.07379949699999999
1.685714 0.072705763
1.686714 0.071595609
1.687714 0.07046812699999999
1.688714 0.069321756
1.689714 0.068155013
1.690714 0.066967128
1.691714 0.06575843399999999
1.692714 0.06453027600000001
1.693714 0.06328455599999999
1.694714 0.062023022000000004
1.695714 0.060746650000000006
1.696714 0.05945539500000001
1.697714 0.058148282999999995
1.698714 0.056824030000000005
1.699714 0.05548159800000001
1.700714 0.054120732
1.701714 0.052742119000000004
1.702714 0.051347114
1.703714 0.04993725499999999
1.704714 0.048513702
1.705714 0.047076836999999996
1.706714 0.045626191
1.707714 0.044160758
1.708714 0.042679478
1.709714 0.04118174
1.710714 0.039667654000000004
1.711714 0.038138041
1.712714 0.036594077
1.713714 0.035036873
1.714714 0.033467068
1.715714 0.031884687
1.716714 0.030289253000000002
1.717714 0.028680110999999998
1.718714 0.027056839000000003
1.719714 0.025419507
1.720714 0.023768774
1.721714 0.022105628000000002
1.722714 0.020431103
1.723714 0.018745943
1.724714 0.017050396
1.725714 0.015344196
1.726714 0.013626725000000001
1.727714 0.011897339
1.728714 0.010155603000000001
1.729714 0.0084014391
1.730714 0.0066351414999999995
1.731714 0.0048572278
1.732714 0.0030682636999999997
1.733714 0.0012687299
1.734714 -0.00054100806
1.735714 -0.0023606635
1.736714 -0.0041899842
1.737714 -0.0060286496999999994
1.738714 -0.007876300499999999
1.739714 -0.0097325676
1.740714 -0.011597216
1.741714 -0.013470153
1.742714 -0.015351464
1.743714 -0.017241357
1.744714 -0.019140079
1.745714 -0.021047880999999997
1.746714 -0.022964909999999998
1.747714 -0.024891214
1.748714 -0.02682675
1.749714 -0.028771389
1.750714 -0.030724924999999997
1.751714 -0.032687015
1.752714 -0.034657140999999995
1.753714 -0.036634595
1.754714 -0.038618542
1.755714 -0.040608156
1.756714 -0.042602801
1.757714 -0.044602158999999995
1.758714 -0.046606307
1.759714 -0.048615689999999996
1.760714 -0.050630927000000006
1.761714 -0.052652595
1.762714 -0.05468101
1.763714 -0.056716113
1.764714 -0.058757519999999994
1.765714 -0.060804683000000005
1.766714 -0.062857091
1.767714 -0.06491440000000001
1.768714 -0.066976488
1.769714 -0.069043378
1.770714 -0.07111502900000001
1.771714 -0.073191215
1.772714 -0.07527147000000001
1.773714 -0.077355158
1.774714 -0.079441722
1.775714 -0.081530912
1.776714 -0.083622953
1.777714 -0.085718528
1.778714 -0.087818573
1.779714 -0.089923939
1.780714 -0.092035049
1.781714 -0.094151689
1.782714 -0.096273021
1.783714 -0.098397804
1.784714 -0.10052470999999999
1.785714 -0.10265271
1.786714 -0.10478123
1.787714 -0.10691015
1.788714 -0.10903971999999999
1.789714 -0.11117025
1.790714 -0.11330190999999999
1.791714 -0.11543464
1.792714 -0.11756824999999999
1.793714 -0.11970262
1.794714 -0.12183788000000001
1.795714 -0.12397446999999999
1.796714 -0.12611308999999998
1.797714 -0.12825446000000001
1.798714 -0.13039899
1.799714 -0.13254654
1.800714 -0.13469635
1.801714 -0.1368472
1.802714 -0.13899773
1.803714 -0.14114680999999998
1.804714 -0.14329385
1.805714 -0.14543881
1.806714 -0.14758221
1.807714 -0.14972475
1.808714 -0.15186712
1.809714 -0.15400972000000002
1.810714 -0.15615262
1.811714 -0.15829562
1.812714 -0.16043842
1.813714 -0.16258081000000002
1.814714 -0.1647227
1.815714 -0.16686406
1.816714 -0.16900483
1.817714 -0.17114468
1.818714 -0.17328306999999998
1.819714 -0.17541917
1.820714 -0.17755216
1.821714 -0.17968135999999998
1.822714 -0.18180648
1.823714 -0.18392768
1.824714 -0.18604543
1.825714 -0.18816045
1.826714 -0.19027338
1.827714 -0.19238465000000002
1.828714 -0.19449443
1.829714 -0.19660254
1.830714 -0.19870868000000003
1.831714 -0.2008124
1.832714 -0.20291333
1.833714 -0.20501101
1.834714 -0.20710512
1.835714 -0.20919524
1.836714 -0.21128102999999998
1.837714 -0.21336221
1.838714 -0.21543864000000001
1.839714 -0.21751034
1.840714 -0.21957754999999998
1.841714 -0.22164061999999998
1.842714 -0.22369984
1.843714 -0.22575546
1.844714 -0.22780743999999997
1.845714 -0.22985565
1.846714 -0.23189988
1.847714 -0.23393987000000002
1.848714 -0.23597548999999998
1.849714 -0.23800661
1.850714 -0.24003314
1.851714 -0.24205483
1.852714 -0.24407121999999998
1.853714 -0.24608169000000002
1.854714 -0.24808557
1.855714 -0.25008237
1.856714 -0.25207191
1.857714 -0.25405446
1.858714 -0.25603068
1.859714 -0.25800129
1.860714 -0.25996687
1.861714 -0.26192758
1.862714 -0.26388313
1.863714 -0.26583285
1.864714 -0.26777606000000004
1.865714 -0.26971234
1.866714 -0.27164177
1.867714 -0.27356478
1.868714 -0.2754821
1.869714 -0.27739421999999997
1.870714 -0.27930122
1.871714 -0.28120247
1.872714 -0.28309685
1.873714 -0.28498312
1.874714 -0.28686034
1.875714 -0.28872824999999996
1.876714 -0.29058738
1.877714 -0.2924388
1.878714 -0.29428372999999997
1.879714 -0.29612295
1.880714 -0.29795652
1.881714 -0.29978366
1.882714 -0.30160311
1.883714 -0.30341365
1.884714 -0.30521455000000003
1.885714 -0.30700588
1.886714 -0.3087884
1.887714 -0.31056323
1.888714 -0.31233123
1.889714 -0.3140925
1.890714 -0.31584632
1.891714 -0.31759124
1.892714 -0.31932581
1.893714 -0.32104903
1.894714 -0.3227609
1.895714 -0.32446245
1.896714 -0.32615545
1.897714 -0.32784168
1.898714 -0.32952228
1.899714 -0.33119724
1.900714 -0.33286544
1.901714 -0.33452506
1.902714 -0.3361742
1.903714 -0.33781158
1.904714 -0.339437
1.905714 -0.34105119
1.906714 -0.34265545999999997
1.907714 -0.34425098
1.908714 -0.34583826
1.909714 -0.34741689
1.910714 -0.34898578
1.911714 -0.35054359999999996
1.912714 -0.35208956999999996
1.913714 -0.35362381000000004
1.914714 -0.35514748
1.915714 -0.35666237
1.916714 -0.35817022
1.917714 -0.35967198
1.918714 -0.36116736
1.919714 -0.36265482
1.920714 -0.36413199
1.921714 -0.36559652
1.922714 -0.36704675
1.923714 -0.36848227
1.924714 -0.36990384
1.925714 -0.37131305
1.926714 -0.37271159
1.927714 -0.37410066000000003
1.928714 -0.37548053
1.929714 -0.37685065
1.930714 -0.37821003000000003
1.931714 -0.37955781
1.932714 -0.38089376999999996
1.933714 -0.38221849
1.934714 -0.38353305
1.935714 -0.38483862
1.936714 -0.38613589
1.937714 -0.38742453
1.938714 -0.38870329000000003
1.939714 -0.38997021000000004
1.940714 -0.39122342
1.941714 -0.39246161
1.942714 -0.39368458
1.943714 -0.39489319999999994
1.944714 -0.3960893
1.945714 -0.39727482999999997
1.946714 -0.39845132000000005
1.947714 -0.39961943000000005
1.948714 -0.40077879000000005
1.949714 -0.40192823000000005
1.950714 -0.40306626
1.951714 -0.40419162
1.952714 -0.40530358
1.953714 -0.40640221
1.954714 -0.40748795
1.955714 -0.40856143
1.956714 -0.40962296
1.957714 -0.41067242
1.958714 -0.41170921
1.959714 -0.41273255
1.960714 -0.41374196
1.961714 -0.41473745
1.962714 -0.41571986
1.963714 -0.41669061999999996
1.964714 -0.41765138
1.965714 -0.41860347
1.966714 -0.41954736000000004
1.967714 -0.4204826
1.968714 -0.42140763000000003
1.969714 -0.42232032999999997
1.970714 -0.42321859
1.971714 -0.42410078
1.972714 -0.42496621999999995
1.973714 -0.42581516
1.974714 -0.42664870000000005
1.975714 -0.42746826000000004
1.976714 -0.42827511
1.977714 -0.42907004
1.978714 -0.42985337999999995
1.979714 -0.43062489000000004
1.980714 -0.43138437999999996
1.981714 -0.43213181
1.982714 -0.43286756
1.983714 -0.43359226999999995
1.984714 -0.43430673
1.985714 -0.43501123
1.986714 -0.43570534
1.987714 -0.43638782
1.988714 -0.43705679000000003
1.989714 -0.43771015
1.990714 -0.43834639
1.991714 -0.43896483
1.992714 -0.43956608999999996
1.993714 -0.44015185
1.994714 -0.44072438
1.995714 -0.44128578
1.996714 -0.44183754
1.997714 -0.44238004
1.998714 -0.44291262000000003
1.999714 -0.44343402000000004
2.000714 -0.44394283999999995
2.001714 -0.44443807999999996
2.002714 -0.44491934
2.003714 -0.44538690999999997
2.004714 -0.44584111000000004
2.005714 -0.44628219
2.006714 -0.44670971000000004
2.007714 -0.44712266
2.008714 -0.44751981999999996
2.009714 -0.44790017
2.010714 -0.44826348000000005
2.011714 -0.44861062999999995
2.012714 -0.44894343999999997
2.013714 -0.44926433
2.014714 -0.44957553
2.015714 -0.44987844
2.016714 -0.45017316
2.017714 -0.45045846999999994
2.018714 -0.45073223
2.019714 -0.45099226
2.020714 -0.45123673000000003
2.021714 -0.4514649
2.022714 -0.45167701000000005
2.023714 -0.45187394000000003
2.024714 -0.45205671000000003
2.025714 -0.45222589
2.026714 -0.45238147
2.027714 -0.45252284000000004
2.028714 -0.45264941000000003
2.029714 -0.45276084
2.030714 -0.45285774
2.031714 -0.45294142
2.032714 -0.45301368999999997
2.033714 -0.45307628
2.034714 -0.45313016
2.035714 -0.453175
2.036714 -0.45320932
2.037714 -0.45323069
2.038714 -0.4532367
2.039714 -0.45322547999999996
2.040714 -0.45319633
2.041714 -0.45314976
2.042714 -0.45308727
2.043714 -0.45301053
2.044714 -0.45292107000000004
2.045714 -0.45281956
2.046714 -0.45270598
2.047714 -0.45257974
2.048714 -0.45244023
2.049714 -0.45228722
2.050714 -0.45212116
2.051714 -0.451943
2.052714 -0.45175375
2.053714 -0.45155403
2.054714 -0.45134355000000004
2.055714 -0.45112111
2.056714 -0.45088483
2.057714 -0.45063277
2.058714 -0.45036348
2.059714 -0.45007657999999995
2.060714 -0.44977302
2.061714 -0.44945469000000005
2.062714 -0.44912384
2.063714 -0.44878241999999996
2.064714 -0.44843159
2.065714 -0.4480714
2.066714 -0.44770096
2.067714 -0.44731883999999994
2.068714 -0.44692372999999996
2.069714 -0.44651474
2.070714 -0.44609169000000004
2.071714 -0.44565485
2.072714 -0.44520469
2.073714 -0.44474136000000003
2.074714 -0.44426452000000005
2.075714 -0.44377325000000006
2.076714 -0.44326647
2.077714 -0.44274335000000004
2.078714 -0.44220379
2.079714 -0.44164872000000005
2.080714 -0.44108000999999997
2.081714 -0.44049989
2.082714 -0.43991053999999996
2.083714 -0.43931324000000005
2.084714 -0.43870811
2.085714 -0.43809414
2.086714 -0.43746936000000003
2.087714 -0.43683163999999997
2.088714 -0.43617928999999994
2.089714 -0.4355114
2.090714 -0.43482799
2.091714 -0.43412987000000003
2.092714 -0.43341806
2.093714 -0.43269335000000003
2.094714 -0.43195606999999997
2.095714 -0.43120589000000004
2.096714 -0.43044221
2.097714 -0.42966465
2.098714 -0.42887344
2.099714 -0.42806948
2.100714 -0.42725437999999993
2.101714 -0.42642988
2.102714 -0.42559723
2.103714 -0.42475681
2.104714 -0.42390763000000004
2.105714 -0.42304778
2.106714 -0.42217486000000004
2.107714 -0.42128665
2.108714 -0.42038186999999994
2.109714 -0.41946042000000006
2.110714 -0.41852337
2.111714 -0.41757249
2.112714 -0.41660964000000006
2.113714 -0.41563609
2.114714 -0.41465214000000006
2.115714 -0.41365739999999995
2.116714 -0.41265101000000004
2.117714 -0.41163219
2.118714 -0.41060080000000004
2.119714 -0.40955758
2.120714 -0.40850382999999996
2.121714 -0.40744091
2.122714 -0.40636971000000005
2.123714 -0.40529002
2.124714 -0.40420066
2.125714 -0.40309955
2.126714 -0.40198457
2.127714 -0.40085418
2.128714 -0.39970814
2.129714 -0.39854744000000003
2.130714 -0.39737406000000003
2.131714 -0.3961903
2.132714 -0.39499807000000003
2.133714 -0.3937982
2.134714 -0.39259027999999996
2.135714 -0.3913729
2.136714 -0.39014441
2.137714 -0.38890347
2.138714 -0.38764963
2.139714 -0.38638345
2.140714 -0.38510622
2.141714 -0.38381929000000004
2.142714 -0.38252349
2.143714 -0.38121867000000004
2.144714 -0.37990367999999997
2.145714 -0.37857684999999996
2.146714 -0.37723666
2.147714 -0.3758823
2.148714 -0.37451426
2.149714 -0.37313409
2.150714 -0.37174399
2.151714 -0.3703461
2.152714 -0.36894162
2.153714 -0.36753051
2.154714 -0.3661114
2.155714 -0.36468224
2.156714 -0.363241
2.157714 -0.36178641
2.158714 -0.36031846
2.159714 -0.35883835999999997
2.160714 -0.35734798
2.161714 -0.35584925
2.162714 -0.35434333
2.163714 -0.35283018
2.164714 -0.35130878
2.165714 -0.34977745
2.166714 -0.34823467
2.167714 -0.34667972999999996
2.168714 -0.34511305999999997
2.169714 -0.34353612
2.170714 -0.34195085000000003
2.171714 -0.34035884
2.172714 -0.33876076
2.173714 -0.337156
2.174714 -0.33554288
2.175714 -0.33391926
2.176714 -0.33228337
2.177714 -0.33063448
2.178714 -0.32897328
2.179714 -0.32730161
2.180714 -0.32562177999999997
2.181714 -0.32393578
2.182714 -0.3222445
2.183714 -0.3205474
2.184714 -0.31884282
2.185714 -0.31712861000000003
2.186714 -0.31540298
2.187714 -0.31366532
2.188714 -0.31191641
2.189714 -0.31015815
2.190714 -0.30839283
2.191714 -0.30662226000000004
2.192714 -0.30484707
2.193714 -0.30306643
2.194714 -0.30127841
2.195714 -0.29948077
2.196714 -0.29767183999999997
2.197714 -0.29585124
2.198714 -0.29402006999999997
2.199714 -0.29218043
2.200714 -0.29033467
2.201714 -0.28848439000000003
2.202714 -0.28662989
2.203714 -0.28476994
2.204714 -0.28290241
2.205714 -0.28102503
2.206714 -0.27913642
2.207714 -0.27723673
2.208714 -0.27532761
2.209714 -0.27341165
2.210714 -0.27149143
2.211714 -0.26956842999999997
2.212714 -0.26764255
2.213714 -0.26571206
2.214714 -0.26377428
2.215714 -0.26182667
2.216714 -0.25986778
2.217714 -0.25789782
2.218714 -0.2559186
2.219714 -0.25393277999999997
2.220714 -0.25194285
2.221714 -0.24995012
2.222714 -0.24795432
2.223714 -0.24595375
2.224714 -0.24394604999999997
2.225714 -0.24192925
2.226714 -0.23990269000000003
2.227714 -0.23786733000000002
2.228714 -0.23582540000000002
2.229714 -0.23377952
2.230714 -0.23173166
2.231714 -0.22968225999999997
2.232714 -0.22762998
2.233714 -0.22557217
2.234714 -0.22350596
2.235714 -0.22142928
2.236714 -0.21934167
2.237714 -0.21724456
2.238714 -0.21514071
2.239714 -0.21303312000000002
2.240714 -0.21092403
2.241714 -0.20881404999999997
2.242714 -0.20670211
2.243714 -0.204586
2.244714 -0.2024634
2.245714 -0.20033293
2.246714 -0.19819473
2.247714 -0.19605045999999998
2.248714 -0.19390262
2.249714 -0.19175349
2.250714 -0.18960416
2.251714 -0.187454
2.252714 -0.18530089
2.253714 -0.18314194
2.254714 -0.18097467
2.255714 -0.1787979
2.256714 -0.17661226
2.257714 -0.17441990999999998
2.258714 -0.1722237
2.259714 -0.17002613
2.260714 -0.16782836
2.261714 -0.1656299
2.262714 -0.16342889000000002
2.263714 -0.16122296
2.264714 -0.15901026
2.265714 -0.15679026999999998
2.266714 -0.15456411
2.267714 -0.15233404
2.268714 -0.15010263000000001
2.269714 -0.14787174
2.270714 -0.14564176
2.271714 -0.14341146
2.272714 -0.14117853
2.273714 -0.13894044
2.274714 -0.13669552000000001
2.275714 -0.13444361000000002
2.276714 -0.13218611
2.277714 -0.12992546000000002
2.278714 -0.12766421
2.279714 -0.12540400000000002
2.280714 -0.123145
2.281714 -0.12088582
2.282714 -0.11862415999999999
2.283714 -0.11635774
2.284714 -0.11408522
2.285714 -0.11180679
2.286714 -0.10952402
2.287714 -0.10723934
2.288714 -0.10495497999999999
2.289714 -0.10267216
2.290714 -0.1003906
2.291714 -0.09810867499999999
2.292714 -0.095824036
2.293714 -0.093534635
2.294714 -0.091239548
2.295714 -0.088939385
2.296714 -0.08663609
2.297714 -0.084332225
2.298714 -0.082029973
2.299714 -0.07973029300000001
2.300714 -0.077432574
2.301714 -0.075134903
2.302714 -0.072834844
2.303714 -0.070530426
2.304714 -0.068220944
2.305714 -0.065907271
2.306714 -0.063591526
2.307714 -0.061276276
2.308714 -0.058963539999999995
2.309714 -0.056654023
2.310714 -0.054346892
2.311714 -0.052040145999999995
2.312714 -0.049731449999999996
2.313714 -0.047419158999999995
2.314714 -0.045102986000000005
2.315714 -0.042784194000000005
2.316714 -0.040465104
2.317714 -0.03814821
2.318714 -0.035835174
2.319714 -0.033526198
2.320714 -0.031219912
2.321714 -0.028913913000000003
2.322714 -0.026605724
2.323714 -0.024293791000000002
2.324714 -0.021978097000000002
2.325714 -0.019660172
2.326714 -0.017342479
2.327714 -0.015027443000000001
2.328714 -0.012716495
2.329714 -0.010409492000000001
2.330714 -0.0081048114
2.331714 -0.005800041299999999
2.332714 -0.0034930163
2.333714 -0.0011827287
2.334714 0.0011301691
2.335714 0.0034435637999999996
2.336714 0.005754656
2.337714 0.008061023300000001
2.338714 0.010361529999999999
2.339714 0.012656757999999999
2.340714 0.014948736
2.341714 0.017240104
2.342714 0.019533056
2.343714 0.021828465
2.344714 0.024125565
2.345714 0.026422285
2.346714 0.028716130000000003
2.347714 0.031005207
2.348714 0.033289008
2.349714 0.035568594
2.350714 0.037846096999999995
2.351714 0.040123809999999996
2.352714 0.04240316
2.353714 0.044684036
2.354714 0.046964741
2.355714 0.049242598
2.356714 0.051514962000000004
2.357714 0.053780251999999994
2.358714 0.056038593000000005
2.359714 0.058291748
2.360714 0.060542458
2.361714 0.062793348
2.362714 0.065045949
2.363714 0.06730013400000001
2.364714 0.069554214
2.365714 0.071805617
2.366714 0.074051932
2.367714 0.07629177999999999
2.368714 0.078525289
2.369714 0.080753886
2.370714 0.08297958400000001
2.371714 0.08520406600000001
2.372714 0.087427918
2.373714 0.089650397
2.374714 0.091869716
2.375714 0.09408386
2.376714 0.096291478
2.377714 0.098492473
2.378714 0.10068816
2.379714 0.10288075
2.380714 0.10507251
2.381714 0.10726482999999999
2.382714 0.10945760000000002
2.383714 0.11164915
2.384714 0.11383683
2.385714 0.11601784
2.386714 0.11819022
2.387714 0.12035341000000001
2.388714 0.12250831
2.389714 0.12465690000000001
2.390714 0.12680136
2.391714 0.12894336
2.392714 0.13108349
2.393714 0.13322128
2.394714 0.13535561
2.395714 0.13748528000000002
2.396714 0.13960967999999999
2.397714 0.14172898
2.398714 0.14384408
2.399714 0.14595605
2.400714 0.14806559
2.401714 0.15017251
2.402714 0.15227564
2.403714 0.15437311
2.404714 0.15646289000000002
2.405714 0.15854354
2.406714 0.16061466
2.407714 0.16267712
2.408714 0.16473274
2.409714 0.16678375
2.410714 0.16883208
2.411714 0.1708788
2.412714 0.17292385000000002
2.413714 0.17496616
2.414714 0.1770041
2.415714 0.17903598
2.416714 0.18106063
2.417714 0.18307752
2.418714 0.18508679
2.419714 0.18708898
2.420714 0.18908464
2.421714 0.19107404
2.422714 0.19305703000000002
2.423714 0.1950332
2.424714 0.19700206
2.425714 0.19896342000000003
2.426714 0.20091757
2.427714 0.20286527
2.428714 0.20480760999999997
2.429714 0.20674563
2.430714 0.20867991
2.431714 0.21061036
2.432714 0.21253603
2.433714 0.21445549000000003
2.434714 0.21636707000000002
2.435714 0.21826946
2.436714 0.220162
2.437714 0.22204497
2.438714 0.22391935000000002
2.439714 0.22578663
2.440714 0.22764830000000003
2.441714 0.22950543
2.442714 0.23135835999999999
2.443714 0.23320675999999999
2.444714 0.23504971
2.445714 0.23688610999999998
2.446714 0.23871504
2.447714 0.24053596
2.448714 0.24234881000000003
2.449714 0.24415383000000002
2.450714 0.24595125999999998
2.451714 0.24774116
2.452714 0.2495232
2.453714 0.25129667
2.454714 0.25306082999999996
2.455714 0.25481521
2.456714 0.2565599
2.457714 0.25829573
2.458714 0.26002400999999997
2.459714 0.26174628
2.460714 0.26346375
2.461714 0.26517694
2.462714 0.26688543000000003
2.463714 0.26858798
2.464714 0.2702829
2.465714 0.27196859
2.466714 0.27364404
2.467714 0.27530910000000003
2.468714 0.27696444
2.469714 0.27861116
2.470714 0.2802504
2.471714 0.28188283999999997
2.472714 0.28350847
2.473714 0.28512664
2.474714 0.28673639
2.475714 0.28833689
2.476714 0.28992784
2.477714 0.29150965
2.478714 0.29308319
2.479714 0.29464953
2.480714 0.2962094
2.481714 0.29776283000000003
2.482714 0.29930908
2.483714 0.30084683
2.484714 0.30237467
2.485714 0.3038916
2.486714 0.30539743999999996
2.487714 0.30689284
2.488714 0.30837909
2.489714 0.30985763
2.490714 0.31132947
2.491714 0.31279486
2.492714 0.31425316999999997
2.493714 0.3157032
2.494714 0.31714358
2.495714 0.31857339
2.496714 0.31999249
2.497714 0.32140159
2.498714 0.32280188
2.499714 0.32419467
2.500714 0.32558078
2.501714 0.3269603
2.502714 0.32833244
2.503714 0.32969592
2.504714 0.33104944
2.505714 0.33239212
2.506714 0.33372384
2.507714 0.33504518
2.508714 0.33635716
2.509714 0.33766072999999996
2.510714 0.33895636
2.511714 0.34024375
2.512714 0.34152193
2.513714 0.3427896
2.514714 0.34404574000000004
2.515714 0.34528999
2.516714 0.34652292
2.517714 0.34774585999999996
2.518714 0.34896054
2.519714 0.35016846
2.520714 0.35137043
2.521714 0.35256622
2.522714 0.35375478
2.523714 0.35493448
2.524714 0.35610380999999997
2.525714 0.35726174
2.526714 0.35840813
2.527714 0.35954355
2.528714 0.36066901
2.529714 0.36178546
2.530714 0.36289336
2.531714 0.36399248
2.532714 0.36508201
2.533714 0.36616097
2.534714 0.36722873
2.535714 0.36828537
2.536714 0.36933172999999997
2.537714 0.37036925
2.538714 0.37139941
2.539714 0.37242319
2.540714 0.37344061
2.541714 0.37445059999999997
2.542714 0.37545126
2.543714 0.37644049
2.544714 0.37741659
2.545714 0.37837885
2.546714 0.37932773
2.547714 0.38026467
2.548714 0.38119152
2.549714 0.38210994
2.550714 0.38302087
2.551714 0.38392432
2.552714 0.38481953
2.553714 0.38570545
2.554714 0.38658129
2.555714 0.38744686
2.556714 0.38830277
2.557714 0.38914999
2.558714 0.38998947
2.559714 0.39082146
2.560714 0.39164535999999994
2.561714 0.39245966
2.562714 0.39326240999999995
2.563714 0.39405198999999996
2.564714 0.39482759
2.565714 0.39558979
2.566714 0.39634020000000003
2.567714 0.39708116
2.568714 0.39781486
2.569714 0.39854264000000006
2.570714 0.39926446000000004
2.571714 0.39997911
2.572714 0.40068448999999995
2.573714 0.40137866000000005
2.574714 0.40206024
2.575714 0.40272907
2.576714 0.40338608
2.577714 0.40403274
2.578714 0.40467055999999996
2.579714 0.40530026999999996
2.580714 0.40592164999999997
2.581714 0.40653362000000004
2.582714 0.40713493
2.583714 0.40772459
2.584714 0.40830253
2.585714 0.40886975000000003
2.586714 0.40942788999999996
2.587714 0.40997863
2.588714 0.41052289
2.589714 0.41106045
2.590714 0.41158972000000005
2.591714 0.41210847000000006
2.592714 0.41261441
2.593714 0.4131062
2.594714 0.41358382000000005
2.595714 0.41404879
2.596714 0.41450350999999996
2.597714 0.41495044999999997
2.598714 0.41539133999999994
2.599714 0.41582659000000005
2.600714 0.41625518
2.601714 0.41667520999999996
2.602714 0.41708467000000005
2.603714 0.41748219999999997
2.604714 0.41786754
2.605714 0.41824151
2.606714 0.41860561
2.607714 0.41896109
2.608714 0.41930857
2.609714 0.41964762
2.610714 0.41997698
2.611714 0.42029512
2.612714 0.42060111000000006
2.613714 0.42089508
2.614714 0.42117825
2.615714 0.42145266
2.616714 0.42172042
2.617714 0.42198276999999995
2.618714 0.42223968
2.619714 0.42248955
2.620714 0.42272992000000004
2.621714 0.42295828
2.622714 0.42317290999999996
2.623714 0.42337351
2.624714 0.42356121999999996
2.625714 0.42373827000000003
2.626714 0.42390693
2.627714 0.42406898
2.628714 0.42422484
2.629714 0.4243738
2.630714 0.42451429
2.631714 0.42464472
2.632714 0.42476412
2.633714 0.42487248
2.634714 0.42497069
2.635714 0.42506
2.636714 0.42514144000000004
2.637714 0.42521521
2.638714 0.42528044
2.639714 0.42533558
2.640714 0.42537902000000005
2.641714 0.42540981
2.642714 0.42542824999999995
2.643714 0.42543584
2.644714 0.4254349
2.645714 0.42542783
2.646714 0.42541614000000005
2.647714 0.42539998
2.648714 0.42537809000000004
2.649714 0.4253482
2.650714 0.42530783
2.651714 0.4252553
2.652714 0.42519006
2.653714 0.42511285
2.654714 0.42502536
2.655714 0.42492937999999997
2.656714 0.42482624
2.657714 0.42471616
2.658714 0.42459858
2.659714 0.42447234
2.660714 0.42433641
2.661714 0.42419052
2.662714 0.42403516999999996
2.663714 0.42387154
2.664714 0.42370092
2.665714 0.42352402000000006
2.666714 0.4233405
2.667714 0.42314902
2.668714 0.42294757
2.669714 0.42273416
2.670714 0.42250771000000004
2.671714 0.42226836
2.672714 0.42201770000000005
2.673714 0.42175809000000003
2.674714 0.42149206
2.675714 0.42122137
2.676714 0.42094663
2.677714 0.42066718
2.678714 0.42038145
2.679714 0.42008766999999997
2.680714 0.41978448
2.681714 0.41947145999999996
2.682714 0.41914904000000003
2.683714 0.41881809000000003
2.684714 0.41847932
2.685714 0.41813292
2.686714 0.41777832000000004
2.687714 0.4174144
2.688714 0.41704006
2.689714 0.41665462999999997
2.690714 0.41625858000000004
2.691714 0.41585321999999997
2.692714 0.41544060000000005
2.693714 0.41502258
2.694714 0.41460031999999997
2.695714 0.41417381999999997
2.696714 0.41374192
2.697714 0.41330275
2.698714 0.41285432
2.699714 0.41239531999999995
2.700714 0.41192551
2.701714 0.41144574
2.702714 0.41095745
2.703714 0.41046212000000004
2.704714 0.4099607
2.705714 0.40945332
2.706714 0.40893926999999997
2.707714 0.40841755
2.708714 0.40788725
2.709714 0.40734811
2.710714 0.40680063000000005
2.711714 0.40624579
2.712714 0.40568467
2.713714 0.40511792
2.714714 0.40454534000000003
2.715714 0.4039661
2.716714 0.40337886
2.717714 0.40278235000000007
2.718714 0.40217610000000004
2.719714 0.40156054
2.720714 0.40093693
2.721714 0.40030694
2.722714 0.3996721
2.723714 0.39903320999999997
2.724714 0.39839013
2.725714 0.39774175
2.726714 0.39708656
2.727714 0.39642318
2.728714 0.39575077
2.729714 0.39506936000000004
2.730714 0.39437963
2.731714 0.39368263
2.732714 0.39297923999999995
2.733714 0.39226985999999997
2.734714 0.39155423
2.735714 0.39083185
2.736714 0.39010209
2.737714 0.38936473
2.738714 0.38862014
2.739714 0.38786912
2.740714 0.38711268000000004
2.741714 0.38635153
2.742714 0.38558578
2.743714 0.38481485000000004
2.744714 0.38403762
2.745714 0.38325281
2.746714 0.38245961
2.747714 0.38165783
2.748714 0.38084812
2.749714 0.38003169000000003
2.750714 0.37920997
2.751714 0.37838402000000004
2.752714 0.37755431
2.753714 0.37672058999999997
2.754714 0.37588209
2.755714 0.37503783
2.756714 0.37418694999999996
2.757714 0.37332900999999996
2.758714 0.37246402
2.759714 0.37159224
2.760714 0.37071393
2.761714 0.36982921999999996
2.762714 0.36893799
2.763714 0.36804001
2.764714 0.36713523
2.765714 0.36622395
2.766714 0.3653069
2.767714 0.36438517
2.768714 0.3634599
2.769714 0.36253196
2.770714 0.36160154
2.771714 0.36066815
2.772714 0.35973059
2.773714 0.35878741000000003
2.774714 0.35783718000000003
2.775714 0.35687892
2.776714 0.35591227999999997
2.777714 0.35493756
2.778714 0.3539555
2.779714 0.35296706
2.780714 0.35197316
2.781714 0.35097449999999997
2.782714 0.3499717
2.783714 0.34896524
2.784714 0.34795562
2.785714 0.34694329
2.786714 0.34592864
2.787714 0.34491175
2.788714 0.34389226
2.789714 0.34286934
2.790714 0.34184174
2.791714 0.34080807
2.792714 0.33976714999999996
2.793714 0.3387183
2.794714 0.33766152
2.795714 0.33659756
2.796714 0.33552761
2.797714 0.33445305
2.798714 0.33337509000000004
2.799714 0.33229454
2.800714 0.33121172
2.801714 0.33012647
2.802714 0.32903845
2.803714 0.32794718
2.804714 0.32685221999999997
2.805714 0.32575321
2.806714 0.32464983000000003
2.807714 0.32354167
2.808714 0.32242823
2.809714 0.32130901
2.810714 0.32018367
2.811714 0.31905217999999996
2.812714 0.31791504
2.813714 0.31677315
2.814714 0.31562778
2.815714 0.31448023
2.816714 0.31333149000000005
2.817714 0.31218203
2.818714 0.31103159
2.819714 0.30987930999999996
2.820714 0.30872403
2.821714 0.30756453
2.822714 0.30639989
2.823714 0.30522968
2.824714 0.30405393000000003
2.825714 0.30287304
2.826714 0.30168754000000003
2.827714 0.30049786
2.828714 0.29930435
2.829714 0.29810717999999997
2.830714 0.29690652
2.831714 0.29570265
2.832714 0.29449603
2.833714 0.29328729
2.834714 0.29207703
2.835714 0.29086556999999996
2.836714 0.28965278
2.837714 0.28843803
2.838714 0.28722028
2.839714 0.28599838
2.840714 0.28477141
2.841714 0.28353899
2.842714 0.28230143
2.843714 0.28105959999999997
2.844714 0.2798148
2.845714 0.27856817
2.846714 0.27732051
2.847714 0.27607202
2.848714 0.27482233
2.849714 0.27357074000000003
2.850714 0.27231656
2.851714 0.27105929
2.852714 0.26979891
2.853714 0.26853571
2.854714 0.26727011
2.855714 0.26600233
2.856714 0.26473221
2.857714 0.26345921
2.858714 0.26218256
2.859714 0.26090159
2.860714 0.25961613
2.861714 0.25832665
2.862714 0.25703423
2.863714 0.25574025
2.864714 0.25444592
2.865714 0.25315189
2.866714 0.25185800999999997
2.867714 0.25056337
2.868714 0.24926669
2.869714 0.2479668
2.870714 0.24666311
2.871714 0.24535580999999998
2.872714 0.24404582
2.873714 0.24273433
2.874714 0.2414224
2.875714 0.24011047000000002
2.876714 0.23879819
2.877714 0.23748456
2.878714 0.23616839
2.879714 0.23484883999999998
2.880714 0.23352578000000002
2.881714 0.23219984000000002
2.882714 0.23087212000000001
2.883714 0.22954382
2.884714 0.22821559
2.885714 0.22688727
2.886714 0.22555797
2.887714 0.22422636
2.888714 0.22289136
2.889714 0.22155258000000003
2.890714 0.22021071
2.891714 0.21886718
2.892714 0.21752377999999997
2.893714 0.21618186
2.894714 0.21484185000000003
2.895714 0.213503
2.896714 0.21216364
2.897714 0.21082177000000002
2.898714 0.20947584
2.899714 0.20812533
2.900714 0.20677089
2.901714 0.20541410999999998
2.902714 0.20405683000000002
2.903714 0.20270039999999998
2.904714 0.20134528000000002
2.905714 0.19999084
2.906714 0.19863581000000002
2.907714 0.19727892
2.908714 0.19591954
2.909714 0.19455802
2.910714 0.19319563
2.911714 0.19183393999999998
2.912714 0.19047416
2.913714 0.18911647
2.914714 0.18775985
2.915714 0.18640236
2.916714 0.18504189000000001
2.917714 0.18367695
2.918714 0.18230737
2.919714 0.18093438
2.920714 0.17956025
2.921714 0.17818741999999999
2.922714 0.17681764
2.923714 0.17545132
2.924714 0.17408741
2.925714 0.17272389
2.926714 0.17135855
2.927714 0.16998988999999998
2.928714 0.16861766
2.929714 0.16724287999999998
2.930714 0.16586729
2.931714 0.16449265000000002
2.932714 0.1631199
2.933714 0.16174888
2.934714 0.1603784
2.935714 0.15900693
2.936714 0.1576333
2.937714 0.15625736
2.938714 0.15488015
2.939714 0.15350350999999998
2.940714 0.15212931
2.941714 0.15075863
2.942714 0.14939122999999999
2.943714 0.14802545
2.944714 0.14665881
2.945714 0.14528891
2.946714 0.14391429
2.947714 0.1425351
2.948714 0.14115307
2.949714 0.13977087
2.950714 0.13839125
2.951714 0.1370161
2.952714 0.13564583
2.953714 0.13427939
2.954714 0.1329148
2.955714 0.1315499
2.956714 0.13018321
2.957714 0.12881437
2.958714 0.12744398999999998
2.959714 0.12607324
2.960714 0.12470316
2.961714 0.12333405
2.962714 0.12196532999999998
2.963714 0.12059582999999999
2.964714 0.11922440000000001
2.965714 0.11785055
2.966714 0.11647494
2.967714 0.11509934000000001
2.968714 0.11372613
2.969714 0.11235749
2.970714 0.11099457
2.971714 0.109637
2.972714 0.10828291000000001
2.973714 0.10692948
2.974714 0.10557382
2.975714 0.10421390999999999
2.976714 0.10284918
2.977714 0.10148061000000001
2.978714 0.10011034
2.979714 0.09874090299999999
2.980714 0.097374403
2.981714 0.096011983
2.982714 0.094653678
2.983714 0.09329865
2.984714 0.091945758
2.985714 0.090594072
2.986714 0.08924320599999999
2.987714 0.087893306
2.988714 0.08654473900000001
2.989714 0.085197639
2.990714 0.083851541
2.991714 0.08250532000000001
2.992714 0.081157469
2.993714 0.07980665
2.994714 0.078452303
2.995714 0.077095081
2.996714 0.075736898
2.997714 0.074380508
2.998714 0.073028787
2.999714 0.07168390399999999
3.000714 0.070346677
3.001714 0.069016311
3.002714 0.067690638
3.003714 0.066366751
3.004714 0.065041828
3.005714 0.06371386700000001
3.006714 0.06238208199999999
3.007714 0.061046920000000005
3.008714 0.059709692
3.009714 0.058372009999999995
3.010714 0.057035265
3.011714 0.055700319000000005
3.012714 0.05436750900000001
3.013714 0.053036893999999994
3.014714 0.051708595
3.015714 0.050383026
3.016714 0.049060909
3.017714 0.047742992
3.018714 0.046429639999999994
3.019714 0.045120428
3.020714 0.043813972
3.021714 0.042508123
3.022714 0.041200485
3.023714 0.039889108
3.024714 0.038573163
3.025714 0.037253308
3.026714 0.035931595000000004
3.027714 0.034610965
3.028714 0.033294465
3.029714 0.031984423
3.030714 0.030681890000000003
3.031714 0.029386472
3.032714 0.028096608000000002
3.033714 0.026810137
3.034714 0.025524961999999998
3.035714 0.024239563
3.036714 0.022953190000000002
3.037714 0.021665747
3.038714 0.020377456
3.039714 0.01908852
3.040714 0.017798935
3.041714 0.016508540999999998
3.042714 0.015217299
3.043714 0.013925617000000001
3.044714 0.012634568999999998
3.045714 0.011345856
3.046714 0.010061442
3.047714 0.0087830151
3.048714 0.0075114199999999996
3.049714 0.0062462983000000005
3.050714 0.0049860915
3.051714 0.003728423
3.052714 0.0024707515
3.053714 0.0012110751
3.054714 -5.1535602e-05
3.055714 -0.0013167685999999998
3.056714 -0.00258327
3.057714 -0.003849138
3.058714 -0.0051125098
3.059714 -0.006372045800000001
3.060714 -0.007627163
3.061714 -0.008877978
3.062714 -0.010125038999999999
3.063714 -0.011369003
3.064714 -0.01261039
3.065714 -0.013849523
3.066714 -0.015086621
3.067714 -0.016321983
3.068714 -0.017556139000000002
3.069714 -0.018789853000000002
3.070714 -0.020023949
3.071714 -0.021259010999999998
3.072714 -0.022495097
3.073714 -0.023731557
3.074714 -0.024967081999999998
3.075714 -0.026199972000000002
3.076714 -0.027428556000000003
3.077714 -0.028651618
3.078714 -0.029868729
3.079714 -0.031080336
3.080714 -0.032287629000000005
3.081714 -0.033492228
3.082714 -0.034695771
3.083714 -0.035899560000000004
3.084714 -0.037104337
3.085714 -0.038310196000000005
3.086714 -0.03951668
3.087714 -0.040722958999999996
3.088714 -0.041928029
3.089714 -0.043130899
3.090714 -0.044330719
3.091714 -0.045526848
3.092714 -0.046718903
3.093714 -0.047906768
3.094714 -0.049090589000000004
3.095714 -0.050270784000000006
3.096714 -0.051447981999999996
3.097714 -0.052622985
3.098714 -0.05379667899999999
3.099714 -0.054969918
3.100714 -0.056143408
3.101714 -0.057317573
3.102714 -0.058492459000000004
3.103714 -0.05966766600000001
3.104714 -0.060842337999999996
3.105714 -0.062015263
3.106714 -0.063185033
3.107714 -0.064350292
3.108714 -0.06551001
3.109714 -0.066663756
3.110714 -0.067811832
3.111714 -0.068955251
3.112714 -0.07009555099999999
3.113714 -0.07123447100000001
3.114714 -0.072373525
3.115714 -0.073513703
3.116714 -0.074655242
3.117714 -0.075797678
3.118714 -0.076940033
3.119714 -0.078081142
3.120714 -0.079219922
3.121714 -0.080355612
3.122714 -0.08148776299999999
3.123714 -0.08261618800000001
3.124714 -0.083740789
3.125714 -0.084861444
3.126714 -0.085978018
3.127714 -0.087090489
3.128714 -0.088199147
3.129714 -0.08930473700000001
3.130714 -0.090408477
3.131714 -0.091511814
3.132714 -0.092616066
3.133714 -0.09372197700000001
3.134714 -0.09482940699999999
3.135714 -0.09593725
3.136714 -0.097043702
3.137714 -0.098146731
3.138714 -0.099244656
3.139714 -0.10033662
3.140714 -0.10142279
3.141714 -0.1025042
3.142714 -0.10358236
3.143714 -0.10465869
3.144714 -0.10573413
3.145714 -0.10680896999999999
3.146714 -0.10788292
3.147714 -0.10895543
3.148714 -0.11002609
3.149714 -0.11109484
3.150714 -0.11216197
3.151714 -0.11322791
3.152714 -0.11429283
3.153714 -0.1153564
3.154714 -0.11641766
3.155714 -0.11747528000000002
3.156714 -0.118528
3.157714 -0.11957511
3.158714 -0.12061683
3.159714 -0.12165435
3.160714 -0.12268949
3.161714 -0.12372418999999998
3.162714 -0.12475984000000001
3.163714 -0.12579687
3.164714 -0.12683464
3.165714 -0.12787172
3.166714 -0.12890639
3.167714 -0.12993732
3.168714 -0.13096391000000002
3.169714 -0.13198641
3.170714 -0.13300568999999998
3.171714 -0.1340228
3.172714 -0.13503846
3.173714 -0.13605278999999998
3.174714 -0.13706537
3.175714 -0.13807543
3.176714 -0.1390823
3.177714 -0.1400858
3.178714 -0.14108634
3.179714 -0.14208475
3.180714 -0.14308196
3.181714 -0.1440785
3.182714 -0.14507420000000001
3.183714 -0.14606817
3.184714 -0.14705904
3.185714 -0.14804546
3.186714 -0.14902661
3.187714 -0.15000256
3.188714 -0.1509743
3.189714 -0.15194343999999999
3.190714 -0.15291168
3.191714 -0.15388028
3.192714 -0.15484964
3.193714 -0.15581929
3.194714 -0.15678803
3.195714 -0.15775443
3.196714 -0.1587173
3.197714 -0.15967608
3.198714 -0.1606309
3.199714 -0.16158242
3.200714 -0.16253148
3.201714 -0.16347873000000002
3.202714 -0.16442436000000002
3.203714 -0.16536808
3.204714 -0.16630932
3.205714 -0.16724755
3.206714 -0.16818258
3.207714 -0.16911472
3.208714 -0.17004469
3.209714 -0.1709734
3.210714 -0.17190149999999998
3.211714 -0.17282912
3.212714 -0.17375571
3.213714 -0.17468017000000002
3.214714 -0.17560115
3.215714 -0.17651755
3.216714 -0.17742885
3.217714 -0.17833539
3.218714 -0.1792382
3.219714 -0.18013876
3.220714 -0.18103847
3.221714 -0.18193815000000002
3.222714 -0.18283785
3.223714 -0.1837368
3.224714 -0.18463371
3.225714 -0.18552722
3.226714 -0.18641636
3.227714 -0.18730084
3.228714 -0.18818114
3.229714 -0.18905821
3.230714 -0.18993316
3.231714 -0.19080677000000001
3.232714 -0.19167933
3.233714 -0.19255055000000001
3.234714 -0.19341985
3.235714 -0.19428671
3.236714 -0.19515095999999998
3.237714 -0.19601296999999998
3.238714 -0.19687349
3.239714 -0.19773336000000002
3.240714 -0.19859294000000002
3.241714 -0.19945192999999997
3.242714 -0.20030919000000003
3.243714 -0.20116305
3.244714 -0.20201175999999998
3.245714 -0.20285415999999998
3.246714 -0.20369014
3.247714 -0.20452069999999997
3.248714 -0.20534778
3.249714 -0.20617363
3.250714 -0.20700016
3.251714 -0.20782826000000001
3.252714 -0.20865777
3.253714 -0.20948746
3.254714 -0.21031563999999997
3.255714 -0.21114068
3.256714 -0.21196152000000001
3.257714 -0.21277794
3.258714 -0.21359030999999998
3.259714 -0.21439926
3.260714 -0.21520521999999997
3.261714 -0.21600820999999998
3.262714 -0.21680775000000002
3.263714 -0.21760324000000003
3.264714 -0.21839441999999998
3.265714 -0.21918176000000003
3.266714 -0.21996656
3.267714 -0.22075069
3.268714 -0.22153605
3.269714 -0.22232390000000002
3.270714 -0.22311432
3.271714 -0.22390604
3.272714 -0.22469673
3.273714 -0.22548364999999998
3.274714 -0.22626442
3.275714 -0.22703768
3.276714 -0.22780335999999998
3.277714 -0.22856263
3.278714 -0.22931725000000003
3.279714 -0.23006911000000002
3.280714 -0.23081961999999998
3.281714 -0.23156947
3.282714 -0.23231876999999998
3.283714 -0.23306729
3.284714 -0.23381491
3.285714 -0.23456176
3.286714 -0.23530824
3.287714 -0.23605467
3.288714 -0.23680099
3.289714 -0.23754644
3.290714 -0.2382895
3.291714 -0.23902824999999997
3.292714 -0.23976085
3.293714 -0.24048614000000001
3.294714 -0.24120407000000002
3.295714 -0.24191577
3.296714 -0.24262324000000002
3.297714 -0.24332891
3.298714 -0.24403485
3.299714 -0.24474235
3.300714 -0.24545167
3.301714 -0.24616208
3.302714 -0.24687233
3.303714 -0.24758098
3.304714 -0.2482868
3.305714 -0.24898897
3.306714 -0.24968709
3.307714 -0.25038093
3.308714 -0.25107032
3.309714 -0.25175514
3.310714 -0.25243529
3.311714 -0.25311089000000003
3.312714 -0.25378247
3.313714 -0.25445099
3.314714 -0.25511777
3.315714 -0.25578421
3.316714 -0.25645141
3.317714 -0.25711991
3.318714 -0.25778948
3.319714 -0.25845913
3.320714 -0.25912735
3.321714 -0.25979248
3.322714 -0.26045304
3.323714 -0.26110804
3.324714 -0.26175708
3.325714 -0.26240037
3.326714 -0.26303853
3.327714 -0.26367246
3.328714 -0.26430317999999997
3.329714 -0.26493161
3.330714 -0.26555860000000003
3.331714 -0.26618474999999997
3.332714 -0.26681041
3.333714 -0.26743573000000004
3.334714 -0.26806046
3.335714 -0.26868413999999996
3.336714 -0.2693061
3.337714 -0.26992555
3.338714 -0.27054173
3.339714 -0.2711541
3.340714 -0.27176237
3.341714 -0.27236652
3.342714 -0.2729668
3.343714 -0.27356362
3.344714 -0.2741575
3.345714 -0.27474896
3.346714 -0.27533851000000004
3.347714 -0.27592655
3.348714 -0.2765133
3.349714 -0.27709878000000004
3.350714 -0.27768274
3.351714 -0.27826470000000003
3.352714 -0.27884399
3.353714 -0.27941987
3.354714 -0.27999172
3.355714 -0.28055925000000004
3.356714 -0.28112254
3.357714 -0.28168202999999997
3.358714 -0.28223849
3.359714 -0.28279275000000004
3.360714 -0.28334544
3.361714 -0.28389685
3.362714 -0.28444694000000004
3.363714 -0.2849953
3.364714 -0.28554136
3.365714 -0.28608462
3.366714 -0.28662474
3.367714 -0.28716163
3.368714 -0.28769532
3.369714 -0.28822597
3.370714 -0.28875365000000003
3.371714 -0.28927838
3.372714 -0.28980006
3.373714 -0.29031869
3.374714 -0.29083437
3.375714 -0.29134739
3.376714 -0.29185818999999996
3.377714 -0.29236723000000003
3.378714 -0.29287472999999997
3.379714 -0.29338058
3.380714 -0.29388429
3.381714 -0.29438504000000004
3.382714 -0.29488199
3.383714 -0.2953745
3.384714 -0.29586232
3.385714 -0.29634582
3.386714 -0.29682578
3.387714 -0.29730322000000003
3.388714 -0.29777912
3.389714 -0.29825417
3.390714 -0.29872856
3.391714 -0.29920209000000003
3.392714 -0.29967416
3.393714 -0.30014405
3.394714 -0.30061109
3.395714 -0.30107473
3.396714 -0.30153454
3.397714 -0.30199031
3.398714 -0.30244184
3.399714 -0.30288899
3.400714 -0.30333176
3.401714 -0.3037703
3.402714 -0.30420499
3.403714 -0.30463655
3.404714 -0.30506589
3.405714 -0.30549397
3.406714 -0.30592161
3.407714 -0.30634922000000003
3.408714 -0.30677677000000003
3.409714 -0.3072036
3.410714 -0.30762868
3.411714 -0.30805073
3.412714 -0.30846854
3.413714 -0.30888120999999996
3.414714 -0.30928825
3.415714 -0.30968972
3.416714 -0.31008616
3.417714 -0.31047841
3.418714 -0.31086748999999997
3.419714 -0.31125436
3.420714 -0.31163980999999996
3.421714 -0.31202435
3.422714 -0.31240811
3.423714 -0.31279093
3.424714 -0.31317239999999996
3.425714 -0.31355191
3.426714 -0.31392875
3.427714 -0.31430218
3.428714 -0.31467155
3.429714 -0.31503630000000005
3.430714 -0.31539602
3.431714 -0.31575058
3.432714 -0.31610013000000003
3.433714 -0.31644518
3.434714 -0.31678653
3.435714 -0.31712528
3.436714 -0.3174626
3.437714 -0.31779956
3.438714 -0.31813681
3.439714 -0.31847451
3.440714 -0.31881211
3.441714 -0.31914848
3.442714 -0.31948215
3.443714 -0.31981159
3.444714 -0.32013557000000004
3.445714 -0.32045348
3.446714 -0.32076528
3.447714 -0.32107162
3.448714 -0.32137340999999997
3.449714 -0.32167174000000004
3.450714 -0.32196746
3.451714 -0.32226115
3.452714 -0.32255314
3.453714 -0.32284355000000003
3.454714 -0.32313250000000004
3.455714 -0.32342006
3.456714 -0.32370638
3.457714 -0.32399133999999996
3.458714 -0.32427453
3.459714 -0.32455513999999996
3.460714 -0.324832
3.461714 -0.32510378
3.462714 -0.32536944
3.463714 -0.32562851
3.464714 -0.32588133999999996
3.465714 -0.3261291
3.466714 -0.32637345
3.467714 -0.32661615
3.468714 -0.3268586
3.469714 -0.3271014
3.470714 -0.32734429
3.471714 -0.32758631
3.472714 -0.3278262
3.473714 -0.32806271
3.474714 -0.3282951
3.475714 -0.32852307999999997
3.476714 -0.32874681
3.477714 -0.32896658
3.478714 -0.3291826
3.479714 -0.32939478
3.480714 -0.32960284
3.481714 -0.32980652
3.482714 -0.33000584
3.483714 -0.33020133
3.484714 -0.33039397
3.485714 -0.33058506
3.486714 -0.33077567
3.487714 -0.33096635999999996
3.488714 -0.33115686
3.489714 -0.33134602
3.490714 -0.33153214000000003
3.491714 -0.33171347
3.492714 -0.33188867
3.493714 -0.33205729
3.494714 -0.33221974
3.495714 -0.33237715
3.496714 -0.33253096
3.497714 -0.33268237
3.498714 -0.33283213
3.499714 -0.33298032
3.500714 -0.33312656
3.501714 -0.33327034
3.502714 -0.33341122
3.503714 -0.3335492
3.504714 -0.33368454
3.505714 -0.33381763000000003
3.506714 -0.33394864
3.507714 -0.33407738
3.508714 -0.33420313
3.509714 -0.33432492
3.510714 -0.33444178
3.511714 -0.33455313999999997
3.512714 -0.3346591
3.513714 -0.33476043
3.514714 -0.33485835999999997
3.515714 -0.33495419
3.516714 -0.33504891
3.517714 -0.33514276
3.518714 -0.33523530999999995
3.519714 -0.33532556
3.520714 -0.33541224
3.521714 -0.33549438
3.522714 -0.3355715
3.523714 -0.33564377
3.524714 -0.33571186999999997
3.525714 -0.33577667
3.526714 -0.33583893
3.527714 -0.33589904000000004
3.528714 -0.33595695
3.529714 -0.33601223999999996
3.530714 -0.33606447
3.531714 -0.33611327
3.532714 -0.33615858
3.533714 -0.33620058
3.534714 -0.33623962999999996
3.535714 -0.33627595
3.536714 -0.33630948
3.537714 -0.33633979
3.538714 -0.33636622
3.539714 -0.3363881
3.540714 -0.33640503
3.541714 -0.33641709
3.542714 -0.33642496
3.543714 -0.33642965999999996
3.544714 -0.33643236
3.545714 -0.33643396999999997
3.546714 -0.33643481000000003
3.547714 -0.33643455
3.548714 -0.33643232
3.549714 -0.33642687
3.550714 -0.33641702
3.551714 -0.33640192999999996
3.552714 -0.33638133
3.553714 -0.33635544
3.554714 -0.33632491
3.555714 -0.33629055
3.556714 -0.33625300999999996
3.557714 -0.33621283
3.558714 -0.33617024
3.559714 -0.33612538000000003
3.560714 -0.33607832
3.561714 -0.33602919
3.562714 -0.3359782
3.563714 -0.33592544
3.564714 -0.33587081999999996
3.565714 -0.33581384999999997
3.566714 -0.33575369
3.567714 -0.33568919
3.568714 -0.33561925000000004
3.569714 -0.33554304
3.570714 -0.33546032
3.571714 -0.33537156
3.572714 -0.33527785
3.573714 -0.33518067
3.574714 -0.33508153
3.575714 -0.33498157
3.576714 -0.33488141
3.577714 -0.33478097
3.578714 -0.33467964
3.579714 -0.33457644999999997
3.580714 -0.33447042
3.581714 -0.33436068
3.582714 -0.33424662
3.583714 -0.33412788
3.584714 -0.33400427
3.585714 -0.3338757
3.586714 -0.33374217
3.587714 -0.3336038
3.588714 -0.33346089
3.589714 -0.33331399
3.590714 -0.33316396000000004
3.591714 -0.33301176
3.592714 -0.33285832
3.593714 -0.33270428
3.594714 -0.33254975
3.595714 -0.33239422
3.596714 -0.33223666
3.597714 -0.33207568
3.598714 -0.33190991
3.599714 -0.33173824
3.600714 -0.33156013
3.601714 -0.33137564999999997
3.602714 -0.33118549999999997
3.603714 -0.33099067
3.604714 -0.33079234
3.605714 -0.33059157
3.606714 -0.3303892
3.607714 -0.33018566
3.608714 -0.32998114
3.609714 -0.3297756
3.610714 -0.32956877
3.611714 -0.3293603
3.612714 -0.32914963
3.613714 -0.32893608
3.614714 -0.32871887
3.615714 -0.32849712
3.616714 -0.32827008999999996
3.617714 -0.32803726
3.618714 -0.32779849
3.619714 -0.32755414
3.620714 -0.32730505000000004
3.621714 -0.32705238999999997
3.622714 -0.32679738999999997
3.623714 -0.32654118
3.624714 -0.32628446
3.625714 -0.32602735
3.626714 -0.32576943999999997
3.627714 -0.32550988
3.628714 -0.32524758000000004
3.629714 -0.32498150000000003
3.630714 -0.32471081
3.631714 -0.32443507
3.632714 -0.3241542
3.633714 -0.32386843
3.634714 -0.32357813
3.635714 -0.32328384
3.636714 -0.32298595
3.637714 -0.32268495
3.638714 -0.32238124
3.639714 -0.32207528
3.640714 -0.32176748
3.641714 -0.32145822999999996
3.642714 -0.32114775
3.643714 -0.32083592
3.644714 -0.32052222999999996
3.645714 -0.32020577
3.646714 -0.31988549
3.647714 -0.31956031
3.648714 -0.31922949
3.649714 -0.31889277
3.650714 -0.31855053
3.651714 -0.31820363
3.652714 -0.31785325000000003
3.653714 -0.31750048999999997
3.654714 -0.31714616
3.655714 -0.31679065
3.656714 -0.31643389
3.657714 -0.31607546999999997
3.658714 -0.31571491
3.659714 -0.31535181
3.660714 -0.31498594
3.661714 -0.31461725
3.662714 -0.3142457
3.663714 -0.3138711
3.664714 -0.31349305
3.665714 -0.31311102
3.666714 -0.31272449999999996
3.667714 -0.31233313
3.668714 -0.31193704
3.669714 -0.31153676
3.670714 -0.31113322
3.671714 -0.3107274
3.672714 -0.3103201
3.673714 -0.30991165
3.674714 -0.3095018
3.675714 -0.30908987
3.676714 -0.30867502
3.677714 -0.30825653
3.678714 -0.30783408
3.679714 -0.30740784000000004
3.680714 -0.30697831
3.681714 -0.30654611
3.682714 -0.30611164
3.683714 -0.30567495
3.684714 -0.30523571
3.685714 -0.30479338
3.686714 -0.30434744
3.687714 -0.30389763000000003
3.688714 -0.30344408
3.689714 -0.3029872
3.690714 -0.30252754000000004
3.691714 -0.30206553999999997
3.692714 -0.30160125
3.693714 -0.30113442
3.694714 -0.30066452
3.695714 -0.30019109
3.696714 -0.29971385
3.697714 -0.29923301
3.698714 -0.29874907
3.699714 -0.29826278
3.700714 -0.29777472
3.701714 -0.29728517
3.702714 -0.29679392
3.703714 -0.29630038999999997
3.704714 -0.29580384000000004
3.705714 -0.29530366999999996
3.706714 -0.29479968
3.707714 -0.29429209
3.708714 -0.29378142
3.709714 -0.29326832999999997
3.710714 -0.29275334000000003
3.711714 -0.29223659
3.712714 -0.29171796
3.713714 -0.291197
3.714714 -0.29067329999999997
3.715714 -0.29014654
3.716714 -0.28961659
3.717714 -0.28908348
3.718714 -0.28854732
3.719714 -0.28800808
3.720714 -0.28746561000000004
3.721714 -0.28691964999999997
3.722714 -0.28636993
3.723714 -0.28581639999999997
3.724714 -0.28525934999999997
3.725714 -0.28469937
3.726714 -0.2841373
3.727714 -0.28357392
3.728714 -0.28300979
3.729714 -0.28244508
3.730714 -0.28187952
3.731714 -0.28131248
3.732714 -0.28074323
3.733714 -0.28017103
3.734714 -0.27959535
3.735714 -0.27901584
3.736714 -0.27843232
3.737714 -0.27784475000000003
3.738714 -0.27725319
3.739714 -0.27665787
3.740714 -0.27605919
3.741714 -0.27545788
3.742714 -0.27485481
3.743714 -0.27425094
3.744714 -0.27364702
3.745714 -0.27304341
3.746714 -0.27243984
3.747714 -0.27183548
3.748714 -0.2712291
3.749714 -0.27061941
3.750714 -0.27000534000000004
3.751714 -0.26938629
3.752714 -0.26876216
3.753714 -0.26813329
3.754714 -0.26750027
3.755714 -0.26686372999999997
3.756714 -0.26622431
3.757714 -0.26558258
3.758714 -0.26493925
3.759714 -0.2642951
3.760714 -0.26365109000000003
3.761714 -0.26300808000000003
3.762714 -0.26236654
3.763714 -0.26172623
3.764714 -0.26108613
3.765714 -0.26044449999999997
3.766714 -0.25979921
3.767714 -0.25914835
3.768714 -0.2584907
3.769714 -0.25782605999999997
3.770714 -0.25715525
3.771714 -0.25647986
3.772714 -0.25580167
3.773714 -0.25512222
3.774714 -0.25444247
3.775714 -0.25376272
3.776714 -0.25308286
3.777714 -0.25240262
3.778714 -0.25172194
3.779714 -0.25104096000000004
3.780714 -0.25035986
3.781714 -0.24967859
3.782714 -0.24899654
3.783714 -0.24831244
3.784714 -0.24762456
3.785714 -0.24693124000000002
3.786714 -0.24623144
3.787714 -0.24552527
3.788714 -0.24481402000000002
3.789714 -0.24409988
3.790714 -0.24338537
3.791714 -0.24267244
3.792714 -0.24196205
3.793714 -0.24125383000000003
3.794714 -0.24054636999999998
3.795714 -0.23983782
3.796714 -0.23912648
3.797714 -0.23841138
3.798714 -0.23769247000000002
3.799714 -0.2369703
3.800714 -0.23624562
3.801714 -0.23551884
3.802714 -0.23478980000000002
3.803714 -0.23405791999999997
3.804714 -0.23332248
3.805714 -0.23258319
3.806714 -0.23184059999999998
3.807714 -0.23109606000000002
3.808714 -0.23035137
3.809714 -0.2296082
3.810714 -0.22886742000000002
3.811714 -0.2281287
3.812714 -0.22739051000000002
3.813714 -0.2266506
3.814714 -0.22590676999999998
3.815714 -0.22515755
3.816714 -0.22440269
3.817714 -0.22364317
3.818714 -0.22288077
3.819714 -0.22211738000000003
3.820714 -0.22135437
3.821714 -0.2205922
3.822714 -0.21983039999999998
3.823714 -0.21906793000000002
3.824714 -0.21830373000000003
3.825714 -0.21753723000000003
3.826714 -0.2167685
3.827714 -0.21599811000000002
3.828714 -0.21522678
3.829714 -0.21445497000000002
3.830714 -0.21368247
3.831714 -0.21290847000000002
3.832714 -0.21213185999999998
3.833714 -0.21135171000000003
3.834714 -0.21056769999999997
3.835714 -0.20978043000000002
3.836714 -0.20899122999999997
3.837714 -0.20820177
3.838714 -0.20741347999999998
3.839714 -0.20662703999999998
3.840714 -0.20584215
3.841714 -0.20505758000000002
3.842714 -0.20427161
3.843714 -0.20348254999999998
3.844714 -0.20268930000000002
3.845714 -0.20189162
3.846714 -0.20109015
3.847714 -0.20028611
3.848714 -0.19948089000000002
3.849714 -0.1986756
3.850714 -0.19787084000000002
3.851714 -0.19706667
3.852714 -0.19626273
3.853714 -0.19545851
3.854714 -0.19465359
3.855714 -0.19384773
3.856714 -0.19304084999999999
3.857714 -0.19223294000000002
3.858714 -0.19142381
3.859714 -0.19061306
3.860714 -0.18980007
3.861714 -0.18898419
3.862714 -0.18816495
3.863714 -0.18734232
3.864714 -0.18651688
3.865714 -0.18568975000000001
3.866714 -0.1848624
3.867714 -0.18403633
3.868714 -0.18321264
3.869714 -0.18239175999999999
3.870714 -0.18157322
3.871714 -0.18075577
3.872714 -0.17993761
3.873714 -0.17911689
3.874714 -0.17829213
3.875714 -0.17746254
3.876714 -0.17662824
3.877714 -0.17579013
3.878714 -0.17494961
3.879714 -0.17410816
3.880714 -0.17326702
3.881714 -0.17242697999999998
3.882714 -0.1715883
3.883714 -0.1707509
3.884714 -0.16991458
3.885714 -0.16907912
3.886714 -0.16824445
3.887714 -0.16741045
3.888714 -0.16657676000000002
3.889714 -0.16574265
3.890714 -0.16490691
3.891714 -0.16406813
3.892714 -0.163225
3.893714 -0.16237686
3.894714 -0.16152397999999998
3.895714 -0.16066772
3.896714 -0.15981027
3.897714 -0.15895407
3.898714 -0.15810115
3.899714 -0.15725252
3.900714 -0.15640795000000002
3.901714 -0.15556599999999998
3.902714 -0.15472459
3.903714 -0.15388159
3.904714 -0.15303552
3.905714 -0.15218583
3.906714 -0.15133285
3.907714 -0.15047749
3.908714 -0.1496207
3.909714 -0.14876309999999998
3.910714 -0.14790486
3.911714 -0.1470458
3.912714 -0.14618578000000002
3.913714 -0.14532506
3.914714 -0.14446443
3.915714 -0.14360507
3.916714 -0.14274813
3.917714 -0.14189417
3.918714 -0.14104274
3.919714 -0.14019235
3.920714 -0.13934080000000001
3.921714 -0.13848589
3.922714 -0.13762608999999998
3.923714 -0.1367612
3.924714 -0.13589241999999999
3.925714 -0.13502197
3.926714 -0.13415244
3.927714 -0.13328594
3.928714 -0.13242351
3.929714 -0.13156494
3.930714 -0.13070897
3.931714 -0.12985392999999998
3.932714 -0.1289983
3.933714 -0.12814115
3.934714 -0.12728224
3.935714 -0.12642178
3.936714 -0.12556004999999998
3.937714 -0.12469702999999999
3.938714 -0.12383228999999998
3.939714 -0.12296525999999999
3.940714 -0.12209555000000001
3.941714 -0.12122347
3.942714 -0.12035021
3.943714 -0.11947769
3.944714 -0.11860804000000001
3.945714 -0.11774296000000001
3.946714 -0.11688304
3.947714 -0.11602755000000001
3.948714 -0.11517451000000001
3.949714 -0.11432129
3.950714 -0.11346537000000001
3.951714 -0.11260505999999999
3.952714 -0.11173985
3.953714 -0.11087047000000001
3.954714 -0.10999846
3.955714 -0.10912564
3.956714 -0.10825355999999998
3.957714 -0.10738323999999999
3.958714 -0.10651511
3.959714 -0.10564923
3.960714 -0.10478557999999999
3.961714 -0.10392419000000001
3.962714 -0.10306512
3.963714 -0.10220826000000001
3.964714 -0.10135312
3.965714 -0.10049862000000001
3.966714 -0.09964318
3.967714 -0.098785071
3.968714 -0.097922864
3.969714 -0.097055949
3.970714 -0.096184772
3.971714 -0.095310831
3.972714 -0.094436348
3.973714 -0.093563698
3.974714 -0.09269485599999999
3.975714 -0.09183095000000001
3.976714 -0.090972113
3.977714 -0.09011757199999999
3.978714 -0.089265953
3.979714 -0.08841565
3.980714 -0.08756512500000001
3.981714 -0.086713117
3.982714 -0.085858692
3.983714 -0.085001276
3.984714 -0.084140647
3.985714 -0.083276985
3.986714 -0.082410919
3.987714 -0.08154354899999999
3.988714 -0.080676383
3.989714 -0.079811114
3.990714 -0.07894933800000001
3.991714 -0.078092201
3.992714 -0.077240152
3.993714 -0.07639281099999999
3.994714 -0.075549039
3.995714 -0.074707187
3.996714 -0.073865388
3.997714 -0.073021912
3.998714 -0.072175404
3.999714 -0.071325054
4.000714 -0.070470647
4.001714 -0.069612567
4.002714 -0.068751757
4.003714 -0.067889626
4.004714 -0.067027938
4.005714 -0.066168583
4.006714 -0.065313291
4.007714 -0.06446332
4.008714 -0.063619146
4.009714 -0.062780315
4.010714 -0.06194550100000001
4.011714 -0.061112747
4.012714 -0.060279894
4.013714 -0.059445045
4.014714 -0.058606936
4.015714 -0.057765126
4.016714 -0.056919939
4.017715 -0.056072272
4.018714 -0.05522329
4.019714 -0.054374192
4.020714 -0.053526059
4.021714 -0.052679854
4.022714 -0.051836441999999996
4.023714 -0.050996628
4.024714 -0.050161040000000004
4.025714 -0.049329962
4.026714 -0.048503117
4.027714 -0.047679504000000004
4.028714 -0.046857452
4.029714 -0.046034894
4.030715 -0.045209844
4.031714 -0.04438092
4.032714 -0.043547762
4.033714 -0.042711166
4.034714 -0.0418729
4.035714 -0.041035219
4.036714 -0.040200262
4.037714 -0.039369520000000005
4.038714 -0.038543536
4.039714 -0.037721943
4.040714 -0.036903756
4.041714 -0.036087786
4.042714 -0.035273032999999995
4.043715 -0.034458865
4.044714 -0.033644982999999996
4.045714 -0.032831228
4.046714 -0.032017354
4.047714 -0.031202915
4.048714 -0.030387361999999998
4.049714 -0.029570283
4.050714 -0.028751729000000004
4.051714 -0.027932416
4.052714 -0.027113712999999998
4.053714 -0.026297354000000002
4.054714 -0.025484941
4.055714 -0.024677438
4.056714 -0.023874796
4.057714 -0.023075915
4.058714 -0.022278927
4.059714 -0.021481737
4.060714 -0.020682625
4.061714 -0.019880729
4.062714 -0.019076222
4.063715 -0.018270167
4.064714 -0.017464103
4.065714 -0.016659558
4.066714 -0.015857641
4.067714 -0.015058853
4.068714 -0.014263135000000001
4.069714 -0.013470124
4.070714 -0.012679426
4.071714 -0.011890811
4.072714 -0.011104241
4.073714 -0.010319719
4.074714 -0.009537072
4.075714 -0.008755770999999999
4.076715 -0.007974921
4.077714 -0.007193440299999999
4.078714 -0.0064103995
4.079714 -0.0056253783
4.080714 -0.0048387119
4.081714 -0.0040515133
4.082714 -0.0032654351999999998
4.083714 -0.002482232
4.084714 -0.0017032649
4.085714 -0.0009291182300000001
4.086714 -0.000159435
4.087714 0.00060695002
4.088714 0.0013716525999999999
4.089714 0.002136265
4.090714 0.0029019237
4.091714 0.0036690555000000002
4.092714 0.0044373592
4.093714 0.005206005499999999
4.094714 0.0059739679
4.095714 0.0067403402
4.096714 0.0075045464
4.097714 0.0082663842
4.098714 0.0090259025
4.099714 0.0097832264
4.100714 0.010538393
4.101714 0.011291311
4.102714 0.012041843
4.103714 0.012789993999999999
4.104714 0.013536087
4.105714 0.014280848
4.106714 0.015025305999999999
4.107714 0.015770523
4.108714 0.016517237
4.109715 0.017265529
4.110714 0.018014658
4.111714 0.018763161
4.112714 0.019509176
4.113714 0.020250957
4.114714 0.020987364
4.115714 0.021718209999999998
4.116714 0.022444321
4.117714 0.023167311
4.118714 0.023889125
4.119714 0.024611529
4.120714 0.025335699
4.121714 0.026062035
4.122715 0.026790224
4.123714 0.027519499
4.124714 0.028248955
4.125714 0.028977785
4.126714 0.02970536
4.127714 0.030431146
4.128714 0.031154526999999998
4.129714 0.03187469
4.130714 0.032590653
4.131714 0.033301496
4.132714 0.034006720000000004
4.133714 0.034706576999999995
4.134714 0.035402246
4.135714 0.036095714
4.136714 0.036789375
4.137714 0.037485425
4.138714 0.038185267
4.139714 0.038889115
4.140714 0.039595926999999996
4.141714 0.040303724
4.142715 0.041010135
4.143714 0.04171303
4.144714 0.042411001000000004
4.145714 0.043103556
4.146714 0.043791006
4.147714 0.044474134
4.148714 0.045153825
4.149714 0.045830806
4.150714 0.04650561
4.151714 0.047178695
4.152714 0.047850682
4.153714 0.048522479
4.154714 0.049195235000000004
4.155715 0.04987003
4.156714 0.050547497999999996
4.157714 0.051227420999999995
4.158714 0.051908578999999996
4.159714 0.05258891
4.160714 0.05326598799999999
4.161714 0.053937663000000004
4.162714 0.054602651
4.163714 0.055260886
4.164714 0.055913492999999995
4.165714 0.056562404
4.166714 0.05720974300000001
4.167714 0.05785727400000001
4.168715 0.058505981
4.169714 0.059156008999999996
4.170714 0.059806881
4.171714 0.060457853
4.172714 0.061108283000000006
4.173714 0.061757787
4.174714 0.062406209
4.175714 0.06305337899999999
4.176714 0.063698855
4.177714 0.064341823
4.178714 0.064981176
4.179714 0.06561584300000001
4.180714 0.066245208
4.181714 0.066869444
4.182714 0.067489652
4.183714 0.068107632
4.184714 0.068725442
4.185714 0.069344818
4.186714 0.069966691
4.187714 0.070590957
4.188715 0.071216602
4.189714 0.071842066
4.190714 0.072465773
4.191714 0.073086569
4.192714 0.073703966
4.193714 0.074318086
4.194714 0.074929406
4.195714 0.075538422
4.196714 0.07614536999999999
4.197714 0.07675013
4.198714 0.07735237
4.199714 0.077951775
4.200714 0.078548328
4.201715 0.079142425
4.202714 0.079734816
4.203714 0.080326368
4.204714 0.08091772900000001
4.205714 0.08150906100000001
4.206714 0.08209995
4.207714 0.08268953500000001
4.208714 0.083276804
4.209714 0.083860953
4.210714 0.084441667
4.211714 0.08501921
4.212714 0.085594301
4.213714 0.08616782099999999
4.214714 0.086740474
4.215714 0.087312516
4.216714 0.08788369
4.217714 0.088453339
4.218714 0.089020689
4.219714 0.08958514100000001
4.220714 0.090146519
4.221714 0.090705109
4.222714 0.091261574
4.223714 0.091816694
4.224714 0.09237114
4.225714 0.092925259
4.226714 0.09347903
4.227714 0.094032119
4.228714 0.094584061
4.229714 0.095134415
4.230714 0.095682871
4.231714 0.096229254
4.232714 0.096773449
4.233714 0.097315293
4.234715 0.097854482
4.235714 0.098390621
4.236714 0.098923314
4.237714 0.09945235200000001
4.238714 0.099977886
4.239714 0.10050049
4.240714 0.10102112
4.241714 0.10154091999999999
4.242714 0.10206093
4.243714 0.10258178999999999
4.244714 0.10310358000000001
4.245714 0.10362573
4.246714 0.10414715
4.247715 0.10466651
4.248714 0.1051825
4.249714 0.10569409
4.250714 0.10620073
4.251714 0.10670237999999999
4.252714 0.10719946999999999
4.253714 0.10769274
4.254714 0.10818319
4.255714 0.10867190000000002
4.256714 0.10916002
4.257714 0.1096486
4.258714 0.11013859
4.259714 0.11063060000000001
4.260714 0.11112477999999999
4.261714 0.11162068
4.262714 0.11211719
4.263714 0.11261266
4.264714 0.11310515
4.265714 0.11359274
4.266714 0.11407399000000001
4.267715 0.11454821
4.268714 0.11501560000000001
4.269714 0.11547725
4.270714 0.11593481
4.271714 0.11639021
4.272714 0.11684527
4.273714 0.11730142
4.274714 0.11775955
4.275714 0.11821999
4.276714 0.11868257000000001
4.277714 0.11914661
4.278714 0.11961106
4.279714 0.12007451000000001
4.280715 0.12053525
4.281714 0.12099145
4.282714 0.12144144
4.283714 0.12188404
4.284714 0.12231892
4.285714 0.12274681
4.286714 0.12316951999999999
4.287714 0.12358961
4.288714 0.12400995000000001
4.289714 0.12443303
4.290714 0.12486044
4.291714 0.12529256
4.292714 0.12572856
4.293715 0.12616668
4.294714 0.1266047
4.295714 0.12704044
4.296714 0.1274721
4.297714 0.12789842
4.298714 0.12831864999999998
4.299714 0.12873236999999998
4.300714 0.12913945999999998
4.301714 0.12954011
4.302714 0.12993495
4.303714 0.13032524
4.304714 0.13071293
4.305714 0.13110046
4.306714 0.13149038
4.307714 0.13188467
4.308714 0.13228417
4.309714 0.1326882
4.310714 0.13309461
4.311714 0.13350025000000001
4.312714 0.13390173
4.313715 0.13429632
4.314714 0.13468255
4.315714 0.13506042999999998
4.316714 0.1354313
4.317714 0.13579717
4.318714 0.13616013
4.319714 0.13652178
4.320714 0.13688307
4.321714 0.13724437
4.322714 0.1376059
4.323714 0.13796797
4.324714 0.13833112
4.325714 0.138696
4.326715 0.13906286
4.327714 0.13943117000000002
4.328714 0.13979934
4.329714 0.14016494
4.330714 0.14052524
4.331714 0.140878
4.332714 0.14122224
4.333714 0.14155862
4.334714 0.14188933
4.335714 0.14221744
4.336714 0.14254595
4.337714 0.14287692999999999
4.338714 0.14321093999999998
4.339714 0.14354703
4.340714 0.14388331000000001
4.341714 0.14421766
4.342714 0.14454855
4.343714 0.14487539
4.344714 0.1451985
4.345714 0.14551871
4.346714 0.14583669999999999
4.347714 0.14615258
4.348714 0.1464658
4.349714 0.14677542
4.350714 0.14708077
4.351714 0.14738193
4.352714 0.14767999999999998
4.353714 0.14797691
4.354714 0.14827482
4.355714 0.14857523
4.356714 0.1488784
4.357714 0.14918307
4.358714 0.14948681
4.359715 0.1497868
4.360714 0.15008076
4.361714 0.1503677
4.362714 0.15064823
4.363714 0.15092422
4.364714 0.15119811
4.365714 0.151472
4.366714 0.15174698
4.367714 0.1520229
4.368714 0.15229869
4.369714 0.15257288
4.370714 0.15284434
4.371714 0.15311267
4.372715 0.15337821000000001
4.373714 0.15364172
4.374714 0.15390373
4.375714 0.15416417000000002
4.376714 0.15442217
4.377714 0.15467638
4.378714 0.15492562
4.379714 0.15516941
4.380714 0.15540852
4.381714 0.15564482000000002
4.382714 0.1558808
4.383714 0.1561188
4.384714 0.15636011
4.385714 0.15660456
4.386714 0.15685048
4.387714 0.15709531
4.388714 0.15733631
4.389714 0.15757146
4.390714 0.15779993
4.391714 0.15802218
4.392715 0.15823952
4.393714 0.15845352000000001
4.394714 0.15866548
4.395714 0.15887605
4.396714 0.15908534000000002
4.397714 0.1592932
4.398714 0.15949969
4.399714 0.15970527999999998
4.400714 0.15991085000000002
4.401714 0.16011733
4.402714 0.1603252
4.403714 0.16053404999999998
4.404714 0.16074241
4.405715 0.16094806
4.406714 0.16114857
4.407714 0.16134210999999998
4.408714 0.16152798999999998
4.409714 0.16170694
4.410714 0.16188088
4.411714 0.16205239000000002
4.412714 0.16222388000000001
4.413714 0.16239699999999999
4.414714 0.16257229
4.415714 0.16274919999999998
4.416714 0.16292648999999998
4.417714 0.16310274
4.418715 0.1632768
4.419714 0.16344797
4.420714 0.16361601
4.421714 0.1637808
4.422714 0.16394217
4.423714 0.16409964999999999
4.424714 0.16425271
4.425714 0.16440088
4.426714 0.16454423999999998
4.427714 0.16468363
4.428714 0.16482056
4.429714 0.16495698
4.430714 0.16509476
4.431714 0.16523509
4.432714 0.16537807
4.433714 0.16552266999999998
4.434714 0.16566694
4.435714 0.16580859
4.436714 0.16594555
4.437714 0.16607655
4.438715 0.16620129
4.439714 0.16632043
4.440714 0.1664352
4.441714 0.16654702
4.442714 0.16665708999999998
4.443714 0.16676621
4.444714 0.16687473
4.445714 0.16698278
4.446714 0.16709042000000002
4.447714 0.16719772
4.448714 0.16730478000000001
4.449714 0.16741154
4.450714 0.16751762
4.451715 0.16762216000000002
4.452714 0.16772391
4.453714 0.16782144000000002
4.454714 0.16791355
4.455714 0.16799965
4.456714 0.16807999
4.457714 0.16815569
4.458714 0.16822852
4.459714 0.16830040999999998
4.460714 0.16837298
4.461714 0.16844715000000002
4.462714 0.16852294
4.463714 0.16859955
4.464714 0.16867566
4.465714 0.16874983000000002
4.466714 0.16882084
4.467714 0.16888792
4.468714 0.16895077
4.469714 0.16900948999999998
4.470714 0.16906438
4.471714 0.16911583
4.472714 0.16916421
4.473714 0.16920997999999998
4.474714 0.16925372
4.475714 0.16929618000000002
4.476714 0.16933822
4.477714 0.16938063
4.478714 0.16942385
4.479714 0.16946776000000002
4.480714 0.16951155
4.481714 0.16955378000000002
4.482714 0.16959271
4.483714 0.16962668
4.484715 0.1696545
4.485714 0.16967581
4.486714 0.16969107
4.487714 0.16970151
4.488714 0.16970874
4.489714 0.16971441
4.490714 0.16971987
4.491714 0.169726
4.492714 0.16973316
4.493714 0.16974133
4.494714 0.16975020000000002
4.495714 0.16975929
4.496714 0.16976795
4.497715 0.16977534
4.498714 0.16978042000000002
4.499714 0.16978200000000002
4.500714 0.16977892
4.501714 0.16977028
4.502714 0.16975577
4.503714 0.16973582
4.504714 0.16971155000000002
4.505714 0.16968463
4.506714 0.16965684
4.507714 0.16962965000000002
4.508714 0.16960385
4.509714 0.16957944
4.510714 0.16955566
4.511714 0.16953129
4.512714 0.16950505
4.513714 0.16947584
4.514714 0.16944294000000001
4.515714 0.169406
4.516714 0.16936489
4.517715 0.16931957
4.518714 0.16927002
4.519714 0.16921632
4.520714 0.16915876
4.521714 0.16909806
4.522714 0.16903537
4.523714 0.16897212
4.524714 0.16890973
4.525714 0.16884914
4.526714 0.16879052
4.527714 0.16873304
4.528714 0.16867509
4.529714 0.16861466
4.530715 0.16854989
4.531714 0.16847958000000002
4.532714 0.16840347
4.533714 0.16832215
4.534714 0.16823681000000001
4.535714 0.16814871
4.536714 0.16805877
4.537714 0.1679674
4.538714 0.16787455
4.539714 0.16777994999999998
4.540714 0.16768352
4.541714 0.16758558
4.542714 0.16748682
4.543715 0.16738801
4.544714 0.16728966
4.545714 0.16719156
4.546714 0.16709277
4.547714 0.16699171
4.548714 0.16688668
4.549714 0.16677646
4.550714 0.16666075
4.551714 0.1665403
4.552714 0.16641674
4.553714 0.16629189
4.554714 0.16616720000000001
4.555714 0.16604317
4.556714 0.16591924
4.557714 0.16579401
4.558714 0.16566587
4.559714 0.16553364
4.560714 0.16539699
4.561714 0.1652566
4.562714 0.16511381
4.563715 0.16496999
4.564714 0.16482602
4.565714 0.16468189
4.566714 0.16453676
4.567714 0.16438934
4.568714 0.16423849999999998
4.569714 0.16408383
4.570714 0.16392582
4.571714 0.16376571
4.572714 0.16360491
4.573714 0.16344443
4.574714 0.16328431
4.575714 0.16312351
4.576715 0.16296034
4.577714 0.16279306999999998
4.578714 0.16262062
4.579714 0.16244314999999998
4.580714 0.16226197
4.581714 0.16207917
4.582714 0.16189682
4.583714 0.16171613
4.584714 0.16153706999999998
4.585714 0.1613583
4.586714 0.16117765
4.587714 0.16099301
4.588714 0.16080296
4.589714 0.16060728
4.590714 0.16040690000000002
4.591714 0.16020342999999998
4.592714 0.15999845
4.593714 0.15979288
4.594714 0.15958673
4.595714 0.15937925
4.596714 0.15916941999999998
4.597714 0.15895664
4.598714 0.15874112
4.599714 0.15852398
4.600714 0.15830682000000001
4.601714 0.15809103
4.602714 0.15787708
4.603714 0.15766415
4.604714 0.15745021
4.605714 0.15723263999999998
4.606714 0.15700909
4.607714 0.15677829999999998
4.608714 0.15654053
4.609715 0.15629752
4.610714 0.15605186000000001
4.611714 0.15580611
4.612714 0.15556198999999998
4.613714 0.15531989999999998
4.614714 0.15507905
4.615714 0.15483788
4.616714 0.15459486
4.617714 0.15434902
4.618714 0.15410031
4.619714 0.15384936999999999
4.620714 0.153597
4.621714 0.15334362
4.622715 0.15308884
4.623714 0.15283145
4.624714 0.15256995
4.625714 0.15230316
4.626714 0.1520309
4.627714 0.15175424999999998
4.628714 0.15147537
4.629714 0.15119682
4.630714 0.15092072
4.631714 0.15064792999999999
4.632714 0.15037778000000002
4.633714 0.15010822000000001
4.634714 0.14983657
4.635714 0.14956032
4.636714 0.14927804
4.637714 0.14898963
4.638714 0.14869622
4.639714 0.14839955000000002
4.640714 0.14810127
4.641714 0.14780232000000001
4.642715 0.14750275000000002
4.643714 0.14720192
4.644714 0.14689907
4.645714 0.14659386
4.646714 0.14628678
4.647714 0.14597902
4.648714 0.14567197
4.649714 0.14536661
4.650714 0.14506292
4.651714 0.14475964
4.652714 0.1444546
4.653714 0.1441454
4.654714 0.14383026
4.655715 0.14350862
4.656714 0.14318147
4.657714 0.14285091
4.658714 0.14251947
4.659714 0.14218916
4.660714 0.14186088
4.661714 0.14153414
4.662714 0.14120737
4.663714 0.14087863
4.664714 0.14054633
4.665714 0.14020986
4.666714 0.13986966
4.667714 0.13952688
4.668715 0.13918281999999998
4.669714 0.13883821999999998
4.670714 0.13849298000000002
4.671714 0.13814621
4.672714 0.1377967
4.673714 0.13744358
4.674714 0.13708688
4.675714 0.13672761
4.676714 0.13636755
4.677714 0.13600853
4.678714 0.13565177
4.679714 0.13529721
4.680714 0.13494354
4.681714 0.13458852000000002
4.682714 0.1342298
4.683714 0.13386571
4.684714 0.13349587000000002
4.685714 0.13312128
4.686714 0.13274391
4.687714 0.13236596
4.688715 0.13198905
4.689714 0.13161371
4.690714 0.13123929
4.691714 0.13086429
4.692714 0.13048711
4.693714 0.13010661
4.694714 0.12972261000000002
4.695714 0.12933576
4.696714 0.12894723
4.697714 0.12855807
4.698714 0.12816865
4.699714 0.12777853
4.700714 0.12738659
4.701715 0.12699161
4.702714 0.12659283
4.703714 0.12619045
4.704714 0.12578567
4.705714 0.12538037
4.706714 0.12497641000000001
4.707714 0.12457491
4.708714 0.12417579000000001
4.709714 0.12377774
4.710714 0.12337858000000002
4.711714 0.12297600000000002
4.712714 0.12256834999999999
4.713714 0.12215513
4.714714 0.12173711999999999
4.715714 0.12131602999999999
4.716714 0.1208939
4.717714 0.12047236
4.718714 0.12005215999999999
4.719714 0.11963308
4.720714 0.11921417000000001
4.721714 0.11879427000000001
4.722714 0.11837251000000001
4.723714 0.11794864
4.724714 0.11752303000000001
4.725714 0.11709632
4.726714 0.116669
4.727714 0.11624099
4.728714 0.11581150999999999
4.729714 0.11537931
4.730714 0.11494311
4.731714 0.11450221
4.732714 0.11405685
4.733714 0.11360835999999999
4.734715 0.11315882000000001
4.735714 0.11271049
4.736714 0.11226506
4.737714 0.11182317
4.738714 0.11138414999999999
4.739714 0.11094628
4.740714 0.11050732999999999
4.741714 0.11006523
4.742714 0.10961868999999999
4.743714 0.10916749
4.744714 0.10871228999999999
4.745714 0.10825435
4.746714 0.10779491
4.747715 0.10733480000000001
4.748714 0.10687425999999998
4.749714 0.10641305000000001
4.750714 0.10595076999999999
4.751714 0.10548731
4.752714 0.10502303
4.753714 0.10455879
4.754714 0.10409559
4.755714 0.10363410999999999
4.756714 0.10317430999999999
4.757714 0.10271524000000001
4.758714 0.10225514
4.759714 0.10179200000000001
4.760714 0.10132412
4.761714 0.10085077
4.762714 0.10037236
4.763714 0.099890435
4.764714 0.09940713600000001
4.765714 0.098924525
4.766714 0.098443974
4.767715 0.09796581
4.768714 0.097489334
4.769714 0.09701320100000001
4.770714 0.096535985
4.771714 0.096056709
4.772714 0.095575111
4.773714 0.095091597
4.774714 0.094606873
4.775714 0.094121497
4.776714 0.093635521
4.777714 0.093148433
4.778714 0.092659378
4.779714 0.092167611
4.780715 0.091672974
4.781714 0.091176148
4.782714 0.090678566
4.783714 0.090181967
4.784714 0.089687796
4.785714 0.089196628
4.786714 0.088707893
4.787714 0.088219997
4.788714 0.08773083699999999
4.789714 0.087238499
4.790714 0.086741883
4.791714 0.086241006
4.792714 0.085736875
4.793715 0.085231039
4.794714 0.084724941
4.795714 0.084219396
4.796714 0.08371437400000001
4.797714 0.083209173
4.798714 0.082702865
4.799714 0.08219485800000001
4.800714 0.08168522
4.801714 0.081174728
4.802714 0.08066452
4.803714 0.080155564
4.804714 0.07964816200000001
4.805714 0.079141714
4.806714 0.078634889
4.807714 0.078126107
4.808714 0.07761421099999999
4.809714 0.077098946
4.810714 0.07658113
4.811714 0.076062372
4.812714 0.075544452
4.813715 0.07502863900000001
4.814714 0.074515172
4.815714 0.074003183
4.816714 0.073491031
4.817714 0.072976947
4.818714 0.072459731
4.819714 0.071939168
4.820714 0.07141605599999999
4.821714 0.070891803
4.822714 0.070367823
4.823714 0.069844944
4.824714 0.06932313
4.825714 0.068801618
4.826715 0.068279362
4.827714 0.067755621
4.828714 0.06723038399999999
4.829714 0.066704449
4.830714 0.066179084
4.831714 0.06565542399999999
4.832714 0.065133878
4.833714 0.06461378699999999
4.834714 0.064093521
4.835714 0.063571031
4.836714 0.063044578
4.837714 0.062513404
4.838714 0.061978068
4.839714 0.061440270000000005
4.840714 0.060902262
4.841714 0.060366094
4.842714 0.059832935
4.843714 0.05930281500000001
4.844714 0.058774771999999996
4.845714 0.058247399
4.846714 0.057719491
4.847714 0.057190493999999995
4.848714 0.056660618
4.849714 0.056130544
4.850714 0.055600900999999994
4.851714 0.055071763999999995
4.852714 0.054542418
4.853714 0.054011546
4.854714 0.053477747000000006
4.855714 0.052940194
4.856714 0.052399113000000004
4.857714 0.051855900999999996
4.858714 0.051312766
4.859715 0.050772033999999994
4.860714 0.0502354
4.861714 0.049703335
4.862714 0.049174996000000006
4.863714 0.048648551
4.864714 0.048121842
4.865714 0.047593092000000004
4.866714 0.047061403
4.867714 0.046526839
4.868714 0.045990145999999996
4.869714 0.045452246999999994
4.870714 0.044913738
4.871714 0.04437468
4.872715 0.043834691
4.873714 0.043293333
4.874714 0.042750585
4.875714 0.042207123
4.876714 0.041664302
4.877714 0.041123788
4.878714 0.040586971
4.879714 0.040054391
4.880714 0.039525461
4.881714 0.038998559
4.882714 0.038471491999999996
4.883714 0.037942172
4.884714 0.037409231
4.885714 0.036872362
4.886714 0.036332279
4.887714 0.035790351
4.888714 0.035248057
4.889714 0.034706519000000005
4.890714 0.034166264
4.891714 0.033627290000000004
4.892715 0.033089350000000003
4.893714 0.032552294
4.894714 0.032016283
4.895714 0.031481779
4.896714 0.030949293
4.897714 0.030419026999999998
4.898714 0.029890597
4.899714 0.029362954
4.900714 0.028834591
4.901714 0.028303979
4.902714 0.027770042999999998
4.903714 0.02723253
4.904714 0.026692107
4.905715 0.026150158
4.906714 0.025608366999999996
4.907714 0.025068238
4.908714 0.02453074
4.909714 0.023996165
4.910714 0.023464237
4.911714 0.022934379
4.912714 0.022406004
4.913714 0.021878709
4.914714 0.021352287
4.915714 0.020826606
4.916714 0.020301416
4.917714 0.019776206
4.918715 0.019250218
4.919714 0.018722618
4.920714 0.018192756
4.921714 0.017660435999999998
4.922714 0.017126056
4.923714 0.016590570000000002
4.924714 0.016055265
4.925714 0.015521435
4.926714 0.014990069
4.927714 0.014461642
4.928714 0.013936084
4.929714 0.013412895000000001
4.930714 0.012891376999999999
4.931714 0.012370854
4.932714 0.011850819
4.933714 0.011330972
4.934714 0.01081115
4.935714 0.01029122
4.936714 0.0097709788
4.937714 0.0092501359
4.938715 0.0087283806
4.939714 0.0082055078
4.940714 0.007681553
4.941714 0.0071568778
4.942714 0.006632156899999999
4.943714 0.0061082741
4.944714 0.0055861383
4.945714 0.0050664763
4.946714 0.004549667899999999
4.947714 0.0040356677
4.948714 0.00352403
4.949714 0.0030140302
4.950714 0.0025048432
4.951715 0.0019957272999999998
4.952714 0.0014861637
4.953714 0.0009759144599999999
4.954714 0.00046499645
4.955714 -4.6418893e-05
4.956714 -0.00055812238
4.957714 -0.0010699556
4.958714 -0.0015818345
4.959714 -0.0020936899
4.960714 -0.002605358
4.961714 -0.0031164724
4.962714 -0.0036264235
4.963714 -0.0041344254
4.964714 -0.0046396985
4.965714 -0.0051417166
4.966714 -0.0056404372999999995
4.967714 -0.0061364131
4.968714 -0.0066307264
4.969714 -0.0071247421
4.970714 -0.0076197386
4.971714 -0.0081165483
4.972714 -0.0086153232
4.973714 -0.0091155234
4.974714 -0.0096161297
4.975714 -0.010116003
4.976714 -0.010614258
4.977714 -0.011110496
4.978714 -0.011604824
4.979714 -0.012097645
4.980714 -0.012589341
4.981714 -0.013079983000000002
4.982714 -0.013569235
4.983714 -0.014056489
4.984715 -0.014541204000000002
4.985714 -0.015023278000000001
4.986714 -0.015503306000000001
4.987714 -0.015982543000000002
4.988714 -0.016462556
4.989714 -0.016944681
4.990714 -0.017429477999999998
4.991714 -0.017916411
4.992714 -0.018403916
4.993714 -0.018889848
4.994714 -0.019372169
4.995714 -0.019849614
4.996714 -0.020322086
4.997715 -0.020790617
4.998714 -0.021256928
4.999714 -0.021722759
5.000714 -0.022189242
5.001714 -0.022656584
5.002714 -0.023124171000000002
5.003714 -0.023591029
5.004714 -0.024056435
5.005714 -0.024520367
5.006714 -0.024983595
5.007714 -0.025447347
5.008714 -0.025912671
5.009714 -0.026379787999999998
5.010714 -0.026847751
5.011714 -0.027314568
5.012714 -0.027777808
5.013714 -0.028235470999999998
5.014714 -0.028686761
5.015714 -0.029132454
5.016714 -0.029574687
5.017715 -0.030016236
5.018714 -0.030459545
5.019714 -0.030905890000000002
5.020714 -0.031355023
5.021714 -0.031805401999999997
5.022714 -0.032254911
5.023714 -0.032701762
5.024714 -0.033145194
5.025714 -0.033585681
5.026714 -0.034024560999999995
5.027714 -0.034463292
5.028714 -0.034902667
5.029714 -0.035342315
5.030715 -0.03578079
5.031714 -0.036216152
5.032714 -0.036646842
5.033714 -0.037072456
5.034714 -0.037494048999999995
5.035714 -0.037913834
5.036714 -0.038334372
5.037714 -0.038757568
5.038714 -0.039183896
5.039714 -0.039612188
5.040714 -0.040040066
5.041714 -0.040464874
5.042714 -0.040884703
5.043715 -0.04129911
5.044714 -0.041709229
5.045714 -0.042117253
5.046714 -0.042525484
5.047714 -0.042935376
5.048714 -0.043346973999999996
5.049714 -0.043758951000000004
5.050714 -0.044169236
5.051714 -0.044575936000000004
5.052714 -0.044978157
5.053714 -0.045376373
5.054714 -0.045772176000000005
5.055714 -0.046167546
5.056714 -0.046563943
5.057714 -0.046961638
5.058714 -0.047359575
5.059714 -0.047755815
5.060714 -0.048148393000000005
5.061714 -0.048536205
5.062714 -0.048919528
5.063715 -0.049299968000000007
5.064714 -0.049679814
5.065714 -0.050061097
5.066714 -0.050444715
5.067714 -0.050830003000000006
5.068714 -0.051214947999999996
5.069714 -0.05159693
5.070714 -0.051973719
5.071714 -0.052344298000000004
5.072714 -0.052709226
5.073714 -0.053070351999999994
5.074714 -0.053430093
5.075714 -0.053790497
5.076715 -0.054152578
5.077714 -0.054516055
5.078714 -0.054879696
5.079714 -0.055241975
5.080714 -0.055601815
5.081714 -0.055959006
5.082714 -0.056314218
5.083714 -0.056668528
5.084714 -0.057022739
5.085714 -0.057376805
5.086714 -0.057729630000000004
5.087714 -0.058079347999999996
5.088714 -0.058423996000000006
5.089714 -0.058762327999999996
5.090714 -0.059094385
5.091714 -0.059421645999999995
5.092714 -0.059746618999999994
5.093714 -0.060072081
5.094714 -0.060400204
5.095714 -0.060731889000000004
5.096714 -0.061066582999999994
5.097714 -0.061402563
5.098714 -0.061737577
5.099714 -0.062069565
5.100714 -0.06239721
5.101714 -0.062720123
5.102714 -0.063038641
5.103714 -0.063353416
5.104714 -0.063664978
5.105714 -0.063973485
5.106714 -0.064278767
5.107714 -0.064580608
5.108714 -0.06487912
5.109715 -0.065175019
5.110714 -0.06546962
5.111714 -0.065764558
5.112714 -0.06606127099999999
5.113714 -0.066360499
5.114714 -0.06666190999999999
5.115714 -0.066964084
5.116714 -0.067264843
5.117714 -0.067561795
5.118714 -0.067852967
5.119714 -0.06813731699999999
5.120714 -0.068414927
5.121714 -0.068686903
5.122715 -0.068955024
5.123714 -0.06922122
5.124714 -0.069487141
5.125714 -0.069753837
5.126714 -0.070021691
5.127714 -0.070290518
5.128714 -0.07055976900000001
5.129714 -0.070828758
5.130714 -0.071096799
5.131714 -0.071363262
5.132714 -0.07162751299999999
5.133714 -0.071888865
5.134714 -0.072146533
5.135714 -0.072399701
5.136714 -0.072647701
5.137714 -0.072890206
5.138714 -0.073127443
5.139714 -0.073360302
5.140714 -0.07359026299999999
5.141714 -0.073819153
5.142715 -0.07404875899999999
5.143714 -0.074280397
5.144714 -0.074514537
5.145714 -0.074750651
5.146714 -0.07498727100000001
5.147714 -0.07522232499999999
5.148714 -0.075453642
5.149714 -0.07567945300000001
5.150714 -0.07589881400000001
5.151714 -0.07611175
5.152714 -0.076319155
5.153714 -0.076522469
5.154714 -0.076723233
5.155715 -0.07692270999999999
5.156714 -0.07712167
5.157714 -0.077320385
5.158714 -0.077518797
5.159714 -0.077716779
5.160714 -0.07791429500000001
5.161714 -0.078111421
5.162714 -0.078308181
5.163714 -0.0785043
5.164714 -0.078698993
5.165714 -0.078890932
5.166714 -0.07907846
5.167714 -0.079260027
5.168715 -0.079434697
5.169714 -0.07960255
5.170714 -0.07976480400000001
5.171714 -0.079923571
5.172714 -0.080081314
5.173714 -0.08024013399999999
5.174714 -0.080401188
5.175714 -0.08056437899999999
5.176714 -0.080728467
5.177714 -0.08089150099999999
5.178714 -0.081051473
5.179714 -0.081206905
5.180714 -0.081357174
5.181714 -0.081502518
5.182714 -0.081643689
5.183714 -0.081781537
5.184714 -0.081916584
5.185714 -0.08204889600000001
5.186714 -0.082178216
5.187714 -0.082304288
5.188715 -0.082427228
5.189714 -0.08254774100000001
5.190714 -0.082667009
5.191714 -0.08278634
5.192714 -0.08290665
5.193714 -0.083028007
5.194714 -0.083149446
5.195714 -0.083269126
5.196714 -0.08338488399999999
5.197714 -0.083494862
5.198714 -0.08359812800000001
5.199714 -0.08369495
5.200714 -0.083786709
5.201715 -0.0838754
5.202714 -0.083962997
5.203714 -0.084050826
5.204714 -0.084139238
5.205714 -0.08422762
5.206714 -0.084314734
5.207714 -0.08439922799999999
5.208714 -0.08448011400000001
5.209714 -0.08455700000000001
5.210714 -0.084630074
5.211714 -0.084699836
5.212714 -0.08476674000000001
5.213714 -0.08483091999999999
5.214714 -0.084892113
5.215714 -0.084949849
5.216714 -0.08500376100000001
5.217714 -0.085053925
5.218714 -0.085101021
5.219714 -0.085146236
5.220714 -0.085190934
5.221714 -0.08523619
5.222714 -0.08528234900000001
5.223714 -0.08532881
5.224714 -0.08537410200000001
5.225714 -0.08541625
5.226714 -0.085453322
5.227714 -0.085483963
5.228714 -0.085507758
5.229714 -0.085525296
5.230714 -0.085537951
5.231714 -0.085547433
5.232714 -0.08555533700000001
5.233714 -0.08556274700000001
5.234715 -0.085570069
5.235714 -0.085577113
5.236714 -0.085583294
5.237714 -0.085587951
5.238714 -0.08559055900000001
5.239714 -0.085590797
5.240714 -0.08558848100000001
5.241714 -0.085583405
5.242714 -0.085575174
5.243714 -0.085563166
5.244714 -0.085546612
5.245714 -0.085524848
5.246714 -0.085497589
5.247715 -0.085465168
5.248714 -0.085428578
5.249714 -0.085389311
5.250714 -0.08534902
5.251714 -0.085309055
5.252714 -0.085270067
5.253714 -0.08523180699999999
5.254714 -0.085193163
5.255714 -0.085152464
5.256714 -0.085107947
5.257714 -0.085058232
5.258714 -0.085002685
5.259714 -0.08494149699999999
5.260714 -0.08487554700000001
5.261714 -0.084806047
5.262714 -0.08473412599999999
5.263714 -0.08466053999999999
5.264714 -0.084585539
5.265714 -0.084508973
5.266714 -0.084430509
5.267715 -0.084349897
5.268714 -0.08426710800000001
5.269714 -0.08418232299999999
5.270714 -0.084095739
5.271714 -0.084007293
5.272714 -0.083916466
5.273714 -0.08382226200000001
5.274714 -0.083723408
5.275714 -0.083618757
5.276714 -0.083507726
5.277714 -0.083390606
5.278714 -0.08326863200000001
5.279714 -0.083143706
5.280715 -0.083017879
5.281714 -0.08289276699999999
5.282714 -0.082769076
5.283714 -0.082646415
5.284714 -0.082523451
5.285714 -0.082398357
5.286714 -0.082269381
5.287714 -0.082135334
5.288714 -0.081995805
5.289714 -0.081851106
5.290714 -0.081701949
5.291714 -0.081549049
5.292714 -0.08139283700000001
5.293715 -0.08123336
5.294714 -0.08107046
5.295714 -0.080904085
5.296714 -0.080734579
5.297714 -0.08056279000000001
5.298714 -0.080389925
5.299714 -0.080217147
5.300714 -0.08004508
5.301714 -0.079873443
5.302714 -0.079700939
5.303714 -0.07952551199999999
5.304714 -0.07934490599999999
5.305714 -0.079157326
5.306714 -0.078961963
5.307714 -0.078759249
5.308714 -0.07855068
5.309714 -0.078338326
5.310714 -0.078124204
5.311714 -0.07790971399999999
5.312714 -0.077695365
5.313715 -0.07748084
5.314714 -0.07726532600000001
5.315714 -0.077047973
5.316714 -0.076828251
5.317714 -0.076606066
5.318714 -0.076381618
5.319714 -0.076155068
5.320714 -0.075926195
5.321714 -0.075694232
5.322714 -0.075457973
5.323714 -0.075216137
5.324714 -0.07496786999999999
5.325714 -0.074713159
5.326715 -0.07445300599999999
5.327714 -0.074189226
5.328714 -0.07392398
5.329714 -0.073659112
5.330714 -0.073395588
5.331714 -0.07313322900000001
5.332714 -0.072870805
5.333714 -0.07260646700000001
5.334714 -0.072338339
5.335714 -0.072065089
5.336714 -0.07178625699999999
5.337714 -0.07150222099999999
5.338714 -0.071213895
5.339714 -0.070922257
5.340714 -0.070627942
5.341714 -0.070331042
5.342714 -0.070031185
5.343714 -0.06972787100000001
5.344714 -0.069420843
5.345714 -0.069110363
5.346714 -0.068797264
5.347714 -0.068482687
5.348714 -0.068167661
5.349714 -0.06785263500000001
5.350714 -0.06753720199999999
5.351714 -0.067220122
5.352714 -0.06689964799999999
5.353714 -0.066574098
5.354714 -0.06624239
5.355714 -0.065904419
5.356714 -0.065561081
5.357714 -0.065213966
5.358714 -0.06486479
5.359715 -0.064514822
5.360714 -0.064164505
5.361714 -0.063813361
5.362714 -0.063460274
5.363714 -0.063103979
5.364714 -0.06274357400000001
5.365714 -0.062378857
5.366714 -0.062010362
5.367714 -0.061639067
5.368714 -0.061265915000000004
5.369714 -0.060891395
5.370714 -0.06051526300000001
5.371714 -0.060136634
5.372715 -0.059754355
5.373714 -0.059367489
5.374714 -0.058975757999999996
5.375714 -0.058579724
5.376714 -0.058180623
5.377714 -0.057779904
5.378714 -0.057378662
5.379714 -0.05697718
5.380714 -0.056574779
5.381714 -0.056170031999999995
5.382714 -0.055761321
5.383714 -0.055347429999999996
5.384714 -0.054928042999999996
5.385714 -0.054503867
5.386714 -0.05407635499999999
5.387714 -0.053647172
5.388714 -0.053217536
5.389714 -0.052787759
5.390714 -0.052357139
5.391714 -0.051924266000000004
5.392715 -0.051487585999999995
5.393714 -0.051046017
5.394714 -0.050599343
5.395714 -0.050148268999999995
5.396714 -0.049694086
5.397714 -0.049238093000000004
5.398714 -0.048781055000000004
5.399714 -0.048322897000000004
5.400714 -0.047862771
5.401714 -0.047399488
5.402714 -0.046932101
5.403714 -0.046460392
5.404714 -0.045985062
5.405715 -0.045507494
5.406714 -0.045029217
5.407714 -0.04455123
5.408714 -0.044073531
5.409714 -0.043595009000000004
5.410714 -0.043113777
5.411714 -0.042627825
5.412714 -0.042135734
5.413714 -0.041637185
5.414714 -0.041133046
5.415714 -0.040625018
5.416714 -0.040114982
5.417714 -0.039604318
5.418715 -0.039093467
5.419714 -0.038581894
5.420714 -0.038068468
5.421714 -0.037552041
5.422714 -0.037032008
5.423714 -0.03650859
5.424714 -0.035982707
5.425714 -0.035455514
5.426714 -0.03492781
5.427714 -0.034399581
5.428714 -0.033869888
5.429714 -0.033337166
5.430714 -0.032799827999999996
5.431714 -0.032256907
5.432714 -0.03170851
5.433714 -0.031155816
5.434714 -0.030600689999999996
5.435714 -0.030044978000000003
5.436714 -0.029489849
5.437714 -0.028935366000000004
5.438715 -0.028380501
5.439714 -0.027823585
5.440714 -0.02726297
5.441714 -0.026697665
5.442714 -0.026127658
5.443714 -0.025553833
5.444714 -0.024977524
5.445714 -0.024399881999999998
5.446714 -0.023821375
5.447714 -0.023241616
5.448714 -0.022659568999999997
5.449714 -0.022074067000000003
5.450714 -0.021484392
5.451715 -0.020890664
5.452714 -0.020293852
5.453714 -0.019695427999999997
5.454714 -0.019096755
5.455714 -0.018498519999999997
5.456714 -0.017900403999999998
5.457714 -0.017301177
5.458714 -0.016699151000000002
5.459714 -0.016092847
5.460714 -0.015481558999999999
5.461714 -0.014865636
5.462714 -0.014246331
5.463714 -0.0136253
5.464714 -0.013003945
5.465714 -0.012382876999999999
5.466714 -0.011761706
5.467714 -0.01113925
5.468714 -0.010514038
5.469714 -0.009884915900000001
5.470714 -0.0092515002
5.471714 -0.00861429
5.472714 -0.0079744037
5.473714 -0.0073330680999999995
5.474714 -0.006691081200000001
5.475714 -0.0060484842999999995
5.476714 -0.0054045755
5.477714 -0.0047582635
5.478714 -0.0041085968
5.479714 -0.00345525
5.480714 -0.0027987493000000002
5.481714 -0.0021403233
5.482714 -0.0014814534
5.483714 -0.0008232646000000001
5.484715 -0.00016604978
5.485714 0.00049090881
5.486714 0.0011491297
5.487714 0.0018104114
5.488714 0.0024762036
5.489714 0.0031471019999999997
5.490714 0.0038226745999999996
5.491714 0.0045016666
5.492714 0.0051824958
5.493714 0.0058638339
5.494714 0.006545046200000001
5.495714 0.0072263195999999995
5.496714 0.007908463899999999
5.497715 0.0085924607
5.498714 0.0092789938
5.499714 0.0099681332
5.500714 0.010659324000000001
5.501714 0.011351676
5.502714 0.012044416
5.503714 0.01273731
5.504714 0.013430872
5.505714 0.014126239999999998
5.506714 0.014824780999999999
5.507714 0.015527553
5.508714 0.016234849
5.509714 0.016946011
5.510714 0.017659608
5.511714 0.018373884
5.512714 0.019087353
5.513714 0.019799294000000002
5.514714 0.020509957000000002
5.515714 0.021220431
5.516714 0.021932212
5.517715 0.022646658
5.518714 0.023364532
5.519714 0.024085799
5.520714 0.024809761000000003
5.521714 0.025535409999999998
5.522714 0.026261905
5.523714 0.026988919
5.524714 0.027716722000000003
5.525714 0.028446005
5.526714 0.029177503999999996
5.527714 0.029911578
5.528714 0.030647978
5.529714 0.031385862
5.530715 0.032124092
5.531714 0.032861697
5.532714 0.033598297
5.533714 0.034334316
5.534714 0.035070904
5.535714 0.035809568
5.536714 0.036551626000000004
5.537714 0.037297746
5.538714 0.038047687999999996
5.539714 0.038800397
5.540714 0.039554360999999996
5.541714 0.040308146999999996
5.542714 0.041060854
5.543715 0.041812366999999996
5.544714 0.042563322
5.545714 0.043314759
5.546714 0.044067681
5.547714 0.044822675
5.548714 0.045579721000000004
5.549714 0.046338294999999995
5.550714 0.04709769
5.551714 0.047857373
5.552714 0.048617291
5.553714 0.049377908
5.554714 0.050140009
5.555714 0.050904346
5.556714 0.051671249
5.557714 0.052440423
5.558714 0.053210946
5.559714 0.053981598
5.560714 0.054751278
5.561714 0.055519426999999996
5.562714 0.05628626700000001
5.563715 0.057052722
5.564714 0.057820103
5.565714 0.05858963699999999
5.566714 0.059362041
5.567714 0.06013728
5.568714 0.060914607999999995
5.569714 0.061692897000000003
5.570714 0.062471029000000004
5.571714 0.063248322
5.572714 0.06402469
5.573714 0.064800616
5.574714 0.06557687300000001
5.575714 0.066354161
5.576715 0.067132822
5.577714 0.067912735
5.578714 0.068693439
5.579714 0.06947441700000001
5.580714 0.070255366
5.581714 0.07103641399999999
5.582714 0.071818079
5.583714 0.072601065
5.584714 0.07338592
5.585714 0.07417272999999999
5.586714 0.07496096699999999
5.587714 0.075749581
5.588714 0.07653731700000001
5.589714 0.077323127
5.590714 0.07810652
5.591714 0.07888773099999999
5.592714 0.079667656
5.593714 0.080447539
5.594714 0.081228587
5.595714 0.082011585
5.596714 0.082796754
5.597714 0.083583745
5.598714 0.0843719
5.599714 0.085160549
5.600714 0.085949269
5.601714 0.086737965
5.602714 0.087526807
5.603714 0.088316004
5.604714 0.089105574
5.605714 0.089895213
5.606714 0.090684346
5.607714 0.091472291
5.608714 0.092258566
5.609715 0.093043101
5.610714 0.093826349
5.611714 0.09460919
5.612714 0.095392647
5.613714 0.096177543
5.614714 0.096964219
5.615714 0.09775240900000001
5.616714 0.098541332
5.617714 0.099329988
5.618714 0.10011748
5.619714 0.10090329
5.620714 0.10168746000000001
5.621714 0.10247042
5.622715 0.10325285
5.623714 0.10403530999999999
5.624714 0.10481805000000001
5.625714 0.10560096999999999
5.626714 0.10638367000000001
5.627714 0.10716572
5.628714 0.10794685000000001
5.629714 0.10872713
5.630714 0.10950689999999999
5.631714 0.11028666000000001
5.632714 0.11106679
5.633714 0.11184736
5.634714 0.11262801
5.635714 0.11340807
5.636714 0.11418680999999999
5.637714 0.11496369
5.638714 0.11573866000000001
5.639714 0.11651210999999999
5.640714 0.1172848
5.641714 0.11805759
5.642715 0.11883107
5.643714 0.11960535
5.644714 0.12038001
5.645714 0.12115425999999999
5.646714 0.12192721000000001
5.647714 0.12269818
5.648714 0.12346690999999999
5.649714 0.12423364
5.650714 0.12499887999999999
5.651714 0.12576326000000002
5.652714 0.1265272
5.653714 0.12729083
5.654714 0.12805397000000002
5.655715 0.12881629
5.656714 0.12957756
5.657714 0.1303378
5.658714 0.13109731
5.659714 0.13185653
5.660714 0.13261588000000002
5.661714 0.1333754
5.662714 0.13413473
5.663714 0.13489309
5.664714 0.13564948
5.665714 0.13640306
5.666714 0.13715338
5.667714 0.13790057
5.668715 0.13864529
5.669714 0.13938852
5.670714 0.14013124
5.671714 0.14087413
5.672714 0.14161742
5.673714 0.14236091
5.674714 0.14310409000000002
5.675714 0.14384645
5.676714 0.14458759
5.677714 0.14532732
5.678714 0.14606564
5.679714 0.14680249
5.680714 0.14753768
5.681714 0.14827079999999998
5.682714 0.14900133
5.683714 0.14972884
5.684714 0.15045316
5.685714 0.15117461000000001
5.686714 0.15189393
5.687714 0.15261215
5.688715 0.15333028999999998
5.689714 0.15404901999999998
5.690714 0.15476845
5.691714 0.15548818
5.692714 0.15620734
5.693714 0.15692492
5.694714 0.15764006
5.695714 0.15835221
5.696714 0.15906116
5.697714 0.15976699
5.698714 0.16046984
5.699714 0.16116982
5.700714 0.16186702
5.701715 0.16256153
5.702714 0.16325357000000001
5.703714 0.16394366
5.704714 0.16463253
5.705714 0.16532105
5.706714 0.16600993
5.707714 0.16669945
5.708714 0.16738934
5.709714 0.16807872000000001
5.710714 0.16876636
5.711714 0.16945098
5.712714 0.1701316
5.713714 0.17080777
5.714714 0.17147966
5.715714 0.17214782
5.716714 0.17281299
5.717714 0.17347585000000001
5.718714 0.17413684
5.719714 0.17479619
5.720714 0.17545401
5.721714 0.17611049
5.722714 0.17676592
5.723714 0.17742070999999998
5.724714 0.17807514
5.725714 0.17872921
5.726714 0.17938239
5.727714 0.18003370999999999
5.728714 0.18068188
5.729714 0.18132566
5.730714 0.1819643
5.731714 0.18259767
5.732714 0.18322641
5.733714 0.18385168
5.734715 0.18447478
5.735714 0.18509678999999998
5.736714 0.18571823999999998
5.737714 0.1863391
5.738714 0.18695894
5.739714 0.18757718
5.740714 0.18819333
5.741714 0.18880721
5.742714 0.18941888
5.743714 0.19002844
5.744714 0.19063584
5.745714 0.19124068
5.746714 0.19184229
5.747715 0.19243992999999998
5.748714 0.19303306
5.749714 0.19362164
5.750714 0.19420618
5.751714 0.19478768999999999
5.752714 0.19536731
5.753714 0.19594592
5.754714 0.19652389
5.755714 0.19710097
5.756714 0.19767631
5.757714 0.19824891
5.758714 0.19881791000000001
5.759714 0.19938285000000003
5.760714 0.19994383000000002
5.761714 0.20050134
5.762714 0.20105600999999998
5.763714 0.20160831
5.764714 0.20215837000000003
5.765714 0.20270604
5.766714 0.20325093000000002
5.767715 0.20379275
5.768714 0.20433143
5.769714 0.20486715
5.770714 0.20540028
5.771714 0.20593120999999998
5.772714 0.20646000999999997
5.773714 0.20698651
5.774714 0.20751017
5.775714 0.20803036000000003
5.776714 0.20854659000000003
5.777714 0.20905868
5.778714 0.20956686
5.779714 0.21007170000000003
5.780715 0.21057385
5.781714 0.21107378
5.782714 0.21157169
5.783714 0.21206740999999998
5.784714 0.21256044999999998
5.785714 0.21305028
5.786714 0.21353646
5.787714 0.21401874
5.788714 0.21449714
5.789714 0.21497179
5.790714 0.21544283
5.791714 0.21591038
5.792714 0.21637447999999998
5.793715 0.21683523
5.794714 0.21729280999999998
5.795714 0.21774757
5.796714 0.21819992000000002
5.797714 0.21865023
5.798714 0.21909869
5.799714 0.21954514
5.800714 0.2199891
5.801714 0.22042985
5.802714 0.22086664
5.803714 0.22129888999999997
5.804714 0.22172637
5.805714 0.22214917
5.806714 0.22256766
5.807714 0.22298226
5.808714 0.22339326999999998
5.809714 0.22380083999999997
5.810714 0.22420499000000002
5.811714 0.22460576
5.812714 0.22500331999999998
5.813715 0.22539799
5.814714 0.22579026000000002
5.815714 0.22618048999999998
5.816714 0.22656875999999998
5.817714 0.22695477
5.818714 0.2273378
5.819714 0.22771691
5.820714 0.22809131
5.821714 0.22846053
5.822714 0.22882471999999998
5.823714 0.22918449
5.824714 0.22954077
5.825714 0.22989435
5.826715 0.23024566
5.827714 0.23059464999999998
5.828714 0.23094072999999998
5.829714 0.23128316000000002
5.830714 0.2316213
5.831714 0.23195494
5.832714 0.23228432999999998
5.833714 0.23261000999999998
5.834714 0.23293255
5.835714 0.23325225
5.836714 0.233569
5.837714 0.23388227000000003
5.838714 0.23419142
5.839714 0.23449601
5.840714 0.23479604
5.841714 0.23509198999999997
5.842714 0.23538473000000001
5.843714 0.23567509000000003
5.844714 0.23596359
5.845714 0.23625010999999999
5.846714 0.23653392999999998
5.847714 0.23681391000000002
5.848714 0.23708895
5.849714 0.23735838
5.850714 0.23762216000000003
5.851714 0.2378809
5.852714 0.23813559999999998
5.853714 0.23838719
5.854714 0.2386363
5.855714 0.23888298000000002
5.856714 0.23912687
5.857714 0.23936733999999998
5.858714 0.2396039
5.859715 0.23983634999999998
5.860714 0.24006492
5.861714 0.24029009999999998
5.862714 0.24051226000000003
5.863714 0.24073154
5.864714 0.24094760999999998
5.865714 0.24115979
5.866714 0.24136728999999998
5.867714 0.24156951999999998
5.868714 0.24176637999999998
5.869714 0.24195826
5.870714 0.24214598999999998
5.871714 0.24233053
5.872715 0.24251265
5.873714 0.24269265
5.874714 0.24287037000000003
5.875714 0.24304526999999998
5.876714 0.24321668000000002
5.877714 0.24338406999999998
5.878714 0.24354714
5.879714 0.24370591000000003
5.880714 0.24386058000000002
5.881714 0.24401130999999998
5.882714 0.24415813
5.883714 0.24430090999999998
5.884714 0.24443935000000003
5.885714 0.24457325000000002
5.886714 0.24470261000000001
5.887714 0.24482763999999999
5.888714 0.24494880000000002
5.889714 0.24506664
5.890714 0.24518156000000002
5.891714 0.24529378999999998
5.892715 0.24540323999999997
5.893714 0.24550968999999997
5.894714 0.24561277
5.895714 0.24571215999999999
5.896714 0.24580769
5.897714 0.24589925999999998
5.898714 0.24598683000000002
5.899714 0.2460703
5.900714 0.24614951000000002
5.901714 0.24622427000000002
5.902714 0.24629449000000003
5.903714 0.24636018
5.904714 0.24642155
5.905715 0.24647897
5.906714 0.24653283999999998
5.907714 0.24658351
5.908714 0.24663112
5.909714 0.24667562
5.910714 0.2467168
5.911714 0.24675443
5.912714 0.24678835
5.913714 0.24681859999999997
5.914714 0.24684528000000003
5.915714 0.24686846999999998
5.916714 0.24688814
5.917714 0.24690402
5.918715 0.24691569
5.919714 0.24692265
5.920714 0.2469246
5.921714 0.24692155
5.922714 0.24691389
5.923714 0.2469023
5.924714 0.24688756
5.925714 0.24687028
5.926714 0.24685073000000002
5.927714 0.24682875
5.928714 0.2468039
5.929714 0.24677566
5.930714 0.2467436
5.931714 0.24670757999999998
5.932714 0.2466677
5.933714 0.24662421
5.934714 0.24657720000000002
5.935714 0.24652656
5.936714 0.24647187
5.937714 0.24641253999999999
5.938715 0.24634807
5.939714 0.24627827
5.940714 0.24620343000000003
5.941714 0.24612433999999997
5.942714 0.24604205999999998
5.943714 0.24595761
5.944714 0.24587165
5.945714 0.24578426999999997
5.946714 0.24569510000000003
5.947714 0.24560334
5.948714 0.24550813000000002
5.949714 0.24540884999999998
5.950714 0.24530515
5.951715 0.245197
5.952714 0.2450845
5.953714 0.24496771
5.954714 0.2448465
5.955714 0.24472055999999998
5.956714 0.24458956999999998
5.957714 0.24445341
5.958714 0.24431229000000002
5.959714 0.24416693
5.960714 0.24401841
5.961714 0.24386791
5.962714 0.24371636000000002
5.963714 0.24356425
5.964714 0.24341142
5.965714 0.24325722
5.966714 0.24310058999999998
5.967714 0.24294045000000003
5.968714 0.24277590999999998
5.969714 0.24260641
5.970714 0.24243169
5.971714 0.24225180999999998
5.972714 0.24206687000000002
5.973714 0.24187712000000003
5.974714 0.24168272999999998
5.975714 0.24148403
5.976714 0.24128145999999998
5.977714 0.24107567
5.978714 0.24086738
5.979714 0.24065734
5.980714 0.24044609
5.981714 0.24023384
5.982714 0.24002034000000003
5.983714 0.23980490000000002
5.984715 0.23958657
5.985714 0.23936429
5.986714 0.23913711999999998
5.987714 0.23890437999999997
5.988714 0.23866579999999998
5.989714 0.23842154
5.990714 0.23817206000000002
5.991714 0.23791816
5.992714 0.23766079
5.993714 0.23740092
5.994714 0.23713945
5.995714 0.23687703000000002
5.996714 0.23661400000000002
5.997715 0.23635032
5.998714 0.23608552
5.999714 0.23581886
6.000714 0.23554943
6.001714 0.23527625000000002
6.002714 0.23499852999999998
6.003714 0.23471571
6.004714 0.23442749
6.005714 0.23413383999999998
6.006714 0.23383503
6.007714 0.23353151000000003
6.008714 0.23322394
6.009714 0.23291316
6.010714 0.23260014
6.011714 0.23228587
6.012714 0.23197117
6.013714 0.23165650000000002
6.014714 0.23134180999999998
6.015714 0.23102644
6.016714 0.23070923
6.017715 0.23038873999999998
6.018714 0.23006358999999998
6.019714 0.22973275999999998
6.020714 0.22939583000000002
6.021714 0.22905306
6.022714 0.22870526000000002
6.023714 0.22835345
6.024714 0.22799869000000003
6.025714 0.22764176
6.026714 0.22728317
6.027714 0.22692315000000002
6.028714 0.22656179
6.029714 0.22619923
6.030715 0.2258356
6.031714 0.22547093999999998
6.032714 0.22510509
6.033714 0.22473753999999999
6.034714 0.22436739000000003
6.035714 0.22399349000000002
6.036714 0.22361474
6.037714 0.22323041000000002
6.038714 0.22284041999999998
6.039714 0.22244542
6.040714 0.22204665
6.041714 0.22164557999999998
6.042714 0.22124343000000002
6.043715 0.22084096
6.044714 0.22043821
6.045714 0.22003462
6.046714 0.21962932999999998
6.047714 0.21922151
6.048714 0.21881061000000002
6.049714 0.21839654
6.050714 0.21797949
6.051714 0.21755975000000002
6.052714 0.21713742
6.053714 0.21671234
6.054714 0.21628414
6.055714 0.21585240000000003
6.056714 0.21541697999999998
6.057714 0.21497812
6.058714 0.21453650999999999
6.059714 0.21409303999999998
6.060714 0.21364856999999998
6.061714 0.21320353
6.062714 0.21275787
6.063715 0.21231092999999998
6.064714 0.21186180000000002
6.065714 0.21140960000000003
6.066714 0.21095382999999998
6.067714 0.21049455
6.068714 0.21003231
6.069714 0.20956793
6.070714 0.20910213
6.071714 0.20863535000000002
6.072714 0.20816752
6.073714 0.20769821
6.074714 0.20722672
6.075714 0.20675252
6.076715 0.20627524
6.077714 0.20579491
6.078714 0.20531181
6.079714 0.20482626
6.080714 0.20433851
6.081714 0.20384860999999999
6.082714 0.20335643
6.083714 0.20286185
6.084714 0.20236485
6.085714 0.20186566
6.086714 0.20136475
6.087714 0.20086265
6.088714 0.20035984999999998
6.089714 0.19985659000000003
6.090714 0.19935269
6.091714 0.19884770999999998
6.092714 0.19834093
6.093714 0.19783166000000002
6.094714 0.19731936
6.095714 0.19680383
6.096714 0.19628517
6.097714 0.19576377
6.098714 0.19524015
6.099714 0.19471485
6.100714 0.19418836
6.101714 0.19366107999999999
6.102714 0.19313323
6.103714 0.19260485
6.104714 0.19207584
6.105714 0.19154586999999998
6.106714 0.19101448
6.107714 0.19048115
6.108714 0.18994536
6.109715 0.18940675
6.110714 0.18886518
6.111714 0.18832074
6.112714 0.18777372
6.113714 0.18722456
6.114714 0.18667366999999999
6.115714 0.18612143
6.116714 0.18556815000000002
6.117714 0.18501411
6.118714 0.18445959
6.119714 0.18390488000000002
6.120714 0.18335024
6.121714 0.18279576
6.122715 0.18224121000000001
6.123714 0.18168604
6.124714 0.18112937
6.125714 0.18057019
6.126714 0.1800077
6.127714 0.17944154
6.128714 0.17887196
6.129714 0.17829981
6.130714 0.1777263
6.131714 0.17715265
6.132714 0.17657968999999998
6.133714 0.17600765999999998
6.134714 0.17543618
6.135714 0.17486445
6.136714 0.17429164
6.137714 0.17371717
6.138714 0.17314085
6.139714 0.17256292
6.140714 0.17198370999999998
6.141714 0.17140338
6.142715 0.17082171
6.143714 0.17023807000000002
6.144714 0.16965170000000002
6.145714 0.16906206000000001
6.146714 0.16846921
6.147714 0.167874
6.148714 0.16727794
6.149714 0.16668278
6.150714 0.16608995
6.151714 0.16550007
6.152714 0.16491275
6.153714 0.16432668
6.154714 0.16374009
6.155715 0.16315141
6.156714 0.16255967
6.157714 0.16196481000000001
6.158714 0.16136755
6.159714 0.16076895
6.160714 0.16016987
6.161714 0.15957061
6.162714 0.15897081000000002
6.163714 0.15836967999999998
6.164714 0.15776647
6.165714 0.15716099
6.166714 0.15655376000000001
6.167714 0.15594608
6.168715 0.15533941999999998
6.169714 0.15473501
6.170714 0.15413318
6.171714 0.15353322
6.172714 0.15293356
6.173714 0.15233229
6.174714 0.15172781
6.175714 0.15111945
6.176714 0.15050761
6.177714 0.14989363
6.178714 0.14927924
6.179714 0.14866592
6.180714 0.14805439
6.181714 0.14744448
6.182714 0.14683528999999998
6.183714 0.14622574
6.184714 0.14561506
6.185714 0.14500321
6.186714 0.14439087
6.187714 0.14377908
6.188715 0.14316879
6.189714 0.14256028
6.190714 0.14195296999999998
6.191714 0.14134547
6.192714 0.14073607999999999
6.193714 0.14012339999999998
6.194714 0.13950681
6.195714 0.13888682
6.196714 0.13826485
6.197714 0.13764277
6.198714 0.13702234
6.199714 0.13640458
6.200714 0.13578959999999998
6.201715 0.13517665
6.202714 0.13456456
6.203714 0.13395223
6.204714 0.13333908
6.205714 0.13272522
6.206714 0.13211130000000001
6.207714 0.13149806
6.208714 0.13088594
6.209714 0.13027474
6.210714 0.12966355
6.211714 0.12905104
6.212714 0.12843596000000002
6.213714 0.12781761
6.214714 0.12719621
6.215714 0.1265729
6.216714 0.12594945000000002
6.217714 0.12532770999999998
6.218714 0.12470908
6.219714 0.12409408
6.220714 0.12348228
6.221714 0.12287254
6.222714 0.12226346
6.223714 0.12165386
6.224714 0.1210432
6.225714 0.1204316
6.226714 0.11981966999999999
6.227714 0.11920809
6.228714 0.11859726
6.229714 0.11798698999999999
6.230714 0.11737657
6.231714 0.11676507
6.232714 0.11615175000000001
6.233714 0.11553654
6.234715 0.1149202
6.235714 0.11430420999999999
6.236714 0.11369035000000001
6.237714 0.11308008
6.238714 0.11247404999999999
6.239714 0.11187180999999999
6.240714 0.11127192
6.241714 0.11067239000000001
6.242714 0.11007132
6.243714 0.10946747999999999
6.244714 0.10886068
6.245714 0.10825169
6.246714 0.10764187
6.247715 0.10703261
6.248714 0.10642481999999999
6.249714 0.10581865
6.250714 0.10521364999999999
6.251714 0.10460912
6.252714 0.10400461
6.253714 0.10340034000000001
6.254714 0.10279726
6.255714 0.10219667
6.256714 0.10159978000000001
6.257714 0.10100706000000001
6.258714 0.10041781999999999
6.259714 0.099830353
6.260714 0.099242374
6.261714 0.09865176399999999
6.262714 0.098057301
6.263714 0.097459118
6.264714 0.096858671
6.265714 0.096258236
6.266714 0.095660117
6.267715 0.095065893
6.268714 0.094475941
6.269714 0.093889481
6.270714 0.093305035
6.271714 0.092721125
6.272714 0.092136883
6.273714 0.091552362
6.274714 0.090968359
6.275714 0.09038589799999999
6.276714 0.089805579
6.277714 0.089227129
6.278714 0.08864936500000001
6.279714 0.08807060700000001
6.280715 0.087489409
6.281714 0.086905278
6.282714 0.08631907999999999
6.283714 0.0857329
6.284714 0.085149432
6.285714 0.084571051
6.286714 0.083998987
6.287714 0.083432859
6.288714 0.08287084600000001
6.289714 0.08231033
6.290714 0.08174883599999999
6.291714 0.08118484999999999
6.292714 0.080618227
6.293715 0.080050027
6.294714 0.07948190899999999
6.295714 0.07891532700000001
6.296714 0.078350905
6.297714 0.077788258
6.298714 0.077226292
6.299714 0.076663896
6.300714 0.07610062000000001
6.301714 0.075537089
6.302714 0.07497490700000001
6.303714 0.074416091
6.304714 0.07386221
6.305714 0.07331369
6.306714 0.072769483
6.307714 0.072227343
6.308714 0.071684597
6.309714 0.071139092
6.310714 0.07058999
6.311714 0.070038077
6.312714 0.069485424
6.313715 0.06893464
6.314714 0.06838789
6.315714 0.06784618
6.316714 0.06730911
6.317714 0.066775194
6.318714 0.066242594
6.319714 0.065709901
6.320714 0.065176707
6.321714 0.064643641
6.322714 0.064111961
6.323714 0.063582836
6.324714 0.063056697
6.325714 0.062532932
6.326715 0.062010053
6.327714 0.061486311999999994
6.328714 0.060960498999999994
6.329714 0.060432520999999996
6.330714 0.059903611
6.331714 0.059375941
6.332714 0.058851874
6.333714 0.058333104000000004
6.334714 0.057820004
6.335714 0.057311513
6.336714 0.056805514
6.337714 0.056299637
6.338714 0.055792101000000004
6.339714 0.055282342
6.340714 0.054771110000000005
6.341714 0.054260116
6.342714 0.053751306
6.343714 0.05324612100000001
6.344714 0.052745023
6.345714 0.052247453000000006
6.346714 0.051752198000000006
6.347714 0.05125801000000001
6.348714 0.050764182
6.349714 0.050270825000000005
6.350714 0.049778737999999996
6.351714 0.049288961
6.352714 0.048802156
6.353714 0.048318179
6.354714 0.047835964
6.355714 0.047353838
6.356714 0.04687015
6.357714 0.04638395
6.358714 0.04589546
6.359715 0.045406152
6.360714 0.044918354
6.361714 0.044434547
6.362714 0.043956589000000004
6.363714 0.043485154
6.364714 0.043019574
6.365714 0.04255813
6.366714 0.042098653
6.367714 0.041639223
6.368714 0.041178694999999994
6.369714 0.04071689
6.370714 0.04025441
6.371714 0.039792198
6.372715 0.039331068000000004
6.373714 0.038871367
6.374714 0.038412958
6.375714 0.037955460999999996
6.376714 0.037498662
6.377714 0.037042869
6.378714 0.036589033
6.379714 0.036138549
6.380714 0.035692801
6.381714 0.035252588
6.382714 0.034817704000000005
6.383714 0.034386804
6.384714 0.033957683
6.385714 0.033527857
6.386714 0.033095298999999995
6.387714 0.032659037999999994
6.388714 0.032219445
6.389714 0.03177808
6.390714 0.031337203
6.391714 0.030899089
6.392715 0.030465415000000003
6.393714 0.030036911
6.394714 0.029613357000000003
6.395714 0.02919391
6.396714 0.028777574
6.397714 0.028363601
6.398714 0.027951677
6.399714 0.027541833999999998
6.400714 0.027134133
6.401714 0.026728329
6.402714 0.02632367
6.403714 0.025918959999999998
6.404714 0.025512924
6.405715 0.025104699
6.406714 0.024694289
6.407714 0.024282768
6.408714 0.023872111
6.409714 0.023464685
6.410714 0.023062558
6.411714 0.022666865
6.412714 0.022277464
6.413714 0.021893004
6.414714 0.021511367
6.415714 0.021130344000000002
6.416714 0.020748282
6.417714 0.020364486
6.418715 0.019979251
6.419714 0.019593563
6.420714 0.019208602
6.421714 0.018825286
6.422714 0.018444016
6.423714 0.018064726
6.424714 0.017687165
6.425714 0.017311258
6.426714 0.01693736
6.427714 0.016566244
6.428714 0.016198841
6.429714 0.015835803
6.430714 0.015477091
6.431714 0.015121792
6.432714 0.014768259
6.433714 0.014414561000000001
6.434714 0.014059087999999999
6.435714 0.013701087
6.436714 0.013340932
6.437714 0.012980028000000001
6.438715 0.012620359
6.439714 0.012263886
6.440714 0.011911966
6.441714 0.011565035
6.442714 0.011222615
6.443714 0.010883621
6.444714 0.010546827
6.445714 0.010211272
6.446714 0.0098764896
6.447714 0.0095424642
6.448714 0.0092094037
6.449714 0.008877441
6.450714 0.008546438
6.451715 0.008215981499999999
6.452714 0.0078855788
6.453714 0.007554963699999999
6.454714 0.007224358700000001
6.455714 0.0068945687
6.456714 0.006566832599999999
6.457714 0.006242477
6.458714 0.0059224915999999996
6.459714 0.005607191300000001
6.460714 0.0052960862
6.461714 0.004988017799999999
6.462714 0.0046815065
6.463714 0.004375185
6.464714 0.004068168
6.465714 0.0037602367
6.466714 0.0034517987
6.467714 0.0031436614999999996
6.468714 0.0028367256
6.469714 0.0025317166999999996
6.470714 0.0022290421999999997
6.471714 0.0019287972
6.472714 0.0016308821
6.473714 0.0013351546
6.474714 0.0010415408000000001
6.475714 0.00075005664
6.476714 0.00046074914999999993
6.477714 0.00017359125
6.478714 -0.00011160063999999999
6.479714 -0.00039518071999999996
6.480714 -0.00067760916
6.481714 -0.0009593264599999999
6.482714 -0.0012406173
6.483714 -0.0015215177
6.484715 -0.0018017981
6.485714 -0.0020810267
6.486714 -0.0023586903
6.487714 -0.0026343327
6.488714 -0.0029076691
6.489714 -0.0031786504999999996
6.490714 -0.0034474666
6.491714 -0.0037144957
6.492714 -0.0039802107
6.493714 -0.0042450691
6.494714 -0.0045093995
6.495714 -0.0047733105
6.496714 -0.0050366412
6.497715 -0.0052989733
6.498714 -0.0055597102
6.499714 -0.0058182151
6.500714 -0.0060739792
6.501714 -0.0063267718
6.502714 -0.0065767228
6.503714 -0.006824303299999999
6.504714 -0.0070702015
6.505714 -0.0073151321
6.506714 -0.007559639900000001
6.507714 -0.007803968
6.508714 -0.0080480357
6.509714 -0.0082915343
6.510714 -0.0085340878
6.511714 -0.008775413900000001
6.512714 -0.009015407
6.513714 -0.009254107900000001
6.514714 -0.0094915806
6.515714 -0.0097277531
6.516714 -0.0099623197
6.517715 -0.010194765
6.518714 -0.010424535
6.519714 -0.010651296
6.520714 -0.010875172
6.521714 -0.01109685
6.522714 -0.011317484000000001
6.523714 -0.011538386999999999
6.524714 -0.011760618
6.525714 -0.011984595
6.526714 -0.012209904
6.527714 -0.012435367000000001
6.528714 -0.012659379
6.529714 -0.012880401999999999
6.530715 -0.013097419
6.531714 -0.013310215
6.532714 -0.013519365
6.533714 -0.013725959000000001
6.534714 -0.013931174000000001
6.535714 -0.014135881999999999
6.536714 -0.014340425999999998
6.537714 -0.014544676
6.538714 -0.014748282
6.539714 -0.014951022000000001
6.540714 -0.015153046000000002
6.541714 -0.015354906000000001
6.542714 -0.015557320000000001
6.543715 -0.015760776
6.544714 -0.015965148
6.545714 -0.0161695
6.546714 -0.016372219
6.547714 -0.016571442
6.548714 -0.016765663
6.549714 -0.016954291
6.550714 -0.017137924
6.551714 -0.017318247
6.552714 -0.017497547
6.553714 -0.017678023
6.554714 -0.01786113
6.555714 -0.018047196
6.556714 -0.018235434
6.557714 -0.018424327
6.558714 -0.018612224
6.559714 -0.018797908
6.560714 -0.018980907
6.561714 -0.019161469
6.562714 -0.019340220999999998
6.563715 -0.019517701999999998
6.564714 -0.019693982999999998
6.565714 -0.019868564999999998
6.566714 -0.020040611
6.567714 -0.020209407000000002
6.568714 -0.020374864
6.569714 -0.020537803
6.570714 -0.0206999
6.571714 -0.020863228
6.572714 -0.02102958
6.573714 -0.021199805
6.574714 -0.021373421
6.575714 -0.021548661
6.576715 -0.021722981000000002
6.577714 -0.021893835
6.578714 -0.022059452
6.579714 -0.022219346
6.580714 -0.022374366
6.581714 -0.022526298
6.582714 -0.022677178
6.583714 -0.022828589
6.584714 -0.022981213
6.585714 -0.023134776
6.586714 -0.023288402
6.587714 -0.023441175
6.588714 -0.023592664
6.589714 -0.023743174
6.590714 -0.023893621
6.591714 -0.024045058
6.592714 -0.02419809
6.593714 -0.024352422
6.594714 -0.024506761000000002
6.595714 -0.024659162999999998
6.596714 -0.024807692000000003
6.597714 -0.024951158999999997
6.598714 -0.025089653
6.599714 -0.025224625
6.600714 -0.025358467
6.601714 -0.025493753
6.602714 -0.025632363000000002
6.603714 -0.02577487
6.604714 -0.025920389000000002
6.605714 -0.026066942
6.606714 -0.026212196
6.607714 -0.026354296
6.608714 -0.026492466
6.609715 -0.026627161
6.610714 -0.026759735000000003
6.611714 -0.026891772999999997
6.612714 -0.027024391
6.613714 -0.027157770999999997
6.614714 -0.027291151
6.615714 -0.027423246999999998
6.616714 -0.027552911
6.617714 -0.027679757000000003
6.618714 -0.027804455
6.619714 -0.027928562
6.620714 -0.028053933
6.621714 -0.028181940000000003
6.622715 -0.028312849
6.623714 -0.028445601
6.624714 -0.028578102
6.625714 -0.028707969
6.626714 -0.028833412000000003
6.627714 -0.028953925
6.628714 -0.029070517999999997
6.629714 -0.029185370999999998
6.630714 -0.029301064
6.631714 -0.029419644999999998
6.632714 -0.029541921999999998
6.633714 -0.029667237
6.634714 -0.029793788999999998
6.635714 -0.029919374999999998
6.636714 -0.030042243000000003
6.637714 -0.030161714
6.638714 -0.03027833
6.639714 -0.030393497
6.640714 -0.030508792
6.641714 -0.030625224
6.642715 -0.030742789
6.643714 -0.030860485
6.644714 -0.030976799000000003
6.645714 -0.03109044
6.646714 -0.031201002999999998
6.647714 -0.031309266
6.648714 -0.03141698
6.649714 -0.031526215
6.650714 -0.031638518000000004
6.651714 -0.031754235
6.652714 -0.031872271
6.653714 -0.031990414999999994
6.654714 -0.032106097
6.655715 -0.032217329
6.656714 -0.032323427
6.657714 -0.03242527
6.658714 -0.032524983
6.659714 -0.032625173
6.660714 -0.032728023
6.661714 -0.032834598
6.662714 -0.03294459
6.663714 -0.033056602
6.664714 -0.0331688
6.665714 -0.03327968
6.666714 -0.03338859
6.667714 -0.033495843000000004
6.668715 -0.03360238
6.669714 -0.033709157
6.670714 -0.033816544
6.671714 -0.033924018
6.672714 -0.034030294
6.673714 -0.034133844999999996
6.674714 -0.034233619
6.675714 -0.034329636000000004
6.676714 -0.034423184
6.677714 -0.034516543
6.678714 -0.034612278
6.679714 -0.034712383
6.680714 -0.034817579
6.681714 -0.034927041
6.682714 -0.035038657
6.683714 -0.03514972
6.684714 -0.035257791999999996
6.685714 -0.035361422
6.686714 -0.035460491000000004
6.687714 -0.035556065
6.688715 -0.035649849
6.689714 -0.035743508
6.690714 -0.035838099
6.691714 -0.035933859
6.692714 -0.036030376
6.693714 -0.036127039
6.694714 -0.036223544
6.695714 -0.036320215
6.696714 -0.036417972
6.697714 -0.036517956000000004
6.698714 -0.036620966
6.699714 -0.036726936
6.700714 -0.036834722
6.701715 -0.036942275
6.702714 -0.037047223
6.703714 -0.037147614
6.704714 -0.037242577000000006
6.705714 -0.037332659000000004
6.706714 -0.037419682
6.707714 -0.037506199
6.708714 -0.037594704
6.709714 -0.03768692
6.710714 -0.037783364
6.711714 -0.037883359
6.712714 -0.037985437999999996
6.713714 -0.03808795
6.714714 -0.038189653
6.715714 -0.038290035
6.716714 -0.038389297
6.717714 -0.038488017
6.718714 -0.038586676
6.719714 -0.038685291999999996
6.720714 -0.038783299
6.721714 -0.038879768999999995
6.722714 -0.038973864999999996
6.723714 -0.039065335
6.724714 -0.039154824
6.725714 -0.039243838
6.726714 -0.039334354
6.727714 -0.039428173000000004
6.728714 -0.03952629
6.729714 -0.039628486
6.730714 -0.039733338
6.731714 -0.039838642
6.732714 -0.039942106
6.733714 -0.040042074
6.734715 -0.040138020999999996
6.735714 -0.040230626
6.736714 -0.040321448
6.737714 -0.040412319
6.738714 -0.040504700000000005
6.739714 -0.040599249999999996
6.740714 -0.040695748999999996
6.741714 -0.040793383999999995
6.742714 -0.040891243
6.743714 -0.040988796
6.744714 -0.041086142
6.745714 -0.041183931
6.746714 -0.041282977
6.747715 -0.04138377
6.748714 -0.041486084
6.749714 -0.041588888
6.750714 -0.041690614
6.751714 -0.04178971
6.752714 -0.041885255
6.753714 -0.041977383
6.754714 -0.042067349
6.755714 -0.042157172
6.756714 -0.042248996999999996
6.757714 -0.042344397
6.758714 -0.042443871
6.759714 -0.042546735
6.760714 -0.042651434
6.761714 -0.042756132
6.762714 -0.042859372
6.763714 -0.042960513000000006
6.764714 -0.043059836
6.765714 -0.043158261999999996
6.766714 -0.043256846
6.767715 -0.043356273
6.768714 -0.043456556
6.769714 -0.043557081
6.770714 -0.043656939
6.771714 -0.043755418
6.772714 -0.043852415
6.773714 -0.043948586000000005
6.774714 -0.044045154999999996
6.775714 -0.044143468
6.776714 -0.044244452
6.777714 -0.044348239
6.778714 -0.044454078
6.779714 -0.044560598
6.780715 -0.044666321
6.781714 -0.044770215999999995
6.782714 -0.044872062000000004
6.783714 -0.044972505
6.784714 -0.045072756
6.785714 -0.045174093
6.786714 -0.045277335
6.787714 -0.045382528
6.788714 -0.045488929000000004
6.789714 -0.045595315
6.790714 -0.045700467
6.791714 -0.04580362
6.792714 -0.045904738
6.793715 -0.046004498
6.794714 -0.046104001
6.795714 -0.046204367999999996
6.796714 -0.046306365
6.797714 -0.046410225
6.798714 -0.046515697999999994
6.799714 -0.046622287
6.800714 -0.046729567
6.801714 -0.046837388
6.802714 -0.046945918999999996
6.803714 -0.047055494999999996
6.804714 -0.047166331
6.805714 -0.047278267
6.806714 -0.047390652
6.807714 -0.047502431
6.808714 -0.047612438
6.809714 -0.047719766999999996
6.810714 -0.047824095
6.811714 -0.047925854
6.812714 -0.048026157
6.813715 -0.048126528
6.814714 -0.048228516
6.815714 -0.048333342
6.816714 -0.048441651999999995
6.817714 -0.048553449000000005
6.818714 -0.048668198999999995
6.819714 -0.048785034
6.820714 -0.048902951
6.821714 -0.049020996
6.822714 -0.049138353999999995
6.823714 -0.04925435599999999
6.824714 -0.049368496000000005
6.825714 -0.049480429
6.826715 -0.049590023000000004
6.827714 -0.049697433000000006
6.828714 -0.049803144
6.829714 -0.049907988
6.830714 -0.050013029
6.831714 -0.050119444000000006
6.832714 -0.050228293
6.833714 -0.050340313
6.834714 -0.050455786
6.835714 -0.050574465000000006
6.836714 -0.05069561300000001
6.837714 -0.050818140000000005
6.838714 -0.050940784
6.839714 -0.05106231
6.840714 -0.051181711000000005
6.841714 -0.051298358999999995
6.842714 -0.051412091
6.843714 -0.051523243999999996
6.844714 -0.051632599
6.845714 -0.051741237999999995
6.846714 -0.05185038299999999
6.847714 -0.051961164
6.848714 -0.052074442
6.849714 -0.052190671
6.850714 -0.052309851
6.851714 -0.052431552
6.852714 -0.052555056999999995
6.853714 -0.052679493
6.854714 -0.052803976
6.855714 -0.052927748999999996
6.856714 -0.053050218
6.857714 -0.053170993
6.858714 -0.053289899
6.859715 -0.053406978
6.860714 -0.053522515
6.861714 -0.053637043999999995
6.862714 -0.053751346
6.863714 -0.053866335999999994
6.864714 -0.053982943000000005
6.865714 -0.054101896
6.866714 -0.054223556
6.867714 -0.054347783000000004
6.868714 -0.054473947999999994
6.869714 -0.054601043999999994
6.870714 -0.054727925
6.871714 -0.054853578
6.872715 -0.054977339
6.873714 -0.055099034
6.874714 -0.055218948
6.875714 -0.055337697
6.876714 -0.055456051
6.877714 -0.055574719
6.878714 -0.055694247999999995
6.879714 -0.055814977
6.880714 -0.055937085
6.881714 -0.056060653999999994
6.882714 -0.056185706999999994
6.883714 -0.056312221999999995
6.884714 -0.056440075
6.885714 -0.056568981
6.886714 -0.056698459
6.887714 -0.056827854
6.888714 -0.056956469999999995
6.889714 -0.057083718
6.890714 -0.057209271000000006
6.891714 -0.057333201
6.892715 -0.057455938
6.893714 -0.05757819200000001
6.894714 -0.057700742
6.895714 -0.057824241
6.896714 -0.057949056000000006
6.897714 -0.058075204
6.898714 -0.058202393
6.899714 -0.058330176000000004
6.900714 -0.058458093999999995
6.901714 -0.058585819
6.902714 -0.058713224
6.903714 -0.058840367
6.904714 -0.05896744
6.905715 -0.059094640999999996
6.906714 -0.05922211
6.907714 -0.059349887000000004
6.908714 -0.059477915
6.909714 -0.059606106000000006
6.910714 -0.059734383999999995
6.911714 -0.059862743
6.912714 -0.059991243
6.913714 -0.06011998
6.914714 -0.060249039
6.915714 -0.060378428
6.916714 -0.060508057000000004
6.917714 -0.060637755
6.918715 -0.060767313999999996
6.919714 -0.060896574999999994
6.920714 -0.061025505
6.921714 -0.061154231999999996
6.922714 -0.061283045
6.923714 -0.061412307
6.924714 -0.061542336999999996
6.925714 -0.061673280999999996
6.926714 -0.061805017
6.927714 -0.061937136000000004
6.928714 -0.062069022999999994
6.929714 -0.062200002
6.930714 -0.062329542999999994
6.931714 -0.062457443
6.932714 -0.062583899
6.933714 -0.06270949399999999
6.934714 -0.062835054
6.935714 -0.062961411
6.936714 -0.063089188
6.937714 -0.063218654
6.938715 -0.063349697
6.939714 -0.063481921
6.940714 -0.06361481499999999
6.941714 -0.063747936
6.942714 -0.063881016
6.943714 -0.064013939
6.944714 -0.064146658
6.945714 -0.064279023
6.946714 -0.06441071200000001
6.947714 -0.064541236
6.948714 -0.06467010799999999
6.949714 -0.064797071
6.950714 -0.064922334
6.951715 -0.065046648
6.952714 -0.065171224
6.953714 -0.065297406
6.954714 -0.065426267
6.955714 -0.065558212
6.956714 -0.06569280499999999
6.957714 -0.065828837
6.958714 -0.065964676
6.959714 -0.066098763
6.960714 -0.066230085
6.961714 -0.066358445
6.962714 -0.066484441
6.963714 -0.06660917400000001
6.964714 -0.066733814
6.965714 -0.066859188
6.966714 -0.06698559700000001
6.967714 -0.067112851
6.968714 -0.06724058200000001
6.969714 -0.067368575
6.970714 -0.067497022
6.971714 -0.06762651
6.972714 -0.067757739
6.973714 -0.06789110500000001
6.974714 -0.06802628
6.975714 -0.068162102
6.976714 -0.068296742
6.977714 -0.068428263
6.978714 -0.068555278
6.979714 -0.068677502
6.980714 -0.068795966
6.981714 -0.068912783
6.982714 -0.069030497
6.983714 -0.069151307
6.984715 -0.06927638900000001
6.985714 -0.069405598
6.986714 -0.06953765399999999
6.987714 -0.069670705
6.988714 -0.069803034
6.989714 -0.069933635
6.990714 -0.070062414
6.991714 -0.07018997
6.992714 -0.07031707799999999
6.993714 -0.070444134
6.994714 -0.070570834
6.995714 -0.070696243
6.996714 -0.070819247
6.997715 -0.070939178
6.998714 -0.07105634999999999
6.999714 -0.071172207
7.000714 -0.071288995
7.001714 -0.071409019
7.002714 -0.07153381
7.003714 -0.071663462
7.004714 -0.071796501
7.005714 -0.071930297
7.006714 -0.072061911
7.007714 -0.072189065
7.008714 -0.072310871
7.009714 -0.072428019
7.010714 -0.072542409
7.011714 -0.072656362
7.012714 -0.072771747
7.013714 -0.072889373
7.014714 -0.07300888
7.015714 -0.073129125
7.016714 -0.073248899
7.017715 -0.073367584
7.018714 -0.073485513
7.019714 -0.073603826
7.020714 -0.073723885
7.021714 -0.073846546
7.022714 -0.073971576
7.023714 -0.074097526
7.024714 -0.074222137
7.025714 -0.07434312700000001
7.026714 -0.07445908899999999
7.027714 -0.07457008500000001
7.028714 -0.074677722
7.029714 -0.07478462599999999
7.030715 -0.074893545
7.031714 -0.075006386
7.032714 -0.07512357
7.033714 -0.07524397199999999
7.034714 -0.075365423
7.035714 -0.075485551
7.036714 -0.075602671
7.037714 -0.075716333
7.038714 -0.075827318
7.039714 -0.075937179
7.040714 -0.07604745900000001
7.041714 -0.076158997
7.042714 -0.076271599
7.043715 -0.07638419
7.044714 -0.076495367
7.045714 -0.076604111
7.046714 -0.07671035699999999
7.047714 -0.076815131
7.048714 -0.07692017799999999
7.049714 -0.077027286
7.050714 -0.07713750800000001
7.051714 -0.077250664
7.052714 -0.077365298
7.053714 -0.07747917600000001
7.054714 -0.077590061
7.055714 -0.077696546
7.056714 -0.07779854900000001
7.057714 -0.077897345
7.058714 -0.077995076
7.059714 -0.078093965
7.060714 -0.078195543
7.061714 -0.07830016
7.062714 -0.07840697099999999
7.063715 -0.07851437
7.064714 -0.07862068600000001
7.065714 -0.07872483699999999
7.066714 -0.078826683
7.067714 -0.07892698000000001
7.068714 -0.079026941
7.069714 -0.079127616
7.070714 -0.079229393
7.071714 -0.079331768
7.072714 -0.079433562
7.073714 -0.079533423
7.074714 -0.079630438
7.075714 -0.079724565
7.076715 -0.079816749
7.077714 -0.07990860600000001
7.078714 -0.080001826
7.079714 -0.080097525
7.080714 -0.080195797
7.081714 -0.080295635
7.082714 -0.080395275
7.083714 -0.080492831
7.084714 -0.080586964
7.085714 -0.08067737200000001
7.086714 -0.080764864
7.087714 -0.080851058
7.088714 -0.080937782
7.089714 -0.08102642
7.090714 -0.081117469
7.091714 -0.08121044399999999
7.092714 -0.081304135
7.093714 -0.08139714499999999
7.094714 -0.081488449
7.095714 -0.081577734
7.096714 -0.08166544099999999
7.097714 -0.081752462
7.098714 -0.08183963899999999
7.099714 -0.081927329
7.100714 -0.08201514700000001
7.101714 -0.082102098
7.102714 -0.08218697
7.103714 -0.082268903
7.104714 -0.082347851
7.105714 -0.082424755
7.106714 -0.082501315
7.107714 -0.082579459
7.108714 -0.082660653
7.109715 -0.082745374
7.110714 -0.082832883
7.111714 -0.08292145799999999
7.112714 -0.083008927
7.113714 -0.083093415
7.114714 -0.08317390499999999
7.115714 -0.083250517
7.116714 -0.083324336
7.117714 -0.083396916
7.118714 -0.083469664
7.119714 -0.083543331
7.120714 -0.08361784900000001
7.121714 -0.083692512
7.122715 -0.08376645299999999
7.123714 -0.083839166
7.124714 -0.083910843
7.125714 -0.083982357
7.126714 -0.084054918
7.127714 -0.084129482
7.128714 -0.084206241
7.129714 -0.084284355
7.130714 -0.084362132
7.131714 -0.08443755800000001
7.132714 -0.084509002
7.133714 -0.08457585399999999
7.134714 -0.08463877
7.135714 -0.084699498
7.136714 -0.084760267
7.137714 -0.084823027
7.138714 -0.084888801
7.139714 -0.084957393
7.140714 -0.085027586
7.141714 -0.085097679
7.142715 -0.085166196
7.143714 -0.085232418
7.144714 -0.085296569
7.145714 -0.085359573
7.146714 -0.085422525
7.147714 -0.085486099
7.148714 -0.085550186
7.149714 -0.085613906
7.150714 -0.085676007
7.151714 -0.08573547200000001
7.152714 -0.085792044
7.153714 -0.085846474
7.154714 -0.085900316
7.155715 -0.08595536299999999
7.156714 -0.08601294799999999
7.157714 -0.086073385
7.158714 -0.086135801
7.159714 -0.08619843299999999
7.160714 -0.08625928299999999
7.161714 -0.086316856
7.162714 -0.086370716
7.163714 -0.08642160700000001
7.164714 -0.08647113
7.165714 -0.086521101
7.166714 -0.086572842
7.167714 -0.086626736
7.168715 -0.086682179
7.169714 -0.086737931
7.170714 -0.086792716
7.171714 -0.086845784
7.172714 -0.086897175
7.173714 -0.08694764099999999
7.174714 -0.086998189
7.175714 -0.087049528
7.176714 -0.087101647
7.177714 -0.087153737
7.178714 -0.08720449400000001
7.179714 -0.08725269
7.180714 -0.087297731
7.181714 -0.08734001899999999
7.182714 -0.087380887
7.183714 -0.08742214999999999
7.184714 -0.087465445
7.185714 -0.087511633
7.186714 -0.087560475
7.187714 -0.08761076599999999
7.188715 -0.08766080700000001
7.189714 -0.08770905600000001
7.190714 -0.08775469
7.191714 -0.08779782800000001
7.192714 -0.087839377
7.193714 -0.08788057
7.194714 -0.087922398
7.195714 -0.087965227
7.196714 -0.08800872
7.197714 -0.088052091
7.198714 -0.088094542
7.199714 -0.088135723
7.200714 -0.088175933
7.201715 -0.088215986
7.202714 -0.088256842
7.203714 -0.088299101
7.204714 -0.088342652
7.205714 -0.08838662800000001
7.206714 -0.08842967800000001
7.207714 -0.088470511
7.208714 -0.088508421
7.209714 -0.08854361899999999
7.210714 -0.088577188
7.211714 -0.08861071499999999
7.212714 -0.08864571
7.213714 -0.088683068
7.214714 -0.088722777
7.215714 -0.088764
7.216714 -0.08880547200000001
7.217714 -0.08884600200000001
7.218714 -0.08888491400000001
7.219714 -0.088922214
7.220714 -0.088958442
7.221714 -0.088994316
7.222714 -0.089030311
7.223714 -0.089066429
7.224714 -0.089102203
7.225714 -0.089137023
7.226714 -0.089170528
7.227714 -0.089202932
7.228714 -0.089235115
7.229714 -0.089268363
7.230714 -0.089303899
7.231714 -0.089342362
7.232714 -0.08938347499999999
7.233714 -0.08942604800000001
7.234715 -0.089468324
7.235714 -0.089508569
7.236714 -0.089545641
7.237714 -0.089579349
7.238714 -0.08961045499999999
7.239714 -0.089640327
7.240714 -0.08967041499999999
7.241714 -0.089701742
7.242714 -0.089734647
7.243714 -0.089768838
7.244714 -0.08980371599999999
7.245714 -0.08983880400000001
7.246714 -0.089874043
7.247715 -0.089909846
7.248714 -0.089946878
7.249714 -0.08998561000000001
7.250714 -0.090025936
7.251714 -0.090067019
7.252714 -0.090107438
7.253714 -0.09014565100000001
7.254714 -0.090180576
7.255714 -0.09021204899999999
7.256714 -0.090241001
7.257714 -0.090269209
7.258714 -0.09029873799999999
7.259714 -0.090331276
7.260714 -0.090367621
7.261714 -0.09040746999999999
7.262714 -0.090449635
7.263714 -0.09049254600000001
7.264714 -0.090534845
7.265714 -0.09057583500000001
7.266714 -0.090615574
7.267715 -0.09065467199999999
7.268714 -0.090693845
7.269714 -0.090733467
7.270714 -0.090773328
7.271714 -0.09081270500000001
7.272714 -0.090850738
7.273714 -0.090886926
7.274714 -0.090921507
7.275714 -0.090955565
7.276714 -0.090990751
7.277714 -0.091028743
7.278714 -0.091070624
7.279714 -0.09111645
7.280715 -0.091165164
7.281714 -0.091214938
7.282714 -0.09126378
7.283714 -0.091310212
7.284714 -0.091353757
7.285714 -0.09139502099999999
7.286714 -0.091435399
7.287714 -0.09147648800000001
7.288714 -0.09151949200000001
7.289714 -0.091564795
7.290714 -0.091611932
7.291714 -0.0916599
7.292714 -0.091707689
7.293715 -0.091754773
7.294714 -0.091801368
7.295714 -0.09184835400000001
7.296714 -0.091896864
7.297714 -0.091947737
7.298714 -0.092001096
7.299714 -0.092056196
7.300714 -0.09211166200000001
7.301714 -0.092166016
7.302714 -0.09221829200000001
7.303714 -0.09226845
7.304714 -0.092317484
7.305714 -0.092367094
7.306714 -0.092419068
7.307714 -0.092474645
7.308714 -0.092534034
7.309714 -0.092596357
7.310714 -0.092659984
7.311714 -0.09272315099999999
7.312714 -0.092784618
7.313715 -0.0928441
7.314714 -0.09290232600000001
7.315714 -0.09296070199999999
7.316714 -0.093020726
7.317714 -0.093083392
7.318714 -0.093148829
7.319714 -0.093216321
7.320714 -0.09328468000000001
7.321714 -0.093352795
7.322714 -0.093420153
7.323714 -0.093487062
7.324714 -0.09355453100000001
7.325714 -0.09362379800000001
7.326715 -0.09369577700000001
7.327714 -0.09377058
7.328714 -0.09384740800000001
7.329714 -0.093924807
7.330714 -0.094001228
7.331714 -0.094075693
7.332714 -0.094148243
7.333714 -0.094220025
7.334714 -0.094292953
7.335714 -0.094369048
7.336714 -0.094449706
7.337714 -0.094535225
7.338714 -0.09462469
7.339714 -0.09471631500000001
7.340714 -0.094808085
7.341714 -0.094898458
7.342714 -0.09498685800000001
7.343714 -0.09507373899999999
7.344714 -0.0951603
7.345714 -0.09524790200000001
7.346714 -0.09533752499999999
7.347714 -0.09542941099999999
7.348714 -0.095523096
7.349714 -0.095617771
7.350714 -0.095712824
7.351714 -0.095808273
7.352714 -0.095904921
7.353714 -0.09600413000000001
7.354714 -0.096107268
7.355714 -0.096215098
7.356714 -0.096327311
7.357714 -0.096442451
7.358714 -0.096558296
7.359715 -0.096672541
7.360714 -0.096783566
7.361714 -0.09689099400000001
7.362714 -0.096995814
7.363714 -0.097100064
7.364714 -0.09720614200000001
7.365714 -0.097316055
7.366714 -0.09743087
7.367714 -0.097550527
7.368714 -0.09767409600000002
7.369714 -0.097800302
7.370714 -0.09792811500000001
7.371714 -0.09805707999999999
7.372715 -0.09818740699999999
7.373714 -0.098319631
7.374714 -0.098454149
7.375714 -0.098590809
7.376714 -0.09872873800000001
7.377714 -0.09886659699999999
7.378714 -0.09900307
7.379714 -0.09913744899999999
7.380714 -0.099270092
7.381714 -0.09940249100000001
7.382714 -0.09953687
7.383714 -0.09967557900000001
7.384714 -0.099820294
7.385714 -0.099971483
7.386714 -0.10012827
7.387714 -0.10028875
7.388714 -0.10045063
7.389714 -0.10061192000000001
7.390714 -0.10077159000000001
7.391714 -0.10092967
7.392715 -0.10108708999999999
7.393714 -0.10124515999999999
7.394714 -0.10140500000000001
7.395714 -0.10156717999999999
7.396714 -0.10173164
7.397714 -0.10189794
7.398714 -0.10206569000000001
7.399714 -0.10223496000000001
7.400714 -0.10240645000000001
7.401714 -0.1025813
7.402714 -0.10276071
7.403714 -0.1029453
7.404714 -0.10313481000000001
7.405715 -0.10332797
7.406714 -0.10352278
7.407714 -0.10371715000000001
7.408714 -0.10390957
7.409714 -0.10409961
7.410714 -0.10428805000000001
7.411714 -0.10447665999999999
7.412714 -0.10466757
7.413714 -0.10486258
7.414714 -0.10506264
7.415714 -0.10526768
7.416714 -0.10547676
7.417714 -0.10568857000000001
7.418715 -0.10590197
7.419714 -0.10611641000000001
7.420714 -0.10633203999999999
7.421714 -0.10654951000000001
7.422714 -0.10676951000000001
7.423714 -0.10699240000000002
7.424714 -0.10721791
7.425714 -0.10744522
7.426714 -0.10767333
7.427714 -0.10790153999999999
7.428714 -0.10812981
7.429714 -0.10835895
7.430714 -0.10859044000000001
7.431714 -0.10882592999999999
7.432714 -0.10906662
7.433714 -0.10931281999999999
7.434714 -0.10956379000000001
7.435714 -0.10981793000000001
7.436714 -0.11007333999999999
7.437714 -0.11032848
7.438715 -0.11058265
7.439714 -0.11083625000000001
7.440714 -0.11109055000000001
7.441714 -0.11134723
7.442714 -0.11160771000000001
7.443714 -0.11187275
7.444714 -0.11214223000000001
7.445714 -0.1124153
7.446714 -0.11269088999999999
7.447714 -0.11296814999999999
7.448714 -0.11324681
7.449714 -0.11352728
7.450714 -0.11381034000000001
7.451715 -0.11409675000000001
7.452714 -0.11438676
7.453714 -0.11467994999999999
7.454714 -0.11497528
7.455714 -0.11527148000000001
7.456714 -0.11556768
7.457714 -0.11586375
7.458714 -0.11616056
7.459714 -0.11645975
7.460714 -0.11676318
7.461714 -0.11707236
7.462714 -0.11738781
7.463714 -0.11770892
7.464714 -0.11803414000000001
7.465714 -0.11836149
7.466714 -0.11868925999999999
7.467714 -0.11901652
7.468714 -0.11934333999999999
7.469714 -0.11967067999999999
7.470714 -0.11999989
7.471714 -0.12033216000000001
7.472714 -0.12066812
7.473714 -0.12100767000000001
7.474714 -0.12135023999999998
7.475714 -0.12169514999999999
7.476714 -0.12204214999999999
7.477714 -0.12239156000000001
7.478714 -0.12274428000000001
7.479714 -0.12310137
7.480714 -0.12346358
7.481714 -0.12383087000000001
7.482714 -0.12420228
7.483714 -0.12457615
7.484715 -0.12495063
7.485714 -0.12532432000000002
7.486714 -0.12569682000000001
7.487714 -0.12606889
7.488714 -0.12644216
7.489714 -0.12681866
7.490714 -0.12720012
7.491714 -0.12758743
7.492714 -0.1279805
7.493714 -0.12837835
7.494714 -0.12877968
7.495714 -0.12918331
7.496714 -0.12958867
7.497715 -0.12999579
7.498714 -0.13040517000000001
7.499714 -0.13081736
7.500714 -0.13123254
7.501714 -0.13165035
7.502714 -0.13207003
7.503714 -0.13249071
7.504714 -0.13291193
7.505714 -0.13333396
7.506714 -0.13375784
7.507714 -0.13418515
7.508714 -0.1346175
7.509714 -0.13505594
7.510714 -0.13550061
7.511714 -0.13595065
7.512714 -0.13640448
7.513714 -0.13686033
7.514714 -0.13731676
7.515714 -0.13777312
7.516714 -0.1382296
7.517715 -0.13868699999999998
7.518714 -0.13914639
7.519714 -0.13960862
7.520714 -0.14007413999999999
7.521714 -0.14054296
7.522714 -0.14101483
7.523714 -0.14148962
7.524714 -0.14196746000000002
7.525714 -0.14244884
7.526714 -0.14293442
7.527714 -0.14342472
7.528714 -0.14391982
7.529714 -0.14441911000000002
7.530715 -0.14492148
7.531714 -0.14542554
7.532714 -0.14593009
7.533714 -0.14643446
7.534714 -0.14693874
7.535714 -0.14744378
7.536714 -0.14795079
7.537714 -0.14846105
7.538714 -0.14897549999999998
7.539714 -0.14949458
7.540714 -0.15001823
7.541714 -0.15054604
7.542714 -0.15107753
7.543715 -0.15161233
7.544714 -0.15215024
7.545714 -0.15269115
7.546714 -0.15323492
7.547714 -0.15378118000000002
7.548714 -0.15432944
7.549714 -0.15487907
7.550714 -0.15542958
7.551714 -0.15598077999999999
7.552714 -0.15653296
7.553714 -0.15708683
7.554714 -0.15764335000000002
7.555714 -0.15820349
7.556714 -0.15876794
7.557714 -0.15933698
7.558714 -0.15991045
7.559714 -0.16048787
7.560714 -0.16106861
7.561714 -0.16165207
7.562714 -0.16223781
7.563715 -0.16282555
7.564714 -0.16341509999999998
7.565714 -0.16400635
7.566714 -0.16459917000000002
7.567714 -0.16519349
7.568714 -0.16578938
7.569714 -0.16638708000000002
7.570714 -0.16698706
7.571714 -0.16758993
7.572714 -0.16819629
7.573714 -0.16880655
7.574714 -0.16942082
7.575714 -0.17003887
7.576715 -0.17066019
7.577714 -0.17128414
7.578714 -0.17191014
7.579714 -0.17253781
7.580714 -0.17316699
7.581714 -0.17379769
7.582714 -0.17443
7.583714 -0.17506402
7.584714 -0.17569979
7.585714 -0.17633736
7.586714 -0.1769769
7.587714 -0.17761874
7.588714 -0.17826338
7.589714 -0.17891137
7.590714 -0.17956319
7.591714 -0.18021903
7.592714 -0.18087869
7.593714 -0.18154156999999999
7.594714 -0.18220685
7.595714 -0.18287371
7.596714 -0.18354153
7.597714 -0.18421008
7.598714 -0.18487949
7.599714 -0.18555013
7.600714 -0.18622244
7.601714 -0.1868967
7.602714 -0.18757295
7.603714 -0.18825108000000002
7.604714 -0.18893093
7.605714 -0.18961249
7.606714 -0.19029604
7.607714 -0.19098210999999998
7.608714 -0.19167133
7.609715 -0.19236421
7.610714 -0.19306091
7.611714 -0.19376111
7.612714 -0.19446411
7.613714 -0.19516901
7.614714 -0.195875
7.615714 -0.19658164
7.616714 -0.19728888000000003
7.617714 -0.19799708
7.618714 -0.19870673
7.619714 -0.19941824
7.620714 -0.20013171999999999
7.621714 -0.20084695
7.622715 -0.20156351
7.623714 -0.202281
7.624714 -0.20299926000000001
7.625714 -0.20371858999999998
7.626714 -0.20443967000000002
7.627714 -0.20516331
7.628714 -0.20589023
7.629714 -0.20662071
7.630714 -0.20735455000000003
7.631714 -0.20809097
7.632714 -0.20882894999999999
7.633714 -0.20956753
7.634714 -0.21030611999999999
7.635714 -0.21104451999999999
7.636714 -0.21178306
7.637714 -0.21252228999999997
7.638714 -0.21326281000000002
7.639714 -0.21400493999999998
7.640714 -0.21474871
7.641714 -0.21549396
7.642715 -0.21624041000000002
7.643714 -0.21698803
7.644714 -0.21773702
7.645714 -0.21848789999999998
7.646714 -0.21924129999999997
7.647714 -0.21999767
7.648714 -0.22075707
7.649714 -0.22151901000000002
7.650714 -0.22228253
7.651714 -0.22304642000000002
7.652714 -0.22380957
7.653714 -0.22457123
7.654714 -0.22533130999999998
7.655715 -0.22609028999999997
7.656714 -0.22684913
7.657714 -0.22760893
7.658714 -0.22837058999999998
7.659714 -0.22913462
7.660714 -0.22990115
7.661714 -0.23066986
7.662714 -0.23144034000000002
7.663714 -0.23221215
7.664714 -0.23298506
7.665714 -0.23375899
7.666714 -0.23453393999999997
7.667714 -0.23530982
7.668715 -0.23608636000000002
7.669714 -0.23686299
7.670714 -0.23763904
7.671714 -0.23841392
7.672714 -0.23918729
7.673714 -0.23995934
7.674714 -0.2407307
7.675714 -0.2415024
7.676714 -0.24227556000000003
7.677714 -0.24305107
7.678714 -0.24382935
7.679714 -0.2446102
7.680714 -0.24539286
7.681714 -0.24617629
7.682714 -0.24695944
7.683714 -0.24774149
7.684714 -0.24852217
7.685714 -0.24930162
7.686714 -0.2500803
7.687714 -0.25085874
7.688715 -0.25163735
7.689714 -0.25241619
7.690714 -0.25319508
7.691714 -0.25397369000000003
7.692714 -0.25475177
7.693714 -0.25552928
7.694714 -0.25630652
7.695714 -0.25708398
7.696714 -0.25786212999999997
7.697714 -0.25864115
7.698714 -0.25942088
7.699714 -0.2602007
7.700714 -0.26097974999999995
7.701715 -0.26175724
7.702714 -0.26253266000000003
7.703714 -0.26330608
7.704714 -0.26407808
7.705714 -0.26484956
7.706714 -0.26562146
7.707714 -0.26639437
7.708714 -0.26716834
7.709714 -0.26794281
7.710714 -0.26871682999999996
7.711714 -0.26948936
7.712714 -0.27025966
7.713714 -0.27102750999999997
7.714714 -0.2717932
7.715714 -0.27255737
7.716714 -0.27332078
7.717714 -0.2740839
7.718714 -0.27484686999999997
7.719714 -0.27560932
7.720714 -0.27637077
7.721714 -0.27713072
7.722714 -0.27788905
7.723714 -0.27864592
7.724714 -0.27940180000000003
7.725714 -0.28015714999999997
7.726714 -0.28091213
7.727714 -0.28166645
7.728714 -0.28241938
7.729714 -0.28316986
7.730714 -0.28391697
7.731714 -0.28466026
7.732714 -0.28539996
7.733714 -0.28613694
7.734715 -0.2868725
7.735714 -0.28760787
7.736714 -0.28834392
7.737714 -0.28908079999999997
7.738714 -0.28981797000000004
7.739714 -0.29055439
7.740714 -0.2912889
7.741714 -0.29202062
7.742714 -0.29274912
7.743714 -0.29347443
7.744714 -0.29419686
7.745714 -0.2949167
7.746714 -0.29563401
7.747715 -0.29634857
7.748714 -0.29705996
7.749714 -0.29776781
7.750714 -0.29847214
7.751714 -0.29917350000000004
7.752714 -0.29987281
7.753714 -0.30057118
7.754714 -0.30126953
7.755714 -0.30196817
7.756714 -0.30266659
7.757714 -0.30336364
7.758714 -0.30405775
7.759714 -0.30474751
7.760714 -0.30543201000000003
7.761714 -0.30611109
7.762714 -0.30678532
7.763714 -0.30745573
7.764714 -0.30812339
7.765714 -0.30878903
7.766714 -0.30945286
7.767715 -0.31011461
7.768714 -0.3107738
7.769714 -0.31143001
7.770714 -0.31208316999999997
7.771714 -0.31273353
7.772714 -0.31338157
7.773714 -0.31402763
7.774714 -0.31467164000000003
7.775714 -0.31531297
7.776714 -0.31595055
7.777714 -0.31658313
7.778714 -0.31720977
7.779714 -0.3178302
7.780715 -0.31844494
7.781714 -0.31905523999999996
7.782714 -0.31966261999999995
7.783714 -0.32026837999999996
7.784714 -0.32087313
7.785714 -0.32147665000000003
7.786714 -0.32207794
7.787714 -0.32267566000000003
7.788714 -0.32326856000000004
7.789714 -0.32385591999999996
7.790714 -0.32443772000000004
7.791714 -0.32501451
7.792714 -0.32558709
7.793715 -0.32615605999999997
7.794714 -0.32672157999999996
7.795714 -0.32728326
7.796714 -0.32784035
7.797714 -0.32839219
7.798714 -0.3289385
7.799714 -0.32947962000000003
7.800714 -0.33001639
7.801714 -0.33054986999999997
7.802714 -0.33108082
7.803714 -0.3316093
7.804714 -0.33213457
7.805714 -0.3326552
7.806714 -0.33316964
7.807714 -0.33367674
7.808714 -0.33417619
7.809714 -0.33466872000000003
7.810714 -0.33515582
7.811714 -0.33563932
7.812714 -0.33612067
7.813715 -0.33660056
7.814714 -0.33707859
7.815714 -0.33755356000000003
7.816714 -0.33802388
7.817714 -0.33848814
7.818714 -0.33894554
7.819714 -0.33939595
7.820714 -0.33983982
7.821714 -0.34027777
7.822714 -0.34071011
7.823714 -0.34113671
7.824714 -0.3415569
7.825714 -0.34196996
7.826715 -0.34237548
7.827714 -0.34277379
7.828714 -0.34316601
7.829714 -0.34355384
7.830714 -0.34393901
7.831714 -0.34432265
7.832714 -0.34470481
7.833714 -0.34508433
7.834714 -0.34545914
7.835714 -0.34582685
7.836714 -0.34618548
7.837714 -0.346534
7.838714 -0.34687263
7.839714 -0.34720257
7.840714 -0.34752556
7.841714 -0.34784321
7.842714 -0.34815653
7.843714 -0.34846577
7.844714 -0.34877060000000004
7.845714 -0.34907036
7.846714 -0.34936464
7.847714 -0.34965336999999996
7.848714 -0.34993694000000003
7.849714 -0.35021575
7.850714 -0.35048991
7.851714 -0.35075888
7.852714 -0.35102137
7.853714 -0.35127564
7.854714 -0.35152005000000003
7.855714 -0.35175353000000004
7.856714 -0.35197611
7.857714 -0.35218897
7.858714 -0.35239412000000003
7.859715 -0.35259381
7.860714 -0.35278994999999996
7.861714 -0.35298348
7.862714 -0.35317419
7.863714 -0.35336097
7.864714 -0.35354216
7.865714 -0.35371617
7.866714 -0.35388195
7.867714 -0.35403909
7.868714 -0.3541878
7.869714 -0.35432852
7.870714 -0.35446165
7.871714 -0.35458726
7.872715 -0.35470515
7.873714 -0.35481493000000003
7.874714 -0.35491639
7.875714 -0.35500978
7.876714 -0.35509581
7.877714 -0.35517549000000004
7.878714 -0.35524983
7.879714 -0.3553194
7.880714 -0.35538408
7.881714 -0.35544303
7.882714 -0.35549484000000003
7.883714 -0.35553796000000004
7.884714 -0.35557118
7.885714 -0.35559398
7.886714 -0.35560664
7.887714 -0.35561018
7.888714 -0.35560592
7.889714 -0.35559514000000003
7.890714 -0.35557869999999997
7.891714 -0.35555684
7.892715 -0.35552916
7.893714 -0.35549491
7.894714 -0.35545316
7.895714 -0.35540317
7.896714 -0.35534448
7.897714 -0.35527691
7.898714 -0.35520056
7.899714 -0.35511556
7.900714 -0.35502196
7.901714 -0.35491972
7.902714 -0.35480871
7.903714 -0.35468889000000003
7.904714 -0.35456044000000003
7.905715 -0.35442382
7.906714 -0.35427969
7.907714 -0.35412884
7.908714 -0.35397187
7.909714 -0.35380902999999997
7.910714 -0.35364002
7.911714 -0.35346396999999996
7.912714 -0.35327966
7.913714 -0.35308575999999997
7.914714 -0.3528812
7.915714 -0.3526655
7.916714 -0.35243894
7.917714 -0.35220238
7.918715 -0.35195716
7.919714 -0.35170459000000004
7.920714 -0.35144568
7.921714 -0.35118083
7.922714 -0.35090982
7.923714 -0.35063191
7.924714 -0.35034614
7.925714 -0.35005165
7.926714 -0.3497479
7.927714 -0.34943474
7.928714 -0.34911222999999997
7.929714 -0.34878043999999997
7.930714 -0.34843935
7.931714 -0.34808860999999996
7.932714 -0.34772779
7.933714 -0.34735657
7.934714 -0.34697501000000003
7.935714 -0.34658378
7.936714 -0.34618413
7.937714 -0.34577756
7.938715 -0.34536542000000003
7.939714 -0.34494847
7.940714 -0.34452642
7.941714 -0.34409806
7.942714 -0.34366152
7.943714 -0.34321481
7.944714 -0.34275642
7.945714 -0.34228568
7.946714 -0.34180295
7.947714 -0.34130940000000004
7.948714 -0.34080641
7.949714 -0.34029521
7.950714 -0.33977641999999997
7.951715 -0.33924993999999997
7.952714 -0.33871534000000003
7.953714 -0.33817207000000005
7.954714 -0.33761996
7.955714 -0.33705935
7.956714 -0.33649099
7.957714 -0.33591567
7.958714 -0.33533366
7.959714 -0.33474453000000004
7.960714 -0.33414697
7.961714 -0.33353921
7.962714 -0.33291953
7.963714 -0.33228693000000004
7.964714 -0.33164157
7.965714 -0.33098471
7.966714 -0.33031837000000003
7.967714 -0.3296447
7.968714 -0.32896521
7.969714 -0.32828039999999997
7.970714 -0.32758967
7.971714 -0.32689159
7.972714 -0.32618464999999996
7.973714 -0.32546772
7.974714 -0.32474045
7.975714 -0.32400331
7.976714 -0.32325713
7.977714 -0.32250269
7.978714 -0.32174017
7.979714 -0.32096906000000003
7.980714 -0.32018826
7.981714 -0.31939663
7.982714 -0.31859353
7.983714 -0.31777916
7.984715 -0.31695466
7.985714 -0.31612173
7.986714 -0.31528207
7.987714 -0.31443668999999996
7.988714 -0.31358558000000003
7.989714 -0.31272771
7.990714 -0.31186136999999997
7.991714 -0.31098486
7.992714 -0.31009701
7.993714 -0.30919765
7.994714 -0.30828753999999997
7.995714 -0.30736797
7.996714 -0.30644033
7.997715 -0.30550541999999997
7.998714 -0.30456327
7.999714 -0.30361318
8.000714 -0.30265411
8.001715 -0.30168516
8.002714 -0.30070597
8.003715 -0.29971695
8.004714 -0.29871906
8.005714 -0.29771342
8.006714 -0.29670082000000003
8.007714 -0.29568139
8.008715 -0.29465451000000004
8.009714 -0.29361908999999997
8.010715 -0.29257394
8.011714 -0.29151822
8.012714 -0.2904518
8.013714 -0.28937531
8.014714 -0.28828979
8.015715 -0.28719638999999997
8.016714 -0.28609589
8.017715 -0.28498846
8.018714 -0.28387355
8.019714 -0.28275026000000003
8.020715 -0.2816176
8.021714 -0.28047499
8.022715 -0.27932238
8.023714 -0.27816035
8.024714 -0.27698982
8.025714 -0.27581174
8.026714 -0.27462675
8.027715 -0.27343491000000003
8.028714 -0.27223576
8.029715 -0.27102849
8.030714 -0.26981221
8.031714 -0.26858633
8.032714 -0.26735072
8.033714 -0.26610576999999996
8.034715 -0.26485217
8.035714 -0.26359068999999996
8.036715 -0.26232185999999996
8.037714 -0.26104578
8.038714 -0.25976214000000003
8.039714 -0.25847035
8.040714 -0.2571698
8.041715 -0.25586018
8.042714 -0.25454157
8.043715 -0.25321452
8.044714 -0.25187985
8.045714 -0.2505383
8.046714 -0.24919030000000003
8.047714 -0.24783574000000003
8.048715 -0.24647396
8.049714 -0.24510405
8.050714 -0.24372509
8.051714 -0.24233661
8.052714 -0.24093867000000002
8.053715 -0.23953201999999998
8.054714 -0.23811776
8.055715 -0.23669700999999999
8.056714 -0.23527045
8.057714 -0.23383814999999997
8.058714 -0.23239951000000003
8.059714 -0.23095349
8.060715 -0.22949904999999998
8.061714 -0.2280355
8.062715 -0.22656274999999998
8.063714 -0.22508132
8.064714 -0.22359211
8.065714 -0.22209596
8.066714 -0.22059334
8.067715 -0.21908413999999998
8.068714 -0.21756779999999998
8.069715 -0.21604362
8.070714 -0.21451111
8.071714 -0.21297038
8.072714 -0.21142215
8.073714 -0.20986763
8.074715 -0.20830799000000003
8.075714 -0.20674393
8.076715 -0.20517528
8.077714 -0.20360108
8.078714 -0.20201982000000002
8.079714 -0.20042992999999998
8.080714 -0.19883050000000002
8.081715 -0.19722146000000002
8.082714 -0.19560363
8.083714 -0.19397849
8.084714 -0.19234748
8.085714 -0.19071164000000002
8.086715 -0.18907113
8.087714 -0.1874254
8.088715 -0.18577349
8.089714 -0.18411451
8.090714 -0.18244811
8.091714 -0.18077459
8.092714 -0.17909479
8.093715 -0.17740963
8.094714 -0.17571965
8.095715 -0.1740247
8.096714 -0.17232391
8.097714 -0.17061604000000002
8.098714 -0.16890002
8.099714 -0.16717543
8.100715 -0.16544281
8.101714 -0.16370349
8.102715 -0.16195922000000001
8.103714 -0.16021146
8.104714 -0.15846092
8.105714 -0.15670727
8.106714 -0.15494934
8.107715 -0.15318556
8.108714 -0.15141454999999998
8.109715 -0.1496357
8.110714 -0.14784926
8.111714 -0.14605616
8.112714 -0.14425760999999998
8.113714 -0.14245451
8.114715 -0.14064719
8.115714 -0.13883535
8.116714 -0.13701828
8.117714 -0.13519536
8.118714 -0.13336644
8.119715 -0.13153204
8.120714 -0.12969315
8.121715 -0.12785092
8.122714 -0.12600601
8.123714 -0.12415838
8.124714 -0.12230711999999999
8.125714 -0.12045077000000001
8.126715 -0.11858781
8.127714 -0.11671724000000001
8.128715 -0.11483899
8.129714 -0.11295385
8.130714 -0.11106331
8.131714 -0.10916897
8.132714 -0.10727206
8.133715 -0.10537311
8.134714 -0.10347188
8.135715 -0.10156767000000001
8.136714 -0.09965963000000001
8.137714 -0.097747229
8.138714 -0.095830363
8.139714 -0.093909306
8.140715 -0.091984461
8.141714 -0.090056047
8.142715 -0.088123913
8.143714 -0.086187507
8.144714 -0.084246119
8.145715 -0.082299206
8.146714 -0.080346724
8.147715 -0.07838925199999999
8.148714 -0.076427904
8.149714 -0.07446404200000001
8.150714 -0.072498847
8.151714 -0.070532976
8.152715 -0.068566389
8.153714 -0.066598383
8.154715 -0.064627849
8.155714 -0.062653649
8.156714 -0.060674909000000006
8.157714 -0.058691221
8.158714 -0.056702667000000005
8.159715 -0.054709683
8.160714 -0.052712875
8.161715 -0.050712841999999994
8.162714 -0.048710074
8.163714 -0.046704945000000005
8.164714 -0.044697779
8.165714 -0.042688896000000004
8.166715 -0.040678638999999996
8.167714 -0.038667326
8.168715 -0.036655166
8.169714 -0.034642141
8.170714 -0.032627952
8.171714 -0.030612017
8.172714 -0.028593562
8.173715 -0.026571777
8.174714 -0.024546007999999998
8.175714 -0.022515908
8.176714 -0.02048156
8.177714 -0.018443509
8.178715 -0.01640269
8.179714 -0.014360280999999999
8.180715 -0.012317498
8.181714 -0.010275369000000001
8.182714 -0.0082345367
8.183714 -0.006195129399999999
8.184714 -0.0041567389
8.185715 -0.0021185353
8.186714 -7.945701000000001e-05
8.187715 0.0019615391
8.188714 0.0040052666
8.189714 0.0060521601000000005
8.190714 0.0081022641
8.191714 0.010155318
8.192715 0.012210888999999999
8.193714 0.014268498000000001
8.194715 0.016327677999999998
8.195714 0.018387953
8.196714 0.020448756000000002
8.197714 0.022509386
8.198714 0.024569017
8.199715 0.02662685
8.200714 0.028682327999999997
8.201715 0.030735382
8.202714 0.032786583
8.203714 0.034837102
8.204714 0.036888471
8.205714 0.038942168
8.206715 0.040999195
8.207714 0.04305976
8.208714 0.045123207000000005
8.209714 0.047188205999999996
8.210714 0.049253163
8.211715 0.051316665000000004
8.212714 0.053377845
8.213715 0.055436481
8.214714 0.05749289999999999
8.215714 0.059547647999999995
8.216714 0.061601185
8.217714 0.06365369800000001
8.218715 0.065705093
8.219714 0.067755225
8.220715 0.06980414
8.221714 0.071852305
8.222714 0.073900569
8.223714 0.075949932
8.224714 0.078001135
8.225715 0.080054271
8.226714 0.08210856999999999
8.227715 0.084162515
8.228714 0.086214213
8.229714 0.08826197599999999
8.230714 0.090304826
8.231714 0.092342799
8.232715 0.094376848
8.233714 0.09640847
8.234715 0.098439155
8.235714 0.10046988999999999
8.236714 0.10250091
8.237714 0.10453172000000001
8.238714 0.10656149
8.239715 0.10858948
8.240714 0.11061534
8.241714 0.11263922
8.242714 0.11466156999999999
8.243714 0.11668281
8.244715 0.11870292000000002
8.245714 0.12072129999999999
8.246715 0.12273692
8.247714 0.12474859
8.248714 0.12675551000000002
8.249714 0.1287576
8.250714 0.13075562
8.251715 0.13275086
8.252714 0.13474473
8.253715 0.13673819
8.254714 0.13873138999999998
8.255714 0.14072361
8.256714 0.14271348
8.257714 0.14469959000000002
8.258715 0.14668087
8.259714 0.14865703000000002
8.260715 0.15062853
8.261714 0.15259631
8.262714 0.15456137
8.263714 0.15652438000000002
8.264714 0.15848543
8.265715 0.1604441
8.266714 0.16239971
8.267715 0.16435173
8.268714 0.16629995
8.269714 0.16824461
8.270715 0.17018613999999999
8.271714 0.1721249
8.272715 0.17406086
8.273714 0.17599349
8.274714 0.17792183
8.275714 0.17984482000000002
8.276714 0.18176168
8.277715 0.18367224
8.278714 0.18557701
8.279715 0.18747706
8.280714 0.18937365
8.281714 0.1912678
8.282714 0.19316002
8.283714 0.19505013
8.284715 0.19693747
8.285714 0.19882105
8.286715 0.20069991999999998
8.287714 0.20257344000000002
8.288714 0.20444125
8.289714 0.20630329
8.290714 0.20815965
8.291715 0.2100104
8.292714 0.21185558000000002
8.293715 0.2136952
8.294714 0.21552942
8.295714 0.21735854000000002
8.296714 0.21918309
8.297714 0.22100369000000003
8.298715 0.22282088
8.299714 0.22463496000000002
8.300714 0.2264458
8.301714 0.22825283999999998
8.302714 0.2300553
8.303715 0.23185222
8.304714 0.23364276
8.305715 0.23542631000000003
8.306714 0.23720255
8.307714 0.23897151000000003
8.308714 0.24073340000000001
8.309714 0.24248869
8.310715 0.24423794999999998
8.311714 0.24598183
8.312715 0.247721
8.313714 0.24945606
8.314714 0.25118736
8.315714 0.25291501
8.316714 0.25463866
8.317715 0.25635757
8.318714 0.25807077
8.319715 0.25977721
8.320714 0.26147602999999997
8.321714 0.26316678
8.322714 0.26484937
8.323714 0.26652422
8.324715 0.26819187
8.325714 0.26985295
8.326715 0.27150798
8.327714 0.27315734999999997
8.328714 0.27480137
8.329714 0.27644027
8.330714 0.27807435999999996
8.331715 0.27970392
8.332714 0.28132908
8.333714 0.28294965
8.334714 0.28456497999999997
8.335714 0.28617401
8.336715 0.28777539
8.337714 0.28936786
8.338715 0.29095055
8.339714 0.29252333999999997
8.340714 0.29408680000000004
8.341714 0.29564211
8.342714 0.29719070999999997
8.343715 0.29873385
8.344714 0.30027227
8.345715 0.30180619000000003
8.346714 0.30333521
8.347714 0.30485873999999996
8.348714 0.30637612
8.349714 0.30788695
8.350715 0.30939102
8.351714 0.31088819
8.352715 0.31237826
8.353714 0.31386076
8.354714 0.31533497
8.355714 0.31680011
8.356714 0.31825562
8.357715 0.31970148
8.358714 0.32113828
8.359715 0.32256718
8.360714 0.32398968
8.361714 0.32540706
8.362714 0.32682007
8.363714 0.32822869
8.364715 0.3296322
8.365714 0.33102939
8.366714 0.33241897000000004
8.367714 0.33379996
8.368714 0.33517187
8.369715 0.33653472
8.370714 0.33788884
8.371715 0.33923462000000004
8.372714 0.34057237
8.373714 0.34190218
8.374714 0.34322399
8.375714 0.3445378
8.376715 0.3458438
8.377714 0.34714243
8.378715 0.34843432
8.379714 0.34972003
8.380714 0.35099986
8.381714 0.35227358000000003
8.382714 0.35354050000000004
8.383715 0.3547996
8.384714 0.35604984
8.385715 0.3572904
8.386714 0.35852096
8.387714 0.35974171
8.388714 0.36095334
8.389714 0.3621567
8.390715 0.36335264
8.391714 0.36454175
8.392715 0.36572432
8.393714 0.3669004
8.394714 0.36806975999999997
8.395715 0.36923216999999997
8.396714 0.37038729
8.397715 0.3715348
8.398714 0.37267429
8.399714 0.37380536000000003
8.400714 0.37492753
8.401714 0.37604042
8.402715 0.37714378000000004
8.403714 0.37823764000000004
8.404715 0.37932228
8.405714 0.38039824
8.406714 0.38146614
8.407714 0.38252661
8.408714 0.38358012999999996
8.409715 0.38462696
8.410714 0.38566713
8.411715 0.3867005
8.412714 0.38772677
8.413714 0.38874551999999996
8.414714 0.38975619
8.415714 0.39075823000000004
8.416715 0.39175102
8.417714 0.39273407000000005
8.418715 0.39370717
8.419714 0.39467039
8.420714 0.39562415
8.421714 0.39656921
8.422714 0.3975065
8.423715 0.39843679
8.424714 0.39936067000000003
8.425714 0.40027816
8.426714 0.40118899
8.427714 0.40209251
8.428715 0.40298807000000003
8.429714 0.40387516
8.430715 0.40475344
8.431714 0.40562287999999996
8.432714 0.40648356
8.433714 0.40733558000000003
8.434714 0.4081788
8.435715 0.40901302999999994
8.436714 0.40983805
8.437715 0.41065388
8.438714 0.41146083
8.439714 0.41225958
8.440714 0.41305111000000005
8.441714 0.41383621
8.442715 0.4146154
8.443714 0.41538854
8.444715 0.41615488000000006
8.445714 0.41691321000000003
8.446714 0.41766236999999995
8.447714 0.41840141999999997
8.448714 0.41913007999999996
8.449715 0.41984874
8.450714 0.42055827
8.451715 0.42125968999999996
8.452714 0.42195376
8.453714 0.4226408
8.454714 0.42332062
8.455714 0.42399275
8.456715 0.42465674
8.457714 0.42531243999999996
8.458714 0.42595997999999996
8.459714 0.42659993999999996
8.460714 0.42723281999999996
8.461715 0.42785886
8.462714 0.42847777
8.463715 0.42908876
8.464714 0.42969082000000003
8.465714 0.43028304
8.466714 0.43086503000000004
8.467714 0.43143709
8.468715 0.43200026
8.469714 0.43255584
8.470715 0.43310518000000003
8.471714 0.43364898
8.472714 0.43418729
8.473714 0.43471940000000003
8.474714 0.43524410999999996
8.475715 0.43576033999999997
8.476714 0.4362673
8.477715 0.43676491
8.478714 0.43725357000000004
8.479714 0.43773404
8.480714 0.43820692
8.481714 0.43867248999999997
8.482715 0.43913061
8.483714 0.43958076
8.484715 0.44002234999999995
8.485714 0.44045504
8.486714 0.44087907
8.487714 0.44129519
8.488714 0.44170432
8.489715 0.44210743999999996
8.490714 0.44250498
8.491714 0.44289674
8.492714 0.44328193
8.493714 0.44365940000000004
8.494715 0.44402811000000003
8.495714 0.44438745999999996
8.496715 0.44473754
8.497714 0.44507901
8.498714 0.44541294000000003
8.499714 0.44574033999999996
8.500714 0.44606179
8.501715 0.44637731999999997
8.502714 0.44668638
8.503715 0.44698808
8.504714 0.44728154
8.505714 0.44756633999999995
8.506714 0.44784253
8.507714 0.44811065
8.508715 0.44837152
8.509714 0.44862595
8.510715 0.44887434
8.511714 0.44911661999999997
8.512714 0.44935239
8.513714 0.44958092999999993
8.514714 0.44980180000000003
8.515715 0.45001488
8.516714 0.45022047
8.517715 0.45041917
8.518714 0.45061167
8.519714 0.45079839999999993
8.520715 0.45097922
8.521714 0.45115347
8.522715 0.45132013000000004
8.523714 0.45147822000000004
8.524714 0.45162714
8.525714 0.45176698
8.526714 0.45189844
8.527715 0.45202285999999997
8.528714 0.4521417
8.529715 0.45225606
8.530714 0.45236642000000005
8.531714 0.45247255
8.532714 0.45257359999999996
8.533714 0.4526685
8.534715 0.45275617999999995
8.535714 0.45283614
8.536715 0.45290836
8.537714 0.45297318
8.538714 0.45303106000000004
8.539714 0.45308233000000003
8.540714 0.45312694000000003
8.541715 0.45316457
8.542714 0.45319465
8.543715 0.45321696
8.544714 0.45323167
8.545714 0.45323963
8.546714 0.45324214999999995
8.547714 0.45324047
8.548715 0.45323563
8.549714 0.45322779999999996
8.550714 0.45321629999999996
8.551714 0.45319977
8.552714 0.45317654
8.553715 0.4531452
8.554714 0.45310496
8.555715 0.45305592999999994
8.556714 0.45299893
8.557714 0.45293509
8.558714 0.45286557
8.559714 0.45279101
8.560715 0.45271148
8.561714 0.45262668000000006
8.562715 0.45253615999999997
8.563714 0.45243966999999996
8.564714 0.45233746
8.565714 0.45223008000000003
8.566714 0.45211836999999994
8.567715 0.45200288
8.568714 0.45188366999999996
8.569715 0.45176009
8.570714 0.45163101000000005
8.571714 0.45149522000000003
8.572714 0.4513518
8.573714 0.45120050000000006
8.574715 0.4510419
8.575714 0.45087719
8.576715 0.45070774
8.577714 0.45053456000000003
8.578714 0.45035802999999996
8.579714 0.45017781999999995
8.580714 0.44999300000000003
8.581715 0.44980259
8.582714 0.44960584
8.583714 0.44940268
8.584714 0.44919354999999994
8.585714 0.44897929999999997
8.586715 0.44876067
8.587714 0.44853799
8.588715 0.44831117000000004
8.589714 0.44807963999999995
8.590714 0.44784271
8.591714 0.44759987
8.592714 0.44735111
8.593715 0.447097
8.594714 0.44683837
8.595715 0.44657602
8.596714 0.44631035999999996
8.597714 0.44604125
8.598714 0.4457681
8.599714 0.44548996
8.600715 0.44520614000000003
8.601714 0.44491640000000005
8.602715 0.44462113
8.603714 0.44432119
8.604714 0.44401757999999997
8.605714 0.44371109000000003
8.606714 0.44340184
8.607715 0.44308947
8.608714 0.4427731
8.609715 0.4424517
8.610714 0.44212462
8.611714 0.44179168
8.612714 0.44145319
8.613714 0.44110985
8.614715 0.44076242
8.615714 0.44041136
8.616714 0.44005681
8.617714 0.43969848
8.618714 0.43933615
8.619715 0.43896968
8.620714 0.43859929
8.621715 0.43822554999999996
8.622714 0.43784910999999993
8.623714 0.43747048000000005
8.624714 0.43708966000000005
8.625714 0.43670614
8.626715 0.43631881
8.627714 0.43592648999999994
8.628715 0.43552825
8.629714 0.43512378
8.630714 0.43471344
8.631714 0.43429825
8.632714 0.43387953
8.633715 0.43345848000000003
8.634714 0.43303585
8.635715 0.43261182000000004
8.636714 0.43218606
8.637714 0.43175793
8.638714 0.43132687000000003
8.639714 0.43089241
8.640715 0.43045445000000004
8.641714 0.43001301
8.642715 0.42956802
8.643714 0.42911926
8.644714 0.42866622000000004
8.645715 0.42820829000000005
8.646714 0.42774505
8.647715 0.42727645
8.648714 0.42680315999999996
8.649714 0.42632636999999995
8.650714 0.42584762
8.651714 0.42536841000000003
8.652715 0.42488965999999995
8.653714 0.42441152
8.654715 0.42393333
8.655714 0.42345379
8.656714 0.42297137
8.657714 0.42248471
8.658714 0.42199302000000005
8.659715 0.42149605999999995
8.660714 0.42099422
8.661715 0.42048804000000006
8.662714 0.41997819000000003
8.663714 0.41946513
8.664714 0.41894912999999995
8.665714 0.41843033
8.666715 0.41790903
8.667714 0.41738567
8.668715 0.41686092
8.669714 0.41633551
8.670714 0.41580996000000003
8.671714 0.41528427999999995
8.672714 0.41475794000000005
8.673715 0.41422979000000004
8.674714 0.41369833
8.675714 0.41316226
8.676714 0.41262078999999996
8.677714 0.41207382
8.678715 0.41152215999999997
8.679714 0.41096709
8.680715 0.41041025
8.681714 0.4098529
8.682714 0.40929573999999996
8.683714 0.40873885
8.684714 0.40818173
8.685715 0.40762359
8.686714 0.40706368000000004
8.687715 0.40650149
8.688714 0.40593686999999995
8.689714 0.40536989000000007
8.690714 0.40480066
8.691714 0.40422911000000006
8.692715 0.40365490000000004
8.693714 0.40307748000000004
8.694715 0.40249643
8.695714 0.40191165
8.696714 0.40132357
8.697714 0.40073316
8.698714 0.40014172000000003
8.699715 0.39955052
8.700714 0.39896033999999997
8.701715 0.39837118000000005
8.702714 0.39778226
8.703714 0.39719227
8.704714 0.39659971000000005
8.705714 0.39600343
8.706715 0.39540295999999997
8.707714 0.39479863000000004
8.708714 0.39419136000000005
8.709714 0.39358232
8.710714 0.39297245
8.711715 0.39236215
8.712714 0.39175139
8.713715 0.3911397
8.714714 0.39052656
8.715714 0.38991168
8.716714 0.38929518999999996
8.717714 0.38867758
8.718715 0.38805944
8.719714 0.38744106
8.720715 0.38682227
8.721714 0.38620231
8.722714 0.38558007
8.723714 0.38495455
8.724714 0.38432521000000003
8.725715 0.38369226
8.726714 0.38305672
8.727715 0.38242012
8.728714 0.38178391
8.729714 0.38114907000000003
8.730714 0.38051575000000004
8.731714 0.37988321999999997
8.732715 0.37925022
8.733714 0.37861536
8.734715 0.37797766
8.735714 0.37733682
8.736714 0.37669323
8.737714 0.37604771
8.738714 0.37540107
8.739715 0.37475377
8.740714 0.37410578
8.741714 0.37345659999999997
8.742714 0.37280563
8.743714 0.37215259
8.744715 0.37149771
8.745714 0.3708418
8.746715 0.37018596
8.747714 0.36953113
8.748714 0.36887769
8.749714 0.36822516
8.750714 0.36757238999999997
8.751715 0.36691783
8.752714 0.36626011
8.753715 0.3655985
8.754714 0.36493321
8.755714 0.36426526
8.756714 0.36359616
8.757714 0.36292726
8.758715 0.36225943
8.759714 0.36159276
8.760715 0.36092666
8.761714 0.36026016
8.762714 0.35959245
8.763714 0.35892315
8.764714 0.35825239000000003
8.765715 0.3575807
8.766714 0.35690861
8.767715 0.35623636000000003
8.768714 0.35556362
8.769714 0.35488957
8.770715 0.35421327
8.771714 0.35353398
8.772715 0.35285162999999997
8.773714 0.35216685000000003
8.774714 0.35148095
8.775714 0.35079541
8.776714 0.35011137
8.777715 0.3494293
8.778714 0.34874879999999997
8.779715 0.34806876999999997
8.780714 0.34738781
8.781714 0.34670474
8.782714 0.34601893
8.783714 0.34533045
8.784715 0.34463995
8.785714 0.3439483
8.786715 0.34325621
8.787714 0.34256398
8.788714 0.34187143
8.789714 0.34117813
8.790714 0.34048365999999997
8.791715 0.33978794
8.792714 0.33909129
8.793715 0.33839438
8.794714 0.33769791
8.795714 0.33700236
8.796714 0.33630757
8.797714 0.33561282
8.798715 0.33491703
8.799714 0.33421901000000004
8.800714 0.33351795
8.801714 0.33281371000000004
8.802714 0.33210681
8.803715 0.33139831
8.804714 0.33068941
8.805715 0.32998109000000003
8.806714 0.32927382
8.807714 0.32856751
8.808714 0.32786157
8.809714 0.32715527
8.810715 0.32644803
8.811714 0.32573955
8.812715 0.32502986
8.813714 0.32431920999999997
8.814714 0.32360782
8.815714 0.32289571
8.816714 0.32218263999999996
8.817715 0.3214682
8.818714 0.32075199
8.819715 0.32003389
8.820714 0.31931414
8.821714 0.31859337
8.822714 0.31787246
8.823714 0.31715217
8.824715 0.31643296
8.825714 0.31571472
8.826715 0.31499683
8.827714 0.31427837
8.828714 0.31355831
8.829714 0.31283591
8.830714 0.31211085
8.831715 0.31138328
8.832714 0.31065368
8.833714 0.30992271
8.834714 0.3091909
8.835714 0.30845859999999997
8.836715 0.30772593
8.837714 0.30699287999999997
8.838715 0.30625947
8.839714 0.3055258
8.840714 0.30479205000000004
8.841714 0.30405847
8.842714 0.30332515
8.843715 0.30259187
8.844714 0.30185810999999996
8.845715 0.30112311
8.846714 0.30038603999999997
8.847714 0.29964629
8.848714 0.2989036
8.849714 0.2981582
8.850715 0.29741069000000003
8.851714 0.29666191
8.852715 0.29591260999999996
8.853714 0.29516337000000004
8.854714 0.29441435
8.855714 0.29366547000000004
8.856714 0.29291648
8.857715 0.29216709
8.858714 0.29141712000000003
8.859715 0.29066652000000004
8.860714 0.28991525
8.861714 0.28916317999999996
8.862714 0.28841
8.863714 0.28765523000000004
8.864715 0.28689832
8.865714 0.28613879999999997
8.866714 0.28537656
8.867714 0.28461188000000004
8.868714 0.28384537
8.869715 0.28307787
8.870714 0.28231011
8.871715 0.28154256
8.872714 0.2807752
8.873714 0.2800077
8.874714 0.27923945
8.875714 0.27846994
8.876715 0.27769892
8.877714 0.27692642
8.878715 0.27615270000000003
8.879714 0.275378
8.880714 0.27460239000000003
8.881714 0.27382562
8.882714 0.27304715
8.883715 0.2722664
8.884714 0.27148298
8.885715 0.27069692
8.886714 0.26990875999999997
8.887714 0.26911944000000004
8.888714 0.26832989
8.889714 0.26754071
8.890715 0.266752
8.891714 0.26596321
8.892715 0.2651734
8.893714 0.26438162
8.894714 0.26358718
8.895715 0.26279000999999996
8.896714 0.26199056
8.897715 0.26118956
8.898714 0.26038762
8.899714 0.25958498
8.900714 0.25878132
8.901714 0.25797591000000003
8.902715 0.25716799
8.903714 0.25635716
8.904715 0.25554365
8.905714 0.25472837
8.906714 0.25391257
8.907714 0.25309736
8.908714 0.25228325
8.909715 0.25146983
8.910714 0.2506559
8.911715 0.24983982999999998
8.912714 0.2490201
8.913714 0.24819591000000002
8.914714 0.24736733000000002
8.915714 0.24653533
8.916715 0.24570129000000002
8.917714 0.2448664
8.918715 0.24403128999999998
8.919714 0.24319580000000002
8.920714 0.24235919
8.921714 0.24152065000000003
8.922714 0.24067975999999996
8.923715 0.23983684
8.924714 0.23899286
8.925714 0.23814903
8.926714 0.23730625000000002
8.927714 0.23646459000000003
8.928715 0.23562296
8.929714 0.23477941
8.930715 0.23393179
8.931714 0.23307838000000003
8.932714 0.23221857999999998
8.933714 0.23135319000000001
8.934714 0.23048404
8.935715 0.22961341000000002
8.936714 0.22874320999999997
8.937715 0.22787432999999999
8.938714 0.22700657000000002
8.939714 0.22613879
8.940714 0.22526956
8.941714 0.22439787
8.942715 0.22352346999999997
8.943714 0.22264689
8.944715 0.22176902
8.945714 0.22089058
8.946714 0.22001145000000003
8.947714 0.21913061
8.948714 0.21824636000000003
8.949715 0.21735706999999999
8.950714 0.21646179000000002
8.951715 0.21556090000000003
8.952714 0.21465606999999998
8.953714 0.21374987
8.954714 0.21284481
8.955714 0.21194255
8.956715 0.21104328
8.957714 0.21014567
8.958714 0.20924737
8.959714 0.20834585
8.960714 0.2074392
8.961715 0.20652674000000001
8.962714 0.20560902
8.963715 0.20468733
8.964714 0.20376308999999998
8.965714 0.20283717
8.966714 0.20190959000000003
8.967714 0.20097976
8.968715 0.20004692
8.969714 0.19911078000000001
8.970715 0.19817194
8.971714 0.19723179000000002
8.972714 0.19629211
8.973714 0.19535432
8.974714 0.1944187
8.975715 0.19348414
8.976714 0.1925483
8.977715 0.19160826
8.978714 0.19066146
8.979714 0.18970657999999999
8.980714 0.18874391
8.981714 0.18777524
8.982715 0.18680323000000001
8.983714 0.18583051
8.984715 0.18485889
8.985714 0.18388899
8.986714 0.18292023999999998
8.987714 0.18195144000000002
8.988714 0.18098133
8.989715 0.18000912
8.990714 0.17903468
8.991714 0.17805825
8.992714 0.17708004
8.993714 0.17609978
8.994715 0.17511646
8.995714 0.17412854
8.996715 0.17313451000000002
8.997714 0.17213348
8.998714 0.17112576000000002
8.999714 0.17011302
9.000714 0.16909788
9.001715 0.16808324
9.002714 0.1670714
9.003715 0.16606336000000002
9.004714 0.16505853
9.005714 0.16405495
9.006714 0.16304991
9.007714 0.16204079
9.008715 0.1610257
9.009714 0.16000386
9.010715 0.15897559
9.011714 0.15794187
9.012714 0.15690386
9.013714 0.15586249000000002
9.014714 0.15481829
9.015715 0.15377152
9.016714 0.15272246
9.017715 0.15167173
9.018714 0.15062036
9.019714 0.14956961
9.020715 0.14852057999999999
9.021714 0.14747367
9.022715 0.14642823
9.023714 0.14538248
9.024714 0.14433385999999998
9.025714 0.14327963999999999
9.026714 0.14221765
9.027715 0.14114691999999998
9.028714 0.14006792
9.029715 0.13898243999999998
9.030714 0.13789305
9.031714 0.1368024
9.032714 0.13571256
9.033714 0.13462459
9.034715 0.13353847
9.035714 0.13245338
9.036715 0.1313681
9.037714 0.13028148
9.038714 0.12919266999999998
9.039714 0.1281012
9.040714 0.12700673
9.041715 0.12590889
9.042714 0.12480702
9.043715 0.12370027000000001
9.044714 0.1225878
9.045714 0.12146923
9.046714 0.1203449
9.047714 0.11921613
9.048715 0.11808501
9.049714 0.11695391000000001
9.050714 0.11582485
9.051714 0.11469892
9.052714 0.11357584000000001
9.053715 0.11245403
9.054714 0.11133107
9.055715 0.1102043
9.056714 0.10907162000000001
9.057714 0.10793203
9.058714 0.10678571
9.059714 0.10563383999999999
9.060715 0.10447806
9.061714 0.10331989
9.062715 0.10216031999999999
9.063714 0.10099967
9.064714 0.09983778
9.065714 0.098674372
9.066714 0.09750945
9.067715 0.09634344
9.068714 0.095177052
9.069715 0.09401090799999999
9.070714 0.092845067
9.071714 0.09167871899999999
9.072714 0.090510218
9.073714 0.08933745
9.074715 0.0881585
9.075714 0.086972327
9.076715 0.085779227
9.077714 0.08458083
9.078714 0.083379651
9.079714 0.082178315
9.080714 0.080978742
9.081715 0.07978157999999999
9.082714 0.078586082
9.083714 0.077390508
9.084714 0.07619279200000001
9.085714 0.074991304
9.086715 0.07378533500000001
9.087714 0.072575163
9.088715 0.071361713
9.089714 0.070146
9.090714 0.06892856900000001
9.091714 0.067709247
9.092714 0.066487305
9.093715 0.0652619
9.094714 0.064032665
9.095715 0.062800117
9.096714 0.061565638
9.097714 0.060331065
9.098714 0.059097982
9.099714 0.057867018000000006
9.100715 0.056637444999999995
9.101714 0.055407296
9.102715 0.054173963000000006
9.103714 0.052935060000000006
9.104714 0.051689253
9.105714 0.050436722999999996
9.106714 0.049179065
9.107715 0.0479187
9.108714 0.046658021
9.109715 0.045398602
9.110714 0.044140793000000005
9.111714 0.042883804000000005
9.112714 0.04162624
9.113714 0.040366783
9.114715 0.039104768
9.115714 0.037840364
9.116714 0.036574321
9.117714 0.035307417
9.118714 0.034039875
9.119715 0.032771053
9.120714 0.031499568
9.121715 0.030223824
9.122714 0.028942738
9.123714 0.027656342999999996
9.124714 0.026365984000000002
9.125714 0.025074006
9.126715 0.023783013
9.127714 0.022494968
9.128715 0.021210515
9.129714 0.019928750000000002
9.130714 0.018647558
9.131714 0.017364361
9.132714 0.016077
9.133715 0.014784385
9.134714 0.013486709
9.135715 0.01218515
9.136714 0.010881243
9.137714 0.0095762072
9.138714 0.008270525
9.139714 0.0069639238
9.140715 0.0056557554
9.141714 0.0043455555
9.142715 0.0030335097
9.143714 0.0017205817000000001
9.144714 0.00040822692
9.145715 -0.00090220483
9.146714 -0.0022101174
9.147715 -0.0035160799999999996
9.148714 -0.004821792399999999
9.149714 -0.0061295991999999995
9.150714 -0.0074417126999999994
9.151714 -0.0087594497
9.152715 -0.010082777
9.153714 -0.011410341000000001
9.154715 -0.012739963
9.155714 -0.014069406
9.156714 -0.015397099
9.157714 -0.016722562
9.158714 -0.018046376
9.159715 -0.01936976
9.160714 -0.020693959
9.161715 -0.022019709000000002
9.162714 -0.023347020000000003
9.163714 -0.024675322
9.164714 -0.026003903
9.165714 -0.027332405
9.166715 -0.028661135
9.167714 -0.029991049000000002
9.168715 -0.031323379
9.169714 -0.032659085
9.170714 -0.033998353
9.171714 -0.035340371
9.172714 -0.036683498
9.173715 -0.038025781
9.174714 -0.03936562
9.175714 -0.040702309
9.176714 -0.042036269
9.177714 -0.043368858
9.178715 -0.044701851
9.179714 -0.046036803
9.180715 -0.047374531
9.181714 -0.048714911
9.182714 -0.050057052
9.183714 -0.051399751
9.184714 -0.052742008
9.185715 -0.054083421000000007
9.186714 -0.055424252
9.187715 -0.056765229
9.188714 -0.058107112999999995
9.189714 -0.059450284
9.190714 -0.060794514
9.191714 -0.062139024
9.192715 -0.063482812
9.193714 -0.064825092
9.194715 -0.066165673
9.195714 -0.067505072
9.196714 -0.068844366
9.197714 -0.070184784
9.198714 -0.07152720900000001
9.199715 -0.072871818
9.200714 -0.074217957
9.201715 -0.07556436999999999
9.202714 -0.076909631
9.203714 -0.07825263299999999
9.204714 -0.079592963
9.205714 -0.080931006
9.206715 -0.082267739
9.207714 -0.083604339
9.208714 -0.08494170599999999
9.209714 -0.086280174
9.210714 -0.08761941599999999
9.211715 -0.08895866300000001
9.212714 -0.090297055
9.213715 -0.09163402699999999
9.214714 -0.092969526
9.215714 -0.094304036
9.216714 -0.095638313
9.217714 -0.096973038
9.218715 -0.09830846700000001
9.219714 -0.099644274
9.220715 -0.10097963
9.221714 -0.10231350000000002
9.222714 -0.10364506
9.223714 -0.10497401
9.224714 -0.10630073000000001
9.225715 -0.10762612999999999
9.226714 -0.10895133
9.227715 -0.11027722
9.228714 -0.11160409999999998
9.229714 -0.11293154
9.230714 -0.11425858
9.231714 -0.11558403
9.232715 -0.11690697
9.233714 -0.118227
9.234715 -0.11954443000000001
9.235714 -0.12086007
9.236714 -0.12217488
9.237714 -0.12348952
9.238714 -0.12480411999999999
9.239715 -0.12611814
9.240714 -0.12743068000000002
9.241714 -0.12874078
9.242714 -0.13004793
9.243714 -0.13135225
9.244715 -0.13265451
9.245714 -0.13395586
9.246715 -0.13525735
9.247714 -0.13655949
9.248714 -0.13786207
9.249714 -0.13916416
9.250714 -0.14046442
9.251715 -0.1417617
9.252714 -0.14305529
9.253715 -0.14434529000000001
9.254714 -0.14563241
9.255714 -0.14691764
9.256714 -0.14820177
9.257714 -0.14948505
9.258715 -0.15076703
9.259714 -0.15204677
9.260715 -0.1533233
9.261714 -0.15459608
9.262714 -0.15586534
9.263714 -0.15713212
9.264714 -0.15839787
9.265715 -0.15966397
9.266714 -0.16093119
9.267715 -0.16219924
9.268714 -0.1634669
9.269714 -0.16473236
9.270715 -0.1659938
9.271714 -0.16725002
9.272715 -0.16850074
9.273714 -0.16974659
9.274714 -0.17098876
9.275714 -0.17222845
9.276714 -0.17346635999999999
9.277715 -0.17470251
9.278714 -0.17593632
9.279715 -0.1771671
9.280714 -0.17839447
9.281714 -0.17961876000000002
9.282714 -0.18084098
9.283714 -0.18206252
9.284715 -0.18328451999999998
9.285714 -0.18450732
9.286715 -0.18573014999999998
9.287714 -0.18695118
9.288714 -0.18816808
9.289714 -0.18937872
9.290714 -0.19058186000000002
9.291715 -0.19177753
9.292714 -0.19296699
9.293715 -0.19415222000000001
9.294714 -0.19533521999999998
9.295714 -0.19651738
9.296714 -0.19769911
9.297714 -0.19887991
9.298715 -0.20005884999999998
9.299714 -0.20123501
9.300714 -0.20240808
9.301714 -0.20357834
9.302714 -0.20474645
9.303715 -0.20591295
9.304714 -0.20707776
9.305715 -0.20823985999999997
9.306714 -0.20939754
9.307714 -0.21054877
9.308714 -0.21169206999999998
9.309714 -0.212827
9.310715 -0.21395450000000002
9.311714 -0.2150767
9.312715 -0.21619624
9.313714 -0.21731547999999998
9.314714 -0.21843574999999998
9.315714 -0.21955702
9.316714 -0.22067805
9.317715 -0.22179691999999998
9.318714 -0.22291173000000003
9.319715 -0.22402122000000002
9.320714 -0.22512501999999998
9.321714 -0.22622346999999998
9.322714 -0.22731716999999999
9.323714 -0.22840647
9.324715 -0.22949113
9.325714 -0.23057037
9.326715 -0.23164322999999998
9.327714 -0.23270915
9.328714 -0.23376842
9.329714 -0.23482239
9.330714 -0.23587318000000002
9.331715 -0.23692304
9.332714 -0.23797358999999998
9.333714 -0.23902524
9.334714 -0.24007692000000003
9.335714 -0.24112641999999998
9.336715 -0.24217106
9.337714 -0.24320851000000002
9.338715 -0.24423739000000003
9.339714 -0.24525765
9.340714 -0.24627026
9.341714 -0.24727674
9.342714 -0.24827846999999997
9.343715 -0.24927626000000003
9.344714 -0.25027022
9.345715 -0.25125991
9.346714 -0.25224492
9.347714 -0.25322521
9.348714 -0.25420138
9.349714 -0.25517454
9.350715 -0.25614584
9.351714 -0.25711586
9.352715 -0.25808425
9.353714 -0.25904959
9.354714 -0.26000971
9.355714 -0.26096231000000003
9.356714 -0.26190574
9.357715 -0.26283949
9.358714 -0.26376436000000003
9.359715 -0.26468216
9.360714 -0.26559511
9.361714 -0.26650508
9.362714 -0.26741305
9.363714 -0.26831892
9.364715 -0.26922175
9.365714 -0.27012029
9.366714 -0.27101345
9.367714 -0.27190081
9.368714 -0.27278259
9.369715 -0.27365941000000005
9.370714 -0.2745318
9.371715 -0.27539986
9.372714 -0.27626297
9.373714 -0.27711994
9.374714 -0.27796954
9.375714 -0.27881095
9.376715 -0.27964413
9.377714 -0.28047005
9.378715 -0.28129036
9.379714 -0.28210685
9.380714 -0.28292085
9.381714 -0.28373273
9.382714 -0.28454175
9.383715 -0.28534639
9.384714 -0.28614483
9.385715 -0.28693568999999997
9.386714 -0.28771837
9.387714 -0.28849328
9.388714 -0.2892615
9.389714 -0.2900244
9.390715 -0.29078291
9.391714 -0.29153733
9.392715 -0.29228712
9.393714 -0.29303124
9.394714 -0.29376863999999997
9.395715 -0.29449868
9.396714 -0.29522141
9.397715 -0.2959376
9.398714 -0.29664829000000004
9.399714 -0.29735442
9.400714 -0.29805631
9.401714 -0.29875352
9.402715 -0.29944503
9.403714 -0.30012954999999997
9.404715 -0.3008062
9.405714 -0.30147482
9.406714 -0.30213610999999996
9.407714 -0.30279143000000003
9.408714 -0.30344231
9.409715 -0.30408979
9.410714 -0.30473405000000003
9.411715 -0.30537422
9.412714 -0.30600868999999997
9.413714 -0.30663561
9.414714 -0.30725356000000004
9.415714 -0.30786197000000004
9.416715 -0.30846132
9.417714 -0.30905285
9.418715 -0.3096381
9.419714 -0.31021831
9.420714 -0.3107941
9.421714 -0.3113653
9.422714 -0.31193115000000005
9.423715 -0.31249076
9.424714 -0.31304357
9.425714 -0.31358961
9.426714 -0.31412945
9.427714 -0.31466386
9.428715 -0.31519344
9.429714 -0.31571807
9.430715 -0.31623691
9.431714 -0.31674851
9.432714 -0.31725131
9.433714 -0.31774424
9.434714 -0.3182272
9.435715 -0.31870117
9.436714 -0.31916802
9.437715 -0.31962986
9.438714 -0.32008847
9.439714 -0.32054463
9.440714 -0.32099793
9.441714 -0.32144696
9.442715 -0.32188981
9.443714 -0.32232462
9.444715 -0.32275021000000004
9.445714 -0.3231663
9.446714 -0.32357334
9.447714 -0.32397218
9.448714 -0.32436360999999997
9.449715 -0.32474804
9.450714 -0.32512536000000003
9.451715 -0.32549523999999996
9.452714 -0.32585743
9.453714 -0.32621224
9.454714 -0.3265606
9.455714 -0.32690391
9.456715 -0.32724359000000003
9.457714 -0.32758055999999997
9.458714 -0.32791472
9.459714 -0.32824485000000003
9.460714 -0.32856876
9.461715 -0.32888396999999997
9.462714 -0.3291883
9.463715 -0.3294806
9.464714 -0.32976097000000004
9.465714 -0.33003076
9.466714 -0.33029193999999995
9.467714 -0.33054670999999997
9.468715 -0.3307967
9.469714 -0.33104273
9.470715 -0.33128480000000005
9.471714 -0.33152231
9.472714 -0.33175456000000003
9.473714 -0.33198097000000004
9.474714 -0.33220127
9.475715 -0.33241542999999996
9.476714 -0.33262328
9.477715 -0.33282433
9.478714 -0.33301759999999997
9.479714 -0.3332017
9.480714 -0.33337527
9.481714 -0.33353746
9.482715 -0.33368829
9.483714 -0.33382885
9.484715 -0.33396115
9.485714 -0.33408757
9.486714 -0.33421032
9.487714 -0.33433076
9.488714 -0.33444914
9.489715 -0.33456448
9.490714 -0.3346751
9.491714 -0.33477896
9.492714 -0.33487435
9.493714 -0.33496015
9.494715 -0.33503599
9.495714 -0.33510206
9.496715 -0.3351589
9.497714 -0.33520705
9.498714 -0.33524686000000004
9.499714 -0.33527857
9.500714 -0.33530241
9.501715 -0.33531880000000003
9.502714 -0.33532849000000003
9.503715 -0.33533247
9.504714 -0.33533182
9.505714 -0.33532725999999996
9.506714 -0.3353189
9.507714 -0.33530604999999997
9.508715 -0.3352873
9.509714 -0.33526085
9.510715 -0.3352249
9.511714 -0.33517818
9.512714 -0.33512020000000003
9.513714 -0.3350514
9.514714 -0.33497289
9.515715 -0.33488618000000003
9.516714 -0.33479275
9.517715 -0.3346937
9.518714 -0.33458958
9.519714 -0.33448043
9.520715 -0.33436592000000004
9.521714 -0.33424564
9.522715 -0.33411914
9.523714 -0.33398617999999997
9.524714 -0.33384654999999996
9.525714 -0.33370004999999997
9.526714 -0.33354636
9.527715 -0.33338489
9.528714 -0.33321502
9.529715 -0.33303611
9.530714 -0.33284775
9.531714 -0.33264995999999997
9.532714 -0.33244325
9.533714 -0.33222854
9.534715 -0.33200693
9.535714 -0.33177948
9.536715 -0.33154688
9.537714 -0.33130937
9.538714 -0.33106664
9.539714 -0.33081798
9.540714 -0.33056244999999995
9.541715 -0.33029926
9.542714 -0.33002781999999997
9.543715 -0.32974796
9.544714 -0.32945978
9.545714 -0.32916362000000005
9.546714 -0.32885985
9.547714 -0.32854869000000003
9.548715 -0.32823021
9.549714 -0.32790427
9.550714 -0.32757073999999997
9.551714 -0.32722959
9.552714 -0.32688105
9.553715 -0.32652554
9.554714 -0.32616366999999996
9.555715 -0.32579598000000004
9.556714 -0.3254228
9.557714 -0.32504408
9.558714 -0.32465933
9.559714 -0.32426773
9.560715 -0.32386835999999997
9.561714 -0.32346039
9.562715 -0.32304341
9.563714 -0.3226174
9.564714 -0.32218283000000003
9.565714 -0.32174038
9.566714 -0.32129083
9.567715 -0.32083474
9.568714 -0.32037233
9.569715 -0.3199036
9.570714 -0.31942835
9.571714 -0.31894641
9.572714 -0.31845779
9.573714 -0.31796277
9.574715 -0.31746174
9.575714 -0.31695508
9.576715 -0.31644285
9.577714 -0.31592469
9.578714 -0.31539977
9.579714 -0.31486696
9.580714 -0.31432516
9.581715 -0.31377363
9.582714 -0.31321223
9.583714 -0.31264157
9.584714 -0.31206277000000004
9.585714 -0.31147725000000004
9.586715 -0.31088623
9.587714 -0.31029042
9.588715 -0.30968993
9.589714 -0.30908424
9.590714 -0.30847255
9.591714 -0.30785408000000003
9.592714 -0.30722837000000003
9.593715 -0.30659537
9.594714 -0.30595537
9.595715 -0.30530873000000003
9.596714 -0.30465561
9.597714 -0.30399581999999997
9.598714 -0.30332871
9.599714 -0.30265349999999996
9.600715 -0.30196959
9.601714 -0.30127682
9.602715 -0.30057579
9.603714 -0.29986767999999997
9.604714 -0.29915393999999995
9.605714 -0.29843582
9.606714 -0.29771398
9.607715 -0.29698818
9.608714 -0.29625734000000004
9.609715 -0.29551995000000003
9.610714 -0.29477449
9.611714 -0.29401998
9.612714 -0.2932563
9.613714 -0.29248409000000003
9.614715 -0.29170453
9.615714 -0.29091877
9.616714 -0.29012754
9.617714 -0.28933086
9.618714 -0.28852817999999997
9.619715 -0.28771861
9.620714 -0.28690144
9.621715 -0.28607654
9.622714 -0.2852445
9.623714 -0.28440637999999996
9.624714 -0.28356339
9.625714 -0.28271631
9.626715 -0.28186508
9.627714 -0.28100882
9.628715 -0.28014607
9.629714 -0.27927526
9.630714 -0.27839537
9.631714 -0.27750635
9.632714 -0.27660909
9.633715 -0.27570515
9.634714 -0.27479616
9.635715 -0.2738832
9.636714 -0.27296643
9.637714 -0.27204501000000003
9.638714 -0.27111743
9.639714 -0.27018227
9.640715 -0.26923864999999997
9.641714 -0.26828668
9.642715 -0.26732737
9.643714 -0.26636224000000003
9.644714 -0.26539264
9.645715 -0.26441924
9.646714 -0.26344173
9.647715 -0.26245886
9.648714 -0.26146902
9.649714 -0.2604709
9.650714 -0.25946405
9.651714 -0.25844904999999996
9.652715 -0.25742734
9.653714 -0.25640070000000004
9.654715 -0.25537042
9.655714 -0.25433690999999997
9.656714 -0.25329946
9.657714 -0.25225654000000003
9.658714 -0.25120643000000004
9.659715 -0.25014796
9.660714 -0.24908094000000003
9.661715 -0.24800634
9.662714 -0.24692577000000002
9.663714 -0.24584098999999998
9.664714 -0.24475302
9.665714 -0.24366183
9.666715 -0.24256631999999997
9.667714 -0.24146473
9.668715 -0.24035538
9.669714 -0.23923744000000002
9.670714 -0.2381112
9.671714 -0.23697801000000002
9.672714 -0.23583981999999998
9.673715 -0.23469829
9.674714 -0.23355426
9.675714 -0.23240733
9.676714 -0.2312561
9.677714 -0.2300987
9.678715 -0.22893359
9.679714 -0.22776012999999998
9.680715 -0.22657888
9.681714 -0.22539129000000002
9.682714 -0.22419912
9.683714 -0.22300368
9.684714 -0.22180527
9.685715 -0.22060311999999999
9.686714 -0.21939564
9.687715 -0.21818110000000002
9.688714 -0.21695846000000002
9.689714 -0.21572774
9.690714 -0.21449010999999998
9.691714 -0.21324737
9.692715 -0.21200135999999997
9.693714 -0.21075312999999998
9.694715 -0.20950262
9.695714 -0.20824862000000002
9.696714 -0.20698935
9.697714 -0.20572313000000003
9.698714 -0.20444911999999998
9.699715 -0.2031676
9.700714 -0.20187987999999998
9.701715 -0.20058772000000002
9.702714 -0.19929262
9.703714 -0.1979952
9.704714 -0.19669493000000002
9.705714 -0.19539038000000003
9.706715 -0.19407981
9.707714 -0.19276189999999999
9.708714 -0.19143627
9.709714 -0.19010369
9.710714 -0.18876578000000002
9.711715 -0.18742431
9.712714 -0.18608058
9.713715 -0.18473484999999998
9.714714 -0.18338632000000002
9.715714 -0.18203345
9.716714 -0.18067460999999999
9.717714 -0.17930879
9.718715 -0.17793594000000001
9.719714 -0.176557
9.720715 -0.17517346
9.721714 -0.17378675999999998
9.722714 -0.17239762
9.723714 -0.17100582
9.724714 -0.16961023
9.725715 -0.16820936
9.726714 -0.16680199
9.727715 -0.16538772000000002
9.728714 -0.16396718999999998
9.729714 -0.16254185
9.730714 -0.16111344
9.731714 -0.15968324
9.732715 -0.15825166
9.733714 -0.15681802
9.734715 -0.15538083
9.735714 -0.15393842
9.736714 -0.15248955
9.737714 -0.15103389
9.738714 -0.14957212
9.739715 -0.14810563
9.740714 -0.14663595
9.741714 -0.14516411999999998
9.742714 -0.14369035
9.743714 -0.14221397
9.744715 -0.1407338
9.745714 -0.13924866
9.746715 -0.13775794
9.747714 -0.13626182
9.748714 -0.1347612
9.749714 -0.13325729
9.750714 -0.13175105
9.751715 -0.13024274
9.752714 -0.12873178
9.753715 -0.127217
9.754714 -0.12569707
9.755714 -0.12417112
9.756714 -0.12263914
9.757714 -0.12110205000000002
9.758715 -0.11956142
9.759714 -0.11801888
9.760715 -0.11647557
9.761714 -0.11493167000000001
9.762714 -0.11338638
9.763714 -0.11183828000000001
9.764714 -0.11028579999999999
9.765715 -0.10872782
9.766714 -0.10716408000000001
9.767715 -0.10559509
9.768714 -0.10402193000000001
9.769714 -0.10244570000000001
9.770715 -0.10086711999999999
9.771714 -0.09928627400000001
9.772715 -0.097702688
9.773714 -0.096115679
9.774714 -0.094524794
9.775714 -0.09293011999999999
9.776714 -0.091332366
9.777715 -0.089732598
9.778714 -0.0881318
9.779715 -0.086530414
9.780714 -0.084928027
9.781714 -0.083323434
9.782714 -0.08171499900000001
9.783714 -0.080101215
9.784715 -0.078481244
9.785714 -0.076855224
9.786715 -0.075224251
9.787714 -0.073590007
9.788714 -0.071954192
9.789714 -0.070317992
9.790714 -0.068681786
9.791715 -0.06704515500000001
9.792714 -0.065407174
9.793715 -0.06376686499999999
9.794714 -0.062123593
9.795714 -0.060477236000000004
9.796714 -0.058828085
9.797714 -0.057176541
9.798715 -0.055522774000000004
9.799714 -0.053866492999999994
9.800714 -0.052207003999999994
9.801714 -0.050543463999999996
9.802714 -0.048875313999999996
9.803715 -0.04720265
9.804714 -0.045526368000000005
9.805715 -0.043847994
9.806714 -0.04216925
9.807714 -0.040491502000000006
9.808714 -0.038815296
9.809714 -0.037140163000000004
9.810715 -0.035464772
9.811714 -0.033787367
9.812715 -0.032106333
9.813714 -0.030420659
9.814714 -0.028730181
9.815714 -0.027035474
9.816714 -0.025337536
9.817715 -0.02363737
9.818714 -0.021935665
9.819715 -0.020232686
9.820714 -0.018528415
9.821714 -0.016822817
9.822714 -0.015116108
9.823714 -0.013408848
9.824715 -0.011701822
9.825714 -0.009995712
9.826715 -0.0082907209
9.827714 -0.0065863147
9.828714 -0.0048812206000000006
9.829714 -0.0031737116000000003
9.830714 -0.0014621023000000002
9.831715 0.00025472133999999996
9.832714 0.0019769317
9.833714 0.0037036869
9.834714 0.0054333817
9.835714 0.007164128299999999
9.836715 0.008894286999999999
9.837714 0.010622862
9.838715 0.012349636
9.839714 0.014075027
9.840714 0.015799771
9.841714 0.017524566
9.842714 0.019249856
9.843715 0.020975812
9.844714 0.022702497
9.845715 0.02443011
9.846714 0.026159151000000002
9.847714 0.027890407
9.848714 0.029624730999999998
9.849714 0.031362689
9.850715 0.033104231
9.851714 0.034848507
9.852715 0.036593984
9.853714 0.038338787
9.854714 0.040081222
9.855714 0.041820246
9.856714 0.043555748000000005
9.857715 0.045288546
9.858714 0.047020096
9.859715 0.048752024
9.860714 0.050485669999999996
9.861714 0.052221783
9.862714 0.053960469000000004
9.863714 0.055701361000000005
9.864715 0.057443901
9.865714 0.059187599
9.866714 0.060932181
9.867714 0.06267752
9.868714 0.064423459
9.869715 0.06616959
9.870714 0.067915168
9.871715 0.06965917399999999
9.872714 0.071400608
9.873714 0.073138822
9.874714 0.074873824
9.875714 0.07660639799999999
9.876715 0.078337948
9.877714 0.080070144
9.878715 0.08180444099999999
9.879714 0.083541643
9.880714 0.085281703
9.881714 0.08702376499999999
9.882714 0.088766456
9.883715 0.090508303
9.884714 0.092248141
9.885715 0.093985355
9.886714 0.095719862
9.887714 0.097451976
9.888714 0.09918211699999999
9.889714 0.10091059000000001
9.890715 0.10263751
9.891714 0.10436284
9.892715 0.10608665
9.893714 0.10780924
9.894714 0.10953125
9.895715 0.11125358
9.896714 0.11297709
9.897715 0.11470228
9.898714 0.11642901
9.899714 0.11815642
9.900714 0.11988303
9.901714 0.12160717
9.902715 0.12332738
9.903714 0.12504286
9.904715 0.12675364
9.905714 0.12846052
9.906714 0.1301648
9.907714 0.13186778999999998
9.908714 0.13357052
9.909715 0.13527342
9.910714 0.13697639
9.911715 0.13867895
9.912714 0.14038056
9.913714 0.14208083000000002
9.914714 0.14377964
9.915714 0.14547703
9.916715 0.14717299
9.917714 0.14886725
9.918715 0.15055912
9.919714 0.15224767
9.920714 0.15393193
9.921714 0.1556113
9.922714 0.15728581
9.923715 0.15895624
9.924714 0.16062397
9.925714 0.16229061
9.926714 0.16395746
9.927714 0.16562515
9.928715 0.1672934
9.929714 0.16896117
9.930715 0.17062696
9.931714 0.17228932
9.932714 0.1739473
9.933714 0.17560056999999998
9.934714 0.17724942999999999
9.935715 0.17889452
9.936714 0.18053642
9.937715 0.18217542
9.938714 0.18381138
9.939714 0.18544392999999998
9.940714 0.18707273000000002
9.941714 0.18869778
9.942715 0.19031957
9.943714 0.19193896000000002
9.944715 0.19355684
9.945714 0.19517378000000002
9.946714 0.19678962
9.947714 0.19840347000000003
9.948714 0.20001377
9.949715 0.20161888000000003
9.950714 0.20321759
9.951715 0.20480948000000002
9.952714 0.20639512000000002
9.953714 0.20797585999999998
9.954714 0.20955324
9.955714 0.21112854999999997
9.956715 0.21270239
9.957714 0.21427448000000002
9.958714 0.21584393
9.959714 0.21740958999999999
9.960714 0.21897063
9.961715 0.22052675
9.962714 0.22207824999999998
9.963715 0.22362571000000003
9.964714 0.22516967999999998
9.965714 0.22671017999999998
9.966714 0.22824669999999997
9.967714 0.22977823
9.968715 0.23130378999999998
9.969714 0.2328228
9.970715 0.23433545
9.971714 0.23584270000000002
9.972714 0.23734604
9.973714 0.23884682
9.974714 0.24034579000000003
9.975715 0.2418427
9.976714 0.24333633000000002
9.977715 0.24482491
9.978714 0.24630667
9.979714 0.24778051
9.980714 0.24924632
9.981714 0.25070494
9.982715 0.25215773
9.983714 0.25360608
9.984715 0.25505081
9.985714 0.25649203000000004
9.986714 0.25792914
9.987714 0.25936117999999997
9.988714 0.26078745999999997
9.989715 0.26220772000000003
9.990714 0.26362238
9.991714 0.26503219
9.992714 0.26643781
9.993714 0.26783936
9.994715 0.26923618
9.995714 0.27062695
9.996715 0.2720101
9.997714 0.27338446
9.998714 0.27474966
9.999714 0.27610641
10.00071 0.27745627
10.00171 0.2788011
10.00271 0.28014244
10.00371 0.28148092999999996
10.00471 0.28281617
10.00571 0.28414687
10.00671 0.28547135
10.00771 0.28678814
10.00871 0.28809647
10.00971 0.28939631
10.01071 0.29068831
10.01171 0.29197328
10.01271 0.29325176000000003
10.01371 0.29452378
10.01471 0.29578888999999997
10.01571 0.29704641
10.01671 0.29829589
10.01771 0.29953744
10.01871 0.30077184
10.01971 0.30200027
10.02071 0.30322394
10.02171 0.30444346
10.02271 0.30565863
10.02371 0.3068683
10.02471 0.30807073
10.02571 0.30926410000000004
10.02671 0.31044709000000004
10.02771 0.31161922999999997
10.02871 0.31278098
10.02971 0.3139335
10.03071 0.31507814
10.03171 0.31621603
10.03271 0.3173477
10.03371 0.31847311
10.03471 0.31959175
10.03571 0.32070302
10.03671 0.32180659
10.03771 0.32290246
10.03871 0.32399087
10.03971 0.32507218
10.04071 0.32614642
10.04171 0.32721316
10.04271 0.32827153
10.04371 0.32932044
10.04471 0.33035888
10.04571 0.33138632
10.04671 0.33240288
10.04771 0.33340936
10.04871 0.33440695
10.04971 0.33539687
10.05071 0.33638002
10.05171 0.33735672
10.05271 0.33832665
10.05371 0.33928903
10.05471 0.34024296
10.05571 0.3411876
10.05671 0.34212247
10.05771 0.34304736
10.05871 0.34396239
10.05971 0.3448677
10.06071 0.3457634
10.06171 0.34664939
10.06271 0.34752543999999996
10.06371 0.34839124
10.06471 0.34924668999999997
10.06571 0.35009186000000003
10.06671 0.35092719
10.06771 0.35175325
10.06871 0.35257072
10.06971 0.35338006
10.07071 0.35418141999999997
10.07171 0.35497448
10.07271 0.35575861000000003
10.07371 0.35653287
10.07471 0.35729636
10.07571 0.35804844999999996
10.07671 0.35878879
10.07771 0.35951748
10.07871 0.36023492
10.07971 0.36094168
10.08071 0.36163818999999997
10.08171 0.36232474000000003
10.08271 0.3630013
10.08371 0.36366768
10.08471 0.36432360999999996
10.08571 0.36496892999999997
10.08671 0.36560369
10.08771 0.36622817
10.08871 0.36684275
10.08971 0.36744769
10.09071 0.36804297
10.09171 0.36862816
10.09271 0.36920249
10.09371 0.36976499999999995
10.09471 0.37031486
10.09571 0.37085165
10.09671 0.37137549
10.09771 0.37188705
10.09871 0.37238724
10.09971 0.372877
10.10071 0.37335688
10.10171 0.37382692
10.10271 0.3742866
10.10371 0.37473515
10.10471 0.37517177
10.10571 0.37559604
10.10671 0.37600796000000003
10.10771 0.37640792
10.10871 0.37679642
10.10971 0.37717377
10.11071 0.37753982
10.11171 0.37789396000000003
10.11271 0.37823529
10.11371 0.37856305
10.11471 0.37887687999999997
10.11571 0.37917716
10.11671 0.37946485
10.11771 0.37974126
10.11871 0.38000753
10.11971 0.3802642
10.12071 0.38051098
10.12171 0.38074683000000004
10.12271 0.38097028
10.12371 0.38117997000000003
10.12471 0.38137508000000003
10.12571 0.38155555
10.12671 0.38172205
10.12771 0.38187550000000003
10.12871 0.38201673999999997
10.12971 0.38214604999999996
10.13071 0.38226312
10.13171 0.38236722
10.13271 0.3824576
10.13371 0.38253394999999996
10.13471 0.38259653
10.13571 0.38264627
10.13671 0.38268429
10.13771 0.38271148
10.13871 0.38272801
10.13971 0.38273313999999997
10.14071 0.38272541
10.14171 0.38270312
10.14271 0.38266487
10.14371 0.38261006
10.14471 0.38253912
10.14571 0.38245325
10.14671 0.38235404
10.14771 0.38224279
10.14871 0.38212014
10.14971 0.38198591000000004
10.15071 0.3818393
10.15171 0.38167927
10.15271 0.38150512
10.15371 0.38131664
10.15471 0.38111424
10.15571 0.38089862
10.15671 0.38067028
10.15771 0.38042923
10.15871 0.38017479000000004
10.15971 0.37990578
10.16071 0.37962086
10.16171 0.37931914
10.16271 0.37900044
10.16371 0.37866554
10.16471 0.37831583
10.16571 0.37795289000000004
10.16671 0.37757799
10.16771 0.37719158
10.16871 0.37679332
10.16971 0.37638221
10.17071 0.375957
10.17171 0.37551664
10.17271 0.37506062
10.17371 0.37458902
10.17471 0.37410231
10.17571 0.37360103
10.17671 0.3730855
10.17771 0.37255557
10.17871 0.37201077
10.17971 0.37145048999999997
10.18071 0.37087428
10.18171 0.3702821
10.18271 0.36967446
10.18371 0.36905219
10.18471 0.36841624
10.18571 0.36776727000000003
10.18671 0.36710547
10.18771 0.36643047
10.18871 0.36574141
10.18971 0.36503728
10.19071 0.36431716
10.19171 0.36358049000000003
10.19271 0.36282716
10.19371 0.36205752
10.19471 0.36127211000000004
10.19571 0.36047156999999996
10.19671 0.35965638
10.19771 0.35882674000000003
10.19871 0.35798263
10.19971 0.35712385999999996
10.20071 0.35625018999999997
10.20171 0.35536147
10.20271 0.35445773999999997
10.20371 0.35353911000000005
10.20471 0.35260576
10.20571 0.35165786
10.20671 0.35069541
10.20771 0.34971811999999997
10.20871 0.34872554
10.20971 0.34771704000000003
10.21071 0.34669198
10.21171 0.34564994000000004
10.21271 0.34459091000000003
10.21371 0.34351523
10.21471 0.34242366
10.21571 0.34131706
10.21671 0.34019628
10.21771 0.33906179000000003
10.21871 0.33791356
10.21971 0.33675116
10.22071 0.33557382
10.22171 0.33438081999999997
10.22271 0.33317166
10.22371 0.33194629999999997
10.22471 0.33070501
10.22571 0.32944833
10.22671 0.32817665
10.22771 0.32689003
10.22871 0.32558807
10.22971 0.32427001
10.23071 0.32293510000000003
10.23171 0.32158286999999997
10.23271 0.32021347
10.23371 0.31882769
10.23471 0.31742675
10.23571 0.31601191
10.23671 0.314584
10.23771 0.31314315
10.23871 0.31168866
10.23971 0.31021929
10.24071 0.30873371
10.24171 0.30723102
10.24271 0.30571099
10.24371 0.30417412
10.24471 0.30262135
10.24571 0.30105363
10.24671 0.29947143
10.24771 0.29787461
10.24871 0.2962624
10.24971 0.29463382
10.25071 0.29298821
10.25171 0.29132557
10.25271 0.28964665
10.25371 0.28795279
10.25471 0.28624535
10.25571 0.28452522
10.25671 0.28279244
10.25771 0.28104612
10.25871 0.27928473
10.25971 0.27750672
10.26071 0.27571102000000003
10.26171 0.27389745
10.26271 0.2720667
10.26371 0.27022001
10.26471 0.26835864
10.26571 0.26648336
10.26671 0.26459419
10.26771 0.2626905
10.26871 0.26077135
10.26971 0.25883599
10.27071 0.25688433
10.27171 0.25491697999999996
10.27271 0.25293508
10.27371 0.25093979
10.27471 0.24893186
10.27571 0.24691122
10.27671 0.24487699999999998
10.27771 0.24282783
10.27871 0.24076231999999997
10.27971 0.23867963
10.28071 0.23657968000000001
10.28171 0.23446321
10.28271 0.23233141
10.28371 0.23018545
10.28471 0.22802609
10.28571 0.22585341
10.28671 0.22366692
10.28771 0.22146587999999998
10.28871 0.21924966
10.28971 0.21701814
10.29071 0.21477174000000002
10.29171 0.21251121000000003
10.29271 0.21023739000000002
10.29371 0.20795073
10.29471 0.20565118
10.29571 0.20333815
10.29671 0.20101068
10.29771 0.19866785
10.29871 0.19630911
10.29971 0.19393446
10.30071 0.19154438000000001
10.30171 0.18913967
10.30271 0.18672114
10.30371 0.18428938
10.30471 0.18184461000000002
10.30571 0.17938677
10.30671 0.17691562
10.30771 0.17443097
10.30871 0.17193278
10.30971 0.16942123
10.31071 0.16689663999999999
10.31171 0.16435927
10.31271 0.16180926
10.31371 0.15924652
10.31471 0.15667074
10.31571 0.15408149000000002
10.31671 0.15147836
10.31771 0.14886108
10.31871 0.14622954999999999
10.31971 0.14358391
10.32071 0.14092447
10.32171 0.13825168
10.32271 0.13556604
10.32371 0.13286805
10.32471 0.13015819
10.32571 0.12743672
10.32671 0.12470376999999999
10.32771 0.12195921000000001
10.32871 0.11920273999999999
10.32971 0.11643391
10.33071 0.11365232
10.33171 0.11085769999999999
10.33271 0.10805000000000001
10.33371 0.10522939
10.33471 0.10239623
10.33571 0.099550851
10.33671 0.096693507
10.33771 0.093824283
10.33871 0.09094314299999999
10.33971 0.08805007699999999
10.34071 0.08514524700000001
10.34171 0.082229078
10.34271 0.079302199
10.34371 0.076365296
10.34471 0.073418836
10.34571 0.070462865
10.34671 0.067496893
10.34771 0.064519979
10.34871 0.061531021000000005
10.34971 0.058529147999999996
10.35071 0.055514013999999993
10.35171 0.052485976000000004
10.35271 0.049445999
10.35371 0.04639533
10.35471 0.043335126
10.35571 0.040266101000000006
10.35671 0.037188389
10.35771 0.034101633
10.35871 0.031005286
10.35971 0.027898935
10.36071 0.024782542999999997
10.36171 0.02165647
10.36271 0.01852125
10.36371 0.015377277
10.36471 0.012224495
10.36571 0.009062286000000001
10.36671 0.0058896247
10.36771 0.0027054679
10.36871 -0.00049079263
10.36971 -0.0036989724
10.37071 -0.0069180198
10.37171 -0.010146239
10.37271 -0.013381784
10.37371 -0.016623201
10.37471 -0.01986985
10.37571 -0.023122010000000002
10.37671 -0.026380681000000003
10.37771 -0.029647132
10.37871 -0.03292241
10.37971 -0.036207016
10.38071 -0.039500845
10.38171 -0.042803396
10.38271 -0.046114126000000005
10.38371 -0.049432779999999996
10.38471 -0.05275954
10.38571 -0.056094892
10.38671 -0.05943928799999999
10.38771 -0.062792789
10.38871 -0.066154799
10.38971 -0.069524074
10.39071 -0.072899036
10.39171 -0.076278229
10.39271 -0.079660816
10.39371 -0.083046861
10.39471 -0.0864373
10.39571 -0.089833606
10.39671 -0.093237276
10.39771 -0.09664935100000001
10.39871 -0.10007010999999999
10.39971 -0.10349909
10.40071 -0.10693530999999999
10.40171 -0.1103777
10.40271 -0.11382543
10.40371 -0.1172781
10.40471 -0.12073568
10.40571 -0.12419823999999999
10.40671 -0.12766577
10.40771 -0.1311379
10.40871 -0.13461403
10.40971 -0.13809345
10.41071 -0.14157569
10.41171 -0.14506074
10.41271 -0.14854916
10.41371 -0.1520419
10.41471 -0.15554001
10.41571 -0.15904424
10.41671 -0.16255478
10.41771 -0.16607112
10.41871 -0.16959227
10.41971 -0.17311691999999998
10.42071 -0.17664391999999998
10.42171 -0.18017249000000002
10.42271 -0.18370237
10.42371 -0.18723372
10.42471 -0.19076696
10.42571 -0.19430254
10.42671 -0.19784076
10.42771 -0.20138177000000002
10.42871 -0.20492557
10.42971 -0.20847213
10.43071 -0.21202154
10.43171 -0.21557389
10.43271 -0.21912926
10.43371 -0.22268759
10.43471 -0.2262485
10.43571 -0.22981139
10.43671 -0.23337539999999998
10.43771 -0.23693962
10.43871 -0.24050327
10.43971 -0.24406593000000001
10.44071 -0.2476275
10.44171 -0.25118825
10.44271 -0.25474869
10.44371 -0.25830941999999996
10.44471 -0.26187091
10.44571 -0.2654335
10.44671 -0.26899732
10.44771 -0.27256226
10.44871 -0.27612804
10.44971 -0.27969426
10.45071 -0.28326039
10.45171 -0.28682589000000003
10.45271 -0.29039017
10.45371 -0.29395274
10.45471 -0.29751322999999996
10.45571 -0.30107147
10.45671 -0.30462749
10.45771 -0.30818146
10.45871 -0.31173364000000003
10.45971 -0.31528429
10.46071 -0.31883349
10.46171 -0.3223812
10.46271 -0.32592722999999996
10.46371 -0.32947131
10.46471 -0.33301313
10.46571 -0.33655239
10.46671 -0.34008883
10.46771 -0.34362215
10.46871 -0.347152
10.46971 -0.35067806
10.47071 -0.35420002
10.47171 -0.35771774
10.47271 -0.3612312
10.47371 -0.36474064
10.47471 -0.36824639
10.47571 -0.37174883999999997
10.47671 -0.37524821
10.47771 -0.37874442
10.47871 -0.38223704
10.47971 -0.38572536
10.48071 -0.38920855000000004
10.48171 -0.39268582999999996
10.48271 -0.39615672999999996
10.48371 -0.39962106000000003
10.48471 -0.40307902
10.48571 -0.40653101
10.48671 -0.40997756
10.48771 -0.41341892999999996
10.48871 -0.41685528
10.48971 -0.42028650999999995
10.49071 -0.42371247
10.49171 -0.42713298
10.49271 -0.43054781999999997
10.49371 -0.43395683
10.49471 -0.43735978999999997
10.49571 -0.44075627999999994
10.49671 -0.44414559000000003
10.49771 -0.44752695000000003
10.49871 -0.4508995
10.49971 -0.45426255000000004
10.50071 -0.45761578
10.50171 -0.46095950999999996
10.50271 -0.46429434
10.50371 -0.46762126000000004
10.50471 -0.47094119
10.50571 -0.47425474
10.50671 -0.4775621
10.50771 -0.48086299
10.50871 -0.48415661
10.50971 -0.48744204
10.51071 -0.49071838
10.51171 -0.49398489999999995
10.51271 -0.49724113000000003
10.51371 -0.5004867399999999
10.51471 -0.5037216
10.51571 -0.50694565
10.51671 -0.51015886
10.51771 -0.51336125
10.51871 -0.51655304
10.51971 -0.51973462
10.52071 -0.52290647
10.52171 -0.52606924
10.52271 -0.5292234
10.52371 -0.53236913
10.52471 -0.53550615
10.52571 -0.53863372
10.52671 -0.54175071
10.52771 -0.54485584
10.52871 -0.54794792
10.52971 -0.55102613
10.53071 -0.5540900900000001
10.53171 -0.55713993
10.53271 -0.56017619
10.53371 -0.56319949
10.53471 -0.5662106
10.53571 -0.56921011
10.53671 -0.57219849
10.53771 -0.5751758299999999
10.53871 -0.57814214
10.53971 -0.58109723
10.54071 -0.58404068
10.54171 -0.58697206
10.54271 -0.5898907800000001
10.54371 -0.59279618
10.54471 -0.59568756
10.54571 -0.5985643700000001
10.54671 -0.60142605
10.54771 -0.60427235
10.54871 -0.60710325
10.54971 -0.6099189199999999
10.55071 -0.61271987
10.55171 -0.6155066699999999
10.55271 -0.6182799600000001
10.55371 -0.62104017
10.55471 -0.6237875700000001
10.55571 -0.62652198
10.55671 -0.62924298
10.55771 -0.63194977
10.55871 -0.6346414300000001
10.55971 -0.63731708
10.56071 -0.639976
10.56171 -0.64261775
10.56271 -0.6452422600000001
10.56371 -0.64784982
10.56471 -0.6504408500000001
10.56571 -0.65301582
10.56671 -0.655575
10.56771 -0.65811854
10.56871 -0.66064638
10.56971 -0.66315844
10.57071 -0.66565457
10.57171 -0.66813477
10.57271 -0.67059901
10.57371 -0.67304727
10.57471 -0.6754794199999999
10.57571 -0.67789508
10.57671 -0.68029375
10.57771 -0.6826746699999999
10.57871 -0.68503725
10.57971 -0.68738111
10.58071 -0.68970616
10.58171 -0.6920128600000001
10.58271 -0.69430182
10.58371 -0.69657383
10.58471 -0.6988293
10.58571 -0.7010683400000001
10.58671 -0.70329052
10.58771 -0.7054951
10.58871 -0.7076812
10.58971 -0.70984811
10.59071 -0.7119955
10.59171 -0.7141234399999999
10.59271 -0.71623237
10.59371 -0.71832268
10.59471 -0.72039464
10.59571 -0.7224482
10.59671 -0.72448291
10.59771 -0.7264982
10.59871 -0.7284936
10.59971 -0.73046894
10.60071 -0.73242448
10.60171 -0.7343607999999999
10.60271 -0.73627844
10.60371 -0.73817787
10.60471 -0.74005905
10.60571 -0.7419215
10.60671 -0.74376431
10.60771 -0.7455865899999999
10.60871 -0.74738767
10.60971 -0.74916743
10.61071 -0.7509262800000001
10.61171 -0.75266492
10.61271 -0.75438414
10.61371 -0.75608436
10.61471 -0.75776554
10.61571 -0.75942706
10.61671 -0.76106805
10.61771 -0.76268767
10.61871 -0.76428531
10.61971 -0.7658610100000001
10.62071 -0.76741525
10.62171 -0.76894877
10.62271 -0.77046226
10.62371 -0.7719561500000001
10.62471 -0.77343024
10.62571 -0.77488404
10.62671 -0.77631669
10.62771 -0.7777276
10.62871 -0.77911648
10.62971 -0.78048357
10.63071 -0.78182938
10.63171 -0.78315446
10.63271 -0.78445915
10.63371 -0.7857433500000001
10.63471 -0.7870065
10.63571 -0.78824759
10.63671 -0.78946557
10.63771 -0.79065999
10.63871 -0.7918308500000001
10.63971 -0.79297898
10.64071 -0.7941054200000001
10.64171 -0.7952113599999999
10.64271 -0.7962976599999999
10.64371 -0.7973644
10.64471 -0.79841102
10.64571 -0.79943659
10.64671 -0.8004400899999999
10.64771 -0.80142058
10.64871 -0.8023778
10.64971 -0.8033120100000001
10.65071 -0.8042238700000001
10.65171 -0.80511384
10.65271 -0.8059822
10.65371 -0.80682877
10.65471 -0.80765299
10.65571 -0.80845403
10.65671 -0.8092314899999999
10.65771 -0.80998549
10.65871 -0.8107166699999999
10.65971 -0.81142625
10.66071 -0.8121155200000001
10.66171 -0.81278514
10.66271 -0.8134351099999999
10.66371 -0.8140646899999999
10.66471 -0.81467237
10.66571 -0.8152565
10.66671 -0.81581585
10.66771 -0.81635006
10.66871 -0.8168593999999999
10.66971 -0.8173450800000001
10.67071 -0.81780842
10.67171 -0.8182505099999999
10.67271 -0.8186717499999999
10.67371 -0.8190718499999999
10.67471 -0.81945024
10.67571 -0.8198061
10.67671 -0.8201391400000001
10.67771 -0.82044965
10.67871 -0.82073845
10.67971 -0.82100648
10.68071 -0.8212544
10.68171 -0.8214822
10.68271 -0.82168886
10.68371 -0.82187289
10.68471 -0.8220325199999999
10.68571 -0.8221666299999999
10.68671 -0.82227495
10.68771 -0.82235839
10.68871 -0.8224185599999999
10.68971 -0.8224574800000001
10.69071 -0.82247658
10.69171 -0.82247648
10.69271 -0.82245683
10.69371 -0.82241641
10.69471 -0.82235383
10.69571 -0.8222681500000001
10.69671 -0.82215928
10.69771 -0.82202787
10.69871 -0.82187513
10.69971 -0.82170209
10.70071 -0.82150912
10.70171 -0.82129557
10.70271 -0.82106004
10.70371 -0.82080094
10.70471 -0.82051707
10.70571 -0.8202082499999999
10.70671 -0.81987539
10.70771 -0.81952037
10.70871 -0.8191450499999999
10.70971 -0.8187511
10.71071 -0.8183388999999999
10.71171 -0.81790779
10.71271 -0.81745638
10.71371 -0.81698308
10.71471 -0.81648687
10.71571 -0.8159676600000001
10.71671 -0.81542647
10.71771 -0.81486488
10.71871 -0.8142841
10.71971 -0.8136848
10.72071 -0.81306631
10.72171 -0.8124272300000001
10.72271 -0.8117657199999999
10.72371 -0.81108026
10.72471 -0.81037041
10.72571 -0.8096369900000001
10.72671 -0.8088818799999999
10.72771 -0.8081072
10.72871 -0.8073147399999999
10.72971 -0.8065051400000001
10.73071 -0.80567794
10.73171 -0.8048318299999999
10.73271 -0.8039653299999999
10.73371 -0.8030775
10.73471 -0.80216825
10.73571 -0.80123842
10.73671 -0.8002894
10.73771 -0.79932231
10.73871 -0.79833753
10.73971 -0.7973344099999999
10.74071 -0.79631153
10.74171 -0.7952671499999999
10.74271 -0.79420004
10.74371 -0.7931101100000001
10.74471 -0.79199849
10.74571 -0.79086712
10.74671 -0.7897183300000001
10.74771 -0.78855399
10.74871 -0.78737475
10.74971 -0.78618005
10.75071 -0.7849683099999999
10.75171 -0.7837378399999999
10.75271 -0.7824872599999999
10.75371 -0.7812161
10.75471 -0.7799247300000001
10.75571 -0.77861426
10.75671 -0.7772857799999999
10.75771 -0.77594002
10.75871 -0.77457689
10.75971 -0.77319578
10.76071 -0.7717958199999999
10.76171 -0.77037648
10.76271 -0.76893801
10.76371 -0.76748156
10.76471 -0.76600881
10.76571 -0.76452149
10.76671 -0.7630206199999999
10.76771 -0.7615062899999999
10.76871 -0.75997747
10.76971 -0.75843246
10.77071 -0.75686933
10.77171 -0.75528668
10.77271 -0.7536842
10.77371 -0.75206249
10.77471 -0.7504229400000001
10.77571 -0.74876714
10.77671 -0.7470964
10.77771 -0.7454114000000001
10.77871 -0.74371211
10.77971 -0.7419981099999999
10.78071 -0.74026892
10.78171 -0.73852432
10.78271 -0.73676468
10.78371 -0.7349905999999999
10.78471 -0.73320279
10.78571 -0.73140166
10.78671 -0.7295870200000001
10.78771 -0.72775809
10.78871 -0.72591375
10.78971 -0.72405292
10.79071 -0.72217504
10.79171 -0.72028036
10.79271 -0.7183698900000001
10.79371 -0.71644513
10.79471 -0.71450775
10.79571 -0.712559
10.79671 -0.7105994
10.79771 -0.7086288199999999
10.79871 -0.70664645
10.79971 -0.70465142
10.80071 -0.70264293
10.80171 -0.70062065
10.80271 -0.69858478
10.80371 -0.69653573
10.80471 -0.69447407
10.80571 -0.6924002
10.80671 -0.69031417
10.80771 -0.68821581
10.80871 -0.68610483
10.80971 -0.68398113
10.81071 -0.68184501
10.81171 -0.67969705
10.81271 -0.67753824
10.81371 -0.67536947
10.81471 -0.67319148
10.81571 -0.67100441
10.81671 -0.66880793
10.81771 -0.6666013000000001
10.81871 -0.66438369
10.81971 -0.66215442
10.82071 -0.65991338
10.82171 -0.65766093
10.82271 -0.65539791
10.82371 -0.65312525
10.82471 -0.6508437899999999
10.82571 -0.648554
10.82671 -0.64625586
10.82771 -0.64394912
10.82871 -0.64163324
10.82971 -0.63930801
10.83071 -0.63697346
10.83171 -0.63462993
10.83271 -0.63227802
10.83371 -0.62991823
10.83471 -0.6275509
10.83571 -0.6251759800000001
10.83671 -0.62279315
10.83771 -0.62040207
10.83871 -0.61800247
10.83971 -0.6155945399999999
10.84071 -0.6131788699999999
10.84171 -0.61075636
10.84271 -0.6083280299999999
10.84371 -0.60589458
10.84471 -0.60345619
10.84571 -0.60101249
10.84671 -0.59856279
10.84771 -0.59610629
10.84871 -0.59364242
10.84971 -0.59117121
10.85071 -0.58869305
10.85171 -0.58620879
10.85271 -0.58371928
10.85371 -0.5812251
10.85471 -0.5787264999999999
10.85571 -0.5762232899999999
10.85671 -0.5737151
10.85771 -0.5712017899999999
10.85871 -0.56868349
10.85971 -0.56616077
10.86071 -0.56363442
10.86171 -0.56110518
10.86271 -0.55857343
10.86371 -0.55603902
10.86471 -0.55350126
10.86571 -0.55095926
10.86671 -0.5484122800000001
10.86771 -0.54586013
10.86871 -0.5433032299999999
10.86971 -0.5407427
10.87071 -0.5381797899999999
10.87171 -0.53561567
10.87271 -0.5330509
10.87371 -0.53048544
10.87471 -0.5279187599999999
10.87571 -0.52535012
10.87671 -0.52277907
10.87771 -0.52020564
10.87871 -0.51763039
10.87971 -0.51505417
10.88071 -0.51247776
10.88171 -0.50990139
10.88271 -0.50732484
10.88371 -0.50474727
10.88471 -0.50216778
10.88571 -0.49958588
10.88671 -0.49700177999999995
10.88771 -0.49441638
10.88871 -0.49183108
10.88971 -0.48924726
10.89071 -0.48666582
10.89171 -0.48408690000000004
10.89271 -0.48150979
10.89371 -0.47893333000000005
10.89471 -0.47635646
10.89571 -0.47377869
10.89671 -0.47120041999999995
10.89771 -0.46862271
10.89871 -0.46604695
10.89971 -0.46347426
10.90071 -0.46090516
10.90171 -0.45833923
10.90271 -0.45577548
10.90371 -0.45321290000000003
10.90471 -0.45065084000000005
10.90571 -0.44808947
10.90671 -0.44552982
10.90771 -0.44297334
10.90871 -0.44042133
10.90971 -0.43787449
10.91071 -0.43533252999999994
10.91171 -0.43279445
10.91271 -0.43025892
10.91371 -0.42772488999999997
10.91471 -0.42519215000000005
10.91571 -0.42266157000000004
10.91671 -0.42013464999999994
10.91771 -0.41761319
10.91871 -0.41509839000000004
10.91971 -0.41259052
10.92071 -0.41008885
10.92171 -0.40759193000000005
10.92271 -0.40509822
10.92371 -0.40260679000000005
10.92471 -0.40011769
10.92571 -0.3976319
10.92671 -0.39515109
10.92771 -0.39267675
10.92871 -0.39020979
10.92971 -0.38775015
10.93071 -0.3852969
10.93171 -0.38284884999999996
10.93271 -0.38040511
10.93371 -0.37796563
10.93471 -0.37553133
10.93571 -0.37310387
10.93671 -0.37068494
10.93771 -0.36827566
10.93871 -0.36587606
10.93971 -0.36348512
10.94071 -0.36110106999999997
10.94171 -0.35872215
10.94271 -0.35634723
10.94371 -0.35397632
10.94471 -0.3516105
10.94571 -0.34925155
10.94671 -0.34690122
10.94771 -0.3445606
10.94871 -0.34222982
10.94971 -0.33990811
10.95071 -0.33759426
10.95171 -0.33528726
10.95271 -0.33298684
10.95371 -0.33069369000000004
10.95471 -0.32840918
10.95571 -0.32613487
10.95671 -0.32387176
10.95771 -0.32161991
10.95871 -0.31937833
10.95971 -0.31714529999999996
10.96071 -0.31491906999999997
10.96171 -0.31269847
10.96271 -0.31048348000000003
10.96371 -0.30827518000000004
10.96471 -0.30607542
10.96571 -0.3038862
10.96671 -0.301709
10.96771 -0.29954428
10.96871 -0.29739158
10.96971 -0.29524979
10.97071 -0.29311781
10.97171 -0.290995
10.97271 -0.28888152
10.97371 -0.28677822999999997
10.97471 -0.2846862
10.97571 -0.28260625
10.97671 -0.28053836
10.97771 -0.27848165
10.97871 -0.27643458
10.97971 -0.27439552
10.98071 -0.2723634
10.98171 -0.27033821999999996
10.98271 -0.26832114
10.98371 -0.2663142
10.98471 -0.26431973
10.98571 -0.26233953
10.98671 -0.26037446000000003
10.98771 -0.2584242
10.98871 -0.25648747
10.98971 -0.25456266
10.99071 -0.25264835
10.99171 -0.25074382
10.99271 -0.24884918
10.99371 -0.24696516
10.99471 -0.24509258
10.99571 -0.24323183999999998
10.99671 -0.24138275
10.99771 -0.2395445
10.99871 -0.23771615000000001
10.99971 -0.23589709
11.00071 -0.23408755999999997
11.00171 -0.23228873000000003
11.00271 -0.23050257
11.00371 -0.22873117
11.00471 -0.22697612
11.00571 -0.22523796999999998
11.00671 -0.22351595000000002
11.00771 -0.22180824999999998
11.00871 -0.22011257
11.00971 -0.2184269
11.01071 -0.21675008
11.01171 -0.21508208
11.01271 -0.21342387999999998
11.01371 -0.21177693
11.01471 -0.2101426
11.01571 -0.20852163
11.01671 -0.20691408
11.01771 -0.20531936999999997
11.01871 -0.20373689000000003
11.01971 -0.20216641
11.02071 -0.20060835
11.02171 -0.19906379999999999
11.02271 -0.19753405000000002
11.02371 -0.19602007
11.02471 -0.19452196
11.02571 -0.19303873000000002
11.02671 -0.19156853
11.02771 -0.19010921
11.02871 -0.18865907999999998
11.02971 -0.18721743
11.03071 -0.18578481000000002
11.03171 -0.18436285000000002
11.03271 -0.18295363
11.03371 -0.18155901
11.03471 -0.18018003
11.03571 -0.17881672
11.03671 -0.17746823
11.03771 -0.17613338
11.03871 -0.1748112
11.03971 -0.1735014
11.04071 -0.17220436
11.04171 -0.17092091
11.04271 -0.1696518
11.04371 -0.16839722000000001
11.04471 -0.16715651
11.04571 -0.16592835
11.04671 -0.16471115
11.04771 -0.16350367000000002
11.04871 -0.16230553
11.04971 -0.16111742
11.05071 -0.15994086000000002
11.05171 -0.15877768
11.05271 -0.15762942000000002
11.05371 -0.15649678
11.05471 -0.15537942999999999
11.05571 -0.15427623
11.05671 -0.15318576
11.05771 -0.1521069
11.05871 -0.15103917
11.05971 -0.14998292
11.06071 -0.14893903
11.06171 -0.14790839
11.06271 -0.14689151
11.06371 -0.14588819
11.06471 -0.14489755999999998
11.06571 -0.14391848999999998
11.06671 -0.14295005
11.06771 -0.14199193000000002
11.06871 -0.14104460000000002
11.06971 -0.14010918
11.07071 -0.13918693999999998
11.07171 -0.13827889
11.07271 -0.13738531
11.07371 -0.13650567
11.07471 -0.13563887
11.07571 -0.13478359
11.07671 -0.1339388
11.07771 -0.13310407999999999
11.07871 -0.13227967000000002
11.07971 -0.13146627
11.08071 -0.13066469
11.08171 -0.12987541
11.08271 -0.12909848000000002
11.08371 -0.12833340999999998
11.08471 -0.12757949000000002
11.08571 -0.12683614999999998
11.08671 -0.12610316
11.08771 -0.12538079000000002
11.08871 -0.12466967000000001
11.08971 -0.12397055
11.09071 -0.12328393
11.09171 -0.12260987
11.09271 -0.12194795
11.09371 -0.12129737
11.09471 -0.12065731999999998
11.09571 -0.12002713000000001
11.09671 -0.11940653999999999
11.09771 -0.11879568
11.09871 -0.11819494
11.09971 -0.11760471
11.10071 -0.11702522
11.10171 -0.11645639
11.10271 -0.11589787
11.10371 -0.11534918000000001
11.10471 -0.11480990999999999
11.10571 -0.11427986
11.10671 -0.11375911999999999
11.10771 -0.11324798000000001
11.10871 -0.11274677999999999
11.10971 -0.11225585
11.11071 -0.1117753
11.11171 -0.11130504
11.11271 -0.1108448
11.11371 -0.11039422
11.11471 -0.10995291
11.11571 -0.10952055000000001
11.11671 -0.10909688
11.11771 -0.10868163000000002
11.11871 -0.10827458000000001
11.11971 -0.10787551000000001
11.12071 -0.10748425
11.12171 -0.1071007
11.12271 -0.10672483999999999
11.12371 -0.10635681
11.12471 -0.10599681
11.12571 -0.10564514
11.12671 -0.105302
11.12771 -0.10496755999999999
11.12871 -0.10464184
11.12971 -0.10432472000000001
11.13071 -0.10401594
11.13171 -0.10371516
11.13271 -0.10342193
11.13371 -0.10313573
11.13471 -0.102856
11.13571 -0.10258214
11.13671 -0.10231368
11.13771 -0.10205029
11.13871 -0.10179193
11.13971 -0.1015389
11.14071 -0.10129176000000001
11.14171 -0.10105126
11.14271 -0.10081809000000001
11.14371 -0.10059277
11.14471 -0.10037541
11.14571 -0.10016569
11.14671 -0.099962926
11.14771 -0.09976618500000001
11.14871 -0.09957448299999999
11.14971 -0.09938699699999999
11.15071 -0.09920314200000001
11.15171 -0.09902261700000001
11.15271 -0.09884536299999999
11.15371 -0.098671496
11.15471 -0.098501227
11.15571 -0.09833482299999999
11.15671 -0.098172552
11.15771 -0.098014728
11.15871 -0.097861711
11.15971 -0.09771386400000001
11.16071 -0.097571471
11.16171 -0.097434653
11.16271 -0.097303209
11.16371 -0.097176566
11.16471 -0.09705376
11.16571 -0.09693359
11.16671 -0.096814823
11.16771 -0.096696452
11.16871 -0.096577895
11.16971 -0.096459151
11.17071 -0.096340803
11.17171 -0.096223876
11.17271 -0.096109573
11.17371 -0.09599898500000001
11.17471 -0.095892797
11.17571 -0.09579116
11.17671 -0.095693651
11.17771 -0.09559941799999999
11.17871 -0.095507404
11.17971 -0.09541657099999999
11.18071 -0.095326075
11.18171 -0.095235353
11.18271 -0.095144042
11.18371 -0.095051917
11.18471 -0.094958732
11.18571 -0.094864209
11.18671 -0.094768079
11.18771 -0.09467022
11.18871 -0.094570848
11.18971 -0.094470603
11.19071 -0.094370509
11.19171 -0.094271713
11.19271 -0.094175164
11.19371 -0.094081223
11.19471 -0.093989429
11.19571 -0.093898491
11.19671 -0.093806552
11.19771 -0.093711674
11.19871 -0.093612348
11.19971 -0.09350790099999999
11.20071 -0.093398575
11.20171 -0.093285349
11.20271 -0.093169499
11.20371 -0.09305205300000001
11.20471 -0.092933438
11.20571 -0.092813373
11.20671 -0.09269108399999999
11.20771 -0.09256574000000001
11.20871 -0.092436885
11.20971 -0.09230469000000001
11.21071 -0.092169881
11.21171 -0.092033372
11.21271 -0.09189571699999999
11.21371 -0.09175662999999999
11.21471 -0.091614848
11.21571 -0.09146834499999999
11.21671 -0.091314939
11.21771 -0.091152999
11.21871 -0.090982037
11.21971 -0.090802874
11.22071 -0.090617331
11.22171 -0.09042754
11.22271 -0.090235152
11.22371 -0.090040709
11.22471 -0.08984349
11.22571 -0.089641864
11.22671 -0.089433993
11.22771 -0.089218601
11.22871 -0.08899548
11.22971 -0.088765495
11.23071 -0.088530098
11.23171 -0.088290533
11.23271 -0.088047079
11.23371 -0.087798707
11.23471 -0.08754327399999999
11.23571 -0.087278232
11.23671 -0.087001553
11.23771 -0.086712552
11.23871 -0.086412183
11.23971 -0.086102699
11.24071 -0.085786823
11.24171 -0.085466687
11.24271 -0.085143035
11.24371 -0.084814942
11.24471 -0.084480218
11.24571 -0.08413628100000001
11.24671 -0.083781173
11.24771 -0.083414238
11.24871 -0.083036255
11.24971 -0.082648901
11.25071 -0.082253816
11.25171 -0.081851718
11.25271 -0.081441877
11.25371 -0.081022276
11.25471 -0.080590369
11.25571 -0.080144114
11.25671 -0.07968288800000001
11.25771 -0.07920785000000001
11.25871 -0.07872159499999999
11.25971 -0.078227202
11.26071 -0.07772707
11.26171 -0.077221968
11.26271 -0.076710718
11.26371 -0.076190627
11.26471 -0.075658457
11.26571 -0.07511161400000001
11.26671 -0.074548979
11.26771 -0.07397113899999999
11.26871 -0.07337991299999999
11.26971 -0.072777376
11.27071 -0.072164845
11.27171 -0.07154223300000001
11.27271 -0.070908072
11.27371 -0.070260145
11.27471 -0.069596508
11.27571 -0.068916404
11.27671 -0.0682207
11.27771 -0.067511637
11.27871 -0.066791987
11.27971 -0.06606392
11.28071 -0.065328093
11.28171 -0.06458330300000001
11.28271 -0.063826836
11.28371 -0.063055416
11.28471 -0.06226634700000001
11.28571 -0.061458384000000005
11.28671 -0.060632057
11.28771 -0.059789256
11.28871 -0.058932335
11.28971 -0.058063085
11.29071 -0.05718200699999999
11.29171 -0.056288176
11.29271 -0.055379705999999994
11.29371 -0.05445463999999999
11.29471 -0.053511857
11.29571 -0.052551611
11.29671 -0.051575457
11.29771 -0.050585630000000006
11.29871 -0.04958408
11.29971 -0.048571604000000004
11.30071 -0.047547408
11.30171 -0.046509273999999996
11.30271 -0.04545429
11.30371 -0.044379849
11.30471 -0.043284529
11.30571 -0.04216852
11.30671 -0.041033438
11.30771 -0.039881641999999995
11.30871 -0.038715298
11.30971 -0.03753558
11.31071 -0.036342331
11.31171 -0.035134258
11.31271 -0.033909560000000005
11.31371 -0.032666739
11.31471 -0.031405233
11.31571 -0.030125599
11.31671 -0.028829209999999997
11.31771 -0.027517561
11.31871 -0.026191509
11.31971 -0.024850745
11.32071 -0.023493725
11.32171 -0.022118115
11.32271 -0.020721582
11.32371 -0.019302628
11.32471 -0.017861144
11.32571 -0.016398490999999998
11.32671 -0.014917045999999998
11.32771 -0.013419391000000001
11.32871 -0.011907439
11.32971 -0.010381822
11.33071 -0.0088417648
11.33171 -0.0072854519999999996
11.33271 -0.005710758
11.33371 -0.004116023
11.33471 -0.0025006051
11.33571 -0.0008649793000000001
11.33671 0.00078963021
11.33771 0.0024619012
11.33871 0.0041511081
11.33971 0.005857545
11.34071 0.0075824806
11.34171 0.0093276918
11.34271 0.011094734
11.34371 0.012884260000000002
11.34471 0.014695653
11.34571 0.016527165
11.34671 0.018376511
11.34771 0.020241729
11.34871 0.022121924999999997
11.34971 0.024017664
11.35071 0.025930814
11.35171 0.027863888
11.35271 0.029819135999999996
11.35371 0.031797736
11.35471 0.033799402
11.35571 0.035822525
11.35671 0.037864866
11.35771 0.039924451
11.35871 0.042000343
11.35971 0.044092984
11.36071 0.04620399
11.36171 0.048335447
11.36271 0.050489028
11.36371 0.052665290000000003
11.36471 0.054863445000000004
11.36571 0.05708168599999999
11.36671 0.059317959999999996
11.36771 0.061570859
11.36871 0.063840242
11.36971 0.066127389
11.37071 0.06843450799999999
11.37171 0.070763862
11.37271 0.073116855
11.37371 0.075493421
11.37471 0.077892025
11.37571 0.080310245
11.37671 0.082745741
11.37771 0.085197168
11.37871 0.08766473600000001
11.37971 0.090150122
11.38071 0.092655758
11.38171 0.09518388
11.38271 0.097735575
11.38371 0.10031039000000001
11.38471 0.1029065
11.38571 0.10552146000000001
11.38671 0.10815322999999999
11.38771 0.11080103000000001
11.38871 0.11346563000000001
11.38971 0.11614906
11.39071 0.11885375999999999
11.39171 0.12158157000000001
11.39271 0.12433297
11.39371 0.12710693
11.39471 0.12990125
11.39571 0.13271349999999998
11.39671 0.13554201
11.39771 0.13838647
11.39871 0.14124799
11.39971 0.14412863
11.40071 0.14703046
11.40171 0.14995467
11.40271 0.15290111
11.40371 0.15586831
11.40471 0.15885418
11.40571 0.16185688
11.40671 0.16487563
11.40771 0.16791106
11.40871 0.17096492
11.40971 0.17403939999999998
11.41071 0.17713619
11.41171 0.18025571
11.41271 0.18339694
11.41371 0.18655773
11.41471 0.18973563999999998
11.41571 0.19292881
11.41671 0.19613667
11.41771 0.19936003
11.41871 0.20260069999999997
11.41971 0.2058608
11.42071 0.2091418
11.42171 0.21244418
11.42271 0.21576718
11.42371 0.21910931
11.42471 0.22246898
11.42571 0.22584517
11.42671 0.22923776
11.42771 0.23264751999999997
11.42871 0.23607553
11.42971 0.23952270999999997
11.43071 0.24298917999999997
11.43171 0.24647423999999998
11.43271 0.24997646
11.43371 0.25349425
11.43471 0.25702659
11.43571 0.26057335
11.43671 0.26413539999999996
11.43771 0.26771431
11.43871 0.27131177
11.43971 0.27492896
11.44071 0.27856615
11.44171 0.28222261000000004
11.44271 0.28589692
11.44371 0.28958737
11.44471 0.29329262
11.44571 0.29701188
11.44671 0.30074513
11.44771 0.30449291
11.44871 0.30825594
11.44971 0.31203483
11.45071 0.31582983
11.45171 0.31964087
11.45271 0.32346766
11.45371 0.32730987
11.45471 0.33116745999999997
11.45571 0.33504059999999997
11.45671 0.33892959
11.45771 0.34283472
11.45871 0.34675596000000003
11.45971 0.35069294
11.46071 0.35464489
11.46171 0.35861079
11.46271 0.36258961
11.46371 0.36658053
11.46471 0.37058319
11.46571 0.37459768
11.46671 0.37862451
11.46771 0.38266445
11.46871 0.38671833
11.46971 0.39078686
11.47071 0.39487053
11.47171 0.39896942
11.47271 0.40308321
11.47371 0.4072112
11.47471 0.41135252
11.47571 0.41550612
11.47671 0.41967114
11.47771 0.42384686
11.47871 0.42803297
11.47971 0.43222946
11.48071 0.43643657
11.48171 0.44065453
11.48271 0.44488367
11.48371 0.44912403
11.48471 0.45337561000000004
11.48571 0.45763832
11.48671 0.46191211
11.48771 0.46619712
11.48871 0.47049364
11.48971 0.47480185
11.49071 0.47912173999999996
11.49171 0.48345298999999997
11.49271 0.48779473
11.49371 0.49214573
11.49471 0.49650468999999997
11.49571 0.50087054
11.49671 0.5052428200000001
11.49771 0.5096216699999999
11.49871 0.51400801
11.49971 0.51840302
11.50071 0.5228077999999999
11.50171 0.5272230099999999
11.50271 0.5316485200000001
11.50371 0.53608362
11.50471 0.54052714
11.50571 0.5449779800000001
11.50671 0.54943538
11.50771 0.55389912
11.50871 0.55836942
11.50971 0.5628466599999999
11.51071 0.56733117
11.51171 0.57182265
11.51271 0.57632048
11.51371 0.58082356
11.51471 0.58533093
11.51571 0.58984207
11.51671 0.59435721
11.51771 0.5988772
11.51871 0.60340324
11.51971 0.60793632
11.52071 0.61247679
11.52171 0.61702412
11.52271 0.6215768899999999
11.52371 0.62613334
11.52471 0.63069179
11.52571 0.63525131
11.52671 0.63981181
11.52771 0.64437417
11.52871 0.64893961
11.52971 0.65350938
11.53071 0.65808399
11.53171 0.66266321
11.53271 0.6672460100000001
11.53371 0.6718311
11.53471 0.6764173
11.53571 0.68100397
11.53671 0.6855913
11.53771 0.69017983
11.53871 0.69477037
11.53971 0.69936323
11.54071 0.703958
11.54171 0.7085536100000001
11.54271 0.71314862
11.54371 0.71774172
11.54471 0.72233221
11.54571 0.72692037
11.54671 0.73150727
11.54771 0.73609445
11.54871 0.74068327
11.54971 0.74527436
11.55071 0.7498671800000001
11.55171 0.75446027
11.55271 0.75905165
11.55371 0.7636393
11.55471 0.76822187
11.55571 0.77279904
11.55671 0.77737141
11.55771 0.78194011
11.55871 0.78650629
11.55971 0.7910706999999999
11.56071 0.79563316
11.56171 0.8001929099999999
11.56271 0.80474894
11.56371 0.8093004100000001
11.56471 0.8138469400000001
11.56571 0.8183888199999999
11.56671 0.8229267800000001
11.56771 0.82746139
11.56871 0.8319929199999999
11.56971 0.83652074
11.57071 0.8410434200000001
11.57171 0.84555913
11.57271 0.8500660800000001
11.57371 0.8545631499999999
11.57471 0.85905036
11.57571 0.8635288099999999
11.57671 0.86800009
11.57771 0.8724661499999999
11.57871 0.87692831
11.57971 0.88138673
11.58071 0.8858405999999999
11.58171 0.89028822
11.58271 0.89472765
11.58371 0.8991572099999999
11.58471 0.9035759600000001
11.58571 0.90798391
11.58671 0.91238152
11.58771 0.91676954
11.58871 0.9211484299999999
11.58971 0.9255181100000001
11.59071 0.92987781
11.59171 0.9342266199999999
11.59271 0.9385637
11.59371 0.9428889500000001
11.59471 0.94720293
11.59571 0.95150676
11.59671 0.9558017400000001
11.59771 0.9600886100000001
11.59871 0.9643672000000001
11.59971 0.9686362900000001
11.60071 0.9728937400000001
11.60171 0.97713713
11.60271 0.9813644899999999
11.60371 0.98557472
11.60471 0.98976819
11.60571 0.9939462899999999
11.60671 0.99811107
11.60771 1.0022643
11.60871 1.006407
11.60971 1.0105392
11.61071 1.0146597
11.61171 1.0187672
11.61271 1.0228598
11.61371 1.0269366
11.61471 1.0309975
11.61571 1.0350427
11.61671 1.0390728
11.61771 1.043088
11.61871 1.047088
11.61971 1.0510716
11.62071 1.0550372000000001
11.62171 1.0589837
11.62271 1.0629104
11.62371 1.0668178
11.62471 1.0707077
11.62571 1.0745821
11.62671 1.0784429
11.62771 1.0822908
11.62871 1.0861254
11.62971 1.0899448
11.63071 1.0937462
11.63171 1.0975268
11.63271 1.1012848
11.63371 1.1050195
11.63471 1.1087319
11.63571 1.1124235
11.63671 1.116096
11.63771 1.1197508
11.63871 1.1233881
11.63971 1.1270072
11.64071 1.1306069
11.64171 1.1341860000000001
11.64271 1.1377439
11.64371 1.141281
11.64471 1.1447982
11.64571 1.1482965
11.64671 1.1517764
11.64771 1.1552372
11.64871 1.1586771
11.64971 1.1620937
11.65071 1.1654845
11.65171 1.1688483
11.65271 1.1721849
11.65371 1.175496
11.65471 1.1787839
11.65571 1.1820515
11.65671 1.1853004999999999
11.65771 1.1885314
11.65871 1.191743
11.65971 1.194933
11.66071 1.1980988
11.66171 1.2012386
11.66271 1.2043514
11.66371 1.2074377
11.66471 1.2104987
11.66571 1.2135357
11.66671 1.2165491
11.66771 1.2195387
11.66871 1.2225031000000002
11.66971 1.2254409000000002
11.67071 1.2283507
11.67171 1.2312325000000002
11.67271 1.2340873
11.67371 1.2369173
11.67471 1.2397243
11.67571 1.2425097
11.67671 1.2452734
11.67771 1.2480137
11.67871 1.2507278
11.67971 1.2534129999999999
11.68071 1.256067
11.68171 1.2586892
11.68271 1.2612804
11.68371 1.2638427
11.68471 1.2663785
11.68571 1.2688895
11.68671 1.2713759
11.68771 1.2738369
11.68871 1.2762708
11.68971 1.2786755
11.69071 1.28105
11.69171 1.2833943
11.69271 1.2857093
11.69371 1.2879968
11.69471 1.2902578
11.69571 1.2924928
11.69671 1.2947008
11.69771 1.2968798
11.69871 1.2990276
11.69971 1.3011427
11.70071 1.3032245
11.70171 1.3052742000000002
11.70271 1.3072937999999998
11.70371 1.3092855
11.70471 1.3112508999999999
11.70571 1.31319
11.70671 1.3151016
11.70771 1.3169834
11.70871 1.3188331
11.70971 1.320649
11.71071 1.3224307
11.71171 1.3241794
11.71271 1.3258968
11.71371 1.3275848
11.71471 1.3292446
11.71571 1.3308761
11.71671 1.332478
11.71771 1.3340486
11.71871 1.3355861
11.71971 1.3370898
11.72071 1.3385599
11.72171 1.3399977
11.72271 1.341405
11.72371 1.3427828
11.72471 1.3441313
11.72571 1.3454496
11.72671 1.3467357
11.72771 1.3479878
11.72871 1.3492045
11.72971 1.3503857
11.73071 1.3515325
11.73171 1.3526468999999999
11.73271 1.3537307
11.73371 1.3547852
11.73471 1.3558103
11.73571 1.3568047
11.73671 1.3577667
11.73771 1.3586942
11.73871 1.3595862
11.73971 1.3604425999999998
11.74071 1.3612643
11.74171 1.3620529
11.74271 1.3628098
11.74371 1.3635355
11.74471 1.3642296999999999
11.74571 1.3648912
11.74671 1.3655187
11.74771 1.366111
11.74871 1.3666679
11.74971 1.3671901
11.75071 1.3676788
11.75171 1.3681352
11.75271 1.3685604
11.75371 1.3689543
11.75471 1.369316
11.75571 1.369644
11.75671 1.369937
11.75771 1.3701938
11.75871 1.3704146000000001
11.75971 1.3706002
11.76071 1.370752
11.76171 1.3708712
11.76271 1.3709582999999999
11.76371 1.3710135
11.76471 1.3710357
11.76571 1.371024
11.76671 1.3709771000000002
11.76771 1.3708946
11.76871 1.3707766
11.76971 1.370624
11.77071 1.3704377
11.77171 1.3702187
11.77271 1.3699672
11.77371 1.369683
11.77471 1.3693653000000001
11.77571 1.3690133
11.77671 1.3686262
11.77771 1.368204
11.77871 1.367747
11.77971 1.3672559
11.78071 1.3667311999999998
11.78171 1.3661737
11.78271 1.3655831
11.78371 1.3649591
11.78471 1.364301
11.78571 1.363608
11.78671 1.3628799
11.78771 1.3621167
11.78871 1.3613191
11.78971 1.3604878
11.79071 1.3596236
11.79171 1.3587268
11.79271 1.3577976
11.79371 1.3568356
11.79471 1.3558402
11.79571 1.3548107999999999
11.79671 1.3537471
11.79771 1.3526491
11.79871 1.3515168
11.79971 1.3503506
11.80071 1.3491509000000002
11.80171 1.3479181999999998
11.80271 1.3466523
11.80371 1.3453533
11.80471 1.3440212
11.80571 1.3426559
11.80671 1.3412574
11.80771 1.339826
11.80871 1.3383618
11.80971 1.336865
11.81071 1.335336
11.81171 1.3337745
11.81271 1.3321805
11.81371 1.3305536
11.81471 1.3288934000000001
11.81571 1.3271997
11.81671 1.3254724
11.81771 1.3237115000000002
11.81871 1.3219173
11.81971 1.3200903
11.82071 1.3182311
11.82171 1.3163403
11.82271 1.3144182
11.82371 1.3124652
11.82471 1.3104814
11.82571 1.3084666
11.82671 1.3064205
11.82771 1.3043428
11.82871 1.3022333000000001
11.82971 1.3000919
11.83071 1.2979186
11.83171 1.2957134000000001
11.83271 1.2934763999999999
11.83371 1.2912077
11.83471 1.2889074
11.83571 1.2865758
11.83671 1.2842128
11.83771 1.2818189
11.83871 1.2793944
11.83971 1.2769397
11.84071 1.2744552
11.84171 1.2719411999999999
11.84271 1.269398
11.84371 1.2668252
11.84471 1.2642227000000001
11.84571 1.26159
11.84671 1.2589266
11.84771 1.2562320999999999
11.84871 1.2535067
11.84971 1.2507506
11.85071 1.2479641
11.85171 1.2451482999999999
11.85271 1.2423036
11.85371 1.2394307
11.85471 1.23653
11.85571 1.2336016
11.85671 1.2306454
11.85771 1.2276611
11.85871 1.2246488
11.85971 1.2216081
11.86071 1.2185389
11.86171 1.2154413
11.86271 1.2123153
11.86371 1.2091606
11.86471 1.2059774
11.86571 1.2027659
11.86671 1.199526
11.86771 1.1962582
11.86871 1.192963
11.86971 1.1896411
11.87071 1.1862931
11.87171 1.1829195000000001
11.87271 1.1795206
11.87371 1.1760966
11.87471 1.1726471
11.87571 1.1691715999999999
11.87671 1.1656694
11.87771 1.1621401999999998
11.87871 1.1585836
11.87971 1.155
11.88071 1.1513897
11.88171 1.1477536
11.88271 1.1440924
11.88371 1.1404071
11.88471 1.1366981999999999
11.88571 1.1329658
11.88671 1.12921
11.88771 1.1254304
11.88871 1.1216267
11.88971 1.1177987
11.89071 1.1139462
11.89171 1.1100693
11.89271 1.1061681
11.89371 1.1022425
11.89471 1.0982929000000001
11.89571 1.0943190999999999
11.89671 1.0903213999999999
11.89771 1.0863002
11.89871 1.0822562
11.89971 1.07819
11.90071 1.0741029
11.90171 1.0699957
11.90271 1.0658688
11.90371 1.0617224
11.90471 1.0575556
11.90571 1.0533676
11.90671 1.0491570000000001
11.90771 1.0449232
11.90871 1.0406654
11.90971 1.036384
11.91071 1.0320799999999999
11.91171 1.0277547
11.91271 1.0234095
11.91371 1.0190454999999998
11.91471 1.0146633999999999
11.91571 1.0102633
11.91671 1.0058452
11.91771 1.0014088
11.91871 0.9969538099999999
11.91971 0.9924802899999999
11.92071 0.98798824
11.92171 0.9834776599999999
11.92271 0.97894836
11.92371 0.9743996899999999
11.92471 0.9698309900000001
11.92571 0.96524162
11.92671 0.96063148
11.92771 0.9560010400000001
11.92871 0.95135169
11.92971 0.9466853900000001
11.93071 0.94200419
11.93171 0.9373097699999999
11.93271 0.9326028599999999
11.93371 0.92788329
11.93471 0.9231498499999999
11.93571 0.91840094
11.93671 0.9136348000000001
11.93771 0.90885032
11.93871 0.9040471200000001
11.93971 0.89922566
11.94071 0.8943869700000001
11.94171 0.8895321700000001
11.94271 0.8846622000000001
11.94371 0.8797776
11.94471 0.87487856
11.94571 0.8699653700000001
11.94671 0.8650382999999999
11.94771 0.86009828
11.94871 0.85514626
11.94971 0.8501833300000001
11.95071 0.8452100699999999
11.95171 0.8402262799999999
11.95271 0.8352308500000001
11.95371 0.8302220100000001
11.95471 0.8251979899999999
11.95571 0.8201573999999999
11.95671 0.81509985
11.95771 0.81002638
11.95871 0.8049390300000001
11.95971 0.7998402199999999
11.96071 0.79473229
11.96171 0.78961682
11.96271 0.78449426
11.96371 0.77936407
11.96471 0.77422508
11.96571 0.7690760799999999
11.96671 0.76391618
11.96771 0.75874515
11.96871 0.75356327
11.96971 0.74837096
11.97071 0.7431685
11.97171 0.73795575
11.97271 0.73273219
11.97371 0.72749727
11.97471 0.72225085
11.97571 0.71699349
11.97671 0.71172668
11.97771 0.7064524600000001
11.97871 0.70117302
11.97971 0.69589005
11.98071 0.69060414
11.98171 0.6853146
11.98271 0.6800197099999999
11.98371 0.67471727
11.98471 0.66940538
11.98571 0.66408291
11.98671 0.6587499800000001
11.98771 0.65340772
11.98871 0.64805797
11.98971 0.6427024499999999
11.99071 0.63734245
11.99171 0.63197855
11.99271 0.62661059
11.99371 0.62123821
11.99471 0.6158610800000001
11.99571 0.61047939
11.99671 0.60509378
11.99771 0.5997052
11.99871 0.5943142299999999
11.99971 0.58892095
12.00071 0.58352458
12.00171 0.5781238
12.00271 0.5727171
12.00371 0.56730346
12.00471 0.56188279
12.00571 0.55645606
12.00671 0.5510252400000001
12.00771 0.5455926499999999
12.00871 0.54016029
12.00971 0.5347293799999999
12.01071 0.5293
12.01171 0.52387123
12.01271 0.51844171
12.01371 0.5130101
12.01471 0.5075756
12.01571 0.50213826
12.01671 0.49669868
12.01771 0.49125784999999994
12.01871 0.48581650000000004
12.01971 0.48037502
12.02071 0.47493321
12.02171 0.46949061000000003
12.02271 0.46404689
12.02371 0.45860218999999997
12.02471 0.45315721
12.02571 0.44771326
12.02671 0.44227162999999997
12.02771 0.43683341000000003
12.02871 0.43139894999999995
12.02971 0.42596771000000005
12.03071 0.42053856999999994
12.03171 0.41511012
12.03271 0.4096813
12.03371 0.40425173999999997
12.03471 0.39882193999999993
12.03571 0.39339308
12.03671 0.38796668
12.03771 0.38254401
12.03871 0.37712583
12.03971 0.37171223999999997
12.04071 0.36630281
12.04171 0.360897
12.04271 0.35549442
12.04371 0.35009504999999996
12.04471 0.34469933999999997
12.04571 0.33930787
12.04671 0.33392115
12.04771 0.32853929000000004
12.04871 0.32316206
12.04971 0.31778892000000003
12.05071 0.31241933
12.05171 0.30705309000000003
12.05271 0.30169059000000004
12.05371 0.29633265999999997
12.05471 0.29098053999999995
12.05571 0.28563528000000005
12.05671 0.28029757
12.05771 0.27496747
12.05871 0.26964452
12.05971 0.26432793
12.06071 0.25901699
12.06171 0.25371131
12.06271 0.24841101999999998
12.06371 0.24311660999999998
12.06471 0.23782875
12.06571 0.23254803000000002
12.06671 0.22727475
12.06771 0.22200893
12.06871 0.21675044999999998
12.06971 0.21149931
12.07071 0.20625575000000002
12.07171 0.20102039000000002
12.07271 0.19579396999999998
12.07371 0.19057717
12.07471 0.18537026
12.07571 0.18017301
12.07671 0.17498472
12.07771 0.16980446999999999
12.07871 0.16463156
12.07971 0.15946575
12.08071 0.15430744000000002
12.08171 0.14915746000000002
12.08271 0.14401687
12.08371 0.13888656
12.08471 0.133767
12.08571 0.12865815
12.08671 0.12355961000000001
12.08771 0.11847101000000002
12.08871 0.11339224
12.08971 0.10832367
12.09071 0.10326598000000001
12.09171 0.098219933
12.09271 0.093185954
12.09371 0.08816390199999999
12.09471 0.08315306
12.09571 0.07815238799999999
12.09671 0.07316096999999999
12.09771 0.06817846999999999
12.09871 0.063205342
12.09971 0.058242807
12.10071 0.053292466000000004
12.10171 0.048355758
12.10271 0.043433483
12.10371 0.038525529
12.10471 0.033631022
12.10571 0.028748728999999997
12.10671 0.023877629
12.10771 0.019017348
12.10871 0.014168315
12.10971 0.0093315495
12.11071 0.0045081745999999995
12.11171 -0.00030111853
12.11271 -0.0050964038
12.11371 -0.0098785102
12.11471 -0.014648626
12.11571 -0.019407693
12.11671 -0.024155874
12.11771 -0.028892307
12.11871 -0.033615320000000004
12.11971 -0.03832299
12.12071 -0.043013828999999996
12.12171 -0.047687377
12.12271 -0.052344374000000006
12.12371 -0.05698646400000001
12.12471 -0.061615551
12.12571 -0.066233048
12.12671 -0.070839282
12.12771 -0.075433397
12.12871 -0.080013706
12.12971 -0.084578397
12.13071 -0.089126255
12.13171 -0.093657122
12.13271 -0.09817188800000001
12.13371 -0.10267203
12.13471 -0.10715885
12.13571 -0.11163283
12.13671 -0.11609335
12.13771 -0.12053883
12.13871 -0.12496740999999999
12.13971 -0.12937768
12.14071 -0.13376937
12.14171 -0.13814345
12.14271 -0.14250183
12.14371 -0.14684654
12.14471 -0.15117892
12.14571 -0.155499
12.14671 -0.15980547
12.14771 -0.16409612
12.14871 -0.16836866
12.14971 -0.17262163
12.15071 -0.17685487
12.15171 -0.1810696
12.15271 -0.18526779
12.15371 -0.1894514
12.15471 -0.19362153
12.15571 -0.19777804
12.15671 -0.20191958
12.15771 -0.20604426999999997
12.15871 -0.21015042000000003
12.15971 -0.21423737
12.16071 -0.21830560000000002
12.16171 -0.22235657
12.16271 -0.22639201
12.16371 -0.23041312000000003
12.16471 -0.23441992
12.16571 -0.2384112
12.16671 -0.24238492
12.16771 -0.24633892
12.16871 -0.25027187
12.16971 -0.25418379999999996
12.17071 -0.25807605
12.17171 -0.26195084
12.17271 -0.26581043000000004
12.17371 -0.26965623
12.17471 -0.27348835000000005
12.17571 -0.27730551
12.17671 -0.28110566
12.17771 -0.28488669
12.17871 -0.2886473
12.17971 -0.29238735000000005
12.18071 -0.29610787
12.18171 -0.2998105
12.18271 -0.30349678999999996
12.18371 -0.30716751
12.18471 -0.31082227
12.18571 -0.31445979
12.18671 -0.31807839
12.18771 -0.32167677
12.18871 -0.32525446999999996
12.18971 -0.32881225999999997
12.19071 -0.33235175
12.19171 -0.3358748
12.19271 -0.33938279000000005
12.19371 -0.34287605
12.19471 -0.34635362999999997
12.19571 -0.34981368
12.19671 -0.35325405
12.19771 -0.3566731
12.19871 -0.36007022
12.19971 -0.36344603000000003
12.20071 -0.36680214
12.20171 -0.37014051000000003
12.20271 -0.37346268
12.20371 -0.37676925
12.20471 -0.38005968
12.20571 -0.3833326
12.20671 -0.38658632
12.20771 -0.38981959
12.20871 -0.39303209999999994
12.20971 -0.39622462
12.21071 -0.39939862
12.21171 -0.40255575
12.21271 -0.40569710999999997
12.21371 -0.40882272
12.21471 -0.41193156999999997
12.21571 -0.41502174
12.21671 -0.41809133000000004
12.21771 -0.42113903999999996
12.21871 -0.42416481
12.21971 -0.42716973
12.22071 -0.43015578000000004
12.22171 -0.43312511
12.22271 -0.43607908
12.22371 -0.43901792
12.22471 -0.44194055
12.22571 -0.44484502
12.22671 -0.44772932000000004
12.22771 -0.45059212
12.22871 -0.45343335
12.22971 -0.45625418
12.23071 -0.45905658
12.23171 -0.46184240000000004
12.23271 -0.46461276
12.23371 -0.46736733
12.23471 -0.47010452999999996
12.23571 -0.47282218
12.23671 -0.47551827
12.23771 -0.47819191000000005
12.23871 -0.48084375
12.23971 -0.48347586
12.24071 -0.48609087000000006
12.24171 -0.48869108
12.24271 -0.49127750000000003
12.24371 -0.49384949
12.24471 -0.4964049
12.24571 -0.49894094000000005
12.24671 -0.50145523
12.24771 -0.50394679
12.24871 -0.50641629
12.24971 -0.50886571
12.25071 -0.51129768
12.25171 -0.51371413
12.25271 -0.51611564
12.25371 -0.51850122
12.25471 -0.52086879
12.25571 -0.5232159999999999
12.25671 -0.5255415099999999
12.25771 -0.52784551
12.25871 -0.5301298999999999
12.25971 -0.53239739
12.26071 -0.53465059
12.26171 -0.53689075
12.26271 -0.5391172599999999
12.26371 -0.54132775
12.26471 -0.54351888
12.26571 -0.5456876
12.26671 -0.54783244
12.26771 -0.5499539
12.26871 -0.5520544
12.26971 -0.5541372099999999
12.27071 -0.5562054000000001
12.27171 -0.5582605
12.27271 -0.56030229
12.27371 -0.5623288
12.27471 -0.56433748
12.27571 -0.56632622
12.27671 -0.56829434
12.27771 -0.57024276
12.27871 -0.57217358
12.27971 -0.57408898
12.28071 -0.57599018
12.28171 -0.57787681
12.28271 -0.57974691
12.28371 -0.58159763
12.28471 -0.58342656
12.28571 -0.58523263
12.28671 -0.58701676
12.28771 -0.58878167
12.28871 -0.5905308300000001
12.28971 -0.59226737
12.29071 -0.59399288
12.29171 -0.59570689
12.29271 -0.59740716
12.29371 -0.5990905200000001
12.29471 -0.60075424
12.29571 -0.60239676
12.29671 -0.60401834
12.29771 -0.6056205400000001
12.29871 -0.6072056
12.29971 -0.60877525
12.30071 -0.61033019
12.30171 -0.61186976
12.30271 -0.61339252
12.30371 -0.61489702
12.30471 -0.6163826699999999
12.30571 -0.6178500100000001
12.30671 -0.61930087
12.30771 -0.62073744
12.30871 -0.62216152
12.30971 -0.62357374
12.31071 -0.62497309
12.31171 -0.62635741
12.31271 -0.62772403
12.31371 -0.62907063
12.31471 -0.63039619
12.31571 -0.6317012000000001
12.31671 -0.6329874
12.31771 -0.6342572200000001
12.31871 -0.63551278
12.31971 -0.6367554400000001
12.32071 -0.63798539
12.32171 -0.63920189
12.32271 -0.64040376
12.32371 -0.64158998
12.32471 -0.64276005
12.32571 -0.6439140999999999
12.32671 -0.64505269
12.32771 -0.64617642
12.32871 -0.64728553
12.32971 -0.6483797
12.33071 -0.64945808
12.33171 -0.65051969
12.33271 -0.65156384
12.33371 -0.65259044
12.33471 -0.6536001300000001
12.33571 -0.6545942299999999
12.33671 -0.6555741700000001
12.33771 -0.6565413
12.33871 -0.65749651
12.33971 -0.65843994
12.34071 -0.65937098
12.34171 -0.66028861
12.34271 -0.66119158
12.34371 -0.66207875
12.34471 -0.66294936
12.34571 -0.66380315
12.34671 -0.6646404
12.34771 -0.66546178
12.34871 -0.66626808
12.34971 -0.66706007
12.35071 -0.66783847
12.35171 -0.6686036000000001
12.35271 -0.6693555
12.35371 -0.67009404
12.35471 -0.67081912
12.35571 -0.67153065
12.35671 -0.67222887
12.35771 -0.67291418
12.35871 -0.67358706
12.35971 -0.6742477
12.36071 -0.67489594
12.36171 -0.67553115
12.36271 -0.6761523
12.36371 -0.67675821
12.36471 -0.67734816
12.36571 -0.6779220899999999
12.36671 -0.67848065
12.36771 -0.67902524
12.36871 -0.67955754
12.36971 -0.68007885
12.37071 -0.68058977
12.37171 -0.68109003
12.37271 -0.68157851
12.37371 -0.68205385
12.37471 -0.682515
12.37571 -0.68296166
12.37671 -0.68339445
12.37771 -0.68381461
12.37871 -0.68422356
12.37971 -0.68462212
12.38071 -0.68501025
12.38171 -0.68538678
12.38271 -0.68575009
12.38371 -0.68609864
12.38471 -0.68643172
12.38571 -0.6867498599999999
12.38671 -0.68705473
12.38771 -0.68734847
12.38871 -0.68763299
12.38971 -0.6879091700000001
12.39071 -0.68817665
12.39171 -0.68843383
12.39271 -0.68867872
12.39371 -0.68890974
12.39471 -0.68912632
12.39571 -0.68932925
12.39671 -0.68952036
12.39771 -0.6897016
12.39871 -0.68987436
12.39971 -0.6900386900000001
12.40071 -0.69019333
12.40171 -0.69033615
12.40271 -0.6904651399999999
12.40371 -0.69057927
12.40471 -0.69067897
12.40571 -0.69076619
12.40671 -0.69084349
12.40771 -0.69091325
12.40871 -0.6909765800000001
12.40971 -0.69103302
12.41071 -0.6910807
12.41171 -0.69111707
12.41271 -0.69114007
12.41371 -0.69114882
12.41471 -0.6911440799999999
12.41571 -0.69112782
12.41671 -0.69110235
12.41771 -0.69106943
12.41871 -0.69102943
12.41971 -0.6909813300000001
12.42071 -0.6909230700000001
12.42171 -0.69085262
12.42271 -0.69076885
12.42371 -0.69067203
12.42471 -0.6905639499999999
12.42571 -0.69044712
12.42671 -0.69032381
12.42771 -0.69019515
12.42871 -0.69006062
12.42971 -0.68991836
12.43071 -0.6897658600000001
12.43171 -0.68960092
12.43271 -0.68942262
12.43371 -0.68923165
12.43471 -0.68902997
12.43571 -0.68882005
12.43671 -0.68860385
12.43771 -0.6883820500000001
12.43871 -0.68815397
12.43971 -0.68791774
12.44071 -0.68767127
12.44171 -0.6874131
12.44271 -0.6871430199999999
12.44371 -0.68686204
12.44471 -0.68657221
12.44571 -0.68627554
12.44671 -0.68597328
12.44771 -0.6856654799999999
12.44871 -0.68535097
12.44971 -0.68502785
12.45071 -0.68469439
12.45171 -0.6843497
12.45271 -0.68399413
12.45371 -0.68362914
12.45471 -0.68325675
12.45571 -0.68287863
12.45671 -0.68249567
12.45771 -0.6821074100000001
12.45871 -0.6817123900000001
12.45971 -0.68130875
12.46071 -0.68089492
12.46171 -0.68047019
12.46271 -0.68003512
12.46371 -0.6795912000000001
12.46471 -0.6791403500000001
12.46571 -0.67868414
12.46671 -0.6782233200000001
12.46771 -0.67775757
12.46871 -0.67728572
12.46971 -0.67680622
12.47071 -0.67631789
12.47171 -0.67582019
12.47271 -0.67531355
12.47371 -0.67479908
12.47471 -0.6742782
12.47571 -0.67375191
12.47671 -0.6732204900000001
12.47771 -0.67268345
12.47871 -0.67213965
12.47971 -0.67158779
12.48071 -0.6710270899999999
12.48171 -0.67045749
12.48271 -0.6698798899999999
12.48371 -0.66929571
12.48471 -0.66870651
12.48571 -0.6681133100000001
12.48671 -0.66751637
12.48771 -0.66691493
12.48871 -0.66630756
12.48971 -0.66569271
12.49071 -0.6650692300000001
12.49171 -0.66443686
12.49271 -0.66379621
12.49371 -0.66314861
12.49471 -0.6624956599999999
12.49571 -0.66183861
12.49671 -0.66117784
12.49771 -0.66051297
12.49871 -0.65984288
12.49971 -0.65916637
12.50071 -0.6584825
12.50171 -0.65779109
12.50271 -0.65709278
12.50371 -0.65638875
12.50471 -0.65568015
12.50571 -0.65496773
12.50671 -0.65425145
12.50771 -0.6535303800000001
12.50871 -0.6528032500000001
12.50971 -0.6520689
12.51071 -0.65132678
12.51171 -0.65057734
12.51271 -0.6498218499999999
12.51371 -0.64906208
12.51471 -0.64829956
12.51571 -0.64753499
12.51671 -0.64676804
12.51771 -0.64599742
12.51871 -0.6452213
12.51971 -0.6444381499999999
12.52071 -0.64364714
12.52171 -0.64284857
12.52271 -0.6420436300000001
12.52371 -0.64123394
12.52471 -0.64042099
12.52571 -0.6396054299999999
12.52671 -0.63878708
12.52771 -0.63796495
12.52871 -0.63713775
12.52971 -0.6363045900000001
12.53071 -0.6354653299999999
12.53171 -0.63462062
12.53271 -0.6337717199999999
12.53371 -0.63291974
12.53471 -0.63206535
12.53571 -0.63120825
12.53671 -0.63034738
12.53771 -0.62948116
12.53871 -0.62860828
12.53971 -0.62772827
12.54071 -0.6268417000000001
12.54171 -0.62595005
12.54271 -0.62505533
12.54371 -0.6241592100000001
12.54471 -0.62326253
12.54571 -0.6223650199999999
12.54671 -0.62146545
12.54771 -0.62056216
12.54871 -0.61965366
12.54971 -0.6187391
12.55071 -0.61781858
12.55171 -0.6168928899999999
12.55271 -0.61596315
12.55371 -0.61503025
12.55471 -0.6140944500000001
12.55571 -0.6131554
12.55671 -0.61221225
12.55771 -0.6112643099999999
12.55871 -0.6103114199999999
12.55971 -0.60935416
12.56071 -0.60839369
12.56171 -0.60743145
12.56271 -0.60646855
12.56371 -0.60550529
12.56471 -0.60454109
12.56571 -0.60357451
12.56671 -0.60260384
12.56771 -0.60162768
12.56871 -0.60064537
12.56971 -0.59965719
12.57071 -0.59866416
12.57171 -0.59766769
12.57271 -0.59666908
12.57371 -0.59566908
12.57471 -0.59466772
12.57571 -0.59366454
12.57671 -0.59265881
12.57771 -0.59165
12.57871 -0.59063798
12.57971 -0.58962307
12.58071 -0.58860579
12.58171 -0.5875866399999999
12.58271 -0.58656568
12.58371 -0.5855424300000001
12.58471 -0.58451607
12.58571 -0.58348565
12.58671 -0.58245049
12.58771 -0.58141043
12.58871 -0.58036614
12.58971 -0.57931873
12.59071 -0.5782695
12.59171 -0.57721967
12.59271 -0.57616984
12.59371 -0.57511991
12.59471 -0.57406928
12.59571 -0.57301689
12.59671 -0.5719617899999999
12.59771 -0.57090335
12.59871 -0.56984136
12.59971 -0.56877611
12.60071 -0.56770798
12.60171 -0.56663747
12.60271 -0.56556477
12.60371 -0.56448984
12.60471 -0.56341239
12.60571 -0.5623322
12.60671 -0.5612492099999999
12.60771 -0.56016371
12.60871 -0.5590762
12.60971 -0.55798735
12.61071 -0.55689774
12.61171 -0.55580768
12.61271 -0.5547170100000001
12.61371 -0.55362512
12.61471 -0.55253124
12.61571 -0.55143456
12.61671 -0.55033453
12.61771 -0.5492310499999999
12.61871 -0.54812459
12.61971 -0.54701585
12.62071 -0.5459056200000001
12.62171 -0.5447946
12.62271 -0.54368312
12.62371 -0.54257107
12.62471 -0.54145809
12.62571 -0.5403436699999999
12.62671 -0.5392273399999999
12.62771 -0.53810896
12.62871 -0.53698854
12.62971 -0.53586639
12.63071 -0.53474279
12.63171 -0.53361789
12.63271 -0.53249169
12.63371 -0.53136395
12.63471 -0.5302344
12.63571 -0.52910275
12.63671 -0.527969
12.63771 -0.52683349
12.63871 -0.5256966200000001
12.63971 -0.52455901
12.64071 -0.52342108
12.64171 -0.52228295
12.64271 -0.52114436
12.64371 -0.5200047999999999
12.64471 -0.51886356
12.64571 -0.51772008
12.64671 -0.5165740799999999
12.64771 -0.51542572
12.64871 -0.51427544
12.64971 -0.51312395
12.65071 -0.51197186
12.65171 -0.51081968
12.65271 -0.50966758
12.65371 -0.50851544
12.65471 -0.50736293
12.65571 -0.50620963
12.65671 -0.50505521
12.65771 -0.50389948
12.65871 -0.5027423599999999
12.65971 -0.5015838
12.66071 -0.50042383
12.66171 -0.49926238
12.66271 -0.49809944
12.66371 -0.49693496
12.66471 -0.49576904
12.66571 -0.49460195
12.66671 -0.49343412000000003
12.66771 -0.49226601000000003
12.66871 -0.49109812999999997
12.66971 -0.48993081000000005
12.67071 -0.48876419
12.67171 -0.48759808
12.67271 -0.48643216
12.67371 -0.48526577
12.67471 -0.48409821000000003
12.67571 -0.48292889
12.67671 -0.48175734
12.67771 -0.48058331000000004
12.67871 -0.47940691
12.67971 -0.47822855
12.68071 -0.47704885
12.68171 -0.47586868
12.68271 -0.47468883
12.68371 -0.47350995999999995
12.68471 -0.47233253999999997
12.68571 -0.47115660000000004
12.68671 -0.46998179
12.68771 -0.46880753000000003
12.68871 -0.46763313
12.68971 -0.46645789
12.69071 -0.46528131
12.69171 -0.46410309
12.69271 -0.46292315
12.69371 -0.46174149000000003
12.69471 -0.46055820000000003
12.69571 -0.45937337
12.69671 -0.45818713999999994
12.69771 -0.45699985000000004
12.69871 -0.45581204
12.69971 -0.45462442
12.70071 -0.45343781999999994
12.70171 -0.45225313
12.70271 -0.45107082
12.70371 -0.44989088
12.70471 -0.44871266000000004
12.70571 -0.447535
12.70671 -0.44635651
12.70771 -0.44517591999999995
12.70871 -0.44399244
12.70971 -0.44280607
12.71071 -0.44161743
12.71171 -0.44042757
12.71271 -0.43923766000000003
12.71371 -0.4380486
12.71471 -0.43686074
12.71571 -0.43567405000000003
12.71671 -0.43448814999999996
12.71771 -0.43330258
12.71871 -0.43211724
12.71971 -0.43093222
12.72071 -0.42974791
12.72171 -0.42856457000000003
12.72271 -0.42738224999999996
12.72371 -0.42620045000000006
12.72471 -0.42501822999999994
12.72571 -0.42383457
12.72671 -0.42264857
12.72771 -0.42146006999999996
12.72871 -0.42026956000000004
12.72971 -0.4190783
12.73071 -0.41788779
12.73171 -0.41669942000000004
12.73271 -0.41551404000000003
12.73371 -0.41433154
12.73471 -0.41315113
12.73571 -0.41197152000000004
12.73671 -0.41079149
12.73771 -0.4096102
12.73871 -0.40842751
12.73971 -0.40724385
12.74071 -0.40606000000000003
12.74171 -0.40487666
12.74271 -0.40369415999999997
12.74371 -0.40251235
12.74471 -0.40133074
12.74571 -0.40014865999999993
12.74671 -0.39896588000000005
12.74771 -0.39778259
12.74871 -0.39659953
12.74971 -0.39541773
12.75071 -0.39423807000000005
12.75171 -0.39306092
12.75271 -0.39188606
12.75371 -0.39071254
12.75471 -0.38953908000000004
12.75571 -0.38836442
12.75671 -0.38718786
12.75771 -0.38600939
12.75871 -0.38482973000000004
12.75971 -0.38365002000000004
12.76071 -0.38247141
12.76171 -0.38129471000000004
12.76271 -0.3801201
12.76371 -0.37894724
12.76471 -0.37777545
12.76571 -0.37660403000000003
12.76671 -0.37543264
12.76771 -0.37426136
12.76871 -0.37309066
12.76971 -0.3719212
12.77071 -0.37075339
12.77171 -0.36958728
12.77271 -0.36842239
12.77371 -0.36725788
12.77471 -0.36609287
12.77571 -0.36492676
12.77671 -0.36375946
12.77771 -0.36259156000000003
12.77871 -0.36142403
12.77971 -0.36025804
12.78071 -0.35909449
12.78171 -0.35793378
12.78271 -0.35677566
12.78371 -0.3556194
12.78471 -0.35446403
12.78571 -0.35330867
12.78671 -0.35215283
12.78771 -0.35099653
12.78871 -0.3498402
12.78971 -0.3486844
12.79071 -0.34752964999999997
12.79171 -0.34637609
12.79271 -0.34522354
12.79371 -0.34407151
12.79471 -0.34291961
12.79571 -0.34176763
12.79671 -0.34061590999999997
12.79771 -0.33946519
12.79871 -0.33831645
12.79971 -0.33717058
12.80071 -0.33602801
12.80171 -0.33488851
12.80271 -0.33375119999999997
12.80371 -0.33261476
12.80471 -0.33147782000000003
12.80571 -0.33033949
12.80671 -0.32919955
12.80771 -0.32805854
12.80871 -0.32691755
12.80971 -0.32577785
12.81071 -0.32464046999999996
12.81171 -0.32350586000000003
12.81271 -0.32237391
12.81371 -0.32124405
12.81471 -0.32011564
12.81571 -0.3189882
12.81671 -0.31786172
12.81771 -0.31673657
12.81871 -0.31561323
12.81971 -0.31449201
12.82071 -0.31337272
12.82171 -0.31225458
12.82271 -0.31113642999999996
12.82371 -0.31001717
12.82471 -0.30889616000000003
12.82571 -0.30777359000000004
12.82671 -0.30665062000000004
12.82771 -0.30552899
12.82871 -0.30441054
12.82971 -0.30329667
12.83071 -0.30218784
12.83171 -0.30108346
12.83271 -0.29998210000000003
12.83371 -0.29888202
12.83471 -0.29778178
12.83571 -0.29668063
12.83671 -0.29557861999999996
12.83771 -0.29447642
12.83871 -0.29337495
12.83971 -0.29227484
12.84071 -0.2911763
12.84171 -0.29007897000000005
12.84271 -0.28898232
12.84371 -0.28788603
12.84471 -0.28679036
12.84571 -0.28569619
12.84671 -0.28460491
12.84771 -0.28351787
12.84871 -0.28243582
12.84971 -0.28135849
12.85071 -0.28028463
12.85171 -0.27921223
12.85271 -0.27813921
12.85371 -0.27706402
12.85471 -0.27598618
12.85571 -0.27490635
12.85671 -0.27382614
12.85771 -0.27274742999999996
12.85871 -0.27167185
12.85971 -0.2706002
12.86071 -0.26953244
12.86171 -0.26846781999999997
12.86271 -0.26740541
12.86371 -0.26634457
12.86471 -0.26528512
12.86571 -0.26422747999999996
12.86671 -0.26317227000000004
12.86771 -0.26211992
12.86871 -0.26107031999999997
12.86971 -0.26002268
12.87071 -0.25897570999999997
12.87171 -0.25792813000000003
12.87271 -0.25687919
12.87371 -0.25582893
12.87471 -0.25477845
12.87571 -0.2537295
12.87671 -0.25268395
12.87771 -0.25164327000000003
12.87871 -0.25060799
12.87971 -0.24957764
12.88071 -0.24855095
12.88171 -0.24752626
12.88271 -0.24650218
12.88371 -0.24547789000000003
12.88471 -0.24445335999999998
12.88571 -0.24342916
12.88671 -0.24240611
12.88771 -0.24138485999999998
12.88871 -0.24036570000000002
12.88971 -0.23934835999999998
12.89071 -0.23833241
12.89171 -0.23731735999999998
12.89271 -0.23630313
12.89371 -0.23529017
12.89471 -0.23427943
12.89571 -0.23327197
12.89671 -0.23226873
12.89771 -0.23127003000000002
12.89871 -0.23027551000000002
12.89971 -0.22928414
12.90071 -0.22829459000000002
12.90171 -0.22730557
12.90271 -0.22631627999999998
12.90371 -0.22532654000000002
12.90471 -0.22433688999999998
12.90571 -0.22334829
12.90671 -0.22236181000000002
12.90771 -0.22137824000000003
12.90871 -0.22039793000000002
12.90971 -0.21942072
12.91071 -0.21844608999999998
12.91171 -0.21747344
12.91271 -0.21650239000000002
12.91371 -0.21553297999999999
12.91471 -0.21456557
12.91571 -0.21360076
12.91671 -0.21263915000000003
12.91771 -0.21168094
12.91871 -0.21072591
12.91971 -0.2097734
12.92071 -0.2088225
12.92171 -0.20787234
12.92271 -0.20692246
12.92371 -0.20597291
12.92471 -0.20502431
12.92571 -0.20407759999999997
12.92671 -0.20313375
12.92771 -0.20219347999999998
12.92871 -0.20125699
12.92971 -0.2003239
12.93071 -0.19939349
12.93171 -0.19846492999999998
12.93271 -0.19753765999999998
12.93371 -0.19661157999999998
12.93471 -0.19568702999999998
12.93571 -0.19476471
12.93671 -0.19384529
12.93771 -0.19292922
12.93871 -0.19201642000000002
12.93971 -0.19110636
12.94071 -0.19019822
12.94171 -0.18929127
12.94271 -0.18838509
12.94371 -0.18747982000000002
12.94471 -0.18657615
12.94571 -0.18567502
12.94671 -0.18477737
12.94771 -0.18388371
12.94871 -0.182994
12.94971 -0.18210767
12.95071 -0.18122386000000001
12.95171 -0.18034169
12.95271 -0.17946066
12.95371 -0.17858077
12.95471 -0.17770252
12.95571 -0.17682664
12.95671 -0.17595385
12.95771 -0.17508448
12.95871 -0.17421836
12.95971 -0.17335495
12.96071 -0.1724935
12.96171 -0.17163338
12.96271 -0.17077435
12.96371 -0.16991667
12.96471 -0.169061
12.96571 -0.16820816
12.96671 -0.16735886
12.96771 -0.16651342
12.96871 -0.16567166
12.96971 -0.164833
12.97071 -0.16399671
12.97171 -0.16316216
12.97271 -0.16232905
12.97371 -0.16149748
12.97471 -0.16066794
12.97571 -0.15984104
12.97671 -0.15901732999999998
12.97771 -0.15819707
12.97871 -0.15738011999999998
12.97971 -0.15656606
12.98071 -0.15575432
12.98171 -0.15494439000000002
12.98271 -0.15413604
12.98371 -0.15332936
12.98471 -0.15252476
12.98571 -0.15172276999999998
12.98671 -0.15092392
12.98771 -0.15012849
12.98871 -0.14933645
12.98971 -0.14854746000000002
12.99071 -0.14776103
12.99171 -0.14697665
12.99271 -0.14619397
12.99371 -0.14541298
12.99471 -0.14463399999999998
12.99571 -0.14385757999999998
12.99671 -0.14308431
12.99771 -0.14231463
12.99871 -0.14154864
12.99971 -0.14078608
13.00071 -0.14002634
13.00171 -0.13926873
13.00271 -0.13851270999999998
13.00371 -0.13775807
13.00471 -0.13700505
13.00571 -0.13625425
13.00671 -0.13550642000000002
13.00771 -0.13476218999999998
13.00871 -0.13402179
13.00971 -0.13328498
13.01071 -0.13255115
13.01171 -0.13181948
13.01271 -0.13108935
13.01371 -0.13036056
13.01471 -0.12963348
13.01571 -0.12890885
13.01671 -0.12818759999999998
13.01771 -0.12747037
13.01871 -0.12675729000000002
13.01971 -0.12604789
13.02071 -0.12534123
13.02171 -0.12463629999999999
13.02271 -0.12393241
13.02371 -0.12322946000000001
13.02471 -0.12252806000000001
13.02571 -0.12182926
13.02671 -0.12113416999999999
13.02771 -0.12044347
13.02871 -0.11975711
13.02971 -0.11907433
13.03071 -0.11839395999999999
13.03171 -0.11771488000000001
13.03271 -0.11703646999999999
13.03371 -0.11635894
13.03471 -0.11568327
13.03571 -0.11501082
13.03671 -0.11434283
13.03771 -0.1136799
13.03871 -0.11302177
13.03971 -0.1123674
13.04071 -0.11171537999999999
13.04171 -0.11106452
13.04271 -0.11041429000000001
13.04371 -0.10976497
13.04471 -0.10911756
13.04571 -0.10847328
13.04671 -0.10783300999999999
13.04771 -0.10719690000000001
13.04871 -0.10656432
13.04971 -0.10593404999999999
13.05071 -0.10530493
13.05171 -0.10467632000000002
13.05271 -0.10404844
13.05371 -0.10342243
13.05471 -0.10279986
13.05571 -0.10218219
13.05671 -0.10157014
13.05771 -0.10096343
13.05871 -0.10036082999999998
13.05971 -0.09976062
13.06071 -0.09916122100000001
13.06171 -0.098561763
13.06271 -0.09796241099999999
13.06371 -0.097364205
13.06471 -0.096768624
13.06571 -0.09617698400000001
13.06671 -0.09558995399999999
13.06771 -0.095007347
13.06871 -0.09442829800000001
13.06971 -0.093851704
13.07071 -0.09327677
13.07171 -0.092703354
13.07271 -0.09213205199999999
13.07371 -0.091563881
13.07471 -0.090999797
13.07571 -0.090440188
13.07671 -0.08988460200000001
13.07771 -0.089331809
13.07871 -0.088780228
13.07971 -0.088228501
13.08071 -0.08767604
13.08171 -0.087123294
13.08271 -0.086571649
13.08371 -0.086022977
13.08471 -0.085479044
13.08571 -0.084940949
13.08671 -0.084408815
13.08771 -0.083881861
13.08871 -0.08335877200000001
13.08971 -0.082838198
13.09071 -0.082319195
13.09171 -0.08180147900000001
13.09271 -0.08128532799999999
13.09371 -0.08077129
13.09471 -0.080259785
13.09571 -0.079750817
13.09671 -0.079243927
13.09771 -0.078738376
13.09871 -0.078233524
13.09971 -0.077729207
13.10071 -0.07722596600000001
13.10171 -0.07672501400000001
13.10271 -0.076227903
13.10371 -0.07573606599999999
13.10471 -0.07525031700000001
13.10571 -0.074770564
13.10671 -0.074295793
13.10771 -0.073824351
13.10871 -0.07335443500000001
13.10971 -0.072884595
13.11071 -0.07241409
13.11171 -0.071943045
13.11271 -0.07147225
13.11371 -0.07100284
13.11471 -0.070535904
13.11571 -0.070072163
13.11671 -0.06961188
13.11771 -0.069154945
13.11871 -0.06870114599999999
13.11971 -0.068250403
13.12071 -0.06780293200000001
13.12171 -0.067359197
13.12271 -0.066919718
13.12371 -0.066484744
13.12471 -0.06605398400000001
13.12571 -0.065626513
13.12671 -0.06520091
13.12771 -0.06477559199999999
13.12871 -0.064349291
13.12971 -0.063921453
13.13071 -0.06349247400000001
13.13171 -0.063063623
13.13271 -0.06263671700000001
13.13371 -0.062213617
13.13471 -0.061795727
13.13571 -0.06138364
13.13671 -0.060977088
13.13771 -0.060575124
13.13871 -0.060176518000000005
13.13971 -0.059780182
13.14071 -0.059385446
13.14171 -0.058992126000000006
13.14271 -0.058600375999999996
13.14371 -0.058210408
13.14471 -0.057822204
13.14571 -0.057435402
13.14671 -0.057049416
13.14771 -0.056663685
13.14871 -0.056278042
13.14971 -0.055892963
13.15071 -0.055509608
13.15171 -0.055129569999999996
13.15271 -0.054754416
13.15371 -0.054385181000000005
13.15471 -0.054021994999999996
13.15571 -0.053663976999999995
13.15671 -0.053309474999999995
13.15771 -0.05295654400000001
13.15871 -0.052603526000000005
13.15971 -0.052249496000000006
13.16071 -0.051894458
13.16171 -0.051539228
13.16271 -0.051185051999999995
13.16371 -0.050833129000000005
13.16471 -0.050484244
13.16571 -0.050138612
13.16671 -0.049795985
13.16771 -0.049455929999999995
13.16871 -0.049118155999999996
13.16971 -0.048782714000000005
13.17071 -0.048449996
13.17171 -0.048120521
13.17271 -0.047794613
13.17371 -0.047472122
13.17471 -0.047152335000000004
13.17571 -0.046834117
13.17671 -0.046516248
13.17771 -0.046197855
13.17871 -0.045878748999999996
13.17971 -0.045559532
13.18071 -0.045241436
13.18171 -0.044925962
13.18271 -0.044614411
13.18371 -0.044307497
13.18471 -0.044005172
13.18571 -0.043706695000000004
13.18671 -0.043410912999999995
13.18771 -0.043116644
13.18871 -0.042823009
13.18971 -0.04252962
13.19071 -0.042236576
13.19171 -0.041944303999999995
13.19271 -0.041653341
13.19371 -0.041364125
13.19471 -0.041076896
13.19571 -0.040791708
13.19671 -0.04050853
13.19771 -0.040227373
13.19871 -0.039948354000000005
13.19971 -0.039671699
13.20071 -0.039397654
13.20171 -0.039126357
13.20271 -0.038857732
13.20371 -0.038591431999999995
13.20471 -0.038326893
13.20571 -0.038063445
13.20671 -0.037800492
13.20771 -0.037537661
13.20871 -0.037274932
13.20971 -0.037012665
13.21071 -0.03675154
13.21171 -0.036492417
13.21271 -0.036236137
13.21371 -0.035983321000000006
13.21471 -0.035734195
13.21571 -0.035488524
13.21671 -0.035245635000000004
13.21771 -0.035004562
13.21871 -0.034764272
13.21971 -0.034523936
13.22071 -0.034283131
13.22171 -0.034041935999999995
13.22271 -0.033800897999999996
13.22371 -0.033560843
13.22471 -0.033322626
13.22571 -0.033086876
13.22671 -0.032853868
13.22771 -0.032623507999999996
13.22871 -0.032395459
13.22971 -0.032169351
13.23071 -0.031944961
13.23171 -0.031722282000000004
13.23271 -0.031501453
13.23371 -0.031282583999999995
13.23471 -0.031065548
13.23571 -0.030849865
13.23671 -0.030634747
13.23771 -0.030419318
13.23871 -0.030202948000000004
13.23971 -0.029985568999999997
13.24071 -0.029767823000000002
13.24171 -0.029550976
13.24271 -0.029336577
13.24371 -0.029125987
13.24471 -0.028919934999999997
13.24571 -0.028718254
13.24671 -0.028519926
13.24771 -0.028323417000000004
13.24871 -0.028127163999999996
13.24971 -0.027930069999999998
13.25071 -0.027731794
13.25171 -0.02753275
13.25271 -0.027333846
13.25371 -0.027136045
13.25471 -0.026939978
13.25571 -0.026745736
13.25671 -0.026552923
13.25771 -0.026360955000000002
13.25871 -0.026169425
13.25971 -0.025978402
13.26071 -0.025788488000000002
13.26171 -0.025600611000000002
13.26271 -0.025415636
13.26371 -0.025233952
13.26471 -0.025055204999999997
13.26571 -0.024878327
13.26671 -0.02470185
13.26771 -0.024524401
13.26871 -0.024345182
13.26971 -0.024164272
13.27071 -0.023982596999999998
13.27171 -0.023801607000000002
13.27271 -0.023622762999999998
13.27371 -0.02344703
13.27471 -0.023274581000000003
13.27571 -0.023104787
13.27671 -0.022936515
13.27771 -0.022768570999999998
13.27871 -0.02260015
13.27971 -0.022431085
13.28071 -0.022261837
13.28171 -0.022093234
13.28271 -0.021926081
13.28371 -0.02176081
13.28471 -0.021597312
13.28571 -0.021435008000000002
13.28671 -0.02127312
13.28771 -0.02111104
13.28871 -0.020948605000000002
13.28971 -0.020786209
13.29071 -0.020624655
13.29171 -0.020464847
13.29271 -0.020307404
13.29371 -0.020152378
13.29471 -0.019999174
13.29571 -0.019846711
13.29671 -0.019693773
13.29771 -0.019539426999999998
13.29871 -0.01938334
13.29971 -0.019225907
13.30071 -0.019068121
13.30171 -0.018911238
13.30271 -0.018756369999999998
13.30371 -0.018604123
13.30471 -0.018454442
13.30571 -0.01830667
13.30671 -0.018159831
13.30771 -0.018012999000000002
13.30871 -0.017865629
13.30971 -0.017717718
13.31071 -0.017569743999999998
13.31171 -0.017422406
13.31271 -0.017276275
13.31371 -0.0171315
13.31471 -0.016987683
13.31571 -0.016844012
13.31671 -0.016699571
13.31771 -0.016553744
13.31871 -0.016406529
13.31971 -0.016258641
13.32071 -0.016111321999999997
13.32171 -0.015965932000000002
13.32271 -0.015823454
13.32371 -0.015684099
13.32471 -0.015547177
13.32571 -0.015411299
13.32671 -0.01527484
13.32771 -0.015136506
13.32871 -0.014995773
13.32971 -0.014853037999999999
13.33071 -0.014709412
13.33171 -0.014566241999999998
13.33271 -0.014424547000000001
13.33371 -0.01428461
13.33471 -0.014145889
13.33571 -0.014007304
13.33671 -0.01386777
13.33771 -0.013726758000000002
13.33871 -0.013584632999999999
13.33971 -0.013442607
13.34071 -0.013302284000000001
13.34171 -0.013165006
13.34271 -0.013031217
13.34371 -0.012900164
13.34471 -0.012770054
13.34571 -0.012638653
13.34671 -0.012504089999999999
13.34771 -0.012365560999999999
13.34871 -0.012223641
13.34971 -0.012080065
13.35071 -0.011937063
13.35171 -0.011796505
13.35271 -0.011659202
13.35371 -0.011524658
13.35471 -0.011391364
13.35571 -0.011257502
13.35671 -0.011121767
13.35771 -0.010983943999999999
13.35871 -0.01084498
13.35971 -0.010706521
13.36071 -0.010570099999999999
13.36171 -0.010436335
13.36271 -0.010304501
13.36371 -0.010172692
13.36471 -0.010038516999999999
13.36571 -0.0099000921
13.36671 -0.0097568838
13.36771 -0.009610063
13.36871 -0.0094621842
13.36971 -0.0093162955
13.37071 -0.009174821
13.37171 -0.0090386602
13.37271 -0.0089068737
13.37371 -0.0087770735
13.37471 -0.008646366800000001
13.37571 -0.008512463
13.37671 -0.0083744897
13.37771 -0.0082331891
13.37871 -0.008090437800000001
13.37971 -0.0079483041
13.38071 -0.0078080637
13.38171 -0.0076696051
13.38271 -0.007531492900000001
13.38371 -0.007391655500000001
13.38471 -0.007248402100000001
13.38571 -0.0071013201
13.38671 -0.006951642000000001
13.38771 -0.0068018969999999995
13.38871 -0.0066549626
13.38971 -0.006512895899999999
13.39071 -0.006376033
13.39171 -0.0062427360000000005
13.39271 -0.0061099184999999995
13.39371 -0.0059741468999999995
13.39471 -0.0058328951
13.39571 -0.0056854435
13.39671 -0.0055330765
13.39771 -0.0053785076000000005
13.39871 -0.0052247782
13.39971 -0.0050740920000000005
13.40071 -0.0049270475
13.40171 -0.0047825721
13.40271 -0.0046385503
13.40371 -0.0044928522
13.40471 -0.0043443088
13.40571 -0.0041932104
13.40671 -0.0040411221999999995
13.40771 -0.0038901042
13.40871 -0.0037416855999999996
13.40971 -0.0035960463999999996
13.41071 -0.0034517765
13.41171 -0.0033063340999999998
13.41271 -0.0031570278
13.41371 -0.0030021207
13.41471 -0.0028416023
13.41571 -0.0026772954
13.41671 -0.0025122503
13.41771 -0.0023496557
13.41871 -0.0021916936
13.41971 -0.0020387893999999998
13.42071 -0.0018895318000000001
13.42171 -0.0017412801999999998
13.42271 -0.0015911904
13.42371 -0.0014372474000000001
13.42471 -0.001278893
13.42571 -0.0011170319
13.42671 -0.0009534552200000001
13.42771 -0.00078995326
13.42871 -0.00062751287
13.42971 -0.00046593254
13.43071 -0.00030400417
13.43171 -0.00014016291
13.43271 2.6695682e-05
13.43371 0.00019659419
13.43471 0.00036832294
13.43571 0.0005398370799999999
13.43671 0.00070904325
13.43771 0.0008746548699999999
13.43871 0.0010367656
13.43971 0.0011969075
13.44071 0.0013575604
13.44171 0.001521305
13.44271 0.0016899439
13.44371 0.0018639194
13.44471 0.0020422367
13.44571 0.0022228975
13.44671 0.0024036583
13.44771 0.0025828064999999997
13.44871 0.0027596665
13.44971 0.0029346687
13.45071 0.0031089941
13.45171 0.0032839743999999995
13.45271 0.0034605084000000003
13.45371 0.0036387384
13.45471 0.0038180977
13.45571 0.0039976869
13.45671 0.0041767988
13.45771 0.0043553561999999995
13.45871 0.004534065
13.45971 0.0047142177
13.46071 0.0048972146
13.46171 0.0050839997
13.46271 0.0052746327
13.46371 0.0054681761
13.46471 0.0056629429000000005
13.46571 0.0058570266
13.46671 0.0060489128
13.46771 0.006237958599999999
13.46871 0.0064245673
13.46971 0.0066100103
13.47071 0.0067959757999999995
13.47171 0.0069840135
13.47271 0.007175079399999999
13.47371 0.0073693322
13.47471 0.0075662318999999995
13.47571 0.007764870700000001
13.47671 0.007964392700000001
13.47771 0.0081643258
13.47871 0.0083646999
13.47971 0.008565918
13.48071 0.0087684559
13.48171 0.0089725254
13.48271 0.0091778573
13.48371 0.0093837072
13.48471 0.0095890988
13.48571 0.0097932025
13.48671 0.009995714199999998
13.48771 0.010197065
13.48871 0.010398375
13.48971 0.010601143
13.49071 0.010806789
13.49171 0.011016202
13.49271 0.011229458000000001
13.49371 0.011445818
13.49471 0.011663995
13.49571 0.011882588999999999
13.49671 0.01210054
13.49771 0.012317412
13.49871 0.012533432
13.49971 0.012749294
13.50071 0.012965794
13.50171 0.013183497
13.50271 0.013402535
13.50371 0.013622642
13.50471 0.013843372
13.50571 0.014064423
13.50671 0.014285873000000001
13.50771 0.014508255
13.50871 0.014732387999999999
13.50971 0.014959045999999998
13.51071 0.015188601
13.51171 0.015420783999999998
13.51271 0.015654684000000002
13.51371 0.015889003000000002
13.51471 0.016122479
13.51571 0.01635431
13.51671 0.016584434000000002
13.51771 0.016813540000000002
13.51871 0.017042819
13.51971 0.017273548
13.52071 0.01750668
13.52171 0.017742578
13.52271 0.017981001
13.52371 0.018221317
13.52471 0.018462833
13.52571 0.018705094000000002
13.52671 0.01894803
13.52771 0.019191881
13.52871 0.019436964
13.52971 0.019683399
13.53071 0.019930925999999998
13.53171 0.020178924
13.53271 0.020426627
13.53371 0.020673455
13.53471 0.020919318
13.53571 0.021164745
13.53671 0.021410774
13.53771 0.021658638
13.53871 0.021909348
13.53971 0.022163344
13.54071 0.022420363
13.54171 0.022679539999999998
13.54271 0.022939728
13.54371 0.023199888999999998
13.54471 0.023459403
13.54571 0.023718191
13.54671 0.023976611999999998
13.54771 0.024235207999999998
13.54871 0.024494433000000003
13.54971 0.024754475
13.55071 0.025015269000000003
13.55171 0.025276651
13.55271 0.025538597
13.55371 0.025801387000000002
13.55471 0.026065618
13.55571 0.026332017000000003
13.55671 0.026601157000000004
13.55771 0.026873156000000002
13.55871 0.027147534999999997
13.55971 0.027423294
13.56071 0.027699189
13.56171 0.02797413
13.56271 0.028247523000000004
13.56371 0.028519443000000002
13.56471 0.028790571
13.56571 0.029061918
13.56671 0.029334467
13.56771 0.029608869000000003
13.56871 0.029885315000000003
13.56971 0.030163617
13.57071 0.030443422
13.57171 0.030724460000000002
13.57271 0.031006697
13.57371 0.031290302
13.57471 0.031575466999999996
13.57571 0.031862175
13.57671 0.032150021
13.57771 0.03243823
13.57871 0.032725866
13.57971 0.033012172
13.58071 0.033296901
13.58171 0.033580491
13.58271 0.033863998
13.58371 0.034148784
13.58471 0.034436083
13.58571 0.034726589
13.58671 0.035020258
13.58771 0.035316372
13.58871 0.035613839
13.58971 0.035911611999999996
13.59071 0.036209027
13.59171 0.036505965
13.59271 0.036802742
13.59371 0.037099837000000004
13.59471 0.037397561
13.59571 0.037695863
13.59671 0.037994346
13.59771 0.038292512
13.59871 0.038590108000000005
13.59971 0.038887406
13.60071 0.039185284
13.60171 0.039484998
13.60271 0.039787764999999996
13.60371 0.04009426
13.60471 0.040404295
13.60571 0.040716768
13.60671 0.041029972
13.60771 0.041342137
13.60871 0.041652017
13.60971 0.041959283
13.61071 0.042264579999999996
13.61171 0.042569227
13.61271 0.042874686
13.61371 0.043182023
13.61471 0.043491565
13.61571 0.043802921
13.61671 0.044115284
13.61771 0.044427934
13.61871 0.044740661
13.61971 0.045053914
13.62071 0.045368634000000005
13.62171 0.045685776000000004
13.62271 0.046005781
13.62371 0.046328214
13.62471 0.046651746
13.62571 0.046974554
13.62671 0.047294953
13.62771 0.047612074
13.62871 0.047926261
13.62971 0.048239030999999995
13.63071 0.048552584
13.63171 0.048869045
13.63271 0.049189717
13.63371 0.049514644
13.63471 0.04984265
13.63571 0.050171826
13.63671 0.05050030900000001
13.63771 0.05082695300000001
13.63871 0.051151734000000004
13.63971 0.05147560700000001
13.64071 0.05179999899999999
13.64171 0.052126078
13.64271 0.052454171
13.64371 0.052783563000000006
13.64471 0.053112791
13.64571 0.053440308000000006
13.64671 0.053765246
13.64771 0.05408795
13.64871 0.054409984
13.64971 0.054733671000000005
13.65071 0.055061211
13.65171 0.055393815
13.65271 0.055731157999999996
13.65371 0.056071411
13.65471 0.05641185
13.65571 0.056749827
13.65671 0.057083718
13.65771 0.05741349899999999
13.65871 0.057740690000000004
13.65971 0.058067712
13.66071 0.058396917
13.66171 0.05872967900000001
13.66271 0.059065903999999995
13.66371 0.059404165999999994
13.66471 0.05974241599999999
13.66571 0.060078915
13.66671 0.060413044
13.66771 0.060745614
13.66871 0.061078515
13.66971 0.061413902
13.67071 0.061753194
13.67171 0.06209632799999999
13.67271 0.062441650999999994
13.67371 0.062786427
13.67471 0.06312788999999999
13.67571 0.063464325
13.67671 0.063795818
13.67771 0.06412431199999999
13.67871 0.06445293
13.67971 0.064784853
13.68071 0.065122155
13.68171 0.065465044
13.68271 0.065811875
13.68371 0.066159829
13.68471 0.06650608300000001
13.68571 0.066848885
13.68671 0.067188201
13.68771 0.067525607
13.68871 0.067863514
13.68971 0.068204029
13.69071 0.068547984
13.69171 0.06889448899999999
13.69271 0.069241255
13.69371 0.069585547
13.69471 0.069925352
13.69571 0.070260325
13.69671 0.070592051
13.69771 0.070923555
13.69871 0.071258174
13.69971 0.071598287
13.70071 0.071944389
13.70171 0.072294887
13.70271 0.072646694
13.70371 0.072996429
13.70471 0.07334168199999999
13.70571 0.073681911
13.70671 0.07401854399999999
13.70771 0.074354321
13.70871 0.07469210500000001
13.70971 0.075033691
13.71071 0.075379078
13.71171 0.07572649
13.71271 0.076073193
13.71371 0.07641666999999999
13.71471 0.07675575300000001
13.71571 0.077091181
13.71671 0.077425363
13.71771 0.07776143
13.71871 0.078101968
13.71971 0.078447943
13.72071 0.078798243
13.72171 0.07915005
13.72271 0.079499895
13.72371 0.079844985
13.72471 0.080184237
13.72571 0.080518675
13.72671 0.08085095299999999
13.72771 0.081184309
13.72871 0.081521255
13.72971 0.08186264900000001
13.73071 0.082207419
13.73171 0.082553097
13.73271 0.082896918
13.73371 0.08323701900000001
13.73471 0.083573232
13.73571 0.08390716399999999
13.73671 0.08424153200000001
13.73771 0.084578991
13.73871 0.084921002
13.73971 0.085267122
13.74071 0.085615099
13.74171 0.085961679
13.74271 0.086303853
13.74371 0.086640014
13.74471 0.086970592
13.74571 0.0872979
13.74671 0.087625266
13.74771 0.08795576299999999
13.74871 0.088291091
13.74971 0.088631007
13.75071 0.088973501
13.75171 0.089315698
13.75271 0.089655037
13.75371 0.08999028399999999
13.75471 0.090321962
13.75571 0.090652064
13.75671 0.09098310300000001
13.75771 0.091317011
13.75871 0.091654237
13.75971 0.091993483
13.76071 0.092332182
13.76171 0.09266753300000001
13.76271 0.092997646
13.76371 0.093322393
13.76471 0.093643542
13.76571 0.093964167
13.76671 0.094287517
13.76771 0.09461578999999999
13.76871 0.094949332
13.76971 0.09528648199999999
13.77071 0.095624244
13.77171 0.095959398
13.77271 0.096289709
13.77371 0.09661471099999999
13.77471 0.096935779
13.77571 0.097255461
13.77671 0.09757640100000001
13.77771 0.097900233
13.77871 0.09822694099999998
13.77971 0.098554918
13.78071 0.09888168399999998
13.78171 0.09920502799999999
13.78271 0.099523982
13.78371 0.09983933999999998
13.78471 0.10015338
13.78571 0.10046905
13.78671 0.10078871
13.78771 0.10111317
13.78871 0.10144125999999999
13.78971 0.10177023
13.79071 0.10209666999999999
13.79171 0.10241783
13.79271 0.10273266
13.79371 0.10304209
13.79471 0.10334874
13.79571 0.10365581
13.79671 0.10396587
13.79771 0.10427987
13.79871 0.10459689999999999
13.79971 0.10491457
13.80071 0.10523015
13.80171 0.10554167
13.80271 0.1058488
13.80371 0.106153
13.80471 0.10645686000000001
13.80571 0.10676305
13.80671 0.10707311
13.80771 0.10738678000000002
13.80871 0.10770196
13.80971 0.10801554000000001
13.81071 0.10832457000000001
13.81171 0.10862746
13.81271 0.10892460000000001
13.81371 0.10921825
13.81471 0.10951168
13.81571 0.10980790000000001
13.81671 0.11010849
13.81771 0.11041301999999999
13.81871 0.11071932000000001
13.81971 0.11102435000000001
13.82071 0.11132547
13.82171 0.11162149
13.82271 0.11191316
13.82371 0.11220276
13.82471 0.11249317
13.82571 0.11278658999999999
13.82671 0.11308357
13.82771 0.11338278
13.82871 0.11368149
13.82971 0.11397664999999998
13.83071 0.11426618
13.83171 0.11454979
13.83271 0.11482916
13.83371 0.11510734
13.83471 0.11538748000000001
13.83571 0.11567171000000001
13.83671 0.11596023
13.83771 0.11625133000000001
13.83871 0.11654207
13.83971 0.11682949
13.84071 0.11711174999999999
13.84171 0.11738886000000001
13.84271 0.11766256
13.84371 0.11793561999999999
13.84471 0.11821061000000001
13.84571 0.11848882
13.84671 0.11876972
13.84771 0.11905120999999999
13.84871 0.11933045
13.84971 0.11960508
13.85071 0.11987415000000001
13.85171 0.12013861
13.85271 0.12040088
13.85371 0.12066396
13.85471 0.12093018
13.85571 0.12120032
13.85671 0.12147329999999999
13.85771 0.12174662
13.85871 0.12201734000000002
13.85971 0.12228325000000001
13.86071 0.12254367
13.86171 0.12279972
13.86271 0.1230538
13.86371 0.12330855
13.86471 0.12356584999999999
13.86571 0.12382602
13.86671 0.12408774
13.86771 0.12434864
13.86871 0.12460625
13.86971 0.12485903000000001
13.87071 0.12510702
13.87171 0.12535177
13.87271 0.12559575
13.87371 0.12584136999999998
13.87471 0.12608999
13.87571 0.12634145
13.87671 0.12659410000000001
13.87771 0.12684548
13.87871 0.12709334
13.87971 0.12733644
13.88071 0.12757503
13.88171 0.12781072
13.88271 0.12804574999999999
13.88371 0.12828211
13.88471 0.12852073
13.88571 0.12876113
13.88671 0.12900161
13.88771 0.12923996000000001
13.88871 0.12947435000000002
13.88971 0.12970405
13.89071 0.12992974
13.89171 0.13015325
13.89271 0.13037681
13.89371 0.13060228000000002
13.89471 0.13083034
13.89571 0.13106035
13.89671 0.13129052
13.89771 0.13151868
13.89871 0.13174306
13.89971 0.13196294
13.90071 0.13217889
13.90171 0.13239250000000002
13.90271 0.13260569
13.90371 0.13281999
13.90471 0.13303594000000002
13.90571 0.13325294
13.90671 0.13346948
13.90771 0.13368385000000002
13.90871 0.13389477
13.90971 0.13410198
13.91071 0.1343063
13.91171 0.13450934
13.91271 0.13471285
13.91371 0.13491802
13.91471 0.13512499
13.91571 0.13533275
13.91671 0.13553953
13.91771 0.13574340000000001
13.91871 0.13594301
13.91971 0.1361381
13.92071 0.13632955
13.92171 0.13651906
13.92271 0.13670854
13.92371 0.13689937
13.92471 0.13709194000000002
13.92571 0.13728553
13.92671 0.13747861
13.92771 0.1376695
13.92871 0.13785696
13.92971 0.1380407
13.93071 0.13822146000000002
13.93171 0.13840067
13.93271 0.13857988
13.93371 0.13876011
13.93471 0.13894147999999998
13.93571 0.13912308
13.93671 0.13930341000000002
13.93771 0.13948090999999999
13.93871 0.13965463
13.93971 0.1398246
13.94071 0.13999187
13.94171 0.1401581
13.94271 0.14032493
13.94371 0.14049337
13.94471 0.14066339
13.94571 0.14083389
13.94671 0.14100313
13.94771 0.14116937999999998
13.94871 0.14133152
13.94971 0.14148952
13.95071 0.14164436
13.95171 0.14179773
13.95271 0.1419513
13.95371 0.14210613
13.95471 0.14226228
13.95571 0.14241874000000002
13.95671 0.14257393
13.95771 0.14272624
13.95871 0.14287473
13.95971 0.14301944
13.96071 0.14316138
13.96171 0.14330216
13.96271 0.1434433
13.96371 0.14358565
13.96471 0.14372899
13.96571 0.1438722
13.96671 0.14401363
13.96771 0.1441518
13.96871 0.14428596000000002
13.96971 0.14441651
13.97071 0.14454477999999998
13.97171 0.14467261
13.97271 0.14480165
13.97371 0.14493264
13.97471 0.14506518999999998
13.97571 0.14519783
13.97671 0.14532857
13.97771 0.14545559
13.97871 0.14557797
13.97971 0.14569594
13.98071 0.14581084
13.98171 0.14592456
13.98271 0.14603877
13.98371 0.14615436
13.98471 0.14627104
13.98571 0.14638755
13.98671 0.14650219
13.98771 0.14661351
13.98871 0.146721
13.98971 0.14682524000000002
13.99071 0.14692775
13.99171 0.14703036
13.99271 0.14713444
13.99371 0.14724028
13.99471 0.14734693999999998
13.99571 0.14745251
13.99671 0.14755481
13.99771 0.14765228
13.99871 0.14774453999999998
13.99971 0.14783265
14.00071 0.14791873
14.00171 0.14800517
14.00271 0.14809376000000002
14.00371 0.14818505
14.00471 0.14827811000000002
14.00571 0.14837097
14.00671 0.14846130999999999
14.00771 0.14854744
14.00871 0.1486289
14.00971 0.14870656000000002
14.01071 0.14878225
14.01171 0.14885794
14.01271 0.14893489000000001
14.01371 0.14901313
14.01471 0.14909138
14.01571 0.14916768
14.01671 0.14924018
14.01771 0.14930801
14.01871 0.14937171999999999
14.01971 0.1494332
14.02071 0.14949496
14.02171 0.14955911
14.02271 0.14962654
14.02371 0.14969643
14.02471 0.14976646999999998
14.02571 0.14983371
14.02671 0.14989561999999998
14.02771 0.14995104
14.02871 0.15000058
14.02971 0.15004644
14.03071 0.15009148
14.03171 0.15013821
14.03271 0.15018783
14.03371 0.15023985
14.03471 0.15029246000000002
14.03571 0.15034331
14.03671 0.15039055
14.03771 0.15043361
14.03871 0.1504734
14.03971 0.15051186
14.04071 0.15055101
14.04171 0.15059202
14.04271 0.15063453
14.04371 0.15067672000000001
14.04471 0.15071594
14.04571 0.1507498
14.04671 0.15077718
14.04771 0.15079885
14.04871 0.15081727
14.04971 0.15083578
14.05071 0.15085738
14.05171 0.15088361
14.05271 0.15091404
14.05371 0.15094639
14.05471 0.15097744000000002
14.05571 0.15100419
14.05671 0.15102495999999999
14.05771 0.15103987
14.05871 0.15105063999999999
14.05971 0.15105973
14.06071 0.15106929
14.06171 0.15108023
14.06271 0.15109195
14.06371 0.1511027
14.06471 0.15111046
14.06571 0.15111399
14.06671 0.15111345999999998
14.06771 0.15111054999999998
14.06871 0.1511078
14.06971 0.15110762
14.07071 0.15111122000000002
14.07171 0.151118
14.07271 0.15112564
14.07371 0.15113093
14.07471 0.15113086
14.07571 0.15112377
14.07671 0.15110993
14.07771 0.15109144
14.07871 0.15107141000000002
14.07971 0.15105279000000002
14.08071 0.15103737
14.08171 0.15102515
14.08271 0.15101457000000001
14.08371 0.15100318000000001
14.08471 0.1509887
14.08571 0.15096997
14.08671 0.15094723000000002
14.08771 0.15092192999999998
14.08871 0.15089598
14.08971 0.15087081
14.09071 0.15084669
14.09171 0.15082257
14.09271 0.1507965
14.09371 0.15076655
14.09471 0.15073164
14.09571 0.15069215
14.09671 0.15064992
14.09771 0.15060764
14.09871 0.15056784
14.09971 0.15053197
14.10071 0.1504998
14.10171 0.15046943000000002
14.10271 0.15043800000000002
14.10371 0.1504026
14.10471 0.15036132000000002
14.10571 0.15031377999999998
14.10671 0.15026117
14.10771 0.15020567999999998
14.10871 0.15014968
14.10971 0.15009477999999998
14.11071 0.15004143
14.11171 0.14998895
14.11271 0.14993597
14.11371 0.14988119
14.11471 0.14982399000000002
14.11571 0.14976476
14.11671 0.14970464
14.11771 0.149645
14.11871 0.14958669000000002
14.11971 0.14952953000000002
14.12071 0.1494722
14.12171 0.14941257
14.12271 0.14934849
14.12371 0.14927858
14.12471 0.14920274
14.12571 0.14912243
14.12671 0.14904011
14.12771 0.1489586
14.12871 0.14888009000000002
14.12971 0.14880555
14.13071 0.14873442
14.13171 0.14866493
14.13271 0.14859475
14.13371 0.14852177
14.13471 0.14844473
14.13571 0.14836346
14.13671 0.14827868
14.13771 0.14819155
14.13871 0.14810298
14.13971 0.14801329
14.14071 0.14792216
14.14171 0.14782885999999998
14.14271 0.14773277999999998
14.14371 0.14763400000000002
14.14471 0.14753347
14.14571 0.14743289999999998
14.14671 0.14733423
14.14771 0.14723892
14.14871 0.14714731
14.14971 0.14705836
14.15071 0.14696977
14.15171 0.14687866
14.15271 0.14678238999999998
14.15371 0.14667932
14.15471 0.14656937
14.15571 0.14645387
14.15671 0.14633515
14.15771 0.14621572
14.15871 0.14609755
14.15971 0.14598158
14.16071 0.14586766
14.16171 0.14575495
14.16271 0.14564238
14.16371 0.1455292
14.16471 0.14541525
14.16571 0.14530084999999998
14.16671 0.14518636000000001
14.16771 0.14507174
14.16871 0.14495626
14.16971 0.14483843999999998
14.17071 0.14471652000000002
14.17171 0.14458904
14.17271 0.14445557
14.17371 0.14431699
14.17471 0.14417544999999998
14.17571 0.14403383
14.17671 0.14389491
14.17771 0.14376052
14.17871 0.14363104000000002
14.17971 0.14350526
14.18071 0.14338093
14.18171 0.14325536
14.18271 0.14312634
14.18371 0.14299259
14.18471 0.14285395
14.18571 0.14271113000000002
14.18671 0.14256522
14.18771 0.14241713
14.18871 0.14226733
14.18971 0.14211591
14.19071 0.1419628
14.19171 0.14180822
14.19271 0.14165288
14.19371 0.14149805000000001
14.19471 0.14134515
14.19571 0.14119523
14.19671 0.14104848
14.19771 0.1409039
14.19871 0.14075951
14.19971 0.14061277
14.20071 0.14046136
14.20171 0.14030383
14.20271 0.14014003
14.20371 0.13997110999999998
14.20471 0.13979912
14.20571 0.13962636
14.20671 0.13945475000000002
14.20771 0.1392854
14.20871 0.1391185
14.20971 0.13895349999999998
14.21071 0.13878953
14.21171 0.1386257
14.21271 0.13846137
14.21371 0.13829611
14.21471 0.13812955
14.21571 0.13796123
14.21671 0.13779046
14.21771 0.13761646
14.21871 0.1374386
14.21971 0.13725668
14.22071 0.13707117
14.22171 0.13688324000000002
14.22271 0.13669451000000002
14.22371 0.13650665
14.22471 0.13632096
14.22571 0.13613799000000001
14.22671 0.13595746
14.22771 0.13577837
14.22871 0.13559927
14.22971 0.1354187
14.23071 0.13523548999999999
14.23171 0.1350489
14.23271 0.13485872
14.23371 0.13466517
14.23471 0.13446872
14.23571 0.13427006
14.23671 0.13406998
14.23771 0.13386935
14.23871 0.13366903
14.23971 0.13346972
14.24071 0.13327189
14.24171 0.13307553
14.24271 0.1328802
14.24371 0.13268498
14.24471 0.13248874
14.24571 0.13229037000000002
14.24671 0.13208905
14.24771 0.13188445
14.24871 0.13167671
14.24971 0.13146632
14.25071 0.13125398
14.25171 0.13104033
14.25271 0.13082594
14.25371 0.13061126
14.25471 0.1303967
14.25571 0.13018269
14.25671 0.12996966999999998
14.25771 0.12975794
14.25871 0.12954741
14.25971 0.1293375
14.26071 0.12912711
14.26171 0.12891473
14.26271 0.12869894
14.26371 0.12847879
14.26471 0.12825415
14.26571 0.1280259
14.26671 0.12779564
14.26771 0.12756525999999999
14.26871 0.12733632
14.26971 0.12710969
14.27071 0.12688519
14.27171 0.12666191999999998
14.27271 0.12643854
14.27371 0.12621389
14.27471 0.12598735
14.27571 0.12575891
14.27671 0.12552901
14.27771 0.12529811000000002
14.27871 0.12506633
14.27971 0.12483322000000001
14.28071 0.12459793
14.28171 0.12435964
14.28271 0.12411803
14.28371 0.12387368000000001
14.28471 0.12362804999999999
14.28571 0.12338316
14.28671 0.12314087
14.28771 0.12290219
14.28871 0.12266686
14.28971 0.12243331
14.29071 0.12219917
14.29171 0.12196206
14.29271 0.12172032
14.29371 0.12147363
14.29471 0.12122293999999999
14.29571 0.12097007
14.29671 0.12071695
14.29771 0.12046485999999999
14.29871 0.12021408
14.29971 0.11996392
14.30071 0.11971319
14.30171 0.11946090999999999
14.30271 0.11920679
14.30371 0.11895143999999999
14.30471 0.11869613
14.30571 0.1184421
14.30671 0.11818996
14.30771 0.11793920000000001
14.30871 0.11768829
14.30971 0.11743514000000001
14.31071 0.11717788999999999
14.31171 0.11691567
14.31271 0.11664905
14.31371 0.11637984000000001
14.31471 0.11611054999999999
14.31571 0.11584343
14.31671 0.11557975000000001
14.31771 0.11531931999999999
14.31871 0.11506063999999999
14.31971 0.11480157
14.32071 0.11454012
14.32171 0.11427514
14.32271 0.11400675
14.32371 0.11373604999999999
14.32471 0.11346459
14.32571 0.11319364
14.32671 0.11292365
14.32771 0.11265409
14.32871 0.11238378
14.32971 0.11211146000000001
14.33071 0.11183647
14.33171 0.11155913
14.33271 0.11128065
14.33371 0.11100272
14.33471 0.11072673
14.33571 0.11045325
14.33671 0.11018162000000001
14.33771 0.1099102
14.33871 0.10963692000000001
14.33971 0.10936005000000001
14.34071 0.1090788
14.34171 0.10879367000000001
14.34271 0.10850618000000001
14.34371 0.10821839999999999
14.34471 0.10793214
14.34571 0.10764836
14.34671 0.10736696
14.34771 0.10708685999999999
14.34871 0.10680652
14.34971 0.10652456
14.35071 0.10624024
14.35171 0.10595360000000001
14.35271 0.10566534
14.35371 0.10537639
14.35471 0.10508741
14.35571 0.10479853
14.35671 0.10450924
14.35771 0.10421871
14.35871 0.1039262
14.35971 0.10363149
14.36071 0.10333505999999999
14.36171 0.10303807000000001
14.36271 0.10274193
14.36371 0.10244785000000001
14.36471 0.10215631000000001
14.36571 0.10186690000000001
14.36671 0.10157835000000001
14.36771 0.10128893
14.36871 0.10099696000000001
14.36971 0.10070133
14.37071 0.10040181
14.37171 0.10009909
14.37271 0.09979447300000001
14.37371 0.09948946500000001
14.37471 0.09918529499999999
14.37571 0.098882604
14.37671 0.098581368
14.37771 0.09828103899999999
14.37871 0.09798087400000001
14.37971 0.09768026600000002
14.38071 0.097378955
14.38171 0.097077055
14.38271 0.096774881
14.38371 0.096472679
14.38471 0.096170377
14.38571 0.095867488
14.38671 0.09556318999999999
14.38771 0.09525663300000001
14.38871 0.094947277
14.38971 0.094635208
14.39071 0.094321242
14.39171 0.094006775
14.39271 0.09369340300000001
14.39371 0.09338244
14.39471 0.093074469
14.39571 0.092769152
14.39671 0.092465285
14.39771 0.092161179
14.39871 0.091855176
14.39971 0.091546139
14.40071 0.091233751
14.40171 0.090918521
14.40271 0.090601522
14.40371 0.090283947
14.40471 0.08996668599999999
14.40571 0.089650089
14.40671 0.089333975
14.40771 0.089017884
14.40871 0.08870141999999999
14.40971 0.088384567
14.41071 0.088067743
14.41171 0.087751669
14.41271 0.087436981
14.41371 0.087123836
14.41471 0.08681168
14.41571 0.086499267
14.41671 0.086184999
14.41771 0.08586746399999999
14.41871 0.08554596
14.41971 0.08522081799999999
14.42071 0.084893353
14.42171 0.08456551
14.42271 0.084239215
14.42371 0.083915796
14.42471 0.08359559
14.42571 0.083277904
14.42671 0.082961359
14.42771 0.082644419
14.42871 0.08232593
14.42971 0.082005438
14.43071 0.081683189
14.43171 0.08135983399999999
14.43271 0.08103599
14.43371 0.080711878
14.43471 0.080387201
14.43571 0.08006131400000001
14.43671 0.079733599
14.43771 0.079403917
14.43871 0.079072855
14.43971 0.078741676
14.44071 0.078411971
14.44171 0.078085071
14.44271 0.077761541
14.44371 0.077440898
14.44471 0.07712168700000001
14.44571 0.076801929
14.44671 0.07647975
14.44771 0.076153973
14.44871 0.07582444199999999
14.44971 0.07549196000000001
14.45071 0.075157947
14.45171 0.07482387
14.45271 0.074490771
14.45371 0.074159011
14.45471 0.073828315
14.45571 0.073498103
14.45671 0.073167897
14.45771 0.072837604
14.45871 0.072507584
14.45971 0.07217845399999999
14.46071 0.071850698
14.46171 0.071524322
14.46271 0.07119868
14.46371 0.070872589
14.46471 0.07054469299999999
14.46571 0.07021392800000001
14.46671 0.06987995
14.46771 0.069543277
14.46871 0.06920516
14.46971 0.068867177
14.47071 0.068530731
14.47171 0.068196631
14.47271 0.06786489400000001
14.47371 0.067534862
14.47471 0.067205506
14.47571 0.066875853
14.47671 0.066545291
14.47771 0.066213706
14.47871 0.065881375
14.47971 0.065548718
14.48071 0.065216032
14.48171 0.064883305
14.48271 0.064550235
14.48371 0.064216391
14.48471 0.063881464
14.48571 0.063545466
14.48671 0.063208822
14.48771 0.06287226
14.48871 0.062536553
14.48971 0.062202272
14.49071 0.061869557000000006
14.49171 0.061538082
14.49271 0.061207160000000004
14.49371 0.060875987000000006
14.49471 0.060543895
14.49571 0.060210557000000005
14.49671 0.059876031999999996
14.49771 0.059540685999999995
14.49871 0.05920502600000001
14.49971 0.058869505
14.50071 0.058534392
14.50171 0.058199721
14.50271 0.057865365
14.50371 0.057531131
14.50471 0.057196861999999994
14.50571 0.056862517
14.50671 0.056528166000000005
14.50771 0.056193955
14.50871 0.055860035
14.50971 0.0555265
14.51071 0.05519336
14.51171 0.05486056300000001
14.51271 0.054528005
14.51371 0.054195558
14.51471 0.053863093
14.51571 0.053530495
14.51671 0.053197658
14.51771 0.052864506
14.51871 0.052530999999999994
14.51971 0.052197154999999995
14.52071 0.051863043
14.52171 0.051528792000000004
14.52271 0.051194552
14.52371 0.050860463
14.52471 0.05052663599999999
14.52571 0.050193153
14.52671 0.049860083
14.52771 0.049527524999999996
14.52871 0.049195637
14.52971 0.048864598
14.53071 0.048534555
14.53171 0.048205521
14.53271 0.047877297
14.53371 0.047549428
14.53471 0.047221271
14.53571 0.046892131999999996
14.53671 0.046561466
14.53771 0.04622906
14.53871 0.045895134
14.53971 0.045560324
14.54071 0.045225528
14.54171 0.044891672
14.54271 0.044559457
14.54371 0.044229208
14.54471 0.04390082
14.54571 0.043573865
14.54671 0.043247759
14.54771 0.042921974
14.54871 0.042596144999999995
14.54971 0.042270104
14.55071 0.041943791
14.55171 0.041617139000000004
14.55271 0.041289970999999995
14.55371 0.040962012
14.55471 0.040632981
14.55571 0.040302780999999996
14.55671 0.039971658
14.55771 0.039640281
14.55871 0.039309653
14.55971 0.038980878999999996
14.56071 0.038654839999999996
14.56171 0.038331895
14.56271 0.038011718
14.56371 0.037693331
14.56471 0.037375359999999996
14.56571 0.037056397
14.56671 0.036735376
14.56771 0.036411843
14.56871 0.03608602
14.56971 0.035758654
14.57071 0.035430756
14.57171 0.035103282
14.57271 0.034776921
14.57371 0.034452011
14.57471 0.034128621000000005
14.57571 0.033806718
14.57671 0.033486314
14.57771 0.03316752
14.57871 0.03285048
14.57971 0.032535204
14.58071 0.032221383
14.58171 0.031908296
14.58271 0.031594874
14.58371 0.031279938
14.58471 0.030962549
14.58571 0.030642335
14.58671 0.030319684
14.58771 0.029995723000000002
14.58871 0.029672054
14.58971 0.029350325
14.59071 0.029031801
14.59171 0.028717028999999998
14.59271 0.028405746
14.59371 0.028097015000000003
14.59471 0.027789557
14.59571 0.027482127000000002
14.59671 0.027173842
14.59771 0.026864308
14.59871 0.026553569000000003
14.59971 0.026241920000000002
14.60071 0.025929679
14.60171 0.025617039999999997
14.60271 0.025304058
14.60371 0.024990769000000003
14.60471 0.024677391
14.60571 0.024364438999999998
14.60671 0.024052746
14.60771 0.02374328
14.60871 0.023436849000000003
14.60971 0.023133773
14.61071 0.022833675
14.61171 0.02253548
14.61271 0.022237655000000002
14.61371 0.021938619
14.61471 0.021637201000000002
14.61571 0.021332983
14.61671 0.021026406
14.61771 0.020718611
14.61871 0.020411073999999998
14.61971 0.020105156000000002
14.62071 0.019801744
14.62171 0.019501081
14.62271 0.019202832
14.62371 0.018906337
14.62471 0.018610912
14.62571 0.01831609
14.62671 0.018021699
14.62771 0.017727764
14.62871 0.017434312
14.62971 0.017141174
14.63071 0.016847924
14.63171 0.016553978
14.63271 0.016258843000000002
14.63371 0.015962397
14.63471 0.015665089
14.63571 0.015367933
14.63671 0.015072286
14.63771 0.014779453
14.63871 0.014490266
14.63971 0.014204791000000001
14.64071 0.01392227
14.64171 0.013641331999999999
14.64271 0.013360403
14.64371 0.013078166
14.64471 0.012793911
14.64571 0.01250768
14.64671 0.012220136999999999
14.64771 0.011932274
14.64871 0.01164506
14.64971 0.011359166
14.65071 0.01107487
14.65171 0.010792145
14.65271 0.010510852999999999
14.65371 0.010230952
14.65471 0.0099525772
14.65571 0.0096759853
14.65671 0.0094013616
14.65771 0.0091285976
14.65871 0.0088571556
14.65971 0.008586102200000001
14.66071 0.0083143299
14.66171 0.0080409001
14.66271 0.0077653822
14.66371 0.0074880597999999994
14.66471 0.007209912299999999
14.66571 0.006932369400000001
14.66671 0.0066569155
14.66771 0.0063846753999999995
14.66871 0.0061161227
14.66971 0.0058510001999999995
14.67071 0.005588463
14.67171 0.0053273772
14.67271 0.0050666604
14.67371 0.0048055379
14.67471 0.0045436504
14.67571 0.0042809974
14.67671 0.0040177812
14.67771 0.0037542366000000004
14.67871 0.0034905315
14.67971 0.0032267783999999997
14.68071 0.0029631357000000002
14.68171 0.0026999349
14.68271 0.0024377521
14.68371 0.0021773658
14.68471 0.001919591
14.68571 0.0016650365
14.68671 0.0014138721
14.68771 0.0011656964
14.68871 0.00091956626
14.68971 0.00067419319
14.69071 0.00042825367999999996
14.69171 0.00018072066
14.69271 -6.888493e-05
14.69371 -0.00032039654
14.69471 -0.00057308039
14.69571 -0.0008258562
14.69671 -0.0010775852
14.69771 -0.0013273355
14.69871 -0.0015745502999999998
14.69971 -0.0018190883999999999
14.70071 -0.0020611429
14.70171 -0.002301094
14.70271 -0.0025393556
14.70371 -0.0027762761000000003
14.70471 -0.0030121168000000003
14.70571 -0.0032471002000000002
14.70671 -0.0034814864
14.70771 -0.0037156246
14.70871 -0.0039499369
14.70971 -0.0041848245
14.71071 -0.0044205161
14.71171 -0.0046569181
14.71271 -0.0048935311
14.71371 -0.0051294846
14.71471 -0.0053637032
14.71571 -0.0055951707
14.71671 -0.005823215200000001
14.71771 -0.006047725
14.71871 -0.0062692139
14.71971 -0.006488702599999999
14.72071 -0.006707450699999999
14.72171 -0.0069266098
14.72271 -0.0071469214
14.72371 -0.007368550000000001
14.72471 -0.0075911077
14.72571 -0.0078138502
14.72671 -0.0080359649
14.72771 -0.0082568411
14.72871 -0.008476214900000001
14.72971 -0.008694146500000001
14.73071 -0.0089108486
14.73171 -0.009126454800000001
14.73271 -0.0093408402
14.73371 -0.009553592100000001
14.73471 -0.0097641503
14.73571 -0.0099720761
14.73671 -0.010177325999999999
14.73771 -0.010380409
14.73871 -0.010582335
14.73971 -0.010784347
14.74071 -0.010987526000000001
14.74171 -0.011192403
14.74271 -0.011398746
14.74371 -0.011605611
14.74471 -0.011811641
14.74571 -0.012015522
14.74671 -0.012216412999999999
14.74771 -0.012414191
14.74871 -0.012609424000000001
14.74971 -0.012803081
14.75071 -0.012996107
14.75171 -0.013189043000000001
14.75271 -0.013381838000000002
14.75371 -0.013573942000000002
14.75471 -0.013764619999999998
14.75571 -0.013953344999999999
14.75671 -0.014140112
14.75771 -0.014325493
14.75871 -0.014510443999999999
14.75971 -0.014695896
14.76071 -0.014882337
14.76171 -0.015069543
14.76271 -0.015256598
14.76371 -0.015442194
14.76471 -0.015625109
14.76571 -0.015804656
14.76671 -0.015980939
14.76771 -0.016154796
14.76871 -0.016327457
14.76971 -0.01650007
14.77071 -0.016673272
14.77171 -0.016846984000000002
14.77271 -0.017020514
14.77371 -0.017192906
14.77471 -0.017363382
14.77571 -0.017531682
14.77671 -0.017698166
14.77771 -0.017863634
14.77871 -0.018028947
14.77971 -0.018194613
14.78071 -0.018360536
14.78171 -0.018526011
14.78271 -0.01869
14.78371 -0.018851533
14.78471 -0.019010108
14.78571 -0.019165883999999998
14.78671 -0.019319615
14.78771 -0.019472356
14.78871 -0.019625052
14.78971 -0.019778205
14.79071 -0.019931729
14.79171 -0.020085057
14.79271 -0.020237427
14.79371 -0.020388221
14.79471 -0.020537204
14.79571 -0.020684562
14.79671 -0.020830754
14.79771 -0.020976229000000002
14.79871 -0.021121175
14.79971 -0.021265389
14.80071 -0.021408348
14.80171 -0.021549431
14.80271 -0.021688193
14.80371 -0.021824586
14.80471 -0.021958993
14.80571 -0.022092108
14.80671 -0.022224689
14.80771 -0.022357291999999997
14.80871 -0.022490112
14.80971 -0.022622965
14.81071 -0.022755415
14.81171 -0.022886972999999998
14.81271 -0.023017265000000002
14.81371 -0.023146102
14.81471 -0.023273446
14.81571 -0.023399292
14.81671 -0.023523565
14.81771 -0.023646087
14.81871 -0.023766638
14.81971 -0.023885103
14.82071 -0.024001613
14.82171 -0.024116598000000003
14.82271 -0.024230727
14.82371 -0.024344726
14.82471 -0.024459144
14.82571 -0.024574177000000003
14.82671 -0.024689603
14.82771 -0.024804875
14.82871 -0.024919307999999998
14.82971 -0.025032298
14.83071 -0.025143463
14.83171 -0.025252666
14.83271 -0.025359922
14.83371 -0.02546524
14.83471 -0.025568518
14.83571 -0.025669545999999998
14.83671 -0.02576813
14.83771 -0.025864283
14.83871 -0.025958405
14.83971 -0.026051301
14.84071 -0.026144052
14.84171 -0.026237714
14.84271 -0.026332974
14.84371 -0.026429884
14.84471 -0.026527807
14.84571 -0.026625569
14.84671 -0.026721816000000002
14.84771 -0.026815408
14.84871 -0.02690572
14.84971 -0.026992755
14.85071 -0.027077002000000003
14.85171 -0.027159173999999998
14.85271 -0.027239898999999998
14.85371 -0.027319529999999998
14.85471 -0.027398131000000003
14.85571 -0.027475642999999998
14.85671 -0.027552118999999996
14.85771 -0.027627902000000003
14.85871 -0.027703639
14.85971 -0.027780101
14.86071 -0.027857858
14.86171 -0.027936956
14.86271 -0.028016747
14.86371 -0.028095958999999997
14.86471 -0.028172994000000003
14.86571 -0.028246388
14.86671 -0.028315253
14.86771 -0.028379538
14.86871 -0.028440016
14.86971 -0.028498028
14.87071 -0.028555066
14.87171 -0.028612348
14.87271 -0.028670562
14.87371 -0.028729804999999997
14.87471 -0.028789765000000002
14.87571 -0.028849961
14.87671 -0.028910005
14.87771 -0.028969694000000004
14.87871 -0.02902897
14.87971 -0.029087736000000003
14.88071 -0.029145685
14.88171 -0.029202204000000002
14.88271 -0.029256457
14.88371 -0.029307607000000003
14.88471 -0.02935511
14.88571 -0.029398972
14.88671 -0.029439827999999998
14.88771 -0.029478836
14.88871 -0.029517387000000003
14.88971 -0.029556732999999998
14.89071 -0.029597664
14.89171 -0.029640336
14.89271 -0.02968428
14.89371 -0.029728599
14.89471 -0.029772238
14.89571 -0.029814258
14.89671 -0.029854014
14.89771 -0.029891205
14.89871 -0.029925824
14.89971 -0.029958045000000003
14.90071 -0.029988115
14.90171 -0.030016294000000002
14.90271 -0.030042854
14.90371 -0.030068104000000002
14.90471 -0.030092424
14.90571 -0.030116247999999998
14.90671 -0.030140008000000003
14.90771 -0.030164039
14.90871 -0.030188486999999996
14.90971 -0.030213236
14.91071 -0.030237922
14.91171 -0.030261984999999998
14.91271 -0.030284782
14.91371 -0.030305727999999997
14.91471 -0.030324410000000003
14.91571 -0.030340662
14.91671 -0.030354600000000002
14.91771 -0.030366593000000004
14.91871 -0.030377183999999998
14.91971 -0.030386972
14.92071 -0.030396497
14.92171 -0.030406119
14.92271 -0.030415948
14.92371 -0.030425814
14.92471 -0.030435328
14.92571 -0.03044398
14.92671 -0.030451277000000002
14.92771 -0.030456869999999997
14.92871 -0.030460642000000003
14.92971 -0.030462703
14.93071 -0.030463328999999997
14.93171 -0.030462851
14.93271 -0.03046155
14.93371 -0.030459570999999998
14.93471 -0.030456929
14.93571 -0.030453552999999998
14.93671 -0.030449373
14.93771 -0.030444385
14.93871 -0.03043866
14.93971 -0.030432289
14.94071 -0.030425302
14.94171 -0.030417572
14.94271 -0.030408810999999997
14.94371 -0.030398631000000002
14.94471 -0.030386678
14.94571 -0.030372807
14.94671 -0.030357190000000003
14.94771 -0.030340324000000002
14.94871 -0.030322919999999996
14.94971 -0.030305691
14.95071 -0.030289107
14.95171 -0.030273231
14.95271 -0.030257675
14.95371 -0.030241722999999998
14.95471 -0.030224545999999998
14.95571 -0.030205445
14.95671 -0.030184051000000003
14.95771 -0.030160366
14.95871 -0.030134697
14.95971 -0.030107494000000002
14.96071 -0.030079167
14.96171 -0.030049993
14.96271 -0.030020106
14.96371 -0.029989596999999996
14.96471 -0.029958622
14.96571 -0.029927478
14.96671 -0.029896563999999997
14.96771 -0.029866246
14.96871 -0.029836662
14.96971 -0.029807557999999998
14.97071 -0.029778256
14.97171 -0.029747779000000002
14.97271 -0.029715094999999997
14.97371 -0.029679434
14.97471 -0.029640528
14.97571 -0.029598702999999997
14.97671 -0.029554783
14.97771 -0.029509838
14.97871 -0.029464874999999998
14.97971 -0.029420582
14.98071 -0.029377214000000002
14.98171 -0.029334635
14.98271 -0.02929249
14.98371 -0.029250396999999997
14.98471 -0.029208083
14.98571 -0.029165405
14.98671 -0.029122247
14.98771 -0.029078387999999997
14.98871 -0.029033396
14.98971 -0.028986656
14.99071 -0.028937507999999997
14.99171 -0.028885493999999998
14.99271 -0.028830579999999998
14.99371 -0.028773266
14.99471 -0.028714535
14.99571 -0.028655608
14.99671 -0.028597619
14.99771 -0.028541297
14.99871 -0.02848678
14.99971 -0.028433609999999998
15.00071 -0.028380929000000003
15.00171 -0.028327762
15.00271 -0.028273296999999996
15.00371 -0.028217063
15.00471 -0.028158957000000002
15.00571 -0.028099119999999998
15.00671 -0.028037757
15.00771 -0.027975001
15.00871 -0.027910853000000003
15.00971 -0.027845253
15.01071 -0.027778223999999997
15.01171 -0.027710013
15.01271 -0.027641147999999997
15.01371 -0.027572364000000002
15.01471 -0.027504406
15.01571 -0.027437805
15.01671 -0.027372665
15.01771 -0.027308596
15.01871 -0.027244793999999996
15.01971 -0.027180253999999997
15.02071 -0.027114042
15.02171 -0.027045535000000002
15.02271 -0.026974542
15.02371 -0.026901292999999996
15.02471 -0.026826307
15.02571 -0.026750195
15.02671 -0.026673488999999998
15.02771 -0.026596547
15.02871 -0.026519541
15.02971 -0.026442533000000004
15.03071 -0.026365553
15.03171 -0.026288672
15.03271 -0.026211998
15.03371 -0.026135624
15.03471 -0.026059549
15.03571 -0.025983609
15.03671 -0.025907456000000002
15.03771 -0.025830619
15.03871 -0.025752603
15.03971 -0.025673013
15.04071 -0.025591661999999998
15.04171 -0.025508611
15.04271 -0.025424155
15.04371 -0.025338748999999997
15.04471 -0.025252907999999998
15.04571 -0.025167098
15.04671 -0.025081661
15.04771 -0.024996771
15.04871 -0.024912431
15.04971 -0.024828489000000002
15.05071 -0.024744685
15.05171 -0.024660694
15.05271 -0.024576182000000002
15.05371 -0.024490868
15.05471 -0.024404554000000002
15.05571 -0.024317167
15.05671 -0.024228745
15.05771 -0.024139415
15.05871 -0.024049346
15.05971 -0.023958692
15.06071 -0.023867561
15.06171 -0.023776003
15.06271 -0.023684035
15.06371 -0.023591686
15.06471 -0.023499034
15.06571 -0.023406223
15.06671 -0.023313441
15.06771 -0.023220859
15.06871 -0.023128550999999997
15.06971 -0.023036444
15.07071 -0.022944307
15.07171 -0.022851805
15.07271 -0.022758597000000002
15.07371 -0.02266446
15.07471 -0.022569370000000002
15.07571 -0.022473533
15.07671 -0.022377312
15.07771 -0.022281108
15.07871 -0.022185202
15.07971 -0.022089639
15.08071 -0.021994193
15.08171 -0.021898438
15.08271 -0.021801899
15.08371 -0.021704231
15.08471 -0.021605364000000002
15.08571 -0.021505555
15.08671 -0.021405317
15.08771 -0.021305252
15.08871 -0.021205845
15.08971 -0.021107285
15.09071 -0.021009403
15.09171 -0.020911728
15.09271 -0.02081366
15.09371 -0.020714688
15.09471 -0.020614573
15.09571 -0.020513426
15.09671 -0.020411637
15.09771 -0.020309706
15.09871 -0.020208022
15.09971 -0.020106685
15.10071 -0.020005469999999997
15.10171 -0.019903915
15.10271 -0.019801549
15.10371 -0.019698139
15.10471 -0.019593857
15.10571 -0.019489296
15.10671 -0.019385303
15.10771 -0.019282677
15.10871 -0.019181844
15.10971 -0.019082639
15.11071 -0.018984285
15.11171 -0.018885595999999998
15.11271 -0.018785357
15.11371 -0.018682721
15.11471 -0.018577508
15.11571 -0.018470267
15.11671 -0.018362088
15.11771 -0.018254215
15.11871 -0.018147628
15.11971 -0.018042732000000002
15.12071 -0.017939280999999998
15.12171 -0.017836562
15.12271 -0.017733754
15.12371 -0.017630312000000002
15.12471 -0.017526207
15.12571 -0.017421921
15.12671 -0.017318179
15.12771 -0.017215557
15.12871 -0.017114107
15.12971 -0.017013202999999998
15.13071 -0.016911671
15.13171 -0.016808207
15.13271 -0.016701895
15.13371 -0.016592647
15.13471 -0.016481354
15.13571 -0.01636969
15.13671 -0.016259585
15.13771 -0.016152594
15.13871 -0.016049366
15.13971 -0.015949432
15.14071 -0.015851397
15.14171 -0.015753448
15.14271 -0.015653992999999998
15.14371 -0.015552176
15.14471 -0.015448075
15.14571 -0.015342516
15.14671 -0.015236612
15.14771 -0.015131208
15.14871 -0.015026511000000001
15.14971 -0.014922043
15.15071 -0.014816936
15.15171 -0.014710451
15.15271 -0.014602477
15.15371 -0.014493767
15.15471 -0.014385796
15.15571 -0.014280266
15.15671 -0.014178435000000001
15.15771 -0.014080559999999999
15.15871 -0.013985673
15.15971 -0.013891806999999999
15.16071 -0.013796614
15.16171 -0.013698131
15.16271 -0.013595419000000001
15.16371 -0.013488834
15.16471 -0.013379833999999998
15.16571 -0.013270408
15.16671 -0.01316236
15.16771 -0.013056744
15.16871 -0.012953635000000002
15.16971 -0.012852329
15.17071 -0.012751832
15.17171 -0.012651418
15.17271 -0.012550992
15.17371 -0.012451108
15.17471 -0.01235263
15.17571 -0.012256201000000001
15.17671 -0.012161756
15.17771 -0.012068335
15.17871 -0.011974282
15.17971 -0.011877792
15.18071 -0.011777586999999999
15.18171 -0.011673461
15.18271 -0.011566454
15.18371 -0.011458583000000001
15.18471 -0.011352215
15.18571 -0.011249317
15.18671 -0.011150852
15.18771 -0.011056558
15.18871 -0.01096515
15.18971 -0.010874861
15.19071 -0.010784079
15.19171 -0.010691844
15.19271 -0.01059801
15.19371 -0.010503055
15.19471 -0.010407659
15.19571 -0.01031225
15.19671 -0.010216748000000001
15.19771 -0.010120611
15.19871 -0.010023164
15.19971 -0.0099240562
15.20071 -0.009823627599999999
15.20171 -0.009723004
15.20271 -0.0096238487
15.20371 -0.0095278432
15.20471 -0.009436094800000001
15.20571 -0.009348699700000001
15.20671 -0.0092646347
15.20771 -0.0091820373
15.20871 -0.0090987705
15.20971 -0.0090130699
15.21071 -0.0089240406
15.21171 -0.0088318397
15.21271 -0.008737493
15.21371 -0.008642448700000001
15.21471 -0.0085480482
15.21571 -0.0084551277
15.21671 -0.008363877
15.21771 -0.0082739905
15.21871 -0.0081850012
15.21971 -0.0080966354
15.22071 -0.0080090169
15.22171 -0.007922629399999999
15.22271 -0.0078380544
15.22371 -0.007755601799999999
15.22471 -0.0076750125999999995
15.22571 -0.0075953743
15.22671 -0.0075153155
15.22771 -0.0074334253
15.22871 -0.0073487507
15.22971 -0.0072611794
15.23071 -0.007171556399999999
15.23171 -0.0070814764
15.23271 -0.0069928136999999994
15.23371 -0.006907153900000001
15.23471 -0.0068253226
15.23571 -0.0067471774
15.23671 -0.006671721299999999
15.23771 -0.006597493500000001
15.23871 -0.0065230706
15.23971 -0.0064475033
15.24071 -0.0063705251
15.24171 -0.0062924839000000005
15.24271 -0.006214044
15.24371 -0.006135802700000001
15.24471 -0.006057994000000001
15.24571 -0.0059804064
15.24671 -0.0059025482
15.24771 -0.0058239835
15.24871 -0.005744684700000001
15.24971 -0.0056652327
15.25071 -0.0055867557
15.25171 -0.0055106015
15.25271 -0.0054378554
15.25371 -0.005368888
15.25471 -0.0053031195
15.25571 -0.0052391129
15.25671 -0.0051749845
15.25771 -0.0051089955
15.25871 -0.0050401126
15.25971 -0.0049683316000000005
15.26071 -0.0048946426000000005
15.26171 -0.0048206497
15.26271 -0.004747993099999999
15.26371 -0.004677791
15.26471 -0.0046103163
15.26571 -0.0045450164
15.26671 -0.0044808567
15.26771 -0.0044168297
15.26871 -0.004352411600000001
15.26971 -0.0042877713
15.27071 -0.0042236476
15.27171 -0.0041609514
15.27271 -0.004100267699999999
15.27371 -0.0040414874
15.27471 -0.003983738499999999
15.27571 -0.0039256672999999995
15.27671 -0.0038659684
15.27771 -0.0038039478
15.27871 -0.0037398799999999997
15.27971 -0.003675
15.28071 -0.0036111102
15.28171 -0.0035499444000000003
15.28271 -0.0034925370999999996
15.28371 -0.0034388442
15.28471 -0.0033877699
15.28571 -0.0033375909
15.28671 -0.0032866079000000003
15.28771 -0.0032337676999999996
15.28871 -0.0031790078
15.28971 -0.0031231975
15.29071 -0.0030677133000000002
15.29171 -0.0030138302
15.29271 -0.0029621942
15.29371 -0.0029125875
15.29471 -0.0028640803
15.29571 -0.0028154918
15.29671 -0.0027659518000000003
15.29771 -0.002715319
15.29871 -0.0026642696
15.29971 -0.00261402
15.30071 -0.0025658017
15.30171 -0.0025203164
15.30271 -0.0024774081
15.30371 -0.0024360954000000002
15.30471 -0.0023949549
15.30571 -0.0023526978000000002
15.30671 -0.0023086959
15.30771 -0.0022632394
15.30871 -0.0022174205
15.30971 -0.0021726923
15.31071 -0.0021302881999999998
15.31171 -0.0020907428
15.31271 -0.0020537046999999998
15.31371 -0.0020181104
15.31471 -0.0019826330999999997
15.31571 -0.0019462136999999998
15.31671 -0.0019084526000000001
15.31771 -0.0018697108
15.31871 -0.0018308971000000002
15.31971 -0.0017930491999999998
15.32071 -0.0017569025999999998
15.32171 -0.0017226287999999998
15.32271 -0.0016898447999999999
15.32371 -0.0016578670999999998
15.32471 -0.0016260820999999999
15.32571 -0.0015942509
15.32671 -0.0015626141000000002
15.32771 -0.0015317501
15.32871 -0.0015022614
15.32971 -0.0014744393
15.33071 -0.0014480642999999999
15.33171 -0.0014224401
15.33271 -0.0013966494
15.33371 -0.0013699229999999999
15.33471 -0.0013419623
15.33571 -0.0013130782000000001
15.33671 -0.0012840916
15.33771 -0.0012560426
15.33871 -0.0012298333000000002
15.33971 -0.0012059535
15.34071 -0.0011843887
15.34171 -0.0011647272
15.34271 -0.0011463946
15.34371 -0.0011288931
15.34471 -0.0011119348999999998
15.34571 -0.001095422
15.34671 -0.0010793044999999999
15.34771 -0.0010634165
15.34871 -0.0010473935000000001
15.34971 -0.0010307399
15.35071 -0.0010130306999999999
15.35171 -0.0009941592
15.35271 -0.0009745091099999999
15.35371 -0.00095495088
15.35471 -0.0009366366600000001
15.35571 -0.00092065857
15.35671 -0.0009077006299999999
15.35771 -0.00089782161
15.35871 -0.00089045743
15.35971 -0.0008846407599999999
15.36071 -0.0008793428600000001
15.36171 -0.00087379694
15.36271 -0.0008676741299999999
15.36371 -0.00086105383
15.36471 -0.0008542250700000001
15.36571 -0.0008474316
15.36671 -0.00084069452
15.36771 -0.00083380537
15.36871 -0.00082649558
15.36971 -0.00081869966
15.37071 -0.0008107735099999999
15.37171 -0.0008035412100000001
15.37271 -0.00079811734
15.37371 -0.00079555139
15.37471 -0.0007964297800000001
15.37571 -0.0008005992600000001
15.37671 -0.00080713944
15.37771 -0.0008146125799999999
15.37871 -0.0008215065499999999
15.37971 -0.00082670704
15.38071 -0.0008298216
15.38171 -0.00083123641
15.38271 -0.0008318949799999999
[truncated: 821,945 more chars]
