# Supplementary material for: 2D Synthetic dataset of numerical simulations of long-period seismicity in a volcanic edifice and related sensitivity kernels
Source: Data Brief. 2021 Jan 25;34:106673. doi: 10.1016/j.dib.2020.106673 (PMC7841316; doi:10.1016/j.dib.2020.106673)
Supplement: Supplementary Data S1 — Supplementary Raw Research Data. This is open data under the CC BY license http://creativecommons.org/licenses/by/4.0/ [file mmc1.zip › Dataset/OUTPUT_SEISMOGRAMS/9000_3000/disp_X_homo_11000_2830_ISO7e-1Hz.semd]

-1.714286 0.0
-1.713286 0.0
-1.712286 0.0
-1.711286 0.0
-1.710286 1.1893896e-20
-1.709286 1.0684828e-19
-1.708286 5.328776300000001e-19
-1.707286 1.9474941999999997e-18
-1.706286 5.819154200000001e-18
-1.705286 1.5058394e-17
-1.704286 3.4944678999999995e-17
-1.703286 7.4417852e-17
-1.702286 1.4780322e-16
-1.701286 2.7703683e-16
-1.700286 4.9445164e-16
-1.699286 8.461766499999999e-16
-1.698286 1.3961894e-15
-1.697286 2.2310454e-15
-1.696286 3.4652942000000004e-15
-1.695286 5.2475617e-15
-1.694286 7.7672696e-15
-1.693286 1.1261914e-14
-1.692286 1.6024834999999998e-14
-1.691286 2.2413318e-14
-1.690286 3.0856915e-14
-1.689286 4.1865805e-14
-1.688286 5.6038932000000003e-14
-1.687286 7.407177700000001e-14
-1.686286 9.6763424e-14
-1.685286 1.2502269e-13
-1.684286 1.5987305e-13
-1.683286 2.0245599e-13
-1.682286 2.5403251e-13
-1.681286 3.1598263000000003e-13
-1.680286 3.8980227999999996e-13
-1.679286 4.7709762e-13
-1.678286 5.7957662e-13
-1.677286 6.990371099999999e-13
-1.676286 8.3735204e-13
-1.675286 9.964511699999999e-13
-1.674286 1.1782990999999998e-12
-1.673286 1.3848709e-12
-1.672286 1.6181231e-12
-1.671286 1.8799625000000002e-12
-1.670286 2.1722128e-12
-1.669286 2.4965771e-12
-1.668286 2.8545995999999997e-12
-1.667286 3.2476252999999997e-12
-1.666286 3.67676e-12
-1.665286 4.1428266000000005e-12
-1.664286 4.6463277e-12
-1.663286 5.1874015e-12
-1.662286 5.7657871999999994e-12
-1.661286 6.3807885999999995e-12
-1.660286 7.0312435e-12
-1.659286 7.715493e-12
-1.658286 8.4313626e-12
-1.657286 9.176145799999999e-12
-1.656286 9.9465927e-12
-1.655286 1.0738907e-11
-1.654286 1.1548751000000001e-11
-1.653286 1.2371259000000001e-11
-1.652286 1.3201059e-11
-1.651286 1.4032293e-11
-1.650286 1.4858667999999998e-11
-1.649286 1.5673492e-11
-1.648286 1.6469726e-11
-1.647286 1.7240055e-11
-1.646286 1.7976938000000002e-11
-1.645286 1.8672698e-11
-1.644286 1.9319588000000002e-11
-1.643286 1.9909881e-11
-1.642286 2.0435944e-11
-1.641286 2.0890337000000002e-11
-1.640286 2.126589e-11
-1.639286 2.1555793e-11
-1.638286 2.1753684e-11
-1.637286 2.1853716e-11
-1.636286 2.1850641e-11
-1.635286 2.173988e-11
-1.634286 2.1517578e-11
-1.633286 2.1180663e-11
-1.632286 2.0726878999999997e-11
-1.631286 2.0154829e-11
-1.630286 1.9463989e-11
-1.629286 1.8654719000000002e-11
-1.628286 1.7728261e-11
-1.627286 1.6686723e-11
-1.626286 1.5533049e-11
-1.625286 1.4270979000000001e-11
-1.624286 1.2904996e-11
-1.623286 1.1440264e-11
-1.622286 9.8825475e-12
-1.621286 8.2381279e-12
-1.620286 6.5137124999999995e-12
-1.619286 4.7163187999999996e-12
-1.618286 2.8531773000000002e-12
-1.617286 9.3160309e-13
-1.616286 -1.0411197000000001e-12
-1.615286 -3.0578645e-12
-1.614286 -5.11179e-12
-1.613286 -7.1964685e-12
-1.612286 -9.3060095e-12
-1.611286 -1.1435186000000001e-11
-1.610286 -1.3579554000000001e-11
-1.609286 -1.5735568e-11
-1.608286 -1.7900687e-11
-1.607286 -2.0073479999999997e-11
-1.606286 -2.2253708e-11
-1.605286 -2.4442408e-11
-1.604286 -2.6641964e-11
-1.603286 -2.8856163e-11
-1.602286 -3.1090226e-11
-1.601286 -3.3350845e-11
-1.600286 -3.5646179e-11
-1.599286 -3.7985874e-11
-1.598286 -4.0381001e-11
-1.597286 -4.2844049e-11
-1.596286 -4.5388834000000003e-11
-1.595286 -4.8030433e-11
-1.594286 -5.0785081000000004e-11
-1.593286 -5.367004e-11
-1.592286 -5.6703465e-11
-1.591286 -5.9904246e-11
-1.590286 -6.329181400000001e-11
-1.589286 -6.6885944e-11
-1.588286 -7.0706543e-11
-1.587286 -7.4773396e-11
-1.586286 -7.9105933e-11
-1.585286 -8.372293699999999e-11
-1.584286 -8.864228799999999e-11
-1.583286 -9.388064299999999e-11
-1.582286 -9.9453161e-11
-1.581286 -1.0537318000000001e-10
-1.580286 -1.1165191e-10
-1.579286 -1.1829814e-10
-1.578286 -1.2531793999999999e-10
-1.577286 -1.3271431e-10
-1.576286 -1.40487e-10
-1.575286 -1.4863214e-10
-1.574286 -1.5714207e-10
-1.573286 -1.6600512e-10
-1.572286 -1.7520538e-10
-1.571286 -1.8472261e-10
-1.570286 -1.9453206e-10
-1.569286 -2.0460448e-10
-1.568286 -2.1490607e-10
-1.567286 -2.2539841e-10
-1.566286 -2.3603877e-10
-1.565286 -2.4678003e-10
-1.564286 -2.5757096e-10
-1.563286 -2.6835652e-10
-1.562286 -2.7907805999999997e-10
-1.561286 -2.8967386e-10
-1.560286 -3.0007938e-10
-1.559286 -3.1022782000000003e-10
-1.558286 -3.2005071e-10
-1.557286 -3.2947833e-10
-1.556286 -3.3844054e-10
-1.555286 -3.4686722e-10
-1.554286 -3.5468916999999997e-10
-1.553286 -3.6183866e-10
-1.552286 -3.6825022e-10
-1.551286 -3.738614e-10
-1.550286 -3.7861336999999997e-10
-1.549286 -3.8245187999999996e-10
-1.548286 -3.8532771e-10
-1.547286 -3.8719747999999996e-10
-1.546286 -3.8802425e-10
-1.545286 -3.8777805000000003e-10
-1.544286 -3.8643641e-10
-1.543286 -3.8398499000000005e-10
-1.542286 -3.8041762e-10
-1.541286 -3.757369e-10
-1.540286 -3.6995432999999995e-10
-1.539286 -3.6309024e-10
-1.538286 -3.5517416e-10
-1.537286 -3.4624437e-10
-1.536286 -3.3634801e-10
-1.535286 -3.2554057e-10
-1.534286 -3.1388568e-10
-1.533286 -3.0145441000000003e-10
-1.532286 -2.8832494e-10
-1.531286 -2.7458157e-10
-1.530286 -2.6031425e-10
-1.529286 -2.4561746e-10
-1.528286 -2.3058942e-10
-1.527286 -2.1533109e-10
-1.526286 -1.9994512e-10
-1.525286 -1.8453466e-10
-1.524286 -1.6920238e-10
-1.523286 -1.5404918999999999e-10
-1.522286 -1.3917318e-10
-1.521286 -1.246684e-10
-1.520286 -1.106238e-10
-1.519286 -9.7122083e-11
-1.518286 -8.4238622e-11
-1.517286 -7.2040507e-11
-1.516286 -6.0585602e-11
-1.515286 -4.9921649999999997e-11
-1.514286 -4.0085584000000004e-11
-1.513286 -3.1102778999999996e-11
-1.512286 -2.2986560999999998e-11
-1.511286 -1.5737761e-11
-1.510286 -9.3443882e-12
-1.509286 -3.7814772999999994e-12
-1.508286 9.8896213e-13
-1.507286 5.0178296e-12
-1.506286 8.3686943e-12
-1.505286 1.1117404999999999e-11
-1.504286 1.3351549999999999e-11
-1.503286 1.516979e-11
-1.502286 1.6681024e-11
-1.501286 1.8003468e-11
-1.500286 1.9263561e-11
-1.499286 2.0594765e-11
-1.498286 2.2136266e-11
-1.497286 2.4031561e-11
-1.496286 2.6426970000000002e-11
-1.495286 2.9470035e-11
-1.494286 3.3307916e-11
-1.493286 3.8085679999999995e-11
-1.492286 4.3944601e-11
-1.491286 5.102040200000001e-11
-1.490286 5.9441547e-11
-1.489286 6.9327508e-11
-1.488286 8.0787108e-11
-1.487286 9.3916888e-11
-1.486286 1.0879959000000001e-10
-1.485286 1.2550264e-10
-1.484286 1.4407687e-10
-1.483286 1.6455528e-10
-1.482286 1.8695198999999998e-10
-1.481286 2.1126135e-10
-1.480286 2.374571e-10
-1.479286 2.6549201e-10
-1.478286 2.9529736000000003e-10
-1.477286 3.2678298e-10
-1.476286 3.5983718e-10
-1.475286 3.9432724000000003e-10
-1.474286 4.3009979e-10
-1.473286 4.6698179e-10
-1.472286 5.0478124e-10
-1.471286 5.4328876e-10
-1.470286 5.822788e-10
-1.469286 6.2151135e-10
-1.468286 6.607339700000001e-10
-1.467286 6.996835e-10
-1.466286 7.3808867e-10
-1.465286 7.756720599999999e-10
-1.464286 8.121531200000001e-10
-1.463286 8.4725013e-10
-1.462286 8.806833699999999e-10
-1.461286 9.1217745e-10
-1.460286 9.414645299999999e-10
-1.459286 9.6828648e-10
-1.458286 9.923979199999998e-10
-1.457286 1.013569e-09
-1.456286 1.0315875e-09
-1.455286 1.0462614e-09
-1.454286 1.0574212999999999e-09
-1.453286 1.0649224e-09
-1.452286 1.0686461e-09
-1.451286 1.0685018000000001e-09
-1.450286 1.0644282e-09
-1.449286 1.0563946e-09
-1.448286 1.0444013e-09
-1.447286 1.0284802999999998e-09
-1.446286 1.0086953e-09
-1.445286 9.8514192e-10
-1.444286 9.5794648e-10
-1.443286 9.2726599e-10
-1.442286 8.9328657e-10
-1.441286 8.562216899999999e-10
-1.440286 8.163111700000001e-10
-1.439286 7.738183400000001e-10
-1.438286 7.2902838e-10
-1.437286 6.8224536e-10
-1.436286 6.337895900000001e-10
-1.435286 5.8399448e-10
-1.434286 5.3320369e-10
-1.433286 4.8176762e-10
-1.432286 4.3004007e-10
-1.431286 3.7837485e-10
-1.430286 3.2712223e-10
-1.429286 2.766256e-10
-1.428286 2.2721792e-10
-1.427286 1.7921845e-10
-1.426286 1.3292945e-10
-1.425286 8.8633181e-11
-1.424286 4.6588894e-11
-1.423286 7.0302053999999996e-12
-1.422286 -2.983742e-11
-1.421286 -6.3838848e-11
-1.420286 -9.4831207e-11
-1.419286 -1.2270552e-10
-1.418286 -1.4738798999999998e-10
-1.417286 -1.6884095e-10
-1.416286 -1.8706349e-10
-1.415286 -2.0209177000000002e-10
-1.414286 -2.1399887000000002e-10
-1.413286 -2.2289434e-10
-1.412286 -2.2892352e-10
-1.411286 -2.3226627e-10
-1.410286 -2.3313556e-10
-1.409286 -2.3177571e-10
-1.408286 -2.2846026e-10
-1.407286 -2.2348963e-10
-1.406286 -2.1718842e-10
-1.405286 -2.099026e-10
-1.404286 -2.0199643e-10
-1.403286 -1.9384909999999998e-10
-1.402286 -1.8585149e-10
-1.401286 -1.7840241e-10
-1.400286 -1.7190518999999998e-10
-1.399286 -1.6676381000000002e-10
-1.398286 -1.6337938e-10
-1.397286 -1.6214628e-10
-1.396286 -1.634487e-10
-1.395286 -1.676569e-10
-1.394286 -1.7512393e-10
-1.393286 -1.8618223e-10
-1.392286 -2.011406e-10
-1.391286 -2.2028115e-10
-1.390286 -2.4385676e-10
-1.389286 -2.7208862e-10
-1.388286 -3.0516399e-10
-1.387286 -3.4323451e-10
-1.386286 -3.8641454999999996e-10
-1.385286 -4.3478008e-10
-1.384286 -4.8836772e-10
-1.383286 -5.4717437e-10
-1.382286 -6.1115692e-10
-1.381286 -6.8023248e-10
-1.380286 -7.542790200000001e-10
-1.379286 -8.3313599e-10
-1.378286 -9.1660585e-10
-1.377286 -1.0044554999999999e-09
-1.376286 -1.0964181e-09
-1.375286 -1.1921950000000001e-09
-1.374286 -1.2914585e-09
-1.373286 -1.3938542e-09
-1.372286 -1.4990039e-09
-1.371286 -1.6065087e-09
-1.370286 -1.7159518999999998e-09
-1.369286 -1.8269029e-09
-1.368286 -1.9389197e-09
-1.367286 -2.0515527e-09
-1.366286 -2.1643487e-09
-1.365286 -2.276853e-09
-1.364286 -2.3886141e-09
-1.363286 -2.4991866e-09
-1.362286 -2.6081335e-09
-1.361286 -2.7150299e-09
-1.360286 -2.8194664e-09
-1.359286 -2.9210509e-09
-1.358286 -3.0194111000000004e-09
-1.357286 -3.1141971e-09
-1.356286 -3.2050833999999997e-09
-1.355286 -3.2917699999999997e-09
-1.354286 -3.3739841000000004e-09
-1.353286 -3.4514818000000003e-09
-1.352286 -3.5240477e-09
-1.351286 -3.5914979e-09
-1.350286 -3.6536767e-09
-1.349286 -3.7104597e-09
-1.348286 -3.7617531e-09
-1.347286 -3.8074915e-09
-1.346286 -3.8476396e-09
-1.345286 -3.8821904e-09
-1.344286 -3.9111631e-09
-1.343286 -3.9346033e-09
-1.342286 -3.952582e-09
-1.341286 -3.9651923999999996e-09
-1.340286 -3.9725501e-09
-1.339286 -3.9747903e-09
-1.338286 -3.9720675e-09
-1.337286 -3.964552e-09
-1.336286 -3.952429999999999e-09
-1.335286 -3.9359013e-09
-1.334286 -3.9151772e-09
-1.333286 -3.890479299999999e-09
-1.332286 -3.8620385e-09
-1.331286 -3.8300935e-09
-1.330286 -3.794888399999999e-09
-1.329286 -3.7566728e-09
-1.328286 -3.7156996e-09
-1.327286 -3.6722254e-09
-1.326286 -3.6265078e-09
-1.325286 -3.5788057000000003e-09
-1.324286 -3.5293782e-09
-1.323286 -3.4784838e-09
-1.322286 -3.4263804e-09
-1.321286 -3.3733242e-09
-1.320286 -3.3195693e-09
-1.319286 -3.2653670999999998e-09
-1.318286 -3.2109672999999997e-09
-1.317286 -3.1566149000000002e-09
-1.316286 -3.1025526e-09
-1.315286 -3.0490190000000004e-09
-1.314286 -2.9962491000000004e-09
-1.313286 -2.9444721e-09
-1.312286 -2.8939131999999998e-09
-1.311286 -2.8447927999999997e-09
-1.310286 -2.7973252e-09
-1.309286 -2.7517192e-09
-1.308286 -2.708176e-09
-1.307286 -2.666891e-09
-1.306286 -2.6280518e-09
-1.305286 -2.5918374999999996e-09
-1.304286 -2.5584194e-09
-1.303286 -2.5279593e-09
-1.302286 -2.5006085999999997e-09
-1.301286 -2.4765096e-09
-1.300286 -2.4557936e-09
-1.299286 -2.4385797e-09
-1.298286 -2.4249765e-09
-1.297286 -2.4150801e-09
-1.296286 -2.4089739e-09
-1.295286 -2.406729e-09
-1.294286 -2.4084041999999998e-09
-1.293286 -2.414045e-09
-1.292286 -2.4236849e-09
-1.291286 -2.4373448e-09
-1.290286 -2.4550339e-09
-1.289286 -2.4767504e-09
-1.288286 -2.5024816e-09
-1.287286 -2.5322053e-09
-1.286286 -2.5658911e-09
-1.285286 -2.6035009e-09
-1.284286 -2.6449905e-09
-1.283286 -2.6903118999999998e-09
-1.282286 -2.7394137e-09
-1.281286 -2.7922439000000003e-09
-1.280286 -2.8487511e-09
-1.279286 -2.9088872000000002e-09
-1.278286 -2.9726093e-09
-1.277286 -3.0398812e-09
-1.276286 -3.110677e-09
-1.275286 -3.1849811e-09
-1.274286 -3.2627932000000003e-09
-1.273286 -3.3441274e-09
-1.272286 -3.4290171e-09
-1.271286 -3.5175144000000004e-09
-1.270286 -3.6096938e-09
-1.269286 -3.7056528e-09
-1.268286 -3.8055135e-09
-1.267286 -3.9094238e-09
-1.266286 -4.0175575e-09
-1.265286 -4.130116e-09
-1.264286 -4.2473281999999995e-09
-1.263286 -4.3694495999999995e-09
-1.262286 -4.4967623e-09
-1.261286 -4.6295735e-09
-1.260286 -4.768215e-09
-1.259286 -4.9130401e-09
-1.258286 -5.0644221e-09
-1.257286 -5.2227507e-09
-1.256286 -5.3884293e-09
-1.255286 -5.5618700999999996e-09
-1.254286 -5.7434921e-09
-1.253286 -5.9337132e-09
-1.252286 -6.132949e-09
-1.251286 -6.3416015e-09
-1.250286 -6.560058699999999e-09
-1.249286 -6.7886856e-09
-1.248286 -7.0278193e-09
-1.247286 -7.2777569e-09
-1.246286 -7.5387578e-09
-1.245286 -7.8110254e-09
-1.244286 -8.0947096e-09
-1.243286 -8.3898929e-09
-1.242286 -8.6965858e-09
-1.241286 -9.0147188e-09
-1.240286 -9.344135900000001e-09
-1.239286 -9.6845879e-09
-1.238286 -1.0035724e-08
-1.237286 -1.0397087999999999e-08
-1.236286 -1.0768113e-08
-1.235286 -1.1148114e-08
-1.234286 -1.1536285e-08
-1.233286 -1.1931693e-08
-1.232286 -1.2333279999999999e-08
-1.231286 -1.2739852e-08
-1.230286 -1.3150088e-08
-1.229286 -1.356253e-08
-1.228286 -1.3975587e-08
-1.227286 -1.4387538e-08
-1.226286 -1.4796528e-08
-1.225286 -1.5200577e-08
-1.224286 -1.5597582e-08
-1.223286 -1.5985316000000002e-08
-1.222286 -1.6361441e-08
-1.221286 -1.6723513000000002e-08
-1.220286 -1.7068981e-08
-1.219286 -1.7395206e-08
-1.218286 -1.7699463e-08
-1.217286 -1.7978943e-08
-1.216286 -1.8230784e-08
-1.215286 -1.8452055e-08
-1.214286 -1.8639783999999997e-08
-1.213286 -1.8790962e-08
-1.212286 -1.890255e-08
-1.211286 -1.8971501e-08
-1.210286 -1.8994755999999997e-08
-1.209286 -1.8969266e-08
-1.208286 -1.8891996e-08
-1.207286 -1.8759938e-08
-1.206286 -1.8570116e-08
-1.205286 -1.8319603e-08
-1.204286 -1.8005519e-08
-1.203286 -1.7625047000000002e-08
-1.202286 -1.7175435e-08
-1.201286 -1.6654002000000002e-08
-1.200286 -1.6058146e-08
-1.199286 -1.5385349e-08
-1.198286 -1.4633167999999998e-08
-1.197286 -1.3799258e-08
-1.196286 -1.288135e-08
-1.195286 -1.1877271e-08
-1.194286 -1.0784932e-08
-1.193286 -9.6023238e-09
-1.192286 -8.327524099999999e-09
-1.191286 -6.9586822e-09
-1.190286 -5.4940223e-09
-1.189286 -3.9318337e-09
-1.188286 -2.2704661e-09
-1.187286 -5.0832012e-10
-1.186286 1.3561588e-09
-1.185286 3.3244896000000002e-09
-1.184286 5.3981639e-09
-1.183286 7.578655799999999e-09
-1.182286 9.867432599999999e-09
-1.181286 1.2265959e-08
-1.180286 1.4775717e-08
-1.179286 1.7398201e-08
-1.178286 2.013494e-08
-1.177286 2.2987502e-08
-1.176286 2.5957497e-08
-1.175286 2.9046596e-08
-1.174286 3.2256528000000004e-08
-1.173286 3.558909e-08
-1.172286 3.9046158e-08
-1.171286 4.2629679999999996e-08
-1.170286 4.6341697e-08
-1.169286 5.0184329e-08
-1.168286 5.4159782e-08
-1.167286 5.8270350000000004e-08
-1.166286 6.251843500000001e-08
-1.165286 6.690649699999999e-08
-1.164286 7.1437106e-08
-1.163286 7.611289899999999e-08
-1.162286 8.0936596e-08
-1.161286 8.5910973e-08
-1.160286 9.1038888e-08
-1.159286 9.632324899999999e-08
-1.158286 1.0176702e-07
-1.157286 1.0737318e-07
-1.156286 1.1314477e-07
-1.155286 1.1908482999999999e-07
-1.154286 1.251964e-07
-1.153286 1.3148252e-07
-1.152286 1.3794626999999998e-07
-1.151286 1.4459057999999999e-07
-1.150286 1.5141847e-07
-1.149286 1.5843282e-07
-1.148286 1.656365e-07
-1.147286 1.7303228e-07
-1.146286 1.8062285e-07
-1.145286 1.8841078e-07
-1.144286 1.9639858999999998e-07
-1.143286 2.0458866e-07
-1.142286 2.1298321000000002e-07
-1.141286 2.215844e-07
-1.140286 2.3039417e-07
-1.139286 2.394144e-07
-1.138286 2.4864677000000003e-07
-1.137286 2.5809281e-07
-1.136286 2.6775397e-07
-1.135286 2.7763143e-07
-1.134286 2.8772631e-07
-1.133286 2.9803953e-07
-1.132286 3.0857186e-07
-1.131286 3.1932397e-07
-1.130286 3.3029632000000003e-07
-1.129286 3.414893e-07
-1.128286 3.5290311e-07
-1.127286 3.6453784e-07
-1.126286 3.7639348999999995e-07
-1.125286 3.8846997e-07
-1.124286 4.0076693e-07
-1.123286 4.1328415999999996e-07
-1.122286 4.2602122000000003e-07
-1.121286 4.3897765e-07
-1.120286 4.5215285e-07
-1.119286 4.6554626999999995e-07
-1.118286 4.7915725e-07
-1.117286 4.9298512e-07
-1.116286 5.0702913e-07
-1.115286 5.2128866e-07
-1.114286 5.3576295e-07
-1.113286 5.5045124e-07
-1.112286 5.6535274e-07
-1.111286 5.804668299999999e-07
-1.110286 5.9579279e-07
-1.109286 6.1132996e-07
-1.108286 6.270776300000001e-07
-1.107286 6.430352700000001e-07
-1.106286 6.5920225e-07
-1.105286 6.7557795e-07
-1.104286 6.9216197e-07
-1.103286 7.089537e-07
-1.102286 7.2595281e-07
-1.101286 7.4315882e-07
-1.100286 7.6057134e-07
-1.099286 7.7819013e-07
-1.098286 7.9601472e-07
-1.097286 8.1404501e-07
-1.096286 8.3228047e-07
-1.095286 8.5072109e-07
-1.094286 8.693665300000001e-07
-1.093286 8.882166099999999e-07
-1.092286 9.0727124e-07
-1.091286 9.2653005e-07
-1.090286 9.4599297e-07
-1.089286 9.656597300000002e-07
-1.088286 9.8553024e-07
-1.087286 1.0056042e-06
-1.086286 1.0258816e-06
-1.085286 1.0463622000000002e-06
-1.084286 1.0670457e-06
-1.083286 1.0879321000000002e-06
-1.082286 1.1090212e-06
-1.081286 1.1303129e-06
-1.080286 1.1518070000000001e-06
-1.079286 1.1735034e-06
-1.078286 1.1954019e-06
-1.077286 1.2175025999999999e-06
-1.076286 1.2398052e-06
-1.075286 1.2623099e-06
-1.074286 1.2850167e-06
-1.073286 1.3079257e-06
-1.072286 1.331037e-06
-1.071286 1.3543508000000002e-06
-1.070286 1.3778676e-06
-1.069286 1.4015876e-06
-1.068286 1.4255114e-06
-1.067286 1.4496396e-06
-1.066286 1.4739729e-06
-1.065286 1.4985121e-06
-1.064286 1.5232583e-06
-1.063286 1.5482126e-06
-1.062286 1.5733761e-06
-1.061286 1.5987503000000002e-06
-1.060286 1.6243369e-06
-1.059286 1.6501376000000001e-06
-1.058286 1.6761543000000002e-06
-1.057286 1.7023892e-06
-1.056286 1.7288441000000002e-06
-1.055286 1.7555220000000001e-06
-1.054286 1.7824251999999998e-06
-1.053286 1.8095563999999998e-06
-1.052286 1.8369187e-06
-1.051286 1.8645153000000001e-06
-1.050286 1.8923496e-06
-1.049286 1.9204245e-06
-1.048286 1.9487445e-06
-1.047286 1.9773127e-06
-1.046286 2.0061334e-06
-1.045286 2.0352104e-06
-1.044286 2.0645482e-06
-1.043286 2.094151e-06
-1.042286 2.1240233999999997e-06
-1.041286 2.15417e-06
-1.040286 2.1845954e-06
-1.039286 2.2153046e-06
-1.038286 2.2463023000000003e-06
-1.037286 2.2775939e-06
-1.036286 2.3091840000000003e-06
-1.035286 2.3410781e-06
-1.034286 2.3732815e-06
-1.033286 2.4057993e-06
-1.032286 2.4386368e-06
-1.031286 2.4718e-06
-1.030286 2.5052941e-06
-1.029286 2.5391245e-06
-1.028286 2.573297e-06
-1.027286 2.6078174e-06
-1.026286 2.6426914000000003e-06
-1.025286 2.6779249e-06
-1.024286 2.7135238000000003e-06
-1.023286 2.7494941e-06
-1.022286 2.785842e-06
-1.021286 2.8225736e-06
-1.020286 2.8596954e-06
-1.019286 2.8972135e-06
-1.018286 2.9351346000000002e-06
-1.017286 2.9734654e-06
-1.016286 3.0122123e-06
-1.015286 3.0513831000000002e-06
-1.014286 3.0909842e-06
-1.013286 3.1310233e-06
-1.012286 3.1715067999999997e-06
-1.011286 3.2124435999999997e-06
-1.010286 3.2538409e-06
-1.009286 3.2957072e-06
-1.008286 3.3380505e-06
-1.007286 3.3808796000000002e-06
-1.006286 3.4242027999999998e-06
-1.005286 3.4680291e-06
-1.004286 3.5123673000000004e-06
-1.003286 3.5572274e-06
-1.002286 3.6026190000000003e-06
-1.001286 3.6485517000000002e-06
-1.000286 3.6950354e-06
-0.9992857 3.7420815e-06
-0.9982857 3.7896995999999997e-06
-0.9972857 3.8379007000000006e-06
-0.9962857 3.8866958e-06
-0.9952857 3.9360962e-06
-0.9942857 3.9861135e-06
-0.9932857 4.0367591999999994e-06
-0.9922857 4.0880451e-06
-0.9912857 4.1399829e-06
-0.9902857 4.1925855e-06
-0.9892857 4.2458637e-06
-0.9882857 4.2998311999999996e-06
-0.9872857 4.3544997e-06
-0.9862857 4.4098815e-06
-0.9852857 4.4659899e-06
-0.9842857 4.5228365e-06
-0.9832857 4.5804345e-06
-0.9822857 4.6387967e-06
-0.9812857 4.6979359e-06
-0.9802857 4.7578645e-06
-0.9792857 4.8185949e-06
-0.9782857 4.8801393e-06
-0.9772857 4.9425115e-06
-0.9762857 5.0057231e-06
-0.9752857 5.0697864e-06
-0.9742857 5.1347136e-06
-0.9732857 5.2005174e-06
-0.9722857 5.2672096e-06
-0.9712857 5.3348025e-06
-0.9702857 5.4033077e-06
-0.9692857 5.4727373e-06
-0.9682857 5.5431027e-06
-0.9672857 5.6144163e-06
-0.9662857 5.6866888e-06
-0.9652857 5.7599326e-06
-0.9642857 5.8341591e-06
-0.9632857 5.9093797e-06
-0.9622857 5.985605599999999e-06
-0.9612857 6.0628487e-06
-0.9602857 6.14112e-06
-0.9592857 6.2204307e-06
-0.9582857 6.3007938e-06
-0.9572857 6.3822192e-06
-0.9562857 6.4647189e-06
-0.9552857 6.5483043e-06
-0.9542857 6.632988899999999e-06
-0.9532857 6.7187834e-06
-0.9522857 6.8057005000000005e-06
-0.9512857 6.8937524e-06
-0.9502857 6.9829511e-06
-0.9492857 7.0733087e-06
-0.9482857 7.1648387e-06
-0.9472857 7.257554599999999e-06
-0.9462857 7.3514697999999995e-06
-0.9452857 7.4465959e-06
-0.9442857 7.542949e-06
-0.9432857 7.6405414e-06
-0.9422857 7.739388500000001e-06
-0.9412857 7.8395047e-06
-0.9402857 7.9409034e-06
-0.9392857 8.0436003e-06
-0.9382857 8.1476117e-06
-0.9372857 8.252951e-06
-0.9362857 8.359635499999999e-06
-0.9352857 8.4676806e-06
-0.9342857 8.5771021e-06
-0.9332857 8.6879162e-06
-0.9322857 8.80014e-06
-0.9312857 8.9137906e-06
-0.9302857 9.028883599999999e-06
-0.9292857 9.1454368e-06
-0.9282857 9.2634671e-06
-0.9272857 9.3829918e-06
-0.9262857 9.5040285e-06
-0.9252857 9.6265943e-06
-0.9242857 9.7507062e-06
-0.9232857 9.8763834e-06
-0.9222857 1.0003642e-05
-0.9212857 1.0132501e-05
-0.9202857 1.0262976000000001e-05
-0.9192857 1.0395087e-05
-0.9182857 1.0528851000000001e-05
-0.9172857 1.0664286e-05
-0.9162857 1.0801409e-05
-0.9152857 1.0940239e-05
-0.9142857 1.1080793e-05
-0.9132857 1.122309e-05
-0.9122857 1.1367146e-05
-0.9112857 1.151298e-05
-0.9102857 1.166061e-05
-0.9092857 1.1810054e-05
-0.9082857 1.1961329e-05
-0.9072857 1.2114452e-05
-0.9062857 1.2269444e-05
-0.9052857 1.2426324e-05
-0.9042857 1.2585107e-05
-0.9032857 1.2745814e-05
-0.9022857 1.2908463e-05
-0.9012857 1.3073071e-05
-0.9002857 1.3239659e-05
-0.8992857 1.3408247e-05
-0.8982857 1.3578853e-05
-0.8972857 1.3751496000000001e-05
-0.8962857 1.3926199999999999e-05
-0.8952857 1.410298e-05
-0.8942857 1.4281861e-05
-0.8932857 1.4462861e-05
-0.8922857 1.4646004e-05
-0.8912857 1.4831309e-05
-0.8902857 1.50188e-05
-0.8892857 1.5208501000000001e-05
-0.8882857 1.5400431e-05
-0.8872857 1.5594616999999998e-05
-0.8862857 1.579108e-05
-0.8852857 1.5989846e-05
-0.8842857 1.619094e-05
-0.8832857 1.6394385e-05
-0.8822857 1.6600208e-05
-0.8812857 1.6808434e-05
-0.8802857 1.7019088999999998e-05
-0.8792857 1.72322e-05
-0.8782857 1.7447795999999998e-05
-0.8772857 1.7665901e-05
-0.8762857 1.7886546e-05
-0.8752857 1.8109758000000002e-05
-0.8742857 1.8335565e-05
-0.8732857 1.8563995e-05
-0.8722857 1.879508e-05
-0.8712857 1.9028846e-05
-0.8702857 1.9265325999999998e-05
-0.8692857 1.9504546999999998e-05
-0.8682857 1.9746541e-05
-0.8672857 1.9991337e-05
-0.8662857 2.0238969e-05
-0.8652857 2.0489462e-05
-0.8642857 2.0742851e-05
-0.8632857 2.0999167e-05
-0.8622857 2.1258441e-05
-0.8612857 2.1520704e-05
-0.8602857 2.1785988e-05
-0.8592857 2.2054323e-05
-0.8582857 2.2325744e-05
-0.8572857 2.2600281e-05
-0.8562857 2.2877968e-05
-0.8552857 2.3158836e-05
-0.8542857 2.3442917e-05
-0.8532857 2.3730245999999998e-05
-0.8522857 2.4020855e-05
-0.8512857 2.4314778e-05
-0.8502857 2.4612046e-05
-0.8492857 2.4912696999999998e-05
-0.8482857 2.5216761000000002e-05
-0.8472857 2.5524272000000002e-05
-0.8462857 2.5835274000000002e-05
-0.8452857 2.6149791999999996e-05
-0.8442857 2.6467865e-05
-0.8432857 2.6789527e-05
-0.8422857 2.7114817000000003e-05
-0.8412857 2.7443772e-05
-0.8402857 2.7776429000000003e-05
-0.8392857 2.8112824999999998e-05
-0.8382857 2.8452998999999997e-05
-0.8372857 2.879699e-05
-0.8362857 2.9144837e-05
-0.8352857 2.9496582e-05
-0.8342857 2.9852264999999996e-05
-0.8332857 3.0211927999999998e-05
-0.8322857 3.0575612e-05
-0.8312857 3.0943357e-05
-0.8302857 3.1315213000000004e-05
-0.8292857 3.1691218e-05
-0.8282857 3.2071418e-05
-0.8272857 3.2455856e-05
-0.8262857 3.2844585e-05
-0.8252857 3.3237643e-05
-0.8242857 3.3635084e-05
-0.8232857 3.403695e-05
-0.8222857 3.4443292e-05
-0.8212857 3.4854156e-05
-0.8202857 3.5269591e-05
-0.8192857 3.5689646e-05
-0.8182857 3.6114372000000004e-05
-0.8172857 3.6543817999999997e-05
-0.8162857 3.6978034e-05
-0.8152857 3.741707e-05
-0.8142857 3.786098e-05
-0.8132857 3.8309810000000004e-05
-0.8122857 3.8763616e-05
-0.8112857 3.9222445e-05
-0.8102857 3.9686353e-05
-0.8092857 4.0155385e-05
-0.8082857 4.0629598e-05
-0.8072857 4.1109044e-05
-0.8062857 4.1593771e-05
-0.8052857 4.2083832e-05
-0.8042857 4.2579276e-05
-0.8032857 4.3080161e-05
-0.8022857 4.3586533e-05
-0.8012857 4.4098448e-05
-0.8002857 4.4615953e-05
-0.7992857 4.5139099999999996e-05
-0.7982857 4.5667945999999996e-05
-0.7972857 4.6202535e-05
-0.7962857 4.6742923e-05
-0.7952857 4.728916e-05
-0.7942857 4.7841297e-05
-0.7932857 4.8399392e-05
-0.7922857 4.8963488999999996e-05
-0.7912857 4.9533639e-05
-0.7902857 5.0109900999999995e-05
-0.7892857 5.0692324e-05
-0.7882857 5.1280966e-05
-0.7872857 5.1875878e-05
-0.7862857 5.2477110999999996e-05
-0.7852857 5.3084722000000004e-05
-0.7842857 5.3698772999999994e-05
-0.7832857 5.4319304e-05
-0.7822857 5.4946383e-05
-0.7812857 5.5580056999999996e-05
-0.7802857 5.6220398e-05
-0.7792857 5.686745199999999e-05
-0.7782857 5.7521282000000005e-05
-0.7772857 5.8181945e-05
-0.7762857 5.8849508e-05
-0.7752857 5.9524035e-05
-0.7742857 6.0205588e-05
-0.7732857 6.0894223e-05
-0.7722857 6.1590003e-05
-0.7712857 6.2293003e-05
-0.7702857 6.3003284e-05
-0.7692857 6.3720921e-05
-0.7682857 6.4445976e-05
-0.7672857 6.5178517e-05
-0.7662857 6.5918618e-05
-0.7652857 6.6666348e-05
-0.7642857 6.742178e-05
-0.7632857 6.818498799999999e-05
-0.7622857 6.895605199999999e-05
-0.7612857 6.973504e-05
-0.7602857 7.052202599999999e-05
-0.7592857 7.131708899999999e-05
-0.7582857 7.2120304e-05
-0.7572857 7.2931749e-05
-0.7562857 7.3751499e-05
-0.7552857 7.457964e-05
-0.7542857 7.541623899999999e-05
-0.7532857 7.6261381e-05
-0.7522857 7.711514600000001e-05
-0.7512857 7.797762e-05
-0.7502857 7.884887099999999e-05
-0.7492857 7.972898300000001e-05
-0.7482857 8.0618037e-05
-0.7472857 8.151611200000001e-05
-0.7462857 8.2423287e-05
-0.7452857 8.3339643e-05
-0.7442857 8.4265258e-05
-0.7432857 8.520020700000001e-05
-0.7422857 8.6144576e-05
-0.7412857 8.7098448e-05
-0.7402857 8.8061893e-05
-0.7392857 8.9035001e-05
-0.7382857 9.0017841e-05
-0.7372857 9.1010497e-05
-0.7362857 9.2013045e-05
-0.7352857 9.3025562e-05
-0.7342857 9.404814100000001e-05
-0.7332857 9.508084399999999e-05
-0.7322857 9.6123756e-05
-0.7312857 9.717696200000001e-05
-0.7302857 9.824052500000001e-05
-0.7292857 9.931455900000001e-05
-0.7282857 0.00010039910999999999
-0.7272857 0.00010149428000000001
-0.7262857 0.00010260012
-0.7252857 0.00010371675
-0.7242857 0.00010484422999999999
-0.7232857 0.00010598266
-0.7222857 0.0001071321
-0.7212857 0.00010829265999999999
-0.7202857 0.00010946441
-0.7192857 0.00011064744
-0.7182857 0.00011184184
-0.7172857 0.0001130477
-0.7162857 0.00011426511
-0.7152857 0.00011549415
-0.7142857 0.00011673494000000001
-0.7132857 0.00011798754
-0.7122857 0.00011925207
-0.7112857 0.00012052863
-0.7102857 0.0001218173
-0.7092857 0.00012311818
-0.7082857 0.00012443139
-0.7072857 0.00012575701
-0.7062857 0.00012709518000000001
-0.7052857 0.00012844596
-0.7042857 0.00012980946999999998
-0.7032857 0.00013118583000000002
-0.7022857 0.00013257516
-0.7012857 0.00013397753000000002
-0.7002857 0.00013539309
-0.6992857 0.00013682193
-0.6982857 0.00013826417
-0.6972857 0.00013971992
-0.6962857 0.0001411893
-0.6952857 0.00014267242
-0.6942857 0.00014416941
-0.6932857 0.00014568036
-0.6922857 0.00014720541
-0.6912857 0.00014874469
-0.6902857 0.00015029827
-0.6892857 0.00015186632
-0.6882857 0.00015344894999999998
-0.6872857 0.00015504625
-0.6862857 0.00015665836
-0.6852857 0.00015828539
-0.6842857 0.00015992747
-0.6832857 0.00016158471999999999
-0.6822857 0.00016325725000000002
-0.6812857 0.00016494519
-0.6802857 0.00016664864
-0.6792857 0.00016836774
-0.6782857 0.0001701026
-0.6772857 0.00017185334
-0.6762857 0.00017362007
-0.6752857 0.00017540292
-0.6742857 0.00017720201
-0.6732857 0.00017901746
-0.6722857 0.00018084936
-0.6712857 0.00018269785999999998
-0.6702857 0.00018456309
-0.6692857 0.00018644514
-0.6682857 0.00018834412999999998
-0.6672857 0.00019026018999999998
-0.6662857 0.00019219346999999997
-0.6652857 0.00019414401
-0.6642857 0.000196112
-0.6632857 0.00019809753999999998
-0.6622857 0.00020010077
-0.6612857 0.00020212180999999997
-0.6602857 0.00020416078
-0.6592857 0.00020621778
-0.6582857 0.00020829294999999998
-0.6572857 0.00021038643
-0.6562857 0.00021249837000000002
-0.6552857 0.00021462884
-0.6542857 0.00021677802
-0.6532857 0.00021894602
-0.6522857 0.00022113299999999998
-0.6512857 0.00022333907
-0.6502857 0.00022556435
-0.6492857 0.00022780902999999998
-0.6482857 0.00023007321
-0.6472857 0.00023235707
-0.6462857 0.00023466071000000002
-0.6452857 0.00023698428
-0.6442857 0.00023932794
-0.6432857 0.00024169183
-0.6422857 0.00024407609
-0.6412857 0.00024648091000000003
-0.6402857 0.00024890639
-0.6392857 0.00025135271
-0.6382857 0.00025382001
-0.6372857 0.00025630843
-0.6362857 0.00025881815999999997
-0.6352857 0.00026134933
-0.6342857 0.00026390207000000004
-0.6332857 0.00026647663
-0.6322857 0.00026907305
-0.6312857 0.00027169156
-0.6302857 0.00027433226999999997
-0.6292857 0.00027699539
-0.6282857 0.00027968103000000004
-0.6272857 0.00028238935
-0.6262857 0.00028512054
-0.6252857 0.00028787474
-0.6242857 0.00029065209
-0.6232857 0.00029345279
-0.6222857 0.00029627695
-0.6212857 0.00029912476
-0.6202857 0.00030199633
-0.6192857 0.00030489186
-0.6182857 0.0003078115
-0.6172857 0.00031075537999999996
-0.6162857 0.00031372365
-0.6152857 0.0003167165
-0.6142857 0.00031973407
-0.6132857 0.00032277649
-0.6122857 0.00032584396
-0.6112857 0.00032893658
-0.6102857 0.00033205454000000004
-0.6092857 0.00033519796
-0.6082857 0.000338367
-0.6072857 0.00034156185
-0.6062857 0.0003447826
-0.6052857 0.00034802945
-0.6042857 0.00035130256000000004
-0.6032857 0.00035460205
-0.6022857 0.00035792807
-0.6012857 0.00036128081
-0.6002857 0.00036466042
-0.5992857 0.00036806705
-0.5982857 0.00037150082
-0.5972857 0.00037496195
-0.5962857 0.00037845055
-0.5952857 0.00038196681
-0.5942857 0.00038551093
-0.5932857 0.00038908297
-0.5922857 0.00039268315999999996
-0.5912857 0.00039631168000000004
-0.5902857 0.00039996871000000004
-0.5892857 0.00040365435
-0.5882857 0.00040736882
-0.5872857 0.00041111225
-0.5862857 0.00041488493
-0.5852857 0.00041868692999999995
-0.5842857 0.00042251845
-0.5832857 0.00042637967
-0.5822857 0.00043027079999999996
-0.5812857 0.00043419199999999997
-0.5802857 0.00043814342999999996
-0.5792857 0.00044212529
-0.5782857 0.0004461378
-0.5772857 0.0004501811
-0.5762857 0.00045425545
-0.5752857 0.00045836091
-0.5742857 0.00046249778999999996
-0.5732857 0.00046666619
-0.5722857 0.00047086637000000005
-0.5712857 0.00047509843
-0.5702857 0.00047936269
-0.5692857 0.00048365919
-0.5682857 0.00048798825
-0.5672857 0.00049234995
-0.5662857 0.0004967445399999999
-0.5652857 0.0005011722399999999
-0.5642857 0.0005056331700000001
-0.5632857 0.00051012753
-0.5622857 0.00051465549
-0.5612857 0.00051921734
-0.5602857 0.00052381315
-0.5592857 0.00052844312
-0.5582857 0.0005331075
-0.5572857 0.00053780641
-0.5562857 0.00054254001
-0.5552857 0.0005473085399999999
-0.5542857 0.00055211217
-0.5532857 0.00055695104
-0.5522857 0.00056182539
-0.5512857 0.00056673534
-0.5502857 0.0005716810399999999
-0.5492857 0.00057666271
-0.5482857 0.00058168057
-0.5472857 0.00058673468
-0.5462857 0.0005918253
-0.5452857 0.0005969525799999999
-0.5442857 0.00060211664
-0.5432857 0.00060731777
-0.5422857 0.00061255605
-0.5412857 0.00061783162
-0.5402857 0.00062314471
-0.5392857 0.0006284954900000001
-0.5382857 0.00063388416
-0.5372857 0.0006393108800000001
-0.5362857 0.00064477576
-0.5352857 0.0006502790700000001
-0.5342857 0.0006558209
-0.5332857 0.00066140146
-0.5322857 0.000667021
-0.5312857 0.0006726796100000001
-0.5302857 0.0006783774600000001
-0.5292857 0.00068411478
-0.5282857 0.0006898917
-0.5272857 0.00069570842
-0.5262857 0.0007015652
-0.5252857 0.0007074621900000001
-0.5242857 0.0007133995
-0.5232857 0.00071937743
-0.5222857 0.0007253961
-0.5212857 0.00073145575
-0.5202857 0.0007375565000000001
-0.5192857 0.00074369864
-0.5182857 0.00074988225
-0.5172857 0.00075610765
-0.5162857 0.00076237498
-0.5152857 0.00076868437
-0.5142857 0.0007750360999999999
-0.5132857 0.0007814303
-0.5122857 0.0007878673400000001
-0.5112857 0.0007943472199999999
-0.5102857 0.0008008702
-0.5092857 0.00080743657
-0.5082857 0.0008140464200000001
-0.5072857 0.0008207000099999999
-0.5062857 0.0008273974299999999
-0.5052857 0.00083413906
-0.5042857 0.00084092489
-0.5032857 0.0008477552
-0.5022857 0.00085463016
-0.5012857 0.00086155005
-0.5002857 0.00086851496
-0.4992857 0.00087552507
-0.4982857 0.0008825805699999999
-0.4972857 0.0008896817200000001
-0.4962857 0.00089682862
-0.4952857 0.00090402136
-0.4942857 0.0009112603
-0.4932857 0.00091854554
-0.4922857 0.00092587725
-0.4912857 0.0009332555199999999
-0.4902857 0.0009406807300000001
-0.4892857 0.0009481528700000001
-0.4882857 0.0009556721100000001
-0.4872857 0.00096323865
-0.4862857 0.00097085267
-0.4852857 0.00097851425
-0.4842857 0.00098622368
-0.4832857 0.0009939808499999998
-0.4822857 0.0010017862
-0.4812857 0.0010096399
-0.4802857 0.0010175419
-0.4792857 0.0010254923000000001
-0.4782857 0.0010334914
-0.4772857 0.0010415392999999998
-0.4762857 0.0010496362
-0.4752857 0.0010577822
-0.4742857 0.0010659774
-0.4732857 0.001074222
-0.4722857 0.0010825162
-0.4712857 0.0010908601
-0.4702857 0.0010992538000000002
-0.4692857 0.0011076973
-0.4682857 0.0011161911000000001
-0.4672857 0.0011247351
-0.4662857 0.0011333294000000001
-0.4652857 0.0011419744
-0.4642857 0.00115067
-0.4632857 0.0011594164
-0.4622857 0.0011682137
-0.4612857 0.0011770623
-0.4602857 0.0011859621
-0.4592857 0.0011949133
-0.4582857 0.0012039161
-0.4572857 0.0012129706
-0.4562857 0.001222077
-0.4552857 0.0012312355
-0.4542857 0.001240446
-0.4532857 0.0012497087
-0.4522857 0.0012590241000000001
-0.4512857 0.0012683920000000001
-0.4502857 0.0012778125
-0.4492857 0.0012872861
-0.4482857 0.0012968125
-0.4472857 0.0013063921
-0.4462857 0.0013160251
-0.4452857 0.0013257114
-0.4442857 0.0013354514
-0.4432857 0.0013452448999999999
-0.4422857 0.0013550923000000001
-0.4412857 0.0013649937000000001
-0.4402857 0.0013749491
-0.4392857 0.0013849587
-0.4382857 0.0013950227
-0.4372857 0.001405141
-0.4362857 0.001415314
-0.4352857 0.0014255414000000001
-0.4342857 0.0014358237
-0.4332857 0.0014461609
-0.4322857 0.0014565529000000002
-0.4312857 0.0014670001
-0.4302857 0.0014775024
-0.4292857 0.0014880599
-0.4282857 0.0014986727
-0.4272857 0.0015093408000000001
-0.4262857 0.0015200645
-0.4252857 0.0015308438
-0.4242857 0.0015416785999999999
-0.4232857 0.0015525693
-0.4222857 0.0015635156
-0.4212857 0.0015745176
-0.4202857 0.0015855758
-0.4192857 0.0015966896
-0.4182857 0.0016078594999999998
-0.4172857 0.0016190853999999998
-0.4162857 0.0016303675
-0.4152857 0.0016417054
-0.4142857 0.0016530996
-0.4132857 0.0016645498999999998
-0.4122857 0.0016760565000000002
-0.4112857 0.0016876194
-0.4102857 0.0016992385999999998
-0.4092857 0.0017109140000000002
-0.4082857 0.0017226459
-0.4072857 0.001734434
-0.4062857 0.0017462787999999998
-0.4052857 0.0017581798999999998
-0.4042857 0.0017701373999999999
-0.4032857 0.0017821512000000001
-0.4022857 0.0017942219
-0.4012857 0.0018063490999999999
-0.4002857 0.0018185327000000001
-0.3992857 0.0018307728
-0.3982857 0.0018430697000000002
-0.3972857 0.0018554232
-0.3962857 0.0018678333
-0.3952857 0.0018802997
-0.3942857 0.0018928233
-0.3932857 0.0019054034
-0.3922857 0.0019180401
-0.3912857 0.0019307334
-0.3902857 0.0019434836000000002
-0.3892857 0.0019562904
-0.3882857 0.0019691539
-0.3872857 0.0019820742
-0.3862857 0.001995051
-0.3852857 0.0020080848
-0.3842857 0.0020211752
-0.3832857 0.0020343223
-0.3822857 0.0020475258
-0.3812857 0.0020607864
-0.3802857 0.0020741034
-0.3792857 0.0020874772
-0.3782857 0.0021009073
-0.3772857 0.0021143942
-0.3762857 0.0021279375
-0.3752857 0.0021415372
-0.3742857 0.0021551934
-0.3732857 0.0021689058
-0.3722857 0.0021826748999999998
-0.3712857 0.0021965001
-0.3702857 0.0022103814
-0.3692857 0.0022243186
-0.3682857 0.0022383121
-0.3672857 0.0022523614
-0.3662857 0.0022664666
-0.3652857 0.0022806276
-0.3642857 0.0022948443
-0.3632857 0.0023091165
-0.3622857 0.0023234441
-0.3612857 0.0023378270000000002
-0.3602857 0.0023522652999999998
-0.3592857 0.0023667586
-0.3582857 0.0023813067
-0.3572857 0.0023959097
-0.3562857 0.0024105673000000003
-0.3552857 0.0024252793
-0.3542857 0.0024400457
-0.3532857 0.0024548663
-0.3522857 0.0024697407
-0.3512857 0.0024846693
-0.3502857 0.0024996514
-0.3492857 0.002514687
-0.3482857 0.0025297757
-0.3472857 0.0025449179
-0.3462857 0.0025601128
-0.3452857 0.0025753605000000002
-0.3442857 0.0025906607
-0.3432857 0.0026060134
-0.3422857 0.0026214182
-0.3412857 0.0026368749000000003
-0.3402857 0.0026523834
-0.3392857 0.0026679434
-0.3382857 0.0026835545
-0.3372857 0.0026992171
-0.3362857 0.0027149303
-0.3352857 0.0027306941999999997
-0.3342857 0.0027465085
-0.3332857 0.0027623732
-0.3322857 0.0027782879000000003
-0.3312857 0.0027942524000000002
-0.3302857 0.0028102663999999998
-0.3292857 0.0028263297
-0.3282857 0.0028424421999999998
-0.3272857 0.0028586035
-0.3262857 0.0028748135999999997
-0.3252857 0.0028910717
-0.3242857 0.0029073783
-0.3232857 0.0029237326
-0.3222857 0.0029401346
-0.3212857 0.0029565839
-0.3202857 0.0029730802
-0.3192857 0.0029896233
-0.3182857 0.003006213
-0.3172857 0.0030228492
-0.3162857 0.0030395311
-0.3152857 0.0030562587000000003
-0.3142857 0.0030730320000000003
-0.3132857 0.0030898504
-0.3122857 0.0031067130999999997
-0.3112857 0.0031236206
-0.3102857 0.0031405724999999996
-0.3092857 0.0031575677
-0.3082857 0.0031746065
-0.3072857 0.0031916879
-0.3062857 0.0032088126
-0.3052857 0.0032259795
-0.3042857 0.0032431883
-0.3032857 0.0032604392
-0.3022857 0.0032777309
-0.3012857 0.0032950637
-0.3002857 0.0033124368000000005
-0.2992857 0.00332985
-0.2982857 0.0033473021
-0.2972857 0.0033647939
-0.2962857 0.0033823242
-0.2952857 0.0033998931000000002
-0.2942857 0.0034174995
-0.2932857 0.0034351433
-0.2922857 0.0034528246
-0.2912857 0.0034705419
-0.2902857 0.0034882953000000003
-0.2892857 0.0035060835
-0.2882857 0.0035239074000000003
-0.2872857 0.0035417659
-0.2862857 0.0035596579
-0.2852857 0.0035775836000000003
-0.2842857 0.0035955421
-0.2832857 0.0036135330000000004
-0.2822857 0.0036315556
-0.2812857 0.0036496102000000002
-0.2802857 0.0036676953
-0.2792857 0.0036858109999999998
-0.2782857 0.0037039560999999996
-0.2772857 0.0037221311
-0.2762857 0.0037403344000000002
-0.2752857 0.0037585661999999997
-0.2742857 0.0037768251999999998
-0.2732857 0.0037951114999999996
-0.2722857 0.0038134243000000003
-0.2712857 0.0038317627
-0.2702857 0.0038501268000000004
-0.2692857 0.0038685153
-0.2682857 0.0038869285999999998
-0.2672857 0.0039053648
-0.2662857 0.0039238246
-0.2652857 0.0039423066
-0.2642857 0.0039608105
-0.2632857 0.0039793358
-0.2622857 0.0039978819
-0.2612857 0.0040164479
-0.2602857 0.0040350336
-0.2592857 0.0040536383
-0.2582857 0.0040722607
-0.2572857 0.004090901
-0.2562857 0.004109558
-0.2552857 0.0041282321
-0.2542857 0.0041469211
-0.2532857 0.0041656258
-0.2522857 0.0041843447
-0.2512857 0.0042030773
-0.2502857 0.0042218235
-0.2492857 0.004240582
-0.2482857 0.0042593518
-0.2472857 0.0042781328
-0.2462857 0.0042969244999999994
-0.2452857 0.0043157259
-0.2442857 0.0043345361
-0.2432857 0.0043533546
-0.2422857 0.0043721808
-0.2412857 0.0043910131000000005
-0.2402857 0.0044098517
-0.2392857 0.0044286953
-0.2382857 0.0044475437
-0.2372857 0.0044663957
-0.2362857 0.0044852502
-0.2352857 0.004504107
-0.2342857 0.0045229652
-0.2332857 0.0045418237
-0.2322857 0.0045606818999999995
-0.2312857 0.004579539400000001
-0.2302857 0.0045983939
-0.2292857 0.0046172459
-0.2282857 0.0046360943
-0.2272857 0.0046549379
-0.2262857 0.0046737761
-0.2252857 0.0046926078
-0.2242857 0.0047114321
-0.2232857 0.0047302485
-0.2222857 0.0047490557
-0.2212857 0.0047678528
-0.2202857 0.0047866393
-0.2192857 0.0048054138
-0.2182857 0.004824176
-0.2172857 0.0048429243
-0.2162857 0.0048616581
-0.2152857 0.0048803762
-0.2142857 0.0048990776
-0.2132857 0.0049177619
-0.2122857 0.0049364280000000005
-0.2112857 0.0049550745
-0.2102857 0.0049737009
-0.2092857 0.0049923059
-0.2082857 0.0050108891
-0.2072857 0.0050294489000000005
-0.2062857 0.0050479848
-0.2052857 0.0050664956
-0.2042857 0.0050849801
-0.2032857 0.0051034382
-0.2022857 0.0051218682
-0.2012857 0.0051402687
-0.2002857 0.0051586401
-0.1992857 0.0051769799
-0.1982857 0.0051952877
-0.1972857 0.0052135631000000005
-0.1962857 0.0052318042
-0.1952857 0.0052500105
-0.1942857 0.0052681808
-0.1932857 0.0052863146
-0.1922857 0.0053044099
-0.1912857 0.005322467
-0.1902857 0.0053404837999999994
-0.1892857 0.0053584597
-0.1882857 0.0053763935
-0.1872857 0.005394284
-0.1862857 0.0054121305
-0.1852857 0.0054299318
-0.1842857 0.0054476866
-0.1832857 0.0054653941
-0.1822857 0.0054830532
-0.1812857 0.0055006625
-0.1802857 0.0055182216
-0.1792857 0.0055357286
-0.1782857 0.0055531833
-0.1772857 0.0055705837
-0.1762857 0.0055879289000000006
-0.1752857 0.0056052179999999995
-0.1742857 0.0056224497000000005
-0.1732857 0.0056396224
-0.1722857 0.0056567358
-0.1712857 0.0056737885000000005
-0.1702857 0.0056907786
-0.1692857 0.0057077057
-0.1682857 0.0057245685
-0.1672857 0.005741365
-0.1662857 0.0057580949999999995
-0.1652857 0.0057747569
-0.1642857 0.005791349
-0.1632857 0.0058078709000000004
-0.1622857 0.0058243208
-0.1612857 0.0058406978
-0.1602857 0.0058570004
-0.1592857 0.0058732279
-0.1582857 0.005889378
-0.1572857 0.0059054499
-0.1562857 0.005921442799999999
-0.1552857 0.0059373549
-0.1542857 0.0059531852
-0.1532857 0.0059689322
-0.1522857 0.0059845948
-0.1512857 0.006000171899999999
-0.1502857 0.0060156617
-0.1492857 0.0060310631
-0.1482857 0.006046375
-0.1472857 0.0060615959
-0.1462857 0.0060767245
-0.1452857 0.006091759899999999
-0.1442857 0.0061067003
-0.1432857 0.0061215447
-0.1422857 0.0061362916
-0.1412857 0.0061509403
-0.1402857 0.0061654885999999996
-0.1392857 0.0061799365
-0.1382857 0.0061942817
-0.1372857 0.0062085230000000005
-0.1362857 0.0062226587
-0.1352857 0.006236688200000001
-0.1342857 0.006250609999999999
-0.1332857 0.006264423400000001
-0.1322857 0.0062781262
-0.1312857 0.0062917177
-0.1302857 0.0063051964
-0.1292857 0.006318560900000001
-0.1282857 0.0063318097
-0.1272857 0.0063449428
-0.1262857 0.0063579573
-0.1252857 0.0063708524999999995
-0.1242857 0.0063836269
-0.1232857 0.006396279100000001
-0.1222857 0.006408808299999999
-0.1212857 0.0064212138000000005
-0.1202857 0.006433491899999999
-0.1192857 0.006445643500000001
-0.1182857 0.0064576663
-0.1172857 0.006469558899999999
-0.1162857 0.0064813205
-0.1152857 0.0064929496
-0.1142857 0.006504444200000001
-0.1132857 0.0065158034
-0.1122857 0.0065270258
-0.1112857 0.006538110800000001
-0.1102857 0.0065490552999999995
-0.1092857 0.006559860000000001
-0.1082857 0.006570521500000001
-0.1072857 0.0065810396
-0.1062857 0.006591413
-0.1052857 0.0066016393
-0.1042857 0.0066117173
-0.1032857 0.0066216468
-0.1022857 0.006631424899999999
-0.1012857 0.0066410503000000004
-0.1002857 0.0066505228
-9.9285714E-02 0.0066598397
-9.8285712E-02 0.006669000099999999
-9.7285718E-02 0.006678003399999999
-9.6285716E-02 0.006686847300000001
-9.5285714E-02 0.0066955305
-9.4285712E-02 0.0067040513000000005
-9.3285717E-02 0.0067124085
-9.2285715E-02 0.0067206012
-9.1285713E-02 0.006728628099999999
-9.0285711E-02 0.0067364868
-8.9285716E-02 0.006744176100000001
-8.8285714E-02 0.006751694999999999
-8.7285712E-02 0.0067590416
-8.6285718E-02 0.0067662142000000005
-8.5285716E-02 0.0067732122
-8.4285714E-02 0.0067800342
-8.3285712E-02 0.006786678599999999
-8.2285717E-02 0.0067931433
-8.1285715E-02 0.0067994282
-8.0285713E-02 0.0068055306
-7.9285711E-02 0.0068114496
-7.8285716E-02 0.006817184500000001
-7.7285714E-02 0.0068227338
-7.6285712E-02 0.0068280955
-7.5285718E-02 0.006833268
-7.4285716E-02 0.006838250599999999
-7.3285714E-02 0.0068430425
-7.2285712E-02 0.0068476409
-7.1285717E-02 0.006852045
-7.0285715E-02 0.0068562542
-6.9285713E-02 0.0068602669
-6.8285711E-02 0.006864081699999999
-6.7285717E-02 0.0068676964000000005
-6.6285715E-02 0.0068711102
-6.5285712E-02 0.0068743226
-6.4285718E-02 0.0068773312
-6.3285716E-02 0.0068801353
-6.2285714E-02 0.0068827336
-6.1285716E-02 0.006885125200000001
-6.0285714E-02 0.006887307999999999
-5.9285715E-02 0.0068892812
-5.8285713E-02 0.006891042700000001
-5.7285715E-02 0.0068925925
-5.6285713E-02 0.0068939284
-5.5285715E-02 0.0068950496000000005
-5.4285713E-02 0.006895954
-5.3285714E-02 0.0068966408
-5.2285716E-02 0.0068971094
-5.1285714E-02 0.0068973574999999995
-5.0285716E-02 0.0068973844
-4.9285714E-02 0.006897188699999999
-4.8285715E-02 0.0068967689
-4.7285713E-02 0.0068961243
-4.6285715E-02 0.0068952533
-4.5285713E-02 0.0068941539
-4.4285715E-02 0.0068928261
-4.3285713E-02 0.006891267499999999
-4.2285714E-02 0.0068894769
-4.1285716E-02 0.0068874535
-4.0285714E-02 0.0068851965
-3.9285716E-02 0.006882703699999999
-3.8285714E-02 0.006879974499999999
-3.7285715E-02 0.0068770066999999995
-3.6285713E-02 0.006873800199999999
-3.5285715E-02 0.0068703528
-3.4285713E-02 0.0068666639
-3.3285715E-02 0.006862732
-3.2285713E-02 0.0068585556
-3.1285714E-02 0.0068541347
-3.0285714E-02 0.0068494657000000006
-2.9285714E-02 0.0068445501
-2.8285714E-02 0.0068393849
-2.7285714E-02 0.006833969400000001
-2.6285714E-02 0.006828302099999999
-2.5285713E-02 0.0068223824
-2.4285715E-02 0.0068162095
-2.3285715E-02 0.0068097812
-2.2285715E-02 0.006803096800000001
-2.1285715E-02 0.0067961548
-2.0285714E-02 0.0067889552
-1.9285714E-02 0.0067814959
-1.8285714E-02 0.0067737761
-1.7285714E-02 0.0067657951
-1.6285714E-02 0.0067575507
-1.5285715E-02 0.0067490436999999995
-1.4285714E-02 0.0067402703
-1.3285714E-02 0.0067312314
-1.2285714E-02 0.006721925500000001
-1.1285714E-02 0.0067123525
-1.0285715E-02 0.0067025103
-9.2857145E-03 0.0066923982000000005
-8.2857143E-03 0.0066820139
-7.2857141E-03 0.006671359
-6.2857145E-03 0.006660431200000001
-5.2857143E-03 0.006649229899999999
-4.2857141E-03 0.0066377528
-3.2857142E-03 0.006626000700000001
-2.2857143E-03 0.006613971299999999
-1.2857143E-03 0.0066016647999999995
-2.8571428E-04 0.006589080299999999
7.1428571E-04 0.0065762163999999994
1.7142857E-03 0.0065630731
2.7142856E-03 0.0065496482
3.7142858E-03 0.0065359411000000004
4.7142855E-03 0.0065219523
5.7142857E-03 0.006507679099999999
6.7142858E-03 0.0064931228
7.7142855E-03 0.0064782806
8.7142857E-03 0.006463152400000001
9.7142858E-03 0.006447737500000001
1.0714286E-02 0.0064320353000000005
1.1714286E-02 0.006416044900000001
1.2714285E-02 0.0063997657
1.3714286E-02 0.0063831969
1.4714286E-02 0.0063663378
1.5714286E-02 0.0063491869000000005
1.6714286E-02 0.0063317442
1.7714286E-02 0.0063140083999999996
1.8714286E-02 0.0062959800000000005
1.9714287E-02 0.0062776577
2.0714285E-02 0.0062590399
2.1714285E-02 0.0062401268
2.2714285E-02 0.0062209183
2.3714285E-02 0.006201411499999999
2.4714286E-02 0.006181607800000001
2.5714286E-02 0.0061615057
2.6714286E-02 0.0061411054
2.7714286E-02 0.0061204052999999994
2.8714286E-02 0.0060994051
2.9714286E-02 0.0060781043
3.0714286E-02 0.0060565024
3.1714287E-02 0.0060345985
3.2714285E-02 0.0060123923
3.3714287E-02 0.005989883
3.4714285E-02 0.0059670703
3.5714287E-02 0.0059439539
3.6714286E-02 0.0059205329
3.7714284E-02 0.0058968071
3.8714286E-02 0.0058727753999999995
3.9714284E-02 0.005848438
4.0714286E-02 0.0058237947
4.1714285E-02 0.0057988444
4.2714287E-02 0.005773587
4.3714285E-02 0.0057480222
4.4714287E-02 0.0057221492
4.5714285E-02 0.0056959681
4.6714287E-02 0.0056694789
4.7714286E-02 0.0056426808
4.8714284E-02 0.0056155739
4.9714286E-02 0.0055881577000000005
5.0714284E-02 0.005560432
5.1714286E-02 0.0055323966
5.2714285E-02 0.0055040513
5.3714287E-02 0.0054753957
5.4714285E-02 0.0054464301
5.5714287E-02 0.0054171545
5.6714285E-02 0.005387568299999999
5.7714287E-02 0.0053576718
5.8714285E-02 0.0053274645
5.9714288E-02 0.0052969466000000005
6.0714286E-02 0.005266118
6.1714284E-02 0.0052349787
6.2714286E-02 0.0052035288
6.3714288E-02 0.0051717678
6.4714283E-02 0.0051396961000000005
6.5714285E-02 0.0051073141
6.6714287E-02 0.0050746214
6.7714289E-02 0.0050416184000000005
6.8714283E-02 0.005008305
6.9714285E-02 0.004974681
7.0714287E-02 0.0049407474
7.1714282E-02 0.0049065035
7.2714284E-02 0.004871949600000001
7.3714286E-02 0.0048370861000000005
7.4714288E-02 0.0048019134
7.5714283E-02 0.0047664314
7.6714285E-02 0.0047306403
7.7714287E-02 0.0046945403
7.8714289E-02 0.0046581317
7.9714283E-02 0.0046214147
8.0714285E-02 0.0045843895
8.1714287E-02 0.004547057
8.2714289E-02 0.0045094166
8.3714284E-02 0.0044714692
8.4714286E-02 0.0044332151
8.5714288E-02 0.0043946548
8.6714283E-02 0.004355787999999999
8.7714285E-02 0.0043166157
8.8714287E-02 0.0042771382
8.9714289E-02 0.0042373555
9.0714283E-02 0.004197268200000001
9.1714285E-02 0.0041568772
9.2714287E-02 0.0041161828
9.3714289E-02 0.0040751853
9.4714284E-02 0.0040338851
9.5714286E-02 0.003992283
9.6714288E-02 0.0039503793
9.7714283E-02 0.0039081748
9.8714285E-02 0.0038656701000000003
9.9714287E-02 0.0038228653
0.1007143 0.003779761
0.1017143 0.0037363585
0.1027143 0.0036926584000000003
0.1037143 0.0036486609999999997
0.1047143 0.0036043672
0.1057143 0.0035597775
0.1067143 0.0035148929
0.1077143 0.0034697143
0.1087143 0.0034242421
0.1097143 0.0033784773999999997
0.1107143 0.0033324212999999996
0.1117143 0.0032860741999999996
0.1127143 0.0032394375
0.1137143 0.0031925116
0.1147143 0.0031452979
0.1157143 0.0030977972
0.1167143 0.0030500105
0.1177143 0.0030019391
0.1187143 0.0029535839
0.1197143 0.0029049461
0.1207143 0.0028560267
0.1217143 0.0028068269
0.1227143 0.0027573478
0.1237143 0.0027075905
0.1247143 0.0026575564000000003
0.1257143 0.0026072466
0.1267143 0.0025566624
0.1277143 0.0025058051
0.1287143 0.0024546757999999998
0.1297143 0.0024032758999999997
0.1307143 0.0023516068
0.1317143 0.0022996697
0.1327143 0.0022474663999999997
0.1337143 0.0021949976
0.1347143 0.0021422651
0.1357143 0.0020892701
0.1367143 0.0020360142999999997
0.1377143 0.0019824989
0.1387143 0.0019287256
0.1397143 0.0018746956000000002
0.1407143 0.0018204103999999999
0.1417143 0.0017658714999999998
0.1427143 0.0017110804
0.1437143 0.0016560389000000002
0.1447143 0.0016007481
0.1457143 0.00154521
0.1467143 0.0014894259
0.1477143 0.0014333975999999999
0.1487143 0.0013771266
0.1497143 0.0013206145
0.1507143 0.0012638629
0.1517143 0.0012068736
0.1527143 0.0011496482
0.1537143 0.0010921886
0.1547143 0.0010344963
0.1557143 0.00097657312
0.1567143 0.0009184208499999999
0.1577143 0.00086004111
0.1587143 0.00080143591
0.1597143 0.00074260702
0.1607143 0.00068355616
0.1617143 0.00062428535
0.1627143 0.00056479639
0.1637143 0.0005050912
0.1647143 0.00044517164
0.1657143 0.00038503971999999994
0.1667143 0.00032469743
0.1677143 0.00026414671
0.1687143 0.00020338955
0.1697143 0.00014242802
0.1707143 8.126416400000001e-05
0.1717143 1.9900067e-05
0.1727143 -4.1662165e-05
0.1737143 -0.00010342039
0.1747143 -0.00016537247999999998
0.1757143 -0.00022751622
0.1767143 -0.00028984939
0.1777143 -0.00035236981
0.1787143 -0.00041507524
0.1797143 -0.00047796339
0.1807143 -0.00054103189
0.1817143 -0.00060427847
0.1827143 -0.00066770081
0.1837143 -0.0007312964499999999
0.1847143 -0.0007950630799999999
0.1857143 -0.0008589982799999999
0.1867143 -0.00092309965
0.1877143 -0.00098736464
0.1887143 -0.0010517908
0.1897143 -0.0011163756
0.1907143 -0.0011811166999999999
0.1917143 -0.0012460113
0.1927143 -0.0013110571
0.1937143 -0.0013762515
0.1947143 -0.0014415918
0.1957143 -0.0015070755
0.1967143 -0.0015726999000000002
0.1977143 -0.0016384627
0.1987143 -0.0017043609
0.1997143 -0.001770392
0.2007143 -0.0018365533999999998
0.2017143 -0.0019028425
0.2027143 -0.0019692563
0.2037143 -0.0020357924
0.2047143 -0.0021024482
0.2057143 -0.0021692209000000002
0.2067143 -0.0022361075
0.2077143 -0.0023031056
0.2087143 -0.0023702124999999998
0.2097143 -0.0024374253999999997
0.2107143 -0.0025047413
0.2117143 -0.0025721576
0.2127143 -0.0026396718
0.2137143 -0.0027072806999999996
0.2147143 -0.0027749818
0.2157143 -0.0028427721
0.2167143 -0.002910649
0.2177143 -0.0029786095
0.2187143 -0.003046651
0.2197143 -0.0031147702
0.2207143 -0.0031829648
0.2217143 -0.0032512315
0.2227143 -0.0033195676
0.2237143 -0.0033879707
0.2247143 -0.0034564370999999997
0.2257143 -0.0035249639
0.2267143 -0.0035935485
0.2277143 -0.0036621881
0.2287143 -0.0037308793
0.2297143 -0.0037996197
0.2307143 -0.0038684055000000003
0.2317143 -0.0039372342
0.2327143 -0.0040061022
0.2337143 -0.0040750073999999996
0.2347143 -0.004143946
0.2357143 -0.0042129151999999994
0.2367143 -0.004281912
0.2377143 -0.0043509332000000005
0.2387143 -0.0044199754
0.2397143 -0.0044890363
0.2407143 -0.0045581117
0.2417143 -0.0046271987
0.2427143 -0.0046962945
0.2437143 -0.004765395699999999
0.2447143 -0.0048344991
0.2457143 -0.0049036014
0.2467143 -0.004972699
0.2477143 -0.0050417893
0.2487143 -0.0051108683999999995
0.2497143 -0.005179933899999999
0.2507143 -0.0052489817
0.2517143 -0.0053180083000000005
0.2527143 -0.0053870113
0.2537143 -0.0054559867
0.2547143 -0.0055249311
0.2557143 -0.0055938410000000004
0.2567143 -0.0056627141
0.2577143 -0.0057315458000000005
0.2587143 -0.0058003334
0.2597143 -0.0058690734
0.2607143 -0.0059377628
0.2617143 -0.0060063976
0.2627143 -0.006074975
0.2637143 -0.006143491199999999
0.2647143 -0.0062119427
0.2657143 -0.0062803272
0.2667143 -0.0063486396999999995
0.2677143 -0.006416878799999999
0.2687143 -0.0064850399
0.2697143 -0.0065531196
0.2707143 -0.006621114899999999
0.2717143 -0.0066890228000000005
0.2727143 -0.0067568383999999995
0.2737143 -0.006824560100000001
0.2747143 -0.0068921843000000005
0.2757143 -0.0069597059
0.2767143 -0.0070271235
0.2777143 -0.0070944334
0.2787143 -0.0071616319
0.2797143 -0.0072287155
0.2807143 -0.007295681300000001
0.2817143 -0.0073625261999999995
0.2827143 -0.0074292468
0.2837143 -0.00749584
0.2847143 -0.0075623007
0.2857143 -0.007628628399999999
0.2867143 -0.007694818500000001
0.2877143 -0.0077608673999999996
0.2887143 -0.0078267723
0.2897143 -0.007892529499999999
0.2907143 -0.0079581354
0.2917143 -0.008023587
0.2927143 -0.0080888807
0.2937143 -0.0081540144
0.2947143 -0.0082189836
0.2957143 -0.0082837847
0.2967143 -0.0083484156
0.2977143 -0.008412871799999999
0.2987143 -0.008477150499999999
0.2997143 -0.008541248100000001
0.3007143 -0.0086051616
0.3017143 -0.0086688873
0.3027143 -0.0087324232
0.3037143 -0.008795764000000001
0.3047143 -0.008858906199999999
0.3057143 -0.0089218483
0.3067143 -0.0089845867
0.3077143 -0.0090471163
0.3087143 -0.0091094349
0.3097143 -0.0091715396
0.3107143 -0.009233426000000001
0.3117143 -0.0092950919
0.3127143 -0.009356533
0.3137143 -0.0094177463
0.3147143 -0.009478728300000001
0.3157143 -0.009539476
0.3167143 -0.0095999858
0.3177143 -0.0096602547
0.3187143 -0.009720279200000001
0.3197143 -0.0097800556
0.3207143 -0.0098395809
0.3217143 -0.009898851600000001
0.3227143 -0.0099578654
0.3237143 -0.010016617
0.3247143 -0.010075105
0.3257143 -0.010133327000000001
0.3267143 -0.010191277
0.3277143 -0.010248952
0.3287143 -0.010306351
0.3297143 -0.01036347
0.3307143 -0.010420305999999999
0.3317143 -0.010476853999999999
0.3327143 -0.010533114
0.3337143 -0.010589081
0.3347143 -0.010644751000000001
0.3357143 -0.010700124
0.3367143 -0.010755195
0.3377143 -0.01080996
0.3387143 -0.010864417999999999
0.3397143 -0.010918565
0.3407143 -0.010972398
0.3417143 -0.011025916
0.3427143 -0.011079112
0.3437143 -0.011131987
0.3447143 -0.011184537
0.3457143 -0.011236759
0.3467143 -0.011288649
0.3477143 -0.011340206
0.3487143 -0.011391426
0.3497143 -0.011442308
0.3507143 -0.011492847
0.3517143 -0.011543041
0.3527143 -0.011592887
0.3537143 -0.011642384
0.3547143 -0.011691527
0.3557143 -0.011740316
0.3567143 -0.011788745
0.3577143 -0.011836814
0.3587143 -0.011884519
0.3597143 -0.011931857
0.3607143 -0.011978826
0.3617143 -0.012025424
0.3627143 -0.012071647999999999
0.3637143 -0.012117495
0.3647143 -0.012162962
0.3657143 -0.012208047
0.3667143 -0.012252747999999999
0.3677143 -0.012297061
0.3687143 -0.012340984999999999
0.3697143 -0.012384517000000001
0.3707143 -0.012427654
0.3717143 -0.012470394999999999
0.3727143 -0.012512736
0.3737143 -0.012554675
0.3747143 -0.012596208999999999
0.3757143 -0.012637337
0.3767143 -0.012678055
0.3777143 -0.012718361000000001
0.3787143 -0.012758252999999999
0.3797143 -0.01279773
0.3807143 -0.012836786999999999
0.3817143 -0.012875423
0.3827143 -0.012913633999999998
0.3837143 -0.012951421000000001
0.3847143 -0.012988780999999998
0.3857143 -0.013025710000000001
0.3867143 -0.013062208
0.3877143 -0.013098271000000002
0.3887143 -0.013133898000000001
0.3897143 -0.013169087
0.3907143 -0.013203836000000002
0.3917143 -0.013238141
0.3927143 -0.013272003000000001
0.3937143 -0.013305418999999999
0.3947143 -0.013338387000000002
0.3957143 -0.013370904000000001
0.3967143 -0.013402969
0.3977143 -0.01343458
0.3987143 -0.013465735999999999
0.3997143 -0.013496434
0.4007143 -0.013526673
0.4017143 -0.013556452
0.4027143 -0.013585767
0.4037143 -0.013614619
0.4047143 -0.013643007
0.4057143 -0.013670926000000002
0.4067143 -0.013698377000000001
0.4077143 -0.013725359
0.4087143 -0.01375187
0.4097143 -0.013777906
0.4107143 -0.013803468999999999
0.4117143 -0.013828555999999999
0.4127143 -0.013853166
0.4137143 -0.013877299000000001
0.4147143 -0.013900951
0.4157143 -0.013924124000000001
0.4167143 -0.013946815000000001
0.4177143 -0.013969022
0.4187143 -0.013990745
0.4197143 -0.014011982
0.4207143 -0.014032735
0.4217143 -0.014052998
0.4227143 -0.014072773
0.4237143 -0.014092059999999998
0.4247143 -0.014110855
0.4257143 -0.01412916
0.4267143 -0.014146971999999999
0.4277143 -0.01416429
0.4287143 -0.014181114
0.4297143 -0.014197444000000002
0.4307143 -0.014213278
0.4317143 -0.014228613999999999
0.4327143 -0.014243454
0.4337143 -0.014257795000000002
0.4347143 -0.014271635
0.4357143 -0.014284976000000001
0.4367143 -0.014297817
0.4377143 -0.014310157
0.4387143 -0.014321994
0.4397143 -0.014333328000000001
0.4407143 -0.014344159
0.4417143 -0.014354486000000001
0.4427143 -0.01436431
0.4437143 -0.014373628
0.4447143 -0.014382442
0.4457143 -0.01439075
0.4467143 -0.014398551
0.4477143 -0.014405846
0.4487143 -0.014412634
0.4497143 -0.014418917
0.4507143 -0.014424689
0.4517143 -0.014429956
0.4527143 -0.014434716
0.4537143 -0.014438966
0.4547143 -0.014442709
0.4557143 -0.014445942
0.4567143 -0.014448668999999999
0.4577143 -0.014450889
0.4587143 -0.0144526
0.4597143 -0.014453802
0.4607143 -0.014454495999999999
0.4617143 -0.014454682000000002
0.4627143 -0.014454362
0.4637143 -0.014453533999999999
0.4647143 -0.014452200000000002
0.4657143 -0.014450359000000001
0.4667143 -0.014448012000000001
0.4677143 -0.014445158
0.4687143 -0.014441799000000002
0.4697143 -0.014437936
0.4707143 -0.014433569999999998
0.4717143 -0.014428698
0.4727143 -0.014423324
0.4737143 -0.014417448000000001
0.4747143 -0.01441107
0.4757143 -0.014404191
0.4767143 -0.014396813999999999
0.4777143 -0.014388935
0.4787143 -0.014380558000000002
0.4797143 -0.014371684000000001
0.4807143 -0.014362313
0.4817143 -0.014352443000000001
0.4827143 -0.014342081
0.4837143 -0.014331224
0.4847143 -0.014319872999999999
0.4857143 -0.014308031
0.4867143 -0.014295698
0.4877143 -0.014282877
0.4887143 -0.014269566
0.4897143 -0.014255767999999999
0.4907143 -0.014241481
0.4917143 -0.01422671
0.4927143 -0.014211456
0.4937143 -0.014195719
0.4947143 -0.014179503
0.4957143 -0.014162804000000001
0.4967143 -0.014145626
0.4977143 -0.014127971
0.4987143 -0.014109841
0.4997143 -0.014091234000000001
0.5007143 -0.014072153
0.5017143 -0.014052602999999999
0.5027143 -0.014032579
0.5037143 -0.014012089
0.5047143 -0.01399113
0.5057143 -0.013969705
0.5067143 -0.013947814
0.5077143 -0.013925463
0.5087143 -0.01390265
0.5097143 -0.013879377
0.5107143 -0.013855645000000002
0.5117143 -0.013831459
0.5127143 -0.013806816
0.5137143 -0.013781722
0.5147143 -0.013756177000000001
0.5157143 -0.013730183000000002
0.5167143 -0.013703742000000001
0.5177143 -0.013676856
0.5187143 -0.013649528000000001
0.5197143 -0.013621757
0.5207143 -0.013593548
0.5217143 -0.013564902
0.5227143 -0.013535822
0.5237143 -0.013506308
0.5247143 -0.013476364
0.5257143 -0.013445993
0.5267143 -0.013415195
0.5277143 -0.013383973999999998
0.5287143 -0.013352331
0.5297143 -0.01332027
0.5307143 -0.013287792
0.5317143 -0.0132549
0.5327143 -0.013221598
0.5337143 -0.013187886
0.5347143 -0.013153766
0.5357143 -0.013119243
0.5367143 -0.01308432
0.5377143 -0.013048998000000001
0.5387143 -0.01301328
0.5397143 -0.012977170000000001
0.5407143 -0.012940668
0.5417143 -0.012903776999999998
0.5427143 -0.012866502
0.5437143 -0.012828844999999998
0.5447143 -0.012790807999999999
0.5457143 -0.012752395
0.5467143 -0.012713606999999998
0.5477143 -0.012674448999999999
0.5487143 -0.012634923
0.5497143 -0.012595031999999999
0.5507143 -0.012554777000000001
0.5517143 -0.012514164
0.5527143 -0.012473195
0.5537143 -0.012431871
0.5547143 -0.012390199
0.5557143 -0.012348179
0.5567143 -0.012305815
0.5577143 -0.01226311
0.5587143 -0.012220067
0.5597143 -0.012176688000000001
0.5607143 -0.012132977
0.5617143 -0.012088938
0.5627143 -0.012044573
0.5637143 -0.011999886000000001
0.5647143 -0.011954880000000001
0.5657143 -0.011909557
0.5667143 -0.011863921
0.5677143 -0.011817975000000001
0.5687143 -0.011771723
0.5697143 -0.011725167
0.5707143 -0.011678311
0.5717143 -0.011631158
0.5727143 -0.01158371
0.5737143 -0.011535973
0.5747143 -0.011487948
0.5757143 -0.011439639
0.5767143 -0.011391049
0.5777143 -0.011342183
0.5787143 -0.011293042
0.5797143 -0.011243631
0.5807143 -0.011193952
0.5817143 -0.01114401
0.5827143 -0.011093808
0.5837143 -0.011043349
0.5847143 -0.010992638
0.5857143 -0.010941676
0.5867143 -0.010890469
0.5877143 -0.01083902
0.5887143 -0.010787332
0.5897143 -0.010735408
0.5907143 -0.010683253
0.5917143 -0.010630869999999999
0.5927143 -0.010578263000000001
0.5937143 -0.010525435
0.5947143 -0.010472391000000001
0.5957143 -0.010419133
0.5967143 -0.010365667
0.5977143 -0.010311995
0.5987143 -0.010258121
0.5997143 -0.01020405
0.6007143 -0.010149784
0.6017143 -0.010095328
0.6027143 -0.010040685
0.6037143 -0.0099858597
0.6047143 -0.0099308556
0.6057143 -0.0098756755
0.6067143 -0.0098203251
0.6077143 -0.0097648066
0.6087143 -0.0097091244
0.6097143 -0.0096532836
0.6107143 -0.0095972864
0.6117143 -0.009541136399999999
0.6127143 -0.0094848387
0.6137143 -0.0094283969
0.6147143 -0.0093718147
0.6157143 -0.0093150964
0.6167143 -0.0092582457
0.6177143 -0.009201266199999999
0.6187143 -0.0091441616
0.6197143 -0.0090869362
0.6207143 -0.0090295944
0.6217143 -0.0089721383
0.6227143 -0.0089145738
0.6237143 -0.0088569032
0.6247143 -0.008799132
0.6257143 -0.0087412627
0.6267143 -0.0086832988
0.6277143 -0.008625246100000001
0.6287143 -0.0085671069
0.6297143 -0.0085088846
0.6307143 -0.0084505846
0.6317143 -0.008392209599999999
0.6327143 -0.0083337633
0.6337143 -0.0082752507
0.6347143 -0.0082166742
0.6357143 -0.0081580387
0.6367143 -0.0080993479
0.6377143 -0.0080406047
0.6387143 -0.0079818128
0.6397143 -0.007922977999999999
0.6407143 -0.0078641016
0.6417143 -0.0078051896999999995
0.6427143 -0.0077462435
0.6437143 -0.007687268200000001
0.6447143 -0.0076282682
0.6457143 -0.007569246399999999
0.6467143 -0.007510205599999999
0.6477143 -0.0074511503
0.6487143 -0.0073920847999999996
0.6497143 -0.007333012
0.6507143 -0.007273937100000001
0.6517143 -0.0072148621
0.6527143 -0.0071557915
0.6537143 -0.007096729
0.6547143 -0.0070376794999999995
0.6557143 -0.0069786445
0.6567143 -0.00691963
0.6577143 -0.006860638
0.6587143 -0.0068016736
0.6597143 -0.0067427398
0.6607143 -0.0066838416000000005
0.6617143 -0.0066249806
0.6627143 -0.0065661625
0.6637143 -0.006507390200000001
0.6647143 -0.006448667399999999
0.6657143 -0.0063899985
0.6667143 -0.006331387
0.6677143 -0.0062728359
0.6687143 -0.0062143503
0.6697143 -0.0061559324
0.6707143 -0.0060975864000000005
0.6717143 -0.0060393166
0.6727143 -0.005981126
0.6737143 -0.005923018
0.6747143 -0.0058649966
0.6757143 -0.0058070655
0.6767143 -0.005749227799999999
0.6777143 -0.0056914872
0.6787143 -0.0056338475
0.6797143 -0.0055763120999999995
0.6807143 -0.0055188841
0.6817143 -0.005461567
0.6827143 -0.0054043645
0.6837143 -0.0053472795
0.6847143 -0.0052903157
0.6857143 -0.0052334763
0.6867143 -0.0051767645
0.6877143 -0.0051201838
0.6887143 -0.005063737299999999
0.6897143 -0.0050074286
0.6907143 -0.0049512608
0.6917143 -0.004895237
0.6927143 -0.0048393606
0.6937143 -0.0047836344
0.6947143 -0.0047280617
0.6957143 -0.0046726451
0.6967143 -0.0046173889
0.6977143 -0.004562295
0.6987143 -0.0045073673000000005
0.6997143 -0.0044526085
0.7007143 -0.0043980213
0.7017143 -0.0043436088
0.7027143 -0.0042893742
0.7037143 -0.0042353204
0.7047143 -0.0041814503
0.7057143 -0.0041277668
0.7067143 -0.0040742721
0.7077143 -0.0040209699
0.7087143 -0.0039678631
0.7097143 -0.0039149538
0.7107143 -0.0038622449
0.7117143 -0.0038097394
0.7127143 -0.0037574402000000004
0.7137143 -0.0037053491
0.7147143 -0.0036534693
0.7157143 -0.0036018037999999996
0.7167143 -0.0035503543999999996
0.7177143 -0.0034991248000000004
0.7187143 -0.0034481163000000003
0.7197143 -0.0033973327
0.7207143 -0.0033467753000000003
0.7217143 -0.0032964479
0.7227143 -0.0032463521999999997
0.7237143 -0.0031964908
0.7247143 -0.0031468666
0.7257143 -0.0030974821
0.7267143 -0.0030483392
0.7277143 -0.0029994408
0.7287143 -0.0029507889999999997
0.7297143 -0.0029023864
0.7307143 -0.0028542356
0.7317143 -0.0028063387
0.7327143 -0.0027586981
0.7337143 -0.0027113158
0.7347143 -0.0026641945
0.7357143 -0.002617336
0.7367143 -0.0025707432
0.7377143 -0.0025244177
0.7387143 -0.002478362
0.7397143 -0.0024325776
0.7407143 -0.0023870673
0.7417143 -0.0023418326
0.7427143 -0.0022968756
0.7437143 -0.0022521986
0.7447143 -0.0022078031
0.7457143 -0.0021636911999999998
0.7467143 -0.0021198646
0.7477143 -0.0020763249
0.7487143 -0.0020330745000000003
0.7497143 -0.0019901143
0.7507143 -0.0019474466000000002
0.7517143 -0.0019050729
0.7527143 -0.0018629944
0.7537143 -0.0018212128
0.7547143 -0.0017797298000000001
0.7557143 -0.0017385464
0.7567143 -0.0016976645999999998
0.7577143 -0.0016570855000000002
0.7587143 -0.0016168105999999998
0.7597143 -0.0015768408000000002
0.7607143 -0.0015371779
0.7617143 -0.0014978228
0.7627143 -0.0014587768
0.7637143 -0.0014200412
0.7647143 -0.001381617
0.7657143 -0.0013435055
0.7667143 -0.0013057076
0.7677143 -0.0012682245999999999
0.7687143 -0.0012310574
0.7697143 -0.001194207
0.7707143 -0.0011576745
0.7717143 -0.0011214608
0.7727143 -0.0010855667999999999
0.7737143 -0.0010499934
0.7747143 -0.0010147412999999999
0.7757143 -0.0009798116500000001
0.7767143 -0.00094520501
0.7777143 -0.00091092234
0.7787143 -0.00087696417
0.7797143 -0.00084333142
0.7807143 -0.00081002463
0.7817143 -0.00077704453
0.7827143 -0.0007443917600000001
0.7837143 -0.0007120669100000001
0.7847143 -0.00068007048
0.7857143 -0.0006484030600000001
0.7867143 -0.00061706514
0.7877143 -0.00058605733
0.7887143 -0.00055537994
0.7897143 -0.00052503356
0.7907143 -0.00049501846
0.7917143 -0.0004653351
0.7927143 -0.00043598379
0.7937143 -0.00040696486000000004
0.7947143 -0.00037827865
0.7957143 -0.00034992536
0.7967143 -0.00032190526
0.7977143 -0.00029421851000000003
0.7987143 -0.00026686535
0.7997143 -0.00023984584999999997
0.8007143 -0.00021316015999999998
0.8017143 -0.00018680828999999998
0.8027143 -0.00016079035000000002
0.8037143 -0.00013510625999999998
0.8047143 -0.00010975599000000001
0.8057143 -8.473946300000001e-05
0.8067143 -6.005663e-05
0.8077143 -3.5707285e-05
0.8087143 -1.1691271e-05
0.8097143 1.1991671000000001e-05
0.8107143 3.5341822e-05
0.8117143 5.8359443999999996e-05
0.8127143 8.1044914e-05
0.8137143 0.00010339866000000001
0.8147143 0.00012542106
0.8157143 0.0001471126
0.8167143 0.00016847381
0.8177143 0.0001895054
0.8187143 0.0002102078
0.8197143 0.00023058174
0.8207143 0.00025062786
0.8217143 0.00027034698
0.8227143 0.00028973975
0.8237143 0.00030880703
0.8247143 0.00032754957999999996
0.8257143 0.00034596837
0.8267143 0.00036406429
0.8277143 0.00038183815999999997
0.8287143 0.00039929105
0.8297143 0.00041642393
0.8307143 0.00043323776000000005
0.8317143 0.00044973362000000003
0.8327143 0.00046591267
0.8337143 0.00048177593999999997
0.8347143 0.00049732453
0.8357143 0.00051255965
0.8367143 0.00052748246
0.8377143 0.00054209409
0.8387143 0.00055639575
0.8397143 0.00057038865
0.8407143 0.00058407404
0.8417143 0.0005974532499999999
0.8427143 0.0006105275099999999
0.8437143 0.00062329823
0.8447143 0.00063576658
0.8457143 0.00064793398
0.8467143 0.0006598017499999999
0.8477143 0.00067137139
0.8487143 0.00068264417
0.8497143 0.0006936216799999999
0.8507143 0.00070430519
0.8517143 0.0007146963499999999
0.8527143 0.00072479666
0.8537143 0.00073460751
0.8547143 0.00074413056
0.8557143 0.0007533672
0.8567143 0.00076231922
0.8577143 0.00077098812
0.8587143 0.0007793756600000001
0.8597143 0.00078748344
0.8607143 0.00079531328
0.8617143 0.00080286682
0.8627143 0.00081014587
0.8637143 0.00081715216
0.8647143 0.00082388751
0.8657143 0.0008303536600000001
0.8667143 0.0008365526800000001
0.8677143 0.00084248632
0.8687143 0.00084815638
0.8697143 0.0008535650499999999
0.8707143 0.00085871416
0.8717143 0.0008636057800000001
0.8727143 0.0008682418400000001
0.8737143 0.0008726245099999999
0.8747143 0.00087675571
0.8757143 0.00088063762
0.8767143 0.00088427232
0.8777143 0.0008876621
0.8787143 0.00089080904
0.8797143 0.00089371524
0.8807143 0.00089638306
0.8817143 0.00089881478
0.8827143 0.0009010126599999999
0.8837143 0.0009029789900000001
0.8847143 0.00090471622
0.8857143 0.0009062264299999999
0.8867143 0.0009075121900000001
0.8877143 0.00090857593
0.8887143 0.00090941994
0.8897143 0.0009100467699999999
0.8907143 0.00091045886
0.8917143 0.00091065867
0.8927143 0.0009106487600000001
0.8937143 0.00091043166
0.8947143 0.00091000975
0.8957143 0.00090938584
0.8967143 0.0009085622899999999
0.8977143 0.0009075417400000001
0.8987143 0.00090632666
0.8997143 0.0009049197599999999
0.9007143 0.00090332378
0.9017143 0.0009015410800000001
0.9027143 0.00089957439
0.9037143 0.0008974262500000001
0.9047143 0.0008950994
0.9057143 0.0008925963800000001
0.9067143 0.00088991992
0.9077143 0.0008870725699999999
0.9087143 0.0008840569499999999
0.9097143 0.00088087581
0.9107143 0.0008775316
0.9117143 0.0008740271400000001
0.9127143 0.0008703649699999999
0.9137143 0.00086654782
0.9147143 0.00086257824
0.9157143 0.0008584588599999999
0.9167143 0.0008541926
0.9177143 0.0008497818299999999
0.9187143 0.00084522926
0.9197143 0.00084053763
0.9207143 0.00083570976
0.9217143 0.0008307480999999999
0.9227143 0.00082565557
0.9237143 0.0008204347100000001
0.9247143 0.00081508833
0.9257143 0.0008096190899999999
0.9267143 0.0008040297899999999
0.9277143 0.00079832334
0.9287143 0.0007925023100000001
0.9297143 0.00078656949
0.9307143 0.00078052772
0.9317143 0.00077437981
0.9327143 0.00076812858
0.9337143 0.0007617768
0.9347143 0.00075532735
0.9357143 0.0007487830799999999
0.9367143 0.00074214677
0.9377143 0.00073542146
0.9387143 0.00072860989
0.9397143 0.00072171488
0.9407143 0.00071473951
0.9417143 0.0007076865599999999
0.9427143 0.0007005589899999999
0.9437143 0.00069335974
0.9447143 0.00068609165
0.9457143 0.0006787577100000001
0.9467143 0.0006713607
0.9477143 0.00066390371
0.9487143 0.00065638956
0.9497143 0.00064882124
0.9507143 0.00064120168
0.9517143 0.00063353373
0.9527143 0.0006258204800000001
0.9537143 0.00061806468
0.9547143 0.0006102694
0.9557143 0.0006024375100000001
0.9567143 0.00059457184
0.9577143 0.00058667533
0.9587143 0.00057875109
0.9597143 0.00057080169
0.9607143 0.00056283025
0.9617143 0.00055483961
0.9627143 0.0005468326900000001
0.9637143 0.00053881236
0.9647143 0.00053078134
0.9657143 0.0005227425799999999
0.9667143 0.00051469883
0.9677143 0.0005066530799999999
0.9687143 0.00049860801
0.9697143 0.0004905665300000001
0.9707143 0.00048253128
0.9717143 0.00047450521
0.9727143 0.00046649097
0.9737143 0.00045849133000000004
0.9747143 0.00045050906
0.9757143 0.00044254688999999995
0.9767143 0.00043460745
0.9777143 0.00042669348999999996
0.9787143 0.00041880771
0.9797143 0.00041095277000000003
0.9807143 0.00040313130000000003
0.9817143 0.00039534589
0.9827143 0.00038759913
0.9837143 0.00037989357
0.9847143 0.00037223199
0.9857143 0.00036461680999999997
0.9867143 0.00035705059
0.9877143 0.00034953587
0.9887143 0.00034207521
0.9897143 0.00033467109
0.9907143 0.00032732598
0.9917143 0.0003200425
0.9927143 0.000312823
0.9937143 0.00030567005
0.9947143 0.00029858613
0.9957143 0.00029157368
0.9967143 0.00028463517
0.9977143 0.00027777303
0.9987143 0.0002709897
0.9997143 0.00026428763
1.000714 0.00025766931000000004
1.001714 0.00025113706999999996
1.002714 0.00024469339
1.003714 0.00023834073
1.004714 0.00023208145
1.005714 0.00022591792
1.006714 0.00021985259
1.007714 0.00021388787000000003
1.008714 0.00020802608999999998
1.009714 0.00020226958000000002
1.010714 0.0001966207
1.011714 0.00019108184
1.012714 0.00018565526
1.013714 0.00018034325
1.014714 0.0001751482
1.015714 0.00017007227
1.016714 0.00016511775
1.017714 0.00016028685
1.018714 0.00015558182
1.019714 0.00015100483
1.020714 0.00014655801
1.021714 0.00014224352
1.022714 0.00013806341999999998
1.023714 0.00013401983
1.024714 0.0001301148
1.025714 0.00012635035
1.026714 0.00012272850000000002
1.027714 0.00011925116999999999
1.028714 0.00011592033
1.029714 0.00011273786000000001
1.030714 0.00010970571
1.031714 0.00010682577000000001
1.032714 0.00010409982000000001
1.033714 0.00010152969
1.034714 9.911718699999999e-05
1.035714 9.686406200000001e-05
1.036714 9.4772025e-05
1.037714 9.2842822e-05
1.038714 9.1078209e-05
1.039714 8.9479744e-05
1.040714 8.8049154e-05
1.041714 8.678803199999999e-05
1.042714 8.5697963e-05
1.043714 8.4780515e-05
1.044714 8.4037219e-05
1.045714 8.3469644e-05
1.046714 8.3079249e-05
1.047714 8.2867507e-05
1.048714 8.283582200000001e-05
1.049714 8.2985639e-05
1.050714 8.3318281e-05
1.051714 8.3835113e-05
1.052714 8.453753299999999e-05
1.053714 8.5426785e-05
1.054714 8.650409900000001e-05
1.055714 8.7770775e-05
1.056714 8.922801300000001e-05
1.057714 9.0877046e-05
1.058714 9.2719017e-05
1.059714 9.4755109e-05
1.060714 9.6986457e-05
1.061714 9.9414137e-05
1.062714 0.00010203927
1.063714 0.00010486286999999999
1.064714 0.00010788606
1.065714 0.00011110987999999999
1.066714 0.00011453531
1.067714 0.00011816331000000001
1.068714 0.00012199491
1.069714 0.00012603108
1.070714 0.0001302728
1.071714 0.00013472098999999999
1.072714 0.00013937655
1.073714 0.00014424035
1.074714 0.00014931329000000002
1.075714 0.00015459619
1.076714 0.00016008991
1.077714 0.00016579530000000002
1.078714 0.00017171316
1.079714 0.00017784429
1.080714 0.00018418941
1.081714 0.00019074928
1.082714 0.00019752461
1.083714 0.00020451607
1.084714 0.0002117243
1.085714 0.00021914990999999997
1.086714 0.00022679351000000003
1.087714 0.00023465556999999998
1.088714 0.00024273671999999998
1.089714 0.00025103732
1.090714 0.00025955785
1.091714 0.00026829869
1.092714 0.00027726021
1.093714 0.00028644281
1.094714 0.00029584673
1.095714 0.00030547226
1.096714 0.00031531962999999997
1.097714 0.00032538902999999997
1.098714 0.00033568067
1.099714 0.00034619468
1.100714 0.00035693117
1.101714 0.00036789023999999997
1.102714 0.00037907184
1.103714 0.000390476
1.104714 0.00040210275000000003
1.105714 0.00041395192000000003
1.106714 0.00042602351
1.107714 0.00043831742000000003
1.108714 0.00045083343
1.109714 0.00046357145
1.110714 0.00047653125
1.111714 0.0004897125599999999
1.112714 0.00050311523
1.113714 0.00051673892
1.114714 0.0005305833799999999
1.115714 0.0005446482599999999
1.116714 0.00055893324
1.117714 0.0005734379600000001
1.118714 0.0005881620799999999
1.119714 0.00060310517
1.120714 0.00061826681
1.121714 0.0006336465
1.122714 0.00064924384
1.123714 0.00066505836
1.124714 0.0006810895700000001
1.125714 0.00069733687
1.126714 0.0007137998200000001
1.127714 0.00073047772
1.128714 0.00074737004
1.129714 0.00076447614
1.130714 0.00078179537
1.131714 0.00079932715
1.132714 0.00081707076
1.133714 0.0008350255500000001
1.134714 0.0008531908
1.135714 0.00087156559
1.136714 0.00089014939
1.137714 0.00090894137
1.138714 0.0009279406199999999
1.139714 0.0009471465999999999
1.140714 0.0009665581300000001
1.141714 0.00098617465
1.142714 0.0010059951
1.143714 0.0010260187
1.144714 0.0010462445
1.145714 0.0010666717
1.146714 0.0010872991
1.147714 0.001108126
1.148714 0.0011291512
1.149714 0.0011503739
1.150714 0.001171793
1.151714 0.0011934074
1.152714 0.0012152161000000001
1.153714 0.0012372179000000002
1.154714 0.0012594119
1.155714 0.0012817968
1.156714 0.0013043714999999999
1.157714 0.0013271348
1.158714 0.0013500852999999999
1.159714 0.0013732220000000001
1.160714 0.0013965437
1.161714 0.0014200486000000001
1.162714 0.0014437359
1.163714 0.0014676039
1.164714 0.0014916513000000002
1.165714 0.0015158766
1.166714 0.0015402784
1.167714 0.0015648551
1.168714 0.0015896052
1.169714 0.0016145267999999999
1.170714 0.0016396189000000001
1.171714 0.0016648792
1.172714 0.0016903066000000001
1.173714 0.0017158991000000001
1.174714 0.0017416553
1.175714 0.0017675731
1.176714 0.0017936511
1.177714 0.0018198873999999998
1.178714 0.0018462802000000001
1.179714 0.001872828
1.180714 0.001899529
1.181714 0.0019263809000000002
1.182714 0.0019533822999999997
1.183714 0.0019805315
1.184714 0.0020078263
1.185714 0.0020352652
1.186714 0.0020628464
1.187714 0.0020905678
1.188714 0.0021184276
1.189714 0.0021464244
1.190714 0.0021745557999999997
1.191714 0.0022028204
1.192714 0.0022312161
1.193714 0.0022597411
1.194714 0.0022883938
1.195714 0.0023171719999999997
1.196714 0.0023460741
1.197714 0.0023750981
1.198714 0.0024042423
1.199714 0.0024335045999999997
1.200714 0.0024628829
1.201714 0.0024923756
1.202714 0.0025219808
1.203714 0.0025516962
1.204714 0.0025815201
1.205714 0.0026114504999999997
1.206714 0.0026414855
1.207714 0.0026716229
1.208714 0.0027018605
1.209714 0.0027321967
1.210714 0.0027626291
1.211714 0.0027931555
1.212714 0.0028237742
1.213714 0.0028544831
1.214714 0.0028852797
1.215714 0.0029161625
1.216714 0.0029471288
1.217714 0.0029781767999999998
1.218714 0.0030093041
1.219714 0.0030405086
1.220714 0.0030717885
1.221714 0.0031031410000000002
1.222714 0.0031345647999999997
1.223714 0.0031660566
1.224714 0.0031976149
1.225714 0.0032292377
1.226714 0.0032609223000000004
1.227714 0.0032926662
1.228714 0.0033244676
1.229714 0.0033563243
1.230714 0.0033882341
1.231714 0.0034201941
1.232714 0.0034522025000000003
1.233714 0.0034842567
1.234714 0.0035163546000000004
1.235714 0.0035484936
1.236714 0.0035806719000000004
1.237714 0.0036128866
1.238714 0.0036451354
1.239714 0.003677416
1.240714 0.0037097259000000004
1.241714 0.0037420632
1.242714 0.0037744248
1.243714 0.0038068087
1.244714 0.0038392125000000004
1.245714 0.0038716337999999996
1.246714 0.00390407
1.247714 0.003936519
1.248714 0.0039689781
1.249714 0.0040014453
1.250714 0.0040339175
1.251714 0.0040663934
1.252714 0.0040988696
1.253714 0.0041313437
1.254714 0.0041638136999999995
1.255714 0.0041962776
1.256714 0.004228733100000001
1.257714 0.0042611769
1.258714 0.0042936081
1.259714 0.0043260228
1.260714 0.0043584198
1.261714 0.0043907963
1.262714 0.0044231507
1.263714 0.0044554803
1.264714 0.004487782599999999
1.265714 0.004520055899999999
1.266714 0.0045522975
1.267714 0.0045845052
1.268714 0.0046166773
1.269714 0.0046488112
1.270714 0.0046809044
1.271714 0.0047129557
1.272714 0.0047449616
1.273714 0.004776920499999999
1.274714 0.0048088303
1.275714 0.0048406884
1.276714 0.0048724927
1.277714 0.0049042414
1.278714 0.0049359311
1.279714 0.0049675611
1.280714 0.0049991282
1.281714 0.005030629799999999
1.282714 0.0050620644999999995
1.283714 0.005093429700000001
1.284714 0.0051247232
1.285714 0.0051559433
1.286714 0.0051870869
1.287714 0.0052181516
1.288714 0.0052491359
1.289714 0.0052800373
1.290714 0.0053108539
1.291714 0.0053415832
1.292714 0.0053722226000000005
1.293714 0.0054027703
1.294714 0.0054332239
1.295714 0.0054635813
1.296714 0.0054938406
1.297714 0.0055239994
1.298714 0.0055540553
1.299714 0.0055840064
1.300714 0.005613850199999999
1.301714 0.0056435852000000005
1.302714 0.0056732089
1.303714 0.0057027195
1.304714 0.005732114
1.305714 0.0057613906
1.306714 0.005790547599999999
1.307714 0.0058195827
1.308714 0.0058484933
1.309714 0.0058772781
1.310714 0.0059059344
1.311714 0.0059344609
1.312714 0.0059628546
1.313714 0.0059911137
1.314714 0.0060192368
1.315714 0.0060472215
1.316714 0.0060750655
1.317714 0.0061027669
1.318714 0.0061303239
1.319714 0.0061577346
1.320714 0.0061849969
1.321714 0.0062121086
1.322714 0.0062390682000000005
1.323714 0.006265874299999999
1.324714 0.0062925239
1.325714 0.0063190164
1.326714 0.006345349500000001
1.327714 0.0063715212
1.328714 0.0063975291
1.329714 0.0064233733
1.330714 0.0064490509
1.331714 0.0064745604
1.332714 0.006499900299999999
1.333714 0.0065250685999999995
1.334714 0.0065500637
1.335714 0.0065748842000000005
1.336714 0.0065995286000000005
1.337714 0.0066239954
1.338714 0.006648283299999999
1.339714 0.0066723893000000005
1.340714 0.0066963126000000005
1.341714 0.006720052600000001
1.342714 0.0067436071
1.343714 0.006766973799999999
1.344714 0.0067901528
1.345714 0.006813142
1.346714 0.0068359383
1.347714 0.0068585432
1.348714 0.0068809524
1.349714 0.006903165900000001
1.350714 0.0069251822
1.351714 0.0069469985
1.352714 0.0069686153
1.353714 0.0069900299
1.354714 0.0070112415
1.355714 0.0070322487
1.356714 0.0070530492000000005
1.357714 0.0070736416
1.358714 0.0070940252
1.359714 0.0071141993
1.360714 0.007134160800000001
1.361714 0.00715391
1.362714 0.0071734445
1.363714 0.0071927629
1.364714 0.0072118637000000005
1.365714 0.007230747
1.366714 0.0072494112999999995
1.367714 0.007267854400000001
1.368714 0.007286074799999999
1.369714 0.0073040719
1.370714 0.0073218449
1.371714 0.007339392300000001
1.372714 0.0073567135
1.373714 0.007373806100000001
1.374714 0.0073906704
1.375714 0.0074073039
1.376714 0.0074237083
1.377714 0.0074398798
1.378714 0.0074558186000000005
1.379714 0.007471522999999999
1.380714 0.0074869917
1.381714 0.007502225300000001
1.382714 0.007517221100000001
1.383714 0.0075319804
1.384714 0.007546501
1.385714 0.007560780800000001
1.386714 0.0075748212
1.387714 0.0075886200999999995
1.388714 0.0076021766
1.389714 0.0076154916000000005
1.390714 0.007628561400000001
1.391714 0.0076413875
1.392714 0.0076539691
1.393714 0.007666304
1.394714 0.007678393699999999
1.395714 0.0076902361
1.396714 0.0077018302999999995
1.397714 0.007713176499999999
1.398714 0.0077242737
1.399714 0.007735121499999999
1.400714 0.0077457203999999995
1.401714 0.007756069
1.402714 0.0077661665
1.403714 0.0077760131000000005
1.404714 0.007785607900000001
1.405714 0.007794950899999999
1.406714 0.0078040408
1.407714 0.0078128782
1.408714 0.0078214616
1.409714 0.0078297926
1.410714 0.0078378689
1.411714 0.0078456906
1.412714 0.0078532583
1.413714 0.0078605706
1.414714 0.007867629
1.415714 0.0078744306
1.416714 0.0078809768
1.417714 0.0078872676
1.418714 0.0078933015
1.419714 0.0078990786
1.420714 0.007904599600000001
1.421714 0.0079098631
1.422714 0.0079148696
1.423714 0.0079196187
1.424714 0.0079241101
1.425714 0.0079283433
1.426714 0.0079323188
1.427714 0.0079360361
1.428714 0.0079394944
1.429714 0.0079426958
1.430714 0.0079456375
1.431714 0.0079483209
1.432714 0.007950745200000001
1.433714 0.0079529113
1.434714 0.007954819
1.435714 0.007956467
1.436714 0.0079578567
1.437714 0.0079589881
1.438714 0.0079598605
1.439714 0.0079604753
1.440714 0.0079608304
1.441714 0.0079609279
1.442714 0.0079607671
1.443714 0.0079603487
1.444714 0.007959672099999999
1.445714 0.0079587386
1.446714 0.0079575482
1.447714 0.007956101
1.448714 0.007954397
1.449714 0.0079524369
1.450714 0.0079502206
1.451714 0.0079477482
1.452714 0.0079450212
1.453714 0.0079420388
1.454714 0.0079388024
1.455714 0.007935312199999999
1.456714 0.0079315687
1.457714 0.0079275713
1.458714 0.0079233221
1.459714 0.007918821199999999
1.460714 0.007914068600000001
1.461714 0.0079090649
1.462714 0.007903810899999999
1.463714 0.0078983074
1.464714 0.0078925543
1.465714 0.0078865531
1.466714 0.0078803037
1.467714 0.007873807
1.468714 0.007867063700000001
1.469714 0.0078600744
1.470714 0.0078528399
1.471714 0.0078453602
1.472714 0.0078376375
1.473714 0.0078296711
1.474714 0.0078214623
1.475714 0.0078130128
1.476714 0.0078043216000000006
1.477714 0.007795390399999999
1.478714 0.0077862198
1.479714 0.0077768113
1.480714 0.007767164799999999
1.481714 0.007757281099999999
1.482714 0.007747161000000001
1.483714 0.0077368059
1.484714 0.0077262157000000005
1.485714 0.007715392
1.486714 0.007704336900000001
1.487714 0.007693049
1.488714 0.007681529699999999
1.489714 0.0076697812
1.490714 0.007657802799999999
1.491714 0.0076455959000000006
1.492714 0.0076331613
1.493714 0.0076205011000000005
1.494714 0.007607614
1.495714 0.0075945019
1.496714 0.007581165799999999
1.497714 0.0075676071
1.498714 0.0075538257
1.499714 0.007539823900000001
1.500714 0.0075256014999999996
1.501714 0.0075111595
1.502714 0.0074964999
1.503714 0.0074816235
1.504714 0.007466531
1.505714 0.0074512231
1.506714 0.0074357013
1.507714 0.007419967
1.508714 0.007404021
1.509714 0.007387864
1.510714 0.0073714975
1.511714 0.007354922900000001
1.512714 0.0073381416
1.513714 0.007321153699999999
1.514714 0.007303962000000001
1.515714 0.007286566
1.516714 0.0072689676000000005
1.517714 0.0072511684
1.518714 0.007233169899999999
1.519714 0.0072149727
1.520714 0.0071965784000000005
1.521714 0.0071779883
1.522714 0.0071592031999999995
1.523714 0.007140226100000001
1.524714 0.0071210561
1.525714 0.0071016955000000005
1.526714 0.007082146500000001
1.527714 0.0070624097
1.528714 0.007042486
1.529714 0.007022378100000001
1.530714 0.0070020861999999994
1.531714 0.0069816124
1.532714 0.0069609574
1.533714 0.0069401234
1.534714 0.006919111899999999
1.535714 0.0068979236
1.536714 0.0068765599
1.537714 0.0068550231
1.538714 0.0068333138
1.539714 0.0068114343
1.540714 0.0067893852
1.541714 0.0067671681
1.542714 0.0067447843
1.543714 0.006722235399999999
1.544714 0.0066995235
1.545714 0.0066766494
1.546714 0.0066536144
1.547714 0.0066304201
1.548714 0.006607067899999999
1.549714 0.00658356
1.550714 0.0065598971999999995
1.551714 0.00653608
1.552714 0.0065121116
1.553714 0.0064879925
1.554714 0.006463725
1.555714 0.006439309099999999
1.556714 0.0064147476
1.557714 0.006390040699999999
1.558714 0.0063651911
1.559714 0.006340198900000001
1.560714 0.0063150676999999995
1.561714 0.006289796899999999
1.562714 0.006264388500000001
1.563714 0.0062388441
1.564714 0.006213165800000001
1.565714 0.006187355
1.566714 0.006161411899999999
1.567714 0.0061353392
1.568714 0.006109137799999999
1.569714 0.0060828093
1.570714 0.0060563558000000005
1.571714 0.0060297782000000005
1.572714 0.0060030783
1.573714 0.0059762573
1.574714 0.005949317
1.575714 0.0059222588
1.576714 0.0058950845
1.577714 0.0058677953
1.578714 0.005840393
1.579714 0.0058128793
1.580714 0.0057852558
1.581714 0.0057575238
1.582714 0.0057296848999999995
1.583714 0.0057017412
1.584714 0.0056736939
1.585714 0.0056455446999999995
1.586714 0.0056172950000000004
1.587714 0.0055889468
1.588714 0.0055605014
1.589714 0.0055319611
1.590714 0.005503327
1.591714 0.0054746010999999995
1.592714 0.0054457847
1.593714 0.0054168799
1.594714 0.0053878877
1.595714 0.0053588101
1.596714 0.0053296491
1.597714 0.005300406
1.598714 0.0052710828
1.599714 0.0052416799
1.600714 0.0052122003
1.601714 0.0051826453
1.602714 0.0051530165000000005
1.603714 0.0051233153
1.604714 0.0050935432
1.605714 0.0050637023
1.606714 0.0050337934
1.607714 0.0050038187
1.608714 0.0049737799
1.609714 0.0049436778
1.610714 0.0049135142
1.611714 0.004883291
1.612714 0.0048530095
1.613714 0.004822671
1.614714 0.0047922775
1.615714 0.0047618298
1.616714 0.0047313297
1.617714 0.004700779
1.618714 0.0046701788999999995
1.619714 0.0046395307
1.620714 0.0046088364
1.621714 0.0045780969
1.622714 0.004547314199999999
1.623714 0.0045164892
1.624714 0.0044856242
1.625714 0.00445472
1.626714 0.0044237779
1.627714 0.0043927997
1.628714 0.0043617871
1.629714 0.0043307413
1.630714 0.0042996639
1.631714 0.0042685562
1.632714 0.0042374195
1.633714 0.0042062555000000005
1.634714 0.0041750656
1.635714 0.0041438514
1.636714 0.004112614299999999
1.637714 0.004081355300000001
1.638714 0.0040500763
1.639714 0.0040187788
1.640714 0.0039874645
1.641714 0.0039561339
1.642714 0.0039247894
1.643714 0.0038934319000000005
1.644714 0.003862063
1.645714 0.003830684
1.646714 0.0037992969999999997
1.647714 0.0037679027
1.648714 0.0037365025000000002
1.649714 0.0037050988000000003
1.650714 0.0036736921
1.651714 0.0036422840000000004
1.652714 0.0036108766
1.653714 0.003579471
1.654714 0.0035480683000000002
1.655714 0.0035166700000000004
1.656714 0.0034852779
1.657714 0.0034538934
1.658714 0.0034225181
1.659714 0.0033911525
1.660714 0.0033597989
1.661714 0.0033284585
1.662714 0.0032971329
1.663714 0.003265823
1.664714 0.0032345309999999997
1.665714 0.0032032571
1.666714 0.0031720039
1.667714 0.0031407719
1.668714 0.0031095627
1.669714 0.003078378
1.670714 0.0030472184999999997
1.671714 0.003016086
1.672714 0.0029849814
1.673714 0.002953906
1.674714 0.0029228611
1.675714 0.0028918481
1.676714 0.0028608678
1.677714 0.0028299214999999997
1.678714 0.0027990105
1.679714 0.0027681359
1.680714 0.0027372985999999998
1.681714 0.0027064999999999997
1.682714 0.0026757410999999997
1.683714 0.0026450229
1.684714 0.0026143464999999998
1.685714 0.0025837133
1.686714 0.0025531239
1.687714 0.0025225796000000003
1.688714 0.0024920813
1.689714 0.0024616304
1.690714 0.0024312276
1.691714 0.0024008741000000004
1.692714 0.002370571
1.693714 0.002340319
1.694714 0.0023101198
1.695714 0.0022799739
1.696714 0.0022498825
1.697714 0.002219847
1.698714 0.0021898681
1.699714 0.0021599468
1.700714 0.0021300842
1.701714 0.0021002817
1.702714 0.0020705401999999997
1.703714 0.0020408606
1.704714 0.002011244
1.705714 0.0019816916
1.706714 0.0019522044
1.707714 0.0019227832999999998
1.708714 0.0018934294
1.709714 0.0018641436
1.710714 0.0018349272000000002
1.711714 0.0018057812
1.712714 0.0017767063
1.713714 0.0017477038
1.714714 0.0017187745000000001
1.715714 0.0016899196000000002
1.716714 0.0016611397
1.717714 0.001632436
1.718714 0.0016038095
1.719714 0.0015752608
1.720714 0.0015467913
1.721714 0.0015184016
1.722714 0.0014900927
1.723714 0.0014618654999999999
1.724714 0.0014337209
1.725714 0.0014056597
1.726714 0.0013776828
1.727714 0.0013497912
1.728714 0.0013219856
1.729714 0.0012942669000000002
1.730714 0.0012666358
1.731714 0.0012390933
1.732714 0.0012116401
1.733714 0.0011842771
1.734714 0.001157005
1.735714 0.0011298245
1.736714 0.0011027365
1.737714 0.0010757416
1.738714 0.0010488407000000001
1.739714 0.0010220343000000001
1.740714 0.00099532317
1.741714 0.0009687079
1.742714 0.0009421893099999999
1.743714 0.00091576794
1.744714 0.00088944435
1.745714 0.00086321916
1.746714 0.00083709292
1.747714 0.00081106627
1.748714 0.00078513976
1.749714 0.00075931393
1.750714 0.00073358933
1.751714 0.00070796627
1.752714 0.00068244544
1.753714 0.00065702734
1.754714 0.00063171237
1.755714 0.00060650104
1.756714 0.00058139381
1.757714 0.00055639121
1.758714 0.0005314936500000001
1.759714 0.0005067016
1.760714 0.00048201558999999995
1.761714 0.00045743600000000003
1.762714 0.00043296332
1.763714 0.00040859804000000004
1.764714 0.00038434073
1.765714 0.00036019185
1.766714 0.00033615186
1.767714 0.00031222125
1.768714 0.00028840059
1.769714 0.00026469036
1.770714 0.00024109104
1.771714 0.00021760321999999999
1.772714 0.00019422739
1.773714 0.00017096405
1.774714 0.00014781374
1.775714 0.00012477695
1.776714 0.00010185422
1.777714 7.9046026e-05
1.778714 5.6352853999999995e-05
1.779714 3.3775206000000005e-05
1.780714 1.1313502e-05
1.781714 -1.1031803e-05
1.782714 -3.3260264e-05
1.783714 -5.5371464000000005e-05
1.784714 -7.7365002e-05
1.785714 -9.924048100000001e-05
1.786714 -0.00012099756
1.787714 -0.00014263593
1.788714 -0.00016415521
1.789714 -0.00018555511
1.790714 -0.00020683533
1.791714 -0.00022799565999999998
1.792714 -0.00024903575
1.793714 -0.0002699554
1.794714 -0.00029075435999999997
1.795714 -0.00031143245
1.796714 -0.00033198944
1.797714 -0.00035242513
1.798714 -0.00037273935
1.799714 -0.00039293191
1.800714 -0.00041300268
1.801714 -0.00043295145000000004
1.802714 -0.00045277811
1.803714 -0.0004724825
1.804714 -0.00049206446
1.805714 -0.00051152392
1.806714 -0.00053086069
1.807714 -0.00055007472
1.808714 -0.00056916583
1.809714 -0.00058813398
1.810714 -0.0006069790699999999
1.811714 -0.0006257010699999999
1.812714 -0.00064429978
1.813714 -0.00066277521
1.814714 -0.00068112727
1.815714 -0.000699356
1.816714 -0.00071746126
1.817714 -0.0007354430199999999
1.818714 -0.00075330126
1.819714 -0.0007710359600000001
1.820714 -0.00078864723
1.821714 -0.0008061349900000001
1.822714 -0.00082349916
1.823714 -0.00084073972
1.824714 -0.0008578568699999999
1.825714 -0.0008748505
1.826714 -0.0008917207200000001
1.827714 -0.00090846743
1.828714 -0.0009250907200000001
1.829714 -0.0009415905900000001
1.830714 -0.0009579670400000001
1.831714 -0.00097422007
1.832714 -0.00099034987
1.833714 -0.0010063562
1.834714 -0.001022239
1.835714 -0.0010379985
1.836714 -0.0010536347
1.837714 -0.0010691475
1.838714 -0.0010845369
1.839714 -0.0010998028
1.840714 -0.0011149453
1.841714 -0.0011299641999999999
1.842714 -0.0011448596999999998
1.843714 -0.0011596318
1.844714 -0.0011742803
1.845714 -0.0011888051999999999
1.846714 -0.0012032066999999999
1.847714 -0.0012174846999999998
1.848714 -0.0012316392
1.849714 -0.0012456703
1.850714 -0.0012595778999999999
1.851714 -0.0012733622
1.852714 -0.0012870232999999999
1.853714 -0.0013005612
1.854714 -0.0013139762
1.855714 -0.0013272681
1.856714 -0.0013404373
1.857714 -0.0013534839
1.858714 -0.001366408
1.859714 -0.00137921
1.860714 -0.0013918900999999998
1.861714 -0.0014044484000000001
1.862714 -0.0014168852
1.863714 -0.0014292006
1.864714 -0.0014413952
1.865714 -0.0014534691
1.866714 -0.0014654226999999999
1.867714 -0.0014772561
1.868714 -0.0014889698
1.869714 -0.001500564
1.870714 -0.0015120391
1.871714 -0.0015233953
1.872714 -0.001534633
1.873714 -0.0015457525
1.874714 -0.0015567540999999999
1.875714 -0.0015676379999999999
1.876714 -0.0015784045999999998
1.877714 -0.001589054
1.878714 -0.0015995869
1.879714 -0.0016100035
1.880714 -0.0016203036999999998
1.881714 -0.0016304880999999999
1.882714 -0.0016405569
1.883714 -0.0016505102
1.884714 -0.0016603488
1.885714 -0.0016700724
1.886714 -0.0016796814
1.887714 -0.0016891761
1.888714 -0.0016985572
1.889714 -0.0017078246000000001
1.890714 -0.0017169787
1.891714 -0.0017260196
1.892714 -0.0017349477000000002
1.893714 -0.0017437636
1.894714 -0.0017524673
1.895714 -0.0017610591
1.896714 -0.0017695395999999999
1.897714 -0.0017779088000000002
1.898714 -0.0017861671999999998
1.899714 -0.001794315
1.900714 -0.0018023527
1.901714 -0.0018102804
1.902714 -0.0018180988
1.903714 -0.0018258080999999998
1.904714 -0.0018334081999999998
1.905714 -0.0018408999
1.906714 -0.0018482835000000002
1.907714 -0.0018555591000000001
1.908714 -0.0018627274
1.909714 -0.0018697883
1.910714 -0.0018767425
1.911714 -0.0018835901
1.912714 -0.0018903314
1.913714 -0.0018969668000000002
1.914714 -0.0019034966
1.915714 -0.001909921
1.916714 -0.0019162407999999999
1.917714 -0.0019224559
1.918714 -0.0019285667999999999
1.919714 -0.0019345739999999999
1.920714 -0.0019404774999999999
1.921714 -0.0019462777
1.922714 -0.0019519754
1.923714 -0.0019575706
1.924714 -0.0019630639
1.925714 -0.0019684556000000002
1.926714 -0.0019737463000000003
1.927714 -0.0019789362
1.928714 -0.0019840261
1.929714 -0.0019890162
1.930714 -0.0019939069
1.931714 -0.0019986988
1.932714 -0.0020033925
1.933714 -0.0020079888000000003
1.934714 -0.0020124877
1.935714 -0.00201689
1.936714 -0.0020211959
1.937714 -0.0020254065
1.938714 -0.002029522
1.939714 -0.0020335428
1.940714 -0.0020374697
1.941714 -0.002041303
1.942714 -0.0020450434
1.943714 -0.0020486914
1.944714 -0.0020522475
1.945714 -0.0020557121
1.946714 -0.0020590855999999998
1.947714 -0.0020623685
1.948714 -0.0020655616
1.949714 -0.0020686652
1.950714 -0.0020716794
1.951714 -0.0020746047
1.952714 -0.002077442
1.953714 -0.002080191
1.954714 -0.0020828527
1.955714 -0.0020854273
1.956714 -0.0020879152999999998
1.957714 -0.0020903168
1.958714 -0.0020926325000000003
1.959714 -0.0020948626
1.960714 -0.0020970079
1.961714 -0.0020990683
1.962714 -0.0021010444
1.963714 -0.0021029367
1.964714 -0.0021047454
1.965714 -0.0021064712
1.966714 -0.0021081143
1.967714 -0.0021096754
1.968714 -0.0021111546
1.969714 -0.0021125526
1.970714 -0.0021138700000000003
1.971714 -0.0021151069
1.972714 -0.0021162640999999997
1.973714 -0.0021173419000000003
1.974714 -0.0021183407
1.975714 -0.0021192613
1.976714 -0.0021201038
1.977714 -0.0021208691
1.978714 -0.0021215573999999997
1.979714 -0.0021221690999999997
1.980714 -0.0021227048
1.981714 -0.0021231649999999998
1.982714 -0.0021235502999999998
1.983714 -0.0021238609000000003
1.984714 -0.0021240974000000003
1.985714 -0.0021242604
1.986714 -0.0021243501
1.987714 -0.002124367
1.988714 -0.0021243118999999997
1.989714 -0.0021241847
1.990714 -0.0021239865
1.991714 -0.0021237172
1.992714 -0.0021233778
1.993714 -0.0021229684
1.994714 -0.0021224894
1.995714 -0.0021219415
1.996714 -0.0021213253
1.997714 -0.0021206411
1.998714 -0.0021198894
1.999714 -0.002119071
2.000714 -0.0021181861000000002
2.001714 -0.0021172353
2.002714 -0.0021162192
2.003714 -0.0021151382
2.004714 -0.0021139929
2.005714 -0.002112784
2.006714 -0.002111512
2.007714 -0.0021101772
2.008714 -0.0021087804
2.009714 -0.0021073221
2.010714 -0.0021058029
2.011714 -0.0021042231
2.012714 -0.0021025836999999997
2.013714 -0.0021008847
2.014714 -0.0020991267
2.015714 -0.0020973106
2.016714 -0.0020954363
2.017714 -0.0020935046
2.018714 -0.0020915159000000003
2.019714 -0.0020894706
2.020714 -0.0020873693
2.021714 -0.0020852123
2.022714 -0.0020830001000000003
2.023714 -0.0020807331
2.024714 -0.0020784112999999997
2.025714 -0.0020760354999999997
2.026714 -0.0020736062999999996
2.027714 -0.0020711233
2.028714 -0.0020685877
2.029714 -0.0020659993
2.030714 -0.0020633588
2.031714 -0.0020606662999999997
2.032714 -0.0020579226
2.033714 -0.0020551275
2.034714 -0.0020522819000000003
2.035714 -0.0020493861
2.036714 -0.0020464404
2.037714 -0.0020434452
2.038714 -0.002040401
2.039714 -0.0020373083
2.040714 -0.0020341675
2.041714 -0.0020309792
2.042714 -0.0020277435
2.043714 -0.0020244612
2.044714 -0.0020211326
2.045714 -0.0020177584000000003
2.046714 -0.0020143387
2.047714 -0.0020108744
2.048714 -0.0020073658
2.049714 -0.0020038135
2.050714 -0.0020002178999999998
2.051714 -0.0019965792999999997
2.052714 -0.0019928984
2.053714 -0.0019891755
2.054714 -0.0019854113
2.055714 -0.0019816061
2.056714 -0.0019777603
2.057714 -0.0019738742
2.058714 -0.0019699488
2.059714 -0.0019659839
2.060714 -0.0019619803
2.061714 -0.0019579385
2.062714 -0.0019538587
2.063714 -0.0019497414999999998
2.064714 -0.0019455871
2.065714 -0.0019413961
2.066714 -0.0019371689999999999
2.067714 -0.0019329058
2.068714 -0.0019286072000000002
2.069714 -0.0019242736
2.070714 -0.0019199057
2.071714 -0.0019155035000000002
2.072714 -0.0019110676
2.073714 -0.0019065985
2.074714 -0.0019020965
2.075714 -0.0018975623
2.076714 -0.0018929959
2.077714 -0.0018883982000000002
2.078714 -0.0018837692999999999
2.079714 -0.0018791097
2.080714 -0.00187442
2.081714 -0.0018697005000000001
2.082714 -0.0018649515999999999
2.083714 -0.0018601737
2.084714 -0.0018553674
2.085714 -0.001850533
2.086714 -0.0018456707000000002
2.087714 -0.0018407811000000001
2.088714 -0.0018358644000000001
2.089714 -0.0018309212
2.090714 -0.0018259518
2.091714 -0.0018209563000000002
2.092714 -0.0018159351000000001
2.093714 -0.0018108886999999999
2.094714 -0.0018058172
2.095714 -0.0018007213000000002
2.096714 -0.0017956008000000001
2.097714 -0.0017904562
2.098714 -0.0017852878999999999
2.099714 -0.0017800961000000001
2.100714 -0.0017748810999999999
2.101714 -0.0017696431
2.102714 -0.0017643824
2.103714 -0.0017590995
2.104714 -0.0017537945
2.105714 -0.0017484676999999999
2.106714 -0.0017431195
2.107714 -0.0017377503999999998
2.108714 -0.0017323604
2.109714 -0.00172695
2.110714 -0.0017215197999999998
2.111714 -0.0017160697000000002
2.112714 -0.0017106004
2.113714 -0.0017051119
2.114714 -0.0016996051000000001
2.115714 -0.0016940803
2.116714 -0.0016885375
2.117714 -0.0016829777
2.118714 -0.0016774009
2.119714 -0.0016718076999999998
2.120714 -0.0016661983000000001
2.121714 -0.0016605734
2.122714 -0.0016549331
2.123714 -0.0016492779
2.124714 -0.0016436081000000002
2.125714 -0.0016379240999999998
2.126714 -0.0016322264999999998
2.127714 -0.0016265154
2.128714 -0.0016207912
2.129714 -0.0016150541
2.130714 -0.0016093049
2.131714 -0.0016035436
2.132714 -0.0015977705000000003
2.133714 -0.0015919857
2.134714 -0.0015861900000000001
2.135714 -0.0015803834999999998
2.136714 -0.0015745662
2.137714 -0.0015687386999999999
2.138714 -0.0015629011999999999
2.139714 -0.0015570538
2.140714 -0.0015511971
2.141714 -0.001545331
2.142714 -0.001539456
2.143714 -0.0015335722999999999
2.144714 -0.0015276804
2.145714 -0.0015217803
2.146714 -0.0015158724
2.147714 -0.0015099569
2.148714 -0.0015040342
2.149714 -0.0014981045
2.150714 -0.001492168
2.151714 -0.0014862253
2.152714 -0.0014802764
2.153714 -0.0014743216
2.154714 -0.0014683612000000001
2.155714 -0.0014623955
2.156714 -0.0014564250000000001
2.157714 -0.0014504497
2.158714 -0.0014444699
2.159714 -0.0014384857
2.160714 -0.0014324977
2.161714 -0.0014265058999999999
2.162714 -0.0014205106
2.163714 -0.0014145119
2.164714 -0.0014085103
2.165714 -0.0014025056999999999
2.166714 -0.0013964985
2.167714 -0.0013904888000000001
2.168714 -0.0013844769
2.169714 -0.0013784628999999999
2.170714 -0.0013724471
2.171714 -0.0013664295000000001
2.172714 -0.0013604104
2.173714 -0.0013543901
2.174714 -0.0013483687
2.175714 -0.0013423464
2.176714 -0.0013363234
2.177714 -0.0013302999
2.178714 -0.0013242761
2.179714 -0.0013182525
2.180714 -0.0013122289
2.181714 -0.0013062058
2.182714 -0.0013001835
2.183714 -0.0012941621
2.184714 -0.0012881421000000002
2.185714 -0.0012821235
2.186714 -0.0012761067
2.187714 -0.001270092
2.188714 -0.0012640796
2.189714 -0.00125807
2.190714 -0.0012520634
2.191714 -0.0012460599
2.192714 -0.0012400599999999999
2.193714 -0.001234064
2.194714 -0.001228072
2.195714 -0.0012220843
2.196714 -0.0012161013
2.197714 -0.001210123
2.198714 -0.0012041498
2.199714 -0.0011981821
2.200714 -0.0011922197
2.201714 -0.0011862631
2.202714 -0.0011803125000000002
2.203714 -0.0011743679
2.204714 -0.0011684296
2.205714 -0.0011624977
2.206714 -0.0011565722
2.207714 -0.0011506536
2.208714 -0.0011447419
2.209714 -0.001138837
2.210714 -0.0011329393
2.211714 -0.0011270488000000001
2.212714 -0.0011211658
2.213714 -0.0011152903
2.214714 -0.0011094222
2.215714 -0.001103562
2.216714 -0.0010977095
2.217714 -0.0010918651
2.218714 -0.0010860288
2.219714 -0.0010802009
2.220714 -0.0010743813
2.221714 -0.0010685703
2.222714 -0.001062768
2.223714 -0.0010569747
2.224714 -0.0010511903
2.225714 -0.0010454152
2.226714 -0.0010396495
2.227714 -0.0010338932
2.228714 -0.0010281467
2.229714 -0.0010224099
2.230714 -0.0010166832
2.231714 -0.0010109667
2.232714 -0.0010052604
2.233714 -0.0009995646
2.234714 -0.00099387944
2.235714 -0.00098820501
2.236714 -0.0009825415
2.237714 -0.00097688899
2.238714 -0.0009712474800000001
2.239714 -0.00096561726
2.240714 -0.00095999849
2.241714 -0.00095439118
2.242714 -0.0009487954200000001
2.243714 -0.0009432114
2.244714 -0.00093763902
2.245714 -0.0009320786400000001
2.246714 -0.00092653017
2.247714 -0.0009209939899999999
2.248714 -0.0009154699900000001
2.249714 -0.00090995836
2.250714 -0.0009044591899999999
2.251714 -0.0008989725799999999
2.252714 -0.0008934987800000001
2.253714 -0.0008880379
2.254714 -0.0008825900299999999
2.255714 -0.00087715553
2.256714 -0.0008717343
2.257714 -0.00086632654
2.258714 -0.0008609326
2.259714 -0.00085555239
2.260714 -0.0008501863700000001
2.261714 -0.00084483445
2.262714 -0.0008394970799999999
2.263714 -0.00083417426
2.264714 -0.0008288659999999999
2.265714 -0.00082357274
2.266714 -0.00081829457
2.267714 -0.00081303142
2.268714 -0.0008077836400000001
2.269714 -0.0008025514
2.270714 -0.00079733454
2.271714 -0.00079213341
2.272714 -0.00078694793
2.273714 -0.00078177836
2.274714 -0.00077662462
2.275714 -0.00077148679
2.276714 -0.0007663650600000001
2.277714 -0.00076125921
2.278714 -0.00075616936
2.279714 -0.00075109556
2.280714 -0.00074603777
2.281714 -0.00074099612
2.282714 -0.00073597043
2.283714 -0.00073096085
2.284714 -0.0007259673100000001
2.285714 -0.00072098983
2.286714 -0.0007160284
2.287714 -0.00071108307
2.288714 -0.00070615374
2.289714 -0.00070124056
2.290714 -0.00069634352
2.291714 -0.00069146263
2.292714 -0.00068659797
2.293714 -0.0006817495
2.294714 -0.0006769173500000001
2.295714 -0.00067210158
2.296714 -0.00066730227
2.297714 -0.00066251951
2.298714 -0.00065775334
2.299714 -0.0006530038700000001
2.300714 -0.00064827113
2.301714 -0.00064355531
2.302714 -0.00063885655
2.303714 -0.0006341747800000001
2.304714 -0.00062951017
2.305714 -0.00062486283
2.306714 -0.0006202328199999999
2.307714 -0.00061562027
2.308714 -0.0006110251900000001
2.309714 -0.0006064476599999999
2.310714 -0.00060188777
2.311714 -0.00059734557
2.312714 -0.00059282115
2.313714 -0.0005883145100000001
2.314714 -0.0005838257000000001
2.315714 -0.00057935481
2.316714 -0.00057490188
2.317714 -0.00057046686
2.318714 -0.00056604981
2.319714 -0.00056165086
2.320714 -0.0005572699600000001
2.321714 -0.00055290716
2.322714 -0.0005485625
2.323714 -0.00054423595
2.324714 -0.0005399277099999999
2.325714 -0.00053563767
2.326714 -0.00053136591
2.327714 -0.00052711252
2.328714 -0.00052287755
2.329714 -0.00051866095
2.330714 -0.00051446291
2.331714 -0.00051028342
2.332714 -0.00050612252
2.333714 -0.00050198032
2.334714 -0.0004978568499999999
2.335714 -0.00049375217
2.336714 -0.00048966631
2.337714 -0.00048559928
2.338714 -0.00048155115999999994
2.339714 -0.00047752201
2.340714 -0.00047351177
2.341714 -0.00046952046
2.342714 -0.00046554815
2.343714 -0.00046159479999999996
2.344714 -0.00045766036999999996
2.345714 -0.00045374486
2.346714 -0.00044984822
2.347714 -0.00044597041
2.348714 -0.00044211133
2.349714 -0.00043827104
2.350714 -0.00043444929
2.351714 -0.00043064620000000004
2.352714 -0.00042686160999999995
2.353714 -0.00042309539
2.354714 -0.00041934754000000005
2.355714 -0.00041561793
2.356714 -0.00041190651
2.357714 -0.00040821324
2.358714 -0.00040453801
2.359714 -0.00040088075000000004
2.360714 -0.00039724149999999995
2.361714 -0.00039362017000000004
2.362714 -0.0003900167
2.363714 -0.00038643110999999995
2.364714 -0.00038286344000000003
2.365714 -0.00037931366
2.366714 -0.00037578177
2.367714 -0.00037226782
2.368714 -0.00036877186
2.369714 -0.00036529389
2.370714 -0.00036183400999999997
2.371714 -0.00035839223
2.372714 -0.00035496869
2.373714 -0.00035156336
2.374714 -0.00034817638
2.375714 -0.00034480775
2.376714 -0.00034145758
2.377714 -0.00033812591
2.378714 -0.00033481281
2.379714 -0.00033151830000000004
2.380714 -0.00032824241
2.381714 -0.00032498519
2.382714 -0.00032174669
2.383714 -0.00031852685
2.384714 -0.0003153257
2.385714 -0.00031214324
2.386714 -0.00030897943
2.387714 -0.00030583421
2.388714 -0.0003027076
2.389714 -0.00029959949
2.390714 -0.00029650987
2.391714 -0.00029343864
2.392714 -0.00029038576000000005
2.393714 -0.00028735117
2.394714 -0.00028433475999999996
2.395714 -0.00028133647
2.396714 -0.00027835626
2.397714 -0.00027539402
2.398714 -0.00027244969000000003
2.399714 -0.00026952318
2.400714 -0.00026661448
2.401714 -0.00026372352000000003
2.402714 -0.00026085020000000004
2.403714 -0.0002579945
2.404714 -0.00025515636999999997
2.405714 -0.00025233576
2.406714 -0.0002495326
2.407714 -0.00024674687
2.408714 -0.00024397854999999997
2.409714 -0.00024122758
2.410714 -0.00023849391000000002
2.411714 -0.0002357775
2.412714 -0.0002330783
2.413714 -0.00023039627
2.414714 -0.00022773137999999998
2.415714 -0.00022508351999999998
2.416714 -0.00022245272000000001
2.417714 -0.00021983881
2.418714 -0.00021724178999999998
2.419714 -0.00021466158
2.420714 -0.00021209807999999998
2.421714 -0.00020955119
2.422714 -0.00020702087
2.423714 -0.000204507
2.424714 -0.00020200952999999998
2.425714 -0.00019952830999999999
2.426714 -0.00019706331000000002
2.427714 -0.00019461445
2.428714 -0.0001921816
2.429714 -0.00018976469
2.430714 -0.00018736368
2.431714 -0.00018497851
2.432714 -0.00018260911000000002
2.433714 -0.00018025543
2.434714 -0.00017791745
2.435714 -0.00017559511
2.436714 -0.00017328841
2.437714 -0.00017099736000000001
2.438714 -0.00016872194
2.439714 -0.00016646215
2.440714 -0.00016421802000000002
2.441714 -0.00016198956
2.442714 -0.00015977678
2.443714 -0.00015757971
2.444714 -0.00015539838
2.445714 -0.00015323282
2.446714 -0.00015108302000000002
2.447714 -0.00014894902
2.448714 -0.00014683081
2.449714 -0.00014472843
2.450714 -0.00014264182999999998
2.451714 -0.00014057101
2.452714 -0.00013851594
2.453714 -0.00013647656
2.454714 -0.00013445282999999998
2.455714 -0.00013244468
2.456714 -0.00013045202
2.457714 -0.00012847477
2.458714 -0.0001265128
2.459714 -0.00012456602
2.460714 -0.00012263425999999998
2.461714 -0.00012071743
2.462714 -0.00011881534
2.463714 -0.00011692788
2.464714 -0.00011505488000000001
2.465714 -0.00011319616999999999
2.466714 -0.00011135161999999999
2.467714 -0.00010952107
2.468714 -0.00010770435000000001
2.469714 -0.00010590135
2.470714 -0.00010411189
2.471714 -0.00010233588000000001
2.472714 -0.00010057316
2.473714 -9.882364799999998e-05
2.474714 -9.7087218e-05
2.475714 -9.536378800000001e-05
2.476714 -9.3653279e-05
2.477714 -9.195560400000001e-05
2.478714 -9.027069700000001e-05
2.479714 -8.859850599999999e-05
2.480714 -8.693898500000001e-05
2.481714 -8.5292083e-05
2.482714 -8.365777299999999e-05
2.483714 -8.2036007e-05
2.484714 -8.0426753e-05
2.485714 -7.8829987e-05
2.486714 -7.7245664e-05
2.487714 -7.5673768e-05
2.488714 -7.411423999999999e-05
2.489714 -7.2567059e-05
2.490714 -7.1032167e-05
2.491714 -6.950952e-05
2.492714 -6.7999071e-05
2.493714 -6.6500752e-05
2.494714 -6.5014495e-05
2.495714 -6.3540239e-05
2.496714 -6.207789599999999e-05
2.497714 -6.06274e-05
2.498714 -5.9188664999999996e-05
2.499714 -5.7761610999999996e-05
2.500714 -5.6346147e-05
2.501714 -5.4942188000000004e-05
2.502714 -5.3549655e-05
2.503714 -5.2168456999999996e-05
2.504714 -5.0798531e-05
2.505714 -4.9439780000000006e-05
2.506714 -4.8092141e-05
2.507714 -4.6755548e-05
2.508714 -4.5429931e-05
2.509714 -4.4115237e-05
2.510714 -4.2811411000000005e-05
2.511714 -4.1518399e-05
2.512714 -4.0236156e-05
2.513714 -3.896464e-05
2.514714 -3.7703811e-05
2.515714 -3.6453628e-05
2.516714 -3.5214046e-05
2.517714 -3.3985029e-05
2.518714 -3.2766528e-05
2.519714 -3.1558497e-05
2.520714 -3.0360879999999998e-05
2.521714 -2.9173620000000003e-05
2.522714 -2.7996649e-05
2.523714 -2.6829885999999997e-05
2.524714 -2.5673253000000002e-05
2.525714 -2.4526648e-05
2.526714 -2.338997e-05
2.527714 -2.22631e-05
2.528714 -2.1145918e-05
2.529714 -2.003829e-05
2.530714 -1.8940075e-05
2.531714 -1.7851123e-05
2.532714 -1.6771278e-05
2.533714 -1.5700383e-05
2.534714 -1.4638273e-05
2.535714 -1.3584786e-05
2.536714 -1.2539756e-05
2.537714 -1.1503023000000001e-05
2.538714 -1.0474427999999999e-05
2.539714 -9.4538208e-06
2.540714 -8.4410551e-06
2.541714 -7.4359946e-06
2.542714 -6.4385127e-06
2.543714 -5.4484936e-06
2.544714 -4.4658339e-06
2.545714 -3.4904414e-06
2.546714 -2.5222359e-06
2.547714 -1.5611503000000001e-06
2.548714 -6.0712937e-07
2.549714 3.398716e-07
2.550714 1.2798868e-06
2.551714 2.2129411e-06
2.552714 3.1390519999999997e-06
2.553714 4.05823e-06
2.554714 4.970482e-06
2.555714 5.8758118e-06
2.556714 6.7742221e-06
2.557714 7.6657145e-06
2.558714 8.5502954e-06
2.559714 9.4279734e-06
2.560714 1.0298763000000001e-05
2.561714 1.1162687e-05
2.562714 1.2019774000000002e-05
2.563714 1.2870057999999999e-05
2.564714 1.371359e-05
2.565714 1.4550422e-05
2.566714 1.5380620999999997e-05
2.567714 1.6204262e-05
2.568714 1.7021428e-05
2.569714 1.783221e-05
2.570714 1.8636703e-05
2.571714 1.9435018000000002e-05
2.572714 2.022726e-05
2.573714 2.1013545e-05
2.574714 2.1793988e-05
2.575714 2.2568705e-05
2.576714 2.3337813e-05
2.577714 2.4101425e-05
2.578714 2.4859656e-05
2.579714 2.5612616e-05
2.580714 2.6360405e-05
2.581714 2.7103124e-05
2.582714 2.7840866000000003e-05
2.583714 2.8573717e-05
2.584714 2.9301765000000002e-05
2.585714 3.002508e-05
2.586714 3.074374e-05
2.587714 3.1457807e-05
2.588714 3.2167349999999996e-05
2.589714 3.2872427e-05
2.590714 3.3573102e-05
2.591714 3.4269425e-05
2.592714 3.4961468e-05
2.593714 3.5649282e-05
2.594714 3.6332937999999996e-05
2.595714 3.7012495e-05
2.596714 3.7688033999999995e-05
2.597714 3.8359622000000005e-05
2.598714 3.902735e-05
2.599714 3.9691301e-05
2.600714 4.0351568e-05
2.601714 4.1008252e-05
2.602714 4.1661453999999995e-05
2.603714 4.2311285e-05
2.604714 4.2957856e-05
2.605714 4.3601283999999995e-05
2.606714 4.4241679e-05
2.607714 4.4879167e-05
2.608714 4.5513852e-05
2.609714 4.6145854e-05
2.610714 4.6775281e-05
2.611714 4.7402239e-05
2.612714 4.8026817000000006e-05
2.613714 4.8649116000000005e-05
2.614714 4.926921e-05
2.615714 4.9887171e-05
2.616714 5.0503064e-05
2.617714 5.1116939e-05
2.618714 5.1728841e-05
2.619714 5.23388e-05
2.620714 5.2946848e-05
2.621714 5.3552981e-05
2.622714 5.4157221e-05
2.623714 5.475955000000001e-05
2.624714 5.5359981999999996e-05
2.625714 5.595849200000001e-05
2.626714 5.6555069e-05
2.627714 5.7149703e-05
2.628714 5.7742375e-05
2.629714 5.8333075000000004e-05
2.630714 5.892180200000001e-05
2.631714 5.9508545e-05
2.632714 6.009331600000001e-05
2.633714 6.0676126000000005e-05
2.634714 6.125699800000001e-05
2.635714 6.1835965e-05
2.636714 6.2413068e-05
2.637714 6.2988357e-05
2.638714 6.3561902e-05
2.639714 6.413376900000001e-05
2.640714 6.4704045e-05
2.641714 6.527281499999999e-05
2.642714 6.5840175e-05
2.643714 6.640623299999999e-05
2.644714 6.6971091e-05
2.645714 6.7534864e-05
2.646714 6.8097671e-05
2.647714 6.865962e-05
2.648714 6.9220829e-05
2.649714 6.9781407e-05
2.650714 7.0341451e-05
2.651714 7.0901081e-05
2.652714 7.146038e-05
2.653714 7.201944099999999e-05
2.654714 7.2578348e-05
2.655714 7.3137176e-05
2.656714 7.3695986e-05
2.657714 7.4254842e-05
2.658714 7.4813789e-05
2.659714 7.5372884e-05
2.660714 7.5932144e-05
2.661714 7.6491619e-05
2.662714 7.7051328e-05
2.663714 7.7611293e-05
2.664714 7.8171536e-05
2.665714 7.8732086e-05
2.666714 7.9292954e-05
2.667714 7.9854152e-05
2.668714 8.041572e-05
2.669714 8.0977668e-05
2.670714 8.154003100000001e-05
2.671714 8.2102844e-05
2.672714 8.2666128e-05
2.673714 8.3229929e-05
2.674714 8.3794299e-05
2.675714 8.435927200000001e-05
2.676714 8.4924903e-05
2.677714 8.549124599999999e-05
2.678714 8.6058355e-05
2.679714 8.6626284e-05
2.680714 8.719509299999999e-05
2.681714 8.7764835e-05
2.682714 8.833556e-05
2.683714 8.890731900000001e-05
2.684714 8.9480159e-05
2.685714 9.005411799999999e-05
2.686714 9.0629226e-05
2.687714 9.1205504e-05
2.688714 9.1782988e-05
2.689714 9.2361688e-05
2.690714 9.2941593e-05
2.691714 9.3522709e-05
2.692714 9.410503e-05
2.693714 9.4688539e-05
2.694714 9.5273208e-05
2.695714 9.5859014e-05
2.696714 9.644592199999999e-05
2.697714 9.703391e-05
2.698714 9.7622922e-05
2.699714 9.821294499999999e-05
2.700714 9.880393499999999e-05
2.701714 9.9395868e-05
2.702714 9.9988711e-05
2.703714 0.00010058244
2.704714 0.00010117703
2.705714 0.00010177250000000001
2.706714 0.00010236885
2.707714 0.00010296606000000001
2.708714 0.00010356416
2.709714 0.00010416319
2.710714 0.00010476317
2.711714 0.00010536417
2.712714 0.00010596619000000001
2.713714 0.00010656934
2.714714 0.00010717363999999999
2.715714 0.00010777920000000001
2.716714 0.00010838608000000001
2.717714 0.00010899434999999999
2.718714 0.00010960408
2.719714 0.00011021535000000001
2.720714 0.00011082823999999999
2.721714 0.00011144281
2.722714 0.00011205912999999999
2.723714 0.00011267724
2.724714 0.00011329723000000001
2.725714 0.0001139191
2.726714 0.0001145429
2.727714 0.00011516867
2.728714 0.00011579641
2.729714 0.00011642613000000001
2.730714 0.00011705785
2.731714 0.00011769152
2.732714 0.00011832717
2.733714 0.00011896473
2.734714 0.00011960419
2.735714 0.00012024549999999999
2.736714 0.00012088864
2.737714 0.00012153356
2.738714 0.00012218022000000001
2.739714 0.00012282856
2.740714 0.00012347855
2.741714 0.00012413013
2.742714 0.00012478328
2.743714 0.00012543794
2.744714 0.00012609408
2.745714 0.00012675166999999999
2.746714 0.00012741069
2.747714 0.0001280711
2.748714 0.00012873289
2.749714 0.00012939604
2.750714 0.00013006054999999998
2.751714 0.00013072639000000002
2.752714 0.00013139356
2.753714 0.00013206205
2.754714 0.00013273185999999998
2.755714 0.00013340297
2.756714 0.00013407538
2.757714 0.00013474909
2.758714 0.00013542406
2.759714 0.0001361003
2.760714 0.00013677777
2.761714 0.00013745647
2.762714 0.00013813636
2.763714 0.0001388174
2.764714 0.00013949957
2.765714 0.00014018283
2.766714 0.00014086712
2.767714 0.00014155241
2.768714 0.00014223866
2.769714 0.00014292581
2.770714 0.00014361381999999998
2.771714 0.00014430262
2.772714 0.00014499218999999998
2.773714 0.00014568246
2.774714 0.00014637343
2.775714 0.00014706502
2.776714 0.00014775723
2.777714 0.00014844999
2.778714 0.00014914331
2.779714 0.00014983716
2.780714 0.00015053154
2.781714 0.00015122644
2.782714 0.00015192185
2.783714 0.00015261779
2.784714 0.00015331425999999998
2.785714 0.00015401129000000002
2.786714 0.00015470888
2.787714 0.00015540704000000001
2.788714 0.00015610582
2.789714 0.00015680521
2.790714 0.00015750525
2.791714 0.00015820593
2.792714 0.00015890728
2.793714 0.00015960927000000001
2.794714 0.00016031195
2.795714 0.00016101527
2.796714 0.00016171922
2.797714 0.00016242378
2.798714 0.00016312893
2.799714 0.00016383461
2.800714 0.00016454078000000002
2.801714 0.00016524738
2.802714 0.00016595432999999999
2.803714 0.00016666155999999998
2.804714 0.000167369
2.805714 0.00016807653999999998
2.806714 0.00016878411
2.807714 0.00016949158
2.808714 0.00017019888
2.809714 0.0001709059
2.810714 0.00017161253
2.811714 0.00017231868
2.812714 0.00017302423
2.813714 0.00017372907
2.814714 0.00017443316
2.815714 0.00017513635
2.816714 0.00017583859000000002
2.817714 0.00017653978
2.818714 0.00017723986
2.819714 0.00017793876
2.820714 0.00017863639000000002
2.821714 0.00017933272
2.822714 0.00018002769
2.823714 0.00018072125
2.824714 0.00018141335000000002
2.825714 0.00018210396000000001
2.826714 0.00018279304
2.827714 0.00018348056
2.828714 0.00018416649
2.829714 0.00018485078000000002
2.830714 0.00018553343
2.831714 0.00018621437000000002
2.832714 0.00018689358
2.833714 0.00018757103
2.834714 0.00018824667000000002
2.835714 0.00018892047
2.836714 0.00018959239
2.837714 0.00019026236000000001
2.838714 0.00019093036
2.839714 0.00019159631
2.840714 0.00019226018000000002
2.841714 0.00019292188
2.842714 0.00019358138
2.843714 0.0001942386
2.844714 0.00019489351
2.845714 0.000195546
2.846714 0.00019619604
2.847714 0.00019684358
2.848714 0.00019748852
2.849714 0.00019813083
2.850714 0.00019877048
2.851714 0.00019940735
2.852714 0.00020004145
2.853714 0.00020067270999999997
2.854714 0.00020130107999999998
2.855714 0.00020192649
2.856714 0.00020254894999999998
2.857714 0.00020316838000000002
2.858714 0.00020378475000000002
2.859714 0.00020439797
2.860714 0.00020500806
2.861714 0.00020561495
2.862714 0.00020621861999999997
2.863714 0.000206819
2.864714 0.00020741603999999998
2.865714 0.00020800969
2.866714 0.00020859991
2.867714 0.00020918660000000003
2.868714 0.0002097697
2.869714 0.00021034915999999999
2.870714 0.00021092489999999998
2.871714 0.00021149681
2.872714 0.00021206483
2.873714 0.00021262883000000002
2.874714 0.00021318876000000003
2.875714 0.00021374449
2.876714 0.00021429591
2.877714 0.00021484293
2.878714 0.00021538542000000001
2.879714 0.0002159233
2.880714 0.00021645642000000002
2.881714 0.00021698470000000003
2.882714 0.00021750802
2.883714 0.0002180263
2.884714 0.00021853944
2.885714 0.00021904732
2.886714 0.00021954984
2.887714 0.00022004694999999997
2.888714 0.00022053853000000002
2.889714 0.00022102449
2.890714 0.0002215048
2.891714 0.00022197938999999998
2.892714 0.00022244819
2.893714 0.00022291115
2.894714 0.00022336822
2.895714 0.00022381935
2.896714 0.00022426450000000001
2.897714 0.00022470365
2.898714 0.00022513675
2.899714 0.00022556374000000002
2.900714 0.00022598463000000001
2.901714 0.00022639937999999998
2.902714 0.00022680795
2.903714 0.00022721031
2.904714 0.00022760642
2.905714 0.0002279962
2.906714 0.00022837968999999997
2.907714 0.00022875677
2.908714 0.00022912744999999997
2.909714 0.00022949164
2.910714 0.00022984932
2.911714 0.00023020037999999998
2.912714 0.00023054481
2.913714 0.00023088253
2.914714 0.00023121347
2.915714 0.00023153755
2.916714 0.00023185471000000002
2.917714 0.00023216488999999998
2.918714 0.00023246801
2.919714 0.00023276398
2.920714 0.00023305273999999997
2.921714 0.00023333422999999997
2.922714 0.00023360835
2.923714 0.00023387505999999998
2.924714 0.00023413425
2.925714 0.0002343859
2.926714 0.00023462992
2.927714 0.00023486625
2.928714 0.00023509483
2.929714 0.00023531559
2.930714 0.00023552846000000002
2.931714 0.00023573339
2.932714 0.00023593034
2.933714 0.00023611926
2.934714 0.00023630007000000002
2.935714 0.00023647272
2.936714 0.00023663715
2.937714 0.00023679331000000002
2.938714 0.00023694113
2.939714 0.00023708053
2.940714 0.00023721147
2.941714 0.00023733392
2.942714 0.00023744774
2.943714 0.00023755290000000001
2.944714 0.00023764935000000003
2.945714 0.000237737
2.946714 0.00023781574
2.947714 0.00023788555000000001
2.948714 0.00023794632000000002
2.949714 0.00023799798
2.950714 0.00023804048000000002
2.951714 0.0002380737
2.952714 0.00023809759999999998
2.953714 0.00023811208
2.954714 0.00023811708000000002
2.955714 0.00023811252999999998
2.956714 0.00023809839000000002
2.957714 0.00023807456000000002
2.958714 0.00023804103000000002
2.959714 0.00023799771
2.960714 0.00023794455
2.961714 0.00023788152000000002
2.962714 0.00023780857999999998
2.963714 0.00023772569999999999
2.964714 0.00023763282
2.965714 0.00023752991000000002
2.966714 0.00023741700000000002
2.967714 0.00023729402999999997
2.968714 0.00023716097999999997
2.969714 0.00023701784000000002
2.970714 0.00023686462
2.971714 0.00023670126999999997
2.972714 0.00023652776000000002
2.973714 0.00023634415999999997
2.974714 0.00023615034
2.975714 0.00023594641
2.976714 0.00023573227
2.977714 0.00023550792000000002
2.978714 0.00023527335999999998
2.979714 0.00023502855
2.980714 0.00023477346
2.981714 0.00023450809
2.982714 0.00023423238
2.983714 0.00023394629999999998
2.984714 0.00023364985000000002
2.985714 0.00023334292
2.986714 0.00023302553
2.987714 0.00023269761
2.988714 0.00023235912
2.989714 0.00023201002999999998
2.990714 0.00023165030000000001
2.991714 0.00023127989
2.992714 0.00023089872
2.993714 0.00023050679000000002
2.994714 0.00023010402
2.995714 0.00022969039000000002
2.996714 0.00022926586
2.997714 0.00022883039
2.998714 0.00022838396
2.999714 0.00022792652999999998
3.000714 0.00022745808
3.001714 0.00022697852
3.002714 0.00022648792
3.003714 0.00022598617
3.004714 0.00022547331
3.005714 0.00022494928
3.006714 0.00022441407
3.007714 0.00022386769
3.008714 0.00022331008
3.009714 0.00022274126
3.010714 0.00022216116000000003
3.011714 0.00022156980000000002
3.012714 0.00022096717
3.013714 0.00022035325999999997
3.014714 0.00021972802999999997
3.015714 0.00021909147999999999
3.016714 0.00021844357000000002
3.017714 0.0002177843
3.018714 0.00021711364000000002
3.019714 0.00021643158999999998
3.020714 0.00021573815
3.021714 0.00021503324000000002
3.022714 0.0002143169
3.023714 0.0002135891
3.024714 0.00021284984
3.025714 0.0002120991
3.026714 0.00021133690000000002
3.027714 0.00021056323
3.028714 0.00020977807
3.029714 0.00020898142
3.030714 0.00020817331
3.031714 0.00020735374
3.032714 0.00020652271
3.033714 0.00020568027
3.034714 0.00020482642000000002
3.035714 0.00020396117
3.036714 0.00020308457
3.037714 0.00020219666
3.038714 0.00020129744
3.039714 0.00020038694
3.040714 0.00019946526
3.041714 0.00019853236999999997
3.042714 0.00019758832
3.043714 0.00019663314000000002
3.044714 0.00019566689000000001
3.045714 0.0001946896
3.046714 0.00019370127
3.047714 0.00019270196
3.048714 0.00019169172
3.049714 0.00019067052
3.050714 0.00018963841000000002
3.051714 0.00018859541
3.052714 0.00018754155
3.053714 0.00018647683
3.054714 0.00018540127
3.055714 0.00018431487
3.056714 0.00018321765
3.057714 0.00018210961000000002
3.058714 0.00018099076
3.059714 0.0001798611
3.060714 0.00017872063
3.061714 0.00017756935
3.062714 0.00017640724999999998
3.063714 0.00017523438
3.064714 0.00017405071
3.065714 0.00017285624
3.066714 0.00017165099
3.067714 0.00017043499000000002
3.068714 0.00016920823
3.069714 0.00016797073
3.070714 0.00016672253
3.071714 0.00016546365
3.072714 0.00016419411
3.073714 0.00016291395
3.074714 0.00016162322
3.075714 0.00016032194
3.076714 0.00015901016
3.077714 0.00015768793
3.078714 0.00015635529
3.079714 0.0001550123
3.080714 0.000153659
3.081714 0.00015229546
3.082714 0.00015092173
3.083714 0.00014953789
3.084714 0.00014814397
3.085714 0.00014674004
3.086714 0.00014532616999999998
3.087714 0.00014390242
3.088714 0.00014246885
3.089714 0.00014102554
3.090714 0.00013957253
3.091714 0.0001381099
3.092714 0.00013663771
3.093714 0.00013515603
3.094714 0.00013366492
3.095714 0.00013216444000000002
3.096714 0.00013065468
3.097714 0.00012913569
3.098714 0.00012760754
3.099714 0.00012607029999999998
3.100714 0.00012452406
3.101714 0.00012296888
3.102714 0.00012140483
3.103714 0.00011983198000000001
3.104714 0.00011825042
3.105714 0.00011666021
3.106714 0.00011506146000000001
3.107714 0.00011345420999999999
3.108714 0.00011183857
3.109714 0.00011021463
3.110714 0.00010858242
3.111714 0.00010694206000000001
3.112714 0.00010529361
3.113714 0.00010363716000000001
3.114714 0.00010197277
3.115714 0.00010030053
3.116714 9.862051199999999e-05
3.117714 9.6932786e-05
3.118714 9.5237414e-05
3.119714 9.3534464e-05
3.120714 9.1824e-05
3.121714 9.0106079e-05
3.122714 8.8380756e-05
3.123714 8.6648106e-05
3.124714 8.4908157e-05
3.125714 8.3160973e-05
3.126714 8.1406603e-05
3.127714 7.9645105e-05
3.128714 7.7876513e-05
3.129714 7.610088299999999e-05
3.130714 7.4318268e-05
3.131714 7.2528718e-05
3.132714 7.073227299999999e-05
3.133714 6.8928995e-05
3.134714 6.7118947e-05
3.135714 6.5302174e-05
3.136714 6.3478757e-05
3.137714 6.1648751e-05
3.138714 5.9812230999999994e-05
3.139714 5.7969277e-05
3.140714 5.6119967e-05
3.141714 5.4264393e-05
3.142714 5.240264e-05
3.143714 5.0534811e-05
3.144714 4.866100199999999e-05
3.145714 4.6781321e-05
3.146714 4.4895882e-05
3.147714 4.3004789e-05
3.148714 4.1108163e-05
3.149714 3.9206122000000004e-05
3.150714 3.7298796e-05
3.151714 3.5386299e-05
3.152714 3.3468768e-05
3.153714 3.1546317999999996e-05
3.154714 2.9619085e-05
3.155714 2.7687187000000003e-05
3.156714 2.5750754000000002e-05
3.157714 2.380991e-05
3.158714 2.186478e-05
3.159714 1.991548e-05
3.160714 1.7962134000000002e-05
3.161714 1.6004856e-05
3.162714 1.4043762e-05
3.163714 1.2078965000000002e-05
3.164714 1.0110575e-05
3.165714 8.1387007e-06
3.166714 6.1634502e-06
3.167714 4.1849276000000005e-06
3.168714 2.2032385e-06
3.169714 2.1848396e-07
3.170714 -1.7692324000000002e-06
3.171714 -3.759811e-06
3.172714 -5.7531484e-06
3.173714 -7.749145e-06
3.174714 -9.7477006e-06
3.175714 -1.1748715e-05
3.176714 -1.3752084000000001e-05
3.177714 -1.5757706e-05
3.178714 -1.7765483e-05
3.179714 -1.977531e-05
3.180714 -2.1787081999999998e-05
3.181714 -2.3800699e-05
3.182714 -2.5816058e-05
3.183714 -2.7833056e-05
3.184714 -2.9851589e-05
3.185714 -3.1871556e-05
3.186714 -3.389286e-05
3.187714 -3.5915397e-05
3.188714 -3.7939067999999996e-05
3.189714 -3.9963777e-05
3.190714 -4.1989429e-05
3.191714 -4.4015927999999996e-05
3.192714 -4.6043181e-05
3.193714 -4.8071098e-05
3.194714 -5.0099584e-05
3.195714 -5.2128559e-05
3.196714 -5.415792500000001e-05
3.197714 -5.6187599e-05
3.198714 -5.8217494999999996e-05
3.199714 -6.0247521e-05
3.200714 -6.2277599e-05
3.201714 -6.430763099999999e-05
3.202714 -6.6337532e-05
3.203714 -6.8367206e-05
3.204714 -7.0396555e-05
3.205714 -7.2425485e-05
3.206714 -7.4453891e-05
3.207714 -7.648167799999999e-05
3.208714 -7.850873100000001e-05
3.209714 -8.0534932e-05
3.210714 -8.2560172e-05
3.211714 -8.4584326e-05
3.212714 -8.6607275e-05
3.213714 -8.8628883e-05
3.214714 -9.0649019e-05
3.215714 -9.266754e-05
3.216714 -9.468431e-05
3.217714 -9.6699182e-05
3.218714 -9.8712019e-05
3.219714 -0.00010072266
3.220714 -0.00010273096999999999
3.221714 -0.00010473680000000001
3.222714 -0.00010673998000000001
3.223714 -0.00010874037
3.224714 -0.00011073784999999999
3.225714 -0.00011273224
3.226714 -0.00011472342
3.227714 -0.00011671125999999999
3.228714 -0.00011869561
3.229714 -0.00012067634999999999
3.230714 -0.00012265335
3.231714 -0.00012462649
3.232714 -0.00012659564
3.233714 -0.0001285607
3.234714 -0.00013052156000000002
3.235714 -0.00013247811
3.236714 -0.00013443026000000002
3.237714 -0.00013637791999999998
3.238714 -0.00013832098
3.239714 -0.00014025934
3.240714 -0.00014219294
3.241714 -0.00014412167000000002
3.242714 -0.00014604544
3.243714 -0.00014796419
3.244714 -0.00014987783
3.245714 -0.00015178624000000002
3.246714 -0.00015368937
3.247714 -0.00015558711999999998
3.248714 -0.00015747939000000001
3.249714 -0.00015936611
3.250714 -0.00016124717
3.251714 -0.00016312249
3.252714 -0.00016499197999999998
3.253714 -0.00016685553
3.254714 -0.00016871306
3.255714 -0.00017056447999999998
3.256714 -0.00017240967
3.257714 -0.00017424854
3.258714 -0.00017608102
3.259714 -0.00017790699
3.260714 -0.00017972634
3.261714 -0.00018153899999999998
3.262714 -0.00018334488
3.263714 -0.00018514387
3.264714 -0.00018693588
3.265714 -0.00018872082999999999
3.266714 -0.00019049864
3.267714 -0.00019226923
3.268714 -0.00019403246000000002
3.269714 -0.00019578831
3.270714 -0.00019753662999999998
3.271714 -0.00019927743000000003
3.272714 -0.00020101051999999998
3.273714 -0.00020273587
3.274714 -0.00020445341000000002
3.275714 -0.00020616299
3.276714 -0.00020786458
3.277714 -0.00020955804
3.278714 -0.00021124331000000002
3.279714 -0.00021292024
3.280714 -0.00021458877
3.281714 -0.00021624878
3.282714 -0.00021790012999999998
3.283714 -0.00021954274
3.284714 -0.00022117648999999998
3.285714 -0.00022280126
3.286714 -0.00022441688999999998
3.287714 -0.0002260233
3.288714 -0.00022762033
3.289714 -0.00022920787999999997
3.290714 -0.0002307858
3.291714 -0.00023235398
3.292714 -0.00023391226
3.293714 -0.00023546052
3.294714 -0.00023699868
3.295714 -0.00023852657999999999
3.296714 -0.00024004411999999998
3.297714 -0.00024155117
3.298714 -0.00024304766
3.299714 -0.00024453343000000003
3.300714 -0.00024600845
3.301714 -0.00024747260000000003
3.302714 -0.00024892581
3.303714 -0.000250368
3.304714 -0.00025179911000000003
3.305714 -0.00025321908
3.306714 -0.00025462784
3.307714 -0.00025602535
3.308714 -0.00025741155999999996
3.309714 -0.00025878644
3.310714 -0.00026014998000000003
3.311714 -0.00026150205
3.312714 -0.00026284272
3.313714 -0.0002641719
3.314714 -0.00026548962
3.315714 -0.00026679577
3.316714 -0.00026809037
3.317714 -0.00026937339
3.318714 -0.00027064476999999997
3.319714 -0.00027190450999999997
3.320714 -0.00027315255
3.321714 -0.00027438882
3.322714 -0.00027561337
3.323714 -0.00027682606
3.324714 -0.00027802689000000003
3.325714 -0.00027921578
3.326714 -0.00028039271
3.327714 -0.0002815576
3.328714 -0.0002827104
3.329714 -0.00028385107
3.330714 -0.0002849795
3.331714 -0.00028609568
3.332714 -0.00028719953
3.333714 -0.00028829098999999997
3.334714 -0.00028937
3.335714 -0.00029043649
3.336714 -0.00029149044
3.337714 -0.00029253172
3.338714 -0.00029356031
3.339714 -0.00029457617
3.340714 -0.00029557921
3.341714 -0.00029656937
3.342714 -0.00029754660000000003
3.343714 -0.00029851085
3.344714 -0.00029946207
3.345714 -0.00030040019
3.346714 -0.00030132517
3.347714 -0.00030223694
3.348714 -0.0003031354
3.349714 -0.00030402057
3.350714 -0.00030489232
3.351714 -0.00030575059
3.352714 -0.00030659534999999996
3.353714 -0.00030742647
3.354714 -0.00030824392
3.355714 -0.00030904766000000003
3.356714 -0.00030983755999999997
3.357714 -0.00031061354
3.358714 -0.00031137558
3.359714 -0.00031212357000000003
3.360714 -0.00031285747
3.361714 -0.0003135772
3.362714 -0.00031428269
3.363714 -0.00031497386
3.364714 -0.00031565068999999996
3.365714 -0.00031631312
3.366714 -0.00031696106
3.367714 -0.0003175945
3.368714 -0.00031821346000000003
3.369714 -0.00031881784
3.370714 -0.00031940763
3.371714 -0.00031998286
3.372714 -0.0003205435
3.373714 -0.00032108956000000003
3.374714 -0.00032162103999999996
3.375714 -0.00032213798
3.376714 -0.00032264038
3.377714 -0.00032312828
3.378714 -0.00032360174
3.379714 -0.00032406076
3.380714 -0.00032450544
3.381714 -0.00032493576
3.382714 -0.00032535183
3.383714 -0.00032575369000000003
3.384714 -0.00032614134
3.385714 -0.0003265149
3.386714 -0.00032687435
3.387714 -0.00032721975
3.388714 -0.00032755115
3.389714 -0.00032786859
3.390714 -0.00032817208999999997
3.391714 -0.00032846165
3.392714 -0.00032873734
3.393714 -0.00032899911
3.394714 -0.00032924702
3.395714 -0.00032948103
3.396714 -0.00032970115
3.397714 -0.00032990738
3.398714 -0.00033009967
3.399714 -0.00033027802
3.400714 -0.00033044244
3.401714 -0.00033059284
3.402714 -0.00033072922
3.403714 -0.00033085155000000003
3.404714 -0.0003309598
3.405714 -0.00033105393
3.406714 -0.00033113395
3.407714 -0.00033119976999999997
3.408714 -0.00033125141
3.409714 -0.00033128879
3.410714 -0.00033131194
3.411714 -0.00033132083
3.412714 -0.00033131539
3.413714 -0.00033129568
3.414714 -0.00033126162000000003
3.415714 -0.00033121322999999996
3.416714 -0.00033115052000000004
3.417714 -0.00033107347
3.418714 -0.00033098208
3.419714 -0.00033087633
3.420714 -0.00033075628
3.421714 -0.00033062187999999997
3.422714 -0.00033047314999999996
3.423714 -0.0003303101
3.424714 -0.00033013278
3.425714 -0.00032994114
3.426714 -0.00032973526
3.427714 -0.00032951511
3.428714 -0.00032928076
3.429714 -0.0003290322
3.430714 -0.00032876944
3.431714 -0.00032849254999999997
3.432714 -0.00032820151
3.433714 -0.00032789642
3.434714 -0.00032757728000000003
3.435714 -0.00032724417
3.436714 -0.00032689709
3.437714 -0.00032653616
3.438714 -0.00032616138
3.439714 -0.00032577284
3.440714 -0.00032537061999999997
3.441714 -0.00032495477000000003
3.442714 -0.00032452542
3.443714 -0.00032408261
3.444714 -0.00032362643
3.445714 -0.00032315702
3.446714 -0.00032267444
3.447714 -0.00032217879
3.448714 -0.00032167022
3.449714 -0.00032114879
3.450714 -0.00032061459
3.451714 -0.00032006776
3.452714 -0.00031950842
3.453714 -0.00031893662
3.454714 -0.00031835247999999997
3.455714 -0.00031775609999999996
3.456714 -0.00031714756000000003
3.457714 -0.00031652694
3.458714 -0.00031589429000000003
3.459714 -0.00031524974
3.460714 -0.00031459331
3.461714 -0.00031392503
3.462714 -0.000313245
3.463714 -0.00031255322
3.464714 -0.00031184975
3.465714 -0.00031113459
3.466714 -0.00031040777
3.467714 -0.0003096693
3.468714 -0.00030891924
3.469714 -0.00030815755999999997
3.470714 -0.00030738427
3.471714 -0.00030659933
3.472714 -0.00030580279
3.473714 -0.00030499464
3.474714 -0.00030417486
3.475714 -0.00030334352
3.476714 -0.00030250055
3.477714 -0.00030164601
3.478714 -0.00030077992999999996
3.479714 -0.00029990226
3.480714 -0.0002990131
3.481714 -0.00029811245
3.482714 -0.00029720038
3.483714 -0.00029627688
3.484714 -0.00029534208
3.485714 -0.000294396
3.486714 -0.00029343869000000004
3.487714 -0.00029247025999999996
3.488714 -0.00029149076
3.489714 -0.00029050032
3.490714 -0.00028949896
3.491714 -0.00028848685000000003
3.492714 -0.00028746404
3.493714 -0.00028643061999999997
3.494714 -0.00028538673
3.495714 -0.00028433244
3.496714 -0.00028326788000000003
3.497714 -0.00028219317
3.498714 -0.00028110837
3.499714 -0.00028001366
3.500714 -0.0002789091
3.501714 -0.00027779479
3.502714 -0.00027667087999999997
3.503714 -0.00027553749
3.504714 -0.00027439467
3.505714 -0.00027324258999999996
3.506714 -0.00027208137
3.507714 -0.00027091103
3.508714 -0.0002697318
3.509714 -0.00026854373
3.510714 -0.00026734692
3.511714 -0.00026614155
3.512714 -0.00026492767
3.513714 -0.0002637054
3.514714 -0.00026247484999999997
3.515714 -0.00026123616
3.516714 -0.00025998943
3.517714 -0.00025873478
3.518714 -0.00025747231
3.519714 -0.00025620211
3.520714 -0.00025492429
3.521714 -0.00025363897
3.522714 -0.00025234622
3.523714 -0.00025104619
3.524714 -0.00024973891999999996
3.525714 -0.00024842448
3.526714 -0.00024710300000000004
3.527714 -0.00024577455
3.528714 -0.00024443916
3.529714 -0.00024309693000000002
3.530714 -0.00024174792
3.531714 -0.00024039217999999998
3.532714 -0.00023902974
3.533714 -0.0002376607
3.534714 -0.00023628503999999998
3.535714 -0.00023490285999999997
3.536714 -0.00023351415
3.537714 -0.00023211895999999997
3.538714 -0.00023071732
3.539714 -0.00022930926
3.540714 -0.00022789486
3.541714 -0.00022647412
3.542714 -0.00022504707
3.543714 -0.00022361378
3.544714 -0.00022217428
3.545714 -0.00022072862999999998
3.546714 -0.00021927690000000003
3.547714 -0.00021781914
3.548714 -0.00021635544
3.549714 -0.00021488587999999998
3.550714 -0.00021341054000000002
3.551714 -0.00021192949999999998
3.552714 -0.00021044289
3.553714 -0.00020895080999999997
3.554714 -0.0002074534
3.555714 -0.00020595073
3.556714 -0.00020444297
3.557714 -0.00020293025
3.558714 -0.00020141271999999998
3.559714 -0.0001998905
3.560714 -0.00019836373000000002
3.561714 -0.00019683258999999998
3.562714 -0.00019529721
3.563714 -0.00019375773
3.564714 -0.00019221429
3.565714 -0.00019066708
3.566714 -0.0001891162
3.567714 -0.00018756182
3.568714 -0.00018600401999999998
3.569714 -0.000184443
3.570714 -0.00018287885999999999
3.571714 -0.00018131172999999998
3.572714 -0.00017974173
3.573714 -0.00017816899
3.574714 -0.0001765936
3.575714 -0.00017501567
3.576714 -0.00017343531
3.577714 -0.00017185263
3.578714 -0.00017026771999999998
3.579714 -0.00016868065
3.580714 -0.00016709155000000001
3.581714 -0.00016550048000000002
3.582714 -0.00016390753
3.583714 -0.00016231279
3.584714 -0.00016071634
3.585714 -0.00015911826000000002
3.586714 -0.00015751862
3.587714 -0.00015591750999999999
3.588714 -0.000154315
3.589714 -0.00015271115
3.590714 -0.00015110605000000002
3.591714 -0.00014949977
3.592714 -0.00014789238
3.593714 -0.00014628394999999998
3.594714 -0.00014467454
3.595714 -0.00014306423000000001
3.596714 -0.00014145309
3.597714 -0.00013984114000000001
3.598714 -0.00013822851
3.599714 -0.00013661521
3.600714 -0.00013500131
3.601714 -0.00013338688
3.602714 -0.00013177197
3.603714 -0.00013015666
3.604714 -0.00012854099
3.605714 -0.000126925
3.606714 -0.00012530876999999999
3.607714 -0.00012369237
3.608714 -0.00012207586
3.609714 -0.00012045928
3.610714 -0.00011884272
3.611714 -0.00011722625
3.612714 -0.00011560994
3.613714 -0.00011399389
3.614714 -0.00011237817
3.615714 -0.00011076286999999999
3.616714 -0.0001091481
3.617714 -0.00010753395
3.618714 -0.00010592052999999999
3.619714 -0.00010430795999999999
3.620714 -0.00010269635999999999
3.621714 -0.00010108583
3.622714 -9.947652900000001e-05
3.623714 -9.786856500000001e-05
3.624714 -9.626210199999999e-05
3.625714 -9.465724100000001e-05
3.626714 -9.3054149e-05
3.627714 -9.1452944e-05
3.628714 -8.9853779e-05
3.629714 -8.825678e-05
3.630714 -8.6662101e-05
3.631714 -8.506986e-05
3.632714 -8.3480188e-05
3.633714 -8.1893205e-05
3.634714 -8.0309036e-05
3.635714 -7.8727788e-05
3.636714 -7.714957100000001e-05
3.637714 -7.557448499999999e-05
3.638714 -7.400262200000001e-05
3.639714 -7.243406799999999e-05
3.640714 -7.0868896e-05
3.641714 -6.9307174e-05
3.642714 -6.7748977e-05
3.643714 -6.619436000000001e-05
3.644714 -6.464337e-05
3.645714 -6.3096053e-05
3.646714 -6.1552458e-05
3.647714 -6.0012621e-05
3.648714 -5.8476575999999996e-05
3.649714 -5.6944350000000006e-05
3.650714 -5.5415978000000006e-05
3.651714 -5.3891488999999994e-05
3.652714 -5.2370905e-05
3.653714 -5.0854266000000006e-05
3.654714 -4.9341594e-05
3.655714 -4.783293e-05
3.656714 -4.6328296e-05
3.657714 -4.4827732e-05
3.658714 -4.3331272e-05
3.659714 -4.1838962e-05
3.660714 -4.0350838e-05
3.661714 -3.8866949e-05
3.662714 -3.7387341e-05
3.663714 -3.5912066e-05
3.664714 -3.4441172e-05
3.665714 -3.2974711e-05
3.666714 -3.1512747e-05
3.667714 -3.0055332e-05
3.668714 -2.8602528e-05
3.669714 -2.7154397e-05
3.670714 -2.5711e-05
3.671714 -2.4272396e-05
3.672714 -2.2838650000000002e-05
3.673714 -2.1409826e-05
3.674714 -1.9985991e-05
3.675714 -1.8567211e-05
3.676714 -1.715355e-05
3.677714 -1.5745079999999998e-05
3.678714 -1.4341866000000001e-05
3.679714 -1.2943984e-05
3.680714 -1.1551503000000001e-05
3.681714 -1.0164499e-05
3.682714 -8.7830458e-06
3.683714 -7.407222600000001e-06
3.684714 -6.0371093e-06
3.685714 -4.6727894e-06
3.686714 -3.3143460999999997e-06
3.687714 -1.9618666e-06
3.688714 -6.1543917e-07
3.689714 7.2484632e-07
3.690714 2.0588983e-06
3.691714 3.386625e-06
3.692714 4.707935e-06
3.693714 6.022735e-06
3.694714 7.3309351e-06
3.695714 8.6324462e-06
3.696714 9.9271809e-06
3.697714 1.1215054e-05
3.698714 1.2495990000000001e-05
3.699714 1.3769909e-05
3.700714 1.5036740999999998e-05
3.701714 1.6296424e-05
3.702714 1.7548901e-05
3.703714 1.8794117e-05
3.704714 2.0032032999999998e-05
3.705714 2.1262612e-05
3.706714 2.2485823e-05
3.707714 2.3701648999999998e-05
3.708714 2.4910074e-05
3.709714 2.6111093000000002e-05
3.710714 2.7304708e-05
3.711714 2.8490925e-05
3.712714 2.9669758e-05
3.713714 3.0841224000000004e-05
3.714714 3.200534e-05
3.715714 3.3162134999999994e-05
3.716714 3.4311634e-05
3.717714 3.545386e-05
3.718714 3.6588847e-05
3.719714 3.7716617000000004e-05
3.720714 3.8837192e-05
3.721714 3.9950598e-05
3.722714 4.105685e-05
3.723714 4.2155958e-05
3.724714 4.3247934e-05
3.725714 4.4332776000000005e-05
3.726714 4.5410479e-05
3.727714 4.6481037e-05
3.728714 4.7544435e-05
3.729714 4.8600650999999996e-05
3.730714 4.9649644999999996e-05
3.731714 5.0691392e-05
3.732714 5.1725856999999995e-05
3.733714 5.2752977999999994e-05
3.734714 5.3772726000000006e-05
3.735714 5.4785039e-05
3.736714 5.5789855e-05
3.737714 5.6787127e-05
3.738714 5.7776793e-05
3.739714 5.8758792e-05
3.740714 5.9733054e-05
3.741714 6.069954e-05
3.742714 6.1658176e-05
3.743714 6.2608905e-05
3.744714 6.3551681e-05
3.745714 6.4486443e-05
3.746714 6.541315e-05
3.747714 6.633174499999999e-05
3.748714 6.7242183e-05
3.749714 6.8144425e-05
3.750714 6.9038435e-05
3.751714 6.9924181e-05
3.752714 7.0801622e-05
3.753714 7.167072300000001e-05
3.754714 7.2531458e-05
3.755714 7.338380800000001e-05
3.756714 7.4227734e-05
3.757714 7.5063224e-05
3.758714 7.589025e-05
3.759714 7.6708801e-05
3.760714 7.7518848e-05
3.761714 7.8320375e-05
3.762714 7.9113369e-05
3.763714 7.989781899999999e-05
3.764714 8.067371500000001e-05
3.765714 8.1441044e-05
3.766714 8.219979600000001e-05
3.767714 8.294997000000001e-05
3.768714 8.3691572e-05
3.769714 8.4424607e-05
3.770714 8.514908199999999e-05
3.771714 8.586500300000001e-05
3.772714 8.6572396e-05
3.773714 8.7271286e-05
3.774714 8.7961701e-05
3.775714 8.8643668e-05
3.776714 8.9317234e-05
3.777714 8.9982439e-05
3.778714 9.0639338e-05
3.779714 9.128796700000001e-05
3.780714 9.1928399e-05
3.781714 9.256068599999999e-05
3.782714 9.3184889e-05
3.783714 9.3801077e-05
3.784714 9.440931299999999e-05
3.785714 9.5009653e-05
3.786714 9.5602172e-05
3.787714 9.618693199999999e-05
3.788714 9.6763972e-05
3.789714 9.7333373e-05
3.790714 9.789514499999999e-05
3.791714 9.8449379e-05
3.792714 9.8996065e-05
3.793714 9.9535259e-05
3.794714 0.00010006697
3.795714 0.00010059122999999999
3.796714 0.00010110803000000001
3.797714 0.00010161735
3.798714 0.0001021192
3.799714 0.00010261356999999999
3.800714 0.00010310041999999999
3.801714 0.00010357973
3.802714 0.00010405144999999999
3.803714 0.00010451554
3.804714 0.00010497196000000001
3.805714 0.00010542066
3.806714 0.00010586158000000001
3.807714 0.00010629467999999999
3.808714 0.00010671992
3.809714 0.00010713724
3.810714 0.00010754659
3.811714 0.00010794794
3.812714 0.00010834127
3.813714 0.00010872651
3.814714 0.00010910367
3.815714 0.00010947273
3.816714 0.00010983368
3.817714 0.00011018651
3.818714 0.00011053122999999999
3.819714 0.00011086785
3.820714 0.0001111964
3.821714 0.00011151689999999999
3.822714 0.00011182939
3.823714 0.00011213392
3.824714 0.00011243052999999999
3.825714 0.00011271927
3.826714 0.00011300020000000001
3.827714 0.00011327338
3.828714 0.00011353887
3.829714 0.00011379675
3.830714 0.00011404708
3.831714 0.00011428991
3.832714 0.00011452533
3.833714 0.00011475339999999999
3.834714 0.00011497418999999999
3.835714 0.00011518778000000001
3.836714 0.00011539420999999999
3.837714 0.00011559356999999999
3.838714 0.00011578592
3.839714 0.00011597131
3.840714 0.00011614982
3.841714 0.00011632151000000001
3.842714 0.00011648643
3.843714 0.00011664465000000001
3.844714 0.00011679624
3.845714 0.00011694126
3.846714 0.00011707976000000001
3.847714 0.00011721181
3.848714 0.00011733749000000001
3.849714 0.00011745685
3.850714 0.00011756994999999998
3.851714 0.00011767686
3.852714 0.00011777764
3.853714 0.00011787237
3.854714 0.00011796107999999998
3.855714 0.00011804386
3.856714 0.00011812074999999999
3.857714 0.00011819182
3.858714 0.00011825712000000001
3.859714 0.0001183167
3.860714 0.00011837062000000001
3.861714 0.00011841889
3.862714 0.00011846155999999999
3.863714 0.00011849867
3.864714 0.00011853023
3.865714 0.00011855626
3.866714 0.00011857678
3.867714 0.00011859177999999999
3.868714 0.00011860128
3.869714 0.00011860526
3.870714 0.00011860371000000001
3.871714 0.00011859661999999999
3.872714 0.00011858396
3.873714 0.00011856572000000001
3.874714 0.00011854188
3.875714 0.0001185124
3.876714 0.00011847726999999999
3.877714 0.00011843647
3.878714 0.00011838996000000001
3.879714 0.00011833773
3.880714 0.00011827979
3.881714 0.00011821611
3.882714 0.00011814669
3.883714 0.00011807156
3.884714 0.00011799073
3.885714 0.00011790423
3.886714 0.00011781208000000001
3.887714 0.00011771434
3.888714 0.00011761106999999999
3.889714 0.00011750232000000001
3.890714 0.00011738816
3.891714 0.00011726869
3.892714 0.00011714400999999999
3.893714 0.00011701418
3.894714 0.00011687933
3.895714 0.00011673957
3.896714 0.000116595
3.897714 0.00011644574000000001
3.898714 0.00011629191
3.899714 0.00011613363999999998
3.900714 0.00011597102
3.901714 0.00011580418999999999
3.902714 0.00011563324000000001
3.903714 0.00011545829
3.904714 0.00011527945
3.905714 0.00011509681999999999
3.906714 0.00011491048
3.907714 0.00011472054
3.908714 0.00011452704000000001
3.909714 0.00011433009999999999
3.910714 0.00011412975999999999
3.911714 0.00011392611
3.912714 0.00011371918
3.913714 0.00011350902
3.914714 0.00011329569
3.915714 0.00011307922
3.916714 0.00011285963999999999
3.917714 0.000112637
3.918714 0.00011241132999999999
3.919714 0.00011218265
3.920714 0.00011195099
3.921714 0.00011171638000000001
3.922714 0.00011147883
3.923714 0.00011123839
3.924714 0.00011099506
3.925714 0.00011074890000000001
3.926714 0.00011049991
3.927714 0.00011024813
3.928714 0.00010999358000000002
3.929714 0.00010973629999999999
3.930714 0.00010947631
3.931714 0.00010921364999999999
3.932714 0.00010894832
3.933714 0.0001086804
3.934714 0.00010840987
3.935714 0.00010813677000000001
3.936714 0.00010786115
3.937714 0.00010758299999999999
3.938714 0.00010730238000000001
3.939714 0.00010701928
3.940714 0.00010673371999999999
3.941714 0.00010644574
3.942714 0.00010615535
3.943714 0.00010586255000000001
3.944714 0.00010556736000000001
3.945714 0.00010526981
3.946714 0.00010496990000000001
3.947714 0.00010466765
3.948714 0.00010436307000000001
3.949714 0.00010405620000000001
3.950714 0.00010374705
3.951714 0.00010343564
3.952714 0.00010312202
3.953714 0.00010280622
3.954714 0.00010248828999999999
3.955714 0.00010216828
3.956714 0.00010184624
3.957714 0.00010152224
3.958714 0.00010119637000000001
3.959714 0.00010086867999999999
3.960714 0.00010053928000000001
3.961714 0.00010020824999999999
3.962714 9.9875706e-05
3.963714 9.9541739e-05
3.964714 9.920646599999999e-05
3.965714 9.887000900000001e-05
3.966714 9.8532473e-05
3.967714 9.8193993e-05
3.968714 9.785468399999999e-05
3.969714 9.7514658e-05
3.970714 9.7174041e-05
3.971714 9.6832946e-05
3.972714 9.649148800000001e-05
3.973714 9.614976800000001e-05
3.974714 9.580788900000001e-05
3.975714 9.5465941e-05
3.976714 9.5124005e-05
3.977714 9.4782166e-05
3.978714 9.4440475e-05
3.979714 9.4098993e-05
3.980714 9.375778500000001e-05
3.981714 9.3416872e-05
3.982714 9.3076278e-05
3.983714 9.273603599999999e-05
3.984714 9.239616400000001e-05
3.985714 9.2056661e-05
3.986714 9.1717527e-05
3.987714 9.1378752e-05
3.988714 9.1040334e-05
3.989714 9.0702258e-05
3.990714 9.0364506e-05
3.991714 9.002706599999999e-05
3.992714 8.9689917e-05
3.993714 8.9353045e-05
3.994714 8.9016436e-05
3.995714 8.8680076e-05
3.996714 8.8343961e-05
3.997714 8.800809000000001e-05
3.998714 8.7672458e-05
3.999714 8.7337082e-05
4.000714 8.7001962e-05
4.001714 8.666712e-05
4.002714 8.6332585e-05
4.003714 8.5998374e-05
4.004714 8.5664522e-05
4.005714 8.5331061e-05
4.006714 8.4998027e-05
4.007714 8.466547e-05
4.008714 8.4333425e-05
4.009714 8.4001948e-05
4.010714 8.3671074e-05
4.011714 8.3340859e-05
4.012714 8.3011349e-05
4.013714 8.268259e-05
4.014714 8.2354632e-05
4.015714 8.202752e-05
4.016714 8.1701302e-05
4.017715 8.1376015e-05
4.018714 8.1051712e-05
4.019714 8.0728427e-05
4.020714 8.040621e-05
4.021714 8.008510099999999e-05
4.022714 7.976513500000001e-05
4.023714 7.9446363e-05
4.024714 7.912882399999999e-05
4.025714 7.8812559e-05
4.026714 7.8497624e-05
4.027714 7.8184053e-05
4.028714 7.787191400000001e-05
4.029714 7.756125299999999e-05
4.030715 7.7252133e-05
4.031714 7.6944616e-05
4.032714 7.663877000000001e-05
4.033714 7.6334658e-05
4.034714 7.6032359e-05
4.035714 7.573194700000001e-05
4.036714 7.5433496e-05
4.037714 7.5137086e-05
4.038714 7.4842796e-05
4.039714 7.4550712e-05
4.040714 7.4260913e-05
4.041714 7.3973473e-05
4.042714 7.3688466e-05
4.043715 7.340597099999999e-05
4.044714 7.3126046e-05
4.045714 7.2848758e-05
4.046714 7.2574164e-05
4.047714 7.2302305e-05
4.048714 7.2033231e-05
4.049714 7.176696500000001e-05
4.050714 7.150352999999999e-05
4.051714 7.124294299999999e-05
4.052714 7.0985203e-05
4.053714 7.0730312e-05
4.054714 7.0478245e-05
4.055714 7.0228998e-05
4.056714 6.9982531e-05
4.057714 6.9738815e-05
4.058714 6.9497804e-05
4.059714 6.925945400000001e-05
4.060714 6.9023724e-05
4.061714 6.8790558e-05
4.062714 6.8559905e-05
4.063715 6.8331724e-05
4.064714 6.8105953e-05
4.065714 6.788256400000001e-05
4.066714 6.7661506e-05
4.067714 6.744275e-05
4.068714 6.7226267e-05
4.069714 6.7012041e-05
4.070714 6.680005e-05
4.071714 6.6590297e-05
4.072714 6.6382785e-05
4.073714 6.6177529e-05
4.074714 6.5974547e-05
4.075714 6.577387200000001e-05
4.076715 6.557554e-05
4.077714 6.5379595e-05
4.078714 6.518608899999999e-05
4.079714 6.4995078e-05
4.080714 6.4806619e-05
4.081714 6.4620775e-05
4.082714 6.443762e-05
4.083714 6.4257216e-05
4.084714 6.4079626e-05
4.085714 6.3904929e-05
4.086714 6.3733171e-05
4.087714 6.356442600000001e-05
4.088714 6.3398755e-05
4.089714 6.323620599999999e-05
4.090714 6.307684e-05
4.091714 6.292069700000001e-05
4.092714 6.2767822e-05
4.093714 6.261824999999999e-05
4.094714 6.2472014e-05
4.095714 6.2329144e-05
4.096714 6.218966200000001e-05
4.097714 6.205359e-05
4.098714 6.1920946e-05
4.099714 6.1791752e-05
4.100714 6.166602e-05
4.101714 6.1543761e-05
4.102714 6.1424987e-05
4.103714 6.1309709e-05
4.104714 6.1197954e-05
4.105714 6.108971300000001e-05
4.106714 6.0985025e-05
4.107714 6.0883889000000005e-05
4.108714 6.0786329e-05
4.109715 6.0692349e-05
4.110714 6.0601985e-05
4.111714 6.0515259e-05
4.112714 6.0432177e-05
4.113714 6.0352761e-05
4.114714 6.027703399999999e-05
4.115714 6.0205008e-05
4.116714 6.0136699e-05
4.117714 6.0072108000000006e-05
4.118714 6.0011239999999995e-05
4.119714 5.9954101000000005e-05
4.120714 5.9900685e-05
4.121714 5.9850976e-05
4.122715 5.9804961e-05
4.123714 5.9762618e-05
4.124714 5.9723919000000005e-05
4.125714 5.9688813e-05
4.126714 5.9657265e-05
4.127714 5.9629230000000004e-05
4.128714 5.9604639e-05
4.129714 5.9583442e-05
4.130714 5.9565582e-05
4.131714 5.9550979e-05
4.132714 5.9539582000000006e-05
4.133714 5.9531322000000004e-05
4.134714 5.9526127000000006e-05
4.135714 5.9523938e-05
4.136714 5.9524694999999996e-05
4.137714 5.9528344e-05
4.138714 5.9534841e-05
4.139714 5.9544146e-05
4.140714 5.9556225999999995e-05
4.141714 5.957106199999999e-05
4.142715 5.9588638000000005e-05
4.143714 5.9608954e-05
4.144714 5.9632021e-05
4.145714 5.9657855999999996e-05
4.146714 5.9686488000000006e-05
4.147714 5.9717951e-05
4.148714 5.9752301e-05
4.149714 5.9789596e-05
4.150714 5.9829887e-05
4.151714 5.9873253000000006e-05
4.152714 5.9919755999999995e-05
4.153714 5.9969489000000006e-05
4.154714 6.0022511999999996e-05
4.155715 6.0078917999999994e-05
4.156714 6.013876799999999e-05
4.157714 6.0202137000000005e-05
4.158714 6.0269099e-05
4.159714 6.0339714999999995e-05
4.160714 6.0414038e-05
4.161714 6.0492113e-05
4.162714 6.0573973e-05
4.163714 6.0659652999999996e-05
4.164714 6.0749169999999996e-05
4.165714 6.0842541000000005e-05
4.166714 6.0939749e-05
4.167714 6.1040794e-05
4.168715 6.114565299999999e-05
4.169714 6.1254303e-05
4.170714 6.1366711e-05
4.171714 6.1482825e-05
4.172714 6.1602594e-05
4.173714 6.1725979e-05
4.174714 6.1852916e-05
4.175714 6.1983337e-05
4.176714 6.2117198e-05
4.177714 6.2254423e-05
4.178714 6.2394963e-05
4.179714 6.2538749e-05
4.180714 6.268573400000001e-05
4.181714 6.2835858e-05
4.182714 6.298907399999999e-05
4.183714 6.314533e-05
4.184714 6.3304583e-05
4.185714 6.3466791e-05
4.186714 6.3631921e-05
4.187714 6.3799945e-05
4.188715 6.3970811e-05
4.189714 6.414449600000001e-05
4.190714 6.432097700000001e-05
4.191714 6.4500222e-05
4.192714 6.46822e-05
4.193714 6.486688999999999e-05
4.194714 6.5054257e-05
4.195714 6.5244262e-05
4.196714 6.5436888e-05
4.197714 6.5632088e-05
4.198714 6.582982899999999e-05
4.199714 6.6030077e-05
4.200714 6.6232781e-05
4.201715 6.64379e-05
4.202714 6.6645396e-05
4.203714 6.685521e-05
4.204714 6.706731000000001e-05
4.205714 6.728166100000001e-05
4.206714 6.74982e-05
4.207714 6.7716911e-05
4.208714 6.7937742e-05
4.209714 6.8160671e-05
4.210714 6.838567400000001e-05
4.211714 6.8612735e-05
4.212714 6.8841837e-05
4.213714 6.9072985e-05
4.214714 6.9306185e-05
4.215714 6.954143699999999e-05
4.216714 6.9778787e-05
4.217714 7.001824e-05
4.218714 7.0259853e-05
4.219714 7.0503654e-05
4.220714 7.074970699999999e-05
4.221714 7.099805500000001e-05
4.222714 7.1248775e-05
4.223714 7.150191e-05
4.224714 7.1757529e-05
4.225714 7.20157e-05
4.226714 7.2276481e-05
4.227714 7.2539916e-05
4.228714 7.280606799999999e-05
4.229714 7.3074978e-05
4.230714 7.3346672e-05
4.231714 7.362117999999999e-05
4.232714 7.389851400000001e-05
4.233714 7.4178672e-05
4.234715 7.4461656e-05
4.235714 7.474743e-05
4.236714 7.5035956e-05
4.237714 7.5327182e-05
4.238714 7.5621051e-05
4.239714 7.591748999999999e-05
4.240714 7.6216412e-05
4.241714 7.651771099999999e-05
4.242714 7.6821289e-05
4.243714 7.7127032e-05
4.244714 7.743482799999999e-05
4.245714 7.7744545e-05
4.246714 7.8056064e-05
4.247715 7.836926e-05
4.248714 7.8684008e-05
4.249714 7.9000188e-05
4.250714 7.9317687e-05
4.251714 7.9636396e-05
4.252714 7.9956214e-05
4.253714 8.0277039e-05
4.254714 8.0598784e-05
4.255714 8.0921382e-05
4.256714 8.124476399999999e-05
4.257714 8.1568879e-05
4.258714 8.1893671e-05
4.259714 8.2219111e-05
4.260714 8.2545171e-05
4.261714 8.2871838e-05
4.262714 8.3199092e-05
4.263714 8.3526936e-05
4.264714 8.385537200000001e-05
4.265714 8.418441000000001e-05
4.266714 8.4514045e-05
4.267715 8.4844299e-05
4.268714 8.517519099999999e-05
4.269714 8.5506724e-05
4.270714 8.5838917e-05
4.271714 8.6171781e-05
4.272714 8.6505321e-05
4.273714 8.683955499999999e-05
4.274714 8.7174476e-05
4.275714 8.7510097e-05
4.276714 8.7846405e-05
4.277714 8.8183401e-05
4.278714 8.8521085e-05
4.279714 8.885944e-05
4.280715 8.9198466e-05
4.281714 8.953814999999999e-05
4.282714 8.987847800000001e-05
4.283714 9.0219447e-05
4.284714 9.0561036e-05
4.285714 9.0903256e-05
4.286714 9.1246085e-05
4.287714 9.1589533e-05
4.288714 9.1933589e-05
4.289714 9.2278265e-05
4.290714 9.262356e-05
4.291714 9.2969481e-05
4.292714 9.331603199999999e-05
4.293715 9.366322599999999e-05
4.294714 9.4011074e-05
4.295714 9.4359581e-05
4.296714 9.4708747e-05
4.297714 9.5058579e-05
4.298714 9.5409075e-05
4.299714 9.5760231e-05
4.300714 9.611203499999999e-05
4.301714 9.6464476e-05
4.302714 9.681749599999999e-05
4.303714 9.7171096e-05
4.304714 9.7525196e-05
4.305714 9.787976299999999e-05
4.306714 9.823471600000001e-05
4.307714 9.858998699999999e-05
4.308714 9.8945475e-05
4.309714 9.9301087e-05
4.310714 9.9656722e-05
4.311714 0.00010001226
4.312714 0.00010036757
4.313715 0.00010072255
4.314714 0.00010107705000000001
4.315714 0.00010143092
4.316714 0.00010178404
4.317714 0.00010213628999999999
4.318714 0.00010248751999999999
4.319714 0.00010283762000000001
4.320714 0.00010318645999999999
4.321714 0.00010353392
4.322714 0.00010387990000000001
4.323714 0.00010422431999999999
4.324714 0.00010456708
4.325714 0.00010490813999999999
4.326715 0.00010524744
4.327714 0.00010558493000000001
4.328714 0.00010592059
4.329714 0.00010625439999999999
4.330714 0.00010658638
4.331714 0.0001069165
4.332714 0.00010724483
4.333714 0.0001075714
4.334714 0.00010789622
4.335714 0.00010821938
4.336714 0.00010854091
4.337714 0.00010886085
4.338714 0.00010917932999999999
4.339714 0.00010949634
4.340714 0.00010981197
4.341714 0.00011012627
4.342714 0.00011043929
4.343714 0.0001107511
4.344714 0.00011106173000000001
4.345714 0.00011137119999999999
4.346714 0.00011167953
4.347714 0.00011198674999999999
4.348714 0.00011229288
4.349714 0.00011259791000000002
4.350714 0.00011290182000000001
4.351714 0.00011320459
4.352714 0.00011350622000000001
4.353714 0.00011380664999999999
4.354714 0.00011410586
4.355714 0.0001144038
4.356714 0.00011470044
4.357714 0.00011499570000000001
4.358714 0.00011528955
4.359715 0.00011558192999999999
4.360714 0.00011587276999999999
4.361714 0.00011616203999999999
4.362714 0.00011644968
4.363714 0.00011673561
4.364714 0.00011701983
4.365714 0.00011730224
4.366714 0.00011758282
4.367714 0.0001178615
4.368714 0.00011813825
4.369714 0.00011841302000000001
4.370714 0.00011868575
4.371714 0.00011895638
4.372715 0.0001192249
4.373714 0.00011949120000000001
4.374714 0.00011975526999999999
4.375714 0.00012001702
4.376714 0.00012027641
4.377714 0.00012053335000000002
4.378714 0.00012078777
4.379714 0.00012103960999999999
4.380714 0.00012128879
4.381714 0.00012153522000000001
4.382714 0.00012177881
4.383714 0.00012201946
4.384714 0.00012225709
4.385714 0.00012249161000000002
4.386714 0.00012272293000000002
4.387714 0.00012295095
4.388714 0.00012317560000000001
4.389714 0.00012339677000000002
4.390714 0.0001236144
4.391714 0.00012382844
4.392715 0.00012403879999999998
4.393714 0.00012424543
4.394714 0.0001244483
4.395714 0.00012464735
4.396714 0.0001248426
4.397714 0.00012503400999999998
4.398714 0.00012522158
4.399714 0.00012540536
4.400714 0.00012558534
4.401714 0.00012576155
4.402714 0.00012593407
4.403714 0.00012610294
4.404714 0.00012626822
4.405715 0.00012643
4.406714 0.00012658832
4.407714 0.00012674327
4.408714 0.00012689495
4.409714 0.00012704342
4.410714 0.00012718872999999999
4.411714 0.00012733099000000002
4.412714 0.00012747023
4.413714 0.00012760653
4.414714 0.00012773993
4.415714 0.00012787046
4.416714 0.00012799817
4.417714 0.00012812305
4.418715 0.00012824513
4.419714 0.00012836439000000002
4.420714 0.00012848080999999998
4.421714 0.00012859438
4.422714 0.00012870501999999998
4.423714 0.00012881269
4.424714 0.00012891735
4.425714 0.00012901891
4.426714 0.00012911727
4.427714 0.00012921239
4.428714 0.00012930416000000002
4.429714 0.00012939247
4.430714 0.00012947725
4.431714 0.00012955838
4.432714 0.00012963578
4.433714 0.00012970935999999999
4.434714 0.00012977903
4.435714 0.00012984468000000002
4.436714 0.00012990624
4.437714 0.00012996363
4.438715 0.00013001677
4.439714 0.00013006561
4.440714 0.00013011005
4.441714 0.00013015006999999998
4.442714 0.00013018558
4.443714 0.00013021655999999999
4.444714 0.00013024295
4.445714 0.00013026471
4.446714 0.00013028181
4.447714 0.00013029421
4.448714 0.00013030187
4.449714 0.00013030478
4.450714 0.00013030289
4.451715 0.00013029618
4.452714 0.00013028462
4.453714 0.00013026818000000002
4.454714 0.00013024684999999998
4.455714 0.0001302206
4.456714 0.0001301894
4.457714 0.00013015324
4.458714 0.00013011211
4.459714 0.00013006596000000002
4.460714 0.00013001481
4.461714 0.00012995865
4.462714 0.00012989746
4.463714 0.00012983123000000001
4.464714 0.00012976
4.465714 0.00012968377
4.466714 0.00012960254999999998
4.467714 0.00012951637
4.468714 0.00012942527
4.469714 0.00012932927
4.470714 0.00012922844
4.471714 0.00012912282
4.472714 0.00012901245
4.473714 0.00012889740999999998
4.474714 0.00012877775000000002
4.475714 0.00012865356000000002
4.476714 0.00012852489
4.477714 0.00012839182
4.478714 0.00012825439999999998
4.479714 0.00012811271
4.480714 0.00012796683
4.481714 0.00012781678
4.482714 0.00012766264
4.483714 0.00012750444
4.484715 0.00012734221000000002
4.485714 0.00012717599000000002
4.486714 0.00012700576
4.487714 0.00012683155000000002
4.488714 0.00012665334
4.489714 0.0001264711
4.490714 0.00012628482
4.491714 0.00012609443
4.492714 0.00012589986
4.493714 0.00012570107
4.494714 0.00012549797
4.495714 0.00012529047
4.496714 0.00012507847
4.497715 0.00012486189
4.498714 0.00012464061
4.499714 0.00012441451
4.500714 0.00012418351
4.501714 0.00012394747
4.502714 0.0001237063
4.503714 0.00012345988
4.504714 0.00012320811
4.505714 0.00012295092
4.506714 0.00012268819
4.507714 0.00012241986
4.508714 0.00012214587
4.509714 0.00012186612
4.510714 0.00012158059000000001
4.511714 0.00012128922
4.512714 0.000120992
4.513714 0.00012068889
4.514714 0.00012037987
4.515714 0.00012006494
4.516714 0.00011974413
4.517715 0.00011941743000000002
4.518714 0.00011908485
4.519714 0.00011874645000000001
4.520714 0.00011840225000000001
4.521714 0.00011805228
4.522714 0.00011769657999999999
4.523714 0.00011733523
4.524714 0.00011696824000000001
4.525714 0.00011659567
4.526714 0.00011621757
4.527714 0.00011583401
4.528714 0.00011544501999999999
4.529714 0.00011505066000000001
4.530715 0.00011465097
4.531714 0.00011424603
4.532714 0.00011383585999999999
4.533714 0.00011342053
4.534714 0.00011300007999999999
4.535714 0.00011257455
4.536714 0.00011214399
4.537714 0.00011170845999999999
4.538714 0.00011126799
4.539714 0.00011082263
4.540714 0.00011037245000000001
4.541714 0.00010991744000000002
4.542714 0.00010945768999999999
4.543715 0.00010899320999999999
4.544714 0.00010852405999999998
4.545714 0.00010805026999999999
4.546714 0.00010757186000000001
4.547714 0.00010708889
4.548714 0.00010660136
4.549714 0.00010610931
4.550714 0.00010561274999999999
4.551714 0.00010511171999999999
4.552714 0.00010460620000000001
4.553714 0.00010409618999999999
4.554714 0.00010358169999999999
4.555714 0.00010306270999999999
4.556714 0.00010253919999999999
4.557714 0.00010201114
4.558714 0.0001014785
4.559714 0.00010094123999999998
4.560714 0.00010039928999999999
4.561714 9.985260500000001e-05
4.562714 9.930112100000001e-05
4.563715 9.8744761e-05
4.564714 9.8183455e-05
4.565714 9.761712399999999e-05
4.566714 9.704568799999999e-05
4.567714 9.646904599999999e-05
4.568714 9.5887128e-05
4.569714 9.5299845e-05
4.570714 9.4707104e-05
4.571714 9.4108839e-05
4.572714 9.350496299999999e-05
4.573714 9.2895408e-05
4.574714 9.228011800000001e-05
4.575714 9.1659035e-05
4.576715 9.103211499999999e-05
4.577714 9.039931700000001e-05
4.578714 8.976061799999999e-05
4.579714 8.9116014e-05
4.580714 8.8465492e-05
4.581714 8.7809059e-05
4.582714 8.7146742e-05
4.583714 8.647857e-05
4.584714 8.5804584e-05
4.585714 8.5124844e-05
4.586714 8.4439404e-05
4.587714 8.3748341e-05
4.588714 8.305173700000001e-05
4.589714 8.2349669e-05
4.590714 8.1642224e-05
4.591714 8.092951e-05
4.592714 8.0211618e-05
4.593714 7.9488649e-05
4.594714 7.8760706e-05
4.595714 7.8027887e-05
4.596714 7.729028699999999e-05
4.597714 7.654800199999999e-05
4.598714 7.5801131e-05
4.599714 7.5049758e-05
4.600714 7.4293968e-05
4.601714 7.3533829e-05
4.602714 7.2769421e-05
4.603714 7.2000807e-05
4.604714 7.122805e-05
4.605714 7.0451188e-05
4.606714 6.967026699999999e-05
4.607714 6.8885333e-05
4.608714 6.8096415e-05
4.609715 6.730352899999999e-05
4.610714 6.650669799999999e-05
4.611714 6.5705945e-05
4.612714 6.4901252e-05
4.613714 6.4092649e-05
4.614714 6.3280112e-05
4.615714 6.246364699999999e-05
4.616714 6.1643232e-05
4.617714 6.0818866e-05
4.618714 5.9990521000000005e-05
4.619714 5.9158180000000004e-05
4.620714 5.832182e-05
4.621714 5.7481407e-05
4.622715 5.6636924e-05
4.623714 5.5788331e-05
4.624714 5.4935594999999996e-05
4.625714 5.4078691e-05
4.626714 5.3217576000000005e-05
4.627714 5.2352209e-05
4.628714 5.1482556e-05
4.629714 5.0608570999999996e-05
4.630714 4.973021e-05
4.631714 4.8847437e-05
4.632714 4.7960208e-05
4.633714 4.7068480000000004e-05
4.634714 4.617221e-05
4.635714 4.5271355e-05
4.636714 4.4365879e-05
4.637714 4.3455739e-05
4.638714 4.2540907000000004e-05
4.639714 4.1621351e-05
4.640714 4.0697043000000005e-05
4.641714 3.9767957e-05
4.642715 3.8834085e-05
4.643714 3.789541e-05
4.644714 3.6951926e-05
4.645714 3.6003638e-05
4.646714 3.5050561999999995e-05
4.647714 3.409271e-05
4.648714 3.313011e-05
4.649714 3.2162799e-05
4.650714 3.1190817e-05
4.651714 3.0214218e-05
4.652714 2.9233061000000003e-05
4.653714 2.8247419000000002e-05
4.654714 2.7257363e-05
4.655715 2.6262975e-05
4.656714 2.5264344999999998e-05
4.657714 2.4261564e-05
4.658714 2.3254734e-05
4.659714 2.2243952e-05
4.660714 2.1229324e-05
4.661714 2.0210958000000002e-05
4.662714 1.9188954e-05
4.663714 1.8163418999999998e-05
4.664714 1.7134457e-05
4.665714 1.6102167e-05
4.666714 1.5066644e-05
4.667714 1.4027978e-05
4.668715 1.2986253e-05
4.669714 1.1941550000000001e-05
4.670714 1.089394e-05
4.671714 9.8434832e-06
4.672714 8.790235e-06
4.673714 7.734242799999999e-06
4.674714 6.6755433e-06
4.675714 5.6141650999999996e-06
4.676714 4.5501285e-06
4.677714 3.4834446000000004e-06
4.678714 2.4141178e-06
4.679714 1.3421444000000002e-06
4.680714 2.6751303e-07
4.681714 -8.0979312e-07
4.682714 -1.8897975e-06
4.683714 -2.9725278e-06
4.684714 -4.0580165e-06
4.685714 -5.1462983e-06
4.686714 -6.237412e-06
4.687714 -7.3313977e-06
4.688715 -8.4282952e-06
4.689714 -9.5281464e-06
4.690714 -1.0630992e-05
4.691714 -1.1736869999999999e-05
4.692714 -1.2845820000000001e-05
4.693714 -1.3957878999999998e-05
4.694714 -1.5073078e-05
4.695714 -1.619145e-05
4.696714 -1.7313018e-05
4.697714 -1.8437807e-05
4.698714 -1.9565837e-05
4.699714 -2.0697124999999997e-05
4.700714 -2.1831681e-05
4.701715 -2.2969512e-05
4.702714 -2.4110622000000003e-05
4.703714 -2.5255010999999998e-05
4.704714 -2.6402674e-05
4.705714 -2.75536e-05
4.706714 -2.8707774000000002e-05
4.707714 -2.9865183e-05
4.708714 -3.1025803e-05
4.709714 -3.2189607e-05
4.710714 -3.3356562e-05
4.711714 -3.4526641e-05
4.712714 -3.5699802e-05
4.713714 -3.6875997e-05
4.714714 -3.8055185e-05
4.715714 -3.923731e-05
4.716714 -4.0422321e-05
4.717714 -4.161015e-05
4.718714 -4.2800735e-05
4.719714 -4.3994007e-05
4.720714 -4.5189887e-05
4.721714 -4.6388303e-05
4.722714 -4.7589168e-05
4.723714 -4.8792401e-05
4.724714 -4.9997908e-05
4.725714 -5.1205603e-05
4.726714 -5.2415385e-05
4.727714 -5.3627161e-05
4.728714 -5.4840837e-05
4.729714 -5.6056314e-05
4.730714 -5.7273485000000005e-05
4.731714 -5.8492259e-05
4.732714 -5.9712545e-05
4.733714 -6.0934241e-05
4.734715 -6.2157267e-05
4.735714 -6.3381532e-05
4.736714 -6.4606957e-05
4.737714 -6.5833467e-05
4.738714 -6.7061001e-05
4.739714 -6.8289495e-05
4.740714 -6.9518887e-05
4.741714 -7.0749144e-05
4.742714 -7.198022400000001e-05
4.743714 -7.3212095e-05
4.744714 -7.4444745e-05
4.745714 -7.5678162e-05
4.746714 -7.691234600000001e-05
4.747715 -7.8147298e-05
4.748714 -7.9383034e-05
4.749714 -8.061957700000001e-05
4.750714 -8.1856962e-05
4.751714 -8.309520999999999e-05
4.752714 -8.433438e-05
4.753714 -8.5574493e-05
4.754714 -8.6815612e-05
4.755714 -8.8057789e-05
4.756714 -8.9301062e-05
4.757714 -9.0545495e-05
4.758714 -9.1791122e-05
4.759714 -9.3038011e-05
4.760714 -9.428619e-05
4.761714 -9.5535711e-05
4.762714 -9.678659600000001e-05
4.763714 -9.8038879e-05
4.764714 -9.929260599999999e-05
4.765714 -0.00010054778000000001
4.766714 -0.00010180439
4.767715 -0.00010306246999999999
4.768714 -0.000104322
4.769714 -0.00010558298000000001
4.770714 -0.00010684536000000001
4.771714 -0.00010810915
4.772714 -0.00010937429
4.773714 -0.00011064074000000001
4.774714 -0.00011190844999999999
4.775714 -0.00011317737
4.776714 -0.00011444743999999999
4.777714 -0.00011571859
4.778714 -0.00011699074999999999
4.779714 -0.00011826384000000001
4.780715 -0.00011953777999999999
4.781714 -0.00012081249
4.782714 -0.00012208789
4.783714 -0.00012336388
4.784714 -0.00012464041000000001
4.785714 -0.00012591734
4.786714 -0.0001271946
4.787714 -0.00012847209999999998
4.788714 -0.00012974974
4.789714 -0.00013102745
4.790714 -0.00013230512
4.791714 -0.00013358266
4.792714 -0.00013486000000000002
4.793715 -0.00013613704
4.794714 -0.00013741370000000002
4.795714 -0.00013868988
4.796714 -0.00013996552000000002
4.797714 -0.00014124053
4.798714 -0.00014251483
4.799714 -0.00014378834
4.800714 -0.00014506097999999998
4.801714 -0.00014633272
4.802714 -0.00014760346
4.803714 -0.00014887316
4.804714 -0.00015014176
4.805714 -0.00015140920000000001
4.806714 -0.00015267544
4.807714 -0.00015394043999999998
4.808714 -0.00015520417
4.809714 -0.0001564666
4.810714 -0.00015772772999999999
4.811714 -0.00015898753999999998
4.812714 -0.00016024601999999998
4.813715 -0.00016150316
4.814714 -0.00016275899000000002
4.815714 -0.00016401352
4.816714 -0.00016526677999999999
4.817714 -0.00016651881
4.818714 -0.00016776962
4.819714 -0.00016901927
4.820714 -0.00017026781
4.821714 -0.00017151528
4.822714 -0.00017276175
4.823714 -0.00017400725
4.824714 -0.00017525188
4.825714 -0.00017649564
4.826715 -0.00017773862
4.827714 -0.00017898086
4.828714 -0.00018022241
4.829714 -0.0001814633
4.830714 -0.00018270358
4.831714 -0.00018394327
4.832714 -0.00018518239
4.833714 -0.00018642095
4.834714 -0.00018765894
4.835714 -0.00018889638
4.836714 -0.00019013321000000002
4.837714 -0.00019136942000000002
4.838714 -0.00019260497
4.839714 -0.00019383979
4.840714 -0.00019507381
4.841714 -0.000196307
4.842714 -0.00019753923000000002
4.843714 -0.00019877038999999998
4.844714 -0.00020000045000000003
4.845714 -0.00020122925
4.846714 -0.00020245668
4.847714 -0.00020368262999999998
4.848714 -0.00020490702
4.849714 -0.00020612967999999998
4.850714 -0.00020735049000000002
4.851714 -0.00020856934999999999
4.852714 -0.00020978609
4.853714 -0.00021100066
4.854714 -0.00021221288
4.855714 -0.00021342266000000002
4.856714 -0.00021462993
4.857714 -0.00021583458
4.858714 -0.00021703646999999998
4.859715 -0.00021823555
4.860714 -0.00021943174
4.861714 -0.00022062495000000002
4.862714 -0.00022181511999999997
4.863714 -0.00022300217000000003
4.864714 -0.00022418608000000003
4.865714 -0.00022536681
4.866714 -0.00022654428
4.867714 -0.00022771848999999998
4.868714 -0.00022888939
4.869714 -0.00023005698
4.870714 -0.00023122121999999998
4.871714 -0.0002323821
4.872715 -0.00023353964000000002
4.873714 -0.00023469377
4.874714 -0.00023584453000000002
4.875714 -0.00023699192000000002
4.876714 -0.00023813595
4.877714 -0.00023927662
4.878714 -0.00024041392
4.879714 -0.00024154788
4.880714 -0.00024267851999999998
4.881714 -0.00024380581
4.882714 -0.00024492986
4.883714 -0.00024605060000000003
4.884714 -0.00024716812
4.885714 -0.00024828244000000004
4.886714 -0.00024939354
4.887714 -0.00025050147
4.888714 -0.00025160628
4.889714 -0.00025270797
4.890714 -0.00025380664
4.891714 -0.00025490224
4.892715 -0.00025599484
4.893714 -0.00025708446
4.894714 -0.00025817114
4.895714 -0.0002592549
4.896714 -0.00026033574
4.897714 -0.00026141367
4.898714 -0.00026248871999999995
4.899714 -0.00026356088
4.900714 -0.00026463015
4.901714 -0.00026569646
4.902714 -0.00026675987
4.903714 -0.00026782027
4.904714 -0.00026887765
4.905715 -0.00026993192999999997
4.906714 -0.00027098306
4.907714 -0.00027203096
4.908714 -0.00027307553
4.909714 -0.00027411672
4.910714 -0.00027515438999999996
4.911714 -0.00027618839
4.912714 -0.00027721867
4.913714 -0.00027824506
4.914714 -0.0002792674
4.915714 -0.00028028562
4.916714 -0.00028129953
4.917714 -0.00028230902000000004
4.918715 -0.00028331392
4.919714 -0.00028431410999999997
4.920714 -0.00028530949
4.921714 -0.00028629987999999996
4.922714 -0.00028728518
4.923714 -0.0002882653
4.924714 -0.00028924012
4.925714 -0.00029020953
4.926714 -0.00029117348
4.927714 -0.00029213190000000003
4.928714 -0.00029308471
4.929714 -0.00029403191
4.930714 -0.00029497339
4.931714 -0.00029590917
4.932714 -0.00029683927000000003
4.933714 -0.00029776361
4.934714 -0.00029868227
4.935714 -0.00029959522
4.936714 -0.00030050251
4.937714 -0.00030140416
4.938715 -0.00030230019
4.939714 -0.00030319068
4.940714 -0.00030407565999999997
4.941714 -0.00030495517
4.942714 -0.00030582925999999997
4.943714 -0.00030669798
4.944714 -0.00030756139
4.945714 -0.0003084195
4.946714 -0.00030927238
4.947714 -0.00031012005
4.948714 -0.00031096258
4.949714 -0.00031179994999999997
4.950714 -0.00031263223000000003
4.951715 -0.00031345946
4.952714 -0.00031428158
4.953714 -0.00031509867
4.954714 -0.00031591071
4.955714 -0.00031671773
4.956714 -0.00031751969999999996
4.957714 -0.00031831667
4.958714 -0.00031910859
4.959714 -0.00031989546
4.960714 -0.00032067726
4.961714 -0.00032145401
4.962714 -0.00032222565
4.963714 -0.00032299221999999996
4.964714 -0.00032375362
4.965714 -0.00032450987
4.966714 -0.00032526093
4.967714 -0.00032600676
4.968714 -0.00032674732
4.969714 -0.00032748258
4.970714 -0.00032821247
4.971714 -0.00032893697
4.972714 -0.000329656
4.973714 -0.00033036945
4.974714 -0.00033107732999999997
4.975714 -0.00033177948
4.976714 -0.00033247586
4.977714 -0.00033316639
4.978714 -0.00033385097
4.979714 -0.00033452948
4.980714 -0.00033520181999999995
4.981714 -0.00033586788999999997
4.982714 -0.00033652755
4.983714 -0.00033718068
4.984715 -0.00033782717000000004
4.985714 -0.00033846695
4.986714 -0.00033909985
4.987714 -0.00033972576
4.988714 -0.0003403446
4.989714 -0.00034095622
4.990714 -0.00034156055
4.991714 -0.0003421575
4.992714 -0.00034274697
4.993714 -0.00034332886
4.994714 -0.00034390316
4.995714 -0.00034446982
4.996714 -0.00034502877
4.997715 -0.00034558
4.998714 -0.00034612350999999996
4.999714 -0.00034665927000000003
5.000714 -0.00034718732
5.001714 -0.00034770769
5.002714 -0.00034822037000000004
5.003714 -0.00034872551
5.004714 -0.00034922307
5.005714 -0.00034971313
5.006714 -0.00035019580000000003
5.007714 -0.00035067109999999997
5.008714 -0.00035113915
5.009714 -0.00035160003
5.010714 -0.00035205378
5.011714 -0.00035250052
5.012714 -0.00035294031
5.013714 -0.00035337323
5.014714 -0.00035379933
5.015714 -0.00035421867000000004
5.016714 -0.00035463133
5.017715 -0.00035503733
5.018714 -0.00035543670999999997
5.019714 -0.0003558295
5.020714 -0.00035621569999999997
5.021714 -0.00035659532
5.022714 -0.00035696835
5.023714 -0.00035733478
5.024714 -0.0003576946
5.025714 -0.00035804776
5.026714 -0.00035839423
5.027714 -0.00035873397
5.028714 -0.00035906694
5.029714 -0.00035939306
5.030715 -0.00035971232
5.031714 -0.00036002460999999997
5.032714 -0.00036032986
5.033714 -0.00036062801999999996
5.034714 -0.00036091903
5.035714 -0.00036120286
5.036714 -0.00036147937
5.037714 -0.00036174854
5.038714 -0.00036201027
5.039714 -0.00036226454
5.040714 -0.00036251122000000003
5.041714 -0.0003627503
5.042714 -0.0003629817
5.043715 -0.00036320533999999996
5.044714 -0.00036342115
5.045714 -0.00036362908
5.046714 -0.00036382908
5.047714 -0.00036402103
5.048714 -0.00036420488
5.049714 -0.00036438059
5.050714 -0.00036454805
5.051714 -0.00036470722
5.052714 -0.00036485799
5.053714 -0.00036500032
5.054714 -0.00036513413
5.055714 -0.00036525935
5.056714 -0.0003653759
5.057714 -0.00036548373999999997
5.058714 -0.00036558281
5.059714 -0.00036567305
5.060714 -0.00036575441
5.061714 -0.00036582685
5.062714 -0.00036589033
5.063715 -0.00036594486
5.064714 -0.0003659904
5.065714 -0.00036602693999999997
5.066714 -0.0003660545
5.067714 -0.00036607312
5.068714 -0.0003660828
5.069714 -0.0003660836
5.070714 -0.00036607553
5.071714 -0.0003660587
5.072714 -0.00036603315
5.073714 -0.00036599893
5.074714 -0.00036595616000000003
5.075714 -0.00036590493000000004
5.076715 -0.00036584531
5.077714 -0.00036577742
5.078714 -0.00036570133999999996
5.079714 -0.00036561714
5.080714 -0.00036552494
5.081714 -0.00036542485
5.082714 -0.00036531692000000003
5.083714 -0.00036520121000000003
5.084714 -0.00036507784
5.085714 -0.0003649468
5.086714 -0.00036480819
5.087714 -0.00036466204
5.088714 -0.00036450831
5.089714 -0.00036434708
5.090714 -0.00036417830000000004
5.091714 -0.00036400194999999997
5.092714 -0.00036381803
5.093714 -0.00036362646000000004
5.094714 -0.00036342724
5.095714 -0.00036322028
5.096714 -0.00036300551
5.097714 -0.00036278284
5.098714 -0.00036255221
5.099714 -0.00036231354
5.100714 -0.0003620667
5.101714 -0.00036181164
5.102714 -0.00036154825
5.103714 -0.0003612764
5.104714 -0.00036099605
5.105714 -0.00036070708
5.106714 -0.00036040942
5.107714 -0.00036010301
5.108714 -0.00035978770999999996
5.109715 -0.00035946355
5.110714 -0.00035913035
5.111714 -0.00035878816000000003
5.112714 -0.00035843689000000003
5.113714 -0.00035807645
5.114714 -0.00035770686
5.115714 -0.00035732805000000004
5.116714 -0.00035694004
5.117714 -0.00035654277
5.118714 -0.00035613621
5.119714 -0.00035572036
5.120714 -0.0003552952
5.121714 -0.00035486071
5.122715 -0.00035441693999999996
5.123714 -0.00035396381
5.124714 -0.0003535014
5.125714 -0.00035302965
5.126714 -0.00035254857
5.127714 -0.00035205821
5.128714 -0.00035155858
5.129714 -0.00035104967999999997
5.130714 -0.00035053154
5.131714 -0.00035000417
5.132714 -0.00034946761
5.133714 -0.00034892190999999997
5.134714 -0.0003483671
5.135714 -0.00034780323
5.136714 -0.00034723039
5.137714 -0.00034664859
5.138714 -0.00034605791
5.139714 -0.00034545849000000003
5.140714 -0.00034485033
5.141714 -0.00034423356
5.142715 -0.00034360824000000004
5.143714 -0.0003429745
5.144714 -0.0003423324
5.145714 -0.00034168202000000003
5.146714 -0.0003410235
5.147714 -0.00034035693
5.148714 -0.00033968238
5.149714 -0.00033899994
5.150714 -0.0003383097
5.151714 -0.00033761173
5.152714 -0.0003369061
5.153714 -0.00033619285
5.154714 -0.00033547203
5.155715 -0.00033474369
5.156714 -0.00033400784
5.157714 -0.00033326446
5.158714 -0.00033251356000000003
5.159714 -0.00033175511
5.160714 -0.00033098913
5.161714 -0.00033021554
5.162714 -0.00032943424
5.163714 -0.00032864525
5.164714 -0.0003278484
5.165714 -0.00032704368
5.166714 -0.00032623095
5.167714 -0.00032541013
5.168715 -0.00032458111
5.169714 -0.00032374378
5.170714 -0.00032289806
5.171714 -0.00032204382
5.172714 -0.00032118098
5.173714 -0.00032030946
5.174714 -0.00031942914
5.175714 -0.00031853995
5.176714 -0.00031764184
5.177714 -0.00031673474
5.178714 -0.00031581860000000003
5.179714 -0.00031489337
5.180714 -0.00031395904999999996
5.181714 -0.00031301558
5.182714 -0.00031206303
5.183714 -0.00031110135
5.184714 -0.00031013058
5.185714 -0.00030915076
5.186714 -0.00030816191
5.187714 -0.00030716408
5.188715 -0.00030615736
5.189714 -0.00030514178999999997
5.190714 -0.00030411745
5.191714 -0.0003030844
5.192714 -0.00030204274
5.193714 -0.00030099254
5.194714 -0.00029993391
5.195714 -0.00029886689000000003
5.196714 -0.00029779161999999996
5.197714 -0.00029670816000000003
5.198714 -0.00029561663
5.199714 -0.00029451708
5.200714 -0.00029340960999999996
5.201715 -0.00029229434
5.202714 -0.0002911713
5.203714 -0.00029004061
5.204714 -0.00028890238
5.205714 -0.00028775664
5.206714 -0.00028660352
5.207714 -0.00028544307
5.208714 -0.00028427537
5.209714 -0.00028310048000000003
5.210714 -0.00028191855
5.211714 -0.00028072959
5.212714 -0.00027953367
5.213714 -0.00027833091
5.214714 -0.00027712130999999997
5.215714 -0.00027590497
5.216714 -0.00027468197
5.217714 -0.00027345232
5.218714 -0.00027221611
5.219714 -0.00027097333
5.220714 -0.00026972401999999997
5.221714 -0.00026846826
5.222714 -0.000267206
5.223714 -0.00026593727
5.224714 -0.00026466206999999997
5.225714 -0.00026338039
5.226714 -0.00026209218
5.227714 -0.00026079747
5.228714 -0.00025949616
5.229714 -0.00025818827
5.230714 -0.00025687366
5.231714 -0.00025555232
5.232714 -0.00025422414
5.233714 -0.00025288907
5.234715 -0.00025154699999999997
5.235714 -0.00025019788
5.236714 -0.00024884164
5.237714 -0.00024747815
5.238714 -0.00024610736
5.239714 -0.00024472918
5.240714 -0.00024334356
5.241714 -0.0002419504
5.242714 -0.00024054968
5.243714 -0.00023914135
5.244714 -0.00023772538
5.245714 -0.00023630175
5.246714 -0.00023487041000000002
5.247715 -0.00023343146
5.248714 -0.00023198484
5.249714 -0.00023053065
5.250714 -0.00022906888
5.251714 -0.00022759964
5.252714 -0.00022612298000000003
5.253714 -0.00022463903000000002
5.254714 -0.00022314787
5.255714 -0.00022164958999999998
5.256714 -0.00022014436999999998
5.257714 -0.00021863232
5.258714 -0.00021711354999999998
5.259714 -0.00021558824
5.260714 -0.00021405650999999998
5.261714 -0.00021251849
5.262714 -0.00021097439
5.263714 -0.00020942427
5.264714 -0.00020786836
5.265714 -0.00020630675
5.266714 -0.00020473958000000002
5.267715 -0.00020316694999999998
5.268714 -0.00020158905
5.269714 -0.00020000592999999998
5.270714 -0.00019841777
5.271714 -0.00019682456999999998
5.272714 -0.00019522651999999999
5.273714 -0.00019362362
5.274714 -0.000192016
5.275714 -0.0001904037
5.276714 -0.00018878678
5.277714 -0.00018716531
5.278714 -0.00018553931
5.279714 -0.00018390881
5.280715 -0.00018227388
5.281714 -0.0001806345
5.282714 -0.00017899074
5.283714 -0.00017734258
5.284714 -0.00017569004
5.285714 -0.00017403314000000002
5.286714 -0.00017237187
5.287714 -0.00017070622
5.288714 -0.00016903621000000001
5.289714 -0.00016736182
5.290714 -0.00016568302
5.291714 -0.00016399981
5.292714 -0.00016231219000000001
5.293715 -0.00016062010999999998
5.294714 -0.00015892355999999998
5.295714 -0.00015722251
5.296714 -0.00015551692
5.297714 -0.00015380675999999998
5.298714 -0.00015209201
5.299714 -0.00015037264
5.300714 -0.00014864859
5.301714 -0.00014691983
5.302714 -0.00014518636
5.303714 -0.00014344811
5.304714 -0.00014170505999999998
5.305714 -0.00013995719000000002
5.306714 -0.00013820450000000001
5.307714 -0.00013644695
5.308714 -0.00013468455
5.309714 -0.00013291730999999998
5.310714 -0.00013114523
5.311714 -0.00012936833
5.312714 -0.00012758666
5.313715 -0.00012580023
5.314714 -0.00012400914
5.315714 -0.00012221344
5.316714 -0.00012041321
5.317714 -0.00011860856
5.318714 -0.00011679956
5.319714 -0.00011498637
5.320714 -0.00011316910000000001
5.321714 -0.00011134788
5.322714 -0.00010952289
5.323714 -0.00010769422999999999
5.324714 -0.00010586211
5.325714 -0.00010402669
5.326715 -0.00010218811999999999
5.327714 -0.00010034658999999999
5.328714 -9.8502244e-05
5.329714 -9.665528799999999e-05
5.330714 -9.4805876e-05
5.331714 -9.2954156e-05
5.332714 -9.1100293e-05
5.333714 -8.9244435e-05
5.334714 -8.7386724e-05
5.335714 -8.5527284e-05
5.336714 -8.3666242e-05
5.337714 -8.1803699e-05
5.338714 -7.9939753e-05
5.339714 -7.8074481e-05
5.340714 -7.620796499999999e-05
5.341714 -7.4340261e-05
5.342714 -7.247141399999999e-05
5.343714 -7.0601465e-05
5.344714 -6.8730441e-05
5.345714 -6.685835400000001e-05
5.346714 -6.4985221e-05
5.347714 -6.3111037e-05
5.348714 -6.1235789e-05
5.349714 -5.9359473e-05
5.350714 -5.7482066e-05
5.351714 -5.5603545e-05
5.352714 -5.3723886e-05
5.353714 -5.1843062e-05
5.354714 -4.9961051e-05
5.355714 -4.8077817e-05
5.356714 -4.6193340999999996e-05
5.357714 -4.4307586e-05
5.358714 -4.2420533e-05
5.359715 -4.0532154e-05
5.360714 -3.8642429e-05
5.361714 -3.6751345e-05
5.362714 -3.4858883e-05
5.363714 -3.2965033000000004e-05
5.364714 -3.1069793999999995e-05
5.365714 -2.917316e-05
5.366714 -2.7275127e-05
5.367714 -2.5375706999999997e-05
5.368714 -2.3474905e-05
5.369714 -2.1572737e-05
5.370714 -1.9669224e-05
5.371714 -1.776439e-05
5.372715 -1.5858264000000002e-05
5.373714 -1.3950883e-05
5.374714 -1.2042287e-05
5.375714 -1.0132525e-05
5.376714 -8.2216523e-06
5.377714 -6.3097289e-06
5.378714 -4.3968257e-06
5.379714 -2.4830184e-06
5.380714 -5.683916000000001e-07
5.381714 1.3469623e-06
5.382714 3.262943e-06
5.383714 5.1794419e-06
5.384714 7.0963438e-06
5.385714 9.0135238e-06
5.386714 1.0930853e-05
5.387714 1.2848190999999999e-05
5.388714 1.4765395e-05
5.389714 1.6682316e-05
5.390714 1.8598799e-05
5.391714 2.051469e-05
5.392715 2.2429828e-05
5.393714 2.4344049999999996e-05
5.394714 2.6257197000000002e-05
5.395714 2.8169114e-05
5.396714 3.0079644e-05
5.397714 3.1988631e-05
5.398714 3.3895930000000004e-05
5.399714 3.5801401e-05
5.400714 3.7704913e-05
5.401714 3.9606346e-05
5.402714 4.1505584e-05
5.403714 4.3402528e-05
5.404714 4.5297085e-05
5.405715 4.7189183999999995e-05
5.406714 4.9078756e-05
5.407714 5.0965741e-05
5.408714 5.2850106e-05
5.409714 5.473182799999999e-05
5.410714 5.6610889e-05
5.411714 5.8487279e-05
5.412714 6.0361015e-05
5.413714 6.2232107e-05
5.414714 6.4100578e-05
5.415714 6.5966464e-05
5.416714 6.782980200000001e-05
5.417714 6.969064e-05
5.418715 7.154900999999999e-05
5.419714 7.3404982e-05
5.420714 7.5258595e-05
5.421714 7.7109894e-05
5.422714 7.8958936e-05
5.423714 8.0805756e-05
5.424714 8.2650411e-05
5.425714 8.449292199999999e-05
5.426714 8.633332400000001e-05
5.427714 8.8171635e-05
5.428714 9.000788200000001e-05
5.429714 9.1842065e-05
5.430714 9.3674186e-05
5.431714 9.5504231e-05
5.432714 9.733217899999999e-05
5.433714 9.915803500000001e-05
5.434714 0.00010098172
5.435714 0.00010280322000000001
5.436714 0.00010462248
5.437714 0.00010643943
5.438715 0.00010825401
5.439714 0.00011006614000000001
5.440714 0.00011187573
5.441714 0.00011368271
5.442714 0.00011548698000000001
5.443714 0.00011728844
5.444714 0.00011908697
5.445714 0.00012088247999999999
5.446714 0.00012267482
5.447714 0.00012446389999999999
5.448714 0.00012624959
5.449714 0.00012803175
5.450714 0.00012981026
5.451715 0.00013158498
5.452714 0.00013335577
5.453714 0.00013512251000000002
5.454714 0.00013688503000000002
5.455714 0.00013864322000000002
5.456714 0.00014039692
5.457714 0.000142146
5.458714 0.0001438903
5.459714 0.00014562971
5.460714 0.00014736409
5.461714 0.00014909328
5.462714 0.00015081719
5.463714 0.00015253568
5.464714 0.00015424862999999998
5.465714 0.00015595593
5.466714 0.00015765751
5.467714 0.00015935323
5.468714 0.00016104303
5.469714 0.00016272685
5.470714 0.00016440459
5.471714 0.00016607623
5.472714 0.00016774172
5.473714 0.00016940103
5.474714 0.00017105413000000001
5.475714 0.000172701
5.476714 0.0001743417
5.477714 0.00017597617
5.478714 0.00017760449
5.479714 0.00017922667
5.480714 0.00018084276
5.481714 0.0001824528
5.482714 0.00018405685
5.483714 0.00018565499
5.484715 0.00018724726999999998
5.485714 0.00018883376
5.486714 0.00019041453
5.487714 0.00019198965
5.488714 0.00019355919
5.489714 0.00019512320000000002
5.490714 0.00019668178
5.491714 0.00019823491999999997
5.492714 0.00019978272000000002
5.493714 0.0002013252
5.494714 0.00020286243
5.495714 0.00020439435999999997
5.496714 0.00020592104000000003
5.497715 0.00020744249
5.498714 0.00020895864000000002
5.499714 0.00021046951
5.500714 0.00021197509
5.501714 0.00021347525
5.502714 0.00021496999
5.503714 0.00021645924
5.504714 0.00021794291999999998
5.505714 0.00021942092
5.506714 0.00022089311999999998
5.507714 0.00022235947
5.508714 0.00022381982
5.509714 0.00022527406
5.510714 0.00022672207000000002
5.511714 0.00022816368999999998
5.512714 0.00022959882
5.513714 0.00023102730000000002
5.514714 0.00023244902
5.515714 0.00023386377999999998
5.516714 0.0002352715
5.517715 0.00023667203000000002
5.518714 0.00023806524
5.519714 0.00023945099
5.520714 0.00024082915
5.521714 0.00024219962
5.522714 0.00024356227000000002
5.523714 0.00024491698999999997
5.524714 0.00024626368
5.525714 0.00024760222
5.526714 0.00024893257
5.527714 0.00025025461
5.528714 0.00025156828
5.529714 0.00025287351999999996
5.530715 0.00025417025
5.531714 0.00025545844
5.532714 0.00025673803
5.533714 0.00025800903
5.534714 0.00025927138
5.535714 0.0002605251
5.536714 0.00026177015
5.537714 0.00026300654
5.538714 0.00026423429
5.539714 0.00026545342
5.540714 0.00026666398
5.541714 0.00026786596999999997
5.542714 0.00026905943
5.543715 0.00027024444
5.544714 0.00027142103
5.545714 0.00027258926999999995
5.546714 0.00027374922
5.547714 0.00027490094
5.548714 0.00027604451
5.549714 0.00027717999
5.550714 0.00027830746999999996
5.551714 0.00027942701
5.552714 0.00028053869
5.553714 0.00028164254
5.554714 0.00028273869
5.555714 0.00028382715
5.556714 0.00028490797
5.557714 0.00028598124
5.558714 0.00028704699
5.559714 0.00028810525
5.560714 0.00028915606
5.561714 0.00029019941000000003
5.562714 0.00029123535
5.563715 0.00029226385000000004
5.564714 0.00029328492
5.565714 0.00029429852
5.566714 0.00029530465
5.567714 0.00029630323
5.568714 0.00029729424
5.569714 0.00029827759
5.570714 0.00029925322
5.571714 0.00030022104
5.572714 0.00030118097000000004
5.573714 0.00030213291
5.574714 0.00030307676
5.575714 0.00030401245
5.576715 0.00030493982
5.577714 0.00030585873
5.578714 0.00030676911
5.579714 0.00030767085
5.580714 0.00030856379
5.581714 0.00030944784
5.582714 0.00031032287
5.583714 0.00031118875000000004
5.584714 0.0003120454
5.585714 0.00031289271
5.586714 0.00031373056
5.587714 0.00031455891
5.588714 0.00031537761
5.589714 0.00031618667
5.590714 0.00031698594
5.591714 0.00031777543000000003
5.592714 0.00031855507
5.593714 0.00031932479
5.594714 0.00032008463
5.595714 0.00032083456
5.596714 0.00032157452
5.597714 0.00032230457
5.598714 0.00032302471
5.599714 0.00032373495999999996
5.600714 0.00032443538
5.601714 0.00032512598
5.602714 0.00032580683
5.603714 0.00032647797
5.604714 0.00032713947
5.605714 0.00032779139
5.606714 0.00032843382
5.607714 0.00032906682
5.608714 0.00032969046999999996
5.609715 0.00033030487
5.610714 0.00033091006999999995
5.611714 0.00033150618
5.612714 0.00033209326
5.613714 0.00033267142
5.614714 0.0003332407
5.615714 0.0003338012
5.616714 0.00033435294000000004
5.617714 0.00033489607000000005
5.618714 0.00033543058
5.619714 0.00033595657
5.620714 0.00033647405000000003
5.621714 0.00033698309000000003
5.622715 0.0003374837
5.623714 0.00033797594
5.624714 0.00033845984
5.625714 0.00033893537
5.626714 0.00033940255
5.627714 0.00033986141
5.628714 0.00034031193
5.629714 0.00034075408000000003
5.630714 0.00034118787
5.631714 0.00034161326
5.632714 0.00034203019
5.633714 0.00034243865
5.634714 0.00034283860000000003
5.635714 0.00034322995
5.636714 0.00034361274
5.637714 0.00034398684
5.638714 0.00034435218
5.639714 0.00034470875
5.640714 0.00034505645
5.641714 0.00034539523
5.642715 0.00034572499
5.643714 0.0003460457
5.644714 0.0003463573
5.645714 0.00034665966
5.646714 0.00034695277
5.647714 0.00034723655000000003
5.648714 0.00034751095000000004
5.649714 0.00034777588
5.650714 0.00034803131
5.651714 0.00034827717
5.652714 0.00034851344000000003
5.653714 0.00034874001
5.654714 0.00034895693
5.655715 0.00034916413000000003
5.656714 0.00034936158
5.657714 0.00034954928
5.658714 0.00034972721999999997
5.659714 0.00034989539
5.660714 0.0003500538
5.661714 0.00035020248
5.662714 0.00035034141
5.663714 0.00035047067
5.664714 0.00035059026999999997
5.665714 0.00035070025
5.666714 0.0003508007
5.667714 0.00035089162999999996
5.668715 0.00035097314
5.669714 0.00035104529
5.670714 0.00035110816
5.671714 0.00035116183999999996
5.672714 0.0003512064
5.673714 0.00035124194
5.674714 0.00035126859
5.675714 0.00035128639000000004
5.676714 0.00035129544
5.677714 0.00035129588
5.678714 0.0003512878
5.679714 0.00035127127
5.680714 0.00035124638
5.681714 0.0003512132
5.682714 0.00035117187
5.683714 0.00035112241000000003
5.684714 0.00035106491
5.685714 0.00035099942999999997
5.686714 0.00035092605
5.687714 0.00035084479
5.688715 0.00035075568
5.689714 0.00035065876999999996
5.690714 0.00035055409
5.691714 0.00035044161
5.692714 0.00035032140000000004
5.693714 0.00035019343
5.694714 0.00035005769
5.695714 0.00034991415
5.696714 0.00034976283
5.697714 0.00034960365
5.698714 0.0003494366
5.699714 0.00034926165
5.700714 0.00034907878
5.701715 0.00034888789999999996
5.702714 0.00034868904
5.703714 0.00034848206
5.704714 0.00034826701
5.705714 0.0003480438
5.706714 0.00034781237
5.707714 0.0003475727
5.708714 0.00034732477
5.709714 0.00034706852
5.710714 0.00034680394999999996
5.711714 0.00034653101
5.712714 0.0003462497
5.713714 0.00034596001
5.714714 0.00034566187000000003
5.715714 0.00034535531
5.716714 0.00034504033
5.717714 0.00034471691
5.718714 0.00034438508
5.719714 0.00034404482000000003
5.720714 0.00034369614
5.721714 0.00034333909
5.722714 0.00034297366
5.723714 0.00034259986
5.724714 0.00034221771
5.725714 0.00034182729
5.726714 0.00034142859000000004
5.727714 0.00034102163
5.728714 0.00034060649
5.729714 0.00034018317
5.730714 0.00033975175
5.731714 0.00033931224
5.732714 0.00033886474
5.733714 0.00033840925
5.734715 0.00033794586
5.735714 0.00033747460000000003
5.736714 0.00033699557000000003
5.737714 0.00033650883
5.738714 0.00033601443
5.739714 0.00033551248000000003
5.740714 0.00033500303
5.741714 0.00033448616
5.742714 0.00033396198
5.743714 0.00033343053
5.744714 0.00033289195
5.745714 0.00033234633
5.746714 0.00033179374
5.747715 0.00033123424000000004
5.748714 0.00033066797
5.749714 0.00033009499
5.750714 0.00032951534
5.751714 0.00032892917
5.752714 0.0003283365
5.753714 0.00032773744
5.754714 0.00032713201
5.755714 0.00032652030999999997
5.756714 0.00032590232999999997
5.757714 0.00032527817
5.758714 0.00032464779
5.759714 0.00032401128
5.760714 0.00032336859
5.761714 0.00032271976
5.762714 0.00032206477999999997
5.763714 0.00032140365
5.764714 0.00032073631
5.765714 0.00032006274
5.766714 0.00031938296
5.767715 0.00031869686
5.768714 0.00031800444
5.769714 0.00031730563
5.770714 0.00031660039999999997
5.771714 0.00031588868
5.772714 0.00031517045
5.773714 0.0003144457
5.774714 0.00031371430000000003
5.775714 0.00031297626999999997
5.776714 0.00031223158
5.777714 0.00031148018
5.778714 0.00031072204
5.779714 0.00030995718
5.780715 0.00030918556999999996
5.781714 0.00030840722
5.782714 0.0003076221
5.783714 0.00030683029
5.784714 0.00030603178
5.785714 0.00030522658
5.786714 0.00030441479
5.787714 0.0003035964
5.788714 0.00030277149
5.789714 0.00030194008
5.790714 0.00030110225
5.791714 0.00030025803
5.792714 0.00029940757
5.793715 0.00029855084
5.794714 0.00029768794
5.795714 0.00029681898
5.796714 0.00029594396
5.797714 0.00029506298
5.798714 0.00029417611
5.799714 0.00029328337
5.800714 0.00029238488
5.801714 0.00029148065999999996
5.802714 0.00029057078
5.803714 0.00028965533
5.804714 0.00028873433
5.805714 0.00028780782000000003
5.806714 0.00028687593
5.807714 0.00028593864999999996
5.808714 0.00028499605
5.809714 0.00028404818
5.810714 0.00028309509999999995
5.811714 0.0002821369
5.812714 0.00028117357999999997
5.813715 0.00028020522
5.814714 0.0002792319
5.815714 0.00027825367000000004
5.816714 0.00027727059999999997
5.817714 0.00027628271
5.818714 0.00027529009
5.819714 0.00027429278
5.820714 0.00027329086
5.821714 0.00027228436
5.822714 0.00027127335
5.823714 0.00027025785
5.824714 0.00026923792000000003
5.825714 0.00026821363000000003
5.826715 0.00026718495999999997
5.827714 0.00026615194
5.828714 0.00026511461
5.829714 0.00026407299
5.830714 0.00026302705
5.831714 0.00026197681
5.832714 0.00026092225
5.833714 0.00025986335
5.834714 0.00025880008
5.835714 0.00025773245
5.836714 0.00025666037999999997
5.837714 0.00025558386
5.838714 0.00025450283
5.839714 0.00025341725999999997
5.840714 0.0002523271
5.841714 0.00025123229000000003
5.842714 0.00025013282999999996
5.843714 0.00024902861
5.844714 0.00024791966
5.845714 0.00024680594
5.846714 0.0002456874
5.847714 0.00024456408
5.848714 0.00024343594
5.849714 0.00024230299
5.850714 0.00024116523
5.851714 0.00024002272
5.852714 0.00023887549
5.853714 0.00023772352
5.854714 0.00023656696
5.855714 0.00023540583
5.856714 0.00023424018
5.857714 0.00023307014
5.858714 0.00023189577000000001
5.859715 0.00023071716
5.860714 0.00022953441000000003
5.861714 0.00022834762999999998
5.862714 0.00022715692000000002
5.863714 0.00022596237
5.864714 0.00022476409
5.865714 0.00022356217
5.866714 0.00022235672
5.867714 0.00022114782
5.868714 0.00021993555
5.869714 0.00021872002
5.870714 0.00021750125
5.871714 0.00021627936
5.872715 0.00021505439
5.873714 0.00021382638999999998
5.874714 0.00021259541
5.875714 0.00021136147999999998
5.876714 0.00021012467999999998
5.877714 0.00020888499
5.878714 0.00020764246
5.879714 0.00020639714000000002
5.880714 0.00020514897000000002
5.881714 0.00020389800000000002
5.882714 0.00020264428999999999
5.883714 0.00020138782
5.884714 0.00020012859999999998
5.885714 0.00019886666
5.886714 0.00019760199999999998
5.887714 0.00019633464
5.888714 0.00019506458000000001
5.889714 0.0001937919
5.890714 0.00019251654
5.891714 0.00019123859000000002
5.892715 0.00018995803000000002
5.893714 0.00018867489999999998
5.894714 0.00018738922
5.895714 0.00018610099999999999
5.896714 0.00018481027999999998
5.897714 0.00018351706000000002
5.898714 0.00018222136000000001
5.899714 0.00018092319000000002
5.900714 0.00017962257
5.901714 0.00017831949000000002
5.902714 0.00017701396000000002
5.903714 0.00017570599000000001
5.904714 0.00017439555
5.905715 0.00017308265
5.906714 0.00017176726
5.907714 0.00017044937999999998
5.908714 0.00016912899
5.909714 0.00016780604
5.910714 0.00016648056
5.911714 0.00016515249
5.912714 0.00016382185
5.913714 0.00016248857
5.914714 0.0001611527
5.915714 0.00015981417
5.916714 0.00015847303
5.917714 0.00015712925999999998
5.918715 0.00015578289
5.919714 0.00015443393000000001
5.920714 0.00015308241
5.921714 0.00015172836
5.922714 0.00015037185000000002
5.923714 0.00014901294
5.924714 0.00014765168
5.925714 0.00014628816
5.926714 0.00014492247
5.927714 0.00014355468
5.928714 0.00014218489
5.929714 0.00014081321000000002
5.930714 0.00013943975
5.931714 0.00013806459
5.932714 0.00013668788
5.933714 0.00013530969
5.934714 0.00013393014
5.935714 0.00013254933000000002
5.936714 0.00013116735
5.937714 0.00012978428
5.938715 0.00012840022
5.939714 0.00012701522
5.940714 0.00012562937
5.941714 0.00012424271
5.942714 0.00012285526
5.943714 0.0001214671
5.944714 0.00012007822
5.945714 0.00011868864999999999
5.946714 0.00011729840999999999
5.947714 0.00011590746999999999
5.948714 0.00011451585
5.949714 0.00011312352
5.950714 0.00011173047
5.951715 0.00011033667
5.952714 0.00010894211
5.953714 0.00010754673000000001
5.954714 0.00010615055
5.955714 0.00010475351
5.956714 0.00010335560999999999
5.957714 0.00010195682999999999
5.958714 0.00010055714
5.959714 9.9156546e-05
5.960714 9.775502599999999e-05
5.961714 9.6352608e-05
5.962714 9.494926300000001e-05
5.963714 9.354502e-05
5.964714 9.213989100000001e-05
5.965714 9.0733892e-05
5.966714 8.9327057e-05
5.967714 8.7919409e-05
5.968714 8.651097099999999e-05
5.969714 8.5101789e-05
5.970714 8.3691896e-05
5.971714 8.228131500000001e-05
5.972714 8.0870092e-05
5.973714 7.945826e-05
5.974714 7.8045849e-05
5.975714 7.6632892e-05
5.976714 7.521943e-05
5.977714 7.3805472e-05
5.978714 7.2391055e-05
5.979714 7.0976205e-05
5.980714 6.956093999999999e-05
5.981714 6.814529499999999e-05
5.982714 6.672928e-05
5.983714 6.5312912e-05
5.984715 6.3896226e-05
5.985714 6.247923899999999e-05
5.986714 6.106197900000001e-05
5.987714 5.9644475000000006e-05
5.988714 5.822676e-05
5.989714 5.6808874999999996e-05
5.990714 5.5390854e-05
5.991714 5.3972751999999995e-05
5.992714 5.2554617e-05
5.993714 5.113651e-05
5.994714 4.9718506e-05
5.995714 4.8300666e-05
5.996714 4.6883065e-05
5.997715 4.5465788e-05
5.998714 4.404892e-05
5.999714 4.2632547000000004e-05
6.000714 4.1216765e-05
6.001714 3.9801665e-05
6.002714 3.8387336e-05
6.003714 3.697387e-05
6.004714 3.5561358999999996e-05
6.005714 3.4149886e-05
6.006714 3.2739529999999996e-05
6.007714 3.1330364e-05
6.008714 2.9922458e-05
6.009714 2.8515865000000003e-05
6.010714 2.7110642e-05
6.011714 2.5706825e-05
6.012714 2.4304447e-05
6.013714 2.2903527000000002e-05
6.014714 2.1504079e-05
6.015714 2.0106106e-05
6.016714 1.8709599e-05
6.017715 1.7314545e-05
6.018714 1.5920921e-05
6.019714 1.45287e-05
6.020714 1.3137847000000002e-05
6.021714 1.1748327e-05
6.022714 1.0360099e-05
6.023714 8.9731238e-06
6.024714 7.5873615e-06
6.025714 6.202773799999999e-06
6.026714 4.8193257e-06
6.027714 3.4369876e-06
6.028714 2.0557337000000003e-06
6.029714 6.7554593e-07
6.030715 -7.0358754e-07
6.031714 -2.0816705e-06
6.032714 -3.4586982e-06
6.033714 -4.8346585e-06
6.034714 -6.2095303e-06
6.035714 -7.5832837000000005e-06
6.036714 -8.9558831e-06
6.037714 -1.0327284e-05
6.038714 -1.1697435e-05
6.039714 -1.3066281e-05
6.040714 -1.4433760000000001e-05
6.041714 -1.579981e-05
6.042714 -1.7164361e-05
6.043715 -1.8527344e-05
6.044714 -1.9888687e-05
6.045714 -2.1248321999999998e-05
6.046714 -2.2606179e-05
6.047714 -2.396219e-05
6.048714 -2.5316291e-05
6.049714 -2.6668417e-05
6.050714 -2.8018511000000003e-05
6.051714 -2.9366512e-05
6.052714 -3.0712373999999996e-05
6.053714 -3.2056045e-05
6.054714 -3.3397473e-05
6.055714 -3.4736621e-05
6.056714 -3.6073439e-05
6.057714 -3.7407895e-05
6.058714 -3.8739944000000005e-05
6.059714 -4.0069551e-05
6.060714 -4.1396675e-05
6.061714 -4.2721277000000004e-05
6.062714 -4.4043315e-05
6.063715 -4.5362751e-05
6.064714 -4.6679537e-05
6.065714 -4.7993626e-05
6.066714 -4.9304969999999994e-05
6.067714 -5.0613522e-05
6.068714 -5.1919226999999996e-05
6.069714 -5.3222021e-05
6.070714 -5.4521854e-05
6.071714 -5.5818674e-05
6.072714 -5.7112413e-05
6.073714 -5.8403015000000004e-05
6.074714 -5.9690427e-05
6.075714 -6.0974588e-05
6.076715 -6.2255447e-05
6.077714 -6.3532963e-05
6.078714 -6.480708000000001e-05
6.079714 -6.607776300000001e-05
6.080714 -6.734498499999999e-05
6.081714 -6.8608711e-05
6.082714 -6.986891800000001e-05
6.083714 -7.112559499999999e-05
6.084714 -7.2378731e-05
6.085714 -7.3628337e-05
6.086714 -7.4874407e-05
6.087714 -7.6116953e-05
6.088714 -7.7355998e-05
6.089714 -7.8591557e-05
6.090714 -7.9823667e-05
6.091714 -8.1052337e-05
6.092714 -8.227760899999999e-05
6.093714 -8.3499503e-05
6.094714 -8.471806200000001e-05
6.095714 -8.59333e-05
6.096714 -8.714524099999999e-05
6.097714 -8.8353909e-05
6.098714 -8.9559308e-05
6.099714 -9.0761444e-05
6.100714 -9.1960317e-05
6.101714 -9.3155916e-05
6.102714 -9.434822899999999e-05
6.103714 -9.553722300000001e-05
6.104714 -9.6722863e-05
6.105714 -9.790511499999999e-05
6.106714 -9.90839e-05
6.107714 -0.00010025916999999999
6.108714 -0.00010143086
6.109715 -0.00010259889999999999
6.110714 -0.00010376318
6.111714 -0.00010492365000000002
6.112714 -0.00010608019999999999
6.113714 -0.00010723276
6.114714 -0.00010838120999999999
6.115714 -0.00010952546999999998
6.116714 -0.00011066545
6.117714 -0.00011180107
6.118714 -0.00011293224000000001
6.119714 -0.00011405887
6.120714 -0.00011518089
6.121714 -0.00011629824000000001
6.122715 -0.00011741082999999999
6.123714 -0.00011851862000000001
6.124714 -0.00011962155
6.125714 -0.00012071959000000001
6.126714 -0.00012181266999999998
6.127714 -0.00012290077999999998
6.128714 -0.00012398389
6.129714 -0.00012506197000000001
6.130714 -0.00012613499
6.131714 -0.00012720294
6.132714 -0.00012826582
6.133714 -0.00012932361
6.134714 -0.00013037628000000002
6.135714 -0.00013142385
6.136714 -0.00013246629
6.137714 -0.0001335036
6.138714 -0.00013453576
6.139714 -0.00013556275
6.140714 -0.00013658458
6.141714 -0.00013760123
6.142715 -0.00013861264999999998
6.143714 -0.00013961886
6.144714 -0.00014061983
6.145714 -0.00014161552
6.146714 -0.00014260593
6.147714 -0.00014359101
6.148714 -0.00014457077999999998
6.149714 -0.0001455452
6.150714 -0.00014651422
6.151714 -0.00014747786
6.152714 -0.00014843608
6.153714 -0.00014938888
6.154714 -0.00015033625
6.155715 -0.00015127815
6.156714 -0.0001522146
6.157714 -0.0001531456
6.158714 -0.00015407112000000002
6.159714 -0.00015499118
6.160714 -0.00015590576
6.161714 -0.00015681488
6.162714 -0.00015771853
6.163714 -0.00015861672
6.164714 -0.00015950943
6.165714 -0.00016039667
6.166714 -0.00016127842
6.167714 -0.00016215470000000001
6.168715 -0.00016302548
6.169714 -0.00016389073
6.170714 -0.00016475043
6.171714 -0.00016560455
6.172714 -0.00016645307000000002
6.173714 -0.00016729593
6.174714 -0.00016813309999999998
6.175714 -0.0001689645
6.176714 -0.0001697901
6.177714 -0.0001706098
6.178714 -0.00017142353999999999
6.179714 -0.00017223126
6.180714 -0.00017303286999999999
6.181714 -0.00017382828
6.182714 -0.00017461742
6.183714 -0.0001754002
6.184714 -0.00017617654
6.185714 -0.00017694634
6.186714 -0.00017770956
6.187714 -0.00017846609
6.188715 -0.00017921587
6.189714 -0.00017995884
6.190714 -0.00018069494
6.191714 -0.0001814241
6.192714 -0.00018214631
6.193714 -0.0001828615
6.194714 -0.00018356967
6.195714 -0.00018427078
6.196714 -0.00018496482
6.197714 -0.00018565181
6.198714 -0.00018633173
6.199714 -0.00018700457
6.200714 -0.00018767038
6.201715 -0.00018832916
6.202714 -0.00018898093999999998
6.203714 -0.00018962575
6.204714 -0.00019026362
6.205714 -0.00019089457
6.206714 -0.0001915186
6.207714 -0.00019213580000000002
6.208714 -0.00019274614
6.209714 -0.00019334968000000002
6.210714 -0.00019394645
6.211714 -0.00019453644
6.212714 -0.00019511970000000002
6.213714 -0.0001956962
6.214714 -0.00019626598
6.215714 -0.00019682905
6.216714 -0.00019738536
6.217714 -0.00019793494999999998
6.218714 -0.00019847778
6.219714 -0.00019901386
6.220714 -0.00019954318
6.221714 -0.00020006571
6.222714 -0.00020058138999999998
6.223714 -0.00020109026000000003
6.224714 -0.00020159223
6.225714 -0.00020208729
6.226714 -0.00020257543999999998
6.227714 -0.00020305663
6.228714 -0.00020353084000000003
6.229714 -0.00020399804999999998
6.230714 -0.00020445823
6.231714 -0.00020491134
6.232714 -0.00020535736
6.233714 -0.00020579624999999998
6.234715 -0.00020622804
6.235714 -0.00020665261
6.236714 -0.00020707001999999998
6.237714 -0.00020748018000000003
6.238714 -0.00020788311
6.239714 -0.00020827877000000001
6.240714 -0.0002086671
6.241714 -0.00020904808
6.242714 -0.00020942171
6.243714 -0.00020978794
6.244714 -0.00021014668999999998
6.245714 -0.00021049798000000002
6.246714 -0.00021084172000000002
6.247715 -0.00021117792
6.248714 -0.00021150649
6.249714 -0.00021182741000000003
6.250714 -0.00021214058999999999
6.251714 -0.00021244607
6.252714 -0.00021274374999999998
6.253714 -0.0002130336
6.254714 -0.00021331558999999997
6.255714 -0.00021358967
6.256714 -0.00021385583
6.257714 -0.00021411404
6.258714 -0.00021436426
6.259714 -0.00021460651000000002
6.260714 -0.00021484072
6.261714 -0.00021506694
6.262714 -0.00021528513
6.263714 -0.00021549535999999998
6.264714 -0.00021569761
6.265714 -0.00021589190000000002
6.266714 -0.00021607822999999998
6.267715 -0.00021625667000000002
6.268714 -0.00021642729000000003
6.269714 -0.00021659006999999998
6.270714 -0.00021674509000000003
6.271714 -0.00021689240999999998
6.272714 -0.00021703206
6.273714 -0.00021716410000000003
6.274714 -0.00021728858
6.275714 -0.00021740559000000002
6.276714 -0.00021751513999999998
6.277714 -0.0002176173
6.278714 -0.00021771209
6.279714 -0.00021779955999999998
6.280715 -0.00021787976
6.281714 -0.00021795267
6.282714 -0.00021801836000000002
6.283714 -0.00021807686999999998
6.284714 -0.00021812812
6.285714 -0.0002181722
6.286714 -0.00021820906
6.287714 -0.00021823870999999998
6.288714 -0.00021826111000000002
6.289714 -0.00021827625
6.290714 -0.00021828408999999998
6.291714 -0.00021828463999999998
6.292714 -0.00021827784000000002
6.293715 -0.00021826364999999999
6.294714 -0.00021824203
6.295714 -0.00021821297
6.296714 -0.00021817640999999998
6.297714 -0.00021813228
6.298714 -0.00021808060000000001
6.299714 -0.00021802126999999997
6.300714 -0.00021795431
6.301714 -0.00021787968999999999
6.302714 -0.00021779731
6.303714 -0.00021770721999999997
6.304714 -0.00021760935999999998
6.305714 -0.0002175037
6.306714 -0.00021739029
6.307714 -0.00021726902999999998
6.308714 -0.00021713996999999998
6.309714 -0.00021700308999999997
6.310714 -0.00021685837000000002
6.311714 -0.00021670583
6.312714 -0.00021654548000000001
6.313715 -0.00021637729
6.314714 -0.00021620131
6.315714 -0.0002160175
6.316714 -0.00021582591
6.317714 -0.00021562652999999998
6.318714 -0.00021541939
6.319714 -0.00021520448000000001
6.320714 -0.00021498181
6.321714 -0.00021475143999999998
6.322714 -0.00021451335
6.323714 -0.00021426753999999998
6.324714 -0.00021401409000000002
6.325714 -0.00021375297
6.326715 -0.00021348426
6.327714 -0.00021320793
6.328714 -0.00021292406000000003
6.329714 -0.00021263263
6.330714 -0.00021233373
6.331714 -0.00021202735999999997
6.332714 -0.00021171358999999998
6.333714 -0.00021139242
6.334714 -0.000211064
6.335714 -0.00021072828999999999
6.336714 -0.00021038538
6.337714 -0.00021003531999999999
6.338714 -0.00020967818
6.339714 -0.00020931400000000002
6.340714 -0.00020894288
6.341714 -0.00020856481999999998
6.342714 -0.0002081799
6.343714 -0.00020778822999999999
6.344714 -0.00020738980000000002
6.345714 -0.00020698471
6.346714 -0.00020657299
6.347714 -0.00020615466000000002
6.348714 -0.00020572977
6.349714 -0.00020529834999999998
6.350714 -0.00020486048
6.351714 -0.0002044161
6.352714 -0.00020396530999999997
6.353714 -0.00020350806
6.354714 -0.00020304435
6.355714 -0.00020257421000000002
6.356714 -0.00020209759000000001
6.357714 -0.00020161451000000002
6.358714 -0.00020112494999999998
6.359715 -0.00020062887
6.360714 -0.00020012624000000003
6.361714 -0.00019961702999999999
6.362714 -0.00019910121
6.363714 -0.00019857877999999998
6.364714 -0.00019804968000000002
6.365714 -0.00019751387
6.366714 -0.00019697136000000002
6.367714 -0.00019642209000000002
6.368714 -0.00019586605
6.369714 -0.00019530323
6.370714 -0.00019473363999999998
6.371714 -0.0001941572
6.372715 -0.00019357398999999997
6.373714 -0.00019298398000000002
6.374714 -0.00019238717000000003
6.375714 -0.00019178362000000002
6.376714 -0.00019117333
6.377714 -0.00019055632
6.378714 -0.00018993264000000001
6.379714 -0.00018930235
6.380714 -0.00018866547000000002
6.381714 -0.00018802206
6.382714 -0.00018737217000000002
6.383714 -0.00018671585
6.384714 -0.00018605317000000001
6.385714 -0.00018538417
6.386714 -0.00018470894
6.387714 -0.00018402751000000001
6.388714 -0.00018333996
6.389714 -0.00018264634
6.390714 -0.00018194671
6.391714 -0.00018124115
6.392715 -0.00018052967999999999
6.393714 -0.00017981238
6.394714 -0.0001790893
6.395714 -0.00017836048
6.396714 -0.000177626
6.397714 -0.00017688589
6.398714 -0.00017614021
6.399714 -0.000175389
6.400714 -0.00017463235000000002
6.401714 -0.00017387026
6.402714 -0.00017310281
6.403714 -0.00017233004
6.404714 -0.00017155202
6.405715 -0.00017076878
6.406714 -0.00016998041
6.407714 -0.00016918693000000001
6.408714 -0.00016838842
6.409714 -0.00016758493999999998
6.410714 -0.00016677652
6.411714 -0.00016596324
6.412714 -0.00016514515
6.413714 -0.0001643223
6.414714 -0.00016349472
6.415714 -0.0001626625
6.416714 -0.00016182568
6.417714 -0.00016098428
6.418715 -0.00016013835
6.419714 -0.00015928792
6.420714 -0.00015843303
6.421714 -0.00015757371
6.422714 -0.00015670997
6.423714 -0.00015584184
6.424714 -0.0001549693
6.425714 -0.0001540924
6.426714 -0.00015321111
6.427714 -0.00015232544
6.428714 -0.00015143538
6.429714 -0.00015054092
6.430714 -0.00014964206999999998
6.431714 -0.00014873882
6.432714 -0.00014783114
6.433714 -0.00014691904
6.434714 -0.00014600248
6.435714 -0.00014508148
6.436714 -0.00014415604
6.437714 -0.00014322616
6.438715 -0.00014229186000000002
6.439714 -0.00014135312
6.440714 -0.00014041
6.441714 -0.0001394625
6.442714 -0.00013851067
6.443714 -0.00013755454
6.444714 -0.00013659416
6.445714 -0.0001356296
6.446714 -0.00013466090999999998
6.447714 -0.00013368817
6.448714 -0.00013271145
6.449714 -0.00013173082999999998
6.450714 -0.00013074638
6.451715 -0.00012975820000000001
6.452714 -0.00012876638
6.453714 -0.00012777102
6.454714 -0.00012677218999999998
6.455714 -0.00012576999
6.456714 -0.00012476451
6.457714 -0.00012375584
6.458714 -0.00012274405
6.459714 -0.00012172925
6.460714 -0.0001207115
6.461714 -0.00011969087
6.462714 -0.00011866744000000001
6.463714 -0.00011764124999999998
6.464714 -0.0001166124
6.465714 -0.00011558092
6.466714 -0.00011454688
6.467714 -0.0001135103
6.468714 -0.00011247125
6.469714 -0.00011142976999999999
6.470714 -0.00011038588999999999
6.471714 -0.00010933966
6.472714 -0.00010829109999999999
6.473714 -0.00010724026999999999
6.474714 -0.00010618719
6.475714 -0.00010513191
6.476714 -0.00010407447999999999
6.477714 -0.00010301491
6.478714 -0.00010195326000000001
6.479714 -0.0001008896
6.480714 -9.9823933e-05
6.481714 -9.875633400000001e-05
6.482714 -9.768683599999999e-05
6.483714 -9.6615497e-05
6.484715 -9.554236199999999e-05
6.485714 -9.4467492e-05
6.486714 -9.3390923e-05
6.487714 -9.2312717e-05
6.488714 -9.1232909e-05
6.489714 -9.0151542e-05
6.490714 -8.9068669e-05
6.491714 -8.798431799999999e-05
6.492714 -8.6898535e-05
6.493714 -8.5811337e-05
6.494714 -8.4722757e-05
6.495714 -8.3632813e-05
6.496714 -8.254153299999999e-05
6.497715 -8.1448917e-05
6.498714 -8.0354982e-05
6.499714 -7.9259735e-05
6.500714 -7.816318e-05
6.501714 -7.7065323e-05
6.502714 -7.5966165e-05
6.503714 -7.4865704e-05
6.504714 -7.3763948e-05
6.505714 -7.2660902e-05
6.506714 -7.155656999999999e-05
6.507714 -7.0450966e-05
6.508714 -6.934411100000001e-05
6.509714 -6.823602200000001e-05
6.510714 -6.712674e-05
6.511714 -6.6016287e-05
6.512714 -6.4904714e-05
6.513714 -6.3792072e-05
6.514714 -6.2678424e-05
6.515714 -6.1563833e-05
6.516714 -6.0448377e-05
6.517715 -5.9332132e-05
6.518714 -5.8215193e-05
6.519714 -5.7097651000000007e-05
6.520714 -5.5979609e-05
6.521714 -5.4861169e-05
6.522714 -5.3742434e-05
6.523714 -5.2623511000000005e-05
6.524714 -5.1504503e-05
6.525714 -5.0385523e-05
6.526714 -4.9266674e-05
6.527714 -4.8148053e-05
6.528714 -4.7029755e-05
6.529714 -4.5911878e-05
6.530715 -4.4794504e-05
6.531714 -4.3677706999999996e-05
6.532714 -4.2561560999999996e-05
6.533714 -4.1446128e-05
6.534714 -4.0331463e-05
6.535714 -3.9217619e-05
6.536714 -3.8104636e-05
6.537714 -3.6992543e-05
6.538714 -3.5881374e-05
6.539714 -3.4771148e-05
6.540714 -3.3661885e-05
6.541714 -3.2553598e-05
6.542714 -3.1446305000000005e-05
6.543715 -3.034001e-05
6.544714 -2.9234720999999997e-05
6.545714 -2.8130458e-05
6.546714 -2.7027221000000002e-05
6.547714 -2.5925032999999997e-05
6.548714 -2.4823902e-05
6.549714 -2.3723851e-05
6.550714 -2.2624903e-05
6.551714 -2.1527083e-05
6.552714 -2.0430421e-05
6.553714 -1.9334955e-05
6.554714 -1.8240718e-05
6.555714 -1.7147754e-05
6.556714 -1.6056103999999998e-05
6.557714 -1.4965815e-05
6.558714 -1.3876934e-05
6.559714 -1.2789506e-05
6.560714 -1.1703583e-05
6.561714 -1.0619206e-05
6.562714 -9.5364221e-06
6.563715 -8.4552724e-06
6.564714 -7.3757946e-06
6.565714 -6.2980256e-06
6.566714 -5.2219956e-06
6.567714 -4.1477321e-06
6.568714 -3.0752574e-06
6.569714 -2.0045908e-06
6.570714 -9.357469499999999e-07
6.571714 1.3126227e-07
6.572714 1.196428e-06
6.573714 2.2597433e-06
6.574714 3.3212025e-06
6.575714 4.3807997e-06
6.576715 5.4385281999999995e-06
6.577714 6.4943798e-06
6.578714 7.548343500000001e-06
6.579714 8.600401499999999e-06
6.580714 9.6505346e-06
6.581714 1.0698717e-05
6.582714 1.1744915e-05
6.583714 1.2789087e-05
6.584714 1.3831185999999999e-05
6.585714 1.4871158e-05
6.586714 1.5908937e-05
6.587714 1.6944453e-05
6.588714 1.7977628e-05
6.589714 1.9008377e-05
6.590714 2.0036609e-05
6.591714 2.106223e-05
6.592714 2.2085142e-05
6.593714 2.3105244e-05
6.594714 2.4122431e-05
6.595714 2.5136606000000002e-05
6.596714 2.6147669e-05
6.597714 2.7155522e-05
6.598714 2.8160076e-05
6.599714 2.9161245e-05
6.600714 3.0158955e-05
6.601714 3.1153135e-05
6.602714 3.2143728e-05
6.603714 3.3130681e-05
6.604714 3.4113949999999995e-05
6.605714 3.509351e-05
6.606714 3.6069343e-05
6.607714 3.7041434e-05
6.608714 3.8009782e-05
6.609715 3.8974397e-05
6.610714 3.993529e-05
6.611714 4.0892482e-05
6.612714 4.1846002000000004e-05
6.613714 4.2795875e-05
6.614714 4.3742131e-05
6.615714 4.4684802e-05
6.616714 4.5623918e-05
6.617714 4.6559506000000003e-05
6.618714 4.7491588e-05
6.619714 4.8420185e-05
6.620714 4.9345306e-05
6.621714 5.0266964999999996e-05
6.622715 5.1185161999999995e-05
6.623714 5.2099887e-05
6.624714 5.3011127000000005e-05
6.625714 5.3918852999999994e-05
6.626714 5.4823045e-05
6.627714 5.572365499999999e-05
6.628714 5.6620661000000005e-05
6.629714 5.7513995e-05
6.630714 5.8403617e-05
6.631714 5.9289471e-05
6.632714 6.0171504e-05
6.633714 6.1049667e-05
6.634714 6.192389e-05
6.635714 6.2794135e-05
6.636714 6.366034300000001e-05
6.637714 6.4522476e-05
6.638714 6.5380488e-05
6.639714 6.623435e-05
6.640714 6.7084017e-05
6.641714 6.7929477e-05
6.642715 6.8770703e-05
6.643714 6.9607688e-05
6.644714 7.0440421e-05
6.645714 7.1268897e-05
6.646714 7.2093115e-05
6.647714 7.2913076e-05
6.648714 7.3728779e-05
6.649714 7.4540236e-05
6.650714 7.5347447e-05
6.651714 7.6150411e-05
6.652714 7.6949118e-05
6.653714 7.7743567e-05
6.654714 7.8533753e-05
6.655715 7.9319653e-05
6.656714 8.0101239e-05
6.657714 8.0878493e-05
6.658714 8.1651359e-05
6.659714 8.2419808e-05
6.660714 8.318378399999999e-05
6.661714 8.3943235e-05
6.662714 8.4698092e-05
6.663714 8.5448301e-05
6.664714 8.6193785e-05
6.665714 8.6934472e-05
6.666714 8.767029800000001e-05
6.667714 8.8401185e-05
6.668715 8.9127076e-05
6.669714 8.984789599999999e-05
6.670714 9.05636e-05
6.671714 9.1274137e-05
6.672714 9.1979456e-05
6.673714 9.2679528e-05
6.674714 9.337433100000001e-05
6.675714 9.4063842e-05
6.676714 9.474806e-05
6.677714 9.542699200000001e-05
6.678714 9.6100655e-05
6.679714 9.6769065e-05
6.680714 9.743226900000001e-05
6.681714 9.809030000000001e-05
6.682714 9.8743214e-05
6.683714 9.939104800000001e-05
6.684714 0.00010003386
6.685714 0.00010067172
6.686714 0.00010130469
6.687714 0.0001019328
6.688715 0.00010255612000000001
6.689714 0.0001031747
6.690714 0.00010378858999999999
6.691714 0.00010439779999999998
6.692714 0.00010500238000000001
6.693714 0.00010560232999999999
6.694714 0.00010619766999999999
6.695714 0.0001067884
6.696714 0.00010737449
6.697714 0.00010795592999999999
6.698714 0.00010853269999999999
6.699714 0.00010910474
6.700714 0.00010967201
6.701715 0.00011023445
6.702714 0.00011079203
6.703714 0.00011134466
6.704714 0.0001118923
6.705714 0.00011243488
6.706714 0.00011297235000000001
6.707714 0.00011350464
6.708714 0.0001140317
6.709714 0.00011455346999999999
6.710714 0.00011506994
6.711714 0.00011558105
6.712714 0.00011608679
6.713714 0.00011658715000000001
6.714714 0.00011708211
6.715714 0.00011757165
6.716714 0.00011805581
6.717714 0.00011853459
6.718714 0.00011900803
6.719714 0.00011947612
6.720714 0.00011993891999999999
6.721714 0.00012039645
6.722714 0.00012084874
6.723714 0.00012129583
6.724714 0.00012173775000000002
6.725714 0.00012217454
6.726714 0.00012260620999999999
6.727714 0.00012303278
6.728714 0.00012345428
6.729714 0.0001238707
6.730714 0.00012428204
6.731714 0.00012468832
6.732714 0.00012508949000000002
6.733714 0.00012548554
6.734715 0.00012587645000000002
6.735714 0.00012626219
6.736714 0.00012664270999999998
6.737714 0.000127018
6.738714 0.00012738797
6.739714 0.00012775261
6.740714 0.00012811186
6.741714 0.00012846569
6.742714 0.00012881407
6.743714 0.00012915697
6.744714 0.00012949437
6.745714 0.00012982624
6.746714 0.00013015257999999998
6.747715 0.00013047338
6.748714 0.00013078868
6.749714 0.00013109845
6.750714 0.00013140276999999999
6.751714 0.00013170164
6.752714 0.00013199514
6.753714 0.00013228329
6.754714 0.00013256615
6.755714 0.00013284382
6.756714 0.00013311633
6.757714 0.00013338374
6.758714 0.00013364614
6.759714 0.00013390359
6.760714 0.00013415614
6.761714 0.00013440387
6.762714 0.00013464679999999999
6.763714 0.000134885
6.764714 0.00013511848
6.765714 0.00013534727
6.766714 0.00013557139
6.767715 0.00013579086
6.768714 0.00013600564
6.769714 0.00013621573
6.770714 0.00013642110000000002
6.771714 0.00013662172000000002
6.772714 0.00013681756
6.773714 0.00013700856
6.774714 0.00013719467
6.775714 0.00013737583
6.776714 0.00013755199
6.777714 0.00013772311000000002
6.778714 0.00013788912000000002
6.779714 0.00013804996999999998
6.780715 0.00013820563
6.781714 0.00013835605
6.782714 0.00013850123
6.783714 0.0001386411
6.784714 0.00013877567
6.785714 0.00013890495
6.786714 0.00013902895
6.787714 0.00013914766
6.788714 0.00013926114000000002
6.789714 0.00013936938
6.790714 0.00013947244
6.791714 0.00013957039
6.792714 0.00013966325999999999
6.793715 0.0001397511
6.794714 0.00013983399
6.795714 0.00013991197
6.796714 0.0001399851
6.797714 0.00014005346
6.798714 0.00014011707
6.799714 0.00014017598
6.800714 0.00014023025
6.801714 0.00014027988
6.802714 0.00014032493000000002
6.803714 0.0001403654
6.804714 0.0001404013
6.805714 0.00014043263
6.806714 0.00014045939
6.807714 0.00014048157
6.808714 0.00014049915
6.809714 0.00014051211
6.810714 0.00014052043
6.811714 0.00014052407
6.812714 0.000140523
6.813715 0.00014051722
6.814714 0.00014050667
6.815714 0.00014049135
6.816714 0.00014047124
6.817714 0.00014044633
6.818714 0.00014041661
6.819714 0.00014038209
6.820714 0.00014034277000000002
6.821714 0.00014029869
6.822714 0.00014024985
6.823714 0.00014019629
6.824714 0.00014013809
6.825714 0.00014007526
6.826715 0.00014000786
6.827714 0.00013993597
6.828714 0.00013985962
6.829714 0.00013977888999999998
6.830714 0.00013969385
6.831714 0.00013960454
6.832714 0.00013951102
6.833714 0.00013941336
6.834714 0.0001393116
6.835714 0.00013920577
6.836714 0.00013909591
6.837714 0.00013898205
6.838714 0.0001388642
6.839714 0.00013874236
6.840714 0.00013861653
6.841714 0.00013848669
6.842714 0.00013835283
6.843714 0.00013821492
6.844714 0.00013807292999999999
6.845714 0.0001379268
6.846714 0.00013777651
6.847714 0.00013762201
6.848714 0.00013746325
6.849714 0.00013730017
6.850714 0.00013713275
6.851714 0.00013696093000000001
6.852714 0.00013678469
6.853714 0.00013660400999999998
6.854714 0.00013641886
6.855714 0.00013622923
6.856714 0.00013603511
6.857714 0.00013583654
6.858714 0.0001356335
6.859715 0.00013542606
6.860714 0.00013521421
6.861714 0.00013499804
6.862714 0.00013477756999999999
6.863714 0.00013455287
6.864714 0.00013432399999999998
6.865714 0.00013409104
6.866714 0.00013385406000000001
6.867714 0.00013361312000000002
6.868714 0.00013336828
6.869714 0.00013311962
6.870714 0.00013286723
6.871714 0.00013261113
6.872715 0.00013235139
6.873714 0.00013208804
6.874714 0.00013182113
6.875714 0.00013155068
6.876714 0.00013127672
6.877714 0.00013099924
6.878714 0.00013071825999999998
6.879714 0.00013043377
6.880714 0.00013014577
6.881714 0.00012985423
6.882714 0.00012955912
6.883714 0.00012926043
6.884714 0.00012895813
6.885714 0.00012865216
6.886714 0.00012834252999999998
6.887714 0.00012802917
6.888714 0.00012771209
6.889714 0.00012739125
6.890714 0.00012706664
6.891714 0.00012673825
6.892715 0.00012640606
6.893714 0.0001260701
6.894714 0.00012573036
6.895714 0.00012538685
6.896714 0.00012503961999999998
6.897714 0.00012468867
6.898714 0.00012433405
6.899714 0.00012397580000000002
6.900714 0.00012361396
6.901714 0.00012324858
6.902714 0.0001228797
6.903714 0.00012250737
6.904714 0.00012213166
6.905715 0.00012175257000000001
6.906714 0.00012137016
6.907714 0.00012098449000000001
6.908714 0.00012059554999999999
6.909714 0.0001202034
6.910714 0.00011980804
6.911714 0.00011940950999999999
6.912714 0.00011900779
6.913714 0.0001186029
6.914714 0.00011819481
6.915714 0.00011778351
6.916714 0.00011736901
6.917714 0.00011695128999999999
6.918715 0.00011653029999999999
6.919714 0.00011610605
6.920714 0.00011567848999999999
6.921714 0.00011524762
6.922714 0.00011481341000000002
6.923714 0.00011437583
6.924714 0.00011393488999999999
6.925714 0.00011349057000000001
6.926714 0.00011304288000000001
6.927714 0.00011259182000000001
6.928714 0.00011213740000000001
6.929714 0.00011167965
6.930714 0.00011121858
6.931714 0.00011075424000000001
6.932714 0.00011028669
6.933714 0.00010981595
6.934714 0.00010934208
6.935714 0.00010886513999999999
6.936714 0.0001083852
6.937714 0.00010790230999999999
6.938715 0.00010741655
6.939714 0.00010692796
6.940714 0.00010643661
6.941714 0.00010594256000000001
6.942714 0.00010544585000000001
6.943714 0.00010494653999999999
6.944714 0.00010444464000000001
6.945714 0.00010394023
6.946714 0.00010343328999999999
6.947714 0.00010292385
6.948714 0.00010241192
6.949714 0.00010189750000000001
6.950714 0.00010138058
6.951715 0.00010086113
6.952714 0.00010033913
6.953714 9.981456500000001e-05
6.954714 9.9287388e-05
6.955714 9.875757299999999e-05
6.956714 9.8225064e-05
6.957714 9.7689826e-05
6.958714 9.715182600000001e-05
6.959714 9.661101800000001e-05
6.960714 9.6067367e-05
6.961714 9.5520863e-05
6.962714 9.497145500000001e-05
6.963714 9.441913e-05
6.964714 9.3863883e-05
6.965714 9.3305692e-05
6.966714 9.2744574e-05
6.967714 9.2180534e-05
6.968714 9.1613583e-05
6.969714 9.1043751e-05
6.970714 9.047106499999999e-05
6.971714 8.989557e-05
6.972714 8.931729699999999e-05
6.973714 8.87363e-05
6.974714 8.8152626e-05
6.975714 8.756632599999999e-05
6.976714 8.6977445e-05
6.977714 8.6386041e-05
6.978714 8.5792163e-05
6.979714 8.5195859e-05
6.980714 8.4597167e-05
6.981714 8.3996139e-05
6.982714 8.3392797e-05
6.983714 8.2787182e-05
6.984715 8.2179315e-05
6.985714 8.1569215e-05
6.986714 8.095689700000001e-05
6.987714 8.0342375e-05
6.988714 7.972564e-05
6.989714 7.9106707e-05
6.990714 7.8485567e-05
6.991714 7.7862205e-05
6.992714 7.7236626e-05
6.993714 7.6608808e-05
6.994714 7.5978755e-05
6.995714 7.5346452e-05
6.996714 7.4711897e-05
6.997715 7.4075075e-05
6.998714 7.343599600000001e-05
6.999714 7.2794666e-05
7.000714 7.2151073e-05
7.001714 7.1505241e-05
7.002714 7.085718e-05
7.003714 7.020692e-05
7.004714 6.9554466e-05
7.005714 6.8899851e-05
7.006714 6.8243116e-05
7.007714 6.7584284e-05
7.008714 6.6923394e-05
7.009714 6.626048e-05
7.010714 6.5595577e-05
7.011714 6.492873e-05
7.012714 6.4259962e-05
7.013714 6.35893e-05
7.014714 6.291678e-05
7.015714 6.224243000000001e-05
7.016714 6.156625999999999e-05
7.017715 6.0888289e-05
7.018714 6.0208527e-05
7.019714 5.9526967999999993e-05
7.020714 5.8843625e-05
7.021714 5.815848e-05
7.022714 5.7471527e-05
7.023714 5.678275e-05
7.024714 5.6092125e-05
7.025714 5.5399630000000006e-05
7.026714 5.4705237e-05
7.027714 5.4008927e-05
7.028714 5.3310669000000006e-05
7.029714 5.2610437e-05
7.030715 5.1908205000000006e-05
7.031714 5.1203943000000004e-05
7.032714 5.0497647000000004e-05
7.033714 4.9789297999999996e-05
7.034714 4.907889199999999e-05
7.035714 4.8366422000000005e-05
7.036714 4.7651886e-05
7.037714 4.6935304e-05
7.038714 4.6216689000000004e-05
7.039714 4.5496063e-05
7.040714 4.4773458e-05
7.041714 4.4048912e-05
7.042714 4.3322459e-05
7.043715 4.2594152e-05
7.044714 4.1864041e-05
7.045714 4.1132176e-05
7.046714 4.0398612e-05
7.047714 3.9663408e-05
7.048714 3.8926618000000004e-05
7.049714 3.8188296000000004e-05
7.050714 3.7448498e-05
7.051714 3.6707274e-05
7.052714 3.5964671999999995e-05
7.053714 3.5220727999999996e-05
7.054714 3.4475485e-05
7.055714 3.3728975e-05
7.056714 3.2981225000000004e-05
7.057714 3.2232253e-05
7.058714 3.148208e-05
7.059714 3.0730709e-05
7.060714 2.9978148e-05
7.061714 2.9224395e-05
7.062714 2.8469447e-05
7.063715 2.7713293e-05
7.064714 2.6955928e-05
7.065714 2.6197337999999998e-05
7.066714 2.543751e-05
7.067714 2.4676430000000002e-05
7.068714 2.3914083e-05
7.069714 2.3150456e-05
7.070714 2.2385542e-05
7.071714 2.1619336e-05
7.072714 2.0851829000000002e-05
7.073714 2.0083021e-05
7.074714 1.9312917e-05
7.075714 1.8541522e-05
7.076715 1.7768844999999998e-05
7.077714 1.6994900000000002e-05
7.078714 1.6219707e-05
7.079714 1.5443281e-05
7.080714 1.4665648e-05
7.081714 1.388683e-05
7.082714 1.3106852e-05
7.083714 1.2325741e-05
7.084714 1.1543523e-05
7.085714 1.0760223e-05
7.086714 9.975863e-06
7.087714 9.190466e-06
7.088714 8.4040515e-06
7.089714 7.6166373e-06
7.090714 6.8282368e-06
7.091714 6.038860800000001e-06
7.092714 5.2485177e-06
7.093714 4.4572108e-06
7.094714 3.6649432e-06
7.095714 2.8717137e-06
7.096714 2.0775191e-06
7.097714 1.2823557e-06
7.098714 4.862162699999999e-07
7.099714 -3.1090379e-07
7.100714 -1.1090109e-06
7.101714 -1.9081094e-06
7.102714 -2.7082014999999997e-06
7.103714 -3.5092878000000002e-06
7.104714 -4.3113655e-06
7.105714 -5.1144283e-06
7.106714 -5.9184643e-06
7.107714 -6.723459500000001e-06
7.108714 -7.529391899999999e-06
7.109715 -8.336236600000001e-06
7.110714 -9.1439645e-06
7.111714 -9.9525394e-06
7.112714 -1.0761921e-05
7.113714 -1.1572067e-05
7.114714 -1.238293e-05
7.115714 -1.3194456e-05
7.116714 -1.4006594e-05
7.117714 -1.4819288e-05
7.118714 -1.5632484e-05
7.119714 -1.6446126e-05
7.120714 -1.7260159e-05
7.121714 -1.807453e-05
7.122715 -1.888919e-05
7.123714 -1.9704095e-05
7.124714 -2.0519198e-05
7.125714 -2.1334461e-05
7.126714 -2.2149855e-05
7.127714 -2.2965348e-05
7.128714 -2.3780923e-05
7.129714 -2.4596559000000002e-05
7.130714 -2.5412251e-05
7.131714 -2.6227987999999997e-05
7.132714 -2.7043770999999997e-05
7.133714 -2.7859608e-05
7.134714 -2.8675498e-05
7.135714 -2.949146e-05
7.136714 -3.030751e-05
7.137714 -3.1123653e-05
7.138714 -3.1939919e-05
7.139714 -3.2756310000000004e-05
7.140714 -3.3572854e-05
7.141714 -3.4389564e-05
7.142715 -3.5206446e-05
7.143714 -3.6023513e-05
7.144714 -3.6840777e-05
7.145714 -3.7658239e-05
7.146714 -3.8475895e-05
7.147714 -3.9293749e-05
7.148714 -4.0111786e-05
7.149714 -4.0929999e-05
7.150714 -4.174837e-05
7.151714 -4.2566882e-05
7.152714 -4.3385509000000005e-05
7.153714 -4.4204234e-05
7.154714 -4.502302e-05
7.155715 -4.5841841e-05
7.156714 -4.6660674e-05
7.157714 -4.7479483e-05
7.158714 -4.8298239000000005e-05
7.159714 -4.9116915e-05
7.160714 -4.9935471e-05
7.161714 -5.0753897e-05
7.162714 -5.1572158000000006e-05
7.163714 -5.2390226e-05
7.164714 -5.3208089e-05
7.165714 -5.4025719e-05
7.166714 -5.4843105e-05
7.167714 -5.5660217000000006e-05
7.168715 -5.6477045999999994e-05
7.169714 -5.7293584999999995e-05
7.170714 -5.8109810999999994e-05
7.171714 -5.8925713000000006e-05
7.172714 -5.9741274000000006e-05
7.173714 -6.0556476e-05
7.174714 -6.137131e-05
7.175714 -6.2185751e-05
7.176714 -6.2999777e-05
7.177714 -6.3813366e-05
7.178714 -6.4626482e-05
7.179714 -6.543911e-05
7.180714 -6.6251198e-05
7.181714 -6.7062723e-05
7.182714 -6.787363399999999e-05
7.183714 -6.8683886e-05
7.184714 -6.9493433e-05
7.185714 -7.0302218e-05
7.186714 -7.1110202e-05
7.187714 -7.191732699999999e-05
7.188715 -7.2723537e-05
7.189714 -7.3528781e-05
7.190714 -7.4333008e-05
7.191714 -7.5136165e-05
7.192714 -7.593820900000001e-05
7.193714 -7.6739099e-05
7.194714 -7.753878900000001e-05
7.195714 -7.8337246e-05
7.196714 -7.9134452e-05
7.197714 -7.993036800000001e-05
7.198714 -8.072498799999999e-05
7.199714 -8.15183e-05
7.200714 -8.2310294e-05
7.201715 -8.310096899999999e-05
7.202714 -8.3890342e-05
7.203714 -8.4678419e-05
7.204714 -8.5465217e-05
7.205714 -8.6250765e-05
7.206714 -8.7035085e-05
7.207714 -8.7818194e-05
7.208714 -8.8600137e-05
7.209714 -8.9380927e-05
7.210714 -9.016060300000001e-05
7.211714 -9.0939182e-05
7.212714 -9.1716703e-05
7.213714 -9.2493178e-05
7.214714 -9.3268625e-05
7.215714 -9.404304799999999e-05
7.216714 -9.4816465e-05
7.217714 -9.558888199999999e-05
7.218714 -9.6360282e-05
7.219714 -9.713064600000001e-05
7.220714 -9.789997600000001e-05
7.221714 -9.866822700000001e-05
7.222714 -9.9435385e-05
7.223714 -0.00010020141
7.224714 -0.00010096625999999999
7.225714 -0.00010172988000000001
7.226714 -0.00010249223
7.227714 -0.00010325326
7.228714 -0.00010401290999999999
7.229714 -0.00010477111
7.230714 -0.00010552784000000001
7.231714 -0.00010628301
7.232714 -0.00010703658
7.233714 -0.00010778849
7.234715 -0.00010853868999999999
7.235714 -0.00010928712000000001
7.236714 -0.00011003374
7.237714 -0.0001107785
7.238714 -0.00011152135999999999
7.239714 -0.00011226228
7.240714 -0.00011300124
7.241714 -0.00011373819000000001
7.242714 -0.00011447311
7.243714 -0.00011520597
7.244714 -0.00011593672
7.245714 -0.00011666536000000001
7.246714 -0.00011739188
7.247715 -0.00011811624
7.248714 -0.00011883841
7.249714 -0.00011955836000000001
7.250714 -0.00012027609
7.251714 -0.00012099156
7.252714 -0.00012170473
7.253714 -0.00012241557
7.254714 -0.00012312405
7.255714 -0.00012383015
7.256714 -0.00012453384
7.257714 -0.00012523506
7.258714 -0.00012593379
7.259714 -0.00012662998999999998
7.260714 -0.00012732363
7.261714 -0.00012801468999999998
7.262714 -0.00012870311
7.263714 -0.00012938885
7.264714 -0.00013007193
7.265714 -0.00013075229
7.266714 -0.00013142992
7.267715 -0.00013210480999999998
7.268714 -0.00013277695
7.269714 -0.00013344634
7.270714 -0.00013411296999999998
7.271714 -0.00013477686
7.272714 -0.00013543801
7.273714 -0.00013609642
7.274714 -0.00013675215000000002
7.275714 -0.00013740519
7.276714 -0.00013805557
7.277714 -0.00013870332
7.278714 -0.00013934847000000001
7.279714 -0.00013999107
7.280715 -0.00014063111
7.281714 -0.00014126864
7.282714 -0.00014190367
7.283714 -0.00014253623
7.284714 -0.00014316631
7.285714 -0.00014379393
7.286714 -0.0001444191
7.287714 -0.00014504177
7.288714 -0.00014566197
7.289714 -0.00014627965
7.290714 -0.00014689479
7.291714 -0.00014750733
7.292714 -0.00014811723999999998
7.293715 -0.00014872445
7.294714 -0.00014932891
7.295714 -0.00014993054
7.296714 -0.00015052929
7.297714 -0.00015112504
7.298714 -0.00015171775
7.299714 -0.00015230731
7.300714 -0.00015289368
7.301714 -0.00015347673
7.302714 -0.00015405642000000002
7.303714 -0.00015463266
7.304714 -0.0001552054
7.305714 -0.00015577456
7.306714 -0.00015634007
7.307714 -0.00015690192
7.308714 -0.00015746003
7.309714 -0.00015801438
7.310714 -0.00015856494
7.311714 -0.00015911171
7.312714 -0.00015965464
7.313715 -0.00016019375
7.314714 -0.00016072903000000001
7.315714 -0.00016126047
7.316714 -0.00016178809999999998
7.317714 -0.00016231191
7.318714 -0.00016283194
7.319714 -0.00016334819
7.320714 -0.00016386067
7.321714 -0.00016436941
7.322714 -0.0001648744
7.323714 -0.00016537568
7.324714 -0.00016587325
7.325714 -0.0001663671
7.326715 -0.00016685725
7.327714 -0.00016734368
7.328714 -0.00016782641
7.329714 -0.00016830540999999998
7.330714 -0.00016878065999999999
7.331714 -0.00016925216
7.332714 -0.00016971987
7.333714 -0.00017018378
7.334714 -0.00017064385
7.335714 -0.00017110009
7.336714 -0.00017155244
7.337714 -0.00017200088
7.338714 -0.00017244539
7.339714 -0.00017288594999999998
7.340714 -0.00017332255
7.341714 -0.00017375517
7.342714 -0.00017418379
7.343714 -0.0001746084
7.344714 -0.00017502902
7.345714 -0.00017544562
7.346714 -0.00017585821
7.347714 -0.00017626681
7.348714 -0.00017667141
7.349714 -0.00017707205
7.350714 -0.00017746869
7.351714 -0.00017786138
7.352714 -0.00017825012
7.353714 -0.00017863491
7.354714 -0.00017901577
7.355714 -0.0001793927
7.356714 -0.00017976568
7.357714 -0.0001801347
7.358714 -0.00018049974
7.359715 -0.0001808608
7.360714 -0.00018121784
7.361714 -0.00018157081
7.362714 -0.00018191969
7.363714 -0.00018226440000000002
7.364714 -0.0001826049
7.365714 -0.00018294113
7.366714 -0.00018327302
7.367714 -0.00018360048
7.368714 -0.00018392343999999998
7.369714 -0.00018424186
7.370714 -0.00018455562
7.371714 -0.00018486467
7.372715 -0.00018516891
7.373714 -0.0001854683
7.374714 -0.00018576277
7.375714 -0.00018605224999999998
7.376714 -0.00018633669
7.377714 -0.00018661608
7.378714 -0.00018689035
7.379714 -0.00018715949
7.380714 -0.0001874235
7.381714 -0.00018768235
7.382714 -0.00018793608000000002
7.383714 -0.00018818466
7.384714 -0.00018842817
7.385714 -0.00018866662
7.386714 -0.00018890003
7.387714 -0.00018912846
7.388714 -0.00018935194
7.389714 -0.00018957054
7.390714 -0.00018978428000000002
7.391714 -0.00018999323
7.392715 -0.00019019744
7.393714 -0.00019039692999999998
7.394714 -0.00019059175
7.395714 -0.00019078193
7.396714 -0.00019096749000000002
7.397714 -0.00019114845999999998
7.398714 -0.00019132483
7.399714 -0.00019149661
7.400714 -0.0001916638
7.401714 -0.00019182633
7.402714 -0.00019198424
7.403714 -0.00019213746
7.404714 -0.00019228601
7.405715 -0.00019242977
7.406714 -0.00019256872000000003
7.407714 -0.00019270283000000002
7.408714 -0.00019283204000000002
7.409714 -0.0001929563
7.410714 -0.00019307556
7.411714 -0.00019318974999999998
7.412714 -0.00019329887
7.413714 -0.00019340282
7.414714 -0.00019350166000000002
7.415714 -0.00019359529
7.416714 -0.00019368370000000002
7.417714 -0.00019376689
7.418715 -0.00019384482999999997
7.419714 -0.00019391755000000002
7.420714 -0.00019398503
7.421714 -0.00019404731000000002
7.422714 -0.00019410438
7.423714 -0.00019415625000000002
7.424714 -0.00019420297
7.425714 -0.00019424454000000003
7.426714 -0.00019428101
7.427714 -0.00019431236
7.428714 -0.00019433865
7.429714 -0.00019435984
7.430714 -0.00019437595999999998
7.431714 -0.00019438703
7.432714 -0.00019439303
7.433714 -0.00019439397
7.434714 -0.00019438978000000003
7.435714 -0.00019438049999999997
7.436714 -0.00019436606999999998
7.437714 -0.00019434644
7.438715 -0.00019432158999999999
7.439714 -0.00019429147
7.440714 -0.00019425599
7.441714 -0.00019421517999999998
7.442714 -0.00019416890999999998
7.443714 -0.00019411716
7.444714 -0.00019405988
7.445714 -0.00019399699000000002
7.446714 -0.00019392851
7.447714 -0.00019385432000000003
7.448714 -0.00019377442
7.449714 -0.00019368882999999998
7.450714 -0.0001935975
7.451715 -0.00019350043
7.452714 -0.00019339764
7.453714 -0.00019328916
7.454714 -0.00019317498999999998
7.455714 -0.00019305517
7.456714 -0.00019292977
7.457714 -0.00019279880000000002
7.458714 -0.00019266236
7.459714 -0.00019252047
7.460714 -0.00019237323000000003
7.461714 -0.00019222066
7.462714 -0.00019206284
7.463714 -0.00019189988
7.464714 -0.00019173181
7.465714 -0.00019155864
7.466714 -0.00019138047
7.467714 -0.00019119729999999999
7.468714 -0.00019100919
7.469714 -0.00019081613
7.470714 -0.00019061813
7.471714 -0.00019041521000000001
7.472714 -0.00019020734000000001
7.473714 -0.00018999451
7.474714 -0.00018977668
7.475714 -0.00018955379
7.476714 -0.00018932581999999998
7.477714 -0.00018909268
7.478714 -0.00018885435
7.479714 -0.00018861074
7.480714 -0.00018836181
7.481714 -0.00018810748
7.482714 -0.00018784771
7.483714 -0.00018758242
7.484715 -0.00018731157
7.485714 -0.00018703514
7.486714 -0.00018675307
7.487714 -0.00018646535
7.488714 -0.00018617196000000002
7.489714 -0.00018587291
7.490714 -0.00018556817
7.491714 -0.00018525781
7.492714 -0.00018494180000000002
7.493714 -0.00018462018999999998
7.494714 -0.00018429303999999998
7.495714 -0.00018396037
7.496714 -0.00018362224
7.497715 -0.00018327871
7.498714 -0.00018292981
7.499714 -0.0001825756
7.500714 -0.00018221616
7.501714 -0.00018185150999999999
7.502714 -0.00018148170000000001
7.503714 -0.00018110675
7.504714 -0.00018072669
7.505714 -0.00018034158
7.506714 -0.00017995138
7.507714 -0.00017955613
7.508714 -0.00017915579
7.509714 -0.00017875037
7.510714 -0.00017833983
7.511714 -0.00017792416
7.512714 -0.00017750331
7.513714 -0.00017707724
7.514714 -0.00017664594
7.515714 -0.00017620931
7.516714 -0.00017576737
7.517715 -0.00017532002
7.518714 -0.00017486726
7.519714 -0.00017440906
7.520714 -0.00017394538
7.521714 -0.00017347619
7.522714 -0.00017300152
7.523714 -0.00017252136
7.524714 -0.00017203571
7.525714 -0.0001715446
7.526714 -0.00017104807
7.527714 -0.00017054616
7.528714 -0.00017003892
7.529714 -0.00016952642
7.530715 -0.00016900871
7.531714 -0.00016848587
7.532714 -0.00016795798
7.533714 -0.00016742511
7.534714 -0.00016688732
7.535714 -0.00016634473
7.536714 -0.00016579736999999998
7.537714 -0.00016524532
7.538714 -0.00016468863
7.539714 -0.00016412735
7.540714 -0.00016356151
7.541714 -0.00016299116
7.542714 -0.00016241629
7.543715 -0.00016183691999999998
7.544714 -0.00016125305
7.545714 -0.00016066463
7.546714 -0.00016007165
7.547714 -0.00015947409000000002
7.548714 -0.00015887186
7.549714 -0.00015826496000000001
7.550714 -0.0001576533
7.551714 -0.00015703683
7.552714 -0.0001564155
7.553714 -0.00015578925
7.554714 -0.00015515800999999998
7.555714 -0.00015452174000000002
7.556714 -0.00015388041
7.557714 -0.00015323399000000002
7.558714 -0.00015258241999999999
7.559714 -0.00015192574000000002
7.560714 -0.00015126391
7.561714 -0.00015059695999999998
7.562714 -0.00014992492
7.563715 -0.00014924781000000002
7.564714 -0.00014856566
7.565714 -0.00014787855
7.566714 -0.00014718655
7.567714 -0.00014648972
7.568714 -0.00014578812
7.569714 -0.00014508186
7.570714 -0.00014437101
7.571714 -0.00014365563999999998
7.572714 -0.00014293585
7.573714 -0.00014221171
7.574714 -0.00014148326000000002
7.575714 -0.0001407506
7.576715 -0.00014001375000000001
7.577714 -0.0001392728
7.578714 -0.00013852774
7.579714 -0.0001377786
7.580714 -0.00013702539
7.581714 -0.00013626812
7.582714 -0.00013550679
7.583714 -0.00013474136
7.584714 -0.00013397179999999998
7.585714 -0.00013319809
7.586714 -0.00013242019
7.587714 -0.00013163805
7.588714 -0.00013085164000000002
7.589714 -0.00013006091
7.590714 -0.00012926583
7.591714 -0.00012846637
7.592714 -0.00012766249
7.593714 -0.00012685417
7.594714 -0.00012604140999999998
7.595714 -0.00012522421
7.596714 -0.00012440256
7.597714 -0.0001235765
7.598714 -0.00012274606
7.599714 -0.00012191128
7.600714 -0.00012107221
7.601714 -0.00012022891
7.602714 -0.00011938145999999999
7.603714 -0.00011852992
7.604714 -0.00011767438
7.605714 -0.00011681492
7.606714 -0.00011595162999999999
7.607714 -0.00011508457
7.608714 -0.00011421383
7.609715 -0.00011333950000000001
7.610714 -0.00011246163000000001
7.611714 -0.00011158028999999999
7.612714 -0.00011069550999999999
7.613714 -0.00010980733000000001
7.614714 -0.0001089158
7.615714 -0.00010802092
7.616714 -0.00010712271
7.617714 -0.00010622115
7.618714 -0.00010531624
7.619714 -0.00010440793
7.620714 -0.00010349621999999999
7.621714 -0.00010258104999999999
7.622715 -0.00010166240999999999
7.623714 -0.00010074022999999999
7.624714 -9.9814474e-05
7.625714 -9.8885096e-05
7.626714 -9.7952079e-05
7.627714 -9.7015379e-05
7.628714 -9.6074962e-05
7.629714 -9.513082700000001e-05
7.630714 -9.4182974e-05
7.631714 -9.323139800000001e-05
7.632714 -9.2276139e-05
7.633714 -9.1317213e-05
7.634714 -9.0354678e-05
7.635714 -8.9388578e-05
7.636714 -8.8418983e-05
7.637714 -8.7445989e-05
7.638714 -8.6469657e-05
7.639714 -8.5490103e-05
7.640714 -8.4507417e-05
7.641714 -8.3521701e-05
7.642715 -8.2533063e-05
7.643714 -8.1541594e-05
7.644714 -8.0547403e-05
7.645714 -7.9550585e-05
7.646714 -7.8551216e-05
7.647714 -7.754937899999999e-05
7.648714 -7.654513200000001e-05
7.649714 -7.553854299999999e-05
7.650714 -7.4529635e-05
7.651714 -7.3518447e-05
7.652714 -7.250499700000001e-05
7.653714 -7.148929100000001e-05
7.654714 -7.0471305e-05
7.655715 -6.9451033e-05
7.656714 -6.8428437e-05
7.657714 -6.7403482e-05
7.658714 -6.6376123e-05
7.659714 -6.5346308e-05
7.660714 -6.4313986e-05
7.661714 -6.3279106e-05
7.662714 -6.2241634e-05
7.663714 -6.120150099999999e-05
7.664714 -6.0158686e-05
7.665714 -5.9113141999999996e-05
7.666714 -5.8064853e-05
7.667714 -5.7013817999999995e-05
7.668715 -5.5960021000000004e-05
7.669714 -5.4903478e-05
7.670714 -5.3844224e-05
7.671714 -5.2782281e-05
7.672714 -5.17177e-05
7.673714 -5.0650544e-05
7.674714 -4.9580865e-05
7.675714 -4.8508758e-05
7.676714 -4.7434293e-05
7.677714 -4.6357559e-05
7.678714 -4.5278645e-05
7.679714 -4.4197634e-05
7.680714 -4.3114622e-05
7.681714 -4.2029691e-05
7.682714 -4.0942919e-05
7.683714 -3.9854385e-05
7.684714 -3.8764148e-05
7.685714 -3.7672268e-05
7.686714 -3.6578786000000005e-05
7.687714 -3.5483743e-05
7.688715 -3.4387165e-05
7.689714 -3.3289064e-05
7.690714 -3.2189445e-05
7.691714 -3.1088308e-05
7.692714 -2.9985642e-05
7.693714 -2.8881428e-05
7.694714 -2.7775641e-05
7.695714 -2.6668263000000002e-05
7.696714 -2.5559262e-05
7.697714 -2.4448622e-05
7.698714 -2.3336312e-05
7.699714 -2.2222318e-05
7.700714 -2.1106629e-05
7.701715 -1.9989241e-05
7.702714 -1.8870156e-05
7.703714 -1.7749393e-05
7.704714 -1.6626974e-05
7.705714 -1.5502936999999998e-05
7.706714 -1.4377326e-05
7.707714 -1.32502e-05
7.708714 -1.2121622e-05
7.709714 -1.099167e-05
7.710714 -9.8604247e-06
7.711714 -8.7279716e-06
7.712714 -7.5944029999999995e-06
7.713714 -6.4598098e-06
7.714714 -5.3242857e-06
7.715714 -4.1879215e-06
7.716714 -3.0508032999999998e-06
7.717714 -1.9130105e-06
7.718714 -7.746146800000001e-07
7.719714 3.6432148e-07
7.720714 1.5037449e-06
7.721714 2.6436147e-06
7.722714 3.7839046999999996e-06
7.723714 4.9245983000000004e-06
7.724714 6.0656937e-06
7.725714 7.2072012e-06
7.726714 8.3491408e-06
7.727714 9.491543600000001e-06
7.728714 1.0634452e-05
7.729714 1.1777911e-05
7.730714 1.2921974e-05
7.731714 1.4066698e-05
7.732714 1.521214e-05
7.733714 1.6358358e-05
7.734715 1.7505403000000002e-05
7.735714 1.8653323e-05
7.736714 1.980216e-05
7.737714 2.0951943e-05
7.738714 2.2102692000000002e-05
7.739714 2.3254418e-05
7.740714 2.4407117e-05
7.741714 2.5560771999999998e-05
7.742714 2.6715349999999998e-05
7.743714 2.7870806e-05
7.744714 2.9027083000000002e-05
7.745714 3.0184114000000003e-05
7.746714 3.1341818e-05
7.747715 3.2500105e-05
7.748714 3.3658881e-05
7.749714 3.4818040999999996e-05
7.750714 3.5977479e-05
7.751714 3.7137093e-05
7.752714 3.8296773e-05
7.753714 3.9456413e-05
7.754714 4.0615916e-05
7.755714 4.1775192000000004e-05
7.756714 4.2934155e-05
7.757714 4.4092729e-05
7.758714 4.5250852e-05
7.759714 4.6408474e-05
7.760714 4.7565544e-05
7.761714 4.8722039999999995e-05
7.762714 4.9877946000000005e-05
7.763714 5.1033243e-05
7.764714 5.2187948999999996e-05
7.765714 5.3342058e-05
7.766714 5.449559199999999e-05
7.767715 5.5648582e-05
7.768714 5.6801048e-05
7.769714 5.7953019e-05
7.770714 5.9104525e-05
7.771714 6.0255593e-05
7.772714 6.140623999999999e-05
7.773714 6.2556489e-05
7.774714 6.370635800000001e-05
7.775714 6.485584e-05
7.776714 6.6004952e-05
7.777714 6.7153655e-05
7.778714 6.8301949e-05
7.779714 6.9449788e-05
7.780715 7.059715e-05
7.781714 7.1743983e-05
7.782714 7.2890225e-05
7.783714 7.403583e-05
7.784714 7.5180731e-05
7.785714 7.6324852e-05
7.786714 7.7468138e-05
7.787714 7.8610526e-05
7.788714 7.9751942e-05
7.789714 8.0892335e-05
7.790714 8.2031647e-05
7.791714 8.3169829e-05
7.792714 8.4306839e-05
7.793715 8.5442662e-05
7.794714 8.6577262e-05
7.795714 8.7710634e-05
7.796714 8.8842779e-05
7.797714 8.997370700000001e-05
7.798714 9.110343599999999e-05
7.799714 9.2231983e-05
7.800714 9.3359392e-05
7.801714 9.4485688e-05
7.802714 9.5610926e-05
7.803714 9.673513e-05
7.804714 9.785836700000001e-05
7.805714 9.898064900000001e-05
7.806714 0.00010010203
7.807714 0.00010122254
7.808714 0.00010234220999999999
7.809714 0.00010346105
7.810714 0.00010457907
7.811714 0.00010569623
7.812714 0.00010681256
7.813715 0.000107928
7.814714 0.00010904251
7.815714 0.00011015605
7.816714 0.00011126855
7.817714 0.00011237993
7.818714 0.00011349009999999999
7.819714 0.00011459898999999999
7.820714 0.00011570647999999999
7.821714 0.00011681249
7.822714 0.00011791690000000001
7.823714 0.00011901959
7.824714 0.00012012049
7.825714 0.00012121948
7.826715 0.00012231648
7.827714 0.00012341139
7.828714 0.00012450415
7.829714 0.00012559468
7.830714 0.00012668294
7.831714 0.00012776887
7.832714 0.00012885246
7.833714 0.00012993368
7.834714 0.00013101252000000002
7.835714 0.000132089
7.836714 0.00013316312
7.837714 0.00013423493
7.838714 0.00013530444
7.839714 0.00013637167999999998
7.840714 0.00013743673000000001
7.841714 0.00013849963
7.842714 0.00013956039
7.843714 0.00014061911
7.844714 0.00014167579
7.845714 0.00014273048
7.846714 0.00014378321
7.847714 0.00014483403
7.848714 0.00014588294
7.849714 0.00014692995
7.850714 0.00014797505999999998
7.851714 0.00014901826
7.852714 0.00015005953
7.853714 0.00015109885
7.854714 0.00015213617
7.855714 0.00015317145
7.856714 0.00015420466
7.857714 0.00015523571999999998
7.858714 0.00015626458
7.859715 0.00015729121
7.860714 0.0001583155
7.861714 0.00015933743
7.862714 0.00016035693
7.863714 0.00016137396
7.864714 0.00016238846
7.865714 0.00016340041
7.866714 0.00016440976000000002
7.867714 0.0001654165
7.868714 0.0001664206
7.869714 0.00016742206
7.870714 0.00016842088
7.871714 0.00016941706
7.872715 0.00017041061
7.873714 0.00017140156000000002
7.874714 0.00017238992
7.875714 0.00017337572
7.876714 0.00017435900000000002
7.877714 0.00017533976
7.878714 0.00017631802000000002
7.879714 0.0001772938
7.880714 0.00017826715000000002
7.881714 0.00017923804
7.882714 0.00018020647
7.883714 0.00018117246
7.884714 0.00018213595000000002
7.885714 0.00018309696
7.886714 0.00018405542
7.887714 0.00018501131
7.888714 0.00018596456
7.889714 0.00018691512000000002
7.890714 0.00018786291
7.891714 0.00018880786000000002
7.892715 0.00018974989
7.893714 0.00019068891
7.894714 0.00019162482999999998
7.895714 0.0001925576
7.896714 0.00019348711000000002
7.897714 0.00019441327000000003
7.898714 0.00019533604
7.899714 0.00019625536
7.900714 0.00019717115
7.901714 0.00019808338
7.902714 0.00019899194
7.903714 0.00019989689000000002
7.904714 0.00020079817000000002
7.905715 0.0002016958
7.906714 0.00020258973999999998
7.907714 0.00020348002
7.908714 0.00020436671000000002
7.909714 0.00020524977999999999
7.910714 0.00020612931
7.911714 0.00020700531
7.912714 0.00020787783999999998
7.913714 0.00020874695
7.914714 0.00020961274
7.915714 0.00021047520000000002
7.916714 0.00021133437
7.917714 0.00021219034
7.918715 0.00021304313
7.919714 0.00021389278
7.920714 0.00021473927
7.921714 0.00021558267
7.922714 0.00021642295
7.923714 0.00021726012
7.924714 0.00021809416999999997
7.925714 0.00021892508000000003
7.926714 0.00021975279000000002
7.927714 0.00022057729000000002
7.928714 0.00022139854999999998
7.929714 0.00022221650000000002
7.930714 0.00022303108999999997
7.931714 0.00022384224
7.932714 0.00022464990000000003
7.933714 0.00022545402999999997
7.934714 0.00022625452
7.935714 0.0002270514
7.936714 0.00022784452
7.937714 0.00022863392
7.938715 0.00022941952
7.939714 0.00023020127
7.940714 0.00023097914
7.941714 0.00023175313999999997
7.942714 0.00023252321000000002
7.943714 0.00023328942
7.944714 0.00023405164
7.945714 0.00023480998
7.946714 0.00023556439999999998
7.947714 0.00023631493999999999
7.948714 0.00023706159
7.949714 0.00023780435000000003
7.950714 0.00023854327
7.951715 0.00023927835
7.952714 0.00024000955999999997
7.953714 0.00024073695
7.954714 0.00024146050000000002
7.955714 0.0002421802
7.956714 0.00024289604
7.957714 0.00024360802
7.958714 0.00024431611
7.959714 0.00024502025999999997
7.960714 0.00024572041
7.961714 0.00024641656000000005
7.962714 0.00024710861999999997
7.963714 0.00024779652
7.964714 0.00024848023000000004
7.965714 0.00024915966999999997
7.966714 0.00024983476
7.967714 0.00025050547
7.968714 0.00025117172
7.969714 0.00025183344
7.970714 0.00025249058000000003
7.971714 0.00025314307
7.972714 0.00025379086000000003
7.973714 0.00025443394
7.974714 0.00025507225
7.975714 0.00025570578
7.976714 0.00025633453
7.977714 0.00025695846999999997
7.978714 0.00025757763
7.979714 0.00025819204000000003
7.980714 0.0002588017
7.981714 0.00025940665
7.982714 0.00026000694
7.983714 0.00026060259
7.984715 0.00026119362
7.985714 0.00026178016
7.986714 0.00026236223000000004
7.987714 0.00026293985
7.988714 0.00026351308
7.989714 0.00026408202000000004
7.990714 0.00026464666
7.991714 0.00026520704
7.992714 0.00026576317
7.993714 0.00026631512
7.994714 0.00026686282
7.995714 0.00026740634000000003
7.996714 0.00026794561999999997
7.997715 0.0002684807
7.998714 0.0002690115
7.999714 0.00026953803000000004
8.000714 0.0002700602
8.001715 0.00027057797
8.002714 0.00027109131
8.003715 0.00027160013
8.004714 0.00027210438
8.005714 0.00027260401
8.006714 0.00027309891
8.007714 0.00027358903
8.008715 0.00027407432
8.009714 0.00027455469
8.010715 0.00027503011
8.011714 0.00027550054
8.012714 0.00027596589
8.013714 0.00027642614
8.014714 0.00027688121999999997
8.015715 0.00027733115
8.016714 0.00027777592
8.017715 0.00027821545
8.018714 0.00027864978
8.019714 0.00027907888
8.020715 0.00027950277
8.021714 0.00027992144
8.022715 0.00028033489
8.023714 0.00028074314
8.024714 0.00028114619
8.025714 0.00028154404
8.026714 0.00028193672
8.027715 0.00028232419
8.028714 0.00028270642000000003
8.029715 0.00028308348000000003
8.030714 0.0002834553
8.031714 0.00028382186999999996
8.032714 0.00028418322
8.033714 0.00028453928
8.034715 0.00028489003000000003
8.035714 0.00028523541
8.036715 0.00028557539999999996
8.037714 0.00028591000999999997
8.038714 0.00028623913
8.039714 0.00028656275
8.040714 0.00028688085
8.041715 0.00028719335
8.042714 0.00028750021
8.043715 0.00028780145999999997
8.044714 0.000288097
8.045714 0.00028838685000000003
8.046714 0.00028867097999999997
8.047714 0.00028894938
8.048715 0.00028922202
8.049714 0.00028948896
8.050714 0.00028975016000000003
8.051714 0.00029000569
8.052714 0.0002902555
8.053715 0.00029049968
8.054714 0.00029073826
8.055715 0.00029097125
8.056714 0.00029119872
8.057714 0.00029142068
8.058714 0.00029163721
8.059714 0.0002918483
8.060715 0.00029205401
8.061714 0.00029225437
8.062715 0.00029244945
8.063714 0.00029263922
8.064714 0.00029282373
8.065714 0.000293003
8.066714 0.00029317696
8.067715 0.00029334562
8.068714 0.00029350904
8.069715 0.00029366711
8.070714 0.00029381981
8.071714 0.00029396713
8.072714 0.00029410899
8.073714 0.00029424531999999997
8.074715 0.00029437606
8.075714 0.00029450116
8.076715 0.00029462053
8.077714 0.0002947341
8.078714 0.00029484181
8.079714 0.00029494354
8.080714 0.00029503926
8.081715 0.00029512887
8.082714 0.00029521234
8.083714 0.00029528956
8.084714 0.00029536052000000003
8.085714 0.00029542517999999997
8.086715 0.00029548348
8.087714 0.00029553539
8.088715 0.00029558091000000004
8.089714 0.00029562
8.090714 0.00029565266999999996
8.091714 0.00029567891
8.092714 0.00029569873999999997
8.093715 0.00029571218
8.094714 0.00029571927
8.095715 0.00029572002
8.096714 0.00029571445
8.097714 0.00029570257999999997
8.098714 0.00029568444
8.099714 0.00029566011
8.100715 0.00029562958999999997
8.101714 0.00029559289000000003
8.102715 0.00029555006
8.103714 0.00029550108
8.104714 0.00029544599000000003
8.105714 0.0002953848
8.106714 0.00029531752
8.107715 0.00029524413000000003
8.108714 0.00029516464
8.109715 0.00029507903
8.110714 0.00029498729
8.111714 0.00029488940000000003
8.112714 0.00029478535
8.113714 0.00029467512
8.114715 0.00029455869
8.115714 0.00029443602
8.116714 0.00029430710000000003
8.117714 0.00029417188000000003
8.118714 0.00029403038
8.119715 0.00029388259
8.120714 0.00029372845
8.121715 0.00029356797000000003
8.122714 0.00029340119
8.123714 0.00029322809
8.124714 0.00029304863
8.125714 0.00029286286
8.126715 0.00029267080000000003
8.127714 0.00029247242
8.128715 0.00029226778
8.129714 0.00029205687
8.130714 0.00029183975
8.131714 0.00029161641999999997
8.132714 0.00029138687
8.133715 0.00029115115
8.134714 0.00029090929
8.135715 0.00029066127
8.136714 0.00029040709000000003
8.137714 0.00029014677
8.138714 0.00028988034
8.139714 0.00028960773999999996
8.140715 0.00028932895
8.141714 0.00028904399
8.142715 0.00028875278999999996
8.143714 0.00028845533999999996
8.144714 0.00028815157
8.145715 0.00028784148000000003
8.146714 0.00028752496999999997
8.147715 0.00028720203
8.148714 0.00028687259
8.149714 0.0002865366
8.150714 0.00028619401999999995
8.151714 0.00028584475
8.152715 0.00028548877
8.153714 0.00028512604
8.154715 0.00028475652
8.155714 0.00028438017
8.156714 0.00028399695
8.157714 0.00028360689
8.158714 0.00028320997
8.159715 0.00028280615
8.160714 0.00028239547
8.161715 0.00028197792
8.162714 0.00028155357
8.163714 0.0002811224
8.164714 0.00028068448
8.165714 0.00028023985
8.166715 0.00027978856000000004
8.167714 0.00027933065
8.168715 0.00027886624
8.169714 0.00027839531000000003
8.170714 0.00027791793
8.171714 0.00027743420000000003
8.172714 0.00027694416
8.173715 0.00027644783
8.174714 0.00027594531
8.175714 0.00027543663
8.176714 0.00027492181
8.177714 0.00027440087
8.178715 0.00027387387
8.179714 0.00027334079
8.180715 0.00027280166
8.181714 0.00027225647
8.182714 0.00027170522
8.183714 0.00027114793
8.184714 0.00027058455999999997
8.185715 0.00027001506
8.186714 0.00026943949
8.187715 0.00026885772999999996
8.188714 0.00026826981000000003
8.189714 0.00026767569999999996
8.190714 0.00026707537
8.191714 0.00026646883
8.192715 0.00026585602999999996
8.193714 0.00026523696000000003
8.194715 0.00026461162
8.195714 0.00026398000000000003
8.196714 0.00026334208
8.197714 0.00026269788
8.198714 0.00026204741
8.199715 0.00026139071
8.200714 0.00026072776
8.201715 0.00026005862
8.202714 0.00025938325
8.203714 0.00025870172
8.204714 0.00025801407
8.205714 0.00025732036000000003
8.206715 0.00025662055
8.207714 0.00025591470999999997
8.208714 0.00025520289
8.209714 0.00025448508
8.210714 0.00025376129999999997
8.211715 0.00025303156999999997
8.212714 0.00025229592
8.213715 0.00025155437
8.214714 0.0002508069
8.215714 0.00025005354000000004
8.216714 0.00024929427
8.217714 0.00024852907
8.218715 0.00024775793
8.219714 0.00024698086
8.220715 0.00024619781
8.221714 0.0002454088
8.222714 0.00024461378
8.223714 0.00024381277
8.224714 0.00024300573
8.225715 0.00024219264
8.226714 0.00024137353
8.227715 0.00024054836999999997
8.228714 0.00023971717999999998
8.229714 0.00023887997
8.230714 0.00023803677
8.231714 0.00023718758
8.232715 0.00023633244999999998
8.233714 0.00023547143
8.234715 0.00023460457
8.235714 0.00023373190999999998
8.236714 0.00023285349
8.237714 0.00023196944
8.238714 0.00023107978
8.239715 0.00023018461
8.240714 0.000229284
8.241714 0.00022837803000000002
8.242714 0.00022746678
8.243714 0.00022655030999999999
8.244715 0.0002256287
8.245714 0.00022470203
8.246715 0.00022377039
8.247714 0.0002228338
8.248714 0.00022189233
8.249714 0.000220946
8.250714 0.00021999490000000003
8.251715 0.00021903904
8.252714 0.00021807840999999998
8.253715 0.00021711306999999997
8.254714 0.00021614303
8.255714 0.00021516826
8.256714 0.00021418878
8.257714 0.00021320456999999999
8.258715 0.00021221565
8.259714 0.00021122203
8.260715 0.00021022363
8.261714 0.00020922045999999998
8.262714 0.00020821253
8.263714 0.00020719985999999999
8.264714 0.00020618235999999998
8.265715 0.00020516006
8.266714 0.00020413302
8.267715 0.00020310117000000002
8.268714 0.00020206455
8.269714 0.00020102319999999998
8.270715 0.0001999771
8.271714 0.00019892632
8.272715 0.00019787087
8.273714 0.00019681081
8.274714 0.00019574618
8.275714 0.00019467705
8.276714 0.00019360343
8.277715 0.00019252541
8.278714 0.00019144306
8.279715 0.00019035639
8.280714 0.00018926547
8.281714 0.00018817037999999998
8.282714 0.00018707119
8.283714 0.00018596790999999999
8.284715 0.00018486058
8.285714 0.0001837493
8.286715 0.00018263407
8.287714 0.00018151494
8.288714 0.00018039194
8.289714 0.00017926509
8.290714 0.00017813443
8.291715 0.00017699998
8.292714 0.00017586177000000002
8.293715 0.00017471981
8.294714 0.00017357413
8.295714 0.00017242475
8.296714 0.00017127168000000001
8.297714 0.00017011495000000002
8.298715 0.00016895461
8.299714 0.00016779067
8.300714 0.00016662317
8.301714 0.00016545216
8.302714 0.00016427770999999998
8.303715 0.00016309987
8.304714 0.00016191868
8.305715 0.00016073423
8.306714 0.00015954659999999998
8.307714 0.00015835586
8.308714 0.00015716212
8.309714 0.00015596545
8.310715 0.00015476595
8.311714 0.00015356372
8.312715 0.00015235885
8.313714 0.00015115145
8.314714 0.0001499416
8.315714 0.00014872942
8.316714 0.00014751498
8.317715 0.00014629836
8.318714 0.00014507966000000002
8.319715 0.00014385894
8.320714 0.00014263626
8.321714 0.00014141169
8.322714 0.00014018527
8.323714 0.00013895703
8.324715 0.00013772703
8.325714 0.00013649527
8.326715 0.00013526178
8.327714 0.00013402656
8.328714 0.00013278964
8.329714 0.00013155097
8.330714 0.00013031058
8.331715 0.00012906846
8.332714 0.0001278246
8.333714 0.00012657902
8.334714 0.00012533167
8.335714 0.00012408256
8.336715 0.00012283168
8.337714 0.00012157908
8.338715 0.00012032473
8.339714 0.00011906866999999998
8.340714 0.00011781092
8.341714 0.00011655151
8.342714 0.00011529047
8.343715 0.00011402788
8.344714 0.00011276377999999999
8.345715 0.00011149823000000001
8.346714 0.00011023129999999999
8.347714 0.00010896308
8.348714 0.00010769363
8.349714 0.00010642307000000001
8.350715 0.00010515145000000001
8.351714 0.00010387887
8.352715 0.00010260544
8.353714 0.00010133123
8.354714 0.00010005634
8.355714 9.8780868e-05
8.356714 9.7504881e-05
8.357715 9.6228473e-05
8.358714 9.495173e-05
8.359715 9.367473099999999e-05
8.360714 9.2397534e-05
8.361714 9.1120216e-05
8.362714 8.984284200000001e-05
8.363714 8.8565469e-05
8.364715 8.7288169e-05
8.365714 8.601098199999999e-05
8.366714 8.4733978e-05
8.367714 8.3457206e-05
8.368714 8.2180719e-05
8.369715 8.0904573e-05
8.370714 7.962883000000001e-05
8.371715 7.8353537e-05
8.372714 7.7078766e-05
8.373714 7.5804576e-05
8.374714 7.4531033e-05
8.375714 7.3258212e-05
8.376715 7.198618700000001e-05
8.377714 7.0715043e-05
8.378715 6.9444854e-05
8.379714 6.8175706e-05
8.380714 6.690768799999999e-05
8.381714 6.5640887e-05
8.382714 6.4375388e-05
8.383715 6.3111293e-05
8.384714 6.1848681e-05
8.385715 6.0587643999999996e-05
8.386714 5.9328255e-05
8.387714 5.8070611e-05
8.388714 5.6814775e-05
8.389714 5.5560820999999996e-05
8.390715 5.4308805e-05
8.391714 5.3058784e-05
8.392715 5.181081e-05
8.393714 5.0564926999999995e-05
8.394714 4.9321164e-05
8.395715 4.8079545e-05
8.396714 4.6840094e-05
8.397715 4.5602825999999994e-05
8.398714 4.4367741e-05
8.399714 4.3134847e-05
8.400714 4.1904144e-05
8.401714 4.0675633e-05
8.402715 3.9449301e-05
8.403714 3.8225153e-05
8.404715 3.7003184e-05
8.405714 3.5783395e-05
8.406714 3.4565798e-05
8.407714 3.3350403e-05
8.408714 3.2137226e-05
8.409715 3.0926292999999996e-05
8.410714 2.9717637e-05
8.411715 2.8511306000000002e-05
8.412714 2.7307345000000002e-05
8.413714 2.6105823000000003e-05
8.414714 2.4906808000000002e-05
8.415714 2.3710379000000002e-05
8.416715 2.2516623e-05
8.417714 2.1325641e-05
8.418715 2.0137531e-05
8.419714 1.8952404000000003e-05
8.420714 1.7770371e-05
8.421714 1.6591549e-05
8.422714 1.5416057e-05
8.423715 1.4244016e-05
8.424714 1.307554e-05
8.425714 1.1910748e-05
8.426714 1.0749753e-05
8.427714 9.5926652e-06
8.428715 8.4395886e-06
8.429714 7.2906211e-06
8.430715 6.1458557000000006e-06
8.431714 5.0053778e-06
8.432714 3.8692662e-06
8.433714 2.737592e-06
8.434714 1.6104205999999998e-06
8.435715 4.878099700000001e-07
8.436714 -6.3018728e-07
8.437715 -1.7435234999999998e-06
8.438714 -2.8521569e-06
8.439714 -3.9560483e-06
8.440714 -5.0551616e-06
8.441714 -6.1494632e-06
8.442715 -7.2389206e-06
8.443714 -8.3235008e-06
8.444715 -9.4031712e-06
8.445714 -1.0477897e-05
8.446714 -1.1547642e-05
8.447714 -1.2612368e-05
8.448714 -1.3672035e-05
8.449715 -1.4726596e-05
8.450714 -1.5776008e-05
8.451715 -1.6820222e-05
8.452714 -1.7859186000000002e-05
8.453714 -1.8892845e-05
8.454714 -1.9921146e-05
8.455714 -2.0944033999999998e-05
8.456715 -2.1961452000000002e-05
8.457714 -2.2973347e-05
8.458714 -2.3979666000000004e-05
8.459714 -2.4980358e-05
8.460714 -2.5975373e-05
8.461715 -2.6964669999999997e-05
8.462714 -2.7948207e-05
8.463715 -2.8925945e-05
8.464714 -2.9897859000000002e-05
8.465714 -3.0863919e-05
8.466714 -3.1824100999999995e-05
8.467714 -3.2778391e-05
8.468715 -3.3726772e-05
8.469714 -3.4669239e-05
8.470715 -3.5605777e-05
8.471714 -3.6536386e-05
8.472714 -3.7461061e-05
8.473714 -3.8379795e-05
8.474714 -3.9292584e-05
8.475715 -4.0199421e-05
8.476714 -4.1100293e-05
8.477715 -4.1995185e-05
8.478714 -4.2884076e-05
8.479714 -4.3766943e-05
8.480714 -4.464375e-05
8.481714 -4.5514452e-05
8.482715 -4.6379003e-05
8.483714 -4.7237344e-05
8.484715 -4.8089407e-05
8.485714 -4.8935124e-05
8.486714 -4.9774417e-05
8.487714 -5.0607190000000005e-05
8.488714 -5.1433352e-05
8.489715 -5.2252807e-05
8.490714 -5.3065452000000004e-05
8.491714 -5.3871179e-05
8.492714 -5.4669886e-05
8.493714 -5.5461459000000005e-05
8.494715 -5.6245796e-05
8.495714 -5.70228e-05
8.496715 -5.7792368999999994e-05
8.497714 -5.8554406e-05
8.498714 -5.9308832e-05
8.499714 -6.0055561e-05
8.500714 -6.0794525e-05
8.501715 -6.152565099999999e-05
8.502714 -6.2248893e-05
8.503715 -6.2964193e-05
8.504714 -6.367153e-05
8.505714 -6.4370869e-05
8.506714 -6.5062198e-05
8.507714 -6.5745496e-05
8.508715 -6.642076200000001e-05
8.509714 -6.7088007e-05
8.510715 -6.7747226e-05
8.511714 -6.839843000000001e-05
8.512714 -6.904164700000001e-05
8.513714 -6.9676878e-05
8.514714 -7.0304151e-05
8.515715 -7.092348299999999e-05
8.516714 -7.1534873e-05
8.517715 -7.2138351e-05
8.518714 -7.273392300000001e-05
8.519714 -7.3321587e-05
8.520715 -7.390136099999999e-05
8.521714 -7.4473235e-05
8.522715 -7.503720099999999e-05
8.523714 -7.559324300000001e-05
8.524714 -7.6141356e-05
8.525714 -7.6681522e-05
8.526714 -7.7213707e-05
8.527715 -7.7737906e-05
8.528714 -7.8254084e-05
8.529715 -7.8762207e-05
8.530714 -7.9262264e-05
8.531714 -7.9754233e-05
8.532714 -8.0238067e-05
8.533714 -8.0713761e-05
8.534715 -8.1181304e-05
8.535714 -8.1640661e-05
8.536715 -8.2091833e-05
8.537714 -8.253481399999999e-05
8.538714 -8.2969592e-05
8.539714 -8.3396174e-05
8.540714 -8.3814564e-05
8.541715 -8.4224763e-05
8.542714 -8.4626788e-05
8.543715 -8.502065e-05
8.544714 -8.540635599999999e-05
8.545714 -8.5783927e-05
8.546714 -8.615337499999999e-05
8.547714 -8.6514717e-05
8.548715 -8.6867954e-05
8.549714 -8.7213095e-05
8.550714 -8.7550143e-05
8.551714 -8.7879096e-05
8.552714 -8.8199948e-05
8.553715 -8.8512684e-05
8.554714 -8.8817279e-05
8.555715 -8.9113712e-05
8.556714 -8.9401937e-05
8.557714 -8.968192399999999e-05
8.558714 -8.995362500000001e-05
8.559714 -9.0216992e-05
8.560715 -9.047196300000001e-05
8.561714 -9.0718487e-05
8.562715 -9.0956496e-05
8.563714 -9.118593899999999e-05
8.564714 -9.1406747e-05
8.565714 -9.1618858e-05
8.566714 -9.1822221e-05
8.567715 -9.2016779e-05
8.568714 -9.2202492e-05
8.569715 -9.237931e-05
8.570714 -9.2547214e-05
8.571714 -9.2706159e-05
8.572714 -9.285614599999999e-05
8.573714 -9.2997158e-05
8.574715 -9.3129199e-05
8.575714 -9.325230500000001e-05
8.576715 -9.3366469e-05
8.577714 -9.347173799999999e-05
8.578714 -9.3568144e-05
8.579714 -9.3655751e-05
8.580714 -9.373461e-05
8.581715 -9.3804783e-05
8.582714 -9.3866328e-05
8.583714 -9.3919323e-05
8.584714 -9.3963837e-05
8.585714 -9.399995e-05
8.586715 -9.4027729e-05
8.587714 -9.4047243e-05
8.588715 -9.4058566e-05
8.589714 -9.4061755e-05
8.590714 -9.405689e-05
8.591714 -9.4044015e-05
8.592714 -9.402317e-05
8.593715 -9.3994424e-05
8.594714 -9.3957789e-05
8.595715 -9.3913314e-05
8.596714 -9.3861024e-05
8.597714 -9.3800941e-05
8.598714 -9.373307e-05
8.599714 -9.3657451e-05
8.600715 -9.3574073e-05
8.601714 -9.3482947e-05
8.602715 -9.3384074e-05
8.603714 -9.3277464e-05
8.604714 -9.3163123e-05
8.605714 -9.304105799999999e-05
8.606714 -9.291126700000001e-05
8.607715 -9.277376899999999e-05
8.608714 -9.2628585e-05
8.609715 -9.247571600000001e-05
8.610714 -9.2315196e-05
8.611714 -9.2147047e-05
8.612714 -9.1971293e-05
8.613714 -9.178796699999999e-05
8.614715 -9.1597099e-05
8.615714 -9.1398744e-05
8.616714 -9.1192931e-05
8.617714 -9.0979705e-05
8.618714 -9.0759102e-05
8.619715 -9.0531165e-05
8.620714 -9.0295941e-05
8.621715 -9.0053464e-05
8.622714 -8.980378000000001e-05
8.623714 -8.9546899e-05
8.624714 -8.9282872e-05
8.625714 -8.9011706e-05
8.626715 -8.8733435e-05
8.627714 -8.8448076e-05
8.628715 -8.8155633e-05
8.629714 -8.7856114e-05
8.630714 -8.7549523e-05
8.631714 -8.723585600000001e-05
8.632714 -8.6915111e-05
8.633715 -8.6587278e-05
8.634714 -8.6252356e-05
8.635715 -8.5910341e-05
8.636714 -8.5561237e-05
8.637714 -8.5205028e-05
8.638714 -8.484172999999999e-05
8.639714 -8.447135e-05
8.640715 -8.4093904e-05
8.641714 -8.370941499999999e-05
8.642715 -8.3317906e-05
8.643714 -8.291942800000001e-05
8.644714 -8.2514026e-05
8.645715 -8.2101764e-05
8.646714 -8.168270299999999e-05
8.647715 -8.125694000000001e-05
8.648714 -8.0824543e-05
8.649714 -8.0385627e-05
8.650714 -7.994029299999999e-05
8.651714 -7.948866e-05
8.652715 -7.903083799999999e-05
8.653714 -7.8566961e-05
8.654715 -7.8097162e-05
8.655714 -7.762156399999999e-05
8.656714 -7.7140311e-05
8.657714 -7.665352700000001e-05
8.658714 -7.616134200000001e-05
8.659715 -7.5663883e-05
8.660714 -7.5161273e-05
8.661715 -7.465362700000001e-05
8.662714 -7.4141053e-05
8.663714 -7.3623659e-05
8.664714 -7.3101523e-05
8.665714 -7.2574738e-05
8.666715 -7.2043383e-05
8.667714 -7.150751500000001e-05
8.668715 -7.0967195e-05
8.669714 -7.042247e-05
8.670714 -6.9873374e-05
8.671714 -6.9319947e-05
8.672714 -6.876221600000001e-05
8.673715 -6.82002e-05
8.674714 -6.763392e-05
8.675714 -6.7063382e-05
8.676714 -6.6488616e-05
8.677714 -6.590962000000001e-05
8.678715 -6.5326424e-05
8.679714 -6.4739027e-05
8.680715 -6.4147463e-05
8.681714 -6.355175500000001e-05
8.682714 -6.2951921e-05
8.683714 -6.2348005e-05
8.684714 -6.174003600000001e-05
8.685715 -6.1128065e-05
8.686714 -6.0512139e-05
8.687715 -5.9892312e-05
8.688714 -5.9268649e-05
8.689714 -5.8641206e-05
8.690714 -5.8010055999999995e-05
8.691714 -5.737528e-05
8.692715 -5.6736934e-05
8.693714 -5.6095109e-05
8.694715 -5.5449874e-05
8.695714 -5.4801308e-05
8.696714 -5.4149495999999996e-05
8.697714 -5.34945e-05
8.698714 -5.2836401e-05
8.699715 -5.2175267e-05
8.700714 -5.1511170999999996e-05
8.701715 -5.0844181000000005e-05
8.702714 -5.0174356000000005e-05
8.703714 -4.9501762e-05
8.704714 -4.882646200000001e-05
8.705714 -4.8148507e-05
8.706715 -4.7467963999999995e-05
8.707714 -4.6784885e-05
8.708714 -4.6099336e-05
8.709714 -4.5411372e-05
8.710714 -4.4721057e-05
8.711715 -4.4028462e-05
8.712714 -4.3333662e-05
8.713715 -4.2636734000000004e-05
8.714714 -4.1937755999999996e-05
8.715714 -4.1236822e-05
8.716714 -4.053403e-05
8.717714 -3.9829479e-05
8.718715 -3.912329e-05
8.719714 -3.8415581e-05
8.720715 -3.7706468e-05
8.721714 -3.699609e-05
8.722714 -3.6284584e-05
8.723714 -3.5572096999999996e-05
8.724714 -3.4858769e-05
8.725715 -3.4144753000000004e-05
8.726714 -3.3430197e-05
8.727715 -3.2715252e-05
8.728714 -3.2000068e-05
8.729714 -3.1284787e-05
8.730714 -3.0569549e-05
8.731714 -2.9854496000000003e-05
8.732715 -2.9139747e-05
8.733714 -2.8425424e-05
8.734715 -2.7711641e-05
8.735714 -2.6998492e-05
8.736714 -2.6286071e-05
8.737714 -2.5574453999999998e-05
8.738714 -2.4863709000000002e-05
8.739715 -2.4153894e-05
8.740714 -2.344506e-05
8.741714 -2.273724e-05
8.742714 -2.2030464e-05
8.743714 -2.1324746999999998e-05
8.744715 -2.0620109e-05
8.745714 -1.9916555999999998e-05
8.746715 -1.9214089e-05
8.747714 -1.8512715e-05
8.748714 -1.7812434e-05
8.749714 -1.7113249999999997e-05
8.750714 -1.6415164e-05
8.751715 -1.5718187e-05
8.752714 -1.5022331e-05
8.753715 -1.4327618e-05
8.754714 -1.3634072999999998e-05
8.755714 -1.2941733999999998e-05
8.756714 -1.2250646e-05
8.757714 -1.1560861e-05
8.758715 -1.0872439999999999e-05
8.759714 -1.0185457e-05
8.760715 -9.4999947e-06
8.761714 -8.8161386e-06
8.762714 -8.1339884e-06
8.763714 -7.453648e-06
8.764714 -6.7752261e-06
8.765715 -6.0988369999999995e-06
8.766714 -5.4246015999999996e-06
8.767715 -4.7526369999999996e-06
8.768714 -4.083066e-06
8.769714 -3.4160109e-06
8.770715 -2.751594e-06
8.771714 -2.089933e-06
8.772715 -1.4311453e-06
8.773714 -7.753428100000001e-07
8.774714 -1.2263653e-07
8.775714 5.268693e-07
8.776714 1.1730753e-06
8.777715 1.8158854e-06
8.778714 2.4552077999999997e-06
8.779715 3.0909547e-06
8.780714 3.7230425e-06
8.781714 4.3513893e-06
8.782714 4.9759169e-06
8.783714 5.596546499999999e-06
8.784715 6.213201e-06
8.785714 6.8258046e-06
8.786715 7.4342779e-06
8.787714 8.0385384e-06
8.788714 8.6385064e-06
8.789714 9.2340947e-06
8.790714 9.8252123e-06
8.791715 1.0411765e-05
8.792714 1.0993658e-05
8.793715 1.1570789000000001e-05
8.794714 1.2143055999999999e-05
8.795714 1.2710347999999999e-05
8.796714 1.327256e-05
8.797714 1.3829579e-05
8.798715 1.4381294000000001e-05
8.799714 1.4927591000000001e-05
8.800714 1.5468362999999998e-05
8.801714 1.6003503e-05
8.802714 1.6532907e-05
8.803715 1.7056476e-05
8.804714 1.7574121e-05
8.805715 1.8085755e-05
8.806714 1.8591301999999998e-05
8.807714 1.9090696e-05
8.808714 1.9583877e-05
8.809714 2.0070797e-05
8.810715 2.0551417e-05
8.811714 2.1025708e-05
8.812715 2.1493652e-05
8.813714 2.1955235999999998e-05
8.814714 2.2410458e-05
8.815714 2.2859322e-05
8.816714 2.330184e-05
8.817715 2.3738022e-05
8.818714 2.4167888999999996e-05
8.819715 2.4591458000000002e-05
8.820714 2.5008748e-05
8.821714 2.5419774e-05
8.822714 2.5824547999999998e-05
8.823714 2.6223079999999998e-05
8.824715 2.6615371e-05
8.825714 2.7001406e-05
8.826715 2.7381176000000002e-05
8.827714 2.7754649e-05
8.828714 2.8121786e-05
8.829714 2.8482542999999998e-05
8.830714 2.8836854e-05
8.831715 2.9184648e-05
8.832714 2.9525842e-05
8.833714 2.9860342e-05
8.834714 3.0188048e-05
8.835714 3.0508843e-05
8.836715 3.0822611e-05
8.837714 3.1129221e-05
8.838715 3.142855e-05
8.839714 3.1720461e-05
8.840714 3.200482e-05
8.841714 3.22815e-05
8.842714 3.2550361e-05
8.843715 3.2811282999999996e-05
8.844714 3.306414e-05
8.845715 3.3308817e-05
8.846714 3.3545203e-05
8.847714 3.3773196e-05
8.848714 3.3992708e-05
8.849714 3.4203649e-05
8.850715 3.4405948999999996e-05
8.851714 3.4599539999999996e-05
8.852715 3.4784369999999996e-05
8.853714 3.4960385e-05
8.854714 3.5127547e-05
8.855714 3.5285822e-05
8.856714 3.5435187e-05
8.857715 3.5575613e-05
8.858714 3.5707083e-05
8.859715 3.5829581e-05
8.860714 3.5943091e-05
8.861714 3.6047598e-05
8.862714 3.6143086000000005e-05
8.863714 3.622954e-05
8.864715 3.6306938e-05
8.865714 3.6375263e-05
8.866714 3.6434488e-05
8.867714 3.6484587e-05
8.868714 3.6525526e-05
8.869715 3.6557282e-05
8.870714 3.6579812000000005e-05
8.871715 3.6593079e-05
8.872714 3.6597049e-05
8.873714 3.659168e-05
8.874714 3.6576941e-05
8.875714 3.6552791e-05
8.876715 3.6519202e-05
8.877714 3.6476143e-05
8.878715 3.6423592e-05
8.879714 3.636153e-05
8.880714 3.6289944e-05
8.881714 3.6208829000000004e-05
8.882714 3.6118179999999994e-05
8.883715 3.6018014000000005e-05
8.884714 3.590834e-05
8.885715 3.5789182000000004e-05
8.886714 3.5660568e-05
8.887714 3.552253e-05
8.888714 3.5375101e-05
8.889714 3.5218324e-05
8.890715 3.5052241e-05
8.891714 3.4876894e-05
8.892715 3.4692323e-05
8.893714 3.4498569e-05
8.894714 3.4295664e-05
8.895715 3.4083635e-05
8.896714 3.3862506e-05
8.897715 3.3632287000000004e-05
8.898714 3.3392985e-05
8.899714 3.3144593e-05
8.900714 3.2887093e-05
8.901714 3.2620450999999996e-05
8.902715 3.2344633e-05
8.903714 3.2059583e-05
8.904715 3.1765234e-05
8.905714 3.1461519e-05
8.906714 3.1148349e-05
8.907714 3.0825637999999996e-05
8.908714 3.049328e-05
8.909715 3.0151175999999998e-05
8.910714 2.9799224e-05
8.911715 2.9437311e-05
8.912714 2.9065329999999996e-05
8.913714 2.8683177999999997e-05
8.914714 2.8290756000000003e-05
8.915714 2.7887972e-05
8.916715 2.7474738e-05
8.917714 2.7050982e-05
8.918715 2.6616638e-05
8.919714 2.6171659e-05
8.920714 2.5716000000000002e-05
8.921714 2.5249639e-05
8.922714 2.4772569e-05
8.923715 2.4284789999999998e-05
8.924714 2.3786322e-05
8.925714 2.3277194e-05
8.926714 2.275745e-05
8.927714 2.2227147e-05
8.928715 2.1686346000000002e-05
8.929714 2.1135119e-05
8.930715 2.057355e-05
8.931714 2.0001721e-05
8.932714 1.941972e-05
8.933714 1.8827637e-05
8.934714 1.8225564999999998e-05
8.935715 1.7613586999999998e-05
8.936714 1.6991794e-05
8.937715 1.6360266e-05
8.938714 1.5719080000000002e-05
8.939714 1.5068304000000002e-05
8.940714 1.4408003e-05
8.941714 1.3738235999999998e-05
8.942715 1.3059049e-05
8.943714 1.2370488e-05
8.944715 1.1672588e-05
8.945714 1.0965378e-05
8.946714 1.0248882e-05
8.947714 9.5231201e-06
8.948714 8.788109100000001e-06
8.949715 8.0438632e-06
8.950714 7.2903937e-06
8.951715 6.5277121e-06
8.952714 5.7558331e-06
8.953714 4.9747687e-06
8.954714 4.1845365e-06
8.955714 3.3851549e-06
8.956715 2.5766481e-06
8.957714 1.7590413e-06
8.958714 9.323654700000001e-07
8.959714 9.6654973e-08
8.960714 -7.480530900000001e-07
8.961715 -1.6017181999999998e-06
8.962714 -2.4642981e-06
8.963715 -3.3357486999999997e-06
8.964714 -4.2160256e-06
8.965714 -5.1050861e-06
8.966714 -6.0028881e-06
8.967714 -6.909392200000001e-06
8.968715 -7.824564100000001e-06
8.969714 -8.748374800000001e-06
8.970715 -9.6808009e-06
8.971714 -1.0621823e-05
8.972714 -1.1571433000000001e-05
8.973714 -1.2529627000000002e-05
8.974714 -1.3496410999999998e-05
8.975715 -1.4471796e-05
8.976714 -1.5455802e-05
8.977715 -1.6448456e-05
8.978714 -1.7449788e-05
8.979714 -1.8459833e-05
8.980714 -1.9478630999999998e-05
8.981714 -2.0506219e-05
8.982715 -2.1542640000000002e-05
8.983714 -2.2587929e-05
8.984715 -2.3642119e-05
8.985714 -2.4705238e-05
8.986714 -2.5777308e-05
8.987714 -2.6858339e-05
8.988714 -2.7948328999999997e-05
8.989715 -2.9047268e-05
8.990714 -3.0155132000000003e-05
8.991714 -3.1271875e-05
8.992714 -3.2397443e-05
8.993714 -3.3531771000000004e-05
8.994715 -3.4674764000000004e-05
8.995714 -3.5826329e-05
8.996715 -3.698635e-05
8.997714 -3.8154695e-05
8.998714 -3.9331223000000003e-05
8.999714 -4.0515786e-05
9.000714 -4.1708219e-05
9.001715 -4.2908363e-05
9.002714 -4.4116041e-05
9.003715 -4.5331083000000004e-05
9.004714 -4.6553312999999996e-05
9.005714 -4.7782561000000006e-05
9.006714 -4.9018666e-05
9.007714 -5.0261451e-05
9.008715 -5.1510779000000004e-05
9.009714 -5.2766488999999994e-05
9.010715 -5.4028465000000004e-05
9.011714 -5.5296579000000004e-05
9.012714 -5.6570724e-05
9.013714 -5.7850815e-05
9.014714 -5.9136761e-05
9.015715 -6.042850499999999e-05
9.016714 -6.172599e-05
9.017715 -6.3029177e-05
9.018714 -6.4338036e-05
9.019714 -6.5652546e-05
9.020715 -6.69727e-05
9.021714 -6.8298493e-05
9.022715 -6.9629931e-05
9.023714 -7.0967019e-05
9.024714 -7.2309763e-05
9.025714 -7.3658168e-05
9.026714 -7.5012252e-05
9.027715 -7.6372004e-05
9.028714 -7.7737434e-05
9.029715 -7.9108537e-05
9.030714 -8.0485302e-05
9.031714 -8.1867705e-05
9.032714 -8.325573e-05
9.033714 -8.4649344e-05
9.034715 -8.6048504e-05
9.035714 -8.7453168e-05
9.036715 -8.8863277e-05
9.037714 -9.027877999999999e-05
9.038714 -9.1699604e-05
9.039714 -9.3125692e-05
9.040714 -9.4556975e-05
9.041715 -9.599336899999999e-05
9.042714 -9.743480399999999e-05
9.043715 -9.8881219e-05
9.044714 -0.00010033252
9.045714 -0.00010178867
9.046714 -0.00010324957
9.047714 -0.00010471517
9.048715 -0.00010618542
9.049714 -0.00010766022
9.050714 -0.00010913953
9.051714 -0.00011062332000000001
9.052714 -0.00011211149999999999
9.053715 -0.00011360404000000001
9.054714 -0.00011510086
9.055715 -0.00011660193
9.056714 -0.00011810718
9.057714 -0.00011961652000000001
9.058714 -0.00012112993
9.059714 -0.00012264728
9.060715 -0.00012416854
9.061714 -0.00012569358
9.062715 -0.00012722232
9.063714 -0.00012875463999999998
9.064714 -0.00013029043
9.065714 -0.00013182955
9.066714 -0.00013337186
9.067715 -0.00013491722
9.068714 -0.00013646546
9.069715 -0.00013801643
9.070714 -0.00013956995
9.071714 -0.00014112585999999998
9.072714 -0.00014268397
9.073714 -0.00014424409000000002
9.074715 -0.00014580604
9.075714 -0.00014736967
9.076715 -0.00014893478
9.077714 -0.00015050124
9.078714 -0.00015206886
9.079714 -0.00015363751
9.080714 -0.00015520703999999998
9.081715 -0.00015677736
9.082714 -0.00015834834000000002
9.083714 -0.0001599199
9.084714 -0.00016149196
9.085714 -0.00016306445
9.086715 -0.00016463732999999999
9.087714 -0.00016621059
9.088715 -0.00016778419
9.089714 -0.00016935812
9.090714 -0.00017093239
9.091714 -0.00017250703
9.092714 -0.00017408205
9.093715 -0.00017565749
9.094714 -0.00017723336
9.095715 -0.00017880969
9.096714 -0.00018038653
9.097714 -0.0001819639
9.098714 -0.00018354181999999999
9.099714 -0.00018512029000000002
9.100715 -0.00018669932
9.101714 -0.00018827892
9.102715 -0.00018985905
9.103714 -0.0001914397
9.104714 -0.00019302083
9.105714 -0.00019460238
9.106714 -0.00019618426
9.107715 -0.00019776639
9.108714 -0.00019934871
9.109715 -0.00020093111999999999
9.110714 -0.00020251347999999998
9.111714 -0.00020409566000000002
9.112714 -0.00020567756999999997
9.113714 -0.00020725901999999998
9.114715 -0.00020883991999999998
9.115714 -0.00021042015
9.116714 -0.00021199951
9.117714 -0.00021357789
9.118714 -0.00021515514
9.119715 -0.00021673112999999998
9.120714 -0.00021830572000000001
9.121715 -0.0002198788
9.122714 -0.00022145023
9.123714 -0.00022301988
9.124714 -0.00022458767
9.125714 -0.00022615347
9.126715 -0.00022771716999999997
9.127714 -0.00022927868
9.128715 -0.00023083792000000002
9.129714 -0.00023239479
9.130714 -0.00023394916
9.131714 -0.00023550098999999998
9.132714 -0.00023705013
9.133715 -0.00023859652
9.134714 -0.00024014008999999998
9.135715 -0.00024168070999999999
9.136714 -0.00024321829999999998
9.137714 -0.00024475273
9.138714 -0.00024628393
9.139714 -0.00024781177
9.140715 -0.00024933613
9.141714 -0.00025085693999999997
9.142715 -0.00025237401999999995
9.143714 -0.00025388733
9.144714 -0.00025539668999999997
9.145715 -0.00025690201
9.146714 -0.0002584032
9.147715 -0.00025990012000000004
9.148714 -0.00026139266999999997
9.149714 -0.00026288076
9.150714 -0.00026436433
9.151714 -0.00026584323
9.152715 -0.00026731745
9.153714 -0.0002687869
9.154715 -0.00027025154999999997
9.155714 -0.00027171135999999997
9.156714 -0.00027316630000000003
9.157714 -0.00027461632999999997
9.158714 -0.00027606147
9.159715 -0.00027750173
9.160714 -0.00027893707
9.161715 -0.00028036757
9.162714 -0.00028179322
9.163714 -0.00028321406
9.164714 -0.00028463011999999997
9.165714 -0.00028604138
9.166715 -0.00028744796
9.167714 -0.00028884981
9.168715 -0.00029024698
9.169714 -0.00029163948
9.170714 -0.0002930273
9.171714 -0.00029441044
9.172714 -0.00029578889000000003
9.173715 -0.00029716259
9.174714 -0.00029853152000000003
9.175714 -0.00029989562
9.176714 -0.00030125482
9.177714 -0.00030260906
9.178715 -0.00030395815
9.179714 -0.00030530207
9.180715 -0.00030664064
9.181714 -0.00030797376
9.182714 -0.00030930128
9.183714 -0.00031062307
9.184714 -0.00031193895
9.185715 -0.00031324873000000003
9.186714 -0.00031455234
9.187715 -0.00031584957
9.188714 -0.00031714026
9.189714 -0.00031842426
9.190714 -0.00031970144
9.191714 -0.00032097164
9.192715 -0.00032223475
9.193714 -0.00032349064
9.194715 -0.00032473919999999996
9.195714 -0.0003259803
9.196714 -0.00032721387
9.197714 -0.00032843982
9.198714 -0.00032965809
9.199715 -0.0003308686
9.200714 -0.00033207132
9.201715 -0.00033326614
9.202714 -0.00033445307999999997
9.203714 -0.00033563209999999997
9.204714 -0.00033680315
9.205714 -0.00033796621
9.206715 -0.00033912123999999997
9.207714 -0.00034026825
9.208714 -0.00034140723999999997
9.209714 -0.0003425381
9.210714 -0.00034366087
9.211715 -0.0003447755
9.212714 -0.00034588197
9.213715 -0.00034698027999999995
9.214714 -0.00034807035
9.215714 -0.0003491522
9.216714 -0.00035022575999999996
9.217714 -0.00035129101
9.218715 -0.00035234791
9.219714 -0.00035339647
9.220715 -0.00035443659
9.221714 -0.00035546827
9.222714 -0.0003564915
9.223714 -0.00035750625
9.224714 -0.00035851247
9.225715 -0.00035951016
9.226714 -0.00036049933
9.227715 -0.00036147996999999997
9.228714 -0.00036245203
9.229714 -0.0003634156
9.230714 -0.00036437063
9.231714 -0.00036531712
9.232715 -0.00036625513
9.233714 -0.00036718463
9.234715 -0.00036810568
9.235714 -0.00036901827000000004
9.236714 -0.00036992242
9.237714 -0.00037081818
9.238714 -0.00037170553
9.239715 -0.00037258446
9.240714 -0.00037345499
9.241714 -0.00037431712
9.242714 -0.00037517084
9.243714 -0.00037601608
9.244715 -0.00037685284
9.245714 -0.00037768109
9.246715 -0.00037850073
9.247714 -0.00037931175
9.248714 -0.00038011401
9.249714 -0.0003809075
9.250714 -0.00038169209999999997
9.251715 -0.00038246762
9.252714 -0.0003832341
9.253715 -0.0003839913
9.254714 -0.00038473918
9.255714 -0.0003854776
9.256714 -0.00038620647
9.257714 -0.00038692556
9.258715 -0.00038763487
9.259714 -0.00038833423
9.260715 -0.00038902357999999996
9.261714 -0.00038970275000000006
9.262714 -0.00039037168000000003
9.263714 -0.00039103033000000004
9.264714 -0.00039167857999999997
9.265715 -0.00039231645
9.266714 -0.00039294381999999996
9.267715 -0.00039356069
9.268714 -0.000394167
9.269714 -0.00039476271999999994
9.270715 -0.00039534798
9.271714 -0.00039592269
9.272715 -0.00039648689
9.273714 -0.00039704055
9.274714 -0.00039758383999999997
9.275714 -0.00039811671
9.276714 -0.00039863926
9.277715 -0.00039915149000000003
9.278714 -0.00039965344
9.279715 -0.0004001452
9.280714 -0.00040062686999999995
9.281714 -0.0004010984
9.282714 -0.00040155996
9.283714 -0.00040201144000000005
9.284715 -0.00040245304000000005
9.285714 -0.00040288468999999995
9.286715 -0.00040330650999999994
9.287714 -0.00040371847000000003
9.288714 -0.0004041206
9.289714 -0.00040451296
9.290714 -0.00040489549
9.291715 -0.00040526829000000006
9.292714 -0.00040563132
9.293715 -0.00040598460999999997
9.294714 -0.00040632817
9.295714 -0.00040666199999999996
9.296714 -0.00040698609999999995
9.297714 -0.00040730042
9.298715 -0.00040760506000000004
9.299714 -0.00040790001
9.300714 -0.00040818512999999995
9.301714 -0.00040846057
9.302714 -0.00040872633
9.303715 -0.0004089824
9.304714 -0.00040922878000000006
9.305715 -0.00040946547000000004
9.306714 -0.00040969244
9.307714 -0.00040990981
9.308714 -0.00041011749
9.309714 -0.00041031549
9.310715 -0.00041050380000000005
9.311714 -0.00041068251
9.312715 -0.00041085159000000003
9.313714 -0.00041101093000000003
9.314714 -0.00041116064000000003
9.315714 -0.00041130060999999997
9.316714 -0.0004114308
9.317715 -0.00041155125999999995
9.318714 -0.00041166194999999996
9.319715 -0.00041176277000000005
9.320714 -0.00041185372
9.321714 -0.00041193474999999996
9.322714 -0.00041200578
9.323714 -0.00041206681
9.324715 -0.00041211773999999996
9.325714 -0.00041215849000000003
9.326715 -0.00041218905
9.327714 -0.00041220932999999995
9.328714 -0.00041221929
9.329714 -0.00041221892
9.330714 -0.00041220815
9.331715 -0.00041218696
9.332714 -0.00041215530000000003
9.333714 -0.00041211320000000004
9.334714 -0.00041206063000000004
9.335714 -0.00041199755
9.336715 -0.00041192401999999996
9.337714 -0.00041184003
9.338715 -0.00041174570999999996
9.339714 -0.00041164099
9.340714 -0.00041152598000000003
9.341714 -0.00041140073999999994
9.342714 -0.00041126532
9.343715 -0.00041111984999999996
9.344714 -0.00041096441
9.345715 -0.00041079907
9.346714 -0.00041062389999999997
9.347714 -0.00041043909
9.348714 -0.00041024464
9.349714 -0.00041004078
9.350715 -0.00040982754
9.351714 -0.00040960498999999994
9.352715 -0.00040937325
9.353714 -0.00040913242
9.354714 -0.00040888261999999997
9.355714 -0.00040862392
9.356714 -0.00040835639000000003
9.357715 -0.00040808009000000003
9.358714 -0.00040779505000000004
9.359715 -0.00040750137
9.360714 -0.00040719915
9.361714 -0.00040688828
9.362714 -0.00040656887
9.363714 -0.000406241
9.364715 -0.00040590457999999997
9.365714 -0.00040555965
9.366714 -0.00040520626
9.367714 -0.00040484447
9.368714 -0.00040447412
9.369715 -0.00040409536
9.370714 -0.00040370810000000005
9.371715 -0.00040331238
9.372714 -0.00040290815000000005
9.373714 -0.00040249547
9.374714 -0.00040207427999999995
9.375714 -0.00040164464
9.376715 -0.00040120649000000003
9.377714 -0.00040075988000000005
9.378715 -0.00040030482
9.379714 -0.00039984125
9.380714 -0.00039936922
9.381714 -0.00039888873000000003
9.382714 -0.00039839982999999995
9.383715 -0.00039790252000000004
9.384714 -0.00039739675
9.385715 -0.00039688257
9.386714 -0.00039635996999999996
9.387714 -0.00039582897
9.388714 -0.00039528963
9.389714 -0.00039474189
9.390715 -0.00039418583
9.391714 -0.00039362135
9.392715 -0.00039304859
9.393714 -0.00039246751999999995
9.394714 -0.00039187807000000006
9.395715 -0.00039128034999999994
9.396714 -0.00039067431000000004
9.397715 -0.00039005995
9.398714 -0.00038943735000000003
9.399714 -0.00038880653
9.400714 -0.00038816752
9.401714 -0.00038752023
9.402715 -0.0003868648
9.403714 -0.00038620128000000004
9.404715 -0.00038552962
9.405714 -0.00038484995
9.406714 -0.00038416237999999996
9.407714 -0.00038346689
9.408714 -0.00038276353
9.409715 -0.00038205249
9.410714 -0.00038133376
9.411715 -0.00038060746
9.412714 -0.00037987372
9.413714 -0.00037913262000000003
9.414714 -0.00037838429
9.415714 -0.00037762882
9.416715 -0.00037686636000000003
9.417714 -0.000376097
9.418715 -0.00037532088
9.419714 -0.0003745381
9.420714 -0.0003737488
9.421714 -0.00037295308
9.422714 -0.00037215104
9.423715 -0.0003713428
9.424714 -0.00037052848
9.425714 -0.00036970812
9.426714 -0.00036888184
9.427714 -0.00036804968
9.428715 -0.00036721169
9.429714 -0.00036636802
9.430715 -0.00036551862
9.431714 -0.00036466356
9.432714 -0.00036380288
9.433714 -0.00036293659
9.434714 -0.0003620647
9.435715 -0.00036118723999999997
9.436714 -0.00036030419
9.437715 -0.00035941552999999997
9.438714 -0.00035852129
9.439714 -0.00035762139000000004
9.440714 -0.00035671592
9.441714 -0.00035580476
9.442715 -0.00035488797
9.443714 -0.00035396552
9.444715 -0.00035303738
9.445714 -0.00035210358
9.446714 -0.00035116409
9.447714 -0.00035021891999999997
9.448714 -0.00034926807
9.449715 -0.00034831153
9.450714 -0.00034734937
9.451715 -0.00034638158
9.452714 -0.00034540817000000004
9.453714 -0.00034442919
9.454714 -0.00034344469
9.455714 -0.00034245468
9.456715 -0.00034145924
9.457714 -0.00034045836
9.458714 -0.00033945215999999997
9.459714 -0.00033844067
9.460714 -0.00033742392
9.461715 -0.00033640199
9.462714 -0.00033537497
9.463715 -0.00033434283
9.464714 -0.00033330573
9.465714 -0.00033226368
9.466714 -0.00033121673
9.467714 -0.00033016497
9.468715 -0.00032910843
9.469714 -0.00032804724
9.470715 -0.00032698138
9.471714 -0.00032591097
9.472714 -0.00032483601
9.473714 -0.00032375665
9.474714 -0.00032267289
9.475715 -0.00032158486999999997
9.476714 -0.00032049260999999997
9.477715 -0.00031939621
9.478714 -0.00031829575
9.479714 -0.00031719128
9.480714 -0.00031608295
9.481714 -0.00031497079
9.482715 -0.00031385491
9.483714 -0.00031273541
9.484715 -0.00031161241999999996
9.485714 -0.00031048596
9.486714 -0.00030935621
9.487714 -0.00030822325
9.488714 -0.00030708716
9.489715 -0.00030594804
9.490714 -0.00030480601000000004
9.491714 -0.00030366118
9.492714 -0.0003025136
9.493714 -0.00030136333999999996
9.494715 -0.00030021054000000004
9.495714 -0.00029905525
9.496715 -0.00029789751
9.497714 -0.00029673739999999996
9.498714 -0.00029557498000000004
9.499714 -0.00029441028
9.500714 -0.00029324333000000003
9.501715 -0.00029207417
9.502714 -0.00029090279
9.503715 -0.00028972922
9.504714 -0.00028855345
9.505714 -0.00028737550000000004
9.506714 -0.00028619529
9.507714 -0.00028501286
9.508715 -0.00028382821999999995
9.509714 -0.00028264128
9.510715 -0.00028145203
9.511714 -0.00028026047
9.512714 -0.00027906658
9.513714 -0.00027787032
9.514714 -0.00027667168000000003
9.515715 -0.00027547064
9.516714 -0.0002742672
9.517715 -0.00027306135
9.518714 -0.00027185307999999997
9.519714 -0.00027064240999999996
9.520715 -0.00026942937
9.521714 -0.00026821401
9.522715 -0.00026699631
9.523714 -0.00026577636
9.524714 -0.00026455418
9.525714 -0.00026332987
9.526714 -0.00026210348
9.527715 -0.00026087503000000003
9.528714 -0.00025964466
9.529715 -0.00025841245999999997
9.530714 -0.00025717848
9.531714 -0.00025594279
9.532714 -0.00025470551
9.533714 -0.00025346674
9.534715 -0.00025222655
9.535714 -0.00025098507
9.536715 -0.00024974231
9.537714 -0.00024849842000000005
9.538714 -0.00024725348
9.539714 -0.00024600754000000003
9.540714 -0.00024476069
9.541715 -0.00024351302
9.542714 -0.00024226458
9.543715 -0.00024101545999999997
9.544714 -0.00023976567999999999
9.545714 -0.00023851535
9.546714 -0.0002372645
9.547714 -0.00023601324
9.548715 -0.00023476155000000002
9.549714 -0.00023350956
9.550714 -0.00023225725
9.551714 -0.00023100476
9.552714 -0.00022975207000000002
9.553715 -0.00022849929
9.554714 -0.00022724646000000002
9.555715 -0.00022599363000000002
9.556714 -0.00022474085
9.557714 -0.0002234882
9.558714 -0.00022223574000000001
9.559714 -0.00022098352000000002
9.560715 -0.00021973162
9.561714 -0.00021848006999999997
9.562715 -0.00021722894
9.563714 -0.00021597825
9.564714 -0.00021472808
9.565714 -0.00021347847999999997
9.566714 -0.00021222945
9.567715 -0.00021098107999999998
9.568714 -0.00020973337000000002
9.569715 -0.00020848634
9.570714 -0.00020723999
9.571714 -0.00020599437000000002
9.572714 -0.00020474945
9.573714 -0.00020350524
9.574715 -0.00020226173
9.575714 -0.00020101887999999997
9.576715 -0.0001997767
9.577714 -0.00019853512000000002
9.578714 -0.00019729414
9.579714 -0.0001960537
9.580714 -0.00019481381000000002
9.581715 -0.00019357437
9.582714 -0.00019233539
9.583714 -0.00019109681999999998
9.584714 -0.00018985859999999999
9.585714 -0.00018862073
9.586715 -0.00018738318
9.587714 -0.00018614594
9.588715 -0.000184909
9.589714 -0.00018367239
9.590714 -0.00018243607
9.591714 -0.00018120008
9.592714 -0.00017996448
9.593715 -0.00017872929
9.594714 -0.00017749458
9.595715 -0.00017626039
9.596714 -0.0001750268
9.597714 -0.00017379389
9.598714 -0.00017256174
9.599714 -0.00017133045999999998
9.600715 -0.00017010015
9.601714 -0.00016887089
9.602715 -0.00016764280000000002
9.603714 -0.00016641599
9.604714 -0.00016519056999999998
9.605714 -0.00016396662
9.606714 -0.00016274427
9.607715 -0.00016152358000000002
9.608714 -0.00016030466999999998
9.609715 -0.00015908763
9.610714 -0.00015787250000000002
9.611714 -0.00015665939
9.612714 -0.00015544836
9.613714 -0.00015423943
9.614715 -0.00015303267
9.615714 -0.00015182812
9.616714 -0.00015062581
9.617714 -0.00014942575
9.618714 -0.00014822797000000002
9.619715 -0.00014703248000000002
9.620714 -0.00014583929
9.621715 -0.00014464841
9.622714 -0.00014345983
9.623714 -0.00014227355
9.624714 -0.00014108956000000002
9.625714 -0.00013990788
9.626715 -0.00013872848
9.627714 -0.00013755136
9.628715 -0.00013637656
9.629714 -0.00013520404
9.630714 -0.00013403381
9.631714 -0.0001328659
9.632714 -0.00013170029
9.633715 -0.00013053700000000001
9.634714 -0.00012937604
9.635715 -0.00012821742999999999
9.636714 -0.00012706116
9.637714 -0.00012590725
9.638714 -0.00012475571
9.639714 -0.00012360653
9.640715 -0.00012245973
9.641714 -0.00012131530000000001
9.642715 -0.00012017326
9.643714 -0.00011903358
9.644714 -0.00011789625
9.645715 -0.00011676125
9.646714 -0.00011562856
9.647715 -0.00011449819
9.648714 -0.00011337005
9.649714 -0.00011224415
9.650714 -0.00011112047
9.651714 -0.00010999895000000001
9.652715 -0.00010887957
9.653714 -0.00010776229
9.654715 -0.00010664706
9.655714 -0.00010553390000000002
9.656714 -0.00010442275
9.657714 -0.00010331361
9.658714 -0.00010220646000000001
9.659715 -0.00010110130000000001
9.660714 -9.999814700000001e-05
9.661715 -9.8897021e-05
9.662714 -9.779793099999999e-05
9.663714 -9.670091e-05
9.664714 -9.560603799999999e-05
9.665714 -9.4513331e-05
9.666715 -9.3422886e-05
9.667714 -9.2334773e-05
9.668715 -9.1249063e-05
9.669714 -9.016586699999999e-05
9.670714 -8.9085268e-05
9.671714 -8.8007374e-05
9.672714 -8.6932289e-05
9.673715 -8.5860114e-05
9.674714 -8.4790958e-05
9.675714 -8.372491e-05
9.676714 -8.2662075e-05
9.677714 -8.1602548e-05
9.678715 -8.0546408e-05
9.679714 -7.9493719e-05
9.680715 -7.8444555e-05
9.681714 -7.7398971e-05
9.682714 -7.6357003e-05
9.683714 -7.5318673e-05
9.684714 -7.428399700000001e-05
9.685715 -7.3252988e-05
9.686714 -7.2225629e-05
9.687715 -7.1201902e-05
9.688714 -7.0181773e-05
9.689714 -6.9165196e-05
9.690714 -6.8152127e-05
9.691714 -6.7142514e-05
9.692715 -6.6136283e-05
9.693714 -6.513337800000001e-05
9.694715 -6.4133724e-05
9.695714 -6.3137259e-05
9.696714 -6.2143903e-05
9.697714 -6.1153594e-05
9.698714 -6.0166275e-05
9.699715 -5.9181883000000004e-05
9.700714 -5.8200362e-05
9.701715 -5.7221678e-05
9.702714 -5.6245789999999995e-05
9.703714 -5.5272659000000005e-05
9.704714 -5.4302268e-05
9.705714 -5.3334605e-05
9.706715 -5.2369654e-05
9.707714 -5.1407415e-05
9.708714 -5.0447886e-05
9.709714 -4.949108099999999e-05
9.710714 -4.8537004e-05
9.711715 -4.7585681e-05
9.712714 -4.6637118000000004e-05
9.713715 -4.5691331e-05
9.714714 -4.4748344e-05
9.715714 -4.3808168000000004e-05
9.716714 -4.2870818e-05
9.717714 -4.1936297999999995e-05
9.718715 -4.1004625e-05
9.719714 -4.0075795e-05
9.720715 -3.9149816e-05
9.721714 -3.8226682e-05
9.722714 -3.7306387e-05
9.723714 -3.6388923e-05
9.724714 -3.5474281e-05
9.725715 -3.4562453000000005e-05
9.726714 -3.3653427e-05
9.727715 -3.2747189e-05
9.728714 -3.1843734e-05
9.729714 -3.0943056e-05
9.730714 -3.0045157e-05
9.731714 -2.9150043999999997e-05
9.732715 -2.8257719e-05
9.733714 -2.7368208e-05
9.734715 -2.6481527e-05
9.735714 -2.5597714e-05
9.736714 -2.47168e-05
9.737714 -2.383884e-05
9.738714 -2.2963886e-05
9.739715 -2.2091992e-05
9.740714 -2.1223228e-05
9.741714 -2.0357662e-05
9.742714 -1.9495367e-05
9.743714 -1.8636416e-05
9.744715 -1.7780884e-05
9.745714 -1.6928846e-05
9.746715 -1.6080365e-05
9.747714 -1.5235510999999998e-05
9.748714 -1.4394341000000001e-05
9.749714 -1.3556902000000001e-05
9.750714 -1.2723237e-05
9.751715 -1.1893372e-05
9.752714 -1.1067326000000001e-05
9.753715 -1.0245098e-05
9.754714 -9.4266838e-06
9.755714 -8.6120558e-06
9.756714 -7.8011787e-06
9.757714 -6.9940036e-06
9.758715 -6.1904678999999995e-06
9.759714 -5.3904984e-06
9.760715 -4.594013e-06
9.761714 -3.800919e-06
9.762714 -3.0111192e-06
9.763714 -2.2245095999999997e-06
9.764714 -1.4409837e-06
9.765715 -6.6043486e-07
9.766714 1.1724365e-07
9.767715 8.921539999999999e-07
9.768714 1.6643932000000002e-06
9.769714 2.4340524e-06
9.770715 3.2012128e-06
9.771714 3.9659469e-06
9.772715 4.7283166e-06
9.773714 5.4883703e-06
9.774714 6.246144599999999e-06
9.775714 7.0016654e-06
9.776714 7.7549444e-06
9.777715 8.5059817e-06
9.778714 9.2547658e-06
9.779715 1.0001276e-05
9.780714 1.0745478e-05
9.781714 1.1487337e-05
9.782714 1.2226804999999998e-05
9.783714 1.2963834e-05
9.784715 1.3698369e-05
9.785714 1.4430356000000001e-05
9.786715 1.5159742e-05
9.787714 1.5886475e-05
9.788714 1.6610504e-05
9.789714 1.7331783000000003e-05
9.790714 1.8050277e-05
9.791715 1.876595e-05
9.792714 1.9478775e-05
9.793715 2.0188732e-05
9.794714 2.0895811e-05
9.795714 2.1600006e-05
9.796714 2.2301315e-05
9.797714 2.2999747e-05
9.798715 2.3695313999999998e-05
9.799714 2.4388028999999997e-05
9.800714 2.5077912000000002e-05
9.801714 2.5764979e-05
9.802714 2.6449251e-05
9.803715 2.7130747e-05
9.804714 2.7809477000000002e-05
9.805715 2.8485458999999998e-05
9.806714 2.9158701e-05
9.807714 2.9829204e-05
9.808714 3.0496968999999998e-05
9.809714 3.1161986e-05
9.810715 3.1824243e-05
9.811714 3.2483723e-05
9.812715 3.3140395e-05
9.813714 3.379424e-05
9.814714 3.4445227e-05
9.815714 3.5093313e-05
9.816714 3.5738478e-05
9.817715 3.6380678e-05
9.818714 3.7019885e-05
9.819715 3.7656071e-05
9.820714 3.8289215e-05
9.821714 3.8919302e-05
9.822714 3.9546319e-05
9.823714 4.0170272e-05
9.824715 4.0791169999999995e-05
9.825714 4.1409040999999995e-05
9.826715 4.2023908e-05
9.827714 4.2635824e-05
9.828714 4.3244839e-05
9.829714 4.3851026e-05
9.830714 4.4454458000000005e-05
9.831715 4.5055228e-05
9.832714 4.5653422e-05
9.833714 4.6249144e-05
9.834714 4.6842496e-05
9.835714 4.7433593e-05
9.836715 4.8022537e-05
9.837714 4.8609438999999996e-05
9.838715 4.9194391999999996e-05
9.839714 4.9777509e-05
9.840714 5.0358875e-05
9.841714 5.0938564e-05
9.842714 5.1516656e-05
9.843715 5.2093202e-05
9.844714 5.2668258e-05
9.845715 5.3241843e-05
9.846714 5.3813983000000004e-05
9.847714 5.4384685e-05
9.848714 5.4953932000000003e-05
9.849714 5.5521701e-05
9.850715 5.6087964000000004e-05
9.851714 5.6652663999999995e-05
9.852715 5.7215748999999996e-05
9.853714 5.7777152e-05
9.854714 5.8336802999999995e-05
9.855714 5.889463100000001e-05
9.856714 5.9450554e-05
9.857715 6.0004493e-05
9.858714 6.055638000000001e-05
9.859715 6.1106141e-05
9.860714 6.1653708e-05
9.861714 6.2199018e-05
9.862714 6.2742032e-05
9.863714 6.3282704e-05
9.864715 6.382099400000001e-05
9.865714 6.4356891e-05
9.866714 6.4890378e-05
9.867714 6.542146e-05
9.868714 6.5950144e-05
9.869715 6.6476463e-05
9.870714 6.7000434e-05
9.871715 6.7522097e-05
9.872714 6.8041498e-05
9.873714 6.855867700000001e-05
9.874714 6.907369e-05
9.875714 6.9586582e-05
9.876715 7.0097417e-05
9.877714 7.060622799999999e-05
9.878715 7.1113078e-05
9.879714 7.1618018e-05
9.880714 7.2121071e-05
9.881714 7.2622282e-05
9.882714 7.312168e-05
9.883715 7.3619287e-05
9.884714 7.411512100000001e-05
9.885715 7.4609198e-05
9.886714 7.5101519e-05
9.887714 7.5592089e-05
9.888714 7.608092e-05
9.889714 7.6567994e-05
9.890715 7.705331200000001e-05
9.891714 7.7536885e-05
9.892715 7.801870699999999e-05
9.893714 7.8498783e-05
9.894714 7.8977121e-05
9.895715 7.945373e-05
9.896714 7.992864e-05
9.897715 8.040187799999999e-05
9.898714 8.0873485e-05
9.899714 8.1343495e-05
9.900714 8.181197600000001e-05
9.901714 8.2278979e-05
9.902715 8.2744577e-05
9.903714 8.3208846e-05
9.904715 8.367187e-05
9.905714 8.4133734e-05
9.906714 8.4594524e-05
9.907714 8.5054324e-05
9.908714 8.551323300000001e-05
9.909715 8.5971334e-05
9.910714 8.6428713e-05
9.911715 8.6885444e-05
9.912714 8.734159e-05
9.913714 8.7797213e-05
9.914714 8.8252369e-05
9.915714 8.8707088e-05
9.916715 8.9161404e-05
9.917714 8.961531e-05
9.918715 9.0068829e-05
9.919714 9.0521928e-05
9.920714 9.0974584e-05
9.921714 9.142675e-05
9.922714 9.1878394e-05
9.923715 9.232944099999999e-05
9.924714 9.2779828e-05
9.925714 9.3229477e-05
9.926714 9.3678307e-05
9.927714 9.4126244e-05
9.928715 9.4573204e-05
9.929714 9.5019107e-05
9.930715 9.5463872e-05
9.931714 9.5907444e-05
9.932714 9.634975399999999e-05
9.933714 9.679073400000001e-05
9.934714 9.7230372e-05
9.935715 9.7668624e-05
9.936714 9.8105477e-05
9.937715 9.8540932e-05
9.938714 9.897499900000001e-05
9.939714 9.940769100000001e-05
9.940714 9.9839065e-05
9.941714 0.00010026915000000001
9.942715 0.00010069803999999999
9.943714 0.00010112577
9.944715 0.00010155244000000001
9.945714 0.00010197813000000001
9.946714 0.00010240293000000001
9.947714 0.00010282693
9.948714 0.00010325024
9.949715 0.00010367295
9.950714 0.00010409514
9.951715 0.00010451691000000001
9.952714 0.00010493834
9.953714 0.00010535953
9.954714 0.00010578053
9.955714 0.00010620142
9.956715 0.00010662226000000001
9.957714 0.00010704309999999999
9.958714 0.00010746397000000001
9.959714 0.00010788492
9.960714 0.00010830597999999999
9.961715 0.00010872717
9.962714 0.0001091485
9.963715 0.00010957002
9.964714 0.00010999172
9.965714 0.00011041361
9.966714 0.00011083569999999999
9.967714 0.00011125801
9.968715 0.00011168056
9.969714 0.00011210336
9.970715 0.00011252645
9.971714 0.00011294983
9.972714 0.00011337356
9.973714 0.00011379766999999999
9.974714 0.00011422219
9.975715 0.00011464717
9.976714 0.00011507268
9.977715 0.00011549874
9.978714 0.00011592545
9.979714 0.00011635282999999999
9.980714 0.00011678094
9.981714 0.00011720985
9.982715 0.00011763959
9.983714 0.00011807024999999999
9.984715 0.00011850185
9.985714 0.00011893441000000001
9.986714 0.00011936799
9.987714 0.00011980258999999999
9.988714 0.00012023824
9.989715 0.00012067494
9.990714 0.00012111269000000001
9.991714 0.00012155148
9.992714 0.00012199129
9.993714 0.00012243208
9.994715 0.00012287385
9.995714 0.00012331652
9.996715 0.00012376008
9.997714 0.00012420446
9.998714 0.00012464963
9.999714 0.00012509553
10.00071 0.00012554214
10.00171 0.00012598938
10.00271 0.00012643726000000001
10.00371 0.00012688572
10.00471 0.00012733477
10.00571 0.00012778437999999998
10.00671 0.00012823457
10.00771 0.00012868535
10.00871 0.00012913677
10.00971 0.00012958884
10.01071 0.00013004163
10.01171 0.00013049522
10.01271 0.00013094967
10.01371 0.00013140508
10.01471 0.00013186154
10.01571 0.00013231916
10.01671 0.00013277805
10.01771 0.00013323835
10.01871 0.00013370017000000002
10.01971 0.00013416362
10.02071 0.00013462886
10.02171 0.00013509598
10.02271 0.00013556511
10.02371 0.00013603636
10.02471 0.00013650984999999998
10.02571 0.00013698565
10.02671 0.00013746386
10.02771 0.00013794457
10.02871 0.00013842784
10.02971 0.00013891372999999999
10.03071 0.00013940228999999998
10.03171 0.00013989355
10.03271 0.00014038757
10.03371 0.00014088432
10.03471 0.00014138386
10.03571 0.00014188616
10.03671 0.00014239125000000002
10.03771 0.00014289910999999998
10.03871 0.00014340972999999998
10.03971 0.00014392311
10.04071 0.00014443925
10.04171 0.00014495813
10.04271 0.00014547975000000002
10.04371 0.00014600412
10.04471 0.00014653122
10.04571 0.00014706105
10.04671 0.00014759366
10.04771 0.00014812905
10.04871 0.00014866723
10.04971 0.00014920826
10.05071 0.00014975214999999998
10.05171 0.00015029892
10.05271 0.00015084864
10.05371 0.00015140135000000002
10.05471 0.00015195710000000002
10.05571 0.00015251593
10.05671 0.00015307789
10.05771 0.00015364303
10.05871 0.0001542114
10.05971 0.00015478303000000001
10.06071 0.00015535798
10.06171 0.00015593628
10.06271 0.00015651796999999998
10.06371 0.00015710308
10.06471 0.00015769165
10.06571 0.00015828368
10.06671 0.00015887922
10.06771 0.00015947826
10.06871 0.00016008084
10.06971 0.00016068698
10.07071 0.00016129667
10.07171 0.00016190995
10.07271 0.00016252682
10.07371 0.0001631473
10.07471 0.00016377143
10.07571 0.00016439921999999998
10.07671 0.0001650307
10.07771 0.00016566594000000002
10.07871 0.00016630495
10.07971 0.00016694781000000002
10.08071 0.00016759459
10.08171 0.00016824530999999998
10.08271 0.00016890010000000002
10.08371 0.00016955901999999998
10.08471 0.00017022218
10.08571 0.00017088964
10.08671 0.00017156154000000002
10.08771 0.00017223795999999998
10.08871 0.00017291902
10.08971 0.00017360484
10.09071 0.00017429552
10.09171 0.00017499117000000002
10.09271 0.00017569189
10.09371 0.0001763978
10.09471 0.00017710901
10.09571 0.00017782559
10.09671 0.00017854762
10.09771 0.00017927522
10.09871 0.00018000842
10.09971 0.0001807473
10.10071 0.0001814919
10.10171 0.00018224229
10.10271 0.00018299846
10.10371 0.00018376047
10.10471 0.00018452834000000002
10.10571 0.00018530206
10.10671 0.00018608165
10.10771 0.00018686711
10.10871 0.00018765842
10.10971 0.00018845559
10.11071 0.00018925859
10.11171 0.00019006743
10.11271 0.00019088208999999999
10.11371 0.00019170257
10.11471 0.00019252883999999997
10.11571 0.00019336092
10.11671 0.00019419881
10.11771 0.00019504252999999998
10.11871 0.00019589208
10.11971 0.00019674748999999999
10.12071 0.00019760877999999997
10.12171 0.00019847598
10.12271 0.00019934914000000001
10.12371 0.00020022831
10.12471 0.00020111351999999998
10.12571 0.00020200484
10.12671 0.00020290236
10.12771 0.00020380612
10.12871 0.00020471616
10.12971 0.00020563261
10.13071 0.0002065555
10.13171 0.00020748494
10.13271 0.00020842097
10.13371 0.00020936363
10.13471 0.00021031305999999998
10.13571 0.00021126927999999998
10.13671 0.00021223236
10.13771 0.00021320236
10.13871 0.00021417934000000002
10.13971 0.00021516337000000003
10.14071 0.00021615447
10.14171 0.00021715271
10.14271 0.00021815807999999999
10.14371 0.00021917069
10.14471 0.00022019055000000002
10.14571 0.00022121772
10.14671 0.0002222522
10.14771 0.00022329405
10.14871 0.00022434333
10.14971 0.00022540008999999997
10.15071 0.00022646434000000003
10.15171 0.00022753611000000002
10.15271 0.0002286155
10.15371 0.00022970249999999998
10.15471 0.00023079724
10.15571 0.00023189971
10.15671 0.00023300997
10.15771 0.00023412815
10.15871 0.00023525426999999999
10.15971 0.00023638841
10.16071 0.00023753059
10.16171 0.00023868094999999998
10.16271 0.00023983951000000001
10.16371 0.00024100633999999999
10.16471 0.00024218155000000003
10.16571 0.00024336515999999998
10.16671 0.00024455726
10.16771 0.00024575791
10.16871 0.00024696712
10.16971 0.00024818501
10.17071 0.00024941154999999997
10.17171 0.00025064685
10.17271 0.00025189088
10.17371 0.00025314371
10.17471 0.00025440536
10.17571 0.00025567583
10.17671 0.00025695517
10.17771 0.00025824334
10.17871 0.00025954039
10.17971 0.00026084626
10.18071 0.00026216101
10.18171 0.00026348459
10.18271 0.00026481703
10.18371 0.0002661583
10.18471 0.00026750843
10.18571 0.00026886739
10.18671 0.00027023518
10.18771 0.00027161182000000003
10.18871 0.00027299727000000003
10.18971 0.00027439156999999997
10.19071 0.00027579473999999997
10.19171 0.00027720678000000003
10.19271 0.00027862773
10.19371 0.00028005759000000003
10.19471 0.00028149641
10.19571 0.00028294423
10.19671 0.00028440109
10.19771 0.00028586701
10.19871 0.00028734205
10.19971 0.00028882625
10.20071 0.00029031969000000004
10.20171 0.0002918224
10.20271 0.00029333441
10.20371 0.00029485584
10.20471 0.00029638668
10.20571 0.00029792702
10.20671 0.00029947690999999996
10.20771 0.00030103638
10.20871 0.00030260549
10.20971 0.00030418428
10.21071 0.00030577278
10.21171 0.00030737106
10.21271 0.00030897911
10.21371 0.00031059699
10.21471 0.00031222469
10.21571 0.00031386228
10.21671 0.00031550976
10.21771 0.00031716711
10.21871 0.00031883442
10.21971 0.00032051164
10.22071 0.0003221988
10.22171 0.00032389592
10.22271 0.00032560299
10.22371 0.00032732
10.22471 0.000329047
10.22571 0.00033078393
10.22671 0.00033253086
10.22771 0.00033428776
10.22871 0.00033605468
10.22971 0.00033783158
10.23071 0.00033961846
10.23171 0.00034141535000000003
10.23271 0.00034322227
10.23371 0.00034503921000000003
10.23471 0.00034686623
10.23571 0.00034870326999999996
10.23671 0.00035055036
10.23771 0.00035240755
10.23871 0.00035427479
10.23971 0.00035615212
10.24071 0.00035803954999999996
10.24171 0.00035993708
10.24271 0.00036184467
10.24371 0.00036376239
10.24471 0.00036569018
10.24571 0.00036762804
10.24671 0.00036957597
10.24771 0.00037153397
10.24871 0.00037350203000000005
10.24971 0.00037548009
10.25071 0.00037746813
10.25171 0.00037946613
10.25271 0.00038147409
10.25371 0.00038349199
10.25471 0.00038551975
10.25571 0.00038755737999999996
10.25671 0.00038960484
10.25771 0.00039166207
10.25871 0.00039372912
10.25971 0.00039580596
10.26071 0.00039789242999999997
10.26171 0.00039998857999999995
10.26271 0.00040209443
10.26371 0.00040420987
10.26471 0.00040633495
10.26571 0.00040846958
10.26671 0.0004106138
10.26771 0.00041276758
10.26871 0.00041493081000000006
10.26971 0.00041710364000000004
10.27071 0.00041928593
10.27171 0.00042147772
10.27271 0.00042367897
10.27371 0.00042588968000000004
10.27471 0.00042810989
10.27571 0.00043033956000000005
10.27671 0.0004325786
10.27771 0.0004348271
10.27871 0.00043708501
10.27971 0.00043935224
10.28071 0.00044162889000000003
10.28171 0.00044391486
10.28271 0.00044621015
10.28371 0.00044851477
10.28471 0.00045082866000000003
10.28571 0.00045315177999999997
10.28671 0.00045548404
10.28771 0.00045782554
10.28871 0.00046017607999999997
10.28971 0.00046253572
10.29071 0.00046490431
10.29171 0.00046728191999999996
10.29271 0.00046966838
10.29371 0.00047206368
10.29471 0.00047446779000000005
10.29571 0.00047688054
10.29671 0.00047930193
10.29771 0.00048173188
10.29871 0.00048417037
10.29971 0.00048661726999999996
10.30071 0.0004890725
10.30171 0.000491536
10.30271 0.00049400769
10.30371 0.0004964875200000001
10.30471 0.00049897544
10.30571 0.00050147128
10.30671 0.0005039750200000001
10.30771 0.0005064866399999999
10.30871 0.00050900599
10.30971 0.00051153302
10.31071 0.0005140676
10.31171 0.00051660973
10.31271 0.0005191592699999999
10.31371 0.00052171622
10.31471 0.00052428049
10.31571 0.0005268519499999999
10.31671 0.0005294305099999999
10.31771 0.0005320162
10.31871 0.00053460885
10.31971 0.00053720837
10.32071 0.00053981476
10.32171 0.00054242787
10.32271 0.00054504762
10.32371 0.00054767393
10.32471 0.0005503066899999999
10.32571 0.00055294586
10.32671 0.0005555913
10.32771 0.00055824298
10.32871 0.00056090071
10.32971 0.0005635644799999999
10.33071 0.00056623412
10.33171 0.00056890958
10.33271 0.0005715907300000001
10.33371 0.00057427751
10.33471 0.0005769698
10.33571 0.00057966749
10.33671 0.00058237047
10.33771 0.0005850786700000001
10.33871 0.0005877918699999999
10.33971 0.00059051013
10.34071 0.0005932332
10.34171 0.00059596109
10.34271 0.00059869362
10.34371 0.0006014307
10.34471 0.00060417219
10.34571 0.00060691796
10.34671 0.000609668
10.34771 0.0006124221300000001
10.34871 0.00061518022
10.34971 0.00061794217
10.35071 0.0006207078499999999
10.35171 0.00062347713
10.35271 0.0006262499
10.35371 0.00062902604
10.35471 0.0006318054099999999
10.35571 0.0006345879199999999
10.35671 0.0006373734799999999
10.35771 0.00064016181
10.35871 0.0006429528599999999
10.35971 0.00064574647
10.36071 0.0006485425299999999
10.36171 0.00065134086
10.36271 0.00065414133
10.36371 0.00065694376
10.36471 0.00065974805
10.36571 0.00066255407
10.36671 0.00066536154
10.36771 0.0006681704699999999
10.36871 0.00067098058
10.36971 0.00067379178
10.37071 0.00067660385
10.37171 0.00067941664
10.37271 0.00068223003
10.37371 0.00068504387
10.37471 0.00068785789
10.37571 0.000690672
10.37671 0.00069348598
10.37771 0.00069629973
10.37871 0.00069911302
10.37971 0.0007019257300000001
10.38071 0.0007047376600000001
10.38171 0.00070754868
10.38271 0.00071035861
10.38371 0.0007131672600000001
10.38471 0.0007159744199999999
10.38571 0.00071877998
10.38671 0.00072158377
10.38771 0.00072438561
10.38871 0.00072718531
10.38971 0.00072998268
10.39071 0.00073277756
10.39171 0.00073556985
10.39271 0.00073835931
10.39371 0.00074114578
10.39471 0.0007439291
10.39571 0.00074670907
10.39671 0.0007494855699999999
10.39771 0.0007522583499999999
10.39871 0.00075502721
10.39971 0.00075779208
10.40071 0.00076055271
10.40171 0.00076330889
10.40271 0.00076606057
10.40371 0.0007688073299999999
10.40471 0.0007715490899999999
10.40571 0.00077428576
10.40671 0.00077701707
10.40771 0.0007797427299999999
10.40871 0.0007824626700000001
10.40971 0.0007851766
10.41071 0.00078788444
10.41171 0.00079058582
10.41271 0.00079328065
10.41371 0.00079596866
10.41471 0.00079864967
10.41571 0.00080132349
10.41671 0.00080398995
10.41771 0.00080664859
10.41871 0.00080929949
10.41971 0.0008119422100000001
10.42071 0.0008145766499999999
10.42171 0.00081720264
10.42271 0.00081981971
10.42371 0.0008224279600000001
10.42471 0.00082502684
10.42571 0.00082761644
10.42671 0.00083019631
10.42771 0.0008327663600000001
10.42871 0.0008353262299999999
10.42971 0.00083787563
10.43071 0.0008404144899999999
10.43171 0.00084294261
10.43271 0.00084545973
10.43371 0.0008479655699999999
10.43471 0.0008504598600000001
10.43571 0.00085294259
10.43671 0.0008554132400000001
10.43771 0.0008578716000000001
10.43871 0.0008603176899999999
10.43971 0.0008627510400000001
10.44071 0.00086517166
10.44171 0.000867579
10.44271 0.0008699730600000001
10.44371 0.00087235358
10.44471 0.00087472026
10.44571 0.0008770729399999999
10.44671 0.00087941135
10.44771 0.00088173529
10.44871 0.0008840444
10.44971 0.00088633851
10.45071 0.00088861752
10.45171 0.0008908809799999999
10.45271 0.0008931287999999999
10.45371 0.0008953606999999999
10.45471 0.00089757641
10.45571 0.00089977557
10.45671 0.00090195817
10.45771 0.00090412386
10.45871 0.0009062723599999999
10.45971 0.0009084034900000001
10.46071 0.0009105168800000001
10.46171 0.00091261245
10.46271 0.0009146898299999999
10.46371 0.0009167487400000001
10.46471 0.0009187891
10.46571 0.0009208106300000001
10.46671 0.00092281289
10.46771 0.00092479586
10.46871 0.00092675918
10.46971 0.00092870259
10.47071 0.0009306259
10.47171 0.0009325288400000001
10.47271 0.00093441113
10.47371 0.0009362725900000001
10.47471 0.0009381127700000001
10.47571 0.00093993176
10.47671 0.0009417290099999999
10.47771 0.00094350444
10.47871 0.00094525776
10.47971 0.00094698871
10.48071 0.00094869711
10.48171 0.00095038258
10.48271 0.0009520450499999999
10.48371 0.00095368405
10.48471 0.0009552994899999999
10.48571 0.00095689102
10.48671 0.00095845853
10.48771 0.00096000149
10.48871 0.00096151989
10.48971 0.0009630133699999999
10.49071 0.00096448166
10.49171 0.00096592457
10.49271 0.00096734166
10.49371 0.00096873273
10.49471 0.00097009752
10.49571 0.0009714356600000001
10.49671 0.00097274706
10.49771 0.0009740313500000001
10.49871 0.00097528828
10.49971 0.00097651764
10.50071 0.00097771908
10.50171 0.00097889233
10.50271 0.00098003711
10.50371 0.00098115324
10.50471 0.00098224036
10.50571 0.00098329838
10.50671 0.00098432683
10.50771 0.00098532564
10.50871 0.00098629444
10.50971 0.00098723294
10.51071 0.00098814107
10.51171 0.00098901846
10.51271 0.00098986493
10.51371 0.0009906802
10.51471 0.0009914640900000001
10.51571 0.00099221643
10.51671 0.0009929368400000001
10.51771 0.00099362514
10.51871 0.00099428107
10.51971 0.00099490444
10.52071 0.00099549507
10.52171 0.0009960525900000001
10.52271 0.0009965769100000002
10.52371 0.00099706776
10.52471 0.00099752488
10.52571 0.00099794806
10.52671 0.00099833696
10.52771 0.00099869148
10.52871 0.00099901126
10.52971 0.0009992961200000002
10.53071 0.00099954568
10.53171 0.0009997599599999999
10.53271 0.0009999384900000001
10.53371 0.0010000811
10.53471 0.0010001875
10.53571 0.0010002575
10.53671 0.0010002908
10.53771 0.0010002873
10.53871 0.0010002465
10.53971 0.0010001684
10.54071 0.0010000526
10.54171 0.00099989884
10.54271 0.00099970712
10.54371 0.00099947702
10.54471 0.00099920835
10.54571 0.0009989010299999998
10.54671 0.00099855451
10.54771 0.00099816889
10.54871 0.00099774379
10.54971 0.00099727904
10.55071 0.00099677445
10.55171 0.00099622985
10.55271 0.00099564495
10.55371 0.0009950195799999998
10.55471 0.0009943536500000001
10.55571 0.00099364679
10.55671 0.0009928989100000001
10.55771 0.00099210965
10.55871 0.0009912789200000002
10.55971 0.00099040644
10.56071 0.00098949204
10.56171 0.0009885355200000001
10.56271 0.00098753671
10.56371 0.0009864953400000002
10.56471 0.00098541122
10.56571 0.000984284
10.56671 0.00098311366
10.56771 0.00098189994
10.56871 0.00098064247
10.56971 0.00097934117
10.57071 0.00097799575
10.57171 0.00097660613
10.57271 0.00097517195
10.57371 0.0009736932
10.57471 0.00097216953
10.57571 0.00097060083
10.57671 0.00096898693
10.57771 0.00096732765
10.57871 0.00096562271
10.57971 0.00096387193
10.58071 0.0009620753200000001
10.58171 0.0009602325900000001
10.58271 0.00095834375
10.58371 0.0009564086200000001
10.58471 0.00095442692
10.58571 0.00095239848
10.58671 0.00095032347
10.58771 0.00094820161
10.58871 0.00094603274
10.58971 0.00094381685
10.59071 0.00094155357
10.59171 0.0009392430899999999
10.59271 0.0009368850400000001
10.59371 0.00093447952
10.59471 0.0009320264299999999
10.59571 0.0009295254099999999
10.59671 0.0009269765499999999
10.59771 0.00092437967
10.59871 0.0009217347700000001
10.59971 0.00091904158
10.60071 0.0009162999000000001
10.60171 0.00091350967
10.60271 0.0009106708600000001
10.60371 0.00090778331
10.60471 0.00090484682
10.60571 0.00090186122
10.60671 0.00089882642
10.60771 0.00089574232
10.60871 0.00089260875
10.60971 0.0008894256100000001
10.61071 0.0008861928100000001
10.61171 0.0008829101700000001
10.61271 0.0008795776000000001
10.61371 0.0008761949200000001
10.61471 0.00087276212
10.61571 0.00086927903
10.61671 0.0008657456400000001
10.61771 0.00086216169
10.61871 0.00085852726
10.61971 0.0008548422599999999
10.62071 0.0008511066900000001
10.62171 0.00084732037
10.62271 0.0008434833
10.62371 0.0008395954899999999
10.62471 0.00083565674
10.62571 0.00083166706
10.62671 0.0008276264500000001
10.62771 0.0008235349
10.62871 0.00081939233
10.62971 0.0008151986500000001
10.63071 0.00081095404
10.63171 0.0008066582300000001
10.63271 0.00080231139
10.63371 0.0007979134400000001
10.63471 0.00079346419
10.63571 0.00078896383
10.63671 0.00078441226
10.63771 0.00077980931
10.63871 0.00077515515
10.63971 0.0007704497000000001
10.64071 0.00076569286
10.64171 0.0007608846800000001
10.64271 0.00075602511
10.64371 0.0007511142
10.64471 0.00074615186
10.64571 0.00074113814
10.64671 0.00073607298
10.64771 0.00073095648
10.64871 0.00072578855
10.64971 0.00072056932
10.65071 0.00071529871
10.65171 0.00070997685
10.65271 0.00070460374
10.65371 0.00069917946
10.65471 0.00069370408
10.65571 0.00068817762
10.65671 0.00068260024
10.65771 0.00067697197
10.65871 0.0006712929500000001
10.65971 0.00066556322
10.66071 0.00065978288
10.66171 0.00065395207
10.66271 0.0006480708600000001
10.66371 0.00064213941
10.66471 0.0006361578
10.66571 0.0006301261699999999
10.66671 0.00062404451
10.66771 0.00061791311
10.66871 0.00061173191
10.66971 0.00060550105
10.67071 0.00059922068
10.67171 0.00059289082
10.67271 0.0005865115799999999
10.67371 0.00058008309
10.67471 0.00057360539
10.67571 0.00056707859
10.67671 0.00056050271
10.67771 0.00055387791
10.67871 0.00054720431
10.67971 0.0005404818200000001
10.68071 0.0005337106800000001
10.68171 0.00052689093
10.68271 0.0005200227
10.68371 0.00051310603
10.68471 0.00050614108
10.68571 0.00049912792
10.68671 0.00049206678
10.68771 0.00048495763000000003
10.68871 0.00047780081
10.68971 0.0004705963
10.69071 0.0004633444
10.69171 0.00045604525
10.69271 0.00044869894
10.69371 0.00044130584
10.69471 0.00043386603
10.69571 0.00042637971
10.69671 0.00041884718
10.69771 0.00041126864000000005
10.69871 0.00040364430000000003
10.69971 0.00039597444
10.70071 0.00038825929
10.70171 0.00038049905
10.70271 0.00037269401
10.70371 0.00036484444
10.70471 0.00035695055
10.70571 0.00034901259
10.70671 0.00034103082
10.70771 0.00033300546
10.70871 0.00032493681
10.70971 0.00031682509
10.71071 0.00030867051999999997
10.71171 0.00030047339999999997
10.71271 0.00029223393
10.71371 0.00028395233999999996
10.71471 0.00027562893999999997
10.71571 0.00026726391
10.71671 0.00025885756
10.71771 0.00025041011
10.71871 0.00024192183999999998
10.71971 0.00023339297999999998
10.72071 0.00022482383999999998
10.72171 0.00021621468
10.72271 0.00020756579
10.72371 0.00019887748
10.72471 0.00019014999
10.72571 0.00018138368
10.72671 0.00017257885000000002
10.72771 0.00016373582
10.72871 0.00015485492000000002
10.72971 0.00014593651
10.73071 0.00013698091
10.73171 0.00012798848
10.73271 0.00011895959
10.73371 0.00010989457
10.73471 0.00010079379999999998
10.73571 9.1657625e-05
10.73671 8.2486429e-05
10.73771 7.328056899999999e-05
10.73871 6.404041e-05
10.73971 5.4766309e-05
10.74071 4.5458631000000004e-05
10.74171 3.6117729e-05
10.74271 2.6743962000000003e-05
10.74371 1.7337679e-05
10.74471 7.8992294e-06
10.74571 -1.5710409e-06
10.74671 -1.1072784999999999e-05
10.74771 -2.0605665e-05
10.74871 -3.0169329000000002e-05
10.74971 -3.9763438000000003e-05
10.75071 -4.9387643e-05
10.75171 -5.9041599e-05
10.75271 -6.8724961e-05
10.75371 -7.8437364e-05
10.75471 -8.8178456e-05
10.75571 -9.794785000000001e-05
10.75671 -0.00010774517999999999
10.75771 -0.00011757004999999999
10.75871 -0.00012742206
10.75971 -0.00013730081999999998
10.76071 -0.0001472059
10.76171 -0.00015713689
10.76271 -0.00016709334
10.76371 -0.00017707480000000002
10.76471 -0.0001870808
10.76571 -0.0001971109
10.76671 -0.00020716459
10.76771 -0.00021724143
10.76871 -0.00022734087
10.76971 -0.00023746243000000001
10.77071 -0.00024760564
10.77171 -0.00025776993999999996
10.77271 -0.00026795485
10.77371 -0.00027815986
10.77471 -0.00028838447
10.77571 -0.00029862815
10.77671 -0.00030889040999999997
10.77771 -0.00031917077
10.77871 -0.00032946868
10.77971 -0.00033978367
10.78071 -0.00035011524000000004
10.78171 -0.00036046292
10.78271 -0.00037082623
10.78371 -0.00038120463
10.78471 -0.00039159772
10.78571 -0.00040200498
10.78671 -0.00041242591999999997
10.78771 -0.0004228601
10.78871 -0.00043330701
10.78971 -0.00044376629000000004
10.79071 -0.00045423735
10.79171 -0.00046471973
10.79271 -0.00047521293999999996
10.79371 -0.00048571651
10.79471 -0.00049622995
10.79571 -0.0005067527099999999
10.79671 -0.0005172843
10.79771 -0.0005278242500000001
10.79871 -0.00053837202
10.79971 -0.00054892703
10.80071 -0.00055948876
10.80171 -0.00057005673
10.80271 -0.00058063033
10.80371 -0.00059120898
10.80471 -0.00060179218
10.80571 -0.0006123793400000001
10.80671 -0.0006229699
10.80771 -0.00063356329
10.80871 -0.00064415894
10.80971 -0.00065475624
10.81071 -0.0006653546700000001
10.81171 -0.0006759537
10.81271 -0.00068655268
10.81371 -0.00069715111
10.81471 -0.00070774836
10.81571 -0.00071834397
10.81671 -0.00072893731
10.81771 -0.0007395278800000001
10.81871 -0.00075011517
10.81971 -0.0007606985499999999
10.82071 -0.00077127761
10.82171 -0.00078185176
10.82271 -0.00079242027
10.82371 -0.00080298287
10.82471 -0.0008135389199999999
10.82571 -0.00082408778
10.82671 -0.0008346291000000001
10.82771 -0.00084516232
10.82871 -0.0008556867200000001
10.82971 -0.00086620194
10.83071 -0.0008767072399999999
10.83171 -0.00088720208
10.83271 -0.00089768591
10.83371 -0.00090815829
10.83471 -0.0009186183000000001
10.83571 -0.0009290655700000001
10.83671 -0.00093949939
10.83771 -0.00094991929
10.83871 -0.0009603245399999999
10.83971 -0.00097071461
10.84071 -0.0009810886700000001
10.84171 -0.00099144618
10.84271 -0.0010017866
10.84371 -0.0010121092
10.84471 -0.0010224134000000001
10.84571 -0.0010326985
10.84671 -0.001042964
10.84771 -0.0010532091
10.84871 -0.0010634333
10.84971 -0.001073636
10.85071 -0.0010838166
10.85171 -0.0010939744
10.85271 -0.0011041088
10.85371 -0.0011142194
10.85471 -0.0011243054
10.85571 -0.0011343663999999999
10.85671 -0.0011444017
10.85771 -0.0011544108
10.85871 -0.0011643932
10.85971 -0.0011743483
10.86071 -0.0011842753
10.86171 -0.001194174
10.86271 -0.0012040437
10.86371 -0.0012138838
10.86471 -0.0012236939
10.86571 -0.0012334733
10.86671 -0.0012432213
10.86771 -0.0012529376
10.86871 -0.0012626216
10.86971 -0.0012722725
10.87071 -0.0012818899000000001
10.87171 -0.001291473
10.87271 -0.0013010214
10.87371 -0.0013105346000000001
10.87471 -0.0013200117
10.87571 -0.0013294523000000002
10.87671 -0.0013388558
10.87771 -0.0013482213999999998
10.87871 -0.0013575486
10.87971 -0.0013668369
10.88071 -0.0013760856
10.88171 -0.0013852939
10.88271 -0.0013944617
10.88371 -0.0014035878
10.88471 -0.001412672
10.88571 -0.0014217136
10.88671 -0.0014307121
10.88771 -0.0014396667999999999
10.88871 -0.0014485772
10.88971 -0.0014574427
10.89071 -0.0014662628000000001
10.89171 -0.001475037
10.89271 -0.0014837645999999998
10.89371 -0.0014924451999999999
10.89471 -0.0015010782
10.89571 -0.0015096631
10.89671 -0.0015181994
10.89771 -0.0015266865
10.89871 -0.0015351241
10.89971 -0.0015435114999999998
10.90071 -0.0015518480999999998
10.90171 -0.0015601334
10.90271 -0.0015683669
10.90371 -0.0015765478999999998
10.90471 -0.0015846763
10.90571 -0.0015927511
10.90671 -0.001600772
10.90771 -0.0016087384
10.90871 -0.0016166498
10.90971 -0.0016245056
10.91071 -0.0016323051
10.91171 -0.0016400478
10.91271 -0.0016477332
10.91371 -0.0016553607999999999
10.91471 -0.0016629299000000001
10.91571 -0.0016704402
10.91671 -0.0016778908
10.91771 -0.0016852813000000002
10.91871 -0.0016926113
10.91971 -0.0016998802
10.92071 -0.0017070873999999998
10.92171 -0.0017142322999999999
10.92271 -0.0017213145999999998
10.92371 -0.0017283336999999999
10.92471 -0.0017352892
10.92571 -0.0017421804
10.92671 -0.0017490068999999999
10.92771 -0.0017557686000000002
10.92871 -0.0017624646999999998
10.92971 -0.0017690945
10.93071 -0.001775658
10.93171 -0.0017821548999999999
10.93271 -0.0017885842999999998
10.93371 -0.001794946
10.93471 -0.0018012395
10.93571 -0.0018074647
10.93671 -0.0018136207
10.93771 -0.0018197074000000002
10.93871 -0.0018257240000000001
10.93971 -0.0018316706999999999
10.94071 -0.0018375464
10.94171 -0.0018433510999999998
10.94271 -0.0018490843999999999
10.94371 -0.0018547454999999998
10.94471 -0.0018603343
10.94571 -0.0018658503999999998
10.94671 -0.001871293
10.94771 -0.0018766619
10.94871 -0.001881957
10.94971 -0.0018871771
10.95071 -0.0018923223000000002
10.95171 -0.001897392
10.95271 -0.0019023859
10.95371 -0.0019073035000000001
10.95471 -0.0019121446
10.95571 -0.0019169085
10.95671 -0.0019215950000000001
10.95771 -0.0019262037
10.95871 -0.0019307341
10.95971 -0.0019351856999999999
10.96071 -0.0019395585999999999
10.96171 -0.0019438521
10.96271 -0.0019480659999999998
10.96371 -0.0019521998000000002
10.96471 -0.0019562533000000003
10.96571 -0.0019602261
10.96671 -0.0019641182
10.96771 -0.0019679289999999998
10.96871 -0.0019716581000000003
10.96971 -0.0019753053000000002
10.97071 -0.0019788704
10.97171 -0.0019823531999999997
10.97271 -0.0019857531
10.97371 -0.00198907
10.97471 -0.0019923036
10.97571 -0.0019954535999999997
10.97671 -0.0019985197
10.97771 -0.0020015015
10.97871 -0.002004399
10.97971 -0.0020072119
10.98071 -0.0020099396
10.98171 -0.0020125821
10.98271 -0.0020151389
10.98371 -0.0020176098
10.98471 -0.0020199945
10.98571 -0.0020222928
10.98671 -0.0020245043
10.98771 -0.0020266289
10.98871 -0.0020286659
10.98971 -0.0020306159
10.99071 -0.002032478
10.99171 -0.0020342521000000003
10.99271 -0.0020359379
10.99371 -0.0020375353
10.99471 -0.0020390444
10.99571 -0.0020404645000000003
10.99671 -0.0020417956
10.99771 -0.0020430374
10.99871 -0.0020441901
10.99971 -0.0020452535
11.00071 -0.002046227
11.00171 -0.002047111
11.00271 -0.0020479052
11.00371 -0.0020486093
11.00471 -0.0020492234
11.00571 -0.0020497471
11.00671 -0.0020501806
11.00771 -0.0020505237999999997
11.00871 -0.0020507765
11.00971 -0.0020509387000000002
11.01071 -0.0020510102
11.01171 -0.0020509908
11.01271 -0.0020508807
11.01371 -0.0020506795000000003
11.01471 -0.0020503874
11.01571 -0.0020500042
11.01671 -0.0020495299
11.01771 -0.0020489642
11.01871 -0.0020483069999999996
11.01971 -0.0020475585
11.02071 -0.0020467185
11.02171 -0.0020457868
11.02271 -0.0020447635
11.02371 -0.0020436482
11.02471 -0.0020424413
11.02571 -0.0020411424000000003
11.02671 -0.0020397517999999996
11.02771 -0.0020382691
11.02871 -0.0020366942
11.02971 -0.0020350273
11.03071 -0.0020332685
11.03171 -0.0020314177
11.03271 -0.0020294749
11.03371 -0.0020274398
11.03471 -0.0020253128
11.03571 -0.002023094
11.03671 -0.0020207832
11.03771 -0.0020183808
11.03871 -0.0020158865
11.03971 -0.0020133004
11.04071 -0.0020106227
11.04171 -0.0020078533
11.04271 -0.0020049925000000003
11.04371 -0.0020020403
11.04471 -0.001998997
11.04571 -0.0019958623
11.04671 -0.0019926367
11.04771 -0.0019893201
11.04871 -0.0019859128
11.04971 -0.0019824145
11.05071 -0.0019788256000000002
11.05171 -0.0019751462
11.05271 -0.0019713763
11.05371 -0.0019675161
11.05471 -0.0019635658000000003
11.05571 -0.0019595253
11.05671 -0.0019553949
11.05771 -0.0019511746000000002
11.05871 -0.0019468647
11.05971 -0.0019424652999999999
11.06071 -0.0019379763999999998
11.06171 -0.0019333984000000002
11.06271 -0.0019287312
11.06371 -0.0019239751000000001
11.06471 -0.0019191301999999999
11.06571 -0.0019141968
11.06671 -0.0019091750999999998
11.06771 -0.0019040652
11.06871 -0.0018988674
11.06971 -0.001893582
11.07071 -0.0018882089
11.07171 -0.0018827486
11.07271 -0.0018772014000000001
11.07371 -0.0018715677000000002
11.07471 -0.0018658473
11.07571 -0.0018600409
11.07671 -0.0018541485
11.07771 -0.0018481705
11.07871 -0.0018421075000000001
11.07971 -0.0018359591
11.08071 -0.0018297264
11.08171 -0.0018234090000000002
11.08271 -0.0018170075999999998
11.08371 -0.0018105223999999999
11.08471 -0.0018039538
11.08571 -0.001797302
11.08671 -0.0017905671
11.08771 -0.0017837499000000001
11.08871 -0.0017768502999999998
11.08971 -0.0017698689999999999
11.09071 -0.0017628059
11.09171 -0.0017556617
11.09271 -0.0017484364
11.09371 -0.0017411305000000002
11.09471 -0.0017337442999999998
11.09571 -0.0017262782
11.09671 -0.0017187323
11.09771 -0.0017111070000000001
11.09871 -0.0017034028
11.09971 -0.0016956198999999999
11.10071 -0.0016877589999999998
11.10171 -0.00167982
11.10271 -0.0016718035
11.10371 -0.0016637101
11.10471 -0.0016555397
11.10571 -0.0016472932
11.10671 -0.0016389707999999998
11.10771 -0.0016305728
11.10871 -0.0016221
11.10971 -0.0016135525999999999
11.11071 -0.0016049309
11.11171 -0.0015962356
11.11271 -0.001587467
11.11371 -0.0015786256000000002
11.11471 -0.001569712
11.11571 -0.0015607266
11.11671 -0.0015516698000000002
11.11771 -0.0015425421
11.11871 -0.001533344
11.11971 -0.001524076
11.12071 -0.0015147385
11.12171 -0.0015053320999999999
11.12271 -0.0014958571
11.12371 -0.0014863142
11.12471 -0.0014767037
11.12571 -0.0014670262
11.12671 -0.0014572822000000001
11.12771 -0.001447472
11.12871 -0.0014375963
11.12971 -0.0014276554
11.13071 -0.0014176498999999999
11.13171 -0.0014075805
11.13271 -0.0013974474
11.13371 -0.0013872514
11.13471 -0.0013769926
11.13571 -0.0013666719
11.13671 -0.0013562895999999999
11.13771 -0.0013458463
11.13871 -0.0013353427
11.13971 -0.0013247792
11.14071 -0.0013141563
11.14171 -0.0013034746
11.14271 -0.0012927349
11.14371 -0.0012819374
11.14471 -0.0012710831
11.14571 -0.0012601722
11.14671 -0.0012492055000000001
11.14771 -0.0012381836000000001
11.14871 -0.001227107
11.14971 -0.0012159764
11.15071 -0.0012047924
11.15171 -0.0011935555
11.15271 -0.0011822666
11.15371 -0.001170926
11.15471 -0.0011595345
11.15571 -0.0011480926999999999
11.15671 -0.0011366012
11.15771 -0.0011250605000000002
11.15871 -0.0011134712999999999
11.15971 -0.0011018342000000002
11.16071 -0.0010901498
11.16171 -0.0010784187999999999
11.16271 -0.0010666417
11.16371 -0.0010548193
11.16471 -0.001042952
11.16571 -0.0010310403
11.16671 -0.0010190851000000001
11.16771 -0.0010070868
11.16871 -0.00099504623
11.16971 -0.00098296377
11.17071 -0.0009708403
11.17171 -0.00095867626
11.17271 -0.00094647221
11.17371 -0.00093422896
11.17471 -0.0009219471399999999
11.17571 -0.00090962731
11.17671 -0.0008972700900000001
11.17771 -0.00088487614
11.17871 -0.00087244625
11.17971 -0.0008599809899999999
11.18071 -0.0008474810800000001
11.18171 -0.0008349470599999999
11.18271 -0.00082237984
11.18371 -0.00080978007
11.18471 -0.00079714828
11.18571 -0.0007844852000000001
11.18671 -0.0007717916599999999
11.18771 -0.00075906819
11.18871 -0.00074631553
11.18971 -0.00073353444
11.19071 -0.00072072562
11.19171 -0.00070788969
11.19271 -0.00069502744
11.19371 -0.00068213953
11.19471 -0.00066922671
11.19571 -0.0006562895599999999
11.19671 -0.0006433288
11.19771 -0.0006303451800000001
11.19871 -0.0006173393599999999
11.19971 -0.0006043119799999999
11.20071 -0.00059126373
11.20171 -0.00057819539
11.20271 -0.00056510753
11.20371 -0.00055200094
11.20471 -0.00053887616
11.20571 -0.000525734
11.20671 -0.00051257512
11.20771 -0.00049940013
11.20871 -0.00048620982
11.20971 -0.00047300477
11.21071 -0.00045978572000000004
11.21171 -0.0004465533
11.21271 -0.00043330829
11.21371 -0.00042005136000000003
11.21471 -0.00040678324
11.21571 -0.00039350452
11.21671 -0.00038021599
11.21771 -0.00036691836
11.21871 -0.00035361229
11.21971 -0.00034029856000000004
11.22071 -0.00032697781
11.22171 -0.00031365082
11.22271 -0.00030031824
11.22371 -0.00028698082
11.22471 -0.00027363924
11.22571 -0.00026029427
11.22671 -0.00024694655000000003
11.22771 -0.0002335968
11.22871 -0.00022024576
11.22971 -0.00020689408
11.23071 -0.0001935425
11.23171 -0.00018019169
11.23271 -0.00016684234
11.23371 -0.00015349513000000002
11.23471 -0.00014015075
11.23571 -0.00012680988
11.23671 -0.00011347319999999999
11.23771 -0.00010014137
11.23871 -8.6815072e-05
11.23971 -7.349496499999999e-05
11.24071 -6.0181731e-05
11.24171 -4.6876028e-05
11.24271 -3.357853e-05
11.24371 -2.0289905e-05
11.24471 -7.0108214e-06
11.24571 6.258046200000001e-06
11.24671 1.9516025e-05
11.24771 3.2762443e-05
11.24871 4.5996615e-05
11.24971 5.9217870999999995e-05
11.25071 7.2425519e-05
11.25171 8.5618871e-05
11.25271 9.879725000000001e-05
11.25371 0.00011195997
11.25471 0.00012510632
11.25571 0.00013823562
11.25671 0.00015134717
11.25771 0.00016444029
11.25871 0.00017751427000000001
11.25971 0.00019056843
11.26071 0.00020360208000000003
11.26171 0.00021661454
11.26271 0.00022960512
11.26371 0.00024257311000000002
11.26471 0.0002555179
11.26571 0.00026843878999999995
11.26671 0.00028133513
11.26771 0.00029420626
11.26871 0.00030705153
11.26971 0.00031987031000000005
11.27071 0.00033266194000000003
11.27171 0.00034542584
11.27271 0.00035816136
11.27371 0.00037086791000000003
11.27471 0.00038354483000000003
11.27571 0.00039619163000000003
11.27671 0.00040880759
11.27771 0.00042139221999999997
11.27871 0.00043394483999999997
11.27971 0.00044646495
11.28071 0.0004589519
11.28171 0.0004714052
11.28271 0.00048382416999999997
11.28371 0.0004962082999999999
11.28471 0.00050855697
11.28571 0.00052086966
11.28671 0.0005331457000000001
11.28771 0.00054538459
11.28871 0.00055758569
11.28971 0.0005697485399999999
11.29071 0.00058187243
11.29171 0.0005939568400000001
11.29271 0.00060600119
11.29371 0.0006180048300000001
11.29471 0.00062996723
11.29571 0.00064188785
11.29671 0.00065376598
11.29771 0.00066560115
11.29871 0.0006773927
11.29971 0.00068914014
11.30071 0.00070084284
11.30171 0.0007125002399999999
11.30271 0.00072411181
11.30371 0.00073567694
11.30471 0.0007471951
11.30571 0.00075866578
11.30671 0.0007700884500000001
11.30771 0.0007814625
11.30871 0.0007927875200000001
11.30971 0.0008040628000000001
11.31071 0.0008152880599999999
11.31171 0.00082646266
11.31271 0.0008375861400000001
11.31371 0.00084865787
11.31471 0.00085967758
11.31571 0.0008706447300000001
11.31671 0.00088155875
11.31771 0.0008924192999999999
11.31871 0.00090322574
11.31971 0.00091397769
11.32071 0.0009246747099999999
11.32171 0.00093531626
11.32271 0.00094590196
11.32371 0.00095643136
11.32471 0.0009669040099999999
11.32571 0.00097731936
11.32671 0.00098767687
11.32771 0.0009979763500000001
11.32871 0.0010082172
11.32971 0.0010183990000000001
11.33071 0.0010285212
11.33171 0.0010385834
11.33271 0.0010485853
11.33371 0.0010585263
11.33471 0.0010684062
11.33571 0.0010782243000000001
11.33671 0.0010879804
11.33771 0.0010976738999999998
11.33871 0.0011073045
11.33971 0.001116872
11.34071 0.0011263757
11.34171 0.0011358154
11.34271 0.0011451907
11.34371 0.0011545013
11.34471 0.0011637468
11.34571 0.0011729267
11.34671 0.001182041
11.34771 0.0011910891999999998
11.34871 0.0012000709
11.34971 0.0012089859
11.35071 0.0012178339999999999
11.35171 0.0012266147
11.35271 0.0012353278
11.35371 0.0012439729
11.35471 0.0012525499
11.35571 0.0012610583
11.35671 0.0012694979
11.35771 0.0012778684
11.35871 0.0012861696
11.35971 0.0012944010000000001
11.36071 0.0013025624
11.36171 0.0013106536000000002
11.36271 0.0013186741000000002
11.36371 0.0013266236999999999
11.36471 0.0013345022
11.36571 0.0013423092
11.36671 0.0013500444
11.36771 0.0013577075
11.36871 0.0013652982
11.36971 0.0013728161999999999
11.37071 0.0013802613
11.37171 0.0013876331
11.37271 0.0013949312
11.37371 0.0014021557
11.37471 0.0014093061
11.37571 0.0014163819999999999
11.37671 0.0014233835
11.37771 0.0014303101
11.37871 0.0014371617
11.37971 0.0014439381000000001
11.38071 0.001450639
11.38171 0.0014572644000000001
11.38271 0.0014638138
11.38371 0.0014702873000000001
11.38471 0.0014766848
11.38571 0.0014830059
11.38671 0.0014892506
11.38771 0.0014954187
11.38871 0.0015015101
11.38971 0.0015075247
11.39071 0.0015134624
11.39171 0.0015193232
11.39271 0.0015251067
11.39371 0.0015308131000000003
11.39471 0.0015364423000000002
11.39571 0.0015419939
11.39671 0.0015474681
11.39771 0.0015528644999999999
11.39871 0.0015581834
11.39971 0.0015634245
11.40071 0.0015685876999999998
11.40171 0.0015736729
11.40271 0.0015786799999999998
11.40371 0.0015836087
11.40471 0.0015884591999999998
11.40571 0.0015932315
11.40671 0.0015979254
11.40771 0.0016025406000000002
11.40871 0.0016070771
11.40971 0.0016115351000000001
11.41071 0.0016159145
11.41171 0.001620215
11.41271 0.0016244367
11.41371 0.0016285794
11.41471 0.0016326432
11.41571 0.0016366282999999999
11.41671 0.0016405344
11.41771 0.0016443615000000002
11.41871 0.0016481096999999998
11.41971 0.001651779
11.42071 0.0016553695
11.42171 0.001658881
11.42271 0.0016623137000000001
11.42371 0.0016656677
11.42471 0.0016689428
11.42571 0.0016721392999999999
11.42671 0.0016752572
11.42771 0.0016782964
11.42871 0.0016812571999999999
11.42971 0.0016841394000000002
11.43071 0.0016869431
11.43171 0.0016896684
11.43271 0.0016923151999999999
11.43371 0.0016948839
11.43471 0.0016973740999999998
11.43571 0.0016997863
11.43671 0.0017021202000000002
11.43771 0.001704376
11.43871 0.0017065537999999998
11.43971 0.0017086533
11.44071 0.0017106748000000002
11.44171 0.0017126185000000001
11.44271 0.0017144841
11.44371 0.0017162719999999998
11.44471 0.0017179822000000001
11.44571 0.0017196147000000002
11.44671 0.0017211694
11.44771 0.0017226468
11.44871 0.0017240467
11.44971 0.0017253693000000001
11.45071 0.0017266147999999999
11.45171 0.0017277833
11.45271 0.0017288748
11.45371 0.0017298896999999999
11.45471 0.0017308279000000002
11.45571 0.0017316901
11.45671 0.0017324761
11.45771 0.001733186
11.45871 0.0017338203000000002
11.45971 0.0017343791000000001
11.46071 0.0017348626
11.46171 0.001735271
11.46271 0.0017356046
11.46371 0.0017358635999999998
11.46471 0.0017360484000000002
11.46571 0.0017361588
11.46671 0.0017361954000000002
11.46771 0.0017361584
11.46871 0.0017360479
11.46971 0.001735864
11.47071 0.0017356071
11.47171 0.0017352773
11.47271 0.0017348749999999999
11.47371 0.0017344002000000002
11.47471 0.0017338532000000001
11.47571 0.0017332342000000002
11.47671 0.0017325434000000002
11.47771 0.001731781
11.47871 0.0017309472000000001
11.47971 0.0017300423
11.48071 0.0017290666
11.48171 0.0017280199000000002
11.48271 0.0017269027
11.48371 0.0017257153
11.48471 0.0017244578
11.48571 0.0017231305
11.48671 0.0017217339
11.48771 0.0017202678
11.48871 0.0017187327000000002
11.48971 0.0017171291000000002
11.49071 0.0017154568999999998
11.49171 0.0017137168000000002
11.49271 0.0017119090999999998
11.49371 0.0017100338
11.49471 0.0017080913
11.49571 0.0017060818
11.49671 0.0017040058000000002
11.49771 0.0017018638000000001
11.49871 0.0016996561
11.49971 0.0016973827000000001
11.50071 0.0016950442000000002
11.50171 0.0016926407999999999
11.50271 0.0016901729
11.50371 0.0016876409
11.50471 0.0016850451999999999
11.50571 0.0016823857999999998
11.50671 0.0016796634
11.50771 0.0016768779
11.50871 0.00167403
11.50971 0.0016711198
11.51071 0.0016681477
11.51171 0.0016651138
11.51271 0.0016620188000000002
11.51371 0.0016588627
11.51471 0.001655646
11.51571 0.0016523688999999999
11.51671 0.0016490317999999999
11.51771 0.0016456350000000001
11.51871 0.0016421788999999999
11.51971 0.0016386635
11.52071 0.0016350894
11.52171 0.0016314572
11.52271 0.0016277669
11.52371 0.0016240188000000001
11.52471 0.0016202138999999998
11.52571 0.0016163518
11.52671 0.0016124335
11.52771 0.0016084592
11.52871 0.0016044292
11.52971 0.0016003439999999999
11.53071 0.0015962039000000001
11.53171 0.0015920097
11.53271 0.0015877616999999998
11.53371 0.0015834601
11.53471 0.0015791056000000001
11.53571 0.0015746984
11.53671 0.001570239
11.53771 0.0015657279
11.53871 0.0015611655
11.53971 0.0015565520000000001
11.54071 0.0015518879000000001
11.54171 0.001547174
11.54271 0.0015424102
11.54371 0.0015375972
11.54471 0.0015327352
11.54571 0.0015278247000000001
11.54671 0.0015228659999999999
11.54771 0.0015178596
11.54871 0.0015128058
11.54971 0.001507705
11.55071 0.0015025575
11.55171 0.0014973638
11.55271 0.0014921243
11.55371 0.0014868393
11.55471 0.0014815091
11.55571 0.0014761343
11.55671 0.0014707152000000001
11.55771 0.0014652521999999999
11.55871 0.0014597458
11.55971 0.0014541964
11.56071 0.0014486043
11.56171 0.0014429701
11.56271 0.0014372942
11.56371 0.001431577
11.56471 0.001425819
11.56571 0.0014200207000000002
11.56671 0.0014141825000000001
11.56771 0.001408305
11.56871 0.0014023884
11.56971 0.0013964333
11.57071 0.0013904402
11.57171 0.0013844095999999998
11.57271 0.0013783419
11.57371 0.0013722374
11.57471 0.0013660967999999999
11.57571 0.0013599203
11.57671 0.0013537086
11.57771 0.0013474621
11.57871 0.0013411809999999999
11.57971 0.0013348658
11.58071 0.0013285171
11.58171 0.001322135
11.58271 0.0013157200999999999
11.58371 0.0013092729
11.58471 0.0013027936
11.58571 0.0012962826
11.58671 0.0012897403
11.58771 0.0012831672
11.58871 0.0012765638
11.58971 0.0012699301
11.59071 0.0012632669
11.59171 0.0012565745
11.59271 0.0012498532999999999
11.59371 0.0012431035000000001
11.59471 0.001236326
11.59571 0.0012295209
11.59671 0.0012226887
11.59771 0.0012158299000000002
11.59871 0.0012089449
11.59971 0.0012020342000000001
11.60071 0.0011950982
11.60171 0.0011881376000000001
11.60271 0.0011811527
11.60371 0.0011741439
11.60471 0.0011671118
11.60571 0.0011600569000000001
11.60671 0.0011529795000000001
11.60771 0.0011458802999999998
11.60871 0.0011387596999999998
11.60971 0.001131618
11.61071 0.0011244559
11.61171 0.0011172735
11.61271 0.0011100716
11.61371 0.0011028505
11.61471 0.0010956105999999999
11.61571 0.0010883524
11.61671 0.0010810762
11.61771 0.0010737826000000001
11.61871 0.0010664719
11.61971 0.0010591444999999999
11.62071 0.0010518008
11.62171 0.0010444411
11.62271 0.0010370659
11.62371 0.0010296755
11.62471 0.0010222705
11.62571 0.001014851
11.62671 0.0010074177
11.62771 0.0009999707800000001
11.62871 0.00099251065
11.62971 0.00098503788
11.63071 0.00097755265
11.63171 0.0009700555
11.63271 0.00096254689
11.63371 0.0009550271900000001
11.63471 0.00094749685
11.63571 0.00093995623
11.63671 0.00093240578
11.63771 0.0009248458799999999
11.63871 0.00091727698
11.63971 0.00090969961
11.64071 0.00090211406
11.64171 0.00089452087
11.64271 0.0008869203199999999
11.64371 0.00087931294
11.64471 0.0008716991
11.64571 0.00086407927
11.64671 0.0008564536100000001
11.64771 0.00084882267
11.64871 0.00084118692
11.64971 0.00083354662
11.65071 0.0008259020399999999
11.65171 0.00081825374
11.65271 0.00081060198
11.65371 0.0008029471200000001
11.65471 0.00079528945
11.65571 0.00078762941
11.65671 0.0007799671899999999
11.65771 0.0007723033400000001
11.65871 0.00076463812
11.65971 0.00075697176
11.66071 0.00074930463
11.66171 0.00074163713
11.66271 0.00073396968
11.66371 0.00072630246
11.66471 0.00071863597
11.66571 0.00071097043
11.66671 0.0007033063900000001
11.66771 0.00069564403
11.66871 0.0006879839
11.66971 0.0006803262299999999
11.67071 0.0006726715099999999
11.67171 0.0006650201200000001
11.67271 0.0006573724
11.67371 0.00064972874
11.67471 0.00064208957
11.67571 0.0006344552300000001
11.67671 0.0006268261099999999
11.67771 0.0006192026400000001
11.67871 0.0006115852099999999
11.67971 0.0006039741
11.68071 0.00059636977
11.68171 0.00058877254
11.68271 0.00058118276
11.68371 0.0005736007600000001
11.68471 0.00056602685
11.68571 0.00055846144
11.68671 0.00055090477
11.68771 0.0005433571900000001
11.68871 0.00053581894
11.68971 0.00052829041
11.69071 0.00052077185
11.69171 0.0005132635099999999
11.69271 0.00050576568
11.69371 0.00049827863
11.69471 0.00049080263
11.69571 0.00048333794999999997
11.69671 0.00047588483000000003
11.69771 0.00046844356999999997
11.69871 0.00046101445000000003
11.69971 0.00045359775000000007
11.70071 0.00044619369
11.70171 0.00043880254
11.70271 0.00043142459
11.70371 0.00042406013999999996
11.70471 0.00041670941999999997
11.70571 0.00040937271
11.70671 0.00040205027
11.70771 0.00039474248
11.70871 0.00038744956
11.70971 0.00038017176
11.71071 0.00037290939999999996
11.71171 0.00036566275000000004
11.71271 0.00035843207
11.71371 0.00035121766
11.71471 0.00034401976
11.71571 0.00033683865999999997
11.71671 0.00032967462
11.71771 0.00032252783
11.71871 0.00031539862
11.71971 0.00030828717
11.72071 0.00030119375
11.72171 0.00029411856000000004
11.72271 0.00028706183
11.72371 0.00028002382
11.72471 0.00027300471
11.72571 0.00026600469
11.72671 0.000259024
11.72771 0.00025206282
11.72871 0.00024512137
11.72971 0.00023819985
11.73071 0.00023129846
11.73171 0.00022441741000000002
11.73271 0.00021755691
11.73371 0.00021071719
11.73471 0.00020389843
11.73571 0.00019710087
11.73671 0.00019032469
11.73771 0.00018357017
11.73871 0.00017683749000000002
11.73971 0.00017012688
11.74071 0.0001634386
11.74171 0.00015677285
11.74271 0.00015012987
11.74371 0.0001435099
11.74471 0.00013691314
11.74571 0.00013033983
11.74671 0.00012379021
11.74771 0.00011726447
11.74871 0.00011076285
11.74971 0.00010428554
11.75071 9.7832742e-05
11.75171 9.140467800000001e-05
11.75271 8.5001494e-05
11.75371 7.8623384e-05
11.75471 7.2270512e-05
11.75571 6.5943038e-05
11.75671 5.9641116e-05
11.75771 5.3364885999999996e-05
11.75871 4.7114477e-05
11.75971 4.0890015e-05
11.76071 3.4691627e-05
11.76171 2.8519418e-05
11.76271 2.2373503e-05
11.76371 1.6253982e-05
11.76471 1.0160958e-05
11.76571 4.0945284e-06
11.76671 -1.9452068e-06
11.76771 -7.9581532e-06
11.76871 -1.3944212e-05
11.76971 -1.9903287e-05
11.77071 -2.5835274000000002e-05
11.77171 -3.1740074999999996e-05
11.77271 -3.7617588e-05
11.77371 -4.3467705000000004e-05
11.77471 -4.929031e-05
11.77571 -5.5085302999999994e-05
11.77671 -6.0852562e-05
11.77771 -6.6591974e-05
11.77871 -7.2303413e-05
11.77971 -7.798677799999999e-05
11.78071 -8.3641936e-05
11.78171 -8.926877499999999e-05
11.78271 -9.486717e-05
11.78371 -0.00010043701
11.78471 -0.0001059782
11.78571 -0.0001114906
11.78671 -0.00011697414
11.78771 -0.00012242868
11.78871 -0.00012785416
11.78971 -0.00013325048
11.79071 -0.00013861755
11.79171 -0.00014395529
11.79271 -0.00014926361
11.79371 -0.00015454245
11.79471 -0.00015979175
11.79571 -0.00016501143
11.79671 -0.00017020143
11.79771 -0.00017536171
11.79871 -0.0001804922
11.79971 -0.00018559284999999999
11.80071 -0.00019066362
11.80171 -0.00019570442999999998
11.80271 -0.00020071527
11.80371 -0.00020569603
11.80471 -0.00021064669999999998
11.80571 -0.00021556718000000002
11.80671 -0.00022045747
11.80771 -0.00022531747
11.80871 -0.00023014711
11.80971 -0.00023494638
11.81071 -0.0002397152
11.81171 -0.00024445349
11.81271 -0.00024916119
11.81371 -0.00025383823999999995
11.81471 -0.0002584846
11.81571 -0.00026310017
11.81671 -0.00026768494
11.81771 -0.00027223883999999996
11.81871 -0.00027676181
11.81971 -0.00028125382
11.82071 -0.00028571485
11.82171 -0.00029014484
11.82271 -0.00029454379
11.82371 -0.00029891166
11.82471 -0.00030324848000000003
11.82571 -0.00030755421
11.82671 -0.00031182885
11.82771 -0.00031607244
11.82871 -0.00032028495
11.82971 -0.00032446644
11.83071 -0.00032861694
11.83171 -0.00033273645
11.83271 -0.00033682502000000004
11.83371 -0.00034088268000000003
11.83471 -0.00034490949
11.83571 -0.00034890545
11.83671 -0.00035287064
11.83771 -0.00035680505000000004
11.83871 -0.00036070874000000003
11.83971 -0.00036458177
11.84071 -0.00036842412
11.84171 -0.00037223585
11.84271 -0.00037601699
11.84371 -0.00037976756
11.84471 -0.00038348753
11.84571 -0.00038717703000000004
11.84671 -0.00039083597999999995
11.84771 -0.0003944644
11.84871 -0.00039806236999999996
11.84971 -0.00040162977
11.85071 -0.0004051667
11.85171 -0.00040867317000000005
11.85271 -0.00041214917
11.85371 -0.00041559465
11.85471 -0.00041900975999999997
11.85571 -0.0004223944
11.85671 -0.00042574861000000005
11.85771 -0.00042907245
11.85871 -0.00043236596
11.85971 -0.00043562908999999995
11.86071 -0.00043886193
11.86171 -0.00044206449000000004
11.86271 -0.00044523680999999997
11.86371 -0.00044837902
11.86471 -0.00045149109
11.86571 -0.00045457314
11.86671 -0.00045762512999999994
11.86771 -0.00046064723999999997
11.86871 -0.00046363948
11.86971 -0.00046660189000000005
11.87071 -0.00046953459999999995
11.87171 -0.00047243761000000003
11.87271 -0.00047531106999999995
11.87371 -0.00047815497000000003
11.87471 -0.0004809694
11.87571 -0.0004837545
11.87671 -0.00048651022999999995
11.87771 -0.00048923671
11.87871 -0.0004919339500000001
11.87971 -0.00049460205
11.88071 -0.00049724104
11.88171 -0.00049985101
11.88271 -0.00050243198
11.88371 -0.0005049840600000001
11.88471 -0.00050750723
11.88571 -0.00051000156
11.88671 -0.00051246716
11.88771 -0.00051490406
11.88871 -0.00051731231
11.88971 -0.00051969196
11.89071 -0.00052204309
11.89171 -0.0005243657599999999
11.89271 -0.00052666005
11.89371 -0.0005289261
11.89471 -0.00053116391
11.89571 -0.00053337362
11.89671 -0.00053555536
11.89771 -0.00053770914
11.89871 -0.0005398351299999999
11.89971 -0.00054193338
11.90071 -0.00054400407
11.90171 -0.00054604725
11.90271 -0.00054806305
11.90371 -0.00055005157
11.90471 -0.00055201299
11.90571 -0.00055394739
11.90671 -0.00055585488
11.90771 -0.00055773558
11.90871 -0.00055958958
11.90971 -0.0005614170700000001
11.91071 -0.00056321805
11.91171 -0.00056499271
11.91271 -0.00056674112
11.91371 -0.0005684633800000001
11.91471 -0.00057015955
11.91571 -0.00057182979
11.91671 -0.00057347411
11.91771 -0.0005750926400000001
11.91871 -0.00057668544
11.91971 -0.0005782526400000001
11.92071 -0.00057979432
11.92171 -0.0005813105
11.92271 -0.00058280129
11.92371 -0.00058426681
11.92471 -0.00058570708
11.92571 -0.00058712226
11.92671 -0.0005885124200000001
11.92771 -0.0005898775699999999
11.92871 -0.0005912179900000001
11.92971 -0.00059253357
11.93071 -0.0005938245499999999
11.93171 -0.00059509102
11.93271 -0.00059633308
11.93371 -0.00059755084
11.93471 -0.00059874442
11.93571 -0.00059991398
11.93671 -0.00060105963
11.93771 -0.00060218149
11.93871 -0.0006032796599999999
11.93971 -0.00060435432
11.94071 -0.00060540556
11.94171 -0.00060643351
11.94271 -0.00060743837
11.94371 -0.00060842021
11.94471 -0.00060937919
11.94571 -0.00061031542
11.94671 -0.0006112289600000001
11.94771 -0.00061211999
11.94871 -0.00061298861
11.94971 -0.00061383494
11.95071 -0.00061465912
11.95171 -0.00061546116
11.95271 -0.0006162412800000001
11.95371 -0.00061699952
11.95471 -0.0006177359399999999
11.95571 -0.00061845076
11.95671 -0.00061914398
11.95771 -0.00061981573
11.95871 -0.00062046615
11.95971 -0.0006210953
11.96071 -0.00062170325
11.96171 -0.00062229019
11.96271 -0.0006228561199999999
11.96371 -0.00062340127
11.96471 -0.00062392569
11.96571 -0.0006244295
11.96671 -0.0006249128099999999
11.96771 -0.00062537583
11.96871 -0.00062581862
11.96971 -0.00062624131
11.97071 -0.00062664408
11.97171 -0.00062702702
11.97271 -0.00062739032
11.97371 -0.00062773406
11.97471 -0.0006280584299999999
11.97571 -0.00062836357
11.97671 -0.00062864956
11.97771 -0.00062891654
11.97871 -0.00062916474
11.97971 -0.00062939425
11.98071 -0.00062960521
11.98171 -0.00062979771
11.98271 -0.00062997187
11.98371 -0.0006301278499999999
11.98471 -0.00063026578
11.98571 -0.00063038578
11.98671 -0.00063048792
11.98771 -0.00063057241
11.98871 -0.00063063922
11.98971 -0.00063068851
11.99071 -0.0006307203899999999
11.99171 -0.00063073494
11.99271 -0.00063073235
11.99371 -0.00063071266
11.99471 -0.00063067596
11.99571 -0.00063062239
11.99671 -0.00063055204
11.99771 -0.00063046505
11.99871 -0.00063036146
11.99971 -0.00063024145
12.00071 -0.0006301051600000001
12.00171 -0.00062995268
12.00271 -0.00062978411
12.00371 -0.00062959957
12.00471 -0.00062939921
12.00571 -0.00062918316
12.00671 -0.0006289516
12.00771 -0.0006287045800000001
12.00871 -0.00062844229
12.00971 -0.00062816489
12.01071 -0.0006278725300000001
12.01171 -0.00062756521
12.01271 -0.00062724316
12.01371 -0.00062690651
12.01471 -0.0006265554
12.01571 -0.00062618992
12.01671 -0.00062581025
12.01771 -0.0006254164399999999
12.01871 -0.0006250086199999999
12.01971 -0.0006245869399999999
12.02071 -0.0006241515200000001
12.02171 -0.0006237024100000001
12.02271 -0.0006232397
12.02371 -0.00062276358
12.02471 -0.00062227409
12.02571 -0.00062177132
12.02671 -0.00062125537
12.02771 -0.00062072636
12.02871 -0.00062018435
12.02971 -0.00061962951
12.03071 -0.00061906185
12.03171 -0.0006184815
12.03271 -0.00061788855
12.03371 -0.0006172831
12.03471 -0.00061666524
12.03571 -0.00061603514
12.03671 -0.0006153929
12.03771 -0.00061473856
12.03871 -0.00061407231
12.03971 -0.0006133942400000001
12.04071 -0.00061270448
12.04171 -0.00061200317
12.04271 -0.0006112903999999999
12.04371 -0.0006105662599999999
12.04471 -0.00060983093
12.04571 -0.0006090846000000001
12.04671 -0.00060832735
12.04771 -0.00060755924
12.04871 -0.00060678053
12.04971 -0.00060599123
12.05071 -0.0006051916
12.05171 -0.0006043816
12.05271 -0.00060356151
12.05371 -0.00060273132
12.05471 -0.00060189118
12.05571 -0.00060104121
12.05671 -0.00060018151
12.05771 -0.0005993121699999999
12.05871 -0.00059843333
12.05971 -0.00059754507
12.06071 -0.0005966474900000001
12.06171 -0.0005957406300000001
12.06271 -0.00059482463
12.06371 -0.00059389959
12.06471 -0.0005929655799999999
12.06571 -0.00059202271
12.06671 -0.0005910710099999999
12.06771 -0.00059011063
12.06871 -0.00058914161
12.06971 -0.00058816404
12.07071 -0.00058717806
12.07171 -0.0005861837499999999
12.07271 -0.00058518112
12.07371 -0.00058417036
12.07471 -0.0005831515
12.07571 -0.0005821246799999999
12.07671 -0.00058108999
12.07771 -0.00058004753
12.07871 -0.00057899742
12.07971 -0.00057793973
12.08071 -0.00057687453
12.08171 -0.00057580205
12.08271 -0.00057472221
12.08371 -0.00057363527
12.08471 -0.00057254124
12.08571 -0.00057144025
12.08671 -0.00057033235
12.08771 -0.00056921772
12.08871 -0.00056809636
12.08971 -0.00056696836
12.09071 -0.00056583385
12.09171 -0.00056469294
12.09271 -0.0005635456499999999
12.09371 -0.00056239205
12.09471 -0.00056123231
12.09571 -0.00056006638
12.09671 -0.00055889441
12.09771 -0.00055771643
12.09871 -0.00055653259
12.09971 -0.0005553429699999999
12.10071 -0.00055414748
12.10171 -0.00055294636
12.10271 -0.00055173964
12.10371 -0.00055052737
12.10471 -0.00054930965
12.10571 -0.00054808652
12.10671 -0.0005468581499999999
12.10771 -0.00054562456
12.10871 -0.00054438578
12.10971 -0.00054314205
12.11071 -0.00054189336
12.11171 -0.0005406398
12.11271 -0.00053938152
12.11371 -0.0005381185499999999
12.11471 -0.00053685103
12.11571 -0.00053557906
12.11671 -0.00053430272
12.11771 -0.0005330221
12.11871 -0.0005317373100000001
12.11971 -0.00053044837
12.12071 -0.0005291554799999999
12.12171 -0.00052785867
12.12271 -0.0005265580999999999
12.12371 -0.00052525379
12.12471 -0.0005239457599999999
12.12571 -0.00052263422
12.12671 -0.00052131918
12.12771 -0.00052000073
12.12871 -0.0005186788700000001
12.12971 -0.0005173537799999999
12.13071 -0.00051602542
12.13171 -0.00051469392
12.13271 -0.0005133592800000001
12.13371 -0.0005120216
12.13471 -0.0005106809100000001
12.13571 -0.00050933727
12.13671 -0.00050799072
12.13771 -0.00050664135
12.13871 -0.00050528911
12.13971 -0.0005039341
12.14071 -0.0005025764
12.14171 -0.00050121603
12.14271 -0.00049985306
12.14371 -0.0004984875
12.14471 -0.0004971194399999999
12.14571 -0.00049574896
12.14671 -0.00049437613
12.14771 -0.0004930009299999999
12.14871 -0.0004916234
12.14971 -0.00049024366
12.15071 -0.00048886177
12.15171 -0.00048747779000000004
12.15271 -0.00048609177
12.15371 -0.00048470379
12.15471 -0.00048331385
12.15571 -0.00048192214
12.15671 -0.00048052862000000005
12.15771 -0.00047913345
12.15871 -0.00047773656
12.15971 -0.00047633812000000004
12.16071 -0.00047493818
12.16171 -0.00047353674
12.16271 -0.00047213393
12.16371 -0.00047072976
12.16471 -0.00046932437
12.16571 -0.00046791774
12.16671 -0.00046650993999999997
12.16771 -0.00046510103999999994
12.16871 -0.00046369105
12.16971 -0.0004622801
12.17071 -0.00046086825
12.17171 -0.00045945544
12.17271 -0.00045804181000000003
12.17371 -0.00045662741
12.17471 -0.00045521224
12.17571 -0.00045379638
12.17671 -0.00045237985
12.17771 -0.00045096276
12.17871 -0.00044954509
12.17971 -0.00044812690999999997
12.18071 -0.00044670823999999994
12.18171 -0.0004452892
12.18271 -0.00044386975000000004
12.18371 -0.00044244997999999997
12.18471 -0.00044102994000000005
12.18571 -0.00043960972000000004
12.18671 -0.00043818923
12.18771 -0.00043676864
12.18871 -0.00043534797
12.18971 -0.00043392714999999996
12.19071 -0.00043250639
12.19171 -0.00043108562
12.19271 -0.00042966490000000005
12.19371 -0.00042824431
12.19471 -0.00042682382
12.19571 -0.0004254036
12.19671 -0.00042398351000000003
12.19771 -0.0004225637
12.19871 -0.00042114416000000004
12.19971 -0.00041972494
12.20071 -0.00041830607999999997
12.20171 -0.00041688759000000004
12.20271 -0.00041546949999999997
12.20371 -0.00041405187
12.20471 -0.0004126347
12.20571 -0.00041121802000000006
12.20671 -0.00040980185
12.20771 -0.00040838622
12.20871 -0.00040697118
12.20971 -0.00040555669
12.21071 -0.00040414283999999997
12.21171 -0.00040272967
12.21271 -0.00040131712999999996
12.21371 -0.00039990532
12.21471 -0.00039849429
12.21571 -0.00039708398
12.21671 -0.00039567449000000004
12.21771 -0.00039426577
12.21871 -0.00039285795999999994
12.21971 -0.00039145098000000004
12.22071 -0.00039004493999999997
12.22171 -0.00038863985999999996
12.22271 -0.00038723574
12.22371 -0.00038583266
12.22471 -0.00038443059000000003
12.22571 -0.00038302965
12.22671 -0.0003816298
12.22771 -0.00038023113
12.22871 -0.00037883365000000003
12.22971 -0.00037743737000000004
12.23071 -0.00037604239
12.23171 -0.00037464868
12.23271 -0.00037325633
12.23371 -0.00037186533
12.23471 -0.00037047571
12.23571 -0.00036908757
12.23671 -0.00036770085999999997
12.23771 -0.00036631566
12.23871 -0.000364932
12.23971 -0.00036354988
12.24071 -0.00036216934
12.24171 -0.00036079039
12.24271 -0.00035941307
12.24371 -0.00035803737
12.24471 -0.00035666333
12.24571 -0.00035529094
12.24671 -0.00035392027
12.24771 -0.00035255127
12.24871 -0.00035118401
12.24971 -0.00034981842
12.25071 -0.00034845458999999997
12.25171 -0.00034709249
12.25271 -0.00034573209
12.25371 -0.00034437342000000003
12.25471 -0.0003430165
12.25571 -0.00034166130000000004
12.25671 -0.00034030786
12.25771 -0.00033895614999999995
12.25871 -0.00033760618
12.25971 -0.00033625797
12.26071 -0.00033491152999999996
12.26171 -0.00033356682
12.26271 -0.00033222391000000003
12.26371 -0.00033088279
12.26471 -0.00032954345
12.26571 -0.00032820589999999996
12.26671 -0.00032687017
12.26771 -0.00032553628
12.26871 -0.00032420426
12.26971 -0.00032287407999999996
12.27071 -0.00032154583
12.27171 -0.00032021946
12.27271 -0.00031889504
12.27371 -0.00031757259
12.27471 -0.00031625211
12.27571 -0.00031493364
12.27671 -0.00031361722
12.27771 -0.00031230284
12.27871 -0.00031099055
12.27971 -0.00030968035
12.28071 -0.00030837227
12.28171 -0.00030706638
12.28271 -0.00030576264
12.28371 -0.00030446107999999996
12.28471 -0.00030316171
12.28571 -0.00030186454
12.28671 -0.00030056963
12.28771 -0.00029927694
12.28871 -0.00029798648
12.28971 -0.00029669829
12.29071 -0.00029541234
12.29171 -0.00029412863
12.29271 -0.0002928472
12.29371 -0.00029156802
12.29471 -0.00029029109
12.29571 -0.00028901641
12.29671 -0.00028774398
12.29771 -0.0002864738
12.29871 -0.00028520587
12.29971 -0.0002839402
12.30071 -0.00028267677
12.30171 -0.0002814156
12.30271 -0.00028015666
12.30371 -0.00027889998
12.30471 -0.00027764556
12.30571 -0.00027639342
12.30671 -0.00027514352
12.30771 -0.0002738959
12.30871 -0.00027265057
12.30971 -0.0002714075
12.31071 -0.00027016672
12.31171 -0.00026892824
12.31271 -0.00026769205
12.31371 -0.00026645816000000003
12.31471 -0.00026522662000000004
12.31571 -0.00026399734
12.31671 -0.00026277039
12.31771 -0.00026154576
12.31871 -0.00026032344
12.31971 -0.00025910344000000003
12.32071 -0.00025788572
12.32171 -0.00025667032
12.32271 -0.00025545721000000003
12.32371 -0.00025424638
12.32471 -0.00025303782
12.32571 -0.00025183150999999996
12.32671 -0.00025062745
12.32771 -0.00024942563
12.32871 -0.00024822602
12.32971 -0.00024702863
12.33071 -0.00024583344
12.33171 -0.00024464041
12.33271 -0.00024344955999999998
12.33371 -0.00024226089999999998
12.33471 -0.00024107439000000002
12.33571 -0.00023989002999999997
12.33671 -0.00023870784
12.33771 -0.00023752777
12.33871 -0.00023634991
12.33971 -0.00023517417999999998
12.34071 -0.00023400066
12.34171 -0.00023282932
12.34271 -0.00023166016999999999
12.34371 -0.00023049322
12.34471 -0.00022932851999999998
12.34571 -0.00022816607
12.34671 -0.0002270059
12.34771 -0.00022584801999999998
12.34871 -0.00022469244
12.34971 -0.00022353918000000001
12.35071 -0.00022238823000000002
12.35171 -0.00022123968
12.35271 -0.00022009349
12.35371 -0.00021894969000000003
12.35471 -0.00021780825
12.35571 -0.00021666922
12.35671 -0.00021553255000000002
12.35771 -0.00021439826000000002
12.35871 -0.00021326634
12.35971 -0.0002121368
12.36071 -0.00021100957
12.36171 -0.00020988468000000002
12.36271 -0.00020876211999999999
12.36371 -0.00020764182
12.36471 -0.0002065238
12.36571 -0.00020540801
12.36671 -0.00020429438
12.36771 -0.00020318297999999998
12.36871 -0.00020207371999999998
12.36971 -0.00020096656000000003
12.37071 -0.00019986155000000001
12.37171 -0.00019875858
12.37271 -0.00019765771000000002
12.37371 -0.00019655886
12.37471 -0.00019546205000000002
12.37571 -0.00019436727
12.37671 -0.00019327449
12.37771 -0.00019218371
12.37871 -0.00019109495000000002
12.37971 -0.00019000818
12.38071 -0.00018892342999999998
12.38171 -0.0001878407
12.38271 -0.00018676001
12.38371 -0.00018568135
12.38471 -0.00018460473
12.38571 -0.00018353019
12.38671 -0.0001824577
12.38771 -0.0001813873
12.38871 -0.00018031898
12.38971 -0.00017925274
12.39071 -0.00017818861999999998
12.39171 -0.00017712659
12.39271 -0.00017606667
12.39371 -0.00017500884
12.39471 -0.00017395309
12.39571 -0.00017289942000000002
12.39671 -0.00017184782
12.39771 -0.00017079825
12.39871 -0.00016975072
12.39971 -0.00016870520000000002
12.40071 -0.00016766163999999998
12.40171 -0.00016662007
12.40271 -0.00016558040999999998
12.40371 -0.00016454268
12.40471 -0.00016350684
12.40571 -0.00016247286000000002
12.40671 -0.00016144074
12.40771 -0.00016041043
12.40871 -0.00015938195
12.40971 -0.00015835528000000002
12.41071 -0.00015733041
12.41171 -0.00015630733000000002
12.41271 -0.00015528605
12.41371 -0.00015426657
12.41471 -0.00015324888
12.41571 -0.00015223303
12.41671 -0.00015121900000000002
12.41771 -0.00015020681000000002
12.41871 -0.00014919649
12.41971 -0.00014818805
12.42071 -0.0001471815
12.42171 -0.00014617688
12.42271 -0.00014517419
12.42371 -0.00014417344
12.42471 -0.00014317466
12.42571 -0.00014217785
12.42671 -0.00014118302
12.42771 -0.00014019017000000002
12.42871 -0.00013919932
12.42971 -0.00013821044
12.43071 -0.00013722352999999998
12.43171 -0.00013623857
12.43271 -0.00013525555
12.43371 -0.00013427444
12.43471 -0.00013329523
12.43571 -0.00013231786999999998
12.43671 -0.00013134234
12.43771 -0.00013036858
12.43871 -0.00012939659999999998
12.43971 -0.00012842634
12.44071 -0.00012745776
12.44171 -0.00012649082
12.44271 -0.00012552551
12.44371 -0.0001245618
12.44471 -0.00012359964
12.44571 -0.00012263900999999998
12.44671 -0.0001216799
12.44771 -0.00012072229
12.44871 -0.00011976616999999999
12.44971 -0.00011881153
12.45071 -0.00011785837
12.45171 -0.00011690668999999999
12.45271 -0.00011595649
12.45371 -0.00011500777999999999
12.45471 -0.00011406057
12.45571 -0.00011311487
12.45671 -0.00011217072
12.45771 -0.00011122811
12.45871 -0.00011028707
12.45971 -0.0001093476
12.46071 -0.00010840974
12.46171 -0.00010747349
12.46271 -0.00010653886
12.46371 -0.00010560586000000001
12.46471 -0.0001046745
12.46571 -0.00010374475
12.46671 -0.00010281665
12.46771 -0.00010189016
12.46871 -0.00010096529000000001
12.46971 -0.00010004201
12.47071 -9.9120314e-05
12.47171 -9.8200178e-05
12.47271 -9.7281588e-05
12.47371 -9.636451099999999e-05
12.47471 -9.5448922e-05
12.47571 -9.4534801e-05
12.47671 -9.3622117e-05
12.47771 -9.2710849e-05
12.47871 -9.1800979e-05
12.47971 -9.089249e-05
12.48071 -8.9985366e-05
12.48171 -8.9079595e-05
12.48271 -8.8175182e-05
12.48371 -8.727211e-05
12.48471 -8.637038e-05
12.48571 -8.5470015e-05
12.48671 -8.4571013e-05
12.48771 -8.3673399e-05
12.48871 -8.2777194e-05
12.48971 -8.1882411e-05
12.49071 -8.098907100000001e-05
12.49171 -8.0097215e-05
12.49271 -7.9206859e-05
12.49371 -7.8318033e-05
12.49471 -7.7430764e-05
12.49571 -7.654507499999999e-05
12.49671 -7.5660984e-05
12.49771 -7.4778518e-05
12.49871 -7.3897684e-05
12.49971 -7.301849200000001e-05
12.50071 -7.2140949e-05
12.50171 -7.126504900000001e-05
12.50271 -7.039078e-05
12.50371 -6.9518131e-05
12.50471 -6.864709100000001e-05
12.50571 -6.7777631e-05
12.50671 -6.6909718e-05
12.50771 -6.6043316e-05
12.50871 -6.5178398e-05
12.50971 -6.4314912e-05
12.51071 -6.3452819e-05
12.51171 -6.2592073e-05
12.51271 -6.1732641e-05
12.51371 -6.0874464e-05
12.51471 -6.001751e-05
12.51571 -5.9161749e-05
12.51671 -5.8307131e-05
12.51771 -5.7453633000000005e-05
12.51871 -5.6601237000000004e-05
12.51971 -5.5749922e-05
12.52071 -5.489966400000001e-05
12.52171 -5.4050463e-05
12.52271 -5.3202319e-05
12.52371 -5.2355244000000004e-05
12.52471 -5.1509238e-05
12.52571 -5.0664323e-05
12.52671 -4.9820522e-05
12.52771 -4.8977864e-05
12.52871 -4.8136377000000006e-05
12.52971 -4.7296092e-05
12.53071 -4.6457043000000004e-05
12.53171 -4.5619262e-05
12.53271 -4.4782786e-05
12.53371 -4.3947651e-05
12.53471 -4.311388e-05
12.53571 -4.2281505e-05
12.53671 -4.1450551e-05
12.53771 -4.062104e-05
12.53871 -3.9792985e-05
12.53971 -3.89664e-05
12.54071 -3.8141295e-05
12.54171 -3.7317665e-05
12.54271 -3.6495513000000005e-05
12.54371 -3.567483e-05
12.54471 -3.4855606e-05
12.54571 -3.4037828e-05
12.54671 -3.3221477e-05
12.54771 -3.2406535e-05
12.54871 -3.1592984e-05
12.54971 -3.0780802e-05
12.55071 -2.9969973999999998e-05
12.55171 -2.9160481e-05
12.55271 -2.8352306000000003e-05
12.55371 -2.7545437000000004e-05
12.55471 -2.6739862999999997e-05
12.55571 -2.593558e-05
12.55671 -2.5132584e-05
12.55771 -2.4330878999999997e-05
12.55871 -2.353047e-05
12.55971 -2.2731368e-05
12.56071 -2.1933585000000002e-05
12.56171 -2.1137137000000003e-05
12.56271 -2.0342046999999998e-05
12.56371 -1.9548335e-05
12.56471 -1.8756021999999998e-05
12.56571 -1.7965132e-05
12.56671 -1.7175692e-05
12.56771 -1.638772e-05
12.56871 -1.5601238e-05
12.56971 -1.4816263000000001e-05
12.57071 -1.403281e-05
12.57171 -1.3250886e-05
12.57271 -1.24705e-05
12.57371 -1.169165e-05
12.57471 -1.0914331e-05
12.57571 -1.0138536e-05
12.57671 -9.364247e-06
12.57771 -8.5914451e-06
12.57871 -7.8201062e-06
12.57971 -7.050202600000001e-06
12.58071 -6.2817008e-06
12.58171 -5.514568e-06
12.58271 -4.748767799999999e-06
12.58371 -3.9842654e-06
12.58471 -3.2210244999999997e-06
12.58571 -2.4590113e-06
12.58671 -1.6981947e-06
12.58771 -9.3854666e-07
12.58871 -1.8004453e-07
12.58971 5.7732907e-07
12.59071 1.3335864e-06
12.59171 2.0887324000000002e-06
12.59271 2.8427657999999997e-06
12.59371 3.595677e-06
12.59471 4.34745e-06
12.59571 5.0980623999999995e-06
12.59671 5.8474843e-06
12.59771 6.595678300000001e-06
12.59871 7.3426044e-06
12.59971 8.088215999999999e-06
12.60071 8.8324626e-06
12.60171 9.5752917e-06
12.60271 1.0316648e-05
12.60371 1.1056478e-05
12.60471 1.1794727e-05
12.60571 1.2531342e-05
12.60671 1.3266271999999999e-05
12.60771 1.3999475e-05
12.60871 1.4730908000000002e-05
12.60971 1.5460533e-05
12.61071 1.6188325e-05
12.61171 1.6914257e-05
12.61271 1.7638312e-05
12.61371 1.8360483e-05
12.61471 1.9080768e-05
12.61571 1.9799168e-05
12.61671 2.0515697000000003e-05
12.61771 2.1230363e-05
12.61871 2.1943193e-05
12.61971 2.2654206e-05
12.62071 2.3363428e-05
12.62171 2.4070891000000002e-05
12.62271 2.4776617e-05
12.62371 2.5480641999999996e-05
12.62471 2.6182991e-05
12.62571 2.6883689e-05
12.62671 2.7582759999999997e-05
12.62771 2.8280223e-05
12.62871 2.8976089000000002e-05
12.62971 2.9670372e-05
12.63071 3.0363074e-05
12.63171 3.1054196e-05
12.63271 3.1743735e-05
12.63371 3.2431677e-05
12.63471 3.3118010000000004e-05
12.63571 3.3802715e-05
12.63671 3.4485768e-05
12.63771 3.5167147e-05
12.63871 3.584683e-05
12.63971 3.6524781e-05
12.64071 3.7200981999999996e-05
12.64171 3.7875401e-05
12.64271 3.8548012e-05
12.64371 3.9218798999999995e-05
12.64471 3.9887738e-05
12.64571 4.0554815e-05
12.64671 4.1220019e-05
12.64771 4.1883342e-05
12.64871 4.2544783999999996e-05
12.64971 4.3204343999999996e-05
12.65071 4.386203e-05
12.65171 4.4517855999999996e-05
12.65271 4.5171831e-05
12.65371 4.5823975e-05
12.65471 4.6474304e-05
12.65571 4.7122842e-05
12.65671 4.7769606e-05
12.65771 4.8414614e-05
12.65871 4.9057888e-05
12.65971 4.9699439999999997e-05
12.66071 5.0339287e-05
12.66171 5.0977427999999994e-05
12.66271 5.1613874999999995e-05
12.66371 5.2248618e-05
12.66471 5.2881649e-05
12.66571 5.3512946e-05
12.66671 5.4142498e-05
12.66771 5.477027100000001e-05
12.66871 5.5396225e-05
12.66971 5.6020320000000004e-05
12.67071 5.6642511e-05
12.67171 5.7262741e-05
12.67271 5.7880965e-05
12.67371 5.8497113e-05
12.67471 5.9111135999999996e-05
12.67571 5.972297e-05
12.67671 6.0332559e-05
12.67771 6.093984e-05
12.67871 6.1544768e-05
12.67971 6.2147285e-05
12.68071 6.2747353e-05
12.68171 6.334493e-05
12.68271 6.3939984e-05
12.68371 6.453250300000001e-05
12.68471 6.5122452e-05
12.68571 6.5709838e-05
12.68671 6.629464900000001e-05
12.68771 6.6876896e-05
12.68871 6.7456591e-05
12.68971 6.8033751e-05
12.69071 6.8608409e-05
12.69171 6.9180589e-05
12.69271 6.9750325e-05
12.69371 7.0317662e-05
12.69471 7.0882624e-05
12.69571 7.144526e-05
12.69671 7.2005611e-05
12.69771 7.2563699e-05
12.69871 7.3119571e-05
12.69971 7.367324899999999e-05
12.70071 7.4224749e-05
12.70171 7.477410699999999e-05
12.70271 7.5321327e-05
12.70371 7.5866416e-05
12.70471 7.640937300000001e-05
12.70571 7.6950198e-05
12.70671 7.7488875e-05
12.70771 7.8025391e-05
12.70871 7.8559719e-05
12.70971 7.9091836e-05
12.71071 7.9621708e-05
12.71171 8.0149306e-05
12.71271 8.067459e-05
12.71371 8.1197527e-05
12.71471 8.171808799999999e-05
12.71571 8.2236227e-05
12.71671 8.2751916e-05
12.71771 8.3265132e-05
12.71871 8.3775842e-05
12.71971 8.4284022e-05
12.72071 8.4789656e-05
12.72171 8.5292731e-05
12.72271 8.5793238e-05
12.72371 8.6291163e-05
12.72471 8.678650800000001e-05
12.72571 8.7279284e-05
12.72671 8.7769484e-05
12.72771 8.8257121e-05
12.72871 8.87422e-05
12.72971 8.9224733e-05
12.73071 8.9704724e-05
12.73171 9.0182192e-05
12.73271 9.0657124e-05
12.73371 9.1129527e-05
12.73471 9.1599401e-05
12.73571 9.2066733e-05
12.73671 9.2531525e-05
12.73771 9.299374699999999e-05
12.73871 9.3453377e-05
12.73971 9.3910381e-05
12.74071 9.4364736e-05
12.74171 9.4816392e-05
12.74271 9.5265307e-05
12.74371 9.571142499999999e-05
12.74471 9.615471300000001e-05
12.74571 9.659510199999999e-05
12.74671 9.703253499999999e-05
12.74771 9.746696600000001e-05
12.74871 9.789833899999999e-05
12.74971 9.8326598e-05
12.75071 9.8751696e-05
12.75171 9.917359900000001e-05
12.75271 9.9592262e-05
12.75371 0.00010000765000000001
12.75471 0.00010041975000000001
12.75571 0.00010082855
12.75671 0.00010123404
12.75771 0.00010163621
12.75871 0.00010203509
12.75971 0.00010243068
12.76071 0.00010282303
12.76171 0.00010321215000000001
12.76271 0.0001035981
12.76371 0.00010398091
12.76471 0.00010436066
12.76571 0.00010473736000000001
12.76671 0.00010511110000000001
12.76771 0.00010548191000000001
12.76871 0.00010584988
12.76971 0.00010621504
12.77071 0.00010657744
12.77171 0.00010693712999999999
12.77271 0.00010729414999999999
12.77371 0.00010764850999999999
12.77471 0.00010800027000000001
12.77571 0.00010834942
12.77671 0.00010869597
12.77771 0.00010903995000000001
12.77871 0.0001093813
12.77971 0.00010972004
12.78071 0.00011005612999999999
12.78171 0.00011038957
12.78271 0.00011072027
12.78371 0.00011104823
12.78471 0.00011137338999999999
12.78571 0.00011169569
12.78671 0.00011201508
12.78771 0.00011233152999999999
12.78871 0.00011264497999999999
12.78971 0.00011295536999999999
12.79071 0.00011326264
12.79171 0.00011356676
12.79271 0.0001138677
12.79371 0.00011416540999999999
12.79471 0.00011445986
12.79571 0.00011475105
12.79671 0.00011503893
12.79771 0.00011532348
12.79871 0.00011560472
12.79971 0.00011588262
12.80071 0.00011615718
12.80171 0.00011642842
12.80271 0.00011669631999999999
12.80371 0.00011696089000000001
12.80471 0.00011722216
12.80571 0.0001174801
12.80671 0.00011773473999999999
12.80771 0.00011798606
12.80871 0.0001182341
12.80971 0.00011847881000000002
12.81071 0.00011872021
12.81171 0.00011895829
12.81271 0.00011919303
12.81371 0.00011942442999999999
12.81471 0.00011965246
12.81571 0.00011987711
12.81671 0.00012009834
12.81771 0.00012031616
12.81871 0.00012053050000000001
12.81971 0.00012074137
12.82071 0.00012094872999999999
12.82171 0.00012115257000000001
12.82271 0.00012135289
12.82371 0.00012154965
12.82471 0.00012174285
12.82571 0.00012193249999999999
12.82671 0.00012211858
12.82771 0.00012230114000000002
12.82871 0.00012248017
12.82971 0.00012265571
12.83071 0.00012282779
12.83171 0.00012299645000000002
12.83271 0.00012316173
12.83371 0.00012332368
12.83471 0.00012348238
12.83571 0.00012363786
12.83671 0.00012379020000000002
12.83771 0.00012393946999999999
12.83871 0.00012408569999999998
12.83971 0.000124229
12.84071 0.00012436939
12.84171 0.00012450693
12.84271 0.00012464165999999998
12.84371 0.00012477362
12.84471 0.00012490287
12.84571 0.00012502942
12.84671 0.00012515327
12.84771 0.00012527443
12.84871 0.0001253929
12.84971 0.00012550865
12.85071 0.00012562168000000002
12.85171 0.00012573195
12.85271 0.0001258394
12.85371 0.000125944
12.85471 0.00012604567
12.85571 0.00012614436000000002
12.85671 0.00012624
12.85771 0.00012633253
12.85871 0.00012642187
12.85971 0.00012650796
12.86071 0.00012659071
12.86171 0.00012667009
12.86271 0.00012674601
12.86371 0.00012681843999999998
12.86471 0.00012688732
12.86571 0.00012695263
12.86671 0.00012701431
12.86771 0.00012707236
12.86871 0.00012712676
12.86971 0.00012717751
12.87071 0.00012722460000000002
12.87171 0.00012726806
12.87271 0.00012730791
12.87371 0.00012734414
12.87471 0.00012737682
12.87571 0.00012740599
12.87671 0.00012743166
12.87771 0.00012745389
12.87871 0.00012747272999999999
12.87971 0.0001274882
12.88071 0.00012750036
12.88171 0.00012750925
12.88271 0.0001275149
12.88371 0.00012751734
12.88471 0.00012751663
12.88571 0.00012751276
12.88671 0.00012750578
12.88771 0.00012749571000000002
12.88871 0.00012748254
12.88971 0.00012746633
12.89071 0.00012744705
12.89171 0.00012742473000000002
12.89271 0.00012739936000000002
12.89371 0.00012737095
12.89471 0.00012733951
12.89571 0.00012730505
12.89671 0.00012726757
12.89771 0.0001272271
12.89871 0.00012718360999999998
12.89971 0.00012713717
12.90071 0.00012708777999999998
12.90171 0.00012703545
12.90271 0.00012698022
12.90371 0.00012692212
12.90471 0.00012686121
12.90571 0.00012679751
12.90671 0.00012673106
12.90771 0.00012666193
12.90871 0.00012659012
12.90971 0.00012651573000000001
12.91071 0.00012643876
12.91171 0.00012635927
12.91271 0.0001262773
12.91371 0.00012619288999999998
12.91471 0.00012610606000000002
12.91571 0.00012601683
12.91671 0.00012592524
12.91771 0.00012583126
12.91871 0.00012573491
12.91971 0.0001256362
12.92071 0.00012553509000000002
12.92171 0.00012543156
12.92271 0.00012532561
12.92371 0.00012521717
12.92471 0.00012510621
12.92571 0.00012499266
12.92671 0.00012487651
12.92771 0.00012475766
12.92871 0.00012463609
12.92971 0.00012451172
12.93071 0.00012438451
12.93171 0.0001242544
12.93271 0.00012412136
12.93371 0.00012398533
12.93471 0.00012384629
12.93571 0.00012370418999999998
12.93671 0.00012355905
12.93771 0.00012341083
12.93871 0.00012325953999999998
12.93971 0.00012310521
12.94071 0.00012294785
12.94171 0.00012278747
12.94271 0.00012262414
12.94371 0.00012245789
12.94471 0.00012228878
12.94571 0.00012211689
12.94671 0.00012194225
12.94771 0.00012176496
12.94871 0.00012158507999999999
12.94971 0.00012140268
12.95071 0.00012121785
12.95171 0.00012103066
12.95271 0.00012084116000000002
12.95371 0.00012064944
12.95471 0.00012045555
12.95571 0.00012025954
12.95671 0.00012006146
12.95771 0.00011986136000000001
12.95871 0.0001196593
12.95971 0.00011945525999999999
12.96071 0.0001192493
12.96171 0.00011904143
12.96271 0.00011883167
12.96371 0.00011862000999999999
12.96471 0.00011840646
12.96571 0.00011819102
12.96671 0.00011797370000000001
12.96771 0.00011775448
12.96871 0.00011753338999999999
12.96971 0.00011731039
12.97071 0.00011708551
12.97171 0.00011685875000000001
12.97271 0.00011663011
12.97371 0.00011639960000000001
12.97471 0.00011616722
12.97571 0.00011593301999999999
12.97671 0.00011569699999999999
12.97771 0.00011545919
12.97871 0.00011521962
12.97971 0.00011497832999999999
12.98071 0.00011473534999999999
12.98171 0.00011449069
12.98271 0.00011424444
12.98371 0.00011399658
12.98471 0.00011374716999999999
12.98571 0.00011349623999999999
12.98671 0.00011324381
12.98771 0.00011298993
12.98871 0.00011273459000000001
12.98971 0.0001124778
12.99071 0.00011221961
12.99171 0.00011195997999999999
12.99271 0.00011169893
12.99371 0.00011143645
12.99471 0.00011117252000000001
12.99571 0.00011090711000000001
12.99671 0.00011064022
12.99771 0.00011037183
12.99871 0.00011010187
12.99971 0.00010983034
13.00071 0.0001095572
13.00171 0.00010928242
13.00271 0.00010900595999999999
13.00371 0.00010872783
13.00471 0.00010844798
13.00571 0.00010816640000000001
13.00671 0.00010788308
13.00771 0.00010759803000000001
13.00871 0.00010731125
13.00971 0.00010702274
13.01071 0.00010673256999999999
13.01171 0.00010644072999999999
13.01271 0.00010614729
13.01371 0.00010585228000000001
13.01471 0.00010555576
13.01571 0.00010525781
13.01671 0.00010495848999999999
13.01771 0.00010465785999999999
13.01871 0.00010435604
13.01971 0.00010405307
13.02071 0.00010374906999999999
13.02171 0.00010344408999999999
13.02271 0.00010313822
13.02371 0.00010283155
13.02471 0.00010252413999999999
13.02571 0.00010221605999999999
13.02671 0.00010190738
13.02771 0.00010159815
13.02871 0.00010128842
13.02971 0.00010097825000000001
13.03071 0.00010066765
13.03171 0.00010035666999999999
13.03271 0.00010004532
13.03371 9.9733597e-05
13.03471 9.9421538e-05
13.03571 9.9109127e-05
13.03671 9.8796374e-05
13.03771 9.848328100000001e-05
13.03871 9.8169812e-05
13.03971 9.785600200000001e-05
13.04071 9.754179499999999e-05
13.04171 9.7227223e-05
13.04271 9.6912254e-05
13.04371 9.659689800000001e-05
13.04471 9.628115500000001e-05
13.04571 9.596501499999999e-05
13.04671 9.5648488e-05
13.04771 9.5331598e-05
13.04871 9.501434300000001e-05
13.04971 9.469674199999999e-05
13.05071 9.4378828e-05
13.05171 9.406061300000001e-05
13.05271 9.3742131e-05
13.05371 9.3423409e-05
13.05471 9.3104478e-05
13.05571 9.278537e-05
13.05671 9.2466121e-05
13.05771 9.214674e-05
13.05871 9.1827275e-05
13.05971 9.1507746e-05
13.06071 9.1188161e-05
13.06171 9.0868542e-05
13.06271 9.0548912e-05
13.06371 9.0229258e-05
13.06471 8.9909594e-05
13.06571 8.958991799999999e-05
13.06671 8.927021300000001e-05
13.06771 8.8950486e-05
13.06871 8.8630708e-05
13.06971 8.831086699999999e-05
13.07071 8.7990946e-05
13.07171 8.767093500000001e-05
13.07271 8.735080400000001e-05
13.07371 8.7030531e-05
13.07471 8.6710122e-05
13.07571 8.6389542e-05
13.07671 8.6068792e-05
13.07771 8.5747882e-05
13.07871 8.5426808e-05
13.07971 8.510557999999999e-05
13.08071 8.4784216e-05
13.08171 8.4462755e-05
13.08271 8.414122e-05
13.08371 8.381965700000001e-05
13.08471 8.3498117e-05
13.08571 8.3176661e-05
13.08671 8.2855342e-05
13.08771 8.2534245e-05
13.08871 8.2213433e-05
13.08971 8.1892989e-05
13.09071 8.157299499999999e-05
13.09171 8.1253523e-05
13.09271 8.093466e-05
13.09371 8.0616491e-05
13.09471 8.0299094e-05
13.09571 7.998253900000001e-05
13.09671 7.9666899e-05
13.09771 7.935223e-05
13.09871 7.9038597e-05
13.09971 7.8726055e-05
13.10071 7.8414627e-05
13.10171 7.810437000000001e-05
13.10271 7.7795295e-05
13.10371 7.748742e-05
13.10471 7.7180766e-05
13.10571 7.687533e-05
13.10671 7.6571104e-05
13.10771 7.6268083e-05
13.10871 7.5966256e-05
13.10971 7.5665599e-05
13.11071 7.5366097e-05
13.11171 7.506772599999999e-05
13.11271 7.4770452e-05
13.11371 7.447426400000001e-05
13.11471 7.4179133e-05
13.11571 7.3885036e-05
13.11671 7.3591963e-05
13.11771 7.329988400000001e-05
13.11871 7.3008795e-05
13.11971 7.2718694e-05
13.12071 7.2429572e-05
13.12171 7.2141427e-05
13.12271 7.1854276e-05
13.12371 7.1568115e-05
13.12471 7.1282972e-05
13.12571 7.099884600000001e-05
13.12671 7.0715765e-05
13.12771 7.0433754e-05
13.12871 7.0152834e-05
13.12971 6.9873016e-05
13.13071 6.9594324e-05
13.13171 6.9316786e-05
13.13271 6.9040425e-05
13.13371 6.876524e-05
13.13471 6.8491272e-05
13.13571 6.8218515e-05
13.13671 6.7946985e-05
13.13771 6.7676694e-05
13.13871 6.740764299999999e-05
13.13971 6.7139831e-05
13.14071 6.687327e-05
13.14171 6.6607942e-05
13.14271 6.6343858e-05
13.14371 6.6081009e-05
13.14471 6.5819398e-05
13.14571 6.5559021e-05
13.14671 6.5299878e-05
13.14771 6.5041985e-05
13.14871 6.4785337e-05
13.14971 6.4529956e-05
13.15071 6.4275849e-05
13.15171 6.402305e-05
13.15271 6.377158e-05
13.15371 6.3521469e-05
13.15471 6.3272756e-05
13.15571 6.3025493e-05
13.15671 6.277971400000001e-05
13.15771 6.2535486e-05
13.15871 6.229286100000001e-05
13.15971 6.2051896e-05
13.16071 6.1812665e-05
13.16171 6.157522399999999e-05
13.16271 6.133963699999999e-05
13.16371 6.1105976e-05
13.16471 6.0874294e-05
13.16571 6.0644658000000004e-05
13.16671 6.0417113e-05
13.16771 6.0191711999999994e-05
13.16871 5.9968505e-05
13.16971 5.9747532000000004e-05
13.17071 5.952881e-05
13.17171 5.9312373e-05
13.17271 5.9098226999999997e-05
13.17371 5.8886383e-05
13.17471 5.8676835e-05
13.17571 5.8469584e-05
13.17671 5.8264607e-05
13.17771 5.8061875000000006e-05
13.17871 5.7861359e-05
13.17971 5.7663033000000004e-05
13.18071 5.7466849000000004e-05
13.18171 5.7272763e-05
13.18271 5.7080728999999996e-05
13.18371 5.6890707e-05
13.18471 5.670264e-05
13.18571 5.6516490000000006e-05
13.18671 5.6332208999999994e-05
13.18771 5.6149759e-05
13.18871 5.5969099e-05
13.18971 5.5790200999999996e-05
13.19071 5.5613026e-05
13.19171 5.5437566999999996e-05
13.19271 5.5263803e-05
13.19371 5.509171500000001e-05
13.19471 5.4921315e-05
13.19571 5.4752592999999996e-05
13.19671 5.4585553e-05
13.19771 5.4420218e-05
13.19871 5.4256594e-05
13.19971 5.409471599999999e-05
13.20071 5.3934593000000005e-05
13.20171 5.3776267e-05
13.20271 5.3619754999999995e-05
13.20371 5.3465089e-05
13.20471 5.3312306000000004e-05
13.20571 5.3161431999999996e-05
13.20671 5.3012496000000004e-05
13.20771 5.2865528e-05
13.20871 5.2720549e-05
13.20971 5.257758700000001e-05
13.21071 5.2436667e-05
13.21171 5.2297804e-05
13.21271 5.2161022000000004e-05
13.21371 5.2026326000000005e-05
13.21471 5.1893733000000005e-05
13.21571 5.176324900000001e-05
13.21671 5.1634889999999995e-05
13.21771 5.1508664e-05
13.21871 5.1384581000000004e-05
13.21971 5.126264e-05
13.22071 5.114286e-05
13.22171 5.1025245e-05
13.22271 5.0909813e-05
13.22371 5.0796569e-05
13.22471 5.0685526e-05
13.22571 5.0576705e-05
13.22671 5.0470123000000006e-05
13.22771 5.0365799e-05
13.22871 5.0263753e-05
13.22971 5.0164016e-05
13.23071 5.006662e-05
13.23171 4.9971584000000004e-05
13.23271 4.9878929e-05
13.23371 4.9788695999999996e-05
13.23471 4.9700907e-05
13.23571 4.9615590999999995e-05
13.23671 4.9532758000000006e-05
13.23771 4.9452450000000005e-05
13.23871 4.9374665e-05
13.23971 4.9299422e-05
13.24071 4.9226736e-05
13.24171 4.9156608e-05
13.24271 4.9089027e-05
13.24371 4.9023986999999995e-05
13.24471 4.8961476e-05
13.24571 4.8901478000000006e-05
13.24671 4.8843964e-05
13.24771 4.87889e-05
13.24871 4.8736245999999995e-05
13.24971 4.8685968e-05
13.25071 4.8638015e-05
13.25171 4.8592329e-05
13.25271 4.8548873000000005e-05
13.25371 4.8507586999999994e-05
13.25471 4.8468416e-05
13.25571 4.8431303e-05
13.25671 4.8396203e-05
13.25771 4.836305700000001e-05
13.25871 4.8331827e-05
13.25971 4.8302456e-05
13.26071 4.8274916e-05
13.26171 4.8249171000000006e-05
13.26271 4.8225189e-05
13.26371 4.8202952e-05
13.26471 4.8182449e-05
13.26571 4.8163662000000004e-05
13.26671 4.8146596999999996e-05
13.26771 4.8131261e-05
13.26871 4.8117658e-05
13.26971 4.8105811999999996e-05
13.27071 4.8095745e-05
13.27171 4.8087479999999995e-05
13.27271 4.8081051e-05
13.27371 4.8076487e-05
13.27471 4.8073827e-05
13.27571 4.807310999999999e-05
13.27671 4.8074367000000005e-05
13.27771 4.8077641e-05
13.27871 4.8082960999999993e-05
13.27971 4.8090379e-05
13.28071 4.8099906e-05
13.28171 4.8111588e-05
13.28271 4.8125434999999994e-05
13.28371 4.8141476e-05
13.28471 4.8159727999999996e-05
13.28571 4.818020900000001e-05
13.28671 4.8202917999999995e-05
13.28771 4.8227861000000006e-05
13.28871 4.8255038e-05
13.28971 4.8284453999999996e-05
13.29071 4.8316093000000004e-05
13.29171 4.8349949e-05
13.29271 4.8386004999999994e-05
13.29371 4.8424243e-05
13.29471 4.8464659e-05
13.29571 4.8507223e-05
13.29671 4.8551925e-05
13.29771 4.8598753e-05
13.29871 4.8647671999999995e-05
13.29971 4.8698683e-05
13.30071 4.8751752999999994e-05
13.30171 4.8806874000000004e-05
13.30271 4.8864035e-05
13.30371 4.8923221e-05
13.30471 4.8984418e-05
13.30571 4.9047616999999994e-05
13.30671 4.9112811e-05
13.30771 4.9179988e-05
13.30871 4.9249132000000003e-05
13.30971 4.9320243999999996e-05
13.31071 4.9393304000000005e-05
13.31171 4.946830899999999e-05
13.31271 4.9545235000000004e-05
13.31371 4.9624077e-05
13.31471 4.9704812000000005e-05
13.31571 4.9787411e-05
13.31671 4.9871875000000004e-05
13.31771 4.9958157e-05
13.31871 5.0046235999999994e-05
13.31971 5.0136089e-05
13.32071 5.0227668999999995e-05
13.32171 5.0320955000000005e-05
13.32271 5.0415889e-05
13.32371 5.0512449e-05
13.32471 5.0610583e-05
13.32571 5.071025299999999e-05
13.32671 5.0811417e-05
13.32771 5.0914031000000006e-05
13.32871 5.1018054000000006e-05
13.32971 5.1123459e-05
13.33071 5.1230199e-05
13.33171 5.1338247e-05
13.33271 5.1447569e-05
13.33371 5.1558145999999996e-05
13.33471 5.1669952e-05
13.33571 5.1782979e-05
13.33671 5.1897212e-05
13.33771 5.2012649e-05
13.33871 5.2129298000000004e-05
13.33971 5.2247157e-05
13.34071 5.2366238e-05
13.34171 5.2486564e-05
13.34271 5.2608146e-05
13.34371 5.2731025e-05
13.34471 5.2855222e-05
13.34571 5.2980761e-05
13.34671 5.3107686e-05
13.34771 5.3236016e-05
13.34871 5.3365795e-05
13.34971 5.3497051999999995e-05
13.35071 5.362981000000001e-05
13.35171 5.3764109e-05
13.35271 5.389997e-05
13.35371 5.4037405999999995e-05
13.35471 5.4176434e-05
13.35571 5.4317064e-05
13.35671 5.4459309e-05
13.35771 5.4603169e-05
13.35871 5.4748619999999994e-05
13.35971 5.4895668e-05
13.36071 5.504427899999999e-05
13.36171 5.519444799999999e-05
13.36271 5.5346128999999994e-05
13.36371 5.5499293999999996e-05
13.36471 5.565391300000001e-05
13.36571 5.5809925999999993e-05
13.36671 5.5967303000000004e-05
13.36771 5.6125987e-05
13.36871 5.6285938e-05
13.36971 5.6447101000000007e-05
13.37071 5.6609417e-05
13.37171 5.6772853000000005e-05
13.37271 5.6937353e-05
13.37371 5.710286400000001e-05
13.37471 5.7269352000000006e-05
13.37571 5.7436773e-05
13.37671 5.7605080999999996e-05
13.37771 5.7774253e-05
13.37871 5.7944243e-05
13.37971 5.8115035000000004e-05
13.38071 5.8286588e-05
13.38171 5.8458892e-05
13.38271 5.8631912e-05
13.38371 5.8805642e-05
13.38471 5.8980061e-05
13.38571 5.9155161e-05
13.38671 5.9330915000000006e-05
13.38771 5.9507323e-05
13.38871 5.968437299999999e-05
13.38971 5.9862049e-05
13.39071 6.0040338e-05
13.39171 6.021923e-05
13.39271 6.0398708e-05
13.39371 6.0578759e-05
13.39471 6.0759368e-05
13.39571 6.0940505000000004e-05
13.39671 6.1122165e-05
13.39771 6.130432e-05
13.39871 6.148694100000001e-05
13.39971 6.1670022e-05
13.40071 6.1853524e-05
13.40171 6.2037435e-05
13.40271 6.222172700000001e-05
13.40371 6.2406377e-05
13.40471 6.2591369e-05
13.40571 6.2776684e-05
13.40671 6.296229999999999e-05
13.40771 6.3148218e-05
13.40871 6.3334409e-05
13.40971 6.352087799999999e-05
13.41071 6.370762e-05
13.41171 6.3894629e-05
13.41271 6.408191700000001e-05
13.41371 6.4269483e-05
13.41471 6.4457345e-05
13.41571 6.464550799999999e-05
13.41671 6.4833984e-05
13.41771 6.502279999999999e-05
13.41871 6.521197e-05
13.41971 6.540152e-05
13.42071 6.559145000000001e-05
13.42171 6.5781802e-05
13.42271 6.5972574e-05
13.42371 6.616379e-05
13.42471 6.635546e-05
13.42571 6.6547591e-05
13.42671 6.6740176e-05
13.42771 6.6933222e-05
13.42871 6.7126729e-05
13.42971 6.7320667e-05
13.43071 6.7515026e-05
13.43171 6.7709783e-05
13.43271 6.790489199999999e-05
13.43371 6.8100326e-05
13.43471 6.829603800000001e-05
13.43571 6.849198300000001e-05
13.43671 6.8688104e-05
13.43771 6.8884344e-05
13.43871 6.9080642e-05
13.43971 6.9276939e-05
13.44071 6.947316299999999e-05
13.44171 6.9669255e-05
13.44271 6.9865149e-05
13.44371 7.0060781e-05
13.44471 7.0256084e-05
13.44571 7.0451011e-05
13.44671 7.0645501e-05
13.44771 7.083950800000001e-05
13.44871 7.103298e-05
13.44971 7.1225878e-05
13.45071 7.1418174e-05
13.45171 7.1609833e-05
13.45271 7.180083199999999e-05
13.45371 7.199116699999999e-05
13.45471 7.2180819e-05
13.45571 7.2369784e-05
13.45671 7.2558055e-05
13.45771 7.2745644e-05
13.45871 7.2932551e-05
13.45971 7.3118787e-05
13.46071 7.3304369e-05
13.46171 7.3489315e-05
13.46271 7.367361800000001e-05
13.46371 7.3857314e-05
13.46471 7.40404e-05
13.46571 7.422289599999999e-05
13.46671 7.4404812e-05
13.46771 7.4586154e-05
13.46871 7.4766916e-05
13.46971 7.494711e-05
13.47071 7.5126729e-05
13.47171 7.5305769e-05
13.47271 7.5484223e-05
13.47371 7.566206899999999e-05
13.47471 7.5839301e-05
13.47571 7.601590299999999e-05
13.47671 7.619185000000001e-05
13.47771 7.6367132e-05
13.47871 7.6541721e-05
13.47971 7.67156e-05
13.48071 7.688874499999999e-05
13.48171 7.7061134e-05
13.48271 7.7232755e-05
13.48371 7.7403587e-05
13.48471 7.7573617e-05
13.48571 7.7742828e-05
13.48671 7.791121600000001e-05
13.48771 7.8078762e-05
13.48871 7.8245472e-05
13.48971 7.8411335e-05
13.49071 7.8576346e-05
13.49171 7.8740504e-05
13.49271 7.8903821e-05
13.49371 7.906629100000001e-05
13.49471 7.9227914e-05
13.49571 7.938868400000001e-05
13.49671 7.954859600000001e-05
13.49771 7.9707661e-05
13.49871 7.9865856e-05
13.49971 8.0023182e-05
13.50071 8.0179615e-05
13.50171 8.0335144e-05
13.50271 8.0489735e-05
13.50371 8.064337200000001e-05
13.50471 8.0796013e-05
13.50571 8.0947626e-05
13.50671 8.109817e-05
13.50771 8.1247595e-05
13.50871 8.1395854e-05
13.50971 8.154289e-05
13.51071 8.1688654e-05
13.51171 8.1833076e-05
13.51271 8.1976111e-05
13.51371 8.2117708e-05
13.51471 8.2257793e-05
13.51571 8.2396326e-05
13.51671 8.2533251e-05
13.51771 8.2668515e-05
13.51871 8.280208e-05
13.51971 8.293391700000001e-05
13.52071 8.3063986e-05
13.52171 8.319227e-05
13.52271 8.3318741e-05
13.52371 8.3443405e-05
13.52471 8.3566243e-05
13.52571 8.3687269e-05
13.52671 8.3806481e-05
13.52771 8.3923908e-05
13.52871 8.4039567e-05
13.52971 8.4153487e-05
13.53071 8.4265696e-05
13.53171 8.4376234e-05
13.53271 8.4485129e-05
13.53371 8.4592415e-05
13.53471 8.4698138e-05
13.53571 8.480232599999999e-05
13.53671 8.4905014e-05
13.53771 8.5006241e-05
13.53871 8.5106024e-05
13.53971 8.5204391e-05
13.54071 8.530136e-05
13.54171 8.5396942e-05
13.54271 8.5491143e-05
13.54371 8.5583974e-05
13.54471 8.5675424e-05
13.54571 8.5765475e-05
13.54671 8.5854128e-05
13.54771 8.5941349e-05
13.54871 8.602712e-05
13.54971 8.6111419e-05
13.55071 8.6194206e-05
13.55171 8.6275452e-05
13.55271 8.6355112e-05
13.55371 8.643317e-05
13.55471 8.6509579e-05
13.55571 8.6584305e-05
13.55671 8.665732e-05
13.55771 8.6728585e-05
13.55871 8.6798076e-05
13.55971 8.6865771e-05
13.56071 8.6931647e-05
13.56171 8.699567499999999e-05
13.56271 8.705785e-05
13.56371 8.7118156e-05
13.56471 8.717659099999999e-05
13.56571 8.7233138e-05
13.56671 8.7287805e-05
13.56771 8.734057199999999e-05
13.56871 8.7391453e-05
13.56971 8.7440435e-05
13.57071 8.7487518e-05
13.57171 8.7532709e-05
13.57271 8.7575989e-05
13.57371 8.761736e-05
13.57471 8.7656809e-05
13.57571 8.7694337e-05
13.57671 8.772991e-05
13.57771 8.776352200000001e-05
13.57871 8.7795155e-05
13.57971 8.782478200000001e-05
13.58071 8.785236799999999e-05
13.58171 8.7877896e-05
13.58271 8.790133300000001e-05
13.58371 8.7922638e-05
13.58471 8.7941794e-05
13.58571 8.7958756e-05
13.58671 8.797349e-05
13.58771 8.7985973e-05
13.58871 8.7996176e-05
13.58971 8.800407199999999e-05
13.59071 8.8009637e-05
13.59171 8.8012865e-05
13.59271 8.8013729e-05
13.59371 8.8012234e-05
13.59471 8.800838e-05
13.59571 8.8002173e-05
13.59671 8.7993624e-05
13.59771 8.798275000000001e-05
13.59871 8.7969579e-05
13.59971 8.795412899999999e-05
13.60071 8.7936445e-05
13.60171 8.7916561e-05
13.60271 8.789451200000001e-05
13.60371 8.7870347e-05
13.60471 8.7844109e-05
13.60571 8.7815829e-05
13.60671 8.7785571e-05
13.60771 8.775336400000001e-05
13.60871 8.7719252e-05
13.60971 8.768326400000001e-05
13.61071 8.7645429e-05
13.61171 8.7605787e-05
13.61271 8.7564337e-05
13.61371 8.7521107e-05
13.61471 8.7476104e-05
13.61571 8.7429328e-05
13.61671 8.738076600000001e-05
13.61771 8.7330415e-05
13.61871 8.727825500000001e-05
13.61971 8.7224254e-05
13.62071 8.7168394e-05
13.62171 8.7110635e-05
13.62271 8.7050955e-05
13.62371 8.698929700000001e-05
13.62471 8.692563299999999e-05
13.62571 8.685992199999999e-05
13.62671 8.6792124e-05
13.62771 8.672219599999999e-05
13.62871 8.665010100000001e-05
13.62971 8.6575807e-05
13.63071 8.649928999999999e-05
13.63171 8.642051100000001e-05
13.63271 8.6339452e-05
13.63371 8.6256085e-05
13.63471 8.617041100000001e-05
13.63571 8.6082417e-05
13.63671 8.599209300000001e-05
13.63771 8.5899444e-05
13.63871 8.5804464e-05
13.63971 8.5707171e-05
13.64071 8.5607564e-05
13.64171 8.550565600000001e-05
13.64271 8.5401462e-05
13.64371 8.5295e-05
13.64471 8.5186269e-05
13.64571 8.50753e-05
13.64671 8.4962102e-05
13.64771 8.4846681e-05
13.64871 8.4729044e-05
13.64971 8.460921200000001e-05
13.65071 8.4487181e-05
13.65171 8.4362949e-05
13.65271 8.423653e-05
13.65371 8.4107916e-05
13.65471 8.3977108e-05
13.65571 8.3844094e-05
13.65671 8.3708881e-05
13.65771 8.357145e-05
13.65871 8.3431803e-05
13.65971 8.3289933e-05
13.66071 8.3145841e-05
13.66171 8.299952e-05
13.66271 8.2850983e-05
13.66371 8.2700211e-05
13.66471 8.2547234e-05
13.66571 8.2392052e-05
13.66671 8.2234686e-05
13.66771 8.207515500000001e-05
13.66871 8.1913475e-05
13.66971 8.1749681e-05
13.67071 8.1583806e-05
13.67171 8.141588499999999e-05
13.67271 8.1245946e-05
13.67371 8.107404600000001e-05
13.67471 8.0900213e-05
13.67571 8.0724504e-05
13.67671 8.0546954e-05
13.67771 8.0367607e-05
13.67871 8.018651e-05
13.67971 8.000369e-05
13.68071 7.9819199e-05
13.68171 7.963306e-05
13.68271 7.944530599999999e-05
13.68371 7.925594899999999e-05
13.68471 7.9065012e-05
13.68571 7.8872512e-05
13.68671 7.8678448e-05
13.68771 7.8482822e-05
13.68871 7.828562e-05
13.68971 7.8086833e-05
13.69071 7.7886449e-05
13.69171 7.7684433e-05
13.69271 7.7480763e-05
13.69371 7.7275405e-05
13.69471 7.7068324e-05
13.69571 7.6859482e-05
13.69671 7.664884300000001e-05
13.69771 7.6436368e-05
13.69871 7.6222028e-05
13.69971 7.6005767e-05
13.70071 7.578756799999999e-05
13.70171 7.5567391e-05
13.70271 7.534520699999999e-05
13.70371 7.5120994e-05
13.70471 7.489474e-05
13.70571 7.466641700000001e-05
13.70671 7.4436031e-05
13.70771 7.4203575e-05
13.70871 7.396904499999999e-05
13.70971 7.3732451e-05
13.71071 7.349381100000001e-05
13.71171 7.325313000000001e-05
13.71271 7.3010432e-05
13.71371 7.276574400000001e-05
13.71471 7.2519089e-05
13.71571 7.2270501e-05
13.71671 7.2020015e-05
13.71771 7.1767653e-05
13.71871 7.1513449e-05
13.71971 7.125744299999999e-05
13.72071 7.099967e-05
13.72171 7.0740163e-05
13.72271 7.047895000000001e-05
13.72371 7.0216066e-05
13.72471 6.995154e-05
13.72571 6.9685399e-05
13.72671 6.9417683e-05
13.72771 6.9148399e-05
13.72871 6.887758e-05
13.72971 6.8605249e-05
13.73071 6.833144e-05
13.73171 6.805617e-05
13.73271 6.7779456e-05
13.73371 6.7501327e-05
13.73471 6.7221799e-05
13.73571 6.6940896e-05
13.73671 6.665865200000001e-05
13.73771 6.6375077e-05
13.73871 6.609021199999999e-05
13.73971 6.5804068e-05
13.74071 6.551668399999999e-05
13.74171 6.522809e-05
13.74271 6.4938303e-05
13.74371 6.4647355e-05
13.74471 6.4355282e-05
13.74571 6.4062107e-05
13.74671 6.3767857e-05
13.74771 6.3472561e-05
13.74871 6.3176242e-05
13.74971 6.287892199999999e-05
13.75071 6.258061900000001e-05
13.75171 6.228135600000001e-05
13.75271 6.198113700000001e-05
13.75371 6.1679981e-05
13.75471 6.1377881e-05
13.75571 6.1074849e-05
13.75671 6.0770878e-05
13.75771 6.0465958999999995e-05
13.75871 6.0160085e-05
13.75971 5.9853232e-05
13.76071 5.9545391e-05
13.76171 5.9236521000000005e-05
13.76271 5.8926615999999996e-05
13.76371 5.8615637e-05
13.76471 5.830355e-05
13.76571 5.7990331e-05
13.76671 5.7675953e-05
13.76771 5.736037e-05
13.76871 5.7043565e-05
13.76971 5.6725496999999996e-05
13.77071 5.6406150999999995e-05
13.77171 5.6085491e-05
13.77271 5.5763508e-05
13.77371 5.5440188e-05
13.77471 5.511551499999999e-05
13.77571 5.478949e-05
13.77671 5.4462106e-05
13.77771 5.4133375000000004e-05
13.77871 5.3803308e-05
13.77971 5.3471928e-05
13.78071 5.3139251999999997e-05
13.78171 5.2805302e-05
13.78271 5.2470125e-05
13.78371 5.2133754e-05
13.78471 5.1796228999999996e-05
13.78571 5.1457607000000006e-05
13.78671 5.1117928e-05
13.78771 5.0777248000000004e-05
13.78871 5.0435631e-05
13.78971 5.0093120999999994e-05
13.79071 4.9749781e-05
13.79171 4.9405668000000006e-05
13.79271 4.9060844e-05
13.79371 4.8715361000000005e-05
13.79471 4.8369282e-05
13.79571 4.802264999999999e-05
13.79671 4.7675528000000005e-05
13.79771 4.7327961e-05
13.79871 4.6979994e-05
13.79971 4.6631675e-05
13.80071 4.628304e-05
13.80171 4.5934129e-05
13.80271 4.5584980000000003e-05
13.80371 4.523562e-05
13.80471 4.4886079e-05
13.80571 4.4536378e-05
13.80671 4.4186544e-05
13.80771 4.3836587e-05
13.80871 4.3486525999999996e-05
13.80971 4.313637e-05
13.81071 4.2786132e-05
13.81171 4.2435808999999996e-05
13.81271 4.2085411999999995e-05
[truncated: 217,576 more chars]
