# Supplementary material for: 2D Synthetic dataset of numerical simulations of long-period seismicity in a volcanic edifice and related sensitivity kernels
Source: Data Brief. 2021 Jan 25;34:106673. doi: 10.1016/j.dib.2020.106673 (PMC7841316; doi:10.1016/j.dib.2020.106673)
Supplement: Supplementary Data S1 — Supplementary Raw Research Data. This is open data under the CC BY license http://creativecommons.org/licenses/by/4.0/ [file mmc1.zip › Dataset/OUTPUT_SEISMOGRAMS/9000_3000/disp_X_homo_11000_2830_SVF7e-1Hz.semd]

-1.714286 0.0
-1.713286 0.0
-1.712286 0.0
-1.711286 0.0
-1.710286 0.0
-1.709286 0.0
-1.708286 0.0
-1.707286 0.0
-1.706286 0.0
-1.705286 -2.7882664e-28
-1.704286 -4.4911889e-27
-1.703286 -3.6961910999999996e-26
-1.702286 -2.0522038999999999e-25
-1.701286 -8.5278583e-25
-1.700286 -2.7644071000000002e-24
-1.699286 -6.9508383e-24
-1.698286 -1.224932e-23
-1.697286 -6.1196181000000006e-24
-1.696286 6.096004e-23
-1.695286 3.3371412e-22
-1.694286 1.1644904e-21
-1.693286 3.2987311e-21
-1.692286 8.1301065e-21
-1.691286 1.7966052e-20
-1.690286 3.6144049e-20
-1.689286 6.6697228e-20
-1.688286 1.1311636e-19
-1.687286 1.7566692999999998e-19
-1.686286 2.468127e-19
-1.685286 3.0471904e-19
-1.684286 3.0569347999999997e-19
-1.683286 1.7781493e-19
-1.682286 -1.8022564999999998e-19
-1.681286 -8.8929808e-19
-1.680286 -2.0622177e-18
-1.679286 -3.7522079e-18
-1.678286 -5.8747233e-18
-1.677286 -8.1069258e-18
-1.676286 -9.7799018e-18
-1.675286 -9.7924026e-18
-1.674286 -6.5891443000000004e-18
-1.673286 1.7423736e-18
-1.672286 1.7200136000000002e-17
-1.671286 4.1376233000000004e-17
-1.670286 7.473171e-17
-1.669286 1.1567535e-16
-1.668286 1.5955527999999999e-16
-1.667286 1.9775541e-16
-1.666286 2.1716916000000001e-16
-1.665286 2.0038202e-16
-1.664286 1.269074e-16
-1.663286 -2.4235557e-17
-1.662286 -2.7045659e-16
-1.661286 -6.2013247e-16
-1.660286 -1.06616e-15
-1.659286 -1.5793086e-15
-1.658286 -2.1025237e-15
-1.657286 -2.5476288e-15
-1.656286 -2.7960041e-15
-1.655286 -2.7047097e-15
-1.654286 -2.1191026e-15
-1.653286 -8.9225458e-16
-1.652286 1.0895714e-15
-1.651286 3.877375e-15
-1.650286 7.4290758e-15
-1.649286 1.1582748e-14
-1.648286 1.6038486999999998e-14
-1.647286 2.0353986e-14
-1.646286 2.3958061999999998e-14
-1.645286 2.6184671e-14
-1.644286 2.6327401e-14
-1.643286 2.3711329e-14
-1.642286 1.7775863e-14
-1.641286 8.159323499999999e-15
-1.640286 -5.2258965e-15
-1.639286 -2.2139173999999998e-14
-1.638286 -4.1988572e-14
-1.637286 -6.3845474e-14
-1.636286 -8.6498428e-14
-1.635286 -1.0854136999999999e-13
-1.634286 -1.2848505e-13
-1.633286 -1.4487491e-13
-1.632286 -1.5639585999999998e-13
-1.631286 -1.6194431e-13
-1.630286 -1.6065185e-13
-1.629286 -1.5185309000000002e-13
-1.628286 -1.3500109e-13
-1.627286 -1.0954605e-13
-1.626286 -7.4805164e-14
-1.625286 -2.9859682e-14
-1.624286 2.6481246e-14
-1.623286 9.5614858e-14
-1.622286 1.7895419999999999e-13
-1.621286 2.7760952e-13
-1.620286 3.9196251000000004e-13
-1.619286 5.2118081e-13
-1.618286 6.627420399999999e-13
-1.617286 8.1205074e-13
-1.616286 9.6223324e-13
-1.615286 1.1041811e-12
-1.614286 1.2268837e-12
-1.613286 1.3180488e-12
-1.612286 1.3649597000000001e-12
-1.611286 1.3554696e-12
-1.610286 1.2789963e-12
-1.609286 1.1273648e-12
-1.608286 8.9535169e-13
-1.607286 5.8083069e-13
-1.606286 1.8448439e-13
-1.605286 -2.9086449e-13
-1.604286 -8.411541200000001e-13
-1.603286 -1.461985e-12
-1.602286 -2.1492424e-12
-1.601286 -2.8991519e-12
-1.600286 -3.7075388e-12
-1.599286 -4.5681757e-12
-1.598286 -5.470269900000001e-12
-1.597286 -6.3953325e-12
-1.596286 -7.3138767e-12
-1.595286 -8.1825395e-12
-1.594286 -8.942309799999999e-12
-1.593286 -9.5185233e-12
-1.592286 -9.8231468e-12
-1.591286 -9.7596105e-12
-1.590286 -9.2300936e-12
-1.589286 -8.1447761e-12
-1.588286 -6.4321615e-12
-1.587286 -4.0492857e-12
-1.586286 -9.9045426e-13
-1.585286 2.7068178000000003e-12
-1.584286 6.959718000000001e-12
-1.583286 1.1642516999999999e-11
-1.582286 1.6593392999999998e-11
-1.581286 2.1625018e-11
-1.580286 2.6537561e-11
-1.579286 3.1132291000000004e-11
-1.578286 3.5223769e-11
-1.577286 3.8648693e-11
-1.576286 4.1270028e-11
-1.575286 4.2975758e-11
-1.574286 4.3672699e-11
-1.573286 4.3276808e-11
-1.572286 4.170234e-11
-1.571286 3.8852847999999996e-11
-1.570286 3.4616971e-11
-1.569286 2.8871594000000002e-11
-1.568286 2.1493793e-11
-1.567286 1.2381457e-11
-1.566286 1.4807386e-12
-1.565286 -1.1183265e-11
-1.564286 -2.5477496e-11
-1.563286 -4.1139135e-11
-1.562286 -5.7766259e-11
-1.561286 -7.482494399999999e-11
-1.560286 -9.167451999999999e-11
-1.559286 -1.0760990000000001e-10
-1.558286 -1.2191671e-10
-1.557286 -1.3393235e-10
-1.556286 -1.4310375e-10
-1.555286 -1.4903252e-10
-1.554286 -1.5149872e-10
-1.553286 -1.5045737e-10
-1.552286 -1.4600596e-10
-1.551286 -1.3832617e-10
-1.550286 -1.2760815e-10
-1.549286 -1.1397012e-10
-1.548286 -9.7388764e-11
-1.547286 -7.7656149e-11
-1.546286 -5.4376534e-11
-1.545286 -2.701116e-11
-1.544286 5.0281648e-12
-1.543286 4.2244466e-11
-1.542286 8.489612600000001e-11
-1.541286 1.3283554e-10
-1.540286 1.8537257e-10
-1.539286 2.4118923e-10
-1.538286 2.9832736e-10
-1.537286 3.5426181999999996e-10
-1.536286 4.0605995000000003e-10
-1.535286 4.5061372e-10
-1.534286 4.849187e-10
-1.533286 5.0636348e-10
-1.532286 5.1298844e-10
-1.531286 5.0367414e-10
-1.530286 4.7822796e-10
-1.529286 4.3735159e-10
-1.528286 3.8249147999999996e-10
-1.527286 3.1559354e-10
-1.526286 2.3880162e-10
-1.525286 1.5415270000000001e-10
-1.524286 6.3325403e-11
-1.523286 -3.2506349e-11
-1.522286 -1.3267794e-10
-1.521286 -2.3688406e-10
-1.520286 -3.4488948e-10
-1.519286 -4.5614515000000003e-10
-1.518286 -5.693779600000001e-10
-1.517286 -6.8223725e-10
-1.516286 -7.910821300000001e-10
-1.515286 -8.909794799999999e-10
-1.514286 -9.7595404e-10
-1.513286 -1.0394917e-09
-1.512286 -1.0752528999999999e-09
-1.511286 -1.0779094999999999e-09
-1.510286 -1.043983e-09
-1.509286 -9.7254973e-10
-1.508286 -8.6567663e-10
-1.507286 -7.284866299999999e-10
-1.506286 -5.6879562e-10
-1.505286 -3.9633057999999996e-10
-1.504286 -2.2160748e-10
-1.503286 -5.4611414999999995e-11
-1.502286 9.6530726e-11
-1.501286 2.2667484e-10
-1.500286 3.3438389e-10
-1.499286 4.2210155e-10
-1.498286 4.957020000000001e-10
-1.497286 5.6343901e-10
-1.496286 6.344198600000001e-10
-1.495286 7.1681988e-10
-1.494286 8.1611566e-10
-1.493286 9.3363728e-10
-1.492286 1.0657118e-09
-1.491286 1.2035969000000001e-09
-1.490286 1.3342846e-09
-1.489286 1.4421194e-09
-1.488286 1.5110304999999999e-09
-1.487286 1.5270575e-09
-1.486286 1.4807726e-09
-1.485286 1.3691868000000001e-09
-1.484286 1.1967762000000001e-09
-1.483286 9.7538939e-10
-1.482286 7.229606699999999e-10
-1.481286 4.6115238e-10
-1.480286 2.1224294e-10
-1.479286 -4.2713107e-12
-1.478286 -1.7480394e-10
-1.477286 -2.9398135e-10
-1.476286 -3.6566309999999996e-10
-1.475286 -4.024055e-10
-1.474286 -4.233414e-10
-1.473286 -4.5072165999999997e-10
-1.472286 -5.0561816e-10
-1.471286 -6.0347812e-10
-1.470286 -7.5030737e-10
-1.469286 -9.402223800000001e-10
-1.468286 -1.1549402999999998e-09
-1.467286 -1.3654943e-09
-1.466286 -1.5361034000000002e-09
-1.465286 -1.6297470000000002e-09
-1.464286 -1.6146588e-09
-1.463286 -1.4707197000000002e-09
-1.462286 -1.1946511e-09
-1.461286 -8.030034100000001e-10
-1.460286 -3.3221286e-10
-1.459286 1.6457949e-10
-1.458286 6.2374337e-10
-1.457286 9.7968465e-10
-1.456286 1.1745127e-09
-1.455286 1.167395e-09
-1.454286 9.4207281e-10
-1.453286 5.1119209e-10
-1.452286 -8.3488826e-11
-1.451286 -7.7534984e-10
-1.450286 -1.4812571e-09
-1.449286 -2.1129556e-09
-1.448286 -2.5898847e-09
-1.447286 -2.8514559e-09
-1.446286 -2.8667903000000003e-09
-1.445286 -2.6401993000000002e-09
-1.444286 -2.2112805e-09
-1.443286 -1.6493172999999998e-09
-1.442286 -1.0425932e-09
-1.441286 -4.841085e-10
-1.440286 -5.5880355e-11
-1.439286 1.8562383e-10
-1.438286 2.2040046000000002e-10
-1.437286 7.0106892e-11
-1.436286 -2.0368898e-10
-1.435286 -5.083454099999999e-10
-1.434286 -7.3501665e-10
-1.433286 -7.7741208e-10
-1.432286 -5.514954400000001e-10
-1.431286 -1.2814462e-11
-1.430286 8.316782200000001e-10
-1.429286 1.9197369e-09
-1.428286 3.1391219e-09
-1.427286 4.341875799999999e-09
-1.426286 5.365836200000001e-09
-1.425286 6.060305000000001e-09
-1.424286 6.3118635e-09
-1.423286 6.0660248e-09
-1.422286 5.3407848e-09
-1.421286 4.2292187e-09
-1.420286 2.8898820999999998e-09
-1.419286 1.525719e-09
-1.418286 3.5413072e-10
-1.417286 -4.2749354e-10
-1.416286 -6.7544126e-10
-1.415286 -3.2696083e-10
-1.414286 5.8373033e-10
-1.413286 1.9240859e-09
-1.412286 3.4777101e-09
-1.411286 4.9733571e-09
-1.410286 6.1246709e-09
-1.409286 6.6749141e-09
-1.408286 6.439757800000001e-09
-1.407286 5.3411171e-09
-1.406286 3.426066e-09
-1.405286 8.6692823e-10
-1.404286 -2.0584985000000002e-09
-1.403286 -5.004475e-09
-1.402286 -7.6074938e-09
-1.401286 -9.5416577e-09
-1.400286 -1.057059e-08
-1.399286 -1.0587322000000001e-08
-1.398286 -9.635142e-09
-1.397286 -7.905137000000001e-09
-1.396286 -5.7097622e-09
-1.395286 -3.4356695000000002e-09
-1.394286 -1.4825873000000001e-09
-1.393286 -1.9766179e-10
-1.392286 1.8411984000000002e-10
-1.391286 -4.1670413e-10
-1.390286 -1.9048601e-09
-1.389286 -4.0196253e-09
-1.388286 -6.3724366e-09
-1.387286 -8.5079499e-09
-1.386286 -9.9795172e-09
-1.385286 -1.042721e-08
-1.384286 -9.6454629e-09
-1.383286 -7.6284541e-09
-1.382286 -4.5844276e-09
-1.381286 -9.1481146e-10
-1.380286 2.8403783e-09
-1.379286 6.0837154999999996e-09
-1.378286 8.2562075e-09
-1.377286 8.9328329e-09
-1.376286 7.902044300000001e-09
-1.375286 5.2152841e-09
-1.374286 1.1967413e-09
-1.373286 -3.5904547e-09
-1.372286 -8.4185062e-09
-1.371286 -1.2499846e-08
-1.370286 -1.5107364e-08
-1.369286 -1.5691426e-08
-1.368286 -1.3974759e-08
-1.367286 -1.0008976000000001e-08
-1.366286 -4.1819262999999995e-09
-1.365286 2.8274947e-09
-1.364286 1.0142142e-08
-1.363286 1.6814206e-08
-1.362286 2.1968638e-08
-1.361286 2.4940152999999996e-08
-1.360286 2.5381663e-08
-1.359286 2.3325769e-08
-1.358286 1.9187732e-08
-1.357286 1.3707452999999999e-08
-1.356286 7.8376597e-09
-1.355286 2.5945185e-09
-1.354286 -1.1064366000000001e-09
-1.353286 -2.6029618e-09
-1.352286 -1.6021592000000001e-09
-1.351286 1.7602165999999999e-09
-1.350286 6.9288346000000006e-09
-1.349286 1.3007155e-08
-1.348286 1.8894725e-08
-1.347286 2.3463051e-08
-1.346286 2.5742647e-08
-1.345286 2.5091018e-08
-1.344286 2.1313368e-08
-1.343286 1.4714441999999999e-08
-1.342286 6.0704455000000005e-09
-1.341286 -3.4774714e-09
-1.340286 -1.2593736e-08
-1.339286 -1.9957523e-08
-1.338286 -2.4477938999999996e-08
-1.337286 -2.5480396e-08
-1.336286 -2.2832741e-08
-1.335286 -1.6988355e-08
-1.334286 -8.9360325e-09
-1.333286 -6.127608699999999e-11
-1.332286 8.061899099999999e-09
-1.331286 1.3917577e-08
-1.330286 1.6294589e-08
-1.329286 1.4493484000000002e-08
-1.328286 8.4590945e-09
-1.327286 -1.1851811e-09
-1.326286 -1.321025e-08
-1.325286 -2.5953276000000003e-08
-1.324286 -3.7564446e-08
-1.323286 -4.6291498e-08
-1.322286 -5.0757731e-08
-1.321286 -5.0188959000000004e-08
-1.320286 -4.4551718e-08
-1.319286 -3.4578107e-08
-1.318286 -2.1670224e-08
-1.317286 -7.6961604e-09
-1.316286 5.2927385e-09
-1.315286 1.5380251e-08
-1.314286 2.1089373e-08
-1.313286 2.1623232000000002e-08
-1.312286 1.7002853e-08
-1.311286 8.0773839e-09
-1.310286 -3.5976970999999996e-09
-1.309286 -1.5997788e-08
-1.308286 -2.6946222999999997e-08
-1.307286 -3.4461975e-08
-1.306286 -3.7082726e-08
-1.305286 -3.4110764e-08
-1.304286 -2.5740451e-08
-1.303286 -1.3044154999999999e-08
-1.302286 2.1841194e-09
-1.301286 1.7705186000000002e-08
-1.300286 3.1189176e-08
-1.299286 4.0592452e-08
-1.298286 4.4496465e-08
-1.297286 4.2352918e-08
-1.296286 3.4593478e-08
-1.295286 2.2583226e-08
-1.294286 8.4217903e-09
-1.293286 -5.3791978e-09
-1.292286 -1.6293188e-08
-1.291286 -2.2188043e-08
-1.290286 -2.1682085e-08
-1.289286 -1.4388435e-08
-1.288286 -1.0059882e-09
-1.287286 1.6760902000000002e-08
-1.286286 3.6444833e-08
-1.285286 5.5184513e-08
-1.284286 7.0164363e-08
-1.283286 7.9055917e-08
-1.282286 8.0390838e-08
-1.281286 7.380503999999999e-08
-1.280286 6.0113003e-08
-1.279286 4.1197714999999995e-08
-1.278286 1.9730884e-08
-1.277286 -1.2346455e-09
-1.276286 -1.873737e-08
-1.275286 -3.0370367e-08
-1.274286 -3.4661645999999996e-08
-1.273286 -3.1310215999999997e-08
-1.272286 -2.1238758e-08
-1.271286 -6.4525323000000006e-09
-1.270286 1.0275008999999999e-08
-1.269286 2.5841548e-08
-1.268286 3.7311368e-08
-1.267286 4.2388429e-08
-1.266286 3.9791351e-08
-1.265286 2.946948e-08
-1.264286 1.2624086e-08
-1.263286 -8.4704736e-09
-1.262286 -3.0818853e-08
-1.261286 -5.1175336e-08
-1.260286 -6.6558831e-08
-1.259286 -7.4730355e-08
-1.258286 -7.4556483e-08
-1.257286 -6.6199835e-08
-1.256286 -5.1104854e-08
-1.255286 -3.1779648000000004e-08
-1.254286 -1.1407174e-08
-1.253286 6.6534083999999996e-09
-1.252286 1.9396563999999998e-08
-1.251286 2.4647265e-08
-1.250286 2.1408801e-08
-1.249286 1.0025617e-08
-1.248286 -7.8654888e-09
-1.247286 -2.9588862e-08
-1.246286 -5.1848542e-08
-1.245286 -7.1245843e-08
-1.244286 -8.4813939e-08
-1.243286 -9.0484553e-08
-1.242286 -8.7412499e-08
-1.241286 -7.6106366e-08
-1.240286 -5.834444e-08
-1.239286 -3.6889264e-08
-1.238286 -1.5046187e-08
-1.237286 3.8637805e-09
-1.236286 1.7032892e-08
-1.235286 2.2613263e-08
-1.234286 2.0010194e-08
-1.233286 9.9758223e-09
-1.232286 -5.5114392e-09
-1.231286 -2.3562083e-08
-1.230286 -4.0834777e-08
-1.229286 -5.4066474e-08
-1.228286 -6.0588984e-08
-1.227286 -5.8750316e-08
-1.226286 -4.8174315e-08
-1.225286 -2.9818362e-08
-1.224286 -5.821009e-09
-1.223286 2.083516e-08
-1.222286 4.679101e-08
-1.221286 6.883403300000001e-08
-1.220286 8.4394358e-08
-1.219286 9.193562000000001e-08
-1.218286 9.1180286e-08
-1.217286 8.313561e-08
-1.216286 6.9918377e-08
-1.215286 5.4408410999999995e-08
-1.214286 3.9787429000000005e-08
-1.213286 2.9037234e-08
-1.212286 2.4476614999999998e-08
-1.211286 2.7408958000000004e-08
-1.210286 3.7934e-08
-1.209286 5.4950278e-08
-1.208286 7.6344303e-08
-1.207286 9.933297500000001e-08
-1.206286 1.2090228000000002e-07
-1.205286 1.3827109e-07
-1.204286 1.4930676e-07
-1.203286 1.5282798e-07
-1.202286 1.4875038e-07
-1.201286 1.380557e-07
-1.200286 1.2259452e-07
-1.199286 1.0475827e-07
-1.198286 8.7076452e-08
-1.197286 7.1805351e-08
-1.196286 6.0574068e-08
-1.195286 5.4142739999999994e-08
-1.194286 5.2308285e-08
-1.193286 5.3968457e-08
-1.192286 5.7329147e-08
-1.191286 6.0217448e-08
-1.190286 6.044707e-08
-1.189286 5.6175919000000004e-08
-1.188286 4.61987e-08
-1.187286 3.0129677e-08
-1.186286 8.4497472e-09
-1.185286 -1.7585407e-08
-1.184286 -4.6156953e-08
-1.183286 -7.517666999999999e-08
-1.182286 -1.0261327000000001e-07
-1.181286 -1.2679847e-07
-1.180286 -1.4666487999999998e-07
-1.179286 -1.618809e-07
-1.178286 -1.7286502999999998e-07
-1.177286 -1.8068243999999998e-07
-1.176286 -1.8684443e-07
-1.175286 -1.9304658e-07
-1.174286 -2.0088835000000002e-07
-1.173286 -2.1161834999999998e-07
-1.172286 -2.2594232999999998e-07
-1.171286 -2.4391944e-07
-1.170286 -2.6495632e-07
-1.169286 -2.87893e-07
-1.168286 -3.1116039e-07
-1.167286 -3.3297986999999996e-07
-1.166286 -3.5157086e-07
-1.165286 -3.6533478000000003e-07
-1.164286 -3.7299017000000004e-07
-1.163286 -3.7364511e-07
-1.162286 -3.6680421e-07
-1.161286 -3.5231935e-07
-1.160286 -3.3030203e-07
-1.159286 -3.0101872e-07
-1.158286 -2.6479183e-07
-1.157286 -2.2192379e-07
-1.156286 -1.7265478e-07
-1.155286 -1.171564e-07
-1.154286 -5.5554772e-08
-1.153286 1.2029062e-08
-1.152286 8.543659699999999e-08
-1.151286 1.6444176000000001e-07
-1.150286 2.4874365e-07
-1.149286 3.3798637e-07
-1.148286 4.318029e-07
-1.147286 5.2987357e-07
-1.146286 6.319854899999999e-07
-1.145286 7.3807818e-07
-1.144286 8.4826235e-07
-1.143286 9.6280512e-07
-1.142286 1.082081e-06
-1.141286 1.2064957e-06
-1.140286 1.3363975e-06
-1.139286 1.4719921e-06
-1.138286 1.61328e-06
-1.137286 1.7600295e-06
-1.136286 1.9117934e-06
-1.135286 2.0679673e-06
-1.134286 2.2278806000000002e-06
-1.133286 2.3908999e-06
-1.132286 2.5565254999999998e-06
-1.131286 2.7244570999999997e-06
-1.130286 2.8946124e-06
-1.129286 3.0670883e-06
-1.128286 3.2420669e-06
-1.127286 3.4196827e-06
-1.126286 3.5998687999999995e-06
-1.125286 3.7822176000000003e-06
-1.124286 3.9658822e-06
-1.123286 4.1495497e-06
-1.122286 4.3314955e-06
-1.121286 4.509727e-06
-1.120286 4.6822002000000006e-06
-1.119286 4.8470813e-06
-1.118286 5.0030138e-06
-1.117286 5.1493519e-06
-1.116286 5.2863136e-06
-1.115286 5.4150259e-06
-1.114286 5.5374443e-06
-1.113286 5.6561518e-06
-1.112286 5.7740575e-06
-1.111286 5.8940397e-06
-1.110286 6.0185805e-06
-1.109286 6.149449699999999e-06
-1.108286 6.2874889e-06
-1.107286 6.4325299e-06
-1.106286 6.5834641e-06
-1.105286 6.7384569e-06
-1.104286 6.8952758e-06
-1.103286 7.0516833e-06
-1.102286 7.2058377e-06
-1.101286 7.3566326000000005e-06
-1.100286 7.5039274000000006e-06
-1.099286 7.6486295e-06
-1.098286 7.792616000000001e-06
-1.097286 7.938501800000001e-06
-1.096286 8.0892981e-06
-1.095286 8.2480135e-06
-1.094286 8.4172598e-06
-1.093286 8.5989335e-06
-1.092286 8.7940215e-06
-1.091286 9.002564399999999e-06
-1.090286 9.2237862e-06
-1.089286 9.4563667e-06
-1.088286 9.698811e-06
-1.087286 9.9498571e-06
-1.086286 1.0208843e-05
-1.085286 1.0475978e-05
-1.084286 1.0752459e-05
-1.083286 1.1040409e-05
-1.082286 1.1342642e-05
-1.081286 1.1662278e-05
-1.080286 1.2002286e-05
-1.079286 1.2365e-05
-1.078286 1.2751707000000001e-05
-1.077286 1.3162364000000001e-05
-1.076286 1.3595502e-05
-1.075286 1.4048337e-05
-1.074286 1.4517066e-05
-1.073286 1.4997332e-05
-1.072286 1.5484768e-05
-1.071286 1.5975553e-05
-1.070286 1.6466895e-05
-1.069286 1.6957362e-05
-1.068286 1.7447026e-05
-1.067286 1.7937368999999997e-05
-1.066286 1.8431005e-05
-1.065286 1.8931229e-05
-1.064286 1.944147e-05
-1.063286 1.9964737e-05
-1.062286 2.0503143e-05
-1.061286 2.1057555e-05
-1.060286 2.1627456999999998e-05
-1.059286 2.2211004999999998e-05
-1.058286 2.2805286999999998e-05
-1.057286 2.3406734e-05
-1.056286 2.4011609e-05
-1.055286 2.4616506e-05
-1.054286 2.5218779000000002e-05
-1.053286 2.5816825999999998e-05
-1.052286 2.6410202999999998e-05
-1.051286 2.6999543999999998e-05
-1.050286 2.7586313e-05
-1.049286 2.8172425000000003e-05
-1.048286 2.875982e-05
-1.047286 2.9350033999999998e-05
-1.046286 2.9943868000000002e-05
-1.045286 3.0541207000000004e-05
-1.044286 3.1140988e-05
-1.043286 3.1741365e-05
-1.042286 3.2340014e-05
-1.041286 3.2934557e-05
-1.040286 3.3522988e-05
-1.039286 3.4104104e-05
-1.038286 3.4677797e-05
-1.037286 3.5245205e-05
-1.036286 3.5808694e-05
-1.035286 3.6371654000000004e-05
-1.034286 3.6938138e-05
-1.033286 3.7512419e-05
-1.032286 3.80985e-05
-1.031286 3.869967e-05
-1.030286 3.9318167e-05
-1.029286 3.9954969e-05
-1.028286 4.0609783e-05
-1.027286 4.1281189e-05
-1.026286 4.1966933e-05
-1.025286 4.2664317000000004e-05
-1.024286 4.3370636e-05
-1.023286 4.4083586e-05
-1.022286 4.4801592e-05
-1.021286 4.5524035e-05
-1.020286 4.6251296000000005e-05
-1.019286 4.6984690000000004e-05
-1.018286 4.772625199999999e-05
-1.017286 4.8478444e-05
-1.016286 4.924381800000001e-05
-1.015286 5.0024681e-05
-1.014286 5.0822830999999995e-05
-1.013286 5.1639363999999994e-05
-1.012286 5.2474616e-05
-1.011286 5.3328193e-05
-1.010286 5.419912e-05
-1.009286 5.5086036e-05
-1.008286 5.5987454e-05
-1.007286 5.690199e-05
-1.006286 5.7828561000000004e-05
-1.005286 5.8766511e-05
-1.004286 5.9715677e-05
-1.003286 6.0676325e-05
-1.002286 6.1649069e-05
-1.001286 6.2634695e-05
-1.000286 6.3633973e-05
-0.9992857 6.4647469e-05
-0.9982857 6.5675397e-05
-0.9972857 6.6717507e-05
-0.9962857 6.777304999999999e-05
-0.9952857 6.8840814e-05
-0.9942857 6.9919207e-05
-0.9932857 7.1006434e-05
-0.9922857 7.210066400000001e-05
-0.9912857 7.3200226e-05
-0.9902857 7.4303807e-05
-0.9892857 7.5410605e-05
-0.9882857 7.6520439e-05
-0.9872857 7.763378e-05
-0.9862857 7.8751754e-05
-0.9852857 7.9876048e-05
-0.9842857 8.100879000000001e-05
-0.9832857 8.2152366e-05
-0.9822857 8.3309209e-05
-0.9812857 8.4481604e-05
-0.9802857 8.5671491e-05
-0.9792857 8.6880317e-05
-0.9782857 8.8108942e-05
-0.9772857 8.935761000000001e-05
-0.9762857 9.0625986e-05
-0.9752857 9.1913284e-05
-0.9742857 9.3218426e-05
-0.9732857 9.4540258e-05
-0.9722857 9.587776000000002e-05
-0.9712857 9.7230293e-05
-0.9702857 9.8597695e-05
-0.9692857 9.9980457e-05
-0.9682857 0.00010137968999999999
-0.9672857 0.00010279707999999999
-0.9662857 0.00010423473999999999
-0.9652857 0.00010569501000000001
-0.9642857 0.00010718019
-0.9632857 0.00010869231
-0.9622857 0.00011023297
-0.9612857 0.00011180314
-0.9602857 0.00011340313
-0.9592857 0.00011503271
-0.9582857 0.00011669119
-0.9572857 0.0001183777
-0.9562857 0.00012009142
-0.9552857 0.00012183186999999999
-0.9542857 0.00012359912
-0.9532857 0.00012539394
-0.9522857 0.00012721778
-0.9512857 0.00012907268
-0.9502857 0.00013096108
-0.9492857 0.00013288545
-0.9482857 0.00013484799
-0.9472857 0.00013685026
-0.9462857 0.00013889286
-0.9452857 0.00014097529
-0.9442857 0.00014309592
-0.9432857 0.00014525206000000002
-0.9422857 0.00014744029
-0.9412857 0.00014965682
-0.9402857 0.00015189794999999998
-0.9392857 0.00015416055999999999
-0.9382857 0.00015644243
-0.9372857 0.00015874263
-0.9362857 0.00016106153
-0.9352857 0.00016340083
-0.9342857 0.0001657633
-0.9332857 0.00016815244
-0.9322857 0.00017057204
-0.9312857 0.00017302574000000002
-0.9302857 0.00017551664
-0.9292857 0.00017804701
-0.9282857 0.00018061818
-0.9272857 0.00018323049
-0.9262857 0.00018588357
-0.9252857 0.00018857662
-0.9242857 0.00019130875
-0.9232857 0.00019407944000000003
-0.9222857 0.00019688874999999997
-0.9212857 0.00019973756
-0.9202857 0.00020262760000000002
-0.9192857 0.00020556123999999998
-0.9182857 0.00020854131
-0.9172857 0.00021157066000000003
-0.9162857 0.00021465180000000003
-0.9152857 0.00021778649
-0.9142857 0.00022097548999999998
-0.9132857 0.00022421850000000002
-0.9122857 0.00022751412
-0.9112857 0.00023086025
-0.9102857 0.00023425432
-0.9092857 0.00023769400999999998
-0.9082857 0.00024117757999999998
-0.9072857 0.00024470446
-0.9062857 0.0002482755
-0.9052857 0.00025189315
-0.9042857 0.00025556134999999997
-0.9032857 0.00025928523
-0.9022857 0.00026307068
-0.9012857 0.00026692378
-0.9002857 0.00027085011
-0.8992857 0.00027485435
-0.8982857 0.00027893964
-0.8972857 0.00028310751
-0.8962857 0.00028735776
-0.8952857 0.00029168864
-0.8942857 0.00029609721
-0.8932857 0.00030057979
-0.8922857 0.00030513249
-0.8912857 0.0003097517
-0.8902857 0.00031443446
-0.8892857 0.00031917866
-0.8882857 0.00032398316000000003
-0.8872857 0.00032884759000000003
-0.8862857 0.00033377219000000003
-0.8852857 0.00033875742
-0.8842857 0.00034380373
-0.8832857 0.00034891117999999997
-0.8822857 0.00035407938
-0.8812857 0.00035930746
-0.8802857 0.00036459412
-0.8792857 0.00036993799
-0.8782857 0.00037533796
-0.8772857 0.00038079345000000003
-0.8762857 0.00038630478
-0.8752857 0.00039187343999999997
-0.8742857 0.00039750194
-0.8732857 0.00040319387
-0.8722857 0.00040895343
-0.8712857 0.00041478511
-0.8702857 0.00042069313999999996
-0.8692857 0.00042668089
-0.8682857 0.00043275058000000004
-0.8672857 0.00043890291
-0.8662857 0.00044513695
-0.8652857 0.00045145021
-0.8642857 0.00045783913000000006
-0.8632857 0.00046429946
-0.8622857 0.00047082672
-0.8612857 0.00047741705
-0.8602857 0.0004840676
-0.8592857 0.00049077689
-0.8582857 0.00049754526
-0.8572857 0.00050437479
-0.8562857 0.0005112691300000001
-0.8552857 0.00051823326
-0.8542857 0.00052527307
-0.8532857 0.00053239482
-0.8522857 0.00053960475
-0.8512857 0.00054690863
-0.8502857 0.00055431151
-0.8492857 0.00056181766
-0.8482857 0.0005694304499999999
-0.8472857 0.00057715256
-0.8462857 0.00058498613
-0.8452857 0.00059293297
-0.8442857 0.00060099474
-0.8432857 0.000609173
-0.8422857 0.00061746928
-0.8412857 0.0006258850599999999
-0.8402857 0.00063442153
-0.8392857 0.00064307956
-0.8382857 0.00065185941
-0.8372857 0.00066076072
-0.8362857 0.00066978246
-0.8352857 0.00067892297
-0.8342857 0.00068818031
-0.8332857 0.00069755233
-0.8322857 0.00070703727
-0.8312857 0.00071663394
-0.8302857 0.0007263421099999999
-0.8292857 0.00073616284
-0.8282857 0.00074609848
-0.8272857 0.00075615271
-0.8262857 0.00076633041
-0.8252857 0.00077663726
-0.8242857 0.00078707935
-0.8232857 0.0007976626899999999
-0.8222857 0.00080839272
-0.8212857 0.00081927401
-0.8202857 0.00083030973
-0.8192857 0.00084150188
-0.8182857 0.00085285083
-0.8172857 0.0008643558399999999
-0.8162857 0.0008760151100000001
-0.8152857 0.00088782608
-0.8142857 0.00089978575
-0.8132857 0.00091189113
-0.8122857 0.0009241394800000001
-0.8112857 0.00093652834
-0.8102857 0.0009490559899999999
-0.8092857 0.00096172153
-0.8082857 0.00097452457
-0.8072857 0.0009874655
-0.8062857 0.0010005451999999999
-0.8052857 0.0010137654
-0.8042857 0.001027128
-0.8032857 0.0010406357999999999
-0.8022857 0.0010542919
-0.8012857 0.0010680999
-0.8002857 0.0010820641999999998
-0.7992857 0.0010961895
-0.7982857 0.0011104809
-0.7972857 0.0011249438999999999
-0.7962857 0.0011395837999999998
-0.7952857 0.0011544055
-0.7942857 0.0011694137999999998
-0.7932857 0.0011846123
-0.7922857 0.0012000037999999999
-0.7912857 0.0012155898
-0.7902857 0.0012313706999999999
-0.7892857 0.0012473458
-0.7882857 0.0012635133
-0.7872857 0.0012798708
-0.7862857 0.0012964154
-0.7852857 0.0013131443000000001
-0.7842857 0.0013300549
-0.7832857 0.0013471454
-0.7822857 0.0013644150000000001
-0.7812857 0.0013818641
-0.7802857 0.0013994942000000001
-0.7792857 0.0014173073
-0.7782857 0.0014353068
-0.7772857 0.0014534963
-0.7762857 0.0014718799
-0.7752857 0.0014904618
-0.7742857 0.0015092458999999999
-0.7732857 0.0015282358
-0.7722857 0.0015474348
-0.7712857 0.0015668456
-0.7702857 0.00158647
-0.7692857 0.0016063097
-0.7682857 0.0016263659
-0.7672857 0.0016466392
-0.7662857 0.0016671305000000001
-0.7652857 0.0016878401
-0.7642857 0.0017087683
-0.7632857 0.0017299151
-0.7622857 0.0017512803000000001
-0.7612857 0.0017728632999999998
-0.7602857 0.0017946632999999998
-0.7592857 0.0018166795
-0.7582857 0.0018389104000000002
-0.7572857 0.0018613555
-0.7562857 0.0018840139
-0.7552857 0.0019068855
-0.7542857 0.0019299710000000002
-0.7532857 0.0019532716
-0.7522857 0.0019767896
-0.7512857 0.0020005287
-0.7502857 0.0020244937000000003
-0.7492857 0.0020486901
-0.7482857 0.0020731244
-0.7472857 0.0020978036
-0.7462857 0.0021227348
-0.7452857 0.0021479249
-0.7442857 0.0021733802
-0.7432857 0.0021991058
-0.7422857 0.0022251063
-0.7412857 0.0022513846
-0.7402857 0.0022779433000000003
-0.7392857 0.0023047838
-0.7382857 0.0023319069
-0.7372857 0.0023593133
-0.7362857 0.0023870038000000002
-0.7352857 0.0024149793
-0.7342857 0.0024432418
-0.7332857 0.0024717943
-0.7322857 0.0025006404
-0.7312857 0.0025297851999999997
-0.7302857 0.0025592343999999998
-0.7292857 0.0025889945
-0.7282857 0.0026190723999999998
-0.7272857 0.0026494748
-0.7262857 0.0026802085
-0.7252857 0.0027112793999999997
-0.7242857 0.0027426933
-0.7232857 0.0027744554
-0.7222857 0.0028065702
-0.7212857 0.0028390421
-0.7202857 0.0028718754
-0.7192857 0.0029050745
-0.7182857 0.0029386441
-0.7172857 0.002972589
-0.7162857 0.0030069144
-0.7152857 0.0030416262
-0.7142857 0.0030767304
-0.7132857 0.0031122326999999997
-0.7122857 0.0031481388000000003
-0.7112857 0.0031844542
-0.7102857 0.0032211836
-0.7092857 0.0032583299000000002
-0.7082857 0.003295896
-0.7072857 0.0033338834
-0.7062857 0.0033722932000000002
-0.7052857 0.0034111268
-0.7042857 0.0034503850000000003
-0.7032857 0.0034900695000000003
-0.7022857 0.0035301832999999998
-0.7012857 0.0035707304
-0.7002857 0.0036117155
-0.6992857 0.0036531452
-0.6982857 0.0036950267
-0.6972857 0.0037373680000000005
-0.6962857 0.0037801771999999997
-0.6952857 0.0038234622
-0.6942857 0.0038672308
-0.6932857 0.0039114897
-0.6922857 0.0039562441
-0.6912857 0.0040014984
-0.6902857 0.0040472562
-0.6892857 0.00409352
-0.6882857 0.0041402924
-0.6872857 0.0041875763
-0.6862857 0.0042353749
-0.6852857 0.0042836928
-0.6842857 0.0043325352
-0.6832857 0.0043819076
-0.6822857 0.0044318171
-0.6812857 0.0044822704
-0.6802857 0.0045332741
-0.6792857 0.0045848352
-0.6782857 0.0046369591
-0.6772857 0.0046896501
-0.6762857 0.0047429116
-0.6752857 0.0047967456
-0.6742857 0.0048511531
-0.6732857 0.0049061341999999996
-0.6722857 0.004961689
-0.6712857 0.005017818
-0.6702857 0.0050745228
-0.6692857 0.0051318057
-0.6682857 0.0051896714
-0.6672857 0.005248124900000001
-0.6662857 0.0053071733
-0.6652857 0.0053668234999999995
-0.6642857 0.0054270829000000005
-0.6632857 0.0054879587
-0.6622857 0.005549458
-0.6612857 0.0056115863000000005
-0.6602857 0.0056743487
-0.6592857 0.005737748500000001
-0.6582857 0.0058017877999999995
-0.6572857 0.0058664678000000005
-0.6562857 0.0059317888
-0.6552857 0.005997751599999999
-0.6542857 0.0060643568
-0.6532857 0.0061316059
-0.6522857 0.0061995008
-0.6512857 0.0062680447
-0.6502857 0.0063372405
-0.6492857 0.0064070926
-0.6482857 0.0064776039
-0.6472857 0.006548777300000001
-0.6462857 0.0066206157000000005
-0.6452857 0.0066931214
-0.6442857 0.006766295
-0.6432857 0.0068401379
-0.6422857 0.006914651
-0.6412857 0.006989836399999999
-0.6402857 0.0070656962999999995
-0.6392857 0.0071422327999999995
-0.6382857 0.007219451799999999
-0.6372857 0.0072973598
-0.6362857 0.0073759649
-0.6352857 0.007455278
-0.6342857 0.0075353099
-0.6332857 0.0076160723
-0.6322857 0.0076975774999999995
-0.6312857 0.0077798359000000004
-0.6302857 0.0078628567
-0.6292857 0.007946648800000001
-0.6282857 0.008031218
-0.6272857 0.0081165701
-0.6262857 0.0082027087
-0.6252857 0.0082896375
-0.6242857 0.0083773586
-0.6232857 0.0084658743
-0.6222857 0.0085551881
-0.6212857 0.0086453038
-0.6202857 0.0087362278
-0.6192857 0.008827967400000001
-0.6182857 0.0089205314
-0.6172857 0.00901393
-0.6162857 0.0091081733
-0.6152857 0.0092032729
-0.6142857 0.009299239899999999
-0.6132857 0.0093960851
-0.6122857 0.0094938194
-0.6112857 0.009592452999999999
-0.6102857 0.0096919983
-0.6092857 0.0097924654
-0.6082857 0.0098938668
-0.6072857 0.0099962141
-0.6062857 0.010099519000000001
-0.6052857 0.010203792
-0.6042857 0.010309045999999999
-0.6032857 0.010415292
-0.6022857 0.010522543
-0.6012857 0.010630809
-0.6002857 0.010740099
-0.5992857 0.010850422
-0.5982857 0.010961785
-0.5972857 0.011074194
-0.5962857 0.011187654
-0.5952857 0.011302167
-0.5942857 0.011417739
-0.5932857 0.011534374
-0.5922857 0.011652078
-0.5912857 0.011770859
-0.5902857 0.011890727
-0.5892857 0.012011692
-0.5882857 0.012133767
-0.5872857 0.012256965
-0.5862857 0.012381301999999999
-0.5852857 0.012506796
-0.5842857 0.012633463000000001
-0.5832857 0.012761321999999999
-0.5822857 0.012890389
-0.5812857 0.013020680000000001
-0.5802857 0.013152209000000002
-0.5792857 0.013284988
-0.5782857 0.013419028000000001
-0.5772857 0.013554341000000001
-0.5762857 0.013690934
-0.5752857 0.013828815
-0.5742857 0.013967992000000002
-0.5732857 0.014108473
-0.5722857 0.014250266
-0.5712857 0.014393376000000001
-0.5702857 0.014537812
-0.5692857 0.014683578
-0.5682857 0.014830686
-0.5672857 0.014979146
-0.5662857 0.01512897
-0.5652857 0.015280169
-0.5642857 0.015432757
-0.5632857 0.01558675
-0.5622857 0.015742161
-0.5612857 0.015899006
-0.5602857 0.016057301
-0.5592857 0.016217059
-0.5582857 0.0163783
-0.5572857 0.016541038
-0.5562857 0.016705292
-0.5552857 0.016871074
-0.5542857 0.0170384
-0.5532857 0.017207280000000002
-0.5522857 0.017377727
-0.5512857 0.017549751000000002
-0.5502857 0.017723363
-0.5492857 0.017898569
-0.5482857 0.018075381
-0.5472857 0.018253803000000002
-0.5462857 0.018433844
-0.5452857 0.018615507
-0.5442857 0.018798797
-0.5432857 0.018983721
-0.5422857 0.019170284
-0.5412857 0.019358493
-0.5402857 0.019548356
-0.5392857 0.019739881
-0.5382857 0.019933078
-0.5372857 0.020127957000000002
-0.5362857 0.020324532
-0.5352857 0.020522816
-0.5342857 0.020722825
-0.5332857 0.020924573999999998
-0.5322857 0.02112808
-0.5312857 0.021333359
-0.5302857 0.021540429
-0.5292857 0.021749304
-0.5282857 0.021959998
-0.5272857 0.022172523
-0.5262857 0.02238689
-0.5252857 0.022603105999999998
-0.5242857 0.022821176
-0.5232857 0.023041106999999998
-0.5222857 0.023262903
-0.5212857 0.023486570000000002
-0.5202857 0.023712114
-0.5192857 0.023939543
-0.5182857 0.024168866
-0.5172857 0.024400092999999998
-0.5162857 0.024633238
-0.5152857 0.024868312
-0.5142857 0.025105337
-0.5132857 0.025344323000000002
-0.5122857 0.025585291
-0.5112857 0.025828258
-0.5102857 0.026073239999999998
-0.5092857 0.026320253
-0.5082857 0.026569315
-0.5072857 0.026820437000000003
-0.5062857 0.027073636999999998
-0.5052857 0.027328928
-0.5042857 0.027586325
-0.5032857 0.027845841000000003
-0.5022857 0.028107490000000002
-0.5012857 0.02837129
-0.5002857 0.028637258
-0.4992857 0.028905405999999998
-0.4982857 0.029175749
-0.4972857 0.029448303
-0.4962857 0.029723084
-0.4952857 0.030000102999999997
-0.4942857 0.030279375000000004
-0.4932857 0.030560907999999998
-0.4922857 0.030844717
-0.4912857 0.03113081
-0.4902857 0.031419196999999996
-0.4892857 0.031709894999999995
-0.4882857 0.032002915
-0.4872857 0.032298276
-0.4862857 0.032595993
-0.4852857 0.032896083
-0.4842857 0.033198565
-0.4832857 0.033503459
-0.4822857 0.033810783999999997
-0.4812857 0.03412056
-0.4802857 0.034432803000000005
-0.4792857 0.034747532
-0.4782857 0.035064758
-0.4772857 0.035384495
-0.4762857 0.035706749999999995
-0.4752857 0.036031535
-0.4742857 0.03635886
-0.4732857 0.036688731
-0.4722857 0.037021164
-0.4712857 0.037356169
-0.4702857 0.037693762
-0.4692857 0.038033957
-0.4682857 0.038376765
-0.4672857 0.038722204
-0.4662857 0.039070292
-0.4652857 0.039421048
-0.4642857 0.039774491
-0.4632857 0.040130643
-0.4622857 0.040489523
-0.4612857 0.040851143
-0.4602857 0.041215523
-0.4592857 0.041582674
-0.4582857 0.041952607
-0.4572857 0.042325334
-0.4562857 0.042700872
-0.4552857 0.043079237
-0.4542857 0.043460442
-0.4532857 0.043844504
-0.4522857 0.044231442999999995
-0.4512857 0.044621271000000004
-0.4502857 0.045014007
-0.4492857 0.045409668
-0.4482857 0.045808271
-0.4472857 0.046209837000000004
-0.4462857 0.046614383
-0.4452857 0.047021927000000005
-0.4442857 0.047432483000000004
-0.4432857 0.047846066
-0.4422857 0.04826269
-0.4412857 0.048682364
-0.4402857 0.049105106
-0.4392857 0.04953093
-0.4382857 0.049959851
-0.4372857 0.050391897000000005
-0.4362857 0.050827087
-0.4352857 0.051265437000000004
-0.4342857 0.051706959000000004
-0.4332857 0.052151678
-0.4322857 0.052599614999999995
-0.4312857 0.05305077600000001
-0.4302857 0.053505185999999996
-0.4292857 0.053962856000000003
-0.4282857 0.054423795999999997
-0.4272857 0.054888014000000006
-0.4262857 0.055355520000000005
-0.4252857 0.055826321
-0.4242857 0.056300429
-0.4232857 0.05677786
-0.4222857 0.057258626
-0.4212857 0.057742745
-0.4202857 0.058230239999999996
-0.4192857 0.058721133999999994
-0.4182857 0.05921544499999999
-0.4172857 0.059713202
-0.4162857 0.06021441699999999
-0.4152857 0.060719112000000006
-0.4142857 0.0612273
-0.4132857 0.061738997000000004
-0.4122857 0.062254217
-0.4112857 0.062772963
-0.4102857 0.063295249
-0.4092857 0.06382108
-0.4082857 0.064350467
-0.4072857 0.064883422
-0.4062857 0.065419951
-0.4052857 0.065960077
-0.4042857 0.066503813
-0.4032857 0.06705118
-0.4022857 0.067602203
-0.4012857 0.068156898
-0.4002857 0.068715285
-0.3992857 0.069277378
-0.3982857 0.069843198
-0.3972857 0.070412748
-0.3962857 0.070986047
-0.3952857 0.071563112
-0.3942857 0.072143949
-0.3932857 0.072728581
-0.3922857 0.073317025
-0.3912857 0.0739093
-0.3902857 0.074505433
-0.3892857 0.075105444
-0.3882857 0.075709348
-0.3872857 0.076317176
-0.3862857 0.076928939
-0.3852857 0.077544665
-0.3842857 0.078164373
-0.3832857 0.07878808
-0.3822857 0.079415797
-0.3812857 0.080047536
-0.3802857 0.080683298
-0.3792857 0.081323087
-0.3782857 0.081966916
-0.3772857 0.082614797
-0.3762857 0.083266746
-0.3752857 0.083922781
-0.3742857 0.08458292
-0.3732857 0.08524718
-0.3722857 0.085915584
-0.3712857 0.086588156
-0.3702857 0.087264908
-0.3692857 0.087945862
-0.3682857 0.08863103600000001
-0.3672857 0.089320447
-0.3662857 0.090014114
-0.3652857 0.090712053
-0.3642857 0.091414282
-0.3632857 0.092120806
-0.3622857 0.092831638
-0.3612857 0.093546783
-0.3602857 0.094266247
-0.3592857 0.094990048
-0.3582857 0.095718203
-0.3572857 0.096450729
-0.3562857 0.09718763799999999
-0.3552857 0.097928941
-0.3542857 0.09867464000000001
-0.3532857 0.09942474999999999
-0.3522857 0.10017927
-0.3512857 0.10093822
-0.3502857 0.10170159
-0.3492857 0.10246941000000001
-0.3482857 0.10324168
-0.3472857 0.10401843000000001
-0.3462857 0.10479965
-0.3452857 0.10558536
-0.3442857 0.10637557
-0.3432857 0.1071703
-0.3422857 0.10796956
-0.3412857 0.10877337000000001
-0.3402857 0.10958172999999999
-0.3392857 0.11039468
-0.3382857 0.11121222
-0.3372857 0.11203436
-0.3362857 0.11286109
-0.3352857 0.11369241
-0.3342857 0.11452834999999999
-0.3332857 0.11536889
-0.3322857 0.11621405
-0.3312857 0.11706386
-0.3302857 0.11791834
-0.3292857 0.11877747
-0.3282857 0.11964128
-0.3272857 0.12050977
-0.3262857 0.12138291000000001
-0.3252857 0.12226073
-0.3242857 0.12314323
-0.3232857 0.12403042
-0.3222857 0.12492231000000001
-0.3212857 0.12581892
-0.3202857 0.12672025
-0.3192857 0.12762632
-0.3182857 0.1285371
-0.3172857 0.12945264
-0.3162857 0.13037295
-0.3152857 0.13129802999999998
-0.3142857 0.1322279
-0.3132857 0.13316256999999998
-0.3122857 0.13410206
-0.3112857 0.13504635
-0.3102857 0.13599546
-0.3092857 0.13694937000000001
-0.3082857 0.13790808000000002
-0.3072857 0.13887159999999998
-0.3062857 0.13983992
-0.3052857 0.14081306000000002
-0.3042857 0.14179101
-0.3032857 0.14277378
-0.3022857 0.14376137
-0.3012857 0.14475378
-0.3002857 0.14575101000000001
-0.2992857 0.14675304
-0.2982857 0.14775989
-0.2972857 0.14877156
-0.2962857 0.14978806
-0.2952857 0.15080939
-0.2942857 0.15183556
-0.2932857 0.15286655
-0.2922857 0.15390237
-0.2912857 0.15494302
-0.2902857 0.15598851
-0.2892857 0.15703883999999999
-0.2882857 0.15809404
-0.2872857 0.15915411
-0.2862857 0.16021904
-0.2852857 0.16128883
-0.2842857 0.16236346000000001
-0.2832857 0.16344293000000001
-0.2822857 0.16452721
-0.2812857 0.16561631
-0.2802857 0.16671022
-0.2792857 0.16780893
-0.2782857 0.16891244
-0.2772857 0.17002075
-0.2762857 0.17113386
-0.2752857 0.17225177
-0.2742857 0.17337446
-0.2732857 0.17450196
-0.2722857 0.17563424
-0.2712857 0.1767713
-0.2702857 0.17791314
-0.2692857 0.17905973
-0.2682857 0.18021109000000002
-0.2672857 0.18136719999999998
-0.2662857 0.18252804
-0.2652857 0.18369361
-0.2642857 0.1848639
-0.2632857 0.1860389
-0.2622857 0.18721862
-0.2612857 0.18840305000000002
-0.2602857 0.1895922
-0.2592857 0.19078605999999998
-0.2582857 0.19198463
-0.2572857 0.1931879
-0.2562857 0.19439584999999998
-0.2552857 0.19560845
-0.2542857 0.19682569000000003
-0.2532857 0.19804754
-0.2522857 0.19927397000000002
-0.2512857 0.200505
-0.2502857 0.20174058
-0.2492857 0.20298070999999998
-0.2482857 0.20422537000000002
-0.2472857 0.20547458
-0.2462857 0.20672828
-0.2452857 0.20798647
-0.2442857 0.20924913999999997
-0.2432857 0.21051627
-0.2422857 0.21178787999999998
-0.2412857 0.21306392999999998
-0.2402857 0.2143444
-0.2392857 0.21562928
-0.2382857 0.21691852999999997
-0.2372857 0.21821212
-0.2362857 0.21951001000000003
-0.2352857 0.22081216
-0.2342857 0.22211857
-0.2332857 0.22342923999999997
-0.2322857 0.22474413
-0.2312857 0.22606323
-0.2302857 0.2273865
-0.2292857 0.22871393999999998
-0.2282857 0.23004547999999997
-0.2272857 0.23138108999999998
-0.2262857 0.23272072
-0.2252857 0.23406439
-0.2242857 0.23541206
-0.2232857 0.23676371000000002
-0.2222857 0.23811932
-0.2212857 0.23947886999999998
-0.2202857 0.24084229999999998
-0.2192857 0.24220955000000002
-0.2182857 0.2435806
-0.2172857 0.24495542
-0.2162857 0.24633396
-0.2152857 0.24771621
-0.2142857 0.24910215000000002
-0.2132857 0.25049178
-0.2122857 0.25188506
-0.2112857 0.25328195000000003
-0.2102857 0.25468238
-0.2092857 0.25608633000000003
-0.2082857 0.25749372
-0.2072857 0.25890451
-0.2062857 0.2603187
-0.2052857 0.26173624
-0.2042857 0.26315709
-0.2032857 0.2645812
-0.2022857 0.2660085
-0.2012857 0.26743892
-0.2002857 0.26887243
-0.1992857 0.27030897
-0.1982857 0.27174854
-0.1972857 0.27319111
-0.1962857 0.27463669
-0.1952857 0.27608521999999996
-0.1942857 0.27753667
-0.1932857 0.27899097
-0.1922857 0.28044805
-0.1912857 0.28190783
-0.1902857 0.28337024
-0.1892857 0.28483525
-0.1882857 0.28630286
-0.1872857 0.28777299
-0.1862857 0.28924565
-0.1852857 0.29072075
-0.1842857 0.2921982
-0.1832857 0.29367793000000003
-0.1822857 0.29515990000000003
-0.1812857 0.29664403
-0.1802857 0.29813029999999996
-0.1792857 0.2996187
-0.1782857 0.30110914
-0.1772857 0.30260158
-0.1762857 0.30409594
-0.1752857 0.30559211000000003
-0.1742857 0.30709002
-0.1732857 0.30858961
-0.1722857 0.31009079
-0.1712857 0.31159353
-0.1702857 0.31309777
-0.1692857 0.31460351000000003
-0.1682857 0.31611069999999997
-0.1672857 0.31761923000000003
-0.1662857 0.31912902
-0.1652857 0.32064
-0.1642857 0.32215207
-0.1632857 0.32366513999999996
-0.1622857 0.32517919
-0.1612857 0.32669415
-0.1602857 0.32820997
-0.1592857 0.32972656
-0.1582857 0.33124385
-0.1572857 0.33276172
-0.1562857 0.33428008000000003
-0.1552857 0.33579883
-0.1542857 0.33731789
-0.1532857 0.33883716
-0.1522857 0.34035661
-0.1512857 0.34187615
-0.1502857 0.34339575
-0.1492857 0.34491527
-0.1482857 0.34643464999999996
-0.1472857 0.3479538
-0.1462857 0.3494726
-0.1452857 0.35099101
-0.1442857 0.35250895
-0.1432857 0.35402635
-0.1422857 0.35554315000000003
-0.1412857 0.35705927
-0.1402857 0.35857458
-0.1392857 0.36008898
-0.1382857 0.36160232999999997
-0.1372857 0.3631145
-0.1362857 0.36462538
-0.1352857 0.36613494
-0.1342857 0.3676431
-0.1332857 0.36914977
-0.1322857 0.37065486
-0.1312857 0.37215827
-0.1302857 0.37365986
-0.1292857 0.37515953
-0.1282857 0.37665716
-0.1272857 0.37815263
-0.1262857 0.37964587
-0.1252857 0.38113676
-0.1242857 0.38262517
-0.1232857 0.384111
-0.1222857 0.38559416
-0.1212857 0.3870745
-0.1202857 0.38855192
-0.1192857 0.3900263
-0.1182857 0.39149756
-0.1172857 0.39296565
-0.1162857 0.39443043
-0.1152857 0.39589181999999995
-0.1142857 0.39734970999999997
-0.1132857 0.39880397
-0.1122857 0.40025446
-0.1112857 0.40170103
-0.1102857 0.40314361
-0.1092857 0.40458199
-0.1082857 0.40601604
-0.1072857 0.40744561999999995
-0.1062857 0.40887054
-0.1052857 0.41029071
-0.1042857 0.41170605000000005
-0.1032857 0.41311639
-0.1022857 0.41452171
-0.1012857 0.41592186000000003
-0.1002857 0.41731666
-9.9285714E-02 0.41870600999999996
-9.8285712E-02 0.42008972000000006
-9.7285718E-02 0.42146765999999997
-9.6285716E-02 0.42283968
-9.5285714E-02 0.42420565
-9.4285712E-02 0.42556542999999997
-9.3285717E-02 0.42691887
-9.2285715E-02 0.42826584999999995
-9.1285713E-02 0.4296062
-9.0285711E-02 0.43093977
-8.9285716E-02 0.43226643
-8.8285714E-02 0.43358603
-8.7285712E-02 0.43489845
-8.6285718E-02 0.43620355
-8.5285716E-02 0.43750131000000003
-8.4285714E-02 0.43879150999999994
-8.3285712E-02 0.44007404000000006
-8.2285717E-02 0.44134865
-8.1285715E-02 0.44261515
-8.0285713E-02 0.44387337
-7.9285711E-02 0.44512316
-7.8285716E-02 0.44636427999999995
-7.7285714E-02 0.4475967
-7.6285712E-02 0.44882027
-7.5285718E-02 0.45003486
-7.4285716E-02 0.45124027
-7.3285714E-02 0.45243627000000003
-7.2285712E-02 0.45362273
-7.1285717E-02 0.45479946
-7.0285715E-02 0.45596626999999995
-6.9285713E-02 0.45712306
-6.8285711E-02 0.45826975
-6.7285717E-02 0.45940614999999996
-6.6285715E-02 0.46053207
-6.5285712E-02 0.46164737999999994
-6.4285718E-02 0.46275183999999997
-6.3285716E-02 0.46384521
-6.2285714E-02 0.46492731000000004
-6.1285716E-02 0.46599800999999996
-6.0285714E-02 0.46705710999999994
-5.9285715E-02 0.46810452
-5.8285713E-02 0.46914006
-5.7285715E-02 0.47016353
-5.6285713E-02 0.47117472
-5.5285715E-02 0.47217342
-5.4285713E-02 0.47315941
-5.3285714E-02 0.4741325
-5.2285716E-02 0.47509251
-5.1285714E-02 0.47603934000000003
-5.0285716E-02 0.47697284999999995
-4.9285714E-02 0.47789286000000003
-4.8285715E-02 0.47879918000000005
-4.7285713E-02 0.47969152
-4.6285715E-02 0.48056971
-4.5285713E-02 0.48143347
-4.4285715E-02 0.48228259999999995
-4.3285713E-02 0.48311693
-4.2285714E-02 0.48393630000000004
-4.1285716E-02 0.4847405
-4.0285714E-02 0.48552933
-3.9285716E-02 0.48630256
-3.8285714E-02 0.48705996
-3.7285715E-02 0.48780129
-3.6285713E-02 0.48852637
-3.5285715E-02 0.48923502
-3.4285713E-02 0.48992713
-3.3285715E-02 0.49060252
-3.2285713E-02 0.49126111000000006
-3.1285714E-02 0.49190259999999997
-3.0285714E-02 0.49252673
-2.9285714E-02 0.49313316
-2.8285714E-02 0.49372162
-2.7285714E-02 0.49429176999999996
-2.6285714E-02 0.49484344
-2.5285713E-02 0.49537644000000003
-2.4285715E-02 0.49589067
-2.3285715E-02 0.49638594999999996
-2.2285715E-02 0.49686208000000004
-2.1285715E-02 0.49731885
-2.0285714E-02 0.49775597
-1.9285714E-02 0.4981732
-1.8285714E-02 0.49857036000000005
-1.7285714E-02 0.49894722
-1.6285714E-02 0.49930364000000005
-1.5285715E-02 0.49963938
-1.4285714E-02 0.49995426000000004
-1.3285714E-02 0.500248
-1.2285714E-02 0.50052027
-1.1285714E-02 0.50077075
-1.0285715E-02 0.50099911
-9.2857145E-03 0.50120517
-8.2857143E-03 0.50138868
-7.2857141E-03 0.50154957
-6.2857145E-03 0.50168769
-5.2857143E-03 0.50180284
-4.2857141E-03 0.50189481
-3.2857142E-03 0.50196326
-2.2857143E-03 0.50200792
-1.2857143E-03 0.50202855
-2.8571428E-04 0.5020248199999999
7.1428571E-04 0.5019965599999999
1.7142857E-03 0.5019434700000001
2.7142856E-03 0.50186538
3.7142858E-03 0.5017619600000001
4.7142855E-03 0.50163297
5.7142857E-03 0.50147804
6.7142858E-03 0.5012969
7.7142855E-03 0.50108926
8.7142857E-03 0.5008549400000001
9.7142858E-03 0.50059375
1.0714286E-02 0.50030556
1.1714286E-02 0.49999016
1.2714285E-02 0.49964739
1.3714286E-02 0.49927696000000005
1.4714286E-02 0.49887849
1.5714286E-02 0.49845167
1.6714286E-02 0.49799616
1.7714286E-02 0.49751173
1.8714286E-02 0.4969981
1.9714287E-02 0.49645504999999995
2.0714285E-02 0.49588237999999996
2.1714285E-02 0.49527981
2.2714285E-02 0.49464707
2.3714285E-02 0.49398378000000004
2.4714286E-02 0.49328972000000004
2.5714286E-02 0.49256459
2.6714286E-02 0.49180822
2.7714286E-02 0.49102036000000004
2.8714286E-02 0.49020080000000005
2.9714286E-02 0.48934933999999997
3.0714286E-02 0.48846565
3.1714287E-02 0.48754932
3.2714285E-02 0.48660003
3.3714287E-02 0.48561739
3.4714285E-02 0.48460107999999996
3.5714287E-02 0.48355088
3.6714286E-02 0.48246658
3.7714284E-02 0.48134802000000004
3.8714286E-02 0.48019500000000004
3.9714284E-02 0.47900723
4.0714286E-02 0.47778444999999997
4.1714285E-02 0.47652628
4.2714287E-02 0.47523244
4.3714285E-02 0.47390265
4.4714287E-02 0.47253664
4.5714285E-02 0.47113416
4.6714287E-02 0.46969499
4.7714286E-02 0.46821889
4.8714284E-02 0.46670558
4.9714286E-02 0.46515469000000004
5.0714284E-02 0.46356580999999997
5.1714286E-02 0.4619386
5.2714285E-02 0.46027274999999995
5.3714287E-02 0.45856806
5.4714285E-02 0.45682434
5.5714287E-02 0.45504137000000006
5.6714285E-02 0.45321896
5.7714287E-02 0.45135673
5.8714285E-02 0.44945437
5.9714288E-02 0.44751144
6.0714286E-02 0.44552758000000003
6.1714284E-02 0.44350242
6.2714286E-02 0.44143576999999995
6.3714288E-02 0.4393274
6.4714283E-02 0.43717707000000006
6.5714285E-02 0.43498458999999995
6.6714287E-02 0.43274974
6.7714289E-02 0.43047215
6.8714283E-02 0.42815153
6.9714285E-02 0.42578750000000004
7.0714287E-02 0.42337970999999996
7.1714282E-02 0.42092795000000005
7.2714284E-02 0.41843191999999996
7.3714286E-02 0.41589136000000004
7.4714288E-02 0.41330592
7.5714283E-02 0.41067526000000004
7.6714285E-02 0.40799901
7.7714287E-02 0.4052768
7.8714289E-02 0.40250835
7.9714283E-02 0.39969338
8.0714285E-02 0.39683175
8.1714287E-02 0.39392328000000004
8.2714289E-02 0.39096777
8.3714284E-02 0.38796498
8.4714286E-02 0.38491456999999996
8.5714288E-02 0.38181615999999996
8.6714283E-02 0.37866932999999997
8.7714285E-02 0.37547373
8.8714287E-02 0.37222900000000003
8.9714289E-02 0.36893487
9.0714283E-02 0.36559103000000004
9.1714285E-02 0.36219719
9.2714287E-02 0.35875309
9.3714289E-02 0.35525842
9.4714284E-02 0.35171288
9.5714286E-02 0.3481162
9.6714288E-02 0.34446816
9.7714283E-02 0.34076851
9.8714285E-02 0.33701702
9.9714287E-02 0.33321343000000003
0.1007143 0.32935746
0.1017143 0.32544874
0.1027143 0.32148688999999997
0.1037143 0.31747154
0.1047143 0.31340234
0.1057143 0.30927896
0.1067143 0.30510116
0.1077143 0.30086867
0.1087143 0.29658123000000003
0.1097143 0.29223858999999996
0.1107143 0.28784055999999997
0.1117143 0.28338686
0.1127143 0.27887726
0.1137143 0.27431152000000003
0.1147143 0.26968934
0.1157143 0.26501042
0.1167143 0.26027439
0.1177143 0.25548086999999997
0.1187143 0.2506295
0.1197143 0.24571991999999998
0.1207143 0.24075184000000002
0.1217143 0.23572503
0.1227143 0.23063931
0.1237143 0.22549448
0.1247143 0.22029029
0.1257143 0.21502648000000002
0.1267143 0.20970281
0.1277143 0.20431897000000002
0.1287143 0.19887466999999998
0.1297143 0.19336968
0.1307143 0.18780374
0.1317143 0.18217656999999998
0.1327143 0.17648785
0.1337143 0.1707372
0.1347143 0.16492422
0.1357143 0.15904856
0.1367143 0.15310991
0.1377143 0.14710805
0.1387143 0.14104282
0.1397143 0.13491414000000002
0.1407143 0.12872186
0.1417143 0.1224658
0.1427143 0.11614563
0.1437143 0.10976102
0.1447143 0.10331159
0.1457143 0.096796989
0.1467143 0.090216938
0.1477143 0.083571224
0.1487143 0.07685967099999999
0.1497143 0.070082059
0.1507143 0.063238147
0.1517143 0.056327629
0.1527143 0.04935021900000001
0.1537143 0.042305616000000004
0.1547143 0.035193603
0.1557143 0.028014014
0.1567143 0.020766753
0.1577143 0.013451656999999999
0.1587143 0.0060685196999999995
0.1597143 -0.0013829623
0.1607143 -0.0089031666
0.1617143 -0.016492493
0.1627143 -0.024151283
0.1637143 -0.0318798
0.1647143 -0.039678221
0.1657143 -0.047546646000000005
0.1667143 -0.055485161000000005
0.1677143 -0.063493889
0.1687143 -0.071573019
0.1697143 -0.07972278399999999
0.1707143 -0.087943469
0.1717143 -0.09623535999999999
0.1727143 -0.10459869999999999
0.1737143 -0.11303369999999999
0.1747143 -0.12154048
0.1757143 -0.13011924
0.1767143 -0.13877021
0.1777143 -0.1474936
0.1787143 -0.15628973000000002
0.1797143 -0.16515889
0.1807143 -0.17410133
0.1817143 -0.18311716
0.1827143 -0.19220646
0.1837143 -0.20136923999999998
0.1847143 -0.21060556000000002
0.1857143 -0.21991555000000002
0.1867143 -0.22929942
0.1877143 -0.23875746
0.1887143 -0.24829004
0.1897143 -0.25789745000000003
0.1907143 -0.2675799
0.1917143 -0.27733755
0.1927143 -0.28717044999999997
0.1937143 -0.29707872
0.1947143 -0.30706243
0.1957143 -0.31712174000000004
0.1967143 -0.32725683
0.1977143 -0.33746792
0.1987143 -0.34775517
0.1997143 -0.3581187
0.2007143 -0.36855855
0.2017143 -0.37907478
0.2027143 -0.38966751
0.2037143 -0.40033683
0.2047143 -0.41108294
0.2057143 -0.42190617
0.2067143 -0.43280683
0.2077143 -0.44378508000000005
0.2087143 -0.45484109
0.2097143 -0.46597482
0.2107143 -0.47718622
0.2117143 -0.4884752
0.2127143 -0.49984176
0.2137143 -0.51128604
0.2147143 -0.52280822
0.2157143 -0.53440859
0.2167143 -0.54608728
0.2177143 -0.55784443
0.2187143 -0.56968005
0.2197143 -0.5815940900000001
0.2207143 -0.59358659
0.2217143 -0.6056576
0.2227143 -0.61780727
0.2237143 -0.6300358100000001
0.2247143 -0.64234342
0.2257143 -0.6547301999999999
0.2267143 -0.66719609
0.2277143 -0.6797409600000001
0.2287143 -0.69236471
0.2297143 -0.7050672099999999
0.2307143 -0.71784854
0.2317143 -0.7307088500000001
0.2327143 -0.74364836
0.2337143 -0.75666732
0.2347143 -0.76976581
0.2357143 -0.7829438899999999
0.2367143 -0.79620136
0.2377143 -0.8095379899999999
0.2387143 -0.82295379
0.2397143 -0.83644874
0.2407143 -0.8500229600000001
0.2417143 -0.8636765200000001
0.2427143 -0.87740952
0.2437143 -0.89122187
0.2447143 -0.90511357
0.2457143 -0.91908453
0.2467143 -0.9331345600000001
0.2477143 -0.9472635599999999
0.2487143 -0.9614716299999999
0.2497143 -0.9757587700000001
0.2507143 -0.99012516
0.2517143 -1.0045708
0.2527143 -1.0190956
0.2537143 -1.0336994
0.2547143 -1.048382
0.2557143 -1.0631433
0.2567143 -1.0779831
0.2577143 -1.0929012999999999
0.2587143 -1.107898
0.2597143 -1.1229734
0.2607143 -1.1381274000000001
0.2617143 -1.1533599
0.2627143 -1.1686709
0.2637143 -1.1840599
0.2647143 -1.1995268
0.2657143 -1.2150714
0.2667143 -1.2306934999999999
0.2677143 -1.2463931
0.2687143 -1.2621702000000001
0.2697143 -1.2780245000000001
0.2707143 -1.2939562
0.2717143 -1.3099649999999998
0.2727143 -1.3260507
0.2737143 -1.3422132
0.2747143 -1.3584525
0.2757143 -1.3747684
0.2767143 -1.3911607
0.2777143 -1.4076294
0.2787143 -1.4241745
0.2797143 -1.4407954
0.2807143 -1.457492
0.2817143 -1.4742636999999998
0.2827143 -1.4911103
0.2837143 -1.5080316
0.2847143 -1.5250274
0.2857143 -1.5420976
0.2867143 -1.5592422
0.2877143 -1.5764613
0.2887143 -1.5937544000000001
0.2897143 -1.6111216000000002
0.2907143 -1.6285622
0.2917143 -1.6460761000000002
0.2927143 -1.6636631
0.2937143 -1.6813228
0.2947143 -1.699055
0.2957143 -1.7168592999999999
0.2967143 -1.7347352999999999
0.2977143 -1.7526824
0.2987143 -1.7707005000000002
0.2997143 -1.7887891999999999
0.3007143 -1.8069483000000002
0.3017143 -1.8251777
0.3027143 -1.843477
0.3037143 -1.8618464000000001
0.3047143 -1.8802855
0.3057143 -1.8987942
0.3067143 -1.9173721000000001
0.3077143 -1.9360187
0.3087143 -1.9547333999999998
0.3097143 -1.9735158999999998
0.3107143 -1.9923659
0.3117143 -2.0112826999999998
0.3127143 -2.0302659
0.3137143 -2.0493152
0.3147143 -2.0684299999999998
0.3157143 -2.0876102
0.3167143 -2.1068553
0.3177143 -2.1261649
0.3187143 -2.1455390000000003
0.3197143 -2.1649772
0.3207143 -2.1844793
0.3217143 -2.2040447000000003
0.3227143 -2.2236729
0.3237143 -2.2433635
0.3247143 -2.2631156999999997
0.3257143 -2.2829289999999998
0.3267143 -2.3028028999999997
0.3277143 -2.3227368000000004
0.3287143 -2.3427303999999998
0.3297143 -2.3627833000000003
0.3307143 -2.382895
0.3317143 -2.4030652
0.3327143 -2.4232935
0.3337143 -2.4435794
0.3347143 -2.4639225000000002
0.3357143 -2.4843223
0.3367143 -2.5047785
0.3377143 -2.5252901000000003
0.3387143 -2.5458569
0.3397143 -2.566478
0.3407143 -2.5871528
0.3417143 -2.6078805
0.3427143 -2.6286608
0.3437143 -2.6494928
0.3447143 -2.6703761999999998
0.3457143 -2.6913106
0.3467143 -2.7122957999999997
0.3477143 -2.7333312
0.3487143 -2.7544158999999997
0.3497143 -2.7755495000000003
0.3507143 -2.7967311
0.3517143 -2.8179603
0.3527143 -2.8392361
0.3537143 -2.8605582000000003
0.3547143 -2.8819257
0.3557143 -2.9033381
0.3567143 -2.9247947
0.3577143 -2.9462948
0.3587143 -2.9678375999999997
0.3597143 -2.9894225
0.3607143 -3.011049
0.3617143 -3.0327164
0.3627143 -3.0544244000000003
0.3637143 -3.0761724
0.3647143 -3.0979598
0.3657143 -3.1197855
0.3667143 -3.1416487
0.3677143 -3.1635486
0.3687143 -3.1854846
0.3697143 -3.2074556
0.3707143 -3.2294609000000003
0.3717143 -3.2515001000000003
0.3727143 -3.2735724
0.3737143 -3.2956772
0.3747143 -3.3178132
0.3757143 -3.3399802
0.3767143 -3.3621773
0.3777143 -3.3844035000000003
0.3787143 -3.4066583999999995
0.3797143 -3.4289411999999997
0.3807143 -3.4512509
0.3817143 -3.473587
0.3827143 -3.4959488
0.3837143 -3.5183348000000003
0.3847143 -3.5407446
0.3857143 -3.5631771999999997
0.3867143 -3.5856314
0.3877143 -3.6081068000000003
0.3887143 -3.6306024
0.3897143 -3.6531176
0.3907143 -3.6756516
0.3917143 -3.6982033
0.3927143 -3.7207719
0.3937143 -3.7433565
0.3947143 -3.7659563
0.3957143 -3.7885699
0.3967143 -3.8111965999999997
0.3977143 -3.8338355999999996
0.3987143 -3.8564860999999997
0.3997143 -3.8791474
0.4007143 -3.9018184
0.4017143 -3.9244982999999998
0.4027143 -3.9471860999999997
0.4037143 -3.9698809
0.4047143 -3.9925817
0.4057143 -4.0152878
0.4067143 -4.037997900000001
0.4077143 -4.060711
0.4087143 -4.0834263
0.4097143 -4.1061426999999995
0.4107143 -4.1288592
0.4117143 -4.1515749
0.4127143 -4.1742884
0.4137143 -4.1969988
0.4147143 -4.219705599999999
0.4157143 -4.2424075
0.4167143 -4.2651039
0.4177143 -4.2877935
0.4187143 -4.3104753
0.4197143 -4.3331485
0.4207143 -4.3558117
0.4217143 -4.3784637
0.4227143 -4.401103399999999
0.4237143 -4.4237297
0.4247143 -4.4463415
0.4257143 -4.468938
0.4267143 -4.4915180999999995
0.4277143 -4.5140807
0.4287143 -4.536625
0.4297143 -4.55915
0.4307143 -4.5816544
0.4317143 -4.6041373
0.4327143 -4.6265975
0.4337143 -4.6490338
0.4347143 -4.6714451
0.4357143 -4.6938308
0.4367143 -4.7161892
0.4377143 -4.7385193
0.4387143 -4.760820000000001
0.4397143 -4.7830895
0.4407143 -4.8053268000000005
0.4417143 -4.8275307000000005
0.4427143 -4.849700299999999
0.4437143 -4.8718348
0.4447143 -4.893932899999999
0.4457143 -4.9159933
0.4467143 -4.9380153
0.4477143 -4.9599975
0.4487143 -4.9819387
0.4497143 -5.0038375
0.4507143 -5.0256927
0.4517143 -5.047503099999999
0.4527143 -5.0692677
0.4537143 -5.0909854
0.4547143 -5.1126547
0.4557143 -5.134274400000001
0.4567143 -5.1558431
0.4577143 -5.177359699999999
0.4587143 -5.1988229
0.4597143 -5.2202318
0.4607143 -5.2415852
0.4617143 -5.2628823
0.4627143 -5.284122
0.4637143 -5.3053029
0.4647143 -5.3264234
0.4657143 -5.3474825
0.4667143 -5.3684782
0.4677143 -5.3894091
0.4687143 -5.4102741000000005
0.4697143 -5.4310717
0.4707143 -5.451801
0.4717143 -5.4724608
0.4727143 -5.4930493
0.4737143 -5.513566
0.4747143 -5.5340096
0.4757143 -5.554378799999999
0.4767143 -5.574672700000001
0.4777143 -5.5948898
0.4787143 -5.6150291
0.4797143 -5.6350891
0.4807143 -5.6550685000000005
0.4817143 -5.6749664
0.4827143 -5.6947809000000005
0.4837143 -5.7145104
0.4847143 -5.7341531
0.4857143 -5.7537075
0.4867143 -5.773172499999999
0.4877143 -5.7925474
0.4887143 -5.8118306
0.4897143 -5.8310214
0.4907143 -5.850118800000001
0.4917143 -5.869121499999999
0.4927143 -5.8880284
0.4937143 -5.9068386
0.4947143 -5.9255496
0.4957143 -5.9441604
0.4967143 -5.9626687
0.4977143 -5.9810732
0.4987143 -5.9993722
0.4997143 -6.017564999999999
0.5007143 -6.0356501
0.5017143 -6.0536262
0.5027143 -6.0714919
0.5037143 -6.0892463
0.5047143 -6.1068881
0.5057143 -6.124416399999999
0.5067143 -6.1418295
0.5077143 -6.1591264
0.5087143 -6.1763063
0.5097143 -6.1933674000000005
0.5107143 -6.2103081
0.5117143 -6.2271263
0.5127143 -6.2438205
0.5137143 -6.260389099999999
0.5147143 -6.276831
0.5157143 -6.2931441
0.5167143 -6.3093282
0.5177143 -6.325382
0.5187143 -6.3413053999999995
0.5197143 -6.3570969
0.5207143 -6.372755
0.5217143 -6.388279099999999
0.5227143 -6.4036667000000005
0.5237143 -6.4189158
0.5247143 -6.4340256
0.5257143 -6.448994600000001
0.5267143 -6.463820500000001
0.5277143 -6.4785026
0.5287143 -6.493039400000001
0.5297143 -6.507429500000001
0.5307143 -6.5216712999999995
0.5317143 -6.535762500000001
0.5327143 -6.5497026
0.5337143 -6.563490600000001
0.5347143 -6.577126699999999
0.5357143 -6.5906093
0.5367143 -6.6039376
0.5377143 -6.6171102
0.5387143 -6.6301256
0.5397143 -6.6429824
0.5407143 -6.6556774
0.5417143 -6.6682093
0.5427143 -6.680575800000001
0.5437143 -6.692776100000001
0.5447143 -6.7048095000000005
0.5457143 -6.7166752999999995
0.5467143 -6.7283727
0.5477143 -6.7398995
0.5487143 -6.7512549
0.5497143 -6.7624375
0.5507143 -6.773445799999999
0.5517143 -6.7842789
0.5527143 -6.7949361999999995
0.5537143 -6.8054169
0.5547143 -6.8157196
0.5557143 -6.8258427
0.5567143 -6.835784
0.5577143 -6.845541300000001
0.5587143 -6.855112300000001
0.5597143 -6.864496300000001
0.5607143 -6.8736918
0.5617143 -6.8826981
0.5627143 -6.8915150999999994
0.5637143 -6.900142099999999
0.5647143 -6.9085777
0.5657143 -6.916821
0.5667143 -6.924870599999999
0.5677143 -6.932724299999999
0.5687143 -6.9403805
0.5697143 -6.947837799999999
0.5707143 -6.955095399999999
0.5717143 -6.962151799999999
0.5727143 -6.9690064
0.5737143 -6.9756575000000005
0.5747143 -6.9821045
0.5757143 -6.9883451
0.5767143 -6.994378599999999
0.5777143 -7.0002034
0.5787143 -7.0058197
0.5797143 -7.0112258
0.5807143 -7.0164203999999994
0.5817143 -7.021403299999999
0.5827143 -7.0261732
0.5837143 -7.0307284999999995
0.5847143 -7.0350677
0.5857143 -7.039189299999999
0.5867143 -7.0430912
0.5877143 -7.046772499999999
0.5887143 -7.0502318
0.5897143 -7.0534691
0.5907143 -7.056483600000001
0.5917143 -7.0592739
0.5927143 -7.0618398
0.5937143 -7.064179299999999
0.5947143 -7.0662916000000005
0.5957143 -7.0681758
0.5967143 -7.0698299
0.5977143 -7.071252899999999
0.5987143 -7.0724435
0.5997143 -7.0734017
0.6007143 -7.0741259
0.6017143 -7.0746161
0.6027143 -7.074870199999999
0.6037143 -7.0748873
0.6047143 -7.074666000000001
0.6057143 -7.0742048
0.6067143 -7.0735037
0.6077143 -7.072561199999999
0.6087143 -7.0713766
0.6097143 -7.0699498
0.6107143 -7.0682801
0.6117143 -7.066366100000001
0.6127143 -7.064206200000001
0.6137143 -7.0617996000000005
0.6147143 -7.059145699999999
0.6157143 -7.0562422
0.6167143 -7.0530891
0.6177143 -7.049685
0.6187143 -7.0460297
0.6197143 -7.0421233999999995
0.6207143 -7.0379645
0.6217143 -7.0335515
0.6227143 -7.0288822
0.6237143 -7.0239566
0.6247143 -7.018772500000001
0.6257143 -7.0133299
0.6267143 -7.0076287
0.6277143 -7.001668199999999
0.6287143 -6.995448499999999
0.6297143 -6.9889694
0.6307143 -6.9822297
0.6317143 -6.9752276
0.6327143 -6.967961799999999
0.6337143 -6.9604315
0.6347143 -6.9526367
0.6357143 -6.944576700000001
0.6367143 -6.9362514
0.6377143 -6.927660099999999
0.6387143 -6.9188029
0.6397143 -6.9096774
0.6407143 -6.9002829000000006
0.6417143 -6.890618099999999
0.6427143 -6.8806812
0.6437143 -6.8704732
0.6447143 -6.8599939
0.6457143 -6.8492427
0.6467143 -6.8382204
0.6477143 -6.8269253
0.6487143 -6.8153568
0.6497143 -6.8035126
0.6507143 -6.7913927
0.6517143 -6.778995699999999
0.6527143 -6.7663215
0.6537143 -6.7533702
0.6547143 -6.7401424
0.6557143 -6.7266382
0.6567143 -6.7128569
0.6577143 -6.698797600000001
0.6587143 -6.6844589999999995
0.6597143 -6.6698402
0.6607143 -6.6549405
0.6617143 -6.63976
0.6627143 -6.6242993
0.6637143 -6.6085592
0.6647143 -6.592538200000001
0.6657143 -6.576236300000001
0.6667143 -6.5596521
0.6677143 -6.542785499999999
0.6687143 -6.5256342
0.6697143 -6.5081983999999995
0.6707143 -6.490477899999999
0.6717143 -6.472473600000001
0.6727143 -6.454185399999999
0.6737143 -6.4356133
0.6747143 -6.416757400000001
0.6757143 -6.397617599999999
0.6767143 -6.3781916999999995
0.6777143 -6.358479
0.6787143 -6.3384786
0.6797143 -6.318191400000001
0.6807143 -6.2976174
0.6817143 -6.276757299999999
0.6827143 -6.2556118
0.6837143 -6.2341813
0.6847143 -6.2124655
0.6857143 -6.1904632
0.6867143 -6.1681736
0.6877143 -6.1455965
0.6887143 -6.1227322
0.6897143 -6.0995806
0.6907143 -6.0761429
0.6917143 -6.0524192
0.6927143 -6.0284089
0.6937143 -6.0041107
0.6947143 -5.9795238
0.6957143 -5.9546478
0.6967143 -5.9294831
0.6977143 -5.9040301
0.6987143 -5.8782909000000005
0.6997143 -5.8522668
0.7007143 -5.8259584
0.7017143 -5.7993662
0.7027143 -5.7724893
0.7037143 -5.7453264
0.7047143 -5.7178766
0.7057143 -5.6901392
0.7067143 -5.6621144999999995
0.7077143 -5.6338031
0.7087143 -5.6052059000000005
0.7097143 -5.5763233
0.7107143 -5.5471551
0.7117143 -5.5177011
0.7127143 -5.487962100000001
0.7137143 -5.4579385
0.7147143 -5.4276317
0.7157143 -5.397043399999999
0.7167143 -5.3661749
0.7177143 -5.335027
0.7187143 -5.3035997
0.7197143 -5.2718919
0.7207143 -5.2399024
0.7217143 -5.2076302
0.7227143 -5.1750749
0.7237143 -5.1422369
0.7247143 -5.1091179
0.7257143 -5.075719599999999
0.7267143 -5.0420433000000004
0.7277143 -5.0080899
0.7287143 -4.9738601000000005
0.7297143 -4.9393541999999995
0.7307143 -4.904573
0.7317143 -4.869516900000001
0.7327143 -4.834187
0.7337143 -4.7985841
0.7347143 -4.7627084
0.7357143 -4.7265604
0.7367143 -4.6901397
0.7377143 -4.6534456
0.7387143 -4.6164777
0.7397143 -4.5792364
0.7407143 -4.5417231000000005
0.7417143 -4.5039397
0.7427143 -4.4658888
0.7437143 -4.4275727
0.7447143 -4.3889929
0.7457143 -4.35015
0.7467143 -4.3110441
0.7477143 -4.2716749
0.7487143 -4.2320419
0.7497143 -4.1921459
0.7507143 -4.151987699999999
0.7517143 -4.1115683
0.7527143 -4.0708888
0.7537143 -4.0299505
0.7547143 -3.9887533000000004
0.7557143 -3.9472981999999996
0.7567143 -3.9055861999999997
0.7577143 -3.8636189
0.7587143 -3.8213986999999996
0.7597143 -3.778927
0.7607143 -3.7362057999999996
0.7617143 -3.6932359999999997
0.7627143 -3.6500185999999997
0.7637143 -3.6065534
0.7647143 -3.5628404000000002
0.7657143 -3.5188802
0.7667143 -3.4746729
0.7677143 -3.4302200999999997
0.7687143 -3.3855237000000002
0.7697143 -3.3405855
0.7707143 -3.2954071000000003
0.7717143 -3.2499894
0.7727143 -3.2043345
0.7737143 -3.1584429999999997
0.7747143 -3.1123171000000003
0.7757143 -3.0659581
0.7767143 -3.0193676999999997
0.7777143 -2.9725471999999997
0.7787143 -2.9254971000000003
0.7797143 -2.8782185
0.7807143 -2.8307118
0.7817143 -2.7829772
0.7827143 -2.7350161
0.7837143 -2.6868304
0.7847143 -2.6384225
0.7857143 -2.5897948
0.7867143 -2.5409495
0.7877143 -2.4918886000000002
0.7887143 -2.4426131
0.7897143 -2.3931241
0.7907143 -2.3434224
0.7917143 -2.2935087
0.7927143 -2.2433845
0.7937143 -2.1930516
0.7947143 -2.1425119
0.7957143 -2.0917675
0.7967143 -2.0408198
0.7977143 -1.9896703000000002
0.7987143 -1.9383200999999999
0.7997143 -1.8867705
0.8007143 -1.8350227000000001
0.8017143 -1.7830791
0.8027143 -1.7309422
0.8037143 -1.6786143
0.8047143 -1.6260978
0.8057143 -1.5733941000000002
0.8067143 -1.5205042
0.8077143 -1.4674287
0.8087143 -1.4141683
0.8097143 -1.360724
0.8107143 -1.3070981000000002
0.8117143 -1.2532935
0.8127143 -1.1993136
0.8137143 -1.1451609999999999
0.8147143 -1.0908378
0.8157143 -1.0363455000000001
0.8167143 -0.98168487
0.8177143 -0.92685688
0.8187143 -0.87186312
0.8197143 -0.81670601
0.8207143 -0.7613882
0.8217143 -0.70591234
0.8227143 -0.65028053
0.8237143 -0.59449412
0.8247143 -0.5385539
0.8257143 -0.48246100000000003
0.8267143 -0.42621697999999997
0.8277143 -0.36982438
0.8287143 -0.3132863
0.8297143 -0.25660574999999997
0.8307143 -0.19978557
0.8317143 -0.14282786
0.8327143 -0.085733476
0.8337143 -0.02850306
0.8347143 0.028862464
0.8357143 0.086361135
0.8367143 0.14399003999999999
0.8377143 0.20174554000000003
0.8387143 0.25962378999999997
0.8397143 0.31762181
0.8407143 0.37573739
0.8417143 0.43396935999999997
0.8427143 0.4923169
0.8437143 0.55077905
0.8447143 0.60935393
0.8457143 0.6680388899999999
0.8467143 0.72683091
0.8477143 0.78572696
0.8487143 0.84472448
0.8497143 0.90382202
0.8507143 0.96301828
0.8517143 1.0223123
0.8527143 1.0817026
0.8537143 1.1411861
0.8547143 1.2007587
0.8557143 1.2604163
0.8567143 1.3201549
0.8577143 1.3799715000000001
0.8587143 1.4398647
0.8597143 1.4998343
0.8607143 1.5598802
0.8617143 1.6200018999999999
0.8627143 1.6801971999999998
0.8637143 1.7404631
0.8647143 1.8007955
0.8657143 1.8611908
0.8667143 1.9216461
0.8677143 1.9821588
0.8687143 2.0427274
0.8697143 2.1033501
0.8707143 2.1640247
0.8717143 2.2247477
0.8727143 2.2855148
0.8737143 2.3463225
0.8747143 2.4071677
0.8757143 2.4680492
0.8767143 2.5289662
0.8777143 2.5899192
0.8787143 2.6509076
0.8797143 2.7119299
0.8807143 2.7729828000000003
0.8817143 2.8340619
0.8827143 2.8951624
0.8837143 2.9562801
0.8847143 3.0174116
0.8857143 3.0785542
0.8867143 3.1397063000000003
0.8877143 3.2008666999999997
0.8887143 3.2620329000000003
0.8897143 3.3232030000000004
0.8907143 3.3843733
0.8917143 3.4455415000000005
0.8927143 3.5067048000000005
0.8937143 3.5678621
0.8947143 3.6290124
0.8957143 3.6901545000000002
0.8967143 3.7512861
0.8977143 3.8124043000000003
0.8987143 3.8735051
0.8997143 3.9345834
0.9007143 3.9956346
0.9017143 4.0566545000000005
0.9027143 4.1176409
0.9037143 4.178592200000001
0.9047143 4.2395081
0.9057143 4.3003879000000005
0.9067143 4.3612305
0.9077143 4.4220332
0.9087143 4.4827927
0.9097143 4.543506
0.9107143 4.6041701
0.9117143 4.6647824
0.9127143 4.7253404
0.9137143 4.7858413
0.9147143 4.8462823
0.9157143 4.9066599
0.9167143 4.9669702000000004
0.9177143 5.0272088
0.9187143 5.0873729999999995
0.9197143 5.1474605
0.9207143 5.2074693
0.9217143 5.2673995
0.9227143 5.3272501
0.9237143 5.387020499999999
0.9247143 5.4467082
0.9257143 5.5063106
0.9267143 5.5658236
0.9277143 5.6252427
0.9287143 5.6845643
0.9297143 5.7437845
0.9307143 5.8029007
0.9317143 5.8619108
0.9327143 5.9208129
0.9337143 5.9796039
0.9347143 6.0382817
0.9357143 6.0968436
0.9367143 6.1552875
0.9377143 6.213611
0.9387143 6.2718123
0.9397143 6.3298896
0.9407143 6.387841
0.9417143 6.4456641999999995
0.9427143 6.503356200000001
0.9437143 6.5609135
0.9447143 6.6183321
0.9457143 6.6756077
0.9467143 6.732737299999999
0.9477143 6.7897186
0.9487143 6.8465494
0.9497143 6.903228899999999
0.9507143 6.9597557000000005
0.9517143 7.0161283
0.9527143 7.072345200000001
0.9537143 7.1284032999999996
0.9547143 7.1842991
0.9557143 7.2400302
0.9567143 7.2955929
0.9577143 7.3509850000000005
0.9587143 7.4062034
0.9597143 7.4612461
0.9607143 7.516109899999999
0.9617143 7.570792
0.9627143 7.62529
0.9637143 7.679601
0.9647143 7.7337228
0.9657143 7.7876531
0.9667143 7.841390400000001
0.9677143 7.894934000000001
0.9687143 7.9482816
0.9697143 8.001431100000001
0.9707143 8.0543801
0.9717143 8.107125
0.9727143 8.1596628
0.9737143 8.211989
0.9747143 8.2641006
0.9757143 8.315995299999999
0.9767143 8.3676711
0.9777143 8.419127
0.9787143 8.4703609
0.9797143 8.5213721
0.9807143 8.5721582
0.9817143 8.622717100000001
0.9827143 8.6730473
0.9837143 8.7231457
0.9847143 8.773009499999999
0.9857143 8.8226371
0.9867143 8.8720255
0.9877143 8.9211717
0.9887143 8.9700744
0.9897143 9.0187296
0.9907143 9.0671353
0.9917143 9.1152884
0.9927143 9.1631867
0.9937143 9.2108279
0.9947143 9.2582107
0.9957143 9.305333300000001
0.9967143 9.3521953
0.9977143 9.398795699999999
0.9987143 9.4451331
0.9997143 9.4912045
1.000714 9.5370069
1.001714 9.5825374
1.002714 9.6277937
1.003714 9.6727721
1.004714 9.7174704
1.005714 9.7618878
1.006714 9.8060228
1.007714 9.849873200000001
1.008714 9.893436699999999
1.009714 9.9367119
1.010714 9.9796966
1.011714 10.02239
1.012714 10.064779999999999
1.013714 10.10688
1.014714 10.14869
1.015714 10.190190000000001
1.016714 10.2314
1.017714 10.2723
1.018714 10.312899999999999
1.019714 10.35319
1.020714 10.39317
1.021714 10.43283
1.022714 10.472190000000001
1.023714 10.51122
1.024714 10.54994
1.025714 10.58835
1.026714 10.626430000000001
1.027714 10.6642
1.028714 10.70164
1.029714 10.73875
1.030714 10.77554
1.031714 10.81199
1.032714 10.84812
1.033714 10.88392
1.034714 10.919379999999999
1.035714 10.95451
1.036714 10.98931
1.037714 11.023769999999999
1.038714 11.057889999999999
1.039714 11.091669999999999
1.040714 11.1251
1.041714 11.15819
1.042714 11.19093
1.043714 11.223329999999999
1.044714 11.255379999999999
1.045714 11.28708
1.046714 11.31843
1.047714 11.34942
1.048714 11.38006
1.049714 11.41035
1.050714 11.44027
1.051714 11.46985
1.052714 11.49906
1.053714 11.52792
1.054714 11.556420000000001
1.055714 11.58455
1.056714 11.61231
1.057714 11.639710000000001
1.058714 11.66673
1.059714 11.693389999999999
1.060714 11.71968
1.061714 11.7456
1.062714 11.77115
1.063714 11.79633
1.064714 11.82114
1.065714 11.84557
1.066714 11.86963
1.067714 11.893320000000001
1.068714 11.91662
1.069714 11.93955
1.070714 11.962100000000001
1.071714 11.98427
1.072714 12.00605
1.073714 12.02745
1.074714 12.04847
1.075714 12.0691
1.076714 12.08934
1.077714 12.10919
1.078714 12.12867
1.079714 12.14775
1.080714 12.166459999999999
1.081714 12.18478
1.082714 12.20271
1.083714 12.22024
1.084714 12.23739
1.085714 12.25413
1.086714 12.27049
1.087714 12.28644
1.088714 12.30201
1.089714 12.31718
1.090714 12.33196
1.091714 12.34634
1.092714 12.36032
1.093714 12.37391
1.094714 12.3871
1.095714 12.3999
1.096714 12.41231
1.097714 12.42431
1.098714 12.43592
1.099714 12.44714
1.100714 12.45795
1.101714 12.46836
1.102714 12.478359999999999
1.103714 12.48796
1.104714 12.497160000000001
1.105714 12.505949999999999
1.106714 12.514349999999999
1.107714 12.52235
1.108714 12.529950000000001
1.109714 12.53715
1.110714 12.54395
1.111714 12.550349999999998
1.112714 12.556339999999999
1.113714 12.561929999999998
1.114714 12.567110000000001
1.115714 12.57189
1.116714 12.576270000000001
1.117714 12.580240000000002
1.118714 12.583810000000001
1.119714 12.58697
1.120714 12.58973
1.121714 12.59209
1.122714 12.594050000000001
1.123714 12.595600000000001
1.124714 12.596760000000002
1.125714 12.597520000000001
1.126714 12.59789
1.127714 12.59785
1.128714 12.5974
1.129714 12.59655
1.130714 12.595300000000002
1.131714 12.59364
1.132714 12.591569999999999
1.133714 12.58911
1.134714 12.586240000000002
1.135714 12.58298
1.136714 12.57932
1.137714 12.57527
1.138714 12.570809999999998
1.139714 12.56596
1.140714 12.56071
1.141714 12.555069999999999
1.142714 12.54903
1.143714 12.54259
1.144714 12.535760000000002
1.145714 12.528529999999998
1.146714 12.520909999999999
1.147714 12.512880000000001
1.148714 12.50446
1.149714 12.49565
1.150714 12.48644
1.151714 12.47684
1.152714 12.46685
1.153714 12.45647
1.154714 12.44571
1.155714 12.43456
1.156714 12.42302
1.157714 12.41109
1.158714 12.39877
1.159714 12.38606
1.160714 12.37297
1.161714 12.35949
1.162714 12.34563
1.163714 12.331399999999999
1.164714 12.31678
1.165714 12.30177
1.166714 12.286389999999999
1.167714 12.27063
1.168714 12.25448
1.169714 12.237969999999999
1.170714 12.221070000000001
1.171714 12.203809999999999
1.172714 12.18617
1.173714 12.16816
1.174714 12.14977
1.175714 12.13101
1.176714 12.11188
1.177714 12.09238
1.178714 12.07252
1.179714 12.052290000000001
1.180714 12.031699999999999
1.181714 12.01074
1.182714 11.98942
1.183714 11.967740000000001
1.184714 11.94569
1.185714 11.92328
1.186714 11.90052
1.187714 11.87739
1.188714 11.85392
1.189714 11.8301
1.190714 11.80592
1.191714 11.7814
1.192714 11.75652
1.193714 11.731300000000001
1.194714 11.70573
1.195714 11.67981
1.196714 11.65354
1.197714 11.62694
1.198714 11.600000000000001
1.199714 11.57271
1.200714 11.54509
1.201714 11.51713
1.202714 11.48883
1.203714 11.46019
1.204714 11.43122
1.205714 11.40193
1.206714 11.372309999999999
1.207714 11.34237
1.208714 11.3121
1.209714 11.28151
1.210714 11.250599999999999
1.211714 11.21936
1.212714 11.187800000000001
1.213714 11.15592
1.214714 11.12373
1.215714 11.09122
1.216714 11.0584
1.217714 11.02528
1.218714 10.99184
1.219714 10.9581
1.220714 10.924050000000001
1.221714 10.8897
1.222714 10.855049999999999
1.223714 10.8201
1.224714 10.78486
1.225714 10.749319999999999
1.226714 10.71349
1.227714 10.67736
1.228714 10.64094
1.229714 10.60422
1.230714 10.567219999999999
1.231714 10.52993
1.232714 10.492360000000001
1.233714 10.45452
1.234714 10.416400000000001
1.235714 10.378
1.236714 10.339329999999999
1.237714 10.30039
1.238714 10.26118
1.239714 10.2217
1.240714 10.181949999999999
1.241714 10.14193
1.242714 10.101659999999999
1.243714 10.061119999999999
1.244714 10.02031
1.245714 9.9792555
1.246714 9.937939
1.247714 9.8963693
1.248714 9.8545507
1.249714 9.8124869
1.250714 9.770181000000001
1.251714 9.7276352
1.252714 9.6848503
1.253714 9.6418269
1.254714 9.5985651
1.255714 9.5550664
1.256714 9.511333
1.257714 9.4673663
1.258714 9.4231702
1.259714 9.3787469
1.260714 9.3340993
1.261714 9.2892297
1.262714 9.2441395
1.263714 9.1988318
1.264714 9.153309499999999
1.265714 9.1075748
1.266714 9.061630800000001
1.267714 9.0154797
1.268714 8.9691229
1.269714 8.9225627
1.270714 8.8757999
1.271714 8.8288359
1.272714 8.781673
1.273714 8.7343127
1.274714 8.6867586
1.275714 8.6390138
1.276714 8.5910812
1.277714 8.5429639
1.278714 8.494664
1.279714 8.4461831
1.280714 8.3975241
1.281714 8.348689199999999
1.282714 8.2996801
1.283714 8.2504995
1.284714 8.2011491
1.285714 8.1516318
1.286714 8.1019498
1.287714 8.0521047
1.288714 8.0020986
1.289714 7.9519331
1.290714 7.9016112
1.291714 7.8511357
1.292714 7.8005097999999995
1.293714 7.7497363
1.294714 7.698817600000001
1.295714 7.647757199999999
1.296714 7.5965561
1.297714 7.5452170999999995
1.298714 7.4937418000000005
1.299714 7.442132399999999
1.300714 7.390390300000001
1.301714 7.3385186000000004
1.302714 7.286519599999999
1.303714 7.2343953
1.304714 7.182148100000001
1.305714 7.129780199999999
1.306714 7.0772946
1.307714 7.0246927
1.308714 6.971978400000001
1.309714 6.9191538
1.310714 6.8662226
1.311714 6.8131872
1.312714 6.760049599999999
1.313714 6.706813
1.314714 6.6534787
1.315714 6.6000483999999995
1.316714 6.5465234
1.317714 6.492906800000001
1.318714 6.4392008
1.319714 6.3854091
1.320714 6.3315339
1.321714 6.2775783
1.322714 6.2235449
1.323714 6.169435
1.324714 6.1152507
1.325714 6.0609933
1.326714 6.0066652
1.327714 5.9522688
1.328714 5.8978073
1.329714 5.8432832
1.330714 5.7886995
1.331714 5.7340592
1.332714 5.6793641
1.333714 5.6246165
1.334714 5.5698182
1.335714 5.514971500000001
1.336714 5.4600794
1.337714 5.405144399999999
1.338714 5.3501699
1.339714 5.2951581999999995
1.340714 5.2401111
1.341714 5.185029699999999
1.342714 5.1299151
1.343714 5.0747689
1.344714 5.019593599999999
1.345714 4.9643919
1.346714 4.9091671
1.347714 4.8539224999999995
1.348714 4.7986608
1.349714 4.7433838
1.350714 4.6880942
1.351714 4.6327934
1.352714 4.5774836
1.353714 4.5221671
1.354714 4.4668462
1.355714 4.4115238
1.356714 4.356202499999999
1.357714 4.3008844999999996
1.358714 4.2455718000000005
1.359714 4.190265800000001
1.360714 4.134969
1.361714 4.0796831
1.362714 4.024410199999999
1.363714 3.9691530000000004
1.364714 3.9139152000000004
1.365714 3.8586993
1.366714 3.803508
1.367714 3.7483430999999996
1.368714 3.6932069999999997
1.369714 3.6381003
1.370714 3.5830248
1.371714 3.5279817999999996
1.372714 3.472973
1.373714 3.4180007999999997
1.374714 3.3630673
1.375714 3.3081751
1.376714 3.2533269
1.377714 3.1985246000000003
1.378714 3.1437706000000003
1.379714 3.0890679
1.380714 3.0344192
1.381714 2.9798267
1.382714 2.925293
1.383714 2.8708195
1.384714 2.8164081
1.385714 2.7620602
1.386714 2.7077774999999997
1.387714 2.6535613
1.388714 2.5994129
1.389714 2.5453337
1.390714 2.4913250000000002
1.391714 2.4373893
1.392714 2.383529
1.393714 2.3297478
1.394714 2.276049
1.395714 2.2224361000000004
1.396714 2.1689114999999997
1.397714 2.1154769
1.398714 2.0621337
1.399714 2.0088825
1.400714 1.9557242999999997
1.401714 1.90266
1.402714 1.8496909999999998
1.403714 1.7968191000000002
1.404714 1.7440459
1.405714 1.6913727
1.406714 1.6388012
1.407714 1.5863327
1.408714 1.5339694
1.409714 1.481714
1.410714 1.4295700999999998
1.411714 1.3775412
1.412714 1.325631
1.413714 1.2738419
1.414714 1.2221748
1.415714 1.1706295
1.416714 1.1192053
1.417714 1.0679013
1.418714 1.0167181
1.419714 0.96565802
1.420714 0.91472445
1.421714 0.86392108
1.422714 0.8132516399999999
1.423714 0.76271808
1.424714 0.71232151
1.425714 0.66206236
1.426714 0.61194105
1.427714 0.56195939
1.428714 0.51212008
1.429714 0.46242619999999995
1.430714 0.41288020999999997
1.431714 0.36348316
1.432714 0.31423457
1.433714 0.26513305
1.434714 0.21617764
1.435714 0.16736889000000002
1.436714 0.11870916999999999
1.437714 0.070202543
1.438714 0.021854024
1.439714 -0.026332063000000003
1.440714 -0.074353063
1.441714 -0.12220829000000001
1.442714 -0.16989891
1.443714 -0.21742635999999999
1.444714 -0.26479119
1.445714 -0.31199227
1.446714 -0.35902692
1.447714 -0.40589147000000003
1.448714 -0.4525831
1.449714 -0.49910019
1.450714 -0.54544276
1.451714 -0.59161191
1.452714 -0.6376084399999999
1.453714 -0.68343165
1.454714 -0.7290788
1.455714 -0.77454573
1.456714 -0.81982827
1.457714 -0.8649235599999999
1.458714 -0.90983091
1.459714 -0.9545518100000001
1.460714 -0.99908877
1.461714 -1.043444
1.462714 -1.0876174
1.463714 -1.1316061
1.464714 -1.1754056000000002
1.465714 -1.2190111
1.466714 -1.2624186000000002
1.467714 -1.305627
1.468714 -1.3486369999999999
1.469714 -1.3914510999999998
1.470714 -1.4340705
1.471714 -1.4764951
1.472714 -1.5187228000000002
1.473714 -1.5607501
1.474714 -1.6025737000000002
1.475714 -1.6441915000000003
1.476714 -1.6856043
1.477714 -1.726814
1.478714 -1.7678235
1.479714 -1.8086338
1.480714 -1.8492438
1.481714 -1.8896492
1.482714 -1.9298445000000002
1.483714 -1.9698253
1.484714 -2.0095885
1.485714 -2.0491349
1.486714 -2.0884672
1.487714 -2.1275889
1.488714 -2.1665027
1.489714 -2.2052081
1.490714 -2.2437023
1.491714 -2.2819808
1.492714 -2.3200396000000003
1.493714 -2.3578772000000003
1.494714 -2.3954939
1.495714 -2.4328923
1.496714 -2.470075
1.497714 -2.5070431
1.498714 -2.5437947
1.499714 -2.5803259
1.500714 -2.6166318
1.501714 -2.6527089999999998
1.502714 -2.6885565
1.503714 -2.7241760999999998
1.504714 -2.7595714
1.505714 -2.7947461
1.506714 -2.8297018
1.507714 -2.8644372000000002
1.508714 -2.8989485
1.509714 -2.9332308
1.510714 -2.9672805
1.511714 -3.0010966999999997
1.512714 -3.0346808999999997
1.513714 -3.068037
1.514714 -3.1011678000000003
1.515714 -3.1340748
1.516714 -3.1667564
1.517714 -3.1992089000000004
1.518714 -3.2314278
1.519714 -3.2634106000000003
1.520714 -3.2951564
1.521714 -3.3266667
1.522714 -3.3579454
1.523714 -3.3889953
1.524714 -3.4198172
1.525714 -3.4504093
1.526714 -3.4807675000000002
1.527714 -3.5108875
1.528714 -3.5407677
1.529714 -3.5704084
1.530714 -3.5998132000000003
1.531714 -3.6289856
1.532714 -3.6579289
1.533714 -3.6866429999999997
1.534714 -3.7151258
1.535714 -3.7433731999999997
1.536714 -3.7713811
1.537714 -3.7991468
1.538714 -3.8266703
1.539714 -3.8539544
1.540714 -3.8810025999999995
1.541714 -3.907818
1.542714 -3.9344009
1.543714 -3.9607498999999997
1.544714 -3.9868619
1.545714 -4.0127348
1.546714 -4.038367
1.547714 -4.0637605
1.548714 -4.0889177
1.549714 -4.1138414
1.550714 -4.1385334
1.551714 -4.1629929
1.552714 -4.1872166
1.553714 -4.2112008
1.554714 -4.234942
1.555714 -4.2584401000000005
1.556714 -4.2816966999999995
1.557714 -4.3047151999999995
1.558714 -4.3274995
1.559714 -4.350052
1.560714 -4.3723732
1.561714 -4.3944612
1.562714 -4.4163138
1.563714 -4.4379290000000005
1.564714 -4.4593062
1.565714 -4.4804461
1.566714 -4.5013506
1.567714 -4.5220207
1.568714 -4.5424568999999995
1.569714 -4.5626588
1.570714 -4.582624099999999
1.571714 -4.6023514
1.572714 -4.6218399
1.573714 -4.6410907
1.574714 -4.6601064999999995
1.575714 -4.6788909
1.576714 -4.6974462
1.577714 -4.7157742
1.578714 -4.7338746
1.579714 -4.751746
1.580714 -4.769386
1.581714 -4.7867928
1.582714 -4.803966
1.583714 -4.820906
1.584714 -4.8376143
1.585714 -4.8540920000000005
1.586714 -4.8703406
1.587714 -4.8863601
1.588714 -4.9021505
1.589714 -4.9177114
1.590714 -4.9330432
1.591714 -4.9481466
1.592714 -4.9630232
1.593714 -4.9776748
1.594714 -4.9921028
1.595714 -5.0063074
1.596714 -5.020288
1.597714 -5.0340436
1.598714 -5.0475731
1.599714 -5.0608758
1.600714 -5.0739519
1.601714 -5.0868034
1.602714 -5.0994318
1.603714 -5.1118391999999995
1.604714 -5.1240273
1.605714 -5.135997
1.606714 -5.1477492
1.607714 -5.1592834
1.608714 -5.1706001
1.609714 -5.1816992
1.610714 -5.1925812
1.611714 -5.2032456
1.612714 -5.2136932
1.613714 -5.2239239
1.614714 -5.2339379
1.615714 -5.2437354
1.616714 -5.253317200000001
1.617714 -5.2626841
1.618714 -5.2718371
1.619714 -5.2807778
1.620714 -5.2895077
1.621714 -5.2980278
1.622714 -5.3063396
1.623714 -5.314444
1.624714 -5.322341199999999
1.625714 -5.3300317
1.626714 -5.3375151
1.627714 -5.344791
1.628714 -5.3518586
1.629714 -5.3587183
1.630714 -5.3653717
1.631714 -5.3718202
1.632714 -5.3780664
1.633714 -5.3841121
1.634714 -5.3899597
1.635714 -5.3956099
1.636714 -5.4010625999999995
1.637714 -5.4063179
1.638714 -5.4113757
1.639714 -5.4162357000000005
1.640714 -5.4208983
1.641714 -5.4253642
1.642714 -5.429634500000001
1.643714 -5.4337095
1.644714 -5.4375894
1.645714 -5.4412741
1.646714 -5.444764
1.647714 -5.4480597
1.648714 -5.4511636
1.649714 -5.4540787
1.650714 -5.456808199999999
1.651714 -5.4593552
1.652714 -5.4617211
1.653714 -5.4639053
1.654714 -5.4659065
1.655714 -5.4677226
1.656714 -5.4693528
1.657714 -5.4707967
1.658714 -5.4720566
1.659714 -5.4731347
1.660714 -5.4740336
1.661714 -5.4747548
1.662714 -5.4752991
1.663714 -5.4756659999999995
1.664714 -5.4758552
1.665714 -5.4758675
1.666714 -5.4757051
1.667714 -5.4753706
1.668714 -5.4748673
1.669714 -5.4741971
1.670714 -5.4733600000000004
1.671714 -5.4723546
1.672714 -5.4711789
1.673714 -5.4698303
1.674714 -5.468308899999999
1.675714 -5.466616500000001
1.676714 -5.4647569
1.677714 -5.4627344
1.678714 -5.4605525
1.679714 -5.4582126
1.680714 -5.4557152
1.681714 -5.4530587
1.682714 -5.4502416
1.683714 -5.4472644
1.684714 -5.4441284
1.685714 -5.4408370999999995
1.686714 -5.4373935
1.687714 -5.4337997
1.688714 -5.4300554000000005
1.689714 -5.4261588
1.690714 -5.422107899999999
1.691714 -5.4179013
1.692714 -5.4135397
1.693714 -5.4090261
1.694714 -5.4043654000000005
1.695714 -5.399562
1.696714 -5.3946186
1.697714 -5.3895354
1.698714 -5.3843115
1.699714 -5.378943700000001
1.700714 -5.373431
1.701714 -5.3677738
1.702714 -5.3619746
1.703714 -5.3560376
1.704714 -5.3499669
1.705714 -5.3437643
1.706714 -5.337429
1.707714 -5.330959
1.708714 -5.3243514
1.709714 -5.3176053
1.710714 -5.3107221000000004
1.711714 -5.3037054999999995
1.712714 -5.2965604
1.713714 -5.2892912
1.714714 -5.2819006
1.715714 -5.2743878
1.716714 -5.2667513
1.717714 -5.2589886
1.718714 -5.2510988
1.719714 -5.2430835
1.720714 -5.2349463
1.721714 -5.2266922000000005
1.722714 -5.2183241
1.723714 -5.2098427
1.724714 -5.2012462
1.725714 -5.1925313
1.726714 -5.1836953
1.727714 -5.1747374
1.728714 -5.1656604
1.729714 -5.156469
1.730714 -5.1471688
1.731714 -5.1377639
1.732714 -5.1282562
1.733714 -5.118645
1.734714 -5.1089272
1.735714 -5.0991002
1.736714 -5.089163800000001
1.737714 -5.079119700000001
1.738714 -5.0689716
1.739714 -5.0587237
1.740714 -5.0483782
1.741714 -5.0379355
1.742714 -5.0273933
1.743714 -5.016749
1.744714 -5.006000800000001
1.745714 -4.9951505
1.746714 -4.9842019
1.747714 -4.9731612
1.748714 -4.9620342
1.749714 -4.950824
1.750714 -4.9395308
1.751714 -4.9281515
1.752714 -4.9166821
1.753714 -4.9051192
1.754714 -4.8934619999999995
1.755714 -4.8817132
1.756714 -4.8698764
1.757714 -4.8579559
1.758714 -4.8459541
1.759714 -4.8338711
1.760714 -4.8217054
1.761714 -4.8094556
1.762714 -4.7971211
1.763714 -4.7847047
1.764714 -4.7722112
1.765714 -4.7596462
1.766714 -4.7470145
1.767714 -4.7343168
1.768714 -4.7215514
1.769714 -4.708713700000001
1.770714 -4.6957996
1.771714 -4.6828065
1.772714 -4.6697352
1.773714 -4.6565894
1.774714 -4.6433743
1.775714 -4.6300944
1.776714 -4.6167523
1.777714 -4.6033479
1.778714 -4.5898799
1.779714 -4.5763459
1.780714 -4.5627464
1.781714 -4.5490831
1.782714 -4.5353603
1.783714 -4.5215823
1.784714 -4.507751799999999
1.785714 -4.4938684
1.786714 -4.4799291
1.787714 -4.4659298
1.788714 -4.4518676
1.789714 -4.437741600000001
1.790714 -4.4235549999999995
1.791714 -4.4093132
1.792714 -4.3950222
1.793714 -4.3806866
1.794714 -4.3663077
1.795714 -4.3518841
1.796714 -4.3374132
1.797714 -4.3228928
1.798714 -4.3083228
1.799714 -4.293705200000001
1.800714 -4.2790435
1.801714 -4.2643413
1.802714 -4.2496003
1.803714 -4.234819900000001
1.804714 -4.2199966
1.805714 -4.2051278
1.806714 -4.1902117
1.807714 -4.1752491
1.808714 -4.1602444
1.809714 -4.1452032
1.810714 -4.1301306
1.811714 -4.1150298
1.812714 -4.099901
1.813714 -4.084742100000001
1.814714 -4.0695492
1.815714 -4.0543199
1.816714 -4.0390544
1.817714 -4.0237546
1.818714 -4.0084243
1.819714 -3.9930668000000002
1.820714 -3.9776839
1.821714 -3.962275
1.822714 -3.9468378
1.823714 -3.9313696
1.824714 -3.9158701999999996
1.825714 -3.9003413
1.826714 -3.8847875
1.827714 -3.8692139
1.828714 -3.8536243
1.829714 -3.8380206
1.830714 -3.8224012000000003
1.831714 -3.8067628
1.832714 -3.7911019999999995
1.833714 -3.7754171000000003
1.834714 -3.7597083000000002
1.835714 -3.743979
1.836714 -3.7282333000000003
1.837714 -3.7124746
1.838714 -3.6967043
1.839714 -3.6809217
1.840714 -3.665125
1.841714 -3.6493119
1.842714 -3.6334824
1.843714 -3.6176391000000003
1.844714 -3.6017854000000002
1.845714 -3.5859253
1.846714 -3.5700612
1.847714 -3.5541932999999997
1.848714 -3.5383195
1.849714 -3.5224367
1.850714 -3.506542
1.851714 -3.4906346
1.852714 -3.4747165000000004
1.853714 -3.4587912
1.854714 -3.442863
1.855714 -3.4269355
1.856714 -3.4110095
1.857714 -3.3950838999999995
1.858714 -3.3791564000000003
1.859714 -3.3632256
1.860714 -3.3472911
1.861714 -3.3313546
1.862714 -3.3154193
1.863714 -3.2994880999999996
1.864714 -3.2835625
1.865714 -3.2676425
1.866714 -3.2517254
1.867714 -3.2358095000000002
1.868714 -3.2198928
1.869714 -3.2039762
1.870714 -3.1880621
1.871714 -3.1721547
1.872714 -3.1562578
1.873714 -3.1403731999999995
1.874714 -3.1245012
1.875714 -3.1086398
1.876714 -3.0927867
1.877714 -3.0769398
1.878714 -3.061099
1.879714 -3.0452656
1.880714 -3.0294422
1.881714 -3.0136313
1.882714 -2.9978344
1.883714 -2.9820515
1.884714 -2.9662812
1.885714 -2.9505223000000003
1.886714 -2.9347744
1.887714 -2.9190382
1.888714 -2.9033164
1.889714 -2.8876120000000003
1.890714 -2.871928
1.891714 -2.856265
1.892714 -2.8406225
1.893714 -2.8249986000000002
1.894714 -2.8093912
1.895714 -2.7937984
1.896714 -2.7782204
1.897714 -2.7626589
1.898714 -2.7471164
1.899714 -2.7315956
1.900714 -2.7160976
1.901714 -2.7006228
1.902714 -2.6851700999999997
1.903714 -2.6697384
1.904714 -2.6543275
1.905714 -2.6389381
1.906714 -2.6235720000000002
1.907714 -2.6082316000000003
1.908714 -2.5929188
1.909714 -2.5776342
1.910714 -2.5623769000000003
1.911714 -2.5471454000000002
1.912714 -2.5319379
1.913714 -2.5167532
1.914714 -2.5015919
1.915714 -2.4864553000000003
1.916714 -2.4713453
1.917714 -2.4562635999999998
1.918714 -2.4412114
1.919714 -2.4261884
1.920714 -2.411194
1.921714 -2.396227
1.922714 -2.3812877
1.923714 -2.366377
1.924714 -2.3514969
1.925714 -2.3366494
1.926714 -2.3218360000000002
1.927714 -2.307057
1.928714 -2.2923118
1.929714 -2.2775989
1.930714 -2.2629168
1.931714 -2.2482647
1.932714 -2.2336427
1.933714 -2.2190521000000003
1.934714 -2.2044944
1.935714 -2.1899710999999997
1.936714 -2.1754830999999997
1.937714 -2.1610308000000003
1.938714 -2.1466138
1.939714 -2.1322317
1.940714 -2.1178847000000003
1.941714 -2.1035735
1.942714 -2.0892991
1.943714 -2.0750627
1.944714 -2.0608651
1.945714 -2.046706
1.946714 -2.0325845
1.947714 -2.0184992
1.948714 -2.0044487
1.949714 -1.9904325
1.950714 -1.9764509
1.951714 -1.9625054999999998
1.952714 -1.9485982
1.953714 -1.934731
1.954714 -1.9209053
1.955714 -1.9071213999999999
1.956714 -1.8933788
1.957714 -1.8796772
1.958714 -1.8660156
1.959714 -1.8523941
1.960714 -1.8388126
1.961714 -1.8252717
1.962714 -1.8117716999999998
1.963714 -1.7983124
1.964714 -1.7848933
1.965714 -1.7715141
1.966714 -1.7581744
1.967714 -1.7448743999999998
1.968714 -1.731615
1.969714 -1.7183978
1.970714 -1.7052246
1.971714 -1.6920971
1.972714 -1.6790156999999999
1.973714 -1.6659802000000001
1.974714 -1.6529892000000002
1.975714 -1.640041
1.976714 -1.6271342000000002
1.977714 -1.6142679
1.978714 -1.6014423
1.979714 -1.5886584
1.980714 -1.5759174
1.981714 -1.5632206999999998
1.982714 -1.5505688
1.983714 -1.5379623
1.984714 -1.5254009000000002
1.985714 -1.5128848000000001
1.986714 -1.5004144000000001
1.987714 -1.4879905
1.988714 -1.4756138
1.989714 -1.463285
1.990714 -1.4510036
1.991714 -1.4387687
1.992714 -1.4265784
1.993714 -1.4144311
1.994714 -1.4023256
1.995714 -1.3902619999999999
1.996714 -1.378242
1.997714 -1.3662676
1.998714 -1.3543412
1.999714 -1.3424641
2.000714 -1.3306366
2.001714 -1.3188579
2.002714 -1.3071265
2.003714 -1.2954411000000001
2.004714 -1.2838011999999999
2.005714 -1.2722068
2.006714 -1.260659
2.007714 -1.2491584
2.008714 -1.2377054
2.009714 -1.2262996
2.010714 -1.2149399
2.011714 -1.2036256
2.012714 -1.1923566
2.013714 -1.1811341
2.014714 -1.1699599999999999
2.015714 -1.1588364
2.016714 -1.1477646
2.017714 -1.1367445999999999
2.018714 -1.1257747
2.019714 -1.1148524
2.020714 -1.1039752999999999
2.021714 -1.0931416
2.022714 -1.0823516
2.023714 -1.0716068
2.024714 -1.0609093
2.025714 -1.0502612999999998
2.026714 -1.0396638
2.027714 -1.0291165
2.028714 -1.018618
2.029714 -1.0081672
2.030714 -0.99776341
2.031714 -0.98740701
2.032714 -0.97709922
2.033714 -0.96684135
2.034714 -0.9566339700000001
2.035714 -0.9464763100000001
2.036714 -0.93636643
2.037714 -0.92630209
2.038714 -0.91628172
2.039714 -0.90630529
2.040714 -0.8963748800000001
2.041714 -0.88649336
2.042714 -0.87666363
2.043714 -0.8668873500000001
2.044714 -0.8571640599999999
2.045714 -0.84749181
2.046714 -0.83786752
2.047714 -0.82828859
2.048714 -0.81875389
2.049714 -0.8092639
2.050714 -0.7998204800000001
2.051714 -0.79042558
2.052714 -0.78108022
2.053714 -0.77178422
2.054714 -0.76253614
2.055714 -0.75333444
2.056714 -0.74417833
2.057714 -0.73506865
2.058714 -0.7260074400000001
2.059714 -0.71699722
2.060714 -0.70803962
2.061714 -0.69913454
2.062714 -0.69027981
2.063714 -0.68147201
2.064714 -0.6727078
2.065714 -0.66398536
2.066714 -0.65530511
2.067714 -0.64666937
2.068714 -0.63808137
2.069714 -0.62954384
2.070714 -0.62105772
2.071714 -0.6126220800000001
2.072714 -0.60423454
2.073714 -0.59589269
2.074714 -0.5875952999999999
2.075714 -0.5793427999999999
2.076714 -0.57113688
2.077714 -0.56297956
2.078714 -0.55487198
2.079714 -0.54681362
2.080714 -0.53880238
2.081714 -0.5308355699999999
2.082714 -0.52291132
2.083714 -0.51502958
2.084714 -0.50719241
2.085714 -0.49940306
2.086714 -0.49166451000000005
2.087714 -0.48397811999999996
2.088714 -0.47634291
2.089714 -0.46875584
2.090714 -0.46121310000000004
2.091714 -0.45371181
2.092714 -0.44625103
2.093714 -0.43883207
2.094714 -0.43145772
2.095714 -0.42413068
2.096714 -0.41685239
2.097714 -0.4096224
2.098714 -0.40243872999999997
2.099714 -0.39529908
2.100714 -0.38820195
2.101714 -0.38114770000000003
2.102714 -0.37413817
2.103714 -0.36717569
2.104714 -0.36026174
2.105714 -0.35339596
2.106714 -0.34657596
2.107714 -0.33979842
2.108714 -0.33306046
2.109714 -0.32636102
2.110714 -0.31970140999999996
2.111714 -0.31308492
2.112714 -0.30651521
2.113714 -0.29999488
2.114714 -0.29352424
2.115714 -0.28710125000000003
2.116714 -0.28072256
2.117714 -0.27438495
2.118714 -0.26808684
2.119714 -0.26182861
2.120714 -0.25561216999999997
2.121714 -0.24943980000000002
2.122714 -0.24331275
2.123714 -0.23723054
2.124714 -0.23119124
2.125714 -0.22519261000000002
2.126714 -0.21923338
2.127714 -0.21331408
2.128714 -0.20743702
2.129714 -0.20160514000000002
2.130714 -0.19582064999999999
2.131714 -0.19008364
2.132714 -0.18439178
2.133714 -0.17874108
2.134714 -0.17312746
2.135714 -0.16754846999999998
2.136714 -0.16200417
2.137714 -0.15649707
2.138714 -0.15103088
2.139714 -0.14560882
2.140714 -0.14023233999999998
2.141714 -0.13490075999999998
2.142714 -0.12961198
2.143714 -0.12436369000000001
2.144714 -0.11915474
2.145714 -0.11398554999999999
2.146714 -0.10885766
2.147714 -0.10377254
2.148714 -0.09873025099999999
2.149714 -0.093728921
2.150714 -0.088765123
2.151714 -0.083835295
2.152714 -0.078937312
2.153714 -0.074071687
2.154714 -0.069241499
2.155714 -0.064451323
2.156714 -0.059705373
2.157714 -0.055005855000000006
2.158714 -0.050352223
2.159714 -0.045741568
2.160714 -0.041170145
2.161714 -0.036634991000000006
2.162714 -0.032135041
2.163714 -0.027671093
2.164714 -0.023244892
2.165714 -0.018857699999999998
2.166714 -0.014509181000000001
2.167714 -0.010197317999999999
2.168714 -0.0059193410999999994
2.169714 -0.0016731823000000002
2.170714 0.0025411628
2.171714 0.0067212823
2.172714 0.010863107
2.173714 0.014962725999999999
2.174714 0.019018016999999998
2.175714 0.023029874000000002
2.176714 0.027001884999999996
2.177714 0.030938801
2.178714 0.034844715
2.179714 0.038721343
2.180714 0.042567614999999996
2.181714 0.046380455
2.182714 0.050156517
2.183714 0.05389385000000001
2.184714 0.05759277299999999
2.185714 0.061255529999999996
2.186714 0.06488486
2.187714 0.068482367
2.188714 0.072047493
2.189714 0.075577683
2.190714 0.079069712
2.191714 0.082521455
2.192714 0.085933338
2.193714 0.089308532
2.194714 0.092651887
2.195714 0.095967896
2.196714 0.099258707
2.197714 0.10252313
2.198714 0.10575723
2.199714 0.10895603
2.200714 0.11211578000000001
2.201714 0.11523555
2.202714 0.11831751000000001
2.203714 0.12136581
2.204714 0.12438435
2.205714 0.12737502
2.206714 0.13033691
2.207714 0.13326691
2.208714 0.13616162
2.209714 0.13901937
2.210714 0.14184131
2.211714 0.14463112
2.212714 0.14739328999999998
2.213714 0.15013097
2.214714 0.15284431
2.215714 0.15553026
2.216714 0.15818398
2.217714 0.160801
2.218714 0.16337958
2.219714 0.16592157
2.220714 0.16843170000000002
2.221714 0.1709155
2.222714 0.17337679
2.223714 0.17581596
2.224714 0.17822987999999998
2.225714 0.18061346
2.226714 0.18296215
2.227714 0.18527401999999998
2.228714 0.18755066
2.229714 0.18979624
2.230714 0.19201542
2.231714 0.19421101
2.232714 0.19638268
2.233714 0.19852717
2.234714 0.20064013000000003
2.235714 0.20271852
2.236714 0.20476244000000002
2.237714 0.20677540000000003
2.238714 0.20876287
2.239714 0.21072972999999998
2.240714 0.21267793999999998
2.241714 0.21460556999999997
2.242714 0.21650749000000002
2.243714 0.21837782
2.244714 0.22021254999999998
2.245714 0.22201154
2.246714 0.22377849
2.247714 0.22551934
2.248714 0.22723949999999998
2.249714 0.22894149
2.250714 0.23062401
2.251714 0.23228275
2.252714 0.23391263
2.253714 0.23551038000000002
2.254714 0.23707609999999998
2.255714 0.23861306
2.256714 0.24012597
2.257714 0.24161845999999998
2.258714 0.24309116000000003
2.259714 0.24454125999999998
2.260714 0.24596388
2.261714 0.24735462000000003
2.262714 0.24871187999999997
2.263714 0.25003809
2.264714 0.25133875
2.265714 0.25262028999999997
2.266714 0.25388721999999997
2.267714 0.25514008
2.268714 0.25637534
2.269714 0.25758699
2.270714 0.2587693
2.271714 0.25991932
2.272714 0.2610381
2.273714 0.26212994
2.274714 0.26320021
2.275714 0.26425284
2.276714 0.26528859
2.277714 0.26630496
2.278714 0.26729784
2.279714 0.26826384
2.280714 0.26920224000000004
2.281714 0.27011556
2.282714 0.27100835
2.283714 0.27188496
2.284714 0.27274715
2.285714 0.27359305
2.286714 0.27441769
2.287714 0.2752153
2.288714 0.2759818
2.289714 0.27671685
2.290714 0.27742407
2.291714 0.27810957000000003
2.292714 0.27877945
2.293714 0.27943722
2.294714 0.28008267
2.295714 0.28071234
2.296714 0.28132142
2.297714 0.28190617
2.298714 0.28246548
2.299714 0.28300115000000003
2.300714 0.28351666
2.301714 0.28401504
2.302714 0.28449717999999996
2.303714 0.28496126
2.304714 0.28540369000000004
2.305714 0.28582099
2.306714 0.28621182
2.307714 0.28657808
2.308714 0.28692428
2.309714 0.28725585
2.310714 0.28757676000000004
2.311714 0.28788787
2.312714 0.28818658999999996
2.313714 0.28846804
2.314714 0.2887272
2.315714 0.28896104
2.316714 0.28916961
2.317714 0.2893558
2.318714 0.28952376
2.319714 0.28967692
2.320714 0.28981660000000004
2.321714 0.28994172
2.322714 0.29004973
2.323714 0.2901383
2.324714 0.29020663
2.325714 0.29025611
2.326714 0.29028952
2.327714 0.29030961
2.328714 0.29031757999999996
2.329714 0.29031225
2.330714 0.29029045000000003
2.331714 0.29024838
2.332714 0.29018335
2.333714 0.29009503999999997
2.334714 0.28998582
2.335714 0.28985979
2.336714 0.28972107
2.337714 0.28957222
2.338714 0.28941345
2.339714 0.28924280999999996
2.340714 0.28905738
2.341714 0.28885475
2.342714 0.28863396
2.343714 0.28839577
2.344714 0.28814196
2.345714 0.28787416
2.346714 0.28759288
2.347714 0.2872973
2.348714 0.28698572
2.349714 0.28665662000000003
2.350714 0.28630963
2.351714 0.28594601999999997
2.352714 0.28556825
2.353714 0.28517905
2.354714 0.28478021
2.355714 0.28437187
2.356714 0.2839525
2.357714 0.28351967
2.358714 0.28307114
2.359714 0.28260580999999996
2.360714 0.28212405999999995
2.361714 0.28162741
2.362714 0.28111771999999996
2.363714 0.28059627000000004
2.364714 0.28006332
2.365714 0.27951819
2.366714 0.27895989000000004
2.367714 0.27838768
2.368714 0.2778016
2.369714 0.27720246
2.370714 0.27659134999999996
2.371714 0.27596898999999997
2.372714 0.27533534000000004
2.373714 0.27468959
2.374714 0.27403054
2.375714 0.2733574
2.376714 0.27267022999999996
2.377714 0.27197001
2.378714 0.27125834
2.379714 0.2705368
2.380714 0.2698062
2.381714 0.26906638
2.382714 0.26831641
2.383714 0.26755508
2.384714 0.26678154000000004
2.385714 0.26599572000000005
2.386714 0.26519818
2.387714 0.26438984
2.388714 0.26357139
2.389714 0.26274291
2.390714 0.261904
2.391714 0.26105406999999997
2.392714 0.2601929
2.393714 0.25932097000000004
2.394714 0.25843936
2.395714 0.2575493
2.396714 0.25665152
2.397714 0.25574579
2.398714 0.25483083
2.399714 0.25390477
2.400714 0.252966
2.401714 0.25201384
2.402714 0.25104887000000004
2.403714 0.2500728
2.404714 0.24908771999999998
2.405714 0.24809525
2.406714 0.24709601
2.407714 0.24608960000000002
2.408714 0.245075
2.409714 0.24405136
2.410714 0.24301854000000003
2.411714 0.24197726
2.412714 0.24092855999999999
2.413714 0.23987328
2.414714 0.2388112
2.415714 0.23774107000000003
2.416714 0.23666092
2.417714 0.23556896
2.418714 0.23446462999999998
2.419714 0.23334889999999997
2.420714 0.23222421
2.421714 0.23109349
2.422714 0.22995910000000003
2.423714 0.22882184
2.424714 0.22768075999999998
2.425714 0.22653374
2.426714 0.22537838999999998
2.427714 0.22421321
2.428714 0.22303815999999999
2.429714 0.22185447
2.430714 0.22066388999999997
2.431714 0.21946763000000002
2.432714 0.21826573999999999
2.433714 0.21705711
2.434714 0.21584013
2.435714 0.21461365000000002
2.436714 0.21337785
2.437714 0.21213439999999997
2.438714 0.21088582
2.439714 0.20963436
2.440714 0.20838090999999997
2.441714 0.20712444
2.442714 0.20586227
2.443714 0.20459124
2.444714 0.20330902
2.445714 0.20201518
2.446714 0.20071138
2.447714 0.19940068
2.448714 0.19808632999999998
2.449714 0.19677039000000002
2.450714 0.19545318
2.451714 0.19413334000000002
2.452714 0.19280888
2.453714 0.19147829
2.454714 0.19014128
2.455714 0.18879891999999998
2.456714 0.18745286
2.457714 0.18610427000000002
2.458714 0.18475297
2.459714 0.18339728
2.460714 0.18203463
2.461714 0.18066281
2.462714 0.1792811
2.463714 0.1778909
2.464714 0.17649537999999998
2.465714 0.17509827
2.466714 0.17370243000000002
2.467714 0.17230868
2.468714 0.17091557
2.469714 0.16951999
2.470714 0.16811851
2.471714 0.16670874
2.472714 0.16529012
2.473714 0.16386379
2.474714 0.16243180000000002
2.475714 0.16099598
2.476714 0.15955707
2.477714 0.15811466000000002
2.478714 0.15666768
2.479714 0.15521543999999998
2.480714 0.15375848
2.481714 0.1522987
2.482714 0.15083876999999998
2.483714 0.14938102
2.484714 0.14792626
2.485714 0.14647321000000002
2.486714 0.14501881
2.487714 0.14355929
2.488714 0.14209162
2.489714 0.14061463
2.490714 0.13912944000000002
2.491714 0.13763887
2.492714 0.13614636
2.493714 0.13465459000000002
2.494714 0.13316475
2.495714 0.13167643
2.496714 0.13018819
2.497714 0.12869857
2.498714 0.12720682
2.499714 0.12571311999999998
2.500714 0.12421808999999999
2.501714 0.12272213
2.502714 0.12122472
2.503714 0.11972426
2.504714 0.11821862000000001
2.505714 0.11670595
2.506714 0.11518579
2.507714 0.11365940999999999
2.508714 0.11212971000000001
2.509714 0.1106003
2.510714 0.10907423
2.511714 0.10755309
2.512714 0.10603649999999999
2.513714 0.10452250999999999
2.514714 0.10300841
2.515714 0.10149182999999999
2.516714 0.099971413
2.517714 0.098447048
2.518714 0.096919498
2.519714 0.095389766
2.520714 0.093858538
2.521714 0.092325959
2.522714 0.090791867
2.523714 0.089256233
2.524714 0.087719597
2.525714 0.086183159
2.526714 0.084648473
2.527714 0.083116826
2.528714 0.081588631
2.529714 0.08006308300000001
2.530714 0.078538305
2.531714 0.077011966
2.532714 0.075482053
2.533714 0.073947589
2.534714 0.072408898
2.535714 0.070867437
2.536714 0.069325243
2.537714 0.067784236
2.538714 0.066245685
2.539714 0.064710004
2.540714 0.063176895
2.541714 0.061645666999999994
2.542714 0.060115609
2.543714 0.058586168
2.544714 0.057056977
2.545714 0.055527745
2.546714 0.053998129
2.547714 0.052467734
2.548714 0.050936261000000004
2.549714 0.0494037
2.550714 0.047870542
2.551714 0.04633776
2.552714 0.044806651
2.553714 0.043278493
2.554714 0.041754197
2.555714 0.040234049
2.556714 0.038717638
2.557714 0.037203977
2.558714 0.035691776
2.559714 0.034179760000000003
2.560714 0.032666928
2.561714 0.031152743
2.562714 0.029637198999999996
2.563714 0.028120807999999997
2.564714 0.026604522000000002
2.565714 0.02508958
2.566714 0.023577295
2.567714 0.022068802
2.568714 0.020564796
2.569714 0.019065361
2.570714 0.017569952
2.571714 0.016077533999999997
2.572714 0.014586876
2.573714 0.013096881000000001
2.574714 0.011606841
2.575714 0.010116563
2.576714 0.0086262982
2.577714 0.0071365597000000005
2.578714 0.0056479391999999995
2.579714 0.0041610121
2.580714 0.0026763553
2.581714 0.0011946391
2.582714 -0.000283328
2.583714 -0.0017566867
2.584714 -0.0032247735000000004
2.585714 -0.0046874433
2.586714 -0.0061453073000000006
2.587714 -0.0075997217
2.588714 -0.0090524751
2.589714 -0.010505226
2.590714 -0.011958901
2.591714 -0.013413324
2.592714 -0.014867213
2.593714 -0.016318627000000002
2.594714 -0.017765654999999998
2.595714 -0.019207076
2.596714 -0.020642718
2.597714 -0.022073368
2.598714 -0.023500292
2.599714 -0.024924622
2.600714 -0.026346882999999998
2.601714 -0.027766907999999996
2.602714 -0.029184144999999998
2.603714 -0.030598152000000003
2.604714 -0.032009010000000004
2.605714 -0.033417408
2.606714 -0.034824272999999996
2.607714 -0.036230177
2.608714 -0.037634769
2.609714 -0.039036595
2.610714 -0.040433450999999995
2.611714 -0.041823179
2.612714 -0.043204575
2.613714 -0.044577962
2.614714 -0.045945169
2.615714 -0.047308873
2.616714 -0.048671532
2.617714 -0.050034444
2.618714 -0.051397282999999995
2.619714 -0.052758334999999996
2.620714 -0.054115371
2.621714 -0.055466632999999994
2.622714 -0.056811573000000004
2.623714 -0.058150960999999994
2.624714 -0.059486314000000005
2.625714 -0.060818985000000006
2.626714 -0.062149373
2.627714 -0.063476682
2.628714 -0.064799312
2.629714 -0.066115771
2.630714 -0.06742556
2.631714 -0.068729575
2.632714 -0.070029806
2.633714 -0.07132841300000001
2.634714 -0.072626572
2.635714 -0.073923718
2.636714 -0.07521757500000001
2.637714 -0.076504989
2.638714 -0.077783252
2.639714 -0.079051335
2.640714 -0.08031036700000001
2.641714 -0.081563235
2.642714 -0.082813384
2.643714 -0.084063399
2.644714 -0.08531396699999999
2.645714 -0.086563767
2.646714 -0.087810215
2.647714 -0.089050748
2.648714 -0.09028397
2.649714 -0.091510132
2.650714 -0.092730724
2.651714 -0.09394741499999999
2.652714 -0.095160899
2.653714 -0.096370309
2.654714 -0.09757347300000001
2.655714 -0.09876800499999999
2.656714 -0.09995263500000001
2.657714 -0.10112813000000001
2.658714 -0.10229727000000001
2.659714 -0.1034639
2.660714 -0.10463125
2.661714 -0.10580055000000001
2.662714 -0.10697033999999998
2.663714 -0.10813699
2.664714 -0.10929617999999999
2.665714 -0.11044458
2.666714 -0.11158122
2.667714 -0.11270763
2.668714 -0.113827
2.669714 -0.1149426
2.670714 -0.11605631999999999
2.671714 -0.11716805
2.672714 -0.11827605000000001
2.673714 -0.11937814000000001
2.674714 -0.12047313
2.675714 -0.12156159000000001
2.676714 -0.12264564
2.677714 -0.12372775
2.678714 -0.12480927
2.679714 -0.12588927
2.680714 -0.12696451
2.681714 -0.12803053
2.682714 -0.1290835
2.683714 -0.13012183
2.684714 -0.13114705999999998
2.685714 -0.13216331
2.686714 -0.13317564
2.687714 -0.13418806
2.688714 -0.13520205
2.689714 -0.13621617
2.690714 -0.13722704
2.691714 -0.13823105
2.692714 -0.13922608
2.693714 -0.14021222
2.694714 -0.14119149
2.695714 -0.14216644
2.696714 -0.14313852999999999
2.697714 -0.14410721
2.698714 -0.14507002
2.699714 -0.14602381
2.700714 -0.14696645
2.701714 -0.14789817
2.702714 -0.14882177
2.703714 -0.14974161
2.704714 -0.15066162
2.705714 -0.15158356
2.706714 -0.15250598
2.707714 -0.15342466999999999
2.708714 -0.15433439000000002
2.709714 -0.15523095
2.710714 -0.15611292999999998
2.711714 -0.1569821
2.712714 -0.15784244
2.713714 -0.15869824999999999
2.714714 -0.15955228999999999
2.715714 -0.16040469999999998
2.716714 -0.16125339
2.717714 -0.16209536
2.718714 -0.16292846
2.719714 -0.16375267000000002
2.720714 -0.16457011000000002
2.721714 -0.1653839
2.722714 -0.16619634
2.723714 -0.16700749
2.724714 -0.16781474
2.725714 -0.16861374
2.726714 -0.16940035
2.727714 -0.17017252
2.728714 -0.17093148
2.729714 -0.17168134999999998
2.730714 -0.17242755999999998
2.731714 -0.17317454
2.732714 -0.17392394
2.733714 -0.17467405
2.734714 -0.17542065999999998
2.735714 -0.17615899
2.736714 -0.17688573999999999
2.737714 -0.17760028
2.738714 -0.17830456
2.739714 -0.17900175000000002
2.740714 -0.17969441
2.741714 -0.18038312
2.742714 -0.18106622
2.743714 -0.18174078999999999
2.744714 -0.18240436
2.745714 -0.18305654000000002
2.746714 -0.18369955999999998
2.747714 -0.18433753
2.748714 -0.18497468
2.749714 -0.18561336
2.750714 -0.18625278
2.751714 -0.18688916
2.752714 -0.18751718
2.753714 -0.18813218
2.754714 -0.18873208
2.755714 -0.18931814
2.756714 -0.18989431
2.757714 -0.1904654
2.758714 -0.19103504
2.759714 -0.19160429
2.760714 -0.1921715
2.761714 -0.1927335
2.762714 -0.19328739
2.763714 -0.19383193
2.764714 -0.19436819
2.765714 -0.19489869999999998
2.766714 -0.19542594
2.767714 -0.19595073999999998
2.768714 -0.19647148
2.769714 -0.19698459999999998
2.770714 -0.19748609
2.771714 -0.19797343
2.772714 -0.19844683999999999
2.773714 -0.19890951999999998
2.774714 -0.19936641
2.775714 -0.19982213000000001
2.776714 -0.20027921999999998
2.777714 -0.20073707999999998
2.778714 -0.20119241000000002
2.779714 -0.20164067
2.780714 -0.20207814
2.781714 -0.20250326000000002
2.782714 -0.20291711999999998
2.783714 -0.20332248
2.784714 -0.20372231999999998
2.785714 -0.20411822
2.786714 -0.20450975
2.787714 -0.20489478
2.788714 -0.20527092
2.789714 -0.20563689000000002
2.790714 -0.20599347
2.791714 -0.20634340999999998
2.792714 -0.20669028
2.793714 -0.20703673
2.794714 -0.20738323
2.795714 -0.20772760999999998
2.796714 -0.20806585000000002
2.797714 -0.20839369000000002
2.798714 -0.20870839
2.799714 -0.20900976000000002
2.800714 -0.20930012999999997
2.801714 -0.20958318
2.802714 -0.20986241
2.803714 -0.21013957
2.804714 -0.2104142
2.805714 -0.21068405
2.806714 -0.21094643
2.807714 -0.21119956
2.808714 -0.21144344999999998
2.809714 -0.21167982000000002
2.810714 -0.21191121
2.811714 -0.21213954000000002
2.812714 -0.21236518000000001
2.813714 -0.21258662000000003
2.814714 -0.21280117999999998
2.815714 -0.21300620999999997
2.816714 -0.21320039
2.817714 -0.21338437000000002
2.818714 -0.21356045999999998
2.819714 -0.21373161999999998
2.820714 -0.21390005
2.821714 -0.21406621999999997
2.822714 -0.21422866
2.823714 -0.21438461
2.824714 -0.21453134
2.825714 -0.21466738999999999
2.826714 -0.21479321
2.827714 -0.21491106999999998
2.828714 -0.21502394000000002
2.829714 -0.2151344
2.830714 -0.21524348
2.831714 -0.21535042000000001
2.832714 -0.21545305
2.833714 -0.21554888
2.834714 -0.21563617000000002
2.835714 -0.21571452000000002
2.836714 -0.21578483
2.837714 -0.21584867000000002
2.838714 -0.21590728
2.839714 -0.21596088000000002
2.840714 -0.21600861
2.841714 -0.21604889000000002
2.842714 -0.21608041
2.843714 -0.21610293000000003
2.844714 -0.21611759
2.845714 -0.21612672000000002
2.846714 -0.21613284
2.847714 -0.21613764000000002
2.848714 -0.21614118000000002
2.849714 -0.21614173999999997
2.850714 -0.21613638000000002
2.851714 -0.21612197
2.852714 -0.21609631
2.853714 -0.21605887
2.854714 -0.21601084
2.855714 -0.21595459
2.856714 -0.21589272999999998
2.857714 -0.21582725
2.858714 -0.21575904
2.859714 -0.21568793
2.860714 -0.21561321
2.861714 -0.21553428
2.862714 -0.21545104999999998
2.863714 -0.21536393999999998
2.864714 -0.21527349
2.865714 -0.21517975
2.866714 -0.21508182
2.867714 -0.21497777
2.868714 -0.2148652
2.869714 -0.21474201
2.870714 -0.21460734000000004
2.871714 -0.21446196
2.872714 -0.21430831
2.873714 -0.21414971
2.874714 -0.21398929
2.875714 -0.21382901
2.876714 -0.21366904999999997
2.877714 -0.21350787000000002
2.878714 -0.21334283999999998
2.879714 -0.21317125999999997
2.880714 -0.21299117
2.881714 -0.21280180999999998
2.882714 -0.21260354999999997
2.883714 -0.2123974
2.884714 -0.21218432
2.885714 -0.2119648
2.886714 -0.21173893
2.887714 -0.21150663999999997
2.888714 -0.21126836
2.889714 -0.21102533
2.890714 -0.21077951
2.891714 -0.21053306
2.892714 -0.21028741999999997
2.893714 -0.21004265
2.894714 -0.20979699000000002
2.895714 -0.2095473
2.896714 -0.20928991000000002
2.897714 -0.20902186999999997
2.898714 -0.20874187
2.899714 -0.20845062
2.900714 -0.20815055000000002
2.901714 -0.20784482
2.902714 -0.20753623
2.903714 -0.20722633000000001
2.904714 -0.20691521999999998
2.905714 -0.2066019
2.906714 -0.20628506
2.907714 -0.2059638
2.908714 -0.205638
2.909714 -0.20530811000000002
2.910714 -0.20497455
2.911714 -0.20463705999999998
2.912714 -0.20429445
2.913714 -0.20394477
2.914714 -0.20358611
2.915714 -0.20321763999999998
2.916714 -0.20284005
2.917714 -0.20245581
2.918714 -0.20206831000000003
2.919714 -0.20168074
2.920714 -0.2012949
2.921714 -0.20091054
2.922714 -0.20052553
2.923714 -0.2001367
2.924714 -0.19974113
2.925714 -0.19933714
2.926714 -0.19892482
2.927714 -0.19850568000000002
2.928714 -0.19808176
2.929714 -0.19765468
2.930714 -0.19722494999999998
2.931714 -0.19679191
2.932714 -0.19635449000000002
2.933714 -0.19591197
2.934714 -0.19546461
2.935714 -0.19501371
2.936714 -0.19456106
2.937714 -0.19410792999999998
2.938714 -0.19365422
2.939714 -0.19319825
2.940714 -0.19273717
2.941714 -0.19226817000000002
2.942714 -0.19178961
2.943714 -0.19130187999999998
2.944714 -0.19080729999999999
2.945714 -0.19030932
2.946714 -0.18981118
2.947714 -0.18931467999999999
2.948714 -0.18881962
2.949714 -0.18832405
2.950714 -0.18782526
2.951714 -0.18732094999999999
2.952714 -0.18681012
2.953714 -0.18629325
2.954714 -0.18577171
2.955714 -0.1852468
2.956714 -0.18471899
2.957714 -0.18418757
2.958714 -0.18365119
2.959714 -0.18310871
2.960714 -0.18256011
2.961714 -0.18200692
2.962714 -0.18145175
2.963714 -0.18089737
2.964714 -0.18034542
2.965714 -0.17979562999999998
2.966714 -0.17924573
2.967714 -0.1786923
2.968714 -0.17813212
2.969714 -0.17756338
2.970714 -0.17698634
2.971714 -0.1764031
2.972714 -0.17581658
2.973714 -0.17522926
2.974714 -0.1746423
2.975714 -0.17405523
2.976714 -0.17346655
2.977714 -0.17287468
2.978714 -0.17227889999999998
2.979714 -0.17167968
2.980714 -0.1710783
2.981714 -0.17047607
2.982714 -0.16987335
2.983714 -0.16926916
2.984714 -0.16866139000000002
2.985714 -0.1680478
2.986714 -0.16742707
2.987714 -0.16679964
2.988714 -0.16616769
2.989714 -0.16553439
2.990714 -0.16490265
2.991714 -0.16427398999999998
2.992714 -0.16364789
2.993714 -0.16302217000000002
2.994714 -0.16239387
2.995714 -0.16176054
2.996714 -0.16112115999999999
2.997714 -0.1604763
2.998714 -0.15982764
2.999714 -0.15917699
3.000714 -0.15852534
3.001714 -0.15787256
3.002714 -0.15721766
3.003714 -0.15655949000000002
3.004714 -0.15589772000000002
3.005714 -0.15523315000000001
3.006714 -0.15456754
3.007714 -0.15390283999999999
3.008714 -0.15324015
3.009714 -0.15257914
3.010714 -0.15191794
3.011714 -0.15125398
3.012714 -0.15058494
3.013714 -0.14990985999999998
3.014714 -0.14922952
3.015714 -0.14854609
3.016714 -0.14786226
3.017714 -0.14718004
3.018714 -0.14650006
3.019714 -0.14582141
3.020714 -0.14514227
3.021714 -0.14446073
3.022714 -0.14377572
3.023714 -0.14308734
3.024714 -0.14239659
3.025714 -0.14170465000000002
3.026714 -0.14101221
3.027714 -0.14031902
3.028714 -0.1396241
3.029714 -0.13892638
3.030714 -0.13822544
3.031714 -0.13752201
3.032714 -0.13681783
3.033714 -0.13611497
3.034714 -0.13541498999999999
3.035714 -0.13471812
3.036714 -0.13402308000000002
3.037714 -0.13332756
3.038714 -0.13262905
3.039714 -0.13192587
3.040714 -0.13121770000000002
3.041714 -0.13050566
3.042714 -0.12979164
3.043714 -0.12907753
3.044714 -0.12836448
3.045714 -0.12765267
3.046714 -0.12694154
3.047714 -0.12623034
3.048714 -0.12551874
3.049714 -0.12480698999999999
3.050714 -0.12409574
3.051714 -0.12338553
3.052714 -0.12267624
3.053714 -0.12196694
3.054714 -0.12125605
3.055714 -0.12054205
3.056714 -0.11982419999999999
3.057714 -0.11910296999999999
3.058714 -0.11838003999999999
3.059714 -0.11765774
3.060714 -0.1169382
3.061714 -0.11622260999999999
3.062714 -0.11551088
3.063714 -0.11480181
3.064714 -0.11409363
3.065714 -0.11338476000000001
3.066714 -0.11267428
3.067714 -0.11196197000000001
3.068714 -0.11124809
3.069714 -0.11053294999999999
3.070714 -0.10981661000000001
3.071714 -0.10909885
3.072714 -0.10837946999999999
3.073714 -0.10765875999999999
3.074714 -0.10693771
3.075714 -0.10621796000000001
3.076714 -0.10550132999999999
3.077714 -0.10478913999999999
3.078714 -0.10408168
3.079714 -0.10337795
3.080714 -0.10267602999999999
3.081714 -0.10197374999999999
3.082714 -0.10126935000000001
3.083714 -0.10056209999999999
3.084714 -0.099852309
3.085714 -0.099140999
3.086714 -0.098429364
3.087714 -0.097718276
3.088714 -0.097008114
3.089714 -0.09629894600000001
3.090714 -0.095590873
3.091714 -0.094884343
3.092714 -0.094180176
3.093714 -0.093479262
3.094714 -0.09278207399999999
3.095714 -0.092088239
3.096714 -0.091396464
3.097714 -0.090704893
3.098714 -0.090011762
3.099714 -0.08931611099999999
3.100714 -0.088618184
3.101714 -0.087919337
3.102714 -0.087221502
3.103714 -0.08652641600000001
3.104714 -0.085834984
3.105714 -0.085147074
3.106714 -0.084461796
3.107714 -0.08377807699999999
3.108714 -0.083095266
3.109714 -0.08241340999999999
3.110714 -0.08173309599999999
3.111714 -0.081054959
3.112714 -0.080379134
3.113714 -0.07970498999999999
3.114714 -0.079031318
3.115714 -0.078356918
3.116714 -0.077681278
3.117714 -0.077005039
3.118714 -0.076329889
3.119714 -0.075657951
3.120714 -0.07499091999999999
3.121714 -0.074329291
3.122714 -0.073672127
3.123714 -0.07301743
3.124714 -0.072363019
3.125714 -0.071707473
3.126714 -0.071050698
3.127714 -0.070393889
3.128714 -0.069738878
3.129714 -0.069087249
3.130714 -0.06843962499999999
3.131714 -0.06779547
3.132714 -0.067153556
3.133714 -0.066512736
3.134714 -0.065872708
3.135714 -0.065234286
3.136714 -0.064599043
3.137714 -0.063968467
3.138714 -0.063343055
3.139714 -0.06272185100000001
3.140714 -0.062102667
3.141714 -0.061482971
3.142714 -0.060861011
3.143714 -0.060236703999999995
3.144714 -0.059611775
3.145714 -0.058989115999999994
3.146714 -0.058371591
3.147714 -0.057760871000000005
3.148714 -0.057156809
3.149714 -0.056557636999999994
3.150714 -0.055960897999999995
3.151714 -0.05536463
3.152714 -0.054768228
3.153714 -0.054172595
3.154714 -0.053579523
3.155714 -0.052990606999999995
3.156714 -0.052406307
3.157714 -0.051825639
3.158714 -0.051246659
3.159714 -0.050667545
3.160714 -0.050087681
3.161714 -0.049508240999999995
3.162714 -0.048931880000000004
3.163714 -0.048361628
3.164714 -0.047799543
3.165714 -0.047245673999999994
3.166714 -0.046697914
3.167714 -0.046152814
3.168714 -0.045607027
3.169714 -0.04505871
3.170714 -0.044508246
3.171714 -0.043957957
3.172714 -0.04341098
3.173714 -0.042869829
3.174714 -0.042335331000000004
3.175714 -0.041806456
3.176714 -0.041281045
3.177714 -0.040757083
3.178714 -0.040233848
3.179714 -0.039712313
3.180714 -0.039194635
3.181714 -0.03868294
3.182714 -0.038178056
3.183714 -0.03767882
3.184714 -0.037182402
3.185714 -0.036685515
3.186714 -0.036185977
3.187714 -0.035683881
3.188714 -0.035181781
3.189714 -0.034683791
3.190714 -0.034193945
3.191714 -0.033714573000000005
3.192714 -0.033245445
3.193714 -0.032784016
3.194714 -0.032326658
3.195714 -0.031870278
3.196714 -0.031413548
3.197714 -0.030957209
3.198714 -0.030503317
3.199714 -0.030053899
3.200714 -0.02960969
3.201714 -0.029169649
3.202714 -0.028731463999999998
3.203714 -0.028292843
3.204714 -0.027852916
3.205714 -0.027413014000000003
3.206714 -0.026976402
3.207714 -0.026547004000000003
3.208714 -0.026127722000000003
3.209714 -0.025719113000000002
3.210714 -0.025319058
3.211714 -0.024923615
3.212714 -0.024528678999999998
3.213714 -0.024131694
3.214714 -0.023732633
3.215714 -0.023333833
3.216714 -0.022938778
3.217714 -0.022550454
3.218714 -0.022170048
3.219714 -0.021796601000000002
3.220714 -0.021427739
3.221714 -0.021061083
3.222714 -0.020695604
3.223714 -0.020332234
3.224714 -0.019973416
3.225714 -0.01962183
3.226714 -0.019278926000000002
3.227714 -0.018944006
3.228714 -0.018614359
3.229714 -0.018286394
3.230714 -0.017957283
3.231714 -0.017626307
3.232714 -0.017295255
3.233714 -0.016967689
3.234714 -0.016647371
3.235714 -0.016336616
3.236714 -0.016035298
3.237714 -0.015740994
3.238714 -0.015450153
3.239714 -0.015159737
3.240714 -0.014868562
3.241714 -0.014577703
3.242714 -0.014289825
3.243714 -0.014007803000000001
3.244714 -0.013733309999999999
3.245714 -0.013466079999999998
3.246714 -0.013204191
3.247714 -0.012945192999999999
3.248714 -0.012687517
3.249714 -0.012431409000000001
3.250714 -0.012178944
3.251714 -0.011933062
3.252714 -0.011696108
3.253714 -0.011468575
3.254714 -0.011248703
3.255714 -0.011033128
3.256714 -0.010818331
3.257714 -0.010602177999999999
3.258714 -0.010384873999999999
3.259714 -0.010168851
3.260714 -0.0099576806
3.261714 -0.0097545002
3.262714 -0.009560705800000001
3.263714 -0.0093754774
3.264714 -0.009196344
3.265714 -0.0090204623
3.266714 -0.0088459681
3.267714 -0.008672767599999999
3.268714 -0.0085023858
3.269714 -0.0083370149
3.270714 -0.0081782615
3.271714 -0.008026246400000001
3.272714 -0.0078795201
3.273714 -0.0077358243
3.274714 -0.007593348
3.275714 -0.007451808799999999
3.276714 -0.0073128096
3.277714 -0.0071792667
3.278714 -0.0070541464
3.279714 -0.006939093100000001
3.280714 -0.006833610699999999
3.281714 -0.006735175699999999
3.282714 -0.0066402456
3.283714 -0.0065457069
3.284714 -0.0064501044
3.285714 -0.006354103999999999
3.286714 -0.0062600353
3.287714 -0.0061707535
3.288714 -0.0060883965
3.289714 -0.0060136139
3.290714 -0.0059455924
3.291714 -0.0058828024
3.292714 -0.0058240345
3.293714 -0.0057691672
3.294714 -0.0057192581
3.295714 -0.0056759170999999995
3.296714 -0.005640296899999999
3.297714 -0.0056122222
3.298714 -0.0055899527
3.299714 -0.0055707194
3.300714 -0.0055518449
3.301714 -0.0055319324
3.302714 -0.0055115550000000004
3.303714 -0.0054931228
3.304714 -0.0054799765999999995
3.305714 -0.0054750926
3.306714 -0.005479989
3.307714 -0.0054942924
3.308714 -0.0055161032
3.309714 -0.0055429533
3.310714 -0.0055728691
3.311714 -0.0056050514
3.312714 -0.0056398803
3.313714 -0.0056783458
3.314714 -0.0057212252
3.315714 -0.0057684931
3.316714 -0.0058192800000000005
3.317714 -0.0058723996
3.318714 -0.0059271737
3.319714 -0.0059841077000000005
3.320714 -0.0060450246
3.321714 -0.0061125298
3.322714 -0.0061890256
3.323714 -0.006275705500000001
3.324714 -0.0063719883
3.325714 -0.0064756648
3.326714 -0.0065837041
3.327714 -0.0066933651
3.328714 -0.006803142600000001
3.329714 -0.006913134699999999
3.330714 -0.007024750099999999
3.331714 -0.0071399212000000005
3.332714 -0.0072602372
3.333714 -0.0073864059
3.334714 -0.0075182499
3.335714 -0.0076551827
3.336714 -0.0077968427
3.337714 -0.0079435304
3.338714 -0.0080961756
3.339714 -0.0082558479
3.340714 -0.0084230582
3.341714 -0.008597225
3.342714 -0.0087766137
3.343714 -0.0089588459
3.344714 -0.0091417627
3.345714 -0.0093242808
3.346714 -0.009506855
3.347714 -0.0096913267
3.348714 -0.0098802346
3.349714 -0.010075872
3.350714 -0.010279516
3.351714 -0.010491135
3.352714 -0.010709656
3.353714 -0.010933608000000001
3.354714 -0.011161821
3.355714 -0.011393829
3.356714 -0.011629822
3.357714 -0.011870225
3.358714 -0.012115174000000001
3.359714 -0.012364188
3.360714 -0.012616244
3.361714 -0.012870247999999999
3.362714 -0.013125644
3.363714 -0.013382872999999998
3.364714 -0.0136434
3.365714 -0.013909282
3.366714 -0.014182421999999998
3.367714 -0.014463828000000001
3.368714 -0.014753248
3.369714 -0.015049287
3.370714 -0.015349992000000002
3.371714 -0.01565362
3.372714 -0.015959251
3.373714 -0.016266990999999998
3.374714 -0.016577715
3.375714 -0.016892509
3.376714 -0.017212098000000002
3.377714 -0.017536538
3.378714 -0.0178653
3.379714 -0.018197681
3.380714 -0.01853329
3.381714 -0.018872356
3.382714 -0.019215676
3.383714 -0.019564231
3.384714 -0.019918645999999998
3.385714 -0.020278788
3.386714 -0.020643703
3.387714 -0.021011954
3.388714 -0.021382212
3.389714 -0.021753846
3.390714 -0.022127219
3.391714 -0.022503576
3.392714 -0.022884549
3.393714 -0.023271513
3.394714 -0.023665077
3.395714 -0.024064923000000002
3.396714 -0.024470047
3.397714 -0.02487927
3.398714 -0.025291761000000003
3.399714 -0.025707334999999998
3.400714 -0.026126395000000004
3.401714 -0.026549582000000002
3.402714 -0.026977318
3.403714 -0.027409492999999997
3.404714 -0.027845454
3.405714 -0.028284289999999997
3.406714 -0.028725303
3.407714 -0.029168386
3.408714 -0.029614137000000002
3.409714 -0.030063646000000003
3.410714 -0.030518021
3.411714 -0.030977898999999996
3.412714 -0.03144315
3.413714 -0.031912934999999996
3.414714 -0.032386076
3.415714 -0.032861592
3.416714 -0.033339119
3.417714 -0.03381907
3.418714 -0.034302412
3.419714 -0.034790221
3.420714 -0.035283173
3.421714 -0.035781256
3.422714 -0.036283783
3.423714 -0.036789718
3.424714 -0.037298139
3.425714 -0.037808632
3.426714 -0.038321421
3.427714 -0.038837198999999996
3.428714 -0.039356751999999995
3.429714 -0.039880557000000004
3.430714 -0.040408576
3.431714 -0.040940331999999996
3.432714 -0.041475205
3.433714 -0.042012823
3.434714 -0.042553328
3.435714 -0.04309736
3.436714 -0.043645777999999996
3.437714 -0.044199225
3.438714 -0.044757742
3.439714 -0.045320613
3.440714 -0.045886569
3.441714 -0.046454216
3.442714 -0.047022564
3.443714 -0.047591398
3.444714 -0.048161344999999994
3.445714 -0.048733596
3.446714 -0.04930945
3.447714 -0.049889833
3.448714 -0.050475035
3.449714 -0.051064743
3.450714 -0.051658314999999996
3.451714 -0.052255165
3.452714 -0.05285502400000001
3.453714 -0.053458008999999994
3.454714 -0.054064404999999996
3.455714 -0.054674345
3.456714 -0.055287551
3.457714 -0.055903278
3.458714 -0.056520547000000004
3.459714 -0.057138549
3.460714 -0.057757058
3.461714 -0.058376632000000005
3.462714 -0.058998499
3.463714 -0.059624139
3.464714 -0.060254731
3.465714 -0.060890719999999995
3.466714 -0.061531656000000004
3.467714 -0.062176387
3.468714 -0.06282354
3.469714 -0.06347202
3.470714 -0.06412137899999999
3.471714 -0.064771867
3.472714 -0.065424171
3.473714 -0.066079001
3.474714 -0.066736742
3.475714 -0.06739730000000001
3.476714 -0.068060262
3.477714 -0.068725215
3.478714 -0.06939211199999999
3.479714 -0.070061389
3.480714 -0.07073383300000001
3.481714 -0.071410195
3.482714 -0.072090741
3.483714 -0.072774984
3.484714 -0.073461741
3.485714 -0.074149505
3.486714 -0.07483704199999999
3.487714 -0.075523899
3.488714 -0.076210598
3.489714 -0.076898467
3.490714 -0.077589118
3.491714 -0.078283832
3.492714 -0.078983104
3.493714 -0.079686538
3.494714 -0.08039312700000001
3.495714 -0.081101758
3.496714 -0.081811706
3.497714 -0.082522846
3.498714 -0.08323556400000001
3.499714 -0.08395034800000001
3.500714 -0.084667356
3.501714 -0.08538617999999999
3.502714 -0.086105935
3.503714 -0.08682569
3.504714 -0.087544974
3.505714 -0.088264176
3.506714 -0.08898453099999999
3.507714 -0.089707715
3.508714 -0.090435182
3.509714 -0.091167545
3.510714 -0.091904268
3.511714 -0.092643854
3.512714 -0.093384436
3.513714 -0.09412451200000001
3.514714 -0.09486351
3.515714 -0.095601939
3.516714 -0.09634103000000001
3.517714 -0.097082113
3.518714 -0.097825984
3.519714 -0.098572567
3.520714 -0.099321071
3.521714 -0.10007052
3.522714 -0.1008203
3.523714 -0.10157062
3.524714 -0.10232240000000001
3.525714 -0.10307681999999999
3.526714 -0.10383461999999999
3.527714 -0.10459563
3.528714 -0.1053586
3.529714 -0.10612168000000001
3.530714 -0.10688315000000001
3.531714 -0.10764219
3.532714 -0.10839931
3.533714 -0.10915616
3.534714 -0.10991484
3.535714 -0.11067701
3.536714 -0.11144319
3.537714 -0.11221254
3.538714 -0.11298333999999999
3.539714 -0.11375375
3.540714 -0.11452271
3.541714 -0.11529031999999999
3.542714 -0.11605773
3.543714 -0.11682648999999999
3.544714 -0.11759773
3.545714 -0.11837153
3.546714 -0.11914689999999999
3.547714 -0.11992230999999999
3.548714 -0.12069650999999999
3.549714 -0.12146925
3.550714 -0.12224155999999999
3.551714 -0.12301533
3.552714 -0.12379237
3.553714 -0.12457358
3.554714 -0.12535827
3.555714 -0.12614437
3.556714 -0.12692923
3.557714 -0.12771069
3.558714 -0.12848803
3.559714 -0.12926224
3.560714 -0.13003557
3.561714 -0.1308105
3.562714 -0.13158868999999998
3.563714 -0.13237026999999998
3.564714 -0.13315397
3.565714 -0.13393776999999998
3.566714 -0.13472002
3.567714 -0.13550022
3.568714 -0.13627923
3.569714 -0.13705877
3.570714 -0.1378404
3.571714 -0.13862457
3.572714 -0.13941023
3.573714 -0.14019517
3.574714 -0.14097698
3.575714 -0.14175428
3.576714 -0.14252746
3.577714 -0.14329872
3.578714 -0.14407114000000001
3.579714 -0.14484749
3.580714 -0.14562898
3.581714 -0.14641476
3.582714 -0.14720233
3.583714 -0.14798866
3.584714 -0.14877148
3.585714 -0.14955021
3.586714 -0.15032603
3.587714 -0.15110116
3.588714 -0.15187759
3.589714 -0.15265605999999998
3.590714 -0.15343564
3.591714 -0.15421419
3.592714 -0.15498952
3.593714 -0.15576049
3.594714 -0.1565278
3.595714 -0.15729374000000002
3.596714 -0.15806113000000002
3.597714 -0.15883207000000002
3.598714 -0.1596068
3.599714 -0.1603835
3.600714 -0.16115905
3.601714 -0.16193035
3.602714 -0.16269574
3.603714 -0.16345576
3.604714 -0.16421288
3.605714 -0.16497040999999998
3.606714 -0.16573099
3.607714 -0.16649545
3.608714 -0.16726246
3.609714 -0.16802929
3.610714 -0.16879308
3.611714 -0.16955220000000001
3.612714 -0.17030694999999998
3.613714 -0.1710593
3.614714 -0.17181179
3.615714 -0.17256612999999998
3.616714 -0.17332233
3.617714 -0.17407851
3.618714 -0.17483182
3.619714 -0.17557985
3.620714 -0.17632183999999998
3.621714 -0.17705924
3.622714 -0.1777951
3.623714 -0.17853281
3.624714 -0.17927448
3.625714 -0.18001999
3.626714 -0.18076694
3.627714 -0.18151172000000002
3.628714 -0.18225101999999999
3.629714 -0.18298326
3.630714 -0.18370922
3.631714 -0.18443157000000002
3.632714 -0.18515352
3.633714 -0.18587738
3.634714 -0.18660353999999998
3.635714 -0.18733044000000001
3.636714 -0.18805544999999999
3.637714 -0.1887763
3.638714 -0.18949226
3.639714 -0.19020452000000002
3.640714 -0.19091562
3.641714 -0.19162811
3.642714 -0.19234315999999999
3.643714 -0.19305984999999998
3.644714 -0.19377536
3.645714 -0.19448617
3.646714 -0.19518960000000002
3.647714 -0.19588503
3.648714 -0.19657426
3.649714 -0.19726073
3.650714 -0.19794805000000001
3.651714 -0.19863846000000002
3.652714 -0.19933195
3.653714 -0.20002634
3.654714 -0.20071846000000002
3.655714 -0.20140554
3.656714 -0.2020865
3.657714 -0.20276227
3.658714 -0.20343519000000002
3.659714 -0.2041077
3.660714 -0.20478107
3.661714 -0.2054547
3.662714 -0.20612639000000002
3.663714 -0.20679338
3.664714 -0.2074538
3.665714 -0.20810764
3.666714 -0.20875684
3.667714 -0.20940448
3.668714 -0.21005342999999999
3.669714 -0.21070498
3.670714 -0.21135828
3.671714 -0.21201058
3.672714 -0.21265857000000002
3.673714 -0.21329969000000001
3.674714 -0.21393334
3.675714 -0.21456096
3.676714 -0.21518532
3.677714 -0.21580918999999998
3.678714 -0.21643408
3.679714 -0.21705963
3.680714 -0.21768382
3.681714 -0.21830411000000002
3.682714 -0.21891857
3.683714 -0.21952689
3.684714 -0.2201305
3.685714 -0.22073176
3.686714 -0.22133286
3.687714 -0.22193464000000002
3.688714 -0.22253618000000003
3.689714 -0.22313516
3.690714 -0.22372894000000002
3.691714 -0.22431575
3.692714 -0.2248955
3.693714 -0.22546982
3.694714 -0.22604130000000003
3.695714 -0.22661232
3.696714 -0.22718399000000003
3.697714 -0.22775563000000001
3.698714 -0.22832521
3.699714 -0.22889026
3.700714 -0.22944910000000002
3.701714 -0.23000152
3.702714 -0.23054886
3.703714 -0.23109332999999999
3.704714 -0.23163699
3.705714 -0.23218072
3.706714 -0.23272382000000003
3.707714 -0.23326436
3.708714 -0.23380003
3.709714 -0.23432914000000002
3.710714 -0.23485137999999997
3.711714 -0.23536785
3.712714 -0.23588042
3.713714 -0.23639093
3.714714 -0.23690027
3.715714 -0.23740809000000002
3.716714 -0.23791302999999997
3.717714 -0.2384135
3.718714 -0.23890847999999998
3.719714 -0.23939807
3.720714 -0.23988352999999998
3.721714 -0.2403666
3.722714 -0.24084879999999997
3.723714 -0.24133054999999998
3.724714 -0.24181097000000001
3.725714 -0.24228815
3.726714 -0.24275992
3.727714 -0.24322457999999997
3.728714 -0.24368169
3.729714 -0.24413203
3.730714 -0.24457725
3.731714 -0.24501912
3.732714 -0.24545883999999998
3.733714 -0.2458967
3.734714 -0.24633207
3.735714 -0.24676386
3.736714 -0.24719115
3.737714 -0.24761369000000003
3.738714 -0.2480319
3.739714 -0.24844666
3.740714 -0.2488588
3.741714 -0.24926858
3.742714 -0.24967554
3.743714 -0.25007852999999997
3.744714 -0.25047622999999997
3.745714 -0.25086761
3.746714 -0.25125253
3.747714 -0.25163165
3.748714 -0.25200632
3.749714 -0.25237801
3.750714 -0.25274779
3.751714 -0.25311594
3.752714 -0.25348184
3.753714 -0.25384428
3.754714 -0.25420194
3.755714 -0.25455381
3.756714 -0.25489956999999996
3.757714 -0.2552395
3.758714 -0.25557436
3.759714 -0.25590493
3.760714 -0.25623166
3.761714 -0.25655453
3.762714 -0.25687311
3.763714 -0.25718684999999997
3.764714 -0.25749542000000003
3.765714 -0.25779895999999997
3.766714 -0.2580981
3.767714 -0.25839382
3.768714 -0.25868698
3.769714 -0.25897801
3.770714 -0.25926661
3.771714 -0.25955178
3.772714 -0.25983213
3.773714 -0.26010633
3.774714 -0.26037365
3.775714 -0.26063407
3.776714 -0.26088834
3.777714 -0.26113763
3.778714 -0.26138301
3.779714 -0.26162504
3.780714 -0.26186360000000003
3.781714 -0.26209794
3.782714 -0.26232724
3.783714 -0.26255091999999997
3.784714 -0.26276912999999996
3.785714 -0.26298265000000004
3.786714 -0.26319267
3.787714 -0.26340017000000004
3.788714 -0.26360544999999996
3.789714 -0.26380790000000004
3.790714 -0.26400613
3.791714 -0.26419846999999996
3.792714 -0.26438367
3.793714 -0.26456136
3.794714 -0.26473226
3.795714 -0.2648978
3.796714 -0.26505957
3.797714 -0.26521855
3.798714 -0.26537476
3.799714 -0.26552726
3.800714 -0.26567467
3.801714 -0.26581581
3.802714 -0.26595038
3.803714 -0.26607907
3.804714 -0.26620324
3.805714 -0.26632431
3.806714 -0.26644296
3.807714 -0.2665587
3.808714 -0.26667004
3.809714 -0.26677505
3.810714 -0.26687223000000004
3.811714 -0.26696126
3.812714 -0.26704322
3.813714 -0.26712017
3.814714 -0.2671943
3.815714 -0.26726704
3.816714 -0.2673384
3.817714 -0.26740702
3.818714 -0.26747079
3.819714 -0.26752782999999997
3.820714 -0.26757733
3.821714 -0.26761987
3.822714 -0.26765703
3.823714 -0.26769061
3.824714 -0.26772157
3.825714 -0.26774965
3.826714 -0.26777328
3.827714 -0.26779037
3.828714 -0.26779934
3.829714 -0.26779992
3.830714 -0.26779342
3.831714 -0.26778216
3.832714 -0.26776851
3.833714 -0.26775382000000003
3.834714 -0.26773771
3.835714 -0.26771827
3.836714 -0.26769291
3.837714 -0.2676595
3.838714 -0.26761733
3.839714 -0.26756744
3.840714 -0.2675121
3.841714 -0.26745369999999996
3.842714 -0.2673937
3.843714 -0.26733187999999997
3.844714 -0.26726651
3.845714 -0.26719518999999997
3.846714 -0.26711605
3.847714 -0.26702865000000003
3.848714 -0.26693416000000003
3.849714 -0.26683495
3.850714 -0.2667333
3.851714 -0.26663037
3.852714 -0.26652559
3.853714 -0.26641688
3.854714 -0.26630163
3.855714 -0.26617791
3.856714 -0.2660454
3.857714 -0.26590563
3.858714 -0.26576121
3.859714 -0.26561461999999997
3.860714 -0.26546705000000004
3.861714 -0.26531781
3.862714 -0.26516460000000003
3.863714 -0.26500456
3.864714 -0.26483554
3.865714 -0.26465715
3.866714 -0.26447086000000003
3.867714 -0.26427926
3.868714 -0.26408494
3.869714 -0.26388923
3.870714 -0.26369162
3.871714 -0.2634902
3.872714 -0.26328253999999995
3.873714 -0.26306696
3.874714 -0.26284347
3.875714 -0.26261371
3.876714 -0.26238018
3.877714 -0.26214505
3.878714 -0.261909
3.879714 -0.26167091000000003
3.880714 -0.26142818
3.881714 -0.26117803
3.882714 -0.26091863
3.883714 -0.26065009
3.884714 -0.26037425000000003
3.885714 -0.26009399
3.886714 -0.25981185
3.887714 -0.25952887
3.888714 -0.25924426
3.889714 -0.25895573
3.890714 -0.25866074
3.891714 -0.25835754
3.892714 -0.25804611
3.893714 -0.25772797
3.894714 -0.25740548
3.895714 -0.25708053999999997
3.896714 -0.25675371
3.897714 -0.25642389
3.898714 -0.25608886000000003
3.899714 -0.25574646
3.900714 -0.25539559
3.901714 -0.25503689
3.902714 -0.25467251
3.903714 -0.25430515
3.904714 -0.25393681
3.905714 -0.25356788999999996
3.906714 -0.25319697
3.907714 -0.25282148
3.908714 -0.25243883
3.909714 -0.25204746
3.910714 -0.2516476
3.911714 -0.25124098
3.912714 -0.25082997
3.913714 -0.25041648
3.914714 -0.25000114
3.915714 -0.24958303999999998
3.916714 -0.24916033999999998
3.917714 -0.24873130000000002
3.918714 -0.24829514
3.919714 -0.24785248000000001
3.920714 -0.24740507
3.921714 -0.24695487
3.922714 -0.24650306000000002
3.923714 -0.24604939
3.924714 -0.24559214
3.925714 -0.2451289
3.926714 -0.24465759999999998
3.927714 -0.24417748
3.928714 -0.24368938
3.929714 -0.24319543000000002
3.930714 -0.2426981
3.931714 -0.24219921
3.932714 -0.24169923
3.933714 -0.24119716
3.934714 -0.24069117
3.935714 -0.24017955000000002
3.936714 -0.23966143
3.937714 -0.23913719
3.938714 -0.23860805999999998
3.939714 -0.23807541000000002
3.940714 -0.23754002
3.941714 -0.23700153000000002
3.942714 -0.23645862999999998
3.943714 -0.23590971000000002
3.944714 -0.2353536
3.945714 -0.23479026
3.946714 -0.23422092
3.947714 -0.23364758
3.948714 -0.23307218
3.949714 -0.23249583
3.950714 -0.2319183
3.951714 -0.23133815
3.952714 -0.23075342000000001
3.953714 -0.2301624
3.954714 -0.22956433
3.955714 -0.22895954999999998
3.956714 -0.22834926
3.957714 -0.22773484
3.958714 -0.22711721
3.959714 -0.22649642
3.960714 -0.22587173
3.961714 -0.22524213
3.962714 -0.22460695
3.963714 -0.2239662
3.964714 -0.22332074999999998
3.965714 -0.22267182
3.966714 -0.22202055
3.967714 -0.22136730000000002
3.968714 -0.22071148
3.969714 -0.22005185
3.970714 -0.21938689000000003
3.971714 -0.21871557
3.972714 -0.21803777000000002
3.973714 -0.21735434
3.974714 -0.21666670000000002
3.975714 -0.21597634
3.976714 -0.21528411
3.977714 -0.21459002000000002
3.978714 -0.21389327
3.979714 -0.21319265999999998
3.980714 -0.21248717999999997
3.981714 -0.21177633
3.982714 -0.2110603
3.983714 -0.21033983
3.984714 -0.20961564000000002
3.985714 -0.20888816000000002
3.986714 -0.20815725000000002
3.987714 -0.20742238999999998
3.988714 -0.2066829
3.989714 -0.20593842
3.990714 -0.20518918
3.991714 -0.20443595
3.992714 -0.2036798
3.993714 -0.20292166
3.994714 -0.20216187
3.995714 -0.20139993
3.996714 -0.20063473
3.997714 -0.19986489999999998
3.998714 -0.19908925
3.999714 -0.19830731000000001
4.000714 -0.19751939
4.001714 -0.19672648
4.002714 -0.19592983
4.003714 -0.19513053
4.004714 -0.19432916
4.005714 -0.19352575
4.006714 -0.19271988
4.007714 -0.19191112000000002
4.008714 -0.19109921000000002
4.009714 -0.19028425000000002
4.010714 -0.18946662
4.011714 -0.18864665
4.012714 -0.18782431
4.013714 -0.18699903999999998
4.014714 -0.18616981
4.015714 -0.18533544
4.016714 -0.18449504
4.017715 -0.18364838
4.018714 -0.1827961
4.019714 -0.1819395
4.020714 -0.18108016000000002
4.021714 -0.18021939
4.022714 -0.17935784
4.023714 -0.17849529
4.024714 -0.17763097
4.025714 -0.17676383999999998
4.026714 -0.17589312999999998
4.027714 -0.17501863
4.028714 -0.17414066
4.029714 -0.17325984
4.030715 -0.17237663
4.031714 -0.17149103
4.032714 -0.17060246
4.033714 -0.16971001
4.034714 -0.16881283
4.035714 -0.16791060000000002
4.036714 -0.16700377000000002
4.037714 -0.16609346
4.038714 -0.16518101999999998
4.039714 -0.16426751
4.040714 -0.1633532
4.041714 -0.16243747
4.042714 -0.16151907999999998
4.043715 -0.16059673
4.044714 -0.15966964
4.045714 -0.15873790999999998
4.046714 -0.15780251
4.047714 -0.1568648
4.048714 -0.15592602
4.049714 -0.15498663999999998
4.050714 -0.15404626
4.051714 -0.15310379
4.052714 -0.15215800000000002
4.053714 -0.15120818
4.054714 -0.15025447
4.055714 -0.1492978
4.056714 -0.14833943
4.057714 -0.14738036999999998
4.058714 -0.14642074
4.059714 -0.14545972000000001
4.060714 -0.14449583
4.061714 -0.14352761
4.062714 -0.14255432
4.063715 -0.14157634
4.064714 -0.14059502000000001
4.065714 -0.13961213
4.066714 -0.13862908
4.067714 -0.13764624
4.068714 -0.13666287
4.069714 -0.13567738
4.070714 -0.13468816
4.071714 -0.1336943
4.072714 -0.13269606
4.073714 -0.13169474
4.074714 -0.13069207
4.075714 -0.12968938
4.076715 -0.12868699
4.077714 -0.12768401000000001
4.078714 -0.12667883
4.079714 -0.12566986000000002
4.080714 -0.12465639
4.081714 -0.12363893
4.082714 -0.12261911
4.083714 -0.12159889
4.084714 -0.1205797
4.085714 -0.11956175
4.086714 -0.11854393
4.087714 -0.11752433
4.088714 -0.11650113
4.089714 -0.11547345999999999
4.090714 -0.11444180999999999
4.091714 -0.11340779
4.092714 -0.11237331
4.093714 -0.11133967
4.094714 -0.11030685
4.095714 -0.10927347
4.096714 -0.10823745
4.097714 -0.10719687
4.098714 -0.10615098
4.099714 -0.10510058000000001
4.100714 -0.10404767000000001
4.101714 -0.10299465000000001
4.102714 -0.10194323
4.103714 -0.10089377
4.104714 -0.09984514900000001
4.105714 -0.09879543199999999
4.106714 -0.09774284
4.107714 -0.096686592
4.108714 -0.095627306
4.109715 -0.09456661599999999
4.110714 -0.093506335
4.111714 -0.09244745
4.112714 -0.091389572
4.113714 -0.09033100799999999
4.114714 -0.08926951
4.115714 -0.088203332
4.116714 -0.087132113
4.117714 -0.086057157
4.118714 -0.08498095
4.119714 -0.083906151
4.120714 -0.08283449000000001
4.121714 -0.08176607699999999
4.122715 -0.08069942100000001
4.123714 -0.079632178
4.124714 -0.07856220500000001
4.125714 -0.077488471
4.126714 -0.076411403
4.127714 -0.075332535
4.128714 -0.074253615
4.129714 -0.073175714
4.130714 -0.07209863999999999
4.131714 -0.071021076
4.132714 -0.069941266
4.133714 -0.068857986
4.134714 -0.06777129
4.135714 -0.066682626
4.136714 -0.065594324
4.137714 -0.064508582
4.138714 -0.063426472
4.139714 -0.062347418999999994
4.140714 -0.061269372
4.141714 -0.060189643
4.142715 -0.059106009
4.143714 -0.058017584000000004
4.144714 -0.056925125
4.145714 -0.055830629
4.146714 -0.054736412
4.147714 -0.053644145
4.148714 -0.052554259
4.149714 -0.051465968
4.150714 -0.050377828000000006
4.151714 -0.049288617
4.152714 -0.048197989000000004
4.153714 -0.047106645
4.154714 -0.046015964
4.155715 -0.044927228
4.156714 -0.043840875
4.157714 -0.042756119999999995
4.158714 -0.041671153
4.159714 -0.040583871
4.160714 -0.039492792
4.161714 -0.038397737
4.162714 -0.037299996
4.163714 -0.036201891
4.164714 -0.035105899
4.165714 -0.034013719
4.166714 -0.032925708
4.167714 -0.031840804
4.168715 -0.030757084999999997
4.169714 -0.029672563
4.170714 -0.028585948
4.171714 -0.027497023
4.172714 -0.026406514
4.173714 -0.025315568000000004
4.174714 -0.024225095999999998
4.175714 -0.023135338000000002
4.176714 -0.022045814
4.177714 -0.020955698
4.178714 -0.019864424000000002
4.179714 -0.018772174000000003
4.180714 -0.017680072
4.181714 -0.016589904000000003
4.182714 -0.015503471999999999
4.183714 -0.014421864999999999
4.184714 -0.013344931
4.185714 -0.012271223
4.186714 -0.011198415
4.187714 -0.010124088
4.188715 -0.009046520399999999
4.189714 -0.0079652375
4.190714 -0.0068810674
4.191714 -0.0057957499
4.192714 -0.0047112335
4.193714 -0.0036289752
4.194714 -0.0025495339
4.195714 -0.0014725963
4.196714 -0.00039735778
4.197714 0.0006768988
4.198714 0.0017503369000000002
4.199714 0.0028224325
4.200714 0.0038922681
4.201715 0.0049590712
4.202714 0.0060227783
4.203714 0.0070843307000000005
4.204714 0.0081454993
4.205714 0.0092083028
4.206714 0.010274197
4.207714 0.011343421
4.208714 0.012414761
4.209714 0.013485874000000002
4.210714 0.014554082
4.211714 0.015617322
4.212714 0.016674874
4.213714 0.01772754
4.214714 0.01877723
4.215714 0.019826092
4.216714 0.020875630000000003
4.217714 0.021926156000000002
4.218714 0.022976822
4.219714 0.024026183
4.220714 0.025073046
4.221714 0.026117195
4.222714 0.027159575000000002
4.223714 0.028201867999999998
4.224714 0.02924561
4.225714 0.030291280999999996
4.226714 0.031337826
4.227714 0.032382891999999996
4.228714 0.033423668000000004
4.229714 0.03445808
4.230714 0.035485723999999996
4.231714 0.036508136
4.232714 0.037528243
4.233714 0.038549176000000004
4.234715 0.03957297
4.235714 0.040599750000000004
4.236714 0.041627715
4.237714 0.042654021
4.238714 0.043676069000000005
4.239714 0.044692683
4.240714 0.045704548
4.241714 0.046713778
4.242714 0.047722744000000004
4.243714 0.048732801
4.244714 0.049743504
4.245714 0.05075272100000001
4.246714 0.051757629
4.247715 0.052756134999999996
4.248714 0.053748029
4.249714 0.05473531200000001
4.250714 0.05572146
4.251714 0.056709949
4.252714 0.057702663
4.253714 0.058698992
4.254714 0.05969603700000001
4.255714 0.06068981
4.256714 0.061676983000000005
4.257714 0.062656321
4.258714 0.06362914
4.259714 0.064598618
4.260714 0.065568194
4.261714 0.06653990700000001
4.262714 0.067513384
4.263714 0.068486028
4.264714 0.06945430699999999
4.265714 0.070415501
4.266714 0.0713691
4.267715 0.07231714
4.268714 0.073263299
4.269714 0.074211136
4.270714 0.075162359
4.271714 0.076115923
4.272714 0.077068427
4.273714 0.078015658
4.274714 0.07895458300000001
4.275714 0.07988483399999999
4.276714 0.080808951
4.277714 0.081731292
4.278714 0.082656019
4.279714 0.083585188
4.280715 0.084517791
4.281714 0.085450208
4.282714 0.086377893
4.283714 0.087297498
4.284714 0.088208384
4.285714 0.08911285
4.286714 0.09001490000000001
4.287714 0.09091825299999999
4.288714 0.09182444799999999
4.289714 0.09273200999999999
4.290714 0.093637133
4.291714 0.094535481
4.292714 0.095424359
4.293715 0.096304086
4.294714 0.09717796299999999
4.295714 0.09805080499999999
4.296714 0.09892665499999999
4.297714 0.099806918
4.298714 0.10068963
4.299714 0.10157032
4.300714 0.10244414
4.301714 0.10330809999999999
4.302714 0.10416241
4.303714 0.1050104
4.304714 0.10585688
4.305714 0.10670583
4.306714 0.1075585
4.307714 0.10841286
4.308714 0.10926459000000001
4.309714 0.11010922
4.310714 0.11094429
4.311714 0.11177058
4.312714 0.11259174000000001
4.313715 0.11341248999999999
4.314714 0.11423631000000001
4.315714 0.11506368
4.316714 0.11589185
4.317714 0.11671598999999999
4.318714 0.11753158
4.319714 0.11833651
4.320714 0.11913214000000001
4.321714 0.11992265
4.322714 0.12071307
4.323714 0.12150696
4.324714 0.12230461000000001
4.325714 0.12310304000000001
4.326715 0.12389736
4.327714 0.12468309999999999
4.328714 0.12545835
4.329714 0.12622455
4.330714 0.12698575
4.331714 0.12774660000000002
4.332714 0.12851005999999998
4.333714 0.12927597
4.334714 0.13004118
4.335714 0.1308011
4.336714 0.131552
4.337714 0.13229287
4.338714 0.133026
4.339714 0.13375584999999998
4.340714 0.13448701
4.341714 0.13522188999999998
4.342714 0.13595959
4.343714 0.13669625999999999
4.344714 0.13742689
4.345714 0.13814764000000002
4.346714 0.1388576
4.347714 0.13955914
4.348714 0.14025669999999998
4.349714 0.14095466
4.350714 0.14165521
4.351714 0.14235742
4.352714 0.14305775
4.353714 0.1437519
4.354714 0.14443693999999999
4.355714 0.14511278
4.356714 0.14578216
4.357714 0.14644931
4.358714 0.14711784
4.359715 0.1477889
4.360714 0.14846058
4.361714 0.14912877
4.362714 0.14978909
4.363714 0.15043898
4.364714 0.15107889
4.365714 0.15171206
4.366714 0.15234293999999998
4.367714 0.15297509
4.368714 0.15360953
4.369714 0.15424434
4.370714 0.15487565
4.371714 0.15549959000000002
4.372715 0.15611413
4.373714 0.15672003
4.374714 0.15732036
4.375714 0.15791897
4.376714 0.15851856
4.377714 0.15911938
4.378714 0.15971912
4.379714 0.16031412
4.380714 0.16090121
4.381714 0.16147934
4.382714 0.1620501
4.383714 0.16261694
4.384714 0.1631835
4.385714 0.16375182
4.386714 0.16432123999999998
4.387714 0.16488872
4.388714 0.16545018
4.389714 0.16600243
4.390714 0.16654454999999999
4.391714 0.16707829000000002
4.392715 0.16760709999999998
4.393714 0.16813445
4.394714 0.16866224
4.395714 0.16919002
4.396714 0.16971536
4.397714 0.17023524
4.398714 0.17074773000000001
4.399714 0.17125288
4.400714 0.17175281
4.401714 0.17225054
4.402714 0.17274841000000002
4.403714 0.17324674
4.404714 0.1737436
4.405715 0.17423556
4.406714 0.1747193
4.407714 0.17519316
4.408714 0.17565791
4.409714 0.17611647
4.410714 0.17657251
4.411714 0.17702885000000002
4.412714 0.17748623
4.413714 0.17794321000000002
4.414714 0.17839695
4.415714 0.17884477999999998
4.416714 0.17928547
4.417714 0.17971972
4.418715 0.18014963
4.419714 0.18057748
4.420714 0.18100434
4.421714 0.18142938
4.422714 0.18185020000000002
4.423714 0.18226391
4.424714 0.18266864
4.425714 0.18306450999999999
4.426714 0.18345376
4.427714 0.18383971999999998
4.428714 0.18422542
4.429714 0.18461216
4.430714 0.18499903
4.431714 0.18538337000000002
4.432714 0.18576205
4.433714 0.18613301000000002
4.434714 0.18649602
4.435714 0.18685271
4.436714 0.18720557999999998
4.437714 0.18755661
4.438715 0.18790626
4.439714 0.18825327
4.440714 0.18859536999999998
4.441714 0.18893053999999998
4.442714 0.18925820000000002
4.443714 0.18957965999999998
4.444714 0.18989757000000002
4.445714 0.19021470999999998
4.446714 0.19053257
4.447714 0.19085058000000002
4.448714 0.19116628
4.449714 0.19147634
4.450714 0.19177809999999998
4.451715 0.19207072
4.452714 0.19235549999999998
4.453714 0.1926352
4.454714 0.19291268
4.455714 0.19318959
4.456714 0.19346569
4.457714 0.19373916000000002
4.458714 0.19400766
4.459714 0.19426964
4.460714 0.19452521
4.461714 0.19477609
4.462714 0.19502472
4.463714 0.19527287
4.464714 0.19552062999999997
4.465714 0.1957661
4.466714 0.19600621999999998
4.467714 0.19623800000000002
4.468714 0.19646003
4.469714 0.19667311999999998
4.470714 0.19687994
4.471714 0.19708392
4.472714 0.1972877
4.473714 0.19749202999999999
4.474714 0.19769563999999998
4.475714 0.19789597
4.476714 0.19809059
4.477714 0.19827841000000002
4.478714 0.19846016
4.479714 0.19863793
4.480714 0.19881395000000002
4.481714 0.19898934000000001
4.482714 0.19916338
4.483714 0.19933367
4.484715 0.19949732999999997
4.485714 0.19965232000000002
4.486714 0.19979859000000003
4.487714 0.19993814999999998
4.488714 0.20007432999999997
4.489714 0.20021028
4.490714 0.20034756
4.491714 0.20048553
4.492714 0.20062170999999998
4.493714 0.20075295999999998
4.494714 0.20087693999999998
4.495714 0.2009931
4.496714 0.20110281
4.497715 0.20120847000000003
4.498714 0.2013122
4.499714 0.20141467
4.500714 0.20151476
4.501714 0.20161015
4.502714 0.2016986
4.503714 0.20177912
4.504714 0.20185274
4.505714 0.2019221
4.506714 0.20199040999999998
4.507714 0.20205989000000002
4.508714 0.20213074
4.509714 0.20220105
4.510714 0.20226759000000002
4.511714 0.20232722
4.512714 0.20237823000000002
4.513714 0.20242105
4.514714 0.20245786000000002
4.515714 0.20249144000000002
4.516714 0.20252388999999998
4.517715 0.20255572
4.518714 0.20258570999999997
4.519714 0.20261181
4.520714 0.20263235000000002
4.521714 0.20264701
4.522714 0.2026571
4.523714 0.20266494
4.524714 0.20267267000000003
4.525714 0.20268107999999999
4.526714 0.20268898999999999
4.527714 0.2026936
4.528714 0.20269165
4.529714 0.20268077
4.530715 0.20266052
4.531714 0.20263251
4.532714 0.20259975
4.533714 0.20256529
4.534714 0.20253101999999998
4.535714 0.20249707
4.536714 0.20246203000000002
4.537714 0.20242389000000002
4.538714 0.20238117000000003
4.539714 0.20233367
4.540714 0.2022824
4.541714 0.20222892
4.542714 0.2021743
4.543715 0.20211828
4.544714 0.20205918999999997
4.545714 0.20199451000000002
4.546714 0.20192203
4.547714 0.20184091
4.548714 0.20175217999999998
4.549714 0.20165842
4.550714 0.20156275
4.551714 0.20146763
4.552714 0.20137406000000002
4.553714 0.20128121000000002
4.554714 0.20118714
4.555714 0.20108977
4.556714 0.20098775
4.557714 0.20088099
4.558714 0.20077045000000002
4.559714 0.20065724000000001
4.560714 0.20054199
4.561714 0.20042425
4.562714 0.20030263999999998
4.563715 0.20017554
4.564714 0.20004194
4.565714 0.19990210000000003
4.566714 0.19975756
4.567714 0.19961052999999998
4.568714 0.19946298999999998
4.569714 0.19931585999999998
4.570714 0.19916864
4.571714 0.19901965
4.572714 0.19886689000000002
4.573714 0.19870880000000002
4.574714 0.19854496
4.575714 0.19837606
4.576715 0.19820346
4.577714 0.19802845
4.578714 0.19785161
4.579714 0.19767266
4.580714 0.19749079
4.581714 0.19730525000000002
4.582714 0.19711591
4.583714 0.19692346
4.584714 0.19672916000000001
4.585714 0.19653422999999998
4.586714 0.19633921000000001
4.587714 0.19614361
4.588714 0.19594605999999998
4.589714 0.1957448
4.590714 0.19553846
4.591714 0.19532659
4.592714 0.19510969
4.593714 0.19488898
4.594714 0.1946657
4.595714 0.19444057
4.596714 0.19421360999999998
4.597714 0.19398425
4.598714 0.19375185
4.599714 0.19351619
4.600714 0.19327766
4.601714 0.19303715999999999
4.602714 0.19279557
4.603714 0.19255326
4.604714 0.19230981
4.605714 0.19206409
4.606714 0.19181472000000002
4.607714 0.19156067000000002
4.608714 0.19130175000000002
4.609715 0.19103866
4.610714 0.19077266
4.611714 0.19050498000000002
4.612714 0.1902363
4.613714 0.18996657
4.614714 0.18969515
4.615714 0.18942130000000001
4.616714 0.18914471
4.617714 0.1888657
4.618714 0.18858507
4.619714 0.18830363
4.620714 0.18802169
4.621714 0.18773868
4.622715 0.18745331999999998
4.623714 0.18716411000000002
4.624714 0.18686994
4.625714 0.1865707
4.626714 0.18626726000000002
4.627714 0.18596119
4.628714 0.18565404
4.629714 0.18534667
4.630714 0.18503899
4.631714 0.1847301
4.632714 0.18441891
4.633714 0.18410473
4.634714 0.18378769
4.635714 0.18346866
4.636714 0.18314878
4.637714 0.18282871
4.638714 0.18250827
4.639714 0.18218631
4.640714 0.18186126
4.641714 0.18153184
4.642715 0.18119779
4.643714 0.18086007
4.644714 0.1805205
4.645714 0.18018099
4.646714 0.17984266999999998
4.647714 0.17950543
4.648714 0.1791679
4.649714 0.17882815
4.650714 0.17848460000000002
4.651714 0.17813664
4.652714 0.17778496
4.653714 0.17743104
4.654714 0.17707637
4.655715 0.17672169
4.656714 0.17636663
4.657714 0.17600991
4.658714 0.17565014
4.659714 0.17528662
4.660714 0.17491990999999998
4.661714 0.17455168
4.662714 0.174184
4.663714 0.17381841
4.664714 0.17345507999999998
4.665714 0.17309267
4.666714 0.17272882
4.667714 0.17236121000000001
4.668715 0.1719885
4.669714 0.17161098
4.670714 0.17123029
4.671714 0.17084867
4.672714 0.17046788
4.673714 0.17008837000000002
4.674714 0.16970923
4.675714 0.16932867000000001
4.676714 0.16894505
4.677714 0.16855776
4.678714 0.16816759
4.679714 0.16777638
4.680714 0.16738604
4.681714 0.16699759
4.682714 0.16661059
4.683714 0.16622323
4.684714 0.1658332
4.685714 0.16543879
4.686714 0.16503979
4.687714 0.16463761
4.688715 0.16423472
4.689714 0.16383348
4.690714 0.1634351
4.691714 0.16303905
4.692714 0.16264339
4.693714 0.16224567
4.694714 0.16184412
4.695714 0.16143848
4.696714 0.1610301
4.697714 0.16062118
4.698714 0.16021375
4.699714 0.1598086
4.700714 0.15940493
4.701715 0.15900078
4.702714 0.15859404
4.703714 0.15818356
4.704714 0.15776975000000001
4.705714 0.15735443
4.706714 0.15693998
4.707714 0.15652813000000002
4.708714 0.15611908
4.709714 0.15571138
4.710714 0.1553026
4.711714 0.15489043
4.712714 0.15447385000000002
4.713714 0.15405359000000002
4.714714 0.15363181
4.715714 0.15321107
4.716714 0.15279314000000002
4.717714 0.15237816999999998
4.718714 0.15196466
4.719714 0.15155028
4.720714 0.15113303
4.721714 0.15071221999999998
4.722714 0.15028889
4.723714 0.14986522
4.724714 0.14944351
4.725714 0.14902501
4.726714 0.1486093
4.727714 0.14819449999999998
4.728714 0.14777817999999998
4.729714 0.14735853
4.730714 0.14693524
4.731714 0.14650968
4.732714 0.14608417
4.733714 0.14566084
4.734715 0.14524062
4.735714 0.14482274
4.736714 0.14440524000000002
4.737714 0.14398588999999998
4.738714 0.14356342
4.739714 0.14313821
4.740714 0.14271216
4.741714 0.14228778
4.742714 0.14186701
4.743714 0.14145023
4.744714 0.14103601000000002
4.745714 0.14062173
4.746714 0.14020477
4.747715 0.13978364000000001
4.748714 0.13935866
4.749714 0.13893170999999999
4.750714 0.13850528
4.751714 0.13808131
4.752714 0.13766030999999998
4.753714 0.13724134
4.754714 0.13682258
4.755714 0.13640253
4.756714 0.13598086
4.757714 0.13555875
4.758714 0.13513830000000002
4.759714 0.13472154
4.760714 0.13430925
4.761714 0.13390047
4.762714 0.13349273
4.763714 0.1330831
4.764714 0.13266949
4.765714 0.13225155
4.766714 0.13183088
4.767715 0.13141023000000002
4.768714 0.13099237
4.769714 0.13057879
4.770714 0.13016925999999998
4.771714 0.12976199
4.772714 0.12935475000000002
4.773714 0.12894592
4.774714 0.1285353
4.775714 0.12812406999999998
4.776714 0.12771408
4.777714 0.12730673
4.778714 0.12690213
4.779714 0.12649895
4.780715 0.12609502
4.781714 0.12568849
4.782714 0.12527885
4.783714 0.12486739999999999
4.784714 0.12445687
4.785714 0.12405023
4.786714 0.12364943
4.787714 0.12325449
4.788714 0.1228635
4.789714 0.12247345000000001
4.790714 0.12208156
4.791714 0.12168643999999999
4.792714 0.12128860000000001
4.793715 0.12088997000000001
4.794714 0.12049293000000001
4.795714 0.12009911000000001
4.796714 0.11970863000000001
4.797714 0.11932024
4.798714 0.11893215000000001
4.799714 0.11854309
4.800714 0.11815318000000001
4.801714 0.11776397000000001
4.802714 0.11737774999999999
4.803714 0.11699633999999999
4.804714 0.11662003
4.805714 0.11624723000000001
4.806714 0.11587502999999999
4.807714 0.11550036999999999
4.808714 0.11512145
4.809714 0.11473849000000001
4.810714 0.11435372
4.811714 0.1139704
4.812714 0.11359143999999999
4.813715 0.11321818
4.814714 0.11285008
4.815714 0.11248506999999999
4.816714 0.11212082999999999
4.817714 0.11175589
4.818714 0.11139037000000002
4.819714 0.11102577
4.820714 0.11066404
4.821714 0.11030643000000001
4.822714 0.10995261
4.823714 0.10960072
4.824714 0.10924814000000001
4.825714 0.10889281999999999
4.826715 0.10853434
4.827714 0.1081743
4.828714 0.10781571
4.829714 0.1074617
4.830714 0.10711421
4.831714 0.10677308
4.832714 0.10643619000000001
4.833714 0.10610047
4.834714 0.10576333
4.835714 0.10542377
4.836714 0.10508276
4.837714 0.10474264000000001
4.838714 0.10440588
4.839714 0.10407382000000001
4.840714 0.10374601
4.841714 0.10342048
4.842714 0.10309485
4.843714 0.10276752000000001
4.844714 0.10243867
4.845714 0.10211021999999999
4.846714 0.10178496999999999
4.847714 0.10146524999999999
4.848714 0.10115179
4.849714 0.10084322
4.850714 0.1005367
4.851714 0.10022918
4.852714 0.099918828
4.853714 0.099605869
4.854714 0.09929244400000001
4.855714 0.098981615
4.856714 0.09867593200000001
4.857714 0.09837623200000001
4.858714 0.098081352
4.859715 0.097788766
4.860714 0.097495888
4.861714 0.097201427
4.862714 0.09690602300000001
4.863714 0.09661197
4.864714 0.09632204899999999
4.865714 0.096038164
4.866714 0.095760322
4.867714 0.095486583
4.868714 0.095213926
4.869714 0.09493966399999999
4.870714 0.094662729
4.871714 0.09438418800000001
4.872715 0.094106735
4.873714 0.093833439
4.874714 0.093566283
4.875714 0.093305268
4.876714 0.093048456
4.877714 0.092792977
4.878714 0.092536432
4.879714 0.092278101
4.880714 0.09201928
4.881714 0.091762637
4.882714 0.091510883
4.883714 0.091265398
4.884714 0.091025495
4.885714 0.090788712
4.886714 0.090551947
4.887714 0.090312958
4.888714 0.09007146
4.889714 0.089829328
4.890714 0.089589768
4.891714 0.089355849
4.892715 0.089129113
4.893714 0.088908925
4.894714 0.088692812
4.895714 0.088477688
4.896714 0.088261324
4.897714 0.088043371
4.898714 0.08782546499999999
4.899714 0.08761033
4.900714 0.087400369
4.901714 0.087196432
4.902714 0.08699734499999999
4.903714 0.086800457
4.904714 0.086602959
4.905715 0.086403301
4.906714 0.086202053
4.907714 0.086001749
4.908714 0.085805799
4.909714 0.085616921
4.910714 0.085435883
4.911714 0.085261132
4.912714 0.085089472
4.913714 0.084917509
4.914714 0.084743154
4.915714 0.084566494
4.916714 0.084389641
4.917714 0.084215647
4.918715 0.084046985
4.919714 0.083884399
4.920714 0.083726604
4.921714 0.083571015
4.922714 0.08341509999999999
4.923714 0.083257735
4.924714 0.083099882
4.925714 0.0829442
4.926714 0.082793832
4.927714 0.08265091499999999
4.928714 0.0825155
4.929714 0.082385459
4.930714 0.082257396
4.931714 0.082128186
4.932714 0.081996369
4.933714 0.08186280600000001
4.934714 0.081730227
4.935714 0.081601943
4.936714 0.081480306
4.937714 0.08136560799999999
4.938715 0.081255991
4.939714 0.081148389
4.940714 0.081039994
4.941714 0.080929633
4.942714 0.080818316
4.943714 0.080708775
4.944714 0.080604153
4.945714 0.080506486
4.946714 0.080415752
4.947714 0.08032984900000001
4.948714 0.08024561699999999
4.949714 0.080160331
4.950714 0.08007301900000001
4.951715 0.079984934
4.952714 0.079898973
4.953714 0.079818297
4.954714 0.079744827
4.955714 0.079678302
4.956714 0.07961638600000001
4.957714 0.079555757
4.958714 0.079493679
4.959714 0.079429324
4.960714 0.07936419600000001
4.961714 0.079301454
4.962714 0.079244474
4.963714 0.079195283
4.964714 0.0791536
4.965714 0.079116976
4.966714 0.079081894
4.967714 0.07904541600000001
4.968714 0.07900648099999999
4.969714 0.078966358
4.970714 0.078928011
4.971714 0.078894652
4.972714 0.07886822
4.973714 0.07884849299999999
4.974714 0.078833237
4.975714 0.07881932500000001
4.976714 0.07880429600000001
4.977714 0.07878762
4.978714 0.07877100100000001
4.979714 0.078757631
4.980714 0.078750664
4.981714 0.078751688
4.982714 0.07875989
4.983714 0.078772323
4.984715 0.078785198
4.985714 0.07879560000000001
4.986714 0.07880280599999999
4.987714 0.07880865
4.988714 0.07881671200000001
4.989714 0.07883069899999999
4.990714 0.07885281799999999
4.991714 0.07888283
4.992714 0.07891823199999999
4.993714 0.078955473
4.994714 0.078991661
4.995714 0.07902588099999999
4.996714 0.07905955399999999
4.997715 0.07909569
4.998714 0.079137337
4.999714 0.07918605100000001
5.000714 0.07924107500000001
5.001714 0.079299649
5.002714 0.079358323
5.003714 0.07941465
5.004714 0.079468446
5.005714 0.079522026
5.006714 0.079579232
5.007714 0.079643703
5.008714 0.07971721400000001
5.009714 0.079798821
5.010714 0.079885212
5.011714 0.079972186
5.012714 0.08005648900000001
5.013714 0.080137246
5.014714 0.080216274
5.015714 0.0802972
5.016714 0.080383726
5.017715 0.080477941
5.018714 0.080579397
5.019714 0.080685446
5.020714 0.080792577
5.021714 0.0808982
5.022714 0.081001932
5.023714 0.081105815
5.024714 0.081213337
5.025714 0.081327709
5.026714 0.081450253
5.027714 0.081579637
5.028714 0.081712392
5.029714 0.081844477
5.030715 0.081973156
5.031714 0.082098308
5.032714 0.082222582
5.033714 0.082350214
5.034714 0.082485145
5.035714 0.082629255
5.036714 0.082781509
5.037714 0.08293845999999999
5.038714 0.083095842
5.039714 0.083250512
5.040714 0.083401834
5.041714 0.08355188200000001
5.042714 0.083704357
5.043715 0.08386276299999999
5.044714 0.084028713
5.045714 0.084201188
5.046714 0.08437708000000001
5.047714 0.084552763
5.048714 0.084725936
5.049714 0.08489682800000001
5.050714 0.085068191
5.051714 0.085244054
5.052714 0.085427827
5.053714 0.085620629
5.054714 0.085820683
5.055714 0.086024043
5.056714 0.086226373
5.057714 0.08642488999999999
5.058714 0.086619641
5.059714 0.086813449
5.060714 0.087010593
5.061714 0.087214832
5.062714 0.087427662
5.063715 0.087647693
5.064714 0.087871344
5.065714 0.088094553
5.066714 0.08831470000000001
5.067714 0.088531786
5.068714 0.08874837099999999
5.069714 0.088968262
5.070714 0.089194631
5.071714 0.089428481
5.072714 0.089668151
5.073714 0.089910155
5.074714 0.090150913
5.075714 0.090388546
5.076715 0.09062388
5.077714 0.090860145
5.078714 0.091101503
5.079714 0.091351103
5.080714 0.091609568
5.081714 0.091874652
5.082714 0.09214220299999999
5.083714 0.09240804899999999
5.084714 0.092669844
5.085714 0.092928082
5.086714 0.09318579099999999
5.087714 0.093447068
5.088714 0.09371516099999999
5.089714 0.093990995
5.090714 0.094272854
5.091714 0.094557292
5.092714 0.094840862
5.093714 0.095121819
5.094714 0.095400913
5.095714 0.095681002
5.096714 0.09596559099999999
5.097714 0.096257066
5.098714 0.096555479
5.099714 0.09685845
5.100714 0.09716227699999999
5.101714 0.097463687
5.102714 0.09776140800000001
5.103714 0.098056823
5.104714 0.098353357
5.105714 0.098654884
5.106714 0.098963967
5.107714 0.09928069799999999
5.108714 0.09960263300000001
5.109715 0.09992601100000001
5.110714 0.10024746
5.111714 0.10056551999999999
5.112714 0.10088126
5.113714 0.10119766999999999
5.114714 0.10151821999999999
5.115714 0.10184516
5.116714 0.10217855
5.117714 0.10251634999999999
5.118714 0.10285544
5.119714 0.10319324999999999
5.120714 0.10352900999999999
5.121714 0.10386407
5.122715 0.10420125000000001
5.123714 0.10454335000000001
5.124714 0.10489174000000001
5.125714 0.10524562000000001
5.126714 0.10560227
5.127714 0.10595837
5.128714 0.10631151
5.129714 0.10666131
5.130714 0.10700970000000001
5.131714 0.10735997
5.132714 0.10771537
5.133714 0.10807762
5.134714 0.10844622000000001
5.135714 0.10881872999999999
5.136714 0.10919200999999999
5.137714 0.10956357
5.138714 0.10993271
5.139714 0.11030061
5.140714 0.11066960999999999
5.141714 0.11104199
5.142715 0.11141875999999999
5.143714 0.11179926
5.144714 0.11218153
5.145714 0.11256345999999999
5.146714 0.11294396999999999
5.147714 0.11332362
5.148714 0.11370458
5.149714 0.1140896
5.150714 0.11448073
5.151714 0.11487834
5.152714 0.11528081
5.153714 0.11568518
5.154714 0.11608835999999999
5.155715 0.11648837000000001
5.156714 0.11688512
5.157714 0.11728018000000001
5.158714 0.11767604999999999
5.159714 0.11807489
5.160714 0.11847764999999999
5.161714 0.11888383999999999
5.162714 0.11929197
5.163714 0.11970054000000001
5.164714 0.12010891
5.165714 0.12051772000000001
5.166714 0.12092851
5.167714 0.12134298
5.168715 0.12176196
5.169714 0.12218485
5.170714 0.12260974999999999
5.171714 0.12303414
5.172714 0.12345603999999999
5.173714 0.12387481
5.174714 0.12429142
5.175714 0.12470806
5.176714 0.12512715
5.177714 0.12555035
5.178714 0.125978
5.179714 0.12640911
5.180714 0.12684199999999998
5.181714 0.12727519
5.182714 0.12770806
5.183714 0.12814104999999998
5.184714 0.12857525
5.185714 0.12901172
5.186714 0.12945072
5.187714 0.12989151
5.188715 0.13033261000000002
5.189714 0.13077247
5.190714 0.13121031
5.191714 0.13164656
5.192714 0.13208275
5.193714 0.13252096
5.194714 0.13296288
5.195714 0.13340912
5.196714 0.13385904999999998
5.197714 0.13431106
5.198714 0.13476327999999999
5.199714 0.13521443
5.200714 0.13566418
5.201715 0.13611316
5.202714 0.13656244
5.203714 0.13701288
5.204714 0.13746464
5.205714 0.1379171
5.206714 0.13836926
5.207714 0.13882034000000001
5.208714 0.13927032
5.209714 0.13972013
5.210714 0.14017135
5.211714 0.14062548
5.212714 0.14108338
5.213714 0.14154477000000001
5.214714 0.14200835
5.215714 0.14247233
5.216714 0.14293515
5.217714 0.14339606
5.218714 0.14385533
5.219714 0.14431396
5.220714 0.14477314
5.221714 0.14523362
5.222714 0.14569543
5.223714 0.14615794999999998
5.224714 0.14662034000000002
5.225714 0.1470821
5.226714 0.14754340999999999
5.227714 0.14800512000000002
5.228714 0.14846837999999998
5.229714 0.14893402
5.230714 0.14940208
5.231714 0.14987169
5.232714 0.15034134
5.233714 0.1508095
5.234715 0.15127519
5.235714 0.15173845
5.236714 0.1522002
5.237714 0.15266186
5.238714 0.15312468
5.239714 0.15358929999999998
5.240714 0.1540555
5.241714 0.15452252
5.242714 0.15498942000000002
5.243714 0.15545569
5.244714 0.15592143
5.245714 0.15638729
5.246714 0.15685406
5.247715 0.15732216000000002
5.248714 0.15779136
5.249714 0.15826076
5.250714 0.15872914
5.251714 0.15919552
5.252714 0.15965967
5.253714 0.16012215000000002
5.254714 0.16058417
5.255714 0.16104705
5.256714 0.16151165
5.257714 0.16197803
5.258714 0.16244545999999999
5.259714 0.16291279
5.260714 0.16337895
5.261714 0.16384344
5.262714 0.16430644
5.263714 0.16476873
5.264714 0.16523115
5.265714 0.16569422
5.266714 0.16615783
5.267715 0.16662133
5.268714 0.16708383
5.269714 0.16754468
5.270714 0.16800374
5.271714 0.16846149
5.272714 0.16891877
5.273714 0.1693763
5.274714 0.16983434
5.275714 0.17029253
5.276714 0.17074998
5.277714 0.17120575000000002
5.278714 0.17165923
5.279714 0.17211053
5.280715 0.17256042
5.281714 0.17301008
5.282714 0.17346061
5.283714 0.17391257
5.284714 0.17436583
5.285714 0.17481962
5.286714 0.17527291
5.287714 0.17572480999999998
5.288714 0.17617492
5.289714 0.17662330999999998
5.290714 0.17707043
5.291714 0.17751667
5.292714 0.17796216
5.293715 0.17840662000000002
5.294714 0.17884956
5.295714 0.17929052
5.296714 0.1797294
5.297714 0.18016659999999998
5.298714 0.18060289
5.299714 0.18103914000000002
5.300714 0.18147596
5.301714 0.18191334
5.302714 0.18235068
5.303714 0.18278696
5.304714 0.18322112000000002
5.305714 0.18365243
5.306714 0.18408078
5.307714 0.18450656999999998
5.308714 0.18493052
5.309714 0.18535333
5.310714 0.18577543
5.311714 0.18619685
5.312714 0.18661736
5.313715 0.18703662
5.314714 0.18745446999999998
5.315714 0.18787101
5.316714 0.18828654
5.317714 0.18870139
5.318714 0.18911566999999999
5.319714 0.18952917
5.320714 0.18994143
5.321714 0.19035186999999998
5.322714 0.19076006
5.323714 0.19116594
5.324714 0.19156982
5.325714 0.19197228
5.326715 0.19237385999999998
5.327714 0.19277488
5.328714 0.19317522
5.329714 0.19357435
5.330714 0.19397156000000002
5.331714 0.19436615999999998
5.332714 0.19475773
5.333714 0.19514624
5.334714 0.19553192000000003
5.335714 0.19591523000000002
5.336714 0.19629654
5.337714 0.1966761
5.338714 0.19705403
5.339714 0.19743033
5.340714 0.19780502
5.341714 0.1981782
5.342714 0.19854998999999998
5.343714 0.19892047
5.344714 0.19928953
5.345714 0.19965689
5.346714 0.20002204
5.347714 0.20038448
5.348714 0.20074386
5.349714 0.20110011000000003
5.350714 0.20145359
5.351714 0.20180491
5.352714 0.20215479000000003
5.353714 0.20250385
5.354714 0.20285237000000003
5.355714 0.20320031000000002
5.356714 0.20354725
5.357714 0.20389261
5.358714 0.20423571
5.359715 0.20457599
5.360714 0.20491299000000002
5.361714 0.20524637999999998
5.362714 0.20557591
5.363714 0.2059015
5.364714 0.20622325
5.365714 0.20654146
5.366714 0.20685671
5.367714 0.20716977000000003
5.368714 0.20748146
5.369714 0.20779241
5.370714 0.20810291
5.371714 0.20841273999999999
5.372715 0.20872126
5.373714 0.20902751
5.374714 0.20933042
5.375714 0.20962921
5.376714 0.20992346
5.377714 0.21021315
5.378714 0.21049867
5.379714 0.21078065
5.380714 0.21105979
5.381714 0.21133676999999998
5.382714 0.21161218
5.383714 0.21188648000000002
5.384714 0.21215994000000002
5.385714 0.2124327
5.386714 0.21270455
5.387714 0.21297502999999998
5.388714 0.21324327999999998
5.389714 0.21350819
5.390714 0.21376863999999998
5.391714 0.2140237
5.392715 0.21427295000000002
5.393714 0.21451656
5.394714 0.21475533
5.395714 0.21499046
5.396714 0.21522328999999998
5.397714 0.21545488999999998
5.398714 0.21568592999999997
5.399714 0.21591645
5.400714 0.21614607
5.401714 0.21637403
5.402714 0.21659947999999998
5.403714 0.21682158
5.404714 0.21703962999999998
5.405715 0.21725309
5.406714 0.21746156000000003
5.407714 0.21766485
5.408714 0.21786289
5.409714 0.21805596000000002
5.410714 0.21824467
5.411714 0.21842998
5.412714 0.21861303
5.413714 0.21879490999999998
5.414714 0.21897636
5.415714 0.21915755
5.416714 0.21933797
5.417714 0.21951649999999998
5.418715 0.21969175
5.419714 0.21986234999999998
5.420714 0.22002731
5.421714 0.22018629
5.422714 0.22033946999999998
5.423714 0.22048752
5.424714 0.2206313
5.425714 0.22077158000000002
5.426714 0.22090885
5.427714 0.22104342999999999
5.428714 0.22117539999999997
5.429714 0.22130483
5.430714 0.22143186
5.431714 0.22155661
5.432714 0.22167905999999998
5.433714 0.22179894000000003
5.434714 0.22191566000000001
5.435714 0.22202825999999998
5.436714 0.22213578
5.437714 0.2222375
5.438715 0.22233321999999997
5.439714 0.22242341999999998
5.440714 0.2225091
5.441714 0.22259152
5.442714 0.2226718
5.443714 0.2227505
5.444714 0.22282749
5.445714 0.22290207
5.446714 0.22297322
5.447714 0.22304006999999998
5.448714 0.22310216
5.449714 0.22315953
5.450714 0.22321257
5.451715 0.22326168000000002
5.452714 0.22330699
5.453714 0.22334817
5.454714 0.22338463
5.455714 0.22341574000000003
5.456714 0.22344123999999999
5.457714 0.22346149
5.458714 0.22347751000000002
5.459714 0.2234906
5.460714 0.22350188999999998
5.461714 0.22351183
5.462714 0.22352007
5.463714 0.22352551999999998
5.464714 0.2235268
5.465714 0.22352280000000002
5.466714 0.22351311000000001
5.467714 0.22349807
5.468714 0.22347856000000002
5.469714 0.22345546
5.470714 0.22342912999999998
5.471714 0.22339916
5.472714 0.22336456
5.473714 0.22332418999999998
5.474714 0.22327742
5.475714 0.22322454
5.476714 0.2231668
5.477714 0.22310596
5.478714 0.22304361
5.479714 0.22298051000000002
5.480714 0.22291618000000002
5.481714 0.22284905
5.482714 0.22277713
5.483714 0.22269872
5.484715 0.22261308000000002
5.485714 0.22252067000000003
5.486714 0.22242274
5.487714 0.22232067
5.488714 0.22221527
5.489714 0.22210644000000002
5.490714 0.22199324
5.491714 0.22187454
5.492714 0.22174973999999997
5.493714 0.22161931
5.494714 0.22148476
5.495714 0.22134812999999998
5.496714 0.22121101999999998
5.497715 0.22107379
5.498714 0.22093523
5.499714 0.22079288
5.500714 0.22064389
5.501714 0.22048622
5.502714 0.22031937
5.503714 0.22014461000000002
5.504714 0.21996431
5.505714 0.21978095
5.506714 0.21959618
5.507714 0.21941005000000002
5.508714 0.21922134
5.509714 0.21902815999999997
5.510714 0.21882907000000001
5.511714 0.21862373999999998
5.512714 0.21841312
5.513714 0.21819880000000003
5.514714 0.2179821
5.515714 0.21776315
5.516714 0.21754056
5.517715 0.21731195
5.518714 0.21707495000000002
5.519714 0.21682843000000002
5.520714 0.21657315
5.521714 0.21631173
5.522714 0.2160477
5.523714 0.21578409
5.524714 0.2155222
5.525714 0.21526108
5.526714 0.21499796
5.527714 0.21472941
5.528714 0.21445271999999999
5.529714 0.21416693999999997
5.530715 0.21387301000000003
5.531714 0.21357310000000002
5.532714 0.21326938
5.533714 0.21296286
5.534714 0.21265303
5.535714 0.21233824
5.536714 0.2120167
5.537714 0.21168771
5.538714 0.21135232
5.539714 0.21101306000000003
5.540714 0.21067291999999999
5.541714 0.21033389
5.542714 0.20999591999999997
5.543715 0.20965664
5.544714 0.20931216
5.545714 0.20895856
5.546714 0.20859351
5.547714 0.20821716
5.548714 0.20783206
5.549714 0.20744202
5.550714 0.20705052
5.551714 0.20665931999999998
5.552714 0.20626795
5.553714 0.20587425999999998
5.554714 0.20547565
5.555714 0.20507043
5.556714 0.20465862
5.557714 0.20424176000000002
5.558714 0.20382192
5.559714 0.20340040999999998
5.560714 0.2029767
5.561714 0.2025485
5.562714 0.20211253
5.563715 0.2016661
5.564714 0.20120847000000003
5.565714 0.20074144
5.566714 0.20026886
5.567714 0.19979514
5.568714 0.19932354
5.569714 0.1988549
5.570714 0.19838732999999997
5.571714 0.19791722
5.572714 0.19744076
5.573714 0.19695549
5.574714 0.19646117
5.575714 0.19595947
5.576715 0.19545287
5.577714 0.19494331
5.578714 0.19443104
5.579714 0.19391461999999998
5.580714 0.19339178999999998
5.581714 0.19286075
5.582714 0.19232138000000001
5.583714 0.19177561999999998
5.584714 0.19122671000000002
5.585714 0.19067785
5.586714 0.19013073
5.587714 0.18958454
5.588714 0.18903627
5.589714 0.18848183
5.590714 0.18791776000000002
5.591714 0.18734263
5.592714 0.18675751000000002
5.593714 0.18616547
5.594714 0.1855701
5.595714 0.184974
5.596714 0.18437784000000002
5.597714 0.18378028
5.598714 0.18317895
5.599714 0.18257173000000002
5.600714 0.18195786
5.601714 0.18133826
5.602714 0.18071493
5.603714 0.18008971
5.604714 0.17946318
5.605714 0.17883411
5.606714 0.17819982
5.607714 0.17755739
5.608714 0.17690503
5.609715 0.17624298000000002
5.610714 0.17557367
5.611714 0.17490068
5.612714 0.17422745
5.613714 0.17355583
5.614714 0.17288544
5.615714 0.172214
5.616714 0.17153839999999998
5.617714 0.17085603
5.618714 0.1701658
5.619714 0.16946832
5.620714 0.16876527
5.621714 0.16805836
5.622715 0.16734835
5.623714 0.1666347
5.624714 0.16591593
5.625714 0.16519052
5.626714 0.16445793
5.627714 0.16371909
5.628714 0.16297618
5.629714 0.16223175
5.630714 0.16148759999999998
5.631714 0.16074392
5.632714 0.15999918000000002
5.633714 0.15925068
5.634714 0.15849565
5.635714 0.1577324
5.636714 0.15696085
5.637714 0.15618245
5.638714 0.1553994
5.639714 0.15461367
5.640714 0.15382621999999999
5.641714 0.15303681
5.642715 0.15224437999999998
5.643714 0.15144779
5.644714 0.15064649
5.645714 0.14984085
5.646714 0.14903188
5.647714 0.14822058
5.648714 0.14740732
5.649714 0.14659143
5.650714 0.14577144
5.651714 0.14494562
5.652714 0.14411283
5.653714 0.14327299999999998
5.654714 0.14242723
5.655715 0.14157735
5.656714 0.14072517
5.657714 0.13987176
5.658714 0.13901717
5.659714 0.1381605
5.660714 0.13730048
5.661714 0.136436
5.662714 0.13556662
5.663714 0.13469259
5.664714 0.13381449
5.665714 0.13293284
5.666714 0.13204773
5.667714 0.1311588
5.668715 0.13026545
5.669714 0.12936733
5.670714 0.12846463
5.671714 0.12755814
5.672714 0.12664894999999998
5.673714 0.12573795000000001
5.674714 0.12482547999999999
5.675714 0.12391111
5.676714 0.12299384
5.677714 0.12207256
5.678714 0.12114655
5.679714 0.12021570999999999
5.680714 0.11928059
5.681714 0.11834198000000001
5.682714 0.11740050999999999
5.683714 0.11645634999999999
5.684714 0.11550919999999999
5.685714 0.11455859
5.686714 0.11360419000000001
5.687714 0.11264618000000001
5.688715 0.11168515000000001
5.689714 0.11072186999999999
5.690714 0.10975684000000001
5.691714 0.10878994
5.692714 0.10782037
5.693714 0.10684697000000001
5.694714 0.10586877
5.695714 0.10488544
5.696714 0.10389754000000001
5.697714 0.10290623
5.698714 0.10191279
5.699714 0.100918
5.700714 0.09992174999999999
5.701715 0.09892314
5.702714 0.097920932
5.703714 0.096914213
5.704714 0.095902896
5.705714 0.094887835
5.706714 0.093870424
5.707714 0.092851958
5.708714 0.09183298699999999
5.709714 0.090813049
5.710714 0.089790917
5.711714 0.088765228
5.712714 0.08773522
5.713714 0.086701149
5.714714 0.08566420899999999
5.715714 0.084625935
5.716714 0.083587371
5.717714 0.082548463
5.718714 0.081507949
5.719714 0.080463866
5.720714 0.079414458
5.721714 0.078359031
5.722714 0.077298383
5.723714 0.076234515
5.724714 0.07516979800000001
5.725714 0.074105925
5.726714 0.07304317
5.727714 0.071980298
5.728714 0.070915191
5.729714 0.06984586400000001
5.730714 0.06877141399999999
5.731714 0.067692425
5.732714 0.066610629
5.733714 0.06552801400000001
5.734715 0.064445799
5.735714 0.06336378899999999
5.736714 0.062280468
5.737714 0.061193778000000004
5.738714 0.060102221000000004
5.739714 0.059005735
5.740714 0.057905866
5.741714 0.056805159
5.742714 0.055705965
5.743714 0.054609321999999995
5.744714 0.053514342
5.745714 0.052418531
5.746714 0.051318841999999996
5.747715 0.050213047999999996
5.748714 0.049100735
5.749714 0.047983509
5.750714 0.046864262999999996
5.751714 0.045745887
5.752714 0.044629991
5.753714 0.043516270999999995
5.754714 0.042402794
5.755714 0.041287030999999995
5.756714 0.040167167999999996
5.757714 0.039042989
5.758714 0.037915958
5.759714 0.0367884
5.760714 0.035662245
5.761714 0.034537923
5.762714 0.033414012
5.763714 0.032287816
5.764714 0.031156655000000002
5.765714 0.030019225
5.766714 0.028876375000000003
5.767715 0.027730915
5.768714 0.026586471000000004
5.769714 0.025445933
5.770714 0.024310191000000002
5.771714 0.023177757
5.772714 0.022045447
5.773714 0.020909815999999998
5.774714 0.019768665
5.775714 0.018621938999999997
5.776714 0.017471598
5.777714 0.016320572000000002
5.778714 0.015171307
5.779714 0.014024624
5.780715 0.01287944
5.781714 0.011733473
5.782714 0.010584548999999999
5.783714 0.0094318639
5.784714 0.0082765378
5.785714 0.0071211703
5.786714 0.0059685892
5.787714 0.0048203943
5.788714 0.0036760130999999997
5.789714 0.0025327627
5.790714 0.0013869274
5.791714 0.00023537516
5.792714 -0.0009230293499999999
5.793715 -0.0020868796
5.794714 -0.0032528033999999996
5.795714 -0.0044169034999999995
5.796714 -0.0055763994
5.797714 -0.0067307111999999995
5.798714 -0.0078815181
5.799714 -0.0090317917
5.800714 -0.010184308
5.801714 -0.01134036
5.802714 -0.012499274000000001
5.803714 -0.013658950000000001
5.804714 -0.014817106
5.805714 -0.015972587
5.806714 -0.017126059000000003
5.807714 -0.018279724
5.808714 -0.019436192999999997
5.809714 -0.020597047
5.810714 -0.021761841
5.811714 -0.022928043
5.812714 -0.02409201
5.813715 -0.02525055
5.814714 -0.026402366000000003
5.815714 -0.027548691000000004
5.816714 -0.028692797
5.817714 -0.029838621000000003
5.818714 -0.030989100999999998
5.819714 -0.032145003000000005
5.820714 -0.03330475
5.821714 -0.03446528
5.822714 -0.035623508
5.823714 -0.036777664
5.824714 -0.037927902
5.825714 -0.039075900000000004
5.826715 -0.040223738
5.827714 -0.041372635000000005
5.828714 -0.042522213
5.829714 -0.043670676
5.830714 -0.044815819
5.831714 -0.045956351
5.832714 -0.047092838
5.833714 -0.048227768000000004
5.834714 -0.049364636999999996
5.835714 -0.050506426
5.836714 -0.051654228999999996
5.837714 -0.052806619
5.838714 -0.053960126
5.839714 -0.05511057700000001
5.840714 -0.05625473
5.841714 -0.05739145
5.842714 -0.058521936
5.843714 -0.059648912000000005
5.844714 -0.060775247
5.845714 -0.061902672
5.846714 -0.063031167
5.847714 -0.064159348
5.848714 -0.065285491
5.849714 -0.066408725
5.850714 -0.067529664
5.851714 -0.06865020299999999
5.852714 -0.06977251
5.853714 -0.070897758
5.854714 -0.072025211
5.855714 -0.073152251
5.856714 -0.07427531500000001
5.857714 -0.075391377
5.858714 -0.076499296
5.859715 -0.077600346
5.860714 -0.078697747
5.861714 -0.07979528699999999
5.862714 -0.080895779
5.863714 -0.081999955
5.864714 -0.083106378
5.865714 -0.084212306
5.866714 -0.085315085
5.867714 -0.086413347
5.868714 -0.087507511
5.869714 -0.08859926
5.870714 -0.089690433
5.871714 -0.09078182
5.872715 -0.091872562
5.873714 -0.092960487
5.874714 -0.09404319
5.875714 -0.09511938
5.876714 -0.09618972499999999
5.877714 -0.097256782
5.878714 -0.098323962
5.879714 -0.09939399300000001
5.880714 -0.10046762
5.881714 -0.10154318000000001
5.882714 -0.10261724
5.883714 -0.10368605
5.884714 -0.10474716999999999
5.885714 -0.10580041
5.886714 -0.1068478
5.887714 -0.10789247
5.888714 -0.10893713999999999
5.889714 -0.10998282000000001
5.890714 -0.11102849000000001
5.891714 -0.11207181
5.892715 -0.1131104
5.893714 -0.11414326
5.894714 -0.11517134000000001
5.895714 -0.11619712
5.896714 -0.11722331
5.897714 -0.11825135
5.898714 -0.11928050999999999
5.899714 -0.12030801
5.900714 -0.12133021
5.901714 -0.12234431999999999
5.902714 -0.12334972
5.903714 -0.1243484
5.904714 -0.12534410999999998
5.905715 -0.12634069
5.906714 -0.12734033
5.907714 -0.12834255
5.908714 -0.12934445
5.909714 -0.1303421
5.910714 -0.13133232
5.911714 -0.13231413
5.912714 -0.13328907
5.913714 -0.1342603
5.914714 -0.13523094
5.915714 -0.13620245
5.916714 -0.13717385999999998
5.917714 -0.13814234
5.918715 -0.13910462
5.919714 -0.14005876
5.920714 -0.14100529
5.921714 -0.14194708
5.922714 -0.14288803
5.923714 -0.14383117
5.924714 -0.14477707
5.925714 -0.1457234
5.926714 -0.14666584
5.927714 -0.14759999000000001
5.928714 -0.14852343999999998
5.929714 -0.14943681
5.930714 -0.15034357
5.931714 -0.15124842
5.932714 -0.15215513
5.933714 -0.15306488
5.934714 -0.15397576000000002
5.935714 -0.15488382
5.936714 -0.155785
5.937714 -0.15667711
5.938715 -0.15756077
5.939714 -0.15843908
5.940714 -0.15931588
5.941714 -0.16019376999999999
5.942714 -0.16107265
5.943714 -0.16194966
5.944714 -0.16282052
5.945714 -0.16368164000000002
5.946714 -0.16453201
5.947714 -0.16537383
5.948714 -0.16621170000000002
5.949714 -0.16705048
5.950714 -0.16789308
5.951715 -0.168739
5.952714 -0.16958445
5.953714 -0.17042401999999998
5.954714 -0.17125311000000001
5.955714 -0.17206992000000002
5.956714 -0.17287617
5.957714 -0.17367614
5.958714 -0.17447462
5.959714 -0.17527459
5.960714 -0.17607588999999998
5.961714 -0.17687544
5.962714 -0.17766892
5.963714 -0.17845298
5.964714 -0.17922709
5.965714 -0.17999385
5.966714 -0.1807578
5.967714 -0.18152315
5.968714 -0.18229169
5.969714 -0.18306170000000002
5.970714 -0.18382863
5.971714 -0.18458712000000002
5.972714 -0.18533347
5.973714 -0.18606737
5.974714 -0.18679204
5.975714 -0.18751281
5.976714 -0.1882346
5.977714 -0.18895966
5.978714 -0.18968657
5.979714 -0.19041095
5.980714 -0.19112753
5.981714 -0.19183266
5.982714 -0.1925259
5.983714 -0.19321019
5.984715 -0.19389027
5.985714 -0.19457036
5.986714 -0.1952521
5.987714 -0.19593376
5.988714 -0.19661114000000002
5.989714 -0.19727969
5.990714 -0.19793685000000003
5.991714 -0.19858337
5.992714 -0.19922304999999998
5.993714 -0.19986099000000002
5.994714 -0.20050112999999997
5.995714 -0.20114433
5.996714 -0.20178782
5.997715 -0.20242645
5.998714 -0.20305493000000002
5.999714 -0.20367033
6.000714 -0.20427329
6.001714 -0.20486771
6.002714 -0.20545891
6.003714 -0.20605114
6.004714 -0.20664571999999998
6.005714 -0.20724051
6.006714 -0.20783112999999998
6.007714 -0.20841310999999998
6.008714 -0.20898406000000003
6.009714 -0.20954479
6.010714 -0.21009876000000002
6.011714 -0.21065031
6.012714 -0.21120242000000003
6.013714 -0.21175514
6.014714 -0.21230543000000002
6.015714 -0.21284858
6.016714 -0.21338046000000002
6.017715 -0.21389948999999997
6.018714 -0.2144075
6.019714 -0.21490895000000002
6.020714 -0.21540895
6.021714 -0.21591095999999999
6.022714 -0.21641528999999998
6.023714 -0.21691902000000002
6.024714 -0.21741744000000002
6.025714 -0.21790625
6.026714 -0.21838346000000003
6.027714 -0.21885014
6.028714 -0.21930977
6.029714 -0.21976635
6.030715 -0.22022242
6.031714 -0.22067786
6.032714 -0.22112997
6.033714 -0.22157486999999998
6.034714 -0.22200943999999997
6.035714 -0.22243303
6.036714 -0.22284775
6.037714 -0.22325763
6.038714 -0.22366671
6.039714 -0.22407719
6.040714 -0.22448837
6.041714 -0.22489696
6.042714 -0.2252986
6.043715 -0.22568979999999997
6.044714 -0.22606944999999998
6.045714 -0.22643916
6.046714 -0.22680243
6.047714 -0.22716285
6.048714 -0.22752248
6.049714 -0.22788090000000003
6.050714 -0.22823559000000002
6.051714 -0.22858323
6.052714 -0.22892139
6.053714 -0.22924978
6.054714 -0.22957027
6.055714 -0.22988606
6.056714 -0.23020003
6.057714 -0.23051339999999998
6.058714 -0.23082502
6.059714 -0.23113198
6.060714 -0.23143091000000002
6.061714 -0.23171955
6.062714 -0.23199776000000003
6.063715 -0.23226754
6.064714 -0.23253205999999998
6.065714 -0.23279423
6.066714 -0.23305537
6.067714 -0.23331475
6.068714 -0.23357
6.069714 -0.23381843000000002
6.070714 -0.23405821999999998
6.071714 -0.23428928
6.072714 -0.23451322
6.073714 -0.2347324
6.074714 -0.23494882
6.075714 -0.23516307000000003
6.076715 -0.23537411
6.077714 -0.23557973999999998
6.078714 -0.23577779
6.079714 -0.23596704000000002
6.080714 -0.23614787
6.081714 -0.23632208
6.082714 -0.23649191
6.083714 -0.23665903000000002
6.084714 -0.23682381
6.085714 -0.23698502
6.086714 -0.23714057
6.087714 -0.2372884
6.088714 -0.23742733000000002
6.089714 -0.23755766
6.090714 -0.23768082999999998
6.091714 -0.23779876
6.092714 -0.23791296
6.093714 -0.23802394999999998
6.094714 -0.23813113000000002
6.095714 -0.23823327
6.096714 -0.23832924
6.097714 -0.23841863
6.098714 -0.23850190999999998
6.099714 -0.23858016
6.100714 -0.23865453
6.101714 -0.23872554
6.102714 -0.23879281000000002
6.103714 -0.23885511
6.104714 -0.23891102
6.105714 -0.23895940000000002
6.106714 -0.23900000000000002
6.107714 -0.23903348
6.108714 -0.23906107999999998
6.109715 -0.23908403
6.110714 -0.2391031
6.111714 -0.23911833
6.112714 -0.23912909000000002
6.113714 -0.23913449
6.114714 -0.23913386
6.115714 -0.23912697
6.116714 -0.23911404
6.117714 -0.23909552999999997
6.118714 -0.23907181
6.119714 -0.23904291
6.120714 -0.23900852999999997
6.121714 -0.23896821999999998
6.122715 -0.23892167999999997
6.123714 -0.23886901000000002
6.124714 -0.23881071
6.125714 -0.23874752000000002
6.126714 -0.23868007
6.127714 -0.23860864
6.128714 -0.23853301999999998
6.129714 -0.23845266999999998
6.130714 -0.23836689
6.131714 -0.23827525
6.132714 -0.23817765000000002
6.133714 -0.23807427
6.134714 -0.23796546999999998
6.135714 -0.23785151999999998
6.136714 -0.23773247
6.137714 -0.23760817
6.138714 -0.23747838999999998
6.139714 -0.23734309
6.140714 -0.23720253
6.141714 -0.23705716999999998
6.142715 -0.23690746
6.143714 -0.23675361
6.144714 -0.23659534999999998
6.145714 -0.23643207
6.146714 -0.23626296
6.147714 -0.23608743
6.148714 -0.23590536
6.149714 -0.23571716
6.150714 -0.23552362999999998
6.151714 -0.23532559000000003
6.152714 -0.23512354
6.153714 -0.23491746000000002
6.154714 -0.23470686000000002
6.155715 -0.23449109999999998
6.156714 -0.23426975
6.157714 -0.23404277999999998
6.158714 -0.23381067000000003
6.159714 -0.23357407
6.160714 -0.23333346
6.161714 -0.23308882999999997
6.162714 -0.23283958
6.163714 -0.23258487
6.164714 -0.23232384
6.165714 -0.23205618
6.166714 -0.23178228
6.167714 -0.23150309
6.168715 -0.23121978
6.169714 -0.23093314
6.170714 -0.23064333999999997
6.171714 -0.23034974
6.172714 -0.23005132000000003
6.173714 -0.2297471
6.174714 -0.22943668999999997
6.175714 -0.22912049
6.176714 -0.22879948
6.177714 -0.22847482000000002
6.178714 -0.22814726
6.179714 -0.22781678
6.180714 -0.22748255
6.181714 -0.22714336
6.182714 -0.22679809
6.183714 -0.22644625999999998
6.184714 -0.22608822
6.185714 -0.22572498000000002
6.186714 -0.22535766
6.187714 -0.22498698
6.188715 -0.22461285999999997
6.189714 -0.22423450999999997
6.190714 -0.22385081
6.191714 -0.22346093
6.192714 -0.22306474999999998
6.193714 -0.22266305
6.194714 -0.22225715000000001
6.195714 -0.22184842
6.196714 -0.22143754
6.197714 -0.22102429
6.198714 -0.2206075
6.199714 -0.2201857
6.200714 -0.21975772000000002
6.201715 -0.21932321
6.202714 -0.21888285000000002
6.203714 -0.21843807999999998
6.204714 -0.2179903
6.205714 -0.21754038
6.206714 -0.21708819999999998
6.207714 -0.21663271
6.208714 -0.21617250000000002
6.209714 -0.21570639000000003
6.210714 -0.21523403000000002
6.211714 -0.21475598
6.212714 -0.21427353
6.213714 -0.21378793999999998
6.214714 -0.2132999
6.215714 -0.21280923
6.216714 -0.21231496000000002
6.217714 -0.21181582
6.218714 -0.21131095
6.219714 -0.21080035
6.220714 -0.21028491
6.221714 -0.20976604000000001
6.222714 -0.20924499
6.223714 -0.20872219
6.224714 -0.20819701999999998
6.225714 -0.20766795999999998
6.226714 -0.20713322
6.227714 -0.20659158
6.228714 -0.2060429
6.229714 -0.20548824999999998
6.230714 -0.20492952
6.231714 -0.20436866
6.232714 -0.20380688
6.233714 -0.20324435999999999
6.234715 -0.20268018999999998
6.235714 -0.20211292
6.236714 -0.20154126
6.237714 -0.2009646
6.238714 -0.20038323000000002
6.239714 -0.19979791
6.240714 -0.19920946
6.241714 -0.19861809
6.242714 -0.19802323
6.243714 -0.19742376
6.244714 -0.19681857000000003
6.245714 -0.19620722000000002
6.246714 -0.19559038
6.247715 -0.19496975
6.248714 -0.19434751
6.249714 -0.19372548
6.250714 -0.19310436
6.251714 -0.1924834
6.252714 -0.19186062
6.253714 -0.19123354
6.254714 -0.19060004
6.255714 -0.18995909
6.256714 -0.189311
6.257714 -0.18865708
6.258714 -0.18799907
6.259714 -0.18733834000000002
6.260714 -0.18667553
6.261714 -0.18601052
6.262714 -0.18534284
6.263714 -0.18467227
6.264714 -0.18399914
6.265714 -0.1833244
6.266714 -0.18264913
6.267715 -0.18197394
6.268714 -0.18129835
6.269714 -0.18062077
6.270714 -0.17993881
6.271714 -0.17925012
6.272714 -0.17855328
6.273714 -0.17784842
6.274714 -0.17713722999999998
6.275714 -0.17642243000000002
6.276714 -0.1757068
6.277714 -0.17499229
6.278714 -0.17427945
6.279714 -0.17356748
6.280715 -0.17285469
6.281714 -0.17213939
6.282714 -0.17142048000000001
6.283714 -0.17069771
6.284714 -0.16997148
6.285714 -0.16924224
6.286714 -0.16851
6.287714 -0.16777408000000002
6.288714 -0.16703336
6.289714 -0.16628687
6.290714 -0.16553447
6.291714 -0.16477727
6.292714 -0.16401747
6.293715 -0.16325767
6.294714 -0.16249999
6.295714 -0.16174518000000002
6.296714 -0.16099227
6.297714 -0.16023894
6.298714 -0.15948229
6.299714 -0.15871992
6.300714 -0.15795074
6.301714 -0.15717521
6.302714 -0.15639493999999998
6.303714 -0.15561186
6.304714 -0.15482743
6.305714 -0.1540421
6.306714 -0.15325539999999999
6.307714 -0.15246648000000002
6.308714 -0.15167481000000002
6.309714 -0.15088071
6.310714 -0.15008537
6.311714 -0.14929031
6.312714 -0.14849658000000002
6.313715 -0.14770406
6.314714 -0.14691127
6.315714 -0.14611578
6.316714 -0.1453151
6.317714 -0.14450772
6.318714 -0.14369374000000001
6.319714 -0.14287485
6.320714 -0.14205371
6.321714 -0.14123284
6.322714 -0.14041364
6.323714 -0.13959592
6.324714 -0.13877811999999998
6.325714 -0.1379582
6.326715 -0.13713455
6.327714 -0.13630677
6.328714 -0.13547577
6.329714 -0.13464323
6.330714 -0.13381063
6.331714 -0.13297849
6.332714 -0.13214597
6.333714 -0.13131129
6.334714 -0.13047259
6.335714 -0.1296289
6.336714 -0.12878076
6.337714 -0.12793009
6.338714 -0.12707944999999998
6.339714 -0.12623089
6.340714 -0.12538504
6.341714 -0.12454078999999998
6.342714 -0.12369577999999999
6.343714 -0.1228475
6.344714 -0.12199433999999999
6.345714 -0.12113636
6.346714 -0.12027521
6.347714 -0.11941331000000001
6.348714 -0.11855267
6.349714 -0.11769392
6.350714 -0.11683601
6.351714 -0.11597668000000001
6.352714 -0.11511360000000001
6.353714 -0.11424549
6.354714 -0.11337280999999999
6.355714 -0.11249756000000001
6.356714 -0.11162244
6.357714 -0.11074955
6.358714 -0.10987944999999999
6.359715 -0.10901090999999999
6.360714 -0.10814151999999999
6.361714 -0.10726886000000001
6.362714 -0.10639168000000002
6.363714 -0.10551051
6.364714 -0.10462739
6.365714 -0.10374483
6.366714 -0.1028646
6.367714 -0.10198673
6.368714 -0.10110941
6.369714 -0.10022982000000001
6.370714 -0.099345448
6.371714 -0.098455336
6.372715 -0.097560667
6.373714 -0.096664322
6.374714 -0.09576968200000001
6.375714 -0.09487916199999999
6.376714 -0.09399315999999999
6.377714 -0.093109946
6.378714 -0.092226511
6.379714 -0.09133998
6.380714 -0.090448919
6.381714 -0.08955391800000001
6.382714 -0.088657171
6.383714 -0.08776126199999999
6.384714 -0.086867798
6.385714 -0.08597650400000001
6.386714 -0.085085322
6.387714 -0.084191404
6.388714 -0.08329259
6.389714 -0.082388619
6.390714 -0.081481447
6.391714 -0.08057450199999999
6.392715 -0.079671212
6.393714 -0.078773417
6.394714 -0.077880494
6.395714 -0.076989585
6.396714 -0.07609686
6.397714 -0.075199211
6.398714 -0.074295618
6.399714 -0.07338754900000001
6.400714 -0.072478165
6.401714 -0.071570801
6.402714 -0.070667395
6.403714 -0.06976760900000001
6.404714 -0.068869145
6.405715 -0.067968969
6.406714 -0.067064952
6.407714 -0.066157035
6.408714 -0.065247354
6.409714 -0.064339233
6.410714 -0.063435553
6.411714 -0.06253721699999999
6.412714 -0.061642559
6.413714 -0.060747971000000005
6.414714 -0.059849484
6.415714 -0.058944599
6.416714 -0.058033492
6.417714 -0.05711898
6.418715 -0.056205282
6.419714 -0.055296143000000006
6.420714 -0.054393167000000006
6.421714 -0.053495197999999994
6.422714 -0.05259898599999999
6.423714 -0.051700842
6.424714 -0.050798425
6.425714 -0.049891876
6.426714 -0.048983662000000004
6.427714 -0.048077284
6.428714 -0.047175431999999996
6.429714 -0.046278545
6.430714 -0.045384475
6.431714 -0.044489448
6.432714 -0.04358989
6.433714 -0.042684218999999995
6.434714 -0.041773738
6.435714 -0.040862153
6.436714 -0.039953939
6.437714 -0.039052297
6.438715 -0.038157683
6.439714 -0.037267615000000004
6.440714 -0.036377856
6.441714 -0.035484417000000004
6.442714 -0.034585423
6.443714 -0.033681956
6.444714 -0.032777467
6.445714 -0.031876062999999996
6.446714 -0.03098048
6.447714 -0.030090759
6.448714 -0.029204239000000003
6.449714 -0.028316898000000004
6.450714 -0.027425372
6.451715 -0.026528670999999997
6.452714 -0.025628731000000002
6.453714 -0.024729531
6.454714 -0.02383517
6.455714 -0.022947868
6.456714 -0.022066826999999997
6.457714 -0.021188542
6.458714 -0.020308439
6.459714 -0.019423041000000002
6.460714 -0.018531640000000002
6.461714 -0.017636662
6.462714 -0.016742534
6.463714 -0.015853594
6.464714 -0.014972052000000001
6.465714 -0.014096978999999999
6.466714 -0.013224798000000001
6.467714 -0.012351054
6.468714 -0.011472590000000001
6.469714 -0.010589071
6.470714 -0.0097031298
6.471714 -0.0088190558
6.472714 -0.0079406731
6.473714 -0.0070694507
6.474714 -0.006203770999999999
6.475714 -0.0053397162
6.476714 -0.0044729961
6.477714 -0.0036010838999999996
6.478714 -0.0027245074
6.479714 -0.001846653
6.480714 -0.0009721714400000001
6.481714 -0.00010474389
6.482714 0.00075471153
6.483714 0.0016085143
6.484715 0.0024611432
6.485714 0.0033171225
6.486714 0.0041788764
6.487714 0.0050455976
6.488714 0.0059136579
6.489714 0.0067783687000000006
6.490714 0.007636217900000001
6.491714 0.0084865234
6.492714 0.0093316834
6.493714 0.010175929
6.494714 0.011023198
6.495714 0.011875172
6.496714 0.012730443000000001
6.497715 0.013585219999999999
6.498714 0.014435216
6.499714 0.015277804
6.500714 0.016113355
6.501714 0.016945112
6.502714 0.017777645999999998
6.503714 0.01861463
6.504714 0.019457021
6.505714 0.020302539999999997
6.506714 0.021146702
6.507714 0.021984908
6.508714 0.022814596
6.509714 0.023636413
6.510714 0.024453859
6.511714 0.025271575
6.512714 0.026093124000000002
6.513714 0.026919355
6.514714 0.027748090000000003
6.515714 0.028575319000000002
6.516714 0.029397247
6.517715 0.030212186000000002
6.518714 0.031021395
6.519714 0.031828386
6.520714 0.032637125999999995
6.521714 0.033449961
6.522714 0.034266344000000004
6.523714 0.03508298
6.524714 0.035895352
6.525714 0.03669986
6.526714 0.037495571
6.527714 0.038284701
6.528714 0.039071598
6.529714 0.039860743
6.530715 0.04065469
6.531714 0.041452976
6.532714 0.042252467
6.533714 0.043048986000000004
6.534714 0.04383937
6.535714 0.044622962
6.536714 0.04540181
6.537714 0.046179508
6.538714 0.046959257000000004
6.539714 0.047742150000000004
6.540714 0.048526513
6.541714 0.049308664
6.542714 0.050084689
6.543715 0.05085239
6.544714 0.051612407
6.545714 0.052367977
6.546714 0.053123455
6.547714 0.053882284999999995
6.548714 0.054645422
6.549714 0.055410981000000005
6.550714 0.056175247
6.551714 0.05693451399999999
6.552714 0.057686877
6.553714 0.058433076
6.554714 0.059176015000000005
6.555714 0.059919176
6.556714 0.060664763
6.557714 0.06141254
6.558714 0.062159868
6.559714 0.062903023
6.560714 0.06363901799999999
6.561714 0.06436715500000001
6.562714 0.065089413
6.563715 0.065809558
6.564714 0.06653138
6.565714 0.06725692700000001
6.566714 0.067985576
6.567714 0.068714417
6.568714 0.069439731
6.569714 0.0701588
6.570714 0.07087115100000001
6.571714 0.071578671
6.572714 0.072284497
6.573714 0.072991301
6.574714 0.073699816
6.575714 0.074408413
6.576715 0.075113866
6.577714 0.07581301
6.578714 0.076504389
6.579714 0.077189109
6.580714 0.077870442
6.581714 0.078552327
6.582714 0.079237553
6.583714 0.079926453
6.584714 0.08061676599999999
6.585714 0.081304752
6.586714 0.08198694
6.587714 0.082661718
6.588714 0.08332994199999999
6.589714 0.08399432400000001
6.590714 0.084657932
6.591714 0.085322541
6.592714 0.08598775
6.593714 0.086651248
6.594714 0.087310123
6.595714 0.087962521
6.596714 0.088608783
6.597714 0.089251477
6.598714 0.089894253
6.599714 0.090540067
6.600714 0.091189629
6.601714 0.091840909
6.602714 0.09248991299999999
6.603714 0.093132409
6.604714 0.09376578399999999
6.605714 0.094390142
6.606714 0.095008122
6.607714 0.09562358
6.608714 0.096239755
6.609715 0.09685785
6.610714 0.09747671399999999
6.611714 0.098093715
6.612714 0.098706328
6.613714 0.099313643
6.614714 0.099916896
6.615714 0.10051887
6.616714 0.10112233
6.617714 0.10172836000000002
6.618714 0.10233547
6.619714 0.10293995
6.620714 0.10353741
6.621714 0.10412479
6.622715 0.10470173
6.623714 0.10527094
6.624714 0.10583706000000001
6.625714 0.10640464000000001
6.626714 0.10697631999999999
6.627714 0.10755179000000001
6.628714 0.10812825
6.629714 0.10870192999999999
6.630714 0.10926995999999999
6.631714 0.10983165
6.632714 0.11038859000000001
6.633714 0.11094353000000001
6.634714 0.11149861
6.635714 0.11205402
6.636714 0.11260761
6.637714 0.11315589000000001
6.638714 0.1136958
6.639714 0.11422641
6.640714 0.1147497
6.641714 0.11526995000000001
6.642715 0.11579194
6.643714 0.1163189
6.644714 0.11685096
6.645714 0.11738515000000001
6.646714 0.11791665999999999
6.647714 0.1184409
6.648714 0.11895548
6.649714 0.11946103999999999
6.650714 0.11996066
6.651714 0.12045816999999999
6.652714 0.12095624999999999
6.653714 0.12145522000000002
6.654714 0.12195311
6.655715 0.12244693000000001
6.656714 0.12293451
6.657714 0.12341583
6.658714 0.12389324
6.659714 0.12437039
6.660714 0.12485036
6.661714 0.12533392999999998
6.662714 0.12581894
6.663714 0.12630095
6.664714 0.12677514
6.665714 0.12723842
6.666714 0.12769079
6.667714 0.12813539
6.668715 0.12857707999999998
6.669714 0.12902035
6.670714 0.12946744
6.671714 0.12991754
6.672714 0.13036755
6.673714 0.13081363
6.674714 0.13125319
6.675714 0.13168594
6.676714 0.1321138
6.677714 0.13253961
6.678714 0.1329654
6.679714 0.13339111
6.680714 0.13381446
6.681714 0.13423206
6.682714 0.1346411
6.683714 0.13504102
6.684714 0.13543407
6.685714 0.13582456
6.686714 0.13621708000000002
6.687714 0.1366145
6.688715 0.13701675
6.689714 0.13742081
6.690714 0.13782211
6.691714 0.13821638
6.692714 0.13860144
6.693714 0.13897778
6.694714 0.13934798
6.695714 0.13971518
6.696714 0.14008151
6.697714 0.14044703
6.698714 0.14081002
6.699714 0.14116810999999999
6.700714 0.14151979
6.701715 0.14186548999999998
6.702714 0.14220763
6.703714 0.1425495
6.704714 0.14289377
6.705714 0.14324103
6.706714 0.14358938
6.707714 0.14393511
6.708714 0.14427426999999998
6.709714 0.14460428
6.710714 0.14492505
6.711714 0.14523877999999998
6.712714 0.14554891
6.713714 0.14585849
6.714714 0.14616892
6.715714 0.14647951
6.716714 0.14678809
6.717714 0.14709235
6.718714 0.1473911
6.719714 0.14768485
6.720714 0.14797553
6.721714 0.14826535
6.722714 0.14855559000000002
6.723714 0.14884577999999998
6.724714 0.1491338
6.725714 0.14941685000000002
6.726714 0.14969273
6.727714 0.14996089
6.728714 0.15022267
6.729714 0.15048068
6.730714 0.15073756
6.731714 0.15099477
6.732714 0.15125201000000002
6.733714 0.15150750000000002
6.734715 0.15175892
6.735714 0.15200468
6.736714 0.15224463000000002
6.737714 0.15248007
6.738714 0.15271307
6.739714 0.15294532
6.740714 0.15317724
6.741714 0.15340776
6.742714 0.15363480000000002
6.743714 0.15385635
6.744714 0.15407141
6.745714 0.15428046
6.746714 0.15448525
6.747715 0.15468781
6.748714 0.15488955
6.749714 0.15509058
6.750714 0.15528977
6.751714 0.1554855
6.752714 0.15567651
6.753714 0.15586269
6.754714 0.15604517
6.755714 0.15622571999999998
6.756714 0.15640577
6.757714 0.15658558
6.758714 0.15676394
6.759714 0.15693860999999998
6.760714 0.15710725
6.761714 0.1572685
6.762714 0.1574225
6.763714 0.15757087
6.764714 0.15771585999999999
6.765714 0.15785937
6.766714 0.15800223
6.767715 0.15814393999999998
6.768714 0.15828324000000002
6.769714 0.15841892
6.770714 0.15855063
6.771714 0.15867901
6.772714 0.15880541
6.773714 0.15893095000000002
6.774714 0.15905572
6.775714 0.15917843
6.776714 0.1592968
6.777714 0.15940848
6.778714 0.15951213
6.779714 0.15960814
6.780715 0.15969857
6.781714 0.1597864
6.782714 0.1598743
6.783714 0.15996364
6.784714 0.16005401
6.785714 0.16014364
6.786714 0.16023028
6.787714 0.1603123
6.788714 0.16038929999999998
6.789714 0.16046203
6.790714 0.16053167999999998
6.791714 0.16059899
6.792714 0.16066360000000002
6.793715 0.16072406
6.794714 0.16077855
6.795714 0.16082586
6.796714 0.1608663
6.797714 0.16090185
6.798714 0.16093558000000002
6.799714 0.16097041
6.800714 0.16100792
6.801714 0.16104764
6.802714 0.16108719
6.803714 0.16112325
6.804714 0.16115292
6.805714 0.16117474999999998
6.806714 0.16118923000000002
6.807714 0.16119819000000002
6.808714 0.16120387
6.809714 0.16120778
6.810714 0.1612101
6.811714 0.16120982
6.812714 0.16120556
6.813715 0.16119656999999998
6.814714 0.16118338000000001
6.815714 0.16116773
6.816714 0.16115182
6.817714 0.16113712
6.818714 0.16112351
6.819714 0.16110905
6.820714 0.16109061000000002
6.821714 0.16106508
6.822714 0.16103069
6.823714 0.16098774999999999
6.824714 0.1609385
6.825714 0.16088624999999998
6.826715 0.16083397000000002
6.827714 0.16078316
6.828714 0.16073343999999998
6.829714 0.16068293
6.830714 0.16062934
6.831714 0.16057099
6.832714 0.16050754
6.833714 0.16043988
6.834714 0.16036944
6.835714 0.16029717999999998
6.836714 0.16022293
6.837714 0.16014531999999998
6.838714 0.16006243
6.839714 0.15997282
6.840714 0.15987642
6.841714 0.1597748
6.842714 0.15967075
6.843714 0.15956715000000002
6.844714 0.15946582
6.845714 0.15936673
6.846714 0.15926799
6.847714 0.15916664
6.848714 0.15905984
6.849714 0.15894591
6.850714 0.15882489
6.851714 0.15869826
6.852714 0.15856816
6.853714 0.15843633
6.854714 0.15830349
6.855714 0.1581692
6.856714 0.15803237
6.857714 0.15789201
6.858714 0.15774791
6.859715 0.15760079
6.860714 0.15745196
6.861714 0.15730251
6.862714 0.15715266
6.863714 0.15700138
6.864714 0.15684669
6.865714 0.15668641
6.866714 0.15651906999999998
6.867714 0.15634457999999998
6.868714 0.15616431
6.869714 0.15598061
6.870714 0.15579592
6.871714 0.15561193
6.872715 0.15542899
6.873714 0.15524621
6.874714 0.15506197
6.875714 0.15487467
6.876714 0.1546833
6.877714 0.15448768
6.878714 0.15428829
6.879714 0.15408574
6.880714 0.15388032999999998
6.881714 0.15367187999999998
6.882714 0.15345981
6.883714 0.15324354
6.884714 0.15302298
6.885714 0.1527987
6.886714 0.15257184000000001
6.887714 0.1523437
6.888714 0.15211522
6.889714 0.15188657
6.890714 0.15165703
6.891714 0.15142529999999998
6.892715 0.15118993
6.893714 0.15094989
6.894714 0.15070491
6.895714 0.15045543
6.896714 0.15020241
6.897714 0.14994692999999998
6.898714 0.14968978
6.899714 0.1494313
6.900714 0.14917144
6.901714 0.14890985
6.902714 0.14864618
6.903714 0.14838016
6.904714 0.14811159
6.905715 0.14784031
6.906714 0.14756607
6.907714 0.14728855999999999
6.908714 0.14700751
6.909714 0.14672278
6.910714 0.14643454
6.911714 0.14614324
6.912714 0.14584956
6.913714 0.14555416000000002
6.914714 0.14525751
6.915714 0.14495977
6.916714 0.14466073000000002
6.917714 0.14435998
6.918715 0.14405700999999999
6.919714 0.14375132999999998
6.920714 0.14344255
6.921714 0.1431304
6.922714 0.14281471999999998
6.923714 0.14249542
6.924714 0.14217261
6.925714 0.14184669
6.926714 0.14151835
6.927714 0.14118850000000002
6.928714 0.14085802
6.929714 0.14052747
6.930714 0.14019684999999998
6.931714 0.13986552
6.932714 0.13953233
6.933714 0.13919595999999998
6.934714 0.13885535
6.935714 0.13851004
6.936714 0.13816027
6.937714 0.13780682
6.938715 0.13745069000000001
6.939714 0.13709267
6.940714 0.13673321
6.941714 0.13637232
6.942714 0.13600985999999998
6.943714 0.13564577
6.944714 0.13528025999999999
6.945714 0.13491376
6.946714 0.13454666
6.947714 0.13417895000000002
6.948714 0.13381001
6.949714 0.13343859
6.950714 0.13306324
6.951715 0.13268278
6.952714 0.13229691000000002
6.953714 0.13190642
6.954714 0.13151303
6.955714 0.13111883
6.956714 0.13072558
6.957714 0.13033403999999998
6.958714 0.12994382000000002
6.959714 0.12955356
6.960714 0.12916153
6.961714 0.12876635
6.962714 0.12836738
6.963714 0.12796485
6.964714 0.12755948
6.965714 0.12715192
6.966714 0.12674233000000001
6.967714 0.12633021
6.968714 0.12591473
6.969714 0.12549529
6.970714 0.12507200000000002
6.971714 0.124646
6.972714 0.12421914
6.973714 0.12379336
6.974714 0.12336987999999999
6.975714 0.12294863
6.976714 0.1225282
6.977714 0.12210630000000001
6.978714 0.12168064999999999
6.979714 0.12124988
6.980714 0.12081397
6.981714 0.12037423
6.982714 0.11993262
6.983714 0.11949087
6.984715 0.11904978000000001
6.985714 0.1186089
6.986714 0.11816694
6.987714 0.11772245999999999
6.988714 0.11727462
6.989714 0.11682368000000001
6.990714 0.11637087000000002
6.991714 0.11591772
6.992714 0.11546528
6.993714 0.11501354
6.994714 0.11456127
6.995714 0.11410655000000001
6.996714 0.11364764
6.997715 0.11318382
6.998714 0.11271578
6.999714 0.11224544
7.000714 0.11177514000000001
7.001714 0.11130662000000001
7.002714 0.11084033000000001
7.003714 0.11037518
7.004714 0.10990908999999999
7.005714 0.10943987999999999
7.006714 0.10896631000000001
7.007714 0.10848859
7.008714 0.10800823999999999
7.009714 0.10752737000000001
7.010714 0.10704773999999999
7.011714 0.10656993
7.012714 0.10609309
7.013714 0.10561544
7.014714 0.10513505999999999
7.015714 0.10465088
7.016714 0.10416310999999999
7.017715 0.10367318
7.018714 0.10318294000000001
7.019714 0.10269381000000001
7.020714 0.10220597999999999
7.021714 0.10171835
7.022714 0.10122897
7.023714 0.10073600999999999
7.024714 0.10023867000000002
7.025714 0.09973765100000001
7.026714 0.099234947
7.027714 0.09873298700000001
7.028714 0.098233647
7.029714 0.09773738
7.030715 0.097243022
7.031714 0.09674830899999999
7.032714 0.09625082
7.033714 0.09574901200000001
7.034714 0.095242815
7.035714 0.094733573
7.036714 0.094223354
7.037714 0.093713991
7.038714 0.09320628
7.039714 0.092699716
7.040714 0.092192867
7.041714 0.091684173
7.042714 0.091172801
7.043715 0.090659113
7.044714 0.09014452199999999
7.045714 0.089630816
7.046714 0.089119247
7.047714 0.08860984200000001
7.048714 0.088101288
7.049714 0.0875914
7.050714 0.087078067
7.051714 0.086560164
7.052714 0.08603809400000001
7.053714 0.08551365500000001
7.054714 0.084989326
7.055714 0.084467273
7.056714 0.083948509
7.057714 0.083432562
7.058714 0.082917773
7.059714 0.08240209999999999
7.060714 0.081883982
7.061714 0.08136294200000001
7.062714 0.080839649
7.063715 0.080315437
7.064714 0.079791562
7.065714 0.079268537
7.066714 0.078745896
7.067714 0.078222487
7.068714 0.077697099
7.069714 0.077169214
7.070714 0.076639379
7.071714 0.076109136
7.072714 0.07558041800000001
7.073714 0.075054727
7.074714 0.07453244199999999
7.075714 0.074012583
7.076715 0.073493132
7.077714 0.07297179499999999
7.078714 0.07244687300000001
7.079714 0.071917905
7.080714 0.071385788
7.081714 0.070852385
7.082714 0.070319738
7.083714 0.06978935
7.084714 0.06926168
7.085714 0.068736175
7.086714 0.068211695
7.087714 0.067687128
7.088714 0.067161891
7.089714 0.066636107
7.090714 0.06611037
7.091714 0.065585243
7.092714 0.065060781
7.093714 0.06453629500000001
7.094714 0.06401052800000001
7.095714 0.063482171
7.096714 0.06295052
7.097714 0.062415947
7.098714 0.061879964999999995
7.099714 0.061344844
7.100714 0.060812855
7.101714 0.060285522999999994
7.102714 0.059763069
7.103714 0.059244357
7.104714 0.058727327
7.105714 0.058209704
7.106714 0.057689758
7.107714 0.057166786000000004
7.108714 0.056641147
7.109715 0.056113926
7.110714 0.05558634899999999
7.111714 0.055059307
7.112714 0.054533116000000006
7.113714 0.054007646
7.114714 0.053482677000000006
7.115714 0.052958331
7.116714 0.052435248
7.117714 0.051914429
7.118714 0.051396823
7.119714 0.050882751000000004
7.120714 0.050371507
7.121714 0.049861375
7.122715 0.049350038
7.123714 0.048835318999999995
7.124714 0.048315982
7.125714 0.047792209
7.126714 0.047265613
7.127714 0.046738744
7.128714 0.046214263
7.129714 0.045694117
7.130714 0.045179026
7.131714 0.044668453999999996
7.132714 0.044161041
7.133714 0.043655254
7.134714 0.043149971
7.135714 0.042644757
7.136714 0.042139727
7.137714 0.041635128
7.138714 0.041130889000000004
7.139714 0.040626404
7.140714 0.040120681
7.141714 0.039612837000000005
7.142715 0.03910267
7.143714 0.038591047999999996
7.144714 0.038079853000000004
7.145714 0.037571459
7.146714 0.037067909999999996
7.147714 0.03657015
7.148714 0.036077609000000004
7.149714 0.035588352999999996
7.150714 0.035099773
7.151714 0.034609504
7.152714 0.034116243000000004
7.153714 0.033620099
7.154714 0.033122377
7.155715 0.032624928
7.156714 0.032129354
7.157714 0.03163644
7.158714 0.031146032000000004
7.159714 0.030657393
7.160714 0.030169808
7.161714 0.029683101000000003
7.162714 0.029197821
7.163714 0.028714968
7.164714 0.02823539
7.165714 0.027759189999999996
7.166714 0.027285438
7.167714 0.026812369
7.168715 0.026338035000000003
7.169714 0.025861122
7.170714 0.025381579
7.171714 0.024900743
7.172714 0.024420887
7.173714 0.023944383
7.174714 0.023472793999999998
7.175714 0.023006325
7.176714 0.022543839
7.177714 0.022083416
7.178714 0.021623193
7.179714 0.021162111
7.180714 0.020700241
7.181714 0.020238569
7.182714 0.019778400999999998
7.183714 0.019320659
7.184714 0.018865441
7.185714 0.018412048
7.186714 0.017959437999999998
7.187714 0.017506864
7.188715 0.017054369
7.189714 0.01660288
7.190714 0.016153818
7.191714 0.015708432
7.192714 0.015267145
7.193714 0.014829254
7.194714 0.014393145
7.195714 0.013956933
7.196714 0.01351926
7.197714 0.013079893999999998
7.198714 0.012639839
7.199714 0.01220093
7.200714 0.011765082
7.201715 0.011333534
7.202714 0.010906407
7.203714 0.010482769
7.204714 0.010061132
7.205714 0.0096401491
7.206714 0.0092191782
7.207714 0.0087984663
7.208714 0.0083789011
7.209714 0.0079614809
7.210714 0.0075467789
7.211714 0.0071346658
7.212714 0.006724425500000001
7.213714 0.0063151863
7.214714 0.0059064452
7.215714 0.0054984062
7.216714 0.0050919669
7.217714 0.004688339
7.218714 0.0042884818000000005
7.219714 0.003892618
7.220714 0.0035000656
7.221714 0.0031094733000000003
7.222714 0.0027193612999999997
7.223714 0.0023287317
7.224714 0.0019374793
7.225714 0.0015464304
7.226714 0.0011570007999999999
7.227714 0.00077062878
7.228714 0.00038823509
7.229714 9.9298504e-06
7.230714 -0.00036493213
7.231714 -0.00073740803
7.232714 -0.0011085073
7.233714 -0.0014788309
7.234715 -0.0018484468000000002
7.235714 -0.0022170251999999997
7.236714 -0.002584126
7.237714 -0.0029494752999999997
7.238714 -0.0033130811000000003
7.239714 -0.0036751426
7.240714 -0.0040358067
7.241714 -0.0043949171
7.242714 -0.004751897
7.243714 -0.005105852
7.244714 -0.0054558608
7.245714 -0.0058013451
7.246714 -0.006142359799999999
7.247715 -0.006479671
7.248714 -0.006814580400000001
7.249714 -0.0071485534
7.250714 -0.007482784
7.251714 -0.007817850599999999
7.252714 -0.008153572
7.253714 -0.0084891042
7.254714 -0.0088232155
7.255714 -0.0091546397
7.256714 -0.009482383799999999
7.257714 -0.0098059041
7.258714 -0.010125132
7.259714 -0.010440373000000001
7.260714 -0.010752151
7.261714 -0.011061065
7.262714 -0.011367707
7.263714 -0.011672635
7.264714 -0.011976394
7.265714 -0.012279506
7.266714 -0.012582427
7.267715 -0.012885427
7.268714 -0.013188446999999999
7.269714 -0.013490982
7.270714 -0.013792051999999999
7.271714 -0.014090326
7.272714 -0.014384372
7.273714 -0.014673019
7.274714 -0.014955692
7.275714 -0.015232625
7.276714 -0.01550486
7.277714 -0.015774003999999998
7.278714 -0.01604181
7.279714 -0.016309715000000002
7.280715 -0.016578485
7.281714 -0.016848078
7.282714 -0.017117771
7.283714 -0.017386474
7.284714 -0.017653091
7.285714 -0.017916806
7.286714 -0.018177153999999997
7.287714 -0.018433934
7.288714 -0.018687006000000003
7.289714 -0.018936151
7.290714 -0.019181082
7.291714 -0.019421639
7.292714 -0.019658066000000002
7.293715 -0.019891218
7.294714 -0.020122544
7.295714 -0.020353767999999998
7.296714 -0.020586359000000002
7.297714 -0.020820978
7.298714 -0.021057142
7.299714 -0.021293275
7.300714 -0.02152715
7.301714 -0.021756596
7.302714 -0.021980166000000002
7.303714 -0.022197513000000002
7.304714 -0.022409341000000003
7.305714 -0.022616962
7.306714 -0.022821689
7.307714 -0.023024343
7.308714 -0.023225108
7.309714 -0.023423758
7.310714 -0.023620113999999998
7.311714 -0.02381447
7.312714 -0.024007699
7.313715 -0.024200976
7.314714 -0.024395181
7.315714 -0.024590307
7.316714 -0.024785163000000002
7.317714 -0.024977585
7.318714 -0.025165133000000003
7.319714 -0.025345976
7.320714 -0.025519612000000004
7.321714 -0.025687084
7.322714 -0.025850569000000004
7.323714 -0.026012528999999996
7.324714 -0.026174769
7.325714 -0.026337833999999997
7.326715 -0.026501014000000003
7.327714 -0.026662878
7.328714 -0.026822127999999997
7.329714 -0.026978278999999997
7.330714 -0.027131851000000002
7.331714 -0.027283974
7.332714 -0.027435619
7.333714 -0.027586837
7.334714 -0.027736445
7.335714 -0.027882360000000002
7.336714 -0.028022456999999997
7.337714 -0.028155587
7.338714 -0.028282226
7.339714 -0.028404474
7.340714 -0.028525287
7.341714 -0.028647318999999997
7.342714 -0.028771855
7.343714 -0.028898328
7.344714 -0.029024659
7.345714 -0.02914822
7.346714 -0.029267007
7.347714 -0.029380457
7.348714 -0.029489526
7.349714 -0.029596023
7.350714 -0.029701530000000004
7.351714 -0.029806487
7.352714 -0.029909879
7.353714 -0.030009722000000003
7.354714 -0.030104135
7.355714 -0.030192430000000003
7.356714 -0.030275701999999998
7.357714 -0.030356564
7.358714 -0.030438119
7.359715 -0.030522604000000002
7.360714 -0.030610358
7.361714 -0.030699591000000002
7.362714 -0.030787099999999998
7.363714 -0.030869630000000002
7.364714 -0.030945214999999998
7.365714 -0.031013959
7.366714 -0.031077824
7.367714 -0.031139606
7.368714 -0.031201562
7.369714 -0.031264382
7.370714 -0.031326959
7.371714 -0.031387096
7.372715 -0.03144276
7.373714 -0.031493264
7.374714 -0.031539768999999995
7.375714 -0.031584816
7.376714 -0.031631117
7.377714 -0.031680151
7.378714 -0.031731266
7.379714 -0.031781761000000006
7.380714 -0.031827937
7.381714 -0.031866666
7.382714 -0.031896765
7.383714 -0.031919518
7.384714 -0.031938129999999995
7.385714 -0.031956329
7.386714 -0.031976786
7.387714 -0.032000075
7.388714 -0.03202463
7.389714 -0.032047703
7.390714 -0.032066816
7.391714 -0.032081018
7.392715 -0.032091301
7.393714 -0.032100006
7.394714 -0.032109514
7.395714 -0.032120864
7.396714 -0.032133015
7.397714 -0.032143141
7.398714 -0.032147847
7.399714 -0.032144762
7.400714 -0.032133728
7.401714 -0.032117052
7.402714 -0.032098609
7.403714 -0.032082255
7.404714 -0.032070224
7.405715 -0.032062235
7.406714 -0.032055745000000004
7.407714 -0.032047159
7.408714 -0.032033453999999996
7.409714 -0.032013451
7.410714 -0.031988154
7.411714 -0.031960028
7.412714 -0.031931623
7.413714 -0.031904192
7.414714 -0.031877033
7.415714 -0.031847841
7.416714 -0.031813909
7.417714 -0.031773594999999995
7.418715 -0.031727319999999996
7.419714 -0.031677602
7.420714 -0.031628055
7.421714 -0.031581841
7.422714 -0.031540234
7.423714 -0.031502009000000004
7.424714 -0.031463927
7.425714 -0.031422098999999995
7.426714 -0.031373624
7.427714 -0.031317753
7.428714 -0.031256065
7.429714 -0.03119162
7.430714 -0.03112751
7.431714 -0.031065475
7.432714 -0.031005245
7.433714 -0.030944869
7.434714 -0.030881847
7.435714 -0.030814481
7.436714 -0.030742794999999996
7.437714 -0.030668569000000003
7.438715 -0.030594468
7.439714 -0.0305227
7.440714 -0.030453844
7.441714 -0.03038639
7.442714 -0.030317291
7.443714 -0.030243228
7.444714 -0.030162049
7.445714 -0.030073719
7.446714 -0.029980365000000002
7.447714 -0.029885382
7.448714 -0.029792017
7.449714 -0.029702062999999997
7.450714 -0.029615233999999997
7.451715 -0.029529474
7.452714 -0.029442017
7.453714 -0.029350707000000004
7.454714 -0.029254935
7.455714 -0.029155801
7.456714 -0.029055459999999998
7.457714 -0.028955968
7.458714 -0.028858215
7.459714 -0.028761424
7.460714 -0.02866349
7.461714 -0.028561964000000002
7.462714 -0.028455246
7.463714 -0.028343408
7.464714 -0.028228282
7.465714 -0.028112734
7.466714 -0.027999474
7.467714 -0.027889892
7.468714 -0.027783488999999998
7.469714 -0.027678089
7.470714 -0.027570798
7.471714 -0.027459217
7.472714 -0.027342422999999998
7.473714 -0.027221281
7.474714 -0.027097945000000002
7.475714 -0.026974839
7.476714 -0.026853546
7.477714 -0.026734137999999998
7.478714 -0.02661522
7.479714 -0.026494652
7.480714 -0.026370623
7.481714 -0.026242563000000003
7.482714 -0.026111479
7.483714 -0.025979549
7.484715 -0.025849157999999997
7.485714 -0.025721817
7.486714 -0.025597448
7.487714 -0.025474362
7.488714 -0.025349968999999997
7.489714 -0.025221883
7.490714 -0.025088963
7.491714 -0.024951805
7.492714 -0.024812476
7.493714 -0.024673602
7.494714 -0.024537204
7.495714 -0.024403818
7.496714 -0.024272282
7.497715 -0.024140291
7.498714 -0.024005475
7.499714 -0.0238665
7.500714 -0.023723711999999997
7.501714 -0.023579005
7.502714 -0.023434975
7.503714 -0.023293737
7.504714 -0.023155942
7.505714 -0.023020449
7.506714 -0.022884822
7.507714 -0.022746429999999998
7.508714 -0.022603667
7.509714 -0.022456730999999997
7.510714 -0.02230759
7.511714 -0.022159143
7.512714 -0.022013928
7.513714 -0.021872974
7.514714 -0.021735323
7.515714 -0.021598443999999998
7.516714 -0.021459370000000002
7.517715 -0.021316046
7.518714 -0.021168258
7.519714 -0.021017736999999998
7.520714 -0.020867339
7.521714 -0.020719704999999998
7.522714 -0.020576011
7.523714 -0.020435388000000002
7.524714 -0.020295318
7.525714 -0.020152824
7.526714 -0.020005921
7.527714 -0.019854642
7.528714 -0.019701144
7.529714 -0.019548812
7.530715 -0.019400755
7.531714 -0.019258377
7.532714 -0.019120691
7.533714 -0.018984707
7.534714 -0.018846747
7.535714 -0.018704092999999998
7.536714 -0.018556205
7.537714 -0.018404948
7.538714 -0.018253725000000002
7.539714 -0.018105897
7.540714 -0.017963241
7.541714 -0.017825146
7.542714 -0.017688966
7.543715 -0.017551327999999998
7.544714 -0.01740981
7.545714 -0.017264156
7.546714 -0.017116476
7.547714 -0.016970269
7.548714 -0.016828749
7.549714 -0.016693248
7.550714 -0.016562473
7.551714 -0.016432985
7.552714 -0.016300722
7.553714 -0.016162878999999998
7.554714 -0.016019242
7.555714 -0.015872372
7.556714 -0.015726524999999998
7.557714 -0.015585769000000001
7.558714 -0.015452188
7.559714 -0.015325000000000002
7.560714 -0.01520098
7.561714 -0.01507601
7.562714 -0.014947016
7.563715 -0.014813380999999999
7.564714 -0.014677174
7.565714 -0.014542085
7.566714 -0.014411593
7.567714 -0.014287223
7.568714 -0.014167769
7.569714 -0.014049835
7.570714 -0.013929475
7.571714 -0.013804137
7.572714 -0.013674004
7.573714 -0.013542037000000002
7.574714 -0.013412708
7.575714 -0.013289975
7.576715 -0.013175451999999999
7.577714 -0.013067638999999999
7.578714 -0.012962574
7.579714 -0.012855644
7.580714 -0.012743681
7.581714 -0.012626400000000001
7.582714 -0.012506483
7.583714 -0.012388302
7.584714 -0.012275847000000001
7.585714 -0.012170888
7.586714 -0.012072176
7.587714 -0.011976104999999999
7.588714 -0.011878488
7.589714 -0.011776588000000001
7.590714 -0.011670462
7.591714 -0.011562949
7.592714 -0.011458316999999999
7.593714 -0.011360217
7.594714 -0.011269913
7.595714 -0.011185643
7.596714 -0.011103427
7.597714 -0.011018934
7.598714 -0.010929546
7.599714 -0.010835619000000001
7.600714 -0.010740361
7.601714 -0.010648355
7.602714 -0.01056343
7.603714 -0.010486886
7.604714 -0.010416899
7.605714 -0.010349398999999999
7.606714 -0.010279995
7.607714 -0.010206059
7.608714 -0.010127973
7.609715 -0.010048963
7.610714 -0.009973600400000001
7.611714 -0.0099056757
7.612714 -0.0098464574
7.613714 -0.0097941353
7.614714 -0.009744705999999999
7.615714 -0.0096938755
7.616714 -0.009639062
7.617714 -0.0095805583
7.618714 -0.009521316699999999
7.619714 -0.0094654701
7.620714 -0.0094163086
7.621714 -0.0093746858
7.622715 -0.0093386145
7.623714 -0.0093042494
7.624714 -0.009267789600000001
7.625714 -0.0092273818
7.626714 -0.0091841161
7.627714 -0.009141629600000001
7.628714 -0.0091044894
7.629714 -0.009076104500000001
7.630714 -0.009057141099999999
7.631714 -0.0090451853
7.632714 -0.0090358117
7.633714 -0.0090245594
7.634714 -0.0090089095
7.635714 -0.008989342300000001
7.636714 -0.008969020599999999
7.637714 -0.0089522611
7.638714 -0.008942539000000001
7.639714 -0.0089409485
7.640714 -0.0089458495
7.641714 -0.0089538196
7.642715 -0.0089614383
7.643714 -0.008967024799999999
7.644714 -0.0089714937
7.645714 -0.0089779176
7.646714 -0.0089900102
7.647714 -0.0090102607
7.648714 -0.009038626000000001
7.649714 -0.0090724141
7.650714 -0.0091074304
7.651714 -0.0091398768
7.652714 -0.009168105999999999
7.653714 -0.0091934278
7.654714 -0.0092195733
7.655715 -0.0092510716
7.656714 -0.0092912807
7.657714 -0.0093409675
7.658714 -0.009398086
7.659714 -0.009458818400000001
7.660714 -0.009519382
7.661714 -0.009577738799999999
7.662714 -0.009634435299999999
7.663714 -0.0096921925
7.664714 -0.009754481300000001
7.665714 -0.0098237892
7.666714 -0.0099004021
7.667714 -0.0099822922
7.668715 -0.010066153
7.669714 -0.010149073
7.670714 -0.010230048
7.671714 -0.010310586
7.672714 -0.010394117
7.673714 -0.010484468
7.674714 -0.010584108
7.675714 -0.010692993
7.676714 -0.010808548
7.677714 -0.0109268
7.678714 -0.011044147
7.679714 -0.011158941
7.680714 -0.011272169
7.681714 -0.011386921000000001
7.682714 -0.01150692
7.683714 -0.011634792
7.684714 -0.011770899
7.685714 -0.011913241
7.686714 -0.012058474
7.687714 -0.01220353
7.688715 -0.012347079
7.689714 -0.012490147
7.690714 -0.01263561
7.691714 -0.012786813
7.692714 -0.012945993999999999
7.693714 -0.013113249
7.694714 -0.01328653
7.695714 -0.01346268
7.696714 -0.013638982999999999
7.697714 -0.013814519
7.698714 -0.013990648999999999
7.699714 -0.014170411
7.700714 -0.014357093000000001
7.701715 -0.014552668000000001
7.702714 -0.014756812999999999
7.703714 -0.014966984000000001
7.704714 -0.015179518
7.705714 -0.015391261
7.706714 -0.015600972
7.707714 -0.015809853000000002
7.708714 -0.016020998
7.709714 -0.016237995
7.710714 -0.01646335
7.711714 -0.016697464000000002
7.712714 -0.016938591
7.713714 -0.017183794999999998
7.714714 -0.017430406
7.715714 -0.017677293
7.716714 -0.017925337
7.717714 -0.018176921999999998
7.718714 -0.018434672
7.719714 -0.01870008
7.720714 -0.018972691
7.721714 -0.019250237
7.722714 -0.019529674
7.723714 -0.019808639
7.724714 -0.020086627
7.725714 -0.020365343
7.726714 -0.020648038
7.727714 -0.020938121
7.728714 -0.021237685
7.729714 -0.021546622
7.730714 -0.021862717
7.731714 -0.022182672
7.732714 -0.022503574999999998
7.733714 -0.022824148
7.734715 -0.023145199999999998
7.735714 -0.023469115
7.736714 -0.023798642000000002
7.737714 -0.024135566
7.738714 -0.024479907000000002
7.739714 -0.024829985000000002
7.740714 -0.025183334999999998
7.741714 -0.025537976999999996
7.742714 -0.025893463
7.743714 -0.026251146
7.744714 -0.026613587
7.745714 -0.02698334
7.746714 -0.027361707000000002
7.747715 -0.027748069
7.748714 -0.028140100999999997
7.749714 -0.028534768999999998
7.750714 -0.028929682
7.751714 -0.029324152
7.752714 -0.029719493
7.753714 -0.030118416
7.754714 -0.030523824
7.755714 -0.030937545999999996
7.756714 -0.031359616
7.757714 -0.031788368000000004
7.758714 -0.032221325
7.759714 -0.032656398
7.760714 -0.033092865
7.761714 -0.033531655
7.762714 -0.033974834
7.763714 -0.034424546
7.764714 -0.034881933
7.765714 -0.035346550000000004
7.766714 -0.035816547
7.767715 -0.036289531
7.768714 -0.036763682
7.769714 -0.037238619
7.770714 -0.037715593
7.771714 -0.038196926
7.772714 -0.038684954
7.773714 -0.039180979
7.774714 -0.039684717
7.775714 -0.040194455999999996
7.776714 -0.040707877
7.777714 -0.041223125
7.778714 -0.041739643
7.779714 -0.042258383000000004
7.780715 -0.042781321
7.781714 -0.04331051
7.782714 -0.043847138
7.783714 -0.044390993000000004
7.784714 -0.04494061
7.785714 -0.04549399
7.786714 -0.046049553
7.787714 -0.046606877
7.788714 -0.047166880999999994
7.789714 -0.047731397
7.790714 -0.048302318
7.791714 -0.048880739
7.792714 -0.049466483
7.793715 -0.05005821
7.794714 -0.050654041
7.795714 -0.051252422
7.796714 -0.05185277
7.797714 -0.052455685
7.798714 -0.053062569000000004
7.799714 -0.053674937000000006
7.800714 -0.054293638000000005
7.801714 -0.054918480000000006
7.802714 -0.055548293
7.803714 -0.056181510000000004
7.804714 -0.056816929
7.805714 -0.057454285
7.806714 -0.058094459
7.807714 -0.058739138
7.808714 -0.059390126
7.809714 -0.060048647
7.810714 -0.060714857
7.811714 -0.061387835999999994
7.812714 -0.062066013999999996
7.813715 -0.062747841
7.814714 -0.063432381
7.815714 -0.064119598
7.816714 -0.064810214
7.817714 -0.065505266
7.818714 -0.066205533
7.819714 -0.066911138
7.820714 -0.067621493
7.821714 -0.068335613
7.822714 -0.069052615
7.823714 -0.069772202
7.824714 -0.07049488500000001
7.825714 -0.071221852
7.826715 -0.071954518
7.827714 -0.072693941
7.828714 -0.073440402
7.829714 -0.07419326000000001
7.830714 -0.07495117600000001
7.831714 -0.075712637
7.832714 -0.076476514
7.833714 -0.077242468
7.834714 -0.07801100100000001
7.835714 -0.07878319
7.836714 -0.079560204
7.837714 -0.0803428
7.838714 -0.081131031
7.839714 -0.081924308
7.840714 -0.082721718
7.841714 -0.083522504
7.842714 -0.084326463
7.843714 -0.085134071
7.844714 -0.085946289
7.845714 -0.086764112
7.846714 -0.087588088
7.847714 -0.088417984
7.848714 -0.08925279800000001
7.849714 -0.090091117
7.850714 -0.09093166999999999
7.851714 -0.091773859
7.852714 -0.092618016
7.853714 -0.093465281
7.854714 -0.09431713800000001
7.855714 -0.095174788
7.856714 -0.09603866500000001
7.857714 -0.096908282
7.858714 -0.09778246699999998
7.859715 -0.098659936
7.860714 -0.09953987300000001
7.861714 -0.1004223
7.862714 -0.10130809
7.863714 -0.1021985
7.864714 -0.10309453
7.865714 -0.10399641
7.866714 -0.10490339000000001
7.867714 -0.10581401
7.868714 -0.10672669
7.869714 -0.10764054
7.870714 -0.10855572999999999
7.871714 -0.10947351999999999
7.872715 -0.11039573999999999
7.873714 -0.11132403
7.874714 -0.11225911000000001
7.875714 -0.11320048
7.876714 -0.11414664
7.877714 -0.11509580000000001
7.878714 -0.11604661
7.879714 -0.11699883999999999
7.880714 -0.11795337
7.881714 -0.11891171
7.882714 -0.11987523000000001
7.883714 -0.12084445
7.884714 -0.12181867
7.885714 -0.12279629
7.886714 -0.12377553
7.887714 -0.12475533999999999
7.888714 -0.12573593
7.889714 -0.12671881000000002
7.890714 -0.12770615000000002
7.891714 -0.12869984
7.892715 -0.12970059
7.893714 -0.13070759999999998
7.894714 -0.13171884
7.895714 -0.13273193
7.896714 -0.13374517
7.897714 -0.13475824
7.898714 -0.13577229000000002
7.899714 -0.13678933
7.900714 -0.13781126
7.901714 -0.13883895000000002
7.902714 -0.13987186
7.903714 -0.14090834
7.904714 -0.14194648999999998
7.905715 -0.14298516
7.906714 -0.14402455
7.907714 -0.14506624
7.908714 -0.14611237
7.909714 -0.14716469
7.910714 -0.14822357
7.911714 -0.14928774
7.912714 -0.1503547
7.913714 -0.15142186000000002
7.914714 -0.15248761
7.915714 -0.15355205
7.916714 -0.15461696
7.917714 -0.15568497
7.918715 -0.15675839
7.919714 -0.15783818
7.920714 -0.15892357000000001
7.921714 -0.16001255
7.922714 -0.16110276
7.923714 -0.16219277
7.924714 -0.16328263
7.925714 -0.16437384
7.926714 -0.16546854
7.927714 -0.16656838000000002
7.928714 -0.16767363
7.929714 -0.16878291
7.930714 -0.16989384
7.931714 -0.17100406999999998
7.932714 -0.17211247
7.933714 -0.17321968999999998
7.934714 -0.17432789
7.935714 -0.17543983
7.936714 -0.17655757
7.937714 -0.17768153
7.938715 -0.17881026
7.939714 -0.17994113
7.940714 -0.1810715
7.941714 -0.18219988999999998
7.942714 -0.18332659
7.943714 -0.18445349
7.944714 -0.18558307
7.945714 -0.18671717
7.946714 -0.1878562
7.947714 -0.18899888
7.948714 -0.19014296
7.949714 -0.19128638
7.950714 -0.19242828
7.951715 -0.19356948
7.952714 -0.19471216
7.953714 -0.19585874
7.954714 -0.19701074000000002
7.955714 -0.19816795999999998
7.956714 -0.19932845999999999
7.957714 -0.20048937
7.958714 -0.20164822000000002
7.959714 -0.20280385
7.960714 -0.20395701000000002
7.961714 -0.20510987000000003
7.962714 -0.20626492
7.963714 -0.20742384
7.964714 -0.20858669
7.965714 -0.20975193
7.966714 -0.21091728
7.967714 -0.21208082
7.968714 -0.21324204
7.969714 -0.21440207000000003
7.970714 -0.21556327
7.971714 -0.21672798000000001
7.972714 -0.21789749
7.973714 -0.21907133
7.974714 -0.22024747
7.975714 -0.2214232
7.976714 -0.22259629
7.977714 -0.22376598999999997
7.978714 -0.22493323999999998
7.979714 -0.22610014
7.980714 -0.2272689
7.981714 -0.22844072
7.982714 -0.22961525
7.983714 -0.23079084000000002
7.984715 -0.23196538
7.985714 -0.23313741999999998
7.986714 -0.23430691
7.987714 -0.23547525
7.988714 -0.23664469
7.989714 -0.23781718
7.990714 -0.23899334
7.991714 -0.24017214
7.992714 -0.24135124000000002
7.993714 -0.24252791999999998
7.994714 -0.24370032000000003
7.995714 -0.24486815
7.996714 -0.24603281999999999
7.997715 -0.2471966
7.998714 -0.24836173
7.999714 -0.2495293
8.000714 -0.250699
8.001715 -0.25186929999999996
8.002714 -0.25303836
8.003715 -0.25420506
8.004714 -0.2553694
8.005714 -0.25653254999999997
8.006714 -0.25769612000000003
8.007714 -0.25886118
8.008715 -0.26002759
8.009714 -0.26119392999999996
8.010715 -0.26235797
8.011714 -0.26351769999999997
8.012714 -0.26467228
8.013714 -0.26582244
8.014714 -0.26697027
8.015715 -0.26811829000000004
8.016714 -0.26926845
8.017715 -0.27042136
8.018714 -0.27157606
8.019714 -0.27273057
8.020715 -0.27388278
8.021714 -0.27503131
8.022715 -0.276176
8.023714 -0.27731769
8.024714 -0.27845756
8.025714 -0.27959635
8.026714 -0.28073397
8.027715 -0.28186936
8.028714 -0.28300122
8.029715 -0.28412871
8.030714 -0.285252
8.031714 -0.28637247
8.032714 -0.28749210999999997
8.033714 -0.28861272
8.034715 -0.28973508000000003
8.035714 -0.29085848999999997
8.036715 -0.29198106
8.037714 -0.29310042000000003
8.038714 -0.29421463000000003
8.039714 -0.29532285
8.040714 -0.29642556
8.041715 -0.29752415000000004
8.042714 -0.29862016
8.043715 -0.29971458
8.044714 -0.30080748
8.045714 -0.30189827
8.046714 -0.3029861
8.047714 -0.30407056
8.048715 -0.30515196
8.049714 -0.3062313
8.050714 -0.30730963
8.051714 -0.30838751999999997
8.052714 -0.30946448
8.053715 -0.31053906000000003
8.054714 -0.31160926
8.055715 -0.31267335
8.056714 -0.31373051
8.057714 -0.31478119
8.058714 -0.31582681
8.059714 -0.31686916000000004
8.060715 -0.31790968000000003
8.061714 -0.31894883
8.062715 -0.31998609
8.063714 -0.32102044
8.064714 -0.32205086
8.065714 -0.32307692
8.066714 -0.32409893
8.067715 -0.32511761
8.068714 -0.32613359000000003
8.069715 -0.32714687
8.070714 -0.32815663
8.071714 -0.32916148
8.072714 -0.33016006999999997
8.073714 -0.33115167
8.074715 -0.33213659
8.075714 -0.33311604
8.076715 -0.33409167
8.077714 -0.33506476
8.078714 -0.33603575999999996
8.079714 -0.33700408000000004
8.080714 -0.33796844000000004
8.081715 -0.33892759
8.082714 -0.33988087
8.083714 -0.34082851000000003
8.084714 -0.3417715
8.085714 -0.3427109
8.086715 -0.34364732
8.087714 -0.34458044
8.088715 -0.34550906
8.089714 -0.34643167
8.090714 -0.34734709
8.091714 -0.34825508
8.092714 -0.34915635
8.093715 -0.35005226
8.094714 -0.35094407
8.095715 -0.35183234
8.096714 -0.35271655999999996
8.097714 -0.35359545000000003
8.098714 -0.35446764000000003
8.099714 -0.3553323
8.100715 -0.35618974000000003
8.101714 -0.35704121
8.102715 -0.35788833999999997
8.103714 -0.35873232
8.104714 -0.35957329
8.105714 -0.3604101
8.106714 -0.36124091
8.107715 -0.36206392
8.108714 -0.36287818
8.109715 -0.36368403
8.110714 -0.36448289
8.111714 -0.36527656
8.112714 -0.36606626000000003
8.113714 -0.36685204
8.114715 -0.36763281
8.115714 -0.36840688
8.116714 -0.3691728
8.117714 -0.36993015
8.118714 -0.3706798
8.119715 -0.37142341
8.120714 -0.37216262
8.121715 -0.37289811
8.122714 -0.37362913000000003
8.123714 -0.37435379
8.124714 -0.37506982
8.125714 -0.37577563999999997
8.126715 -0.3764712
8.127714 -0.37715801
8.128715 -0.37783848
8.129714 -0.37851483
8.130714 -0.37918808
8.131714 -0.37985756
8.132714 -0.38052122
8.133715 -0.38117664
8.134714 -0.38182209
8.135715 -0.38245732
8.136714 -0.38308359000000003
8.137714 -0.38370285
8.138714 -0.38431678
8.139714 -0.38492575
8.140715 -0.38552866
8.141714 -0.38612341
8.142715 -0.386708
8.143714 -0.38728165
8.144714 -0.38784533
8.145715 -0.38840147
8.146714 -0.38895293000000003
8.147715 -0.38950158999999995
8.148714 -0.39004749
8.149714 -0.39058863
8.150714 -0.39112177
8.151714 -0.39164382
8.152715 -0.39215311
8.153714 -0.39264996999999996
8.154715 -0.39313645
8.155714 -0.39361529
8.156714 -0.3940885
8.157714 -0.39455653
8.158714 -0.39501805
8.159715 -0.39547089999999996
8.160714 -0.39591328
8.161715 -0.39634481
8.162714 -0.39676689
8.163714 -0.39718207
8.164714 -0.39759278
8.165714 -0.39800005
8.166715 -0.39840274999999997
8.167714 -0.39879791
8.168715 -0.3991819
8.169714 -0.39955191
8.170714 -0.39990735000000005
8.171714 -0.40024999000000006
8.172714 -0.40058311999999996
8.173715 -0.40091019999999994
8.174714 -0.40123332
8.175714 -0.40155235
8.176714 -0.40186513
8.177714 -0.40216873999999997
8.178715 -0.40246099
8.179714 -0.40274127
8.180715 -0.40301097999999996
8.181714 -0.4032725
8.182714 -0.40352796
8.183714 -0.40377784
8.184714 -0.40402067999999997
8.185715 -0.40425360000000005
8.186714 -0.40447358
8.187715 -0.40467912
8.188714 -0.40487092999999996
8.189714 -0.40505189
8.190714 -0.40522576000000005
8.191714 -0.40539559
8.192715 -0.40556230000000004
8.193714 -0.40572424999999995
8.194715 -0.40587801
8.195714 -0.40601995
8.196714 -0.40614773
8.197714 -0.40626121
8.198714 -0.40636249
8.199715 -0.40645464
8.200714 -0.40654018999999997
8.201715 -0.40661986
8.202714 -0.40669236000000003
8.203714 -0.40675509000000004
8.204714 -0.40680565999999996
8.205714 -0.40684314
8.206715 -0.40686866000000005
8.207714 -0.40688486999999995
8.208714 -0.40689465
8.209714 -0.40689962999999996
8.210714 -0.40689916000000004
8.211715 -0.40689055
8.212714 -0.40686997
8.213715 -0.40683433999999996
8.214714 -0.40678261
8.215714 -0.40671625
8.216714 -0.40663877000000004
8.217714 -0.40655397
8.218715 -0.40646451999999994
8.219714 -0.40637068
8.220715 -0.40627056999999994
8.221714 -0.40616104000000003
8.222714 -0.40603936999999996
8.223714 -0.40590432
8.224714 -0.40575680000000003
8.225715 -0.40559890000000004
8.226714 -0.40543289
8.227715 -0.40525962000000004
8.228714 -0.40507815
8.229714 -0.40488592
8.230714 -0.40468014999999996
8.231714 -0.40445924
8.232715 -0.40422371
8.233714 -0.40397616000000003
8.234715 -0.40372033
8.235714 -0.40345931999999995
8.236714 -0.40319440999999995
8.237714 -0.40292433
8.238714 -0.402646
8.239715 -0.40235571000000003
8.240714 -0.40205079000000005
8.241714 -0.40173070000000005
8.242714 -0.40139696
8.243714 -0.40105227
8.244715 -0.40069921
8.245714 -0.40033888000000006
8.246715 -0.3999705
8.247714 -0.39959200999999994
8.248714 -0.39920127000000005
8.249714 -0.39879736
8.250714 -0.39838101000000004
8.251715 -0.39795456
8.252714 -0.39752056
8.253715 -0.39708069999999995
8.254714 -0.39663464
8.255714 -0.39618020000000004
8.256714 -0.39571412
8.257714 -0.39523346000000004
8.258715 -0.39473701999999994
8.259714 -0.39422573
8.260715 -0.39370223
8.261714 -0.39316975000000004
8.262714 -0.3926306
8.263714 -0.39208522
8.264714 -0.3915322
8.265715 -0.39096907999999997
8.266714 -0.39039354
8.267715 -0.38980469
8.268714 -0.38920327
8.269714 -0.38859125
8.270715 -0.38797075000000003
8.271714 -0.38734288
8.272715 -0.38670714
8.273714 -0.38606159
8.274714 -0.38540387
8.275714 -0.38473234
8.276714 -0.38404695
8.277715 -0.3833493
8.278714 -0.38264196
8.279715 -0.38192724
8.280714 -0.38120612
8.281714 -0.38047777
8.282714 -0.37973998000000003
8.283714 -0.37899013000000004
8.284715 -0.3782264
8.285714 -0.37744865
8.286715 -0.3766584
8.287714 -0.37585804
8.288714 -0.37504977
8.289714 -0.37423454
8.290714 -0.37341174
8.291715 -0.37257955
8.292714 -0.37173586999999997
8.293715 -0.37087935
8.294714 -0.37001006000000003
8.295714 -0.36912931
8.296714 -0.36823896
8.297714 -0.36734047000000003
8.298715 -0.36643411
8.299714 -0.36551882999999996
8.300714 -0.36459285999999996
8.301714 -0.36365454999999997
8.302714 -0.3627033
8.303715 -0.36173991
8.304714 -0.36076636
8.305715 -0.35978478999999997
8.306714 -0.35879663
8.307714 -0.35780185999999997
8.308714 -0.35679904
8.309714 -0.35578583
8.310715 -0.35476007
8.311714 -0.35372064
8.312715 -0.35266783
8.313714 -0.35160317
8.314714 -0.35052863
8.315714 -0.34944580000000003
8.316714 -0.3483553
8.317715 -0.34725660999999997
8.318714 -0.34614871
8.319715 -0.34503060999999996
8.320714 -0.34390201000000004
8.321714 -0.34276349
8.322714 -0.34161615
8.323714 -0.34046103
8.324715 -0.33929836999999996
8.325714 -0.33812735
8.326715 -0.33694631
8.327714 -0.33575336
8.328714 -0.33454715999999995
8.329714 -0.33332754
8.330714 -0.33209566
8.331715 -0.33085349
8.332714 -0.32960316
8.333714 -0.32834625
8.334714 -0.32708318999999997
8.335714 -0.32581333
8.336715 -0.32453535
8.337714 -0.32324786
8.338715 -0.32195
8.339714 -0.32064158
8.340714 -0.31932304
8.341714 -0.31799497
8.342714 -0.31665775
8.343715 -0.31531127
8.344714 -0.31395499
8.345715 -0.31258832
8.346714 -0.31121103
8.347714 -0.3098235
8.348714 -0.30842677
8.349714 -0.30702224
8.350715 -0.30561113
8.351714 -0.30419403
8.352715 -0.30277066
8.353714 -0.30133985
8.354714 -0.29989998
8.355714 -0.29844954
8.356714 -0.29698757000000003
8.357715 -0.29551398
8.358714 -0.2940295
8.359715 -0.29253538
8.360714 -0.29103290000000004
8.361714 -0.28952302
8.362714 -0.28800608
8.363714 -0.28648189999999996
8.364715 -0.28494997
8.365714 -0.28340979
8.366714 -0.28186115
8.367714 -0.28030421
8.368714 -0.27873935
8.369715 -0.27716698
8.370714 -0.27558713
8.371715 -0.27399941
8.372714 -0.27240308
8.373714 -0.27079722
8.374714 -0.2691813
8.375714 -0.26755545
8.376715 -0.26592049
8.377714 -0.26427784
8.378715 -0.26262897999999996
8.379714 -0.26097493
8.380714 -0.25931583
8.381714 -0.25765081
8.382714 -0.25597836
8.383715 -0.25429695
8.384714 -0.25260556
8.385715 -0.25090415
8.386714 -0.24919368
8.387714 -0.24747564
8.388714 -0.24575144000000002
8.389714 -0.24402179000000002
8.390715 -0.24228643
8.391714 -0.24054430000000002
8.392715 -0.23879413
8.393714 -0.23703512000000002
8.394714 -0.23526736
8.395715 -0.23349181000000002
8.396714 -0.23170996000000002
8.397715 -0.22992300999999998
8.398714 -0.22813126
8.399714 -0.2263339
8.400714 -0.22452931999999998
8.401714 -0.22271591999999998
8.402715 -0.22089288
8.403714 -0.21906076
8.404715 -0.21722134999999998
8.405714 -0.21537708
8.406714 -0.21352984
8.407714 -0.21168017
8.408714 -0.20982695
8.409715 -0.20796778000000002
8.410714 -0.20609998999999998
8.411715 -0.20422186
8.412714 -0.20233335000000002
8.413714 -0.20043612000000002
8.414714 -0.19853283
8.415714 -0.19662591999999998
8.416715 -0.19471657
8.417714 -0.19280427
8.418715 -0.1908872
8.419714 -0.18896325
8.420714 -0.18703117
8.421714 -0.18509125999999998
8.422714 -0.18314529
8.423715 -0.18119564999999999
8.424714 -0.17924403
8.425714 -0.17729044
8.426714 -0.175333
8.427714 -0.17336863
8.428715 -0.17139447
8.429714 -0.16940924000000002
8.430715 -0.16741407
8.431714 -0.16541213
8.432714 -0.16340743
8.433714 -0.16140309
8.434714 -0.15940010000000002
8.435715 -0.15739687
8.436714 -0.15539007
8.437715 -0.15337612
8.438714 -0.15135286
8.439714 -0.14932046
8.440714 -0.14728119
8.441714 -0.14523825
8.442715 -0.14319415
8.443714 -0.14114944000000001
8.444715 -0.13910250999999998
8.445714 -0.13705044
8.446714 -0.13499059000000002
8.447714 -0.13292214
8.448714 -0.13084671
8.449715 -0.1287678
8.450714 -0.12668918
8.451715 -0.12461309999999999
8.452714 -0.12253905
8.453714 -0.12046380000000001
8.454714 -0.11838275999999999
8.455714 -0.11629197999999999
8.456715 -0.11418991
8.457714 -0.11207823
8.458714 -0.10996109000000001
8.459714 -0.10784334999999999
8.460714 -0.10572844
8.461715 -0.10361703
8.462714 -0.10150686
8.463715 -0.099394075
8.464714 -0.09727513
8.465714 -0.095148559
8.466714 -0.093015609
8.467714 -0.090879481
8.468715 -0.088743609
8.469714 -0.08660978100000001
8.470715 -0.084477081
8.471714 -0.082342175
8.472714 -0.080200937
8.473714 -0.07805052400000001
8.474714 -0.075890968
8.475715 -0.073725439
8.476714 -0.071559049
8.477715 -0.06939664
8.478714 -0.06724064
8.479714 -0.065089966
8.480714 -0.062940485
8.481714 -0.060786871
8.482715 -0.058624987
8.483714 -0.056453671999999996
8.484715 -0.05427514
8.485714 -0.052093824999999996
8.486714 -0.049914251
8.487714 -0.047738936999999995
8.488714 -0.045567393
8.489715 -0.043396582
8.490714 -0.041222648
8.491714 -0.039043024
8.492714 -0.036857842
8.493714 -0.034669966999999996
8.494715 -0.032483591
8.495714 -0.030302087999999998
8.496715 -0.028126169
8.497714 -0.025953309
8.498714 -0.023778735999999998
8.499714 -0.021597563
8.500714 -0.019407079
8.501715 -0.01720812
8.502714 -0.015004845
8.503715 -0.012802971
8.504714 -0.010607351999999999
8.505714 -0.008419941200000001
8.506714 -0.0062390973
8.507714 -0.0040605562
8.508715 -0.0018794944
8.509714 0.00030720153
8.510715 0.0024996272
8.511714 0.0046950427
8.512714 0.0068894209
8.513714 0.0090795693
8.514714 0.01126475
8.515715 0.013446988
8.516714 0.015629960000000002
8.517715 0.017816987
8.518714 0.020009153999999998
8.519714 0.022204491
8.520715 0.02439869
8.521714 0.026587001
8.522715 0.028766456000000003
8.523714 0.030937334
8.524714 0.033103171
8.525714 0.035269263999999995
8.526714 0.037440387
8.527715 0.039618718
8.528714 0.041802984
8.529715 0.043989145
8.530714 0.046172278
8.531714 0.048348782
8.532714 0.05051782900000001
8.533714 0.05268142
8.534715 0.054843113
8.535714 0.057006069
8.536715 0.05917139899999999
8.537714 0.061337632
8.538714 0.063501502
8.539714 0.065659708
8.540714 0.067810668
8.541715 0.06995546899999999
8.542714 0.072097441
8.543715 0.074240606
8.544714 0.07638768900000001
8.545714 0.078538695
8.546714 0.08069074799999999
8.547714 0.082839251
8.548715 0.084979902
8.549714 0.08711053499999999
8.550714 0.08923203
8.551714 0.091347808
8.552714 0.093462248
8.553715 0.095578696
8.554714 0.09769807800000001
8.555715 0.09981867600000001
8.556714 0.10193712999999999
8.557714 0.10405016
8.558714 0.10615607
8.559714 0.10825545
8.560715 0.11035062000000001
8.561714 0.11244428000000001
8.562715 0.11453794
8.563714 0.11663101999999999
8.564714 0.11872103
8.565714 0.12080481
8.566714 0.12288004999999999
8.567715 0.1249466
8.568714 0.12700658
8.569715 0.12906357000000002
8.570714 0.13112094
8.571714 0.1331803
8.572714 0.13524075000000002
8.573714 0.13729918
8.574715 0.13935168
8.575714 0.14139514
8.576715 0.14342854
8.577714 0.14545321
8.578714 0.14747201
8.579714 0.14948788000000002
8.580714 0.15150259
8.581715 0.15351598
8.582714 0.15552634
8.583714 0.15753143
8.584714 0.15952971
8.585714 0.16152114
8.586715 0.16350710999999998
8.587714 0.16548963
8.588715 0.16747008
8.589714 0.16944826
8.590714 0.17142231
8.591714 0.17338932
8.592714 0.17534670000000002
8.593715 0.17729334
8.594714 0.17923021
8.595715 0.18116004
8.596714 0.18308617
8.597714 0.18501122
8.598714 0.18693605
8.599714 0.18885948
8.600715 0.19077897
8.601714 0.19269175
8.602715 0.19459592
8.603714 0.19649109
8.604714 0.19837818
8.605714 0.20025866
8.606714 0.20213355000000002
8.607715 0.20400293000000003
8.608714 0.20586585
8.609715 0.20772102
8.610714 0.20956767
8.611714 0.21140622
8.612714 0.21323828999999997
8.613714 0.21506611
8.614715 0.2168915
8.615714 0.21871495999999999
8.616714 0.22053530000000002
8.617714 0.22234990999999998
8.618714 0.22415581999999998
8.619715 0.22595068
8.620714 0.22773372
8.621715 0.2295058
8.622714 0.23126896
8.623714 0.23302545000000002
8.624714 0.2347769
8.625714 0.23652375999999997
8.626715 0.23826545
8.627714 0.24000091999999998
8.628715 0.24172935999999998
8.629714 0.24345063
8.630714 0.2451652
8.631714 0.24687373
8.632714 0.24857643999999998
8.633715 0.25027269
8.634714 0.25196094
8.635715 0.25363942
8.636714 0.25530672
8.637714 0.25696261
8.638714 0.25860821
8.639714 0.26024570999999996
8.640715 0.2618775
8.641714 0.26350538
8.642715 0.26512984
8.643714 0.26674997
8.644714 0.26836391
8.645715 0.26996955
8.646714 0.2715653
8.647715 0.27315046
8.648714 0.27472519
8.649714 0.27629011
8.650714 0.27784584
8.651714 0.27939253000000003
8.652715 0.28093003
8.653714 0.28245808
8.654715 0.28397676
8.655714 0.28548678
8.656714 0.28698945000000003
8.657714 0.28848615
8.658714 0.28997787999999997
8.659715 0.29146464
8.660714 0.2929454
8.661715 0.29441824
8.662714 0.29588109
8.663714 0.29733235
8.664714 0.29877139999999996
8.665714 0.30019872
8.666715 0.30161564
8.667714 0.30302367999999996
8.668715 0.30442411
8.669714 0.30581746
8.670714 0.30720362
8.671714 0.30858202
8.672714 0.30995206999999997
8.673715 0.31131341
8.674714 0.31266594000000003
8.675714 0.31400968
8.676714 0.31534449999999997
8.677714 0.31667
8.678715 0.31798549
8.679714 0.31929025
8.680715 0.32058384
8.681714 0.32186643000000004
8.682714 0.32313885000000003
8.683714 0.32440238
8.684714 0.32565834
8.685715 0.3269077
8.686714 0.32815067
8.687715 0.32938656
8.688714 0.33061414
8.689714 0.33183186
8.690714 0.33303847999999997
8.691714 0.33423321
8.692715 0.3354159
8.693714 0.33658694
8.694715 0.33774714
8.695714 0.3388973
8.696714 0.34003821
8.697714 0.34117049
8.698714 0.3422946
8.699715 0.34341081
8.700714 0.34451927
8.701715 0.34561991000000003
8.702714 0.34671233
8.703714 0.34779585
8.704714 0.34886956999999996
8.705714 0.34993247
8.706715 0.35098358
8.707714 0.35202235
8.708714 0.35304872000000004
8.709714 0.35406316
8.710714 0.35506666
8.711715 0.35606048
8.712714 0.35704593
8.713715 0.35802403
8.714714 0.35899531
8.715714 0.35995962000000004
8.716714 0.36091625
8.717714 0.36186397000000003
8.718715 0.36280133999999997
8.719714 0.36372703
8.720715 0.36464003
8.721714 0.36553992
8.722714 0.36642691
8.723714 0.36730173
8.724714 0.36816543
8.725715 0.36901922000000004
8.726714 0.36986414
8.727715 0.37070094
8.728714 0.37153007000000005
8.729714 0.37235167999999996
8.730714 0.37316571
8.731714 0.37397172
8.732715 0.37476907
8.733714 0.37555676
8.734715 0.37633358
8.735714 0.37709824000000003
8.736714 0.3778497
8.737714 0.37858754
8.738714 0.37931206
8.739715 0.38002441
8.740714 0.38072634
8.741714 0.38141974
8.742714 0.3821061
8.743714 0.3827861
8.744715 0.3834594
8.745714 0.3841249
8.746715 0.38478100000000004
8.747714 0.38542615
8.748714 0.38605931
8.749714 0.38668006
8.750714 0.38728854
8.751715 0.38788512
8.752714 0.38847022
8.753715 0.38904416999999997
8.754714 0.38960723
8.755714 0.3901598
8.756714 0.39070263
8.757714 0.39123669000000005
8.758715 0.39176321999999997
8.759714 0.39228299
8.760715 0.39279605
8.761714 0.39330148
8.762714 0.39379749999999997
8.763714 0.39428193
8.764714 0.3947529
8.765715 0.39520943999999997
8.766714 0.39565195000000003
8.767715 0.3960819
8.768714 0.39650136999999996
8.769714 0.39691231000000005
8.770715 0.39731599
8.771714 0.3977126
8.772715 0.39810156
8.773714 0.39848187
8.774714 0.39885271999999994
8.775714 0.3992137
8.776714 0.39956481
8.777715 0.39990619
8.778714 0.40023769
8.779715 0.40055862999999997
8.780714 0.40086786999999996
8.781714 0.40116436
8.782714 0.40144757
8.783714 0.40171808
8.784715 0.40197745
8.785714 0.40222798000000004
8.786715 0.40247175
8.787714 0.40271003
8.788714 0.40294267
8.789714 0.40316833
8.790714 0.40338485999999996
8.791715 0.40359017
8.792714 0.403783
8.793715 0.40396321999999996
8.794714 0.40413174
8.795714 0.40428997
8.796714 0.40443907
8.797714 0.40457956
8.798715 0.40471111000000004
8.799714 0.40483307
8.800714 0.40494483000000003
8.801714 0.40504644
8.802714 0.40513859
8.803715 0.40522241
8.804714 0.40529878
8.805715 0.40536784
8.806714 0.40542865000000006
8.807714 0.40547960000000005
8.808714 0.40551885
8.809714 0.40554539000000006
8.810715 0.40555932
8.811714 0.40556197
8.812715 0.40555549999999996
8.813714 0.40554195
8.814714 0.40552248
8.815714 0.40549706
8.816714 0.40546441
8.817715 0.40542274
8.818714 0.40537044
8.819715 0.40530679000000003
8.820714 0.40523204999999995
8.821714 0.4051473
8.822714 0.40505369999999996
8.823714 0.40495195
8.824715 0.40484197
8.825714 0.40472308
8.826715 0.40459451
8.827714 0.40445593
8.828714 0.40430771000000004
8.829714 0.40415097
8.830714 0.40398709999999993
8.831715 0.40381695
8.832714 0.40364041999999994
8.833714 0.40345633999999997
8.834714 0.40326286
8.835714 0.40305816000000005
8.836715 0.40284134
8.837714 0.40261274999999996
8.838715 0.40237386999999997
8.839714 0.40212683000000005
8.840714 0.40187351000000004
8.841714 0.40161493
8.842714 0.40135086
8.843715 0.40108017
8.844714 0.40080133
8.845715 0.40051313
8.846714 0.40021501
8.847714 0.39990726000000004
8.848714 0.39959052
8.849714 0.3992653
8.850715 0.39893165
8.851714 0.39858916000000005
8.852715 0.39823721
8.853714 0.39787563
8.854714 0.39750487
8.855714 0.39712628
8.856714 0.39674169000000004
8.857715 0.39635258999999995
8.858714 0.39595962
8.859715 0.39556213
8.860714 0.39515845
8.861714 0.39474623999999997
8.862714 0.39432347
8.863714 0.39388891
8.864715 0.39344272
8.865714 0.39298600000000006
8.866714 0.39252046999999995
8.867714 0.39204769
8.868714 0.39156876
8.869715 0.39108405
8.870714 0.39059359
8.871715 0.39009729
8.872714 0.38959524
8.873714 0.38908769
8.874714 0.3885749
8.875714 0.38805667
8.876715 0.38753208
8.877714 0.38699964
8.878715 0.38645763
8.879714 0.38590471
8.880714 0.38534044
8.881714 0.38476568
8.882714 0.38418225
8.883715 0.38359249
8.884714 0.38299851999999995
8.885715 0.38240157999999996
8.886714 0.38180179
8.887714 0.38119832000000003
8.888714 0.38058979
8.889714 0.37997486
8.890715 0.3793525
8.891714 0.37872216000000003
8.892715 0.37808362
8.893714 0.37743673
8.894714 0.37678126
8.895715 0.37611709000000004
8.896714 0.37544433
8.897715 0.37476365
8.898714 0.37407640000000003
8.899714 0.37338438
8.900714 0.37268945
8.901714 0.37199287000000003
8.902715 0.37129481999999997
8.903714 0.37059435
8.904715 0.3698895
8.905714 0.36917801
8.906714 0.36845794
8.907714 0.3677282
8.908714 0.36698871
8.909715 0.36624025
8.910714 0.36548406
8.911715 0.36472138
8.912714 0.36395323
8.913714 0.36318037000000003
8.914714 0.36240341
8.915714 0.36162303
8.916715 0.36083986
8.917714 0.36005438
8.918715 0.35926662
8.919714 0.35847586000000004
8.920714 0.35768065
8.921714 0.35687904000000004
8.922714 0.35606916
8.923715 0.35524985
8.924714 0.35442107
8.925714 0.35358397
8.926714 0.35274054
8.927714 0.35189302
8.928715 0.35104326
8.929714 0.35019228
8.930715 0.34934014999999996
8.931714 0.34848624
8.932714 0.34762961
8.933714 0.34676932
8.934714 0.34590468
8.935715 0.34503511
8.936714 0.34416004
8.937715 0.34327877
8.938714 0.34239054999999996
8.939714 0.34149478
8.940714 0.34059146
8.941714 0.33968141999999996
8.942715 0.3387663
8.943714 0.33784825
8.944715 0.33692929
8.945714 0.33601073
8.946714 0.33509277
8.947714 0.33417441999999997
8.948714 0.33325388
8.949715 0.3323291
8.950714 0.33139847
8.951715 0.33046114
8.952714 0.32951707999999996
8.953714 0.32856693
8.954714 0.32761153
8.955714 0.32665163999999997
8.956715 0.32568783
8.957714 0.32472060999999997
8.958714 0.32375052
8.959714 0.32277836
8.960714 0.32180506
8.961715 0.32083143
8.962714 0.31985783
8.963715 0.31888378
8.964714 0.31790806
8.965714 0.31692886
8.966714 0.31594445
8.967714 0.31495366999999996
8.968715 0.31395629
8.969714 0.31295319
8.970715 0.31194591
8.971714 0.31093622
8.972714 0.3099255
8.973714 0.30891448
8.974714 0.30790314
8.975715 0.30689097
8.976714 0.30587732
8.977715 0.30486167
8.978714 0.30384373
8.979714 0.30282342
8.980714 0.30180061999999996
8.981714 0.30077503
8.982715 0.29974617000000003
8.983714 0.29871357
8.984715 0.29767703
8.985714 0.2966369
8.986714 0.29559408
8.987714 0.29454981
8.988714 0.29350538
8.989715 0.2924616
8.990714 0.29141859
8.991714 0.29037567000000003
8.992714 0.28933169999999997
8.993714 0.28828540999999996
8.994715 0.28723585
8.995714 0.28618269
8.996715 0.28512625
8.997714 0.28406731
8.998714 0.28300676
8.999714 0.28194541
9.000714 0.28088368
9.001715 0.27982169
9.002714 0.27875938
9.003715 0.27769664
9.004714 0.27663338
9.005714 0.27556948000000003
9.006714 0.27450481
9.007714 0.27343908
9.008715 0.27237181
9.009714 0.27130251
9.010715 0.27023081
9.011714 0.26915667
9.012714 0.26808053000000004
9.013714 0.26700327
9.014714 0.26592598
9.015715 0.26484979
9.016714 0.26377542
9.017715 0.26270307
9.018714 0.26163228
9.019714 0.26056215
9.020715 0.25949145
9.021714 0.25841906
9.022715 0.25734412
9.023714 0.25626633
9.024714 0.25518585
9.025714 0.25410336
9.026714 0.25301976
9.027715 0.25193619
9.028714 0.25085367
9.029715 0.24977305
9.030714 0.24869493
9.031714 0.24761956
9.032714 0.24654677
9.033714 0.24547605
9.034715 0.24440656
9.035714 0.24333722000000002
9.036715 0.24226683
9.037714 0.24119433999999998
9.038714 0.24011901000000002
9.039714 0.23904066000000002
9.040714 0.23795969000000003
9.041715 0.23687726
9.042714 0.23579492999999999
9.043715 0.23471450000000002
9.044714 0.23363756000000002
9.045714 0.23256517
9.046714 0.23149759999999997
9.047714 0.23043429999999998
9.048715 0.22937406
9.049714 0.22831523999999997
9.050714 0.22725619
9.051714 0.22619562
9.052714 0.2251328
9.053715 0.22406754999999998
9.054714 0.22300028
9.055715 0.22193171999999997
9.056714 0.22086293999999998
9.057714 0.21979511000000002
9.058714 0.21872949
9.059714 0.21766729
9.060715 0.21660957
9.061714 0.21555697999999998
9.062715 0.21450956999999998
9.063714 0.21346658
9.064714 0.21242652999999997
9.065714 0.21138749999999998
9.066714 0.21034752
9.067715 0.20930508999999997
9.068714 0.20825963
9.069715 0.20721159
9.070714 0.20616234
9.071714 0.20511376
9.072714 0.20406777
9.073714 0.20302583000000002
9.074715 0.20198878
9.075714 0.20095680000000002
9.076715 0.19992965
9.077714 0.19890678
9.078714 0.19788751000000002
9.079714 0.19687109000000003
9.080714 0.19585662999999998
9.081715 0.19484302
9.082714 0.19382911
9.083714 0.19281394000000002
9.084714 0.19179706
9.085714 0.19077889
9.086715 0.18976074999999998
9.087714 0.18874458
9.088715 0.1877325
9.089714 0.18672617
9.090714 0.18572633
9.091714 0.18473262999999998
9.092714 0.18374382
9.093715 0.18275825
9.094714 0.18177441
9.095715 0.18079134000000002
9.096714 0.17980874
9.097714 0.17882678999999999
9.098714 0.17784582
9.099714 0.17686612
9.100715 0.17588775
9.101714 0.17491083
9.102715 0.17393571
9.103714 0.17296321
9.104714 0.17199453
9.105714 0.17103095000000001
9.106714 0.17007332
9.107715 0.16912164000000002
9.108714 0.16817494000000002
9.109715 0.16723154999999998
9.110714 0.16628967
9.111714 0.16534801
9.112714 0.16440628
9.113714 0.16346523
9.114715 0.16252628
9.115714 0.16159092
9.116714 0.16066007999999998
9.117714 0.15973386
9.118714 0.15881162
9.119715 0.15789246
9.120714 0.15697581
9.121715 0.15606169
9.122714 0.15515075
9.123714 0.15424388
9.124714 0.1533416
9.125714 0.15244377
9.126715 0.15154951
9.127714 0.15065762
9.128715 0.14976718
9.129714 0.14887811
9.130714 0.14799129
9.131714 0.1471083
9.132714 0.14623066
9.133715 0.14535908
9.134714 0.14449311
9.135715 0.14363119000000002
9.136714 0.14277132
9.137714 0.141912
9.138714 0.14105289
9.139714 0.140195
9.140715 0.13934032999999998
9.141714 0.13849097
9.142715 0.13764831
9.143714 0.13681244
9.144714 0.1359823
9.145715 0.13515629
9.146714 0.13433304
9.147715 0.13351204
9.148714 0.1326938
9.149714 0.13187933000000002
9.150714 0.13106941
9.151714 0.13026400000000002
9.152715 0.12946199
9.153714 0.12866172
9.154715 0.12786187000000002
9.155714 0.12706225000000002
9.156714 0.12626428
9.157714 0.12547064000000002
9.158714 0.12468433
9.159715 0.12390744000000001
9.160714 0.12314031
9.161715 0.12238125000000001
9.162714 0.12162716999999999
9.163714 0.12087481
9.164714 0.12012188
9.165714 0.11936785000000001
9.166715 0.11861384999999999
9.167714 0.11786195000000001
9.168715 0.11711409
9.169714 0.11637129
9.170714 0.11563342
9.171714 0.1148997
9.172714 0.11416957000000001
9.173715 0.11344342
9.174714 0.11272280999999999
9.175714 0.11200982
9.176714 0.11130605
9.177714 0.11061160999999999
9.178715 0.10992457
9.179714 0.10924141
9.180715 0.10855816
9.181714 0.10787186
9.182714 0.10718177000000001
9.183714 0.10648967000000001
9.184714 0.10579912999999999
9.185715 0.10511416
9.186714 0.10443779
9.187715 0.10377112000000001
9.188714 0.10311329
9.189714 0.10246232
9.190714 0.10181623999999999
9.191714 0.10117401
9.192715 0.10053577999999999
9.193714 0.099902402
9.194715 0.099274458
9.195714 0.098651461
9.196714 0.09803163100000001
9.197714 0.097412436
9.198714 0.09679178499999999
9.199715 0.096169184
9.200714 0.095546327
9.201715 0.094926788
9.202714 0.09431482199999999
9.203714 0.09371381000000001
9.204714 0.09312498699999999
9.205714 0.092546985
9.206715 0.091976498
9.207714 0.091409555
9.208714 0.090843037
9.209714 0.09027567
9.210714 0.089708081
9.211715 0.089142122
9.212714 0.08857970800000001
9.213715 0.088021881
9.214714 0.08746849500000001
9.215714 0.086918677
9.216714 0.08637173499999999
9.217714 0.08582797
9.218715 0.085288991
9.219714 0.084757205
9.220715 0.084234768
9.221714 0.083722465
9.222714 0.08321906800000001
9.223714 0.082721509
9.224714 0.082225923
9.225715 0.081729033
9.226714 0.081229385
9.227715 0.080727757
9.228714 0.080226781
9.229714 0.079729804
9.230714 0.079239591
9.231714 0.078757457
9.232715 0.078283093
9.233714 0.077815127
9.234715 0.07735205
9.235714 0.076893042
9.236714 0.07643826499999999
9.237714 0.07598853
9.238714 0.07554456799999999
9.239715 0.075106288
9.240714 0.074672548
9.241714 0.074241462
9.242714 0.073811196
9.243714 0.073380856
9.244715 0.072951009
9.245714 0.072523631
9.246715 0.07210135200000001
9.247714 0.071686471
9.248714 0.071280118
9.249714 0.070881861
9.250714 0.070489966
9.251715 0.07010221600000001
9.252714 0.069716747
9.253715 0.06933268699999999
9.254714 0.068950263
9.255714 0.068570429
9.256714 0.068194274
9.257714 0.06782247799999999
9.258715 0.067455089
9.259714 0.067091704
9.260715 0.066731917
9.261714 0.066375692
9.262714 0.06602353
9.263714 0.065676268
9.264714 0.0653347
9.265715 0.064999086
9.266714 0.064668973
9.267715 0.064343278
9.268714 0.06402070900000001
9.269714 0.063700258
9.270715 0.06338155899999999
9.271714 0.063064974
9.272715 0.062751403
9.273714 0.062441861
9.274714 0.06213711499999999
9.275714 0.061837479
9.276714 0.061542843
9.277715 0.061252840999999995
9.278714 0.06096707700000001
9.279715 0.060685247000000005
9.280714 0.06040712499999999
9.281714 0.060132513
9.282714 0.05986116600000001
9.283714 0.05959282900000001
9.284715 0.059327378
9.285714 0.059064926
9.286715 0.058805931
9.287714 0.058551069
9.288714 0.058300978999999996
9.289714 0.058055995
9.290714 0.05781597
9.291715 0.057580269999999996
9.292714 0.057348068
9.293715 0.057118630999999996
9.294714 0.056891603000000006
9.295714 0.056667085
9.296714 0.056445471000000004
9.297714 0.056227174
9.298715 0.056012371000000005
9.299714 0.055800895999999996
9.300714 0.055592426
9.301714 0.055386801
9.302714 0.055184338
9.303715 0.054985837999999995
9.304714 0.054792361000000005
9.305715 0.054604688
9.306714 0.054422865
9.307714 0.054245954000000006
9.308714 0.054072238999999994
9.309714 0.053899845999999994
9.310715 0.053727481
9.311714 0.053555005999999995
9.312715 0.053383555000000006
9.313714 0.05321509099999999
9.314714 0.053051597
9.315714 0.052894274
9.316714 0.052743137
9.317715 0.052597112
9.318714 0.052454643
9.319715 0.052314484
9.320714 0.05217626499999999
9.321714 0.052040542
9.322714 0.051908341000000004
9.323714 0.05178040600000001
9.324715 0.051656569000000006
9.325714 0.051535608000000004
9.326715 0.051415722999999997
9.327714 0.05129546
9.328714 0.051174569
9.329714 0.051054376
9.330714 0.050937443
9.331715 0.050826592000000004
9.332714 0.050723710000000005
9.333714 0.050628866
9.334714 0.050540199
9.335714 0.050454627
9.336715 0.05036911499999999
9.337714 0.050281879
9.338715 0.050193019000000005
9.339714 0.050104304999999995
9.340714 0.050018233
9.341714 0.049936841
9.342714 0.049860845
9.343715 0.049789489000000006
9.344714 0.049721181999999996
9.345715 0.049654568999999996
9.346714 0.049589411
9.347714 0.049526826
9.348714 0.049468759
9.349714 0.049416884
9.350715 0.049371482
9.351714 0.049330975
9.352715 0.049292285
9.353714 0.049252034
9.354714 0.049207982
9.355714 0.049160076999999996
9.356714 0.049110642
9.357715 0.049063493
9.358714 0.049022450999999995
9.359715 0.048989872
9.360714 0.048965792
9.361714 0.048948143
9.362714 0.04893383
9.363714 0.048920110999999995
9.364715 0.048905681
9.365714 0.048890949
9.366714 0.048877409000000004
9.367714 0.048866507
9.368714 0.048858614
9.369715 0.048852694
9.370714 0.048846855999999994
9.371715 0.048839452000000005
9.372714 0.048830261
9.373714 0.048821009
9.374714 0.048814982
9.375714 0.048815805
9.376715 0.048825887
9.377714 0.04884530200000001
9.378715 0.048871606000000005
9.379714 0.048900721999999994
9.380714 0.048928481
9.381714 0.048952166
9.382714 0.048971379999999995
9.383715 0.04898787
9.384714 0.049004564
9.385715 0.04902413900000001
9.386714 0.049047987
9.387714 0.049075898
9.388714 0.049106643
9.389714 0.049138999999999995
9.390715 0.049172691
9.391714 0.049208675
9.392715 0.049248681
9.393714 0.049294111999999994
9.394714 0.049345061
9.395715 0.049399823
9.396714 0.049455318000000005
9.397715 0.049508264
9.398714 0.049556512
9.399714 0.049600040000000005
9.400714 0.049641029999999996
9.401714 0.049683073
9.402715 0.04972975
9.403714 0.049783307
9.404715 0.049843971
9.405714 0.049910147
9.406714 0.049979327000000004
9.407714 0.050049280999999994
9.408714 0.050118903
9.409715 0.050188362
9.410714 0.050258567
9.411715 0.050330319
9.412714 0.050403585
9.413714 0.050477381
9.414714 0.050550303000000005
9.415714 0.050621369
9.416715 0.050690798999999995
9.417714 0.050760224
9.418715 0.05083220299999999
9.419714 0.050909183
9.420714 0.050992431
9.421714 0.051081454
9.422714 0.051174121
9.423715 0.051267509
9.424714 0.051359064
9.425714 0.051447528
9.426714 0.051533274000000004
9.427714 0.051617896
9.428715 0.051703345
9.429714 0.051791029
9.430715 0.051881355
9.431714 0.051973823999999995
9.432714 0.05206762
9.433714 0.052162289
9.434714 0.052258128
9.435715 0.052356045
9.436714 0.052456971
9.437715 0.052561128
9.438714 0.05266763
9.439714 0.052774639
9.440714 0.052880036000000005
9.441714 0.052982371
9.442715 0.053081551000000005
9.443714 0.053178996000000006
9.444715 0.053277076
9.445714 0.05337816
9.446714 0.053483649
9.447714 0.053593486999999995
9.448714 0.05370634
9.449715 0.053820293
9.450714 0.053933781
9.451715 0.054046186
9.452714 0.054157909000000004
9.453714 0.054269878
9.454714 0.054382800999999995
9.455714 0.054496619999999996
9.456715 0.054610491
9.457714 0.05472323999999999
9.458714 0.05483418400000001
9.459714 0.054943748
9.460714 0.055053533
9.461715 0.055165781000000004
9.462714 0.055282365
9.463715 0.055403878999999996
9.464714 0.055529206
9.465714 0.055655859999999995
9.466714 0.055780949
9.467714 0.055902376
9.468715 0.056019647
9.469714 0.056134019
9.470715 0.056247826
9.471714 0.05636338
9.472714 0.056481966999999994
9.473714 0.056603429000000004
9.474714 0.05672648
9.475715 0.056849566
9.476714 0.056971837000000004
9.477715 0.05709363
9.478714 0.057216285000000006
9.479714 0.057341286
9.480714 0.05746926200000001
9.481714 0.057599344
9.482715 0.057729275000000004
9.483714 0.05785629
9.484715 0.05797839800000001
9.485714 0.058095431
9.486714 0.058209302000000004
9.487714 0.058323343
9.488714 0.05844098599999999
9.489715 0.058564345999999996
9.490714 0.058693351
9.491714 0.058825884
9.492714 0.058958790000000004
9.493714 0.059089262999999996
9.494715 0.059216039
9.495714 0.059339748
9.496715 0.059462321
9.497714 0.059585832000000005
9.498714 0.059711304
9.499714 0.059838168000000004
9.500714 0.059964601
9.501715 0.060088595
9.502714 0.060209172
9.503715 0.060327159
9.504714 0.060444994999999994
9.505714 0.0605657
9.506714 0.060691423
9.507714 0.060822285000000004
9.508715 0.060956128
9.509714 0.061089284
9.510715 0.061218115
9.511714 0.061340543000000004
9.512714 0.061456952
9.513714 0.06156996199999999
9.514714 0.061683264
9.515715 0.061799999
9.516714 0.061921473
9.517715 0.062046776
9.518714 0.062173453999999996
9.519714 0.062298827
9.520715 0.062421359999999995
9.521714 0.062541303
9.522715 0.062660407
9.523714 0.062780821
9.524714 0.062903791
9.525714 0.063028798
9.526714 0.063153659
9.527715 0.063275499
9.528714 0.06339220599999999
9.529715 0.06350359800000001
9.530714 0.063611736
9.531714 0.063720159
9.532714 0.063832413
9.533714 0.06395048099999999
9.534715 0.06407391
9.535714 0.064199977
9.536715 0.064324855
9.537714 0.064445229
9.538714 0.064559613
9.539714 0.064668793
9.540714 0.064775237
9.541715 0.064881804
9.542714 0.064990419
9.543715 0.065101287
9.544714 0.06521307500000001
9.545714 0.06532384399999999
9.546714 0.06543226199999999
9.547714 0.06553846199999999
9.548715 0.065644062
9.549714 0.06575135
9.550714 0.065862073
9.551714 0.065976358
9.552714 0.066092418
9.553715 0.066207151
9.554714 0.066317449
9.555715 0.066421519
9.556714 0.066519703
9.557714 0.066614343
9.558714 0.066708797
9.559714 0.066806062
9.560715 0.06690757
9.561714 0.067012763
9.562715 0.067119533
9.563714 0.067225279
9.564714 0.067328085
9.565714 0.06742741699999999
9.566714 0.067524111
9.567715 0.067619683
9.568714 0.067715376
9.569715 0.067811471
9.570714 0.067907159
9.571714 0.068001071
9.572714 0.06809216
9.573714 0.06818042
9.574715 0.068267115
9.575714 0.068354321
9.576715 0.06844401900000001
9.577714 0.06853714
9.578714 0.06863306
9.579714 0.068729738
9.580714 0.068824482
9.581715 0.06891501300000001
9.582714 0.069000298
9.583714 0.069080864
9.584714 0.069158466
9.585714 0.069235323
9.586715 0.069313258
9.587714 0.069393154
9.588715 0.06947489500000001
9.589714 0.069557753
9.590714 0.069640903
9.591714 0.069723837
9.592714 0.069806434
9.593715 0.069888693
9.594714 0.06997036400000001
9.595715 0.07005070799999999
9.596714 0.07012855500000001
9.597714 0.070202706
9.598714 0.070272485
9.599714 0.070338149
9.600715 0.070400996
9.601714 0.070463028
9.602715 0.070526317
9.603714 0.070592377
9.604714 0.070661737
9.605714 0.07073389100000001
9.606714 0.070807576
9.607715 0.07088124400000001
9.608714 0.070953491
9.609715 0.07102325300000001
9.610714 0.07108986
9.611714 0.071152928
9.612714 0.071212294
9.613714 0.071268069
9.614715 0.071320799
9.615714 0.071371562
9.616714 0.071421929
9.617714 0.071473647
9.618714 0.07152816399999999
9.619715 0.071586133
9.620714 0.07164712300000001
9.621715 0.07170968999999999
9.622714 0.071771821
9.623714 0.071831525
9.624714 0.071887404
9.625714 0.07193891200000001
9.626715 0.071986299
9.627714 0.072030263
9.628715 0.07207160800000001
9.629714 0.072110997
9.630714 0.072149019
9.631714 0.072186382
9.632714 0.072224124
9.633715 0.072263565
9.634714 0.072305946
9.635715 0.072351896
9.636714 0.07240092399999999
9.637714 0.072451268
9.638714 0.072500238
9.639714 0.07254501699999999
9.640715 0.072583609
9.641714 0.072615547
9.642715 0.07264206100000001
9.643714 0.07266558199999999
9.644714 0.072688819
9.645715 0.072713807
9.646714 0.072741334
9.647715 0.072770938
9.648714 0.07280146800000001
9.649714 0.07283186999999999
9.650714 0.072861748
9.651714 0.07289144
9.652715 0.072921551
9.653714 0.072952255
9.654715 0.07298273799999999
9.655714 0.07301118999999999
9.656714 0.073035387
9.657714 0.073053694
9.658714 0.07306597
9.659715 0.073073944
9.660714 0.073080754
9.661715 0.073089835
9.662714 0.073103583
9.663714 0.073122379
9.664714 0.073144463
9.665714 0.07316669199999999
9.666715 0.073185866
9.667714 0.073200016
9.668715 0.07320909099999999
9.669714 0.073214731
9.670714 0.073219277
9.671714 0.073224539
9.672714 0.073230907
9.673715 0.073237281
9.674714 0.073241821
9.675714 0.073243107
9.676714 0.073241105
9.677714 0.073237426
9.678715 0.073234667
9.679714 0.07323513899999999
9.680715 0.073239621
9.681714 0.073246716
9.682714 0.073253264
9.683714 0.073255633
9.684714 0.073251291
9.685715 0.07324001100000001
9.686714 0.073224015
9.687715 0.073207077
9.688714 0.07319288
9.689714 0.07318343299999999
9.690714 0.07317826999999999
9.691714 0.07317475400000001
9.692715 0.073169387
9.693714 0.07315944499999999
9.694715 0.07314417699999999
9.695714 0.073124986
9.696714 0.073104567
9.697714 0.073085417
9.698714 0.07306850699999999
9.699715 0.073052756
9.700714 0.073035614
9.701715 0.073014444
9.702714 0.072988024
9.703714 0.072957383
9.704714 0.072925509
9.705714 0.072896056
9.706715 0.07287159700000001
9.707714 0.07285230699999999
9.708714 0.072835694
9.709714 0.072817598
9.710714 0.07279395899999999
9.711715 0.07276263200000001
9.712714 0.072724296
9.713715 0.072682113
9.714714 0.072640285
9.715714 0.072602154
9.716714 0.072568771
9.717714 0.072538602
9.718715 0.07250842199999999
9.719714 0.072474976
9.720715 0.072436593
9.721714 0.072393892
9.722714 0.072349329
9.723714 0.072305783
9.724714 0.072264945
9.725715 0.072226295
9.726714 0.072187261
9.727715 0.072144461
9.728714 0.072095456
9.729714 0.072040141
9.730714 0.07198102
9.731714 0.071922265
9.732715 0.07186787600000001
9.733714 0.071819854
9.734715 0.071777223
9.735714 0.07173639
9.736714 0.0716927
9.737714 0.071642426
9.738714 0.071584311
9.739715 0.071519957
9.740714 0.071452901
9.741714 0.07138687099999999
9.742714 0.07132407
9.743714 0.071264326
9.744715 0.071205432
9.745714 0.071144546
9.746715 0.071079825
9.747714 0.071011489
9.748714 0.070941774
9.749714 0.070873729
9.750714 0.07080955
9.751715 0.0707492
9.752714 0.070690137
9.753715 0.070628244
9.754714 0.070559658
9.755714 0.070482562
9.756714 0.07039812
9.757714 0.070310076
9.758715 0.070223195
9.759714 0.07014124999999999
9.760715 0.070065487
9.761714 0.069994241
9.762714 0.069923874
9.763714 0.069850549
9.764714 0.069771952
9.765715 0.069688156
9.766714 0.069601304
9.767715 0.069514214
9.768714 0.069428782
9.769714 0.069344911
9.770715 0.069260545
9.771714 0.069172808
9.772715 0.069079647
9.773714 0.068981125
9.774714 0.06887969199999999
9.775714 0.068779232
9.776714 0.068683299
9.777715 0.068593427
9.778714 0.068508252
9.779715 0.06842398400000001
9.780714 0.068335986
9.781714 0.068240735
9.782714 0.068137271
9.783714 0.068027503
9.784715 0.067915226
9.785714 0.067804317
9.786715 0.06769705200000001
9.787714 0.067593256
9.788714 0.067490706
9.789714 0.067386485
9.790714 0.067278609
9.791715 0.067167066
9.792714 0.067053759
9.793715 0.066941389
9.794714 0.06683185900000001
9.795714 0.066725048
9.796714 0.066618563
9.797714 0.066508714
9.798715 0.066392211
9.799714 0.06626779799999999
9.800714 0.066137029
9.801714 0.066003739
9.802714 0.065872475
9.803715 0.065746554
9.804714 0.065626675
9.805715 0.065510714
9.806714 0.065394759
9.807714 0.065274903
9.808714 0.065148924
9.809714 0.065017084
9.810715 0.06488167
9.811714 0.064745639
9.812715 0.064610981
9.813714 0.064477703
9.814714 0.064343913
9.815714 0.064206921
9.816714 0.064064818
9.817715 0.063917722
9.818714 0.063767977
9.819715 0.06361921
9.820714 0.06347465099999999
9.821714 0.06333554
9.822714 0.063200388
9.823714 0.063065469
9.824715 0.062926381
9.825714 0.062779931
9.826715 0.062625465
9.827714 0.062465068000000006
9.828714 0.062302512
9.829714 0.062141509000000004
9.830714 0.061984080999999996
9.831715 0.061829772000000005
9.832714 0.061676115999999996
9.833714 0.061520014
9.834714 0.06135935
9.835714 0.061194028000000004
9.836715 0.061025947999999997
9.837714 0.06085792
9.838715 0.060692109
9.839714 0.060528779000000005
9.840714 0.060365995
9.841714 0.060200464
9.842714 0.060029113
9.843715 0.059850648
9.844714 0.059666304
9.845715 0.059479452
9.846714 0.059294152999999995
9.847714 0.059113395
9.848714 0.058937742
9.849714 0.058765138999999994
9.850715 0.058591826
9.851714 0.058414025
9.852715 0.058229547
9.853714 0.058038614
9.854714 0.057843537
9.855714 0.05764743
9.856714 0.057452638
9.857715 0.057259633
9.858714 0.05706690700000001
9.859715 0.056871894
9.860714 0.056672399000000005
9.861714 0.056467875
9.862714 0.056259829000000004
9.863714 0.056051195
9.864715 0.055844907
9.865714 0.055642432000000006
9.866714 0.055442896
9.867714 0.055243337
9.868714 0.055039895
9.869715 0.054829469
9.870714 0.054611056
9.871715 0.054386148
9.872714 0.054158026
9.873714 0.053930318000000005
9.874714 0.053705432000000004
9.875714 0.053483660999999995
9.876715 0.053263257999999994
9.877714 0.053041468999999994
9.878715 0.05281593800000001
9.879714 0.052585836999999996
9.880714 0.052352162
9.881714 0.052117085
9.882714 0.051882712
9.883715 0.051649868999999994
9.884714 0.051417545
9.885715 0.051183236
9.886714 0.050944084
9.887714 0.050698238
9.888714 0.050445803000000004
9.889714 0.050188898
9.890715 0.049930828000000003
9.891714 0.049674685999999996
9.892715 0.049422023999999995
9.893714 0.04917226599999999
9.894714 0.048922986
9.895715 0.048671025
9.896714 0.048413852
9.897715 0.048150559
9.898714 0.047882082
9.899714 0.047610589999999994
9.900714 0.047338329
9.901714 0.047066540000000004
9.902715 0.046794923
9.903714 0.046521905
9.904715 0.04624555
9.905714 0.045964622000000004
9.906714 0.045679338
9.907714 0.045391364000000003
9.908714 0.045103079
9.909715 0.044816465
9.910714 0.044532094
9.911715 0.044248760000000005
9.912714 0.043963853
9.913714 0.043674407000000005
9.914714 0.04337827
9.915714 0.043074976
9.916715 0.042765875999999994
9.917714 0.042453519
9.918715 0.042140551
9.919714 0.041828654
9.920714 0.041517981999999995
9.921714 0.041207278
9.922714 0.04089463
9.923715 0.040578441
9.924714 0.040258162
9.925714 0.039934475
9.926714 0.039608838
9.927714 0.039282627
9.928715 0.038956318
9.929714 0.038629089
9.930715 0.038299069
9.931714 0.037964128
9.932714 0.037622848
9.933714 0.037275262999999996
9.934714 0.036922965
9.935715 0.036568544
9.936714 0.036214583
9.937715 0.035862642
9.938714 0.035512642
9.939714 0.035162937
9.940714 0.034811016
9.941714 0.034454535
9.942715 0.034092233
9.943714 0.03372432
9.944715 0.033352195
9.945714 0.032977678
9.946714 0.032602085
9.947714 0.032225606000000004
9.948714 0.031847256000000004
9.949715 0.031465449
9.950714 0.031078840000000003
9.951715 0.030687127999999998
9.952714 0.030291330999999998
9.953714 0.029893413999999997
9.954714 0.029495428
9.955714 0.029098531
9.956715 0.028702357999999997
9.957714 0.028305032
9.958714 0.027903877
9.959714 0.027496516000000002
9.960714 0.02708188
9.961715 0.026660674
9.962714 0.026235088999999996
9.963715 0.025807861999999997
9.964714 0.025381113000000004
9.965714 0.024955443
9.966714 0.024529735999999996
9.967714 0.024101729000000002
9.968715 0.023669071
9.969714 0.023230385
9.970715 0.022785852000000002
9.971714 0.022337036
9.972714 0.021886048
9.973714 0.021434433
9.974714 0.02098234
9.975715 0.020528396
9.976714 0.020070348
9.977715 0.019606201
9.978714 0.019135274
9.979714 0.018658681
9.980714 0.018178961
9.981714 0.017698974
9.982715 0.017220584
9.983714 0.016743729
9.984715 0.016266308
9.985714 0.015785036000000002
9.986714 0.015296793
9.987714 0.014799982000000001
9.988714 0.014295198
9.989715 0.013784909
9.990714 0.013272303
9.991714 0.012759845
9.992714 0.012248196000000001
9.993714 0.011735994999999999
9.994715 0.011220612999999999
9.995714 0.010699493
9.996715 0.010171439
9.997714 0.0096372212
9.998714 0.0090991613
9.999714 0.0085599524
10.00071 0.008021234700000001
10.00171 0.0074826567000000005
10.00271 0.0069419082
10.00371 0.0063957428
10.00471 0.0058415018
10.00571 0.0052784639000000005
10.00671 0.0047083107
10.00771 0.0041344680000000005
10.00871 0.0035605703
10.00971 0.002988802
10.01071 0.002418847
10.01171 0.001847953
10.01271 0.0012721402
10.01371 0.00068795425
10.01471 9.3988132e-05
10.01571 -0.0005085368200000001
10.01671 -0.0011164357999999999
10.01771 -0.0017260972999999999
10.01871 -0.0023351622
10.01971 -0.0029435783
10.02071 -0.0035534864
10.02171 -0.004168033
10.02271 -0.0047897109
10.02371 -0.0054190303
10.02471 -0.0060542225
10.02571 -0.0066921282
10.02671 -0.0073298579
10.02771 -0.0079663892
10.02871 -0.008603311300000001
10.02971 -0.0092443079
10.03071 -0.0098935547
10.03171 -0.010553785
10.03271 -0.01122493
10.03371 -0.011904015
10.03471 -0.01258636
10.03571 -0.013267608
10.03671 -0.013945589
10.03771 -0.014621200999999999
10.03871 -0.015297921999999999
10.03971 -0.015980139
10.04071 -0.016671164
10.04171 -0.017371839
10.04271 -0.018080373
10.04371 -0.01879348
10.04471 -0.019508187
10.04571 -0.020223419
10.04671 -0.020940577000000002
10.04771 -0.021662789
10.04871 -0.022393216
10.04971 -0.023133263
10.05071 -0.023881598
10.05171 -0.024634544
10.05271 -0.025387653
10.05371 -0.026137813000000003
10.05471 -0.026884815000000003
10.05571 -0.027631666
10.05671 -0.028383420000000003
10.05771 -0.029145053
10.05871 -0.029919331
10.05971 -0.030705691
10.06071 -0.031500601
10.06171 -0.032299248
10.06271 -0.033097707999999997
10.06371 -0.033894612000000005
10.06471 -0.034691521
10.06571 -0.035491894
10.06671 -0.036299208
10.06771 -0.037115142999999996
10.06871 -0.037938772999999995
10.06971 -0.038767167
10.07071 -0.039597033
10.07171 -0.040426619999999996
10.07271 -0.041256871
10.07371 -0.042091223000000004
10.07471 -0.042934102
10.07571 -0.043788811
10.07671 -0.044655829
10.07771 -0.045532355000000004
10.07871 -0.046413389
10.07971 -0.047293823
10.08071 -0.048170669
10.08171 -0.049044349
10.08271 -0.049918436000000004
10.08371 -0.050798047
10.08471 -0.051687570999999995
10.08571 -0.052588845999999995
10.08671 -0.053500599
10.08771 -0.054419338
10.08871 -0.055341242000000006
10.08971 -0.056264061000000004
10.09071 -0.057188135999999994
10.09171 -0.058116042
10.09271 -0.059051067
10.09371 -0.059995317000000006
10.09471 -0.060948421
10.09571 -0.061907502999999996
10.09671 -0.06286852899999999
10.09771 -0.063828286
10.09871 -0.064786151
10.09971 -0.065744633
10.10071 -0.066708529
10.10171 -0.06768289
10.10271 -0.068670855
10.10371 -0.069672265
10.10471 -0.07068376900000001
10.10571 -0.071700284
10.10671 -0.072717189
10.10771 -0.073732238
10.10871 -0.074746279
10.10971 -0.075762591
10.11071 -0.07678509
10.11171 -0.077816442
10.11271 -0.07885687499999999
10.11371 -0.07990430999999999
10.11471 -0.08095568
10.11571 -0.08200872099999999
10.11671 -0.08306331
10.11771 -0.084121735
10.11871 -0.085187628
10.11971 -0.08626419
10.12071 -0.087352481
10.12171 -0.088450714
10.12271 -0.089554861
10.12371 -0.09066037
10.12471 -0.091764174
10.12571 -0.09286607399999999
10.12671 -0.093968859
10.12771 -0.095077074
10.12871 -0.09619505099999999
10.12971 -0.09732508899999999
10.13071 -0.09846661699999999
10.13171 -0.099616696
10.13271 -0.10077148000000001
10.13371 -0.10192809000000001
10.13471 -0.10308577000000001
10.13571 -0.10424608999999999
10.13671 -0.10541186
10.13771 -0.10658556999999999
10.13871 -0.10776805
10.13971 -0.108958
10.14071 -0.11015264
10.14171 -0.11134919
10.14271 -0.11254639
10.14371 -0.11374527
10.14471 -0.11494888
10.14571 -0.11616098999999999
10.14671 -0.11738439
10.14771 -0.1186196
10.14871 -0.11986463
10.14971 -0.12111578
10.15071 -0.12236928
10.15171 -0.12362284999999999
10.15271 -0.12487659999999999
10.15371 -0.12613280999999998
10.15471 -0.1273948
10.15571 -0.12866534999999998
10.15671 -0.12994552
10.15771 -0.13123437999999998
10.15871 -0.1325296
10.15971 -0.13382876000000002
10.16071 -0.13513055000000002
10.16171 -0.13643543
10.16271 -0.13774530000000001
10.16371 -0.13906254
10.16471 -0.14038872
10.16571 -0.14172381
10.16671 -0.14306611
10.16771 -0.14441301
10.16871 -0.14576226
10.16971 -0.14711299
10.17071 -0.14846618
10.17171 -0.14982423
10.17271 -0.15118987
10.17371 -0.152565
10.17471 -0.15394985
10.17571 -0.15534286
10.17671 -0.15674153000000002
10.17771 -0.15814344
10.17871 -0.15954733
10.17971 -0.16095355
10.18071 -0.16236384
10.18171 -0.16378040000000002
10.18271 -0.16520495
10.18371 -0.166638
10.18471 -0.16807872000000001
10.18571 -0.16952546
10.18671 -0.17097655
10.18771 -0.17243115
10.18871 -0.17388953
10.18971 -0.17535286
10.19071 -0.17682261999999999
10.19171 -0.1782998
10.19271 -0.17978443
10.19371 -0.18127557
10.19471 -0.18277173000000002
10.19571 -0.18427161
10.19671 -0.18577474
10.19771 -0.18728172
10.19871 -0.18879400000000002
10.19971 -0.19031329
10.20071 -0.19184082
10.20171 -0.19337682
10.20271 -0.19492035
10.20371 -0.19646971000000002
10.20471 -0.19802307000000002
10.20571 -0.19957912
10.20671 -0.20113752999999998
10.20771 -0.20269898000000003
10.20871 -0.20426497999999998
10.20971 -0.20583707
10.21071 -0.20741642999999998
10.21171 -0.20900344999999998
10.21271 -0.21059773999999998
10.21371 -0.21219843
10.21471 -0.21380458000000002
10.21571 -0.21541567999999997
10.21671 -0.21703171000000002
10.21771 -0.21865307
10.21871 -0.22028026
10.21971 -0.22191338000000002
10.22071 -0.22355202
10.22171 -0.22519524
10.22271 -0.22684198
10.22371 -0.22849150000000001
10.22471 -0.23014378000000002
10.22571 -0.23179983
10.22671 -0.23346141
10.22771 -0.23513052
10.22871 -0.23680867
10.22971 -0.23849632
10.23071 -0.24019261
10.23171 -0.2418956
10.23271 -0.24360294999999998
10.23371 -0.24531265000000002
10.23471 -0.2470237
10.23571 -0.24873633
10.23671 -0.2504518
10.23771 -0.2521717
10.23871 -0.2538973
10.23971 -0.25562909
10.24071 -0.25736677999999996
10.24171 -0.25910963
10.24271 -0.26085719
10.24371 -0.26260965999999997
10.24471 -0.264368
10.24571 -0.26613357000000004
10.24671 -0.26790735
10.24771 -0.26968925
10.24871 -0.27147784999999997
10.24971 -0.27327060000000003
10.25071 -0.27506474999999997
10.25171 -0.27685834
10.25271 -0.27865111
10.25371 -0.28044467
10.25471 -0.28224192000000003
10.25571 -0.28404598
10.25671 -0.28585910000000003
10.25771 -0.28768182
10.25871 -0.28951289
10.25971 -0.29135006
10.26071 -0.29319115
10.26171 -0.29503493999999997
10.26271 -0.29688156
10.26371 -0.29873217
10.26471 -0.30058806
10.26571 -0.30244966
10.26671 -0.3043161
10.26771 -0.30618538
10.26871 -0.30805536
10.26971 -0.30992487
10.27071 -0.3117946
10.27171 -0.31366701999999996
10.27271 -0.31554571
10.27371 -0.31743384999999996
10.27471 -0.31933293
10.27571 -0.32124202999999996
10.27671 -0.32315813
10.27771 -0.32507730999999995
10.27871 -0.32699627000000003
10.27971 -0.32891368
10.28071 -0.33083037
10.28171 -0.33274876999999997
10.28271 -0.33467165000000004
10.28371 -0.33660068
10.28471 -0.33853571
10.28571 -0.34047510000000003
10.28671 -0.34241669
10.28771 -0.34435922
10.28871 -0.3463032
10.28971 -0.34825087
10.29071 -0.35020527
10.29171 -0.35216871
10.29271 -0.35414145999999996
10.29371 -0.35612131
10.29471 -0.35810426
10.29571 -0.36008608999999997
10.29671 -0.36206413
10.29771 -0.36403832
10.29871 -0.36601131
10.29971 -0.36798716000000004
10.30071 -0.36996964
10.30171 -0.37196070999999997
10.30271 -0.37395973
10.30371 -0.37596405
10.30471 -0.37797047
10.30571 -0.37997679
10.30671 -0.381983
10.30771 -0.383991
10.30871 -0.38600359
10.30971 -0.38802279
10.31071 -0.39004856000000004
10.31171 -0.39207855999999996
10.31271 -0.39410903
10.31371 -0.39613660999999994
10.31471 -0.39815982000000005
10.31571 -0.40018009
10.31671 -0.40220111000000003
10.31771 -0.40422743
10.31871 -0.40626242
10.31971 -0.40830676000000005
10.32071 -0.41035824
10.32171 -0.41241269
10.32271 -0.41446602
10.32371 -0.41651591000000004
10.32471 -0.41856272
10.32571 -0.42060916
10.32671 -0.42265877
10.32771 -0.42471401000000003
10.32871 -0.42677508000000003
10.32971 -0.42883973
10.33071 -0.43090441999999995
10.33171 -0.43296618
10.33271 -0.43502413
10.33371 -0.43707998000000003
10.33471 -0.43913740999999995
10.33571 -0.44120029
10.33671 -0.44327079999999996
10.33771 -0.44534826
10.33871 -0.44742934
10.33971 -0.44950959
10.34071 -0.45158537
10.34171 -0.45365561000000004
10.34271 -0.45572207
10.34371 -0.45778877
10.34471 -0.45985975
10.34571 -0.46193739
10.34671 -0.46402118000000003
10.34771 -0.4661079
10.34871 -0.46819332
10.34971 -0.47027408
10.35071 -0.47234925
10.35171 -0.47442075
10.35271 -0.47649223999999996
10.35371 -0.47856742
10.35471 -0.48064798999999997
10.35571 -0.48273299
10.35671 -0.48481915
10.35771 -0.48690265999999993
10.35871 -0.48898094999999997
10.35971 -0.49105408
10.36071 -0.49312473
10.36171 -0.49519693000000004
10.36271 -0.49727395999999996
10.36371 -0.49935682000000003
10.36471 -0.5014433500000001
10.36571 -0.50352928
10.36671 -0.50560995
10.36771 -0.50768247
10.36871 -0.5097470199999999
10.36971 -0.5118067399999999
10.37071 -0.5138662199999999
10.37171 -0.51592947
10.37271 -0.51799817
10.37371 -0.52007097
10.37471 -0.5221443299999999
10.37571 -0.52421428
10.37671 -0.52627837
10.37771 -0.52833669
10.37871 -0.53039161
10.37971 -0.53244638
10.38071 -0.5345033
10.38171 -0.53656222
10.38271 -0.53862059
10.38371 -0.54067438
10.38471 -0.5427201700000001
10.38571 -0.54475684
10.38671 -0.54678633
10.38771 -0.54881293
10.38871 -0.5508414500000001
10.38971 -0.55287504
10.39071 -0.55491389
10.39171 -0.55695507
10.39271 -0.5589937300000001
10.39371 -0.56102523
10.39471 -0.56304703
10.39571 -0.56505958
10.39671 -0.5670656900000001
10.39771 -0.56906892
10.39871 -0.57107178
10.39971 -0.57307449
10.40071 -0.57507516
10.40171 -0.5770708
10.40271 -0.57905922
10.40371 -0.58104033
10.40471 -0.58301636
10.40571 -0.58499104
10.40671 -0.58696768
10.40771 -0.58894744
10.40871 -0.59092846
10.40971 -0.59290635
10.41071 -0.59487601
10.41171 -0.5968335100000001
10.41271 -0.59877788
10.41371 -0.6007112600000001
10.41471 -0.60263793
10.41571 -0.60456228
10.41671 -0.60648709
10.41771 -0.60841241
10.41871 -0.61033592
10.41971 -0.61225421
10.42071 -0.61416468
10.42171 -0.61606667
10.42271 -0.61796168
10.42371 -0.61985231
10.42471 -0.6217406099999999
10.42571 -0.62362677
10.42671 -0.6255087
10.42771 -0.6273827
10.42871 -0.62924526
10.42971 -0.6310945800000001
10.43071 -0.6329317600000001
10.43171 -0.63476032
10.43271 -0.63658482
10.43371 -0.63840887
10.43471 -0.64023365
10.43571 -0.6420574600000001
10.43671 -0.64387638
10.43771 -0.64568613
10.43871 -0.64748377
10.43971 -0.6492688299999999
10.44071 -0.65104314
10.44171 -0.65280963
10.44271 -0.6545708
10.44371 -0.65632728
10.44471 -0.65807779
10.44571 -0.65981974
10.44671 -0.66155079
10.44771 -0.6632701000000001
10.44871 -0.66497894
10.44971 -0.6666800900000001
10.45071 -0.66837659
10.45171 -0.67007011
10.45271 -0.6717599000000001
10.45371 -0.67344308
10.45471 -0.67511559
10.45571 -0.67677405
10.45671 -0.67841704
10.45771 -0.6800457400000001
10.45871 -0.68166326
10.45971 -0.68327328
10.46071 -0.68487823
10.46171 -0.68647852
10.46271 -0.6880723400000001
10.46371 -0.68965671
10.46471 -0.69122883
10.46571 -0.6927874900000001
10.46671 -0.6943333
10.46771 -0.6958683
10.46871 -0.69739465
10.46971 -0.69891349
10.47071 -0.70042419
10.47171 -0.70192474
10.47271 -0.70341262
10.47371 -0.70488621
10.47471 -0.70634549
10.47571 -0.70779235
10.47671 -0.7092295200000001
10.47771 -0.71065938
10.47871 -0.7120827700000001
10.47971 -0.71349829
10.48071 -0.714903
10.48171 -0.71629346
10.48271 -0.71766712
10.48371 -0.7190233100000001
10.48471 -0.72036344
10.48571 -0.7216902
10.48671 -0.7230063
10.48771 -0.72431336
10.48871 -0.72561135
10.48971 -0.72689885
10.49071 -0.7281738799999999
10.49171 -0.72943494
10.49271 -0.73068175
10.49371 -0.7319151
10.49471 -0.73313629
10.49571 -0.73434622
10.49671 -0.7355446
10.49771 -0.73672989
10.49871 -0.73789987
10.49971 -0.73905252
10.50071 -0.74018715
10.50171 -0.74130469
10.50271 -0.74240747
10.50371 -0.7434981900000001
10.50471 -0.74457889
10.50571 -0.74565015
10.50671 -0.74671074
10.50771 -0.7477582899999999
10.50871 -0.7487901499999999
10.50971 -0.74980431
10.51071 -0.75080008
10.51171 -0.75177797
10.51271 -0.75273924
10.51371 -0.7536850399999999
10.51471 -0.7546159
10.51571 -0.75553167
10.51671 -0.7564317
10.51771 -0.75731552
10.51871 -0.75818324
10.51971 -0.75903563
10.52071 -0.7598739999999999
10.52171 -0.7606993000000001
10.52271 -0.76151169
10.52371 -0.76231021
10.52471 -0.76309289
10.52571 -0.76385736
10.52671 -0.76460182
10.52771 -0.76532536
10.52871 -0.7660285099999999
10.52971 -0.76671266
10.53071 -0.76737977
10.53171 -0.76803137
10.53271 -0.7686683
10.53371 -0.76929051
10.53471 -0.76989718
10.53571 -0.7704873099999999
10.53671 -0.7710600700000001
10.53771 -0.77161496
10.53871 -0.77215172
10.53971 -0.7726702400000001
10.54071 -0.77317026
10.54171 -0.77365125
10.54271 -0.77411258
10.54371 -0.77455379
10.54471 -0.77497489
10.54571 -0.77537643
10.54671 -0.77575939
10.54771 -0.77612498
10.54871 -0.77647404
10.54971 -0.77680689
10.55071 -0.7771231200000001
10.55171 -0.77742161
10.55271 -0.77770092
10.55371 -0.77795968
10.55471 -0.77819694
10.55571 -0.7784121700000001
10.55671 -0.77860546
10.55771 -0.77877743
10.55871 -0.77892882
10.55971 -0.77906046
10.56071 -0.7791730600000001
10.56171 -0.77926707
10.56271 -0.7793427399999999
10.56371 -0.77939993
10.56471 -0.77943825
10.56571 -0.77945711
10.56671 -0.77945581
10.56771 -0.77943355
10.56871 -0.7793895900000001
10.56971 -0.77932333
10.57071 -0.77923443
10.57171 -0.7791227199999999
10.57271 -0.77898833
10.57371 -0.77883173
10.57471 -0.77865361
10.57571 -0.77845477
10.57671 -0.77823619
10.57771 -0.77799852
10.57871 -0.77774203
10.57971 -0.77746646
10.58071 -0.77717081
10.58171 -0.77685369
10.58271 -0.77651357
10.58371 -0.7761491500000001
10.58471 -0.77575971
10.58571 -0.77534528
10.58671 -0.7749064800000001
10.58771 -0.77444441
10.58871 -0.7739601199999999
10.58971 -0.77345446
10.59071 -0.77292784
10.59171 -0.7723802200000001
10.59271 -0.77181146
10.59371 -0.77122143
10.59471 -0.77061001
10.59571 -0.76997713
10.59671 -0.7693225100000001
10.59771 -0.7686454300000001
10.59871 -0.7679447100000001
10.59971 -0.76721893
10.60071 -0.76646693
10.60171 -0.7656881600000001
10.60271 -0.76488298
10.60371 -0.76405266
10.60471 -0.76319911
10.60571 -0.76232408
10.60671 -0.76142875
10.60771 -0.76051326
10.60871 -0.75957682
10.60971 -0.75861812
10.61071 -0.75763585
10.61171 -0.75662904
10.61271 -0.75559737
10.61371 -0.75454102
10.61471 -0.75346008
10.61571 -0.75235437
10.61671 -0.75122332
10.61771 -0.75006611
10.61871 -0.74888212
10.61971 -0.74767144
10.62071 -0.74643502
10.62171 -0.74517457
10.62271 -0.7438918999999999
10.62371 -0.7425884300000001
10.62471 -0.74126441
10.62571 -0.73991893
10.62671 -0.73855021
10.62771 -0.7371563
10.62871 -0.73573575
10.62971 -0.73428801
10.63071 -0.73281359
10.63171 -0.73131341
10.63271 -0.72978842
10.63371 -0.72823884
10.63471 -0.72666421
10.63571 -0.72506377
10.63671 -0.72343689
10.63771 -0.7217836099999999
10.63871 -0.72010485
10.63971 -0.7184021199999999
10.64071 -0.71667675
10.64171 -0.71492954
10.64271 -0.71316003
10.64371 -0.71136672
10.64471 -0.70954766
10.64571 -0.70770122
10.64671 -0.7058266599999999
10.64771 -0.70392434
10.64871 -0.70199557
10.64971 -0.7000418399999999
10.65071 -0.69806417
10.65171 -0.69606267
10.65271 -0.69403658
10.65371 -0.69198483
10.65471 -0.6899065799999999
10.65571 -0.68780188
10.65671 -0.6856716199999999
10.65771 -0.6835171
10.65871 -0.68133948
10.65971 -0.67913895
10.66071 -0.67691463
10.66171 -0.67466488
10.66271 -0.67238789
10.66371 -0.67008245
10.66471 -0.66774851
10.66571 -0.66538714
10.66671 -0.66299997
10.66771 -0.6605885
10.66871 -0.65815342
10.66971 -0.6556944
10.67071 -0.65321042
10.67171 -0.65070041
10.67271 -0.64816391
10.67371 -0.64560142
10.67471 -0.64301416
10.67571 -0.64040353
10.67671 -0.6377703
10.67771 -0.6351142700000001
10.67871 -0.63243406
10.67971 -0.62972787
10.68071 -0.62699402
10.68171 -0.62423171
10.68271 -0.62144147
10.68371 -0.6186246400000001
10.68471 -0.61578285
10.68571 -0.61291731
10.68671 -0.61002821
10.68771 -0.60711494
10.68871 -0.60417647
10.68971 -0.60121207
10.69071 -0.59822174
10.69171 -0.59520635
10.69271 -0.59216716
10.69371 -0.58910521
10.69471 -0.58602062
10.69571 -0.5829124699999999
10.69671 -0.5797791299999999
10.69771 -0.57661887
10.69871 -0.5734307200000001
10.69971 -0.5702148699999999
10.70071 -0.56697256
10.70171 -0.5637057600000001
10.70271 -0.56041619
10.70371 -0.5571047800000001
10.70471 -0.55377134
10.70571 -0.55041495
10.70671 -0.54703448
10.70771 -0.54362933
10.70871 -0.5401996
10.70971 -0.5367459699999999
10.71071 -0.53326925
10.71171 -0.52976967
10.71271 -0.52624657
10.71371 -0.52269865
10.71471 -0.51912451
10.71571 -0.51552327
10.71671 -0.51189526
10.71771 -0.50824182
10.71871 -0.50456519
10.71971 -0.50086738
10.72071 -0.49714968
10.72171 -0.49341205
10.72271 -0.48965332
10.72371 -0.48587192
10.72471 -0.48206649
10.72571 -0.47823637999999996
10.72671 -0.47438196
10.72771 -0.47050401999999997
10.72871 -0.46660336999999996
10.72971 -0.46268016999999995
10.73071 -0.45873401999999996
10.73171 -0.45476411000000005
10.73271 -0.45076991
10.73371 -0.44675171
10.73471 -0.44271075000000004
10.73571 -0.43864902
10.73671 -0.43456833999999994
10.73771 -0.43046973
10.73871 -0.42635286
10.73971 -0.42221607
10.74071 -0.41805715
10.74171 -0.41387407
10.74271 -0.40966589000000003
10.74371 -0.40543289
10.74471 -0.40117647
10.74571 -0.39689844
10.74671 -0.39260024
10.74771 -0.3882824
10.74871 -0.38394467
10.74971 -0.37958645
10.75071 -0.37520744
10.75171 -0.37080806
10.75271 -0.36638943
10.75371 -0.36195284
10.75471 -0.35749909
10.75571 -0.35302786
10.75671 -0.34853766999999997
10.75771 -0.34402632
10.75871 -0.33949178
10.75971 -0.33493313999999996
10.76071 -0.33035104
10.76171 -0.32574753
10.76271 -0.32112531
10.76371 -0.31648674
10.76471 -0.31183300999999997
10.76571 -0.30716392000000003
10.76671 -0.30247821
10.76771 -0.2977743
10.76871 -0.2930512
10.76971 -0.28830880999999997
10.77071 -0.28354798
10.77171 -0.27876977999999997
10.77271 -0.27397482
10.77371 -0.26916284
10.77471 -0.26433268
10.77571 -0.25948298000000003
10.77671 -0.25461295
10.77771 -0.24972307
10.77871 -0.24481514000000001
10.77971 -0.23989177000000003
10.78071 -0.23495539000000001
10.78171 -0.23000725
10.78271 -0.225047
10.78371 -0.22007277999999997
10.78471 -0.21508203
10.78571 -0.21007261
10.78671 -0.20504363000000003
10.78771 -0.19999587
10.78871 -0.19493114
10.78971 -0.18985155
10.79071 -0.18475858
10.79171 -0.17965249
10.79271 -0.17453252
10.79371 -0.16939753
10.79471 -0.16424686
10.79571 -0.15908091
10.79671 -0.15390111
10.79771 -0.1487094
10.79871 -0.1435072
10.79971 -0.13829477
10.80071 -0.13307084
10.80171 -0.12783327
10.80271 -0.12257991000000001
10.80371 -0.11730973
10.80471 -0.11202340999999999
10.80571 -0.10672316000000001
10.80671 -0.10141188999999999
10.80771 -0.09609203
10.80871 -0.090764626
10.80971 -0.085429015
10.81071 -0.080083247
10.81171 -0.074725063
10.81271 -0.06935300800000001
10.81371 -0.063966971
10.81471 -0.05856818799999999
10.81571 -0.053158624
10.81671 -0.047739936000000004
10.81771 -0.042312744
10.81871 -0.036876459
10.81971 -0.031429768
10.82071 -0.025971533999999998
10.82171 -0.020501643
10.82271 -0.015021363999999999
10.82371 -0.009533001900000001
10.82471 -0.0040389747
10.82571 0.0014592346
10.82671 0.0069617505
10.82771 0.012470377
10.82871 0.017987761
10.82971 0.023516313
10.83071 0.029057030999999997
10.83171 0.034609067
10.83271 0.040170091
10.83371 0.045737179
10.83471 0.051308021999999995
10.83571 0.056881696
10.83671 0.062458887000000005
10.83771 0.06804128100000001
10.83871 0.073630578
10.83971 0.079227565
10.84071 0.084831653
10.84171 0.090441288
10.84271 0.096054719
10.84371 0.10167093
10.84471 0.10729017
10.84571 0.11291382999999999
10.84671 0.11854371999999999
10.84771 0.12418099
10.84871 0.12982538
10.84971 0.13547504
10.85071 0.14112714
10.85171 0.14677893
10.85271 0.1524288
10.85371 0.15807696999999998
10.85471 0.16372533
10.85571 0.1693766
10.85671 0.17503308
10.85771 0.18069561
10.85871 0.1863633
10.85971 0.19203397
10.86071 0.19770495
10.86171 0.20337434999999998
10.86271 0.20904159
10.86371 0.21470739
10.86471 0.22037313
10.86571 0.22603995
10.86671 0.23170793
10.86771 0.23737594
10.86871 0.24304221999999998
10.86971 0.24870520000000002
10.87071 0.25436436
10.87171 0.26002056
10.87271 0.26567576
10.87371 0.27133208
10.87471 0.27699075
10.87571 0.28265126
10.87671 0.28831146
10.87771 0.29396817999999997
10.87871 0.2996183
10.87971 0.30526007
10.88071 0.31089353999999997
10.88171 0.31652041000000003
10.88271 0.3221432
10.88371 0.32776415000000003
10.88471 0.33338426
10.88571 0.33900306999999996
10.88671 0.34461892
10.88771 0.35022986
10.88871 0.35583454
10.88971 0.36143264999999997
10.89071 0.36702487
10.89171 0.37261208
10.89271 0.37819466
10.89371 0.38377182
10.89471 0.38934164
10.89571 0.39490172999999995
10.89671 0.40045031
10.89771 0.40598689000000004
10.89871 0.41151284
10.89971 0.41703074
10.90071 0.42254351999999995
10.90171 0.42805322
10.90271 0.43356
10.90371 0.43906206
10.90471 0.4445564
10.90571 0.4500397
10.90671 0.45550968000000003
10.90771 0.46096560999999997
10.90871 0.46640830000000005
10.90971 0.47183936
10.91071 0.47726026
10.91171 0.48267161
10.91271 0.48807290999999997
10.91371 0.49346303999999996
10.91471 0.49884090999999997
10.91571 0.50420635
10.91671 0.50956025
10.91771 0.51490418
10.91871 0.5202395799999999
10.91971 0.52556684
10.92071 0.53088465
10.92171 0.53619016
10.92271 0.54147989
10.92371 0.5467509899999999
10.92471 0.55200211
10.92571 0.55723414
10.92671 0.56244959
10.92771 0.5676515400000001
10.92871 0.57284259
10.92971 0.57802363
10.93071 0.58319387
10.93171 0.58835121
10.93271 0.59349323
10.93371 0.5986182
10.93471 0.6037257100000001
10.93571 0.60881637
10.93671 0.6138911
10.93771 0.61895018
10.93871 0.62399292
10.93971 0.6290175
10.94071 0.63402192
10.94171 0.6390048700000001
10.94271 0.6439664900000001
10.94371 0.6489086
10.94471 0.65383394
10.94571 0.65874532
10.94671 0.66364412
10.94771 0.6685297
10.94871 0.67339949
10.94971 0.67825001
10.95071 0.68307798
10.95171 0.68788161
10.95271 0.69266092
10.95371 0.6974176000000001
10.95471 0.70215384
10.95571 0.70687132
10.95671 0.7115703099999999
10.95771 0.71624983
10.95871 0.72090826
10.95971 0.7255442
10.96071 0.73015746
10.96171 0.7347489199999999
10.96271 0.73932027
10.96371 0.74387291
10.96471 0.74840686
10.96571 0.75292066
10.96671 0.75741149
10.96771 0.76187644
10.96871 0.76631345
10.96971 0.77072228
10.97071 0.77510457
10.97171 0.77946312
10.97271 0.7838007100000001
10.97371 0.78811869
10.97471 0.7924165599999999
10.97571 0.79669226
10.97671 0.8009430999999999
10.97771 0.80516674
10.97871 0.8093624400000001
10.97971 0.81353094
10.98071 0.81767384
10.98171 0.8217928899999999
10.98271 0.82588876
10.98371 0.82996059
10.98471 0.8340065400000001
10.98571 0.8380246299999999
10.98671 0.84201386
10.98771 0.8459744
10.98871 0.8499080299999999
10.98971 0.8538166999999999
10.99071 0.8577017100000001
10.99171 0.86156297
10.99271 0.86539863
10.99371 0.86920569
10.99471 0.87298155
10.99571 0.87672463
10.99671 0.88043539
10.99771 0.88411598
10.99871 0.88776937
10.99971 0.89139771
11.00071 0.8950019300000001
11.00171 0.8985810000000001
11.00271 0.90213269
11.00371 0.90565458
11.00471 0.9091450799999999
11.00571 0.91260392
11.00671 0.91603203
11.00771 0.91943061
11.00871 0.9228004099999999
11.00971 0.92614107
11.01071 0.9294510799999999
11.01171 0.9327285
11.01271 0.9359721099999999
11.01371 0.9391821
11.01471 0.94236014
11.01571 0.9455091299999999
11.01671 0.94863148
11.01771 0.9517283200000001
11.01871 0.9547988900000001
11.01971 0.95784059
11.02071 0.9608500600000001
11.02171 0.96382434
11.02271 0.96676182
11.02371 0.9696628
11.02471 0.97252894
11.02571 0.9753624000000001
11.02671 0.97816475
11.02771 0.98093655
11.02871 0.9836771500000001
11.02971 0.98638562
11.03071 0.9890613100000001
11.03171 0.9917045
11.03271 0.99431612
11.03371 0.99689746
11.03471 0.99944901
11.03571 1.00197
11.03671 1.0044583
11.03771 1.0069111
11.03871 1.0093258
11.03971 1.0117009
11.04071 1.0140371000000001
11.04171 1.0163363
11.04271 1.0186017
11.04371 1.0208361000000001
11.04471 1.0230408
11.04571 1.0252159
11.04671 1.0273602
11.04771 1.0294716000000002
11.04871 1.0315487
11.04971 1.0335906000000001
11.05071 1.0355972999999998
11.05171 1.0375687
11.05271 1.039505
11.05371 1.0414056
11.05471 1.0432692000000001
11.05571 1.0450947
11.05671 1.0468816
11.05771 1.0486307
11.05871 1.0503437
11.05971 1.0520233
11.06071 1.0536716
11.06171 1.05529
11.06271 1.0568779
11.06371 1.0584334000000002
11.06471 1.0599539
11.06571 1.0614369000000001
11.06671 1.0628808
11.06771 1.0642853
11.06871 1.065651
11.06971 1.0669791
11.07071 1.0682707
11.07171 1.0695264
11.07271 1.0707461999999999
11.07371 1.0719303
11.07471 1.0730788
11.07571 1.0741926000000002
11.07671 1.0752724
11.07771 1.0763193
11.07871 1.0773334
11.07971 1.0783137999999999
11.08071 1.0792587
11.08171 1.0801661
11.08271 1.0810342
11.08371 1.0818619
11.08471 1.0826497
11.08571 1.083399
11.08671 1.0841114
11.08771 1.084789
11.08871 1.0854325999999999
11.08971 1.0860425999999999
11.09071 1.0866186999999998
11.09171 1.0871598999999998
11.09271 1.0876659
11.09371 1.0881361
11.09471 1.0885700999999999
11.09571 1.0889676
11.09671 1.0893282
11.09771 1.0896511
11.09871 1.0899357
11.09971 1.0901815000000001
11.10071 1.090389
11.10171 1.0905592
11.10271 1.0906935
11.10371 1.0907933
11.10471 1.0908596
11.10571 1.0908927000000002
11.10671 1.0908919
11.10771 1.0908563
11.10871 1.0907844999999998
11.10971 1.0906755000000001
11.11071 1.0905289
11.11171 1.0903446
11.11271 1.0901228
11.11371 1.0898638
11.11471 1.0895681000000002
11.11571 1.0892361
11.11671 1.0888686
11.11771 1.0884662999999999
11.11871 1.0880299
11.11971 1.0875599
11.12071 1.0870567
11.12171 1.0865197
11.12271 1.085948
11.12371 1.0853405
11.12471 1.0846961
11.12571 1.0840140999999999
11.12671 1.0832945
11.12771 1.0825378
11.12871 1.081745
11.12971 1.0809173
11.13071 1.0800553
11.13171 1.0791597
11.13271 1.0782305
11.13371 1.0772679
11.13471 1.0762719
11.13571 1.0752427
11.13671 1.0741802
11.13771 1.0730838
11.13871 1.0719528
11.13971 1.0707862000000001
11.14071 1.0695829000000001
11.14171 1.0683427
11.14271 1.0670657000000001
11.14371 1.0657534
11.14471 1.0644075
11.14571 1.0630295
11.14671 1.0616206
11.14771 1.060181
11.14871 1.0587100999999999
11.14971 1.0572066999999998
11.15071 1.0556698999999998
11.15171 1.0540989
11.15271 1.052494
11.15371 1.0508553
11.15471 1.0491834
11.15571 1.0474782
11.15671 1.0457396
11.15771 1.0439669
11.15871 1.0421602
11.15971 1.0403201000000002
11.16071 1.0384479
11.16171 1.0365453
11.16271 1.0346137
11.16371 1.0326539
11.16471 1.0306652
11.16571 1.0286457
11.16671 1.0265933
11.16771 1.0245064
11.16871 1.0223845
11.16971 1.0202284000000001
11.17071 1.0180399999999998
11.17171 1.0158212
11.17271 1.0135735
11.17371 1.0112975
11.17471 1.0089924
11.17571 1.0066574
11.17671 1.0042919000000001
11.17771 1.0018962
11.17871 0.99947127
11.17971 0.9970184400000001
11.18071 0.99453842
11.18171 0.99203084
11.18271 0.98949419
11.18371 0.98692635
11.18471 0.98432554
11.18571 0.9816913899999999
11.18671 0.9790252899999999
11.18771 0.97632986
11.18871 0.97360816
11.18971 0.9708624299999999
11.19071 0.96809333
11.19171 0.96529964
11.19271 0.96247904
11.19371 0.95962919
11.19471 0.9567488000000001
11.19571 0.95383832
11.19671 0.9508995299999999
11.19771 0.9479345800000001
11.19871 0.9449449400000001
11.19971 0.9419306199999999
11.20071 0.93889022
11.20171 0.9358219799999999
11.20271 0.93272468
11.20371 0.9295987
11.20471 0.9264460800000001
11.20571 0.9232697999999999
11.20671 0.9200723799999999
11.20771 0.91685476
11.20871 0.9136158
11.20971 0.91035245
11.21071 0.90706134
11.21171 0.90374025
11.21271 0.9003890699999999
11.21371 0.8970100400000001
11.21471 0.89360699
11.21571 0.8901833600000001
11.21671 0.8867411900000001
11.21771 0.8832800199999999
11.21871 0.87979771
11.21971 0.87629138
11.22071 0.8727591499999999
11.22171 0.86920131
11.22271 0.8656199099999999
11.22371 0.86201783
11.22471 0.85839741
11.22571 0.85475901
11.22671 0.85110078
11.22771 0.8474193499999999
11.22871 0.84371176
11.22971 0.83997678
11.23071 0.8362161
11.23171 0.83243344
11.23271 0.82863346
11.23371 0.82481951
11.23471 0.82099242
11.23571 0.8171499699999999
11.23671 0.81328815
11.23771 0.80940314
11.23871 0.8054928899999999
11.23971 0.80155833
11.24071 0.79760263
11.24171 0.79362998
11.24271 0.78964317
11.24371 0.7856427699999999
11.24471 0.7816266299999999
11.24571 0.77759125
11.24671 0.7735337600000001
11.24771 0.7694535899999999
11.24871 0.7653530199999999
11.24971 0.76123625
11.25071 0.75710765
11.25171 0.75296964
11.25271 0.74882149
11.25371 0.74465969
11.25471 0.7404794
11.25571 0.73627685
11.25671 0.73205102
11.25771 0.72780433
11.25871 0.72354153
11.25971 0.7192675
11.26071 0.7149852299999999
11.26171 0.7106944900000001
11.26271 0.70639215
11.26371 0.70207389
11.26471 0.6977364899999999
11.26571 0.6933794400000001
11.26671 0.68900543
11.26771 0.6846190400000001
11.26871 0.6802246399999999
11.26971 0.6758242400000001
11.27071 0.6714165200000001
11.27171 0.66699749
11.27271 0.6625624800000001
11.27371 0.65810848
11.27471 0.65363571
11.27571 0.64914776
11.27671 0.64465003
11.27771 0.64014737
11.27871 0.63564195
11.27971 0.63113221
11.28071 0.62661385
11.28171 0.6220818
11.28271 0.6175328499999999
11.28371 0.61296704
11.28471 0.6083878699999999
11.28571 0.6038005
11.28671 0.5992094499999999
11.28771 0.5946165
11.28871 0.59001986
11.28971 0.58541521
11.29071 0.5807979
11.29171 0.57616541
11.29271 0.57151867
11.29371 0.56686183
11.29471 0.56220037
11.29571 0.55753863
11.29671 0.55287783
11.29771 0.54821544
11.29871 0.54354658
11.29971 0.53886627
11.30071 0.5341718900000001
11.30171 0.52946461
11.30271 0.52474882
11.30371 0.52003022
11.30471 0.51531321
11.30571 0.51059905
11.30671 0.5058852
11.30771 0.50116694
11.30871 0.49643954
11.30971 0.49170074
11.31071 0.48695183000000003
11.31171 0.48219706
11.31271 0.47744162999999995
11.31371 0.47268933
11.31471 0.46794061000000003
11.31571 0.46319254000000004
11.31671 0.45844028
11.31771 0.45367954
11.31871 0.44890884
11.31971 0.44413037000000005
11.32071 0.43934914
11.32171 0.43457076
11.32271 0.42979904
11.32371 0.4250342
11.32471 0.42027296
11.32571 0.41551003
11.32671 0.41074077999999997
11.32771 0.40596328
11.32871 0.40117912
11.32971 0.39639276999999995
11.33071 0.39160931000000004
11.33171 0.38683221
11.33271 0.38206168
11.33371 0.37729486
11.33471 0.37252742
11.33571 0.36775586
11.33671 0.36297939
11.33771 0.35820049
11.33871 0.35342389999999996
11.33971 0.34865440999999997
11.34071 0.34389468
11.34171 0.33914396
11.34271 0.33439843
11.34371 0.32965299000000003
11.34471 0.32490366
11.34571 0.32014945
11.34671 0.31539286
11.34771 0.31063876
11.34871 0.30589227
11.34971 0.30115657
11.35071 0.29643155
11.35171 0.29171428
11.35271 0.28700049
11.35371 0.28228675999999997
11.35471 0.27757226
11.35571 0.27285903
11.35671 0.26815098000000004
11.35771 0.26345195
11.35871 0.25876388
11.35971 0.25408592
11.36071 0.24941481999999998
11.36171 0.24474664
11.36271 0.24007871000000003
11.36371 0.23541113
11.36471 0.23074688
11.36571 0.22609057
11.36671 0.22144644
11.36771 0.21681653
11.36871 0.21219987
11.36971 0.20759299
11.37071 0.20299160000000002
11.37171 0.19839264
11.37271 0.19379559
11.37371 0.18920263
11.37471 0.1846176
11.37571 0.18004421
11.37671 0.17548435
11.37771 0.17093747
11.37871 0.1664011
11.37971 0.16187221
11.38071 0.15734887
11.38171 0.15283129
11.38271 0.14832173
11.38371 0.14382354
11.38471 0.13933947000000002
11.38571 0.13487039
11.38671 0.13041483
11.38771 0.12596973
11.38871 0.12153181
11.38971 0.11709922
11.39071 0.11267237000000001
11.39171 0.10825386000000001
11.39271 0.10384734
11.39371 0.09945596100000001
11.39471 0.095081056
11.39571 0.090721803
11.39671 0.086375768
11.39771 0.082040136
11.39871 0.077713194
11.39971 0.073395006
11.40071 0.069087383
11.40171 0.064792921
11.40271 0.060513831000000004
11.40371 0.056250870999999994
11.40471 0.052003113999999996
11.40571 0.047768542
11.40671 0.043545048999999995
11.40771 0.039331644
11.40871 0.035128894
11.40971 0.030938743
11.41071 0.026763547999999998
11.41171 0.022605069999999998
11.41271 0.018463735000000002
11.41371 0.014338463000000001
11.41471 0.010227277
11.41571 0.006128297499999999
11.41671 0.0020406431
11.41771 -0.0020351123
11.41871 -0.0060971732
11.41971 -0.010143277
11.42071 -0.014171676999999999
11.42171 -0.018181844
11.42271 -0.0221746
11.42371 -0.026151646
11.42471 -0.030114764000000002
11.42571 -0.034064986
11.42671 -0.038002286
11.42771 -0.041925564
11.42871 -0.045833286
11.42971 -0.049724085999999994
11.43071 -0.053597306
11.43171 -0.057453067999999996
11.43271 -0.061292021
11.43371 -0.065114821
11.43471 -0.06892166
11.43571 -0.07271211400000001
11.43671 -0.07648529100000001
11.43771 -0.080240343
11.43871 -0.083976873
11.43971 -0.08769522
11.44071 -0.091396453
11.44171 -0.095081906
11.44271 -0.098752661
11.44371 -0.10240909
11.44471 -0.10605068
11.44571 -0.10967616
11.44671 -0.1132839
11.44771 -0.11687239
11.44871 -0.12044060999999999
11.44971 -0.12398825000000001
11.45071 -0.12751555
11.45171 -0.13102323
11.45271 -0.13451217
11.45371 -0.13798316
11.45471 -0.14143686
11.45571 -0.14487377
11.45671 -0.14829413
11.45771 -0.15169805
11.45871 -0.15508544000000002
11.45971 -0.158456
11.46071 -0.16180918
11.46171 -0.16514413
11.46271 -0.16845984
11.46371 -0.17175531
11.46471 -0.17502969000000002
11.46571 -0.17828243
11.46671 -0.18151344
11.46771 -0.18472313
11.46871 -0.18791236
11.46971 -0.19108234
11.47071 -0.19423441
11.47171 -0.19736975
11.47271 -0.20048908999999998
11.47371 -0.20359247
11.47471 -0.20667922
11.47571 -0.20974800000000002
11.47671 -0.21279715
11.47771 -0.21582509
11.47871 -0.21883075000000002
11.47971 -0.22181366000000002
11.48071 -0.22477407
11.48171 -0.22771275000000002
11.48271 -0.23063060000000002
11.48371 -0.23352858
11.48471 -0.23640739
11.48571 -0.2392675
11.48671 -0.24210932000000002
11.48771 -0.24493313
11.48871 -0.24773922999999998
11.48971 -0.25052775
11.49071 -0.25329844
11.49171 -0.25605047000000003
11.49271 -0.25878250999999997
11.49371 -0.26149277000000004
11.49471 -0.26417966
11.49571 -0.26684219000000003
11.49671 -0.26948037999999996
11.49771 -0.27209534
11.49871 -0.27468890999999995
11.49971 -0.27726322999999997
11.50071 -0.27981998999999996
11.50171 -0.28236001
11.50271 -0.28488312
11.50371 -0.2873884
11.50471 -0.28987464
11.50571 -0.29234081
11.50671 -0.29478625
11.50771 -0.29721076
11.50871 -0.29961427
11.50971 -0.30199662
11.51071 -0.30435726999999996
11.51171 -0.30669551
11.51271 -0.30901078000000004
11.51371 -0.311303
11.51471 -0.31357291
11.51571 -0.31582201
11.51671 -0.31805225
11.51771 -0.32026532999999996
11.51871 -0.32246213
11.51971 -0.32464225999999996
11.52071 -0.3268043
11.52171 -0.32894614
11.52271 -0.33106578000000003
11.52371 -0.33316202
11.52471 -0.3352348
11.52571 -0.3372849
11.52671 -0.33931362
11.52771 -0.34132206
11.52871 -0.34331074
11.52971 -0.34527953
11.53071 -0.34722805
11.53171 -0.34915595
11.53271 -0.35106350999999997
11.53371 -0.3529516
11.53471 -0.35482135
11.53571 -0.35667353999999996
11.53671 -0.35850815
11.53771 -0.36032416
11.53871 -0.36211985
11.53971 -0.36389325
11.54071 -0.36564299
11.54171 -0.36736878
11.54271 -0.36907154
11.54371 -0.37075302000000004
11.54471 -0.37241511
11.54571 -0.37405917
11.54671 -0.37568563
11.54771 -0.37729403
11.54871 -0.3788834
11.54971 -0.38045289
11.55071 -0.38200216
11.55171 -0.38353160000000003
11.55271 -0.38504195
11.55371 -0.38653386
11.55471 -0.38800733
11.55571 -0.38946164
11.55671 -0.39089546000000003
11.55771 -0.39230734
11.55871 -0.39369649999999995
11.55971 -0.39506312
11.56071 -0.39640850999999994
11.56171 -0.39773453
11.56271 -0.39904290000000003
11.56371 -0.40033469000000005
11.56471 -0.40160999999999997
11.56571 -0.40286793
11.56671 -0.4041072
11.56771 -0.40532677
11.56871 -0.40652617
11.56971 -0.40770577999999996
11.57071 -0.4088663
11.57171 -0.41000847999999995
11.57271 -0.41113249
11.57371 -0.41223783
11.57471 -0.41332343
11.57571 -0.41438811
11.57671 -0.41543129
11.57771 -0.41645331999999996
11.57871 -0.41745547000000005
11.57971 -0.41843955
11.58071 -0.41940729
11.58171 -0.4203598
11.58271 -0.42129713
11.58371 -0.42221844
11.58471 -0.42312228999999996
11.58571 -0.42400733
11.58671 -0.42487276
11.58771 -0.42571854000000003
11.58871 -0.42654527000000003
11.58971 -0.42735361
11.59071 -0.42814394
11.59171 -0.42891614
11.59271 -0.42966958
11.59371 -0.4304036
11.59471 -0.43111801999999994
11.59571 -0.4318133
11.59671 -0.43249074000000004
11.59771 -0.43315212
11.59871 -0.43379902
11.59971 -0.43443241
11.60071 -0.43505211
11.60171 -0.43565691
11.60271 -0.4362449
11.60371 -0.43681422000000003
11.60471 -0.43736369999999997
11.60571 -0.43789311
11.60671 -0.43840311
11.60771 -0.43889484
11.60871 -0.43936959000000003
11.60971 -0.43982808
11.61071 -0.44027045
11.61171 -0.44069663
11.61271 -0.44110640999999995
11.61371 -0.44149999
11.61471 -0.4418781
11.61571 -0.44224182999999995
11.61671 -0.44259210000000004
11.61771 -0.44292919
11.61871 -0.44325246
11.61971 -0.44356029999999996
11.62071 -0.44385069
11.62171 -0.44412189
11.62271 -0.44437302
11.62371 -0.4446045
11.62471 -0.44481796
11.62571 -0.44501558999999996
11.62671 -0.44519952
11.62771 -0.44537112
11.62871 -0.44553075000000003
11.62971 -0.44567781
11.63071 -0.44581126000000004
11.63171 -0.44593018999999995
11.63271 -0.44603422
11.63371 -0.44612358
11.63471 -0.44619874
11.63571 -0.44625997999999995
11.63671 -0.44630687
11.63771 -0.44633835
11.63871 -0.44635301
11.63971 -0.44634985000000005
11.64071 -0.44632871
11.64171 -0.44629075999999995
11.64271 -0.44623813999999995
11.64371 -0.44617346
11.64471 -0.44609881000000007
11.64571 -0.44601522000000005
11.64671 -0.44592209
11.64771 -0.44581763999999996
11.64871 -0.44569960000000003
11.64971 -0.44556605
11.65071 -0.44541614999999996
11.65171 -0.44525028
11.65271 -0.44506961
11.65371 -0.44487542
11.65471 -0.44466853
11.65571 -0.44444882999999996
11.65671 -0.44421563
11.65771 -0.44396827
11.65871 -0.44370671
11.65971 -0.44343187
11.66071 -0.44314563
11.66171 -0.44285003
11.66271 -0.44254647
11.66371 -0.44223489000000005
11.66471 -0.44191387000000004
11.66571 -0.44158082000000004
11.66671 -0.44123312000000003
11.66771 -0.44086901
11.66871 -0.44048838
11.66971 -0.44009271000000005
11.67071 -0.43968437
11.67171 -0.43926570000000004
11.67271 -0.43883799
11.67371 -0.43840129000000005
11.67471 -0.43795449
11.67571 -0.43749627999999996
11.67671 -0.43702587
11.67771 -0.43654358000000004
11.67871 -0.43605068
11.67971 -0.43554883
11.68071 -0.43503912000000006
11.68171 -0.4345214
11.68271 -0.43399408
11.68371 -0.43345485000000006
11.68471 -0.4329016
11.68571 -0.4323334
11.68671 -0.43175109
11.68771 -0.43115695
11.68871 -0.43055392
11.68971 -0.42994436999999996
11.69071 -0.42932923
11.69171 -0.42870770999999996
11.69271 -0.42807776
11.69371 -0.4274372
11.69471 -0.42678461999999995
11.69571 -0.42612021999999994
11.69671 -0.42544538000000004
11.69771 -0.42476201999999996
11.69871 -0.42407154
11.69971 -0.42337407000000005
11.70071 -0.42266841
11.70171 -0.42195255
11.70271 -0.42122477
11.70371 -0.42048455
11.70471 -0.41973307
11.70571 -0.41897274
11.70671 -0.4182063
11.70771 -0.41743559
11.70871 -0.41666082
11.70971 -0.41588037
11.71071 -0.41509173
11.71171 -0.41429256
11.71271 -0.41348175
11.71371 -0.41265994999999994
11.71471 -0.41182921000000006
11.71571 -0.41099186
11.71671 -0.41014948
11.71771 -0.40930215999999997
11.71871 -0.40844851000000004
11.71971 -0.40758638999999997
11.72071 -0.40671406
11.72171 -0.40583122
11.72271 -0.40493910000000005
11.72371 -0.40404018999999997
11.72471 -0.40313713
11.72571 -0.40223142
11.72671 -0.40132278
11.72771 -0.40040934000000006
11.72871 -0.39948844
11.72971 -0.39855796
11.73071 -0.39761714
11.73171 -0.39666691000000004
11.73271 -0.39570942
11.73371 -0.39474693999999994
11.73471 -0.39378079
11.73571 -0.39281081
11.73671 -0.39183548999999995
11.73771 -0.39085279999999994
11.73871 -0.38986141
11.73971 -0.38886147
11.74071 -0.38785471
11.74171 -0.38684376
11.74271 -0.38583095
11.74371 -0.38481732
11.74471 -0.38380204
11.74571 -0.38278275
11.74671 -0.38175664
11.74771 -0.38072154999999996
11.74871 -0.37967692999999997
11.74971 -0.37862395
11.75071 -0.3775649
11.75171 -0.3765021
11.75271 -0.3754369
11.75371 -0.37436925
11.75471 -0.37329793
11.75571 -0.37222139
11.75671 -0.3711387
11.75771 -0.37005022
11.75871 -0.36895748
11.75971 -0.3678625
11.76071 -0.36676673
11.76171 -0.36567027999999996
11.76271 -0.36457165
11.76371 -0.36346829
11.76471 -0.36235764
11.76571 -0.36123826000000003
11.76671 -0.36011045
11.76771 -0.35897619000000003
11.76871 -0.35783832000000004
11.76971 -0.35669946
11.77071 -0.35556096000000004
11.77171 -0.35442272
11.77271 -0.35328337
11.77371 -0.35214107
11.77471 -0.35099455
11.77571 -0.34984355
11.77671 -0.34868887
11.77771 -0.34753168
11.77871 -0.34637281000000003
11.77971 -0.34521215
11.78071 -0.34404858
11.78171 -0.34288049
11.78271 -0.34170656
11.78371 -0.34052655
11.78471 -0.33934160999999996
11.78571 -0.33815401
11.78671 -0.33696624
11.78771 -0.33578016
11.78871 -0.33459614
11.78971 -0.33341311
11.79071 -0.33222891
11.79171 -0.33104129
11.79271 -0.3298487
11.79371 -0.32865086
11.79471 -0.32744866
11.79571 -0.32624363
11.79671 -0.32503719
11.79771 -0.32383013
11.79871 -0.32262236
11.79971 -0.3214133
11.80071 -0.32020224999999997
11.80171 -0.31898909
11.80271 -0.31777441
11.80371 -0.31655931
11.80471 -0.31534487
11.80571 -0.31413158999999996
11.80671 -0.31291898
11.80771 -0.3117057
11.80871 -0.31048993
11.80971 -0.3092702
11.81071 -0.30804591
11.81171 -0.30681766
11.81271 -0.30558701
11.81371 -0.30435594
11.81471 -0.30312613
11.81571 -0.30189841
11.81671 -0.30067267000000003
11.81771 -0.29944794
11.81871 -0.29822297000000003
11.81971 -0.29699674000000004
11.82071 -0.29576884000000003
11.82171 -0.2945394
11.82271 -0.29330896
11.82371 -0.29207806000000003
11.82471 -0.29084694
11.82571 -0.28961541
11.82671 -0.28838306
11.82771 -0.28714957
11.82871 -0.28591496
11.82971 -0.28467982
11.83071 -0.28344514
11.83171 -0.28221202
11.83271 -0.28098123
11.83371 -0.27975284
11.83471 -0.27852617
11.83571 -0.27730002
11.83671 -0.27607295000000004
11.83771 -0.27484393
11.83871 -0.27361261
11.83971 -0.2723794
11.84071 -0.27114541999999997
11.84171 -0.26991202
11.84271 -0.26868037
11.84371 -0.26745109
11.84471 -0.26622412
11.84571 -0.26499887
11.84671 -0.26377458000000004
11.84771 -0.26255059000000003
11.84871 -0.26132674
11.84971 -0.26010321000000003
11.85071 -0.25888053
11.85171 -0.25765905
11.85271 -0.25643886
11.85371 -0.25521959
11.85471 -0.25400058
11.85571 -0.25278127
11.85671 -0.25156145
11.85771 -0.25034156
11.85871 -0.24912267
11.85971 -0.2479061
11.86071 -0.24669291000000002
11.86171 -0.24548351999999998
11.86271 -0.24427738999999998
11.86371 -0.24307321
11.86471 -0.24186946
11.86571 -0.24066487999999997
11.86671 -0.2394591
11.86771 -0.23825271000000003
11.86871 -0.23704702
11.86971 -0.23584352
11.87071 -0.23464321
11.87171 -0.2334462
11.87271 -0.23225173000000002
11.87371 -0.23105857
11.87471 -0.22986571
11.87571 -0.2286728
11.87671 -0.22748043
11.87771 -0.22628982999999997
11.87871 -0.2251023
11.87971 -0.22391848999999997
11.88071 -0.22273816
11.88171 -0.2215601
11.88271 -0.22038286999999998
11.88371 -0.21920531999999998
11.88471 -0.21802743
11.88571 -0.21685026999999998
11.88671 -0.21567561000000002
11.88771 -0.2145052
11.88871 -0.21333985
11.88971 -0.2121791
11.89071 -0.21102126
11.89171 -0.20986414000000003
11.89271 -0.20870601
11.89371 -0.20754642
11.89471 -0.20638641
11.89571 -0.20522806
11.89671 -0.20407353999999997
11.89771 -0.20292427
11.89871 -0.20178023
11.89971 -0.20064008
11.90071 -0.19950189000000002
11.90171 -0.19836405
11.90271 -0.19722609
11.90371 -0.19608889999999998
11.90471 -0.19495421000000002
11.90571 -0.19382368
11.90671 -0.19269796
11.90771 -0.19157628
11.90871 -0.19045668
11.90971 -0.18933697
11.91071 -0.18821582
11.91171 -0.18709354
11.91271 -0.18597213
11.91371 -0.18485449
11.91471 -0.18374327
11.91571 -0.18263966999999998
11.91671 -0.18154289999999998
11.91771 -0.18045050999999998
11.91871 -0.17935949
11.91971 -0.17826753
11.92071 -0.17717397000000001
11.92171 -0.17607998
11.92271 -0.17498786
11.92371 -0.17389986000000002
11.92471 -0.17281704
11.92571 -0.17173884
11.92671 -0.17066341000000002
11.92771 -0.16958867
11.92871 -0.16851354000000002
11.92971 -0.1674386
11.93071 -0.16636599999999999
11.93171 -0.16529858
11.93271 -0.1642384
11.93371 -0.16318576
11.93471 -0.16213885
11.93571 -0.16109442000000002
11.93671 -0.16004917
11.93771 -0.15900119
11.93871 -0.15795078
11.93971 -0.15690032999999998
11.94071 -0.15585324
11.94171 -0.1548124
11.94271 -0.15377902000000002
11.94371 -0.15275213
11.94471 -0.15172926
11.94571 -0.1507077
11.94671 -0.14968589000000002
11.94771 -0.1486641
11.94871 -0.14764426
11.94971 -0.14662887
11.95071 -0.14561964
11.95171 -0.14461647
11.95271 -0.14361735
11.95371 -0.14261927
11.95471 -0.14161964999999999
11.95571 -0.14061765
11.95671 -0.13961479
11.95771 -0.13861434
11.95871 -0.13762
11.95971 -0.13663427
11.96071 -0.13565731
11.96171 -0.13468695
11.96271 -0.13371963
11.96371 -0.13275202
11.96471 -0.13178244
11.96571 -0.13081148
11.96671 -0.12984163
11.96771 -0.12887586
11.96871 -0.12791618000000002
11.96971 -0.12696267
11.97071 -0.12601352
11.97171 -0.12506604
11.97271 -0.12411809
11.97371 -0.12316931
11.97471 -0.1222214
11.97571 -0.12127742999999999
11.97671 -0.12034033
11.97771 -0.11941144
11.97871 -0.11848974
11.97971 -0.11757218000000001
11.98071 -0.11665500999999999
11.98171 -0.11573543000000001
11.98271 -0.11481285
11.98371 -0.11388917
11.98471 -0.11296787000000001
11.98571 -0.11205248
11.98671 -0.11114501
11.98771 -0.11024514999999999
11.98871 -0.10935051000000001
11.98971 -0.10845795
11.99071 -0.10756508999999999
11.99171 -0.10667145
11.99271 -0.10577858
11.99371 -0.1048892
11.99471 -0.10400575
11.99571 -0.10312903999999999
11.99671 -0.10225779000000002
11.99771 -0.10138918
11.99871 -0.10052021
11.99971 -0.09964920999999999
12.00071 -0.09877673599999999
12.00171 -0.09790542499999999
12.00271 -0.09703887
12.00371 -0.096179952
12.00471 -0.095329521
12.00571 -0.094485993
12.00671 -0.093646068
12.00771 -0.09280620099999999
12.00871 -0.091964193
12.00971 -0.091120118
12.01071 -0.09027617099999999
12.01171 -0.08943553
12.01271 -0.088600814
12.01371 -0.08777285700000001
12.01471 -0.08695041199999999
12.01571 -0.08613087700000001
12.01671 -0.08531166800000001
12.01771 -0.08449158600000001
12.01871 -0.083671469
12.01971 -0.082853809
12.02071 -0.082041533
12.02171 -0.081236527
12.02271 -0.080438639
12.02371 -0.07964566499999999
12.02471 -0.078854302
12.02571 -0.078061665
12.02671 -0.07726664800000001
12.02771 -0.07647040799999999
12.02871 -0.075675838
12.02971 -0.074886205
12.03071 -0.074103661
12.03171 -0.073328253
12.03271 -0.072557986
12.03371 -0.07178979599999999
12.03471 -0.071021041
12.03571 -0.070250733
12.03671 -0.069479964
12.03771 -0.06871132099999999
12.03871 -0.06794756
12.03971 -0.067190273
12.04071 -0.06643908
12.04171 -0.065691845
12.04271 -0.064945727
12.04371 -0.06419860299999999
12.04471 -0.06345009900000001
12.04571 -0.062701787
12.04671 -0.061956444000000006
12.04771 -0.061216677
12.04871 -0.060483668
12.04971 -0.059756584
12.05071 -0.059032941
12.05171 -0.05830980400000001
12.05271 -0.057585182000000006
12.05371 -0.056859013
12.05471 -0.05613320399999999
12.05571 -0.055410736
12.05671 -0.054694276
12.05771 -0.053984905
12.05871 -0.053281645999999995
12.05971 -0.052581890000000006
12.06071 -0.051882659000000005
12.06171 -0.051181932
12.06271 -0.050479558
12.06371 -0.049777223999999995
12.06471 -0.049077574
12.06571 -0.048382898
12.06671 -0.047694021
12.06771 -0.047009974
12.06871 -0.046328508000000004
12.06971 -0.045647324
12.07071 -0.044965243
12.07171 -0.044282855
12.07271 -0.043602267
12.07371 -0.042926104
12.07471 -0.042256186
12.07571 -0.041592578
12.07671 -0.040933464
12.07771 -0.040275918
12.07871 -0.039617208
12.07971 -0.038956048
12.08071 -0.038293182
12.08171 -0.037631037
12.08271 -0.036972633
12.08371 -0.03632021
12.08471 -0.035674278999999996
12.08571 -0.035033489
12.08671 -0.034395329
12.08771 -0.033757364000000005
12.08871 -0.033118365999999996
12.08971 -0.032478824
12.09071 -0.031840577
12.09171 -0.031205805
12.09271 -0.030575891
12.09371 -0.029950668
12.09471 -0.029328508999999996
12.09571 -0.028707131000000004
12.09671 -0.028084791999999997
12.09771 -0.027461228
12.09871 -0.026837914
12.09971 -0.026217455000000004
12.10071 -0.025602410000000003
12.10171 -0.024994084
12.10271 -0.024391871
12.10371 -0.023793439
12.10471 -0.023195696
12.10571 -0.022596095
12.10671 -0.021993699000000002
12.10771 -0.021389504
12.10871 -0.020785884
12.10971 -0.020185496
12.11071 -0.019590104
12.11171 -0.018999889
12.11271 -0.018413545
12.11371 -0.017829091
12.11471 -0.017244957999999998
12.11571 -0.016660822
12.11671 -0.016077768
12.11771 -0.015497682
12.11871 -0.014922224999999999
12.11971 -0.014351850000000001
12.12071 -0.013785399
12.12171 -0.013220475
12.12271 -0.012654469000000002
12.12371 -0.012085750999999999
12.12471 -0.011514449
12.12571 -0.010942493
12.12671 -0.010372847
12.12771 -0.0098082979
12.12871 -0.0092503062
12.12971 -0.008698443
12.13071 -0.0081506943
12.13171 -0.0076044147
12.13271 -0.007057491199999999
12.13371 -0.0065092223
12.13471 -0.0059604652
12.13571 -0.005413052
12.13671 -0.0048687718
12.13771 -0.0043284304
12.13871 -0.0037914404000000002
12.13971 -0.003256126
12.14071 -0.0027206266
12.14171 -0.0021838958
12.14271 -0.0016463466
12.14371 -0.0011097776
12.14471 -0.00057661937
12.14571 -4.881279699999999e-05
12.14671 0.00047312301
12.14771 0.00099040826
12.14871 0.0015055466
12.14971 0.002021269
12.15071 0.0025393570000000003
12.15171 0.0030599065
12.15271 0.0035813299999999998
12.15371 0.004101094600000001
12.15471 0.0046168578
12.15571 0.0051274568
12.15671 0.0056333774
12.15771 0.006136393500000001
12.15871 0.0066386718
12.15971 0.0071417139999999995
12.16071 0.0076456534
12.16171 0.0081492537
12.16271 0.0086505788
12.16371 0.009147996
12.16471 0.0096410236
12.16571 0.010130642
12.16671 0.010618856000000001
12.16771 0.011107745
12.16871 0.011598437
12.16971 0.012090544
12.17071 0.012582258
12.17171 0.013071137
12.17271 0.013555205
12.17371 0.014033865999999999
12.17471 0.014508195
12.17571 0.014980506000000001
12.17671 0.015453312999999998
12.17771 0.015928234
12.17871 0.016405285
12.17971 0.016882921000000002
12.18071 0.017358744000000002
12.18171 0.017830599
12.18271 0.018297521
12.18371 0.018760114
12.18471 0.019220191
12.18571 0.019679879
12.18671 0.020140586
12.18771 0.020602367
12.18871 0.02106396
12.18971 0.021523439999999998
12.19071 0.021979208
12.19171 0.02243084
12.19271 0.022879329
12.19371 0.023326644
12.19471 0.023774811
12.19571 0.024224892
12.19671 0.024676412999999998
12.19771 0.025127479
12.19871 0.025575572999999997
12.19971 0.026018673
12.20071 0.026456156
12.20171 0.026889108000000002
12.20271 0.027319891
12.20371 0.027751125
12.20471 0.028184601
12.20571 0.028620532
12.20671 0.029057564
12.20771 0.029493441
12.20871 0.029926075000000003
12.20971 0.030354431
12.21071 0.030778928
12.21171 0.031201114
12.21271 0.031622814
12.21371 0.032045157000000005
12.21471 0.032467995
12.21571 0.032889962
12.21671 0.03330918
12.21771 0.033724238000000004
12.21871 0.034134989
12.21971 0.034542748000000005
12.22071 0.0349498
12.22171 0.035358436
12.22271 0.035769871
12.22371 0.036183663000000005
12.22471 0.036597817
12.22571 0.037009563
12.22671 0.037416542
12.22771 0.037817740999999995
12.22871 0.038213868
12.22971 0.038606988
12.23071 0.038999572
12.23171 0.03939344
12.23271 0.039789034
12.23371 0.040185379
12.23471 0.040580708
12.23571 0.040973382
12.23671 0.041362742
12.23771 0.041749395
12.23871 0.042134852
12.23971 0.04252069
12.24071 0.042907635
12.24171 0.043295074
12.24271 0.043681197
12.24371 0.044063776
12.24471 0.0444412
12.24571 0.044813289
12.24671 0.045181511
12.24771 0.045548458
12.24871 0.045916805
12.24971 0.046288205
12.25071 0.046662634
12.25171 0.047038455
12.25271 0.047413145999999996
12.25371 0.047784369
12.25471 0.048150902
12.25571 0.048513006
12.25671 0.048872118000000006
12.25771 0.049230026
12.25871 0.049587950000000006
12.25971 0.04994598
12.26071 0.050303125000000004
12.26171 0.050657941000000005
12.26271 0.05100939299999999
12.26371 0.051357539
12.26471 0.051703647
12.26571 0.052049709000000006
12.26671 0.052397518000000004
12.26771 0.052747782
12.26871 0.053099671
12.26971 0.053451041
12.27071 0.053799251
12.27171 0.054142234
12.27271 0.054479321000000004
12.27371 0.054811493999999995
12.27471 0.055140944
12.27571 0.055470108000000004
12.27671 0.055800697999999996
12.27771 0.056133111
12.27871 0.05646638500000001
12.27971 0.056798861
12.28071 0.05712902599999999
12.28171 0.057456241000000005
12.28271 0.057780964000000004
12.28371 0.058104382999999996
12.28471 0.058427679999999996
12.28571 0.058751274
12.28671 0.059074484000000003
12.28771 0.059395732
12.28871 0.05971326
12.28971 0.060025993
12.29071 0.060334121
12.29171 0.06063917
12.29271 0.060943433000000005
12.29371 0.061249058
12.29471 0.061557163
12.29571 0.06186739200000001
12.29671 0.06217808700000001
12.29771 0.062487001
12.29871 0.062792259
12.29971 0.063093042
12.30071 0.063389796
12.30171 0.063683861
12.30271 0.063976744
12.30371 0.064269378
12.30471 0.064561726
12.30571 0.064852939
12.30671 0.065141916
12.30771 0.065427972
12.30871 0.06571130900000001
12.30971 0.065993005
12.31071 0.066274562
12.31171 0.06655716
12.31271 0.06684103300000001
12.31371 0.067125267
12.31471 0.067408074
12.31571 0.067687518
12.31671 0.06796228700000001
12.31771 0.068232213
12.31871 0.068498321
12.31971 0.06876235700000001
12.32071 0.069026049
12.32171 0.06929041100000001
12.32271 0.069555442
12.32371 0.069820276
12.32471 0.070083688
12.32571 0.070344756
12.32671 0.070603256
12.32771 0.070859696
12.32871 0.071114942
12.32971 0.071369659
12.33071 0.07162386899999999
12.33171 0.071876834
12.33271 0.072127348
12.33371 0.07237428800000001
12.33471 0.072617142
12.33571 0.072856335
12.33671 0.073093112
12.33771 0.07332905099999999
12.33871 0.073565438
12.33971 0.07380278
12.34071 0.074040628
12.34171 0.074277853
12.34271 0.074513146
12.34371 0.074745558
12.34471 0.07497482
12.34571 0.075201318
12.34671 0.075425749
12.34771 0.07564870200000001
12.34871 0.075870292
12.34971 0.07609016
12.35071 0.07630764699999999
12.35171 0.07652227099999999
12.35271 0.07673402400000001
12.35371 0.076943514
12.35471 0.07715180399999999
12.35571 0.077359972
12.35671 0.077568681
12.35771 0.077777868
12.35871 0.077986752
12.35971 0.078194134
12.36071 0.078398833
12.36171 0.07860009800000001
12.36271 0.07879779399999999
12.36371 0.07899231300000001
12.36471 0.07918428200000001
12.36571 0.079374242
12.36671 0.079562439
12.36771 0.079748797
12.36871 0.079933135
12.36971 0.080115406
12.37071 0.08029589100000001
12.37171 0.080475188
12.37271 0.080653973
12.37371 0.080832705
12.37471 0.08101135
12.37571 0.081189332
12.37671 0.081365643
12.37771 0.081539206
12.37871 0.081709214
12.37971 0.081875379
12.38071 0.08203797
12.38171 0.08219762800000001
12.38271 0.082355109
12.38371 0.082511036
12.38471 0.082665758
12.38571 0.082819402
12.38671 0.082971994
12.38771 0.08312359
12.38871 0.083274336
12.38971 0.083424355
12.39071 0.083573622
12.39171 0.08372179
12.39271 0.08386817099999999
12.39371 0.08401188500000001
12.39471 0.084152113
12.39571 0.08428835999999999
12.39671 0.084420625
12.39771 0.084549439
12.39871 0.084675656
12.39971 0.084800203
12.40071 0.084923813
12.40171 0.085046876
12.40271 0.08516944400000001
12.40371 0.085291342
12.40471 0.08541232700000001
12.40571 0.085532182
12.40671 0.085650675
12.40771 0.085767527
12.40871 0.085882284
12.40971 0.08599432800000001
12.41071 0.08610301299999999
12.41171 0.08620783900000001
12.41271 0.086308672
12.41371 0.086405879
12.41471 0.086500274
12.41571 0.086592906
12.41671 0.08668474600000001
12.41771 0.086776406
12.41871 0.086867996
12.41971 0.086959172
12.42071 0.08704935899999999
12.42171 0.087137957
12.42271 0.087224552
12.42371 0.087308942
12.42471 0.087391038
12.42571 0.087470718
12.42671 0.087547721
12.42771 0.08762166299999999
12.42871 0.087692222
12.42971 0.087759329
12.43071 0.087823335
12.43171 0.08788499400000001
12.43271 0.087945268
12.43371 0.088005018
12.43471 0.088064687
12.43571 0.088124111
12.43671 0.08818261599999999
12.43771 0.088239263
12.43871 0.08829319299999999
12.43971 0.088343909
12.44071 0.08839137700000001
12.44171 0.088435918
12.44271 0.08847795
12.44371 0.088517717
12.44471 0.088555197
12.44571 0.088590174
12.44671 0.088622444
12.44771 0.088652084
12.44871 0.08867957500000001
12.44971 0.08870573899999999
12.45071 0.088731444
12.45171 0.088757224
12.45271 0.088783039
12.45371 0.088808197
12.45471 0.088831573
12.45571 0.088852021
12.45671 0.088868762
12.45771 0.088881614
12.45871 0.08889098
12.45971 0.088897545
12.46071 0.08890195199999999
12.46171 0.08890450100000001
12.46271 0.088905083
12.46371 0.088903349
12.46471 0.088899035
12.46571 0.088892237
12.46671 0.088883517
12.46771 0.088873721
12.46871 0.088863593
12.46971 0.088853401
12.47071 0.088842725
12.47171 0.08883050199999999
12.47271 0.088815426
12.47371 0.08879641
12.47471 0.08877301
12.47571 0.08874557699999999
12.47671 0.088715053
12.47771 0.088682555
12.47871 0.088648935
12.47971 0.08861448200000001
12.48071 0.088578934
12.48171 0.08854176799999999
12.48271 0.088502571
12.48371 0.088461314
12.48471 0.08841840899999999
12.48571 0.088374433
12.48671 0.08832977
12.48771 0.088284235
12.48871 0.088237005
12.48971 0.088186853
12.49071 0.08813259799999999
12.49171 0.088073622
12.49271 0.088010187
12.49371 0.087943376
12.49471 0.08787471499999999
12.49571 0.087805593
12.49671 0.08773677399999999
12.49771 0.08766817
12.49871 0.087599014
12.49971 0.087528268
12.50071 0.08745512999999999
12.50171 0.087379338
12.50271 0.087301148
12.50371 0.08722106
12.50471 0.08713936500000001
12.50571 0.08705587199999999
12.50671 0.086969882
12.50771 0.086880499
12.50871 0.086787099
12.50971 0.08668975200000001
12.51071 0.086589361
12.51171 0.086487381
12.51271 0.086385303
12.51371 0.08628403899999999
12.51471 0.08618353200000001
12.51571 0.086082768
12.51671 0.08598021800000001
12.51771 0.085874432
12.51871 0.085764617
12.51971 0.085650879
12.52071 0.085534033
12.52171 0.08541513199999999
12.52271 0.085294939
12.52371 0.085173605
12.52471 0.085050706
12.52571 0.084925588
12.52671 0.08479786900000001
12.52771 0.084667781
12.52871 0.08453619100000001
12.52971 0.084404234
12.53071 0.084272755
12.53171 0.08414179899999999
12.53271 0.084010453
12.53371 0.083877082
12.53471 0.083739962
12.53571 0.083597953
12.53671 0.083450967
12.53771 0.08329996499999999
12.53871 0.08314654099999999
12.53971 0.08299224399999999
12.54071 0.082837971
12.54171 0.082683697
12.54271 0.082528673
12.54371 0.082371943
12.54471 0.082212908
12.54571 0.08205169
12.54671 0.081889034
12.54771 0.081725878
12.54871 0.08156276900000001
12.54971 0.081399415
12.55071 0.081234687
12.55171 0.08106701999999999
12.55271 0.080895098
12.55371 0.080718473
12.55471 0.08053782500000001
12.55571 0.080354745
12.55671 0.080171076
12.55771 0.079988188
12.55871 0.079806417
12.55971 0.07962503
12.56071 0.079442625
12.56171 0.07925784400000001
12.56271 0.07907002
12.56371 0.078879402
12.56471 0.07868694400000001
12.56571 0.0784937
12.56671 0.078300183
12.56771 0.078105991
12.56871 0.07790993
12.56971 0.077710557
12.57071 0.077506929
12.57171 0.07729913899999999
12.57271 0.07708841000000001
12.57371 0.076876662
12.57471 0.07666572299999999
12.57571 0.076456572
12.57671 0.076248922
12.57771 0.076041411
12.57871 0.07583221899999999
12.57971 0.075619895
12.58071 0.075403944
12.58171 0.075184955
12.58271 0.074964191
12.58371 0.074742886
12.58471 0.074521528
12.58571 0.07429964
12.58671 0.074076006
12.58771 0.073849352
12.58871 0.073619082
12.58971 0.073385733
12.59071 0.073150889
12.59171 0.072916521
12.59271 0.072684116
12.59371 0.07245398
12.59471 0.07222500899999999
12.59571 0.071995117
12.59671 0.071762095
12.59771 0.071524503
12.59871 0.071282225
12.59971 0.07103642
12.60071 0.07078889199999999
12.60171 0.070541253
12.60271 0.07029422
12.60371 0.070047402
12.60471 0.06979967000000001
12.60571 0.069549913
12.60671 0.06929774500000001
12.60771 0.069043849
12.60871 0.068789709
12.60971 0.068536907
12.61071 0.068286259
12.61171 0.06803727600000001
12.61271 0.067788205
12.61371 0.067536667
12.61471 0.067280629
12.61571 0.067019282
12.61671 0.06675339
12.61771 0.066484971
12.61871 0.066216453
12.61971 0.06594967
12.62071 0.065685203
12.62171 0.06542226799999999
12.62271 0.065159256
12.62371 0.064894609
12.62471 0.06462757
12.62571 0.064358494
12.62671 0.064088544
12.62771 0.063818949
12.62871 0.063550234
12.62971 0.063281774
12.63071 0.063011987
12.63171 0.062739028
12.63271 0.06246171
12.63371 0.062180188000000004
12.63471 0.061896059
12.63571 0.061611795999999996
12.63671 0.061329786
12.63771 0.06105135
12.63871 0.060776243
12.63971 0.060502806000000006
12.64071 0.060228740999999995
12.64171 0.059952086
12.64271 0.059672009
12.64371 0.059388997000000006
12.64471 0.05910445499999999
12.64571 0.05881986
12.64671 0.058535963999999996
12.64771 0.058252417
12.64871 0.057967979
12.64971 0.057681224999999996
12.65071 0.05739137999999999
12.65171 0.057098881000000004
12.65271 0.056805316
12.65371 0.056512823
12.65471 0.056223134999999994
12.65571 0.055936799999999995
12.65671 0.055652892
12.65771 0.055369397
12.65871 0.055084046000000005
12.65971 0.054795289000000004
12.66071 0.054502918
12.66171 0.054208060999999995
12.66271 0.053912592999999995
12.66371 0.05361822
12.66471 0.05332570899999999
12.66571 0.053034595
12.66671 0.052743533
12.66771 0.052451034
12.66871 0.052156305
12.66971 0.051859702
12.67071 0.051562604
12.67171 0.05126677599999999
12.67271 0.05097349600000001
12.67371 0.050682912000000004
12.67471 0.050393894
12.67571 0.050104485000000004
12.67671 0.04981276
12.67771 0.049517653
12.67871 0.049219397
12.67971 0.048919383000000004
12.68071 0.048619473999999996
12.68171 0.048321170999999996
12.68271 0.048024976
12.68371 0.047730267
12.68471 0.047435731
12.68571 0.047140126000000004
12.68671 0.046842972999999996
12.68771 0.046544863
12.68871 0.046247206
12.68971 0.045951546
12.69071 0.045658773
12.69171 0.045368614
12.69271 0.045079655999999996
12.69371 0.044789922
12.69471 0.044497676
12.69571 0.044202167
12.69671 0.043903914
12.69771 0.04360443
12.69871 0.043305548
12.69971 0.043008648000000003
12.70071 0.042714147
12.70171 0.042421457999999995
12.70271 0.042129454000000004
12.70371 0.041837138
12.70471 0.041544199000000004
12.70571 0.041251155
12.70671 0.040959052
12.70771 0.040668840000000005
12.70871 0.04038077
12.70971 0.040094124
12.71071 0.039807409999999994
12.71171 0.039518977000000004
12.71271 0.039227761
12.71371 0.038933801
12.71471 0.038638295
12.71571 0.038343164
12.71671 0.038050296000000004
12.71771 0.037760843
12.71871 0.037474863
12.71971 0.037191433
12.72071 0.036909169
12.72171 0.036626883
12.72271 0.036344051
12.72371 0.036060903
12.72471 0.035778104
12.72571 0.035496234
12.72671 0.035215341
12.72771 0.034934827
12.72871 0.034653724000000004
12.72971 0.034371222
12.73071 0.034087186
12.73171 0.033802397
12.73271 0.033518346000000004
12.73371 0.0332367
12.73471 0.032958618
12.73571 0.032684297
12.73671 0.032412887
12.73771 0.032142858
12.73871 0.031872638
12.73971 0.031601216
12.74071 0.031328452
12.74171 0.031054991999999997
12.74271 0.030781829
12.74371 0.030509793
12.74471 0.030239168
12.74571 0.029969687000000002
12.74671 0.029700802
12.74771 0.029432142
12.74871 0.029163859999999996
12.74971 0.028896675000000004
12.75071 0.028631598
12.75171 0.028369423999999997
12.75271 0.028110298000000002
12.75371 0.027853542000000002
12.75471 0.027597866999999998
12.75571 0.027341882
12.75671 0.027084656
12.75771 0.026826101
12.75871 0.026566977999999998
12.75971 0.026308529999999997
12.76071 0.026051935999999998
12.76171 0.025797823999999997
12.76271 0.025546091
12.76371 0.025296063
12.76471 0.025046937000000002
12.76571 0.024798245
12.76671 0.024550108
12.76771 0.024303146
12.76871 0.024058114
12.76971 0.023815443000000002
12.77071 0.023574944
12.77171 0.023335823999999998
12.77271 0.023097034
12.77371 0.022857782
12.77471 0.022617944
12.77571 0.022378175
12.77671 0.022139636
12.77771 0.021903482999999998
12.77871 0.02167035
12.77971 0.021440063000000002
12.78071 0.021211761
12.78171 0.020984338
12.78271 0.020756984
12.78371 0.020529586000000002
12.78471 0.020302759
12.78571 0.020077531
12.78671 0.019854798
12.78771 0.01963486
12.78871 0.019417251
12.78971 0.01920096
12.79071 0.01898492
12.79171 0.018768567
12.79271 0.018552117
12.79371 0.018336506000000002
12.79471 0.018122938
12.79571 0.017912321
12.79671 0.017704844
12.79771 0.017499907999999998
12.79871 0.01729644
12.79971 0.017093459999999998
12.80071 0.016890593000000002
12.80171 0.016688273
12.80271 0.01648753
12.80371 0.016289452
12.80471 0.016094599
12.80571 0.015902649
12.80671 0.015712465
12.80771 0.015522588
12.80871 0.015331908
12.80971 0.015140197000000001
12.81071 0.014948269
12.81171 0.014757649999999999
12.81271 0.014569941
12.81371 0.014386138000000001
12.81471 0.014206268000000001
12.81571 0.014029458
12.81671 0.013854426000000001
12.81771 0.013680135
12.81871 0.013506274
12.81971 0.013333341
12.82071 0.013162283
12.82171 0.012993898
12.82271 0.012828299
12.82371 0.012664736
12.82471 0.012501894
12.82571 0.012338533
12.82671 0.012174153
12.82771 0.012009373
12.82871 0.011845794
12.82971 0.011685404
12.83071 0.011529755000000001
12.83171 0.011379319
12.83271 0.011233304
12.83371 0.011089993
12.83471 0.010947485
12.83571 0.010804471000000001
12.83671 0.010660678
12.83771 0.010516833
12.83871 0.010374157
12.83971 0.010233677
12.84071 0.010095705
12.84171 0.0099597491
12.84271 0.009824878399999999
12.84371 0.009690367699999999
12.84471 0.0095562595
12.84571 0.009423533599999999
12.84671 0.0092937953
12.84771 0.009168571
12.84871 0.0090485628
12.84971 0.008933224299999999
12.85071 0.0088208697
12.85171 0.0087092994
12.85271 0.008596664
12.85371 0.0084821862
12.85471 0.0083664156
12.85571 0.008250911900000001
12.85671 0.0081375154
12.85771 0.008027564000000001
12.85871 0.0079214093
12.85971 0.0078184341
12.86071 0.0077175457
12.86171 0.007617852699999999
12.86271 0.0075192002
12.86371 0.007422259699999999
12.86471 0.007328148099999999
12.86571 0.007237774799999999
12.86671 0.0071512513
12.86771 0.0070676746
12.86871 0.0069854112
12.86971 0.006902775200000001
12.87071 0.006818775
12.87171 0.006733583
12.87271 0.006648494999999999
12.87371 0.0065653869
12.87471 0.0064859209999999995
12.87571 0.006410879
12.87671 0.0063399086
12.87771 0.0062717838
12.87871 0.0062050646999999995
12.87971 0.006138797499999999
12.88071 0.0060729278999999995
12.88171 0.0060082599
12.88271 0.0059459631
12.88371 0.0058869307
12.88471 0.0058312758
12.88571 0.005778234100000001
12.88671 0.0057265283
12.88771 0.0056749788
12.88871 0.0056231002
12.88971 0.0055713452
12.89071 0.005520903099999999
12.89171 0.0054731438
12.89271 0.005428982
12.89371 0.0053884705
12.89471 0.0053508098
12.89571 0.0053147778
12.89671 0.0052793464
12.89771 0.0052441985
12.89871 0.0052098716
12.89971 0.0051774783
12.90071 0.005148142
12.90171 0.0051224244
12.90271 0.0051000268
12.90371 0.0050798975
12.90471 0.0050607032
12.90571 0.0050414299
12.90671 0.0050218103
12.90771 0.0050023944
12.90871 0.0049842576
12.90971 0.004968480799999999
12.91071 0.0049556686
12.91171 0.0049457514
12.91271 0.0049381299
12.91371 0.0049320831999999995
12.91471 0.0049272137
12.91571 0.0049236845
12.91671 0.0049221446
12.91771 0.0049233629000000004
12.91871 0.0049277791
12.91971 0.0049351922
12.92071 0.0049447655
12.92171 0.0049553521
12.92271 0.0049659815
12.92371 0.0049762864
12.92471 0.0049866529
12.92571 0.0049980456
12.92671 0.0050115777
12.92771 0.0050280374
12.92871 0.005047605
12.92971 0.0050698636
12.93071 0.0050940882
12.93171 0.0051196483
12.93271 0.0051462979
12.93371 0.005174230300000001
12.93471 0.005203882799999999
12.93571 0.0052355983
12.93671 0.0052693522
12.93771 0.0053046988
12.93871 0.005340962899999999
12.93971 0.0053775959000000005
12.94071 0.0054145111999999995
12.94171 0.0054521959
12.94271 0.0054915614
12.94371 0.0055335691
12.94471 0.0055788016
12.94571 0.0056272154
12.94671 0.0056781661
12.94771 0.0057307079000000006
12.94871 0.0057840141
12.94971 0.0058377162
12.95071 0.0058920050000000005
12.95171 0.0059474452
12.95271 0.0060046204
12.95371 0.0060637998
12.95471 0.0061247985
12.95571 0.0061871055
12.95671 0.0062501938
12.95771 0.0063138687
12.95871 0.0063784311
12.95971 0.006444579
12.96071 0.006513076400000001
12.96171 0.0065843559999999995
12.96271 0.006658249200000001
12.96371 0.0067340196
12.96471 0.0068106681
12.96571 0.006887384400000001
12.96671 0.006963930399999999
12.96771 0.007040762999999999
12.96871 0.0071188239000000006
12.96971 0.0071990972999999995
12.97071 0.0072821458
12.97171 0.007367855899999999
12.97271 0.0074555042
12.97371 0.007544118099999999
12.97471 0.0076329459
12.97571 0.0077218079000000005
12.97671 0.0078111494
12.97771 0.0079017787
12.97871 0.007994417
12.97971 0.008089302
12.98071 0.0081860431
12.98171 0.0082838218
12.98271 0.008381818000000001
12.98371 0.008479676
12.98471 0.0085777501
12.98571 0.0086769993
12.98671 0.008778564400000001
12.98771 0.008883219599999999
12.98871 0.0089909649
12.98971 0.0091009657
12.99071 0.009211871699999999
12.99171 0.0093223935
12.99271 0.0094318493
12.99371 0.009540440099999999
12.99471 0.0096491203
12.99571 0.009759135700000001
12.99671 0.0098714372
12.99771 0.0099862744
12.99871 0.010103142
12.99971 0.010221094
13.00071 0.010339273
13.00171 0.01045737
13.00271 0.010575802
13.00371 0.010695493
13.00471 0.010817363
13.00571 0.010941813
13.00671 0.01106842
13.00771 0.011196042
13.00871 0.011323292
13.00971 0.011449154999999999
13.01071 0.011573474
13.01171 0.011697062000000001
13.01271 0.011821387
13.01371 0.011947955
13.01471 0.012077689
13.01571 0.012210580000000002
13.01671 0.012345752
13.01771 0.012481908
13.01871 0.012617942
13.01971 0.012753411
13.02071 0.012888651999999999
13.02171 0.01302451
13.02271 0.013161813000000001
13.02371 0.013300867000000001
13.02471 0.013441222999999999
13.02571 0.013581853
13.02671 0.013721632000000001
13.02771 0.013859914999999999
13.02871 0.013996911
13.02971 0.014133679
13.03071 0.014271712
13.03171 0.014412326000000001
13.03271 0.014556099999999999
13.03371 0.014702642999999998
13.03471 0.014850765000000002
13.03571 0.014999012999999999
13.03671 0.015146274
13.03771 0.015292218000000002
13.03871 0.015437343000000001
13.03971 0.015582664000000001
13.04071 0.015729172
13.04171 0.015877352
13.04271 0.016026967
13.04371 0.016177224
13.04471 0.016327202
13.04571 0.016476358
13.04671 0.016624825
13.04771 0.01677339
13.04871 0.016923125
13.04971 0.017074871000000002
13.05071 0.017228806
13.05171 0.017384304
13.05271 0.017540167
13.05371 0.017695109
13.05471 0.017848298000000002
13.05571 0.017999702
13.05671 0.018150083
13.05771 0.018300652
13.05871 0.01845256
13.05971 0.018606427000000002
13.06071 0.01876212
13.06171 0.018918887000000002
13.06271 0.019075724
13.06371 0.01923185
13.06471 0.019387018
13.06571 0.019541563
13.06671 0.019696182
13.06771 0.019851534
13.06871 0.020007898
13.06971 0.020165033
13.07071 0.020322291
13.07171 0.020478955
13.07271 0.020634616
13.07371 0.020789402
13.07471 0.020943978000000002
13.07571 0.021099269
13.07671 0.021256048
13.07771 0.021414574
13.07871 0.021574418
13.07971 0.021734585
13.08071 0.021893866999999997
13.08171 0.022051281000000002
13.08271 0.022206428
13.08371 0.02235962
13.08471 0.022511731
13.08571 0.022663854
13.08671 0.022816904
13.08771 0.022971327
13.08871 0.023127034
13.08971 0.023283534
13.09071 0.023440229
13.09171 0.023596681
13.09271 0.023752762
13.09371 0.023908608
13.09471 0.024064421000000003
13.09571 0.024220234
13.09671 0.024375743999999998
13.09771 0.024530347
13.09871 0.024683331000000003
13.09971 0.024834207999999997
13.10071 0.024983002
13.10171 0.025130357
13.10271 0.025277421999999997
13.10371 0.025425505
13.10471 0.025575643000000002
13.10571 0.025728229
13.10671 0.025882854000000004
13.10771 0.026038435000000002
13.10871 0.026193560999999997
13.10971 0.026346958000000004
13.11071 0.026497853000000002
13.11171 0.026646154999999998
13.11271 0.026792349
13.11371 0.026937210000000003
13.11471 0.027081443
13.11571 0.027225428
13.11671 0.027369184
13.11771 0.027512512
13.11871 0.02765528
13.11971 0.027797651
13.12071 0.027940111000000004
13.12171 0.028083315999999997
13.12271 0.028227744000000003
13.12371 0.028373352999999997
13.12471 0.028519436999999998
13.12571 0.028664735000000004
13.12671 0.028807818
13.12771 0.028947601
13.12871 0.029083777999999998
13.12971 0.029216992
13.13071 0.029348634000000002
13.13171 0.029480361
13.13271 0.029613503
13.13371 0.029748608000000003
13.13471 0.029885323999999998
13.13571 0.030022615
13.13671 0.030159249
13.13771 0.030294294
13.13871 0.030427432
13.13971 0.030558949
13.14071 0.030689419
13.14171 0.030819283
13.14271 0.030948516
13.14371 0.031076572
13.14471 0.031202659
13.14571 0.031326184
13.14671 0.031447186
13.14771 0.031566486
13.14871 0.031685477
13.14971 0.031805612
13.15071 0.031927787
13.15171 0.032051923
13.15271 0.032176927
13.15371 0.032301078000000004
13.15471 0.032422683
13.15571 0.032540725
13.15671 0.03265522
13.15771 0.032767130000000005
13.15871 0.032877881000000005
13.15971 0.032988715
13.16071 0.033100147
13.16171 0.033211819000000004
13.16271 0.033322748
13.16371 0.033431881000000004
13.16471 0.033538658
13.16571 0.033643318
13.16671 0.033746794000000004
13.16771 0.033850232
13.16871 0.0339544
13.16971 0.034059257999999995
13.17071 0.034163895
13.17171 0.034266908
13.17271 0.034367034000000005
13.17371 0.034463746
13.17471 0.034557524
13.17571 0.034649658
13.17671 0.034741688
13.17771 0.034834692
13.17871 0.034928796
13.17971 0.035023113
13.18071 0.035116143
13.18171 0.035206464
13.18271 0.035293383
13.18371 0.035377251
13.18471 0.035459301
13.18571 0.035541059
13.18671 0.035623646999999994
13.18771 0.035707262999999996
13.18871 0.035791085
13.18971 0.035873655
13.19071 0.035953528
13.19171 0.036029905
13.19271 0.036102938
13.19371 0.036173582
13.19471 0.036243084
13.19571 0.036312372
13.19671 0.036381619
13.19771 0.036450231
13.19871 0.036517225
13.19971 0.036581839
13.20071 0.036644016
13.20171 0.036704564
13.20271 0.036764846
13.20371 0.036826151
13.20471 0.036889041000000004
13.20571 0.036952971
13.20671 0.037016376000000004
13.20771 0.037077218
13.20871 0.037133734
13.20971 0.037185097
13.21071 0.037231683
13.21171 0.037274868
13.21271 0.037316431
13.21371 0.037357898
13.21471 0.037400049
13.21571 0.037442837
13.21671 0.037485667
13.21771 0.037527876
13.21871 0.037569139
13.21971 0.037609581999999996
13.22071 0.037649565
13.22171 0.037689268
13.22271 0.037728302
13.22371 0.037765611000000004
13.22471 0.037799709
13.22571 0.037829243
13.22671 0.03785358
13.22771 0.037873167
13.22871 0.037889514
13.22971 0.037904736
13.23071 0.037920862
13.23171 0.037939198
13.23271 0.037959954000000004
13.23371 0.037982318
13.23471 0.038004835
13.23571 0.038025975999999996
13.23671 0.03804458
13.23771 0.03806004
13.23871 0.038072211
13.23971 0.038081149
13.24071 0.038086862
13.24171 0.03808926
13.24271 0.038088291
13.24371 0.038084213
13.24471 0.038077807
13.24571 0.038070363
13.24671 0.038063395
13.24771 0.038058186
13.24871 0.038055309999999995
13.24971 0.038054376
13.25071 0.038054084999999994
13.25171 0.038052603
13.25271 0.038048112999999995
13.25371 0.038039297
13.25471 0.038025616
13.25571 0.038007295
13.25671 0.037985077
13.25771 0.037959896
13.25871 0.037932635
13.25971 0.03790402
13.26071 0.037874683
13.26171 0.037845239
13.26271 0.037816283
13.26371 0.037788277
13.26471 0.037761315000000004
13.26571 0.037734929
13.26671 0.037708049
13.26771 0.037679198
13.26871 0.037646882
13.26971 0.037610024
13.27071 0.03756831
13.27171 0.037522239
13.27271 0.037472925
13.27371 0.037421708
13.27471 0.037369733999999995
13.27571 0.037317717
13.27671 0.037265904
13.27771 0.037214241
13.27871 0.037162591
13.27971 0.037110853
13.28071 0.037058923
13.28171 0.037006513
13.28271 0.036952988
13.28371 0.036897318
13.28471 0.036838301
13.28571 0.036774937
13.28671 0.03670686
13.28771 0.036634583
13.28871 0.036559429
13.28971 0.03648311
13.29071 0.036407151
13.29171 0.036332366
13.29271 0.036258617
13.29371 0.036184967
13.29471 0.036110156
13.29571 0.036033144
13.29671 0.035953501
13.29771 0.035871434
13.29871 0.035787484
13.29971 0.035702067999999997
13.30071 0.035615108
13.30171 0.035525986
13.30271 0.035433861
13.30371 0.035338182
13.30471 0.035239165
13.30571 0.035137925
13.30671 0.035036148999999996
13.30771 0.034935452
13.30871 0.034836659
13.30971 0.034739386000000004
13.31071 0.034642109
13.31171 0.034542775000000005
13.31271 0.034439631000000005
13.31371 0.034331947
13.31471 0.034220278
13.31571 0.034106136
13.31671 0.033991234
13.31771 0.033876661
13.31871 0.033762367
13.31971 0.033647244
13.32071 0.033529726
13.32171 0.033408633
13.32271 0.033283854
13.32371 0.033156469
13.32471 0.033028284
13.32571 0.032900961
13.32671 0.032775156
13.32771 0.032650144
13.32871 0.032524066
13.32971 0.032394784
13.33071 0.032260883
13.33171 0.03212239
13.33271 0.031980799000000004
13.33371 0.031838406
13.33471 0.031697223000000004
13.33571 0.031558014
13.33671 0.031419875
13.33771 0.031280637
13.33871 0.031137858999999997
13.33971 0.030990003
13.34071 0.030837193000000002
13.34171 0.030681214
13.34271 0.030524711000000003
13.34371 0.030369981
13.34471 0.030217901999999998
13.34571 0.030067530999999998
13.34671 0.029916561
13.34771 0.029762412
13.34871 0.029603465
13.34971 0.029439805
13.35071 0.029273148
13.35171 0.029105957999999998
13.35271 0.028940200000000003
13.35371 0.028776315999999996
13.35471 0.028612971
13.35571 0.02844767
13.35671 0.028278005999999998
13.35771 0.028102909
13.35871 0.027923286000000002
13.35971 0.027741733
13.36071 0.0275614
13.36171 0.027384525000000003
13.36271 0.027211342
13.36371 0.027039886000000003
13.36471 0.026866790999999998
13.36571 0.026688757
13.36671 0.026503985000000004
13.36771 0.026312945
13.36871 0.026118095
13.36971 0.025922729
13.37071 0.025729465
13.37171 0.025539112
13.37271 0.025350455
13.37371 0.025161003999999997
13.37471 0.024968374
13.37571 0.024771559
13.37671 0.024571496999999998
13.37771 0.024370605
13.37871 0.02417153
13.37971 0.023975701
13.38071 0.023782409
13.38171 0.023588911
13.38271 0.023391534000000002
13.38371 0.02318732
13.38471 0.022975412
13.38571 0.02275756
13.38671 0.022537458
13.38771 0.022319211999999998
13.38871 0.022105622000000002
13.38971 0.02189705
13.39071 0.021691399
13.39171 0.021485170999999997
13.39271 0.021275086
13.39371 0.021059521999999997
13.39471 0.02083907
13.39571 0.02061602
13.39671 0.020393021
13.39771 0.020171636
13.39871 0.019951507
13.39971 0.019730545000000002
13.40071 0.019506068
13.40171 0.01927632
13.40271 0.019041597
13.40371 0.018804411
13.40471 0.018568533
13.40571 0.018337352
13.40671 0.018112281
13.40771 0.017891984
13.40871 0.01767279
13.40971 0.017450142999999998
13.41071 0.01722045
13.41171 0.016982485
13.41271 0.016737751
13.41371 0.016489654
13.41471 0.016241922
13.41571 0.015997
13.41671 0.015755183
13.41771 0.015514829
13.41871 0.015273505
13.41971 0.015029447
13.42071 0.014782575
13.42171 0.014534574000000001
13.42271 0.014287967
13.42371 0.01404467
13.42471 0.013804753
13.42571 0.013566054
13.42671 0.013324898
13.42771 0.013077628999999999
13.42871 0.012822252999999999
13.42971 0.012559438000000001
13.43071 0.012292375
13.43171 0.012025547
13.43271 0.011762937999999999
13.43371 0.011506491
13.43471 0.011255469
13.43571 0.01100699
13.43671 0.010757429
13.43771 0.01050402
13.43871 0.010245911
13.43971 0.009984223300000001
13.44071 0.0097211479
13.44171 0.0094585906
13.44271 0.0091970673
13.44371 0.008935410000000001
13.44471 0.0086714281
13.44571 0.0084031926
13.44671 0.0081302736
13.44771 0.007854289300000001
13.44871 0.007578441700000001
13.44971 0.007306219
13.45071 0.007039836800000001
13.45171 0.006779160300000001
13.45271 0.0065216154
13.45371 0.006263160299999999
13.45471 0.0059998896
13.45571 0.0057295656
13.45671 0.0054524000000000005
13.45771 0.0051707717
13.45871 0.0048880564
13.45971 0.0046071349000000004
13.46071 0.0043292784999999995
13.46171 0.0040538896
13.46271 0.0037791545999999996
13.46371 0.0035032276999999996
13.46471 0.0032253163
13.46571 0.0029461131
13.46671 0.0026673741
13.46771 0.0023908637000000003
13.46871 0.0021172196
13.46971 0.0018453406000000002
13.47071 0.0015726365999999999
13.47171 0.0012960697
13.47271 0.0010135135
13.47371 0.0007247962000000001
13.47471 0.00043191826
13.47571 0.00013832297
13.47671 -0.00015246178
13.47771 -0.0004382161
13.47871 -0.00071883264
13.47971 -0.0009962027400000001
13.48071 -0.0012732668
13.48171 -0.0015527025000000002
13.48271 -0.0018358613
13.48371 -0.0021224114
13.48471 -0.0024108009
13.48571 -0.0026992602
13.48671 -0.002986803
13.48771 -0.0032737232999999998
13.48871 -0.0035613546
13.48971 -0.0038512328
13.49071 -0.0041441075
13.49171 -0.0044393302
13.49271 -0.0047349531000000005
13.49371 -0.0050285231000000005
13.49471 -0.0053182044
13.49571 -0.0056036963
13.49671 -0.0058864898
13.49771 -0.006169323
13.49871 -0.0064550622
13.49971 -0.0067455243
13.50071 -0.0070407557
13.50171 -0.0073390918
13.50271 -0.0076379445
13.50371 -0.0079349389
13.50471 -0.0082288723
13.50571 -0.0085200736
13.50671 -0.0088100402
13.50771 -0.0091005728
13.50871 -0.009392855299999999
13.50971 -0.0096869342
13.51071 -0.009981832400000001
13.51171 -0.010276202
13.51271 -0.010569162
13.51371 -0.010860871
13.51471 -0.011152536
13.51571 -0.011445831
13.51671 -0.011742025
13.51771 -0.012041237
13.51871 -0.012342216
13.51971 -0.012642778
13.52071 -0.01294072
13.52171 -0.013234781
13.52271 -0.013525232000000002
13.52371 -0.013813793000000001
13.52471 -0.014102914
13.52571 -0.014394783999999999
13.52671 -0.014690449
13.52771 -0.014989496000000001
13.52871 -0.015290348999999998
13.52971 -0.015591053
13.53071 -0.015890125
13.53171 -0.016187096
13.53271 -0.016482505
13.53371 -0.016777404000000003
13.53471 -0.017072657999999998
13.53571 -0.017368421
13.53671 -0.017664059
13.53771 -0.017958553999999998
13.53871 -0.018251174
13.53971 -0.018542054999999998
13.54071 -0.018832357
13.54171 -0.019123891
13.54271 -0.019418361000000002
13.54371 -0.019716556
13.54471 -0.020017897
13.54571 -0.020320548
13.54671 -0.020622076000000003
13.54771 -0.020920372
13.54871 -0.021214437
13.54971 -0.0215047
13.55071 -0.021792747
13.55171 -0.022080624
13.55271 -0.022370009
13.55371 -0.022661666
13.55471 -0.022955354
13.55571 -0.023250205
13.55671 -0.023545312
13.55771 -0.023840232
13.55871 -0.024135127
13.55971 -0.024430497000000002
13.56071 -0.024726675
13.56171 -0.025023377
13.56271 -0.025319558000000002
13.56371 -0.025613718999999997
13.56471 -0.025904527999999996
13.56571 -0.026191486
13.56671 -0.026475303
13.56771 -0.026757797
13.56871 -0.027041294000000004
13.56971 -0.027327801000000002
13.57071 -0.027618284
13.57171 -0.027912343
13.57271 -0.028208425000000002
13.57371 -0.028504449
13.57471 -0.028798575000000003
13.57571 -0.029089794000000002
13.57671 -0.02937809
13.57771 -0.029664193000000002
13.57871 -0.029949061000000003
13.57971 -0.030233404999999998
13.58071 -0.030517438
13.58171 -0.030801003
13.58271 -0.031083910000000003
13.58371 -0.031366324
13.58471 -0.031648931
13.58571 -0.031932751999999995
13.58671 -0.032218709
13.58771 -0.032507089999999995
13.58871 -0.032797232
13.58971 -0.033087569000000004
13.59071 -0.033376095
13.59171 -0.033661045
13.59271 -0.033941548
13.59371 -0.034217953
13.59471 -0.034491718000000005
13.59571 -0.034764881
13.59671 -0.035039353
13.59771 -0.035316325
13.59871 -0.035595978
13.59971 -0.035877607
13.60071 -0.036160043
13.60171 -0.036442149
13.60271 -0.036723193
13.60371 -0.037002919
13.60471 -0.037281378000000004
13.60571 -0.037558618
13.60671 -0.037834462
13.60771 -0.038108497
13.60871 -0.038380298
13.60971 -0.038649756
13.61071 -0.038917366
13.61171 -0.039184248000000005
13.61271 -0.039451895
13.61371 -0.039721676
13.61471 -0.039994314999999996
13.61571 -0.040269541
13.61671 -0.040546096999999996
13.61771 -0.040822109
13.61871 -0.041095664999999997
13.61971 -0.041365428
13.62071 -0.041631024
13.62171 -0.041893081
13.62271 -0.04215294
13.62371 -0.042412168
13.62471 -0.042672057
13.62571 -0.042933327
13.62671 -0.04319608
13.62771 -0.043459982
13.62871 -0.04372455
13.62971 -0.043989369
13.63071 -0.044254154999999996
13.63171 -0.04451866
13.63271 -0.044782495
13.63371 -0.045044996999999996
13.63471 -0.045305287
13.63571 -0.045562492
13.63671 -0.045816105999999995
13.63771 -0.046066308
13.63871 -0.046314092
13.63971 -0.0465611
13.64071 -0.046809195
13.64171 -0.04705991
13.64271 -0.047313949
13.64371 -0.047570936
13.64471 -0.04782952
13.64571 -0.048087788
13.64671 -0.048343833999999995
13.64771 -0.04859631
13.64871 -0.04884472
13.64971 -0.049089431
13.65071 -0.049331388
13.65171 -0.049571716
13.65271 -0.049811375000000005
13.65371 -0.050050968999999994
13.65471 -0.050290814
13.65571 -0.050531095000000005
13.65671 -0.050772051000000006
13.65771 -0.051014032
13.65871 -0.051257340000000005
13.65971 -0.051501987
13.66071 -0.051747414
13.66171 -0.051992409999999996
13.66271 -0.052235328
13.66371 -0.052474515
13.66471 -0.052708882
13.66571 -0.052938336999999995
13.66671 -0.05316395
13.66771 -0.053387688
13.66871 -0.053611834
13.66971 -0.053838279999999995
13.67071 -0.054067955
13.67171 -0.054300617
13.67271 -0.054535025
13.67371 -0.054769474
13.67471 -0.055002404000000005
13.67571 -0.055232825
13.67671 -0.055460462999999995
13.67771 -0.055685575
13.67871 -0.05590856300000001
13.67971 -0.05612963
13.68071 -0.056348689
13.68171 -0.056565524
13.68271 -0.056780159
13.68371 -0.05699317
13.68471 -0.057205772999999994
13.68571 -0.057419564000000006
13.68671 -0.057635934
13.68771 -0.057855464
13.68871 -0.058077526
13.68971 -0.058300333
13.69071 -0.058521435000000004
13.69171 -0.058738531999999996
13.69271 -0.058950274
13.69371 -0.059156683999999994
13.69471 -0.059359113
13.69571 -0.059559656
13.69671 -0.059760374000000005
13.69771 -0.059962575000000004
13.69871 -0.060166528999999996
13.69971 -0.060371601
13.70071 -0.060576794
13.70171 -0.060781336
13.70271 -0.060985022
13.70371 -0.061188189999999996
13.70471 -0.061391294
13.70571 -0.061594381
13.70671 -0.061796739
13.70771 -0.061996961999999996
13.70871 -0.06219346
13.70971 -0.06238519
13.71071 -0.062572287
13.71171 -0.06275622900000001
13.71271 -0.062939455
13.71371 -0.06312451999999999
13.71471 -0.06331313599999999
13.71571 -0.063505524
13.71671 -0.063700351
13.71771 -0.063895271
13.71871 -0.064087845
13.71971 -0.06427645
13.72071 -0.064460747
13.72171 -0.06464160399999999
13.72271 -0.06482044699999999
13.72371 -0.064998504
13.72471 -0.06517623
13.72571 -0.06535322199999999
13.72671 -0.065528654
13.72771 -0.06570196099999999
13.72871 -0.065873394
13.72971 -0.06604415799999999
13.73071 -0.06621597
13.73171 -0.066390249
13.73271 -0.066567335
13.73371 -0.066746102
13.73471 -0.066924217
13.73571 -0.06709898
13.73671 -0.067268353
13.73771 -0.06743178799999999
13.73871 -0.067590433
13.73971 -0.067746628
13.74071 -0.067902927
13.74171 -0.068061089
13.74271 -0.068221457
13.74371 -0.068383047
13.74471 -0.068544183
13.74571 -0.068703416
13.74671 -0.068860239
13.74771 -0.069015252
13.74871 -0.069169706
13.74971 -0.06932471300000001
13.75071 -0.069480477
13.75171 -0.069636037
13.75271 -0.069789606
13.75371 -0.069939421
13.75471 -0.070084649
13.75571 -0.070225925
13.75671 -0.07036522099999999
13.75771 -0.07050506000000001
13.75871 -0.07064743500000001
13.75971 -0.070792931
13.76071 -0.07094044099999999
13.76171 -0.07108764299999999
13.76271 -0.071232021
13.76371 -0.071371923
13.76471 -0.07150722699999999
13.76571 -0.071639259
13.76671 -0.07177008700000001
13.76771 -0.071901485
13.76871 -0.072034111
13.76971 -0.07216729
13.77071 -0.07229946200000001
13.77171 -0.072429096
13.77271 -0.072555547
13.77371 -0.072679471
13.77471 -0.072802522
13.77571 -0.072926522
13.77671 -0.073052477
13.77771 -0.07317996900000001
13.77871 -0.073307235
13.77971 -0.073431898
13.78071 -0.073552085
13.78171 -0.07366732499999999
13.78271 -0.073778816
13.78371 -0.07388895
13.78471 -0.074000238
13.78571 -0.074114191
13.78671 -0.074230658
13.78771 -0.074347935
13.78871 -0.074463576
13.78971 -0.074575515
13.79071 -0.07468299
13.79171 -0.074786798
13.79271 -0.074888801
13.79371 -0.074990932
13.79471 -0.075094239
13.79571 -0.07519839
13.79671 -0.075301935
13.79771 -0.075403147
13.79871 -0.075501017
13.79971 -0.075595907
13.80071 -0.07568947
13.80171 -0.075783883
13.80271 -0.075880735
13.80371 -0.07598013
13.80471 -0.076080457
13.80571 -0.076178974
13.80671 -0.076272956
13.80771 -0.07636089
13.80871 -0.076443155
13.80971 -0.076521863
13.81071 -0.07659993699999999
13.81171 -0.076679856
13.81271 -0.07676267399999999
13.81371 -0.076847698
13.81471 -0.076933042
13.81571 -0.07701664
13.81671 -0.077097304
13.81771 -0.077175227
13.81871 -0.077251735
13.81971 -0.077328406
13.82071 -0.077406038
13.82171 -0.07748403000000001
13.82271 -0.077560486
13.82371 -0.077633077
13.82471 -0.077700202
13.82571 -0.077761943
13.82671 -0.077820255
13.82771 -0.077878294
13.82871 -0.07793915
13.82971 -0.07800454
13.83071 -0.078074104
13.83171 -0.078145572
13.83271 -0.07821577
13.83371 -0.078281964
13.83471 -0.078342936
13.83571 -0.078399281
13.83671 -0.078452867
13.83771 -0.078505726
13.83871 -0.078558945
13.83971 -0.07861218199999999
13.84071 -0.07866394
13.84171 -0.078712555
13.84271 -0.078757288
13.84371 -0.078798976
13.84471 -0.07883989000000001
13.84571 -0.078882778
13.84671 -0.078929582
13.84771 -0.078980409
13.84871 -0.079033285
13.84971 -0.079084886
13.85071 -0.079131889
13.85171 -0.079172337
13.85271 -0.079206447
13.85371 -0.079236401
13.85471 -0.079265307
13.85571 -0.079295808
13.85671 -0.07932896299999999
13.85771 -0.079363969
13.85871 -0.079398765
13.85971 -0.079431233
13.86071 -0.079460366
13.86171 -0.079486787
13.86271 -0.079512398
13.86371 -0.079539313
13.86471 -0.079568621
13.86571 -0.079599634
13.86671 -0.07963001800000001
13.86771 -0.079656777
13.86871 -0.079677615
13.86971 -0.07969209099999999
13.87071 -0.07970190499999999
13.87171 -0.079710229
13.87271 -0.079720328
13.87371 -0.079734152
13.87471 -0.079751515
13.87571 -0.079770299
13.87671 -0.079787499
13.87771 -0.079800683
13.87871 -0.07980910000000001
13.87971 -0.079813949
13.88071 -0.079817692
13.88171 -0.079822738
13.88271 -0.079830206
13.88371 -0.07983931600000001
13.88471 -0.079847785
13.88571 -0.079852948
13.88671 -0.07985314
13.88771 -0.079848542
13.88871 -0.079841184
13.88971 -0.079833978
13.89071 -0.07982932699999999
13.89171 -0.07982793
13.89271 -0.07982843699999999
13.89371 -0.079828041
13.89471 -0.079823827
13.89571 -0.07981416999999999
13.89671 -0.079799525
13.89771 -0.07978220800000001
13.89871 -0.079765328
13.89971 -0.079751277
13.90071 -0.079740607
13.90171 -0.079731777
13.90271 -0.079721893
13.90371 -0.079708087
13.90471 -0.079688872
13.90571 -0.079664803
13.90671 -0.079638168
13.90771 -0.07961181099999999
13.90871 -0.079587754
13.90971 -0.079566234
13.91071 -0.079545641
13.91171 -0.079523388
13.91271 -0.079497276
13.91371 -0.079466659
13.91471 -0.079432823
13.91571 -0.079398404
13.91671 -0.079366076
13.91771 -0.079337199
13.91871 -0.07931105199999999
13.91971 -0.079285057
13.92071 -0.079255924
13.92171 -0.079221127
13.92271 -0.07918006699999999
13.92371 -0.079134345
13.92471 -0.079087005
13.92571 -0.07904114899999999
13.92671 -0.078998547
13.92771 -0.078958942
13.92871 -0.078920327
13.92971 -0.078880042
13.93071 -0.078836136
13.93171 -0.078788341
13.93271 -0.07873812000000001
13.93371 -0.078687828
13.93471 -0.078639423
13.93571 -0.078593323
13.93671 -0.07854808399999999
13.93771 -0.078500982
13.93871 -0.078449317
13.93971 -0.078391761
13.94071 -0.078329071
13.94171 -0.078263867
13.94271 -0.07819949
13.94371 -0.078138529
13.94471 -0.078081677
13.94571 -0.078027486
13.94671 -0.077973073
13.94771 -0.0779155
13.94871 -0.077853113
13.94971 -0.077786198
13.95071 -0.07771668
13.95171 -0.077647052
13.95271 -0.077579048
13.95371 -0.077512761
13.95471 -0.07744662599999999
13.95571 -0.07737829
13.95671 -0.077305915
13.95771 -0.07722922
13.95871 -0.077149807
13.95971 -0.077070482
13.96071 -0.076993956
13.96171 -0.076921529
13.96271 -0.076852372
13.96371 -0.076783838
13.96471 -0.076712592
13.96571 -0.076636078
13.96671 -0.076553621
13.96771 -0.076466624
13.96871 -0.076377823
13.96971 -0.076289941
13.97071 -0.07620442200000001
13.97171 -0.07612084200000001
13.97271 -0.076037279
13.97371 -0.075951428
13.97471 -0.07586188699999999
13.97571 -0.075768953
13.97671 -0.07567452300000001
13.97771 -0.075581152
13.97871 -0.075490709
13.97971 -0.075403322
13.98071 -0.07531718
13.98171 -0.07522926299999999
13.98271 -0.075136713
13.98371 -0.07503817900000001
13.98471 -0.07493448800000001
13.98571 -0.074828294
13.98671 -0.074722886
13.98771 -0.07462072
13.98871 -0.074522349
13.98971 -0.074426294
13.99071 -0.074329856
13.99171 -0.074230472
13.99271 -0.074126973
13.99371 -0.074020063
13.99471 -0.073911855
13.99571 -0.073804683
13.99671 -0.073699775
13.99771 -0.073596503
13.99871 -0.073492603
13.99971 -0.073385233
14.00071 -0.07327242099999999
14.00171 -0.073154125
14.00271 -0.07303240700000001
14.00371 -0.072910602
14.00471 -0.072791841
14.00571 -0.07267765500000001
14.00671 -0.072567275
14.00771 -0.072458037
14.00871 -0.072346634
14.00971 -0.07223064900000001
14.01071 -0.072109624
14.01171 -0.071985146
14.01271 -0.071859953
14.01371 -0.071736507
14.01471 -0.07161572
14.01571 -0.071496505
14.01671 -0.071376353
14.01771 -0.071252632
14.01871 -0.071124028
14.01971 -0.070991297
14.02071 -0.07085703
14.02171 -0.070724462
14.02271 -0.070595933
14.02371 -0.07047170700000001
14.02471 -0.07034975
14.02571 -0.070226629
14.02671 -0.070099049
14.02771 -0.069965364
14.02871 -0.069826294
14.02971 -0.069684553
14.03071 -0.069543521
14.03171 -0.069405651
14.03271 -0.069271337
14.03371 -0.069138827
14.03471 -0.06900515900000001
14.03571 -0.068867701
14.03671 -0.068725494
14.03771 -0.068579766
14.03871 -0.068433327
14.03971 -0.068289175
14.04071 -0.068148953
14.04171 -0.06801204899999999
14.04271 -0.06787579599999999
14.04371 -0.067736674
14.04471 -0.06759195800000001
14.04571 -0.067441032
14.04671 -0.067285716
14.04771 -0.067129446
14.04871 -0.066975702
14.04971 -0.066826417
14.05071 -0.066681136
14.05171 -0.066537317
14.05271 -0.066391606
14.05371 -0.066241488
14.05471 -0.06608647499999999
14.05571 -0.065928313
14.05671 -0.065770041
14.05771 -0.065614452
14.05871 -0.06546264
14.05971 -0.06531337899999999
14.06071 -0.06516364499999999
14.06171 -0.065010047
14.06271 -0.064850447
14.06371 -0.064685033
14.06471 -0.064516295
14.06571 -0.064347929
14.06671 -0.06418316
14.06771 -0.064023305
14.06871 -0.063867227
14.06971 -0.063711964
14.07071 -0.063554157
14.07171 -0.06339165799999999
14.07271 -0.063224474
14.07371 -0.063054659
14.07471 -0.06288521100000001
14.07571 -0.062718499
14.07671 -0.062555028
14.07771 -0.062393135
14.07871 -0.062229758
14.07971 -0.062061957
14.08071 -0.06188837
14.08171 -0.061709993000000005
14.08271 -0.061529822
14.08371 -0.061351561
14.08471 -0.061177986000000004
14.08571 -0.061009696
14.08671 -0.060844905
14.08771 -0.060680247
14.08871 -0.060512323
14.08971 -0.060339173
14.09071 -0.060161023
14.09171 -0.059979985
14.09271 -0.059798919000000006
14.09371 -0.059619971
14.09471 -0.059443555
14.09571 -0.059268257
14.09671 -0.059091649
14.09771 -0.058911635999999996
14.09871 -0.058727647
14.09971 -0.058541045
14.10071 -0.058354583
14.10171 -0.058171147
14.10271 -0.057992339000000004
14.10371 -0.057817635000000006
14.10471 -0.05764449000000001
14.10571 -0.057469349
14.10671 -0.05728914400000001
14.10771 -0.057102542
14.10871 -0.056910461999999995
14.10971 -0.056715577
14.11071 -0.056521111000000006
14.11171 -0.056329498
14.11271 -0.056141475
14.11371 -0.055956037
14.11471 -0.055771152
14.11571 -0.055584923
14.11671 -0.055396534
14.11771 -0.055206560999999994
14.11871 -0.055016541999999995
14.11971 -0.05482799
14.12071 -0.054641429
14.12171 -0.054455909
14.12271 -0.05426927200000001
14.12371 -0.054079061000000005
14.12471 -0.053883664000000005
14.12571 -0.053683150000000006
14.12671 -0.053479383000000005
14.12771 -0.053275365
14.12871 -0.053074112
14.12971 -0.052877497999999995
14.13071 -0.052685617
14.13171 -0.052496854999999995
14.13271 -0.052308658
14.13371 -0.052118581
14.13471 -0.051925151
14.13571 -0.051728246
14.13671 -0.051528797
14.13771 -0.051328115
14.13871 -0.051127141
14.13971 -0.050926028
14.14071 -0.050724228
14.14171 -0.050520973
14.14271 -0.050315936
14.14371 -0.050109637
14.14471 -0.049903435999999995
14.14571 -0.049699051
14.14671 -0.049497816
14.14771 -0.049300038
14.14871 -0.04910472799999999
14.14971 -0.048909854
14.15071 -0.048713022
14.15171 -0.048512293000000005
14.15271 -0.048306823
14.15371 -0.04809708
14.15471 -0.047884585
14.15571 -0.047671306000000004
14.15671 -0.047458994000000004
14.15771 -0.047248692
14.15871 -0.047040594
14.15971 -0.046834232999999996
14.16071 -0.046628877
14.16171 -0.04642389
14.16271 -0.04621894
14.16371 -0.046013952999999996
14.16471 -0.045808897
14.16571 -0.045603534
14.16671 -0.04539731
14.16771 -0.045189419
14.16871 -0.044979065
14.16971 -0.044765811999999995
14.17071 -0.044549842
14.17171 -0.044332026000000004
14.17271 -0.044113756000000004
14.17371 -0.04389658
14.17471 -0.043681753
14.17571 -0.043469871
14.17671 -0.043260702
14.17771 -0.043053272999999996
14.17871 -0.042846173
14.17971 -0.042637964
14.18071 -0.042427587
14.18171 -0.042214591
14.18271 -0.04199917
14.18371 -0.041781986
14.18471 -0.041563873
14.18571 -0.041345536
14.18671 -0.041127362
14.18771 -0.040909401
14.18871 -0.040691512
14.18971 -0.040473588
14.19071 -0.040255734
14.19171 -0.040038303000000004
14.19271 -0.039821767
14.19371 -0.039606454
14.19471 -0.039392285
14.19571 -0.039178648
14.19671 -0.038964499
14.19771 -0.038748674000000004
14.19871 -0.038530311
14.19971 -0.038309218
14.20071 -0.038085994
14.20171 -0.037861862999999996
14.20271 -0.037638241
14.20371 -0.037416225000000004
14.20471 -0.037196206
14.20571 -0.036977767
14.20671 -0.036759928
14.20771 -0.036541614
14.20871 -0.036322136000000005
14.20971 -0.036101477
14.21071 -0.035880238
14.21171 -0.035659279
14.21271 -0.035439225
14.21371 -0.03522007
14.21471 -0.035001093000000004
14.21571 -0.03478112
14.21671 -0.034559064
14.21771 -0.034334432
14.21871 -0.034107636999999996
14.21971 -0.033879883
14.22071 -0.03365271
14.22171 -0.033427370000000005
14.22271 -0.033204330000000004
14.22371 -0.032983109000000004
14.22471 -0.032762549
14.22571 -0.032541371
14.22671 -0.032318762
14.22771 -0.032094721
14.22871 -0.031869984
14.22971 -0.031645598999999996
14.23071 -0.031422314
14.23171 -0.031200115
14.23271 -0.030978138000000002
14.23371 -0.030755007
14.23471 -0.030529476
14.23571 -0.030301059999999998
14.23671 -0.030070363000000003
14.23771 -0.029838935
14.23871 -0.029608709
14.23971 -0.029381254000000002
14.24071 -0.029157157000000003
14.24171 -0.028935829
14.24271 -0.028715780000000003
14.24371 -0.028495264
14.24471 -0.028272957
14.24571 -0.0280484
14.24671 -0.027822013
14.24771 -0.027594695
14.24871 -0.027367254
14.24971 -0.027139951
14.25071 -0.026912369999999998
14.25171 -0.026683715999999996
14.25271 -0.026453353
14.25371 -0.026221323
14.25471 -0.025988562000000003
14.25571 -0.025756677
14.25671 -0.025527366
14.25771 -0.025301691
14.25871 -0.025079589000000003
14.25971 -0.024859782
14.26071 -0.024640193
14.26171 -0.024418678
14.26271 -0.024193763
14.26371 -0.023965109999999998
14.26471 -0.023733525999999998
14.26571 -0.023500533
14.26671 -0.023267727
14.26771 -0.023036215999999998
14.26871 -0.022806348
14.26971 -0.022577835
14.27071 -0.022350131999999998
14.27171 -0.022122878
14.27271 -0.021896132
14.27371 -0.021670303
14.27471 -0.021445812
14.27571 -0.02122266
14.27671 -0.021000161
14.27771 -0.020776987
14.27871 -0.020551559
14.27971 -0.020322636
14.28071 -0.02008985
14.28171 -0.019853964
14.28271 -0.019616711
14.28371 -0.019380276
14.28471 -0.019146620000000003
14.28571 -0.018916890000000002
14.28671 -0.018691136
14.28771 -0.018468421999999998
14.28871 -0.01824724
14.28971 -0.018026043999999998
14.29071 -0.017803679
14.29171 -0.017579577
14.29271 -0.017353667
14.29371 -0.017126134
14.29471 -0.016897154
14.29571 -0.016666779
14.29671 -0.016434999
14.29771 -0.016201957
14.29871 -0.015968169
14.29971 -0.015734593
14.30071 -0.015502499
14.30171 -0.015273107
14.30271 -0.015047165999999999
14.30371 -0.014824614
14.30471 -0.014604477
14.30571 -0.014385078
14.30671 -0.014164488
14.30771 -0.01394108
14.30871 -0.013713979999999999
14.30971 -0.013483285000000001
14.31071 -0.013249974000000001
14.31171 -0.013015552
14.31271 -0.012781589
14.31371 -0.012549307999999999
14.31471 -0.012319356
14.31571 -0.012091801
14.31671 -0.011866317999999999
14.31771 -0.011642428
14.31871 -0.011419684999999999
14.31971 -0.011197724000000001
14.32071 -0.010976182
14.32171 -0.010754561000000001
14.32271 -0.010532142000000001
14.32371 -0.010308056999999999
14.32471 -0.010081508999999999
14.32571 -0.0098520912
14.32671 -0.009620052899999999
14.32771 -0.0093863979
14.32871 -0.009152714499999999
14.32971 -0.008920773
14.33071 -0.008692010299999999
14.33171 -0.008467091500000001
14.33271 -0.0082457045
14.33371 -0.008026672
14.33471 -0.0078083445
14.33571 -0.007589122099999999
14.33671 -0.0073679061
14.33771 -0.0071443297
14.33871 -0.006918696500000001
14.33971 -0.0066916953
14.34071 -0.0064640459
14.34171 -0.0062362356
14.34271 -0.006008465399999999
14.34371 -0.005780798199999999
14.34471 -0.0055533976
14.34571 -0.0053267042
14.34671 -0.0051014136
14.34771 -0.0048782396
14.34871 -0.004657556199999999
14.34971 -0.0044390868
14.35071 -0.0042218195000000005
14.35171 -0.0040042265
14.35271 -0.0037847396000000003
14.35371 -0.0035622949999999996
14.35471 -0.0033367272
14.35571 -0.0031088402
14.35671 -0.0028801154
14.35771 -0.0026521773
14.35871 -0.0024262343
14.35971 -0.0022027292
14.36071 -0.001981328
14.36171 -0.0017612202999999999
14.36271 -0.0015415737
14.36371 -0.0013219059
14.36471 -0.0011022126
14.36571 -0.00088280294
14.36671 -0.00066395141
14.36771 -0.00044556978
14.36871 -0.00022709139000000003
14.36971 -7.6527577e-06
14.37071 0.00021349831
14.37171 0.00043657119
14.37271 0.00066099537
14.37371 0.00088552933
14.37471 0.0011086884
14.37571 0.0013293191
14.37671 0.0015470656
14.37771 0.0017625118
14.37871 0.0019769283
14.37971 0.0021917404
14.38071 0.0024079527
14.38171 0.0026257986999999997
14.38271 0.0028447603
14.38371 0.0030639272
14.38471 0.0032825111999999997
14.38571 0.0035002467
14.38671 0.0037174878999999997
14.38771 0.0039349525
14.38871 0.0041532585000000006
14.38971 0.0043724973
14.39071 0.0045920773000000005
14.39171 0.0048109356
14.39271 0.0050280261
14.39371 0.0052428433
14.39471 0.0054557189
14.39571 0.0056677251
14.39671 0.005880211
14.39771 0.0060941944
14.39871 0.0063098864999999995
14.39971 0.0065265944
14.40071 0.0067430527
14.40171 0.0069580332
14.40271 0.007170936399999999
14.40371 0.0073820738
14.40471 0.0075925091
14.40571 0.0078035286
14.40671 0.0080160018
14.40771 0.0082299521
14.40871 0.0084445535
14.40971 0.0086585576
14.41071 0.0088709407
14.41171 0.0090814428
14.41271 0.0092907219
14.41371 0.009500034499999999
14.41471 0.0097105905
14.41571 0.009922901500000001
14.41671 0.010136458
14.41771 0.010349919
14.41871 0.010561728
14.41971 0.010770877
14.42071 0.010977434999999999
14.42171 0.011182570000000001
14.42271 0.011388032
14.42371 0.01159533
14.42471 0.011805004
14.42571 0.012016345
14.42671 0.012227711999999998
14.42771 0.012437312
14.42871 0.012644068999999999
14.42971 0.012848151999999998
14.43071 0.013050908000000002
14.43171 0.013254213
14.43271 0.01345955
14.43371 0.013667266
14.43471 0.013876388
14.43571 0.014085084000000001
14.43671 0.014291576
14.43771 0.014495038
14.43871 0.014696045999999999
14.43971 0.014896334
14.44071 0.015097951
14.44171 0.015302221
14.44271 0.015509019
14.44371 0.015716741
14.44471 0.015922995
14.44571 0.016125731
14.44671 0.016324257
14.44771 0.016519647
14.44871 0.016714327
14.44971 0.016911000000000002
14.45071 0.017111420999999998
14.45171 0.017315581
14.45271 0.017521722
14.45371 0.017727159
14.45471 0.017929541
14.45571 0.018127958
14.45671 0.018323329
14.45771 0.018517904
14.45871 0.018714109
14.45971 0.018913281
14.46071 0.019114946
14.46171 0.019316981
14.46271 0.019516637
14.46371 0.019711927
14.46471 0.019902704
14.46571 0.020090894
14.46671 0.020279716
14.46771 0.020472243
14.46871 0.020669945000000002
14.46971 0.020871933
14.47071 0.021075267
14.47171 0.021276223
14.47271 0.021471952
14.47371 0.021661744
14.47471 0.021847317
14.47571 0.022031988
14.47671 0.022219108
14.47771 0.022410504
14.47871 0.022605663
14.47971 0.02280206
14.48071 0.022996466
14.48171 0.023186598
14.48271 0.023372316
14.48371 0.023555753999999998
14.48471 0.023740313000000002
14.48571 0.02392896
14.48671 0.024122671
14.48771 0.024319768999999998
14.48871 0.024516540000000003
14.48971 0.024708861000000002
14.49071 0.024894107000000002
14.49171 0.025072446
14.49271 0.025246885999999996
14.49371 0.025422024
14.49471 0.025602042999999998
14.49571 0.025788865999999997
14.49671 0.025981342
14.49771 0.026175827999999998
14.49871 0.026367902
14.49971 0.026554383999999997
14.50071 0.026734760999999996
14.50171 0.026911293
14.50271 0.027087796
14.50371 0.027267679
14.50471 0.027452194
14.50571 0.027639751000000004
14.50671 0.027826658
14.50771 0.028008941000000002
14.50871 0.028184385
14.50971 0.028353793000000002
14.51071 0.028520831000000003
14.51171 0.028690474999999997
14.51271 0.028866748
14.51371 0.029050812
14.51471 0.029240316000000002
14.51571 0.029430341
14.51671 0.029615534
14.51771 0.029792479
14.51871 0.029961179999999997
14.51971 0.030124997
14.52071 0.030289058
14.52171 0.03045788
14.52271 0.030633321
14.52371 0.030813816999999997
14.52471 0.030995242
14.52571 0.031172996
14.52671 0.031344287
14.52771 0.031509518
14.52871 0.031672112999999995
14.52971 0.031836830999999996
14.53071 0.032007394
14.53171 0.032184549
14.53271 0.032365529
14.53371 0.032545213
14.53471 0.032718471
14.53571 0.03288259
14.53671 0.033038645
14.53771 0.033191126
14.53871 0.03334599
14.53971 0.033507976
14.54071 0.033678472
14.54171 0.033854891
14.54271 0.034031883
14.54371 0.034203805
14.54471 0.034367305
14.54571 0.034522821
14.54671 0.034674289
14.54771 0.034827212
14.54871 0.034986014
14.54971 0.035151935
14.55071 0.03532246
14.55171 0.035492572
14.55271 0.03565721
14.55371 0.035813748
14.55471 0.035963336
14.55571 0.036110388
14.55671 0.0362605
14.55771 0.036417731
14.55871 0.036582589
14.55971 0.036751664999999996
14.56071 0.036919132
14.56171 0.037079427
14.56271 0.037229876
14.56371 0.03737199
14.56471 0.03751083
14.56571 0.037652726000000004
14.56671 0.037802386
14.56771 0.037960763
14.56871 0.038124653
14.56971 0.038288216
14.57071 0.038445726
14.57171 0.038594194
14.57271 0.038734698
14.57371 0.038871763
14.57471 0.039011124
14.57571 0.039156951
14.57671 0.039309857
14.57771 0.039466642
14.57871 0.039621891
14.57971 0.039770652
14.58071 0.039910901
14.58171 0.040044598
14.58271 0.040176813
14.58371 0.040313327999999995
14.58471 0.040457834
14.58571 0.0406101
14.58671 0.040765942
14.58771 0.040919094999999996
14.58871 0.041064067
14.58971 0.041198672
14.59071 0.041325056
14.59171 0.041448702999999996
14.59271 0.041575942
14.59371 0.041711070999999995
14.59471 0.041854472000000004
14.59571 0.04200257
14.59671 0.042149625
14.59771 0.042290502
14.59871 0.042423041
14.59971 0.042548974
14.60071 0.042672944000000004
14.60171 0.042800119
14.60271 0.042933595
14.60371 0.043072834000000004
14.60471 0.043213903
14.60571 0.043351395
14.60671 0.043481102
14.60771 0.043602145
14.60871 0.043717527
14.60971 0.043832830999999996
14.61071 0.04395365
14.61171 0.044082987
14.61271 0.044219826999999996
14.61371 0.044359568999999995
14.61471 0.044496113
14.61571 0.044624615
14.61671 0.044743626
14.61771 0.044855638
14.61871 0.044965785
14.61971 0.045079389000000004
14.62071 0.045199494
14.62171 0.04532556
14.62271 0.04545392
14.62371 0.045579704
14.62471 0.0456993
14.62571 0.045812127
14.62671 0.045920884999999995
14.62771 0.046030161
14.62871 0.0461441
14.62971 0.046264293
14.63071 0.046388889
14.63171 0.046513400999999996
14.63271 0.046632791
14.63371 0.046743872
14.63471 0.046846844
14.63571 0.046945247
14.63671 0.047044363
14.63771 0.047148808
14.63871 0.047260456
14.63971 0.047377672
14.64071 0.047496159
14.64171 0.047611034999999996
14.64271 0.047719067999999996
14.64371 0.047820082
14.64471 0.047916852
14.64571 0.048013619
14.64671 0.048113955
14.64771 0.04821904
14.64871 0.048327181
14.64971 0.048434758
14.65071 0.048538117
14.65171 0.048635455
14.65271 0.048727758
14.65371 0.048818349
14.65471 0.04891126900000001
14.65571 0.049009273000000006
14.65671 0.049112446000000004
14.65771 0.049218076000000006
14.65871 0.049321883
14.65971 0.049419986
14.66071 0.049510685
14.66171 0.049595219999999995
14.66271 0.049677148000000004
14.66371 0.049760687000000005
14.66471 0.049848802
14.66571 0.049941929
14.66671 0.050037948000000006
14.66771 0.05013335
14.66871 0.050224975
14.66971 0.050311488999999994
14.67071 0.050393894
14.67171 0.050474843
14.67271 0.050557178
14.67371 0.050642388
14.67471 0.050729804
14.67571 0.050816929
14.67671 0.050900714
14.67771 0.050979131
14.67871 0.051052298
14.67971 0.051122543000000006
14.68071 0.051193417
14.68171 0.051268074000000004
14.68271 0.051347830000000004
14.68371 0.051431573
14.68471 0.051516265
14.68571 0.051598344
14.68671 0.05167527699999999
14.68771 0.051746599
14.68871 0.051813928
14.68971 0.051880023
14.69071 0.051947375000000004
14.69171 0.052017025999999994
14.69271 0.052088196
14.69371 0.052158849
14.69471 0.052226881999999995
14.69571 0.052291334999999994
14.69671 0.052352976999999995
14.69771 0.052413956
14.69871 0.052476727
14.69971 0.052542769
14.70071 0.052611716
14.70171 0.052681402
14.70271 0.052748754
14.70371 0.05281116499999999
14.70471 0.052867644000000005
14.70571 0.052919274
14.70671 0.052968704
14.70771 0.05301895400000001
14.70871 0.053072115
14.70971 0.053128523999999996
14.71071 0.053186795999999995
14.71171 0.053244654999999995
14.71271 0.053300115
14.71371 0.053352420000000005
14.71471 0.053402304
14.71571 0.053451466
14.71671 0.053501537
14.71771 0.053553091000000004
14.71871 0.053605245
14.71971 0.053655996
14.72071 0.053703191000000004
14.72171 0.053745629999999996
14.72271 0.053783774
14.72371 0.053819659000000006
14.72471 0.053856079
14.72571 0.053895387
14.72671 0.053938478
14.72771 0.05398441599999999
14.72871 0.054030883
14.72971 0.054075201999999996
14.73071 0.054115505
14.73171 0.05415143099999999
14.73271 0.05418412
14.73371 0.054215529000000005
14.73471 0.054247385999999995
14.73571 0.054280378000000004
14.73671 0.054313912000000006
14.73771 0.054346526
14.73871 0.054376776
14.73971 0.05440409300000001
14.74071 0.054429186
14.74171 0.054453779
14.74271 0.054479797999999996
14.74371 0.054508406999999995
14.74471 0.054539356
14.74571 0.054570944999999996
14.74671 0.054600701
14.74771 0.0546264
14.74871 0.054646988
14.74971 0.054663036
14.75071 0.054676452
14.75171 0.05468966
14.75271 0.054704584
14.75371 0.054721913
14.75471 0.054740958
14.75571 0.054760108
14.75671 0.054777687000000005
14.75771 0.054792722
14.75871 0.054805336
14.75971 0.054816552
14.76071 0.054827676
14.76171 0.054839521
14.76271 0.054851914
14.76371 0.054863718
14.76471 0.054873350999999994
14.76571 0.054879568000000004
14.76671 0.0548821
14.76771 0.054881908
14.76871 0.054880849
14.76971 0.054880924000000005
14.77071 0.05488343899999999
14.77171 0.054888444999999994
14.77271 0.05489469
14.77371 0.054900139
14.77471 0.054902781000000005
14.77571 0.054901419
14.77671 0.054896063999999994
14.77771 0.054887863
14.77871 0.054878513999999996
14.77971 0.054869533
14.78071 0.05486164600000001
14.78171 0.054854585
14.78271 0.05484736800000001
14.78371 0.054838846000000004
14.78471 0.054828305
14.78571 0.054815842000000004
14.78671 0.054802274
14.78771 0.054788706
14.78871 0.054775923000000004
14.78971 0.054763914999999996
14.79071 0.054751773
14.79171 0.05473798999999999
14.79271 0.054721121
14.79371 0.054700427999999995
14.79471 0.054676289
14.79571 0.05465016
14.79671 0.054624036
14.79771 0.054599694000000004
14.79871 0.054577977
14.79971 0.054558448
14.80071 0.054539554
14.80171 0.054519210000000005
14.80271 0.054495624
14.80371 0.054467947
14.80471 0.054436515000000005
14.80571 0.054402620000000006
14.80671 0.054367865
14.80771 0.05433347
14.80871 0.054299796
14.80971 0.054266291999999994
14.81071 0.054231921
14.81171 0.054195797
14.81271 0.054157746
14.81371 0.054118497
14.81471 0.054079376000000005
14.81571 0.054041650999999996
14.81671 0.054005806999999996
14.81771 0.053971108999999996
14.81871 0.053935725000000004
14.81971 0.053897349
14.82071 0.053854147
14.82171 0.053805561
14.82271 0.053752650000000006
14.82371 0.053697749
14.82471 0.053643616
14.82571 0.05359235799999999
14.82671 0.053544651
14.82771 0.053499540000000005
14.82871 0.053454923999999994
14.82971 0.053408486000000005
14.83071 0.053358678
14.83171 0.053305266
14.83271 0.053249229999999995
14.83371 0.053192116
14.83471 0.053135119
14.83571 0.053078407999999994
14.83671 0.053021015
14.83771 0.052961352
14.83871 0.052898133
14.83971 0.052831223000000004
14.84071 0.052761990999999994
14.84171 0.052692897999999995
14.84271 0.052626536
14.84371 0.052564440000000004
14.84471 0.052506308
14.84571 0.052449951
14.84671 0.052392058000000005
14.84771 0.052329473
14.84871 0.05226045
14.84971 0.052185274999999996
14.85071 0.052106084
14.85171 0.05202585
14.85271 0.051947136000000005
14.85371 0.051871082
14.85471 0.051797105999999996
14.85571 0.051723467
14.85671 0.051648304000000006
14.85771 0.051570665999999994
14.85871 0.05149105
14.85971 0.051411071999999995
14.86071 0.051332538999999996
14.86171 0.051256345
14.86271 0.051181723
14.86371 0.051106344000000005
14.86471 0.051027199
14.86571 0.050941942000000004
14.86671 0.050850009
14.86771 0.05075305200000001
14.86871 0.050654396
14.86971 0.050557737000000005
14.87071 0.050465693
14.87171 0.050378783
14.87271 0.050295324999999995
14.87371 0.050212285999999995
14.87471 0.050126627
14.87571 0.050036568000000003
14.87671 0.049942178999999996
14.87771 0.049845048
14.87871 0.049747259
14.87971 0.049650192
14.88071 0.049553765
14.88171 0.049456488
14.88271 0.049356313000000006
14.88371 0.049251836
14.88471 0.049143232
14.88571 0.049032469
14.88671 0.048922596
14.88771 0.048816443
14.88871 0.048715324
14.88971 0.048618368
14.89071 0.048522768
14.89171 0.048424912
14.89271 0.048321846
14.89371 0.048212431
14.89471 0.048097674
14.89571 0.04798013
14.89671 0.047862649
14.89771 0.047747107
14.89871 0.047633681000000004
14.89971 0.047521011
14.90071 0.047407093000000004
14.90171 0.047290450000000005
14.90271 0.047170988000000004
14.90371 0.047050075999999996
14.90471 0.04692986
14.90571 0.046812108
14.90671 0.046697197999999995
14.90771 0.046583756999999996
14.90871 0.046469145999999996
14.90971 0.046350589
14.91071 0.046226417
14.91171 0.046096838
14.91271 0.045963873999999995
14.91371 0.045830486000000004
14.91471 0.0456993
14.91571 0.045571537
14.91671 0.045446595
14.91771 0.045322487
14.91871 0.045196891999999995
14.91971 0.045068262
14.92071 0.044936492
14.92171 0.044802835
14.92271 0.044669129
14.92371 0.044536758999999995
14.92471 0.044405865
14.92571 0.044275203
14.92671 0.044142733999999996
14.92771 0.044006627
14.92871 0.043866195000000004
14.92971 0.043722295
14.93071 0.043576999000000005
14.93171 0.043432671
14.93271 0.043290915
14.93371 0.04315188
14.93471 0.043014262000000004
14.93571 0.042875955
14.93671 0.042735072
14.93771 0.042590799
14.93871 0.042443699
14.93971 0.042295345
14.94071 0.04214746
14.94171 0.042001015
14.94271 0.041855751999999996
14.94371 0.041710303
14.94471 0.041562913
14.94571 0.041412334999999995
14.94671 0.041258486
14.94771 0.041102534
14.94871 0.040946370999999995
14.94971 0.040791736999999995
14.95071 0.040639416
14.95171 0.0404889
14.95271 0.04033866
14.95371 0.040186895
14.95471 0.040032368
14.95571 0.039874931
14.95671 0.039715489
14.95771 0.039555453
14.95871 0.039395949
14.95971 0.03923722
14.96071 0.039078496
14.96171 0.038918418999999996
14.96271 0.038755784
14.96371 0.038590241000000004
14.96471 0.038422586
14.96571 0.038254479
14.96671 0.038087743
14.96771 0.037923528
14.96871 0.037761786
14.96971 0.037601276
14.97071 0.037440089999999995
14.97171 0.03727648
14.97271 0.03710954
14.97371 0.036939493000000004
14.97471 0.03676741
14.97571 0.036594609
14.97671 0.036421962
14.97771 0.036249548
14.97871 0.036076753
14.97971 0.035902776
14.98071 0.035727251
14.98171 0.03555064
14.98271 0.035374175
14.98371 0.035199331
14.98471 0.035027094
14.98571 0.034857373
14.98671 0.034688856
14.98771 0.034519404000000004
14.98871 0.034346841999999995
14.98971 0.034169777
14.99071 0.033988108
14.99171 0.033802999
14.99271 0.033616339
14.99371 0.033429978
14.99471 0.033245067
14.99571 0.033061806
14.99671 0.032879657
14.99771 0.032697870999999996
14.99871 0.032516022
14.99971 0.032334257
15.00071 0.032153128999999996
15.00171 0.03197311
15.00271 0.031794058
15.00371 0.031614947000000004
15.00471 0.031434046
15.00571 0.031249518999999996
15.00671 0.031060187000000003
15.00771 0.03086612
15.00871 0.030668763999999998
15.00971 0.03047052
15.01071 0.030273943999999997
15.01171 0.030080896000000003
15.01271 0.02989198
15.01371 0.029706489000000003
15.01471 0.029522841
15.01571 0.029339262999999997
15.01671 0.029154416
15.01771 0.02896768
15.01871 0.02877904
15.01971 0.028588693
15.02071 0.028396613
15.02171 0.028202395
15.02271 0.028005414
15.02371 0.027805275999999997
15.02471 0.027602296999999998
15.02571 0.027397743999999998
15.02671 0.027193641
15.02771 0.026992202
15.02871 0.02679507
15.02971 0.026602685
15.03071 0.026414069000000002
15.03171 0.026227106
15.03271 0.026039223000000004
15.03371 0.025848199999999998
15.03471 0.025652774000000003
15.03571 0.02545286
15.03671 0.025249319
15.03771 0.025043468
15.03871 0.024836554000000004
15.03971 0.024629441999999998
15.04071 0.024422599
15.04171 0.024216333
15.04271 0.024011063
15.04371 0.02380746
15.04471 0.023606308
15.04571 0.023408151
15.04671 0.023212892
15.04771 0.023019545
15.04871 0.022826319
15.04971 0.022631039999999998
15.05071 0.022431780000000002
15.05171 0.022227461
15.05271 0.022018187
15.05371 0.0218052
15.05471 0.021590473000000002
15.05571 0.021376113
15.05671 0.021163798
15.05771 0.020954428
15.05871 0.020748097
15.05971 0.020544302
15.06071 0.020342263
15.06171 0.020141198
15.06271 0.019940438999999997
15.06371 0.019739398000000002
15.06471 0.019537458
15.06571 0.019333897000000003
15.06671 0.019127949999999998
15.06771 0.018919006
15.06871 0.018706868
15.06971 0.018491957
15.07071 0.018275344
15.07171 0.018058578999999998
15.07271 0.017843329
15.07371 0.017630958
15.07471 0.017422174000000002
15.07571 0.017216857
15.07671 0.017014114
15.07771 0.016812538999999998
15.07871 0.016610569999999998
15.07971 0.016406841000000002
15.08071 0.016200433
15.08171 0.015990988
15.08271 0.015778662
15.08371 0.015564001000000001
15.08471 0.015347765000000001
15.08571 0.015130775999999999
15.08671 0.014913817
15.08771 0.014697576
15.08871 0.014482631999999999
15.08971 0.014269438
15.09071 0.01405829
15.09171 0.013849268999999999
15.09271 0.01364217
15.09371 0.013436451000000002
15.09471 0.013231243
15.09571 0.013025456
15.09671 0.012817969999999998
15.09771 0.0126079
15.09871 0.012394838
15.09971 0.012179009000000001
15.10071 0.01196126
15.10171 0.011742863000000001
15.10271 0.011525187000000001
15.10371 0.011309329
15.10471 0.011095826
15.10571 0.010884571000000001
15.10671 0.010674932
15.10771 0.010466046
15.10871 0.010257142
15.10971 0.01004778
15.11071 0.0098378965
15.11171 0.0096276577
15.11271 0.009417204299999999
15.11371 0.009206437199999999
15.11471 0.008994961499999999
15.11571 0.0087822373
15.11671 0.0085678839
15.11771 0.0083519815
15.11871 0.0081352126
15.11971 0.0079187383
15.12071 0.0077038269
15.12171 0.0074913754
15.12271 0.0072815354
15.12371 0.007073614000000001
15.12471 0.0068663248
15.12571 0.0066582899
15.12671 0.0064485866
15.12771 0.006237096399999999
15.12871 0.0060244965000000004
15.12971 0.0058118952
15.13071 0.0056002755
15.13171 0.0053900068
15.13271 0.005180660100000001
15.13371 0.0049712162
15.13471 0.0047605841000000005
15.13571 0.0045481778
15.13671 0.0043342763
15.13771 0.0041199815
15.13871 0.0039067723
15.13971 0.0036958543
15.14071 0.0034876044
15.14171 0.0032813805
15.14271 0.0030757958
15.14371 0.0028693421
15.14471 0.0026610764
15.14571 0.0024510429
15.14671 0.0022402266
15.14771 0.0020300475000000003
15.14871 0.001821634
15.14971 0.001615222
15.15071 0.0014099811
15.15171 0.0012043697
15.15271 0.0009968712199999999
15.15371 0.0007867693999999999
15.15471 0.0005745916
15.15571 0.00036199012
15.15671 0.00015108972
15.15771 -5.6416956999999994e-05
15.15871 -0.00026001799000000003
15.15971 -0.00046062837
15.16071 -0.00066021344
15.16171 -0.0008609550599999999
15.16271 -0.0010643387
15.16371 -0.0012705769
15.16471 -0.0014786273
15.16571 -0.0016867811
15.16671 -0.0018935309
15.16771 -0.0020982909
15.16871 -0.002301621
15.16971 -0.0025048432
15.17071 -0.0027092436
15.17171 -0.0029152601
15.17271 -0.0031220763
15.17371 -0.0033278546
15.17471 -0.0035305333
15.17571 -0.0037288301000000003
15.17671 -0.0039229799
15.17771 -0.0041148323
15.17871 -0.004307226799999999
15.17971 -0.0045028959
15.18071 -0.0047033678
15.18171 -0.0049083588
15.18271 -0.0051159212
15.18371 -0.005323279
15.18471 -0.0055279688
15.18571 -0.0057287707
15.18671 -0.0059260285
15.18771 -0.006121242799999999
15.18871 -0.0063161679
15.18971 -0.0065118766
15.19071 -0.0067082547
15.19171 -0.00690417
15.19271 -0.0070982205
15.19371 -0.0072896699
15.19471 -0.0074790849
15.19571 -0.0076683122
15.19671 -0.0078597601
15.19771 -0.0080552942
15.19871 -0.0082552615
15.19971 -0.008458117400000001
15.20071 -0.0086608787
15.20171 -0.0088602312
15.20271 -0.009053824
15.20371 -0.009241192300000001
15.20471 -0.0094238945
15.20571 -0.0096048207
15.20671 -0.0097869874
15.20771 -0.0099723606
15.20871 -0.010161227
15.20971 -0.01035235
15.21071 -0.010543791
15.21171 -0.010733963
15.21271 -0.010922389000000001
15.21371 -0.011109802
15.21471 -0.011297568000000001
15.21571 -0.011486738
15.21671 -0.011677244
15.21771 -0.011867665000000001
15.21871 -0.012055738
15.21971 -0.012239383000000001
15.22071 -0.012417782
15.22171 -0.01259197
15.22271 -0.012764623000000001
15.22371 -0.012939086
15.22471 -0.013118066
15.22571 -0.013302529999999998
15.22671 -0.013491318
15.22771 -0.013681629
15.22871 -0.013870159
15.22971 -0.01405439
15.23071 -0.014233448
15.23171 -0.014408222000000002
15.23271 -0.0145807
15.23371 -0.014752921
15.23471 -0.014926041999999999
15.23571 -0.015099964
15.23671 -0.015273657
15.23771 -0.015445982
15.23871 -0.015616554999999999
15.23971 -0.015786182
15.24071 -0.015956616
15.24171 -0.016129733
15.24271 -0.016306514
15.24371 -0.016486342
15.24471 -0.016666992
15.24571 -0.016845371
15.24671 -0.017018706
15.24771 -0.017185666000000002
15.24871 -0.017346925
15.24971 -0.0175049
15.25071 -0.017662802
15.25171 -0.017823388
15.25271 -0.017987988
15.25371 -0.018156171
15.25471 -0.018326186
15.25571 -0.018495881999999998
15.25671 -0.018663684
15.25771 -0.01882916
15.25871 -0.018992939
15.25971 -0.01915609
15.26071 -0.019319318
15.26171 -0.019482392
15.26271 -0.019644153
15.26371 -0.019803065999999998
15.26471 -0.019958078
15.26571 -0.020109329
15.26671 -0.020258347
15.26771 -0.020407588
15.26871 -0.020559508
15.26971 -0.020715548
15.27071 -0.020875519999999998
15.27171 -0.021037656000000002
15.27271 -0.021199294
15.27371 -0.021357928999999998
15.27471 -0.021512136999999997
15.27571 -0.021662014
15.27671 -0.021808948
15.27771 -0.021954881000000002
15.27871 -0.022101415
15.27971 -0.02224919
15.28071 -0.022397771
15.28171 -0.022546065
15.28271 -0.022693022
15.28371 -0.022838243999999997
15.28471 -0.022982202
15.28571 -0.02312596
15.28671 -0.023270566
15.28771 -0.023416414
15.28871 -0.023562925000000002
15.28971 -0.023708706
15.29071 -0.023852138999999998
15.29171 -0.023992121
15.29271 -0.024128617999999998
15.29371 -0.024262741
15.29471 -0.024396334000000002
15.29571 -0.024531208
15.29671 -0.024668407
15.29771 -0.024807775999999997
15.29871 -0.024948065000000002
15.29971 -0.025087464
15.30071 -0.025224348
[truncated: 827,831 more chars]
