# Supplementary material for: 2D Synthetic dataset of numerical simulations of long-period seismicity in a volcanic edifice and related sensitivity kernels
Source: Data Brief. 2021 Jan 25;34:106673. doi: 10.1016/j.dib.2020.106673 (PMC7841316; doi:10.1016/j.dib.2020.106673)
Supplement: Supplementary Data S1 — Supplementary Raw Research Data. This is open data under the CC BY license http://creativecommons.org/licenses/by/4.0/ [file mmc1.zip › Dataset/OUTPUT_SEISMOGRAMS/9000_3000/disp_X_homo_12000_2493_ISO7e-1Hz.semd]

-1.714286 0.0
-1.713286 0.0
-1.712286 0.0
-1.711286 0.0
-1.710286 -6.7438851e-36
-1.709286 5.041684e-24
-1.708286 5.503885e-23
-1.707286 3.2723974e-22
-1.706286 1.4030565e-21
-1.705286 4.8514175999999995e-21
-1.704286 1.4356554e-20
-1.703286 3.7705950999999997e-20
-1.702286 9.004874699999999e-20
-1.701286 1.9892886e-19
-1.700286 4.1168141e-19
-1.699286 8.0584582e-19
-1.698286 1.5032815e-18
-1.697286 2.688665e-18
-1.696286 4.6329814e-18
-1.695286 7.7225026e-18
-1.694286 1.2493542e-17
-1.693286 1.9673006e-17
-1.692286 3.0224409e-17
-1.691286 4.5398593e-17
-1.690286 6.6787876e-17
-1.689286 9.6381813e-17
-1.688286 1.3662212e-16
-1.687286 1.9045374999999998e-16
-1.686286 2.6136817e-16
-1.685286 3.5343496e-16
-1.684286 4.713161799999999e-16
-1.683286 6.2025878e-16
-1.682286 8.0605864e-16
-1.681286 1.0349907e-15
-1.680286 1.313699e-15
-1.679286 1.6490408e-15
-1.678286 2.0478783e-15
-1.677286 2.5168156e-15
-1.676286 3.0618736e-15
-1.675286 3.6881032e-15
-1.674286 4.3991324000000005e-15
-1.673286 5.1966507e-15
-1.672286 6.0798311e-15
-1.671286 7.044693e-15
-1.670286 8.0834174e-15
-1.669286 9.1836172e-15
-1.668286 1.0327578e-14
-1.667286 1.1491482e-14
-1.666286 1.2644631000000001e-14
-1.665286 1.3748691e-14
-1.664286 1.475697e-14
-1.663286 1.5613758e-14
-1.662286 1.6253756e-14
-1.661286 1.6601605e-14
-1.660286 1.6571552e-14
-1.659286 1.6067277e-14
-1.658286 1.4981894e-14
-1.657286 1.3198163000000001e-14
-1.656286 1.0588922e-14
-1.655286 7.0177613e-15
-1.654286 2.3399624000000002e-15
-1.653286 -3.596306299999999e-15
-1.652286 -1.0948508e-14
-1.651286 -1.9877981e-14
-1.650286 -3.0547914999999997e-14
-1.649286 -4.3121042e-14
-1.648286 -5.7757101e-14
-1.647286 -7.461003999999999e-14
-1.646286 -9.3825035e-14
-1.645286 -1.1553532e-13
-1.644286 -1.3985885e-13
-1.643286 -1.6689494e-13
-1.642286 -1.9672071e-13
-1.641286 -2.2938775e-13
-1.640286 -2.6491851e-13
-1.639286 -3.0330308000000003e-13
-1.638286 -3.4449601e-13
-1.637286 -3.8841327e-13
-1.636286 -4.3492955999999997e-13
-1.635286 -4.83876e-13
-1.634286 -5.3503806e-13
-1.633286 -5.8815393e-13
-1.632286 -6.4291351e-13
-1.631286 -6.989577e-13
-1.630286 -7.558783999999999e-13
-1.629286 -8.132189699999999e-13
-1.628286 -8.704752599999999e-13
-1.627286 -9.2709747e-13
-1.626286 -9.8249249e-13
-1.625286 -1.0360266e-12
-1.624286 -1.0870291e-12
-1.623286 -1.1347966e-12
-1.622286 -1.1785976e-12
-1.621286 -1.2176775e-12
-1.620286 -1.2512645e-12
-1.619286 -1.2785758e-12
-1.618286 -1.2988238e-12
-1.617286 -1.3112229e-12
-1.616286 -1.3149969e-12
-1.615286 -1.3093858000000001e-12
-1.614286 -1.2936533000000001e-12
-1.613286 -1.2670938999999998e-12
-1.612286 -1.2290407e-12
-1.611286 -1.1788713e-12
-1.610286 -1.1160160999999999e-12
-1.609286 -1.0399633999999999e-12
-1.608286 -9.5026661e-13
-1.607286 -8.465488700000001e-13
-1.606286 -7.285086399999999e-13
-1.605286 -5.9592376e-13
-1.604286 -4.4865531e-13
-1.603286 -2.8665029e-13
-1.602286 -1.0994365e-13
-1.601286 8.134048899999999e-14
-1.600286 2.8698863000000003e-13
-1.599286 5.0669854e-13
-1.598286 7.4008098e-13
-1.597286 9.8666218e-13
-1.596286 1.2458875e-12
-1.595286 1.5171256000000001e-12
-1.594286 1.7996740999999999e-12
-1.593286 2.0927655e-12
-1.592286 2.395574e-12
-1.591286 2.7072235e-12
-1.590286 3.0267950000000003e-12
-1.589286 3.3533359999999996e-12
-1.588286 3.6858693e-12
-1.587286 4.0234021e-12
-1.586286 4.3649353e-12
-1.585286 4.7094727e-12
-1.584286 5.0560305e-12
-1.583286 5.403645700000001e-12
-1.582286 5.751384899999999e-12
-1.581286 6.0983506e-12
-1.580286 6.4436892999999996e-12
-1.579286 6.786596e-12
-1.578286 7.1263186e-12
-1.577286 7.4621617e-12
-1.576286 7.793489200000001e-12
-1.575286 8.119722200000001e-12
-1.574286 8.4403391e-12
-1.573286 8.754872899999999e-12
-1.572286 9.0629049e-12
-1.571286 9.364058299999999e-12
-1.570286 9.657991600000001e-12
-1.569286 9.944387e-12
-1.568286 1.0222938e-11
-1.567286 1.0493338e-11
-1.566286 1.0755265e-11
-1.565286 1.1008364999999999e-11
-1.564286 1.1252237e-11
-1.563286 1.1486413000000001e-11
-1.562286 1.1710343e-11
-1.561286 1.1923375e-11
-1.560286 1.2124737e-11
-1.559286 1.231352e-11
-1.558286 1.2488661e-11
-1.557286 1.2648928999999999e-11
-1.556286 1.2792908e-11
-1.555286 1.2918989e-11
-1.554286 1.3025355999999999e-11
-1.553286 1.3109984e-11
-1.552286 1.3170632999999998e-11
-1.551286 1.3204844e-11
-1.550286 1.3209946000000002e-11
-1.549286 1.3183065e-11
-1.548286 1.3121126e-11
-1.547286 1.3020876e-11
-1.546286 1.2878903000000002e-11
-1.545286 1.2691653000000001e-11
-1.544286 1.2455462e-11
-1.543286 1.2166592e-11
-1.542286 1.1821256e-11
-1.541286 1.1415666000000002e-11
-1.540286 1.0946076999999999e-11
-1.539286 1.0408827e-11
-1.538286 9.8003867e-12
-1.537286 9.1174159e-12
-1.536286 8.356808799999999e-12
-1.535286 7.5157532e-12
-1.534286 6.5917804999999995e-12
-1.533286 5.5828213e-12
-1.532286 4.487257e-12
-1.531286 3.3039716e-12
-1.530286 2.0323983e-12
-1.529286 6.7256576e-13
-1.528286 -7.748612500000001e-13
-1.527286 -2.3085456e-12
-1.526286 -3.9264466e-12
-1.525286 -5.6257956000000004e-12
-1.524286 -7.4030768e-12
-1.523286 -9.2540179e-12
-1.522286 -1.1173585e-11
-1.521286 -1.3155987999999999e-11
-1.520286 -1.5194694e-11
-1.519286 -1.7282446e-11
-1.518286 -1.9411295000000002e-11
-1.517286 -2.1572643e-11
-1.516286 -2.3757278999999997e-11
-1.515286 -2.5955448e-11
-1.514286 -2.8156901e-11
-1.513286 -3.0350974000000004e-11
-1.512286 -3.2526663999999997e-11
-1.511286 -3.4672711999999997e-11
-1.510286 -3.6777691e-11
-1.509286 -3.8830096e-11
-1.508286 -4.0818453e-11
-1.507286 -4.27314e-11
-1.506286 -4.4557804e-11
-1.505286 -4.6286850999999994e-11
-1.504286 -4.7908156e-11
-1.503286 -4.9411842e-11
-1.502286 -5.0788648e-11
-1.501286 -5.2030022e-11
-1.500286 -5.3128183e-11
-1.499286 -5.407621e-11
-1.498286 -5.4868110999999995e-11
-1.497286 -5.5498867e-11
-1.496286 -5.5964489000000006e-11
-1.495286 -5.6262043e-11
-1.494286 -5.6389690999999995e-11
-1.493286 -5.6346675e-11
-1.492286 -5.6133330999999995e-11
-1.491286 -5.5751073999999994e-11
-1.490286 -5.5202349e-11
-1.489286 -5.4490612999999996e-11
-1.488286 -5.3620259e-11
-1.487286 -5.2596555999999994e-11
-1.486286 -5.1425558e-11
-1.485286 -5.0114025e-11
-1.484286 -4.866931e-11
-1.483286 -4.7099249000000004e-11
-1.482286 -4.5412052e-11
-1.481286 -4.3616166000000004e-11
-1.480286 -4.1720154e-11
-1.479286 -3.9732556e-11
-1.478286 -3.7661774e-11
-1.477286 -3.5515921e-11
-1.476286 -3.3302717e-11
-1.475286 -3.1029354e-11
-1.474286 -2.8702390000000002e-11
-1.473286 -2.6327652e-11
-1.472286 -2.3910135e-11
-1.471286 -2.1453941e-11
-1.470286 -1.8962203999999998e-11
-1.469286 -1.6437061e-11
-1.468286 -1.3879617e-11
-1.467286 -1.1289954e-11
-1.466286 -8.6671325e-12
-1.465286 -6.0092426999999995e-12
-1.464286 -3.3134580000000004e-12
-1.463286 -5.761203e-13
-1.462286 2.2071581e-12
-1.461286 5.0413687000000004e-12
-1.460286 7.9319614e-12
-1.459286 1.0884682e-11
-1.458286 1.3905392e-11
-1.457286 1.699987e-11
-1.456286 2.0173608000000002e-11
-1.455286 2.3431588e-11
-1.454286 2.6778056e-11
-1.453286 3.0216303000000005e-11
-1.452286 3.3748419e-11
-1.451286 3.7375075e-11
-1.450286 4.1095303999999996e-11
-1.449286 4.490628e-11
-1.448286 4.8803138000000004e-11
-1.447286 5.2778777e-11
-1.446286 5.6823723999999995e-11
-1.445286 6.0925988e-11
-1.444286 6.5070963e-11
-1.443286 6.9241363e-11
-1.442286 7.341718399999999e-11
-1.441286 7.757570600000001e-11
-1.440286 8.1691538e-11
-1.439286 8.5736702e-11
-1.438286 8.9680758e-11
-1.437286 9.3490992e-11
-1.436286 9.7132588e-11
-1.435286 1.0056895999999999e-10
-1.434286 1.0376195000000001e-10
-1.433286 1.066723e-10
-1.432286 1.092599e-10
-1.431286 1.1148429e-10
-1.430286 1.1330509e-10
-1.429286 1.1468244999999999e-10
-1.428286 1.1557757999999999e-10
-1.427286 1.1595324e-10
-1.426286 1.1577431999999999e-10
-1.425286 1.1500831e-10
-1.424286 1.1362586999999999e-10
-1.423286 1.1160140000000001e-10
-1.422286 1.0891345e-10
-1.421286 1.0554536e-10
-1.420286 1.0148560999999999e-10
-1.419286 9.672828900000001e-11
-1.418286 9.1273538e-11
-1.417286 8.5127836e-11
-1.416286 7.8304301e-11
-1.415286 7.082294300000001e-11
-1.414286 6.2710801e-11
-1.413286 5.4002061e-11
-1.412286 4.4738055e-11
-1.411286 3.4967208999999995e-11
-1.410286 2.4744897999999997e-11
-1.409286 1.4133226000000002e-11
-1.408286 3.2007115000000005e-12
-1.407286 -7.9781003e-12
-1.406286 -1.9323112e-11
-1.405286 -3.0749226e-11
-1.404286 -4.2166975e-11
-1.403286 -5.3483232000000004e-11
-1.402286 -6.460197e-11
-1.401286 -7.5425099e-11
-1.400286 -8.5853346e-11
-1.399286 -9.578718000000001e-11
-1.398286 -1.0512779e-10
-1.397286 -1.1377804999999999e-10
-1.396286 -1.2164356000000002e-10
-1.395286 -1.2863362e-10
-1.394286 -1.3466226000000002e-10
-1.393286 -1.3964922999999999e-10
-1.392286 -1.4352092e-10
-1.391286 -1.4621131e-10
-1.390286 -1.4766283e-10
-1.389286 -1.4782712e-10
-1.388286 -1.4666577e-10
-1.387286 -1.4415099e-10
-1.386286 -1.4026608e-10
-1.385286 -1.3500587999999998e-10
-1.384286 -1.2837714e-10
-1.383286 -1.2039865e-10
-1.382286 -1.1110133e-10
-1.381286 -1.0052822e-10
-1.380286 -8.8734245e-11
-1.379286 -7.5785884e-11
-1.378286 -6.1760758e-11
-1.377286 -4.6747024999999995e-11
-1.376286 -3.0842652e-11
-1.375286 -1.4154608999999999e-11
-1.374286 3.2020989999999997e-12
-1.373286 2.1105483e-11
-1.372286 3.9427721999999997e-11
-1.371286 5.8036398999999996e-11
-1.370286 7.6795818e-11
-1.369286 9.556836700000001e-11
-1.368286 1.1421593000000001e-10
-1.367286 1.3260133e-10
-1.366286 1.5058978e-10
-1.365286 1.6805034999999999e-10
-1.364286 1.8485732e-10
-1.363286 2.0089165e-10
-1.362286 2.1604223999999999e-10
-1.361286 2.3020722000000002e-10
-1.360286 2.4329501000000003e-10
-1.359286 2.5522548000000003e-10
-1.358286 2.6593079e-10
-1.357286 2.7535621e-10
-1.356286 2.8346072999999997e-10
-1.355286 2.902175e-10
-1.354286 2.9561423e-10
-1.353286 2.9965316e-10
-1.352286 3.0235116e-10
-1.351286 3.0373933e-10
-1.350286 3.0386266e-10
-1.349286 3.0277942e-10
-1.348286 3.0056029e-10
-1.347286 2.9728745999999997e-10
-1.346286 2.9305343e-10
-1.345286 2.8795978e-10
-1.344286 2.8211569e-10
-1.343286 2.7563641e-10
-1.342286 2.686416e-10
-1.341286 2.6125354e-10
-1.340286 2.5359534e-10
-1.339286 2.4578911e-10
-1.338286 2.3795399000000003e-10
-1.337286 2.3020435e-10
-1.336286 2.2264786e-10
-1.335286 2.1538374000000002e-10
-1.334286 2.0850103e-10
-1.333286 2.0207692e-10
-1.332286 1.961753e-10
-1.331286 1.9084541e-10
-1.330286 1.8612059e-10
-1.329286 1.8201735999999998e-10
-1.328286 1.7853463e-10
-1.327286 1.7565312e-10
-1.326286 1.7333507e-10
-1.325286 1.7152411e-10
-1.324286 1.7014552e-10
-1.323286 1.6910659e-10
-1.322286 1.6829742000000001e-10
-1.321286 1.675918e-10
-1.320286 1.6684849e-10
-1.319286 1.6591266e-10
-1.318286 1.6461761e-10
-1.317286 1.6278669e-10
-1.316286 1.6023540000000001e-10
-1.315286 1.5677372999999999e-10
-1.314286 1.5220861e-10
-1.313286 1.4634648e-10
-1.312286 1.3899601e-10
-1.311286 1.2997084e-10
-1.310286 1.1909238e-10
-1.309286 1.061926e-10
-1.308286 9.1116817e-11
-1.307286 7.372635999999999e-11
-1.306286 5.3901192e-11
-1.305286 3.1542331e-11
-1.304286 6.57415e-12
-1.303286 -2.1053557e-11
-1.302286 -5.1363747e-11
-1.301286 -8.4350555e-11
-1.300286 -1.1997804e-10
-1.299286 -1.5817921e-10
-1.298286 -1.9885543e-10
-1.297286 -2.4187618e-10
-1.296286 -2.8707915000000004e-10
-1.295286 -3.3427074e-10
-1.294286 -3.8322696000000003e-10
-1.293286 -4.3369457e-10
-1.292286 -4.8539298e-10
-1.291286 -5.3801594e-10
-1.290286 -5.9123418e-10
-1.289286 -6.4469792e-10
-1.288286 -6.9803998e-10
-1.287286 -7.5087905e-10
-1.286286 -8.0282326e-10
-1.285286 -8.5347398e-10
-1.284286 -9.0242969e-10
-1.283286 -9.492902099999998e-10
-1.282286 -9.936606200000001e-10
-1.281286 -1.0351559000000001e-09
-1.280286 -1.0734046999999999e-09
-1.279286 -1.1080539e-09
-1.278286 -1.1387726e-09
-1.277286 -1.1652558e-09
-1.276286 -1.1872285e-09
-1.275286 -1.204449e-09
-1.274286 -1.2167119e-09
-1.273286 -1.2238513999999999e-09
-1.272286 -1.2257434e-09
-1.271286 -1.2223078e-09
-1.270286 -1.2135098e-09
-1.269286 -1.1993616e-09
-1.268286 -1.1799225000000002e-09
-1.267286 -1.1552992e-09
-1.266286 -1.1256456e-09
-1.265286 -1.0911616e-09
-1.264286 -1.0520920999999999e-09
-1.263286 -1.0087243000000001e-09
-1.262286 -9.6138583e-10
-1.261286 -9.104415999999999e-10
-1.260286 -8.562902999999999e-10
-1.259286 -7.993604899999999e-10
-1.258286 -7.401065899999999e-10
-1.257286 -6.7900386e-10
-1.256286 -6.1654375e-10
-1.255286 -5.5322869e-10
-1.254286 -4.8956655e-10
-1.253286 -4.2606529999999996e-10
-1.252286 -3.6322727000000004e-10
-1.251286 -3.0154364e-10
-1.250286 -2.4148886e-10
-1.249286 -1.8351512000000003e-10
-1.248286 -1.280472e-10
-1.247286 -7.5477417e-11
-1.246286 -2.6160904000000002e-11
-1.245286 1.9588696999999998e-11
-1.244286 6.1503157e-11
-1.243286 9.9363085e-11
-1.242286 1.3300082999999998e-10
-1.241286 1.6230282e-10
-1.240286 1.8721130999999999e-10
-1.239286 2.077255e-10
-1.238286 2.2390191000000003e-10
-1.237286 2.3585426e-10
-1.236286 2.4375252e-10
-1.235286 2.4782136e-10
-1.234286 2.4833794e-10
-1.233286 2.4562897e-10
-1.232286 2.4006728e-10
-1.231286 2.3206765999999997e-10
-1.230286 2.2208227000000003e-10
-1.229286 2.1059545e-10
-1.228286 1.9811813000000003e-10
-1.227286 1.8518184e-10
-1.226286 1.723324e-10
-1.225286 1.6012334e-10
-1.224286 1.4910914e-10
-1.223286 1.398384e-10
-1.222286 1.3284692e-10
-1.221286 1.2865091e-10
-1.220286 1.2774026e-10
-1.219286 1.3057208e-10
-1.218286 1.3756458000000002e-10
-1.217286 1.4909118e-10
-1.216286 1.6547519e-10
-1.215286 1.8698498000000002e-10
-1.214286 2.1382970999999997e-10
-1.213286 2.4615571999999997e-10
-1.212286 2.8404351e-10
-1.211286 3.2750564e-10
-1.210286 3.7648520999999997e-10
-1.209286 4.3085522e-10
-1.208286 4.9041877e-10
-1.207286 5.5490998e-10
-1.206286 6.2399578e-10
-1.205286 6.9727856e-10
-1.204286 7.742994600000001e-10
-1.203286 8.5454265e-10
-1.202286 9.374400599999999e-10
-1.201286 1.0223769e-09
-1.200286 1.1086978e-09
-1.199286 1.1957136e-09
-1.198286 1.2827083e-09
-1.197286 1.3689468e-09
-1.196286 1.4536826e-09
-1.195286 1.536166e-09
-1.194286 1.6156522000000002e-09
-1.193286 1.6914097e-09
-1.192286 1.7627283e-09
-1.191286 1.8289276e-09
-1.190286 1.8893644e-09
-1.189286 1.9434397e-09
-1.188286 1.990607e-09
-1.187286 2.0303778e-09
-1.186286 2.0623277e-09
-1.185286 2.0861021e-09
-1.184286 2.1014201e-09
-1.183286 2.1080786e-09
-1.182286 2.1059551999999997e-09
-1.181286 2.0950098e-09
-1.180286 2.0752863000000002e-09
-1.179286 2.0469121e-09
-1.178286 2.0100978e-09
-1.177286 1.9651349999999997e-09
-1.176286 1.912394e-09
-1.175286 1.8523202000000001e-09
-1.174286 1.7854293e-09
-1.173286 1.7123022e-09
-1.172286 1.6335792e-09
-1.171286 1.5499532e-09
-1.170286 1.4621618e-09
-1.169286 1.3709801e-09
-1.168286 1.2772118e-09
-1.167286 1.1816807e-09
-1.166286 1.0852218999999999e-09
-1.165286 9.8867234e-10
-1.164286 8.9286165e-10
-1.163286 7.9860302e-10
-1.162286 7.0668441e-10
-1.161286 6.178595800000001e-10
-1.160286 5.3283992e-10
-1.159286 4.5228647000000004e-10
-1.158286 3.7680271000000006e-10
-1.157286 3.0692792e-10
-1.156286 2.4313119e-10
-1.155286 1.8580636e-10
-1.154286 1.3526776999999998e-10
-1.153286 9.1746977e-11
-1.152286 5.5390339e-11
-1.151286 2.6257698999999998e-11
-1.150286 4.3220192e-12
-1.149286 -1.052996e-11
-1.148286 -1.8496047e-11
-1.147286 -1.9855936e-11
-1.146286 -1.496758e-11
-1.145286 -4.2626513e-12
-1.144286 1.1758865e-11
-1.143286 3.2534882000000004e-11
-1.142286 5.7448133e-11
-1.141286 8.5833765e-11
-1.140286 1.1698744e-10
-1.139286 1.5017394e-10
-1.138286 1.8463605e-10
-1.137286 2.1960381e-10
-1.136286 2.5430367e-10
-1.135286 2.8796794e-10
-1.134286 3.1984389e-10
-1.133286 3.4920277999999997e-10
-1.132286 3.7534853999999996e-10
-1.131286 3.9762594e-10
-1.130286 4.1542837e-10
-1.129286 4.2820482e-10
-1.128286 4.3546625e-10
-1.127286 4.3679113999999996e-10
-1.126286 4.3183017999999997e-10
-1.125286 4.2031001e-10
-1.124286 4.0203590999999997e-10
-1.123286 3.7689374e-10
-1.122286 3.4485049e-10
-1.121286 3.0595407e-10
-1.120286 2.6033193e-10
-1.119286 2.081887e-10
-1.118286 1.498028e-10
-1.117286 8.5522176e-11
-1.116286 1.575904e-11
-1.115286 -5.9016133e-11
-1.114286 -1.382814e-10
-1.113286 -2.2147078e-10
-1.112286 -3.0798229e-10
-1.111286 -3.9718636e-10
-1.110286 -4.8843477e-10
-1.109286 -5.8106957e-10
-1.108286 -6.7443238e-10
-1.107286 -7.6787344e-10
-1.106286 -8.607607700000001e-10
-1.105286 -9.5248878e-10
-1.104286 -1.0424868e-09
-1.103286 -1.1302272e-09
-1.102286 -1.2152324e-09
-1.101286 -1.2970816000000001e-09
-1.100286 -1.3754167e-09
-1.099286 -1.4499472e-09
-1.098286 -1.5204542000000002e-09
-1.097286 -1.5867937e-09
-1.096286 -1.648898e-09
-1.095286 -1.7067769e-09
-1.094286 -1.7605174e-09
-1.093286 -1.810282e-09
-1.092286 -1.8563064e-09
-1.091286 -1.8988960999999997e-09
-1.090286 -1.9384211e-09
-1.089286 -1.9753102e-09
-1.088286 -2.0100447e-09
-1.087286 -2.0431507e-09
-1.086286 -2.0751905e-09
-1.085286 -2.1067538e-09
-1.084286 -2.1384478000000003e-09
-1.083286 -2.1708869e-09
-1.082286 -2.204683e-09
-1.081286 -2.2404342e-09
-1.080286 -2.2787142e-09
-1.079286 -2.3200617e-09
-1.078286 -2.3649699e-09
-1.077286 -2.4138766999999997e-09
-1.076286 -2.467155e-09
-1.075286 -2.525103e-09
-1.074286 -2.5879375e-09
-1.073286 -2.6557851e-09
-1.072286 -2.7286768e-09
-1.071286 -2.8065422e-09
-1.070286 -2.8892055e-09
-1.069286 -2.9763834e-09
-1.068286 -3.0676819000000005e-09
-1.067286 -3.1625979999999996e-09
-1.066286 -3.26052e-09
-1.065286 -3.3607297999999998e-09
-1.064286 -3.4624074e-09
-1.063286 -3.5646368e-09
-1.062286 -3.6664113000000004e-09
-1.061286 -3.766642899999999e-09
-1.060286 -3.8641708e-09
-1.059286 -3.957772e-09
-1.058286 -4.0461728e-09
-1.057286 -4.1280611e-09
-1.056286 -4.2020994e-09
-1.055286 -4.266938900000001e-09
-1.054286 -4.3212336e-09
-1.053286 -4.3636549e-09
-1.052286 -4.3929069e-09
-1.051286 -4.4077405e-09
-1.050286 -4.4069696000000004e-09
-1.049286 -4.3894843e-09
-1.048286 -4.3542656e-09
-1.047286 -4.3003986e-09
-1.046286 -4.227085e-09
-1.045286 -4.1336556e-09
-1.044286 -4.0195798e-09
-1.043286 -3.8844761e-09
-1.042286 -3.7281192e-09
-1.041286 -3.5504474e-09
-1.040286 -3.3515668999999997e-09
-1.039286 -3.1317562999999996e-09
-1.038286 -2.891468e-09
-1.037286 -2.631328e-09
-1.036286 -2.3521348e-09
-1.035286 -2.0548558e-09
-1.034286 -1.7406222000000002e-09
-1.033286 -1.4107226e-09
-1.032286 -1.0665942e-09
-1.031286 -7.0981324e-10
-1.030286 -3.4208326e-10
-1.029286 3.4777506e-11
-1.028286 4.1885027999999996e-10
-1.027286 8.081309100000001e-10
-1.026286 1.2005460000000001e-09
-1.025286 1.5939699e-09
-1.024286 1.9862424e-09
-1.023286 2.3751867e-09
-1.022286 2.7586278999999998e-09
-1.021286 3.1344118e-09
-1.020286 3.5004229e-09
-1.019286 3.8546031000000005e-09
-1.018286 4.1949687000000005e-09
-1.017286 4.5196284e-09
-1.016286 4.8267994e-09
-1.015286 5.1148225e-09
-1.014286 5.3821760000000005e-09
-1.013286 5.6274898e-09
-1.012286 5.8495562999999995e-09
-1.011286 6.0473404e-09
-1.010286 6.2199884e-09
-1.009286 6.3668341e-09
-1.008286 6.4874051e-09
-1.007286 6.5814236000000005e-09
-1.006286 6.648811400000001e-09
-1.005286 6.6896856000000005e-09
-1.004286 6.7043586e-09
-1.003286 6.6933333999999995e-09
-1.002286 6.6572969e-09
-1.001286 6.5971145e-09
-1.000286 6.513817300000001e-09
-0.9992857 6.4085945e-09
-0.9982857 6.2827804999999994e-09
-0.9972857 6.1378402e-09
-0.9962857 5.9753549e-09
-0.9952857 5.7970077e-09
-0.9942857 5.6045658e-09
-0.9932857 5.3998649e-09
-0.9922857 5.1847901e-09
-0.9912857 4.9612592000000005e-09
-0.9902857 4.7312043e-09
-0.9892857 4.4965535000000004e-09
-0.9882857 4.2592142e-09
-0.9872857 4.021054999999999e-09
-0.9862857 3.7838895e-09
-0.9852857 3.54946e-09
-0.9842857 3.3194225e-09
-0.9832857 3.0953329999999996e-09
-0.9822857 2.8786341e-09
-0.9812857 2.6706441000000003e-09
-0.9802857 2.472546e-09
-0.9792857 2.285379e-09
-0.9782857 2.1100314e-09
-0.9772857 1.9472347e-09
-0.9762857 1.7975592e-09
-0.9752857 1.6614118000000001e-09
-0.9742857 1.5390352e-09
-0.9732857 1.4305080999999999e-09
-0.9722857 1.3357482e-09
-0.9712857 1.2545151e-09
-0.9702857 1.1864161e-09
-0.9692857 1.1309125e-09
-0.9682857 1.0873275e-09
-0.9672857 1.0548551000000001e-09
-0.9662857 1.0325701e-09
-0.9652857 1.0194393e-09
-0.9642857 1.0143328e-09
-0.9632857 1.0160367000000001e-09
-0.9622857 1.0232661e-09
-0.9612857 1.0346779e-09
-0.9602857 1.0488849000000001e-09
-0.9592857 1.0644687e-09
-0.9582857 1.0799937e-09
-0.9572857 1.0940205999999999e-09
-0.9562857 1.1051188e-09
-0.9552857 1.1118793e-09
-0.9542857 1.1129268999999998e-09
-0.9532857 1.106931e-09
-0.9522857 1.0926169e-09
-0.9512857 1.0687747e-09
-0.9502857 1.0342688e-09
-0.9492857 9.880455e-10
-0.9482857 9.291398400000001e-10
-0.9472857 8.566815699999999e-10
-0.9462857 7.6989977e-10
-0.9452857 6.6812671e-10
-0.9442857 5.5080038e-10
-0.9432857 4.1746624e-10
-0.9422857 2.6777791999999997e-10
-0.9412857 1.0149702e-10
-0.9402857 -8.150801e-11
-0.9392857 -2.8126392e-10
-0.9382857 -4.9769503e-10
-0.9372857 -7.3062676e-10
-0.9362857 -9.797895099999999e-10
-0.9352857 -1.2448226e-09
-0.9342857 -1.5252791999999999e-09
-0.9332857 -1.8206311e-09
-0.9322857 -2.1302739e-09
-0.9312857 -2.4535315e-09
-0.9302857 -2.7896619e-09
-0.9292857 -3.1378618000000003e-09
-0.9282857 -3.4972709e-09
-0.9272857 -3.8669765e-09
-0.9262857 -4.2460181e-09
-0.9252857 -4.6333895e-09
-0.9242857 -5.0280426e-09
-0.9232857 -5.42889e-09
-0.9222857 -5.8348062e-09
-0.9212857 -6.2446298e-09
-0.9202857 -6.657163e-09
-0.9192857 -7.071170700000001e-09
-0.9182857 -7.4853818e-09
-0.9172857 -7.8984867e-09
-0.9162857 -8.3091353e-09
-0.9152857 -8.715934900000001e-09
-0.9142857 -9.1174464e-09
-0.9132857 -9.512182e-09
-0.9122857 -9.8986e-09
-0.9112857 -1.0275102e-08
-0.9102857 -1.0640028e-08
-0.9092857 -1.0991652999999999e-08
-0.9082857 -1.1328181e-08
-0.9072857 -1.164774e-08
-0.9062857 -1.1948383000000002e-08
-0.9052857 -1.2228077e-08
-0.9042857 -1.2484706e-08
-0.9032857 -1.2716065999999999e-08
-0.9022857 -1.291986e-08
-0.9012857 -1.3093698000000001e-08
-0.9002857 -1.3235099000000001e-08
-0.8992857 -1.3341486e-08
-0.8982857 -1.3410192e-08
-0.8972857 -1.3438457e-08
-0.8962857 -1.3423433e-08
-0.8952857 -1.3362189e-08
-0.8942857 -1.3251714e-08
-0.8932857 -1.3088921999999999e-08
-0.8922857 -1.2870661000000001e-08
-0.8912857 -1.2593725e-08
-0.8902857 -1.225485e-08
-0.8892857 -1.1850737e-08
-0.8882857 -1.1378058000000001e-08
-0.8872857 -1.0833467e-08
-0.8862857 -1.0213613e-08
-0.8852857 -9.515153199999999e-09
-0.8842857 -8.734765e-09
-0.8832857 -7.869163e-09
-0.8822857 -6.915110799999999e-09
-0.8812857 -5.8694376e-09
-0.8802857 -4.7290505e-09
-0.8792857 -3.4909502000000003e-09
-0.8782857 -2.1522457e-09
-0.8772857 -7.101671699999999e-10
-0.8762857 8.379199199999999e-10
-0.8752857 2.4945023e-09
-0.8742857 4.2619071e-09
-0.8732857 6.1422900999999995e-09
-0.8722857 8.137626e-09
-0.8712857 1.0249699e-08
-0.8702857 1.2480096e-08
-0.8692857 1.4830201e-08
-0.8682857 1.7301188e-08
-0.8672857 1.989402e-08
-0.8662857 2.2609442e-08
-0.8652857 2.5447988e-08
-0.8642857 2.840998e-08
-0.8632857 3.1495528e-08
-0.8622857 3.4704539e-08
-0.8612857 3.8036718e-08
-0.8602857 4.1491582e-08
-0.8592857 4.5068468e-08
-0.8582857 4.8766541e-08
-0.8572857 5.2584809e-08
-0.8562857 5.6522137e-08
-0.8552857 6.0577265e-08
-0.8542857 6.4748817e-08
-0.8532857 6.9035322e-08
-0.8522857 7.3435236e-08
-0.8512857 7.7946954e-08
-0.8502857 8.256884100000001e-08
-0.8492857 8.7299235e-08
-0.8482857 9.2136476e-08
-0.8472857 9.7078934e-08
-0.8462857 1.0212501e-07
-0.8452857 1.0727317e-07
-0.8442857 1.1252197e-07
-0.8432857 1.1787007000000001e-07
-0.8422857 1.2331622e-07
-0.8412857 1.2885935e-07
-0.8402857 1.3449847999999999e-07
-0.8392857 1.4023286e-07
-0.8382857 1.4606187e-07
-0.8372857 1.5198511e-07
-0.8362857 1.5800238000000002e-07
-0.8352857 1.6411367e-07
-0.8342857 1.703192e-07
-0.8332857 1.7661943e-07
-0.8322857 1.83015e-07
-0.8312857 1.8950683e-07
-0.8302857 1.9609603e-07
-0.8292857 2.0278395e-07
-0.8282857 2.0957214e-07
-0.8272857 2.164624e-07
-0.8262857 2.2345672e-07
-0.8252857 2.3055725999999998e-07
-0.8242857 2.3776641e-07
-0.8232857 2.4508668e-07
-0.8222857 2.5252078e-07
-0.8212857 2.6007156e-07
-0.8202857 2.6774198e-07
-0.8192857 2.7553511e-07
-0.8182857 2.834541e-07
-0.8172857 2.9150219999999997e-07
-0.8162857 2.9968268000000003e-07
-0.8152857 3.0799885e-07
-0.8142857 3.1645404e-07
-0.8132857 3.2505154e-07
-0.8122857 3.3379461e-07
-0.8112857 3.4268649999999996e-07
-0.8102857 3.5173033e-07
-0.8092857 3.6092915000000003e-07
-0.8082857 3.7028589e-07
-0.8072857 3.7980334000000005e-07
-0.8062857 3.8948418000000004e-07
-0.8052857 3.9933091999999997e-07
-0.8042857 4.0934585000000003e-07
-0.8032857 4.1953112e-07
-0.8022857 4.2988861000000003e-07
-0.8012857 4.4042009999999996e-07
-0.8002857 4.51127e-07
-0.7992857 4.6201065e-07
-0.7982857 4.7307202999999994e-07
-0.7972857 4.8431192e-07
-0.7962857 4.9573092e-07
-0.7952857 5.0732933e-07
-0.7942857 5.1910725e-07
-0.7932857 5.3106448e-07
-0.7922857 5.4320068e-07
-0.7912857 5.5551528e-07
-0.7902857 5.6800742e-07
-0.7892857 5.806760800000001e-07
-0.7882857 5.9352008e-07
-0.7872857 6.0653802e-07
-0.7862857 6.1972836e-07
-0.7852857 6.330894e-07
-0.7842857 6.4661929e-07
-0.7832857 6.6031602e-07
-0.7822857 6.7417756e-07
-0.7812857 6.8820176e-07
-0.7802857 7.0238637e-07
-0.7792857 7.1672916e-07
-0.7782857 7.312277500000001e-07
-0.7772857 7.458797999999999e-07
-0.7762857 7.606829800000001e-07
-0.7752857 7.756350199999999e-07
-0.7742857 7.907336100000001e-07
-0.7732857 8.0597653e-07
-0.7722857 8.2136156e-07
-0.7712857 8.3688665e-07
-0.7702857 8.5254976e-07
-0.7692857 8.6834904e-07
-0.7682857 8.842825999999999e-07
-0.7672857 9.0034895e-07
-0.7662857 9.165464800000001e-07
-0.7652857 9.3287396e-07
-0.7642857 9.4933013e-07
-0.7632857 9.6591402e-07
-0.7622857 9.826247399999999e-07
-0.7612857 9.9946167e-07
-0.7602857 1.0164244e-06
-0.7592857 1.0335126e-06
-0.7582857 1.0507261e-06
-0.7572857 1.0680651e-06
-0.7562857 1.0855299e-06
-0.7552857 1.103121e-06
-0.7542857 1.1208391e-06
-0.7532857 1.1386851e-06
-0.7522857 1.15666e-06
-0.7512857 1.1747652e-06
-0.7502857 1.1930021e-06
-0.7492857 1.2113722999999998e-06
-0.7482857 1.2298778e-06
-0.7472857 1.2485205e-06
-0.7462857 1.2673026e-06
-0.7452857 1.2862266e-06
-0.7442857 1.3052949e-06
-0.7432857 1.3245103e-06
-0.7422857 1.3438756e-06
-0.7412857 1.3633939e-06
-0.7402857 1.3830685e-06
-0.7392857 1.4029025999999998e-06
-0.7382857 1.4228998e-06
-0.7372857 1.4430637e-06
-0.7362857 1.4633982e-06
-0.7352857 1.4839072e-06
-0.7342857 1.5045948000000002e-06
-0.7332857 1.5254654e-06
-0.7322857 1.5465233000000002e-06
-0.7312857 1.5677729e-06
-0.7302857 1.5892190999999998e-06
-0.7292857 1.6108665000000001e-06
-0.7282857 1.6327201e-06
-0.7272857 1.6547848999999999e-06
-0.7262857 1.6770663e-06
-0.7252857 1.6995696e-06
-0.7242857 1.7223001999999999e-06
-0.7232857 1.7452637e-06
-0.7222857 1.7684657e-06
-0.7212857 1.7919122e-06
-0.7202857 1.8156092e-06
-0.7192857 1.8395625e-06
-0.7182857 1.8637784999999998e-06
-0.7172857 1.8882632e-06
-0.7162857 1.9130232e-06
-0.7152857 1.9380646e-06
-0.7142857 1.9633942e-06
-0.7132857 1.9890185e-06
-0.7122857 2.0149441e-06
-0.7112857 2.0411777e-06
-0.7102857 2.0677261e-06
-0.7092857 2.094596e-06
-0.7082857 2.1217941e-06
-0.7072857 2.1493273e-06
-0.7062857 2.1772022e-06
-0.7052857 2.2054256999999997e-06
-0.7042857 2.2340044e-06
-0.7032857 2.2629454e-06
-0.7022857 2.2922549e-06
-0.7012857 2.3219397999999997e-06
-0.7002857 2.3520064e-06
-0.6992857 2.3824613e-06
-0.6982857 2.413311e-06
-0.6972857 2.4445615e-06
-0.6962857 2.4762191000000004e-06
-0.6952857 2.5082898e-06
-0.6942857 2.5407795e-06
-0.6932857 2.5736940000000003e-06
-0.6922857 2.607039e-06
-0.6912857 2.6408200000000003e-06
-0.6902857 2.6750424000000003e-06
-0.6892857 2.7097114e-06
-0.6882857 2.7448321e-06
-0.6872857 2.7804097e-06
-0.6862857 2.8164488e-06
-0.6852857 2.8529543000000003e-06
-0.6842857 2.8899308e-06
-0.6832857 2.9273828e-06
-0.6822857 2.9653146000000002e-06
-0.6812857 3.0037305999999998e-06
-0.6802857 3.0426353e-06
-0.6792857 3.0820323999999997e-06
-0.6782857 3.1219264999999997e-06
-0.6772857 3.1623220000000004e-06
-0.6762857 3.2032226e-06
-0.6752857 3.2446327e-06
-0.6742857 3.2865561e-06
-0.6732857 3.3289974999999996e-06
-0.6722857 3.3719612000000004e-06
-0.6712857 3.4154517e-06
-0.6702857 3.4594738000000003e-06
-0.6692857 3.5040319e-06
-0.6682857 3.5491311e-06
-0.6672857 3.5947767e-06
-0.6662857 3.6409741e-06
-0.6652857 3.6877285000000003e-06
-0.6642857 3.7350460999999998e-06
-0.6632857 3.7829327000000003e-06
-0.6622857 3.8313949e-06
-0.6612857 3.8804394e-06
-0.6602857 3.9300733e-06
-0.6592857 3.9803037e-06
-0.6582857 4.0311384e-06
-0.6572857 4.0825856e-06
-0.6562857 4.1346539000000005e-06
-0.6552857 4.1873516e-06
-0.6542857 4.2406882e-06
-0.6532857 4.2946731e-06
-0.6522857 4.3493163e-06
-0.6512857 4.4046278e-06
-0.6502857 4.4606182e-06
-0.6492857 4.5172985e-06
-0.6482857 4.574680200000001e-06
-0.6472857 4.6327745e-06
-0.6462857 4.6915932e-06
-0.6452857 4.7511485e-06
-0.6442857 4.8114526e-06
-0.6432857 4.8725184e-06
-0.6422857 4.9343583e-06
-0.6412857 4.9969856e-06
-0.6402857 5.0604136e-06
-0.6392857 5.1246555e-06
-0.6382857 5.1897249e-06
-0.6372857 5.2556349e-06
-0.6362857 5.3223996e-06
-0.6352857 5.3900322e-06
-0.6342857 5.4585467e-06
-0.6332857 5.527956799999999e-06
-0.6322857 5.5982760000000004e-06
-0.6312857 5.6695178e-06
-0.6302857 5.7416958e-06
-0.6292857 5.8148235e-06
-0.6282857 5.8889139e-06
-0.6272857 5.963980200000001e-06
-0.6262857 6.040035999999999e-06
-0.6252857 6.1170937e-06
-0.6242857 6.195166e-06
-0.6232857 6.274265699999999e-06
-0.6222857 6.354405e-06
-0.6212857 6.4355959e-06
-0.6202857 6.5178511e-06
-0.6192857 6.6011815e-06
-0.6182857 6.6855996e-06
-0.6172857 6.7711163e-06
-0.6162857 6.8577428e-06
-0.6152857 6.9454906e-06
-0.6142857 7.034371000000001e-06
-0.6132857 7.1243946e-06
-0.6122857 7.215572099999999e-06
-0.6112857 7.3079143000000006e-06
-0.6102857 7.401431599999999e-06
-0.6092857 7.4961349e-06
-0.6082857 7.592034e-06
-0.6072857 7.6891403e-06
-0.6062857 7.7874638e-06
-0.6052857 7.8870151e-06
-0.6042857 7.9878049e-06
-0.6032857 8.0898438e-06
-0.6022857 8.1931425e-06
-0.6012857 8.2977124e-06
-0.6002857 8.4035641e-06
-0.5992857 8.5107089e-06
-0.5982857 8.619157699999999e-06
-0.5972857 8.7289223e-06
-0.5962857 8.8400149e-06
-0.5952857 8.952447e-06
-0.5942857 9.0662311e-06
-0.5932857 9.1813796e-06
-0.5922857 9.297905e-06
-0.5912857 9.4158203e-06
-0.5902857 9.5351389e-06
-0.5892857 9.6558743e-06
-0.5882857 9.778040800000001e-06
-0.5872857 9.9016525e-06
-0.5862857 1.0026724e-05
-0.5852857 1.0153268e-05
-0.5842857 1.0281303e-05
-0.5832857 1.0410841e-05
-0.5822857 1.0541899e-05
-0.5812857 1.0674493e-05
-0.5802857 1.0808637999999999e-05
-0.5792857 1.0944352e-05
-0.5782857 1.1081650000000001e-05
-0.5772857 1.122055e-05
-0.5762857 1.1361068e-05
-0.5752857 1.1503222e-05
-0.5742857 1.164703e-05
-0.5732857 1.1792508000000001e-05
-0.5722857 1.1939674e-05
-0.5712857 1.2088547e-05
-0.5702857 1.2239146e-05
-0.5692857 1.2391487000000001e-05
-0.5682857 1.2545591e-05
-0.5672857 1.2701476000000001e-05
-0.5662857 1.2859159000000002e-05
-0.5652857 1.3018661e-05
-0.5642857 1.3180001000000002e-05
-0.5632857 1.3343197e-05
-0.5622857 1.3508269999999999e-05
-0.5612857 1.3675238999999999e-05
-0.5602857 1.3844124e-05
-0.5592857 1.4014945000000002e-05
-0.5582857 1.4187723999999999e-05
-0.5572857 1.4362479e-05
-0.5562857 1.4539231e-05
-0.5552857 1.4718002e-05
-0.5542857 1.4898812e-05
-0.5532857 1.5081683000000002e-05
-0.5522857 1.5266636000000002e-05
-0.5512857 1.5453692999999998e-05
-0.5502857 1.5642877e-05
-0.5492857 1.5834209e-05
-0.5482857 1.6027712000000002e-05
-0.5472857 1.6223412e-05
-0.5462857 1.6421328e-05
-0.5452857 1.6621486000000002e-05
-0.5442857 1.682391e-05
-0.5432857 1.7028624e-05
-0.5422857 1.7235654000000003e-05
-0.5412857 1.7445024e-05
-0.5402857 1.765676e-05
-0.5392857 1.7870887e-05
-0.5382857 1.8087432e-05
-0.5372857 1.8306422999999998e-05
-0.5362857 1.8527885e-05
-0.5352857 1.8751847e-05
-0.5342857 1.8978335e-05
-0.5332857 1.9207378e-05
-0.5322857 1.9439005000000002e-05
-0.5312857 1.9673246e-05
-0.5302857 1.9910127e-05
-0.5292857 2.0149679e-05
-0.5282857 2.0391931e-05
-0.5272857 2.0636914e-05
-0.5262857 2.0884657e-05
-0.5252857 2.1135192e-05
-0.5242857 2.1388547e-05
-0.5232857 2.1644755e-05
-0.5222857 2.1903844e-05
-0.5212857 2.2165847e-05
-0.5202857 2.2430794e-05
-0.5192857 2.2698717e-05
-0.5182857 2.2969647e-05
-0.5172857 2.3243614e-05
-0.5162857 2.352065e-05
-0.5152857 2.3800786e-05
-0.5142857 2.4084053999999996e-05
-0.5132857 2.4370482e-05
-0.5122857 2.4660102e-05
-0.5112857 2.4952948e-05
-0.5102857 2.5249048e-05
-0.5092857 2.5548433999999997e-05
-0.5082857 2.5851136000000002e-05
-0.5072857 2.6157183999999997e-05
-0.5062857 2.6466608000000004e-05
-0.5052857 2.6779441e-05
-0.5042857 2.7095709000000003e-05
-0.5032857 2.7415447e-05
-0.5022857 2.7738681999999997e-05
-0.5012857 2.8065446e-05
-0.5002857 2.8395769e-05
-0.4992857 2.8729679e-05
-0.4982857 2.9067206e-05
-0.4972857 2.9408383e-05
-0.4962857 2.9753238e-05
-0.4952857 3.0101805e-05
-0.4942857 3.0454108999999998e-05
-0.4932857 3.0810185e-05
-0.4922857 3.1170063e-05
-0.4912857 3.1533773e-05
-0.4902857 3.1901348000000004e-05
-0.4892857 3.2272817e-05
-0.4882857 3.2648213999999995e-05
-0.4872857 3.3027572e-05
-0.4862857 3.3410925e-05
-0.4852857 3.3798301e-05
-0.4842857 3.4189739e-05
-0.4832857 3.4585273e-05
-0.4822857 3.4984932999999995e-05
-0.4812857 3.538876e-05
-0.4802857 3.5796788e-05
-0.4792857 3.6209053e-05
-0.4782857 3.6625593e-05
-0.4772857 3.7046445e-05
-0.4762857 3.7471648e-05
-0.4752857 3.7901242e-05
-0.4742857 3.8335267e-05
-0.4732857 3.8773763e-05
-0.4722857 3.9216772e-05
-0.4712857 3.9664337e-05
-0.4702857 4.0116497999999996e-05
-0.4692857 4.05733e-05
-0.4682857 4.1034789e-05
-0.4672857 4.1501007999999996e-05
-0.4662857 4.1972001e-05
-0.4652857 4.2447817e-05
-0.4642857 4.29285e-05
-0.4632857 4.3414099e-05
-0.4622857 4.390466e-05
-0.4612857 4.4400235e-05
-0.4602857 4.490087e-05
-0.4592857 4.5406614000000005e-05
-0.4582857 4.5917520000000003e-05
-0.4572857 4.6433635e-05
-0.4562857 4.6955012e-05
-0.4552857 4.7481703e-05
-0.4542857 4.8013754e-05
-0.4532857 4.8551225999999995e-05
-0.4522857 4.9094165999999995e-05
-0.4512857 4.964262499999999e-05
-0.4502857 5.0196655000000004e-05
-0.4492857 5.0756313e-05
-0.4482857 5.1321649e-05
-0.4472857 5.1892721e-05
-0.4462857 5.2469579e-05
-0.4452857 5.3052275e-05
-0.4442857 5.3640866000000004e-05
-0.4432857 5.4235403e-05
-0.4422857 5.4835941999999996e-05
-0.4412857 5.5442536e-05
-0.4402857 5.6055239e-05
-0.4392857 5.6674104999999994e-05
-0.4382857 5.7299189e-05
-0.4372857 5.7930544000000004e-05
-0.4362857 5.8568224e-05
-0.4352857 5.9212283e-05
-0.4342857 5.9862776e-05
-0.4332857 6.0519760999999996e-05
-0.4322857 6.1183289e-05
-0.4312857 6.1853416e-05
-0.4302857 6.2530194e-05
-0.4292857 6.3213679e-05
-0.4282857 6.390392899999999e-05
-0.4272857 6.4600994e-05
-0.4262857 6.5304931e-05
-0.4252857 6.6015798e-05
-0.4242857 6.6733651e-05
-0.4232857 6.7458541e-05
-0.4222857 6.8190531e-05
-0.4212857 6.8929671e-05
-0.4202857 6.967602e-05
-0.4192857 7.0429638e-05
-0.4182857 7.1190578e-05
-0.4172857 7.1958902e-05
-0.4162857 7.2734667e-05
-0.4152857 7.351793e-05
-0.4142857 7.4308747e-05
-0.4132857 7.5107181e-05
-0.4122857 7.5913289e-05
-0.4112857 7.6727133e-05
-0.4102857 7.7548776e-05
-0.4092857 7.8378275e-05
-0.4082857 7.9215698e-05
-0.4072857 8.006110199999999e-05
-0.4062857 8.091454899999999e-05
-0.4052857 8.1776102e-05
-0.4042857 8.264582300000001e-05
-0.4032857 8.352377600000001e-05
-0.4022857 8.4410027e-05
-0.4012857 8.5304646e-05
-0.4002857 8.6207689e-05
-0.3992857 8.711923e-05
-0.3982857 8.8039326e-05
-0.3972857 8.896805099999999e-05
-0.3962857 8.9905473e-05
-0.3952857 9.085166000000001e-05
-0.3942857 9.180667500000001e-05
-0.3932857 9.277059099999999e-05
-0.3922857 9.3743478e-05
-0.3912857 9.4725408e-05
-0.3902857 9.571645000000001e-05
-0.3892857 9.6716667e-05
-0.3882857 9.772613800000001e-05
-0.3872857 9.8744943e-05
-0.3862857 9.977313799999999e-05
-0.3852857 0.0001008108
-0.3842857 0.00010185802
-0.3832857 0.00010291485
-0.3822857 0.00010398138
-0.3812857 0.00010505768
-0.3802857 0.00010614381999999999
-0.3792857 0.00010723988
-0.3782857 0.00010834593999999999
-0.3772857 0.00010946208
-0.3762857 0.00011058836
-0.3752857 0.00011172488000000001
-0.3742857 0.00011287169999999999
-0.3732857 0.00011402892
-0.3722857 0.00011519661
-0.3712857 0.00011637485
-0.3702857 0.00011756372000000001
-0.3692857 0.0001187633
-0.3682857 0.00011997367
-0.3672857 0.00012119491999999999
-0.3662857 0.00012242713
-0.3652857 0.00012367037999999999
-0.3642857 0.00012492477
-0.3632857 0.00012619037
-0.3622857 0.00012746726
-0.3612857 0.00012875554
-0.3602857 0.00013005529
-0.3592857 0.00013136658000000002
-0.3582857 0.00013268952
-0.3572857 0.0001340242
-0.3562857 0.00013537069
-0.3552857 0.00013672909
-0.3542857 0.00013809949
-0.3532857 0.00013948198
-0.3522857 0.00014087665
-0.3512857 0.00014228358
-0.3502857 0.00014370288
-0.3492857 0.00014513463
-0.3482857 0.00014657892
-0.3472857 0.00014803583999999998
-0.3462857 0.00014950549
-0.3452857 0.00015098797
-0.3442857 0.00015248336
-0.3432857 0.00015399175
-0.3422857 0.00015551325
-0.3412857 0.00015704793
-0.3402857 0.00015859590000000002
-0.3392857 0.00016015725
-0.3382857 0.00016173209
-0.3372857 0.00016332049
-0.3362857 0.00016492256
-0.3352857 0.00016653839
-0.3342857 0.00016816807999999999
-0.3332857 0.00016981172000000001
-0.3322857 0.00017146941
-0.3312857 0.00017314125
-0.3302857 0.00017482731000000002
-0.3292857 0.00017652771
-0.3282857 0.00017824254000000002
-0.3272857 0.0001799719
-0.3262857 0.00018171588
-0.3252857 0.00018347456999999998
-0.3242857 0.00018524808
-0.3232857 0.00018703649
-0.3222857 0.00018883992
-0.3212857 0.00019065844
-0.3202857 0.00019249217
-0.3192857 0.00019434118999999997
-0.3182857 0.00019620560999999997
-0.3172857 0.00019808551000000002
-0.3162857 0.00019998101000000002
-0.3152857 0.00020189218000000002
-0.3142857 0.00020381915
-0.3132857 0.00020576199000000003
-0.3122857 0.00020772080999999999
-0.3112857 0.00020969570999999999
-0.3102857 0.00021168678000000002
-0.3092857 0.00021369412
-0.3082857 0.00021571783999999999
-0.3072857 0.00021775802
-0.3062857 0.00021981477
-0.3052857 0.00022188819
-0.3042857 0.0002239784
-0.3032857 0.00022608547
-0.3022857 0.00022820949999999998
-0.3012857 0.00023035061000000002
-0.3002857 0.00023250890999999997
-0.2992857 0.00023468449
-0.2982857 0.00023687745999999998
-0.2972857 0.00023908792000000003
-0.2962857 0.00024131598
-0.2952857 0.00024356173
-0.2942857 0.00024582528
-0.2932857 0.00024810674
-0.2922857 0.00025040622
-0.2912857 0.00025272384
-0.2902857 0.00025505969
-0.2892857 0.00025741388
-0.2882857 0.00025978652
-0.2872857 0.00026217772
-0.2862857 0.00026458761
-0.2852857 0.00026701628
-0.2842857 0.00026946386
-0.2832857 0.00027193046
-0.2822857 0.00027441617
-0.2812857 0.00027692113
-0.2802857 0.00027944544999999996
-0.2792857 0.00028198924
-0.2782857 0.00028455262999999996
-0.2772857 0.00028713571
-0.2762857 0.00028973861
-0.2752857 0.00029236146
-0.2742857 0.00029500438
-0.2732857 0.00029766748
-0.2722857 0.00030035087
-0.2712857 0.00030305468
-0.2702857 0.00030577903
-0.2692857 0.00030852405000000003
-0.2682857 0.00031128984
-0.2672857 0.00031407653
-0.2662857 0.00031688426
-0.2652857 0.0003197131
-0.2642857 0.00032256323
-0.2632857 0.00032543473
-0.2622857 0.00032832775
-0.2612857 0.00033124238000000004
-0.2602857 0.00033417878
-0.2592857 0.00033713704
-0.2582857 0.0003401173
-0.2572857 0.00034311968
-0.2562857 0.00034614429000000003
-0.2552857 0.00034919126
-0.2542857 0.00035226071
-0.2532857 0.00035535274
-0.2522857 0.00035846751000000003
-0.2512857 0.00036160511
-0.2502857 0.00036476567
-0.2492857 0.00036794929000000004
-0.2482857 0.0003711561
-0.2472857 0.00037438624
-0.2462857 0.0003776398
-0.2452857 0.00038091689
-0.2442857 0.00038421767
-0.2432857 0.0003875422
-0.2422857 0.00039089064
-0.2412857 0.00039426309
-0.2402857 0.00039765963999999996
-0.2392857 0.00040108042999999996
-0.2382857 0.00040452555
-0.2372857 0.00040799513999999995
-0.2362857 0.00041148928000000004
-0.2352857 0.00041500812
-0.2342857 0.00041855178
-0.2332857 0.00042212032
-0.2322857 0.00042571387
-0.2312857 0.00042933257
-0.2302857 0.00043297649999999996
-0.2292857 0.00043664577
-0.2282857 0.00044034050000000006
-0.2272857 0.00044406078999999996
-0.2262857 0.00044780677
-0.2252857 0.00045157849
-0.2242857 0.00045537613000000003
-0.2232857 0.00045919978
-0.2222857 0.00046304954
-0.2212857 0.00046692548
-0.2202857 0.00047082776000000005
-0.2192857 0.00047475646000000007
-0.2182857 0.00047871172
-0.2172857 0.00048269362000000004
-0.2162857 0.00048670230999999994
-0.2152857 0.00049073783
-0.2142857 0.0004948003600000001
-0.2132857 0.00049888995
-0.2122857 0.00050300673
-0.2112857 0.0005071508399999999
-0.2102857 0.00051132238
-0.2092857 0.00051552142
-0.2082857 0.0005197481200000001
-0.2072857 0.00052400255
-0.2062857 0.00052828486
-0.2052857 0.0005325951400000001
-0.2042857 0.00053693348
-0.2032857 0.0005413000099999999
-0.2022857 0.00054569487
-0.2012857 0.00055011815
-0.2002857 0.0005545699399999999
-0.1992857 0.00055905039
-0.1982857 0.00056355957
-0.1972857 0.00056809763
-0.1962857 0.00057266466
-0.1952857 0.00057726074
-0.1942857 0.00058188602
-0.1932857 0.00058654059
-0.1922857 0.00059122458
-0.1912857 0.00059593808
-0.1902857 0.00060068123
-0.1892857 0.00060545412
-0.1882857 0.0006102568500000001
-0.1872857 0.00061508954
-0.1862857 0.00061995229
-0.1852857 0.00062484523
-0.1842857 0.00062976846
-0.1832857 0.00063472207
-0.1822857 0.00063970615
-0.1812857 0.00064472083
-0.1802857 0.00064976621
-0.1792857 0.00065484237
-0.1782857 0.00065994941
-0.1772857 0.0006650874600000001
-0.1762857 0.0006702566200000001
-0.1752857 0.0006754569299999999
-0.1742857 0.00068068853
-0.1732857 0.0006859515
-0.1722857 0.00069124599
-0.1712857 0.00069657203
-0.1702857 0.00070192973
-0.1692857 0.0007073191700000001
-0.1682857 0.00071274048
-0.1672857 0.00071819372
-0.1662857 0.00072367898
-0.1652857 0.00072919634
-0.1642857 0.00073474589
-0.1632857 0.00074032769
-0.1622857 0.00074594186
-0.1612857 0.0007515884600000001
-0.1602857 0.0007572675699999999
-0.1592857 0.00076297929
-0.1582857 0.00076872366
-0.1572857 0.0007745008599999999
-0.1562857 0.0007803108899999999
-0.1552857 0.00078615376
-0.1542857 0.00079202964
-0.1532857 0.0007979385400000001
-0.1522857 0.00080388063
-0.1512857 0.00080985592
-0.1502857 0.00081586441
-0.1492857 0.00082190627
-0.1482857 0.0008279815099999999
-0.1472857 0.00083409022
-0.1462857 0.00084023241
-0.1452857 0.00084640815
-0.1442857 0.00085261754
-0.1432857 0.00085886068
-0.1422857 0.00086513755
-0.1412857 0.00087144826
-0.1402857 0.00087779281
-0.1392857 0.00088417128
-0.1382857 0.0008905836700000001
-0.1372857 0.0008970300800000001
-0.1362857 0.0009035105900000001
-0.1352857 0.00091002521
-0.1342857 0.0009165740300000001
-0.1332857 0.0009231570399999999
-0.1322857 0.00092977425
-0.1312857 0.00093642584
-0.1302857 0.00094311172
-0.1292857 0.00094983197
-0.1282857 0.00095658661
-0.1272857 0.00096337571
-0.1262857 0.0009701992900000001
-0.1252857 0.00097705743
-0.1242857 0.00098395003
-0.1232857 0.0009908772
-0.1222857 0.00099783902
-0.1212857 0.0010048355
-0.1202857 0.0010118666000000001
-0.1192857 0.0010189323999999999
-0.1182857 0.0010260329
-0.1172857 0.0010331682
-0.1162857 0.0010403382
-0.1152857 0.0010475429000000001
-0.1142857 0.0010547824
-0.1132857 0.0010620566999999998
-0.1122857 0.0010693659
-0.1112857 0.0010767099
-0.1102857 0.0010840887
-0.1092857 0.0010915023
-0.1082857 0.0010989508
-0.1072857 0.0011064341000000001
-0.1062857 0.0011139524
-0.1052857 0.0011215055
-0.1042857 0.0011290935
-0.1032857 0.0011367163
-0.1022857 0.0011443741000000001
-0.1012857 0.0011520667
-0.1002857 0.0011597941999999999
-9.9285714E-02 0.0011675564999999999
-9.8285712E-02 0.0011753538000000001
-9.7285718E-02 0.0011831859
-9.6285716E-02 0.0011910529
-9.5285714E-02 0.0011989547
-9.4285712E-02 0.0012068912
-9.3285717E-02 0.0012148626000000001
-9.2285715E-02 0.0012228687
-9.1285713E-02 0.0012309095
-9.0285711E-02 0.0012389851
-8.9285716E-02 0.0012470954
-8.8285714E-02 0.0012552404
-8.7285712E-02 0.00126342
-8.6285718E-02 0.0012716342
-8.5285716E-02 0.001279883
-8.4285714E-02 0.0012881663
-8.3285712E-02 0.0012964841000000001
-8.2285717E-02 0.0013048363
-8.1285715E-02 0.0013132229
-8.0285713E-02 0.001321644
-7.9285711E-02 0.0013300992999999998
-7.8285716E-02 0.0013385888
-7.7285714E-02 0.0013471123999999998
-7.6285712E-02 0.0013556702
-7.5285718E-02 0.0013642621
-7.4285716E-02 0.0013728879
-7.3285714E-02 0.0013815475999999999
-7.2285712E-02 0.0013902412
-7.1285717E-02 0.0013989686
-7.0285715E-02 0.0014077294999999999
-6.9285713E-02 0.0014165242
-6.8285711E-02 0.0014253523
-6.7285717E-02 0.0014342138
-6.6285715E-02 0.0014431086
-6.5285712E-02 0.0014520367
-6.4285718E-02 0.0014609978
-6.3285716E-02 0.0014699919999999998
-6.2285714E-02 0.0014790191
-6.1285716E-02 0.001488079
-6.0285714E-02 0.0014971716
-5.9285715E-02 0.0015062968000000001
-5.8285713E-02 0.0015154546
-5.7285715E-02 0.0015246445
-5.6285713E-02 0.0015338667999999999
-5.5285715E-02 0.0015431211
-5.4285713E-02 0.0015524074000000001
-5.3285714E-02 0.0015617255
-5.2285716E-02 0.0015710753
-5.1285714E-02 0.0015804568
-5.0285716E-02 0.0015898696999999999
-4.9285714E-02 0.0015993139
-4.8285715E-02 0.0016087892
-4.7285713E-02 0.0016182954000000002
-4.6285715E-02 0.0016278325000000002
-4.5285713E-02 0.0016374002
-4.4285715E-02 0.0016469985
-4.3285713E-02 0.0016566271000000002
-4.2285714E-02 0.0016662858
-4.1285716E-02 0.0016759745000000002
-4.0285714E-02 0.001685693
-3.9285716E-02 0.0016954413
-3.8285714E-02 0.0017052191
-3.7285715E-02 0.0017150262
-3.6285713E-02 0.0017248622999999999
-3.5285715E-02 0.0017347274
-3.4285713E-02 0.0017446213000000001
-3.3285715E-02 0.0017545437000000001
-3.2285713E-02 0.0017644942999999998
-3.1285714E-02 0.0017744731000000002
-3.0285714E-02 0.0017844799
-2.9285714E-02 0.0017945143999999998
-2.8285714E-02 0.0018045763000000001
-2.7285714E-02 0.0018146655
-2.6285714E-02 0.0018247818
-2.5285713E-02 0.001834925
-2.4285715E-02 0.0018450948
-2.3285715E-02 0.001855291
-2.2285715E-02 0.0018655133000000002
-2.1285715E-02 0.0018757617000000001
-2.0285714E-02 0.0018860357
-1.9285714E-02 0.0018963352000000001
-1.8285714E-02 0.0019066597999999998
-1.7285714E-02 0.0019170092999999998
-1.6285714E-02 0.0019273835000000001
-1.5285715E-02 0.0019377821
-1.4285714E-02 0.0019482050000000002
-1.3285714E-02 0.0019586516
-1.2285714E-02 0.0019691219
-1.1285714E-02 0.0019796154
-1.0285715E-02 0.0019901321
-9.2857145E-03 0.0020006715
-8.2857143E-03 0.0020112335
-7.2857141E-03 0.0020218176
-6.2857145E-03 0.0020324236
-5.2857143E-03 0.0020430512
-4.2857141E-03 0.0020537002
-3.2857142E-03 0.00206437
-2.2857143E-03 0.0020750605000000003
-1.2857143E-03 0.0020857715
-2.8571428E-04 0.0020965024
7.1428571E-04 0.0021072532
1.7142857E-03 0.0021180233000000002
2.7142856E-03 0.0021288124
3.7142858E-03 0.0021396202999999997
4.7142855E-03 0.0021504467
5.7142857E-03 0.0021612912
6.7142858E-03 0.0021721532999999997
7.7142855E-03 0.0021830328
8.7142857E-03 0.0021939293
9.7142858E-03 0.0022048425
1.0714286E-02 0.0022157721
1.1714286E-02 0.0022267175
1.2714285E-02 0.0022376786
1.3714286E-02 0.0022486549
1.4714286E-02 0.002259646
1.5714286E-02 0.0022706514
1.6714286E-02 0.002281671
1.7714286E-02 0.0022927043
1.8714286E-02 0.0023037508
1.9714287E-02 0.0023148103
2.0714285E-02 0.0023258821
2.1714285E-02 0.0023369658999999997
2.2714285E-02 0.0023480614
2.3714285E-02 0.0023591681
2.4714286E-02 0.0023702858
2.5714286E-02 0.0023814138
2.6714286E-02 0.0023925517
2.7714286E-02 0.0024036991999999997
2.8714286E-02 0.0024148556000000002
2.9714286E-02 0.0024260207
3.0714286E-02 0.0024371940999999998
3.1714287E-02 0.002448375
3.2714285E-02 0.0024595632999999998
3.3714287E-02 0.0024707582
3.4714285E-02 0.0024819596
3.5714287E-02 0.0024931667
3.6714286E-02 0.0025043793
3.7714284E-02 0.0025155967
3.8714286E-02 0.0025268184
3.9714284E-02 0.0025380441
4.0714286E-02 0.0025492731
4.1714285E-02 0.002560505
4.2714287E-02 0.0025717392
4.3714285E-02 0.0025829753
4.4714287E-02 0.0025942129
4.5714285E-02 0.0026054511
4.6714287E-02 0.0026166896
4.7714286E-02 0.0026279278000000002
4.8714284E-02 0.0026391652
4.9714286E-02 0.0026504013000000002
5.0714284E-02 0.0026616353
5.1714286E-02 0.0026728668999999997
5.2714285E-02 0.0026840955
5.3714287E-02 0.0026953205
5.4714285E-02 0.0027065411
5.5714287E-02 0.002717757
5.6714285E-02 0.0027289676000000003
5.7714287E-02 0.0027401722
5.8714285E-02 0.0027513703
5.9714288E-02 0.0027625611
6.0714286E-02 0.0027737442
6.1714284E-02 0.002784919
6.2714286E-02 0.0027960847
6.3714288E-02 0.0028072409
6.4714283E-02 0.0028183869000000003
6.5714285E-02 0.0028295221
6.6714287E-02 0.0028406457
6.7714289E-02 0.0028517574
6.8714283E-02 0.0028628563
6.9714285E-02 0.0028739418
7.0714287E-02 0.0028850132
7.1714282E-02 0.0028960699999999997
7.2714284E-02 0.0029071113999999997
7.3714286E-02 0.0029181369
7.4714288E-02 0.0029291457
7.5714283E-02 0.0029401373
7.6714285E-02 0.0029511109
7.7714287E-02 0.002962066
7.8714289E-02 0.0029730018
7.9714283E-02 0.0029839174999999997
8.0714285E-02 0.0029948127
8.1714287E-02 0.0030056863999999997
8.2714289E-02 0.0030165382
8.3714284E-02 0.0030273672
8.4714286E-02 0.0030381729
8.5714288E-02 0.0030489544
8.6714283E-02 0.0030597111999999997
8.7714285E-02 0.0030704425
8.8714287E-02 0.0030811472
8.9714289E-02 0.0030918251
9.0714283E-02 0.0031024751999999996
9.1714285E-02 0.003113097
9.2714287E-02 0.0031236896999999996
9.3714289E-02 0.0031342526
9.4714284E-02 0.0031447849
9.5714286E-02 0.0031552859999999998
9.6714288E-02 0.0031657546
9.7714283E-02 0.0031761905
9.8714285E-02 0.0031865929
9.9714287E-02 0.0031969608000000003
0.1007143 0.0032072934
0.1017143 0.0032175903
0.1027143 0.0032278505
0.1037143 0.0032380728999999997
0.1047143 0.0032482571
0.1057143 0.0032584023
0.1067143 0.0032685075
0.1077143 0.003278572
0.1087143 0.0032885946000000004
0.1097143 0.003298575
0.1107143 0.0033085122
0.1117143 0.0033184052999999996
0.1127143 0.0033282537
0.1137143 0.0033380562
0.1147143 0.0033478122
0.1157143 0.0033575205
0.1167143 0.0033671804
0.1177143 0.0033767911999999997
0.1187143 0.0033863521999999997
0.1197143 0.0033958621999999996
0.1207143 0.0034053202
0.1217143 0.0034147255
0.1227143 0.0034240773
0.1237143 0.0034333745
0.1247143 0.0034426164
0.1257143 0.003451802
0.1267143 0.0034609304
0.1277143 0.003470001
0.1287143 0.0034790121999999997
0.1297143 0.0034879638
0.1307143 0.0034968543
0.1317143 0.0035056833000000004
0.1327143 0.0035144494
0.1337143 0.0035231518
0.1347143 0.0035317898
0.1357143 0.0035403624
0.1367143 0.0035488683
0.1377143 0.003557307
0.1387143 0.0035656773
0.1397143 0.0035739784000000004
0.1407143 0.0035822093
0.1417143 0.0035903689000000003
0.1427143 0.0035984565
0.1437143 0.003606471
0.1447143 0.0036144113
0.1457143 0.0036222766
0.1467143 0.0036300658000000003
0.1477143 0.0036377784
0.1487143 0.0036454127
0.1497143 0.0036529684
0.1507143 0.0036604440999999997
0.1517143 0.0036678389999999996
0.1527143 0.0036751519999999997
0.1537143 0.0036823821999999997
0.1547143 0.0036895286000000003
0.1557143 0.0036965899
0.1567143 0.0037035656999999996
0.1577143 0.0037104546000000004
0.1587143 0.0037172558000000003
0.1597143 0.0037239683000000003
0.1607143 0.0037305908
0.1617143 0.0037371225
0.1627143 0.0037435624
0.1637143 0.0037499096
0.1647143 0.0037561629000000003
0.1657143 0.0037623213
0.1667143 0.0037683840000000005
0.1677143 0.0037743499
0.1687143 0.003780218
0.1697143 0.0037859871000000002
0.1707143 0.0037916561
0.1717143 0.0037972241
0.1727143 0.0038026901
0.1737143 0.0038080532000000005
0.1747143 0.0038133119
0.1757143 0.0038184655
0.1767143 0.0038235128
0.1777143 0.0038284532000000004
0.1787143 0.0038332852
0.1797143 0.003838008
0.1807143 0.0038426202000000002
0.1817143 0.0038471211000000003
0.1827143 0.0038515096
0.1837143 0.0038557846
0.1847143 0.003859945
0.1857143 0.0038639897
0.1867143 0.0038679176
0.1877143 0.0038717277
0.1887143 0.0038754190999999998
0.1897143 0.0038789905
0.1907143 0.0038824412
0.1917143 0.0038857695
0.1927143 0.003888975
0.1937143 0.0038920559999999996
0.1947143 0.0038950118
0.1957143 0.0038978415
0.1967143 0.0039005433999999995
0.1977143 0.0039031169
0.1987143 0.0039055608999999996
0.1997143 0.0039078743
0.2007143 0.003910056
0.2017143 0.0039121049
0.2027143 0.0039140195
0.2037143 0.0039157992
0.2047143 0.0039174432000000006
0.2057143 0.0039189501
0.2067143 0.0039203187000000006
0.2077143 0.003921548
0.2087143 0.0039226368000000005
0.2097143 0.0039235842
0.2107143 0.0039243891999999996
0.2117143 0.0039250506000000004
0.2127143 0.0039255672000000005
0.2137143 0.0039259383
0.2147143 0.0039261628
0.2157143 0.0039262392
0.2167143 0.0039261668
0.2177143 0.0039259445
0.2187143 0.0039255709000000005
0.2197143 0.0039250452
0.2207143 0.0039243663
0.2217143 0.0039235332
0.2227143 0.0039225447999999994
0.2237143 0.0039213999
0.2247143 0.0039200975
0.2257143 0.0039186369
0.2267143 0.0039170164999999995
0.2277143 0.003915235699999999
0.2287143 0.003913293
0.2297143 0.0039111877
0.2307143 0.0039089184
0.2317143 0.0039064842
0.2327143 0.0039038841000000003
0.2337143 0.0039011170999999996
0.2347143 0.003898182
0.2357143 0.0038950776999999996
0.2367143 0.0038918031
0.2377143 0.0038883576000000005
0.2387143 0.0038847396
0.2397143 0.0038809485
0.2407143 0.0038769831
0.2417143 0.0038728423999999997
0.2427143 0.0038685252000000003
0.2437143 0.0038640308
0.2447143 0.0038593578
0.2457143 0.0038545055
0.2467143 0.0038494727000000003
0.2477143 0.0038442587999999995
0.2487143 0.0038388622000000002
0.2497143 0.0038332822
0.2507143 0.0038275178999999998
0.2517143 0.003821568
0.2527143 0.0038154317999999996
0.2537143 0.0038091082000000004
0.2547143 0.0038025962999999998
0.2557143 0.0037958947
0.2567143 0.0037890028999999995
0.2577143 0.0037819198
0.2587143 0.0037746446
0.2597143 0.0037671761999999998
0.2607143 0.0037595134999999997
0.2617143 0.0037516558
0.2627143 0.0037436021000000004
0.2637143 0.0037353510999999996
0.2647143 0.0037269023000000004
0.2657143 0.0037182548
0.2667143 0.0037094071999999997
0.2677143 0.0037003592
0.2687143 0.0036911097
0.2697143 0.0036816575000000002
0.2707143 0.0036720019
0.2717143 0.0036621423
0.2727143 0.0036520774
0.2737143 0.0036418067
0.2747143 0.0036313289
0.2757143 0.0036206435000000004
0.2767143 0.0036097492000000003
0.2777143 0.0035986457
0.2787143 0.0035873320000000004
0.2797143 0.0035758068
0.2807143 0.00356407
0.2817143 0.0035521203000000003
0.2827143 0.0035399571
0.2837143 0.0035275791999999995
0.2847143 0.003514986
0.2857143 0.0035021771
0.2867143 0.0034891513
0.2877143 0.0034759075999999996
0.2887143 0.0034624456
0.2897143 0.0034487645999999998
0.2907143 0.0034348635
0.2917143 0.0034207416
0.2927143 0.0034063984999999995
0.2937143 0.0033918331999999995
0.2947143 0.0033770448000000003
0.2957143 0.0033620327000000003
0.2967143 0.0033467964
0.2977143 0.0033313350000000004
0.2987143 0.0033156476999999995
0.2997143 0.0032997337
0.3007143 0.0032835927000000003
0.3017143 0.0032672237000000003
0.3027143 0.0032506260999999995
0.3037143 0.0032337994
0.3047143 0.0032167427
0.3057143 0.0031994557999999998
0.3067143 0.0031819374
0.3077143 0.0031641874000000003
0.3087143 0.0031462048000000004
0.3097143 0.0031279891
0.3107143 0.0031095398
0.3117143 0.0030908565999999997
0.3127143 0.0030719384
0.3137143 0.0030527848
0.3147143 0.0030333953
0.3157143 0.0030137693
0.3167143 0.0029939063000000003
0.3177143 0.0029738059000000002
0.3187143 0.0029534674
0.3197143 0.0029328905
0.3207143 0.0029120745
0.3217143 0.002891019
0.3227143 0.0028697235
0.3237143 0.0028481876
0.3247143 0.0028264109
0.3257143 0.0028043927
0.3267143 0.0027821328
0.3277143 0.0027596308
0.3287143 0.0027368862
0.3297143 0.0027138987
0.3307143 0.0026906679
0.3317143 0.0026671933
0.3327143 0.0026434747
0.3337143 0.0026195117
0.3347143 0.0025953041
0.3357143 0.0025708514
0.3367143 0.0025461533
0.3377143 0.0025212097
0.3387143 0.0024960204
0.3397143 0.0024705847
0.3407143 0.0024449027
0.3417143 0.0024189741
0.3427143 0.0023927988999999997
0.3437143 0.0023663766
0.3447143 0.0023397071
0.3457143 0.0023127903
0.3467143 0.0022856259
0.3477143 0.0022582137
0.3487143 0.0022305538
0.3497143 0.0022026459
0.3507143 0.00217449
0.3517143 0.0021460859
0.3527143 0.0021174337
0.3537143 0.0020885332999999997
0.3547143 0.0020593844999999998
0.3557143 0.0020299873
0.3567143 0.0020003417
0.3577143 0.0019704477
0.3587143 0.0019403054000000002
0.3597143 0.0019099148999999998
0.3607143 0.0018792758
0.3617143 0.0018483885999999998
0.3627143 0.0018172532
0.3637143 0.0017858696
0.3647143 0.0017542379
0.3657143 0.0017223582999999999
0.3667143 0.001690231
0.3677143 0.001657856
0.3687143 0.0016252335999999998
0.3697143 0.0015923636999999999
0.3707143 0.0015592467999999999
0.3717143 0.0015258829
0.3727143 0.0014922722999999999
0.3737143 0.0014584152
0.3747143 0.0014243119
0.3757143 0.0013899627
0.3767143 0.0013553677000000001
0.3777143 0.0013205275000000001
0.3787143 0.0012854422
0.3797143 0.0012501122
0.3807143 0.0012145379
0.3817143 0.0011787196
0.3827143 0.0011426577
0.3837143 0.0011063525999999999
0.3847143 0.0010698049
0.3857143 0.0010330148
0.3867143 0.00099598292
0.3877143 0.00095870964
0.3887143 0.00092119544
0.3897143 0.0008834408599999999
0.3907143 0.00084544645
0.3917143 0.00080721265
0.3927143 0.0007687401199999999
0.3937143 0.0007300293899999999
0.3947143 0.0006910810500000001
0.3957143 0.0006518957
0.3967143 0.00061247392
0.3977143 0.0005728164100000001
0.3987143 0.00053292379
0.3997143 0.0004927967400000001
0.4007143 0.00045243596
0.4017143 0.00041184212
0.4027143 0.00037101597
0.4037143 0.00032995827
0.4047143 0.00028866975
0.4057143 0.00024715123000000004
0.4067143 0.00020540347
0.4077143 0.00016342731000000001
0.4087143 0.00012122358
0.4097143 7.879313e-05
0.4107143 3.6136839e-05
0.4117143 -6.7444013e-06
0.4127143 -4.9849677e-05
0.4137143 -9.3178062e-05
0.4147143 -0.0001367286
0.4157143 -0.00018050033
0.4167143 -0.00022449223999999998
0.4177143 -0.00026870333999999996
0.4187143 -0.00031313259
0.4197143 -0.00035777895999999996
0.4207143 -0.00040264135000000003
0.4217143 -0.00044771873
0.4227143 -0.00049300997
0.4237143 -0.00053851395
0.4247143 -0.00058422952
0.4257143 -0.0006301555499999999
0.4267143 -0.0006762908
0.4277143 -0.00072263415
0.4287143 -0.00076918432
0.4297143 -0.00081594007
0.4307143 -0.0008629002000000001
0.4317143 -0.00091006341
0.4327143 -0.00095742844
0.4337143 -0.0010049939
0.4347143 -0.0010527586
0.4357143 -0.0011007211
0.4367143 -0.0011488798999999999
0.4377143 -0.0011972337999999999
0.4387143 -0.0012457814
0.4397143 -0.0012945211
0.4407143 -0.0013434515
0.4417143 -0.0013925711
0.4427143 -0.0014418785000000001
0.4437143 -0.0014913721
0.4447143 -0.0015410503999999999
0.4457143 -0.0015909117999999998
0.4467143 -0.0016409547
0.4477143 -0.0016911777000000001
0.4487143 -0.001741579
0.4497143 -0.0017921570999999998
0.4507143 -0.0018429102000000002
0.4517143 -0.0018938365999999999
0.4527143 -0.0019449348000000002
0.4537143 -0.0019962028
0.4547143 -0.0020476391
0.4557143 -0.0020992418
0.4567143 -0.0021510092000000002
0.4577143 -0.0022029393
0.4587143 -0.0022550306
0.4597143 -0.0023072811
0.4607143 -0.0023596891
0.4617143 -0.0024122526
0.4627143 -0.0024649697000000003
0.4637143 -0.0025178384
0.4647143 -0.002570857
0.4657143 -0.0026240235
0.4667143 -0.0026773359
0.4677143 -0.0027307922
0.4687143 -0.0027843906
0.4697143 -0.0028381288
0.4707143 -0.0028920049
0.4717143 -0.0029460169
0.4727143 -0.0030001625
0.4737143 -0.0030544396999999997
0.4747143 -0.0031088467999999996
0.4757143 -0.0031633812000000003
0.4767143 -0.0032180407
0.4777143 -0.0032728236
0.4787143 -0.0033277271999999996
0.4797143 -0.0033827499
0.4807143 -0.0034378889
0.4817143 -0.0034931421
0.4827143 -0.0035485074
0.4837143 -0.0036039823000000005
0.4847143 -0.0036595647999999995
0.4857143 -0.0037152523999999998
0.4867143 -0.0037710426000000003
0.4877143 -0.0038269332
0.4887143 -0.0038829221
0.4897143 -0.0039390066
0.4907143 -0.0039951847
0.4917143 -0.0040514533
0.4927143 -0.0041078103
0.4937143 -0.0041642536
0.4947143 -0.0042207801
0.4957143 -0.0042773878
0.4967143 -0.0043340737
0.4977143 -0.0043908356
0.4987143 -0.004447671
0.4997143 -0.004504577399999999
0.5007143 -0.0045615518
0.5017143 -0.004618592
0.5027143 -0.0046756952
0.5037143 -0.004732858699999999
0.5047143 -0.0047900801
0.5057143 -0.0048473565
0.5067143 -0.0049046852
0.5077143 -0.0049620638
0.5087143 -0.0050194893
0.5097143 -0.005076959099999999
0.5107143 -0.0051344705
0.5117143 -0.0051920208
0.5127143 -0.005249606699999999
0.5137143 -0.0053072260999999996
0.5147143 -0.0053648757000000005
0.5157143 -0.0054225526
0.5167143 -0.0054802542
0.5177143 -0.0055379776000000006
0.5187143 -0.00559572
0.5197143 -0.0056534784
0.5207143 -0.0057112498
0.5217143 -0.0057690311000000005
0.5227143 -0.005826819699999999
0.5237143 -0.005884612599999999
0.5247143 -0.0059424066
0.5257143 -0.0060001988
0.5267143 -0.0060579863
0.5277143 -0.0061157654
0.5287143 -0.0061735336
0.5297143 -0.006231288000000001
0.5307143 -0.0062890255999999995
0.5317143 -0.0063467429
0.5327143 -0.0064044369
0.5337143 -0.0064621046
0.5347143 -0.006519743299999999
0.5357143 -0.0065773493
0.5367143 -0.0066349196
0.5377143 -0.006692450599999999
0.5387143 -0.0067499401
0.5397143 -0.006807384499999999
0.5407143 -0.0068647802
0.5417143 -0.0069221242
0.5427143 -0.0069794136000000005
0.5437143 -0.007036644799999999
0.5447143 -0.0070938149
0.5457143 -0.0071509202999999995
0.5467143 -0.0072079579999999996
0.5477143 -0.0072649244
0.5487143 -0.0073218165
0.5497143 -0.0073786308
0.5507143 -0.0074353644
0.5517143 -0.007492013499999999
0.5527143 -0.0075485746
0.5537143 -0.0076050448
0.5547143 -0.0076614204
0.5557143 -0.0077176985
0.5567143 -0.0077738754000000005
0.5577143 -0.0078299483
0.5587143 -0.0078859128
0.5597143 -0.0079417659
0.5607143 -0.0079975049
0.5617143 -0.0080531252
0.5627143 -0.008108624
0.5637143 -0.008163998399999999
0.5647143 -0.008219244
0.5657143 -0.008274358
0.5667143 -0.0083293366
0.5677143 -0.008384176200000001
0.5687143 -0.0084388739
0.5697143 -0.008493425399999999
0.5707143 -0.0085478277
0.5717143 -0.008602077999999999
0.5727143 -0.008656171800000001
0.5737143 -0.0087101056
0.5747143 -0.0087638764
0.5757143 -0.0088174806
0.5767143 -0.0088709145
0.5777143 -0.0089241745
0.5787143 -0.0089772569
0.5797143 -0.009030159
0.5807143 -0.0090828769
0.5817143 -0.009135406399999999
0.5827143 -0.009187744599999999
0.5837143 -0.0092398877
0.5847143 -0.009291832199999999
0.5857143 -0.0093435745
0.5867143 -0.0093951108
0.5877143 -0.0094464376
0.5887143 -0.0094975519
0.5897143 -0.0095484495
0.5907143 -0.0095991265
0.5917143 -0.0096495802
0.5927143 -0.0096998061
0.5937143 -0.0097498014
0.5947143 -0.0097995617
0.5957143 -0.009849084000000001
0.5967143 -0.0098983641
0.5977143 -0.009947398900000001
0.5987143 -0.009996185000000001
0.5997143 -0.010044718999999999
0.6007143 -0.010092996
0.6017143 -0.010141014
0.6027143 -0.010188767
0.6037143 -0.010236254
0.6047143 -0.010283470999999999
0.6057143 -0.010330413
0.6067143 -0.010377078
0.6077143 -0.010423461
0.6087143 -0.010469559
0.6097143 -0.01051537
0.6107143 -0.010560887
0.6117143 -0.010606109999999998
0.6127143 -0.010651033
0.6137143 -0.010695653
0.6147143 -0.010739968
0.6157143 -0.010783972000000001
0.6167143 -0.010827662
0.6177143 -0.010871036
0.6187143 -0.010914089
0.6197143 -0.010956818
0.6207143 -0.010999219
0.6217143 -0.011041289999999999
0.6227143 -0.011083025
0.6237143 -0.011124422
0.6247143 -0.011165477
0.6257143 -0.011206187000000001
0.6267143 -0.011246546999999999
0.6277143 -0.011286556
0.6287143 -0.011326208
0.6297143 -0.011365501
0.6307143 -0.011404431
0.6317143 -0.011442995
0.6327143 -0.011481188
0.6337143 -0.011519009
0.6347143 -0.011556452
0.6357143 -0.011593515
0.6367143 -0.011630195
0.6377143 -0.011666487
0.6387143 -0.011702388
0.6397143 -0.011737896
0.6407143 -0.011773006
0.6417143 -0.011807715
0.6427143 -0.01184202
0.6437143 -0.011875916
0.6447143 -0.011909402
0.6457143 -0.011942473
0.6467143 -0.011975127
0.6477143 -0.012007359
0.6487143 -0.012039167
0.6497143 -0.012070547
0.6507143 -0.012101496
0.6517143 -0.01213201
0.6527143 -0.012162087
0.6537143 -0.012191723
0.6547143 -0.012220914000000001
0.6557143 -0.012249658
0.6567143 -0.012277950999999999
0.6577143 -0.012305791
0.6587143 -0.012333173
0.6597143 -0.012360096000000001
0.6607143 -0.012386554000000001
0.6617143 -0.012412546
0.6627143 -0.012438069000000001
0.6637143 -0.012463119
0.6647143 -0.012487693
0.6657143 -0.012511788000000001
0.6667143 -0.012535401000000002
0.6677143 -0.012558529999999998
0.6687143 -0.01258117
0.6697143 -0.012603319
0.6707143 -0.012624975
0.6717143 -0.012646134
0.6727143 -0.012666793
0.6737143 -0.012686950999999998
0.6747143 -0.012706601
0.6757143 -0.012725744
0.6767143 -0.012744377
0.6777143 -0.012762495
0.6787143 -0.012780096
0.6797143 -0.012797177000000002
0.6807143 -0.012813736999999999
0.6817143 -0.012829772
0.6827143 -0.012845278000000002
0.6837143 -0.012860254
0.6847143 -0.012874696
0.6857143 -0.012888603999999998
0.6867143 -0.012901973
0.6877143 -0.012914799999999999
0.6887143 -0.012927083
0.6897143 -0.012938821
0.6907143 -0.012950010000000001
0.6917143 -0.012960647
0.6927143 -0.01297073
0.6937143 -0.012980256999999999
0.6947143 -0.012989226
0.6957143 -0.012997632000000002
0.6967143 -0.013005474
0.6977143 -0.013012749999999998
0.6987143 -0.013019459
0.6997143 -0.013025595
0.7007143 -0.013031159
0.7017143 -0.013036147
0.7027143 -0.013040558
0.7037143 -0.013044388
0.7047143 -0.013047636
0.7057143 -0.013050299999999999
0.7067143 -0.013052377
0.7077143 -0.013053865000000001
0.7087143 -0.013054763
0.7097143 -0.013055067
0.7107143 -0.013054778000000001
0.7117143 -0.013053890000000002
0.7127143 -0.013052404
0.7137143 -0.013050318
0.7147143 -0.013047627999999999
0.7157143 -0.013044335
0.7167143 -0.013040435
0.7177143 -0.013035927000000001
0.7187143 -0.013030809
0.7197143 -0.013025079
0.7207143 -0.013018736
0.7217143 -0.013011777
0.7227143 -0.013004200999999998
0.7237143 -0.012996007
0.7247143 -0.012987193
0.7257143 -0.012977757
0.7267143 -0.012967699000000001
0.7277143 -0.012957017
0.7287143 -0.012945708
0.7297143 -0.012933772999999999
0.7307143 -0.012921206999999999
0.7317143 -0.012908012000000002
0.7327143 -0.012894184
0.7337143 -0.012879724
0.7347143 -0.012864631000000001
0.7357143 -0.012848901999999999
0.7367143 -0.012832537
0.7377143 -0.012815533
0.7387143 -0.012797890000000001
0.7397143 -0.012779607
0.7407143 -0.012760684
0.7417143 -0.012741118999999999
0.7427143 -0.012720909999999998
0.7437143 -0.012700056999999999
0.7447143 -0.012678559999999998
0.7457143 -0.012656416
0.7467143 -0.012633626
0.7477143 -0.012610189
0.7487143 -0.012586103
0.7497143 -0.012561367
0.7507143 -0.012535983
0.7517143 -0.012509948
0.7527143 -0.012483262
0.7537143 -0.012455923999999998
0.7547143 -0.012427934
0.7557143 -0.012399291000000002
0.7567143 -0.012369995000000002
0.7577143 -0.012340046
0.7587143 -0.012309442
0.7597143 -0.012278183
0.7607143 -0.012246269
0.7617143 -0.0122137
0.7627143 -0.012180476
0.7637143 -0.012146596
0.7647143 -0.012112060999999999
0.7657143 -0.01207687
0.7667143 -0.012041023
0.7677143 -0.01200452
0.7687143 -0.011967361999999999
0.7697143 -0.011929546999999999
0.7707143 -0.011891077
0.7717143 -0.011851951
0.7727143 -0.011812171
0.7737143 -0.011771735
0.7747143 -0.011730644
0.7757143 -0.011688898999999999
0.7767143 -0.011646499000000001
0.7777143 -0.011603446
0.7787143 -0.01155974
0.7797143 -0.01151538
0.7807143 -0.011470368
0.7817143 -0.011424703999999999
0.7827143 -0.011378389
0.7837143 -0.011331424
0.7847143 -0.011283808
0.7857143 -0.011235542000000001
0.7867143 -0.011186629
0.7877143 -0.011137068
0.7887143 -0.01108686
0.7897143 -0.011036005
0.7907143 -0.010984506
0.7917143 -0.010932362
0.7927143 -0.010879575
0.7937143 -0.010826146
0.7947143 -0.010772076
0.7957143 -0.010717366
0.7967143 -0.010662017000000001
0.7977143 -0.010606031
0.7987143 -0.010549408
0.7997143 -0.01049215
0.8007143 -0.010434258
0.8017143 -0.010375733
0.8027143 -0.010316577
0.8037143 -0.010256792
0.8047143 -0.010196378
0.8057143 -0.010135337
0.8067143 -0.010073671
0.8077143 -0.010011382
0.8087143 -0.009948470000000001
0.8097143 -0.009884938499999999
0.8107143 -0.009820787800000001
0.8117143 -0.0097560209
0.8127143 -0.0096906391
0.8137143 -0.009624644
0.8147143 -0.0095580377
0.8157143 -0.009490822400000001
0.8167143 -0.0094229996
0.8177143 -0.009354571400000001
0.8187143 -0.00928554
0.8197143 -0.0092159084
0.8207143 -0.009145677900000001
0.8217143 -0.0090748508
0.8227143 -0.009003429299999999
0.8237143 -0.0089314162
0.8247143 -0.0088588131
0.8257143 -0.0087856235
0.8267143 -0.0087118489
0.8277143 -0.008637492299999999
0.8287143 -0.0085625557
0.8297143 -0.0084870422
0.8307143 -0.008410954600000001
0.8317143 -0.0083342951
0.8327143 -0.0082570667
0.8337143 -0.0081792721
0.8347143 -0.0081009137
0.8357143 -0.008021995
0.8367143 -0.007942518300000001
0.8377143 -0.0078624864
0.8387143 -0.007781903
0.8397143 -0.0077007702
0.8407143 -0.007619091800000001
0.8417143 -0.0075368705
0.8427143 -0.0074541094
0.8437143 -0.0073708114
0.8447143 -0.00728698
0.8457143 -0.0072026181
0.8467143 -0.0071177295
0.8477143 -0.0070323171
0.8487143 -0.0069463844
0.8497143 -0.006859935100000001
0.8507143 -0.006772972099999999
0.8517143 -0.006685499100000001
0.8527143 -0.0065975190000000005
0.8537143 -0.006509036
0.8547143 -0.006420054
0.8557143 -0.0063305757
0.8567143 -0.006240605600000001
0.8577143 -0.0061501465
0.8587143 -0.0060592028999999995
0.8597143 -0.0059677786
0.8607143 -0.0058758770999999994
0.8617143 -0.0057835026000000005
0.8627143 -0.0056906589
0.8637143 -0.0055973498
0.8647143 -0.0055035794999999995
0.8657143 -0.0054093518
0.8667143 -0.0053146709
0.8677143 -0.005219541
0.8687143 -0.0051239662
0.8697143 -0.0050279504999999995
0.8707143 -0.0049314982
0.8717143 -0.0048346137
0.8727143 -0.0047373011
0.8737143 -0.0046395649
0.8747143 -0.0045414094
0.8757143 -0.0044428391
0.8767143 -0.004343858
0.8777143 -0.004244471
0.8787143 -0.0041446827
0.8797143 -0.0040444975
0.8807143 -0.0039439196999999995
0.8817143 -0.0038429541999999996
0.8827143 -0.0037416055
0.8837143 -0.0036398786000000002
0.8847143 -0.0035377779999999997
0.8857143 -0.0034353085
0.8867143 -0.0033324748
0.8877143 -0.0032292821
0.8887143 -0.0031257346999999996
0.8897143 -0.0030218377999999997
0.8907143 -0.0029175964000000003
0.8917143 -0.0028130153
0.8927143 -0.0027080996
0.8937143 -0.0026028541
0.8947143 -0.0024972842
0.8957143 -0.0023913946
0.8967143 -0.0022851906
0.8977143 -0.0021786773
0.8987143 -0.0020718599
0.8997143 -0.0019647434000000003
0.9007143 -0.0018573332000000001
0.9017143 -0.0017496344
0.9027143 -0.0016416525
0.9037143 -0.0015333926
0.9047143 -0.00142486
0.9057143 -0.00131606
0.9067143 -0.0012069981
0.9077143 -0.0010976797
0.9087143 -0.0009881102399999999
0.9097143 -0.0008782951199999999
0.9107143 -0.0007682399
0.9117143 -0.00065795007
0.9127143 -0.0005474312300000001
0.9137143 -0.00043668892000000003
0.9147143 -0.00032572877
0.9157143 -0.00021455644
0.9167143 -0.00010317759999999999
0.9177143 8.4020371e-06
0.9187143 0.00012017674
0.9197143 0.00023214075
0.9207143 0.00034428829
0.9217143 0.00045661354
0.9227143 0.00056911063
0.9237143 0.00068177374
0.9247143 0.0007945969599999999
0.9257143 0.00090757439
0.9267143 0.0010207001
0.9277143 0.001133968
0.9287143 0.0012473723
0.9297143 0.001360907
0.9307143 0.001474566
0.9317143 0.0015883434
0.9327143 0.0017022328000000002
0.9337143 0.0018162285
0.9347143 0.0019303242999999999
0.9357143 0.0020445141
0.9367143 0.0021587917
0.9377143 0.0022731512000000002
0.9387143 0.0023875864000000003
0.9397143 0.002502091
0.9407143 0.002616659
0.9417143 0.0027312841
0.9427143 0.0028459601
0.9437143 0.0029606808
0.9447143 0.0030754399999999996
0.9457143 0.0031902312999999996
0.9467143 0.0033050488
0.9477143 0.003419886
0.9487143 0.0035347366
0.9497143 0.0036495945
0.9507143 0.0037644531
0.9517143 0.0038793063
0.9527143 0.003994147500000001
0.9537143 0.0041089705
0.9547143 0.0042237687
0.9557143 0.004338536
0.9567143 0.0044532659
0.9577143 0.0045679517000000005
0.9587143 0.0046825873
0.9597143 0.0047971662
0.9607143 0.0049116821
0.9617143 0.0050261282
0.9627143 0.0051404983
0.9637143 0.0052547857
0.9647143 0.0053689841
0.9657143 0.0054830867
0.9667143 0.005597087099999999
0.9677143 0.0057109792
0.9687143 0.0058247562
0.9697143 0.0059384113999999995
0.9707143 0.0060519385
0.9717143 0.006165330699999999
0.9727143 0.006278581700000001
0.9737143 0.006391684999999999
0.9747143 0.006504634800000001
0.9757143 0.0066174238
0.9767143 0.0067300454
0.9777143 0.0068424932
0.9787143 0.0069547605
0.9797143 0.007066840800000001
0.9807143 0.0071787283
0.9817143 0.0072904157
0.9827143 0.007401896400000001
0.9837143 0.007513164
0.9847143 0.0076242126
0.9857143 0.0077350349
0.9867143 0.007845624399999999
0.9877143 0.0079559744
0.9887143 0.0080660793
0.9897143 0.0081759317
0.9907143 0.0082855258
0.9917143 0.0083948544
0.9927143 0.0085039115
0.9937143 0.008612690000000001
0.9947143 0.008721184
0.9957143 0.0088293869
0.9967143 0.0089372923
0.9977143 0.0090448935
0.9987143 0.009152184099999999
0.9997143 0.009259158100000001
1.000714 0.0093658084
1.001714 0.009472129
1.002714 0.0095781135
1.003714 0.0096837561
1.004714 0.009789049400000001
1.005714 0.009893987600000001
1.006714 0.009998564199999999
1.007714 0.010102773
1.008714 0.010206607
1.009714 0.010310061
1.010714 0.010413128
1.011714 0.010515802
1.012714 0.010618076
1.013714 0.010719945
1.014714 0.010821402
1.015714 0.01092244
1.016714 0.011023053
1.017714 0.011123236
1.018714 0.011222981
1.019714 0.011322284
1.020714 0.011421136
1.021714 0.011519532999999998
1.022714 0.011617467999999999
1.023714 0.011714936
1.024714 0.011811929
1.025714 0.011908441
1.026714 0.012004467999999999
1.027714 0.012100002
1.028714 0.012195038
1.029714 0.012289568
1.030714 0.012383588
1.031714 0.012477092
1.032714 0.012570071999999998
1.033714 0.012662525
1.034714 0.012754442
1.035714 0.01284582
1.036714 0.012936651
1.037714 0.013026929999999999
1.038714 0.013116651
1.039714 0.013205808999999999
1.040714 0.013294397000000001
1.041714 0.01338241
1.042714 0.013469842
1.043714 0.013556688
1.044714 0.013642943
1.045714 0.0137286
1.046714 0.013813654
1.047714 0.013898099
1.048714 0.01398193
1.049714 0.014065142
1.050714 0.014147729
1.051714 0.014229685
1.052714 0.014311005
1.053714 0.014391683999999998
1.054714 0.014471716999999999
1.055714 0.014551097
1.056714 0.014629819999999998
1.057714 0.014707880999999999
1.058714 0.014785274
1.059714 0.014861995000000001
1.060714 0.014938037
1.061714 0.015013397
1.062714 0.015088068999999999
1.063714 0.015162048
1.064714 0.015235328
1.065714 0.015307906000000001
1.066714 0.015379774999999998
1.067714 0.015450931000000001
1.068714 0.01552137
1.069714 0.015591085999999999
1.070714 0.015660076000000002
1.071714 0.015728331
1.072714 0.015795851
1.073714 0.015862628
1.074714 0.01592866
1.075714 0.015993942
1.076714 0.016058466
1.077714 0.016122231
1.078714 0.016185232
1.079714 0.016247464
1.080714 0.016308922
1.081714 0.016369604
1.082714 0.016429502000000002
1.083714 0.016488614999999998
1.084714 0.016546938
1.085714 0.016604466000000002
1.086714 0.016661195
1.087714 0.016717121
1.088714 0.016772241
1.089714 0.01682655
1.090714 0.016880044
1.091714 0.016932719000000002
1.092714 0.016984572
1.093714 0.017035598
1.094714 0.017085793999999998
1.095714 0.017135155
1.096714 0.01718368
1.097714 0.017231364
1.098714 0.017278202
1.099714 0.017324192
1.100714 0.017369330000000002
1.101714 0.017413613
1.102714 0.017457039
1.103714 0.017499602
1.104714 0.017541301000000002
1.105714 0.017582129999999998
1.106714 0.017622088
1.107714 0.017661172
1.108714 0.017699377999999998
1.109714 0.017736704
1.110714 0.017773146
1.111714 0.017808702
1.112714 0.017843369
1.113714 0.017877143999999998
1.114714 0.017910024
1.115714 0.017942007
1.116714 0.017973087999999998
1.117714 0.018003267
1.118714 0.01803254
1.119714 0.018060904
1.120714 0.01808836
1.121714 0.018114901000000003
1.122714 0.018140527
1.123714 0.018165234
1.124714 0.018189022
1.125714 0.018211888
1.126714 0.018233829
1.127714 0.018254844
1.128714 0.01827493
1.129714 0.018294086
1.130714 0.018312309000000002
1.131714 0.018329597000000003
1.132714 0.018345949
1.133714 0.018361362
1.134714 0.018375835
1.135714 0.018389365999999997
1.136714 0.018401953
1.137714 0.018413596
1.138714 0.018424292
1.139714 0.01843404
1.140714 0.018442838
1.141714 0.018450686
1.142714 0.018457581
1.143714 0.018463522
1.144714 0.018468508999999998
1.145714 0.018472542
1.146714 0.018475617
1.147714 0.018477734
1.148714 0.018478894
1.149714 0.018479094
1.150714 0.018478335000000002
1.151714 0.018476615
1.152714 0.018473932999999998
1.153714 0.018470288999999997
1.154714 0.018465683
1.155714 0.018460114
1.156714 0.018453582
1.157714 0.018446086
1.158714 0.018437626
1.159714 0.018428201
1.160714 0.018417812
1.161714 0.018406459
1.162714 0.018394139
1.163714 0.018380854
1.164714 0.018366604999999998
1.165714 0.018351391
1.166714 0.018335212
1.167714 0.018318070000000002
1.168714 0.018299963
1.169714 0.018280893000000003
1.170714 0.018260858
1.171714 0.018239861000000003
1.172714 0.018217900999999998
1.173714 0.018194978
1.174714 0.018171094
1.175714 0.01814625
1.176714 0.018120445000000002
1.177714 0.01809368
1.178714 0.018065955
1.179714 0.018037274000000002
1.180714 0.018007636
1.181714 0.017977042
1.182714 0.017945493
1.183714 0.01791299
1.184714 0.017879534000000002
1.185714 0.017845127
1.186714 0.01780977
1.187714 0.017773465000000002
1.188714 0.017736212
1.189714 0.017698013
1.190714 0.017658868
1.191714 0.017618782
1.192714 0.017577755
1.193714 0.017535787
1.194714 0.017492882
1.195714 0.01744904
1.196714 0.017404264
1.197714 0.017358556
1.198714 0.017311919000000002
1.199714 0.017264353
1.200714 0.01721586
1.201714 0.017166445
1.202714 0.017116107
1.203714 0.017064851
1.204714 0.017012678
1.205714 0.016959589
1.206714 0.016905589000000002
1.207714 0.016850677999999997
1.208714 0.016794862
1.209714 0.016738140999999998
1.210714 0.01668052
1.211714 0.016621999000000002
1.212714 0.016562582
1.213714 0.016502273999999997
1.214714 0.016441074
1.215714 0.016378987
1.216714 0.016316016
1.217714 0.016252165
1.218714 0.016187436
1.219714 0.016121831
1.220714 0.016055357
1.221714 0.015988013
1.222714 0.015919805000000002
1.223714 0.015850736
1.224714 0.015780808
1.225714 0.015710026
1.226714 0.015638393
1.227714 0.015565912999999999
1.228714 0.015492589000000001
1.229714 0.015418425
1.230714 0.015343424
1.231714 0.015267592
1.232714 0.015190928999999999
1.233714 0.015113442000000001
1.234714 0.015035133
1.235714 0.014956006999999999
1.236714 0.014876068
1.237714 0.014795319000000001
1.238714 0.014713766
1.239714 0.014631412
1.240714 0.014548263
1.241714 0.014464320000000001
1.242714 0.014379590000000001
1.243714 0.014294076999999999
1.244714 0.014207784000000001
1.245714 0.014120717
1.246714 0.014032880000000001
1.247714 0.013944278000000001
1.248714 0.013854916
1.249714 0.013764799
1.250714 0.013673930999999999
1.251714 0.013582317
1.252714 0.013489962
1.253714 0.013396870000000002
1.254714 0.013303047000000002
1.255714 0.013208497
1.256714 0.013113227000000002
1.257714 0.013017241
1.258714 0.012920543999999999
1.259714 0.01282314
1.260714 0.012725036999999998
1.261714 0.012626238
1.262714 0.012526750000000001
1.263714 0.012426577
1.264714 0.012325725
1.265714 0.0122242
1.266714 0.012122006
1.267714 0.012019149
1.268714 0.011915635999999999
1.269714 0.011811471
1.270714 0.011706659999999999
1.271714 0.011601209000000001
1.272714 0.011495123999999999
1.273714 0.01138841
1.274714 0.011281072999999999
1.275714 0.011173118000000001
1.276714 0.011064553000000001
1.277714 0.010955382
1.278714 0.010845612000000001
1.279714 0.010735248000000001
1.280714 0.010624297
1.281714 0.010512765
1.282714 0.010400657
1.283714 0.01028798
1.284714 0.01017474
1.285714 0.010060943
1.286714 0.0099465957
1.287714 0.0098317032
1.288714 0.009716273099999999
1.289714 0.009600311
1.290714 0.0094838229
1.291714 0.009366816100000001
1.292714 0.0092492963
1.293714 0.0091312701
1.294714 0.009012744
1.295714 0.0088937246
1.296714 0.0087742177
1.297714 0.0086542306
1.298714 0.0085337699
1.299714 0.008412842
1.300714 0.0082914536
1.301714 0.0081696111
1.302714 0.008047321900000001
1.303714 0.0079245918
1.304714 0.0078014287
1.305714 0.0076778386
1.306714 0.0075538286000000005
1.307714 0.0074294054
1.308714 0.0073045761
1.309714 0.0071793474
1.310714 0.0070537266
1.311714 0.0069277201000000005
1.312714 0.006801336
1.313714 0.0066745801
1.314714 0.0065474604
1.315714 0.0064199834
1.316714 0.0062921565
1.317714 0.0061639861
1.318714 0.0060354803
1.319714 0.005906645699999999
1.320714 0.0057774893999999995
1.321714 0.0056480189
1.322714 0.0055182412
1.323714 0.0053881635
1.324714 0.005257792900000001
1.325714 0.0051271367
1.326714 0.0049962022
1.327714 0.0048649963000000004
1.328714 0.0047335267
1.329714 0.0046018002
1.330714 0.0044698240999999994
1.331714 0.0043376062
1.332714 0.004205153200000001
1.333714 0.0040724728
1.334714 0.003939572
1.335714 0.0038064583
1.336714 0.0036731391
1.337714 0.0035396217
1.338714 0.0034059132
1.339714 0.0032720213999999997
1.340714 0.0031379535000000004
1.341714 0.0030037168
1.342714 0.002869319
1.343714 0.0027347673
1.344714 0.0026000691
1.345714 0.0024652321
1.346714 0.0023302637
1.347714 0.0021951713
1.348714 0.0020599626
1.349714 0.0019246449
1.350714 0.0017892258
1.351714 0.0016537129
1.352714 0.0015181136
1.353714 0.0013824356
1.354714 0.0012466862
1.355714 0.0011108731
1.356714 0.0009750036999999999
1.357714 0.00083908553
1.358714 0.0007031261700000001
1.359714 0.00056713311
1.360714 0.0004311139
1.361714 0.00029507601
1.362714 0.00015902693000000002
1.363714 2.2974187e-05
1.364714 -0.00011307475
1.365714 -0.00024911237
1.366714 -0.00038513122
1.367714 -0.00052112377
1.368714 -0.00065708264
1.369714 -0.00079300034
1.370714 -0.00092886939
1.371714 -0.0010646824
1.372714 -0.001200432
1.373714 -0.0013361106
1.374714 -0.0014717109
1.375714 -0.0016072254
1.376714 -0.0017426466
1.377714 -0.0018779672
1.378714 -0.0020131798
1.379714 -0.0021482771
1.380714 -0.0022832514999999998
1.381714 -0.0024180958
1.382714 -0.0025528025
1.383714 -0.0026873642000000003
1.384714 -0.0028217737
1.385714 -0.0029560237
1.386714 -0.0030901064999999998
1.387714 -0.0032240154
1.388714 -0.0033577427999999998
1.389714 -0.0034912813
1.390714 -0.0036246238000000003
1.391714 -0.0037577629
1.392714 -0.0038906913999999996
1.393714 -0.004023402299999999
1.394714 -0.0041558884
1.395714 -0.0042881424
1.396714 -0.0044201573
1.397714 -0.0045519257
1.398714 -0.0046834408
1.399714 -0.0048146954
1.400714 -0.0049456823
1.401714 -0.0050763945
1.402714 -0.0052068252
1.403714 -0.0053369669
1.404714 -0.0054668129
1.405714 -0.0055963563
1.406714 -0.00572559
1.407714 -0.005854507300000001
1.408714 -0.0059831007000000005
1.409714 -0.0061113635000000005
1.410714 -0.0062392894
1.411714 -0.006366871100000001
1.412714 -0.0064941014
1.413714 -0.006620973699999999
1.414714 -0.006747481499999999
1.415714 -0.006873617500000001
1.416714 -0.0069993752
1.417714 -0.0071247479
1.418714 -0.007249728499999999
1.419714 -0.0073743104
1.420714 -0.0074984877000000005
1.421714 -0.007622253200000001
1.422714 -0.0077456003
1.423714 -0.0078685225
1.424714 -0.007991014
1.425714 -0.0081130675
1.426714 -0.008234677099999999
1.427714 -0.0083558363
1.428714 -0.0084765386
1.429714 -0.0085967782
1.430714 -0.008716548499999999
1.431714 -0.0088358436
1.432714 -0.0089546571
1.433714 -0.009072983100000001
1.434714 -0.009190815
1.435714 -0.0093081471
1.436714 -0.0094249735
1.437714 -0.009541287700000001
1.438714 -0.0096570839
1.439714 -0.009772356099999999
1.440714 -0.0098870987
1.441714 -0.010001306
1.442714 -0.010114972
1.443714 -0.010228089
1.444714 -0.010340654
1.445714 -0.010452659999999999
1.446714 -0.0105641
1.447714 -0.010674971
1.448714 -0.010785264
1.449714 -0.010894975
1.450714 -0.011004099
1.451714 -0.01111263
1.452714 -0.011220561
1.453714 -0.011327889
1.454714 -0.011434606
1.455714 -0.011540709
1.456714 -0.01164619
1.457714 -0.011751045
1.458714 -0.011855269
1.459714 -0.011958856
1.460714 -0.012061801
1.461714 -0.012164099
1.462714 -0.012265746999999999
1.463714 -0.012366737000000001
1.464714 -0.012467065
1.465714 -0.012566724999999999
1.466714 -0.012665715
1.467714 -0.012764028
1.468714 -0.012861659
1.469714 -0.012958604
1.470714 -0.013054858
1.471714 -0.013150416
1.472714 -0.013245274
1.473714 -0.013339428
1.474714 -0.013432873
1.475714 -0.013525605000000001
1.476714 -0.013617618
1.477714 -0.01370891
1.478714 -0.013799474
1.479714 -0.013889307
1.480714 -0.013978405
1.481714 -0.014066765
1.482714 -0.01415438
1.483714 -0.014241248
1.484714 -0.014327365
1.485714 -0.014412725
1.486714 -0.014497325000000002
1.487714 -0.014581163000000001
1.488714 -0.014664233
1.489714 -0.014746533000000001
1.490714 -0.014828057
1.491714 -0.014908801999999999
1.492714 -0.014988767
1.493714 -0.015067945
1.494714 -0.015146333
1.495714 -0.01522393
1.496714 -0.015300730999999998
1.497714 -0.015376731
1.498714 -0.015451928
1.499714 -0.015526320000000001
1.500714 -0.015599902
1.501714 -0.015672672000000002
1.502714 -0.015744625
1.503714 -0.015815761
1.504714 -0.015886074
1.505714 -0.015955562
1.506714 -0.016024223
1.507714 -0.016092052
1.508714 -0.016159048000000002
1.509714 -0.016225206
1.510714 -0.016290527
1.511714 -0.016355005000000002
1.512714 -0.016418638
1.513714 -0.016481423999999998
1.514714 -0.016543358999999997
1.515714 -0.016604441999999997
1.516714 -0.01666467
1.517714 -0.01672404
1.518714 -0.016782551
1.519714 -0.0168402
1.520714 -0.016896984
1.521714 -0.016952903000000002
1.522714 -0.017007953
1.523714 -0.017062131
1.524714 -0.017115437
1.525714 -0.017167869000000002
1.526714 -0.017219425
1.527714 -0.017270102
1.528714 -0.017319901000000002
1.529714 -0.017368816999999998
1.530714 -0.01741685
1.531714 -0.017463997999999998
1.532714 -0.01751026
1.533714 -0.017555636
1.534714 -0.017600122
1.535714 -0.017643718
1.536714 -0.017686424
1.537714 -0.017728237
1.538714 -0.017769157
1.539714 -0.017809182
1.540714 -0.017848313
1.541714 -0.017886546
1.542714 -0.017923882
1.543714 -0.017960320000000002
1.544714 -0.017995859
1.545714 -0.018030498
1.546714 -0.018064237
1.547714 -0.018097073
1.548714 -0.018129007000000003
1.549714 -0.018160039
1.550714 -0.018190168
1.551714 -0.018219392
1.552714 -0.018247713
1.553714 -0.018275128999999998
1.554714 -0.01830164
1.555714 -0.018327245
1.556714 -0.018351944
1.557714 -0.018375737
1.558714 -0.018398624000000002
1.559714 -0.018420604
1.560714 -0.018441679
1.561714 -0.018461846
1.562714 -0.018481107
1.563714 -0.018499461000000002
1.564714 -0.01851691
1.565714 -0.018533453
1.566714 -0.018549091
1.567714 -0.018563823
1.568714 -0.01857765
1.569714 -0.018590574
1.570714 -0.018602594
1.571714 -0.01861371
1.572714 -0.018623924
1.573714 -0.018633235999999997
1.574714 -0.018641647
1.575714 -0.018649157
1.576714 -0.018655768
1.577714 -0.018661479
1.578714 -0.018666295
1.579714 -0.018670212
1.580714 -0.018673234
1.581714 -0.018675362
1.582714 -0.018676596
1.583714 -0.018676938
1.584714 -0.018676388999999998
1.585714 -0.018674952
1.586714 -0.018672624999999998
1.587714 -0.018669412
1.588714 -0.018665314000000002
1.589714 -0.018660333
1.590714 -0.018654468
1.591714 -0.018647723
1.592714 -0.018640101
1.593714 -0.018631601
1.594714 -0.018622226999999998
1.595714 -0.018611978
1.596714 -0.018600859
1.597714 -0.01858887
1.598714 -0.018576013000000002
1.599714 -0.018562291999999998
1.600714 -0.018547708
1.601714 -0.018532263
1.602714 -0.018515959000000002
1.603714 -0.018498798
1.604714 -0.018480782
1.605714 -0.018461916
1.606714 -0.0184422
1.607714 -0.018421636
1.608714 -0.018400229
1.609714 -0.018377979
1.610714 -0.018354889
1.611714 -0.018330962
1.612714 -0.0183062
1.613714 -0.018280605999999998
1.614714 -0.018254183
1.615714 -0.018226933
1.616714 -0.018198858
1.617714 -0.018169962
1.618714 -0.018140248999999997
1.619714 -0.018109719
1.620714 -0.018078375
1.621714 -0.018046223
1.622714 -0.018013263
1.623714 -0.017979500000000002
1.624714 -0.017944934
1.625714 -0.017909572
1.626714 -0.017873415
1.627714 -0.017836466
1.628714 -0.01779873
1.629714 -0.017760209
1.630714 -0.017720908
1.631714 -0.017680827
1.632714 -0.017639973
1.633714 -0.017598347
1.634714 -0.017555954
1.635714 -0.017512798
1.636714 -0.017468881999999998
1.637714 -0.01742421
1.638714 -0.017378786
1.639714 -0.017332613
1.640714 -0.017285696
1.641714 -0.017238037
1.642714 -0.017189641999999998
1.643714 -0.017140513
1.644714 -0.017090655
1.645714 -0.017040073
1.646714 -0.016988769
1.647714 -0.016936748999999997
1.648714 -0.016884015000000002
1.649714 -0.016830573
1.650714 -0.016776426
1.651714 -0.016721578
1.652714 -0.016666033
1.653714 -0.016609796
1.654714 -0.016552871
1.655714 -0.016495261
1.656714 -0.016436972
1.657714 -0.016378007
1.658714 -0.016318370999999998
1.659714 -0.016258068
1.660714 -0.016197102
1.661714 -0.016135478999999998
1.662714 -0.016073201999999998
1.663714 -0.016010275
1.664714 -0.015946705000000002
1.665714 -0.015882494
1.666714 -0.015817648
1.667714 -0.015752172000000002
1.668714 -0.01568607
1.669714 -0.015619346000000001
1.670714 -0.015552006
1.671714 -0.015484054
1.672714 -0.015415494
1.673714 -0.015346332999999998
1.674714 -0.015276574
1.675714 -0.015206223000000001
1.676714 -0.015135284
1.677714 -0.015063762999999999
1.678714 -0.014991664000000002
1.679714 -0.014918991999999999
1.680714 -0.014845751999999999
1.681714 -0.014771949000000001
1.682714 -0.014697589
1.683714 -0.014622674999999998
1.684714 -0.014547215
1.685714 -0.014471212
1.686714 -0.014394671999999999
1.687714 -0.014317599
1.688714 -0.014239997999999999
1.689714 -0.014161876
1.690714 -0.014083235999999999
1.691714 -0.014004084
1.692714 -0.013924424999999999
1.693714 -0.013844266000000001
1.694714 -0.013763609999999999
1.695714 -0.013682462999999999
1.696714 -0.013600830999999999
1.697714 -0.013518718999999998
1.698714 -0.013436131
1.699714 -0.013353074999999999
1.700714 -0.013269554000000001
1.701714 -0.013185574999999998
1.702714 -0.013101142
1.703714 -0.01301626
1.704714 -0.012930936999999998
1.705714 -0.012845176
1.706714 -0.012758984999999999
1.707714 -0.012672368
1.708714 -0.01258533
1.709714 -0.012497877
1.710714 -0.012410016
1.711714 -0.01232175
1.712714 -0.012233085
1.713714 -0.012144027
1.714714 -0.012054582
1.715714 -0.011964756
1.716714 -0.011874552
1.717714 -0.011783977
1.718714 -0.011693037
1.719714 -0.011601736
1.720714 -0.011510079999999999
1.721714 -0.011418076
1.722714 -0.011325728
1.723714 -0.011233042
1.724714 -0.011140023
1.725714 -0.011046677
1.726714 -0.01095301
1.727714 -0.010859025999999999
1.728714 -0.010764733
1.729714 -0.010670134000000001
1.730714 -0.010575237
1.731714 -0.010480046
1.732714 -0.010384568
1.733714 -0.010288807
1.734714 -0.01019277
1.735714 -0.010096463
1.736714 -0.0099998906
1.737714 -0.009903058499999999
1.738714 -0.0098059732
1.739714 -0.0097086398
1.740714 -0.009611064899999999
1.741714 -0.0095132535
1.742714 -0.0094152114
1.743714 -0.0093169445
1.744714 -0.0092184586
1.745714 -0.0091197595
1.746714 -0.0090208523
1.747714 -0.0089217428
1.748714 -0.008822436900000001
1.749714 -0.0087229404
1.750714 -0.0086232583
1.751714 -0.0085233973
1.752714 -0.008423362299999999
1.753714 -0.0083231585
1.754714 -0.0082227918
1.755714 -0.0081222679
1.756714 -0.0080215919
1.757714 -0.0079207697
1.758714 -0.0078198071
1.759714 -0.007718709099999999
1.760714 -0.0076174816
1.761714 -0.0075161297
1.762714 -0.0074146592
1.763714 -0.0073130759
1.764714 -0.0072113849
1.765714 -0.0071095914
1.766714 -0.0070077010999999995
1.767714 -0.0069057198
1.768714 -0.006803653400000001
1.769714 -0.0067015069
1.770714 -0.006599285599999999
1.771714 -0.006496995
1.772714 -0.0063946412
1.773714 -0.006292229200000001
1.774714 -0.006189764800000001
1.775714 -0.0060872539
1.776714 -0.0059847011
1.777714 -0.0058821122
1.778714 -0.0057794929
1.779714 -0.0056768484
1.780714 -0.0055741839
1.781714 -0.0054715048
1.782714 -0.0053688167
1.783714 -0.0052661248999999995
1.784714 -0.0051634346
1.785714 -0.0050607512
1.786714 -0.0049580798
1.787714 -0.0048554259
1.788714 -0.0047527941
1.789714 -0.0046501904
1.790714 -0.0045476194
1.791714 -0.0044450866
1.792714 -0.0043425971
1.793714 -0.004240156
1.794714 -0.0041377687
1.795714 -0.00403544
1.796714 -0.0039331753
1.797714 -0.0038309794
1.798714 -0.0037288576999999997
1.799714 -0.0036268148999999998
1.800714 -0.0035248566
1.801714 -0.0034229874
1.802714 -0.0033212123999999997
1.803714 -0.0032195367000000005
1.804714 -0.0031179654000000005
1.805714 -0.0030165034
1.806714 -0.0029151559
1.807714 -0.0028139274999999997
1.808714 -0.0027128232
1.809714 -0.0026118478
1.810714 -0.0025110063
1.811714 -0.0024103034
1.812714 -0.0023097438000000002
1.813714 -0.0022093323
1.814714 -0.0021090736
1.815714 -0.0020089725
1.816714 -0.0019090332
1.817714 -0.0018092606999999998
1.818714 -0.0017096593999999998
1.819714 -0.0016102338
1.820714 -0.0015109884000000001
1.821714 -0.0014119277
1.822714 -0.0013130561
1.823714 -0.0012143782
1.824714 -0.0011158983
1.825714 -0.0010176208
1.826714 -0.00091955008
1.827714 -0.00082169045
1.828714 -0.00072404632
1.829714 -0.00062662202
1.830714 -0.00052942191
1.831714 -0.00043245027
1.832714 -0.00033571146
1.833714 -0.00023920977
1.834714 -0.00014294952
1.835714 -4.6934994e-05
1.836714 4.8829547999999995e-05
1.837714 0.00014433987999999998
1.838714 0.00023959178
1.839714 0.00033458102
1.840714 0.00042930346
1.841714 0.00052375494
1.842714 0.00061793135
1.843714 0.00071182858
1.844714 0.0008054426
1.845714 0.0008987693900000001
1.846714 0.00099180506
1.847714 0.0010845456
1.848714 0.0011769871
1.849714 0.0012691258
1.850714 0.0013609579
1.851714 0.0014524796
1.852714 0.0015436872
1.853714 0.0016345772
1.854714 0.0017251457000000002
1.855714 0.0018153893999999999
1.856714 0.0019053048
1.857714 0.0019948882
1.858714 0.0020841362
1.859714 0.0021730455000000004
1.860714 0.0022616126
1.861714 0.0023498342
1.862714 0.0024377068
1.863714 0.0025252273
1.864714 0.0026123924
1.865714 0.0026991987
1.866714 0.0027856431
1.867714 0.0028717222000000002
1.868714 0.002957433
1.869714 0.0030427722
1.870714 0.0031277366
1.871714 0.0032123233
1.872714 0.003296529
1.873714 0.0033803506
1.874714 0.0034637851
1.875714 0.0035468296000000002
1.876714 0.0036294812000000004
1.877714 0.003711737
1.878714 0.0037935937
1.879714 0.0038750488
1.880714 0.0039560993
1.881714 0.0040367424
1.882714 0.0041169751
1.883714 0.0041967949
1.884714 0.0042761993
1.885714 0.0043551855999999995
1.886714 0.004433751
1.887714 0.004511893
1.888714 0.0045896089
1.889714 0.0046668963
1.890714 0.004743753000000001
1.891714 0.004820176
1.892714 0.0048961632
1.893714 0.0049717124
1.894714 0.005046820699999999
1.895714 0.0051214862
1.896714 0.0051957064
1.897714 0.0052694788000000005
1.898714 0.0053428011999999995
1.899714 0.0054156717
1.900714 0.005488087799999999
1.901714 0.0055600474
1.902714 0.0056315483
1.903714 0.005702588200000001
1.904714 0.0057731653
1.905714 0.0058432775
1.906714 0.0059129226
1.907714 0.0059820988
1.908714 0.0060508042
1.909714 0.0061190367
1.910714 0.0061867948
1.911714 0.0062540763
1.912714 0.006320879800000001
1.913714 0.0063872037999999996
1.914714 0.006453046099999999
1.915714 0.006518405999999999
1.916714 0.0065832814
1.917714 0.0066476707
1.918714 0.0067115725000000005
1.919714 0.006774985399999999
1.920714 0.0068379079
1.921714 0.006900339199999999
1.922714 0.006962277300000001
1.923714 0.0070237213
1.924714 0.0070846697999999994
1.925714 0.0071451221
1.926714 0.007205076
1.927714 0.007264531499999999
1.928714 0.0073234864
1.929714 0.0073819398999999996
1.930714 0.0074398915
1.931714 0.007497339499999999
1.932714 0.0075542834
1.933714 0.007610721500000001
1.934714 0.0076666532999999995
1.935714 0.0077220779
1.936714 0.007776993899999999
1.937714 0.0078314006
1.938714 0.0078852965
1.939714 0.0079386817
1.940714 0.007991554599999999
1.941714 0.0080439146
1.942714 0.0080957601
1.943714 0.008147091300000001
1.944714 0.0081979066
1.945714 0.008248206000000001
1.946714 0.008297988099999999
1.947714 0.008347252900000001
1.948714 0.0083959989
1.949714 0.0084442261
1.950714 0.0084919338
1.951714 0.0085391213
1.952714 0.0085857886
1.953714 0.0086319349
1.954714 0.008677559500000001
1.955714 0.0087226625
1.956714 0.0087672437
1.957714 0.0088113025
1.958714 0.008854839
1.959714 0.0088978522
1.960714 0.0089403431
1.961714 0.0089823108
1.962714 0.0090237554
1.963714 0.0090646769
1.964714 0.0091050752
1.965714 0.0091449503
1.966714 0.0091843016
1.967714 0.009223130500000001
1.968714 0.009261436199999999
1.969714 0.0092992188
1.970714 0.009336479
1.971714 0.009373216
1.972714 0.0094094314
1.973714 0.0094451243
1.974714 0.0094802956
1.975714 0.0095149451
1.976714 0.0095490737
1.977714 0.0095826814
1.978714 0.0096157688
1.979714 0.009648336
1.980714 0.0096803837
1.981714 0.0097119126
1.982714 0.0097429227
1.983714 0.0097734148
1.984714 0.0098033895
1.985714 0.009832847
1.986714 0.009861787799999999
1.987714 0.0098902136
1.988714 0.0099181241
1.989714 0.0099455203
1.990714 0.0099724028
1.991714 0.0099987716
1.992714 0.010024627999999999
1.993714 0.010049973
1.994714 0.010074808
1.995714 0.010099132
1.996714 0.010122948
1.997714 0.010146255
1.998714 0.010169055
1.999714 0.010191348000000001
2.000714 0.010213135
2.001714 0.010234417999999999
2.002714 0.010255197
2.003714 0.010275473
2.004714 0.010295246000000001
2.005714 0.01031452
2.006714 0.010333293
2.007714 0.010351566999999999
2.008714 0.010369344
2.009714 0.010386624
2.010714 0.010403409
2.011714 0.0104197
2.012714 0.010435495999999999
2.013714 0.010450801
2.014714 0.010465616
2.015714 0.010479941
2.016714 0.010493778
2.017714 0.010507129
2.018714 0.010519994000000001
2.019714 0.010532375
2.020714 0.010544273
2.021714 0.010555691
2.022714 0.010566629
2.023714 0.010577089000000001
2.024714 0.010587072
2.025714 0.01059658
2.026714 0.010605616
2.027714 0.010614179
2.028714 0.010622272
2.029714 0.010629896
2.030714 0.010637054
2.031714 0.010643747
2.032714 0.010649977
2.033714 0.010655745
2.034714 0.010661053
2.035714 0.010665902
2.036714 0.010670293999999999
2.037714 0.010674232
2.038714 0.010677717
2.039714 0.010680750000000001
2.040714 0.010683334
2.041714 0.010685469
2.042714 0.010687159
2.043714 0.010688404
2.044714 0.010689207
2.045714 0.010689569000000001
2.046714 0.010689493
2.047714 0.010688979
2.048714 0.01068803
2.049714 0.010686649
2.050714 0.010684835
2.051714 0.010682593
2.052714 0.010679923
2.053714 0.010676828
2.054714 0.010673308
2.055714 0.010669366999999999
2.056714 0.010665006999999999
2.057714 0.01066023
2.058714 0.010655037
2.059714 0.01064943
2.060714 0.010643412
2.061714 0.010636985
2.062714 0.010630151000000001
2.063714 0.010622912
2.064714 0.01061527
2.065714 0.010607228
2.066714 0.010598788
2.067714 0.010589951
2.068714 0.010580721
2.069714 0.010571099
2.070714 0.010561088
2.071714 0.01055069
2.072714 0.010539907000000001
2.073714 0.010528741
2.074714 0.010517196
2.075714 0.010505272000000001
2.076714 0.010492973
2.077714 0.010480300000000001
2.078714 0.010467257
2.079714 0.010453845
2.080714 0.010440066999999999
2.081714 0.010425926
2.082714 0.010411422
2.083714 0.010396561
2.084714 0.010381341
2.085714 0.010365768
2.086714 0.010349843
2.087714 0.010333569
2.088714 0.010316947
2.089714 0.010299981
2.090714 0.010282672
2.091714 0.010265024000000001
2.092714 0.010247038
2.093714 0.010228717
2.094714 0.010210064000000001
2.095714 0.010191081
2.096714 0.01017177
2.097714 0.010152133
2.098714 0.010132175
2.099714 0.010111896
2.100714 0.010091299
2.101714 0.010070387
2.102714 0.010049163
2.103714 0.010027627
2.104714 0.010005784
2.105714 0.009983635400000001
2.106714 0.009961184
2.107714 0.009938432
2.108714 0.0099153818
2.109714 0.009892036199999999
2.110714 0.0098683973
2.111714 0.0098444681
2.112714 0.0098202509
2.113714 0.0097957483
2.114714 0.0097709628
2.115714 0.0097458964
2.116714 0.009720552
2.117714 0.0096949327
2.118714 0.0096690404
2.119714 0.009642877599999999
2.120714 0.009616447600000001
2.121714 0.0095897522
2.122714 0.009562794
2.123714 0.0095355761
2.124714 0.0095081014
2.125714 0.009480372
2.126714 0.0094523901
2.127714 0.0094241586
2.128714 0.0093956805
2.129714 0.009366958
2.130714 0.0093379938
2.131714 0.009308791
2.132714 0.0092793518
2.133714 0.009249679
2.134714 0.009219775500000001
2.135714 0.0091896436
2.136714 0.0091592854
2.137714 0.0091287046
2.138714 0.009097902500000001
2.139714 0.0090668829
2.140714 0.009035648
2.141714 0.0090041998
2.142714 0.008972541399999999
2.143714 0.0089406749
2.144714 0.0089086032
2.145714 0.0088763285
2.146714 0.008843853700000001
2.147714 0.008811181
2.148714 0.0087783126
2.149714 0.0087452514
2.150714 0.0087120003
2.151714 0.0086785614
2.152714 0.008644937
2.153714 0.00861113
2.154714 0.008577142599999999
2.155714 0.0085429769
2.156714 0.0085086365
2.157714 0.008474123
2.158714 0.008439439299999999
2.159714 0.0084045882
2.160714 0.008369571900000001
2.161714 0.0083343926
2.162714 0.0082990533
2.163714 0.0082635568
2.164714 0.0082279053
2.165714 0.0081921011
2.166714 0.0081561469
2.167714 0.0081200458
2.168714 0.0080837999
2.169714 0.0080474114
2.170714 0.008010883199999999
2.171714 0.0079742182
2.172714 0.007937418600000001
2.173714 0.0079004865
2.174714 0.007863425
2.175714 0.0078262361
2.176714 0.0077889228
2.177714 0.0077514873
2.178714 0.0077139317
2.179714 0.0076762589999999995
2.180714 0.0076384713000000005
2.181714 0.0076005708
2.182714 0.0075625605
2.183714 0.0075244425
2.184714 0.0074862190000000006
2.185714 0.007447892099999999
2.186714 0.007409464199999999
2.187714 0.007370938
2.188714 0.0073323157
2.189714 0.0072935996
2.190714 0.0072547926
2.191714 0.007215895999999999
2.192714 0.0071769129
2.193714 0.0071378454
2.194714 0.0070986956000000006
2.195714 0.007059465900000001
2.196714 0.0070201582
2.197714 0.0069807749
2.198714 0.0069413189
2.199714 0.0069017915
2.200714 0.0068621957
2.201714 0.006822533
2.202714 0.006782806299999999
2.203714 0.006743017699999999
2.204714 0.006703169500000001
2.205714 0.006663263799999999
2.206714 0.006623302
2.207714 0.0065832872
2.208714 0.0065432214
2.209714 0.0065031069000000006
2.210714 0.0064629457
2.211714 0.0064227395
2.212714 0.006382491099999999
2.213714 0.006342202000000001
2.214714 0.006301874999999999
2.215714 0.006261511599999999
2.216714 0.006221114
2.217714 0.0061806844
2.218714 0.006140225
2.219714 0.0060997383
2.220714 0.0060592258
2.221714 0.00601869
2.222714 0.0059781326999999995
2.223714 0.0059375561
2.224714 0.0058969625
2.225714 0.005856353900000001
2.226714 0.0058157322
2.227714 0.0057751
2.228714 0.005734459
2.229714 0.0056938115
2.230714 0.005653159699999999
2.231714 0.0056125053
2.232714 0.0055718504999999995
2.233714 0.0055311975
2.234714 0.0054905482000000005
2.235714 0.0054499047
2.236714 0.0054092689
2.237714 0.0053686425000000005
2.238714 0.005328027700000001
2.239714 0.0052874264
2.240714 0.0052468404
2.241714 0.0052062715
2.242714 0.0051657211
2.243714 0.0051251915
2.244714 0.005084684
2.245714 0.005044201
2.246714 0.0050037434
2.247714 0.004963313
2.248714 0.004922911800000001
2.249714 0.0048825412
2.250714 0.0048422025
2.251714 0.0048018977
2.252714 0.0047616282
2.253714 0.0047213958
2.254714 0.004681202
2.255714 0.0046410481
2.256714 0.0046009358
2.257714 0.0045608667
2.258714 0.0045208424
2.259714 0.0044808647
2.260714 0.0044409349
2.261714 0.0044010546999999995
2.262714 0.0043612257
2.263714 0.0043214499000000005
2.264714 0.0042817286000000005
2.265714 0.0042420634
2.266714 0.004202456
2.267714 0.0041629079
2.268714 0.0041234209
2.269714 0.0040839965
2.270714 0.0040446364
2.271714 0.0040053423
2.272714 0.0039661157999999995
2.273714 0.0039269584
2.274714 0.0038878716
2.275714 0.0038488568
2.276714 0.0038099155
2.277714 0.0037710494999999996
2.278714 0.0037322599
2.279714 0.0036935486000000003
2.280714 0.0036549165000000004
2.281714 0.0036163652000000004
2.282714 0.0035778960999999997
2.283714 0.0035395107000000003
2.284714 0.0035012101
2.285714 0.0034629957
2.286714 0.0034248689
2.287714 0.0033868309
2.288714 0.0033488831999999996
2.289714 0.0033110266999999997
2.290714 0.0032732627
2.291714 0.0032355925
2.292714 0.0031980177
2.293714 0.0031605388000000003
2.294714 0.0031231575
2.295714 0.0030858751
2.296714 0.0030486925999999998
2.297714 0.0030116113
2.298714 0.0029746321
2.299714 0.0029377565
2.300714 0.0029009853999999997
2.301714 0.00286432
2.302714 0.0028277615
2.303714 0.0027913107
2.304714 0.002754969
2.305714 0.0027187371
2.306714 0.0026826161
2.307714 0.002646607
2.308714 0.0026107109
2.309714 0.0025749287
2.310714 0.0025392612
2.311714 0.0025037094
2.312714 0.0024682742
2.313714 0.0024329564
2.314714 0.0023977567
2.315714 0.0023626762000000003
2.316714 0.0023277156
2.317714 0.0022928758
2.318714 0.0022581575
2.319714 0.0022235616
2.320714 0.002189089
2.321714 0.0021547405
2.322714 0.0021205169
2.323714 0.0020864192
2.324714 0.0020524481
2.325714 0.0020186046
2.326714 0.0019848894
2.327714 0.0019513038000000002
2.328714 0.0019178484
2.329714 0.0018845240999999999
2.330714 0.0018513319
2.331714 0.0018182727
2.332714 0.0017853474
2.333714 0.001752557
2.334714 0.0017199022999999998
2.335714 0.0016873842
2.336714 0.0016550037
2.337714 0.0016227613999999998
2.338714 0.0015906581999999999
2.339714 0.0015586948999999999
2.340714 0.0015268724
2.341714 0.0014951913
2.342714 0.0014636522
2.343714 0.0014322558000000002
2.344714 0.0014010026000000001
2.345714 0.0013698934
2.346714 0.0013389285
2.347714 0.0013081084
2.348714 0.0012774336000000001
2.349714 0.0012469046
2.350714 0.0012165217
2.351714 0.0011862854
2.352714 0.0011561959
2.353714 0.0011262536
2.354714 0.0010964588
2.355714 0.0010668119
2.356714 0.0010373132999999999
2.357714 0.0010079631
2.358714 0.00097876191
2.359714 0.00094970992
2.360714 0.00092080745
2.361714 0.00089205496
2.362714 0.00086345281
2.363714 0.00083500136
2.364714 0.00080670097
2.365714 0.00077855211
2.366714 0.00075055518
2.367714 0.00072271064
2.368714 0.00069501889
2.369714 0.00066748039
2.370714 0.00064009555
2.371714 0.00061286478
2.372714 0.00058578848
2.373714 0.00055886703
2.374714 0.00053210083
2.375714 0.00050549024
2.376714 0.00047903563000000003
2.377714 0.00045273727999999995
2.378714 0.00042659549
2.379714 0.00040061054
2.380714 0.00037478270999999997
2.381714 0.0003491122
2.382714 0.00032359922000000003
2.383714 0.00029824396
2.384714 0.00027304659
2.385714 0.00024800726999999996
2.386714 0.00022312611
2.387714 0.00019840325000000002
2.388714 0.00017383882
2.389714 0.00014943292
2.390714 0.00012518567000000002
2.391714 0.00010109718
2.392714 7.7167567e-05
2.393714 5.3396945999999996e-05
2.394714 2.9785434e-05
2.395714 6.3331562e-06
2.396714 -1.6959767e-05
2.397714 -4.0093201e-05
2.398714 -6.3067023e-05
2.399714 -8.588110099999999e-05
2.400714 -0.00010853531
2.401714 -0.00013102954
2.402714 -0.00015336367
2.403714 -0.00017553762
2.404714 -0.00019755130000000001
2.405714 -0.00021940466000000002
2.406714 -0.00024109768
2.407714 -0.00026263033
2.408714 -0.00028400264
2.409714 -0.00030521464000000004
2.410714 -0.00032626641999999997
2.411714 -0.00034715808000000003
2.412714 -0.00036788972
2.413714 -0.00038846151
2.414714 -0.00040887362000000004
2.415714 -0.00042912625
2.416714 -0.00044921958
2.417714 -0.00046915388
2.418714 -0.00048892939
2.419714 -0.00050854628
2.420714 -0.0005280048800000001
2.421714 -0.00054730535
2.422714 -0.00056644799
2.423714 -0.00058543296
2.424714 -0.00060426055
2.425714 -0.00062293088
2.426714 -0.00064144419
2.427714 -0.0006598006600000001
2.428714 -0.0006780004200000001
2.429714 -0.00069604362
2.430714 -0.00071393033
2.431714 -0.0007316607
2.432714 -0.00074923478
2.433714 -0.0007666526499999999
2.434714 -0.0007839144
2.435714 -0.0008010201800000001
2.436714 -0.0008179699800000001
2.437714 -0.0008347638
2.438714 -0.0008514018199999999
2.439714 -0.00086788423
2.440714 -0.00088421102
2.441714 -0.0009003823799999999
2.442714 -0.00091639859
2.443714 -0.0009322597199999999
2.444714 -0.00094796615
2.445714 -0.00096351805
2.446714 -0.0009789158
2.447714 -0.00099415965
2.448714 -0.00100925
2.449714 -0.0010241873
2.450714 -0.0010389719
2.451714 -0.0010536043
2.452714 -0.0010680849999999999
2.453714 -0.0010824145
2.454714 -0.0010965931
2.455714 -0.0011106215
2.456714 -0.0011245000999999999
2.457714 -0.0011382293
2.458714 -0.0011518097
2.459714 -0.0011652417999999999
2.460714 -0.0011785259999999998
2.461714 -0.0011916626
2.462714 -0.0012046522000000001
2.463714 -0.0012174952
2.464714 -0.0012301918000000001
2.465714 -0.0012427426
2.466714 -0.0012551477
2.467714 -0.0012674074999999999
2.468714 -0.0012795223
2.469714 -0.0012914925000000002
2.470714 -0.0013033183
2.471714 -0.0013149999
2.472714 -0.0013265378
2.473714 -0.0013379321
2.474714 -0.0013491832
2.475714 -0.0013602914
2.476714 -0.0013712571000000001
2.477714 -0.0013820806
2.478714 -0.0013927624
2.479714 -0.0014033027
2.480714 -0.001413702
2.481714 -0.0014239608
2.482714 -0.0014340796
2.483714 -0.0014440589
2.484714 -0.0014538990999999999
2.485714 -0.0014636008999999999
2.486714 -0.0014731648
2.487714 -0.0014825912
2.488714 -0.001491881
2.489714 -0.0015010345
2.490714 -0.0015100525
2.491714 -0.0015189354999999999
2.492714 -0.0015276841
2.493714 -0.0015362987999999998
2.494714 -0.0015447802
2.495714 -0.001553129
2.496714 -0.0015613455999999998
2.497714 -0.0015694306
2.498714 -0.0015773845000000002
2.499714 -0.0015852079999999998
2.500714 -0.0015929014
2.501714 -0.0016004653
2.502714 -0.0016079
2.503714 -0.0016152063999999998
2.504714 -0.0016223847
2.505714 -0.0016294354
2.506714 -0.0016363591999999998
2.507714 -0.0016431564
2.508714 -0.0016498278
2.509714 -0.0016563736
2.510714 -0.0016627946
2.511714 -0.0016690912
2.512714 -0.0016752641000000001
2.513714 -0.0016813139
2.514714 -0.0016872413
2.515714 -0.0016930468
2.516714 -0.0016987311
2.517714 -0.0017042948000000001
2.518714 -0.0017097387000000002
2.519714 -0.0017150634
2.520714 -0.0017202697999999998
2.521714 -0.0017253582
2.522714 -0.0017303295
2.523714 -0.0017351844
2.524714 -0.0017399234000000001
2.525714 -0.0017445473
2.526714 -0.0017490564999999999
2.527714 -0.0017534519000000001
2.528714 -0.0017577340000000002
2.529714 -0.0017619032999999999
2.530714 -0.0017659602
2.531714 -0.0017699054
2.532714 -0.0017737395
2.533714 -0.0017774628
2.534714 -0.001781076
2.535714 -0.0017845794000000002
2.536714 -0.0017879736
2.537714 -0.0017912588999999999
2.538714 -0.0017944360000000002
2.539714 -0.0017975050999999998
2.540714 -0.0018004668
2.541714 -0.0018033215
2.542714 -0.0018060700000000001
2.543714 -0.0018087126999999999
2.544714 -0.00181125
2.545714 -0.0018136825
2.546714 -0.001816011
2.547714 -0.0018182362
2.548714 -0.0018203586000000002
2.549714 -0.0018223789
2.550714 -0.0018242979
2.551714 -0.0018261164
2.552714 -0.001827835
2.553714 -0.0018294546
2.554714 -0.001830976
2.555714 -0.0018324001
2.556714 -0.0018337275999999998
2.557714 -0.0018349594
2.558714 -0.0018360963
2.559714 -0.0018371389000000002
2.560714 -0.0018380882
2.561714 -0.001838945
2.562714 -0.0018397099
2.563714 -0.0018403836
2.564714 -0.0018409669999999998
2.565714 -0.0018414607
2.566714 -0.0018418651999999999
2.567714 -0.0018421813
2.568714 -0.0018424093999999998
2.569714 -0.0018425502000000002
2.570714 -0.0018426043
2.571714 -0.0018425721
2.572714 -0.0018424542000000002
2.573714 -0.0018422509999999998
2.574714 -0.0018419632
2.575714 -0.0018415913
2.576714 -0.0018411356
2.577714 -0.0018405966
2.578714 -0.0018399750999999998
2.579714 -0.0018392713
2.580714 -0.0018384858999999998
2.581714 -0.0018376195000000001
2.582714 -0.0018366725
2.583714 -0.0018356457
2.584714 -0.0018345396
2.585714 -0.0018333547
2.586714 -0.0018320918
2.587714 -0.0018307515000000002
2.588714 -0.0018293345
2.589714 -0.0018278415
2.590714 -0.001826273
2.591714 -0.0018246298999999998
2.592714 -0.0018229128000000002
2.593714 -0.0018211223999999998
2.594714 -0.0018192592
2.595714 -0.0018173239000000001
2.596714 -0.0018153174
2.597714 -0.0018132403000000001
2.598714 -0.0018110933999999999
2.599714 -0.0018088769000000002
2.600714 -0.0018065919
2.601714 -0.0018042388999999998
2.602714 -0.0018018183
2.603714 -0.001799331
2.604714 -0.0017967777
2.605714 -0.0017941589
2.606714 -0.0017914752
2.607714 -0.0017887272
2.608714 -0.0017859155999999999
2.609714 -0.0017830411000000002
2.610714 -0.0017801041
2.611714 -0.0017771057
2.612714 -0.0017740462000000001
2.613714 -0.0017709264
2.614714 -0.0017677469999999999
2.615714 -0.0017645087
2.616714 -0.0017612121
2.617714 -0.0017578581
2.618714 -0.0017544471
2.619714 -0.0017509800999999999
2.620714 -0.0017474576000000002
2.621714 -0.0017438806
2.622714 -0.0017402495
2.623714 -0.0017365652
2.624714 -0.0017328282
2.625714 -0.0017290394999999999
2.626714 -0.0017251994
2.627714 -0.0017213088
2.628714 -0.0017173681
2.629714 -0.001713378
2.630714 -0.0017093389000000002
2.631714 -0.0017052516
2.632714 -0.0017011165
2.633714 -0.0016969340999999998
2.634714 -0.0016927048
2.635714 -0.0016884291
2.636714 -0.0016841075
2.637714 -0.0016797403000000002
2.638714 -0.0016753281999999999
2.639714 -0.0016708713
2.640714 -0.0016663702
2.641714 -0.0016618253000000001
2.642714 -0.0016572369
2.643714 -0.0016526055
2.644714 -0.0016479316
2.645714 -0.0016432157
2.646714 -0.0016384582999999999
2.647714 -0.0016336599999999999
2.648714 -0.0016288212
2.649714 -0.0016239422999999998
2.650714 -0.0016190240999999998
2.651714 -0.0016140672
2.652714 -0.001609072
2.653714 -0.0016040394
2.654714 -0.0015989699
2.655714 -0.0015938641999999998
2.656714 -0.0015887228
2.657714 -0.0015835467000000002
2.658714 -0.0015783364
2.659714 -0.0015730926
2.660714 -0.0015678159
2.661714 -0.0015625069999999999
2.662714 -0.0015571665999999998
2.663714 -0.0015517953
2.664714 -0.0015463938
2.665714 -0.0015409627
2.666714 -0.0015355025
2.667714 -0.0015300137
2.668714 -0.001524497
2.669714 -0.0015189529
2.670714 -0.001513382
2.671714 -0.0015077847
2.672714 -0.0015021614999999999
2.673714 -0.0014965128999999998
2.674714 -0.0014908393
2.675714 -0.0014851412
2.676714 -0.001479419
2.677714 -0.0014736732999999999
2.678714 -0.0014679043
2.679714 -0.0014621127
2.680714 -0.0014562987
2.681714 -0.0014504629
2.682714 -0.0014446056
2.683714 -0.0014387275
2.684714 -0.0014328288
2.685714 -0.0014269101
2.686714 -0.0014209717999999999
2.687714 -0.0014150144000000002
2.688714 -0.0014090385
2.689714 -0.0014030444000000001
2.690714 -0.0013970326
2.691714 -0.0013910037999999999
2.692714 -0.0013849582
2.693714 -0.0013788964
2.694714 -0.0013728189
2.695714 -0.0013667261
2.696714 -0.0013606184
2.697714 -0.0013544965
2.698714 -0.0013483605
2.699714 -0.0013422112
2.700714 -0.0013360487
2.701714 -0.0013298736
2.702714 -0.0013236863
2.703714 -0.0013174872999999999
2.704714 -0.0013112769
2.705714 -0.0013050555
2.706714 -0.0012988236000000002
2.707714 -0.0012925815999999999
2.708714 -0.0012863299
2.709714 -0.0012800689
2.710714 -0.001273799
2.711714 -0.0012675206999999999
2.712714 -0.0012612343999999999
2.713714 -0.0012549406
2.714714 -0.0012486397
2.715714 -0.0012423322000000001
2.716714 -0.0012360185
2.717714 -0.0012296991
2.718714 -0.0012233746
2.719714 -0.0012170453
2.720714 -0.0012107118
2.721714 -0.0012043745
2.722714 -0.0011980340000000002
2.723714 -0.0011916905
2.724714 -0.0011853446999999999
2.725714 -0.001178997
2.726714 -0.0011726478
2.727714 -0.0011662975
2.728714 -0.0011599466
2.729714 -0.0011535954
2.730714 -0.0011472443
2.731714 -0.0011408937
2.732714 -0.0011345438999999999
2.733714 -0.0011281951
2.734714 -0.0011218477
2.735714 -0.001115502
2.736714 -0.0011091582
2.737714 -0.0011028165
2.738714 -0.0010964772999999999
2.739714 -0.0010901406
2.740714 -0.0010838069
2.741714 -0.0010774762999999998
2.742714 -0.001071149
2.743714 -0.0010648254
2.744714 -0.0010585056
2.745714 -0.0010521899000000001
2.746714 -0.0010458785
2.747714 -0.0010395718
2.748714 -0.0010332701
2.749714 -0.0010269736
2.750714 -0.0010206827
2.751714 -0.0010143977
2.752714 -0.0010081189
2.753714 -0.0010018468
2.754714 -0.0009955816500000002
2.755714 -0.00098932387
2.756714 -0.0009830738199999999
2.757714 -0.00097683187
2.758714 -0.0009705984700000001
2.759714 -0.00096437398
2.760714 -0.0009581587600000001
2.761714 -0.0009519531900000001
2.762714 -0.00094575762
2.763714 -0.0009395724199999999
2.764714 -0.00093339795
2.765714 -0.0009272344900000001
2.766714 -0.0009210823900000001
2.767714 -0.0009149419399999999
2.768714 -0.0009088134
2.769714 -0.00090269714
2.770714 -0.00089659334
2.771714 -0.0008905021800000001
2.772714 -0.00088442403
2.773714 -0.0008783589699999999
2.774714 -0.00087230737
2.775714 -0.00086626933
2.776714 -0.00086024511
2.777714 -0.0008542348000000001
2.778714 -0.00084823869
2.779714 -0.0008422570300000001
2.780714 -0.00083628993
2.781714 -0.00083033765
2.782714 -0.0008244002899999999
2.783714 -0.00081847811
2.784714 -0.0008125714000000001
2.785714 -0.0008066802400000001
2.786714 -0.0008008048999999999
2.787714 -0.00079494566
2.788714 -0.00078910271
2.789714 -0.00078327621
2.790714 -0.00077746645
2.791714 -0.0007716736
2.792714 -0.00076589786
2.793714 -0.0007601394399999999
2.794714 -0.00075439857
2.795714 -0.00074867544
2.796714 -0.00074297022
2.797714 -0.00073728315
2.798714 -0.00073161436
2.799714 -0.00072596404
2.800714 -0.0007203323500000001
2.801714 -0.00071471945
2.802714 -0.00070912547
2.803714 -0.00070355059
2.804714 -0.00069799494
2.805714 -0.00069245866
2.806714 -0.00068694194
2.807714 -0.0006814448599999999
2.808714 -0.00067596761
2.809714 -0.00067051037
2.810714 -0.00066507328
2.811714 -0.0006596565099999999
2.812714 -0.0006542602
2.813714 -0.00064888459
2.814714 -0.00064352985
2.815714 -0.00063819616
2.816714 -0.00063288371
2.817714 -0.00062759273
2.818714 -0.0006223234300000001
2.819714 -0.00061707606
2.820714 -0.0006118507800000001
2.821714 -0.00060664779
2.822714 -0.0006014673500000001
2.823714 -0.00059630961
2.824714 -0.00059117478
2.825714 -0.00058606306
2.826714 -0.0005809746200000001
2.827714 -0.0005759096000000001
2.828714 -0.00057086813
2.829714 -0.00056585031
2.830714 -0.00056085628
2.831714 -0.00055588612
2.832714 -0.00055093988
2.833714 -0.0005460176
2.834714 -0.0005411193299999999
2.835714 -0.00053624512
2.836714 -0.0005313949700000001
2.837714 -0.00052656883
2.838714 -0.0005217667
2.839714 -0.0005169885800000001
2.840714 -0.00051223442
2.841714 -0.00050750423
2.842714 -0.00050279796
2.843714 -0.00049811561
2.844714 -0.0004934571700000001
2.845714 -0.00048882266
2.846714 -0.00048421206999999997
2.847714 -0.00047962544
2.848714 -0.00047506277999999997
2.849714 -0.00047052417
2.850714 -0.00046600967
2.851714 -0.00046151936
2.852714 -0.00045705333
2.853714 -0.00045261172000000006
2.854714 -0.00044819462000000003
2.855714 -0.00044380213000000005
2.856714 -0.00043943442
2.857714 -0.00043509158
2.858714 -0.0004307738
2.859714 -0.00042648117
2.860714 -0.00042221386
2.861714 -0.00041797198
2.862714 -0.00041375561000000003
2.863714 -0.00040956488
2.864714 -0.00040539994
2.865714 -0.00040126083000000006
2.866714 -0.0003971476
2.867714 -0.00039306032999999996
2.868714 -0.00038899907
2.869714 -0.00038496382
2.870714 -0.00038095463
2.871714 -0.00037697148
2.872714 -0.00037301436
2.873714 -0.00036908327
2.874714 -0.00036517818
2.875714 -0.00036129904
2.876714 -0.00035744586
2.877714 -0.00035361854
2.878714 -0.00034981708
2.879714 -0.00034604145
2.880714 -0.00034229161
2.881714 -0.00033856752
2.882714 -0.00033486915
2.883714 -0.00033119649999999997
2.884714 -0.00032754954
2.885714 -0.00032392825
2.886714 -0.00032033263
2.887714 -0.00031676268
2.888714 -0.00031321842000000004
2.889714 -0.00030969984
2.890714 -0.00030620695
2.891714 -0.00030273975
2.892714 -0.00029929824
2.893714 -0.00029588243
2.894714 -0.00029249231
2.895714 -0.00028912789
2.896714 -0.00028578913
2.897714 -0.00028247605
2.898714 -0.00027918861
2.899714 -0.00027592678
2.900714 -0.00027269050000000003
2.901714 -0.00026947976000000004
2.902714 -0.00026629447999999996
2.903714 -0.00026313462
2.904714 -0.00026000014
2.905714 -0.00025689096000000003
2.906714 -0.00025380702
2.907714 -0.00025074828
2.908714 -0.00024771468
2.909714 -0.00024470617
2.910714 -0.00024172268
2.911714 -0.00023876419
2.912714 -0.00023583066000000002
2.913714 -0.00023292207
2.914714 -0.0002300384
2.915714 -0.00022717963000000002
2.916714 -0.00022434576
2.917714 -0.00022153679
2.918714 -0.00021875273000000002
2.919714 -0.00021599358
2.920714 -0.00021325936
2.921714 -0.00021055006999999999
2.922714 -0.00020786572
2.923714 -0.00020520631000000002
2.924714 -0.00020257185000000001
2.925714 -0.00019996229999999997
2.926714 -0.00019737768
2.927714 -0.0001948179
2.928714 -0.00019228293999999998
2.929714 -0.00018977270999999998
2.930714 -0.00018728714
2.931714 -0.00018482613
2.932714 -0.00018238953
2.933714 -0.00017997723
2.934714 -0.00017758907
2.935714 -0.00017522487
2.936714 -0.00017288446
2.937714 -0.00017056763999999999
2.938714 -0.00016827421
2.939714 -0.00016600396
2.940714 -0.00016375669
2.941714 -0.00016153218
2.942714 -0.00015933022
2.943714 -0.0001571506
2.944714 -0.00015499315000000002
2.945714 -0.00015285768
2.946714 -0.00015074402000000002
2.947714 -0.00014865202000000001
2.948714 -0.00014658154
2.949714 -0.00014453247999999998
2.950714 -0.00014250472
2.951714 -0.00014049821
2.952714 -0.00013851286
2.953714 -0.00013654865
2.954714 -0.00013460555000000001
2.955714 -0.00013268354000000001
2.956714 -0.00013078266
2.957714 -0.00012890288
2.958714 -0.00012704423000000001
2.959714 -0.00012520676
2.960714 -0.00012339048
2.961714 -0.00012159541
2.962714 -0.00011982157999999999
2.963714 -0.00011806902
2.964714 -0.00011633773
2.965714 -0.00011462771000000001
2.966714 -0.00011293895
2.967714 -0.00011127142
2.968714 -0.00010962509
2.969714 -0.0001079999
2.970714 -0.00010639577999999999
2.971714 -0.00010481265999999999
2.972714 -0.00010325042
2.973714 -0.00010170896
2.974714 -0.00010018816000000001
2.975714 -9.868788300000001e-05
2.976714 -9.720797600000001e-05
2.977714 -9.574829400000001e-05
2.978714 -9.4308672e-05
2.979714 -9.2888951e-05
2.980714 -9.1488965e-05
2.981714 -9.0108546e-05
2.982714 -8.8747527e-05
2.983714 -8.7405738e-05
2.984714 -8.6083008e-05
2.985714 -8.477917399999999e-05
2.986714 -8.3494075e-05
2.987714 -8.222754700000001e-05
2.988714 -8.0979436e-05
2.989714 -7.9749577e-05
2.990714 -7.8537818e-05
2.991714 -7.7344004e-05
2.992714 -7.6167981e-05
2.993714 -7.5009592e-05
2.994714 -7.386868199999999e-05
2.995714 -7.2745092e-05
2.996714 -7.1638669e-05
2.997714 -7.0549248e-05
2.998714 -6.9476664e-05
2.999714 -6.8420752e-05
3.000714 -6.7381347e-05
3.001714 -6.635828e-05
3.002714 -6.5351384e-05
3.003714 -6.4360489e-05
3.004714 -6.3385431e-05
3.005714 -6.2426051e-05
3.006714 -6.1482189e-05
3.007714 -6.0553691000000005e-05
3.008714 -5.9640415999999996e-05
3.009714 -5.8742228e-05
3.010714 -5.7859e-05
3.011714 -5.6990621e-05
3.012714 -5.613697999999999e-05
3.013714 -5.5297988e-05
3.014714 -5.4473566e-05
3.015714 -5.3663638e-05
3.016714 -5.2868154e-05
3.017714 -5.208706900000001e-05
3.018714 -5.1320347e-05
3.019714 -5.0567957e-05
3.020714 -4.9829873e-05
3.021714 -4.9106085999999996e-05
3.022714 -4.8396572e-05
3.023714 -4.7701315e-05
3.024714 -4.7020299e-05
3.025714 -4.6353497e-05
3.026714 -4.5700878e-05
3.027714 -4.5062401e-05
3.028714 -4.4438011e-05
3.029714 -4.3827637e-05
3.030714 -4.3231196e-05
3.031714 -4.2648591e-05
3.032714 -4.2079702e-05
3.033714 -4.1524396e-05
3.034714 -4.0982518999999995e-05
3.035714 -4.0453901e-05
3.036714 -3.9938357e-05
3.037714 -3.9435687000000004e-05
3.038714 -3.894568e-05
3.039714 -3.8468107e-05
3.040714 -3.8002742e-05
3.041714 -3.7549341e-05
3.042714 -3.7107667999999996e-05
3.043714 -3.6677477e-05
3.044714 -3.625853e-05
3.045714 -3.585059e-05
3.046714 -3.5453434e-05
3.047714 -3.5066839e-05
3.048714 -3.4690601e-05
3.049714 -3.4324526000000004e-05
3.050714 -3.3968436000000003e-05
3.051714 -3.3622169e-05
3.052714 -3.3285573e-05
3.053714 -3.2958522e-05
3.054714 -3.2640897999999996e-05
3.055714 -3.2332602e-05
3.056714 -3.2033546000000003e-05
3.057714 -3.1743659e-05
3.058714 -3.1462880999999995e-05
3.059714 -3.1191158e-05
3.060714 -3.092845e-05
3.061714 -3.0674718e-05
3.062714 -3.0429927999999998e-05
3.063714 -3.019405e-05
3.064714 -2.9967055000000003e-05
3.065714 -2.9748908999999997e-05
3.066714 -2.9539581e-05
3.067714 -2.9339029e-05
3.068714 -2.9147210999999998e-05
3.069714 -2.8964078000000003e-05
3.070714 -2.8789574e-05
3.071714 -2.8623637000000003e-05
3.072714 -2.8466194999999998e-05
3.073714 -2.8317172e-05
3.074714 -2.8176484e-05
3.075714 -2.8044042e-05
3.076714 -2.7919747999999998e-05
3.077714 -2.7803503e-05
3.078714 -2.7695199000000003e-05
3.079714 -2.7594729e-05
3.080714 -2.750198e-05
3.081714 -2.741684e-05
3.082714 -2.7339189e-05
3.083714 -2.7268911e-05
3.084714 -2.7205886e-05
3.085714 -2.7149991e-05
3.086714 -2.7101106000000004e-05
3.087714 -2.705911e-05
3.088714 -2.7023876e-05
3.089714 -2.6995280999999997e-05
3.090714 -2.6973194e-05
3.091714 -2.6957488e-05
3.092714 -2.694803e-05
3.093714 -2.6944684e-05
3.094714 -2.6947313e-05
3.095714 -2.6955777e-05
3.096714 -2.6969931000000002e-05
3.097714 -2.6989628e-05
3.098714 -2.7014718e-05
3.099714 -2.704505e-05
3.100714 -2.7080472e-05
3.101714 -2.7120831e-05
3.102714 -2.7165973e-05
3.103714 -2.7215748e-05
3.104714 -2.7270005000000002e-05
3.105714 -2.7328602e-05
3.106714 -2.73914e-05
3.107714 -2.7458267e-05
3.108714 -2.7529080000000002e-05
3.109714 -2.7603721000000002e-05
3.110714 -2.7682087999999998e-05
3.111714 -2.7764088e-05
3.112714 -2.7849639999999998e-05
3.113714 -2.7938670999999998e-05
3.114714 -2.8031124e-05
3.115714 -2.8126954e-05
3.116714 -2.8226125000000002e-05
3.117714 -2.8328611000000002e-05
3.118714 -2.8434400000000003e-05
3.119714 -2.8543482e-05
3.120714 -2.8655859000000002e-05
3.121714 -2.8771532e-05
3.122714 -2.8890508e-05
3.123714 -2.9012795999999997e-05
3.124714 -2.9138403e-05
3.125714 -2.9267332e-05
3.126714 -2.9399581e-05
3.127714 -2.9535141e-05
3.128714 -2.9673993000000002e-05
3.129714 -2.9816113e-05
3.130714 -2.9961458e-05
3.131714 -3.0109982e-05
3.132714 -3.0261620000000003e-05
3.133714 -3.0416297e-05
3.134714 -3.0573926e-05
3.135714 -3.0734407e-05
3.136714 -3.0897626999999994e-05
3.137714 -3.1063465e-05
3.138714 -3.1231789e-05
3.139714 -3.1402465e-05
3.140714 -3.1575348e-05
3.141714 -3.1750292e-05
3.142714 -3.1927148999999995e-05
3.143714 -3.2105774e-05
3.144714 -3.2286019e-05
3.145714 -3.2467744e-05
3.146714 -3.2650817e-05
3.147714 -3.2835109e-05
3.148714 -3.3020504e-05
3.149714 -3.3206894e-05
3.150714 -3.3394178e-05
3.151714 -3.3582276e-05
3.152714 -3.377111e-05
3.153714 -3.3960617e-05
3.154714 -3.4150747e-05
3.155714 -3.4341463e-05
3.156714 -3.4532729e-05
3.157714 -3.4724528e-05
3.158714 -3.4916843e-05
3.159714 -3.510967e-05
3.160714 -3.5303009e-05
3.161714 -3.5496862e-05
3.162714 -3.5691235e-05
3.163714 -3.5886140000000005e-05
3.164714 -3.6081587e-05
3.165714 -3.6277586e-05
3.166714 -3.6474148e-05
3.167714 -3.6671281000000004e-05
3.168714 -3.6868991e-05
3.169714 -3.7067284e-05
3.170714 -3.7266165e-05
3.171714 -3.7465631e-05
3.172714 -3.7665682999999994e-05
3.173714 -3.7866315e-05
3.174714 -3.806752e-05
3.175714 -3.8269292e-05
3.176714 -3.8471617e-05
3.177714 -3.8674486e-05
3.178714 -3.8877886000000004e-05
3.179714 -3.9081806e-05
3.180714 -3.9286225999999994e-05
3.181714 -3.9491132e-05
3.182714 -3.9696504999999995e-05
3.183714 -3.9902320999999997e-05
3.184714 -4.0108557e-05
3.185714 -4.0315189e-05
3.186714 -4.0522184e-05
3.187714 -4.0729508999999995e-05
3.188714 -4.0937121e-05
3.189714 -4.1144975e-05
3.190714 -4.1353021999999995e-05
3.191714 -4.1561199e-05
3.192714 -4.1769445000000003e-05
3.193714 -4.1977688e-05
3.194714 -4.2185849e-05
3.195714 -4.2393842e-05
3.196714 -4.2601576e-05
3.197714 -4.2808955e-05
3.198714 -4.3015879e-05
3.199714 -4.3222244e-05
3.200714 -4.3427946e-05
3.201714 -4.363288e-05
3.202714 -4.3836943000000005e-05
3.203714 -4.4040032999999995e-05
3.204714 -4.4242057000000004e-05
3.205714 -4.4442928e-05
3.206714 -4.4642567e-05
3.207714 -4.4840907999999995e-05
3.208714 -4.5037896e-05
3.209714 -4.5233488999999996e-05
3.210714 -4.5427657e-05
3.211714 -4.5620391e-05
3.212714 -4.5811692000000005e-05
3.213714 -4.6001583e-05
3.214714 -4.6190098e-05
3.215714 -4.6377285999999996e-05
3.216714 -4.6563213000000004e-05
3.217714 -4.6747953999999994e-05
3.218714 -4.6931601e-05
3.219714 -4.7114247e-05
3.220714 -4.7295998e-05
3.221714 -4.7476962e-05
3.222714 -4.765725e-05
3.223714 -4.7836971e-05
3.224714 -4.8016238e-05
3.225714 -4.8195147000000004e-05
3.226714 -4.8373801000000004e-05
3.227714 -4.8552278e-05
3.228714 -4.8730658e-05
3.229714 -4.8909004e-05
3.230714 -4.9087361999999996e-05
3.231714 -4.926577e-05
3.232714 -4.9444247e-05
3.233714 -4.9622804e-05
3.234714 -4.9801423e-05
3.235714 -4.9980092999999994e-05
3.236714 -5.0158775e-05
3.237714 -5.0337422e-05
3.238714 -5.0515985e-05
3.239714 -5.0694399e-05
3.240714 -5.0872598e-05
3.241714 -5.1050517e-05
3.242714 -5.1228079e-05
3.243714 -5.1405215e-05
3.244714 -5.1581856e-05
3.245714 -5.1757939e-05
3.246714 -5.1933409000000005e-05
3.247714 -5.2108213999999995e-05
3.248714 -5.2282314e-05
3.249714 -5.245567e-05
3.250714 -5.2628263000000004e-05
3.251714 -5.2800078e-05
3.252714 -5.2971114e-05
3.253714 -5.3141372e-05
3.254714 -5.3310868e-05
3.255714 -5.3479619e-05
3.256714 -5.3647659e-05
3.257714 -5.3815018e-05
3.258714 -5.3981734e-05
3.259714 -5.4147852999999995e-05
3.260714 -5.4313415e-05
3.261714 -5.4478471e-05
3.262714 -5.4643067e-05
3.263714 -5.4807248000000004e-05
3.264714 -5.4971059e-05
3.265714 -5.5134541e-05
3.266714 -5.5297744000000005e-05
3.267714 -5.5460703000000004e-05
3.268714 -5.5623461999999996e-05
3.269714 -5.5786057e-05
3.270714 -5.5948527e-05
3.271714 -5.6110912e-05
3.272714 -5.6273257000000005e-05
3.273714 -5.6435595999999995e-05
3.274714 -5.6597975e-05
3.275714 -5.6760445e-05
3.276714 -5.6923051e-05
3.277714 -5.7085850000000005e-05
3.278714 -5.724890000000001e-05
3.279714 -5.7412262e-05
3.280714 -5.7576e-05
3.281714 -5.7740186e-05
3.282714 -5.790489e-05
3.283714 -5.8070185000000004e-05
3.284714 -5.8236150999999996e-05
3.285714 -5.8402855999999996e-05
3.286714 -5.8570373000000004e-05
3.287714 -5.8738772e-05
3.288714 -5.8908114e-05
3.289714 -5.9078456999999996e-05
3.290714 -5.9249851e-05
3.291714 -5.9422337e-05
3.292714 -5.9595942e-05
3.293714 -5.977068999999999e-05
3.294714 -5.9946585999999995e-05
3.295714 -6.0123624999999996e-05
3.296714 -6.030179e-05
3.297714 -6.0481057e-05
3.298714 -6.0661380999999996e-05
3.299714 -6.084271699999999e-05
3.300714 -6.1025007999999994e-05
3.301714 -6.1208186e-05
3.302714 -6.1392188e-05
3.303714 -6.1576941e-05
3.304714 -6.1762375e-05
3.305714 -6.1948424e-05
3.306714 -6.2135024e-05
3.307714 -6.2322118e-05
3.308714 -6.250966199999999e-05
3.309714 -6.269762599999999e-05
3.310714 -6.2885988e-05
3.311714 -6.3074742e-05
3.312714 -6.3263906e-05
3.313714 -6.3453507e-05
3.314714 -6.3643597e-05
3.315714 -6.3834244e-05
3.316714 -6.4025534e-05
3.317714 -6.4217562e-05
3.318714 -6.4410449e-05
3.319714 -6.460433e-05
3.320714 -6.4799337e-05
3.321714 -6.499562899999999e-05
3.322714 -6.5193359e-05
3.323714 -6.5392686e-05
3.324714 -6.559377e-05
3.325714 -6.5796769e-05
3.326714 -6.6001832e-05
3.327714 -6.6209105e-05
3.328714 -6.6418727e-05
3.329714 -6.6630821e-05
3.330714 -6.684549000000001e-05
3.331714 -6.7062831e-05
3.332714 -6.728291699999999e-05
3.333714 -6.7505817e-05
3.334714 -6.7731565e-05
3.335714 -6.7960195e-05
3.336714 -6.8191719e-05
3.337714 -6.8426129e-05
3.338714 -6.8663417e-05
3.339714 -6.8903552e-05
3.340714 -6.91465e-05
3.341714 -6.9392223e-05
3.342714 -6.964068e-05
3.343714 -6.989182e-05
3.344714 -7.0145597e-05
3.345714 -7.0401967e-05
3.346714 -7.0660894e-05
3.347714 -7.0922346e-05
3.348714 -7.118629199999999e-05
3.349714 -7.1452723e-05
3.350714 -7.1721627e-05
3.351714 -7.199300899999999e-05
3.352714 -7.226688e-05
3.353714 -7.2543264e-05
3.354714 -7.2822195e-05
3.355714 -7.3103706e-05
3.356714 -7.3387849e-05
3.357714 -7.3674676e-05
3.358714 -7.396424200000001e-05
3.359714 -7.425661e-05
3.360714 -7.4551838e-05
3.361714 -7.4849982e-05
3.362714 -7.5151104e-05
3.363714 -7.5455256e-05
3.364714 -7.5762495e-05
3.365714 -7.6072865e-05
3.366714 -7.6386408e-05
3.367714 -7.670316199999999e-05
3.368714 -7.7023162e-05
3.369714 -7.7346431e-05
3.370714 -7.7672991e-05
3.371714 -7.800286399999999e-05
3.372714 -7.8336063e-05
3.373714 -7.867261000000001e-05
3.374714 -7.9012511e-05
3.375714 -7.9355789e-05
3.376714 -7.9702465e-05
3.377714 -8.0052558e-05
3.378714 -8.0406096e-05
3.379714 -8.076310699999999e-05
3.380714 -8.112363600000001e-05
3.381714 -8.148772400000001e-05
3.382714 -8.1855421e-05
3.383714 -8.2226791e-05
3.384714 -8.2601895e-05
3.385714 -8.2980796e-05
3.386714 -8.3363574e-05
3.387714 -8.3750297e-05
3.388714 -8.414104399999999e-05
3.389714 -8.4535895e-05
3.390714 -8.4934919e-05
3.391714 -8.5338183e-05
3.392714 -8.5745756e-05
3.393714 -8.6157689e-05
3.394714 -8.6574028e-05
3.395714 -8.699480500000001e-05
3.396714 -8.7420051e-05
3.397714 -8.784976999999999e-05
3.398714 -8.8283969e-05
3.399714 -8.8722629e-05
3.400714 -8.9165724e-05
3.401714 -8.9613212e-05
3.402714 -9.0065043e-05
3.403714 -9.0521161e-05
3.404714 -9.0981496e-05
3.405714 -9.144597999999999e-05
3.406714 -9.1914541e-05
3.407714 -9.2387097e-05
3.408714 -9.2863576e-05
3.409714 -9.334390800000001e-05
3.410714 -9.382803199999999e-05
3.411714 -9.431589100000001e-05
3.412714 -9.480745e-05
3.413714 -9.530267e-05
3.414714 -9.580154499999999e-05
3.415714 -9.630407499999999e-05
3.416714 -9.6810265e-05
3.417714 -9.7320162e-05
3.418714 -9.7833811e-05
3.419714 -9.8351279e-05
3.420714 -9.8872636e-05
3.421714 -9.9397982e-05
3.422714 -9.9927422e-05
3.423714 -0.00010046106999999999
3.424714 -0.00010099903
3.425714 -0.00010154144999999999
3.426714 -0.00010208841999999999
3.427714 -0.00010264007
3.428714 -0.00010319652
3.429714 -0.00010375787000000001
3.430714 -0.00010432422999999999
3.431714 -0.00010489566
3.432714 -0.00010547224999999999
3.433714 -0.00010605404
3.434714 -0.00010664106999999999
3.435714 -0.00010723337
3.436714 -0.00010783092
3.437714 -0.00010843371
3.438714 -0.00010904171999999998
3.439714 -0.00010965489
3.440714 -0.00011027315999999999
3.441714 -0.00011089646
3.442714 -0.00011152471000000001
3.443714 -0.00011215780999999999
3.444714 -0.00011279566
3.445714 -0.00011343817
3.446714 -0.00011408524
3.447714 -0.00011473678000000001
3.448714 -0.0001153927
3.449714 -0.00011605291
3.450714 -0.00011671735
3.451714 -0.00011738594999999999
3.452714 -0.00011805864999999999
3.453714 -0.00011873542
3.454714 -0.00011941623
3.455714 -0.00012010107000000001
3.456714 -0.00012078993
3.457714 -0.00012148282
3.458714 -0.00012217976
3.459714 -0.00012288076000000002
3.460714 -0.00012358586
3.461714 -0.0001242951
3.462714 -0.00012500852
3.463714 -0.00012572617
3.464714 -0.00012644807999999998
3.465714 -0.00012717429
3.466714 -0.00012790484
3.467714 -0.00012863976
3.468714 -0.00012937907
3.469714 -0.00013012277999999999
3.470714 -0.00013087091
3.471714 -0.00013162346
3.472714 -0.00013238041999999998
3.473714 -0.00013314178
3.474714 -0.00013390751
3.475714 -0.00013467759
3.476714 -0.00013545198
3.477714 -0.00013623065
3.478714 -0.00013701356999999998
3.479714 -0.00013780068
3.480714 -0.00013859195
3.481714 -0.00013938735
3.482714 -0.00014018683
3.483714 -0.00014099036
3.484714 -0.00014179790000000002
3.485714 -0.00014260943000000002
3.486714 -0.00014342494
3.487714 -0.00014424438999999998
3.488714 -0.00014506779
3.489714 -0.00014589511
3.490714 -0.00014672636
3.491714 -0.00014756151000000001
3.492714 -0.00014840057
3.493714 -0.00014924352
3.494714 -0.00015009036
3.495714 -0.00015094107
3.496714 -0.00015179562
3.497714 -0.00015265399
3.498714 -0.00015351613
3.499714 -0.00015438201000000001
3.500714 -0.00015525156
3.501714 -0.00015612472000000002
3.502714 -0.00015700141
3.503714 -0.00015788154
3.504714 -0.00015876501000000002
3.505714 -0.00015965172
3.506714 -0.00016054155
3.507714 -0.00016143438
3.508714 -0.00016233008
3.509714 -0.00016322854
3.510714 -0.00016412962000000002
3.511714 -0.0001650332
3.512714 -0.00016593916
3.513714 -0.00016684738999999998
3.514714 -0.00016775780000000002
3.515714 -0.00016867027
3.516714 -0.00016958475
3.517714 -0.00017050116
3.518714 -0.00017141947
3.519714 -0.00017233963
3.520714 -0.00017326163
3.521714 -0.00017418548
3.522714 -0.00017511119
3.523714 -0.00017603879
3.524714 -0.00017696832999999999
3.525714 -0.00017789986
3.526714 -0.00017883344
3.527714 -0.00017976914000000002
3.528714 -0.00018070705
3.529714 -0.00018164720999999998
3.530714 -0.00018258972
3.531714 -0.00018353464
3.532714 -0.00018448202
3.533714 -0.00018543191
3.534714 -0.00018638434
3.535714 -0.00018733933
3.536714 -0.00018829688
3.537714 -0.00018925698
3.538714 -0.00019021959
3.539714 -0.00019118465
3.540714 -0.00019215208
3.541714 -0.00019312179
3.542714 -0.00019409365
3.543714 -0.00019506755999999998
3.544714 -0.00019604336
3.545714 -0.00019702088
3.546714 -0.00019799998
3.547714 -0.00019898046000000003
3.548714 -0.00019996214
3.549714 -0.00020094484999999998
3.550714 -0.00020192842
3.551714 -0.00020291266000000002
3.552714 -0.00020389741
3.553714 -0.00020488248999999997
3.554714 -0.00020586775999999998
3.555714 -0.00020685309
3.556714 -0.00020783831999999998
3.557714 -0.00020882337
3.558714 -0.00020980813
3.559714 -0.0002107925
3.560714 -0.00021177641000000001
3.561714 -0.0002127598
3.562714 -0.00021374262
3.563714 -0.00021472486000000002
3.564714 -0.00021570645000000002
3.565714 -0.00021668739
3.566714 -0.00021766766000000002
3.567714 -0.00021864725999999997
3.568714 -0.00021962614
3.569714 -0.00022060433000000001
3.570714 -0.00022158179
3.571714 -0.00022255849000000003
3.572714 -0.0002235344
3.573714 -0.00022450952
3.574714 -0.00022548379
3.575714 -0.00022645718000000002
3.576714 -0.00022742960999999997
3.577714 -0.00022840104000000001
3.578714 -0.00022937140000000002
3.579714 -0.00023034062999999997
3.580714 -0.00023130865
3.581714 -0.00023227537000000003
3.582714 -0.00023324073000000002
3.583714 -0.00023420464
3.584714 -0.000235167
3.585714 -0.00023612773999999998
3.586714 -0.00023708678000000001
3.587714 -0.00023804405000000002
3.588714 -0.00023899944999999998
3.589714 -0.00023995292000000002
3.590714 -0.00024090441
3.591714 -0.00024185385
3.592714 -0.00024280118
3.593714 -0.00024374633
3.594714 -0.00024468925
3.595714 -0.00024562989
3.596714 -0.00024656822
3.597714 -0.00024750416
3.598714 -0.00024843766
3.599714 -0.00024936867
3.600714 -0.00025029707999999997
3.601714 -0.00025122284999999997
3.602714 -0.0002521459
3.603714 -0.00025306615
3.604714 -0.00025398347
3.605714 -0.00025489776
3.606714 -0.00025580891
3.607714 -0.00025671679000000003
3.608714 -0.00025762126
3.609714 -0.00025852216
3.610714 -0.00025941936
3.611714 -0.00026031268999999996
3.612714 -0.00026120198999999997
3.613714 -0.00026208709
3.614714 -0.00026296784
3.615714 -0.00026384409
3.616714 -0.00026471569
3.617714 -0.00026558247999999997
3.618714 -0.00026644434
3.619714 -0.00026730113
3.620714 -0.00026815275999999996
3.621714 -0.00026899911
3.622714 -0.00026984012
3.623714 -0.00027067572
3.624714 -0.00027150588
3.625714 -0.00027233054
3.626714 -0.00027314973
3.627714 -0.00027396338
3.628714 -0.00027477156
3.629714 -0.00027557426
3.630714 -0.00027637150000000004
3.631714 -0.00027716333
3.632714 -0.00027794977
3.633714 -0.00027873085999999996
3.634714 -0.00027950664
3.635714 -0.00028027711999999995
3.636714 -0.00028104232000000003
3.637714 -0.00028180223
3.638714 -0.00028255686000000003
3.639714 -0.00028330617
3.640714 -0.00028405011
3.641714 -0.00028478862000000003
3.642714 -0.00028552161
3.643714 -0.000286249
3.644714 -0.00028697066
3.645714 -0.00028768643
3.646714 -0.0002883962
3.647714 -0.00028909976
3.648714 -0.00028979696
3.649714 -0.00029048758
3.650714 -0.00029117145
3.651714 -0.00029184837
3.652714 -0.00029251812
3.653714 -0.00029318051
3.654714 -0.00029383532
3.655714 -0.00029448238
3.656714 -0.00029512148
3.657714 -0.00029575247
3.658714 -0.00029637517
3.659714 -0.00029698947
3.660714 -0.00029759522
3.661714 -0.0002981923
3.662714 -0.00029878063
3.663714 -0.00029936014
3.664714 -0.00029993073
3.665714 -0.00030049237
3.666714 -0.00030104502
3.667714 -0.00030158865
3.668714 -0.00030212325000000004
3.669714 -0.0003026488
3.670714 -0.0003031653
3.671714 -0.00030367275
3.672714 -0.00030417116
3.673714 -0.00030466051
3.674714 -0.00030514082
3.675714 -0.00030561205
3.676714 -0.00030607418
3.677714 -0.00030652723
3.678714 -0.00030697113
3.679714 -0.00030740587
3.680714 -0.00030783140000000003
3.681714 -0.00030824766999999997
3.682714 -0.00030865463
3.683714 -0.00030905219000000004
3.684714 -0.00030944029
3.685714 -0.00030981889
3.686714 -0.00031018787
3.687714 -0.00031054719
3.688714 -0.00031089673
3.689714 -0.00031123645
3.690714 -0.00031156626
3.691714 -0.00031188608
3.692714 -0.00031219586
3.693714 -0.00031249551
3.694714 -0.00031278498
3.695714 -0.0003130642
3.696714 -0.00031333313
3.697714 -0.00031359173
3.698714 -0.00031383992999999997
3.699714 -0.00031407769
3.700714 -0.00031430495
3.701714 -0.00031452168999999996
3.702714 -0.00031472782000000003
3.703714 -0.00031492332
3.704714 -0.0003151081
3.705714 -0.00031528214
3.706714 -0.00031544532
3.707714 -0.00031559757
3.708714 -0.00031573882
3.709714 -0.00031586897
3.710714 -0.00031598790000000003
3.711714 -0.00031609552
3.712714 -0.00031619168
3.713714 -0.00031627628
3.714714 -0.00031634918000000004
3.715714 -0.00031641025
3.716714 -0.00031645935999999997
3.717714 -0.0003164964
3.718714 -0.00031652123
3.719714 -0.00031653374
3.720714 -0.00031653381
3.721714 -0.00031652131999999997
3.722714 -0.00031649622
3.723714 -0.00031645841
3.724714 -0.00031640782
3.725714 -0.00031634443
3.726714 -0.00031626819
3.727714 -0.0003161791
3.728714 -0.00031607715
3.729714 -0.00031596237
3.730714 -0.00031583479
3.731714 -0.00031569446
3.732714 -0.00031554140999999995
3.733714 -0.00031537575
3.734714 -0.00031519751
3.735714 -0.00031500679000000004
3.736714 -0.00031480365
3.737714 -0.00031458817
3.738714 -0.00031436043000000004
3.739714 -0.00031412046
3.740714 -0.00031386833
3.741714 -0.00031360407
3.742714 -0.00031332770000000004
3.743714 -0.00031303923000000004
3.744714 -0.00031273864
3.745714 -0.00031242589
3.746714 -0.00031210095
3.747714 -0.00031176372999999996
3.748714 -0.00031141417
3.749714 -0.00031105213999999996
3.750714 -0.00031067757
3.751714 -0.00031029031
3.752714 -0.00030989022
3.753714 -0.00030947715
3.754714 -0.00030905098
3.755714 -0.00030861155999999996
3.756714 -0.00030815872
3.757714 -0.00030769233
3.758714 -0.00030721226
3.759714 -0.00030671838000000004
3.760714 -0.00030621059
3.761714 -0.00030568879
3.762714 -0.00030515289
3.763714 -0.00030460283
3.764714 -0.00030403855
3.765714 -0.00030346002
3.766714 -0.00030286724000000003
3.767714 -0.0003022602
3.768714 -0.00030163891999999997
3.769714 -0.00030100343
3.770714 -0.00030035378
3.771714 -0.00029969003
3.772714 -0.00029901223
3.773714 -0.00029832044999999997
3.774714 -0.00029761477
3.775714 -0.00029689525
3.776714 -0.00029616197
3.777714 -0.000295415
3.778714 -0.00029465439
3.779714 -0.00029388023
3.780714 -0.00029309253
3.781714 -0.00029229138
3.782714 -0.00029147679000000003
3.783714 -0.00029064881000000003
3.784714 -0.00028980744000000003
3.785714 -0.0002889527
3.786714 -0.00028808461
3.787714 -0.00028720315000000003
3.788714 -0.00028630832
3.789714 -0.00028540012
3.790714 -0.00028447853
3.791714 -0.00028354355
3.792714 -0.00028259517
3.793714 -0.00028163336
3.794714 -0.00028065813
3.795714 -0.00027966948
3.796714 -0.0002786674
3.797714 -0.00027765191
3.798714 -0.000276623
3.799714 -0.00027558069
3.800714 -0.000274525
3.801714 -0.00027345595000000003
3.802714 -0.00027237356
3.803714 -0.00027127787
3.804714 -0.0002701689
3.805714 -0.00026904668
3.806714 -0.00026791122
3.807714 -0.00026676255
3.808714 -0.00026560069
3.809714 -0.00026442565
3.810714 -0.00026323743999999996
3.811714 -0.00026203604
3.812714 -0.00026082148000000004
3.813714 -0.00025959371
3.814714 -0.00025835272
3.815714 -0.00025709849
3.816714 -0.00025583097
3.817714 -0.00025455015
3.818714 -0.00025325598
3.819714 -0.00025194843
3.820714 -0.00025062745
3.821714 -0.00024929302
3.822714 -0.00024794513000000003
3.823714 -0.00024658373
3.824714 -0.00024520882
3.825714 -0.00024382041
3.826714 -0.00024241849
3.827714 -0.00024100311
3.828714 -0.00023957432000000002
3.829714 -0.00023813216
3.830714 -0.00023667669000000002
3.831714 -0.00023520804
3.832714 -0.00023372629000000003
3.833714 -0.00023223158
3.834714 -0.00023072403
3.835714 -0.00022920378
3.836714 -0.00022767099
3.837714 -0.00022612579999999998
3.838714 -0.00022456838
3.839714 -0.00022299889
3.840714 -0.00022141749
3.841714 -0.00021982432
3.842714 -0.00021821957000000002
3.843714 -0.00021660333
3.844714 -0.00021497574000000003
3.845714 -0.0002133369
3.846714 -0.00021168692
3.847714 -0.00021002586000000003
3.848714 -0.00020835378
3.849714 -0.00020667071
3.850714 -0.00020497669
3.851714 -0.00020327169999999998
3.852714 -0.00020155574
3.853714 -0.00019982879000000003
3.854714 -0.00019809081
3.855714 -0.00019634176
3.856714 -0.00019458159
3.857714 -0.00019281024
3.858714 -0.00019102765
3.859714 -0.00018923378
3.860714 -0.00018742858
3.861714 -0.00018561201
3.862714 -0.00018378405
3.863714 -0.00018194469
3.864714 -0.00018009392000000002
3.865714 -0.00017823178
3.866714 -0.00017635830000000002
3.867714 -0.00017447353
3.868714 -0.00017257756
3.869714 -0.00017067048
3.870714 -0.00016875239
3.871714 -0.00016682343000000001
3.872714 -0.00016488374
3.873714 -0.00016293345999999998
3.874714 -0.00016097277
3.875714 -0.00015900183
3.876714 -0.00015702083
3.877714 -0.00015502993
3.878714 -0.00015302933
3.879714 -0.00015101919
3.880714 -0.00014899967
3.881714 -0.00014697096999999998
3.882714 -0.00014493322
3.883714 -0.00014288657
3.884714 -0.00014083116000000002
3.885714 -0.00013876712
3.886714 -0.00013669455
3.887714 -0.00013461357
3.888714 -0.00013252426
3.889714 -0.00013042670000000002
3.890714 -0.00012832097000000002
3.891714 -0.00012620715
3.892714 -0.00012408527
3.893714 -0.00012195543
3.894714 -0.00011981766
3.895714 -0.00011767203000000001
3.896714 -0.00011551859
3.897714 -0.00011335743
3.898714 -0.00011118859
3.899714 -0.00010901215999999999
3.900714 -0.00010682821
3.901714 -0.00010463684
3.902714 -0.00010243814
3.903714 -0.00010023219
3.904714 -9.801912e-05
3.905714 -9.5799021e-05
3.906714 -9.3572021e-05
3.907714 -9.1338228e-05
3.908714 -8.909776200000001e-05
3.909714 -8.685073600000001e-05
3.910714 -8.4597269e-05
3.911714 -8.2337471e-05
3.912714 -8.0071442e-05
3.913714 -7.779929100000001e-05
3.914714 -7.552110299999999e-05
3.915714 -7.323697e-05
3.916714 -7.094697000000001e-05
3.917714 -6.8651173e-05
3.918714 -6.6349645e-05
3.919714 -6.4042445e-05
3.920714 -6.1729622e-05
3.921714 -5.9411229e-05
3.922714 -5.7087310999999995e-05
3.923714 -5.4757919e-05
3.924714 -5.2423098000000004e-05
3.925714 -5.0082912e-05
3.926714 -4.7737416000000005e-05
3.927714 -4.5386684999999996e-05
3.928714 -4.3030798e-05
3.929714 -4.0669852e-05
3.930714 -3.8303957999999996e-05
3.931714 -3.5933238e-05
3.932714 -3.3557833e-05
3.933714 -3.1177905e-05
3.934714 -2.8793625000000003e-05
3.935714 -2.6405180999999997e-05
3.936714 -2.4012778e-05
3.937714 -2.1616634e-05
3.938714 -1.9216976e-05
3.939714 -1.6814039999999998e-05
3.940714 -1.4408065999999999e-05
3.941714 -1.1999297999999998e-05
3.942714 -9.5879763e-06
3.943714 -7.174342200000001e-06
3.944714 -4.7586265999999996e-06
3.945714 -2.3410507e-06
3.946714 7.8176765e-08
3.947714 2.4988632000000002e-06
3.948714 4.9208332e-06
3.949714 7.343931e-06
3.950714 9.7680221e-06
3.951714 1.2192992999999999e-05
3.952714 1.4618748999999998e-05
3.953714 1.7045220000000002e-05
3.954714 1.9472351000000003e-05
3.955714 2.1900109e-05
3.956714 2.4328475e-05
3.957714 2.6757439e-05
3.958714 2.9187008999999998e-05
3.959714 3.1617191e-05
3.960714 3.4047997e-05
3.961714 3.6479443e-05
3.962714 3.8911531e-05
3.963714 4.1344265e-05
3.964714 4.3777632e-05
3.965714 4.6211605e-05
3.966714 4.8646143e-05
3.967714 5.108119e-05
3.968714 5.351666300000001e-05
3.969714 5.5952461000000003e-05
3.970714 5.8388463e-05
3.971714 6.0824526999999994e-05
3.972714 6.3260489e-05
3.973714 6.5696167e-05
3.974714 6.8131362e-05
3.975714 7.0565864e-05
3.976714 7.299944400000001e-05
3.977714 7.5431876e-05
3.978714 7.786291599999999e-05
3.979714 8.0292318e-05
3.980714 8.271985099999999e-05
3.981714 8.5145268e-05
3.982714 8.756834400000001e-05
3.983714 8.9988856e-05
3.984714 9.2406594e-05
3.985714 9.482136500000001e-05
3.986714 9.7232976e-05
3.987714 9.964127200000001e-05
3.988714 0.00010204609000000001
3.989714 0.00010444729
3.990714 0.00010684475
3.991714 0.00010923836
3.992714 0.00011162801
3.993714 0.00011401362
3.994714 0.00011639508999999999
3.995714 0.00011877232999999999
3.996714 0.00012114526999999998
3.997714 0.00012351384
3.998714 0.00012587792
3.999714 0.00012823745
4.000714 0.00013059231999999998
4.001714 0.00013294243
4.002714 0.00013528767
4.003714 0.00013762789999999998
4.004714 0.00013996299
4.005714 0.00014229281000000002
4.006714 0.0001446172
4.007714 0.000146936
4.008714 0.00014924905
4.009714 0.00015155616999999998
4.010714 0.00015385721
4.011714 0.00015615198
4.012714 0.00015844032
4.013714 0.00016072207
4.014714 0.00016299708
4.015714 0.00016526521
4.016714 0.00016752633
4.017715 0.00016978031
4.018714 0.00017202705
4.019714 0.00017426645
4.020714 0.00017649844
4.021714 0.00017872296000000001
4.022714 0.00018093996
4.023714 0.00018314937
4.024714 0.00018535118
4.025714 0.00018754534
4.026714 0.00018973185
4.027714 0.00019191066000000002
4.028714 0.00019408174000000003
4.029714 0.00019624505999999998
4.030715 0.00019840055999999998
4.031714 0.0002005482
4.032714 0.00020268786999999997
4.033714 0.00020481953000000002
4.034714 0.00020694301
4.035714 0.00020905823
4.036714 0.000211165
4.037714 0.00021326316
4.038714 0.00021535254
4.039714 0.00021743292000000002
4.040714 0.00021950407
4.041714 0.00022156576
4.042714 0.00022361775999999998
4.043715 0.00022565980000000002
4.044714 0.00022769166
4.045714 0.00022971305
4.046714 0.00023172377
4.047714 0.00023372353999999998
4.048714 0.00023571217000000003
4.049714 0.00023768944
4.050714 0.00023965515
4.051714 0.00024160913
4.052714 0.00024355127
4.053714 0.00024548142
4.054714 0.00024739948
4.055714 0.00024930537
4.056714 0.00025119907
4.057714 0.00025308052
4.058714 0.00025494974
4.059714 0.0002568067
4.060714 0.00025865143
4.061714 0.00026048394
4.062714 0.00026230427
4.063715 0.00026411246
4.064714 0.00026590851
4.065714 0.00026769246
4.066714 0.00026946429
4.067714 0.00027122401
4.068714 0.00027297156000000004
4.069714 0.00027470689
4.070714 0.00027642998
4.071714 0.00027814068999999997
4.072714 0.00027983892
4.073714 0.00028152454
4.074714 0.00028319737
4.075714 0.00028485724
4.076715 0.00028650397
4.077714 0.00028813736
4.078714 0.00028975719
4.079714 0.00029136324
4.080714 0.00029295531
4.081714 0.00029453315
4.082714 0.00029609657000000003
4.083714 0.00029764537
4.084714 0.00029917935
4.085714 0.00030069834
4.086714 0.00030220222
4.087714 0.00030369081
4.088714 0.00030516401
4.089714 0.00030662175
4.090714 0.00030806393
4.091714 0.00030949052000000003
4.092714 0.00031090146
4.093714 0.00031229677
4.094714 0.00031367642
4.095714 0.00031504042
4.096714 0.00031638875999999997
4.097714 0.00031772149
4.098714 0.00031903861999999997
4.099714 0.00032034015
4.100714 0.00032162609
4.101714 0.00032289643
4.102714 0.00032415114
4.103714 0.00032539019
4.104714 0.00032661355
4.105714 0.00032782114
4.106714 0.00032901287
4.107714 0.00033018866
4.108714 0.00033134841
4.109715 0.00033249198
4.110714 0.00033361923
4.111714 0.00033473004
4.112714 0.00033582425999999997
4.113714 0.00033690171
4.114714 0.00033796227
4.115714 0.00033900581
4.116714 0.00034003216999999996
4.117714 0.00034104125
4.118714 0.00034203297
4.119714 0.0003430072
4.120714 0.00034396386999999997
4.121714 0.00034490294999999996
4.122715 0.00034582435999999997
4.123714 0.0003467281
4.124714 0.00034761417
4.125714 0.00034848258
4.126714 0.00034933337
4.127714 0.00035016653
4.128714 0.00035098212
4.129714 0.00035178018000000004
4.130714 0.00035256075999999997
4.131714 0.00035332387
4.132714 0.00035406954
4.133714 0.00035479779
4.134714 0.00035550863
4.135714 0.00035620205000000003
4.136714 0.00035687799
4.137714 0.00035753642
4.138714 0.00035817725
4.139714 0.00035880039
4.140714 0.00035940573
4.141714 0.00035999312000000003
4.142715 0.00036056243999999996
4.143714 0.00036111353000000003
4.144714 0.00036164622
4.145714 0.00036216034
4.146714 0.00036265571
4.147714 0.0003631322
4.148714 0.00036358961
4.149714 0.00036402782
4.150714 0.00036444669
4.151714 0.00036484612
4.152714 0.00036522601
4.153714 0.00036558631
4.154714 0.00036592696
4.155715 0.00036624797
4.156714 0.00036654933
4.157714 0.00036683109
4.158714 0.00036709334
4.159714 0.00036733615999999996
4.160714 0.00036755964
4.161714 0.00036776391
4.162714 0.00036794909000000003
4.163714 0.00036811532
4.164714 0.00036826275
4.165714 0.00036839151
4.166714 0.00036850174
4.167714 0.00036859353
4.168715 0.000368667
4.169714 0.00036872223
4.170714 0.00036875927
4.171714 0.00036877815999999996
4.172714 0.00036877891
4.173714 0.00036876149
4.174714 0.00036872589
4.175714 0.000368672
4.176714 0.00036859973999999997
4.177714 0.000368509
4.178714 0.00036839965
4.179714 0.00036827157
4.180714 0.00036812457
4.181714 0.00036795852
4.182714 0.00036777326
4.183714 0.00036756865
4.184714 0.00036734452
4.185714 0.00036710076000000003
4.186714 0.00036683725
4.187714 0.00036655389999999997
4.188715 0.00036625063
4.189714 0.00036592739
4.190714 0.00036558417
4.191714 0.00036522097
4.192714 0.00036483779999999996
4.193714 0.00036443471
4.194714 0.00036401175
4.195714 0.00036356903
4.196714 0.00036310664
4.197714 0.0003626247
4.198714 0.00036212331999999997
4.199714 0.00036160263
4.200714 0.00036106276
4.201715 0.00036050382999999996
4.202714 0.00035992593
4.203714 0.00035932919
4.204714 0.00035871370999999996
4.205714 0.00035807955
4.206714 0.00035742678
4.207714 0.00035675546
4.208714 0.00035606561000000003
4.209714 0.00035535724999999997
4.210714 0.00035463038
4.211714 0.000353885
4.212714 0.0003531211
4.213714 0.00035233863
4.214714 0.00035153762
4.215714 0.00035071801
4.216714 0.00034987977
4.217714 0.00034902291
4.218714 0.00034814741000000003
4.219714 0.00034725329000000004
4.220714 0.00034634056000000003
4.221714 0.00034540926
4.222714 0.00034445945
4.223714 0.00034349118
4.224714 0.00034250456
4.225714 0.00034149966
4.226714 0.00034047662
4.227714 0.00033943554000000003
4.228714 0.00033837659
4.229714 0.00033729989
4.230714 0.00033620556
4.231714 0.00033509376999999997
4.232714 0.00033396464
4.233714 0.00033281829
4.234715 0.00033165486
4.235714 0.00033047443
4.236714 0.00032927708
4.237714 0.00032806288
4.238714 0.00032683188000000004
4.239714 0.00032558407
4.240714 0.00032431949
4.241714 0.00032303808
4.242714 0.00032173982
4.243714 0.00032042465
4.244714 0.00031909249
4.245714 0.00031774325
4.246714 0.00031637687
4.247715 0.00031499324
4.248714 0.00031359227
4.249714 0.00031217389000000003
4.250714 0.00031073801
4.251714 0.00030928456
4.252714 0.00030781353
4.253714 0.00030632486
4.254714 0.00030481858
4.255714 0.0003032947
4.256714 0.00030175328999999996
4.257714 0.00030019444
4.258714 0.00029861824
4.259714 0.00029702485
4.260714 0.00029541443
4.261714 0.00029378716
4.262714 0.00029214323
4.263714 0.00029048288
4.264714 0.00028880630999999997
4.265714 0.00028711379
4.266714 0.00028540555
4.267715 0.00028368183
4.268714 0.00028194286
4.269714 0.00028018883
4.270714 0.00027841998
4.271714 0.0002766365
4.272714 0.00027483857
4.273714 0.00027302633000000003
4.274714 0.00027119991
4.275714 0.00026935941000000004
4.276714 0.00026750492
4.277714 0.00026563653
4.278714 0.00026375423999999996
4.279714 0.0002618581
4.280715 0.00025994810999999997
4.281714 0.00025802431
4.282714 0.00025608665
4.283714 0.00025413513
4.284714 0.00025216973
4.285714 0.00025019045999999997
4.286714 0.00024819731
4.287714 0.00024619028
4.288714 0.00024416937999999997
4.289714 0.00024213464000000001
4.290714 0.00024008611
4.291714 0.00023802386
4.292714 0.00023594796
4.293715 0.00023385851
4.294714 0.0002317556
4.295714 0.00022963935999999999
4.296714 0.00022750994
4.297714 0.00022536749000000002
4.298714 0.00022321214999999997
4.299714 0.00022104406999999998
4.300714 0.00021886342
4.301714 0.00021667036
4.302714 0.00021446506
4.303714 0.00021224765999999998
4.304714 0.00021001831
4.305714 0.00020777713
4.306714 0.00020552424999999998
4.307714 0.00020325978999999997
4.308714 0.00020098385
4.309714 0.00019869649
4.310714 0.00019639782999999997
4.311714 0.00019408792
4.312714 0.00019176679999999998
4.313715 0.00018943454
4.314714 0.00018709119
4.315714 0.00018473680000000002
4.316714 0.00018237142
4.317714 0.00017999511
4.318714 0.00017760792
4.319714 0.00017520994
4.320714 0.00017280123
4.321714 0.00017038191
4.322714 0.00016795207
4.323714 0.00016551185
4.324714 0.00016306138
4.325714 0.00016060084
4.326715 0.00015813038
4.327714 0.0001556502
4.328714 0.00015316049
4.329714 0.00015066146
4.330714 0.00014815331
4.331714 0.00014563627
4.332714 0.00014311056
4.333714 0.00014057639000000002
4.334714 0.00013803398
4.335714 0.00013548351
4.336714 0.00013292521
4.337714 0.00013035922999999998
4.338714 0.00012778575
4.339714 0.00012520491
4.340714 0.00012261685
4.341714 0.00012002167999999999
4.342714 0.00011741952
4.343714 0.00011481043
4.344714 0.00011219448000000001
4.345714 0.00010957174
4.346714 0.00010694224
4.347714 0.00010430603
4.348714 0.00010166312
4.349714 9.901356200000001e-05
4.350714 9.635736e-05
4.351714 9.3694553e-05
4.352714 9.102517999999999e-05
4.353714 8.8349287e-05
4.354714 8.5666926e-05
4.355714 8.2978164e-05
4.356714 8.0283093e-05
4.357714 7.7581802e-05
4.358714 7.4874407e-05
4.359715 7.216104300000001e-05
4.360714 6.9441853e-05
4.361714 6.671699600000001e-05
4.362714 6.398664100000001e-05
4.363714 6.1250978e-05
4.364714 5.8510199000000005e-05
4.365714 5.5764502e-05
4.366714 5.3014093999999995e-05
4.367714 5.0259177e-05
4.368714 4.7499955e-05
4.369714 4.4736626e-05
4.370714 4.1969386e-05
4.371714 3.9198417e-05
4.372715 3.6423893e-05
4.373714 3.3645975e-05
4.374714 3.0864813999999995e-05
4.375714 2.8080547000000002e-05
4.376714 2.5293294999999997e-05
4.377714 2.2503166999999998e-05
4.378714 1.9710262000000003e-05
4.379714 1.6914667e-05
4.380714 1.4116461e-05
4.381714 1.1315713e-05
4.382714 8.512488799999999e-06
4.383714 5.7068508e-06
4.384714 2.8988604999999998e-06
4.385714 8.8581126e-08
4.386714 -2.7239212e-06
4.387714 -5.5385744e-06
4.388714 -8.355299e-06
4.389714 -1.1174007e-05
4.390714 -1.39946e-05
4.391714 -1.6816968e-05
4.392715 -1.9640991e-05
4.393714 -2.2466537e-05
4.394714 -2.5293463e-05
4.395714 -2.8121613e-05
4.396714 -3.0950824e-05
4.397714 -3.3780924e-05
4.398714 -3.6611735e-05
4.399714 -3.9443071e-05
4.400714 -4.2274749e-05
4.401714 -4.5106576999999996e-05
4.402714 -4.7938369000000004e-05
4.403714 -5.0769938e-05
4.404714 -5.3601099e-05
4.405715 -5.6431674e-05
4.406714 -5.9261492e-05
4.407714 -6.209039e-05
4.408714 -6.4918208e-05
4.409714 -6.7744799e-05
4.410714 -7.0570013e-05
4.411714 -7.3393721e-05
4.412714 -7.6215798e-05
4.413714 -7.9036118e-05
4.414714 -8.1854569e-05
4.415714 -8.4671041e-05
4.416714 -8.7485421e-05
4.417714 -9.0297601e-05
4.418715 -9.3107479e-05
4.419714 -9.591494699999999e-05
4.420714 -9.8719897e-05
4.421714 -0.00010152221
4.422714 -0.00010432178
4.423714 -0.00010711850000000001
4.424714 -0.00010991223
4.425714 -0.00011270286
4.426714 -0.00011549025
4.427714 -0.00011827427999999999
4.428714 -0.00012105482
4.429714 -0.00012383172999999998
4.430714 -0.00012660487000000002
4.431714 -0.00012937412
4.432714 -0.00013213935000000001
4.433714 -0.00013490042
4.434714 -0.00013765721000000001
4.435714 -0.0001404096
4.436714 -0.00014315749
4.437714 -0.00014590078
4.438715 -0.00014863934
4.439714 -0.00015137311
4.440714 -0.00015410201
4.441714 -0.00015682594
4.442714 -0.00015954486
4.443714 -0.00016225869
4.444714 -0.00016496737
4.445714 -0.00016767085000000002
4.446714 -0.00017036908
4.447714 -0.00017306202
4.448714 -0.0001757496
4.449714 -0.00017843174999999998
4.450714 -0.00018110844
4.451715 -0.00018377959
4.452714 -0.00018644513
4.453714 -0.00018910497
4.454714 -0.00019175902
4.455714 -0.00019440718
4.456714 -0.00019704932999999999
4.457714 -0.00019968533999999998
4.458714 -0.0002023151
4.459714 -0.00020493844
4.460714 -0.00020755522
4.461714 -0.00021016526000000002
4.462714 -0.0002127684
4.463714 -0.00021536446
4.464714 -0.00021795324
4.465714 -0.00022053459
4.466714 -0.00022310829999999999
4.467714 -0.00022567418999999998
4.468714 -0.0002282321
4.469714 -0.00023078182
4.470714 -0.00023332318
4.471714 -0.00023585601
4.472714 -0.00023838015
4.473714 -0.00024089545
4.474714 -0.00024340177
4.475714 -0.00024589897
4.476714 -0.00024838691
4.477714 -0.00025086551
4.478714 -0.00025333463
4.479714 -0.0002557942
4.480714 -0.00025824411
4.481714 -0.00026068428
4.482714 -0.00026311466
4.483714 -0.00026553516
4.484715 -0.00026794573
4.485714 -0.0002703463
4.486714 -0.00027273682
4.487714 -0.00027511724
4.488714 -0.00027748752
4.489714 -0.00027984759
4.490714 -0.00028219742
4.491714 -0.00028453696
4.492714 -0.00028686616
4.493714 -0.00028918496
4.494714 -0.00029149332
4.495714 -0.00029379121000000003
4.496714 -0.00029607856999999997
4.497715 -0.00029835533
4.498714 -0.00030062145000000004
4.499714 -0.00030287686
4.500714 -0.00030512150999999996
4.501714 -0.00030735536999999997
4.502714 -0.00030957835
4.503714 -0.00031179043
4.504714 -0.00031399152
4.505714 -0.00031618158000000003
4.506714 -0.00031836055
4.507714 -0.00032052835
4.508714 -0.00032268492
4.509714 -0.00032483019
4.510714 -0.00032696407
4.511714 -0.00032908652
4.512714 -0.00033119740999999997
4.513714 -0.00033329668
4.514714 -0.00033538424
4.515714 -0.00033745998
4.516714 -0.00033952381
4.517715 -0.00034157558
4.518714 -0.00034361522
4.519714 -0.00034564259
4.520714 -0.00034765756
4.521714 -0.00034966001
4.522714 -0.00035164981
4.523714 -0.00035362682000000004
4.524714 -0.0003555909
4.525714 -0.00035754191999999997
4.526714 -0.00035947976
4.527714 -0.0003614043
4.528714 -0.00036331539
4.529714 -0.00036521292
4.530715 -0.00036709678
4.531714 -0.00036896688
4.532714 -0.00037082311
4.533714 -0.00037266539
4.534714 -0.00037449362999999997
4.535714 -0.0003763078
4.536714 -0.00037810782
4.537714 -0.00037989366
4.538714 -0.00038166527
4.539714 -0.00038342263999999995
4.540714 -0.00038516578
4.541714 -0.00038689464000000003
4.542714 -0.00038860926000000004
4.543715 -0.00039030961
4.544714 -0.00039199572
4.545714 -0.0003936676
4.546714 -0.00039532524
4.547714 -0.00039696869999999995
4.548714 -0.00039859797
4.549714 -0.00040021305000000003
4.550714 -0.00040181394000000004
4.551714 -0.00040340069
4.552714 -0.00040497325
4.553714 -0.00040653167
4.554714 -0.0004080759
4.555714 -0.00040960594999999995
4.556714 -0.00041112175
4.557714 -0.00041262329
4.558714 -0.00041411054
4.559714 -0.00041558341999999997
4.560714 -0.00041704193
4.561714 -0.00041848598
4.562714 -0.00041991551999999996
4.563715 -0.00042133051
4.564714 -0.00042273090999999995
4.565714 -0.00042411662000000006
4.566714 -0.00042548754
4.567714 -0.00042684364000000004
4.568714 -0.00042818488
4.569714 -0.00042951115000000004
4.570714 -0.00043082241
4.571714 -0.00043211862
4.572714 -0.00043339968999999996
4.573714 -0.00043466557
4.574714 -0.00043591617000000003
4.575714 -0.00043715149
4.576715 -0.00043837144
4.577714 -0.00043957592999999996
4.578714 -0.00044076491999999997
4.579714 -0.00044193839
4.580714 -0.00044309621999999996
4.581714 -0.00044423841000000005
4.582714 -0.00044536487
4.583714 -0.00044647558999999997
4.584714 -0.00044757044000000003
4.585714 -0.00044864942
4.586714 -0.00044971248
4.587714 -0.00045075957999999997
4.588714 -0.00045179066999999996
4.589714 -0.00045280567
4.590714 -0.00045380457
4.591714 -0.00045478737
4.592714 -0.00045575403
4.593714 -0.00045670449000000004
4.594714 -0.00045763876999999997
4.595714 -0.00045855691
4.596714 -0.00045945885
4.597714 -0.00046034460999999996
4.598714 -0.00046121422
4.599714 -0.00046206774
4.600714 -0.00046290515
4.601714 -0.00046372651999999995
4.602714 -0.00046453187999999997
4.603714 -0.00046532127
4.604714 -0.0004660948
4.605714 -0.00046685244999999996
4.606714 -0.00046759433000000003
4.607714 -0.00046832047
4.608714 -0.00046903097
4.609715 -0.00046972581999999997
4.610714 -0.00047040507999999997
4.611714 -0.00047106882
4.612714 -0.00047171707
4.613714 -0.00047234984999999996
4.614714 -0.00047296717
4.615714 -0.00047356903
4.616714 -0.00047415547
4.617714 -0.00047472644999999996
4.618714 -0.00047528197000000006
4.619714 -0.00047582198
4.620714 -0.00047634649000000004
4.621714 -0.00047685544
4.622715 -0.00047734875
4.623714 -0.00047782642000000005
4.624714 -0.00047828839
4.625714 -0.00047873463999999996
4.626714 -0.00047916505999999996
4.627714 -0.00047957965000000006
4.628714 -0.00047997833000000003
4.629714 -0.00048036109
4.630714 -0.00048072784
4.631714 -0.00048107859
4.632714 -0.00048141328
4.633714 -0.00048173191999999996
4.634714 -0.00048203451
4.635714 -0.00048232105000000004
4.636714 -0.00048259153
4.637714 -0.00048284601
4.638714 -0.00048308448000000003
4.639714 -0.00048330694
4.640714 -0.00048351348999999997
4.641714 -0.00048370412
4.642715 -0.00048387888000000004
4.643714 -0.00048403785999999997
4.644714 -0.0004841811
4.645714 -0.00048430861000000003
4.646714 -0.00048442053000000005
4.647714 -0.00048451684000000005
4.648714 -0.0004845976
4.649714 -0.00048466290999999996
4.650714 -0.00048471279
4.651714 -0.00048474731
4.652714 -0.00048476650000000004
4.653714 -0.00048477041
4.654714 -0.00048475908
4.655715 -0.00048473257
4.656714 -0.00048469087
4.657714 -0.00048463403
4.658714 -0.00048456213
4.659714 -0.00048447514
4.660714 -0.00048437314000000006
4.661714 -0.00048425613
4.662714 -0.00048412421000000003
4.663714 -0.00048397733
4.664714 -0.00048381557
4.665714 -0.000483639
4.666714 -0.00048344759000000005
4.667714 -0.00048324146000000004
4.668715 -0.00048302059
4.669714 -0.00048278507000000005
4.670714 -0.00048253491999999997
4.671714 -0.00048227016000000004
4.672714 -0.0004819909
4.673714 -0.00048169713000000003
4.674714 -0.00048138890999999996
4.675714 -0.00048106626000000004
4.676714 -0.0004807292
4.677714 -0.00048037777999999996
4.678714 -0.00048001201999999996
4.679714 -0.00047963194000000004
4.680714 -0.00047923759
4.681714 -0.00047882895
4.682714 -0.00047840604
4.683714 -0.00047796889
4.684714 -0.00047751746
4.685714 -0.00047705180000000004
4.686714 -0.00047657186
4.687714 -0.00047607768
4.688715 -0.00047556928000000003
4.689714 -0.00047504663999999995
4.690714 -0.00047450976
4.691714 -0.00047395865
4.692714 -0.00047339336
4.693714 -0.00047281387
4.694714 -0.00047222024
4.695714 -0.00047161252000000003
4.696714 -0.00047099074000000004
4.697714 -0.00047035496000000004
4.698714 -0.00046970526000000005
4.699714 -0.0004690417
4.700714 -0.00046836435000000004
4.701715 -0.00046767331999999996
4.702714 -0.00046696868999999996
4.703714 -0.00046625055
4.704714 -0.000465519
4.705714 -0.00046477416999999996
4.706714 -0.00046401619000000004
4.707714 -0.00046324512
4.708714 -0.00046246113999999993
4.709714 -0.00046166429
4.710714 -0.00046085470000000004
4.711714 -0.00046003251999999996
4.712714 -0.00045919778000000003
4.713714 -0.00045835063
4.714714 -0.00045749111
4.715714 -0.00045661936
4.716714 -0.00045573542999999993
4.717714 -0.00045483935
4.718714 -0.00045393122
4.719714 -0.00045301108
4.720714 -0.00045207898
4.721714 -0.00045113497
4.722714 -0.00045017913999999997
4.723714 -0.00044921148
4.724714 -0.00044823205
4.725714 -0.00044724088
4.726714 -0.00044623798000000003
4.727714 -0.00044522344
4.728714 -0.00044419725999999995
4.729714 -0.00044315951999999997
4.730714 -0.00044211024
4.731714 -0.0004410495
4.732714 -0.00043997729
4.733714 -0.00043889372
4.734715 -0.00043779887000000003
4.735714 -0.00043669274
4.736714 -0.00043557548000000004
4.737714 -0.00043444706999999996
4.738714 -0.0004333076
4.739714 -0.00043215719
4.740714 -0.00043099589999999997
4.741714 -0.00042982374
4.742714 -0.00042864085
4.743714 -0.00042744728
4.744714 -0.00042624306
4.745714 -0.00042502829
4.746714 -0.00042380302
4.747715 -0.00042256734
4.748714 -0.00042132123999999996
4.749714 -0.00042006482
4.750714 -0.00041879812
4.751714 -0.00041752118999999996
4.752714 -0.00041623406999999996
4.753714 -0.00041493686
4.754714 -0.00041362954999999996
4.755714 -0.00041231224000000004
4.756714 -0.00041098497
4.757714 -0.00040964777999999994
4.758714 -0.00040830073
4.759714 -0.00040694390000000003
4.760714 -0.00040557734
4.761714 -0.00040420114
4.762714 -0.00040281539
4.763714 -0.00040142012999999996
4.764714 -0.00040001550999999995
4.765714 -0.00039860156000000004
4.766714 -0.00039717843
4.767715 -0.0003957462
4.768714 -0.00039430496999999997
4.769714 -0.00039285483
4.770714 -0.00039139590999999994
4.771714 -0.00038992830000000005
4.772714 -0.00038845214000000005
4.773714 -0.00038696753
4.774714 -0.0003854745
4.775714 -0.0003839732
4.776714 -0.00038246371
4.777714 -0.00038094613
4.778714 -0.00037942052
4.779714 -0.00037788694999999996
4.780715 -0.0003763455
4.781714 -0.00037479622
4.782714 -0.00037323919
4.783714 -0.00037167442
4.784714 -0.000370102
4.785714 -0.00036852196
4.786714 -0.00036693436
4.787714 -0.00036533925
4.788714 -0.00036373665000000003
4.789714 -0.00036212664
4.790714 -0.00036050926
4.791714 -0.00035888456
4.792714 -0.00035725261
4.793715 -0.0003556135
4.794714 -0.00035396726999999996
4.795714 -0.00035231401
4.796714 -0.00035065382
4.797714 -0.00034898678
4.798714 -0.00034731302
4.799714 -0.00034563261
4.800714 -0.00034394568
4.801714 -0.00034225232
4.802714 -0.00034055265
4.803714 -0.00033884679999999996
4.804714 -0.00033713487999999995
4.805714 -0.00033541703
4.806714 -0.00033369332999999996
4.807714 -0.00033196391
4.808714 -0.00033022884
4.809714 -0.00032848825
4.810714 -0.00032674221999999997
4.811714 -0.00032499085999999997
4.812714 -0.00032323421
4.813715 -0.00032147235999999997
4.814714 -0.00031970537000000003
4.815714 -0.00031793331
4.816714 -0.00031615623
4.817714 -0.00031437419
4.818714 -0.00031258721
4.819714 -0.00031079537
4.820714 -0.00030899869
4.821714 -0.00030719721
4.822714 -0.00030539099
4.823714 -0.00030358008
4.824714 -0.00030176452000000003
4.825714 -0.00029994437
4.826715 -0.00029811972
4.827714 -0.00029629061
4.828714 -0.00029445712
4.829714 -0.00029261935
4.830714 -0.00029077736999999997
4.831714 -0.00028893128
4.832714 -0.00028708118
4.833714 -0.00028522718
4.834714 -0.00028336938
4.835714 -0.00028150789
4.836714 -0.00027964284000000004
4.837714 -0.00027777432
4.838714 -0.00027590247
4.839714 -0.00027402737
4.840714 -0.0002721491
4.841714 -0.00027026778999999997
4.842714 -0.0002683835
4.843714 -0.00026649632
4.844714 -0.00026460634
4.845714 -0.00026271362
4.846714 -0.00026081821000000004
4.847714 -0.00025892016
4.848714 -0.00025701951999999997
4.849714 -0.00025511630999999996
4.850714 -0.00025321058000000004
4.851714 -0.00025130237
4.852714 -0.00024939168
4.853714 -0.00024747855999999996
4.854714 -0.00024556305
4.855714 -0.00024364517
4.856714 -0.00024172495999999998
4.857714 -0.00023980244
4.858714 -0.0002378777
4.859715 -0.00023595078
4.860714 -0.00023402174
4.861714 -0.00023209066
4.862714 -0.00023015758999999999
4.863714 -0.00022822267
4.864714 -0.00022628596999999998
4.865714 -0.0002243476
4.866714 -0.00022240768
4.867714 -0.00022046630999999998
4.868714 -0.00021852360999999998
4.869714 -0.00021657969999999997
4.870714 -0.0002146347
4.871714 -0.00021268872000000002
4.872715 -0.00021074189999999998
4.873714 -0.00020879434
4.874714 -0.00020684611
4.875714 -0.00020489731
4.876714 -0.00020294806000000003
4.877714 -0.00020099839999999998
4.878714 -0.00019904842
4.879714 -0.00019709817
4.880714 -0.00019514769
4.881714 -0.00019319702000000002
4.882714 -0.00019124620000000002
4.883714 -0.00018929526
4.884714 -0.00018734421
4.885714 -0.00018539309
4.886714 -0.00018344192
4.887714 -0.00018149070999999998
4.888714 -0.0001795395
4.889714 -0.0001775883
4.890714 -0.00017563715999999998
4.891714 -0.00017368612
4.892715 -0.00017173524999999999
4.893714 -0.00016978457999999999
4.894714 -0.00016783422
4.895714 -0.00016588423000000002
4.896714 -0.00016393471
4.897714 -0.00016198577
4.898714 -0.00016003752
4.899714 -0.00015809007
4.900714 -0.00015614355
4.901714 -0.00015419809
4.902714 -0.00015225381
4.903714 -0.00015031085
4.904714 -0.00014836932999999998
4.905715 -0.00014642936
4.906714 -0.00014449108
4.907714 -0.00014255459
4.908714 -0.00014061997
4.909714 -0.00013868731
4.910714 -0.00013675668000000002
4.911714 -0.00013482816000000002
4.912714 -0.00013290177
4.913714 -0.00013097755
4.914714 -0.00012905552
4.915714 -0.00012713571
4.916714 -0.00012521809
4.917714 -0.00012330269
4.918715 -0.00012138946
4.919714 -0.00011947840999999998
4.920714 -0.00011756952
4.921714 -0.00011566276
4.922714 -0.00011375813
4.923714 -0.00011185562
4.924714 -0.00010995523
4.925714 -0.00010805696
4.926714 -0.00010616085
4.927714 -0.00010426692
4.928714 -0.0001023752
4.929714 -0.00010048577
4.930714 -9.859868400000001e-05
4.931714 -9.6714029e-05
4.932714 -9.483189300000001e-05
4.933714 -9.2952376e-05
4.934714 -9.1075583e-05
4.935714 -8.9201626e-05
4.936714 -8.7330625e-05
4.937714 -8.5462693e-05
4.938715 -8.3597945e-05
4.939714 -8.1736493e-05
4.940714 -7.9878441e-05
4.941714 -7.8023891e-05
4.942714 -7.6172927e-05
4.943714 -7.4325629e-05
4.944714 -7.2482067e-05
4.945714 -7.064229499999999e-05
4.946714 -6.880635500000001e-05
4.947714 -6.697427999999999e-05
4.948714 -6.5146088e-05
4.949714 -6.3321789e-05
4.950714 -6.150138999999999e-05
4.951715 -5.9684879e-05
4.952714 -5.7872256e-05
4.953714 -5.6063504e-05
4.954714 -5.4258612e-05
4.955714 -5.2457574e-05
4.956714 -5.066039e-05
4.957714 -4.8867054000000006e-05
4.958714 -4.7077583e-05
4.959714 -4.5291998e-05
4.960714 -4.3510329e-05
4.961714 -4.1732622e-05
4.962714 -3.9958931e-05
4.963714 -3.8189323999999996e-05
4.964714 -3.6423879e-05
4.965714 -3.4662685e-05
4.966714 -3.2905842e-05
4.967714 -3.1153451e-05
4.968714 -2.9405621e-05
4.969714 -2.7662463e-05
4.970714 -2.5924088999999998e-05
4.971714 -2.4190604e-05
4.972714 -2.246211e-05
4.973714 -2.0738703e-05
4.974714 -1.9020466999999998e-05
4.975714 -1.7307477e-05
4.976714 -1.559979e-05
4.977714 -1.3897453e-05
4.978714 -1.2200494999999999e-05
4.979714 -1.0508933e-05
4.980714 -8.822767200000001e-06
4.981714 -7.141984100000001e-06
4.982714 -5.466557700000001e-06
4.983714 -3.7964503999999996e-06
4.984715 -2.1316161e-06
4.985714 -4.7200293e-07
4.986714 1.1824446000000001e-06
4.987714 2.8317831999999998e-06
4.988714 4.4760675e-06
4.989714 6.1153472e-06
4.990714 7.7496637e-06
4.991714 9.379049e-06
4.992714 1.1003524e-05
4.993714 1.2623093e-05
4.994714 1.4237749000000002e-05
4.995714 1.5847466e-05
4.996714 1.7452204e-05
4.997715 1.9051906e-05
4.998714 2.06465e-05
4.999714 2.2235901e-05
5.000714 2.3820009e-05
5.001714 2.5398717e-05
5.002714 2.6971911999999998e-05
5.003714 2.8539475000000002e-05
5.004714 3.0101281999999997e-05
5.005714 3.1657217e-05
5.006714 3.3207164e-05
5.007714 3.4751014e-05
5.008714 3.6288668e-05
5.009714 3.7820041e-05
5.010714 3.9345059e-05
5.011714 4.0863668e-05
5.012714 4.2375825e-05
5.013714 4.3881505e-05
5.014714 4.5380699e-05
5.015714 4.6873416e-05
5.016714 4.8359674999999995e-05
5.017715 4.9839514e-05
5.018714 5.1312975000000007e-05
5.019714 5.2780109e-05
5.020714 5.424097399999999e-05
5.021714 5.5695631e-05
5.022714 5.7144138000000005e-05
5.023714 5.8586551e-05
5.024714 6.0022920999999995e-05
5.025714 6.1453295e-05
5.026714 6.28777e-05
5.027714 6.4296165e-05
5.028714 6.570869000000001e-05
5.029714 6.7115269e-05
5.030715 6.8515885e-05
5.031714 6.9910499e-05
5.032714 7.1299064e-05
5.033714 7.2681524e-05
5.034714 7.4057806e-05
5.035714 7.5427835e-05
5.036714 7.679153100000001e-05
5.037714 7.8148804e-05
5.038714 7.9499574e-05
5.039714 8.0843756e-05
5.040714 8.2181276e-05
5.041714 8.3512066e-05
5.042714 8.4836068e-05
5.043715 8.6153238e-05
5.044714 8.7463542e-05
5.045714 8.876696099999999e-05
5.046714 9.0063503e-05
5.047714 9.1353172e-05
5.048714 9.2636003e-05
5.049714 9.3912035e-05
5.050714 9.5181321e-05
5.051714 9.644392099999999e-05
5.052714 9.769991000000001e-05
5.053714 9.8949363e-05
5.054714 0.00010019235
5.055714 0.00010142894
5.056714 0.00010265921
5.057714 0.00010388324
5.058714 0.00010510105
5.059714 0.00010631269999999999
5.060714 0.00010751821
5.061714 0.0001087176
5.062714 0.00010991084999999999
5.063715 0.00011109796
5.064714 0.00011227886999999999
5.065714 0.00011345353000000001
5.066714 0.00011462186
5.067714 0.00011578378
5.068714 0.0001169392
5.069714 0.00011808803000000001
5.070714 0.00011923014999999999
5.071714 0.00012036546000000001
5.072714 0.00012149384999999999
5.073714 0.00012261522
5.074714 0.00012372948
5.075714 0.00012483655
5.076715 0.00012593636
5.077714 0.00012702884
5.078714 0.00012811398
5.079714 0.00012919176
5.080714 0.00013026215000000002
5.081714 0.0001313252
5.082714 0.00013238093
5.083714 0.0001334294
5.084714 0.00013447066999999998
5.085714 0.00013550482
5.086714 0.00013653195
5.087714 0.00013755214
5.088714 0.0001385655
5.089714 0.00013957211
5.090714 0.00014057209
5.091714 0.00014156552
5.092714 0.00014255247999999998
5.093714 0.00014353304
5.094714 0.00014450726
5.095714 0.00014547518
5.096714 0.00014643683
5.097714 0.00014739222
5.098714 0.00014834134
5.099714 0.00014928416
5.100714 0.00015022066
5.101714 0.00015115078
5.102714 0.00015207445999999999
5.103714 0.00015299164
5.104714 0.00015390225
5.105714 0.00015480622
5.106714 0.00015570347
5.107714 0.00015659393
5.108714 0.00015747755
5.109715 0.00015835427000000001
5.110714 0.00015922404
5.111714 0.00016008685
5.112714 0.00016094267
5.113714 0.00016179151
5.114714 0.00016263338999999999
5.115714 0.00016346834
5.116714 0.00016429641
5.117714 0.00016511766
5.118714 0.00016593216
5.119714 0.00016673998
5.120714 0.00016754122000000002
5.121714 0.00016833598
5.122715 0.00016912433
5.123714 0.00016990634999999998
5.124714 0.00017068214
5.125714 0.00017145177000000002
5.126714 0.0001722153
5.127714 0.00017297278
5.128714 0.00017372425
5.129714 0.00017446974
5.130714 0.00017520924
5.131714 0.00017594275000000002
5.132714 0.00017667024
5.133714 0.00017739168
5.134714 0.00017810700999999998
5.135714 0.00017881616
5.136714 0.00017951908
5.137714 0.00018021568
5.138714 0.0001809059
5.139714 0.00018158964
5.140714 0.00018226687
5.141714 0.00018293749
5.142715 0.00018360147999999999
5.143714 0.00018425878
5.144714 0.00018490938
5.145714 0.00018555326
5.146714 0.00018619044
5.147714 0.00018682093
5.148714 0.00018744478999999998
5.149714 0.00018806207
5.150714 0.00018867286
5.151714 0.00018927723
5.152714 0.00018987529
5.153714 0.00019046714
5.154714 0.00019105289
5.155715 0.00019163267000000002
5.156714 0.00019220657999999998
5.157714 0.00019277475
5.158714 0.00019333725000000003
5.159714 0.0001938942
5.160714 0.00019444567
5.161714 0.00019499171
5.162714 0.00019553238
5.163714 0.00019606773
5.164714 0.00019659776
5.165714 0.00019712247
5.166714 0.00019764184
5.167714 0.00019815584000000002
5.168715 0.00019866443
5.169714 0.00019916754
5.170714 0.0001996651
5.171714 0.00020015707
5.172714 0.00020064333
5.173714 0.00020112384
5.174714 0.00020159852999999999
5.175714 0.00020206733
5.176714 0.00020253019
5.177714 0.00020298705
5.178714 0.00020343791
5.179714 0.00020388275
5.180714 0.00020432155
5.181714 0.00020475436
5.182714 0.00020518119
5.183714 0.0002056021
5.184714 0.00020601715
5.185714 0.0002064264
5.186714 0.00020682996
5.187714 0.00020722791
5.188715 0.00020762034000000002
5.189714 0.00020800734999999997
5.190714 0.00020838902000000001
5.191714 0.00020876546
5.192714 0.00020913673999999998
5.193714 0.00020950295000000003
5.194714 0.00020986413
5.195714 0.00021022033
5.196714 0.00021057162
5.197714 0.00021091800999999998
5.198714 0.00021125948
5.199714 0.00021159603000000003
5.200714 0.00021192767999999999
5.201715 0.00021225437
5.202714 0.00021257606
5.203714 0.00021289270000000003
5.204714 0.00021320425000000002
5.205714 0.00021351066
5.206714 0.00021381186
5.207714 0.00021410781
5.208714 0.00021439848
5.209714 0.00021468384
5.210714 0.00021496385
5.211714 0.00021523849000000002
5.212714 0.00021550778999999997
5.213714 0.00021577177
5.214714 0.00021603047999999998
5.215714 0.00021628393
5.216714 0.00021653223
5.217714 0.00021677542
5.218714 0.00021701361999999997
5.219714 0.00021724691
5.220714 0.00021747539
5.221714 0.00021769919999999998
5.222714 0.00021791843
5.223714 0.00021813319
5.224714 0.00021834358
5.225714 0.00021854969
5.226714 0.00021875159999999998
5.227714 0.00021894938999999998
5.228714 0.00021914311
5.229714 0.00021933283
5.230714 0.00021951855
5.231714 0.00021970028999999998
5.232714 0.00021987805
5.233714 0.00022005183
5.234715 0.00022022159
5.235714 0.00022038728000000002
5.236714 0.00022054885
5.237714 0.00022070624
5.238714 0.0002208594
5.239714 0.00022100826
5.240714 0.00022115277999999999
5.241714 0.00022129291000000002
5.242714 0.00022142857999999998
5.243714 0.00022155978
5.244714 0.00022168647
5.245714 0.00022180866
5.246714 0.00022192634999999999
5.247715 0.00022203956
5.248714 0.00022214830999999998
5.249714 0.00022225267000000002
5.250714 0.00022235271999999998
5.251714 0.00022244849
5.252714 0.0002225401
5.253714 0.00022262764000000003
5.254714 0.00022271120000000002
5.255714 0.00022279087000000002
5.256714 0.00022286677000000002
5.257714 0.00022293898
5.258714 0.0002230076
5.259714 0.00022307270000000002
5.260714 0.00022313436
5.261714 0.00022319263999999998
5.262714 0.00022324759
5.263714 0.00022329923
5.264714 0.00022334757
5.265714 0.00022339263999999998
5.266714 0.00022343439999999998
5.267715 0.00022347285
5.268714 0.00022350793999999997
5.269714 0.00022353961
5.270714 0.00022356783
5.271714 0.00022359253999999998
5.272714 0.00022361369
5.273714 0.00022363121999999998
5.274714 0.00022364508999999998
5.275714 0.00022365525
5.276714 0.00022366168999999998
5.277714 0.00022366437
5.278714 0.00022366328
5.279714 0.00022365844
5.280715 0.00022364983999999998
5.281714 0.00022363754
5.282714 0.00022362158
5.283714 0.00022360202
5.284714 0.00022357897000000002
5.285714 0.00022355248000000002
5.286714 0.00022352265
5.287714 0.00022348956
5.288714 0.00022345334
5.289714 0.0002234141
5.290714 0.00022337192
5.291714 0.00022332690000000002
5.292714 0.00022327912999999997
5.293715 0.00022322868
5.294714 0.00022317563
5.295714 0.00022312004000000002
5.296714 0.00022306194
5.297714 0.00022300137
5.298714 0.00022293834000000002
5.299714 0.00022287286
5.300714 0.00022280491999999999
5.301714 0.00022273448000000002
5.302714 0.00022266153999999999
5.303714 0.00022258605
5.304714 0.00022250797000000002
5.305714 0.00022242724999999998
5.306714 0.00022234385
5.307714 0.00022225775
5.308714 0.00022216888999999999
5.309714 0.00022207726
5.310714 0.00022198284999999998
5.311714 0.00022188564999999999
5.312714 0.00022178567
5.313715 0.00022168294
5.314714 0.00022157749
5.315714 0.00022146937000000003
5.316714 0.00022135864
5.317714 0.00022124535999999998
5.318714 0.00022112961
5.319714 0.00022101149
5.320714 0.00022089107
5.321714 0.00022076845000000003
5.322714 0.00022064371
5.323714 0.00022051695
5.324714 0.00022038823
5.325714 0.00022025765000000002
5.326715 0.00022012528
5.327714 0.00021999112999999997
5.328714 0.00021985527
5.329714 0.00021971773
5.330714 0.00021957851
5.331714 0.00021943760999999998
5.332714 0.000219295
5.333714 0.00021915065999999998
5.334714 0.00021900457
5.335714 0.00021885667
5.336714 0.0002187069
5.337714 0.00021855519
5.338714 0.00021840150999999998
5.339714 0.0002182458
5.340714 0.00021808801
5.341714 0.00021792806999999998
5.342714 0.00021776598000000001
5.343714 0.00021760167999999999
5.344714 0.00021743517
5.345714 0.00021726645999999998
5.346714 0.00021709557
5.347714 0.00021692251
5.348714 0.00021674734000000001
5.349714 0.00021657013
5.350714 0.00021639094
5.351714 0.00021620986
5.352714 0.00021602698
5.353714 0.00021584242
5.354714 0.00021565627
5.355714 0.00021546861999999998
5.356714 0.00021527959999999998
5.357714 0.00021508929000000002
5.358714 0.0002148978
5.359715 0.00021470519
5.360714 0.00021451155999999998
5.361714 0.00021431694999999998
5.362714 0.00021412141
5.363714 0.00021392498
5.364714 0.00021372769
5.365714 0.00021352951
5.366714 0.00021333044
5.367714 0.00021313048999999998
5.368714 0.00021292958
5.369714 0.0002127277
5.370714 0.00021252479
5.371714 0.00021232079000000001
5.372715 0.00021211564999999998
5.373714 0.00021190933
5.374714 0.00021170179
5.375714 0.00021149297
5.376714 0.00021128283000000002
5.377714 0.00021107134999999997
5.378714 0.00021085852
5.379714 0.00021064436
5.380714 0.00021042886
5.381714 0.00021021206
5.382714 0.00020999398
5.383714 0.00020977468000000002
5.384714 0.00020955424000000002
5.385714 0.00020933271
5.386714 0.00020911018
5.387714 0.00020888672
5.388714 0.00020866241
5.389714 0.00020843735999999998
5.390714 0.00020821162
5.391714 0.00020798529
5.392715 0.00020775844
5.393714 0.00020753111999999998
5.394714 0.00020730338000000002
5.395714 0.00020707525
5.396714 0.00020684677
5.397714 0.00020661794000000002
5.398714 0.00020638877000000002
5.399714 0.00020615922999999998
5.400714 0.00020592934
5.401714 0.00020569902999999999
5.402714 0.00020546828999999997
5.403714 0.00020523707
5.404714 0.00020500534
5.405715 0.00020477303000000001
5.406714 0.00020454011
5.407714 0.00020430655000000002
5.408714 0.00020407233
5.409714 0.00020383741
5.410714 0.0002036018
5.411714 0.00020336551999999998
5.412714 0.00020312854999999998
5.413714 0.00020289094
5.414714 0.00020265272
5.415714 0.00020241398000000002
5.416714 0.00020217476
5.417714 0.00020193514999999998
5.418715 0.00020169523
5.419714 0.0002014551
5.420714 0.00020121486
5.421714 0.00020097459
5.422714 0.00020073442
5.423714 0.00020049441999999998
5.424714 0.00020025468
5.425714 0.00020001530000000002
5.426714 0.00019977633000000002
5.427714 0.00019953782000000001
5.428714 0.00019929982
5.429714 0.00019906236
5.430714 0.00019882546000000003
5.431714 0.0001985891
5.432714 0.00019835329
5.433714 0.00019811798000000003
5.434714 0.00019788314999999999
5.435714 0.00019764875000000001
5.436714 0.00019741472
5.437714 0.00019718098
5.438715 0.00019694749
5.439714 0.0001967142
5.440714 0.00019648103
5.441714 0.00019624795
5.442714 0.00019601489
5.443714 0.00019578183
5.444714 0.00019554877
5.445714 0.00019531566999999998
5.446714 0.00019508253999999997
5.447714 0.00019484942000000003
5.448714 0.00019461634
5.449714 0.00019438332
5.450714 0.00019415045000000002
5.451715 0.00019391778
5.452714 0.0001936854
5.453714 0.00019345339
5.454714 0.00019322185
5.455714 0.00019299085999999999
5.456714 0.00019276050999999999
5.457714 0.00019253089000000002
5.458714 0.00019230206
5.459714 0.00019207412
5.460714 0.00019184713
5.461714 0.00019162111999999998
5.462714 0.00019139613
5.463714 0.00019117222
5.464714 0.00019094934
5.465714 0.00019072754
5.466714 0.00019050677
5.467714 0.00019028702
5.468714 0.00019006824
5.469714 0.00018985037999999998
5.470714 0.0001896334
5.471714 0.00018941722
5.472714 0.00018920179999999998
5.473714 0.00018898708
5.474714 0.00018877299
5.475714 0.00018855950000000002
5.476714 0.00018834655000000001
5.477714 0.00018813413
5.478714 0.00018792219
5.479714 0.00018771075000000002
5.480714 0.0001874998
5.481714 0.00018728937
5.482714 0.00018707948
5.483714 0.00018687017
5.484715 0.0001866615
5.485714 0.00018645353
5.486714 0.00018624634
5.487714 0.00018603999000000001
5.488714 0.00018583458999999998
5.489714 0.00018563019
5.490714 0.00018542688000000002
5.491714 0.00018522474999999999
5.492714 0.00018502385
5.493714 0.00018482426
5.494714 0.00018462604
5.495714 0.00018442922
5.496714 0.00018423385
5.497715 0.00018403996
5.498714 0.00018384754
5.499714 0.00018365661
5.500714 0.00018346714
5.501714 0.00018327911999999999
5.502714 0.00018309253
5.503714 0.00018290732
5.504714 0.00018272348
5.505714 0.00018254093999999998
5.506714 0.00018235969
5.507714 0.00018217968
5.508714 0.00018200088
5.509714 0.00018182328
5.510714 0.00018164685
5.511714 0.00018147159
5.512714 0.0001812975
5.513714 0.0001811246
5.514714 0.0001809529
5.515714 0.00018078242999999998
5.516714 0.00018061327
5.517715 0.00018044544
5.518714 0.00018027902
5.519714 0.00018011407
5.520714 0.00017995067000000002
5.521714 0.00017978888
5.522714 0.00017962877
5.523714 0.00017947042
5.524714 0.00017931388
5.525714 0.00017915922
5.526714 0.00017900649
5.527714 0.0001788557
5.528714 0.00017870689000000001
5.529714 0.00017856006
5.530715 0.00017841522
5.531714 0.00017827234000000001
5.532714 0.0001781314
5.533714 0.00017799235
5.534714 0.00017785515
5.535714 0.00017771971
5.536714 0.00017758597
5.537714 0.00017745385000000002
5.538714 0.0001773233
5.539714 0.0001771942
5.540714 0.00017706649999999998
5.541714 0.00017694011
5.542714 0.00017681497
5.543715 0.00017669101
5.544714 0.00017656821
5.545714 0.00017644652
5.546714 0.00017632592
5.547714 0.00017620641
5.548714 0.000176088
5.549714 0.00017597071
5.550714 0.00017585457
5.551714 0.00017573964999999998
5.552714 0.00017562598000000001
5.553714 0.00017551366
5.554714 0.00017540276
5.555714 0.00017529336
5.556714 0.00017518555
5.557714 0.00017507942
5.558714 0.00017497506
5.559714 0.00017487255
5.560714 0.00017477197
5.561714 0.00017467338
5.562714 0.00017457684999999998
5.563715 0.00017448243000000002
5.564714 0.00017439015
5.565714 0.00017430004
5.566714 0.00017421212
5.567714 0.00017412638
5.568714 0.00017404280000000001
5.569714 0.00017396137999999998
5.570714 0.00017388209
5.571714 0.00017380487
5.572714 0.00017372969
5.573714 0.00017365649999999999
5.574714 0.00017358524000000002
5.575714 0.00017351587
5.576715 0.00017344834
5.577714 0.00017338259
5.578714 0.0001733186
5.579714 0.00017325631
5.580714 0.0001731957
5.581714 0.00017313677
5.582714 0.00017307948
5.583714 0.00017302383
5.584714 0.00017296982
5.585714 0.00017291746
5.586714 0.00017286677
5.587714 0.00017281777
5.588714 0.00017277048
5.589714 0.00017272491999999998
5.590714 0.00017268111999999998
5.591714 0.00017263910000000002
5.592714 0.00017259889
5.593714 0.00017256050999999998
5.594714 0.00017252397
5.595714 0.00017248926999999999
5.596714 0.00017245641999999998
5.597714 0.0001724254
5.598714 0.00017239622
5.599714 0.00017236885
5.600714 0.00017234324
5.601714 0.00017231938000000001
5.602714 0.00017229722
5.603714 0.00017227671
5.604714 0.00017225782
5.605714 0.00017224048
5.606714 0.00017222466
5.607714 0.0001722103
5.608714 0.00017219736
5.609715 0.00017218582
5.610714 0.00017217563
5.611714 0.00017216679
5.612714 0.00017215926
5.613714 0.00017215306
5.614714 0.00017214818
5.615714 0.00017214464
5.616714 0.00017214246999999998
5.617714 0.0001721417
5.618714 0.00017214237
5.619714 0.00017214453
5.620714 0.00017214824
5.621714 0.00017215355
5.622715 0.00017216051
5.623714 0.0001721692
5.624714 0.00017217967
5.625714 0.00017219197
5.626714 0.00017220615000000002
5.627714 0.00017222225
5.628714 0.00017224029
5.629714 0.0001722603
5.630714 0.00017228228
5.631714 0.00017230624000000002
5.632714 0.00017233215
5.633714 0.00017235999
5.634714 0.00017238972
5.635714 0.00017242128
5.636714 0.0001724546
5.637714 0.00017248962999999998
5.638714 0.00017252627
5.639714 0.00017256444
5.640714 0.00017260405
5.641714 0.00017264500999999999
5.642715 0.00017268724
5.643714 0.00017273062
5.644714 0.00017277508000000002
5.645714 0.00017282053
5.646714 0.00017286691
5.647714 0.00017291413
5.648714 0.00017296215
5.649714 0.00017301091
5.650714 0.00017306038
5.651714 0.00017311052
5.652714 0.0001731613
5.653714 0.00017321272
5.654714 0.00017326479
5.655715 0.00017331751
5.656714 0.00017337088
5.657714 0.00017342493
5.658714 0.00017347968
5.659714 0.00017353515
5.660714 0.00017359137
5.661714 0.00017364837
5.662714 0.00017370617
5.663714 0.00017376478
5.664714 0.00017382424
5.665714 0.00017388455000000002
5.666714 0.00017394572
5.667714 0.00017400774
5.668715 0.00017407062
5.669714 0.00017413435
5.670714 0.00017419889999999998
5.671714 0.00017426426
5.672714 0.0001743304
5.673714 0.00017439727999999998
5.674714 0.00017446488
5.675714 0.00017453316
5.676714 0.00017460209
5.677714 0.00017467162
5.678714 0.00017474171
5.679714 0.00017481233
5.680714 0.00017488344
5.681714 0.00017495502
5.682714 0.00017502703
5.683714 0.00017509946
5.684714 0.00017517227
5.685714 0.00017524545
5.686714 0.00017531898
5.687714 0.00017539286
5.688715 0.00017546706
5.689714 0.00017554158000000002
5.690714 0.00017561641
5.691714 0.00017569154
5.692714 0.00017576693
5.693714 0.00017584260000000002
5.694714 0.00017591851
5.695714 0.00017599465
5.696714 0.00017607098
5.697714 0.00017614748
5.698714 0.00017622409999999998
5.699714 0.00017630081000000002
5.700714 0.00017637755
5.701715 0.00017645426
5.702714 0.0001765309
5.703714 0.00017660739
5.704714 0.00017668366
5.705714 0.00017675965
5.706714 0.00017683527
5.707714 0.00017691046000000002
5.708714 0.00017698515999999998
5.709714 0.00017705927
5.710714 0.00017713272
5.711714 0.00017720546
5.712714 0.0001772774
5.713714 0.0001773485
5.714714 0.00017741869
5.715714 0.00017748794
5.716714 0.00017755617999999998
5.717714 0.00017762339
5.718714 0.00017768955
5.719714 0.00017775461
5.720714 0.00017781856
5.721714 0.0001778814
5.722714 0.00017794308999999998
5.723714 0.00017800365
5.724714 0.00017806307
5.725714 0.00017812133
5.726714 0.00017817845
5.727714 0.00017823442000000002
5.728714 0.00017828924
5.729714 0.0001783429
5.730714 0.00017839538
5.731714 0.0001784467
5.732714 0.00017849682
5.733714 0.00017854571
5.734715 0.00017859336
5.735714 0.00017863972
5.736714 0.00017868476
5.737714 0.00017872844
5.738714 0.00017877071
5.739714 0.00017881151
5.740714 0.00017885079
5.741714 0.00017888848000000002
5.742714 0.00017892452
5.743714 0.00017895884
5.744714 0.00017899139
5.745714 0.00017902208000000001
5.746714 0.00017905087
5.747715 0.00017907768
5.748714 0.00017910244
5.749714 0.00017912511
5.750714 0.00017914562
5.751714 0.00017916392000000002
5.752714 0.00017917996
5.753714 0.00017919371
5.754714 0.00017920511
5.755714 0.00017921413000000002
5.756714 0.00017922075
5.757714 0.00017922492
5.758714 0.00017922663
5.759714 0.00017922584
5.760714 0.00017922254
5.761714 0.00017921669
5.762714 0.0001792083
5.763714 0.00017919733
5.764714 0.00017918376
5.765714 0.00017916756
5.766714 0.00017914871
5.767715 0.00017912719
5.768714 0.00017910296
5.769714 0.00017907598
5.770714 0.00017904623
5.771714 0.00017901365
5.772714 0.00017897819999999998
5.773714 0.00017893983
5.774714 0.00017889848000000001
5.775714 0.00017885410999999999
5.776714 0.00017880665
5.777714 0.00017875602
5.778714 0.00017870218
5.779714 0.00017864505
5.780715 0.00017858455999999998
5.781714 0.00017852065
5.782714 0.00017845323
5.783714 0.00017838224
5.784714 0.00017830761
5.785714 0.00017822927
5.786714 0.00017814714
5.787714 0.00017806117
5.788714 0.00017797128
5.789714 0.0001778774
5.790714 0.00017777950000000001
5.791714 0.00017767749000000002
5.792714 0.00017757131000000002
5.793715 0.00017746093999999998
5.794714 0.00017734628
5.795714 0.00017722731999999998
5.796714 0.00017710399
5.797714 0.00017697627
5.798714 0.00017684409
5.799714 0.00017670743
5.800714 0.00017656624
5.801714 0.0001764205
5.802714 0.00017627016
5.803714 0.00017611518
5.804714 0.00017595555
5.805714 0.00017579123000000001
5.806714 0.00017562219
5.807714 0.00017544839
5.808714 0.00017526983
5.809714 0.00017508645000000001
5.810714 0.00017489825
5.811714 0.00017470519
5.812714 0.00017450725
5.813715 0.0001743044
5.814714 0.0001740966
5.815714 0.00017388384
5.816714 0.00017366608
5.817714 0.00017344329999999998
5.818714 0.00017321546
5.819714 0.00017298254
5.820714 0.0001727445
5.821714 0.00017250131000000002
5.822714 0.00017225294
5.823714 0.00017199935
5.824714 0.00017174051
5.825714 0.00017147636999999998
5.826715 0.0001712069
5.827714 0.00017093204999999999
5.828714 0.00017065178000000002
5.829714 0.00017036602
5.830714 0.00017007475999999998
5.831714 0.00016977792
5.832714 0.00016947546
5.833714 0.00016916731
5.834714 0.00016885342
5.835714 0.00016853373
5.836714 0.00016820818
5.837714 0.0001678767
5.838714 0.00016753921999999998
5.839714 0.00016719569
5.840714 0.00016684601000000002
5.841714 0.00016649012
5.842714 0.00016612796
5.843714 0.00016575945
5.844714 0.00016538449
5.845714 0.00016500304
5.846714 0.00016461502
5.847714 0.00016422034
5.848714 0.00016381894
5.849714 0.00016341073999999998
5.850714 0.00016299568
5.851714 0.0001625737
5.852714 0.00016214474
5.853714 0.00016170873
5.854714 0.00016126562
5.855714 0.00016081536
5.856714 0.00016035791999999998
5.857714 0.00015989325
5.858714 0.00015942131
5.859715 0.00015894209
5.860714 0.00015845555
5.861714 0.0001579617
5.862714 0.00015746051
5.863714 0.00015695198999999998
5.864714 0.00015643614
5.865714 0.00015591295000000002
5.866714 0.00015538244
5.867714 0.00015484463000000001
5.868714 0.00015429954
5.869714 0.00015374718000000002
5.870714 0.00015318758
5.871714 0.00015262075
5.872715 0.00015204672
5.873714 0.00015146551
5.874714 0.00015087712
5.875714 0.00015028158
5.876714 0.00014967891
5.877714 0.00014906909
5.878714 0.00014845215
5.879714 0.00014782805
5.880714 0.00014719681
5.881714 0.00014655839000000002
5.882714 0.00014591276000000002
5.883714 0.00014525988999999998
5.884714 0.00014459974
5.885714 0.00014393227
5.886714 0.00014325741
5.887714 0.00014257511
5.888714 0.00014188529
5.889714 0.00014118789
5.890714 0.00014048281
5.891714 0.00013977
5.892715 0.00013904936
5.893714 0.00013832082
5.894714 0.00013758429
5.895714 0.00013683969000000002
5.896714 0.00013608693
5.897714 0.00013532593999999998
5.898714 0.00013455664999999998
5.899714 0.00013377897
5.900714 0.00013299286
5.901714 0.00013219826
5.902714 0.00013139511
5.903714 0.00013058336
5.904714 0.00012976298999999998
5.905715 0.00012893394
5.906714 0.0001280962
5.907714 0.00012724976
5.908714 0.00012639459
5.909714 0.0001255307
5.910714 0.00012465807
5.911714 0.00012377672
5.912714 0.00012288664000000002
5.913714 0.00012198784999999999
5.914714 0.00012108037
5.915714 0.00012016421000000001
5.916714 0.00011923938999999999
5.917714 0.00011830593
5.918715 0.00011736385999999999
5.919714 0.00011641317
5.920714 0.00011545391
5.921714 0.00011448608
5.922714 0.00011350971
5.923714 0.00011252482
5.924714 0.00011153142999999999
5.925714 0.00011052954000000001
5.926714 0.00010951917
5.927714 0.00010850033
5.928714 0.00010747303000000001
5.929714 0.0001064373
5.930714 0.00010539313000000001
5.931714 0.00010434053999999999
5.932714 0.00010327954
5.933714 0.00010221012000000001
5.934714 0.0001011323
5.935714 0.00010004608000000002
5.936714 9.8951466e-05
5.937714 9.7848465e-05
5.938715 9.6737074e-05
5.939714 9.5617281e-05
5.940714 9.4489104e-05
5.941714 9.3352526e-05
5.942714 9.2207546e-05
5.943714 9.1054159e-05
5.944714 8.9892347e-05
5.945714 8.8722101e-05
5.946714 8.754340100000001e-05
5.947714 8.635623199999999e-05
5.948714 8.5160571e-05
5.949714 8.3956388e-05
5.950714 8.2743662e-05
5.951715 8.1522364e-05
5.952714 8.029246599999999e-05
5.953714 7.9053933e-05
5.954714 7.7806743e-05
5.955714 7.655086199999999e-05
5.956714 7.528626e-05
5.957714 7.4012911e-05
5.958714 7.2730796e-05
5.959714 7.1439894e-05
5.960714 7.014019200000001e-05
5.961714 6.883168499999999e-05
5.962714 6.7514367e-05
5.963714 6.6188244e-05
5.964714 6.4853333e-05
5.965714 6.3509651e-05
5.966714 6.2157227e-05
5.967714 6.0796094e-05
5.968714 5.9426304e-05
5.969714 5.8047902e-05
5.970714 5.6660946000000004e-05
5.971714 5.5265502e-05
5.972714 5.386164e-05
5.973714 5.2449434e-05
5.974714 5.1028957e-05
5.975714 4.9600294e-05
5.976714 4.8163525e-05
5.977714 4.6718725e-05
5.978714 4.5265975e-05
5.979714 4.3805352e-05
5.980714 4.2336924000000004e-05
5.981714 4.086076e-05
5.982714 3.9376923e-05
5.983714 3.7885462000000005e-05
5.984715 3.6386427e-05
5.985714 3.4879857999999996e-05
5.986714 3.3365785000000004e-05
5.987714 3.1844228999999995e-05
5.988714 3.0315209000000002e-05
5.989714 2.8778731999999997e-05
5.990714 2.7234795999999998e-05
5.991714 2.5683403e-05
5.992714 2.4124537e-05
5.993714 2.2558189e-05
5.994714 2.0984339e-05
5.995714 1.9402971e-05
5.996714 1.7814065e-05
5.997715 1.6217602e-05
5.998714 1.4613565000000001e-05
5.999714 1.3001939e-05
6.000714 1.1382714e-05
6.001714 9.7558853e-06
6.002714 8.121453e-06
6.003714 6.4794236e-06
6.004714 4.8298104999999995e-06
6.005714 3.1726341000000004e-06
6.006714 1.5079214000000001e-06
6.007714 -1.6429236e-07
6.008714 -1.8439657000000001e-06
6.009714 -3.5310503e-06
6.010714 -5.2254922e-06
6.011714 -6.9272303e-06
6.012714 -8.6362007e-06
6.013714 -1.0352333e-05
6.014714 -1.2075554e-05
6.015714 -1.3805789e-05
6.016714 -1.5542957000000003e-05
6.017715 -1.7286982e-05
6.018714 -1.9037782e-05
6.019714 -2.0795277e-05
6.020714 -2.2559384e-05
6.021714 -2.4330023999999998e-05
6.022714 -2.6107119e-05
6.023714 -2.789059e-05
6.024714 -2.9680356e-05
6.025714 -3.1476343999999996e-05
6.026714 -3.3278477e-05
6.027714 -3.5086677e-05
6.028714 -3.6900872e-05
6.029714 -3.8720987e-05
6.030715 -4.0546948e-05
6.031714 -4.2378679000000004e-05
6.032714 -4.4216105e-05
6.033714 -4.6059151e-05
6.034714 -4.7907741e-05
6.035714 -4.9761798e-05
6.036714 -5.1621241999999994e-05
6.037714 -5.3486002e-05
6.038714 -5.5355997e-05
6.039714 -5.7231148000000006e-05
6.040714 -5.911138e-05
6.041714 -6.0996615e-05
6.042714 -6.2886784e-05
6.043715 -6.4781807e-05
6.044714 -6.6681616e-05
6.045714 -6.8586149e-05
6.046714 -7.0495332e-05
6.047714 -7.240911400000001e-05
6.048714 -7.432743100000001e-05
6.049714 -7.6250234e-05
6.050714 -7.817747e-05
6.051714 -8.0109095e-05
6.052714 -8.2045068e-05
6.053714 -8.398535e-05
6.054714 -8.5929906e-05
6.055714 -8.7878703e-05
6.056714 -8.983170700000001e-05
6.057714 -9.178888299999999e-05
6.058714 -9.3750197e-05
6.059714 -9.571560900000001e-05
6.060714 -9.768509699999999e-05
6.061714 -9.965859800000001e-05
6.062714 -0.00010163608
6.063715 -0.00010361748
6.064714 -0.00010560275
6.065714 -0.00010759181
6.066714 -0.0001095846
6.067714 -0.00011158101999999999
6.068714 -0.00011358098
6.069714 -0.00011558440999999998
6.070714 -0.00011759116
6.071714 -0.00011960112999999999
6.072714 -0.00012161420999999999
6.073714 -0.00012363025
6.074714 -0.00012564913
6.075714 -0.00012767068000000002
6.076715 -0.00012969478999999998
6.077714 -0.00013172129000000001
6.078714 -0.00013375005
6.079714 -0.00013578093
6.080714 -0.00013781378
6.081714 -0.00013984845
6.082714 -0.00014188482
6.083714 -0.00014392276000000002
6.084714 -0.00014596214
6.085714 -0.00014800286
6.086714 -0.00015004479
6.087714 -0.00015208784
6.088714 -0.00015413193
6.089714 -0.00015617696000000002
6.090714 -0.00015822287
6.091714 -0.00016026959000000002
6.092714 -0.00016231704
6.093714 -0.00016436519
6.094714 -0.00016641397000000002
6.095714 -0.00016846333999999999
6.096714 -0.00017051324
6.097714 -0.00017256364
6.098714 -0.00017461448
6.099714 -0.00017666572
6.100714 -0.0001787173
6.101714 -0.00018076918
6.102714 -0.00018282128
6.103714 -0.00018487356
6.104714 -0.00018692593
6.105714 -0.00018897832
6.106714 -0.00019103065
6.107714 -0.00019308284
6.108714 -0.00019513477
6.109715 -0.00019718636
6.110714 -0.00019923752
6.111714 -0.00020128811999999997
6.112714 -0.00020333804999999997
6.113714 -0.00020538719000000002
6.114714 -0.00020743541
6.115714 -0.00020948262
6.116714 -0.00021152866
6.117714 -0.00021357343
6.118714 -0.00021561680000000002
6.119714 -0.00021765866000000001
6.120714 -0.00021969888
6.121714 -0.00022173733
6.122715 -0.00022377392
6.123714 -0.00022580849999999998
6.124714 -0.00022784097000000001
6.125714 -0.00022987124000000003
6.126714 -0.00023189916000000002
6.127714 -0.00023392462999999997
6.128714 -0.00023594755000000002
6.129714 -0.00023796779000000002
6.130714 -0.00023998523
6.131714 -0.00024199978
6.132714 -0.00024401131
6.133714 -0.00024601973
6.134714 -0.00024802489
6.135714 -0.00025002669
6.136714 -0.00025202498
6.137714 -0.00025401966000000004
6.138714 -0.00025601059
6.139714 -0.00025799766
6.140714 -0.00025998073999999996
6.141714 -0.00026195969
6.142715 -0.00026393441
6.143714 -0.00026590476
6.144714 -0.00026787060999999997
6.145714 -0.00026983184
6.146714 -0.00027178837
6.147714 -0.00027374006
6.148714 -0.00027568681
6.149714 -0.00027762851
6.150714 -0.00027956507
6.151714 -0.00028149642999999997
6.152714 -0.00028342247
6.153714 -0.00028534312000000003
6.154714 -0.00028725831
6.155715 -0.00028916797
6.156714 -0.00029107202
6.157714 -0.00029297041
6.158714 -0.00029486307
6.159714 -0.00029674993
6.160714 -0.00029863095
6.161714 -0.00030050605
6.162714 -0.00030237516
6.163714 -0.00030423821
6.164714 -0.0003060951
6.165714 -0.00030794579
6.166714 -0.00030979015
6.167714 -0.00031162808
6.168715 -0.00031345949000000003
6.169714 -0.00031528425
6.170714 -0.00031710226
6.171714 -0.00031891336
6.172714 -0.00032071743999999996
6.173714 -0.00032251432
6.174714 -0.00032430389000000004
6.175714 -0.00032608598
6.176714 -0.00032786043000000004
6.177714 -0.00032962707
6.178714 -0.00033138576
6.179714 -0.00033313634000000004
6.180714 -0.00033487865
6.181714 -0.00033661256
6.182714 -0.00033833792
6.183714 -0.00034005459
6.184714 -0.00034176246
6.185714 -0.0003434614
6.186714 -0.00034515131
6.187714 -0.00034683208
6.188715 -0.00034850361
6.189714 -0.00035016583
6.190714 -0.00035181868
6.191714 -0.00035346206
6.192714 -0.00035509595
6.193714 -0.00035672028
6.194714 -0.00035833502
6.195714 -0.00035994012
6.196714 -0.00036153551
6.197714 -0.00036312117
6.198714 -0.00036469708
6.199714 -0.00036626316000000004
6.200714 -0.00036781936999999995
6.201715 -0.00036936565000000003
6.202714 -0.00037090194
6.203714 -0.00037242819
6.204714 -0.00037394432
6.205714 -0.00037545026
6.206714 -0.0003769459
6.207714 -0.00037843117
6.208714 -0.00037990596
6.209714 -0.00038137016
6.210714 -0.00038282364999999997
6.211714 -0.00038426629
6.212714 -0.00038569801
6.213714 -0.00038711864000000003
6.214714 -0.00038852809
6.215714 -0.00038992621000000005
6.216714 -0.00039131287000000004
6.217714 -0.00039268793000000004
6.218714 -0.00039405131000000003
6.219714 -0.00039540287
6.220714 -0.00039674245999999995
6.221714 -0.00039806996
6.222714 -0.00039938531999999995
6.223714 -0.00040068835
6.224714 -0.00040197901
6.225714 -0.00040325717000000004
6.226714 -0.00040452273
6.227714 -0.00040577561
6.228714 -0.0004070157
6.229714 -0.00040824293
6.230714 -0.00040945719999999997
6.231714 -0.00041065841000000004
6.232714 -0.00041184649
6.233714 -0.00041302133000000005
6.234715 -0.00041418289
6.235714 -0.00041533103
6.236714 -0.00041646567
6.237714 -0.00041758671999999995
6.238714 -0.00041869407000000005
6.239714 -0.00041978769
6.240714 -0.00042086745000000005
6.241714 -0.00042193324
6.242714 -0.00042298498
6.243714 -0.00042402257
6.244714 -0.00042504598
6.245714 -0.00042605511000000005
6.246714 -0.00042704987
6.247715 -0.00042803021999999997
6.248714 -0.00042899610000000004
6.249714 -0.00042994743
6.250714 -0.00043088421
6.251714 -0.00043180635000000003
6.252714 -0.00043271384
6.253714 -0.00043360668999999996
6.254714 -0.00043448485
6.255714 -0.00043534833
6.256714 -0.00043619711999999994
6.257714 -0.00043703120999999997
6.258714 -0.00043785058000000006
6.259714 -0.00043865524999999996
6.260714 -0.00043944524
6.261714 -0.00044022054
6.262714 -0.00044098115
6.263714 -0.00044172702
6.264714 -0.00044245817
6.265714 -0.00044317458
6.266714 -0.00044387621
6.267715 -0.00044456301
6.268714 -0.00044523489999999995
6.269714 -0.00044589182999999995
6.270714 -0.00044653375000000003
6.271714 -0.00044716053
6.272714 -0.00044777206999999997
6.273714 -0.00044836829
6.274714 -0.00044894905
6.275714 -0.00044951425
6.276714 -0.00045006373
6.277714 -0.00045059736999999994
6.278714 -0.00045111505999999996
6.279714 -0.00045161668999999996
6.280715 -0.00045210209
6.281714 -0.00045257116000000004
6.282714 -0.00045302377
6.283714 -0.00045345978000000005
6.284714 -0.00045387914999999997
6.285714 -0.00045428178000000004
6.286714 -0.00045466759000000004
6.287714 -0.00045503648
6.288714 -0.00045538845
6.289714 -0.00045572347
6.290714 -0.00045604147
6.291714 -0.00045634246999999995
6.292714 -0.00045662649999999997
6.293715 -0.00045689353000000004
6.294714 -0.0004571436
6.295714 -0.00045737675000000005
6.296714 -0.00045759298000000003
6.297714 -0.00045779238
6.298714 -0.00045797496999999996
6.299714 -0.00045814077
6.300714 -0.00045828983
6.301714 -0.00045842221
6.302714 -0.00045853794
6.303714 -0.00045863703
6.304714 -0.00045871952000000005
6.305714 -0.00045878541999999997
6.306714 -0.00045883471
6.307714 -0.00045886745
6.308714 -0.00045888360000000003
6.309714 -0.00045888314000000003
6.310714 -0.00045886608999999996
6.311714 -0.00045883244000000003
6.312714 -0.0004587821
6.313715 -0.00045871507
6.314714 -0.00045863130000000003
6.315714 -0.00045853076000000007
6.316714 -0.00045841343000000003
6.317714 -0.00045827924
6.318714 -0.00045812817
6.319714 -0.00045796019
6.320714 -0.00045777523999999996
6.321714 -0.00045757329000000005
6.322714 -0.00045735433
6.323714 -0.00045711826999999996
6.324714 -0.00045686515
6.325714 -0.00045659494000000004
6.326715 -0.00045630759
6.327714 -0.00045600309000000004
6.328714 -0.00045568145
6.329714 -0.00045534262
6.330714 -0.00045498655
6.331714 -0.00045461329
6.332714 -0.00045422275
6.333714 -0.00045381498
6.334714 -0.00045338993000000003
6.335714 -0.00045294755
6.336714 -0.00045248785
6.337714 -0.00045201077
6.338714 -0.00045151628
6.339714 -0.00045100433
6.340714 -0.00045047491
6.341714 -0.00044992803000000004
6.342714 -0.0004493636
6.343714 -0.00044878161
6.344714 -0.00044818207000000003
6.345714 -0.00044756493
6.346714 -0.0004469302
6.347714 -0.00044627790999999997
6.348714 -0.00044560802
6.349714 -0.00044492058000000003
6.350714 -0.00044421563
6.351714 -0.00044349316999999996
6.352714 -0.0004427533
6.353714 -0.0004419961
6.354714 -0.00044122162
6.355714 -0.00044042995
6.356714 -0.00043962118
6.357714 -0.00043879545
6.358714 -0.00043795285
6.359715 -0.00043709350999999997
6.360714 -0.00043621758
6.361714 -0.00043532514
6.362714 -0.00043441632
6.363714 -0.00043349127999999995
6.364714 -0.00043255013000000005
6.365714 -0.00043159293
6.366714 -0.00043061987
6.367714 -0.00042963097
6.368714 -0.00042862630000000003
6.369714 -0.00042760598000000005
6.370714 -0.00042657002000000006
6.371714 -0.00042551846000000006
6.372715 -0.00042445135
6.373714 -0.00042336869000000004
6.374714 -0.00042227048
6.375714 -0.00042115671
6.376714 -0.00042002735
6.377714 -0.00041888238000000003
6.378714 -0.00041772178
6.379714 -0.00041654547999999997
6.380714 -0.00041535345
6.381714 -0.00041414564000000003
6.382714 -0.00041292201
6.383714 -0.00041168250000000003
6.384714 -0.00041042708
6.385714 -0.00040915575000000006
6.386714 -0.00040786844999999997
6.387714 -0.00040656519
6.388714 -0.00040524596
6.389714 -0.00040391078000000003
6.390714 -0.00040255968
6.391714 -0.00040119271
6.392715 -0.00039980990999999994
6.393714 -0.00039841134
6.394714 -0.00039699707
6.395714 -0.00039556717
6.396714 -0.00039412175000000003
6.397714 -0.00039266088000000003
6.398714 -0.00039118468
6.399714 -0.00038969323999999995
6.400714 -0.00038818671
6.401714 -0.00038666511999999997
6.402714 -0.00038512862
6.403714 -0.00038357733999999996
6.404714 -0.00038201138
6.405715 -0.00038043079
6.406714 -0.00037883569
6.407714 -0.00037722618
6.408714 -0.00037560234999999996
6.409714 -0.00037396428
6.410714 -0.00037231205
6.411714 -0.00037064574
6.412714 -0.00036896541999999996
6.413714 -0.00036727117
6.414714 -0.00036556304999999997
6.415714 -0.00036384115
6.416714 -0.00036210554
6.417714 -0.00036035628
6.418715 -0.00035859346
6.419714 -0.00035681715
6.420714 -0.00035502744
6.421714 -0.00035322444
6.422714 -0.0003514082
6.423714 -0.00034957883999999997
6.424714 -0.00034773645
6.425714 -0.00034588115000000003
6.426714 -0.00034401303
6.427714 -0.00034213217
6.428714 -0.00034023869000000004
6.429714 -0.00033833271
6.430714 -0.00033641431
6.431714 -0.00033448359
6.432714 -0.00033254064
6.433714 -0.00033058554
6.434714 -0.0003286184
6.435714 -0.00032663928999999997
6.436714 -0.00032464827000000003
6.437714 -0.00032264543
6.438715 -0.00032063078
6.439714 -0.00031860442999999996
6.440714 -0.00031656639
6.441714 -0.00031451673
6.442714 -0.00031245547
6.443714 -0.00031038267000000003
6.444714 -0.00030829833
6.445714 -0.00030620254
6.446714 -0.00030409531
6.447714 -0.00030197668
6.448714 -0.00029984674
6.449714 -0.00029770551
6.450714 -0.00029555308
6.451715 -0.00029338952999999996
6.452714 -0.00029121493
6.453714 -0.00028902939
6.454714 -0.00028683301
6.455714 -0.00028462591
6.456714 -0.00028240822
6.457714 -0.00028018007
6.458714 -0.00027794163
6.459714 -0.00027569301
6.460714 -0.00027343442000000003
6.461714 -0.000271166
6.462714 -0.00026888792
6.463714 -0.00026660036
6.464714 -0.0002643035
6.465714 -0.0002619975
6.466714 -0.00025968252
6.467714 -0.00025735869
6.468714 -0.0002550262
6.469714 -0.00025268516
6.470714 -0.00025033573000000003
6.471714 -0.00024797803000000003
6.472714 -0.00024561216
6.473714 -0.00024323822
6.474714 -0.0002408563
6.475714 -0.00023846649
6.476714 -0.00023606883
6.477714 -0.00023366342
6.478714 -0.00023125031000000002
6.479714 -0.00022882955
6.480714 -0.00022640117999999997
6.481714 -0.00022396525
6.482714 -0.00022152182999999999
6.483714 -0.00021907093999999999
6.484715 -0.00021661264999999998
6.485714 -0.00021414701000000002
6.486714 -0.00021167406999999998
6.487714 -0.00020919392000000002
6.488714 -0.00020670664
6.489714 -0.0002042123
6.490714 -0.00020171101
6.491714 -0.00019920287000000001
6.492714 -0.00019668801
6.493714 -0.00019416655
6.494714 -0.00019163861
6.495714 -0.00018910431
6.496714 -0.00018656382
6.497715 -0.00018401727
6.498714 -0.0001814648
6.499714 -0.00017890659
6.500714 -0.00017634276
6.501714 -0.00017377347
6.502714 -0.00017119886
6.503714 -0.00016861907
6.504714 -0.00016603424
6.505714 -0.00016344449999999998
6.506714 -0.00016084998
6.507714 -0.0001582508
6.508714 -0.00015564708
6.509714 -0.00015303892
6.510714 -0.00015042642
6.511714 -0.00014780969
6.512714 -0.00014518882
6.513714 -0.00014256390999999998
6.514714 -0.00013993503
6.515714 -0.00013730228
6.516714 -0.00013466575
6.517715 -0.00013202554
6.518714 -0.00012938173
6.519714 -0.00012673441
6.520714 -0.0001240837
6.521714 -0.00012142968
6.522714 -0.00011877247000000001
6.523714 -0.00011611218000000001
6.524714 -0.00011344891
6.525714 -0.0001107828
6.526714 -0.00010811395
6.527714 -0.00010544251
6.528714 -0.00010276858
6.529714 -0.0001000923
6.530715 -9.741380599999999e-05
6.531714 -9.4733218e-05
6.532714 -9.205066399999999e-05
6.533714 -8.9366267e-05
6.534714 -8.6680154e-05
6.535714 -8.3992438e-05
6.536714 -8.1303233e-05
6.537714 -7.8612646e-05
6.538714 -7.5920781e-05
6.539714 -7.3227739e-05
6.540714 -7.0533616e-05
6.541714 -6.7838511e-05
6.542714 -6.5142501e-05
6.543715 -6.2445679e-05
6.544714 -5.9748129e-05
6.545714 -5.7049937000000005e-05
6.546714 -5.435118700000001e-05
6.547714 -5.1651972e-05
6.548714 -4.8952376000000003e-05
6.549714 -4.6252498e-05
6.550714 -4.3552436e-05
6.551714 -4.0852296e-05
6.552714 -3.8152189e-05
6.553714 -3.5452231e-05
6.554714 -3.2752553e-05
6.555714 -3.005328e-05
6.556714 -2.7354553999999998e-05
6.557714 -2.4656518e-05
6.558714 -2.195932e-05
6.559714 -1.9263113e-05
6.560714 -1.6568053e-05
6.561714 -1.3874298e-05
6.562714 -1.1182002999999999e-05
6.563715 -8.4913246e-06
6.564714 -5.8024145e-06
6.565714 -3.1154208000000003e-06
6.566714 -4.3048485e-07
6.567714 2.2522588e-06
6.568714 4.9326843000000004e-06
6.569714 7.6106751000000006e-06
6.570714 1.0286125e-05
6.571714 1.2958938000000001e-05
6.572714 1.562903e-05
6.573714 1.8296325e-05
6.574714 2.0960759e-05
6.575714 2.3622277e-05
6.576715 2.6280832999999998e-05
6.577714 2.8936384e-05
6.578714 3.1588897e-05
6.579714 3.4238343e-05
6.580714 3.6884694e-05
6.581714 3.9527924000000004e-05
6.582714 4.2168006e-05
6.583714 4.4804909e-05
6.584714 4.7438598e-05
6.585714 5.0069036e-05
6.586714 5.2696168e-05
6.587714 5.5319941000000004e-05
6.588714 5.7940292e-05
6.589714 6.0557142e-05
6.590714 6.317041e-05
6.591714 6.5779994e-05
6.592714 6.8385788e-05
6.593714 7.0987676e-05
6.594714 7.3585534e-05
6.595714 7.6179231e-05
6.596714 7.8768619e-05
6.597714 8.135355599999999e-05
6.598714 8.393389e-05
6.599714 8.650946499999999e-05
6.600714 8.9080123e-05
6.601714 9.1645711e-05
6.602714 9.4206075e-05
6.603714 9.6761062e-05
6.604714 9.9310512e-05
6.605714 0.00010185429000000001
6.606714 0.00010439224999999999
6.607714 0.00010692426
6.608714 0.00010945019999999999
6.609715 0.00011196994
6.610714 0.00011448335999999999
6.611714 0.00011699037000000002
6.612714 0.00011949086
6.613714 0.00012198474
6.614714 0.00012447191
6.615714 0.00012695230000000002
6.616714 0.00012942581
6.617714 0.00013189239
6.618714 0.00013435193999999999
6.619714 0.00013680442
6.620714 0.00013924973999999998
6.621714 0.00014168785
6.622715 0.00014411867
6.623714 0.00014654214
6.624714 0.00014895821
6.625714 0.00015136682
6.626714 0.00015376789000000001
6.627714 0.00015616139999999999
6.628714 0.00015854727
6.629714 0.00016092544999999999
6.630714 0.0001632959
6.631714 0.00016565856
6.632714 0.00016801339999999998
6.633714 0.00017036039
6.634714 0.00017269947
6.635714 0.00017503062999999999
6.636714 0.00017735383
6.637714 0.00017966905
6.638714 0.00018197626999999999
6.639714 0.00018427546
6.640714 0.00018656661
6.641714 0.00018884971
6.642715 0.00019112474
6.643714 0.00019339168000000003
6.644714 0.00019565050000000002
6.645714 0.00019790118000000001
6.646714 0.00020014368
6.647714 0.00020237796000000002
6.648714 0.00020460402000000002
6.649714 0.00020682178000000002
6.650714 0.00020903116999999998
6.651714 0.00021123211999999998
6.652714 0.00021342457
6.653714 0.00021560841
6.654714 0.00021778352999999998
6.655715 0.00021994986
6.656714 0.00022210725
6.657714 0.00022425555999999999
6.658714 0.00022639469999999998
6.659714 0.00022852448
6.660714 0.00023064479000000002
6.661714 0.00023275546999999998
6.662714 0.00023485637999999997
6.663714 0.00023694736
6.664714 0.00023902826
6.665714 0.00024109895
6.666714 0.00024315930000000003
6.667714 0.00024520916
6.668715 0.00024724843
6.669714 0.00024927699
6.670714 0.00025129475
6.671714 0.00025330162
6.672714 0.00025529755
6.673714 0.00025728245
6.674714 0.00025925631
6.675714 0.00026121909
6.676714 0.00026317077000000003
6.677714 0.00026511134
6.678714 0.00026704081
6.679714 0.00026895917999999997
6.680714 0.00027086649
6.681714 0.00027276276
6.682714 0.00027464803
6.683714 0.00027652234
6.684714 0.00027838571
6.685714 0.00028023819
6.686714 0.00028207983
6.687714 0.00028391064
6.688715 0.00028573068
6.689714 0.00028753993
6.690714 0.00028933846
6.691714 0.00029112625
6.692714 0.00029290331
6.693714 0.00029466964
6.694714 0.00029642523999999997
6.695714 0.00029817008
6.696714 0.00029990417
6.697714 0.00030162746
6.698714 0.0003033399
6.699714 0.00030504145
6.700714 0.00030673209
6.701715 0.00030841175
6.702714 0.00031008037
6.703714 0.00031173793
6.704714 0.00031338434
6.705714 0.00031501954
6.706714 0.00031664348999999996
6.707714 0.00031825612
6.708714 0.00031985735
6.709714 0.00032144715
6.710714 0.00032302544
6.711714 0.00032459216
6.712714 0.00032614726000000004
6.713714 0.00032769067
6.714714 0.00032922235
6.715714 0.00033074223
6.716714 0.00033225024000000004
6.717714 0.00033374633
6.718714 0.00033523045
6.719714 0.00033670251
6.720714 0.00033816248
6.721714 0.0003396103
6.722714 0.00034104592
6.723714 0.00034246925
6.724714 0.00034388029
6.725714 0.00034527894999999997
6.726714 0.00034666523
6.727714 0.00034803904
6.728714 0.0003494004
6.729714 0.00035074925
6.730714 0.00035208554
6.731714 0.00035340929
6.732714 0.00035472049
6.733714 0.00035601913
6.734715 0.00035730523
6.735714 0.00035857877
6.736714 0.00035983981
6.737714 0.00036108834
6.738714 0.00036232443
6.739714 0.00036354811
6.740714 0.00036475942000000004
6.741714 0.00036595841
6.742714 0.00036714513999999996
6.743714 0.00036831968
6.744714 0.00036948209000000004
6.745714 0.00037063239
6.746714 0.00037177067000000003
6.747715 0.00037289697
6.748714 0.00037401135
6.749714 0.00037511384
6.750714 0.00037620448
6.751714 0.0003772833
6.752714 0.00037835032
6.753714 0.00037940554
6.754714 0.00038044898
6.755714 0.0003814806
6.756714 0.00038250040999999996
6.757714 0.00038350840000000004
6.758714 0.00038450453
6.759714 0.00038548874
6.760714 0.00038646099000000004
6.761714 0.00038742119
6.762714 0.00038836934000000006
6.763714 0.00038930534000000005
6.764714 0.00039022916
6.765714 0.0003911407
6.766714 0.00039203996
6.767715 0.00039292686
6.768714 0.00039380129
6.769714 0.00039466327
6.770714 0.00039551273
6.771714 0.00039634965
6.772714 0.00039717401999999995
6.773714 0.00039798579
6.774714 0.00039878495999999997
6.775714 0.00039957153999999994
6.776714 0.00040034552
6.777714 0.00040110694
6.778714 0.00040185582
6.779714 0.00040259215000000006
6.780715 0.00040331602
6.781714 0.00040402741999999995
6.782714 0.00040472642
6.783714 0.00040541308
6.784714 0.00040608743
6.785714 0.00040674954
6.786714 0.00040739947
6.787714 0.00040803724999999996
6.788714 0.00040866297999999994
6.789714 0.00040927666
6.790714 0.00040987838
6.791714 0.00041046819
6.792714 0.00041104608
6.793715 0.00041161215
6.794714 0.00041216645000000004
6.795714 0.00041270896000000003
6.796714 0.00041323974000000006
6.797714 0.00041375883
6.798714 0.00041426629
6.799714 0.0004147621
6.800714 0.00041524631
6.801714 0.00041571893000000006
6.802714 0.00041618
6.803714 0.00041662952
6.804714 0.00041706753
6.805714 0.00041749404
6.806714 0.00041790909
6.807714 0.00041831267
6.808714 0.00041870480000000005
6.809714 0.00041908552
6.810714 0.00041945477
6.811714 0.00041981265999999995
6.812714 0.00042015913
6.813715 0.00042049419
6.814714 0.00042081788
6.815714 0.00042113014999999997
6.816714 0.00042143106
6.817714 0.00042172055
6.818714 0.00042199866999999996
6.819714 0.00042226538
6.820714 0.00042252071999999996
6.821714 0.00042276464999999996
6.822714 0.00042299715999999995
6.823714 0.00042321826000000004
6.824714 0.00042342795
6.825714 0.00042362617
6.826715 0.00042381297999999996
6.827714 0.00042398838000000003
6.828714 0.00042415236
6.829714 0.00042430497
6.830714 0.00042444621999999997
6.831714 0.00042457609
6.832714 0.00042469464
6.833714 0.00042480187000000003
6.834714 0.00042489787
6.835714 0.00042498263999999995
6.836714 0.00042505626000000004
6.837714 0.00042511879
6.838714 0.00042517031
6.839714 0.00042521087
6.840714 0.00042524052000000005
6.841714 0.0004252594
6.842714 0.00042526753999999996
6.843714 0.00042526499
6.844714 0.00042525189
6.845714 0.00042522829
6.846714 0.00042519428
6.847714 0.00042514988999999996
6.848714 0.00042509522999999996
6.849714 0.00042503038
6.850714 0.0004249554
6.851714 0.00042487027
6.852714 0.00042477509000000003
6.853714 0.00042466991
6.854714 0.00042455476
6.855714 0.00042442965999999995
6.856714 0.00042429459999999996
6.857714 0.00042414962999999994
6.858714 0.00042399474
6.859715 0.00042382994
6.860714 0.00042365527
6.861714 0.00042347069
6.862714 0.00042327619999999995
6.863714 0.00042307179
6.864714 0.00042285746999999997
6.865714 0.00042263323000000006
6.866714 0.00042239908
6.867714 0.00042215502000000004
6.868714 0.00042190104000000003
6.869714 0.00042163715000000004
6.870714 0.00042136339
6.871714 0.00042107977
6.872715 0.00042078632000000006
6.873714 0.00042048309
6.874714 0.00042017009
6.875714 0.00041984735999999996
6.876714 0.00041951498
6.877714 0.00041917296999999996
6.878714 0.0004188214
6.879714 0.00041846033000000004
6.880714 0.00041808985000000003
6.881714 0.00041771
6.882714 0.00041732083000000004
6.883714 0.00041692242
6.884714 0.00041651488
6.885714 0.00041609818999999995
6.886714 0.00041567245999999996
6.887714 0.00041523776000000005
6.888714 0.00041479415999999997
6.889714 0.00041434168
6.890714 0.00041388043
6.891714 0.00041341041
6.892715 0.00041293169
6.893714 0.00041244434
6.894714 0.00041194839
6.895714 0.0004114439
6.896714 0.00041093090000000003
6.897714 0.00041040944
6.898714 0.00040987957
6.899714 0.00040934133
6.900714 0.00040879477
6.901714 0.00040823987999999997
6.902714 0.00040767673
6.903714 0.00040710538
6.904714 0.00040652585
6.905715 0.00040593814
6.906714 0.00040534233000000003
6.907714 0.00040473842
6.908714 0.00040412642000000004
6.909714 0.00040350642000000004
6.910714 0.00040287837
6.911714 0.00040224236
6.912714 0.00040159834
6.913714 0.00040094637000000005
6.914714 0.00040028644
6.915714 0.0003996186
6.916714 0.0003989428
6.917714 0.00039825909
6.918715 0.00039756746
6.919714 0.00039686793
6.920714 0.00039616048
6.921714 0.00039544511
6.922714 0.00039472184
6.923714 0.00039399069000000005
6.924714 0.00039325164
6.925714 0.00039250476000000006
6.926714 0.00039175002
6.927714 0.00039098744999999997
6.928714 0.00039021711000000004
6.929714 0.00038943904000000005
6.930714 0.00038865328000000005
6.931714 0.00038785988
6.932714 0.00038705894000000006
6.933714 0.00038625049000000003
6.934714 0.00038543462000000005
6.935714 0.00038461144
6.936714 0.00038378102999999997
6.937714 0.00038294352
6.938715 0.00038209896
6.939714 0.00038124748999999997
6.940714 0.0003803892
6.941714 0.00037952422999999996
6.942714 0.00037865266
6.943714 0.00037777458999999997
6.944714 0.00037689013000000003
6.945714 0.00037599939
6.946714 0.00037510245000000003
6.947714 0.00037419939
6.948714 0.00037329028
6.949714 0.00037237519
6.950714 0.00037145417
6.951715 0.00037052725000000003
6.952714 0.00036959448
6.953714 0.00036865588
6.954714 0.00036771146
6.955714 0.00036676122
6.956714 0.00036580516
6.957714 0.00036484325
6.958714 0.00036387548000000003
6.959714 0.00036290182
6.960714 0.00036192225
6.961714 0.00036093675
6.962714 0.00035994526
6.963714 0.00035894777
6.964714 0.00035794426
6.965714 0.00035693467
6.966714 0.00035591902000000003
6.967714 0.00035489726999999997
6.968714 0.00035386943
6.969714 0.00035283548999999996
6.970714 0.00035179546
6.971714 0.00035074934
6.972714 0.00034969717
6.973714 0.00034863897
6.974714 0.00034757477
6.975714 0.00034650463
6.976714 0.00034542859
6.977714 0.0003443467
6.978714 0.00034325903
6.979714 0.00034216564
6.980714 0.00034106661
6.981714 0.000339962
6.982714 0.00033885187
6.983714 0.00033773631
6.984715 0.00033661538
6.985714 0.00033548915
6.986714 0.00033435772
6.987714 0.00033322114999999997
6.988714 0.00033207947999999997
6.989714 0.00033093281
6.990714 0.00032978121
6.991714 0.00032862474
6.992714 0.00032746345
6.993714 0.00032629744
6.994714 0.00032512673000000003
6.995714 0.00032395144
6.996714 0.0003227716
6.997715 0.00032158728
6.998714 0.00032039854
6.999714 0.00031920545
7.000714 0.00031800807
7.001714 0.00031680647
7.002714 0.00031560069
7.003714 0.00031439080999999997
7.004714 0.00031317686
7.005714 0.00031195891
7.006714 0.000310737
7.007714 0.00030951119
7.008714 0.00030828147999999996
7.009714 0.00030704794
7.010714 0.00030581057
7.011714 0.00030456938
7.012714 0.00030332439999999997
7.013714 0.00030207559
7.014714 0.00030082297
7.015714 0.0002995665
7.016714 0.00029830617
7.017715 0.00029704192
7.018714 0.00029577373
7.019714 0.00029450155
7.020714 0.00029322532
7.021714 0.000291945
7.022714 0.00029066052
7.023714 0.00028937184
7.024714 0.00028807888
7.025714 0.00028678162
7.026714 0.00028548
7.027714 0.00028417398
7.028714 0.00028286356
7.029714 0.00028154873
7.030715 0.00028022946
7.031714 0.00027890576
7.032714 0.00027757766999999997
7.033714 0.00027624521
7.034714 0.00027490844
7.035714 0.00027356741
7.036714 0.00027222220000000004
7.037714 0.00027087292000000003
7.038714 0.00026951964
7.039714 0.00026816249
7.040714 0.00026680157
7.041714 0.00026543701
7.042714 0.00026406892
7.043715 0.00026269745
7.044714 0.00026132273000000004
7.045714 0.00025994483999999997
7.046714 0.00025856393000000004
7.047714 0.00025718010999999997
7.048714 0.00025579347
7.049714 0.00025440413
7.050714 0.00025301212999999996
7.051714 0.00025161754999999996
7.052714 0.00025022048
7.053714 0.00024882092000000003
7.054714 0.00024741892
7.055714 0.00024601450000000003
7.056714 0.00024460765
7.057714 0.00024319836
7.058714 0.00024178663999999998
7.059714 0.00024037247000000003
7.060714 0.00023895579000000002
7.061714 0.0002375366
7.062714 0.00023611483000000001
7.063715 0.00023469047
7.064714 0.00023326345
7.065714 0.00023183374999999999
7.066714 0.00023040132
7.067714 0.00022896613
7.068714 0.00022752818000000002
7.069714 0.00022608741999999998
7.070714 0.00022464385
7.071714 0.00022319746000000002
7.072714 0.00022174822
7.073714 0.00022029616999999998
7.074714 0.0002188413
7.075714 0.0002173836
7.076715 0.00021592311000000002
7.077714 0.00021445987
7.078714 0.00021299387999999998
7.079714 0.00021152518
7.080714 0.00021005379999999998
7.081714 0.00020857976000000002
7.082714 0.00020710308000000002
7.083714 0.00020562379
7.084714 0.00020414193000000002
7.085714 0.00020265752
7.086714 0.00020117059
7.087714 0.00019968115
7.088714 0.00019818922000000002
7.089714 0.00019669483000000001
7.090714 0.000195198
7.091714 0.00019369874999999997
7.092714 0.00019219709999999997
7.093714 0.00019069308
7.094714 0.00018918672
7.095714 0.00018767804
7.096714 0.00018616709
7.097714 0.00018465389
7.098714 0.0001831385
7.099714 0.00018162098
7.100714 0.00018010136
7.101714 0.00017857971
7.102714 0.00017705609
7.103714 0.00017553057000000002
7.104714 0.00017400322
7.105714 0.00017247411
7.106714 0.0001709433
7.107714 0.00016941087
7.108714 0.00016787688999999998
7.109715 0.00016634141
7.110714 0.00016480449
7.111714 0.00016326618
7.112714 0.00016172651999999999
7.113714 0.00016018554
7.114714 0.00015864326
7.115714 0.0001570997
7.116714 0.00015555485
7.117714 0.00015400869
7.118714 0.00015246121
7.119714 0.00015091236
7.120714 0.00014936211000000002
7.121714 0.0001478104
7.122715 0.00014625716000000002
7.123714 0.00014470235
7.124714 0.00014314588
7.125714 0.0001415877
7.126714 0.00014002774
7.127714 0.00013846592
7.128714 0.00013690219
7.129714 0.00013533651
7.130714 0.00013376881
7.131714 0.00013219909
7.132714 0.00013062731
7.133714 0.00012905348
7.134714 0.00012747759
7.135714 0.00012589967000000001
7.136714 0.00012431975
7.137714 0.00012273789
7.138714 0.00012115414
7.139714 0.00011956857
7.140714 0.00011798128
7.141714 0.00011639235
7.142715 0.00011480187
7.143714 0.00011320994
7.144714 0.00011161668
7.145714 0.00011002219000000001
7.146714 0.00010842656000000001
7.147714 0.00010682988000000001
7.148714 0.00010523225
7.149714 0.00010363376
7.150714 0.00010203447
7.151714 0.00010043444
7.152714 9.8833721e-05
7.153714 9.7232351e-05
7.154714 9.5630355e-05
7.155715 9.4027746e-05
7.156714 9.2424523e-05
7.157714 9.0820674e-05
7.158714 8.921618399999999e-05
7.159714 8.7611028e-05
7.160714 8.6005173e-05
7.161714 8.4398579e-05
7.162714 8.279120599999999e-05
7.163714 8.1183009e-05
7.164714 7.9573954e-05
7.165714 7.7963995e-05
7.166714 7.635309800000001e-05
7.167714 7.4741229e-05
7.168715 7.3128359e-05
7.169714 7.1514478e-05
7.170714 6.9899568e-05
7.171714 6.8283623e-05
7.172714 6.6666649e-05
7.173714 6.5048653e-05
7.174714 6.342965e-05
7.175714 6.1809658e-05
7.176714 6.0188711000000005e-05
7.177714 5.8566832000000004e-05
7.178714 5.6944053999999997e-05
7.179714 5.5320413e-05
7.180714 5.3695942e-05
7.181714 5.2070674999999994e-05
7.182714 5.044464e-05
7.183714 4.8817873e-05
7.184714 4.7190395e-05
7.185714 4.5562231e-05
7.186714 4.3933403000000003e-05
7.187714 4.2303924e-05
7.188715 4.0673811e-05
7.189714 3.9043073e-05
7.190714 3.7411718e-05
7.191714 3.5779755e-05
7.192714 3.4147189e-05
7.193714 3.2514029e-05
7.194714 3.0880287e-05
7.195714 2.924597e-05
7.196714 2.7611099999999997e-05
7.197714 2.5975691999999997e-05
7.198714 2.4339772e-05
7.199714 2.2703372e-05
7.200714 2.1066528e-05
7.201715 1.9429281999999998e-05
7.202714 1.7791685e-05
7.203714 1.6153787e-05
7.204714 1.4515648e-05
7.205714 1.2877329e-05
7.206714 1.1238895e-05
7.207714 9.6004108e-06
7.208714 7.9619404e-06
7.209714 6.3235468e-06
7.210714 4.6852892999999996e-06
7.211714 3.0472222000000003e-06
7.212714 1.4093939999999998e-06
7.213714 -2.2815492e-07
7.214714 -1.865393e-06
7.215714 -3.5022978e-06
7.216714 -5.1388579e-06
7.217714 -6.7750719e-06
7.218714 -8.4109502e-06
7.219714 -1.0046512e-05
7.220714 -1.1681788e-05
7.221714 -1.3316816e-05
7.222714 -1.4951641e-05
7.223714 -1.6586316e-05
7.224714 -1.8220896e-05
7.225714 -1.9855442e-05
7.226714 -2.149001e-05
7.227714 -2.3124657e-05
7.228714 -2.4759436e-05
7.229714 -2.6394395e-05
7.230714 -2.8029575e-05
7.231714 -2.9665006e-05
7.232714 -3.1300704e-05
7.233714 -3.293668e-05
7.234715 -3.4572926e-05
7.235714 -3.6209426e-05
7.236714 -3.7846144e-05
7.237714 -3.9483038e-05
7.238714 -4.1120049e-05
7.239714 -4.2757105e-05
7.240714 -4.439413e-05
7.241714 -4.6031033e-05
7.242714 -4.7667717e-05
7.243714 -4.9304082999999995e-05
7.244714 -5.0940025e-05
7.245714 -5.2575439000000005e-05
7.246714 -5.4210221e-05
7.247715 -5.5844276000000004e-05
7.248714 -5.7477502e-05
7.249714 -5.9109811e-05
7.250714 -6.0741121e-05
7.251714 -6.2371362e-05
7.252714 -6.4000471e-05
7.253714 -6.562839900000001e-05
7.254714 -6.7255104e-05
7.255714 -6.888055900000001e-05
7.256714 -7.0504746e-05
7.257714 -7.2127654e-05
7.258714 -7.3749288e-05
7.259714 -7.536965e-05
7.260714 -7.6988761e-05
7.261714 -7.8606632e-05
7.262714 -8.0223293e-05
7.263714 -8.1838766e-05
7.264714 -8.3453074e-05
7.265714 -8.5066239e-05
7.266714 -8.6678278e-05
7.267715 -8.828921499999999e-05
7.268714 -8.9899061e-05
7.269714 -9.1507815e-05
7.270714 -9.3115483e-05
7.271714 -9.4722066e-05
7.272714 -9.632754000000001e-05
7.273714 -9.79319e-05
7.274714 -9.9535123e-05
7.275714 -0.00010113717999999999
7.276714 -0.00010273802
7.277714 -0.00010433763999999999
7.278714 -0.00010593599
7.279714 -0.00010753302999999999
7.280715 -0.00010912872
7.281714 -0.00011072302999999999
7.282714 -0.00011231592
7.283714 -0.00011390736999999999
7.284714 -0.00011549731999999999
7.285714 -0.00011708577
7.286714 -0.00011867268
7.287714 -0.00012025803
7.288714 -0.00012184179
7.289714 -0.00012342393999999999
7.290714 -0.00012500449
7.291714 -0.00012658339
7.292714 -0.00012816065
7.293715 -0.00012973622
7.294714 -0.00013131012
7.295714 -0.00013288229
7.296714 -0.00013445272
7.297714 -0.00013602137000000002
7.298714 -0.0001375882
7.299714 -0.00013915318
7.300714 -0.00014071626
7.301714 -0.00014227738
7.302714 -0.0001438365
7.303714 -0.00014539352999999998
7.304714 -0.00014694842
7.305714 -0.00014850111
7.306714 -0.00015005151999999999
7.307714 -0.00015159958
7.308714 -0.00015314522
7.309714 -0.00015468836999999998
7.310714 -0.00015622896
7.311714 -0.00015776693999999998
7.312714 -0.00015930225
7.313715 -0.00016083484
7.314714 -0.00016236467999999999
7.315714 -0.00016389173
7.316714 -0.00016541597
7.317714 -0.00016693739
7.318714 -0.00016845598
7.319714 -0.00016997176
7.320714 -0.00017148471
7.321714 -0.00017299488
7.322714 -0.00017450229
7.323714 -0.00017600696
7.324714 -0.00017750892
7.325714 -0.0001790082
7.326715 -0.00018050484
7.327714 -0.00018199887
7.328714 -0.00018349029
7.329714 -0.00018497915
7.330714 -0.00018646543
7.331714 -0.00018794916
7.332714 -0.00018943031000000002
7.333714 -0.00019090885
7.334714 -0.00019238477999999998
7.335714 -0.00019385805
7.336714 -0.00019532858000000002
7.337714 -0.00019679633
7.338714 -0.00019826120000000002
7.339714 -0.00019972315
7.340714 -0.00020118205000000002
7.341714 -0.00020263781
7.342714 -0.00020409032
7.343714 -0.00020553948
7.344714 -0.00020698519
7.345714 -0.00020842732999999997
7.346714 -0.00020986579
7.347714 -0.00021130048999999998
7.348714 -0.00021273133
7.349714 -0.00021415822
7.350714 -0.00021558105000000003
7.351714 -0.0002169998
7.352714 -0.00021841436000000002
7.353714 -0.00021982468999999998
7.354714 -0.00022123077
7.355714 -0.00022263255
7.356714 -0.00022403001
7.357714 -0.00022542313
7.358714 -0.00022681189999999998
7.359715 -0.00022819631
7.360714 -0.00022957638
7.361714 -0.00023095211
7.362714 -0.00023232349
7.363714 -0.00023369055000000002
7.364714 -0.00023505329000000002
7.365714 -0.00023641173
7.366714 -0.00023776585999999998
7.367714 -0.00023911568
7.368714 -0.00024046121
7.369714 -0.00024180245
7.370714 -0.00024313938000000002
7.371714 -0.00024447198999999996
7.372715 -0.00024580027
7.373714 -0.00024712419
7.374714 -0.00024844373
7.375714 -0.00024975886
7.376714 -0.00025106958
7.377714 -0.00025237581999999997
7.378714 -0.00025367757999999996
7.379714 -0.00025497481999999996
7.380714 -0.00025626749999999997
7.381714 -0.0002575556
7.382714 -0.00025883908
7.383714 -0.00026011792
7.384714 -0.00026139207000000004
7.385714 -0.00026266152
7.386714 -0.00026392622
7.387714 -0.00026518615
7.388714 -0.00026644127
7.389714 -0.00026769155
7.390714 -0.00026893697
7.391714 -0.00027017745
7.392715 -0.00027141298
7.393714 -0.00027264347999999996
7.394714 -0.00027386893
7.395714 -0.00027508925
7.396714 -0.00027630435
7.397714 -0.00027751421
7.398714 -0.00027871872
7.399714 -0.0002799178
7.400714 -0.00028111134999999997
7.401714 -0.00028229929
7.402714 -0.00028348152
7.403714 -0.00028465795
7.404714 -0.00028582847000000003
7.405715 -0.00028699298999999997
7.406714 -0.00028815141000000004
7.407714 -0.00028930363
7.408714 -0.00029044957
7.409714 -0.00029158914
7.410714 -0.00029272230000000003
7.411714 -0.00029384896
7.412714 -0.00029496907
7.413714 -0.00029608259
7.414714 -0.00029718949
7.415714 -0.00029828977
7.416714 -0.00029938342
7.417714 -0.00030047042
7.418715 -0.00030155081
7.419714 -0.00030262461
7.420714 -0.00030369185
7.421714 -0.00030475258
7.422714 -0.00030580684
7.423714 -0.00030685468999999997
7.424714 -0.00030789618
7.425714 -0.00030893134
7.426714 -0.00030996022999999997
7.427714 -0.00031098291
7.428714 -0.00031199941
7.429714 -0.00031300974
7.430714 -0.00031401394
7.431714 -0.00031501202
7.432714 -0.00031600398
7.433714 -0.0003169898
7.434714 -0.00031796944
7.435714 -0.0003189429
7.436714 -0.0003199101
7.437714 -0.00032087098
7.438715 -0.0003218255
7.439714 -0.00032277355
7.440714 -0.00032371506
7.441714 -0.00032464993
7.442714 -0.00032557807
7.443714 -0.00032649939
7.444714 -0.00032741377
7.445714 -0.00032832113
7.446714 -0.00032922135
7.447714 -0.00033011434
7.448714 -0.000331
7.449714 -0.00033187825
7.450714 -0.00033274903
7.451715 -0.00033361225
7.452714 -0.00033446783999999997
7.453714 -0.00033531574
7.454714 -0.00033615588000000004
7.455714 -0.00033698823
7.456714 -0.00033781273
7.457714 -0.00033862937
7.458714 -0.00033943809
7.459714 -0.00034023888
7.460714 -0.00034103168
7.461714 -0.00034181651
7.462714 -0.00034259331
7.463714 -0.00034336206
7.464714 -0.00034412276
7.465714 -0.00034487537
7.466714 -0.00034561986
7.467714 -0.00034635623
7.468714 -0.00034708444
7.469714 -0.00034780446
7.470714 -0.0003485163
7.471714 -0.00034921993000000003
7.472714 -0.00034991533
7.473714 -0.00035060248
7.474714 -0.00035128135
7.475714 -0.00035195196
7.476714 -0.0003526143
7.477714 -0.00035326836
7.478714 -0.00035391415
7.479714 -0.00035455168000000003
7.480714 -0.00035518096000000004
7.481714 -0.00035580201
7.482714 -0.00035641485
7.483714 -0.00035701951
7.484715 -0.00035761602000000003
7.485714 -0.0003582044
7.486714 -0.00035878468
7.487714 -0.00035935686
7.488714 -0.000359921
7.489714 -0.00036047709
7.490714 -0.00036102515
7.491714 -0.00036156520999999997
7.492714 -0.00036209724
7.493714 -0.00036262121999999997
7.494714 -0.00036313716
7.495714 -0.00036364499000000005
7.496714 -0.00036414469
7.497715 -0.00036463621
7.498714 -0.00036511947000000003
7.499714 -0.00036559441
7.500714 -0.00036606095
7.501714 -0.000366519
7.502714 -0.00036696847000000003
7.503714 -0.00036740926
7.504714 -0.00036784124
7.505714 -0.00036826436
7.506714 -0.00036867848
7.507714 -0.00036908352
7.508714 -0.00036947938000000003
7.509714 -0.00036986598
7.510714 -0.00037024324
7.511714 -0.00037061111
7.512714 -0.00037096952
7.513714 -0.00037131845
7.514714 -0.00037165785000000003
7.515714 -0.0003719877
7.516714 -0.00037230802000000004
7.517715 -0.0003726188
7.518714 -0.00037292007
7.519714 -0.00037321186
7.520714 -0.00037349420999999996
7.521714 -0.00037376717
7.522714 -0.00037403079
7.523714 -0.0003742851
7.524714 -0.00037453021
7.525714 -0.00037476614
7.526714 -0.00037499296
7.527714 -0.00037521072
7.528714 -0.00037541946999999996
7.529714 -0.00037561924
7.530715 -0.00037581008
7.531714 -0.000375992
7.532714 -0.00037616503
7.533714 -0.00037632917
7.534714 -0.00037648442
7.535714 -0.00037663078
7.536714 -0.00037676820999999996
7.537714 -0.0003768967
7.538714 -0.00037701617999999997
7.539714 -0.00037712663999999997
7.540714 -0.00037722805
7.541714 -0.00037732034
7.542714 -0.00037740344
7.543715 -0.00037747734
7.544714 -0.00037754198
7.545714 -0.00037759729999999996
7.546714 -0.00037764328
7.547714 -0.00037767986
7.548714 -0.00037770703
7.549714 -0.00037772475
7.550714 -0.00037773297999999997
7.551714 -0.00037773173
7.552714 -0.00037772095
7.553714 -0.00037770067
7.554714 -0.00037767086
7.555714 -0.00037763149999999997
7.556714 -0.00037758261
7.557714 -0.0003775242
7.558714 -0.00037745624
7.559714 -0.00037737875000000003
7.560714 -0.00037729174
7.561714 -0.00037719517
7.562714 -0.00037708908
7.563715 -0.00037697343
7.564714 -0.00037684824
7.565714 -0.0003767135
7.566714 -0.00037656921
7.567714 -0.00037641535
7.568714 -0.00037625189
7.569714 -0.00037607886000000005
7.570714 -0.00037589622999999997
7.571714 -0.00037570401
7.572714 -0.00037550219
7.573714 -0.00037529078
7.574714 -0.00037506979
7.575714 -0.00037483924
7.576715 -0.00037459915
7.577714 -0.00037434957
7.578714 -0.0003740905
7.579714 -0.00037382201
7.580714 -0.00037354415999999997
7.581714 -0.00037325701
7.582714 -0.00037296062999999996
7.583714 -0.00037265506
7.584714 -0.0003723404
7.585714 -0.00037201671
7.586714 -0.00037168408999999997
7.587714 -0.00037134258999999996
7.588714 -0.0003709923
7.589714 -0.00037063328
7.590714 -0.00037026557
7.591714 -0.00036988924
7.592714 -0.00036950435
7.593714 -0.0003691109
7.594714 -0.00036870892
7.595714 -0.00036829844999999997
7.596714 -0.00036787943999999997
7.597714 -0.00036745190999999997
7.598714 -0.00036701583
7.599714 -0.00036657118
7.600714 -0.00036611788999999997
7.601714 -0.00036565591
7.602714 -0.00036518520000000004
7.603714 -0.00036470567
7.604714 -0.00036421727
7.605714 -0.00036371994
7.606714 -0.0003632136
7.607714 -0.00036269821
7.608714 -0.00036217371
7.609715 -0.00036164004
7.610714 -0.00036109716
7.611714 -0.00036054505
7.612714 -0.00035998369
7.613714 -0.00035941307
7.614714 -0.00035883322
7.615714 -0.00035824414
7.616714 -0.00035764588000000003
7.617714 -0.00035703845
7.618714 -0.00035642192
7.619714 -0.0003557964
7.620714 -0.00035516191
7.621714 -0.00035451856
7.622715 -0.00035386643
7.623714 -0.00035320559
7.624714 -0.00035253614999999997
7.625714 -0.00035185821999999997
7.626714 -0.00035117187
7.627714 -0.00035047717
7.628714 -0.00034977425
7.629714 -0.00034906313
7.630714 -0.00034834393
7.631714 -0.0003476167
7.632714 -0.00034688148
7.633714 -0.00034613834
7.634714 -0.0003453873
7.635714 -0.00034462842
7.636714 -0.00034386171000000003
7.637714 -0.00034308721000000003
7.638714 -0.00034230493
7.639714 -0.0003415149
7.640714 -0.00034071713
7.641714 -0.00033991164
7.642715 -0.00033909841
7.643714 -0.0003382775
7.644714 -0.00033744891
7.645714 -0.00033661265
7.646714 -0.00033576875
7.647714 -0.00033491722
7.648714 -0.00033405810999999997
7.649714 -0.00033319143
7.650714 -0.00033231725
7.651714 -0.00033143555999999997
7.652714 -0.00033054644
7.653714 -0.0003296499
7.654714 -0.000328746
7.655715 -0.0003278348
7.656714 -0.0003269163
7.657714 -0.00032599056999999996
7.658714 -0.00032505764
7.659714 -0.00032411754
7.660714 -0.0003231703
7.661714 -0.00032221594
7.662714 -0.00032125451999999997
7.663714 -0.00032028602
7.664714 -0.00031931047
7.665714 -0.0003183279
7.666714 -0.00031733832
7.667714 -0.00031634177
7.668715 -0.00031533822999999997
7.669714 -0.00031432773999999996
7.670714 -0.00031331031
7.671714 -0.00031228597
7.672714 -0.00031125476
7.673714 -0.00031021670999999997
7.674714 -0.00030917188
7.675714 -0.00030812032
7.676714 -0.00030706208
7.677714 -0.00030599724000000003
7.678714 -0.00030492590000000003
7.679714 -0.00030384813000000003
7.680714 -0.00030276403
7.681714 -0.00030167371
7.682714 -0.00030057727
7.683714 -0.00029947485
7.684714 -0.00029836654
7.685714 -0.00029725247000000004
7.686714 -0.00029613277
7.687714 -0.00029500756999999996
7.688715 -0.00029387695
7.689714 -0.00029274106
7.690714 -0.00029159999
7.691714 -0.00029045382
7.692714 -0.00028930262
7.693714 -0.0002881465
7.694714 -0.00028698551
7.695714 -0.00028581969000000004
7.696714 -0.0002846491
7.697714 -0.00028347376
7.698714 -0.00028229367
7.699714 -0.00028110885
7.700714 -0.0002799193
7.701715 -0.000278725
7.702714 -0.00027752594
7.703714 -0.00027632211
7.704714 -0.00027511348
7.705714 -0.00027390004
7.706714 -0.00027268177
7.707714 -0.00027145866
7.708714 -0.00027023068
7.709714 -0.00026899786
7.710714 -0.0002677602
7.711714 -0.00026651769
7.712714 -0.00026527039
7.713714 -0.00026401833
7.714714 -0.00026276156999999997
7.715714 -0.00026150017000000004
7.716714 -0.0002602342
7.717714 -0.00025896372
7.718714 -0.00025768886
7.719714 -0.00025640967999999997
7.720714 -0.00025512632
7.721714 -0.00025383885999999997
7.722714 -0.00025254742
7.723714 -0.00025125214
7.724714 -0.00024995311
7.725714 -0.00024865044000000003
7.726714 -0.00024734425
7.727714 -0.00024603464
7.728714 -0.00024472172000000004
7.729714 -0.00024340558999999998
7.730714 -0.00024208634000000002
7.731714 -0.00024076405
7.732714 -0.0002394388
7.733714 -0.00023811069
7.734715 -0.00023677976000000003
7.735714 -0.0002354461
7.736714 -0.00023410976
7.737714 -0.00023277079999999998
7.738714 -0.00023142927
7.739714 -0.00023008524
7.740714 -0.00022873875999999998
7.741714 -0.00022738989
7.742714 -0.0002260387
7.743714 -0.00022468525
7.744714 -0.00022332961
7.745714 -0.00022197182
7.746714 -0.00022061196999999998
7.747715 -0.00021925010999999998
7.748714 -0.00021788635000000002
7.749714 -0.00021652074000000002
7.750714 -0.00021515336
7.751714 -0.00021378429999999998
7.752714 -0.00021241362000000002
7.753714 -0.0002110414
7.754714 -0.00020966770000000002
7.755714 -0.00020829259
7.756714 -0.00020691614
7.757714 -0.00020553841000000002
7.758714 -0.00020415945999999999
7.759714 -0.00020277932
7.760714 -0.00020139805
7.761714 -0.00020001568999999998
7.762714 -0.00019863228
7.763714 -0.00019724781999999998
7.764714 -0.00019586237000000003
7.765714 -0.00019447593000000002
7.766714 -0.00019308854
7.767715 -0.0001917002
7.768714 -0.00019031096
7.769714 -0.00018892084
7.770714 -0.00018752987
7.771714 -0.00018613811
7.772714 -0.00018474558
7.773714 -0.00018335235
7.774714 -0.00018195849
7.775714 -0.00018056406
7.776714 -0.00017916916
7.777714 -0.00017777388
7.778714 -0.00017637833
7.779714 -0.00017498261
7.780715 -0.00017358685
7.781714 -0.00017219119
7.782714 -0.00017079574
7.783714 -0.00016940065
7.784714 -0.00016800607
7.785714 -0.00016661212000000002
7.786714 -0.00016521894
7.787714 -0.00016382668
7.788714 -0.00016243545
7.789714 -0.00016104535999999999
7.790714 -0.00015965654
7.791714 -0.00015826909
7.792714 -0.00015688307000000001
7.793715 -0.00015549857
7.794714 -0.00015411564
7.795714 -0.00015273433
7.796714 -0.00015135469
7.797714 -0.00014997671
7.798714 -0.00014860042
7.799714 -0.00014722581
7.800714 -0.00014585288
7.801714 -0.00014448161000000002
7.802714 -0.00014311199
7.803714 -0.000141744
7.804714 -0.0001403776
7.805714 -0.00013901279
7.806714 -0.00013764953999999998
7.807714 -0.00013628786
7.808714 -0.00013492772000000001
7.809714 -0.00013356915000000002
7.810714 -0.00013221216
7.811714 -0.00013085679
7.812714 -0.00012950306
7.813715 -0.00012815104
7.814714 -0.0001268008
7.815714 -0.00012545239
7.816714 -0.00012410591
7.817714 -0.00012276145
7.818714 -0.00012141911
7.819714 -0.00012007902
7.820714 -0.00011874127
7.821714 -0.00011740600000000001
7.822714 -0.00011607330999999999
7.823714 -0.00011474331999999999
7.824714 -0.00011341616
7.825714 -0.00011209194
7.826715 -0.00011077076
7.827714 -0.00010945273999999999
7.828714 -0.00010813798
7.829714 -0.00010682656
7.830714 -0.00010551859999999999
7.831714 -0.00010421414
7.832714 -0.00010291328
7.833714 -0.00010161608999999999
7.834714 -0.00010032263000000001
7.835714 -9.903296799999999e-05
7.836714 -9.7747147e-05
7.837714 -9.646523700000001e-05
7.838714 -9.518728299999999e-05
7.839714 -9.391334299999999e-05
7.840714 -9.2643472e-05
7.841714 -9.1377728e-05
7.842714 -9.0116163e-05
7.843714 -8.8858837e-05
7.844714 -8.760581e-05
7.845714 -8.6357142e-05
7.846714 -8.5112896e-05
7.847714 -8.387314100000001e-05
7.848714 -8.2637933e-05
7.849714 -8.1407336e-05
7.850714 -8.018141100000001e-05
7.851714 -7.8960215e-05
7.852714 -7.774379999999999e-05
7.853714 -7.653221099999999e-05
7.854714 -7.532549399999999e-05
7.855714 -7.4123676e-05
7.856714 -7.2926781e-05
7.857714 -7.1734831e-05
7.858714 -7.0547833e-05
7.859715 -6.9365785e-05
7.860714 -6.8188683e-05
7.861714 -6.7016504e-05
7.862714 -6.584923e-05
7.863714 -6.4686827e-05
7.864714 -6.3529268e-05
7.865714 -6.237651700000001e-05
7.866714 -6.1228536e-05
7.867714 -6.0085295999999994e-05
7.868714 -5.8946767e-05
7.869714 -5.781292299999999e-05
7.870714 -5.6683751e-05
7.871714 -5.5559246e-05
7.872715 -5.443940800000001e-05
7.873714 -5.332426e-05
7.874714 -5.221383500000001e-05
7.875714 -5.1108174e-05
7.876714 -5.0007344e-05
7.877714 -4.8911419999999995e-05
7.878714 -4.7820492e-05
7.879714 -4.6734661e-05
7.880714 -4.5654045e-05
7.881714 -4.4578769e-05
7.882714 -4.3508966999999996e-05
7.883714 -4.2444782e-05
7.884714 -4.1386357e-05
7.885714 -4.0333836e-05
7.886714 -3.9287363e-05
7.887714 -3.8247077e-05
7.888714 -3.7213113e-05
7.889714 -3.6185588e-05
7.890714 -3.5164618e-05
7.891714 -3.4150298e-05
7.892715 -3.3142711999999996e-05
7.893714 -3.2141924000000004e-05
7.894714 -3.1147985e-05
7.895714 -3.0160928e-05
7.896714 -2.9180765e-05
7.897714 -2.8207495e-05
7.898714 -2.7241103e-05
7.899714 -2.6281555000000003e-05
7.900714 -2.5328804999999997e-05
7.901714 -2.4382802999999998e-05
7.902714 -2.3443482e-05
7.903714 -2.2510775e-05
7.904714 -2.158461e-05
7.905715 -2.0664912e-05
7.906714 -1.9751609e-05
7.907714 -1.8844631e-05
7.908714 -1.7943914e-05
7.909714 -1.7049402000000002e-05
7.910714 -1.6161044e-05
7.911714 -1.5278805e-05
7.912714 -1.4402654e-05
7.913714 -1.3532573000000001e-05
7.914714 -1.2668555999999999e-05
7.915714 -1.1810606e-05
7.916714 -1.0958735e-05
7.917714 -1.0112966e-05
7.918715 -9.2733266e-06
7.919714 -8.4398529e-06
7.920714 -7.6125843e-06
7.921714 -6.7915636000000004e-06
7.922714 -5.9768354e-06
7.923714 -5.1684442e-06
7.924714 -4.3664332999999995e-06
7.925714 -3.5708435e-06
7.926714 -2.7817123e-06
7.927714 -1.9990724000000003e-06
7.928714 -1.222952e-06
7.929714 -4.5337467e-07
7.930714 3.096408e-07
7.931714 1.0660803e-06
7.932714 1.8159337e-06
7.933714 2.5591940999999998e-06
7.934714 3.2958567e-06
7.935714 4.025917699999999e-06
7.936714 4.7493739e-06
7.937714 5.4662205e-06
7.938715 6.1764503e-06
7.939714 6.8800531e-06
7.940714 7.5770146e-06
7.941714 8.2673161e-06
7.942714 8.9509335e-06
7.943714 9.627837e-06
7.944714 1.0297993e-05
7.945714 1.0961363e-05
7.946714 1.1617904e-05
7.947714 1.226757e-05
7.948714 1.2910316000000001e-05
7.949714 1.3546092e-05
7.950714 1.4174856e-05
7.951715 1.4796564000000001e-05
7.952714 1.5411179e-05
7.953714 1.6018672e-05
7.954714 1.661902e-05
7.955714 1.7212216e-05
7.956714 1.7798256999999998e-05
7.957714 1.8377159000000002e-05
7.958714 1.8948947e-05
7.959714 1.9513661e-05
7.960714 2.0071356e-05
7.961714 2.06221e-05
7.962714 2.1165972e-05
7.963714 2.1703066e-05
7.964714 2.2233482e-05
7.965714 2.275733e-05
7.966714 2.3274724e-05
7.967714 2.3785786e-05
7.968714 2.4290634e-05
7.969714 2.4789386999999998e-05
7.970714 2.5282159e-05
7.971714 2.5769057e-05
7.972714 2.6250182999999998e-05
7.973714 2.6725620999999998e-05
7.974714 2.7195445999999996e-05
7.975714 2.7659721000000003e-05
7.976714 2.8118487000000003e-05
7.977714 2.8571776e-05
7.978714 2.9019602999999997e-05
7.979714 2.9461967e-05
7.980714 2.9898848e-05
7.981714 3.0330219000000002e-05
7.982714 3.0756036e-05
7.983714 3.1176248e-05
7.984715 3.1590795e-05
7.985714 3.1999613e-05
7.986714 3.2402636e-05
7.987714 3.2799798e-05
7.988714 3.3191034e-05
7.989714 3.3576285e-05
7.990714 3.3955501999999996e-05
7.991714 3.4328644e-05
7.992714 3.4695685e-05
7.993714 3.505661e-05
7.994714 3.5411418e-05
7.995714 3.5760127e-05
7.996714 3.6102765e-05
7.997715 3.6439377e-05
7.998714 3.6770024e-05
7.999714 3.7094779e-05
8.000714 3.7413727e-05
8.001715 3.7726966e-05
8.002714 3.8034596999999995e-05
8.003715 3.8336728e-05
8.004714 3.863347e-05
8.005714 3.8924941e-05
8.006714 3.921125e-05
8.007714 3.9492505e-05
8.008715 3.9768813e-05
8.009714 4.0040268e-05
8.010715 4.0306961e-05
8.011714 4.0568969e-05
8.012714 4.0826361999999995e-05
8.013714 4.1079198e-05
8.014714 4.1327524999999995e-05
8.015715 4.157138e-05
8.016714 4.1810793e-05
8.017715 4.2045784e-05
8.018714 4.2276369e-05
8.019714 4.2502555e-05
8.020715 4.2724346e-05
8.021714 4.2941747000000005e-05
8.022715 4.3154762000000005e-05
8.023714 4.3363394e-05
8.024714 4.3567655e-05
8.025714 4.376756e-05
8.026714 4.3963126e-05
8.027715 4.4154385000000004e-05
8.028714 4.4341368e-05
8.029715 4.452412e-05
8.030714 4.4702691000000004e-05
8.031714 4.487714e-05
8.032714 4.5047537e-05
8.033714 4.5213952e-05
8.034715 4.5376461e-05
8.035714 4.5535147999999995e-05
8.036715 4.5690098e-05
8.037714 4.5841395000000004e-05
8.038714 4.5989125e-05
8.039714 4.6133370999999995e-05
8.040714 4.6274212e-05
8.041715 4.6411724999999997e-05
8.042714 4.6545981e-05
8.043715 4.6677041999999995e-05
8.044714 4.6804968e-05
8.045714 4.692981e-05
8.046714 4.7051614e-05
8.047714 4.717042e-05
8.048715 4.7286264e-05
8.049714 4.7399178000000005e-05
8.050714 4.7509189e-05
8.051714 4.7616331e-05
8.052714 4.772063000000001e-05
8.053715 4.7822124e-05
8.054714 4.7920844000000004e-05
8.055715 4.801683500000001e-05
8.056714 4.8110149000000006e-05
8.057714 4.8200843e-05
8.058714 4.8288985e-05
8.059714 4.8374653e-05
8.060715 4.8457935000000005e-05
8.061714 4.8538931e-05
8.062715 4.8617750000000004e-05
8.063714 4.8694511e-05
8.064714 4.876934e-05
8.065714 4.8842372e-05
8.066714 4.8913745e-05
8.067715 4.8983599999999996e-05
8.068714 4.9052079e-05
8.069715 4.9119325000000004e-05
8.070714 4.9185468000000004e-05
8.071714 4.9250644e-05
8.072714 4.931498e-05
8.073714 4.937858199999999e-05
8.074715 4.9441552999999996e-05
8.075714 4.9503984e-05
8.076715 4.9565949e-05
8.077714 4.9627505000000006e-05
8.078714 4.9688691e-05
8.079714 4.9749542000000004e-05
8.080714 4.9810069e-05
8.081715 4.9870272e-05
8.082714 4.9930139e-05
8.083714 4.9989654e-05
8.084714 5.0048789000000004e-05
8.085714 5.0107507999999996e-05
8.086715 5.016577799999999e-05
8.087714 5.0223559e-05
8.088715 5.0280823e-05
8.089714 5.0337536e-05
8.090714 5.039368600000001e-05
8.091714 5.0449256e-05
8.092714 5.0504252e-05
8.093715 5.0558697000000006e-05
8.094714 5.0612613000000006e-05
8.095715 5.0666056999999995e-05
8.096714 5.0719085999999995e-05
8.097714 5.0771786e-05
8.098714 5.0824252e-05
8.099714 5.0876599e-05
8.100715 5.0928946000000005e-05
8.101714 5.0981436e-05
8.102715 5.1034215e-05
8.103714 5.1087443000000006e-05
8.104714 5.114127400000001e-05
8.105714 5.1195877e-05
8.106714 5.1251413e-05
8.107715 5.1308047e-05
8.108714 5.1365942000000004e-05
8.109715 5.1425246e-05
8.110714 5.1486109e-05
8.111714 5.1548665e-05
8.112714 5.161304e-05
8.113714 5.1679348e-05
8.114715 5.1747696e-05
8.115714 5.1818171e-05
8.116714 5.189085600000001e-05
8.117714 5.1965822e-05
8.118714 5.2043123e-05
8.119715 5.2122806000000005e-05
8.120714 5.2204915999999996e-05
8.121715 5.2289494e-05
8.122714 5.2376561e-05
8.123714 5.2466152e-05
8.124714 5.2558289e-05
8.125714 5.2653002000000004e-05
8.126715 5.2750312e-05
8.127714 5.2850254e-05
8.128715 5.2952856e-05
8.129714 5.3058153e-05
8.130714 5.3166183999999995e-05
8.131714 5.3276989e-05
8.132714 5.3390619e-05
8.133715 5.350711899999999e-05
8.134714 5.3626546999999994e-05
8.135715 5.3748954e-05
8.136714 5.3874402000000006e-05
8.137714 5.4002942e-05
8.138714 5.4134631e-05
8.139714 5.4269526e-05
8.140715 5.4407678e-05
8.141714 5.4549139e-05
8.142715 5.469395300000001e-05
8.143714 5.4842167e-05
8.144714 5.4993814e-05
8.145715 5.5148934e-05
8.146714 5.5307561e-05
8.147715 5.5469718e-05
8.148714 5.5635439e-05
8.149714 5.5804753e-05
8.150714 5.5977682e-05
8.151714 5.6154261000000005e-05
8.152715 5.6334517e-05
8.153714 5.6518496e-05
8.154715 5.6706233e-05
8.155714 5.689778399999999e-05
8.156714 5.709320600000001e-05
8.157714 5.7292567e-05
8.158714 5.7495947e-05
8.159715 5.7703431e-05
8.160714 5.7915122e-05
8.161715 5.8131127e-05
8.162714 5.835156599999999e-05
8.163714 5.8576563e-05
8.164714 5.880625599999999e-05
8.165714 5.9040780999999994e-05
8.166715 5.9280279000000005e-05
8.167714 5.9524899e-05
8.168715 5.9774787999999996e-05
8.169714 6.0030089e-05
8.170714 6.0290938e-05
8.171714 6.0557466e-05
8.172714 6.0829791e-05
8.173715 6.1108028e-05
8.174714 6.139227900000001e-05
8.175714 6.1682624e-05
8.176714 6.1979131e-05
8.177714 6.2281856e-05
8.178715 6.2590834e-05
8.179714 6.2906082e-05
8.180715 6.322761100000001e-05
8.181714 6.355540400000001e-05
8.182714 6.3889439e-05
8.183714 6.4229681e-05
8.184714 6.4576085e-05
8.185715 6.4928594e-05
8.186714 6.5287145e-05
8.187715 6.5651676e-05
8.188714 6.6022125e-05
8.189714 6.6398428e-05
8.190714 6.6780524e-05
8.191714 6.7168361e-05
8.192715 6.7561888e-05
8.193714 6.7961071e-05
8.194715 6.8365887e-05
8.195714 6.877631899999999e-05
8.196714 6.9192367e-05
8.197714 6.9614043e-05
8.198714 7.0041369e-05
8.199715 7.047438500000001e-05
8.200714 7.0913143e-05
8.201715 7.1357704e-05
8.202714 7.1808131e-05
8.203714 7.226450999999999e-05
8.204714 7.2726925e-05
8.205714 7.3195469e-05
8.206715 7.367023e-05
8.207714 7.4151308e-05
8.208714 7.4638797e-05
8.209714 7.513279499999999e-05
8.210714 7.5633398e-05
8.211715 7.6140691e-05
8.212714 7.6654754e-05
8.213715 7.7175673e-05
8.214714 7.7703515e-05
8.215714 7.8238344e-05
8.216714 7.8780226e-05
8.217714 7.9329209e-05
8.218715 7.9885348e-05
8.219714 8.044867699999999e-05
8.220715 8.1019238e-05
8.221714 8.159706200000001e-05
8.222714 8.218218e-05
8.223714 8.2774613e-05
8.224714 8.3374391e-05
8.225715 8.398153e-05
8.226714 8.4596047e-05
8.227715 8.5217965e-05
8.228714 8.584730199999999e-05
8.229714 8.6484067e-05
8.230714 8.712827899999999e-05
8.231714 8.7779944e-05
8.232715 8.8439077e-05
8.233714 8.910568e-05
8.234715 8.9779758e-05
8.235714 9.046131e-05
8.236714 9.1150332e-05
8.237714 9.1846812e-05
8.238714 9.2550732e-05
8.239715 9.3262076e-05
8.240714 9.398081000000001e-05
8.241714 9.4706905e-05
8.242714 9.544031599999999e-05
8.243714 9.6180997e-05
8.244715 9.692889800000001e-05
8.245714 9.768395999999999e-05
8.246715 9.8446128e-05
8.247714 9.9215345e-05
8.248714 9.999154099999999e-05
8.249714 0.00010077466
8.250714 0.00010156464000000001
8.251715 0.00010236140999999999
8.252714 0.00010316492999999999
8.253715 0.00010397514
8.254714 0.00010479201
8.255714 0.00010561552000000001
8.256714 0.00010644562
8.257714 0.00010728231
8.258715 0.0001081256
8.259714 0.00010897547
8.260715 0.00010983198
8.261714 0.00011069511999999999
8.262714 0.00011156494999999999
8.263714 0.00011244152000000001
8.264714 0.00011332488
8.265715 0.00011421508000000001
8.266714 0.0001151122
8.267715 0.00011601629
8.268714 0.00011692742
8.269714 0.00011784565999999999
8.270715 0.00011877107
8.271714 0.00011970369999999998
8.272715 0.00012064359999999999
8.273714 0.00012159080000000001
8.274714 0.00012254534
8.275714 0.00012350723
8.276714 0.00012447648
8.277715 0.00012545307
8.278714 0.00012643699
8.279715 0.0001274282
8.280714 0.00012842664999999998
8.281714 0.00012943229
8.282714 0.00013044505
8.283714 0.00013146486
8.284715 0.00013249161
8.285714 0.00013352522999999998
8.286715 0.00013456561
8.287714 0.00013561265
8.288714 0.00013666623999999999
8.289714 0.00013772629
8.290714 0.0001387927
8.291715 0.00013986535
8.292714 0.00014094415999999998
8.293715 0.00014202902
8.294714 0.00014311986
8.295714 0.00014421659
8.296714 0.00014531912999999998
8.297714 0.00014642743000000002
8.298715 0.00014754141
8.299714 0.00014866102
8.300714 0.00014978622
8.301714 0.00015091695
8.302714 0.00015205316
8.303715 0.00015319482
8.304714 0.00015434190000000001
8.305715 0.00015549435
8.306714 0.00015665216
8.307714 0.00015781528
8.308714 0.00015898368
8.309714 0.00016015732000000001
8.310715 0.00016133617
8.311714 0.00016252020999999998
8.312715 0.00016370939000000001
8.313714 0.00016490367
8.314714 0.00016610301
8.315714 0.00016730737
8.316714 0.00016851673
8.317715 0.00016973103
8.318714 0.00017095023
8.319715 0.00017217429
8.320714 0.00017340318999999998
8.321714 0.00017463688
8.322714 0.00017587532
8.323714 0.00017711849
8.324715 0.00017836635
8.325714 0.00017961886
8.326715 0.00018087599999999998
8.327714 0.00018213773
8.328714 0.00018340402
8.329714 0.00018467483
8.330714 0.00018595013
8.331715 0.00018722986
8.332714 0.000188514
8.333714 0.00018980249
8.334714 0.00019109527
8.335714 0.00019239228000000002
8.336715 0.00019369344999999998
8.337714 0.00019499871000000003
8.338715 0.00019630795
8.339714 0.0001976211
8.340714 0.00019893805
8.341714 0.00020025868
8.342714 0.00020158288000000002
8.343715 0.00020291052
8.344714 0.00020424147000000002
8.345715 0.00020557559
8.346714 0.00020691275
8.347714 0.0002082528
8.348714 0.0002095956
8.349714 0.00021094101999999997
8.350715 0.00021228890999999998
8.351714 0.00021363915
8.352715 0.00021499161
8.353714 0.00021634617000000002
8.354714 0.00021770272
8.355714 0.00021906114
8.356714 0.00022042136000000002
8.357715 0.00022178328000000002
8.358714 0.00022314682
8.359715 0.00022451189999999997
8.360714 0.00022587849000000002
8.361714 0.00022724653
8.362714 0.00022861595
8.363714 0.00022998674
8.364715 0.00023135888
8.365714 0.00023273227999999997
8.366714 0.00023410696000000002
8.367714 0.00023548286999999999
8.368714 0.00023685995999999998
8.369715 0.0002382382
8.370714 0.00023961757
8.371715 0.000240998
8.372714 0.00024237945
8.373714 0.00024376185999999998
8.374714 0.00024514513
8.375714 0.0002465292
8.376715 0.00024791398
8.377714 0.00024929936
8.378715 0.00025068525000000003
8.379714 0.00025207155
8.380714 0.0002534581
8.381714 0.0002548448
8.382714 0.00025623153
8.383715 0.00025761813
8.384714 0.00025900447000000004
8.385715 0.00026039042
8.386714 0.00026177584
8.387714 0.00026316059
8.388714 0.00026454454000000003
8.389714 0.00026592757
8.390715 0.00026730952
8.391714 0.00026869029
8.392715 0.00027006977
8.393714 0.00027144781000000003
8.394714 0.00027282433
8.395715 0.00027419921
8.396714 0.00027557235
8.397715 0.00027694364
8.398714 0.00027831297
8.399714 0.00027968026
8.400714 0.00028104541
8.401714 0.00028240831
8.402715 0.0002837689
8.403714 0.00028512704
8.404715 0.00028648265
8.405714 0.00028783560999999996
8.406714 0.00028918585
8.407714 0.00029053324
8.408714 0.0002918777
8.409715 0.00029321911
8.410714 0.00029455737
8.411715 0.00029589237
8.412714 0.00029722400999999997
8.413714 0.00029855216
8.414714 0.00029987674999999996
8.415714 0.00030119768
8.416715 0.00030251483
8.417714 0.00030382812000000003
8.418715 0.00030513745
8.419714 0.00030644273000000004
8.420714 0.0003077439
8.421714 0.00030904087
8.422714 0.00031033355
8.423715 0.00031162189999999997
8.424714 0.00031290583000000003
8.425714 0.00031418529
8.426714 0.00031546019
8.427714 0.00031673046
8.428715 0.00031799605
8.429714 0.00031925688000000003
8.430715 0.00032051289
8.431714 0.00032176397
8.432714 0.00032301007000000003
8.433714 0.00032425107
8.434714 0.00032548687
8.435715 0.00032671737
8.436714 0.00032794244
8.437715 0.00032916196
8.438714 0.00033037579000000004
8.439714 0.00033158378
8.440714 0.00033278579000000003
8.441714 0.00033398167000000005
8.442715 0.00033517122
8.443714 0.00033635431000000003
8.444715 0.00033753073999999997
8.445714 0.00033870037
8.446714 0.000339863
8.447714 0.00034101849
8.448714 0.00034216666
8.449715 0.00034330734999999995
8.450714 0.00034444042
8.451715 0.00034556573999999996
8.452714 0.00034668317
8.453714 0.00034779257
8.454714 0.00034889385
8.455714 0.00034998693
8.456715 0.00035107169
8.457714 0.00035214807
8.458714 0.000353216
8.459714 0.00035427543
8.460714 0.0003553263
8.461715 0.00035636858
8.462714 0.00035740224999999997
8.463715 0.00035842722
8.464714 0.00035944352
8.465714 0.00036045108000000003
8.466714 0.00036144986
8.467714 0.00036243985
8.468715 0.00036342096
8.469714 0.00036439319
8.470715 0.00036535646
8.471714 0.00036631070000000003
8.472714 0.00036725585
8.473714 0.00036819183
8.474714 0.00036911856
8.475715 0.00037003592
8.476714 0.00037094383
8.477715 0.00037184216
8.478714 0.0003727308
8.479714 0.00037360965
8.480714 0.00037447858
8.481714 0.00037533746
8.482715 0.00037618615
8.483714 0.00037702457
8.484715 0.00037785255
8.485714 0.00037867001
8.486714 0.0003794768
8.487714 0.00038027283
8.488714 0.00038105798
8.489715 0.00038183216
8.490714 0.00038259522999999995
8.491714 0.00038334715
8.492714 0.00038408779999999997
8.493714 0.00038481708
8.494715 0.0003855349
8.495714 0.00038624121
8.496715 0.00038693588000000004
8.497714 0.00038761887000000005
8.498714 0.00038829007
8.499714 0.00038894941
8.500714 0.00038959678999999996
8.501715 0.00039023211999999997
8.502714 0.0003908553
8.503715 0.00039146626
8.504714 0.00039206489000000004
8.505714 0.00039265109999999997
8.506714 0.00039322476
8.507714 0.00039378579
8.508715 0.00039433407
8.509714 0.00039486954
8.510715 0.00039539209
8.511714 0.00039590163
8.512714 0.00039639803999999996
8.513714 0.00039688125
8.514714 0.00039735123000000005
8.515715 0.00039780789000000004
8.516714 0.00039825118
8.517715 0.000398681
8.518714 0.00039909737000000004
8.519714 0.00039950023
8.520715 0.00039988959
8.521714 0.00040026539
8.522715 0.00040062764
8.523714 0.00040097634000000004
8.524714 0.00040131149
8.525714 0.00040163309
8.526714 0.00040194113
8.527715 0.00040223563
8.528714 0.00040251653
8.529715 0.00040278387
8.530714 0.00040303762
8.531714 0.00040327776999999997
8.532714 0.00040350427999999997
8.533714 0.0004037171
8.534715 0.00040391619
8.535714 0.00040410146000000003
8.536715 0.00040427284999999997
8.537714 0.00040443023999999996
8.538714 0.00040457357000000003
8.539714 0.00040470268
8.540714 0.00040481750000000003
8.541715 0.00040491785999999995
8.542714 0.00040500367999999996
8.543715 0.00040507475
8.544714 0.00040513100000000003
8.545714 0.0004051723
8.546714 0.00040519849
8.547714 0.00040520949
8.548715 0.00040520517000000003
8.549714 0.00040518544
8.550714 0.00040515018999999995
8.551714 0.0004050994
8.552714 0.00040503296
8.553715 0.00040495087999999996
8.554714 0.00040485311
8.555715 0.00040473960000000003
8.556714 0.00040461041
8.557714 0.00040446552999999995
8.558714 0.00040430496
8.559714 0.00040412874
8.560715 0.00040393693
8.561714 0.00040372961
8.562715 0.00040350677999999996
8.563714 0.00040326850000000004
8.564714 0.00040301484
8.565714 0.00040274581
8.566714 0.00040246149999999996
8.567715 0.00040216191
8.568714 0.00040184708999999996
8.569715 0.00040151708
8.570714 0.00040117184
8.571714 0.00040081139999999997
8.572714 0.00040043578
8.573714 0.00040004493000000003
8.574715 0.00039963883999999996
8.575714 0.00039921746999999996
8.576715 0.00039878078
8.577714 0.00039832876000000004
8.578714 0.00039786131999999997
8.579714 0.00039737847
8.580714 0.00039688011
8.581715 0.00039636624999999997
8.582714 0.00039583683
8.583714 0.00039529181999999996
8.584714 0.00039473116
8.585714 0.00039415486000000005
8.586715 0.00039356287
8.587714 0.00039295519
8.588715 0.00039233182
8.589714 0.00039169272
8.590714 0.00039103793
8.591714 0.00039036744999999996
8.592714 0.00038968133
8.593715 0.00038897952
8.594714 0.00038826206
8.595715 0.00038752891999999995
8.596714 0.00038678012999999995
8.597714 0.0003860157
8.598714 0.00038523563
8.599714 0.00038443991
8.600715 0.00038362849999999996
8.601714 0.00038280141000000004
8.602715 0.00038195858
8.603714 0.00038110001999999997
8.604714 0.00038022567
8.605714 0.00037933551000000004
8.606714 0.00037842949
8.607715 0.00037750758
8.608714 0.00037656973
8.609715 0.00037561595000000004
8.610714 0.00037464617
8.611714 0.0003736604
8.612714 0.00037265861
8.613714 0.00037164084
8.614715 0.00037060709
8.615714 0.00036955739
8.616714 0.00036849183
8.617714 0.00036741044
8.618714 0.00036631331999999997
8.619715 0.00036520055
8.620714 0.00036407225
8.621715 0.00036292854
8.622714 0.00036176957
8.623714 0.00036059548
8.624714 0.00035940641
8.625714 0.00035820251000000003
8.626715 0.00035698395
8.627714 0.00035575088
8.628715 0.00035450343999999997
8.629714 0.00035324178
8.630714 0.00035196604
8.631714 0.00035067631
8.632714 0.00034937267999999997
8.633715 0.00034805528
8.634714 0.00034672414
8.635715 0.00034537934
8.636714 0.00034402087
8.637714 0.00034264878999999996
8.638714 0.00034126306000000005
8.639714 0.00033986369
8.640715 0.00033845063
8.641714 0.00033702386
8.642715 0.00033558331
8.643714 0.00033412894000000004
8.644714 0.00033266069
8.645715 0.00033117851
8.646714 0.00032968235
8.647715 0.00032817213
8.648714 0.00032664786
8.649714 0.00032510950000000003
8.650714 0.00032355704000000004
8.651714 0.00032199048
8.652715 0.00032040987
8.653714 0.00031881523
8.654715 0.00031720663
8.655714 0.00031558412999999996
8.656714 0.00031394784
8.657714 0.00031229786
8.658714 0.0003106343
8.659715 0.00030895731
8.660714 0.00030726701
8.661715 0.00030556357
8.662714 0.00030384712999999996
8.663714 0.00030211783999999997
8.664714 0.00030037584
8.665714 0.00029862128
8.666715 0.00029685432
8.667714 0.00029507507
8.668715 0.00029328369000000004
8.669714 0.00029148027
8.670714 0.00028966494
8.671714 0.00028783782
8.672714 0.00028599895000000003
8.673715 0.00028414845
8.674714 0.0002822864
8.675714 0.00028041286
8.676714 0.00027852789
8.677714 0.00027663157
8.678715 0.00027472395
8.679714 0.00027280512
8.680715 0.00027087515
8.681714 0.0002689341
8.682714 0.00026698208
8.683714 0.00026501916000000003
8.684714 0.00026304547
8.685715 0.00026106111000000003
8.686714 0.0002590662
8.687715 0.00025706088
8.688714 0.00025504528
8.689714 0.00025301954
8.690714 0.00025098382
8.691714 0.00024893827000000004
8.692715 0.00024688304
8.693714 0.00024481831
8.694715 0.00024274420000000002
8.695714 0.00024066089
8.696714 0.00023856851
8.697714 0.00023646719000000002
8.698714 0.00023435705
8.699715 0.0002322382
8.700714 0.00023011075
8.701715 0.00022797478
8.702714 0.00022583035
8.703714 0.00022367750999999997
8.704714 0.00022151632
8.705714 0.00021934682
8.706715 0.00021716901
8.707714 0.00021498292000000002
8.708714 0.00021278859
8.709714 0.00021058602
8.710714 0.00020837524
8.711715 0.00020615626000000003
8.712714 0.00020392913
8.713715 0.00020169389000000002
8.714714 0.00019945059999999998
8.715714 0.00019719931999999998
8.716714 0.00019494018
8.717714 0.00019267327
8.718715 0.00019039871
8.719714 0.00018811668
8.720715 0.00018582732
8.721714 0.00018353084
8.722714 0.00018122743
8.723714 0.00017891732
8.724714 0.00017660075
8.725715 0.00017427794
8.726714 0.00017194915000000001
8.727715 0.00016961462
8.728714 0.00016727462
8.729714 0.00016492937
8.730714 0.00016257914
8.731714 0.00016022412
8.732715 0.00015786455000000002
8.733714 0.00015550062
8.734715 0.00015313251000000002
8.735714 0.00015076039
8.736714 0.00014838439
8.737714 0.00014600464
8.738714 0.00014362125
8.739715 0.00014123431000000002
8.740714 0.00013884388
8.741714 0.00013645001999999998
8.742714 0.00013405279
8.743714 0.00013165220999999998
8.744715 0.00012924834000000002
8.745714 0.00012684119
8.746715 0.0001244308
8.747714 0.00012201721
8.748714 0.00011960046
8.749714 0.00011718062999999999
8.750714 0.00011475777
8.751715 0.00011233196
8.752714 0.00010990331999999999
8.753715 0.00010747195000000001
8.754714 0.000105038
8.755714 0.00010260160999999999
8.756714 0.00010016296000000001
8.757714 9.7722227e-05
8.758715 9.5279609e-05
8.759714 9.2835313e-05
8.760715 9.0389557e-05
8.761714 8.7942561e-05
8.762714 8.5494548e-05
8.763714 8.304574499999999e-05
8.764714 8.059636799999999e-05
8.765715 7.8146633e-05
8.766714 7.5696744e-05
8.767715 7.3246895e-05
8.768714 7.0797273e-05
8.769714 6.8348044e-05
8.770715 6.5899366e-05
8.771714 6.345138100000001e-05
8.772715 6.1004215e-05
8.773714 5.8557981e-05
8.774714 5.6112788e-05
8.775714 5.3668725e-05
8.776714 5.1225878999999996e-05
8.777715 4.8784335e-05
8.778714 4.6344169000000004e-05
8.779715 4.3905458999999996e-05
8.780714 4.1468283e-05
8.781714 3.9032727000000004e-05
8.782714 3.6598885000000005e-05
8.783714 3.4166857e-05
8.784715 3.1736752e-05
8.785714 2.9308697e-05
8.786715 2.6882826999999997e-05
8.787714 2.4459291e-05
8.788714 2.2038250000000002e-05
8.789714 1.9619876e-05
8.790714 1.7204349999999997e-05
8.791715 1.4791866e-05
8.792714 1.2382618e-05
8.793715 9.976811599999999e-06
8.794714 7.5746485e-06
8.795714 5.1763319e-06
8.796714 2.7820607999999997e-06
8.797714 3.9202845000000004e-07
8.798715 -1.9935805999999998e-06
8.799714 -4.3745914e-06
8.800714 -6.750841e-06
8.801714 -9.1221814e-06
8.802714 -1.1488478e-05
8.803715 -1.3849609e-05
8.804714 -1.6205468999999998e-05
8.805715 -1.8555963999999998e-05
8.806714 -2.0901014e-05
8.807714 -2.3240547e-05
8.808714 -2.5574498999999998e-05
8.809714 -2.7902817e-05
8.810715 -3.0225445e-05
8.811714 -3.2542326e-05
8.812715 -3.4853403e-05
8.813714 -3.7158614e-05
8.814714 -3.9457885e-05
8.815714 -4.1751129999999996e-05
8.816714 -4.4038253999999996e-05
8.817715 -4.6319141e-05
8.818714 -4.8593665000000006e-05
8.819715 -5.0861672e-05
8.820714 -5.3123e-05
8.821714 -5.5377467e-05
8.822714 -5.7624874e-05
8.823714 -5.986499900000001e-05
8.824715 -6.2097621e-05
8.825714 -6.4322501e-05
8.826715 -6.653939399999999e-05
8.827714 -6.874805599999999e-05
8.828714 -7.0948232e-05
8.829714 -7.3139677e-05
8.830714 -7.5322151e-05
8.831715 -7.749542299999999e-05
8.832714 -7.9659276e-05
8.833714 -8.1813505e-05
8.834714 -8.3957934e-05
8.835714 -8.6092393e-05
8.836715 -8.821674e-05
8.837714 -9.0330855e-05
8.838715 -9.2434635e-05
8.839714 -9.4528002e-05
8.840714 -9.661090399999999e-05
8.841714 -9.868329e-05
8.842714 -0.00010074514
8.843715 -0.00010279644999999999
8.844714 -0.0001048372
8.845715 -0.00010686741000000001
8.846714 -0.00010888708000000001
8.847714 -0.00011089621999999999
8.848714 -0.00011289484
8.849714 -0.00011488291
8.850715 -0.00011686045
8.851714 -0.00011882740000000001
8.852715 -0.00012078374000000001
8.853714 -0.0001227294
8.854714 -0.0001246643
8.855714 -0.00012658835
8.856714 -0.00012850142999999998
8.857715 -0.00013040341
8.858714 -0.00013229413
8.859715 -0.00013417342999999998
8.860714 -0.00013604114
8.861714 -0.00013789706
8.862714 -0.00013974101
8.863714 -0.00014157276
8.864715 -0.00014339214
8.865714 -0.00014519893
8.866714 -0.00014699294000000002
8.867714 -0.00014877397999999998
8.868714 -0.00015054188
8.869715 -0.00015229647
8.870714 -0.00015403758
8.871715 -0.00015576509
8.872714 -0.00015747886000000002
8.873714 -0.00015917877
8.874714 -0.00016086475000000002
8.875714 -0.0001625367
8.876715 -0.00016419453
8.877714 -0.00016583821
8.878715 -0.00016746766
8.879714 -0.00016908284
8.880714 -0.00017068371000000001
8.881714 -0.00017227022
8.882714 -0.00017384233
8.883715 -0.00017539998
8.884714 -0.00017694312
8.885715 -0.00017847169
8.886714 -0.00017998563999999998
8.887714 -0.00018148487
8.888714 -0.00018296931
8.889714 -0.00018443886
8.890715 -0.00018589342000000002
8.891714 -0.00018733288
8.892715 -0.00018875711
8.893714 -0.00019016601
8.894714 -0.00019155945999999998
8.895715 -0.00019293731999999998
8.896714 -0.00019429947
8.897715 -0.00019564579
8.898714 -0.0001969762
8.899714 -0.00019829058
8.900714 -0.00019958884
8.901714 -0.00020087091
8.902715 -0.00020213674000000003
8.903714 -0.00020338627999999997
8.904715 -0.00020461946
8.905714 -0.0002058363
8.906714 -0.00020703676
8.907714 -0.00020822088
8.908714 -0.00020938865000000003
8.909715 -0.00021054011
8.910714 -0.0002116753
8.911715 -0.00021279423
8.912714 -0.00021389692
8.913714 -0.00021498345
8.914714 -0.00021605381
8.915714 -0.00021710803
8.916715 -0.00021814610000000002
8.917714 -0.00021916803
8.918715 -0.00022017377
8.919714 -0.0002211633
8.920714 -0.00022213658000000002
8.921714 -0.0002230935
8.922714 -0.00022403398999999998
8.923715 -0.00022495792
8.924714 -0.00022586519
8.925714 -0.00022675564999999998
8.926714 -0.00022762915000000002
8.927714 -0.00022848553
8.928715 -0.00022932461
8.929714 -0.00023014624999999998
8.930715 -0.00023095026000000002
8.931714 -0.00023173650000000003
8.932714 -0.00023250482
8.933714 -0.00023325505999999998
8.934714 -0.00023398709000000003
8.935715 -0.00023470080999999997
8.936714 -0.00023539615
8.937715 -0.00023607299000000001
8.938714 -0.00023673131
8.939714 -0.00023737109
8.940714 -0.0002379923
8.941714 -0.00023859498
8.942715 -0.00023917912
8.943714 -0.00023974480000000002
8.944715 -0.00024029209
8.945714 -0.00024082107999999998
8.946714 -0.00024133183
8.947714 -0.00024182445
8.948714 -0.00024229902999999998
8.949715 -0.00024275566
8.950714 -0.00024319446999999998
8.951715 -0.00024361552000000001
8.952714 -0.00024401890999999998
8.953714 -0.00024440469
8.954714 -0.00024477292
8.955714 -0.00024512367
8.956715 -0.00024545695
8.957714 -0.00024577278
8.958714 -0.00024607114
8.959714 -0.00024635203
8.960714 -0.00024661545
8.961715 -0.00024686133
8.962714 -0.00024708963
8.963715 -0.00024730032
8.964714 -0.00024749331
8.965714 -0.00024766857000000004
8.966714 -0.00024782603
8.967714 -0.00024796564
8.968715 -0.00024808735
8.969714 -0.00024819112
8.970715 -0.00024827693000000004
8.971714 -0.00024834474
8.972714 -0.00024839453000000003
8.973714 -0.00024842634
8.974714 -0.00024844014
8.975715 -0.00024843598
8.976714 -0.0002484139
8.977715 -0.00024837393
8.978714 -0.00024831611
8.979714 -0.00024824053
8.980714 -0.00024814722
8.981714 -0.00024803625999999997
8.982715 -0.00024790770000000003
8.983714 -0.00024776161000000004
8.984715 -0.00024759804
8.985714 -0.00024741705
8.986714 -0.00024721869
8.987714 -0.00024700298
8.988714 -0.00024676995
8.989715 -0.00024651963
8.990714 -0.00024625201000000004
8.991714 -0.00024596711000000003
8.992714 -0.00024566493
8.993714 -0.00024534545
8.994715 -0.00024500864
8.995714 -0.00024465451
8.996715 -0.00024428302
8.997714 -0.00024389417
8.998714 -0.00024348794
8.999714 -0.00024306434999999999
9.000714 -0.00024262338
9.001715 -0.00024216504
9.002714 -0.00024168937000000002
9.003715 -0.00024119643000000002
9.004714 -0.00024068627
9.005714 -0.00024015897
9.006714 -0.00023961459
9.007714 -0.00023905325
9.008715 -0.00023847506
9.009714 -0.00023788014
9.010715 -0.00023726861
9.011714 -0.00023664063
9.012714 -0.00023599634
9.013714 -0.00023533589000000003
9.014714 -0.00023465943
9.015715 -0.0002339671
9.016714 -0.00023325906000000002
9.017715 -0.00023253542
9.018714 -0.0002317963
9.019714 -0.00023104183
9.020715 -0.00023027208
9.021714 -0.00022948714
9.022715 -0.00022868708
9.023714 -0.00022787194
9.024714 -0.00022704178
9.025714 -0.00022619661
9.026714 -0.00022533645
9.027715 -0.00022446131000000003
9.028714 -0.00022357117000000002
9.029715 -0.00022266601999999997
9.030714 -0.00022174586
9.031714 -0.00022081066999999997
9.032714 -0.00021986045
9.033714 -0.00021889521
9.034715 -0.00021791493
9.035714 -0.00021691966999999997
9.036715 -0.00021590942999999999
9.037714 -0.00021488427
9.038714 -0.00021384426
9.039714 -0.00021278950000000002
9.040714 -0.00021172006999999998
9.041715 -0.00021063609
9.042714 -0.00020953769
9.043715 -0.00020842504000000001
9.044714 -0.00020729829
9.045714 -0.0002061576
9.046714 -0.00020500318
9.047714 -0.00020383520000000002
9.048715 -0.00020265388000000002
9.049714 -0.0002014594
9.050714 -0.00020025194999999998
9.051714 -0.00019903173
9.052714 -0.00019779890999999997
9.053715 -0.00019655364999999998
9.054714 -0.00019529612
9.055715 -0.00019402646000000003
9.056714 -0.00019274481999999999
9.057714 -0.00019145132
9.058714 -0.00019014605999999998
9.059714 -0.00018882913
9.060715 -0.00018750061
9.061714 -0.00018616057
9.062715 -0.00018480907000000002
9.063714 -0.00018344616
9.064714 -0.00018207189
9.065714 -0.0001806863
9.066714 -0.00017928943
9.067715 -0.00017788132
9.068714 -0.00017646202
9.069715 -0.00017503157999999998
9.070714 -0.00017359008
9.071714 -0.00017213758
9.072714 -0.00017067417
9.073714 -0.00016919994
9.074715 -0.00016771498
9.075714 -0.00016621943
9.076715 -0.00016471341
9.077714 -0.00016319707
9.078714 -0.00016167054
9.079714 -0.00016013398
9.080714 -0.00015858757000000002
9.081715 -0.00015703146
9.082714 -0.00015546581999999998
9.083714 -0.00015389082
9.084714 -0.00015230663
9.085714 -0.00015071341
9.086715 -0.00014911132999999999
9.087714 -0.00014750052000000002
9.088715 -0.00014588115
9.089714 -0.00014425335
9.090714 -0.00014261725
9.091714 -0.00014097296000000002
9.092714 -0.00013932062
9.093715 -0.00013766031
9.094714 -0.00013599215
9.095715 -0.00013431624
9.096714 -0.00013263267
9.097714 -0.00013094156
9.098714 -0.00012924298
9.099714 -0.00012753706
9.100715 -0.00012582389
9.101714 -0.0001241036
9.102715 -0.00012237632
9.103714 -0.00012064218000000001
9.104714 -0.00011890132
9.105714 -0.00011715392
9.106714 -0.00011540014000000001
9.107715 -0.00011364017
9.108714 -0.00011187417999999999
9.109715 -0.00011010239
9.110714 -0.00010832499999999999
9.111714 -0.00010654223
9.112714 -0.0001047543
9.113714 -0.00010296143000000001
9.114715 -0.00010116382000000001
9.115714 -9.936171600000001e-05
9.116714 -9.7555301e-05
9.117714 -9.574478099999999e-05
9.118714 -9.3930345e-05
9.119715 -9.2112174e-05
9.120714 -9.0290428e-05
9.121715 -8.8465248e-05
9.122714 -8.663677100000001e-05
9.123714 -8.480511699999999e-05
9.124714 -8.297038199999999e-05
9.125714 -8.1132657e-05
9.126715 -7.929201e-05
9.127714 -7.7448504e-05
9.128715 -7.5602196e-05
9.129714 -7.3753131e-05
9.130714 -7.1901349e-05
9.131714 -7.0046889e-05
9.132714 -6.818980300000001e-05
9.133715 -6.633013099999999e-05
9.134714 -6.4467935e-05
9.135715 -6.2603277e-05
9.136714 -6.0736238e-05
9.137714 -5.8866908000000006e-05
9.138714 -5.6995395e-05
9.139714 -5.5121831e-05
9.140715 -5.3246356000000005e-05
9.141714 -5.136913600000001e-05
9.142715 -4.9490347e-05
9.143714 -4.7610186e-05
9.144714 -4.5728865e-05
9.145715 -4.3846606e-05
9.146714 -4.1963645e-05
9.147715 -4.0080226e-05
9.148714 -3.8196598e-05
9.149714 -3.6313011e-05
9.150714 -3.4429722999999996e-05
9.151714 -3.2546981e-05
9.152715 -3.0665029e-05
9.153714 -2.8784109e-05
9.154715 -2.6904444999999996e-05
9.155714 -2.5026253e-05
9.156714 -2.3149736999999997e-05
9.157714 -2.1275086e-05
9.158714 -1.9402475e-05
9.159715 -1.7532062e-05
9.160714 -1.5663996e-05
9.161715 -1.3798409000000001e-05
9.162714 -1.1935423e-05
9.163714 -1.0075147999999999e-05
9.164714 -8.2176882e-06
9.165714 -6.363140400000001e-06
9.166715 -4.5115957e-06
9.167714 -2.6631447e-06
9.168715 -8.1787812e-07
9.169714 1.0241115e-06
9.170714 2.8627269e-06
9.171714 4.6978659e-06
9.172714 6.5294195e-06
9.173715 8.3572701e-06
9.174714 1.0181293999999999e-05
9.175714 1.2001357e-05
9.176714 1.3817316e-05
9.177714 1.5629023e-05
9.178715 1.7436319e-05
9.179714 1.9239046e-05
9.180715 2.1037037e-05
9.181714 2.2830125000000002e-05
9.182714 2.461814e-05
9.183714 2.6400914999999998e-05
9.184714 2.8178283e-05
9.185715 2.9950086999999997e-05
9.186714 3.1716172e-05
9.187715 3.3476394e-05
9.188714 3.523061e-05
9.189714 3.6978693e-05
9.190714 3.872052e-05
9.191714 4.0455978e-05
9.192715 4.2184965e-05
9.193714 4.3907383e-05
9.194715 4.5623142e-05
9.195714 4.7332159e-05
9.196714 4.903435e-05
9.197714 5.0729630999999994e-05
9.198714 5.2417920000000007e-05
9.199715 5.4099132000000006e-05
9.200714 5.5773171000000004e-05
9.201715 5.7439939e-05
9.202714 5.9099334999999994e-05
9.203714 6.0751233000000006e-05
9.204714 6.2395509e-05
9.205714 6.4032014e-05
9.206715 6.5660601e-05
9.207714 6.7281098e-05
9.208714 6.8893331e-05
9.209714 7.0497106e-05
9.210714 7.2092223e-05
9.211715 7.3678473e-05
9.212714 7.5255645e-05
9.213715 7.6823517e-05
9.214714 7.8381873e-05
9.215714 7.993049799999999e-05
9.216714 8.1469176e-05
9.217714 8.299770100000001e-05
9.218715 8.4515875e-05
9.219714 8.6023516e-05
9.220715 8.7520448e-05
9.221714 8.9006511e-05
9.222714 9.0481564e-05
9.223714 9.1945486e-05
9.224714 9.339816500000001e-05
9.225715 9.483951e-05
9.226714 9.626944599999999e-05
9.227715 9.768790499999999e-05
9.228714 9.9094848e-05
9.229714 0.00010049024
9.230714 0.00010187405
9.231714 0.00010324625
9.232715 0.00010460683
9.233714 0.00010595577000000001
9.234715 0.00010729304000000001
9.235714 0.00010861863
9.236714 0.00010993251
9.237714 0.00011123464
9.238714 0.00011252495000000001
9.239715 0.00011380339000000001
9.240714 0.00011506988
9.241714 0.00011632434
9.242714 0.00011756664
9.243714 0.00011879667
9.244715 0.00012001431
9.245714 0.00012121940000000001
9.246715 0.00012241178
9.247714 0.00012359129000000002
9.248714 0.00012475778
9.249714 0.00012591105
9.250714 0.00012705093999999998
9.251715 0.00012817727
9.252714 0.00012928988
9.253715 0.00013038861
9.254714 0.00013147329
9.255714 0.00013254379
9.256714 0.00013359997
9.257714 0.00013464173
9.258715 0.00013566894
9.259714 0.00013668150999999998
9.260715 0.00013767938
9.261714 0.00013866246
9.262714 0.00013963071
9.263714 0.00014058409000000001
9.264714 0.00014152255
9.265715 0.00014244607
9.266714 0.00014335463
9.267715 0.00014424820000000002
9.268714 0.00014512677
9.269714 0.00014599032
9.270715 0.00014683881
9.271714 0.00014767222
9.272715 0.00014849052
9.273714 0.00014929366
9.274714 0.0001500816
9.275714 0.00015085427
9.276714 0.00015161160999999998
9.277715 0.00015235353
9.278714 0.00015307995
9.279715 0.00015379078
9.280714 0.00015448593
9.281714 0.00015516529
9.282714 0.00015582874999999998
9.283714 0.00015647623
9.284715 0.00015710762
9.285714 0.00015772281
9.286715 0.00015832170999999999
9.287714 0.00015890424
9.288714 0.00015947031999999998
9.289714 0.00016001989
9.290714 0.00016055285999999998
9.291715 0.0001610692
9.292714 0.00016156887
9.293715 0.00016205183000000001
9.294714 0.00016251806
9.295714 0.00016296755
9.296714 0.00016340027999999998
9.297714 0.00016381628
9.298715 0.00016421551000000002
9.299714 0.00016459801
9.300714 0.00016496376
9.301714 0.00016531278
9.302714 0.00016564505
9.303715 0.00016596058
9.304714 0.00016625934
9.305715 0.00016654132
9.306714 0.00016680648
9.307714 0.00016705479000000002
9.308714 0.00016728619999999998
9.309714 0.00016750066
9.310715 0.00016769809
9.311714 0.00016787842999999998
9.312715 0.00016804158999999999
9.313714 0.00016818751
9.314714 0.00016831607999999998
9.315714 0.00016842723
9.316714 0.00016852088
9.317715 0.00016859694
9.318714 0.00016865536
9.319715 0.00016869604
9.320714 0.00016871896
9.321714 0.00016872407
9.322714 0.00016871134000000001
9.323714 0.00016868074000000002
9.324715 0.00016863229
9.325714 0.00016856599
9.326715 0.00016848187
9.327714 0.00016837998
9.328714 0.00016826037
9.329714 0.00016812311
9.330714 0.00016796826999999998
9.331715 0.00016779592
9.332714 0.00016760616
9.333714 0.00016739908
9.334714 0.00016717478
9.335714 0.00016693333
9.336715 0.00016667483
9.337714 0.00016639934000000001
9.338715 0.00016610695
9.339714 0.00016579771
9.340714 0.00016547167
9.341714 0.00016512887
9.342714 0.00016476934
9.343715 0.00016439307
9.344714 0.00016400007
9.345715 0.00016359033
9.346714 0.00016316383
9.347714 0.00016272052
9.348714 0.00016226037
9.349714 0.00016178334
9.350715 0.00016128937000000002
9.351714 0.00016077842
9.352715 0.00016025042000000002
9.353714 0.00015970534
9.354714 0.00015914312999999999
9.355714 0.00015856376
9.356714 0.0001579672
9.357715 0.00015735344
9.358714 0.00015672247
9.359715 0.00015607428
9.360714 0.00015540892
9.361714 0.0001547264
9.362714 0.00015402678
9.363714 0.00015331011
9.364715 0.00015257647
9.365714 0.00015182592
9.366714 0.00015105855
9.367714 0.00015027448
9.368714 0.00014947377999999998
9.369715 0.00014865657999999998
9.370714 0.00014782297
9.371715 0.00014697305999999998
9.372714 0.00014610696
9.373714 0.00014522478
9.374714 0.00014432662
9.375714 0.00014341258
9.376715 0.00014248275
9.377714 0.00014153722999999999
9.378715 0.00014057608
9.379714 0.00013959940000000002
9.380714 0.00013860725
9.381714 0.00013759972000000002
9.382714 0.00013657685
9.383715 0.00013553871999999998
9.384714 0.00013448539
9.385715 0.00013341691999999998
9.386714 0.00013233335
9.387714 0.00013123478
9.388714 0.00013012126000000001
9.389714 0.00012899285999999998
9.390715 0.00012784966
9.391714 0.00012669173999999998
9.392715 0.00012551917000000001
9.393714 0.00012433205000000002
9.394714 0.00012313049
9.395715 0.00012191456
9.396714 0.00012068439
9.397715 0.00011944007
9.398714 0.00011818173
9.399714 0.00011690947
9.400714 0.00011562341
9.401714 0.00011432367
9.402715 0.00011301034
9.403714 0.00011168356
9.404715 0.00011034340999999999
9.405714 0.00010899
9.406714 0.00010762343000000001
9.407714 0.00010624378
9.408714 0.00010485115
9.409715 0.00010344561
9.410714 0.00010202723
9.411715 0.00010059608
9.412714 9.915222600000001e-05
9.413714 9.7695715e-05
9.414714 9.622660899999999e-05
9.415714 9.4744962e-05
9.416715 9.3250827e-05
9.417714 9.1744261e-05
9.418715 9.0225319e-05
9.419714 8.8694071e-05
9.420714 8.7150579e-05
9.421714 8.5594928e-05
9.422714 8.402719800000001e-05
9.423715 8.244748e-05
9.424714 8.085588699999999e-05
9.425714 7.9252527e-05
9.426714 7.7637537e-05
9.427714 7.6011054e-05
9.428715 7.4373224e-05
9.429714 7.2724214e-05
9.430715 7.1064193e-05
9.431714 6.939334899999999e-05
9.432714 6.7711863e-05
9.433714 6.601993599999999e-05
9.434714 6.4317766e-05
9.435715 6.2605551e-05
9.436714 6.0883502e-05
9.437715 5.9151824e-05
9.438714 5.7410721999999996e-05
9.439714 5.5660394e-05
9.440714 5.3901027000000005e-05
9.441714 5.2132822e-05
9.442715 5.0355952999999995e-05
9.443714 4.8570593e-05
9.444715 4.6776906999999995e-05
9.445714 4.4975053e-05
9.446714 4.3165176e-05
9.447714 4.1347416999999996e-05
9.448714 3.9521905e-05
9.449715 3.7688761e-05
9.450714 3.58481e-05
9.451715 3.4000035e-05
9.452714 3.2144669e-05
9.453714 3.0282104000000004e-05
9.454714 2.8412440999999998e-05
9.455714 2.6535777999999997e-05
9.456715 2.4652215e-05
9.457714 2.2761853e-05
9.458714 2.0864796e-05
9.459714 1.8961153999999998e-05
9.460714 1.7051039e-05
9.461715 1.513457e-05
9.462714 1.3211872999999999e-05
9.463715 1.1283078e-05
9.464714 9.3483251e-06
9.465714 7.4077597e-06
9.466714 5.4615338e-06
9.467714 3.5098064999999997e-06
9.468715 1.5527422999999999e-06
9.469714 -4.0948955e-07
9.470715 -2.3767154e-06
9.471714 -4.348756700000001e-06
9.472714 -6.325432599999999e-06
9.473714 -8.3065601e-06
9.474714 -1.0291954e-05
9.475715 -1.2281427999999999e-05
9.476714 -1.4274801e-05
9.477715 -1.6271886e-05
9.478714 -1.8272502e-05
9.479714 -2.0276465e-05
9.480714 -2.2283598e-05
9.481714 -2.4293722999999997e-05
9.482715 -2.6306668000000003e-05
9.483714 -2.8322259e-05
9.484715 -3.0340325e-05
9.485714 -3.23607e-05
9.486714 -3.4383214e-05
9.487714 -3.6407701e-05
9.488714 -3.8433998e-05
9.489715 -4.0461941e-05
9.490714 -4.2491365e-05
9.491714 -4.4522102000000004e-05
9.492714 -4.6553984e-05
9.493714 -4.8586843999999994e-05
9.494715 -5.0620514000000006e-05
9.495714 -5.2654826e-05
9.496715 -5.4689598999999996e-05
9.497714 -5.6724662e-05
9.498714 -5.875983200000001e-05
9.499714 -6.0794935e-05
9.500714 -6.2829787e-05
9.501715 -6.4864207e-05
9.502714 -6.689801400000001e-05
9.503715 -6.8931018e-05
9.504714 -7.096304e-05
9.505714 -7.2993896e-05
9.506714 -7.5023399e-05
9.507714 -7.7051368e-05
9.508715 -7.907761999999999e-05
9.509714 -8.1101979e-05
9.510715 -8.3124263e-05
9.511714 -8.5144296e-05
9.512714 -8.7161902e-05
9.513714 -8.917691e-05
9.514714 -9.1189156e-05
9.515715 -9.3198469e-05
9.516714 -9.5204683e-05
9.517715 -9.720763499999999e-05
9.518714 -9.920717e-05
9.519714 -0.00010120311
9.520715 -0.00010319532000000001
9.521714 -0.00010518362
9.522715 -0.00010716785999999999
9.523714 -0.00010914788
9.524714 -0.00011112351
9.525714 -0.00011309458999999999
9.526714 -0.00011506095
9.527715 -0.00011702242
9.528714 -0.00011897885
9.529715 -0.00012093003
9.530714 -0.00012287580000000002
9.531714 -0.00012481598
9.532714 -0.00012675038999999998
9.533714 -0.00012867882000000002
9.534715 -0.0001306011
9.535714 -0.00013251702
9.536715 -0.00013442638
9.537714 -0.00013632898
9.538714 -0.00013822464000000001
9.539714 -0.00014011315
9.540714 -0.00014199430000000002
9.541715 -0.00014386791000000002
9.542714 -0.00014573376
9.543715 -0.00014759165
9.544714 -0.00014944140999999998
9.545714 -0.00015128282
9.546714 -0.00015311572
9.547714 -0.0001549399
9.548715 -0.0001567552
9.549714 -0.00015856142
9.550714 -0.00016035841
9.551714 -0.000162146
9.552714 -0.00016392402999999999
9.553715 -0.00016569235
9.554714 -0.0001674508
9.555715 -0.00016919923
9.556714 -0.00017093752
9.557714 -0.0001726655
9.558714 -0.00017438305
9.559714 -0.00017609002
9.560715 -0.0001777863
9.561714 -0.00017947173000000001
9.562715 -0.00018114619
9.563714 -0.00018280954
9.564714 -0.00018446163
9.565714 -0.00018610234999999999
9.566714 -0.00018773153
9.567715 -0.00018934903
9.568714 -0.00019095471
9.569715 -0.0001925484
9.570714 -0.00019412992
9.571714 -0.00019569911
9.572714 -0.00019725582999999998
9.573714 -0.00019879988000000003
9.574715 -0.00020033108000000002
9.575714 -0.00020184923
9.576715 -0.00020335417000000002
9.577714 -0.00020484567
9.578714 -0.00020632358
9.579714 -0.00020778768000000001
9.580714 -0.00020923778
9.581715 -0.00021067369000000001
9.582714 -0.00021209521
9.583714 -0.00021350215
9.584714 -0.00021489432
9.585714 -0.00021627154000000001
9.586715 -0.00021763365
9.587714 -0.00021898046999999999
9.588715 -0.00022031184
9.589714 -0.0002216276
9.590714 -0.00022292761000000002
9.591714 -0.0002242117
9.592714 -0.00022547977000000001
9.593715 -0.00022673166
9.594714 -0.00022796726
9.595715 -0.00022918646
9.596714 -0.00023038912999999997
9.597714 -0.00023157518
9.598714 -0.00023274449000000003
9.599714 -0.00023389698
9.600715 -0.00023503255
9.601714 -0.0002361511
9.602715 -0.00023725254
9.603714 -0.00023833677
9.604714 -0.00023940368
9.605714 -0.00024045316
9.606714 -0.00024148515000000002
9.607715 -0.0002424995
9.608714 -0.00024349615
9.609715 -0.00024447495
9.610714 -0.00024543579
9.611714 -0.00024637854
9.612714 -0.00024730309
9.613714 -0.00024820931
9.614715 -0.00024909709
9.615714 -0.00024996627
9.616714 -0.00025081674
9.617714 -0.00025164834
9.618714 -0.00025246095000000003
9.619715 -0.00025325444
9.620714 -0.00025402867000000003
9.621715 -0.00025478349999999997
9.622714 -0.00025551883
9.623714 -0.00025623451
9.624714 -0.00025693043
9.625714 -0.00025760646
9.626715 -0.00025826247999999997
9.627714 -0.00025889837999999997
9.628715 -0.00025951406
9.629714 -0.00026010938999999997
9.630714 -0.00026068428
9.631714 -0.00026123862
9.632714 -0.00026177230999999997
9.633715 -0.00026228524000000003
9.634714 -0.0002627773
9.635715 -0.00026324842
9.636714 -0.00026369846
9.637714 -0.00026412736
9.638714 -0.00026453499000000003
9.639714 -0.00026492125
9.640715 -0.00026528605
9.641714 -0.00026562927000000003
9.642715 -0.00026595083000000003
9.643714 -0.00026625057
9.644714 -0.00026652844999999997
9.645715 -0.00026678431
9.646714 -0.00026701807
9.647715 -0.00026722964
9.648714 -0.00026741891
9.649714 -0.00026758578
9.650714 -0.00026773016
9.651714 -0.00026785196
9.652715 -0.00026795112
9.653714 -0.00026802754
9.654715 -0.00026808117999999997
9.655714 -0.00026811198999999997
9.656714 -0.00026811992
9.657714 -0.00026810494
9.658714 -0.00026806701
9.659715 -0.00026800612
9.660714 -0.00026792225
9.661715 -0.00026781538
9.662714 -0.00026768553
9.663714 -0.00026753269
9.664714 -0.00026735688
9.665714 -0.00026715811000000003
9.666715 -0.0002669364
9.667714 -0.00026669175000000004
9.668715 -0.00026642417
9.669714 -0.00026613368
9.670714 -0.00026582027
9.671714 -0.00026548394
9.672714 -0.00026512466
9.673715 -0.00026474245000000004
9.674714 -0.00026433725
9.675714 -0.00026390903
9.676714 -0.00026345776
9.677714 -0.00026298339
9.678715 -0.00026248586
9.679714 -0.00026196507999999997
9.680715 -0.00026142102
9.681714 -0.00026085359
9.682714 -0.00026026271
9.683714 -0.0002596483
9.684714 -0.00025901027
9.685715 -0.00025834856
9.686714 -0.00025766309999999997
9.687715 -0.00025695381
9.688714 -0.00025622062
9.689714 -0.00025546349
9.690714 -0.00025468235
9.691714 -0.00025387719
9.692715 -0.00025304798
9.693714 -0.00025219470000000004
9.694715 -0.00025131733
9.695714 -0.00025041588
9.696714 -0.00024949038
9.697714 -0.00024854087
9.698714 -0.00024756737
9.699715 -0.00024656993
9.700714 -0.00024554859000000003
9.701715 -0.00024450342
9.702714 -0.00024343447000000002
9.703714 -0.0002423418
9.704714 -0.00024122551
9.705714 -0.00024008564
9.706715 -0.00023892226000000002
9.707714 -0.00023773543
9.708714 -0.00023652521999999998
9.709714 -0.00023529167
9.710714 -0.00023403486
9.711715 -0.00023275481000000002
9.712714 -0.00023145158000000002
9.713715 -0.00023012522
9.714714 -0.00022877573
9.715714 -0.00022740317
9.716714 -0.00022600755
9.717714 -0.00022458892000000002
9.718715 -0.00022314728
9.719714 -0.00022168267
9.720715 -0.00022019515
9.721714 -0.00021868470000000002
9.722714 -0.00021715139
9.723714 -0.00021559526000000003
9.724714 -0.00021401636
9.725715 -0.00021241471999999999
9.726714 -0.00021079039999999998
9.727715 -0.00020914349
9.728714 -0.00020747405000000002
9.729714 -0.00020578213000000003
9.730714 -0.00020406785000000002
9.731714 -0.00020233128
9.732715 -0.00020057252999999999
9.733714 -0.00019879167
9.734715 -0.0001969888
9.735714 -0.00019516403000000002
9.736714 -0.00019331746
9.737714 -0.0001914492
9.738714 -0.00018955933
9.739715 -0.00018764794999999999
9.740714 -0.00018571513
9.741714 -0.00018376098
9.742714 -0.00018178557
9.743714 -0.00017978898
9.744715 -0.00017777128
9.745714 -0.00017573254
9.746715 -0.00017367283
9.747714 -0.00017159221
9.748714 -0.00016949073000000002
9.749714 -0.00016736847
9.750714 -0.00016522548
9.751715 -0.00016306184
9.752714 -0.00016087761
9.753715 -0.00015867287
9.754714 -0.0001564477
9.755714 -0.0001542022
9.756714 -0.00015193647
9.757714 -0.00014965061
9.758715 -0.00014734476
9.759714 -0.00014501904
9.760715 -0.00014267362
9.761714 -0.00014030862
9.762714 -0.00013792425000000002
9.763714 -0.00013552065
9.764714 -0.00013309801000000002
9.765715 -0.00013065654
9.766714 -0.00012819643
9.767715 -0.00012571787
9.768714 -0.00012322107
9.769714 -0.00012070624000000001
9.770715 -0.00011817357
9.771714 -0.00011562325
9.772715 -0.0001130555
9.773714 -0.00011047049
9.774714 -0.00010786839999999999
9.775714 -0.00010524941000000001
9.776714 -0.00010261368000000001
9.777715 -9.9961369e-05
9.778714 -9.729261600000001e-05
9.779715 -9.4607555e-05
9.780714 -9.1906315e-05
9.781714 -8.9189024e-05
9.782714 -8.6455793e-05
9.783714 -8.3706732e-05
9.784715 -8.094195300000001e-05
9.785714 -7.816156499999999e-05
9.786715 -7.5365682e-05
9.787714 -7.2554411e-05
9.788714 -6.9727878e-05
9.789714 -6.6886201e-05
9.790714 -6.4029513e-05
9.791715 -6.1157954e-05
9.792714 -5.8271678000000006e-05
9.793715 -5.5370845000000005e-05
9.794714 -5.245563e-05
9.795714 -4.9526221e-05
9.796714 -4.6582812e-05
9.797714 -4.3625613e-05
9.798715 -4.0654838999999996e-05
9.799714 -3.7670719000000004e-05
9.800714 -3.4673488e-05
9.801714 -3.1663384e-05
9.802714 -2.8640653e-05
9.803715 -2.5605544e-05
9.804714 -2.2558305e-05
9.805715 -1.9499184e-05
9.806714 -1.6428426e-05
9.807714 -1.3346275e-05
9.808714 -1.0252967999999999e-05
9.809714 -7.1487356e-06
9.810715 -4.0338055e-06
9.811714 -9.0839505e-07
9.812715 2.227284e-06
9.813714 5.3730265e-06
9.814714 8.5286345e-06
9.815714 1.1693915e-05
9.816714 1.4868679e-05
9.817715 1.8052743999999998e-05
9.818714 2.1245924e-05
9.819715 2.4448039e-05
9.820714 2.7658905e-05
9.821714 3.0878337e-05
9.822714 3.4106145e-05
9.823714 3.7342133e-05
9.824715 4.0586104000000005e-05
9.825714 4.3837849e-05
9.826715 4.7097151e-05
9.827714 5.0363786e-05
9.828714 5.3637524e-05
9.829714 5.691812200000001e-05
9.830714 6.0205338e-05
9.831715 6.3498908e-05
9.832714 6.6798572e-05
9.833714 7.0104068e-05
9.834714 7.3415117e-05
9.835714 7.673144799999999e-05
9.836715 8.005279100000001e-05
9.837714 8.3378865e-05
9.838715 8.67094e-05
9.839714 9.0044125e-05
9.840714 9.3382772e-05
9.841714 9.672509100000001e-05
9.842714 0.00010007081999999999
9.843715 0.00010341969999999999
9.844714 0.00010677151
9.845715 0.000110126
9.846714 0.00011348294000000001
9.847714 0.00011684212
9.848714 0.00012020332000000001
9.849714 0.00012356632999999998
9.850715 0.00012693091
9.851714 0.00013029687
9.852715 0.000133664
9.853714 0.00013703208000000002
9.854714 0.00014040087
9.855714 0.00014377016
9.856714 0.00014713972
9.857715 0.00015050930999999999
9.858714 0.00015387867
9.859715 0.00015724755
9.860714 0.00016061567999999999
9.861714 0.00016398278
9.862714 0.00016734856
9.863714 0.00017071271
9.864715 0.00017407493999999999
9.865714 0.00017743494
9.866714 0.00018079237
9.867714 0.00018414692
9.868714 0.00018749826
9.869715 0.00019084607000000001
9.870714 0.00019419001
9.871715 0.00019752977
9.872714 0.00020086502000000002
9.873714 0.00020419548
9.874714 0.00020752082000000002
9.875714 0.00021084074
9.876715 0.00021415497
9.877714 0.00021746323000000002
9.878715 0.00022076524
9.879714 0.00022406077
9.880714 0.00022734955
9.881714 0.00023063137
9.882714 0.00023390598
9.883715 0.00023717315999999998
9.884714 0.00024043267999999997
9.885715 0.00024368433000000002
9.886714 0.0002469279
9.887714 0.00025016318
9.888714 0.00025338993
9.889714 0.00025660795
9.890715 0.00025981699
9.891714 0.00026301682
9.892715 0.00026620719
9.893714 0.00026938785
9.894714 0.00027255853
9.895715 0.00027571893
9.896714 0.00027886879
9.897715 0.00028200780000000003
9.898714 0.00028513566
9.899714 0.00028825203999999997
9.900714 0.00029135663
9.901714 0.00029444909
9.902715 0.0002975291
9.903714 0.00030059632
9.904715 0.0003036504
9.905714 0.00030669105
9.906714 0.00030971789
9.907714 0.00031273064
9.908714 0.00031572897
9.909715 0.00031871257
9.910714 0.00032168116
9.911715 0.00032463442
9.912714 0.00032757209
9.913714 0.00033049391
9.914714 0.00033339961
9.915714 0.00033628894
9.916715 0.00033916166999999997
9.917714 0.00034201755
9.918715 0.00034485636
9.919714 0.00034767786000000005
9.920714 0.00035048186
9.921714 0.00035326808999999997
9.922714 0.00035603637
9.923715 0.00035878645
9.924714 0.00036151812
9.925714 0.00036423114
9.926714 0.00036692524999999996
9.927714 0.00036960023000000004
9.928715 0.00037225579
9.929714 0.00037489171999999997
9.930715 0.00037750769
9.931714 0.00038010345999999997
9.932714 0.00038267876
9.933714 0.00038523326
9.934714 0.00038776669999999997
9.935715 0.00039027877
9.936714 0.00039276915
9.937715 0.00039523757
9.938714 0.00039768370000000004
9.939714 0.00040010727000000003
9.940714 0.00040250798
9.941714 0.00040488553000000006
9.942715 0.00040723967
9.943714 0.00040957011
9.944715 0.00041187654
9.945714 0.00041415879
9.946714 0.00041641651
9.947714 0.00041864951
9.948714 0.00042085752999999995
9.949715 0.00042304032
9.950714 0.00042519769
9.951715 0.00042732935999999997
9.952714 0.00042943515999999994
9.953714 0.00043151485
9.954714 0.00043356821999999994
9.955714 0.00043559498
9.956715 0.00043759496000000004
9.957714 0.00043956793
9.958714 0.00044151361000000004
9.959714 0.00044343178
9.960714 0.00044532221000000003
9.961715 0.00044718462999999997
9.962714 0.00044901876
9.963715 0.00045082434
9.964714 0.00045260107999999996
9.965714 0.00045434872
9.966714 0.00045606697999999997
9.967714 0.00045775559999999994
9.968715 0.00045941424
9.969714 0.00046104268999999995
9.970715 0.00046264063
9.971714 0.00046420778
9.972714 0.00046574390999999996
9.973714 0.00046724875999999997
9.974714 0.00046872206
9.975715 0.0004701636
9.976714 0.00047157317999999996
9.977715 0.00047295057000000003
9.978714 0.00047429557999999997
9.979714 0.00047560797999999995
9.980714 0.00047688764
9.981714 0.00047813441999999996
9.982715 0.00047934814000000003
9.983714 0.00048052866
9.984715 0.00048167585
9.985714 0.00048278957
9.986714 0.00048386973999999997
9.987714 0.00048491615
9.988714 0.00048592874
9.989715 0.00048690735999999994
9.990714 0.00048785191
9.991714 0.00048876223
9.992714 0.00048963816
9.993714 0.00049047953
9.994715 0.00049128621
9.995714 0.00049205801
9.996715 0.00049279474
9.997714 0.00049349624
9.998714 0.00049416226
9.999714 0.00049479258
10.00071 0.00049538698
10.00171 0.00049594528
10.00271 0.00049646719
10.00371 0.00049695245
10.00471 0.00049740088
10.00571 0.0004978122
10.00671 0.00049818618
10.00771 0.00049852256
10.00871 0.0004988211499999999
10.00971 0.00049908172
10.01071 0.0004993040400000001
10.01171 0.00049948794
10.01271 0.0004996332299999999
10.01371 0.00049973974
10.01471 0.00049980727
10.01571 0.00049983569
10.01671 0.00049982482
10.01771 0.00049977457
10.01871 0.0004996848
10.01971 0.00049955543
10.02071 0.0004993863100000001
10.02171 0.0004991773500000001
10.02271 0.0004989285100000001
10.02371 0.00049863966
10.02471 0.00049831069
10.02571 0.0004979415300000001
10.02671 0.00049753212
10.02771 0.00049708233
10.02871 0.00049659211
10.02971 0.00049606133
10.03071 0.0004954898899999999
10.03171 0.00049487771
10.03271 0.0004942247
10.03371 0.00049353075
10.03471 0.0004927957399999999
10.03571 0.00049201958
10.03671 0.00049120217
10.03771 0.00049034343
10.03871 0.00048944321
10.03971 0.0004885014299999999
10.04071 0.00048751799
10.04171 0.00048649285
10.04271 0.00048542588
10.04371 0.00048431702
10.04471 0.00048316624
10.04571 0.00048197344
10.04671 0.00048073857000000003
10.04771 0.0004794616
10.04871 0.00047814250999999994
10.04971 0.00047678121999999995
10.05071 0.00047537778
10.05171 0.00047393209999999997
10.05271 0.00047244416000000004
10.05371 0.00047091398
10.05471 0.00046934151
10.05571 0.0004677267
10.05671 0.00046606956000000004
10.05771 0.00046437008
10.05871 0.00046262817
10.05971 0.00046084383
10.06071 0.00045901702
10.06171 0.00045714764
10.06271 0.00045523566
10.06371 0.00045328097
10.06471 0.00045128354
10.06571 0.00044924327
10.06671 0.00044716012
10.06771 0.00044503395
10.06871 0.00044286470999999993
10.06971 0.00044065232000000006
10.07071 0.00043839667999999996
10.07171 0.00043609775
10.07271 0.00043375544000000005
10.07371 0.0004313697
10.07471 0.00042894048
10.07571 0.00042646775
10.07671 0.0004239515
10.07771 0.00042139172
10.07871 0.00041878843000000003
10.07971 0.00041614162
10.08071 0.00041345138
10.08171 0.00041071776
10.08271 0.00040794084000000003
10.08371 0.00040512073000000003
10.08471 0.0004022575
10.08571 0.00039935126
10.08671 0.00039640217
10.08771 0.0003934103
10.08871 0.00039037581999999996
10.08971 0.00038729886000000004
10.09071 0.00038417957
10.09171 0.00038101807
10.09271 0.00037781451
10.09371 0.000374569
10.09471 0.00037128168
10.09571 0.00036795266
10.09671 0.00036458202
10.09771 0.00036116987
10.09871 0.00035771629
10.09971 0.00035422138
10.10071 0.0003506852
10.10171 0.00034710779
10.10271 0.00034348923
10.10371 0.00033982956
10.10471 0.00033612885
10.10571 0.00033238712
10.10671 0.00032860440999999996
10.10771 0.00032478081
10.10871 0.00032091632
10.10971 0.00031701102
10.11071 0.00031306497
10.11171 0.00030907825000000004
10.11271 0.00030505090999999996
10.11371 0.00030098304
10.11471 0.00029687474
10.11571 0.00029272612
10.11671 0.00028853729
10.11771 0.00028430836
10.11871 0.00028003949
10.11971 0.00027573078
10.12071 0.0002713824
10.12171 0.00026699449
10.12271 0.00026256721000000004
10.12371 0.00025810073
10.12471 0.00025359518
10.12571 0.00024905073
10.12671 0.00024446756
10.12771 0.00023984583
10.12871 0.00023518568999999999
10.12971 0.00023048730999999999
10.13071 0.00022575086
10.13171 0.00022097649000000003
10.13271 0.00021616436
10.13371 0.00021131463999999998
10.13471 0.00020642746999999999
10.13571 0.00020150303
10.13671 0.00019654149000000002
10.13771 0.00019154299
10.13871 0.00018650775
10.13971 0.00018143591999999998
10.14071 0.00017632768000000001
10.14171 0.00017118325
10.14271 0.00016600283
10.14371 0.00016078661
10.14471 0.00015553485
10.14571 0.00015024777
10.14671 0.00014492563
10.14771 0.00013956867
10.14871 0.00013417715999999998
10.14971 0.00012875139
10.15071 0.00012329162
10.15171 0.00011779816
10.15271 0.0001122713
10.15371 0.00010671134
10.15471 0.00010111857999999999
10.15571 9.5493306e-05
10.15671 8.9835822e-05
10.15771 8.4146421e-05
10.15871 7.8425398e-05
10.15971 7.267303200000001e-05
10.16071 6.6889601e-05
10.16171 6.1075366e-05
10.16271 5.5230588999999996e-05
10.16371 4.9355520999999996e-05
10.16471 4.3450399e-05
10.16571 3.7515457e-05
10.16671 3.155092e-05
10.16771 2.5557006000000003e-05
10.16871 1.9533925e-05
10.16971 1.348189e-05
10.17071 7.4011098e-06
10.17171 1.2917903e-06
10.17271 -4.8458569999999995e-06
10.17371 -1.1011617999999999e-05
10.17471 -1.7205272e-05
10.17571 -2.3426593e-05
10.17671 -2.9675343e-05
10.17771 -3.5951274e-05
10.17871 -4.2254129e-05
10.17971 -4.8583632e-05
10.18071 -5.4939505000000005e-05
10.18171 -6.1321447e-05
10.18271 -6.772914400000001e-05
10.18371 -7.4162273e-05
10.18471 -8.0620498e-05
10.18571 -8.7103473e-05
10.18671 -9.3610839e-05
10.18771 -0.00010014223000000001
10.18871 -0.00010669729
10.18971 -0.00011327563
10.19071 -0.00011987688
10.19171 -0.00012650065
10.19271 -0.00013314657
10.19371 -0.00013981426
10.19471 -0.00014650334
10.19571 -0.00015321345
10.19671 -0.00015994423
10.19771 -0.00016669531999999998
10.19871 -0.00017346636
10.19971 -0.00018025701
10.20071 -0.00018706693
10.20171 -0.00019389579000000001
10.20271 -0.00020074326000000002
10.20371 -0.00020760901
10.20471 -0.00021449273
10.20571 -0.00022139409
10.20671 -0.00022831275
10.20771 -0.00023524842000000002
10.20871 -0.00024220075999999998
10.20971 -0.00024916942
10.21071 -0.00025615407
10.21171 -0.00026315436
10.21271 -0.00027016995
10.21371 -0.00027720048
10.21471 -0.00028424556
10.21571 -0.00029130481
10.21671 -0.00029837786
10.21771 -0.0003054643
10.21871 -0.00031256375
10.21971 -0.00031967577
10.22071 -0.00032679995
10.22171 -0.00033393590000000003
10.22271 -0.00034108316
10.22371 -0.00034824134
10.22471 -0.00035541002
10.22571 -0.00036258878000000003
10.22671 -0.00036977719
10.22771 -0.00037697484
10.22871 -0.00038418134
10.22971 -0.00039139626999999997
10.23071 -0.00039861925000000004
10.23171 -0.00040584987
10.23271 -0.00041308775999999997
10.23371 -0.00042033257
10.23471 -0.00042758388
10.23571 -0.00043484138
10.23671 -0.00044210465
10.23771 -0.00044937333
10.23871 -0.0004566471
10.23971 -0.00046392555999999995
10.24071 -0.00047120834000000003
10.24171 -0.00047849512
10.24271 -0.00048578549
10.24371 -0.00049307905
10.24471 -0.00050037543
10.24571 -0.00050767426
10.24671 -0.0005149750900000001
10.24771 -0.00052227756
10.24871 -0.0005295812099999999
10.24971 -0.00053688564
10.25071 -0.00054419042
10.25171 -0.00055149508
10.25271 -0.0005587991799999999
10.25371 -0.00056610229
10.25471 -0.00057340394
10.25571 -0.0005807036400000001
10.25671 -0.00058800097
10.25771 -0.00059529548
10.25871 -0.00060258672
10.25971 -0.00060987418
10.26071 -0.00061715746
10.26171 -0.00062443614
10.26271 -0.00063170978
10.26371 -0.00063897796
10.26471 -0.0006462402299999999
10.26571 -0.00065349623
10.26671 -0.00066074554
10.26771 -0.00066798775
10.26871 -0.0006752225100000001
10.26971 -0.0006824494
10.27071 -0.00068966806
10.27171 -0.00069687808
10.27271 -0.00070407909
10.27371 -0.00071127074
10.27471 -0.00071845261
10.27571 -0.00072562434
10.27671 -0.00073278552
10.27771 -0.00073993579
10.27871 -0.00074707468
10.27971 -0.0007542018
10.28071 -0.00076131669
10.28171 -0.00076841889
10.28271 -0.0007755080299999999
10.28371 -0.0007825836300000001
10.28471 -0.0007896451300000001
10.28571 -0.0007966921700000001
10.28671 -0.0008037242
10.28771 -0.00081074077
10.28871 -0.00081774133
10.28971 -0.00082472552
10.29071 -0.0008316927100000001
10.29171 -0.00083864252
10.29271 -0.00084557441
10.29371 -0.0008524879399999999
10.29471 -0.0008593826399999999
10.29571 -0.0008662579599999999
10.29671 -0.0008731135500000001
10.29771 -0.0008799489500000001
10.29871 -0.00088676379
10.29971 -0.0008935576300000001
10.30071 -0.0009003300000000001
10.30171 -0.0009070806299999999
10.30271 -0.0009138090700000001
10.30371 -0.00092051496
10.30471 -0.0009271979299999999
10.30571 -0.0009338577
10.30671 -0.0009404938300000001
10.30771 -0.00094710604
10.30871 -0.00095369396
10.30971 -0.00096025724
10.31071 -0.00096679551
10.31171 -0.0009733084900000001
10.31271 -0.00097979573
10.31371 -0.00098625687
10.31471 -0.00099269164
10.31571 -0.0009990995700000001
10.31671 -0.0010054803
10.31771 -0.0010118334
10.31871 -0.0010181585
10.31971 -0.0010244550999999999
10.32071 -0.0010307228999999998
10.32171 -0.0010369614
10.32271 -0.0010431702
10.32371 -0.001049349
10.32471 -0.0010554972
10.32571 -0.0010616142999999999
10.32671 -0.0010677
10.32771 -0.0010737539
10.32871 -0.0010797755
10.32971 -0.0010857644
10.33071 -0.0010917202
10.33171 -0.0010976425
10.33271 -0.0011035309
10.33371 -0.001109385
10.33471 -0.0011152044
10.33571 -0.0011209887
10.33671 -0.0011267375999999998
10.33771 -0.0011324507000000001
10.33871 -0.0011381276
10.33971 -0.0011437679999999999
10.34071 -0.0011493715000000001
10.34171 -0.0011549378
10.34271 -0.0011604664
10.34371 -0.0011659571
10.34471 -0.0011714095
10.34571 -0.0011768231999999999
10.34671 -0.0011821979000000002
10.34771 -0.0011875331
10.34871 -0.0011928286000000001
10.34971 -0.0011980839
10.35071 -0.0012032987
10.35171 -0.0012084724999999999
10.35271 -0.0012136051
10.35371 -0.001218696
10.35471 -0.0012237448
10.35571 -0.0012287511
10.35671 -0.0012337146000000001
10.35771 -0.001238635
10.35871 -0.0012435118
10.35971 -0.0012483448
10.36071 -0.0012531335
10.36171 -0.0012578776
10.36271 -0.0012625767
10.36371 -0.0012672307999999999
10.36471 -0.0012718393
10.36571 -0.0012764020999999999
10.36671 -0.0012809187
10.36771 -0.001285389
10.36871 -0.0012898127999999998
10.36971 -0.0012941898000000001
10.37071 -0.0012985196
10.37171 -0.0013028021
10.37271 -0.0013070371
10.37371 -0.0013112243
10.37471 -0.0013153635
10.37571 -0.0013194544
10.37671 -0.0013234969
10.37771 -0.0013274906
10.37871 -0.0013314352
10.37971 -0.0013353306
10.38071 -0.0013391764
10.38171 -0.0013429723
10.38271 -0.0013467181999999999
10.38371 -0.0013504135000000001
10.38471 -0.0013540581999999998
10.38571 -0.0013576518000000001
10.38671 -0.001361194
10.38771 -0.0013646844
10.38871 -0.0013681229
10.38971 -0.0013715089
10.39071 -0.0013748423
10.39171 -0.0013781226
10.39271 -0.0013813495
10.39371 -0.0013845227
10.39471 -0.0013876419
10.39571 -0.0013907068
10.39671 -0.0013937171
10.39771 -0.0013966726
10.39871 -0.0013995729999999999
10.39971 -0.0014024180000000001
10.40071 -0.0014052074
10.40171 -0.001407941
10.40271 -0.0014106186
10.40371 -0.0014132399
10.40471 -0.0014158049
10.40571 -0.0014183133
10.40671 -0.0014207651
10.40771 -0.00142316
10.40871 -0.001425498
10.40971 -0.0014277788
10.41071 -0.0014300024
10.41171 -0.0014321687
10.41271 -0.0014342774
10.41371 -0.0014363285000000001
10.41471 -0.0014383219
10.41571 -0.0014402573
10.41671 -0.0014421345999999999
10.41771 -0.0014439538
10.41871 -0.0014457146
10.41971 -0.0014474168999999999
10.42071 -0.0014490605
10.42171 -0.0014506453
10.42271 -0.0014521711
10.42371 -0.0014536377
10.42471 -0.0014550449
10.42571 -0.0014563927
10.42671 -0.0014576807999999999
10.42771 -0.0014589091
10.42871 -0.0014600773999999999
10.42971 -0.0014611855
10.43071 -0.0014622335
10.43171 -0.0014632209
10.43271 -0.0014641478000000001
10.43371 -0.001465014
10.43471 -0.0014658194
10.43571 -0.0014665639
10.43671 -0.0014672474
10.43771 -0.0014678697000000001
10.43871 -0.0014684308
10.43971 -0.0014689305
10.44071 -0.0014693688999999998
10.44171 -0.0014697457
10.44271 -0.0014700609000000001
10.44371 -0.0014703144999999999
10.44471 -0.0014705062
10.44571 -0.0014706361
10.44671 -0.001470704
10.44771 -0.00147071
10.44871 -0.0014706537
10.44971 -0.0014705352
10.45071 -0.0014703543
10.45171 -0.0014701111
10.45271 -0.0014698053000000001
10.45371 -0.0014694368
10.45471 -0.0014690057
10.45571 -0.0014685116999999998
10.45671 -0.0014679549
10.45771 -0.0014673352
10.45871 -0.0014666524
10.45971 -0.0014659066
10.46071 -0.0014650976999999999
10.46171 -0.0014642257
10.46271 -0.0014632905999999999
10.46371 -0.0014622923
10.46471 -0.0014612309
10.46571 -0.0014601064
10.46671 -0.0014589189000000001
10.46771 -0.0014576684
10.46871 -0.001456355
10.46971 -0.0014549788
10.47071 -0.0014535397999999998
10.47171 -0.0014520381000000001
10.47271 -0.001450474
10.47371 -0.0014488473
10.47471 -0.0014471583000000001
10.47571 -0.0014454071
10.47671 -0.0014435936
10.47771 -0.0014417182
10.47871 -0.0014397807000000001
10.47971 -0.0014377813
10.48071 -0.0014357202
10.48171 -0.0014335972
10.48271 -0.0014314126
10.48371 -0.0014291663
10.48471 -0.0014268584
10.48571 -0.0014244888999999999
10.48671 -0.0014220578
10.48771 -0.0014195652
10.48871 -0.0014170108999999999
10.48971 -0.0014143952
10.49071 -0.0014117179
10.49171 -0.0014089792
10.49271 -0.0014061789
10.49371 -0.0014033169999999998
10.49471 -0.0014003937
10.49571 -0.0013974090999999999
10.49671 -0.0013943629
10.49771 -0.0013912554
10.49871 -0.0013880866
10.49971 -0.0013848566999999999
10.50071 -0.0013815656
10.50171 -0.0013782134
10.50271 -0.0013748004
10.50371 -0.0013713266
10.50471 -0.0013677921
10.50571 -0.0013641971
10.50671 -0.0013605419000000001
10.50771 -0.0013568264
10.50871 -0.0013530509999999999
10.50971 -0.0013492157
10.51071 -0.0013453209
10.51171 -0.0013413666999999999
10.51271 -0.0013373533
10.51371 -0.0013332809
10.51471 -0.0013291497
10.51571 -0.0013249599
10.51671 -0.0013207117
10.51771 -0.0013164054
10.51871 -0.001312041
10.51971 -0.0013076188
10.52071 -0.001303139
10.52171 -0.0012986018
10.52271 -0.0012940075
10.52371 -0.0012893562
10.52471 -0.0012846481
10.52571 -0.0012798833
10.52671 -0.0012750622
10.52771 -0.0012701849
10.52871 -0.0012652516
10.52971 -0.0012602626
10.53071 -0.001255218
10.53171 -0.0012501181
10.53271 -0.0012449631
10.53371 -0.0012397532
10.53471 -0.0012344887
10.53571 -0.0012291698
10.53671 -0.0012237968
10.53771 -0.0012183698
10.53871 -0.0012128891
10.53971 -0.001207355
10.54071 -0.0012017677
10.54171 -0.0011961274
10.54271 -0.0011904344
10.54371 -0.0011846889999999998
10.54471 -0.0011788912
10.54571 -0.0011730414
10.54671 -0.0011671399
10.54771 -0.0011611868
10.54871 -0.0011551824000000002
10.54971 -0.0011491269
10.55071 -0.0011430206
10.55171 -0.0011368636
10.55271 -0.0011306560999999999
10.55371 -0.0011243984000000001
10.55471 -0.0011180908
10.55571 -0.0011117334
10.55671 -0.0011053266
10.55771 -0.0010988705
10.55871 -0.0010923654
10.55971 -0.0010858117
10.56071 -0.0010792095
10.56171 -0.0010725592
10.56271 -0.001065861
10.56371 -0.0010591153
10.56471 -0.0010523224
10.56571 -0.0010454825
10.56671 -0.0010385961
10.56771 -0.0010316636000000001
10.56871 -0.0010246852
10.56971 -0.0010176614
10.57071 -0.0010105925
10.57171 -0.001003479
10.57271 -0.00099632116
10.57371 -0.00098911942
10.57471 -0.0009818742
10.57571 -0.00097458587
10.57671 -0.00096725489
10.57771 -0.00095988162
10.57871 -0.0009524664200000001
10.57971 -0.00094500965
10.58071 -0.0009375117800000001
10.58171 -0.00092997316
10.58271 -0.00092239407
10.58371 -0.0009147749599999999
10.58471 -0.0009071161000000001
10.58571 -0.00089941786
10.58671 -0.00089168061
10.58771 -0.0008839046999999999
10.58871 -0.00087609033
10.58971 -0.0008682379300000001
10.59071 -0.00086034779
10.59171 -0.0008524201799999999
10.59271 -0.0008444554599999999
10.59371 -0.000836454
10.59471 -0.00082841598
10.59571 -0.0008203418500000001
10.59671 -0.00081223188
10.59771 -0.0008040863599999999
10.59871 -0.0007959057300000001
10.59971 -0.0007876902599999999
10.60071 -0.00077944032
10.60171 -0.0007711561900000001
10.60271 -0.00076283836
10.60371 -0.00075448716
10.60471 -0.00074610293
10.60571 -0.0007376860999999999
10.60671 -0.00072923704
10.60771 -0.00072075613
10.60871 -0.00071224381
10.60971 -0.00070370047
10.61071 -0.00069512653
10.61171 -0.00068652239
10.61271 -0.00067788851
10.61371 -0.00066922526
10.61471 -0.00066053308
10.61571 -0.00065181243
10.61671 -0.00064306369
10.61771 -0.00063428729
10.61871 -0.0006254837
10.61971 -0.00061665332
10.62071 -0.00060779657
10.62171 -0.0005989139
10.62271 -0.00059000572
10.62371 -0.0005810724399999999
10.62471 -0.0005721145
10.62571 -0.00056313233
10.62671 -0.00055412634
10.62771 -0.00054509696
10.62871 -0.00053604463
10.62971 -0.00052696978
10.63071 -0.00051787283
10.63171 -0.00050875424
10.63271 -0.00049961441
10.63371 -0.00049045375
10.63471 -0.00048127267
10.63571 -0.00047207163
10.63671 -0.00046285104
10.63771 -0.0004536113
10.63871 -0.00044435287
10.63971 -0.00043507616
10.64071 -0.00042578154000000003
10.64171 -0.00041646945000000003
10.64271 -0.00040714026
10.64371 -0.00039779443
10.64471 -0.00038843232
10.64571 -0.00037905431
10.64671 -0.00036966084999999997
10.64771 -0.00036025228
10.64871 -0.00035082903
10.64971 -0.00034139148
10.65071 -0.00033194001
10.65171 -0.00032247501
10.65271 -0.00031299689
10.65371 -0.00030350604
10.65471 -0.00029400287
10.65571 -0.00028448776
10.65671 -0.00027496114000000004
10.65771 -0.00026542340999999997
10.65871 -0.00025587501
10.65971 -0.00024631634
10.66071 -0.00023674784000000002
10.66171 -0.00022716995000000002
10.66271 -0.00021758312000000002
10.66371 -0.0002079878
10.66471 -0.00019838442000000002
10.66571 -0.00018877346000000002
10.66671 -0.00017915539
10.66771 -0.00016953068
10.66871 -0.00015989979
10.66971 -0.0001502632
10.67071 -0.00014062139999999998
10.67171 -0.00013097485
10.67271 -0.00012132405000000001
10.67371 -0.00011166945
10.67471 -0.00010201154
10.67571 -9.235078e-05
10.67671 -8.2687637e-05
10.67771 -7.3022574e-05
10.67871 -6.3356043e-05
10.67971 -5.3688495000000006e-05
10.68071 -4.4020376000000004e-05
10.68171 -3.4352121e-05
10.68271 -2.4684161000000003e-05
10.68371 -1.5016917e-05
10.68471 -5.3508085e-06
10.68571 4.313754e-06
10.68671 1.3976366e-05
10.68771 2.3636626e-05
10.68871 3.329414e-05
10.68971 4.2948511e-05
10.69071 5.2599352999999995e-05
10.69171 6.2246278e-05
10.69271 7.1888911e-05
10.69371 8.1526866e-05
10.69471 9.115976800000001e-05
10.69571 0.00010078724
10.69671 0.00011040888999999999
10.69771 0.00012002437000000001
10.69871 0.00012963328
10.69971 0.00013923526
10.70071 0.00014882992000000002
10.70171 0.00015841688
10.70271 0.00016799577
10.70371 0.0001775662
10.70471 0.00018712777999999999
10.70571 0.00019668014
10.70671 0.00020622288000000003
10.70771 0.00021575559
10.70871 0.0002252779
10.70971 0.00023478939999999998
10.71071 0.00024428971
10.71171 0.0002537784
10.71271 0.00026325506
10.71371 0.00027271931
10.71471 0.00028217069
10.71571 0.00029160881
10.71671 0.00030103324
10.71771 0.00031044355999999997
10.71871 0.00031983932
10.71971 0.0003292201
10.72071 0.00033858546000000003
10.72171 0.00034793497
10.72271 0.00035726819
10.72371 0.00036658466
10.72471 0.00037588395000000003
10.72571 0.00038516564
10.72671 0.00039442925
10.72771 0.0004036744
10.72871 0.00041290064
10.72971 0.00042210753999999997
10.73071 0.00043129471
10.73171 0.00044046174
10.73271 0.00044960820999999997
10.73371 0.00045873370999999994
10.73471 0.00046783789
10.73571 0.00047692038000000003
10.73671 0.00048598080999999997
10.73771 0.00049501882
10.73871 0.00050403405
10.73971 0.00051302623
10.74071 0.00052199498
10.74171 0.00053094
10.74271 0.000539861
10.74371 0.0005487576800000001
10.74471 0.00055762976
10.74571 0.0005664769099999999
10.74671 0.00057529887
10.74771 0.00058409532
10.74871 0.00059286604
10.74971 0.00060161069
10.75071 0.00061032902
10.75171 0.00061902074
10.75271 0.00062768554
10.75371 0.0006363231
10.75471 0.0006449331499999999
10.75571 0.00065351537
10.75671 0.0006620694899999999
10.75771 0.0006705951399999999
10.75871 0.0006790920000000001
10.75971 0.00068755971
10.76071 0.00069599796
10.76171 0.0007044064199999999
10.76271 0.00071278473
10.76371 0.00072113253
10.76471 0.00072944945
10.76571 0.00073773513
10.76671 0.0007459892499999999
10.76771 0.0007542114
10.76871 0.00076240126
10.76971 0.00077055847
10.77071 0.0007786826200000001
10.77171 0.0007867734000000001
10.77271 0.0007948304300000001
10.77371 0.00080285345
10.77471 0.0008108420799999999
10.77571 0.00081879598
10.77671 0.00082671477
10.77771 0.00083459818
10.77871 0.00084244584
10.77971 0.0008502574900000001
10.78071 0.00085803285
10.78171 0.0008657715600000001
10.78271 0.00087347335
10.78371 0.0008811379300000001
10.78471 0.00088876504
10.78571 0.00089635441
10.78671 0.00090390567
10.78771 0.00091141865
10.78871 0.00091889297
10.78971 0.0009263284500000001
10.79071 0.00093372482
10.79171 0.0009410818200000001
10.79271 0.00094839916
10.79371 0.00095567666
10.79471 0.00096291405
10.79571 0.0009701111600000001
10.79671 0.00097726779
10.79771 0.00098438368
10.79871 0.00099145855
10.79971 0.00099849231
10.80071 0.0010054846999999999
10.80171 0.0010124356
10.80271 0.0010193448
10.80371 0.0010262122
10.80471 0.0010330375
10.80571 0.0010398205999999999
10.80671 0.0010465614
10.80771 0.0010532596
10.80871 0.0010599152
10.80971 0.0010665281
10.81071 0.0010730979
10.81171 0.0010796246
10.81271 0.0010861080000000001
10.81371 0.0010925479999999998
10.81471 0.0010989443
10.81571 0.0011052967
10.81671 0.0011116051
10.81771 0.0011178692
10.81871 0.0011240889
10.81971 0.0011302638
10.82071 0.0011363938000000001
10.82171 0.0011424787
10.82271 0.0011485180999999999
10.82371 0.0011545118
10.82471 0.0011604597
10.82571 0.0011663613
10.82671 0.0011722165
10.82771 0.0011780249999999999
10.82871 0.0011837865
10.82971 0.0011895007
10.83071 0.0011951675
10.83171 0.0012007867
10.83271 0.0012063578
10.83371 0.0012118808
10.83471 0.0012173554
10.83571 0.0012227814
10.83671 0.0012281588
10.83771 0.0012334873
10.83871 0.0012387668000000001
10.83971 0.0012439971
10.84071 0.0012491782
10.84171 0.00125431
10.84271 0.0012593922
10.84371 0.001264425
10.84471 0.0012694082
10.84571 0.0012743418
10.84671 0.0012792256000000001
10.84771 0.0012840596
10.84871 0.0012888439000000001
10.84971 0.0012935783
10.85071 0.0012982629
10.85171 0.0013028975
10.85271 0.001307482
10.85371 0.0013120165
10.85471 0.0013165009
10.85571 0.001320935
10.85671 0.0013253189000000001
10.85771 0.0013296523
10.85871 0.0013339353
10.85971 0.0013381677
10.86071 0.0013423494
10.86171 0.0013464803
10.86271 0.0013505604
10.86371 0.0013545895
10.86471 0.0013585674
10.86571 0.0013624942
10.86671 0.0013663695
10.86771 0.0013701935000000002
10.86871 0.0013739660000000001
10.86971 0.0013776868
10.87071 0.001381356
10.87171 0.0013849733000000002
10.87271 0.0013885388
10.87371 0.0013920524
10.87471 0.0013955139
10.87571 0.0013989235
10.87671 0.0014022809
10.87771 0.0014055861
10.87871 0.0014088390999999999
10.87971 0.0014120399
10.88071 0.0014151884
10.88171 0.0014182845
10.88271 0.0014213282
10.88371 0.0014243195
10.88471 0.0014272582000000001
10.88571 0.0014301444
10.88671 0.001432978
10.88771 0.001435759
10.88871 0.0014384873
10.88971 0.0014411628
10.89071 0.0014437855
10.89171 0.0014463554
10.89271 0.0014488724
10.89371 0.0014513364
10.89471 0.0014537473000000001
10.89571 0.0014561054
10.89671 0.0014584104000000002
10.89771 0.0014606623
10.89871 0.0014628612
10.89971 0.0014650072
10.90071 0.0014671001
10.90171 0.0014691401
10.90271 0.0014711271
10.90371 0.0014730613999999998
10.90471 0.0014749428
10.90571 0.0014767716
10.90671 0.0014785479
10.90771 0.0014802716
10.90871 0.0014819429
10.90971 0.0014835618
10.91071 0.0014851286
10.91171 0.0014866434
10.91271 0.0014881061000000001
10.91371 0.001489517
10.91471 0.0014908761
10.91571 0.0014921834
10.91671 0.001493439
10.91771 0.0014946431
10.91871 0.0014957955999999998
10.91971 0.0014968967
10.92071 0.0014979461
10.92171 0.0014989441
10.92271 0.0014998905
10.92371 0.0015007854999999999
10.92471 0.0015016289
10.92571 0.0015024207
10.92671 0.0015031608
10.92771 0.0015038493
10.92871 0.0015044861
10.92971 0.0015050711999999998
10.93071 0.0015056045
10.93171 0.0015060861
10.93271 0.0015065159
10.93371 0.0015068939000000001
10.93471 0.0015072202
10.93571 0.0015074947
10.93671 0.0015077176
10.93771 0.0015078888
10.93871 0.0015080085
10.93971 0.0015080768
10.94071 0.0015080936999999999
10.94171 0.0015080593999999999
10.94271 0.0015079740999999999
10.94371 0.001507838
10.94471 0.0015076511
10.94571 0.0015074136
10.94671 0.0015071257999999998
10.94771 0.0015067877000000001
10.94871 0.0015063996
10.94971 0.0015059617000000001
10.95071 0.001505474
10.95171 0.0015049369
10.95271 0.0015043503
10.95371 0.0015037146
10.95471 0.0015030299
10.95571 0.0015022962
10.95671 0.0015015137000000001
10.95771 0.0015006826
10.95871 0.001499803
10.95971 0.0014988748000000001
10.96071 0.0014978983
10.96171 0.0014968736
10.96271 0.0014958006
10.96371 0.0014946796
10.96471 0.0014935105000000001
10.96571 0.0014922936
10.96671 0.0014910289
10.96771 0.0014897164
10.96871 0.0014883563
10.96971 0.0014869487
10.97071 0.0014854937
10.97171 0.0014839915
10.97271 0.0014824422000000001
10.97371 0.0014808458
10.97471 0.0014792026
10.97571 0.0014775128000000001
10.97671 0.0014757765
10.97771 0.0014739937999999999
10.97871 0.0014721649999999999
10.97971 0.0014702901
10.98071 0.0014683695
10.98171 0.0014664031
10.98271 0.0014643912999999999
10.98371 0.0014623341
10.98471 0.0014602318
10.98571 0.0014580844
10.98671 0.0014558921
10.98771 0.0014536551
10.98871 0.0014513735000000001
10.98971 0.0014490473
10.99071 0.0014466767999999999
10.99171 0.0014442621
10.99271 0.0014418033
10.99371 0.0014393004999999999
10.99471 0.0014367538
10.99571 0.0014341634
10.99671 0.0014315294
10.99771 0.0014288519000000002
10.99871 0.0014261312
10.99971 0.0014233673
11.00071 0.0014205603999999999
11.00171 0.0014177108
11.00271 0.0014148186
11.00371 0.0014118841
11.00471 0.0014089074
11.00571 0.0014058889
11.00671 0.0014028287
11.00771 0.0013997272
11.00871 0.0013965846
11.00971 0.0013934012000000001
11.01071 0.0013901771999999999
11.01171 0.0013869129
11.01271 0.0013836087000000002
11.01371 0.0013802646
11.01471 0.0013768811
11.01571 0.0013734584
11.01671 0.0013699967
11.01771 0.0013664961999999999
11.01871 0.0013629572
11.01971 0.0013593799
11.02071 0.0013557644
11.02171 0.0013521108
11.02271 0.0013484195
11.02371 0.0013446903999999999
11.02471 0.0013409236000000001
11.02571 0.0013371194
11.02671 0.0013332778
11.02771 0.0013293989
11.02871 0.0013254827
11.02971 0.0013215294
11.03071 0.001317539
11.03171 0.0013135118
11.03271 0.0013094477999999999
11.03371 0.0013053471000000001
11.03471 0.0013012098
11.03571 0.0012970361000000001
11.03671 0.0012928263
11.03771 0.0012885804
11.03871 0.0012842987
11.03971 0.0012799813
11.04071 0.0012756285000000002
11.04171 0.0012712407
11.04271 0.001266818
11.04371 0.0012623607
11.04471 0.0012578692
11.04571 0.0012533437
11.04671 0.0012487846
11.04771 0.0012441922
11.04871 0.0012395668
11.04971 0.0012349086999999999
11.05071 0.0012302183
11.05171 0.0012254958000000001
11.05271 0.0012207416
11.05371 0.0012159559
11.05471 0.0012111391
11.05571 0.0012062913
11.05671 0.0012014128
11.05771 0.0011965039
11.05871 0.0011915647
11.05971 0.0011865954999999999
11.06071 0.0011815965
11.06171 0.0011765679
11.06271 0.0011715099
11.06371 0.0011664226999999999
11.06471 0.0011613064
11.06571 0.0011561612
11.06671 0.0011509874
11.06771 0.001145785
11.06871 0.0011405543
11.06971 0.0011352954999999999
11.07071 0.0011300087
11.07171 0.0011246942000000002
11.07271 0.0011193522000000002
11.07371 0.0011139829
11.07471 0.0011085866
11.07571 0.0011031635
11.07671 0.0010977138
11.07771 0.0010922377
11.07871 0.0010867356
11.07971 0.0010812077
11.08071 0.0010756541
11.08171 0.0010700753
11.08271 0.0010644713
11.08371 0.0010588426
11.08471 0.0010531893
11.08571 0.0010475115999999999
11.08671 0.0010418098000000002
11.08771 0.0010360840999999999
11.08871 0.0010303346
11.08971 0.0010245616
11.09071 0.0010187653000000001
11.09171 0.0010129458
11.09271 0.0010071034
11.09371 0.0010012382
11.09471 0.00099535036
11.09571 0.0009894401
11.09671 0.00098350765
11.09771 0.0009775531
11.09871 0.0009715767200000001
11.09971 0.00096557869
11.10071 0.0009595592899999999
11.10171 0.0009535186999999999
11.10271 0.00094745719
11.10371 0.0009413750399999999
11.10471 0.0009352725099999999
11.10571 0.0009291498799999999
11.10671 0.00092300752
11.10771 0.00091684569
11.10871 0.00091066477
11.10971 0.0009044651099999999
11.11071 0.0008982469800000001
11.11171 0.0008920108499999999
11.11271 0.0008857569799999999
11.11371 0.00087948574
11.11471 0.0008731975
11.11571 0.00086689261
11.11671 0.00086057134
11.11771 0.0008542339900000001
11.11871 0.0008478808900000001
11.11971 0.00084151225
11.12071 0.0008351284100000001
11.12171 0.00082872957
11.12271 0.00082231591
11.12371 0.00081588769
11.12471 0.00080944501
11.12571 0.00080298805
11.12671 0.000796517
11.12771 0.00079003194
11.12871 0.0007835330499999999
11.12971 0.0007770204299999999
11.13071 0.00077049417
11.13171 0.0007639543599999999
11.13271 0.00075740118
11.13371 0.00075083472
11.13471 0.00074425511
11.13571 0.00073766255
11.13671 0.00073105716
11.13771 0.00072443913
11.13871 0.0007178086399999999
11.13971 0.00071116597
11.14071 0.00070451129
11.14171 0.00069784492
11.14271 0.00069116709
11.14371 0.00068447807
11.14471 0.00067777823
11.14571 0.00067106785
11.14671 0.0006643472699999999
11.14771 0.0006576168299999999
11.14871 0.00065087684
11.14971 0.00064412766
11.15071 0.00063736961
11.15171 0.0006306030600000001
11.15271 0.00062382833
11.15371 0.00061704573
11.15471 0.00061025553
11.15571 0.0006034580599999999
11.15671 0.00059665358
11.15771 0.00058984238
11.15871 0.00058302467
11.15971 0.00057620068
11.16071 0.0005693707
11.16171 0.00056253489
11.16271 0.00055569349
11.16371 0.00054884663
11.16471 0.00054199454
11.16571 0.00053513745
11.16671 0.0005282755
11.16771 0.00052140886
11.16871 0.00051453771
11.16971 0.0005076623
11.17071 0.00050078279
11.17171 0.00049389937
11.17271 0.00048701227
11.17371 0.00048012175
11.17471 0.00047322801
11.17571 0.00046633126999999996
11.17671 0.00045943179000000004
11.17771 0.00045252982
11.17871 0.00044562562
11.17971 0.00043871946
11.18071 0.00043181158
11.18171 0.00042490224
11.18271 0.00041799171
11.18371 0.00041108024
11.18471 0.00040416807999999995
11.18571 0.00039725546
11.18671 0.00039034262
11.18771 0.00038342978000000005
11.18871 0.00037651712
11.18971 0.00036960485
11.19071 0.00036269316
11.19171 0.00035578223
11.19271 0.00034887223
11.19371 0.00034196335
11.19471 0.00033505571
11.19571 0.00032814949
11.19671 0.00032124483
11.19771 0.0003143419
11.19871 0.00030744088
11.19971 0.00030054193
11.20071 0.00029364523
11.20171 0.00028675097000000003
11.20271 0.00027985936
11.20371 0.00027297065000000004
11.20471 0.00026608504
11.20571 0.00025920283000000003
11.20671 0.00025232428
11.20771 0.00024544966
11.20871 0.00023857929000000003
11.20971 0.00023171349000000003
11.21071 0.00022485258
11.21171 0.00021799688
11.21271 0.00021114674
11.21371 0.0002043025
11.21471 0.00019746450999999997
11.21571 0.00019063309
11.21671 0.00018380857
11.21771 0.00017699127000000002
11.21871 0.00017018149
11.21971 0.0001633795
11.22071 0.00015658558
11.22171 0.00014979995999999998
11.22271 0.00014302288
11.22371 0.00013625454999999998
11.22471 0.00012949513
11.22571 0.00012274479
11.22671 0.00011600367
11.22771 0.0001092719
11.22871 0.00010254959
11.22971 9.583683299999999e-05
11.23071 8.913372100000001e-05
11.23171 8.244034e-05
11.23271 7.5756765e-05
11.23371 6.908308600000001e-05
11.23471 6.241938899999999e-05
11.23571 5.5765764e-05
11.23671 4.912232600000001e-05
11.23771 4.2489193999999997e-05
11.23871 3.5866501e-05
11.23971 2.9254406000000002e-05
11.24071 2.265308e-05
11.24171 1.6062717e-05
11.24271 9.4835258e-06
11.24371 2.9157378999999997e-06
11.24471 -3.640401e-06
11.24571 -1.0184629e-05
11.24671 -1.6716672e-05
11.24771 -2.3236244e-05
11.24871 -2.9743052000000002e-05
11.24971 -3.6236793e-05
11.25071 -4.2717167e-05
11.25171 -4.9183875999999996e-05
11.25271 -5.5636622e-05
11.25371 -6.2075117e-05
11.25471 -6.8499077e-05
11.25571 -7.4908235e-05
11.25671 -8.1302335e-05
11.25771 -8.7681127e-05
11.25871 -9.4044384e-05
11.25971 -0.00010039189
11.26071 -0.00010672344999999999
11.26171 -0.00011303888
11.26271 -0.00011933799
11.26371 -0.00012562062
11.26471 -0.00013188662
11.26571 -0.00013813584
11.26671 -0.00014436813
11.26771 -0.00015058336
11.26871 -0.00015678136000000001
11.26971 -0.000162962
11.27071 -0.00016912512
11.27171 -0.00017527058
11.27271 -0.0001813982
11.27371 -0.00018750779
11.27471 -0.0001935992
11.27571 -0.00019967221999999998
11.27671 -0.00020572666
11.27771 -0.00021176229
11.27871 -0.00021777892
11.27971 -0.00022377631
11.28071 -0.00022975426
11.28171 -0.00023571250999999998
11.28271 -0.00024165087999999997
11.28371 -0.00024756912
11.28471 -0.00025346703
11.28571 -0.00025934439
11.28671 -0.00026520102
11.28771 -0.0002710367
11.28871 -0.00027685126
11.28971 -0.00028264451
11.29071 -0.00028841632
11.29171 -0.00029416653
11.29271 -0.00029989503
11.29371 -0.00030560168
11.29471 -0.00031128636
11.29571 -0.00031694897
11.29671 -0.00032258937999999997
11.29771 -0.00032820751000000003
11.29871 -0.00033380327000000003
11.29971 -0.00033937652
11.30071 -0.00034492716
11.30171 -0.00035045509
11.30271 -0.00035596017
11.30371 -0.00036144224
11.30471 -0.00036690117
11.30571 -0.00037233679
11.30671 -0.00037774889
11.30771 -0.00038313729
11.30871 -0.00038850176
11.30971 -0.00039384208000000005
11.31071 -0.00039915803000000003
11.31171 -0.00040444933999999997
11.31271 -0.00040971572
11.31371 -0.00041495691
11.31471 -0.00042017264
11.31571 -0.00042536262000000005
11.31671 -0.00043052664
11.31771 -0.00043566438000000005
11.31871 -0.0004407756
11.31971 -0.00044586003999999997
11.32071 -0.00045091751
11.32171 -0.00045594779
11.32271 -0.00046095065
11.32371 -0.00046592594999999995
11.32471 -0.00047087356
11.32571 -0.00047579333
11.32671 -0.00048068514000000005
11.32771 -0.00048554889000000006
11.32871 -0.0004903844900000001
11.32971 -0.00049519194
11.33071 -0.00049997116
11.33171 -0.00050472208
11.33271 -0.0005094446800000001
11.33371 -0.00051413895
11.33471 -0.00051880488
11.33571 -0.0005234424
11.33671 -0.00052805149
11.33771 -0.00053263207
11.33871 -0.00053718409
11.33971 -0.0005417075000000001
11.34071 -0.00054620218
11.34171 -0.00055066803
11.34271 -0.00055510491
11.34371 -0.00055951268
11.34471 -0.00056389117
11.34571 -0.00056824024
11.34671 -0.00057255966
11.34771 -0.0005768492
11.34871 -0.00058110868
11.34971 -0.0005853378300000001
11.35071 -0.00058953647
11.35171 -0.00059370432
11.35271 -0.0005978412
11.35371 -0.00060194684
11.35471 -0.00060602101
11.35571 -0.00061006353
11.35671 -0.0006140741800000001
11.35771 -0.00061805276
11.35871 -0.00062199911
11.35971 -0.00062591307
11.36071 -0.0006297944800000001
11.36171 -0.00063364319
11.36271 -0.00063745911
11.36371 -0.0006412421
11.36471 -0.00064499209
11.36571 -0.00064870896
11.36671 -0.00065239269
11.36771 -0.00065604318
11.36871 -0.00065966033
11.36971 -0.0006632440999999999
11.37071 -0.00066679445
11.37171 -0.00067031128
11.37271 -0.00067379451
11.37371 -0.00067724409
11.37471 -0.00068065992
11.37571 -0.00068404192
11.37671 -0.0006873900000000001
11.37771 -0.00069070406
11.37871 -0.0006939839699999999
11.37971 -0.00069722964
11.38071 -0.00070044093
11.38171 -0.00070361775
11.38271 -0.0007067599200000001
11.38371 -0.00070986739
11.38471 -0.00071293998
11.38571 -0.0007159776
11.38671 -0.00071898012
11.38771 -0.00072194744
11.38871 -0.00072487946
11.38971 -0.00072777607
11.39071 -0.0007306372
11.39171 -0.00073346278
11.39271 -0.0007362527
11.39371 -0.0007390069599999999
11.39471 -0.00074172549
11.39571 -0.0007444082300000001
11.39671 -0.00074705513
11.39771 -0.00074966615
11.39871 -0.00075224129
11.39971 -0.00075478047
11.40071 -0.00075728367
11.40171 -0.00075975081
11.40271 -0.00076218184
11.40371 -0.00076457673
11.40471 -0.00076693541
11.40571 -0.0007692577100000001
11.40671 -0.00077154364
11.40771 -0.0007737929999999999
11.40871 -0.00077600571
11.40971 -0.0007781815799999999
11.41071 -0.00078032053
11.41171 -0.00078242238
11.41271 -0.00078448693
11.41371 -0.0007865140099999999
11.41471 -0.00078850353
11.41571 -0.00079045521
11.41671 -0.0007923689699999999
11.41771 -0.00079424453
11.41871 -0.00079608189
11.41971 -0.00079788078
11.42071 -0.00079964111
11.42171 -0.00080136278
11.42271 -0.00080304562
11.42371 -0.00080468963
11.42471 -0.0008062947000000001
11.42571 -0.00080786085
11.42671 -0.0008093880800000001
11.42771 -0.0008108762799999999
11.42871 -0.0008123255600000001
11.42971 -0.00081373591
11.43071 -0.0008151074299999999
11.43171 -0.00081644012
11.43271 -0.0008177341400000001
11.43371 -0.0008189895200000001
11.43471 -0.00082020624
11.43571 -0.0008213844900000001
11.43671 -0.0008225243599999999
11.43771 -0.0008236258499999999
11.43871 -0.00082468905
11.43971 -0.00082571396
11.44071 -0.00082670067
11.44171 -0.0008276492700000001
11.44271 -0.00082855968
11.44371 -0.00082943188
11.44471 -0.00083026598
11.44571 -0.0008310617900000001
11.44671 -0.0008318194
11.44771 -0.0008325386299999999
11.44871 -0.0008332194699999999
11.44971 -0.00083386176
11.45071 -0.00083446548
11.45171 -0.00083503046
11.45271 -0.00083555669
11.45371 -0.000836044
11.45471 -0.00083649229
11.45571 -0.00083690147
11.45671 -0.00083727145
11.45771 -0.00083760206
11.45871 -0.0008378932800000001
11.45971 -0.0008381451200000001
11.46071 -0.0008383573899999999
11.46171 -0.0008385301
11.46271 -0.0008386632499999999
11.46371 -0.00083875675
11.46471 -0.00083881059
11.46571 -0.0008388246900000001
11.46671 -0.00083879913
11.46771 -0.00083873392
11.46871 -0.00083862906
11.46971 -0.0008384845399999999
11.47071 -0.00083830037
11.47171 -0.00083807663
11.47271 -0.0008378132399999999
11.47371 -0.00083751029
11.47471 -0.00083716777
11.47571 -0.00083678578
11.47671 -0.0008363642300000001
11.47771 -0.00083590321
11.47871 -0.00083540272
11.47971 -0.0008348627500000001
11.48071 -0.0008342834
11.48171 -0.0008336646699999999
11.48271 -0.0008330065600000001
11.48371 -0.0008323090700000001
11.48471 -0.0008315722900000001
11.48571 -0.00083079622
11.48671 -0.00082998085
11.48771 -0.00082912638
11.48871 -0.00082823281
11.48971 -0.00082730021
11.49071 -0.0008263286
11.49171 -0.0008253181500000001
11.49271 -0.00082426886
11.49371 -0.00082318093
11.49471 -0.00082205443
11.49571 -0.00082088945
11.49671 -0.00081968619
11.49771 -0.0008184446399999999
11.49871 -0.00081716498
11.49971 -0.0008158473099999999
11.50071 -0.0008144917
11.50171 -0.00081309827
11.50271 -0.00081166709
11.50371 -0.00081019825
11.50471 -0.00080869186
11.50571 -0.00080714799
11.50671 -0.00080556656
11.50771 -0.00080394766
11.50871 -0.0008022913800000001
11.50971 -0.00080059763
11.51071 -0.0007988664
11.51171 -0.0007970977100000001
11.51271 -0.0007952915400000001
11.51371 -0.0007934479099999999
11.51471 -0.00079156671
11.51571 -0.00078964795
11.51671 -0.00078769153
11.51771 -0.00078569747
11.51871 -0.0007836657499999999
11.51971 -0.0007815963699999999
11.52071 -0.00077948935
11.52171 -0.0007773446699999999
11.52271 -0.00077516233
11.52371 -0.00077294244
11.52471 -0.0007706850700000001
11.52571 -0.0007683903300000001
11.52671 -0.0007660582
11.52771 -0.00076368888
11.52871 -0.0007612824900000001
11.52971 -0.00075883918
11.53071 -0.0007563590800000001
11.53171 -0.0007538423699999999
11.53271 -0.00075128928
11.53371 -0.00074869995
11.53471 -0.0007460746
11.53571 -0.00074341342
11.53671 -0.00074071659
11.53771 -0.00073798433
11.53871 -0.0007352168300000001
11.53971 -0.00073241431
11.54071 -0.00072957691
11.54171 -0.0007267048200000001
11.54271 -0.00072379821
11.54371 -0.00072085727
11.54471 -0.00071788213
11.54571 -0.0007148729299999999
11.54671 -0.00071182981
11.54771 -0.0007087529
11.54871 -0.0007056422900000001
11.54971 -0.00070249812
11.55071 -0.0006993204799999999
11.55171 -0.00069610946
11.55271 -0.00069286521
11.55371 -0.00068958775
11.55471 -0.0006862772399999999
11.55571 -0.00068293375
11.55671 -0.0006795573900000001
11.55771 -0.00067614828
11.55871 -0.0006727064799999999
11.55971 -0.0006692321699999999
11.56071 -0.00066572543
11.56171 -0.00066218636
11.56271 -0.00065861509
11.56371 -0.0006550117599999999
11.56471 -0.00065137651
11.56571 -0.00064770948
11.56671 -0.00064401079
11.56771 -0.0006402805899999999
11.56871 -0.00063651901
11.56971 -0.00063272619
11.57071 -0.00062890226
11.57171 -0.0006250473699999999
11.57271 -0.00062116164
11.57371 -0.00061724522
11.57471 -0.00061329829
11.57571 -0.00060932098
11.57671 -0.00060531338
11.57771 -0.0006012756800000001
11.57871 -0.0005972080100000001
11.57971 -0.00059311051
11.58071 -0.00058898336
11.58171 -0.00058482674
11.58271 -0.00058064074
11.58371 -0.0005764256
11.58471 -0.00057218149
11.58571 -0.0005679085899999999
11.58671 -0.00056360709
11.58771 -0.00055927721
11.58871 -0.00055491919
11.58971 -0.00055053324
11.59071 -0.00054611965
11.59171 -0.0005416785799999999
11.59271 -0.0005372103300000001
11.59371 -0.00053271519
11.59471 -0.00052819337
11.59571 -0.0005236451700000001
11.59671 -0.00051907086
11.59771 -0.00051447073
11.59871 -0.00050984504
11.59971 -0.00050519402
11.60071 -0.0005005179900000001
11.60171 -0.00049581718
11.60271 -0.0004910918099999999
11.60371 -0.00048634215
11.60471 -0.0004815684
11.60571 -0.00047677081
11.60671 -0.00047194958
11.60771 -0.00046710488
11.60871 -0.0004622369
11.60971 -0.00045734582000000004
11.61071 -0.00045243178
11.61171 -0.00044749495
11.61271 -0.00044253546999999994
11.61371 -0.00043755348999999997
11.61471 -0.00043254918000000005
11.61571 -0.00042752263000000003
11.61671 -0.00042247401999999997
11.61771 -0.0004174035
11.61871 -0.00041231119
11.61971 -0.00040719728999999996
11.62071 -0.00040206196
11.62171 -0.00039690535000000003
11.62271 -0.00039172769000000003
11.62371 -0.00038652915000000004
11.62471 -0.00038130995
11.62571 -0.00037607031
11.62671 -0.00037081047
11.62771 -0.0003655307
11.62871 -0.00036023123
11.62971 -0.00035491234
11.63071 -0.00034957434
11.63171 -0.00034421751000000004
11.63271 -0.00033884211999999996
11.63371 -0.0003334485
11.63471 -0.00032803694
11.63571 -0.00032260775
11.63671 -0.00031716124
11.63771 -0.0003116977
11.63871 -0.00030621745
11.63971 -0.00030072076
11.64071 -0.00029520794999999997
11.64171 -0.00028967929
11.64271 -0.00028413508
11.64371 -0.00027857557
11.64471 -0.00027300101999999996
11.64571 -0.00026741172
11.64671 -0.00026180792
11.64771 -0.00025618988
11.64871 -0.00025055783
11.64971 -0.00024491203
11.65071 -0.00023925272
11.65171 -0.00023358014
11.65271 -0.00022789452
11.65371 -0.00022219613
11.65471 -0.00021648518
11.65571 -0.00021076194
11.65671 -0.00020502664000000002
11.65771 -0.00019927954
11.65871 -0.0001935209
11.65971 -0.00018775095
11.66071 -0.00018196995
11.66171 -0.00017617817
11.66271 -0.00017037587
11.66371 -0.00016456330999999998
11.66471 -0.00015874075
11.66571 -0.00015290846
11.66671 -0.0001470667
11.66771 -0.00014121574
11.66871 -0.00013535583999999999
11.66971 -0.00012948726
11.67071 -0.00012361025
11.67171 -0.00011772509
11.67271 -0.00011183201
11.67371 -0.00010593128999999999
11.67471 -0.00010002317999999999
11.67571 -9.4107918e-05
11.67671 -8.8185772e-05
11.67771 -8.2256986e-05
11.67871 -7.6321822e-05
11.67971 -7.0380543e-05
11.68071 -6.4433408e-05
11.68171 -5.8480686e-05
11.68271 -5.2522647999999995e-05
11.68371 -4.6559572000000004e-05
11.68471 -4.0591746000000006e-05
11.68571 -3.4619461e-05
11.68671 -2.8643018000000003e-05
11.68771 -2.2662724999999997e-05
11.68871 -1.6678898000000002e-05
11.68971 -1.0691859e-05
11.69071 -4.7019384e-06
11.69171 1.2905295e-06
11.69271 7.285204600000001e-06
11.69371 1.3281743e-05
11.69471 1.9279800999999997e-05
11.69571 2.5279033e-05
11.69671 3.1279092e-05
11.69771 3.7279636e-05
11.69871 4.3280332e-05
11.69971 4.928084000000001e-05
11.70071 5.5280838999999994e-05
11.70171 6.1280014e-05
11.70271 6.7278052e-05
11.70371 7.3274651e-05
11.70471 7.9269529e-05
11.70571 8.5262405e-05
11.70671 9.1253014e-05
11.70771 9.7241104e-05
11.70871 0.00010322641999999999
11.70971 0.00010920872
11.71071 0.0001151878
11.71171 0.00012116341
11.71271 0.00012713534
11.71371 0.00013310338
11.71471 0.00013906731
11.71571 0.00014502693
11.71671 0.00015098202
11.71771 0.00015693237
11.71871 0.00016287775
11.71971 0.00016881792
11.72071 0.00017475265
11.72171 0.00018068172
11.72271 0.00018660485
11.72371 0.00019252178999999998
11.72471 0.00019843226
11.72571 0.00020433597000000001
11.72671 0.00021023266000000002
11.72771 0.00021612198
11.72871 0.00022200365000000003
11.72971 0.00022787735
11.73071 0.00023374275
11.73171 0.00023959951
11.73271 0.00024544729
11.73371 0.00025128577
11.73471 0.00025711458
11.73571 0.00026293342
11.73671 0.00026874191
11.73771 0.00027453973
11.73871 0.00028032655000000004
11.73971 0.00028610204
11.74071 0.00029186588
11.74171 0.00029761773
11.74271 0.00030335727000000004
11.74371 0.00030908423
11.74471 0.00031479826
11.74571 0.00032049911
11.74671 0.00032618648
11.74771 0.00033186006
11.74871 0.00033751962
11.74971 0.00034316486
11.75071 0.00034879552
11.75171 0.00035441133
11.75271 0.00036001202
11.75371 0.00036559734
11.75471 0.00037116704
11.75571 0.00037672087
11.75671 0.00038225857999999997
11.75771 0.00038777993999999997
11.75871 0.0003932847
11.75971 0.00039877259
11.76071 0.00040424338000000004
11.76171 0.0004096968
11.76271 0.00041513267
11.76371 0.00042055071
11.76471 0.00042595069999999994
11.76571 0.00043133240999999997
11.76671 0.00043669555999999995
11.76771 0.00044203998
11.76871 0.00044736539
11.76971 0.00045267161
11.77071 0.00045795840999999994
11.77171 0.00046322552
11.77271 0.00046847276000000005
11.77371 0.00047369990000000004
11.77471 0.00047890667000000006
11.77571 0.00048409288
11.77671 0.00048925831
11.77771 0.00049440273
11.77871 0.00049952587
11.77971 0.00050462754
11.78071 0.00050970748
11.78171 0.0005147654500000001
11.78271 0.00051980119
11.78371 0.0005248144100000001
11.78471 0.0005298049
11.78571 0.0005347723800000001
11.78671 0.00053971658
11.78771 0.00054463717
11.78871 0.00054953393
11.78971 0.00055440655
11.79071 0.0005592547500000001
11.79171 0.00056407821
11.79271 0.0005688766599999999
11.79371 0.00057364978
11.79471 0.0005783972900000001
11.79571 0.00058311894
11.79671 0.00058781438
11.79771 0.00059248337
11.79871 0.00059712565
11.79971 0.00060174093
11.80071 0.0006063289700000001
11.80171 0.00061088949
11.80271 0.00061542228
11.80371 0.0006199271
11.80471 0.00062440372
11.80571 0.00062885197
11.80671 0.00063327161
11.80771 0.00063766252
11.80871 0.00064202445
11.80971 0.0006463572799999999
11.81071 0.00065066088
11.81171 0.00065493505
11.81271 0.0006591796599999999
11.81371 0.00066339458
11.81471 0.00066757966
11.81571 0.00067173478
11.81671 0.00067585979
11.81771 0.00067995456
11.81871 0.0006840190100000001
11.81971 0.00068805293
11.82071 0.00069205621
11.82171 0.0006960287
11.82271 0.0006999702700000001
11.82371 0.00070388078
11.82471 0.00070776
11.82571 0.00071160785
11.82671 0.00071542408
11.82771 0.00071920858
11.82871 0.00072296111
11.82971 0.00072668149
11.83071 0.00073036954
11.83171 0.0007340250700000001
11.83271 0.0007376478599999999
11.83371 0.00074123773
11.83471 0.00074479444
11.83571 0.00074831783
11.83671 0.00075180765
11.83771 0.00075526368
11.83871 0.00075868575
11.83971 0.00076207361
11.84071 0.0007654271
11.84171 0.00076874594
11.84271 0.0007720300299999999
11.84371 0.00077527911
11.84471 0.0007784929899999999
11.84571 0.0007816715
11.84671 0.0007848144400000001
11.84771 0.00078792154
11.84871 0.00079099273
11.84971 0.00079402789
11.85071 0.00079702677
11.85171 0.0007999892700000001
11.85271 0.0008029151999999999
11.85371 0.00080580439
11.85471 0.0008086567499999999
11.85571 0.0008114721800000001
11.85671 0.0008142505100000001
11.85771 0.0008169917199999999
11.85871 0.0008196956500000001
11.85971 0.0008223622
11.86071 0.00082499118
11.86171 0.0008275827
11.86271 0.00083013656
11.86371 0.00083265268
11.86471 0.0008351310499999999
11.86571 0.0008375715900000001
11.86671 0.00083997429
11.86771 0.00084233907
11.86871 0.0008446659199999999
11.86971 0.0008469547500000001
11.87071 0.0008492055699999999
11.87171 0.0008514182799999999
11.87271 0.00085359288
11.87371 0.00085572929
11.87471 0.00085782749
11.87571 0.0008598875
11.87671 0.00086190921
11.87771 0.00086389255
11.87871 0.0008658375
11.87971 0.00086774398
11.88071 0.0008696119
11.88171 0.00087144117
11.88271 0.0008732317800000001
11.88371 0.0008749835599999999
11.88471 0.0008766965
11.88571 0.00087837043
11.88671 0.0008800052500000001
11.88771 0.00088160086
11.88871 0.0008831571900000001
11.88971 0.00088467414
11.89071 0.00088615152
11.89171 0.00088758925
11.89271 0.0008889872299999999
11.89371 0.00089034529
11.89471 0.00089166342
11.89571 0.0008929414399999999
11.89671 0.00089417927
11.89771 0.0008953768
11.89871 0.00089653404
11.89971 0.00089765081
11.90071 0.0008987270100000001
11.90171 0.0008997626499999999
11.90271 0.00090075773
11.90371 0.0009017121599999999
11.90471 0.00090262583
11.90571 0.0009034988599999999
11.90671 0.0009043311400000001
11.90771 0.00090512267
11.90871 0.00090587346
11.90971 0.0009065835900000001
11.91071 0.0009072529800000001
11.91171 0.00090788171
11.91271 0.00090846979
11.91371 0.0009090173099999999
11.91471 0.00090952426
11.91571 0.0009099907399999999
11.91671 0.00091041675
11.91771 0.0009108023700000001
11.91871 0.00091114762
11.91971 0.00091145257
11.92071 0.00091171723
11.92171 0.0009119416999999999
11.92271 0.0009121260500000001
11.92371 0.0009122703
11.92471 0.00091237453
11.92571 0.00091243883
11.92671 0.0009124632
11.92771 0.0009124476499999999
11.92871 0.00091239235
11.92971 0.00091229722
11.93071 0.00091216234
11.93171 0.0009119878100000001
11.93271 0.0009117736200000001
11.93371 0.00091151987
11.93471 0.0009112265599999999
11.93571 0.0009108936899999999
11.93671 0.0009105212499999999
11.93771 0.00091010934
11.93871 0.0009096579600000001
11.93971 0.00090916719
11.94071 0.00090863696
11.94171 0.00090806734
11.94271 0.0009074583399999999
11.94371 0.00090680996
11.94471 0.0009061222
11.94571 0.00090539506
11.94671 0.00090462863
11.94771 0.00090382291
11.94871 0.0009029778099999999
11.94971 0.0009020935099999999
11.95071 0.0009011699099999999
11.95171 0.00090020712
11.95271 0.0008992051300000001
11.95371 0.00089816394
11.95471 0.00089708374
11.95571 0.00089596442
11.95671 0.00089480618
11.95771 0.00089360901
11.95871 0.0008923731
11.95971 0.0008910984399999999
11.96071 0.00088978522
11.96171 0.0008884335299999999
11.96271 0.00088704355
11.96371 0.0008856152799999999
11.96471 0.0008841489899999999
11.96571 0.0008826447800000001
11.96671 0.00088110291
11.96771 0.0008795234899999999
11.96871 0.00087790668
11.96971 0.0008762525800000001
11.97071 0.0008745614699999999
11.97171 0.0008728335199999999
11.97271 0.00087106891
11.97371 0.0008692678400000001
11.97471 0.00086743048
11.97571 0.0008655569200000001
11.97671 0.0008636474399999999
11.97771 0.00086170212
11.97871 0.00085972115
11.97971 0.0008577046200000001
11.98071 0.00085565271
11.98171 0.00085356551
11.98271 0.0008514432
11.98371 0.0008492858799999999
11.98471 0.00084709372
11.98571 0.0008448667400000001
11.98671 0.0008426051
11.98771 0.0008403088
11.98871 0.00083797804
11.98971 0.0008356129000000001
11.99071 0.00083321338
11.99171 0.0008307796600000001
11.99271 0.00082831184
11.99371 0.00082580991
11.99471 0.0008232740600000001
11.99571 0.00082070437
11.99671 0.0008181009399999999
11.99771 0.00081546386
11.99871 0.0008127933100000001
11.99971 0.0008100893899999999
12.00071 0.00080735217
12.00171 0.00080458185
12.00271 0.00080177861
12.00371 0.00079894253
12.00471 0.0007960738000000001
12.00571 0.0007931726
12.00671 0.00079023903
12.00771 0.00078727335
12.00871 0.0007842757399999999
12.00971 0.00078124631
12.01071 0.0007781853100000001
12.01171 0.0007750930300000001
12.01271 0.0007719695499999999
12.01371 0.0007688151499999999
12.01471 0.00076563001
12.01571 0.00076241436
12.01671 0.00075916837
12.01771 0.00075589232
12.01871 0.00075258645
12.01971 0.00074925092
12.02071 0.00074588602
12.02171 0.00074249197
12.02271 0.00073906899
12.02371 0.0007356173200000001
12.02471 0.00073213719
12.02571 0.00072862886
12.02671 0.00072509256
12.02771 0.00072152852
12.02871 0.00071793697
12.02971 0.00071431818
12.03071 0.00071067238
12.03171 0.0007069998
12.03271 0.00070330066
12.03371 0.00069957518
12.03471 0.00069582361
12.03571 0.00069204611
12.03671 0.00068824297
12.03771 0.00068441436
12.03871 0.00068056052
12.03971 0.00067668161
12.04071 0.00067277783
12.04171 0.00066884936
12.04271 0.00066489642
12.04371 0.0006609191600000001
12.04471 0.00065691775
12.04571 0.00065289237
12.04671 0.00064884321
12.04771 0.0006447704
12.04871 0.0006406740799999999
12.04971 0.0006365544299999999
12.05071 0.0006324116400000001
12.05171 0.0006282458300000001
12.05271 0.0006240572
12.05371 0.00061984588
12.05471 0.00061561209
12.05571 0.00061135597
12.05671 0.00060707775
12.05771 0.00060277762
12.05871 0.00059845579
12.05971 0.0005941125
12.06071 0.00058974792
12.06171 0.00058536234
12.06271 0.00058095598
12.06371 0.0005765291
12.06471 0.0005720819900000001
12.06571 0.00056761492
12.06671 0.00056312815
12.06771 0.00055862197
12.06871 0.0005540966400000001
12.06971 0.00054955249
12.07071 0.00054498983
12.07171 0.00054040893
12.07271 0.00053581007
12.07371 0.00053119356
12.07471 0.00052655973
12.07571 0.00052190885
12.07671 0.00051724119
12.07771 0.00051255702
12.07871 0.00050785661
12.07971 0.00050314025
12.08071 0.00049840819
12.08171 0.00049366067
12.08271 0.00048889792
12.08371 0.00048412020999999997
12.08471 0.00047932776000000004
12.08571 0.00047452081
12.08671 0.00046969953
12.08771 0.00046486421
12.08871 0.00046001501000000005
12.08971 0.00045515217
12.09071 0.00045027587
12.09171 0.00044538629
12.09271 0.0004404837
12.09371 0.00043556824
12.09471 0.00043064019
12.09571 0.00042569973
12.09671 0.00042074703
12.09771 0.00041578237
12.09871 0.00041080593
12.09971 0.0004058179
12.10071 0.00040081854000000006
12.10171 0.00039580805
12.10271 0.00039078664000000005
12.10371 0.00038575458
12.10471 0.00038071207
12.10571 0.00037565935
12.10671 0.00037059665
12.10771 0.00036552422
12.10871 0.00036044225
12.10971 0.00035535104
12.11071 0.00035025080000000003
12.11171 0.00034514176
12.11271 0.00034002417
12.11371 0.00033489828
12.11471 0.00032976433999999997
12.11571 0.0003246226
12.11671 0.00031947332
12.11771 0.00031431675
12.11871 0.00030915314
12.11971 0.00030398278000000003
12.12071 0.00029880589
12.12171 0.00029362277
12.12271 0.00028843369
12.12371 0.00028323891
12.12471 0.00027803870999999996
12.12571 0.00027283336
12.12671 0.00026762313999999996
12.12771 0.00026240834
12.12871 0.00025718923
12.12971 0.00025196608999999997
12.13071 0.00024673921
12.13171 0.00024150883999999998
12.13271 0.00023627524000000003
12.13371 0.00023103871000000002
12.13471 0.00022579949999999998
12.13571 0.00022055785000000001
12.13671 0.00021531403
12.13771 0.00021006824
12.13871 0.00020482075
12.13971 0.00019957176
12.14071 0.00019432150000000002
12.14171 0.00018907016000000002
12.14271 0.00018381794
12.14371 0.00017856503
12.14471 0.00017331162
12.14571 0.00016805789
12.14671 0.000162804
12.14771 0.00015755013
12.14871 0.00015229645
12.14971 0.00014704311000000002
12.15071 0.00014179029
12.15171 0.00013653816
12.15271 0.00013128689
12.15371 0.00012603664
12.15471 0.00012078760000000001
12.15571 0.00011553996999999999
12.15671 0.00011029391
12.15771 0.00010504965
12.15871 9.980739200000001e-05
12.15971 9.4567355e-05
12.16071 8.9329768e-05
12.16171 8.4094864e-05
12.16271 7.8862888e-05
12.16371 7.3634084e-05
12.16471 6.840871300000001e-05
12.16571 6.3187031e-05
12.16671 5.7969305e-05
12.16771 5.2755797000000006e-05
12.16871 4.7546774e-05
12.16971 4.2342504e-05
12.17071 3.7143252e-05
12.17171 3.1949281e-05
12.17271 2.676085e-05
12.17371 2.1578212e-05
12.17471 1.6401617000000002e-05
12.17571 1.1231303e-05
12.17671 6.0675048999999995e-06
12.17771 9.104480699999999e-07
12.17871 -4.2396476e-06
12.17971 -9.3825705e-06
12.18071 -1.4518118e-05
12.18171 -1.9646092e-05
12.18271 -2.47663e-05
12.18371 -2.9878558e-05
12.18471 -3.4982688e-05
12.18571 -4.0078513e-05
12.18671 -4.5165858999999995e-05
12.18771 -5.0244557e-05
12.18871 -5.5314439e-05
12.18971 -6.0375339e-05
12.19071 -6.5427099e-05
12.19171 -7.0469548e-05
12.19271 -7.5502521e-05
12.19371 -8.0525854e-05
12.19471 -8.5539381e-05
12.19571 -9.0542937e-05
12.19671 -9.5536359e-05
12.19771 -0.00010051947
12.19871 -0.00010549210999999999
12.19971 -0.00011045411999999999
12.20071 -0.00011540533
12.20171 -0.00012034558
12.20271 -0.00012527471000000002
12.20371 -0.00013019256000000002
12.20471 -0.00013509898
12.20571 -0.00013999381
12.20671 -0.00014487691
12.20771 -0.00014974813
12.20871 -0.00015460732000000001
12.20971 -0.00015945434
12.21071 -0.00016428904
12.21171 -0.0001691113
12.21271 -0.00017392096
12.21371 -0.00017871788
12.21471 -0.00018350192
12.21571 -0.00018827294
12.21671 -0.00019303078999999997
12.21771 -0.00019777531
12.21871 -0.00020250634
12.21971 -0.00020722371000000001
12.22071 -0.00021192725
12.22171 -0.00021661681
12.22271 -0.00022129217999999998
12.22371 -0.00022595318
12.22471 -0.00023059960999999998
12.22571 -0.00023523128000000002
12.22671 -0.00023984798999999998
12.22771 -0.00024444951
12.22871 -0.00024903566
12.22971 -0.00025360621
12.23071 -0.00025816098
12.23171 -0.00026269974999999996
12.23271 -0.00026722232
12.23371 -0.0002717285
12.23471 -0.00027621812999999997
12.23571 -0.00028069101
12.23671 -0.00028514696
12.23771 -0.00028958586
12.23871 -0.00029400755
12.23971 -0.00029841192
12.24071 -0.00030279882
12.24171 -0.00030716817
12.24271 -0.00031151988
12.24371 -0.00031585387
12.24471 -0.00032017008
12.24571 -0.00032446844000000004
12.24671 -0.00032874891
12.24771 -0.00033301144
12.24871 -0.00033725601
12.24971 -0.00034148256
12.25071 -0.00034569107
12.25171 -0.00034988150000000003
12.25271 -0.0003540538
12.25371 -0.00035820794
12.25471 -0.00036234387
12.25571 -0.00036646154
12.25671 -0.00037056086
12.25771 -0.00037464176
12.25871 -0.00037870414000000003
12.25971 -0.00038274788
12.26071 -0.00038677294
12.26171 -0.00039077918
12.26271 -0.00039476645
12.26371 -0.00039873462
12.26471 -0.00040268354999999995
12.26571 -0.00040661307
12.26671 -0.00041052308
12.26771 -0.00041441340000000006
12.26871 -0.00041828389
12.26971 -0.00042213442
12.27071 -0.00042596484000000003
12.27171 -0.00042977504000000003
12.27271 -0.00043356486
12.27371 -0.00043733420999999997
12.27471 -0.00044108297
12.27571 -0.00044481103
12.27671 -0.00044851830999999997
12.27771 -0.00045220472000000005
12.27871 -0.00045587020999999996
12.27971 -0.00045951468999999996
12.28071 -0.00046313812
12.28171 -0.00046674039999999997
12.28271 -0.00047032154
12.28371 -0.00047388148
12.28471 -0.00047742019
12.28571 -0.00048093762000000004
12.28671 -0.00048443370999999997
12.28771 -0.00048790848000000004
12.28871 -0.00049136188
12.28971 -0.00049479386
12.29071 -0.00049820433
12.29171 -0.00050159329
12.29271 -0.00050496064
12.29371 -0.00050830636
12.29471 -0.00051163038
12.29571 -0.00051493262
12.29671 -0.00051821303
12.29771 -0.00052147152
12.29871 -0.00052470805
12.29971 -0.00052792252
12.30071 -0.00053111489
12.30171 -0.00053428507
12.30271 -0.00053743302
12.30371 -0.00054055868
12.30471 -0.0005436620100000001
12.30571 -0.00054674297
12.30671 -0.0005498015499999999
12.30771 -0.00055283772
12.30871 -0.00055585147
12.30971 -0.0005588427899999999
12.31071 -0.0005618117000000001
12.31171 -0.00056475819
12.31271 -0.00056768231
12.31371 -0.00057058405
12.31471 -0.0005734634199999999
12.31571 -0.00057632046
12.31671 -0.0005791551800000001
12.31771 -0.00058196756
12.31871 -0.0005847576600000001
12.31971 -0.00058752548
12.32071 -0.00059027102
12.32171 -0.0005929942300000001
12.32271 -0.00059569511
12.32371 -0.00059837362
12.32471 -0.00060102971
12.32571 -0.00060366328
12.32671 -0.00060627435
12.32771 -0.00060886277
12.32871 -0.00061142855
12.32971 -0.00061397154
12.33071 -0.00061649166
12.33171 -0.00061898886
12.33271 -0.000621463
12.33371 -0.00062391405
12.33471 -0.0006263419000000001
12.33571 -0.00062874651
12.33671 -0.0006311277999999999
12.33771 -0.00063348575
12.33871 -0.00063582033
12.33971 -0.0006381315000000001
12.34071 -0.00064041928
12.34171 -0.0006426837
12.34271 -0.00064492478
12.34371 -0.00064714259
12.34471 -0.00064933715
12.34571 -0.00065150862
12.34671 -0.00065365703
12.34771 -0.00065578247
12.34871 -0.00065788508
12.34971 -0.0006599649599999999
12.35071 -0.00066202219
12.35171 -0.00066405692
12.35271 -0.00066606922
12.35371 -0.00066805919
12.35471 -0.00067002698
12.35571 -0.00067197261
12.35671 -0.0006738961499999999
12.35771 -0.00067579767
12.35871 -0.00067767719
12.35971 -0.00067953474
12.36071 -0.00068137037
12.36171 -0.00068318404
12.36271 -0.0006849757
12.36371 -0.00068674535
12.36471 -0.00068849295
12.36571 -0.00069021844
12.36671 -0.00069192179
12.36771 -0.0006936029000000001
12.36871 -0.00069526172
12.36971 -0.00069689822
12.37071 -0.00069851235
12.37171 -0.00070010401
12.37271 -0.00070167321
12.37371 -0.00070321994
12.37471 -0.00070474416
12.37571 -0.00070624592
12.37671 -0.00070772517
12.37771 -0.000709182
12.37871 -0.0007106164
12.37971 -0.00071202849
12.38071 -0.00071341829
12.38171 -0.00071478585
12.38271 -0.00071613131
12.38371 -0.0007174547600000001
12.38471 -0.00071875629
12.38571 -0.0007200360000000001
12.38671 -0.00072129396
12.38771 -0.00072253033
12.38871 -0.00072374519
12.38971 -0.00072493858
12.39071 -0.0007261106000000001
12.39171 -0.00072726134
12.39271 -0.00072839089
12.39371 -0.0007294992899999999
12.39471 -0.00073058659
12.39571 -0.00073165279
12.39671 -0.00073269798
12.39771 -0.00073372216
12.39871 -0.00073472534
12.39971 -0.00073570759
12.40071 -0.0007366688800000001
12.40171 -0.0007376092499999999
12.40271 -0.00073852875
12.40371 -0.0007394273800000001
12.40471 -0.00074030518
12.40571 -0.00074116219
12.40671 -0.00074199847
12.40771 -0.00074281411
12.40871 -0.00074360914
12.40971 -0.0007443836700000001
12.41071 -0.00074513782
12.41171 -0.0007458716500000001
12.41271 -0.00074658533
12.41371 -0.0007472789099999999
12.41471 -0.00074795257
12.41571 -0.00074860641
12.41671 -0.00074924055
12.41771 -0.00074985514
12.41871 -0.00075045027
12.41971 -0.0007510260700000001
12.42071 -0.00075158264
12.42171 -0.00075212006
12.42271 -0.00075263838
12.42371 -0.00075313769
12.42471 -0.0007536180899999999
12.42571 -0.00075407952
12.42671 -0.00075452208
12.42771 -0.00075494572
12.42871 -0.00075535049
12.42971 -0.0007557363
12.43071 -0.00075610319
12.43171 -0.0007564510699999999
12.43271 -0.00075677995
12.43371 -0.00075708977
12.43471 -0.00075738049
12.43571 -0.00075765206
12.43671 -0.00075790449
12.43771 -0.00075813778
12.43871 -0.00075835187
12.43971 -0.00075854687
12.44071 -0.00075872276
12.44171 -0.00075887961
12.44271 -0.00075901748
12.44371 -0.00075913649
12.44471 -0.0007592367599999999
12.44571 -0.00075931844
12.44671 -0.0007593816500000001
12.44771 -0.00075942658
12.44871 -0.00075945341
12.44971 -0.00075946232
12.45071 -0.0007594535
12.45171 -0.00075942717
12.45271 -0.0007593835599999999
12.45371 -0.0007593228
12.45471 -0.00075924513
12.45571 -0.00075915073
12.45671 -0.0007590397699999999
12.45771 -0.00075891239
12.45871 -0.00075876878
12.45971 -0.00075860903
12.46071 -0.00075843323
12.46171 -0.00075824146
12.46271 -0.00075803378
12.46371 -0.00075781027
12.46471 -0.0007575709299999999
12.46571 -0.00075731582
12.46671 -0.00075704493
12.46771 -0.00075675821
12.46871 -0.00075645571
12.46971 -0.00075613739
12.47071 -0.00075580324
12.47171 -0.00075545327
12.47271 -0.0007550874700000001
12.47371 -0.00075470584
12.47471 -0.00075430839
12.47571 -0.00075389516
12.47671 -0.00075346616
12.47771 -0.00075302146
12.47871 -0.0007525611200000001
12.47971 -0.0007520852299999999
12.48071 -0.0007515938699999999
12.48171 -0.0007510871499999999
12.48271 -0.00075056519
12.48371 -0.00075002808
12.48471 -0.00074947598
12.48571 -0.000748909
12.48671 -0.00074832728
12.48771 -0.00074773097
12.48871 -0.00074712016
12.48971 -0.00074649497
12.49071 -0.00074585555
12.49171 -0.00074520199
12.49271 -0.0007445343299999999
12.49371 -0.00074385271
12.49471 -0.00074315717
12.49571 -0.00074244781
12.49671 -0.0007417246700000001
12.49771 -0.0007409878
12.49871 -0.0007402371899999999
12.49971 -0.0007394729
12.50071 -0.00073869496
12.50171 -0.0007379033799999999
12.50271 -0.00073709821
12.50371 -0.00073627948
12.50471 -0.0007354471999999999
12.50571 -0.00073460146
12.50671 -0.0007337422600000001
12.50771 -0.00073286974
12.50871 -0.00073198394
12.50971 -0.00073108495
12.51071 -0.00073017291
12.51171 -0.0007292479
12.51271 -0.00072831012
12.51371 -0.0007273597
12.51471 -0.00072639677
12.51571 -0.0007254215200000001
12.51671 -0.00072443408
12.51771 -0.00072343469
12.51871 -0.00072242347
12.51971 -0.0007214006
12.52071 -0.00072036623
12.52171 -0.00071932054
12.52271 -0.0007182636199999999
12.52371 -0.00071719564
12.52471 -0.00071611671
12.52571 -0.0007150269100000001
12.52671 -0.00071392633
12.52771 -0.00071281502
12.52871 -0.00071169297
12.52971 -0.00071056024
12.53071 -0.00070941687
12.53171 -0.00070826281
12.53271 -0.0007070980699999999
12.53371 -0.0007059225899999999
12.53471 -0.00070473639
12.53571 -0.0007035394
12.53671 -0.00070233159
12.53771 -0.00070111296
12.53871 -0.00069988346
12.53971 -0.00069864309
12.54071 -0.0006973919
12.54171 -0.0006961298799999999
12.54271 -0.00069485709
12.54371 -0.00069357357
12.54471 -0.0006922794
12.54571 -0.00069097464
12.54671 -0.00068965946
12.54771 -0.00068833397
12.54871 -0.0006869983300000001
12.54971 -0.00068565269
12.55071 -0.00068429722
12.55171 -0.00068293211
12.55271 -0.00068155755
12.55371 -0.00068017371
12.55471 -0.00067878077
12.55571 -0.00067737892
12.55671 -0.0006759683399999999
12.55771 -0.00067454916
12.55871 -0.00067312149
12.55971 -0.00067168548
12.56071 -0.00067024125
12.56171 -0.00066878888
12.56271 -0.00066732846
12.56371 -0.00066586003
12.56471 -0.00066438361
12.56571 -0.00066289927
12.56671 -0.0006614069699999999
12.56771 -0.00065990671
12.56871 -0.00065839849
12.56971 -0.00065688232
12.57071 -0.00065535814
12.57171 -0.00065382596
12.57271 -0.00065228578
12.57371 -0.00065073755
12.57471 -0.00064918127
12.57571 -0.0006476169799999999
12.57671 -0.0006460446499999999
12.57771 -0.00064446435
12.57871 -0.00064287615
12.57971 -0.00064128008
12.58071 -0.00063967623
12.58171 -0.00063806469
12.58271 -0.0006364455699999999
12.58371 -0.0006348189300000001
12.58471 -0.00063318494
12.58571 -0.00063154371
12.58671 -0.0006298953399999999
12.58771 -0.00062824001
12.58871 -0.00062657782
12.58971 -0.0006249089
12.59071 -0.00062323334
12.59171 -0.00062155127
12.59271 -0.00061986279
12.59371 -0.00061816795
12.59471 -0.00061646688
12.59571 -0.00061475957
12.59671 -0.00061304613
12.59771 -0.0006113266
12.59871 -0.00060960097
12.59971 -0.00060786929
12.60071 -0.0006061315599999999
12.60171 -0.00060438783
12.60271 -0.00060263806
12.60371 -0.0006008822799999999
12.60471 -0.00059912049
12.60571 -0.00059735271
12.60671 -0.0005955789700000001
12.60771 -0.00059379927
12.60871 -0.00059201366
12.60971 -0.00059022223
12.61071 -0.00058842502
12.61171 -0.00058662213
12.61271 -0.0005848136399999999
12.61371 -0.0005829996599999999
12.61471 -0.0005811803
12.61571 -0.00057935567
12.61671 -0.00057752591
12.61771 -0.0005756911800000001
12.61871 -0.00057385159
12.61971 -0.0005720073199999999
12.62071 -0.0005701585
12.62171 -0.0005683052200000001
12.62271 -0.00056644762
12.62371 -0.00056458584
12.62471 -0.00056271992
12.62571 -0.00056085
12.62671 -0.00055897613
12.62771 -0.00055709834
12.62871 -0.00055521668
12.62971 -0.00055333117
12.63071 -0.00055144178
12.63171 -0.00054954853
12.63271 -0.0005476513700000001
12.63371 -0.00054575025
12.63471 -0.00054384518
12.63571 -0.00054193611
12.63671 -0.0005400229400000001
12.63771 -0.00053810568
12.63871 -0.0005361842299999999
12.63971 -0.0005342586100000001
12.64071 -0.00053232875
12.64171 -0.00053039471
12.64271 -0.0005284564399999999
12.64371 -0.0005265139400000001
12.64471 -0.0005245673
12.64571 -0.0005226165699999999
12.64671 -0.0005206618
12.64771 -0.00051870306
12.64871 -0.00051674051
12.64971 -0.00051477423
12.65071 -0.00051280435
12.65171 -0.00051083107
12.65271 -0.00050885446
12.65371 -0.0005068747200000001
12.65471 -0.00050489202
12.65571 -0.00050290646
12.65671 -0.00050091821
12.65771 -0.00049892742
12.65871 -0.0004969341700000001
12.65971 -0.0004949386
12.66071 -0.00049294081
12.66171 -0.0004909408699999999
12.66271 -0.00048893889
12.66371 -0.00048693487
12.66471 -0.00048492889000000005
12.66571 -0.00048292094999999996
12.66671 -0.00048091101
12.66771 -0.00047889912
12.66871 -0.00047688521999999996
12.66971 -0.00047486933
12.67071 -0.00047285138999999995
12.67171 -0.00047083140000000003
12.67271 -0.00046880932
12.67371 -0.0004667851
12.67471 -0.0004647587
12.67571 -0.00046273017000000004
12.67671 -0.00046069945
12.67771 -0.00045866655
12.67871 -0.00045663146000000004
12.67971 -0.00045459423999999997
12.68071 -0.00045255492
12.68171 -0.00045051355999999997
12.68271 -0.00044847020000000003
12.68371 -0.00044642493000000003
12.68471 -0.00044437784000000004
12.68571 -0.00044232897
12.68671 -0.00044027847
12.68771 -0.00043822638000000006
12.68871 -0.00043617282999999996
12.68971 -0.00043411792
12.69071 -0.00043206169
12.69171 -0.00043000427
12.69271 -0.00042794572
12.69371 -0.00042588612999999996
12.69471 -0.00042382552999999996
12.69571 -0.00042176393
12.69671 -0.00041970142999999993
12.69771 -0.00041763806000000005
12.69871 -0.00041557378
12.69971 -0.00041350868
12.70071 -0.00041144272000000003
12.70171 -0.00040937589
12.70271 -0.0004073082
12.70371 -0.00040523964
12.70471 -0.00040317022000000005
12.70571 -0.00040109993999999996
12.70671 -0.0003990288
12.70771 -0.00039695678000000004
12.70871 -0.00039488395
12.70971 -0.00039281031
12.71071 -0.00039073589
12.71171 -0.00038866077999999996
12.71271 -0.00038658499999999995
12.71371 -0.00038450867
12.71471 -0.00038243184
12.71571 -0.0003803546
12.71671 -0.00037827706000000003
12.71771 -0.00037619932
12.71871 -0.00037412149000000004
12.71971 -0.00037204368
12.72071 -0.00036996598000000003
12.72171 -0.00036788852
12.72271 -0.00036581137
12.72371 -0.00036373463000000003
12.72471 -0.00036165839
12.72571 -0.00035958269
12.72671 -0.00035750759
12.72771 -0.00035543312
12.72871 -0.00035335931
12.72971 -0.00035128617
12.73071 -0.00034921368
12.73171 -0.00034714182999999997
12.73271 -0.00034507059000000003
12.73371 -0.00034299992
12.73471 -0.00034092977
12.73571 -0.0003388601
12.73671 -0.00033679084
12.73771 -0.00033472195
12.73871 -0.00033265337
12.73971 -0.00033058507
12.74071 -0.00032851700999999997
12.74171 -0.00032644916
12.74271 -0.00032438152
12.74371 -0.00032231408
12.74471 -0.00032024686
12.74571 -0.0003181799
12.74671 -0.00031611323
12.74771 -0.00031404695
12.74871 -0.0003119811
12.74971 -0.0003099158
12.75071 -0.00030785113
12.75171 -0.00030578722
12.75271 -0.00030372416
12.75371 -0.00030166213
12.75471 -0.00029960122
12.75571 -0.00029754158000000003
12.75671 -0.00029548329999999997
12.75771 -0.00029342652
12.75871 -0.00029137136
12.75971 -0.00028931793
12.76071 -0.00028726629000000003
12.76171 -0.00028521654
12.76271 -0.00028316874
12.76371 -0.00028112293
12.76471 -0.00027907915
12.76571 -0.00027703743
12.76671 -0.00027499777
12.76771 -0.00027296019000000004
12.76871 -0.00027092465
12.76971 -0.00026889113
12.77071 -0.00026685962
12.77171 -0.00026483006
12.77271 -0.00026280245
12.77371 -0.00026077672999999995
12.77471 -0.00025875288
12.77571 -0.00025673087000000004
12.77671 -0.00025471068
12.77771 -0.00025269228
12.77871 -0.00025067568
12.77971 -0.00024866088
12.78071 -0.00024664789000000003
12.78171 -0.00024463673
12.78271 -0.0002426274
12.78371 -0.00024061999
12.78471 -0.00023861451
12.78571 -0.000236611
12.78671 -0.00023460951999999997
12.78771 -0.00023261014
12.78871 -0.00023061291
12.78971 -0.00022861789
12.79071 -0.00022662514
12.79171 -0.00022463471
12.79271 -0.00022264667000000002
12.79371 -0.00022066103999999998
12.79471 -0.00021867785999999997
12.79571 -0.00021669719
12.79671 -0.00021471903
12.79771 -0.00021274343
12.79871 -0.00021077037
12.79971 -0.00020879991
12.80071 -0.00020683201
12.80171 -0.00020486671
12.80271 -0.00020290399
12.80371 -0.0002009439
12.80471 -0.00019898641
12.80571 -0.00019703155
12.80671 -0.00019507934
12.80771 -0.00019312979000000001
12.80871 -0.00019118295
12.80971 -0.00018923885
12.81071 -0.00018729754
12.81171 -0.00018535909
12.81271 -0.00018342355999999998
12.81371 -0.00018149103
12.81471 -0.00017956157
12.81571 -0.00017763529
12.81671 -0.00017571225999999998
12.81771 -0.0001737926
12.81871 -0.0001718764
12.81971 -0.00016996376
12.82071 -0.00016805477000000001
12.82171 -0.00016614953
12.82271 -0.00016424811999999998
12.82371 -0.0001623506
12.82471 -0.00016045706
12.82571 -0.00015856751999999998
12.82671 -0.00015668205
12.82771 -0.00015480067
12.82871 -0.00015292339
12.82971 -0.00015105020999999999
12.83071 -0.00014918112
12.83171 -0.00014731609
12.83271 -0.00014545508000000001
12.83371 -0.00014359805
12.83471 -0.00014174494
12.83571 -0.00013989571
12.83671 -0.00013805028
12.83771 -0.0001362086
12.83871 -0.00013437059
12.83971 -0.00013253621
12.84071 -0.0001307054
12.84171 -0.00012887813
12.84271 -0.00012705434
12.84371 -0.00012523403
12.84471 -0.00012341718
12.84571 -0.00012160380000000001
12.84671 -0.00011979389
12.84771 -0.0001179875
12.84871 -0.00011618466000000002
12.84971 -0.00011438543
12.85071 -0.00011258987000000001
12.85171 -0.00011079807000000001
12.85271 -0.00010901009000000001
12.85371 -0.00010722604
12.85471 -0.00010544601
12.85571 -0.0001036701
12.85671 -0.00010189838999999999
12.85771 -0.00010013098999999999
12.85871 -9.8367991e-05
12.85971 -9.6609483e-05
12.86071 -9.485555099999999e-05
12.86171 -9.310626900000001e-05
12.86271 -9.136169900000001e-05
12.86371 -8.9621898e-05
12.86471 -8.7886917e-05
12.86571 -8.6156791e-05
12.86671 -8.443155900000001e-05
12.86771 -8.271123900000001e-05
12.86871 -8.0995846e-05
12.86971 -7.92854e-05
12.87071 -7.7579898e-05
12.87171 -7.5879342e-05
12.87271 -7.4183731e-05
12.87371 -7.249306599999999e-05
12.87471 -7.080734e-05
12.87571 -6.912656e-05
12.87671 -6.7450725e-05
12.87771 -6.5779835e-05
12.87871 -6.4113908e-05
12.87971 -6.245294900000001e-05
12.88071 -6.0796975e-05
12.88171 -5.9146009000000004e-05
12.88271 -5.7500068e-05
12.88371 -5.5859186000000004e-05
12.88471 -5.4223385999999995e-05
12.88571 -5.2592696e-05
12.88671 -5.0967150999999995e-05
12.88771 -4.9346772e-05
12.88871 -4.7731595e-05
12.88971 -4.6121638999999996e-05
12.89071 -4.4516929e-05
12.89171 -4.291748e-05
12.89271 -4.1323310000000005e-05
12.89371 -3.9734422e-05
12.89471 -3.8150824e-05
12.89571 -3.6572513e-05
12.89671 -3.4999482e-05
12.89771 -3.3431721e-05
12.89871 -3.1869216999999996e-05
12.89971 -3.0311954999999997e-05
12.90071 -2.8759916e-05
12.90171 -2.7213088e-05
12.90271 -2.5671451e-05
12.90371 -2.4134997000000004e-05
12.90471 -2.2603714e-05
12.90571 -2.1077601e-05
12.90671 -1.955666e-05
12.90771 -1.8040903e-05
12.90871 -1.6530348e-05
12.90971 -1.5025022e-05
12.91071 -1.3524959e-05
12.91171 -1.2030205e-05
12.91271 -1.0540812e-05
12.91371 -9.0568392e-06
12.91471 -7.5783532e-06
12.91571 -6.1054266e-06
12.91671 -4.6381359e-06
12.91771 -3.1765609e-06
12.91871 -1.7207825999999999e-06
12.91971 -2.7088185e-07
12.92071 1.1730627e-06
12.92171 2.6109755999999997e-06
12.92271 4.0427871e-06
12.92371 5.4684332e-06
12.92471 6.8878584999999995e-06
12.92571 8.3010171e-06
12.92671 9.707871800000001e-06
12.92771 1.1108395e-05
12.92871 1.2502571e-05
12.92971 1.3890391e-05
12.93071 1.5271861e-05
12.93171 1.6646992e-05
12.93271 1.8015804e-05
12.93371 1.9378326e-05
12.93471 2.0734592e-05
12.93571 2.2084637e-05
12.93671 2.3428505e-05
12.93771 2.4766237e-05
12.93871 2.6097874e-05
12.93971 2.7423454e-05
12.94071 2.8743017000000002e-05
12.94171 3.0056592e-05
12.94271 3.1364206000000003e-05
12.94371 3.2665878e-05
12.94471 3.3961621e-05
12.94571 3.5251441e-05
12.94671 3.6535334e-05
12.94771 3.7813291e-05
12.94871 3.9085293000000004e-05
12.94971 4.0351318e-05
12.95071 4.1611335e-05
12.95171 4.286531e-05
12.95271 4.4113207e-05
12.95371 4.5354986000000004e-05
12.95471 4.6590603e-05
12.95571 4.782001500000001e-05
12.95671 4.9043188999999995e-05
12.95771 5.0260081000000005e-05
12.95871 5.1470653e-05
12.95971 5.2674881e-05
12.96071 5.3872731e-05
12.96171 5.506418e-05
12.96271 5.6249212e-05
12.96371 5.7427815e-05
12.96471 5.8599983e-05
12.96571 5.9765711e-05
12.96671 6.0924991999999995e-05
12.96771 6.2077839e-05
12.96871 6.322424600000001e-05
12.96971 6.4364224e-05
12.97071 6.5497784e-05
12.97171 6.6624926e-05
12.97271 6.7745657e-05
12.97371 6.8859975e-05
12.97471 6.9967888e-05
12.97571 7.1069388e-05
12.97671 7.2164471e-05
12.97771 7.325313000000001e-05
12.97871 7.433535000000001e-05
12.97971 7.5411117e-05
12.98071 7.6480416e-05
12.98171 7.7543223e-05
12.98271 7.8599516e-05
12.98371 7.9649277e-05
12.98471 8.0692485e-05
12.98571 8.172911499999999e-05
12.98671 8.2759146e-05
12.98771 8.3782567e-05
12.98871 8.4799359e-05
12.98971 8.580951199999999e-05
12.99071 8.6813026e-05
12.99171 8.780989399999999e-05
12.99271 8.8800124e-05
12.99371 8.978372500000001e-05
12.99471 9.076071e-05
12.99571 9.1731096e-05
12.99671 9.2694899e-05
12.99771 9.3652142e-05
12.99871 9.4602854e-05
12.99971 9.5547068e-05
13.00071 9.6484803e-05
13.00171 9.741608e-05
13.00271 9.8340922e-05
13.00371 9.9259353e-05
13.00471 0.00010017138
13.00571 0.00010107702000000001
13.00671 0.00010197629000000001
13.00771 0.00010286916
13.00871 0.00010375564
13.00971 0.00010463573
13.01071 0.00010550939
13.01171 0.0001063766
13.01271 0.00010723734
13.01371 0.00010809157
13.01471 0.00010893925
13.01571 0.00010978035000000001
13.01671 0.00011061483999999999
13.01771 0.00011144267
13.01871 0.00011226382
13.01971 0.00011307825000000001
13.02071 0.00011388594
13.02171 0.00011468686
13.02271 0.00011548100999999999
13.02371 0.00011626838
13.02471 0.00011704897
13.02571 0.00011782279
13.02671 0.00011858987
13.02771 0.00011935023
13.02871 0.00012010390000000001
13.02971 0.00012085094
13.03071 0.00012159138
13.03171 0.00012232529
13.03271 0.00012305271
13.03371 0.00012377371
13.03471 0.00012448835
13.03571 0.00012519669
13.03671 0.00012589877
13.03771 0.00012659467
13.03871 0.00012728442
13.03971 0.00012796808
13.04071 0.00012864567
13.04171 0.00012931724
13.04271 0.0001299828
13.04371 0.00013064238
13.04471 0.00013129595999999998
13.04571 0.00013194358000000002
13.04671 0.00013258521
13.04771 0.00013322083999999998
13.04871 0.00013385046
13.04971 0.00013447404
13.05071 0.00013509157
13.05171 0.00013570301
13.05271 0.00013630835
13.05371 0.00013690756
13.05471 0.0001375006
13.05571 0.00013808748000000001
13.05671 0.00013866817000000002
13.05771 0.00013924265
13.05871 0.00013981092
13.05971 0.00014037299
13.06071 0.00014092885
13.06171 0.00014147852
13.06271 0.000142022
13.06371 0.00014255932
13.06471 0.00014309048999999998
13.06571 0.00014361555
13.06671 0.00014413451
13.06771 0.00014464741
13.06871 0.00014515429
13.06971 0.00014565516
13.07071 0.00014615005
13.07171 0.00014663898
13.07271 0.00014712199
13.07371 0.00014759909
13.07471 0.0001480703
13.07571 0.00014853562
13.07671 0.00014899507
13.07771 0.00014944867
13.07871 0.00014989641
13.07971 0.00015033830000000002
13.08071 0.00015077434
13.08171 0.00015120453000000002
13.08271 0.00015162888
13.08371 0.00015204739
13.08471 0.00015246007
13.08571 0.00015286695
13.08671 0.00015326802
13.08771 0.00015366332
13.08871 0.00015405287
13.08971 0.00015443671000000002
13.09071 0.00015481488
13.09171 0.00015518743
13.09271 0.00015555441
13.09371 0.00015591588000000002
13.09471 0.0001562719
13.09571 0.00015662254
13.09671 0.00015696784999999998
13.09771 0.00015730792
13.09871 0.00015764280999999998
13.09971 0.00015797258
13.10071 0.0001582973
13.10171 0.00015861704
13.10271 0.00015893183
13.10371 0.00015924173
13.10471 0.00015954678000000002
13.10571 0.00015984699
13.10671 0.00016014238999999999
13.10771 0.00016043301
13.10871 0.00016071883
13.10971 0.00016099984999999999
13.11071 0.00016127606
13.11171 0.00016154743
13.11271 0.00016181394
13.11371 0.00016207556
13.11471 0.00016233225
13.11571 0.00016258399
13.11671 0.00016283075
13.11771 0.00016307248
13.11871 0.00016330916
13.11971 0.00016354078999999998
13.12071 0.00016376733
13.12171 0.0001639888
13.12271 0.00016420519
13.12371 0.00016441651000000001
13.12471 0.00016462279
13.12571 0.00016482408
13.12671 0.00016502041
13.12771 0.00016521185
13.12871 0.00016539846
13.12971 0.0001655803
13.13071 0.00016575746
13.13171 0.00016593002
13.13271 0.00016609806999999999
13.13371 0.0001662617
13.13471 0.00016642099999999998
13.13571 0.00016657606
13.13671 0.00016672695000000001
13.13771 0.00016687376999999999
13.13871 0.00016701657
13.13971 0.00016715542
13.14071 0.00016729037
13.14171 0.00016742149
13.14271 0.0001675488
13.14371 0.00016767232
13.14471 0.00016779207
13.14571 0.00016790809
13.14671 0.00016802036
13.14771 0.00016812887999999998
13.14871 0.00016823365
13.14971 0.00016833465
13.15071 0.00016843187
13.15171 0.00016852529999999998
13.15271 0.00016861492
13.15371 0.00016870073
13.15471 0.00016878271
13.15571 0.00016886087
13.15671 0.0001689352
13.15771 0.00016900572
13.15871 0.00016907244
13.15971 0.00016913539
13.16071 0.0001691946
13.16171 0.0001692501
13.16271 0.00016930194
13.16371 0.00016935016
13.16471 0.00016939483
13.16571 0.000169436
13.16671 0.00016947371999999998
13.16771 0.00016950805
13.16871 0.00016953906000000002
13.16971 0.00016956678
13.17071 0.00016959129
13.17171 0.00016961264
13.17271 0.00016963088
13.17371 0.00016964602999999998
13.17471 0.00016965814
13.17571 0.00016966724
13.17671 0.00016967335
13.17771 0.00016967650000000001
13.17871 0.00016967671000000002
13.17971 0.00016967397000000001
13.18071 0.00016966831
13.18171 0.00016965972
13.18271 0.00016964823
13.18371 0.00016963383999999998
13.18471 0.00016961656
13.18571 0.00016959640999999998
13.18671 0.00016957341
13.18771 0.00016954758999999998
13.18871 0.00016951898
13.18971 0.00016948762
13.19071 0.00016945356
13.19171 0.00016941686
13.19271 0.00016937759
13.19371 0.00016933579
13.19471 0.00016929156
13.19571 0.00016924497
13.19671 0.00016919612
13.19771 0.00016914508
13.19871 0.00016909195
13.19971 0.0001690368
13.20071 0.00016897973
13.20171 0.0001689208
13.20271 0.00016886009
13.20371 0.00016879768
13.20471 0.00016873361000000001
13.20571 0.00016866792
13.20671 0.00016860064999999998
13.20771 0.00016853182
13.20871 0.00016846145
13.20971 0.00016838952999999999
13.21071 0.00016831607
13.21171 0.00016824104
13.21271 0.0001681644
13.21371 0.00016808614
13.21471 0.0001680062
13.21571 0.00016792455
13.21671 0.00016784115
13.21771 0.00016775596
13.21871 0.00016766892
13.21971 0.00016758
13.22071 0.00016748919000000002
13.22171 0.00016739647000000001
13.22271 0.00016730180999999998
13.22371 0.00016720522
13.22471 0.00016710673
13.22571 0.00016700634
13.22671 0.0001669041
13.22771 0.00016680007
13.22871 0.00016669429
13.22971 0.00016658686
13.23071 0.00016647784
13.23171 0.00016636734
13.23271 0.00016625544
13.23371 0.00016614224999999999
13.23471 0.00016602788
13.23571 0.00016591243
13.23671 0.00016579602
13.23771 0.00016567873
13.23871 0.00016556066
13.23971 0.00016544192
13.24071 0.00016532257
13.24171 0.0001652027
13.24271 0.00016508236
13.24371 0.0001649616
13.24471 0.00016484047000000002
13.24571 0.00016471899
13.24671 0.00016459719
13.24771 0.00016447508
13.24871 0.00016435266
13.24971 0.00016422993
13.25071 0.00016410687
13.25171 0.00016398347
13.25271 0.00016385972
13.25371 0.00016373558
13.25471 0.00016361106
13.25571 0.00016348613
13.25671 0.00016336078
13.25771 0.00016323499
13.25871 0.00016310878
13.25971 0.00016298213000000001
13.26071 0.00016285508
13.26171 0.00016272762
13.26271 0.00016259978
13.26371 0.00016247159999999998
13.26471 0.00016234310999999998
13.26571 0.00016221435
13.26671 0.00016208536000000002
13.26771 0.0001619562
13.26871 0.00016182690000000001
13.26971 0.00016169753
13.27071 0.00016156812000000002
13.27171 0.00016143873
13.27271 0.0001613094
13.27371 0.00016118016
13.27471 0.00016105105000000002
13.27571 0.00016092209
13.27671 0.00016079331
13.27771 0.00016066472
13.27871 0.00016053634
13.27971 0.00016040816999999998
13.28071 0.00016028022000000002
13.28171 0.00016015248
13.28271 0.00016002494
13.28371 0.00015989761999999998
13.28471 0.00015977048
13.28571 0.00015964353999999999
13.28671 0.00015951679
13.28771 0.00015939023
13.28871 0.00015926388
13.28971 0.00015913776
13.29071 0.00015901187000000002
13.29171 0.00015888625000000001
13.29271 0.00015876093
13.29371 0.00015863596
13.29471 0.00015851140000000002
13.29571 0.0001583873
13.29671 0.00015826371999999998
13.29771 0.00015814073
13.29871 0.00015801842
13.29971 0.00015789685
13.30071 0.00015777612
13.30171 0.00015765629
13.30271 0.00015753744
13.30371 0.00015741964999999998
13.30471 0.00015730297
13.30571 0.00015718748
13.30671 0.00015707321
13.30771 0.00015696022
13.30871 0.00015684852999999998
13.30971 0.00015673817
13.31071 0.00015662914000000002
13.31171 0.00015652145
13.31271 0.00015641507000000002
13.31371 0.00015630998
13.31471 0.00015620616
13.31571 0.00015610356
13.31671 0.00015600214
13.31771 0.00015590184000000002
13.31871 0.00015580263
13.31971 0.00015570444
13.32071 0.00015560721
13.32171 0.00015551091
13.32271 0.00015541547000000002
13.32371 0.00015532087
13.32471 0.00015522706
13.32571 0.00015513402999999998
13.32671 0.00015504178
13.32771 0.00015495028
13.32871 0.00015485956000000001
13.32971 0.00015476962
13.33071 0.0001546805
13.33171 0.00015459225
13.33271 0.00015450489999999998
13.33371 0.00015441853999999998
13.33471 0.0001543332
13.33571 0.00015424897
13.33671 0.00015416591
13.33771 0.00015408411
13.33871 0.00015400365
13.33971 0.00015392459
13.34071 0.00015384701
13.34171 0.00015377096999999999
13.34271 0.00015369654
13.34371 0.00015362377
13.34471 0.00015355271
13.34571 0.00015348338
13.34671 0.00015341583
13.34771 0.00015335006000000002
13.34871 0.0001532861
13.34971 0.00015322393999999998
13.35071 0.00015316357
13.35171 0.00015310497
13.35271 0.00015304813
13.35371 0.00015299303
13.35471 0.00015293963
13.35571 0.0001528879
13.35671 0.00015283781
13.35771 0.00015278931999999999
13.35871 0.00015274242
13.35971 0.00015269706
13.36071 0.00015265323
13.36171 0.0001526109
13.36271 0.00015257008
13.36371 0.00015253073000000002
13.36471 0.00015249287
13.36571 0.00015245649
13.36671 0.00015242161
13.36771 0.00015238824
13.36871 0.00015235638
13.36971 0.00015232607
13.37071 0.00015229732000000002
13.37171 0.00015227016
13.37271 0.0001522446
13.37371 0.00015222068
13.37471 0.00015219842
13.37571 0.00015217784
13.37671 0.00015215894000000001
13.37771 0.00015214175
13.37871 0.00015212628
13.37971 0.00015211252000000002
13.38071 0.00015210048
13.38171 0.00015209015
13.38271 0.00015208152
13.38371 0.00015207457
13.38471 0.0001520693
13.38571 0.00015206567
13.38671 0.00015206368
13.38771 0.0001520633
13.38871 0.0001520645
13.38971 0.00015206726
13.39071 0.00015207158
13.39171 0.00015207743000000002
13.39271 0.00015208479
13.39371 0.00015209368
13.39471 0.00015210409
13.39571 0.00015211600000000002
13.39671 0.00015212945
13.39771 0.00015214443
13.39871 0.00015216099
13.39971 0.00015217912000000002
13.40071 0.00015219887
13.40171 0.00015222026
13.40271 0.00015224334
13.40371 0.00015226813
13.40471 0.00015229466
13.40571 0.00015232298
13.40671 0.00015235312
13.40771 0.0001523851
13.40871 0.00015241894000000001
13.40971 0.00015245467
13.41071 0.00015249230999999998
13.41171 0.00015253185
13.41271 0.00015257328
13.41371 0.00015261662000000002
13.41471 0.00015266185
13.41571 0.00015270892
13.41671 0.00015275783
13.41771 0.00015280852
13.41871 0.00015286097000000002
13.41971 0.00015291512
13.42071 0.00015297093
13.42171 0.00015302833999999998
13.42271 0.0001530873
13.42371 0.00015314776
13.42471 0.00015320967
13.42571 0.00015327298
13.42671 0.00015333766
13.42771 0.00015340364999999999
13.42871 0.00015347093
13.42971 0.00015353947
13.43071 0.00015360927
13.43171 0.00015368028999999999
13.43271 0.00015375255
13.43371 0.00015382603
13.43471 0.00015390076999999999
13.43571 0.00015397677
13.43671 0.00015405406
13.43771 0.00015413265
13.43871 0.00015421259
13.43971 0.00015429391
13.44071 0.00015437665
13.44171 0.00015446086000000001
13.44271 0.00015454656
13.44371 0.00015463379
13.44471 0.00015472258
13.44571 0.00015481296
13.44671 0.00015490496
13.44771 0.00015499857999999998
13.44871 0.00015509384
13.44971 0.00015519074
13.45071 0.00015528929
13.45171 0.00015538947
13.45271 0.00015549124999999998
13.45371 0.00015559463
13.45471 0.00015569956
13.45571 0.00015580599999999998
13.45671 0.00015591393
13.45771 0.00015602328
13.45871 0.00015613402
13.45971 0.0001562461
13.46071 0.00015635945
13.46171 0.00015647404
13.46271 0.00015658981
13.46371 0.0001567067
13.46471 0.00015682465999999998
13.46571 0.00015694365999999998
13.46671 0.00015706364
13.46771 0.00015718458
13.46871 0.00015730644000000002
13.46971 0.00015742919
13.47071 0.0001575528
13.47171 0.00015767725
13.47271 0.00015780254
13.47371 0.00015792864000000001
13.47471 0.00015805555000000002
13.47571 0.00015818325
13.47671 0.00015831175000000002
13.47771 0.00015844105
13.47871 0.00015857114
13.47971 0.00015870203
13.48071 0.00015883371999999998
13.48171 0.00015896621
13.48271 0.00015909951
13.48371 0.00015923359999999999
13.48471 0.00015936851
13.48571 0.0001595042
13.48671 0.00015964069
13.48771 0.00015977797
13.48871 0.00015991603
13.48971 0.00016005487
13.49071 0.00016019446
13.49171 0.00016033482
13.49271 0.00016047592000000002
13.49371 0.00016061775
13.49471 0.00016076032
13.49571 0.00016090358000000001
13.49671 0.00016104756
13.49771 0.00016119221
13.49871 0.00016133755
13.49971 0.00016148355999999998
13.50071 0.00016163022999999998
13.50171 0.00016177754
13.50271 0.0001619255
13.50371 0.00016207410000000001
13.50471 0.00016222334
13.50571 0.0001623732
13.50671 0.00016252368999999998
13.50771 0.00016267478
13.50871 0.00016282647999999998
13.50971 0.00016297878
13.51071 0.00016313165
13.51171 0.0001632851
13.51271 0.00016343909999999998
13.51371 0.00016359363
13.51471 0.00016374869
13.51571 0.00016390424
13.51671 0.00016406025
13.51771 0.0001642167
13.51871 0.00016437356
13.51971 0.00016453076999999998
13.52071 0.00016468833
13.52171 0.00016484618
13.52271 0.00016500426999999999
13.52371 0.00016516257
13.52471 0.00016532102
13.52571 0.00016547958
13.52671 0.00016563821
13.52771 0.00016579686000000002
13.52871 0.00016595549
13.52971 0.00016611405
13.53071 0.0001662725
13.53171 0.00016643081
13.53271 0.00016658894
13.53371 0.00016674685
13.53471 0.00016690452
13.53571 0.00016706193
13.53671 0.00016721906
13.53771 0.00016737588999999998
13.53871 0.0001675324
13.53971 0.00016768860999999999
13.54071 0.0001678445
13.54171 0.00016800007
13.54271 0.00016815532
13.54371 0.00016831025999999998
13.54471 0.00016846491
13.54571 0.00016861928
13.54671 0.00016877339
13.54771 0.00016892723
13.54871 0.00016908083
13.54971 0.0001692342
13.55071 0.00016938735999999998
13.55171 0.00016954033
13.55271 0.00016969309
13.55371 0.00016984567
13.55471 0.00016999807
13.55571 0.00017015027
13.55671 0.00017030228
13.55771 0.00017045409
13.55871 0.00017060568000000002
13.55971 0.00017075703
13.56071 0.00017090812
13.56171 0.00017105891999999998
13.56271 0.00017120941
13.56371 0.00017135953000000002
13.56471 0.00017150926
13.56571 0.00017165853
13.56671 0.00017180730999999998
13.56771 0.00017195555
13.56871 0.00017210318000000001
13.56971 0.00017225017
13.57071 0.00017239645
13.57171 0.00017254197
13.57271 0.00017268667999999999
13.57371 0.00017283053
13.57471 0.00017297347
13.57571 0.00017311545
13.57671 0.00017325643
13.57771 0.00017339638
13.57871 0.00017353526
13.57971 0.00017367304
13.58071 0.00017380968999999998
13.58171 0.00017394519
13.58271 0.00017407954
13.58371 0.00017421271000000001
13.58471 0.0001743447
13.58571 0.00017447551999999998
13.58671 0.00017460516
13.58771 0.00017473362
13.58871 0.00017486093
13.58971 0.00017498709
13.59071 0.00017511211
13.59171 0.000175236
13.59271 0.00017535878999999998
13.59371 0.00017548047
13.59471 0.00017560105
13.59571 0.00017572056000000002
13.59671 0.00017583899999999998
13.59771 0.00017595637000000002
13.59871 0.00017607267
13.59971 0.0001761879
13.60071 0.00017630207
13.60171 0.00017641514
13.60271 0.00017652711
13.60371 0.00017663797
13.60471 0.00017674769
13.60571 0.00017685625
13.60671 0.00017696362
13.60771 0.00017706978
13.60871 0.00017717471
13.60971 0.00017727835000000002
13.61071 0.0001773807
13.61171 0.0001774817
13.61271 0.00017758133
13.61371 0.00017767957
13.61471 0.00017777637
13.61571 0.00017787172
13.61671 0.0001779656
13.61771 0.00017805799000000002
13.61871 0.00017814885
13.61971 0.0001782382
13.62071 0.000178326
13.62171 0.00017841224
13.62271 0.00017849693000000002
13.62371 0.00017858005
13.62471 0.00017866158
13.62571 0.00017874154
13.62671 0.00017881991
13.62771 0.00017889668999999998
13.62871 0.00017897186
13.62971 0.00017904542
13.63071 0.00017911736
13.63171 0.00017918768
13.63271 0.00017925634
13.63371 0.00017932333
13.63471 0.00017938863
13.63571 0.00017945223
13.63671 0.00017951409
13.63771 0.00017957417
13.63871 0.00017963246
13.63971 0.00017968891
13.64071 0.00017974351
13.64171 0.0001797962
13.64271 0.00017984697
13.64371 0.00017989578
13.64471 0.00017994261
13.64571 0.00017998742
13.64671 0.0001800302
13.64771 0.00018007092
13.64871 0.00018010958
13.64971 0.00018014616000000002
13.65071 0.00018018065
13.65171 0.00018021307
13.65271 0.00018024341
13.65371 0.00018027168000000002
13.65471 0.0001802979
13.65571 0.00018032207
13.65671 0.00018034422
13.65771 0.00018036435
13.65871 0.00018038251
13.65971 0.00018039869
13.66071 0.00018041293
13.66171 0.00018042523
13.66271 0.00018043561
13.66371 0.00018044408000000001
13.66471 0.00018045063999999999
13.66571 0.00018045527999999999
13.66671 0.00018045799
13.66771 0.00018045877
13.66871 0.00018045757999999998
13.66971 0.00018045441
13.67071 0.00018044921
13.67171 0.00018044192999999999
13.67271 0.00018043255
13.67371 0.00018042101000000001
13.67471 0.00018040726
13.67571 0.00018039124
13.67671 0.0001803729
13.67771 0.00018035219999999998
13.67871 0.00018032908
13.67971 0.0001803035
13.68071 0.00018027542
13.68171 0.00018024481000000002
13.68271 0.00018021163
13.68371 0.00018017588
13.68471 0.00018013753999999998
13.68571 0.00018009662
13.68671 0.00018005312000000001
13.68771 0.00018000705
13.68871 0.00017995845
13.68971 0.00017990735
13.69071 0.00017985378
13.69171 0.0001797978
13.69271 0.00017973945
13.69371 0.00017967878
13.69471 0.00017961585
13.69571 0.0001795507
13.69671 0.0001794834
13.69771 0.00017941396999999998
13.69871 0.00017934248
13.69971 0.00017926893
13.70071 0.00017919338
13.70171 0.00017911582
13.70271 0.00017903627000000002
13.70371 0.00017895474
13.70471 0.0001788712
13.70571 0.00017878564
13.70671 0.00017869803
13.70771 0.00017860833
13.70871 0.00017851650999999998
13.70971 0.00017842249
13.71071 0.00017832623
13.71171 0.00017822767
13.71271 0.00017812676999999998
13.71371 0.00017802344
13.71471 0.00017791764
13.71571 0.00017780931
13.71671 0.00017769839
13.71771 0.00017758485
13.71871 0.00017746866
13.71971 0.00017734977
13.72071 0.00017722817
13.72171 0.00017710386
13.72271 0.00017697681
13.72371 0.00017684705
13.72471 0.00017671458
13.72571 0.00017657942
13.72671 0.0001764416
13.72771 0.00017630115000000002
13.72871 0.00017615811
13.72971 0.0001760125
13.73071 0.00017586436999999998
13.73171 0.00017571376
13.73271 0.00017556069000000001
13.73371 0.00017540521
13.73471 0.00017524731999999998
13.73571 0.00017508705
13.73671 0.00017492442
13.73771 0.00017475944
13.73871 0.00017459209000000002
13.73971 0.00017442237999999998
13.74071 0.00017425029
13.74171 0.00017407582
13.74271 0.00017389892
13.74371 0.00017371958
13.74471 0.00017353776
13.74571 0.00017335344
13.74671 0.00017316659000000002
13.74771 0.00017297716
13.74871 0.00017278514
13.74971 0.00017259052
13.75071 0.00017239327
13.75171 0.00017219338
13.75271 0.00017199085
13.75371 0.00017178568
13.75471 0.00017157789
13.75571 0.0001713675
13.75671 0.00017115453000000002
13.75771 0.00017093902
13.75871 0.00017072099
13.75971 0.00017050049
13.76071 0.00017027758
13.76171 0.00017005228
13.76271 0.00016982466
13.76371 0.00016959474
13.76471 0.00016936257
13.76571 0.00016912818
13.76671 0.00016889161
13.76771 0.00016865287
13.76871 0.00016841198
13.76971 0.00016816892
13.77071 0.00016792371
13.77171 0.00016767633
13.77271 0.00016742674
13.77371 0.00016717491
13.77471 0.00016692081
13.77571 0.00016666438
13.77671 0.00016640557
13.77771 0.00016614433
13.77871 0.00016588060000000002
13.77971 0.00016561431999999999
13.78071 0.00016534544000000001
13.78171 0.00016507393
13.78271 0.00016479971
13.78371 0.00016452278
13.78471 0.00016424311
13.78571 0.00016396069
13.78671 0.00016367552000000002
13.78771 0.00016338761
13.78871 0.00016309698
13.78971 0.00016280367999999999
13.79071 0.00016250775
13.79171 0.00016220925999999998
13.79271 0.00016190827
13.79371 0.00016160485999999999
13.79471 0.00016129911999999998
13.79571 0.00016099115
13.79671 0.00016068101
13.79771 0.00016036879
13.79871 0.00016005459
13.79971 0.00015973849
13.80071 0.00015942054
13.80171 0.00015910081
13.80271 0.00015877935
13.80371 0.00015845619
13.80471 0.00015813137
13.80571 0.00015780488
13.80671 0.00015747672
13.80771 0.00015714688
13.80871 0.00015681533000000002
13.80971 0.00015648201
13.81071 0.00015614688
13.81171 0.00015580988
13.81271 0.00015547093
13.81371 0.00015512997999999999
13.81471 0.00015478693000000002
13.81571 0.0001544417
[truncated: 218,658 more chars]
