# Supplementary material for: 2D Synthetic dataset of numerical simulations of long-period seismicity in a volcanic edifice and related sensitivity kernels
Source: Data Brief. 2021 Jan 25;34:106673. doi: 10.1016/j.dib.2020.106673 (PMC7841316; doi:10.1016/j.dib.2020.106673)
Supplement: Supplementary Data S1 — Supplementary Raw Research Data. This is open data under the CC BY license http://creativecommons.org/licenses/by/4.0/ [file mmc1.zip › Dataset/OUTPUT_SEISMOGRAMS/9000_3000/disp_X_homo_12000_2493_SVF7e-1Hz.semd]

-1.714286 0.0
-1.713286 0.0
-1.712286 0.0
-1.711286 0.0
-1.710286 0.0
-1.709286 0.0
-1.708286 0.0
-1.707286 0.0
-1.706286 0.0
-1.705286 0.0
-1.704286 0.0
-1.703286 0.0
-1.702286 0.0
-1.701286 0.0
-1.700286 0.0
-1.699286 -5.6215851e-36
-1.698286 -4.6262544000000004e-35
-1.697286 -2.3355686e-34
-1.696286 -7.896894099999999e-34
-1.695286 -1.2306239000000001e-33
-1.694286 5.6128632999999994e-33
-1.693286 6.1518023e-32
-1.692286 3.4638787999999998e-31
-1.691286 1.5047555e-30
-1.690286 5.5511286999999996e-30
-1.689286 1.811714e-29
-1.688286 5.3496047e-29
-1.687286 1.4493477e-28
-1.686286 3.6371777999999998e-28
-1.685286 8.5112389e-28
-1.684286 1.8659310999999998e-27
-1.683286 3.8445055e-27
-1.682286 7.457632300000001e-27
-1.681286 1.3625336e-26
-1.680286 2.3417476e-26
-1.679286 3.7728999e-26
-1.678286 5.658919500000001e-26
-1.677286 7.797298799999999e-26
-1.676286 9.6071847e-26
-1.675286 9.920494e-26
-1.674286 6.795224900000001e-26
-1.673286 -2.5318913000000001e-26
-1.672286 -2.136503e-25
-1.671286 -5.268797e-25
-1.670286 -9.7444136e-25
-1.669286 -1.5174608e-24
-1.668286 -2.0301813e-24
-1.667286 -2.2549638e-24
-1.666286 -1.7616276e-24
-1.665286 6.960779300000001e-26
-1.664286 4.0131422e-24
-1.663286 1.0875219e-23
-1.662286 2.1245994000000003e-23
-1.661286 3.5098066000000003e-23
-1.660286 5.122773e-23
-1.659286 6.657951e-23
-1.658286 7.55594e-23
-1.657286 6.9523209e-23
-1.656286 3.6712351e-23
-1.655286 -3.7020236e-23
-1.654286 -1.6632389000000002e-22
-1.653286 -3.6298298999999997e-22
-1.652286 -6.3090721e-22
-1.651286 -9.5961127e-22
-1.650286 -1.3167509e-21
-1.649286 -1.6408326999999999e-21
-1.648286 -1.8358205e-21
-1.647286 -1.7699114e-21
-1.646286 -1.2811062999999999e-21
-1.645286 -1.921792e-22
-1.644286 1.6629207999999999e-21
-1.643286 4.4004431e-21
-1.642286 8.0371755e-21
-1.641286 1.2433580000000001e-20
-1.640286 1.7236616e-20
-1.639286 2.1832205999999998e-20
-1.638286 2.5319837e-20
-1.637286 2.6523036000000003e-20
-1.636286 2.4048868e-20
-1.635286 1.6406456e-20
-1.634286 2.1887129e-21
-1.633286 -1.9687074999999998e-20
-1.632286 -4.9694581999999997e-20
-1.631286 -8.739583200000001e-20
-1.630286 -1.3115718e-19
-1.629286 -1.7792796e-19
-1.628286 -2.2312904e-19
-1.627286 -2.6069464999999997e-19
-1.626286 -2.8330055e-19
-1.625286 -2.8279406999999997e-19
-1.624286 -2.5081851e-19
-1.623286 -1.7959905000000001e-19
-1.622286 -6.2833415e-20
-1.621286 1.033884e-19
-1.620286 3.1971985e-19
-1.619286 5.828310600000001e-19
-1.618286 8.848863200000002e-19
-1.617286 1.2132662e-18
-1.616286 1.5505436000000001e-18
-1.615286 1.8746921000000002e-18
-1.614286 2.1594852e-18
-1.613286 2.3750375e-18
-1.612286 2.4884598999999997e-18
-1.611286 2.4646352e-18
-1.610286 2.2671769e-18
-1.609286 1.8596959e-18
-1.608286 1.2075392e-18
-1.607286 2.8018467000000003e-19
-1.606286 -9.4556413e-19
-1.605286 -2.4815381e-18
-1.604286 -4.3234330000000005e-18
-1.603286 -6.4456408e-18
-1.602286 -8.7962425e-18
-1.601286 -1.1292927e-17
-1.600286 -1.3820740000000001e-17
-1.599286 -1.6232545000000002e-17
-1.598286 -1.8352902e-17
-1.597286 -1.9985733e-17
-1.596286 -2.0925534e-17
-1.595286 -2.0971301e-17
-1.594286 -1.9941616e-17
-1.593286 -1.7688822e-17
-1.592286 -1.4109869e-17
-1.591286 -9.1515877e-18
-1.590286 -2.8086837e-18
-1.589286 4.8861742999999995e-18
-1.588286 1.3879234e-17
-1.587286 2.4116877000000002e-17
-1.586286 3.5566797e-17
-1.585286 4.8233423999999995e-17
-1.584286 6.2161258e-17
-1.583286 7.7420166e-17
-1.582286 9.4068354e-17
-1.581286 1.120915e-16
-1.580286 1.3132035000000002e-16
-1.579286 1.5133344e-16
-1.578286 1.71356e-16
-1.577286 1.9016944e-16
-1.576286 2.0604792e-16
-1.575286 2.1673814999999999e-16
-1.574286 2.1949622e-16
-1.573286 2.1119019e-16
-1.572286 1.8847018999999997e-16
-1.571286 1.4800003999999998e-16
-1.570286 8.6736639e-17
-1.569286 2.2368274e-18
-1.568286 -1.0703207000000001e-16
-1.567286 -2.4140288e-16
-1.566286 -3.9976196000000005e-16
-1.565286 -5.793614399999999e-16
-1.564286 -7.7569888e-16
-1.563286 -9.8246516e-16
-1.562286 -1.1915566e-15
-1.561286 -1.3931439999999999e-15
-1.560286 -1.5757955999999999e-15
-1.559286 -1.7266565e-15
-1.558286 -1.8316998e-15
-1.557286 -1.8760752e-15
-1.556286 -1.8445884e-15
-1.555286 -1.7223503e-15
-1.554286 -1.4956234e-15
-1.553286 -1.1528749e-15
-1.552286 -6.8601132e-16
-1.551286 -9.172936700000001e-17
-1.550286 6.2713149e-16
-1.549286 1.4603889e-15
-1.548286 2.3896548e-15
-1.547286 3.3880007999999997e-15
-1.546286 4.4203122e-15
-1.545286 5.4444422e-15
-1.544286 6.413175600000001e-15
-1.543286 7.2769077e-15
-1.542286 7.9868133e-15
-1.541286 8.4981823e-15
-1.540286 8.7735018e-15
-1.539286 8.784858e-15
-1.538286 8.5152632e-15
-1.537286 7.9586236e-15
-1.536286 7.1182584e-15
-1.535286 6.004085199999999e-15
-1.534286 4.6288468e-15
-1.533286 3.0039613e-15
-1.532286 1.1357359e-15
-1.531286 -9.7726691e-16
-1.530286 -3.3449907000000002e-15
-1.529286 -5.9842593e-15
-1.528286 -8.9145605e-15
-1.527286 -1.2151435000000001e-14
-1.526286 -1.5698068e-14
-1.525286 -1.9536039e-14
-1.524286 -2.3616454e-14
-1.523286 -2.7852722e-14
-1.522286 -3.2116146e-14
-1.521286 -3.6235162e-14
-1.520286 -3.9998611e-14
-1.519286 -4.3162856e-14
-1.518286 -4.5462037e-14
-1.517286 -4.6620344e-14
-1.516286 -4.6364979e-14
-1.515286 -4.4438599000000004e-14
-1.514286 -4.0610283e-14
-1.513286 -3.4684729e-14
-1.512286 -2.6510044999999997e-14
-1.511286 -1.5985109e-14
-1.510286 -3.0679848e-15
-1.509286 1.2213074e-14
-1.508286 2.9744883e-14
-1.507286 4.9310531e-14
-1.506286 7.0567559e-14
-1.505286 9.3025573e-14
-1.504286 1.1602728e-13
-1.503286 1.3873803e-13
-1.502286 1.6014928e-13
-1.501286 1.7910107e-13
-1.500286 1.9432664e-13
-1.499286 2.0452021000000002e-13
-1.498286 2.0842535e-13
-1.497286 2.0493738e-13
-1.496286 1.9321063e-13
-1.495286 1.7275814e-13
-1.494286 1.435307e-13
-1.493286 1.0596293e-13
-1.492286 6.0977081e-14
-1.491286 9.9397867e-15
-1.490286 -4.5426583000000005e-14
-1.489286 -1.0317005000000001e-13
-1.488286 -1.6125845e-13
-1.487286 -2.1773364999999998e-13
-1.486286 -2.7085005e-13
-1.485286 -3.1917826e-13
-1.484286 -3.6165901e-13
-1.483286 -3.9760023e-13
-1.482286 -4.2661814e-13
-1.481286 -4.4853423e-13
-1.480286 -4.6324672e-13
-1.479286 -4.706013800000001e-13
-1.478286 -4.7028722e-13
-1.477286 -4.6177979e-13
-1.476286 -4.4434628000000003e-13
-1.475286 -4.1711599999999996e-13
-1.474286 -3.7920602000000004e-13
-1.473286 -3.2988126e-13
-1.472286 -2.687176e-13
-1.471286 -1.9573481000000002e-13
-1.470286 -1.1146836e-13
-1.469286 -1.6959635e-14
-1.468286 8.6340324e-14
-1.467286 1.9673950000000002e-13
-1.466286 3.1251323e-13
-1.465286 4.3210513e-13
-1.464286 5.5426647e-13
-1.463286 6.7808418e-13
-1.462286 8.028618699999999e-13
-1.461286 9.2784438e-13
-1.460286 1.0518082000000001e-12
-1.459286 1.1725745e-12
-1.458286 1.2865308e-12
-1.457286 1.3882659e-12
-1.456286 1.4704258e-12
-1.455286 1.5238792e-12
-1.454286 1.5382464000000002e-12
-1.453286 1.5027909e-12
-1.452286 1.4076114e-12
-1.451286 1.24501e-12
-1.450286 1.0108646e-12
-1.449286 7.0580058e-13
-1.448286 3.3596389e-13
-1.447286 -8.677269699999999e-14
-1.446286 -5.452690299999999e-13
-1.445286 -1.0182532e-12
-1.444286 -1.482041e-12
-1.443286 -1.912651e-12
-1.442286 -2.2880486e-12
-1.441286 -2.5902151e-12
-1.440286 -2.8067457000000003e-12
-1.439286 -2.9317332000000003e-12
-1.438286 -2.9658008000000002e-12
-1.437286 -2.9152749999999996e-12
-1.436286 -2.7906337e-12
-1.435286 -2.6044935e-12
-1.434286 -2.3694854e-12
-1.433286 -2.0964057000000003e-12
-1.432286 -1.7929878e-12
-1.431286 -1.4635382999999999e-12
-1.430286 -1.1095249e-12
-1.429286 -7.310130699999999e-13
-1.428286 -3.2866619e-13
-1.427286 9.4119347e-14
-1.426286 5.294487900000001e-13
-1.425286 9.6401684e-13
-1.424286 1.3794148999999999e-12
-1.423286 1.7538164e-12
-1.422286 2.064933e-12
-1.421286 2.2938528e-12
-1.420286 2.4291326e-12
-1.419286 2.4703541000000002e-12
-1.418286 2.4303366e-12
-1.417286 2.3353198e-12
-1.416286 2.2227078e-12
-1.415286 2.1363533e-12
-1.414286 2.1198155e-12
-1.413286 2.2084555e-12
-1.412286 2.4215752e-12
-1.411286 2.7559753e-12
-1.410286 3.182254e-12
-1.409286 3.6448793000000005e-12
-1.408286 4.0665605e-12
-1.407286 4.3567848e-12
-1.406286 4.4236692e-12
-1.405286 4.1876276e-12
-1.404286 3.5948854e-12
-1.403286 2.6286887e-12
-1.402286 1.3162101e-12
-1.401286 -2.7032743e-13
-1.400286 -2.0189915999999998e-12
-1.399286 -3.7896300999999995e-12
-1.398286 -5.4301714e-12
-1.397286 -6.7955155999999996e-12
-1.396286 -7.7662222e-12
-1.395286 -8.2640566e-12
-1.394286 -8.2617994e-12
-1.393286 -7.785554800000001e-12
-1.392286 -6.9089591e-12
-1.391286 -5.7400692000000005e-12
-1.390286 -4.4030179e-12
-1.389286 -3.0175687999999997e-12
-1.388286 -1.6802342e-12
-1.387286 -4.5053047e-13
-1.386286 6.5480877e-13
-1.385286 1.6581849e-12
-1.384286 2.6082999e-12
-1.383286 3.5602082e-12
-1.382286 4.5519249e-12
-1.381286 5.5823083000000005e-12
-1.380286 6.5951808e-12
-1.379286 7.4739883e-12
-1.378286 8.0497322e-12
-1.377286 8.122648900000001e-12
-1.376286 7.4955199e-12
-1.375286 6.0139685e-12
-1.374286 3.6071735000000003e-12
-1.373286 3.2145138e-13
-1.372286 -3.6605457e-12
-1.371286 -8.0206214e-12
-1.370286 -1.2328604999999999e-11
-1.369286 -1.6087839e-11
-1.368286 -1.8797823e-11
-1.367286 -2.0025791e-11
-1.366286 -1.9476551e-11
-1.365286 -1.7049071e-11
-1.364286 -1.2869390000000002e-11
-1.363286 -7.292308600000001e-12
-1.362286 -8.6882295e-13
-1.361286 5.718352e-12
-1.360286 1.1743385e-11
-1.359286 1.6537681e-11
-1.358286 1.9586763e-11
-1.357286 2.0607969e-11
-1.356286 1.95954e-11
-1.355286 1.682313e-11
-1.354286 1.2804180999999999e-11
-1.353286 8.2100498e-12
-1.352286 3.7625851000000004e-12
-1.351286 1.1542261999999998e-13
-1.350286 -2.2550745e-12
-1.349286 -3.1299466999999997e-12
-1.348286 -2.5834374e-12
-1.347286 -9.6605251e-13
-1.346286 1.1645554e-12
-1.345286 3.1548288e-12
-1.344286 4.3902778e-12
-1.343286 4.4301666e-12
-1.342286 3.1162105000000004e-12
-1.341286 6.3244702e-13
-1.340286 -2.4993101e-12
-1.339286 -5.4933312e-12
-1.338286 -7.4355683e-12
-1.337286 -7.4612659e-12
-1.336286 -4.9452067e-12
-1.335286 3.2991296000000003e-13
-1.334286 8.060878499999999e-12
-1.333286 1.7394219e-11
-1.332286 2.6994149e-11
-1.331286 3.5206968999999996e-11
-1.330286 4.0303375e-11
-1.329286 4.0764554e-11
-1.328286 3.5566924e-11
-1.327286 2.4416312e-11
-1.326286 7.886517800000001e-12
-1.325286 -1.2570506999999999e-11
-1.324286 -3.4756567e-11
-1.323286 -5.5991984e-11
-1.322286 -7.3480751e-11
-1.321286 -8.4724063e-11
-1.320286 -8.7918128e-11
-1.319286 -8.226994900000001e-11
-1.318286 -6.8173906e-11
-1.317286 -4.7211193e-11
-1.316286 -2.1961489e-11
-1.315286 4.3531058999999995e-12
-1.314286 2.8342273000000003e-11
-1.313286 4.6967447999999994e-11
-1.312286 5.8023285999999994e-11
-1.311286 6.0498113e-11
-1.310286 5.4746962e-11
-1.309286 4.2439386e-11
-1.308286 2.6280874000000002e-11
-1.307286 9.5460871e-12
-1.306286 -4.5031243e-12
-1.305286 -1.3217639000000001e-11
-1.304286 -1.5072935999999998e-11
-1.303286 -9.996425299999999e-12
-1.302286 5.592812399999999e-13
-1.301286 1.3825568999999999e-11
-1.300286 2.6189194e-11
-1.299286 3.3857147999999995e-11
-1.298286 3.3606878999999996e-11
-1.297286 2.3490858e-11
-1.296286 3.3631142e-12
-1.295286 -2.4882396e-11
-1.294286 -5.7428628e-11
-1.293286 -8.9016246e-11
-1.292286 -1.1373323000000001e-10
-1.291286 -1.2599922e-10
-1.290286 -1.2158734e-10
-1.289286 -9.850738899999999e-11
-1.288286 -5.7585062000000004e-11
-1.287286 -2.6119033e-12
-1.286286 5.999450600000001e-11
-1.285286 1.2200053e-10
-1.284286 1.7453508e-10
-1.283286 2.0946491e-10
-1.282286 2.2074896e-10
-1.281286 2.0554312999999998e-10
-1.280286 1.648537e-10
-1.279286 1.0360122e-10
-1.278286 3.0047921e-11
-1.277286 -4.5353922e-11
-1.276286 -1.1153335000000001e-10
-1.275286 -1.5855254e-10
-1.274286 -1.7925536999999999e-10
-1.273286 -1.7053083e-10
-1.272286 -1.3395928e-10
-1.271286 -7.5702015e-11
-1.270286 -5.6161795000000005e-12
-1.269286 6.4291519e-11
-1.268286 1.2183983e-10
-1.267286 1.5675859e-10
-1.266286 1.6253131e-10
-1.265286 1.3766477999999999e-10
-1.264286 8.6137624e-11
-1.263286 1.6908983e-11
-1.262286 -5.7474289e-11
-1.261286 -1.2297474e-10
-1.260286 -1.6653499e-10
-1.259286 -1.7850772e-10
-1.258286 -1.5461471e-10
-1.257286 -9.7062614e-11
-1.256286 -1.4569037e-11
-1.255286 7.8771072e-11
-1.254286 1.656504e-10
-1.253286 2.2842941000000001e-10
-1.252286 2.5227158e-10
-1.251286 2.2800185999999998e-10
-1.250286 1.5417154e-10
-1.249286 3.7919713e-11
-1.248286 -1.0559545e-10
-1.247286 -2.5518867e-10
-1.246286 -3.8681029e-10
-1.245286 -4.7741026e-10
-1.244286 -5.0888577e-10
-1.243286 -4.7144463e-10
-1.242286 -3.6577646e-10
-1.241286 -2.0359426000000002e-10
-1.240286 -6.3604971e-12
-1.239286 1.9768844e-10
-1.238286 3.7781027999999997e-10
-1.237286 5.0566643e-10
-1.236286 5.6007898e-10
-1.235286 5.3082595e-10
-1.234286 4.2078697e-10
-1.233286 2.4599825e-10
-1.232286 3.3507523e-11
-1.231286 -1.8271018e-10
-1.230286 -3.6717395999999994e-10
-1.229286 -4.8879672e-10
-1.228286 -5.2628249e-10
-1.227286 -4.7207988e-10
-1.226286 -3.341536e-10
-1.225286 -1.3517400999999999e-10
-1.224286 9.085154500000001e-11
-1.223286 3.0404242e-10
-1.222286 4.6535921999999997e-10
-1.221286 5.4347039e-10
-1.220286 5.205948500000001e-10
-1.219286 3.9626410000000005e-10
-1.218286 1.8825566e-10
-1.217286 -6.9599751e-11
-1.216286 -3.3251129999999997e-10
-1.215286 -5.5198532e-10
-1.214286 -6.8410282e-10
-1.213286 -6.9744223e-10
-1.212286 -5.792656300000001e-10
-1.211286 -3.3881778e-10
-1.210286 -7.0255962000000005e-12
-1.209286 3.6753165999999997e-10
-1.208286 7.2588003e-10
-1.207286 1.0080582e-09
-1.206286 1.1631774e-09
-1.205286 1.1584535e-09
-1.204286 9.856276399999999e-10
-1.203286 6.6356083e-10
-1.202286 2.3638260999999996e-10
-1.201286 -2.3269752e-10
-1.200286 -6.710661500000001e-10
-1.199286 -1.0083885e-09
-1.198286 -1.1884103000000001e-09
-1.197286 -1.1788881999999999e-09
-1.196286 -9.7788852e-10
-1.195286 -6.1523677e-10
-1.194286 -1.4866888e-10
-1.193286 3.4488107e-10
-1.192286 7.8157923e-10
-1.191286 1.0846357e-09
-1.190286 1.1975925e-09
-1.189286 1.0946716e-09
-1.188286 7.863038300000001e-10
-1.187286 3.1870557e-10
-1.186286 -2.3266685999999998e-10
-1.185286 -7.749158099999999e-10
-1.184286 -1.212956e-09
-1.183286 -1.4657628999999998e-09
-1.182286 -1.4808838e-09
-1.181286 -1.244668e-09
-1.180286 -7.8629117e-10
-1.179286 -1.7463489000000001e-10
-1.178286 4.9174501e-10
-1.177286 1.1001387e-09
-1.176286 1.5422776e-09
-1.175286 1.7329697e-09
-1.174286 1.6256108e-09
-1.173286 1.2218115e-09
-1.172286 5.7326574e-10
-1.171286 -2.2476748999999998e-10
-1.170286 -1.0476038e-09
-1.169286 -1.7608053999999998e-09
-1.168286 -2.2422777e-09
-1.167286 -2.4031560999999998e-09
-1.166286 -2.2039103e-09
-1.165286 -1.662772e-09
-1.164286 -8.5478074e-10
-1.163286 9.8733023e-11
-1.162286 1.0487971999999999e-09
-1.161286 1.8427235000000001e-09
-1.160286 2.3494595e-09
-1.159286 2.4821359000000002e-09
-1.158286 2.2139098e-09
-1.157286 1.5842017e-09
-1.156286 6.9394924e-10
-1.155286 -3.0968346e-10
-1.154286 -1.2568984e-09
-1.153286 -1.9834341e-09
-1.152286 -2.3586831999999997e-09
-1.151286 -2.3089797e-09
-1.150286 -1.831935e-09
-1.149286 -9.9908406e-10
-1.148286 5.4005211e-11
-1.147286 1.1489026999999999e-09
-1.146286 2.0935474e-09
-1.145286 2.714841e-09
-1.144286 2.8891671999999998e-09
-1.143286 2.5655655e-09
-1.142286 1.7773536e-09
-1.141286 6.3980462e-10
-1.140286 -6.6622797e-10
-1.139286 -1.9224665e-09
-1.138286 -2.9087985e-09
-1.137286 -3.4405402000000003e-09
-1.136286 -3.4011346e-09
-1.135286 -2.7645993e-09
-1.134286 -1.6035783999999999e-09
-1.133286 -8.1139625e-11
-1.132286 1.5728613e-09
-1.131286 3.0974039e-09
-1.130286 4.2423356e-09
-1.129286 4.809984700000001e-09
-1.128286 4.6893732000000005e-09
-1.127286 3.8770865e-09
-1.126286 2.4809061e-09
-1.125286 7.0510091e-10
-1.124286 -1.1806854e-09
-1.123286 -2.8842026e-09
-1.122286 -4.138177e-09
-1.121286 -4.744869399999999e-09
-1.120286 -4.6100643999999994e-09
-1.119286 -3.7605221000000004e-09
-1.118286 -2.3415488e-09
-1.117286 -5.9461008e-10
-1.116286 1.1817313e-09
-1.115286 2.6813603e-09
-1.114286 3.6425172000000003e-09
-1.113286 3.8933298e-09
-1.112286 3.3830865000000003e-09
-1.111286 2.1935696e-09
-1.110286 5.2800403e-10
-1.109286 -1.321092e-09
-1.108286 -3.020249e-09
-1.107286 -4.2517885e-09
-1.106286 -4.7695285e-09
-1.105286 -4.4439205999999995e-09
-1.104286 -3.2886130999999996e-09
-1.103286 -1.4633579e-09
-1.102286 7.4796358e-10
-1.101286 2.9812292000000002e-09
-1.100286 4.8511188000000005e-09
-1.099286 6.0157899e-09
-1.098286 6.2364294e-09
-1.097286 5.4214765e-09
-1.096286 3.6476078999999997e-09
-1.095286 1.1532462000000002e-09
-1.094286 -1.6951373000000002e-09
-1.093286 -4.4590821e-09
-1.092286 -6.697836e-09
-1.091286 -8.040445400000001e-09
-1.090286 -8.2482986e-09
-1.089286 -7.2574766e-09
-1.088286 -5.1933687e-09
-1.087286 -2.3544625e-09
-1.086286 8.326994500000001e-10
-1.085286 3.8805566e-09
-1.084286 6.3188892e-09
-1.083286 7.7717e-09
-1.082286 8.0198112e-09
-1.081286 7.0384754e-09
-1.080286 5.0032836000000004e-09
-1.079286 2.2628226e-09
-1.078286 -7.1791869e-10
-1.077286 -3.4344023999999996e-09
-1.076286 -5.4270845e-09
-1.075286 -6.359546899999999e-09
-1.074286 -6.076926499999999e-09
-1.073286 -4.6344116e-09
-1.072286 -2.2904493e-09
-1.071286 5.3485012e-10
-1.070286 3.3297098000000004e-09
-1.069286 5.5777508e-09
-1.068286 6.8476572e-09
-1.067286 6.8702335000000005e-09
-1.066286 5.5894508e-09
-1.065286 3.1781952e-09
-1.064286 1.5210412e-11
-1.063286 -3.3737818e-09
-1.062286 -6.4016695e-09
-1.061286 -8.5183985e-09
-1.060286 -9.3059477e-09
-1.059286 -8.5536918e-09
-1.058286 -6.3009632e-09
-1.057286 -2.838821e-09
-1.056286 1.3302707e-09
-1.055286 5.5691277999999995e-09
-1.054286 9.206938000000001e-09
-1.053286 1.1648456e-08
-1.052286 1.2473295e-08
-1.051286 1.15086e-08
-1.050286 8.8624878e-09
-1.049286 4.9119389e-09
-1.048286 2.4630742e-10
-1.047286 -4.4249663e-09
-1.046286 -8.385749e-09
-1.045286 -1.1029255e-08
-1.044286 -1.1957533999999999e-08
-1.043286 -1.1047678e-08
-1.042286 -8.4733158e-09
-1.041286 -4.6772551000000005e-09
-1.040286 -2.9925986e-10
-1.039286 3.9295122999999995e-09
-1.038286 7.308129799999999e-09
-1.037286 9.283372e-09
-1.036286 9.543298099999999e-09
-1.035286 8.070896e-09
-1.034286 5.1482946000000004e-09
-1.033286 1.3102416000000001e-09
-1.032286 -2.7459212e-09
-1.031286 -6.2790946e-09
-1.030286 -8.6323088e-09
-1.029286 -9.3480654e-09
-1.028286 -8.2513461e-09
-1.027286 -5.4856533e-09
-1.026286 -1.4951753000000002e-09
-1.025286 3.0448394e-09
-1.024286 7.3386089e-09
-1.023286 1.0603266000000001e-08
-1.022286 1.2203061999999998e-08
-1.021286 1.176166e-08
-1.020286 9.2331476e-09
-1.019286 4.9190287e-09
-1.018286 -5.7269406e-10
-1.017286 -6.4205481e-09
-1.016286 -1.1720111e-08
-1.015286 -1.5630859999999998e-08
-1.014286 -1.7515152e-08
-1.013286 -1.7046023e-08
-1.012286 -1.4265437e-08
-1.011286 -9.582550700000001e-09
-1.010286 -3.7114822e-09
-1.009286 2.4418462e-09
-1.008286 7.9256282e-09
-1.007286 1.1896982e-08
-1.006286 1.3760028e-08
-1.005286 1.3264127e-08
-1.004286 1.0545582e-08
-1.003286 6.105382199999999e-09
-1.002286 7.2620252e-10
-1.001286 -4.6579254e-09
-1.000286 -9.1178155e-09
-0.9992857 -1.1885193e-08
-0.9982857 -1.2482401e-08
-0.9972857 -1.0803741e-08
-0.9962857 -7.1343396e-09
-0.9952857 -2.1028691e-09
-0.9942857 3.4244631e-09
-0.9932857 8.4912424e-09
-0.9922857 1.2214935000000001e-08
-0.9912857 1.3940084999999998e-08
-0.9902857 1.3354530999999999e-08
-0.9892857 1.0548478e-08
-0.9882857 6.0057403e-09
-0.9872857 5.2775809e-10
-0.9862857 -4.897624e-09
-0.9852857 -9.2611842e-09
-0.9842857 -1.1703752e-08
-0.9832857 -1.1665238e-08
-0.9822857 -8.985888400000001e-09
-0.9812857 -3.9421119e-09
-0.9802857 2.7899684e-09
-0.9792857 1.0238063e-08
-0.9782857 1.7287857e-08
-0.9772857 2.2862613e-08
-0.9762857 2.6098571e-08
-0.9752857 2.6486910000000002e-08
-0.9742857 2.3958383e-08
-0.9732857 1.8896065e-08
-0.9722857 1.2073618e-08
-0.9712857 4.5288703e-09
-0.9702857 -2.6065898e-09
-0.9692857 -8.293618599999999e-09
-0.9682857 -1.1756511e-08
-0.9672857 -1.2610149e-08
-0.9662857 -1.0921863e-08
-0.9652857 -7.19741e-09
-0.9642857 -2.2931868000000002e-09
-0.9632857 2.7307913000000002e-09
-0.9622857 6.7925658000000006e-09
-0.9612857 8.9739931e-09
-0.9602857 8.679171300000001e-09
-0.9592857 5.7385544e-09
-0.9582857 4.4079843999999995e-10
-0.9572857 -6.5135029e-09
-0.9562857 -1.4128838e-08
-0.9552857 -2.1283178e-08
-0.9542857 -2.6919503e-08
-0.9532857 -3.0228112e-08
-0.9522857 -3.0788608e-08
-0.9512857 -2.8647068000000004e-08
-0.9502857 -2.4314616999999997e-08
-0.9492857 -1.868682e-08
-0.9482857 -1.2896649e-08
-0.9472857 -8.125096400000001e-09
-0.9462857 -5.4008756e-09
-0.9452857 -5.4227321e-09
-0.9442857 -8.434392799999999e-09
-0.9432857 -1.4173579e-08
-0.9422857 -2.1904263e-08
-0.9412857 -3.0527481e-08
-0.9402857 -3.875284e-08
-0.9392857 -4.5302631e-08
-0.9382857 -4.9114868000000004e-08
-0.9372857 -4.9511605999999994e-08
-0.9362857 -4.6304618e-08
-0.9352857 -3.9820822e-08
-0.9342857 -3.0843339e-08
-0.9332857 -2.0478094e-08
-0.9322857 -9.9683629e-09
-0.9312857 -4.8847081e-10
-0.9302857 7.0487262e-09
-0.9292857 1.2138225e-08
-0.9282857 1.4758579e-08
-0.9272857 1.5364338e-08
-0.9262857 1.4796737e-08
-0.9252857 1.4128047000000001e-08
-0.9242857 1.4466259e-08
-0.9232857 1.6753628e-08
-0.9222857 2.1593676999999998e-08
-0.9212857 2.9136521e-08
-0.9202857 3.90425e-08
-0.9192857 5.0530824e-08
-0.9182857 6.2505406e-08
-0.9172857 7.3736794e-08
-0.9162857 8.3069396e-08
-0.9152857 8.9618624e-08
-0.9142857 9.292405200000001e-08
-0.9132857 9.3031804e-08
-0.9122857 9.0491303e-08
-0.9112857 8.6265817e-08
-0.9102857 8.1570928e-08
-0.9092857 7.766729999999999e-08
-0.9082857 7.5642115e-08
-0.9072857 7.6215734e-08
-0.9062857 7.9606177e-08
-0.9052857 8.547465e-08
-0.9042857 9.296183799999999e-08
-0.9032857 1.0080975000000001e-07
-0.9022857 1.0754946e-07
-0.9012857 1.1172423999999999e-07
-0.9002857 1.1211153e-07
-0.8992857 1.0790743e-07
-0.8982857 9.8843544e-08
-0.8972857 8.5217561e-08
-0.8962857 6.783301100000001e-08
-0.8952857 4.78592e-08
-0.8942857 2.6635305e-08
-0.8932857 5.4520354e-09
-0.8922857 -1.4652245000000001e-08
-0.8912857 -3.3046685e-08
-0.8902857 -4.9588644e-08
-0.8892857 -6.4616879e-08
-0.8882857 -7.8859314e-08
-0.8872857 -9.327199e-08
-0.8862857 -1.0883758e-07
-0.8852857 -1.263588e-07
-0.8842857 -1.4628281e-07
-0.8832857 -1.6858746e-07
-0.8822857 -1.9274953e-07
-0.8812857 -2.1780106999999997e-07
-0.8802857 -2.4246452e-07
-0.8792857 -2.6534399e-07
-0.8782857 -2.8513976e-07
-0.8772857 -3.0084908e-07
-0.8762857 -3.1191831e-07
-0.8752857 -3.1831939e-07
-0.8742857 -3.2053622e-07
-0.8732857 -3.1946199e-07
-0.8722857 -3.1622331e-07
-0.8712857 -3.1195998999999996e-07
-0.8702857 -3.0759644e-07
-0.8692857 -3.0364335e-07
-0.8682857 -3.0006269e-07
-0.8672857 -2.9621925e-07
-0.8662857 -2.9092784e-07
-0.8652857 -2.8258882e-07
-0.8642857 -2.6939078e-07
-0.8632857 -2.4954745e-07
-0.8622857 -2.2153082e-07
-0.8612857 -1.8426261999999999e-07
-0.8602857 -1.3723386e-07
-0.8592857 -8.0533918e-08
-0.8582857 -1.4785684000000001e-08
-0.8572857 5.9000926e-08
-0.8562857 1.3963141e-07
-0.8552857 2.2595035e-07
-0.8542857 3.1704848e-07
-0.8532857 4.1241841000000004e-07
-0.8522857 5.120339300000001e-07
-0.8512857 6.163400499999999e-07
-0.8502857 7.261578400000001e-07
-0.8492857 8.4252152e-07
-0.8482857 9.6647712e-07
-0.8472857 1.0988795999999999e-06
-0.8462857 1.2402228999999998e-06
-0.8452857 1.3905351000000001e-06
-0.8442857 1.5493558000000001e-06
-0.8432857 1.7158014999999999e-06
-0.8422857 1.8887072999999998e-06
-0.8412857 2.0668205e-06
-0.8402857 2.2490143e-06
-0.8392857 2.4344818999999997e-06
-0.8382857 2.6228792e-06
-0.8372857 2.8143877e-06
-0.8362857 3.0096885e-06
-0.8352857 3.2098473000000002e-06
-0.8342857 3.41613e-06
-0.8332857 3.6297780999999997e-06
-0.8322857 3.8517825e-06
-0.8312857 4.0826901e-06
-0.8302857 4.3224798e-06
-0.8292857 4.5705271e-06
-0.8282857 4.8256624e-06
-0.8272857 5.0863182e-06
-0.8262857 5.3507392e-06
-0.8252857 5.6172219000000004e-06
-0.8242857 5.8843455e-06
-0.8232857 6.1511585e-06
-0.8222857 6.417289500000001e-06
-0.8212857 6.682968500000001e-06
-0.8202857 6.9489572999999996e-06
-0.8192857 7.2163949e-06
-0.8182857 7.4866009e-06
-0.8172857 7.760851900000001e-06
-0.8162857 8.040184699999999e-06
-0.8152857 8.3252516e-06
-0.8142857 8.6162487e-06
-0.8132857 8.912935100000001e-06
-0.8122857 9.2147296e-06
-0.8112857 9.5208719e-06
-0.8102857 9.830616e-06
-0.8092857 1.014342e-05
-0.8082857 1.0459100999999999e-05
-0.8072857 1.077792e-05
-0.8062857 1.1100592e-05
-0.8052857 1.1428206e-05
-0.8042857 1.1762082e-05
-0.8032857 1.2103577000000001e-05
-0.8022857 1.245388e-05
-0.8012857 1.2813832e-05
-0.8002857 1.3183799000000001e-05
-0.7992857 1.3563628e-05
-0.7982857 1.3952689e-05
-0.7972857 1.4349995000000001e-05
-0.7962857 1.4754393e-05
-0.7952857 1.5164785e-05
-0.7942857 1.5580348000000002e-05
-0.7932857 1.6000703e-05
-0.7922857 1.6426038e-05
-0.7912857 1.6857125e-05
-0.7902857 1.7295245e-05
-0.7892857 1.7742052e-05
-0.7882857 1.8199353e-05
-0.7872857 1.8668886999999998e-05
-0.7862857 1.9152104e-05
-0.7852857 1.9649997e-05
-0.7842857 2.0162999e-05
-0.7832857 2.0690976e-05
-0.7822857 2.1233303e-05
-0.7812857 2.1789012e-05
-0.7802857 2.2356973000000002e-05
-0.7792857 2.2936109e-05
-0.7782857 2.3525567e-05
-0.7772857 2.4124844000000004e-05
-0.7762857 2.4733844999999997e-05
-0.7752857 2.5352855e-05
-0.7742857 2.5982442e-05
-0.7732857 2.66233e-05
-0.7722857 2.7276079000000004e-05
-0.7712857 2.7941218000000002e-05
-0.7702857 2.8618808000000003e-05
-0.7692857 2.9308532e-05
-0.7682857 3.0009679e-05
-0.7672857 3.0721222e-05
-0.7662857 3.1441970999999995e-05
-0.7652857 3.2170755e-05
-0.7642857 3.2906607e-05
-0.7632857 3.3648936e-05
-0.7622857 3.4397624e-05
-0.7612857 3.5153059e-05
-0.7602857 3.5916091e-05
-0.7592857 3.6687899e-05
-0.7582857 3.7469823e-05
-0.7572857 3.8263147000000005e-05
-0.7562857 3.9068905e-05
-0.7552857 3.9887718000000004e-05
-0.7542857 4.0719695e-05
-0.7532857 4.1564422e-05
-0.7522857 4.2421021e-05
-0.7512857 4.3288286999999995e-05
-0.7502857 4.4164860999999994e-05
-0.7492857 4.5049438e-05
-0.7482857 4.5940951e-05
-0.7472857 4.6838716e-05
-0.7462857 4.7742509000000004e-05
-0.7452857 4.8652572000000006e-05
-0.7442857 4.9569546999999995e-05
-0.7432857 5.0494355999999995e-05
-0.7422857 5.142804300000001e-05
-0.7412857 5.2371615e-05
-0.7402857 5.3325908000000006e-05
-0.7392857 5.4291478999999996e-05
-0.7382857 5.5268589e-05
-0.7372857 5.6257244e-05
-0.7362857 5.7257262e-05
-0.7352857 5.826841500000001e-05
-0.7342857 5.9290568000000004e-05
-0.7332857 6.0323799e-05
-0.7322857 6.1368496e-05
-0.7312857 6.2425369e-05
-0.7302857 6.3495435e-05
-0.7292857 6.4579905e-05
-0.7282857 6.568007499999999e-05
-0.7272857 6.6797134e-05
-0.7262857 6.7932024e-05
-0.7252857 6.9085314e-05
-0.7242857 7.025713e-05
-0.7232857 7.1447141e-05
-0.7222857 7.265462e-05
-0.7212857 7.3878573e-05
-0.7202857 7.511789e-05
-0.7192857 7.6371526e-05
-0.7182857 7.7638663e-05
-0.7172857 7.8918845e-05
-0.7162857 8.021204400000001e-05
-0.7152857 8.1518692e-05
-0.7142857 8.2839597e-05
-0.7132857 8.4175855e-05
-0.7122857 8.5528711e-05
-0.7112857 8.6899405e-05
-0.7102857 8.8289045e-05
-0.7092857 8.96985e-05
-0.7082857 9.1128368e-05
-0.7072857 9.2578955e-05
-0.7062857 9.405035300000001e-05
-0.7052857 9.5542509e-05
-0.7042857 9.7055329e-05
-0.7032857 9.858876000000001e-05
-0.7022857 0.00010014288
-0.7012857 0.00010171794
-0.7002857 0.00010331433
-0.6992857 0.00010493255
-0.6982857 0.0001065731
-0.6972857 0.00010823641
-0.6962857 0.00010992272
-0.6952857 0.00011163206
-0.6942857 0.00011336419
-0.6932857 0.00011511866
-0.6922857 0.00011689483
-0.6912857 0.00011869205000000001
-0.6902857 0.00012050973
-0.6892857 0.00012234753999999998
-0.6882857 0.00012420546
-0.6872857 0.00012608393
-0.6862857 0.0001279838
-0.6852857 0.00012990633
-0.6842857 0.00013185315
-0.6832857 0.00013382605
-0.6822857 0.00013582688
-0.6812857 0.00013785742
-0.6802857 0.00013991922
-0.6792857 0.00014201353
-0.6782857 0.00014414123
-0.6772857 0.00014630285
-0.6762857 0.00014849862000000002
-0.6752857 0.00015072854
-0.6742857 0.00015299247
-0.6732857 0.00015529022
-0.6722857 0.00015762164
-0.6712857 0.00015998667000000002
-0.6702857 0.0001623853
-0.6692857 0.00016481762
-0.6682857 0.00016728375
-0.6672857 0.0001697838
-0.6662857 0.00017231785
-0.6652857 0.00017488587999999998
-0.6642857 0.00017748786999999998
-0.6632857 0.00018012373
-0.6622857 0.00018279344
-0.6612857 0.00018549708
-0.6602857 0.00018823497000000001
-0.6592857 0.00019100764
-0.6582857 0.000193816
-0.6572857 0.00019666122
-0.6562857 0.00019954471000000002
-0.6552857 0.00020246807000000002
-0.6542857 0.00020543293
-0.6532857 0.00020844083999999998
-0.6522857 0.00021149308000000002
-0.6512857 0.00021459064
-0.6502857 0.00021773408
-0.6492857 0.00022092347
-0.6482857 0.00022415853999999997
-0.6472857 0.00022743864
-0.6462857 0.00023076283999999997
-0.6452857 0.00023413022
-0.6442857 0.00023753982999999998
-0.6432857 0.00024099088000000002
-0.6422857 0.00024448283999999997
-0.6412857 0.0002480155
-0.6402857 0.0002515889
-0.6392857 0.00025520339000000003
-0.6382857 0.00025885953999999997
-0.6372857 0.00026255809
-0.6362857 0.00026629991
-0.6352857 0.00027008596
-0.6342857 0.00027391728999999997
-0.6332857 0.00027779504
-0.6322857 0.00028172046
-0.6312857 0.00028569498
-0.6302857 0.00028972021999999997
-0.6292857 0.00029379800999999997
-0.6282857 0.00029793039000000003
-0.6272857 0.0003021195
-0.6262857 0.00030636751999999997
-0.6252857 0.00031067652
-0.6242857 0.00031504840000000004
-0.6232857 0.00031948466
-0.6222857 0.00032398641
-0.6212857 0.00032855420999999997
-0.6202857 0.0003331882
-0.6192857 0.00033788808
-0.6182857 0.00034265331
-0.6172857 0.00034748318
-0.6162857 0.00035237710999999996
-0.6152857 0.00035733467000000004
-0.6142857 0.00036235592000000003
-0.6132857 0.00036744138
-0.6122857 0.00037259215
-0.6112857 0.00037780985
-0.6102857 0.00038309659
-0.6092857 0.00038845473999999996
-0.6082857 0.00039388683
-0.6072857 0.00039939541
-0.6062857 0.00040498293999999995
-0.6052857 0.00041065155
-0.6042857 0.00041640315
-0.6032857 0.00042223933
-0.6022857 0.00042816140999999997
-0.6012857 0.00043417052999999994
-0.6002857 0.00044026769999999996
-0.5992857 0.00044645381
-0.5982857 0.00045272977000000004
-0.5972857 0.00045909642000000004
-0.5962857 0.00046555456
-0.5952857 0.00047210478
-0.5942857 0.00047874755
-0.5932857 0.000485483
-0.5922857 0.00049231098
-0.5912857 0.00049923092
-0.5902857 0.00050624199
-0.5892857 0.0005133431400000001
-0.5882857 0.00052053333
-0.5872857 0.0005278116099999999
-0.5862857 0.00053517747
-0.5852857 0.00054263087
-0.5842857 0.00055017235
-0.5832857 0.00055780324
-0.5822857 0.00056552549
-0.5812857 0.00057334169
-0.5802857 0.00058125484
-0.5792857 0.00058926821
-0.5782857 0.0005973850000000001
-0.5772857 0.00060560819
-0.5762857 0.00061394035
-0.5752857 0.00062238341
-0.5742857 0.00063093876
-0.5732857 0.0006396072
-0.5722857 0.00064838891
-0.5712857 0.0006572838600000001
-0.5702857 0.0006662917699999999
-0.5692857 0.0006754123199999999
-0.5682857 0.0006846454200000001
-0.5672857 0.00069399121
-0.5662857 0.00070345018
-0.5652857 0.00071302302
-0.5642857 0.0007227107700000001
-0.5632857 0.0007325147199999999
-0.5622857 0.00074243635
-0.5612857 0.00075247713
-0.5602857 0.00076263864
-0.5592857 0.0007729225200000001
-0.5582857 0.0007833305999999999
-0.5572857 0.00079386464
-0.5562857 0.00080452674
-0.5552857 0.00081531925
-0.5542857 0.00082624501
-0.5532857 0.0008373072
-0.5522857 0.00084850944
-0.5512857 0.00085985548
-0.5502857 0.0008713490399999999
-0.5492857 0.0008829938500000001
-0.5482857 0.0008947933599999999
-0.5472857 0.0009067503000000001
-0.5462857 0.0009188669500000001
-0.5452857 0.00093114477
-0.5442857 0.0009435843799999999
-0.5432857 0.00095618598
-0.5422857 0.0009689491
-0.5412857 0.0009818731099999999
-0.5402857 0.0009949571
-0.5392857 0.0010082004
-0.5382857 0.0010216029
-0.5372857 0.0010351649
-0.5362857 0.0010488872000000002
-0.5352857 0.0010627716
-0.5342857 0.0010768202
-0.5332857 0.0010910356
-0.5322857 0.0011054207
-0.5312857 0.0011199785
-0.5302857 0.0011347121
-0.5292857 0.0011496243
-0.5282857 0.0011647179
-0.5272857 0.0011799954
-0.5262857 0.0011954590999999999
-0.5252857 0.0012111112
-0.5242857 0.0012269538
-0.5232857 0.0012429888999999999
-0.5222857 0.0012592183
-0.5212857 0.0012756443
-0.5202857 0.0012922686
-0.5192857 0.0013090933
-0.5182857 0.0013261198
-0.5172857 0.0013433495000000001
-0.5162857 0.0013607835
-0.5152857 0.0013784224
-0.5142857 0.0013962667
-0.5132857 0.0014143165
-0.5122857 0.0014325718
-0.5112857 0.0014510329
-0.5102857 0.0014697007
-0.5092857 0.0014885761000000002
-0.5082857 0.0015076609
-0.5072857 0.0015269577
-0.5062857 0.00154647
-0.5052857 0.0015662017
-0.5042857 0.0015861574999999999
-0.5032857 0.0016063422999999999
-0.5022857 0.0016267615000000002
-0.5012857 0.0016474204999999999
-0.5002857 0.0016683243
-0.4992857 0.0016894774
-0.4982857 0.0017108836
-0.4972857 0.0017325463
-0.4962857 0.0017544684
-0.4952857 0.0017766521000000001
-0.4942857 0.0017990995000000001
-0.4932857 0.0018218121
-0.4922857 0.001844792
-0.4912857 0.0018680404999999998
-0.4902857 0.0018915598
-0.4892857 0.001915352
-0.4882857 0.0019394191
-0.4872857 0.0019637637
-0.4862857 0.0019883882
-0.4852857 0.0020132953
-0.4842857 0.0020384876
-0.4832857 0.0020639680000000002
-0.4822857 0.0020897392
-0.4812857 0.0021158043
-0.4802857 0.0021421663
-0.4792857 0.0021688289
-0.4782857 0.0021957958000000002
-0.4772857 0.002223071
-0.4762857 0.0022506592
-0.4752857 0.0022785653
-0.4742857 0.0023067942
-0.4732857 0.0023353506999999997
-0.4722857 0.0023642395
-0.4712857 0.0023934651999999996
-0.4702857 0.0024230318
-0.4692857 0.0024529425000000002
-0.4682857 0.0024832003
-0.4672857 0.0025138073
-0.4662857 0.0025447652999999997
-0.4652857 0.0025760755
-0.4642857 0.0026077392
-0.4632857 0.0026397576
-0.4622857 0.0026721318
-0.4612857 0.0027048633
-0.4602857 0.0027379538000000003
-0.4592857 0.0027714057
-0.4582857 0.0028052218
-0.4572857 0.0028394057
-0.4562857 0.0028739612
-0.4552857 0.0029088929
-0.4542857 0.0029442057
-0.4532857 0.0029799046
-0.4522857 0.0030159948
-0.4512857 0.0030524821
-0.4502857 0.0030893716000000002
-0.4492857 0.0031266689
-0.4482857 0.0031643798
-0.4472857 0.0032025095
-0.4462857 0.0032410629999999998
-0.4452857 0.0032800452999999998
-0.4442857 0.0033194614000000002
-0.4432857 0.0033593155
-0.4422857 0.0033996119
-0.4412857 0.0034403551000000004
-0.4402857 0.0034815486
-0.4392857 0.0035231962
-0.4382857 0.0035653013999999996
-0.4372857 0.0036078683
-0.4362857 0.0036509002
-0.4352857 0.0036944002
-0.4342857 0.0037383721000000003
-0.4332857 0.0037828198
-0.4322857 0.0038277478
-0.4312857 0.0038731598999999996
-0.4302857 0.0039190611
-0.4292857 0.0039654566
-0.4282857 0.0040123523
-0.4272857 0.0040597541
-0.4262857 0.0041076684
-0.4252857 0.0041561023
-0.4242857 0.0042050622
-0.4232857 0.0042545555
-0.4222857 0.0043045889
-0.4212857 0.0043551696
-0.4202857 0.0044063047
-0.4192857 0.0044580007
-0.4182857 0.0045102638999999995
-0.4172857 0.0045630997
-0.4162857 0.0046165136
-0.4152857 0.00467051
-0.4142857 0.004725093099999999
-0.4132857 0.004780267
-0.4122857 0.0048360362
-0.4112857 0.0048924037
-0.4102857 0.0049493741
-0.4092857 0.005006951
-0.4082857 0.005065139
-0.4072857 0.0051239425
-0.4062857 0.0051833667
-0.4052857 0.005243417
-0.4042857 0.0053040992
-0.4032857 0.0053654203
-0.4022857 0.0054273867
-0.4012857 0.0054900057999999995
-0.4002857 0.0055532852
-0.3992857 0.0056172321
-0.3982857 0.0056818542
-0.3972857 0.00574716
-0.3962857 0.0058131573
-0.3952857 0.005879854899999999
-0.3942857 0.005947261200000001
-0.3932857 0.0060153845
-0.3922857 0.0060842332
-0.3912857 0.006153815
-0.3902857 0.0062241365
-0.3892857 0.0062952051
-0.3882857 0.0063670275000000005
-0.3872857 0.006439610300000001
-0.3862857 0.0065129592
-0.3852857 0.0065870801
-0.3842857 0.0066619795999999995
-0.3832857 0.0067376626
-0.3822857 0.0068141344000000005
-0.3812857 0.0068914022000000005
-0.3802857 0.0069694716999999995
-0.3792857 0.0070483511
-0.3782857 0.0071280476
-0.3772857 0.0072085699
-0.3762857 0.0072899267
-0.3752857 0.0073721276
-0.3742857 0.007455181900000001
-0.3732857 0.0075390999
-0.3722857 0.007623890999999999
-0.3712857 0.0077095654
-0.3702857 0.007796133300000001
-0.3692857 0.0078836048
-0.3682857 0.0079719903
-0.3672857 0.0080612997
-0.3662857 0.008151542
-0.3652857 0.0082427257
-0.3642857 0.008334859
-0.3632857 0.0084279498
-0.3622857 0.0085220061
-0.3612857 0.0086170352
-0.3602857 0.008713042899999999
-0.3592857 0.0088100365
-0.3582857 0.0089080226
-0.3572857 0.0090070076
-0.3562857 0.0091069975
-0.3552857 0.0092079987
-0.3542857 0.0093100178
-0.3532857 0.0094130621
-0.3522857 0.0095171388
-0.3512857 0.0096222568
-0.3502857 0.0097284239
-0.3492857 0.0098356504
-0.3482857 0.0099439465
-0.3472857 0.010053322
-0.3462857 0.010163789999999999
-0.3452857 0.010275359999999999
-0.3442857 0.010388045
-0.3432857 0.010501857
-0.3422857 0.010616806999999999
-0.3412857 0.010732908
-0.3402857 0.010850168
-0.3392857 0.0109686
-0.3382857 0.01108821
-0.3372857 0.011209009
-0.3362857 0.011331002
-0.3352857 0.0114542
-0.3342857 0.011578609
-0.3332857 0.011704237
-0.3322857 0.011831091
-0.3312857 0.01195918
-0.3302857 0.012088512
-0.3292857 0.012219096
-0.3282857 0.012350942
-0.3272857 0.012484061999999999
-0.3262857 0.012618465
-0.3252857 0.012754163
-0.3242857 0.012891169000000001
-0.3232857 0.013029497000000001
-0.3222857 0.013169159
-0.3212857 0.013310167000000001
-0.3202857 0.013452534999999998
-0.3192857 0.013596278
-0.3182857 0.013741407999999998
-0.3172857 0.013887942
-0.3162857 0.014035893
-0.3152857 0.014185274999999999
-0.3142857 0.014336103
-0.3132857 0.014488388999999999
-0.3122857 0.014642145999999998
-0.3112857 0.014797386000000001
-0.3102857 0.014954120000000001
-0.3092857 0.015112358999999999
-0.3082857 0.015272114000000002
-0.3072857 0.015433395
-0.3062857 0.015596212
-0.3052857 0.015760575
-0.3042857 0.015926496000000002
-0.3032857 0.016093984999999998
-0.3022857 0.016263052
-0.3012857 0.016433708999999998
-0.3002857 0.016605972
-0.2992857 0.016779853
-0.2982857 0.016955368
-0.2972857 0.017132532
-0.2962857 0.017311361
-0.2952857 0.017491875
-0.2942857 0.017674088
-0.2932857 0.017858019
-0.2922857 0.018043684
-0.2912857 0.018231101
-0.2902857 0.018420287
-0.2892857 0.018611256
-0.2882857 0.018804024000000003
-0.2872857 0.018998602
-0.2862857 0.019195006
-0.2852857 0.019393247
-0.2842857 0.019593339
-0.2832857 0.019795294999999997
-0.2822857 0.019999129
-0.2812857 0.020204854
-0.2802857 0.020412484
-0.2792857 0.020622032999999998
-0.2782857 0.020833514
-0.2772857 0.021046943999999998
-0.2762857 0.021262337000000003
-0.2752857 0.021479711
-0.2742857 0.02169908
-0.2732857 0.021920462
-0.2722857 0.022143878
-0.2712857 0.022369342
-0.2702857 0.022596875
-0.2692857 0.022826495
-0.2682857 0.023058223000000003
-0.2672857 0.023292076000000002
-0.2662857 0.023528078
-0.2652857 0.023766248
-0.2642857 0.024006605
-0.2632857 0.024249168999999998
-0.2622857 0.024493958000000003
-0.2612857 0.024740988999999998
-0.2602857 0.024990275000000003
-0.2592857 0.025241837
-0.2582857 0.025495686
-0.2572857 0.02575184
-0.2562857 0.026010311999999997
-0.2552857 0.026271117000000004
-0.2542857 0.026534268
-0.2532857 0.026799785
-0.2522857 0.027067680000000004
-0.2512857 0.027337972999999998
-0.2502857 0.027610685
-0.2492857 0.027885832000000003
-0.2482857 0.028163439000000002
-0.2472857 0.028443523
-0.2462857 0.028726103000000003
-0.2452857 0.029011199
-0.2442857 0.029298829
-0.2432857 0.029589017999999998
-0.2422857 0.029881778999999997
-0.2412857 0.030177136
-0.2402857 0.03047511
-0.2392857 0.030775717
-0.2382857 0.031078976
-0.2372857 0.031384907
-0.2362857 0.03169353
-0.2352857 0.03200486
-0.2342857 0.032318913
-0.2332857 0.032635711
-0.2322857 0.032955270999999994
-0.2312857 0.033277608
-0.2302857 0.033602735
-0.2292857 0.033930672
-0.2282857 0.034261434
-0.2272857 0.034595036
-0.2262857 0.0349315
-0.2252857 0.035270839
-0.2242857 0.035613077
-0.2232857 0.035958234
-0.2222857 0.03630633
-0.2212857 0.036657389
-0.2202857 0.037011431
-0.2192857 0.037368483
-0.2182857 0.037728564
-0.2172857 0.038091699
-0.2162857 0.038457909
-0.2152857 0.038827216
-0.2142857 0.039199641
-0.2132857 0.039575205
-0.2122857 0.039953928
-0.2112857 0.040335828
-0.2102857 0.040720924
-0.2092857 0.041109242
-0.2082857 0.041500801999999996
-0.2072857 0.041895622
-0.2062857 0.042293724
-0.2052857 0.042695132999999996
-0.2042857 0.043099865
-0.2032857 0.043507945
-0.2022857 0.043919394
-0.2012857 0.044334235
-0.2002857 0.044752492
-0.1992857 0.045174186
-0.1982857 0.04559934
-0.1972857 0.046027979000000004
-0.1962857 0.046460127
-0.1952857 0.046895808000000004
-0.1942857 0.047335046
-0.1932857 0.04777787
-0.1922857 0.048224305
-0.1912857 0.048674378000000004
-0.1902857 0.049128116
-0.1892857 0.049585546
-0.1882857 0.050046691000000004
-0.1872857 0.050511572000000005
-0.1862857 0.050980214
-0.1852857 0.051452644000000006
-0.1842857 0.051928888
-0.1832857 0.052408966999999994
-0.1822857 0.052892906
-0.1812857 0.053380732
-0.1802857 0.053872464999999994
-0.1792857 0.054368137999999996
-0.1782857 0.054867769
-0.1772857 0.055371394
-0.1762857 0.055879034
-0.1752857 0.05639072
-0.1742857 0.056906481
-0.1732857 0.05742633899999999
-0.1722857 0.057950325
-0.1712857 0.05847846600000001
-0.1702857 0.059010781
-0.1692857 0.059547310000000006
-0.1682857 0.060088071
-0.1672857 0.06063310400000001
-0.1662857 0.061182439000000005
-0.1652857 0.061736099
-0.1642857 0.062294118
-0.1632857 0.062856532
-0.1622857 0.06342336400000001
-0.1612857 0.063994643
-0.1602857 0.064570399
-0.1592857 0.065150653
-0.1582857 0.065735442
-0.1572857 0.066324795
-0.1562857 0.066918734
-0.1552857 0.067517295
-0.1542857 0.068120501
-0.1532857 0.068728387
-0.1522857 0.069340982
-0.1512857 0.06995832099999999
-0.1502857 0.070580438
-0.1492857 0.07120737
-0.1482857 0.071839144
-0.1472857 0.072475791
-0.1462857 0.073117344
-0.1452857 0.073763827
-0.1442857 0.074415276
-0.1432857 0.075071718
-0.1422857 0.075733184
-0.1412857 0.076399703
-0.1402857 0.07707130300000001
-0.1392857 0.077748019
-0.1382857 0.078429887
-0.1372857 0.079116935
-0.1362857 0.079809199
-0.1352857 0.080506701
-0.1342857 0.081209483
-0.1332857 0.08191757999999999
-0.1322857 0.082631013
-0.1312857 0.08334981999999999
-0.1302857 0.08407402800000001
-0.1292857 0.084803667
-0.1282857 0.08553875999999999
-0.1272857 0.08627934100000001
-0.1262857 0.087025441
-0.1252857 0.087777089
-0.1242857 0.088534324
-0.1232857 0.08929717000000001
-0.1222857 0.090065663
-0.1212857 0.09083983000000001
-0.1202857 0.091619708
-0.1192857 0.092405319
-0.1182857 0.093196693
-0.1172857 0.093993859
-0.1162857 0.094796845
-0.1152857 0.095605681
-0.1142857 0.096420402
-0.1132857 0.097241031
-0.1122857 0.098067604
-0.1112857 0.098900136
-0.1102857 0.09973867600000001
-0.1092857 0.10058325000000001
-0.1082857 0.10143389
-0.1072857 0.10229064
-0.1062857 0.10315352
-0.1052857 0.10402257
-0.1042857 0.10489782
-0.1032857 0.10577929
-0.1022857 0.10666702000000002
-0.1012857 0.10756103
-0.1002857 0.10846136
-9.9285714E-02 0.10936804
-9.8285712E-02 0.11028107999999999
-9.7285718E-02 0.11120054
-9.6285716E-02 0.11212644
-9.5285714E-02 0.11305881999999999
-9.4285712E-02 0.11399771
-9.3285717E-02 0.11494315
-9.2285715E-02 0.11589514
-9.1285713E-02 0.11685374
-9.0285711E-02 0.11781896
-8.9285716E-02 0.11879086000000001
-8.8285714E-02 0.11976943
-8.7285712E-02 0.12075474
-8.6285718E-02 0.12174679
-8.5285716E-02 0.12274563
-8.4285714E-02 0.12375127000000001
-8.3285712E-02 0.12476376
-8.2285717E-02 0.12578312
-8.1285715E-02 0.12680942
-8.0285713E-02 0.12784267000000002
-7.9285711E-02 0.12888294
-7.8285716E-02 0.12993024
-7.7285714E-02 0.13098462
-7.6285712E-02 0.13204609
-7.5285718E-02 0.13311468999999998
-7.4285716E-02 0.13419046
-7.3285714E-02 0.13527342
-7.2285712E-02 0.1363636
-7.1285717E-02 0.13746104
-7.0285715E-02 0.13856576
-6.9285713E-02 0.13967779
-6.8285711E-02 0.14079717
-6.7285717E-02 0.14192393
-6.6285715E-02 0.14305812
-6.5285712E-02 0.14419977
-6.4285718E-02 0.14534892
-6.3285716E-02 0.14650561
-6.2285714E-02 0.14766987
-6.1285716E-02 0.14884174
-6.0285714E-02 0.15002124
-5.9285715E-02 0.1512084
-5.8285713E-02 0.15240327
-5.7285715E-02 0.15360585000000002
-5.6285713E-02 0.15481620000000001
-5.5285715E-02 0.15603434
-5.4285713E-02 0.15726032
-5.3285714E-02 0.15849419
-5.2285716E-02 0.15973597
-5.1285714E-02 0.16098569999999998
-5.0285716E-02 0.16224342
-4.9285714E-02 0.16350917
-4.8285715E-02 0.16478299000000002
-4.7285713E-02 0.16606492
-4.6285715E-02 0.16735499
-4.5285713E-02 0.16865322
-4.4285715E-02 0.16995963
-4.3285713E-02 0.17127425999999998
-4.2285714E-02 0.17259715
-4.1285716E-02 0.17392831
-4.0285714E-02 0.17526781
-3.9285716E-02 0.17661568
-3.8285714E-02 0.17797195000000002
-3.7285715E-02 0.17933669000000002
-3.6285713E-02 0.18070992
-3.5285715E-02 0.18209169
-3.4285713E-02 0.18348203999999999
-3.3285715E-02 0.184881
-3.2285713E-02 0.18628861
-3.1285714E-02 0.18770491
-3.0285714E-02 0.18912992
-2.9285714E-02 0.19056367000000002
-2.8285714E-02 0.19200621
-2.7285714E-02 0.19345757
-2.6285714E-02 0.19491777999999998
-2.5285713E-02 0.19638687
-2.4285715E-02 0.19786487999999997
-2.3285715E-02 0.19935186
-2.2285715E-02 0.20084784
-2.1285715E-02 0.20235286
-2.0285714E-02 0.20386698000000003
-1.9285714E-02 0.20539019999999997
-1.8285714E-02 0.20692258
-1.7285714E-02 0.20846413
-1.6285714E-02 0.21001487
-1.5285715E-02 0.21157484
-1.4285714E-02 0.21314407
-1.3285714E-02 0.21472259
-1.2285714E-02 0.21631045000000002
-1.1285714E-02 0.21790769000000001
-1.0285715E-02 0.21951433999999997
-9.2857145E-03 0.22113044
-8.2857143E-03 0.22275604000000002
-7.2857141E-03 0.22439116
-6.2857145E-03 0.22603584999999998
-5.2857143E-03 0.22769014
-4.2857141E-03 0.22935403999999998
-3.2857142E-03 0.2310276
-2.2857143E-03 0.23271087999999998
-1.2857143E-03 0.23440386
-2.8571428E-04 0.23610657000000002
7.1428571E-04 0.23781904
1.7142857E-03 0.23954130999999998
2.7142856E-03 0.24127341000000002
3.7142858E-03 0.24301537999999998
4.7142855E-03 0.24476726999999998
5.7142857E-03 0.24652909
6.7142858E-03 0.24830089
7.7142855E-03 0.25008267
8.7142857E-03 0.25187447
9.7142858E-03 0.2536763
1.0714286E-02 0.25548821
1.1714286E-02 0.25731022
1.2714285E-02 0.25914239
1.3714286E-02 0.26098473
1.4714286E-02 0.2628373
1.5714286E-02 0.26470008
1.6714286E-02 0.26657311
1.7714286E-02 0.26845643
1.8714286E-02 0.27035007
1.9714287E-02 0.27225406
2.0714285E-02 0.27416844
2.1714285E-02 0.27609325
2.2714285E-02 0.27802852
2.3714285E-02 0.27997426
2.4714286E-02 0.28193048000000004
2.5714286E-02 0.28389723
2.6714286E-02 0.28587449000000004
2.7714286E-02 0.28786231
2.8714286E-02 0.28986072
2.9714286E-02 0.29186977
3.0714286E-02 0.29388946
3.1714287E-02 0.29591983
3.2714285E-02 0.29796091999999996
3.3714287E-02 0.30001272
3.4714285E-02 0.30207527
3.5714287E-02 0.30414858
3.6714286E-02 0.30623272
3.7714284E-02 0.30832768
3.8714286E-02 0.31043351999999996
3.9714284E-02 0.31255026999999996
4.0714286E-02 0.31467795
4.1714285E-02 0.31681657
4.2714287E-02 0.31896615
4.3714285E-02 0.32112672999999997
4.4714287E-02 0.32329832000000003
4.5714285E-02 0.32548096000000004
4.6714287E-02 0.3276747
4.7714286E-02 0.32987951
4.8714284E-02 0.33209543
4.9714286E-02 0.33432245
5.0714284E-02 0.33656061000000004
5.1714286E-02 0.33880991
5.2714285E-02 0.3410704
5.3714287E-02 0.34334208
5.4714285E-02 0.34562501
5.5714287E-02 0.34791918
5.6714285E-02 0.35022462000000004
5.7714287E-02 0.35254136
5.8714285E-02 0.35486938
5.9714288E-02 0.35720875
6.0714286E-02 0.35955945
6.1714284E-02 0.36192152
6.2714286E-02 0.36429495
6.3714288E-02 0.36667981
6.4714283E-02 0.36907609999999996
6.5714285E-02 0.37148385
6.6714287E-02 0.37390308
6.7714289E-02 0.37633381
6.8714283E-02 0.37877606
6.9714285E-02 0.38122984
7.0714287E-02 0.38369517000000003
7.1714282E-02 0.38617202
7.2714284E-02 0.38866042
7.3714286E-02 0.39116037000000003
7.4714288E-02 0.39367190999999996
7.5714283E-02 0.39619505000000005
7.6714285E-02 0.39872979
7.7714287E-02 0.40127612
7.8714289E-02 0.40383409000000003
7.9714283E-02 0.40640375
8.0714285E-02 0.40898504999999996
8.1714287E-02 0.41157803
8.2714289E-02 0.41418276
8.3714284E-02 0.41679921999999997
8.4714286E-02 0.41942736
8.5714288E-02 0.42206724
8.6714283E-02 0.42471886000000003
8.7714285E-02 0.42738221
8.8714287E-02 0.43005729
8.9714289E-02 0.43274411
9.0714283E-02 0.43544270999999996
9.1714285E-02 0.43815308999999997
9.2714287E-02 0.44087525
9.3714289E-02 0.44360924999999995
9.4714284E-02 0.44635506
9.5714286E-02 0.44911266
9.6714288E-02 0.45188208999999996
9.7714283E-02 0.45466335
9.8714285E-02 0.45745648
9.9714287E-02 0.46026139
0.1007143 0.46307812
0.1017143 0.46590668999999996
0.1027143 0.46874708000000004
0.1037143 0.47159925999999996
0.1047143 0.47446325999999994
0.1057143 0.47733908999999997
0.1067143 0.48022675000000004
0.1077143 0.48312624000000004
0.1087143 0.48603759999999996
0.1097143 0.48896074
0.1107143 0.49189571000000004
0.1117143 0.49484250999999996
0.1127143 0.49780114000000003
0.1137143 0.50077159
0.1147143 0.50375387
0.1157143 0.5067479300000001
0.1167143 0.5097538199999999
0.1177143 0.51277149
0.1187143 0.5158009
0.1197143 0.51884209
0.1207143 0.52189506
0.1217143 0.52495981
0.1227143 0.52803629
0.1237143 0.5311245600000001
0.1247143 0.53422456
0.1257143 0.5373362500000001
0.1267143 0.54045967
0.1277143 0.54359478
0.1287143 0.54674158
0.1297143 0.5499000199999999
0.1307143 0.5530701
0.1317143 0.55625183
0.1327143 0.55944514
0.1337143 0.56265006
0.1347143 0.56586652
0.1357143 0.56909453
0.1367143 0.57233414
0.1377143 0.57558529
0.1387143 0.57884799
0.1397143 0.5821222
0.1407143 0.5854079
0.1417143 0.58870511
0.1427143 0.59201373
0.1437143 0.59533375
0.1447143 0.59866519
0.1457143 0.60200798
0.1467143 0.60536214
0.1477143 0.60872766
0.1487143 0.6121045
0.1497143 0.6154926
0.1507143 0.61889198
0.1517143 0.62230257
0.1527143 0.6257243499999999
0.1537143 0.62915729
0.1547143 0.63260142
0.1557143 0.63605667
0.1567143 0.63952296
0.1577143 0.6430002899999999
0.1587143 0.6464886000000001
0.1597143 0.64998791
0.1607143 0.65349815
0.1617143 0.65701935
0.1627143 0.66055143
0.1637143 0.6640943699999999
0.1647143 0.66764816
0.1657143 0.67121275
0.1667143 0.6747881
0.1677143 0.67837415
0.1687143 0.68197092
0.1697143 0.68557831
0.1707143 0.68919626
0.1717143 0.69282479
0.1727143 0.69646379
0.1737143 0.70011327
0.1747143 0.70377318
0.1757143 0.70744348
0.1767143 0.7111241100000001
0.1777143 0.71481508
0.1787143 0.7185163
0.1797143 0.72222776
0.1807143 0.72594937
0.1817143 0.72968109
0.1827143 0.73342291
0.1837143 0.7371747399999999
0.1847143 0.7409365400000001
0.1857143 0.74470821
0.1867143 0.7484897
0.1877143 0.75228093
0.1887143 0.75608189
0.1897143 0.75989249
0.1907143 0.76371268
0.1917143 0.76754238
0.1927143 0.7713815700000001
0.1937143 0.7752302099999999
0.1947143 0.77908817
0.1957143 0.7829554400000001
0.1967143 0.7868319699999999
0.1977143 0.79071764
0.1987143 0.7946124299999999
0.1997143 0.79851635
0.2007143 0.8024293
0.2017143 0.80635119
0.2027143 0.8102820300000001
0.2037143 0.81422171
0.2047143 0.81817005
0.2057143 0.8221270500000001
0.2067143 0.8260925299999999
0.2077143 0.8300665800000001
0.2087143 0.83404901
0.2097143 0.83803982
0.2107143 0.84203891
0.2117143 0.84604621
0.2127143 0.85006161
0.2137143 0.85408501
0.2147143 0.8581164299999999
0.2157143 0.8621557599999999
0.2167143 0.8662029200000001
0.2177143 0.8702579
0.2187143 0.8743206
0.2197143 0.8783908599999999
0.2207143 0.88246856
0.2217143 0.8865535299999999
0.2227143 0.89064557
0.2237143 0.8947447900000001
0.2247143 0.89885099
0.2257143 0.9029641700000001
0.2267143 0.90708435
0.2277143 0.91121141
0.2287143 0.91534527
0.2297143 0.91948574
0.2307143 0.9236328300000001
0.2317143 0.92778644
0.2327143 0.93194647
0.2337143 0.93611283
0.2347143 0.94028544
0.2357143 0.9444640900000001
0.2367143 0.9486486199999999
0.2377143 0.9528388299999999
0.2387143 0.95703462
0.2397143 0.9612359100000001
0.2407143 0.9654426
0.2417143 0.96965469
0.2427143 0.97387219
0.2437143 0.97809508
0.2447143 0.98232329
0.2457143 0.98655652
0.2467143 0.9907946900000001
0.2477143 0.9950377
0.2487143 0.99928528
0.2497143 1.0035373
0.2507143 1.0077937000000001
0.2517143 1.0120542
0.2527143 1.0163187
0.2537143 1.0205871
0.2547143 1.0248593000000001
0.2557143 1.0291352
0.2567143 1.0334146
0.2577143 1.0376976
0.2587143 1.0419841
0.2597143 1.0462741
0.2607143 1.0505676
0.2617143 1.0548643
0.2627143 1.0591639
0.2637143 1.0634663
0.2647143 1.0677712000000001
0.2657143 1.0720785
0.2667143 1.076388
0.2677143 1.0806996
0.2687143 1.0850132000000001
0.2697143 1.0893287999999999
0.2707143 1.0936461
0.2717143 1.0979651
0.2727143 1.1022857000000001
0.2737143 1.1066077
0.2747143 1.1109310000000001
0.2757143 1.1152555
0.2767143 1.1195811
0.2777143 1.1239076000000001
0.2787143 1.1282348
0.2797143 1.1325625000000001
0.2807143 1.1368904000000002
0.2817143 1.1412184
0.2827143 1.1455462
0.2837143 1.1498739
0.2847143 1.1542014
0.2857143 1.1585285
0.2867143 1.162855
0.2877143 1.167181
0.2887143 1.1715062
0.2897143 1.1758302999999999
0.2907143 1.1801532
0.2917143 1.1844748
0.2927143 1.1887948000000002
0.2937143 1.1931132
0.2947143 1.1974297
0.2957143 1.2017441
0.2967143 1.2060562000000001
0.2977143 1.2103658
0.2987143 1.2146727
0.2997143 1.2189768
0.3007143 1.223278
0.3017143 1.2275761
0.3027143 1.2318712
0.3037143 1.2361629
0.3047143 1.2404511999999999
0.3057143 1.2447357
0.3067143 1.2490163
0.3077143 1.2532926
0.3087143 1.2575646
0.3097143 1.2618321
0.3107143 1.2660949
0.3117143 1.2703527
0.3127143 1.2746054
0.3137143 1.2788528000000001
0.3147143 1.2830945999999999
0.3157143 1.2873306
0.3167143 1.2915607
0.3177143 1.2957847
0.3187143 1.3000024000000001
0.3197143 1.3042139
0.3207143 1.3084188
0.3217143 1.3126169
0.3227143 1.316808
0.3237143 1.3209917
0.3247143 1.3251678
0.3257143 1.3293362
0.3267143 1.3334967
0.3277143 1.3376491000000001
0.3287143 1.3417933
0.3297143 1.3459290000000002
0.3307143 1.350056
0.3317143 1.354174
0.3327143 1.3582828
0.3337143 1.3623823
0.3347143 1.3664722
0.3357143 1.3705525
0.3367143 1.3746228
0.3377143 1.378683
0.3387143 1.3827327999999999
0.3397143 1.3867718
0.3407143 1.3907999
0.3417143 1.3948168
0.3427143 1.3988222
0.3437143 1.402816
0.3447143 1.406798
0.3457143 1.410768
0.3467143 1.4147257
0.3477143 1.418671
0.3487143 1.4226036
0.3497143 1.4265233
0.3507143 1.4304297000000001
0.3517143 1.4343226
0.3527143 1.438202
0.3537143 1.4420675
0.3547143 1.445919
0.3557143 1.4497561
0.3567143 1.4535787
0.3577143 1.4573862
0.3587143 1.4611785
0.3597143 1.4649554
0.3607143 1.4687166999999999
0.3617143 1.4724622
0.3627143 1.4761916
0.3637143 1.4799049
0.3647143 1.4836017
0.3657143 1.4872817
0.3667143 1.4909446
0.3677143 1.4945902
0.3687143 1.4982182
0.3697143 1.5018283000000001
0.3707143 1.5054204999999998
0.3717143 1.5089941
0.3727143 1.5125491
0.3737143 1.516085
0.3747143 1.5196017
0.3757143 1.5230988
0.3767143 1.5265762
0.3777143 1.5300335999999999
0.3787143 1.5334709
0.3797143 1.5368878000000001
0.3807143 1.5402841
0.3817143 1.5436595
0.3827143 1.5470137
0.3837143 1.5503463
0.3847143 1.5536569999999998
0.3857143 1.5569454999999999
0.3867143 1.5602116
0.3877143 1.5634552
0.3887143 1.5666757
0.3897143 1.5698731000000001
0.3907143 1.573047
0.3917143 1.5761971
0.3927143 1.5793232000000001
0.3937143 1.5824249
0.3947143 1.5855022
0.3957143 1.5885547
0.3967143 1.591582
0.3977143 1.5945840999999998
0.3987143 1.5975604
0.3997143 1.6005108000000001
0.4007143 1.6034348
0.4017143 1.6063319999999999
0.4027143 1.6092021
0.4037143 1.6120451
0.4047143 1.6148604
0.4057143 1.6176481
0.4067143 1.6204078
0.4077143 1.6231392
0.4087143 1.625842
0.4097143 1.6285161
0.4107143 1.6311607999999997
0.4117143 1.6337761999999998
0.4127143 1.6363617000000001
0.4137143 1.6389173
0.4147143 1.6414424
0.4157143 1.6439369
0.4167143 1.6464001999999998
0.4177143 1.6488321
0.4187143 1.6512323
0.4197143 1.6536003000000001
0.4207143 1.6559361000000001
0.4217143 1.6582394
0.4227143 1.6605097999999998
0.4237143 1.6627472
0.4247143 1.6649511
0.4257143 1.6671212000000002
0.4267143 1.6692571
0.4277143 1.6713585999999998
0.4287143 1.6734252
0.4297143 1.6754568
0.4307143 1.6774531
0.4317143 1.679414
0.4327143 1.6813386
0.4337143 1.6832272
0.4347143 1.685079
0.4357143 1.686894
0.4367143 1.6886717
0.4377143 1.6904119
0.4387143 1.6921144
0.4397143 1.6937789
0.4407143 1.6954048999999998
0.4417143 1.6969921
0.4427143 1.6985400000000002
0.4437143 1.7000481
0.4447143 1.7015164999999999
0.4457143 1.7029444
0.4467143 1.7043319000000001
0.4477143 1.7056786000000002
0.4487143 1.7069841
0.4497143 1.7082483
0.4507143 1.7094707
0.4517143 1.7106511000000002
0.4527143 1.711789
0.4537143 1.7128839999999999
0.4547143 1.713936
0.4557143 1.7149448
0.4567143 1.7159100999999999
0.4577143 1.7168310999999998
0.4587143 1.7177076999999998
0.4597143 1.7185394
0.4607143 1.719326
0.4617143 1.7200671
0.4627143 1.7207624000000001
0.4637143 1.7214119
0.4647143 1.7220151
0.4657143 1.7225715999999998
0.4667143 1.7230814
0.4677143 1.7235439000000001
0.4687143 1.7239586
0.4697143 1.7243251000000002
0.4707143 1.7246432999999999
0.4717143 1.7249127999999998
0.4727143 1.7251331
0.4737143 1.7253041
0.4747143 1.7254254
0.4757143 1.7254965
0.4767143 1.7255174000000002
0.4777143 1.7254874
0.4787143 1.7254062000000001
0.4797143 1.7252736000000002
0.4807143 1.7250893999999999
0.4817143 1.7248532
0.4827143 1.7245647
0.4837143 1.7242233999999999
0.4847143 1.7238291
0.4857143 1.7233813
0.4867143 1.7228797
0.4877143 1.7223241
0.4887143 1.7217140999999998
0.4897143 1.7210491
0.4907143 1.7203292
0.4917143 1.7195538
0.4927143 1.7187225000000002
0.4937143 1.7178351
0.4947143 1.7168910999999998
0.4957143 1.7158902999999999
0.4967143 1.7148323
0.4977143 1.7137168
0.4987143 1.7125435000000002
0.4997143 1.7113123000000001
0.5007143 1.7100226
0.5017143 1.7086740999999999
0.5027143 1.7072661
0.5037143 1.7057985000000002
0.5047143 1.7042709999999999
0.5057143 1.702683
0.5067143 1.7010345999999998
0.5077143 1.6993253
0.5087143 1.6975548
0.5097143 1.6957229
0.5107143 1.6938291
0.5117143 1.6918734000000002
0.5127143 1.6898549999999999
0.5137143 1.6877738999999998
0.5147143 1.6856296
0.5157143 1.6834218
0.5167143 1.6811501
0.5177143 1.6788142
0.5187143 1.6764135999999998
0.5197143 1.6739477999999999
0.5207143 1.6714166999999998
0.5217143 1.6688198
0.5227143 1.6661569
0.5237143 1.6634277999999998
0.5247143 1.6606322
0.5257143 1.6577697999999998
0.5267143 1.6548406000000002
0.5277143 1.6518438
0.5287143 1.6487792000000001
0.5297143 1.6456462
0.5307143 1.6424444999999999
0.5317143 1.6391737
0.5327143 1.6358336000000002
0.5337143 1.6324241
0.5347143 1.6289445
0.5357143 1.6253946
0.5367143 1.6217742
0.5377143 1.6180828
0.5387143 1.6143203
0.5397143 1.6104862000000002
0.5407143 1.6065804
0.5417143 1.6026028
0.5427143 1.5985527999999998
0.5437143 1.5944302000000001
0.5447143 1.5902346
0.5457143 1.5859654
0.5467143 1.5816223
0.5477143 1.5772048
0.5487143 1.5727127
0.5497143 1.5681456999999999
0.5507143 1.5635036000000002
0.5517143 1.5587863
0.5527143 1.5539933000000001
0.5537143 1.5491243
0.5547143 1.544179
0.5557143 1.539157
0.5567143 1.534058
0.5577143 1.5288819
0.5587143 1.5236284
0.5597143 1.5182971
0.5607143 1.5128878000000001
0.5617143 1.5074
0.5627143 1.5018333
0.5637143 1.4961871999999998
0.5647143 1.4904616000000002
0.5657143 1.4846562
0.5667143 1.4787708
0.5677143 1.4728052999999999
0.5687143 1.4667594000000002
0.5697143 1.4606329
0.5707143 1.4544253
0.5717143 1.4481363
0.5727143 1.4417655
0.5737143 1.4353125
0.5747143 1.4287772
0.5757143 1.4221592
0.5767143 1.4154583
0.5777143 1.4086743000000002
0.5787143 1.4018066
0.5797143 1.394855
0.5807143 1.3878193
0.5817143 1.3806989
0.5827143 1.373494
0.5837143 1.3662041999999999
0.5847143 1.3588296
0.5857143 1.3513697999999998
0.5867143 1.3438245
0.5877143 1.3361934
0.5887143 1.3284759
0.5897143 1.3206716
0.5907143 1.3127802
0.5917143 1.3048016
0.5927143 1.2967355
0.5937143 1.2885818
0.5947143 1.2803406
0.5957143 1.2720114
0.5967143 1.2635939
0.5977143 1.2550877999999999
0.5987143 1.2464929
0.5997143 1.2378089
0.6007143 1.2290358
0.6017143 1.2201732
0.6027143 1.211221
0.6037143 1.2021788
0.6047143 1.1930464
0.6057143 1.1838231
0.6067143 1.1745088000000001
0.6077143 1.1651030999999998
0.6087143 1.1556059
0.6097143 1.1460171
0.6107143 1.1363368
0.6117143 1.1265647
0.6127143 1.1167007
0.6137143 1.1067444
0.6147143 1.0966954
0.6157143 1.0865534
0.6167143 1.0763181
0.6177143 1.0659895000000001
0.6187143 1.0555672999999999
0.6197143 1.0450516
0.6207143 1.0344421
0.6217143 1.0237384999999999
0.6227143 1.0129404
0.6237143 1.0020476
0.6247143 0.99105984
0.6257143 0.97997701
0.6267143 0.96879918
0.6277143 0.95752627
0.6287143 0.9461581700000001
0.6297143 0.9346948
0.6307143 0.92313569
0.6317143 0.91148056
0.6327143 0.89972895
0.6337143 0.8878806600000001
0.6347143 0.8759355200000001
0.6357143 0.86389352
0.6367143 0.85175466
0.6377143 0.8395187599999999
0.6387143 0.82718572
0.6397143 0.81475517
0.6407143 0.80222692
0.6417143 0.7896007
0.6427143 0.77687642
0.6437143 0.76405406
0.6447143 0.75113359
0.6457143 0.73811496
0.6467143 0.72499807
0.6477143 0.71178256
0.6487143 0.69846814
0.6497143 0.68505453
0.6507143 0.6715416
0.6517143 0.65792929
0.6527143 0.64421766
0.6537143 0.6304067600000001
0.6547143 0.61649657
0.6557143 0.60248701
0.6567143 0.5883778000000001
0.6577143 0.57416866
0.6587143 0.5598593500000001
0.6597143 0.54544974
0.6607143 0.53093983
0.6617143 0.51632966
0.6627143 0.50161919
0.6637143 0.48680841
0.6647143 0.47189718999999997
0.6657143 0.45688524999999997
0.6667143 0.4417723
0.6677143 0.42655827
0.6687143 0.41124313
0.6697143 0.395827
0.6707143 0.38030995
0.6717143 0.36469207
0.6727143 0.34897327
0.6737143 0.33315336
0.6747143 0.31723208
0.6757143 0.30120919
0.6767143 0.28508455
0.6777143 0.26885816
0.6787143 0.25253017
0.6797143 0.23610068
0.6807143 0.21956975
0.6817143 0.20293733000000003
0.6827143 0.18620327
0.6837143 0.16936742
0.6847143 0.15242969
0.6857143 0.1353901
0.6867143 0.11824878
0.6877143 0.10100589
0.6887143 0.083661528
0.6897143 0.066215702
0.6907143 0.048668295
0.6917143 0.031019153999999997
0.6927143 0.013268123
0.6937143 -0.0045848639
0.6947143 -0.022539767
0.6957143 -0.040596456
0.6967143 -0.058754795
0.6977143 -0.077014678
0.6987143 -0.09537607000000001
0.6997143 -0.11383905
0.7007143 -0.13240373
0.7017143 -0.15107017
0.7027143 -0.16983836
0.7037143 -0.18870816999999998
0.7047143 -0.20767939
0.7057143 -0.22675183000000002
0.7067143 -0.24592534
0.7077143 -0.26519985
0.7087143 -0.28457539
0.7097143 -0.30405198
0.7107143 -0.32362959
0.7117143 -0.34330816
0.7127143 -0.36308754
0.7137143 -0.38296748
0.7147143 -0.40294783999999995
0.7157143 -0.42302846
0.7167143 -0.44320938
0.7177143 -0.4634907
0.7187143 -0.48387246
0.7197143 -0.50435467
0.7207143 -0.52493718
0.7217143 -0.54561971
0.7227143 -0.56640198
0.7237143 -0.58728377
0.7247143 -0.60826479
0.7257143 -0.629345
0.7267143 -0.6505242999999999
0.7277143 -0.6718026
0.7287143 -0.69317981
0.7297143 -0.71465569
0.7307143 -0.73623001
0.7317143 -0.75790258
0.7327143 -0.77967318
0.7337143 -0.80154175
0.7347143 -0.8235083000000001
0.7357143 -0.84557263
0.7367143 -0.8677347599999999
0.7377143 -0.88999439
0.7387143 -0.91235125
0.7397143 -0.9348050700000001
0.7407143 -0.95735546
0.7417143 -0.98000215
0.7427143 -1.002745
0.7437143 -1.0255837
0.7447143 -1.0485183
0.7457143 -1.0715486
0.7467143 -1.0946743
0.7477143 -1.1178953
0.7487143 -1.1412111
0.7497143 -1.1646217
0.7507143 -1.1881266
0.7517143 -1.2117256
0.7527143 -1.2354187
0.7537143 -1.2592054
0.7547143 -1.2830855
0.7557143 -1.3070587
0.7567143 -1.3311245
0.7577143 -1.3552825
0.7587143 -1.3795324
0.7597143 -1.4038739
0.7607143 -1.4283067999999999
0.7617143 -1.4528311
0.7627143 -1.4774463999999998
0.7637143 -1.5021524
0.7647143 -1.5269489
0.7657143 -1.5518355
0.7667143 -1.5768118000000002
0.7677143 -1.6018774
0.7687143 -1.6270321
0.7697143 -1.6522752
0.7707143 -1.6776065999999998
0.7717143 -1.7030258
0.7727143 -1.7285325
0.7737143 -1.7541263000000002
0.7747143 -1.779807
0.7757143 -1.8055741
0.7767143 -1.8314272
0.7777143 -1.8573659999999999
0.7787143 -1.8833902
0.7797143 -1.9094992000000002
0.7807143 -1.9356928999999998
0.7817143 -1.9619707
0.7827143 -1.9883321999999999
0.7837143 -2.0147768999999998
0.7847143 -2.0413045000000003
0.7857143 -2.0679142
0.7867143 -2.0946058
0.7877143 -2.1213787
0.7887143 -2.1482324
0.7897143 -2.1751666
0.7907143 -2.202181
0.7917143 -2.229275
0.7927143 -2.2564482
0.7937143 -2.2837001999999997
0.7947143 -2.3110306
0.7957143 -2.3384386999999998
0.7967143 -2.3659242000000003
0.7977143 -2.3934865
0.7987143 -2.4211252
0.7997143 -2.4488396999999997
0.8007143 -2.4766296
0.8017143 -2.5044944
0.8027143 -2.5324335
0.8037143 -2.5604462000000003
0.8047143 -2.5885319
0.8057143 -2.6166901
0.8067143 -2.6449203
0.8077143 -2.6732223
0.8087143 -2.7015952
0.8097143 -2.7300389000000003
0.8107143 -2.7585527
0.8117143 -2.7871359
0.8127143 -2.8157879
0.8137143 -2.8445080000000003
0.8147143 -2.8732957
0.8157143 -2.9021505
0.8167143 -2.931072
0.8177143 -2.9600594
0.8187143 -2.9891124000000002
0.8197143 -3.01823
0.8207143 -3.0474117
0.8217143 -3.0766565
0.8227143 -3.105964
0.8237143 -3.1353332
0.8247143 -3.1647637
0.8257143 -3.1942554
0.8267143 -3.223807
0.8277143 -3.2534182
0.8287143 -3.2830887000000004
0.8297143 -3.3128171999999996
0.8307143 -3.3426031000000003
0.8317143 -3.3724457
0.8327143 -3.4023445
0.8337143 -3.4322988
0.8347143 -3.4623079
0.8357143 -3.4923714
0.8367143 -3.5224884999999997
0.8377143 -3.5526584999999997
0.8387143 -3.5828803
0.8397143 -3.6131531000000003
0.8407143 -3.6434766
0.8417143 -3.67385
0.8427143 -3.7042726
0.8437143 -3.7347436
0.8447143 -3.7652627
0.8457143 -3.7958287
0.8467143 -3.8264408999999997
0.8477143 -3.8570985
0.8487143 -3.8878005
0.8497143 -3.9185461
0.8507143 -3.9493345
0.8517143 -3.9801653
0.8527143 -4.0110376
0.8537143 -4.0419508
0.8547143 -4.0729035
0.8557143 -4.1038953000000005
0.8567143 -4.1349247
0.8577143 -4.1659914
0.8587143 -4.1970946
0.8597143 -4.2282339
0.8607143 -4.2594083
0.8617143 -4.2906169
0.8627143 -4.321859
0.8637143 -4.3531336
0.8647143 -4.3844398
0.8657143 -4.4157766
0.8667143 -4.4471432
0.8677143 -4.4785388
0.8687143 -4.5099624
0.8697143 -4.5414135
0.8707143 -4.5728914000000005
0.8717143 -4.6043947
0.8727143 -4.635922600000001
0.8737143 -4.667474299999999
0.8747143 -4.6990484
0.8757143 -4.7306444
0.8767143 -4.7622614
0.8777143 -4.7938984
0.8787143 -4.8255548
0.8797143 -4.8572298
0.8807143 -4.888922
0.8817143 -4.9206305
0.8827143 -4.952354
0.8837143 -4.9840916
0.8847143 -5.0158426
0.8857143 -5.0476056
0.8867143 -5.0793801
0.8877143 -5.111165
0.8887143 -5.1429592
0.8897143 -5.174762
0.8907143 -5.2065726
0.8917143 -5.23839
0.8927143 -5.2702129
0.8937143 -5.3020403
0.8947143 -5.3338714000000005
0.8957143 -5.3657055
0.8967143 -5.3975414
0.8977143 -5.4293781999999995
0.8987143 -5.4612141
0.8997143 -5.4930482000000005
0.9007143 -5.524879299999999
0.9017143 -5.5567063
0.9027143 -5.5885289
0.9037143 -5.6203455
0.9047143 -5.6521557
0.9057143 -5.6839585
0.9067143 -5.7157528
0.9077143 -5.7475373
0.9087143 -5.7793111
0.9097143 -5.8110729
0.9107143 -5.8428213
0.9117143 -5.8745556
0.9127143 -5.9062745
0.9137143 -5.9379767999999995
0.9147143 -5.9696615
0.9157143 -6.0013271999999995
0.9167143 -6.0329728
0.9177143 -6.0645975
0.9187143 -6.0961999
0.9197143 -6.1277792
0.9207143 -6.1593343
0.9217143 -6.1908644
0.9227143 -6.222368400000001
0.9237143 -6.2538452
0.9247143 -6.2852934
0.9257143 -6.316711799999999
0.9267143 -6.3480988
0.9277143 -6.379453799999999
0.9287143 -6.410774599999999
0.9297143 -6.4420611
0.9307143 -6.4733118
0.9317143 -6.5045252
0.9327143 -6.5357007
0.9337143 -6.5668367000000005
0.9347143 -6.5979324
0.9357143 -6.6289864000000005
0.9367143 -6.659998
0.9377143 -6.6909656
0.9387143 -6.7218885
0.9397143 -6.7527659
0.9407143 -6.7835963999999995
0.9417143 -6.8143785
0.9427143 -6.845110699999999
0.9437143 -6.875791400000001
0.9447143 -6.9064185
0.9457143 -6.9369912000000005
0.9467143 -6.967508799999999
0.9477143 -6.9979697
0.9487143 -7.0283733
0.9497143 -7.058718799999999
0.9507143 -7.089004699999999
0.9517143 -7.1192302
0.9527143 -7.149393099999999
0.9537143 -7.179492699999999
0.9547143 -7.2095275
0.9557143 -7.239495999999999
0.9567143 -7.269397399999999
0.9577143 -7.299230199999999
0.9587143 -7.3289931
0.9597143 -7.3586844
0.9607143 -7.3883034
0.9617143 -7.417848
0.9627143 -7.4473172000000005
0.9637143 -7.4767105
0.9647143 -7.5060263
0.9657143 -7.5352639
0.9667143 -7.5644217
0.9677143 -7.5934984
0.9687143 -7.6224923
0.9697143 -7.6514021
0.9707143 -7.680226900000001
0.9717143 -7.7089652
0.9727143 -7.7376157
0.9737143 -7.7661768
0.9747143 -7.7946484
0.9757143 -7.8230284
0.9767143 -7.8513153
0.9777143 -7.879507500000001
0.9787143 -7.9076037
0.9797143 -7.9356022
0.9807143 -7.963502399999999
0.9817143 -7.9913028
0.9827143 -8.0190018
0.9837143 -8.0465987
0.9847143 -8.0740921
0.9857143 -8.1014812
0.9867143 -8.1287637
0.9877143 -8.1559382
0.9887143 -8.183004
0.9897143 -8.209959399999999
0.9907143 -8.2368031
0.9917143 -8.2635343
0.9927143 -8.2901515
0.9937143 -8.3166532
0.9947143 -8.343038
0.9957143 -8.3693035
0.9967143 -8.3954498
0.9977143 -8.421474700000001
0.9987143 -8.4473766
0.9997143 -8.4731556
1.000714 -8.4988095
1.001714 -8.5243367
1.002714 -8.5497364
1.003714 -8.5750066
1.004714 -8.600145600000001
1.005714 -8.625152
1.006714 -8.650025
1.007714 -8.6747639
1.008714 -8.6993672
1.009714 -8.723834199999999
1.010714 -8.7481633
1.011714 -8.7723531
1.012714 -8.7964013
1.013714 -8.8203058
1.014714 -8.8440657
1.015714 -8.8676795
1.016714 -8.891146599999999
1.017714 -8.9144655
1.018714 -8.9376353
1.019714 -8.9606538
1.020714 -8.9835197
1.021714 -9.006232
1.022714 -9.028789399999999
1.023714 -9.0511911
1.024714 -9.0734363
1.025714 -9.095523499999999
1.026714 -9.117451299999999
1.027714 -9.139217400000001
1.028714 -9.1608204
1.029714 -9.182258000000001
1.030714 -9.203528599999999
1.031714 -9.224631599999999
1.032714 -9.2455655
1.033714 -9.2663288
1.034714 -9.2869215
1.035714 -9.3073413
1.036714 -9.3275875
1.037714 -9.3476586
1.038714 -9.3675539
1.039714 -9.3872719
1.040714 -9.4068117
1.041714 -9.4261721
1.042714 -9.4453514
1.043714 -9.4643481
1.044714 -9.483160100000001
1.045714 -9.501785
1.046714 -9.520222200000001
1.047714 -9.5384695
1.048714 -9.5565259
1.049714 -9.5743902
1.050714 -9.592062199999999
1.051714 -9.609540599999999
1.052714 -9.6268244
1.053714 -9.643913099999999
1.054714 -9.6608043
1.055714 -9.6774966
1.056714 -9.6939892
1.057714 -9.7102799
1.058714 -9.726367900000001
1.059714 -9.742251
1.060714 -9.7579286
1.061714 -9.773398199999999
1.062714 -9.7886585
1.063714 -9.8037079
1.064714 -9.8185465
1.065714 -9.833172699999999
1.066714 -9.8475866
1.067714 -9.861787399999999
1.068714 -9.8757744
1.069714 -9.8895453
1.070714 -9.9030986
1.071714 -9.9164329
1.072714 -9.9295467
1.073714 -9.942437
1.074714 -9.955103
1.075714 -9.9675432
1.076714 -9.9797562
1.077714 -9.9917412
1.078714 -10.0035
1.079714 -10.01502
1.080714 -10.02632
1.081714 -10.03738
1.082714 -10.048219999999999
1.083714 -10.05882
1.084714 -10.06918
1.085714 -10.07931
1.086714 -10.08921
1.087714 -10.09886
1.088714 -10.10828
1.089714 -10.11745
1.090714 -10.12637
1.091714 -10.13505
1.092714 -10.14348
1.093714 -10.15167
1.094714 -10.159609999999999
1.095714 -10.1673
1.096714 -10.17474
1.097714 -10.18194
1.098714 -10.188880000000001
1.099714 -10.19557
1.100714 -10.20201
1.101714 -10.208200000000001
1.102714 -10.21412
1.103714 -10.21979
1.104714 -10.2252
1.105714 -10.23034
1.106714 -10.23523
1.107714 -10.239840000000001
1.108714 -10.244200000000001
1.109714 -10.2483
1.110714 -10.25213
1.111714 -10.255690000000001
1.112714 -10.258989999999999
1.113714 -10.26203
1.114714 -10.264800000000001
1.115714 -10.26729
1.116714 -10.26952
1.117714 -10.27147
1.118714 -10.273150000000001
1.119714 -10.27455
1.120714 -10.27567
1.121714 -10.27652
1.122714 -10.27709
1.123714 -10.27739
1.124714 -10.2774
1.125714 -10.27714
1.126714 -10.276589999999999
1.127714 -10.27577
1.128714 -10.274659999999999
1.129714 -10.27327
1.130714 -10.2716
1.131714 -10.269639999999999
1.132714 -10.26739
1.133714 -10.264850000000001
1.134714 -10.26202
1.135714 -10.2589
1.136714 -10.25549
1.137714 -10.25179
1.138714 -10.24781
1.139714 -10.24353
1.140714 -10.23896
1.141714 -10.2341
1.142714 -10.22894
1.143714 -10.22349
1.144714 -10.217740000000001
1.145714 -10.211689999999999
1.146714 -10.20534
1.147714 -10.198699999999999
1.148714 -10.191749999999999
1.149714 -10.1845
1.150714 -10.17695
1.151714 -10.1691
1.152714 -10.16094
1.153714 -10.15249
1.154714 -10.14374
1.155714 -10.13468
1.156714 -10.12532
1.157714 -10.11565
1.158714 -10.10567
1.159714 -10.09538
1.160714 -10.08478
1.161714 -10.07388
1.162714 -10.06267
1.163714 -10.05114
1.164714 -10.03931
1.165714 -10.02717
1.166714 -10.014710000000001
1.167714 -10.001949999999999
1.168714 -9.9888727
1.169714 -9.9754855
1.170714 -9.9617854
1.171714 -9.9477708
1.172714 -9.9334411
1.173714 -9.9187948
1.174714 -9.903831
1.175714 -9.888549900000001
1.176714 -9.872952100000001
1.177714 -9.857039200000001
1.178714 -9.8408103
1.179714 -9.8242663
1.180714 -9.807405600000001
1.181714 -9.7902283
1.182714 -9.7727329
1.183714 -9.7549185
1.184714 -9.736784499999999
1.185714 -9.7183302
1.186714 -9.699554000000001
1.187714 -9.6804552
1.188714 -9.6610337
1.189714 -9.641289
1.190714 -9.6212216
1.191714 -9.6008323
1.192714 -9.5801227
1.193714 -9.5590927
1.194714 -9.5377423
1.195714 -9.5160715
1.196714 -9.4940796
1.197714 -9.4717652
1.198714 -9.4491266
1.199714 -9.4261631
1.200714 -9.4028734
1.201714 -9.379258
1.202714 -9.3553163
1.203714 -9.331049
1.204714 -9.3064576
1.205714 -9.281542199999999
1.206714 -9.2563033
1.207714 -9.2307426
1.208714 -9.204859299999999
1.209714 -9.1786548
1.210714 -9.1521278
1.211714 -9.125278100000001
1.212714 -9.0981036
1.213714 -9.0706035
1.214714 -9.0427764
1.215714 -9.0146214
1.216714 -8.9861386
1.217714 -8.9573286
1.218714 -8.9281939
1.219714 -8.8987358
1.220714 -8.8689551
1.221714 -8.8388525
1.222714 -8.808428
1.223714 -8.777681699999999
1.224714 -8.7466136
1.225714 -8.7152228
1.226714 -8.6835079
1.227714 -8.651468900000001
1.228714 -8.6191051
1.229714 -8.5864156
1.230714 -8.5534014
1.231714 -8.520062300000001
1.232714 -8.4863998
1.233714 -8.4524155
1.234714 -8.4181115
1.235714 -8.3834887
1.236714 -8.348549199999999
1.237714 -8.313293
1.238714 -8.2777195
1.239714 -8.2418278
1.240714 -8.205617199999999
1.241714 -8.169087
1.242714 -8.1322365
1.243714 -8.0950648
1.244714 -8.057571900000001
1.245714 -8.0197595
1.246714 -7.9816282
1.247714 -7.9431802
1.248714 -7.9044163
1.249714 -7.865338800000001
1.250714 -7.8259498
1.251714 -7.786249400000001
1.252714 -7.7462383
1.253714 -7.705917199999999
1.254714 -7.6652855
1.255714 -7.6243415
1.256714 -7.583084700000001
1.257714 -7.5415149
1.258714 -7.4996315
1.259714 -7.457435900000001
1.260714 -7.414929600000001
1.261714 -7.3721141
1.262714 -7.328991599999999
1.263714 -7.2855636
1.264714 -7.241832500000001
1.265714 -7.197798800000001
1.266714 -7.1534626
1.267714 -7.108825400000001
1.268714 -7.0638873
1.269714 -7.018648099999999
1.270714 -6.9731072
1.271714 -6.9272645
1.272714 -6.8811201
1.273714 -6.834675399999999
1.274714 -6.7879312
1.275714 -6.740889699999999
1.276714 -6.6935517
1.277714 -6.6459201
1.278714 -6.5979965
1.279714 -6.5497822999999995
1.280714 -6.5012775
1.281714 -6.452482900000001
1.282714 -6.403399299999999
1.283714 -6.3540265
1.284714 -6.3043654
1.285714 -6.2544167
1.286714 -6.2041812
1.287714 -6.1536595
1.288714 -6.1028529
1.289714 -6.0517624
1.290714 -6.0003899
1.291714 -5.9487369
1.292714 -5.8968052
1.293714 -5.8445968
1.294714 -5.7921126
1.295714 -5.739354
1.296714 -5.6863211
1.297714 -5.6330148
1.298714 -5.5794355
1.299714 -5.5255841
1.300714 -5.4714628
1.301714 -5.4170731
1.302714 -5.362417199999999
1.303714 -5.3074963
1.304714 -5.2523121
1.305714 -5.196865600000001
1.306714 -5.1411584
1.307714 -5.0851911
1.308714 -5.0289649999999995
1.309714 -4.9724813999999995
1.310714 -4.9157421999999995
1.311714 -4.8587489999999995
1.312714 -4.801502500000001
1.313714 -4.744004100000001
1.314714 -4.6862543
1.315714 -4.6282545
1.316714 -4.5700062
1.317714 -4.511511700000001
1.318714 -4.4527735999999996
1.319714 -4.3937944
1.320714 -4.3345757
1.321714 -4.2751186
1.322714 -4.2154238
1.323714 -4.1554917
1.324714 -4.0953226
1.325714 -4.0349185
1.326714 -3.9742816
1.327714 -3.9134141
1.328714 -3.852319
1.329714 -3.7909985
1.330714 -3.7294544
1.331714 -3.6676884
1.332714 -3.6057014
1.333714 -3.543495
1.334714 -3.4810714
1.335714 -3.4184325
1.336714 -3.3555802000000003
1.337714 -3.2925159
1.338714 -3.2292407
1.339714 -3.165755
1.340714 -3.1020597
1.341714 -3.0381557
1.342714 -2.9740451
1.343714 -2.9097315
1.344714 -2.8452184
1.345714 -2.7805097
1.346714 -2.7156081
1.347714 -2.6505153999999997
1.348714 -2.5852323
1.349714 -2.5197595
1.350714 -2.4540979000000003
1.351714 -2.3882488
1.352714 -2.3222134
1.353714 -2.2559941
1.354714 -2.189593
1.355714 -2.123012
1.356714 -2.0562528
1.357714 -1.9893173
1.358714 -1.9222080999999998
1.359714 -1.8549282
1.360714 -1.7874813
1.361714 -1.719871
1.362714 -1.6521004999999997
1.363714 -1.5841721
1.364714 -1.5160863
1.365714 -1.4478434
1.366714 -1.3794431
1.367714 -1.3108862000000001
1.368714 -1.2421740000000001
1.369714 -1.1733094
1.370714 -1.1042958
1.371714 -1.0351369
1.372714 -0.9658359
1.373714 -0.89639546
1.374714 -0.8268180300000001
1.375714 -0.7571057
1.376714 -0.68726069
1.377714 -0.61728535
1.378714 -0.5471820900000001
1.379714 -0.47695297
1.380714 -0.4065997
1.381714 -0.33612333
1.382714 -0.26552479
1.383714 -0.19480561999999998
1.384714 -0.12396779999999999
1.385714 -0.053014251
1.386714 0.01805122
1.387714 0.08922445700000001
1.388714 0.16050135999999998
1.389714 0.23187846
1.390714 0.30335363
1.391714 0.37492559999999997
1.392714 0.44659371000000003
1.393714 0.51835738
1.394714 0.5902151999999999
1.395714 0.66216509
1.396714 0.73420443
1.397714 0.80633052
1.398714 0.87854033
1.399714 0.95083136
1.400714 1.0232005
1.401714 1.0956449
1.402714 1.1681613
1.403714 1.2407457
1.404714 1.3133947
1.405714 1.3861054
1.406714 1.4588756
1.407714 1.5317045
1.408714 1.6045915000000002
1.409714 1.677536
1.410714 1.7505368000000001
1.411714 1.8235918
1.412714 1.8966975000000001
1.413714 1.9698497
1.414714 2.0430442
1.415714 2.1162769000000003
1.416714 2.1895444
1.417714 2.2628440999999997
1.418714 2.3361737000000002
1.419714 2.4095310000000003
1.420714 2.4829141999999997
1.421714 2.556321
1.422714 2.6297497
1.423714 2.7031984
1.424714 2.7766656000000003
1.425714 2.8501496
1.426714 2.9236482
1.427714 2.997159
1.428714 3.0706784000000003
1.429714 3.144202
1.430714 3.2177255000000002
1.431714 3.2912444
1.432714 3.3647552
1.433714 3.4382559
1.434714 3.5117451
1.435714 3.585222
1.436714 3.6586850999999996
1.437714 3.7321325
1.438714 3.8055621
1.439714 3.8789704
1.440714 3.9523546
1.441714 4.0257119
1.442714 4.099039
1.443714 4.1723337
1.444714 4.2455923
1.445714 4.3188116999999995
1.446714 4.3919884
1.447714 4.4651184
1.448714 4.538198899999999
1.449714 4.611228
1.450714 4.6842042
1.451714 4.7571268
1.452714 4.8299942
1.453714 4.9028043
1.454714 4.9755547
1.455714 5.0482422
1.456714 5.1208626
1.457714 5.1934119
1.458714 5.265886699999999
1.459714 5.3382836000000005
1.460714 5.4106005
1.461714 5.4828346
1.462714 5.5549838
1.463714 5.6270458
1.464714 5.6990175999999995
1.465714 5.7708967
1.466714 5.8426805
1.467714 5.914367
1.468714 5.985954
1.469714 6.0574397
1.470714 6.1288215
1.471714 6.200096
1.472714 6.2712602
1.473714 6.342310499999999
1.474714 6.4132430000000005
1.475714 6.4840548
1.476714 6.5547436
1.477714 6.625308100000001
1.478714 6.6957458999999995
1.479714 6.7660548
1.480714 6.8362325
1.481714 6.9062755000000005
1.482714 6.9761805
1.483714 7.045944799999999
1.484714 7.1155645000000005
1.485714 7.1850382
1.486714 7.254364300000001
1.487714 7.32354
1.488714 7.3925637
1.489714 7.4614324
1.490714 7.530142400000001
1.491714 7.5986914
1.492714 7.6670773
1.493714 7.7352971
1.494714 7.8033485
1.495714 7.8712292
1.496714 7.9389371
1.497714 8.0064684
1.498714 8.0738187
1.499714 8.1409857
1.500714 8.2079649
1.501714 8.2747549
1.502714 8.3413534
1.503714 8.4077589
1.504714 8.473970699999999
1.505714 8.5399874
1.506714 8.6058073
1.507714 8.671426799999999
1.508714 8.7368429
1.509714 8.8020526
1.510714 8.8670515
1.511714 8.931837199999999
1.512714 8.9964077
1.513714 9.0607591
1.514714 9.124889999999999
1.515714 9.1887981
1.516714 9.2524804
1.517714 9.3159348
1.518714 9.3791589
1.519714 9.442151299999999
1.520714 9.5049113
1.521714 9.5674373
1.522714 9.6297272
1.523714 9.691778600000001
1.524714 9.7535878
1.525714 9.815151199999999
1.526714 9.876463600000001
1.527714 9.9375211
1.528714 9.9983215
1.529714 10.05886
1.530714 10.11914
1.531714 10.17916
1.532714 10.23892
1.533714 10.298409999999999
1.534714 10.35764
1.535714 10.416599999999999
1.536714 10.47528
1.537714 10.5337
1.538714 10.59184
1.539714 10.649709999999999
1.540714 10.70729
1.541714 10.7646
1.542714 10.82161
1.543714 10.87834
1.544714 10.93477
1.545714 10.99091
1.546714 11.04674
1.547714 11.10229
1.548714 11.157540000000001
1.549714 11.21249
1.550714 11.267140000000001
1.551714 11.321489999999999
1.552714 11.37554
1.553714 11.42928
1.554714 11.4827
1.555714 11.53581
1.556714 11.5886
1.557714 11.641079999999999
1.558714 11.69323
1.559714 11.74506
1.560714 11.79656
1.561714 11.84774
1.562714 11.89859
1.563714 11.94912
1.564714 11.999310000000001
1.565714 12.04918
1.566714 12.09871
1.567714 12.14792
1.568714 12.19679
1.569714 12.24532
1.570714 12.2935
1.571714 12.34134
1.572714 12.38882
1.573714 12.43596
1.574714 12.48274
1.575714 12.52917
1.576714 12.575249999999999
1.577714 12.620980000000001
1.578714 12.66636
1.579714 12.711369999999999
1.580714 12.756039999999999
1.581714 12.800339999999998
1.582714 12.84428
1.583714 12.88785
1.584714 12.93107
1.585714 12.97391
1.586714 13.01638
1.587714 13.05847
1.588714 13.100190000000001
1.589714 13.141530000000001
1.590714 13.18249
1.591714 13.223080000000001
1.592714 13.26329
1.593714 13.30313
1.594714 13.342589999999998
1.595714 13.381670000000002
1.596714 13.42036
1.597714 13.45867
1.598714 13.49659
1.599714 13.53412
1.600714 13.571259999999999
1.601714 13.608
1.602714 13.644359999999999
1.603714 13.680320000000002
1.604714 13.71588
1.605714 13.75104
1.606714 13.785810000000001
1.607714 13.82018
1.608714 13.85415
1.609714 13.88772
1.610714 13.9209
1.611714 13.95367
1.612714 13.98603
1.613714 14.01799
1.614714 14.049539999999999
1.615714 14.080670000000001
1.616714 14.111389999999998
1.617714 14.14171
1.618714 14.171610000000001
1.619714 14.20111
1.620714 14.23019
1.621714 14.258870000000002
1.622714 14.28712
1.623714 14.31496
1.624714 14.342379999999999
1.625714 14.369380000000001
1.626714 14.395959999999999
1.627714 14.42212
1.628714 14.447860000000002
1.629714 14.47318
1.630714 14.49808
1.631714 14.52255
1.632714 14.546600000000002
1.633714 14.57022
1.634714 14.59343
1.635714 14.616209999999999
1.636714 14.638570000000001
1.637714 14.6605
1.638714 14.682
1.639714 14.703079999999998
1.640714 14.72371
1.641714 14.74392
1.642714 14.763689999999999
1.643714 14.78303
1.644714 14.80194
1.645714 14.820430000000002
1.646714 14.83848
1.647714 14.85609
1.648714 14.87328
1.649714 14.890030000000001
1.650714 14.906349999999998
1.651714 14.92223
1.652714 14.93769
1.653714 14.9527
1.654714 14.967279999999999
1.655714 14.98142
1.656714 14.99512
1.657714 15.008379999999999
1.658714 15.0212
1.659714 15.033579999999999
1.660714 15.04553
1.661714 15.05705
1.662714 15.068129999999998
1.663714 15.07878
1.664714 15.088989999999999
1.665714 15.09877
1.666714 15.108099999999999
1.667714 15.11699
1.668714 15.125449999999999
1.669714 15.133460000000001
1.670714 15.14104
1.671714 15.14817
1.672714 15.154860000000001
1.673714 15.16112
1.674714 15.16693
1.675714 15.17231
1.676714 15.17726
1.677714 15.18177
1.678714 15.18584
1.679714 15.18948
1.680714 15.19268
1.681714 15.19545
1.682714 15.197769999999998
1.683714 15.19964
1.684714 15.201080000000001
1.685714 15.202089999999998
1.686714 15.20265
1.687714 15.202779999999999
1.688714 15.20249
1.689714 15.20175
1.690714 15.20059
1.691714 15.198999999999998
1.692714 15.196970000000002
1.693714 15.19451
1.694714 15.19162
1.695714 15.188299999999998
1.696714 15.184539999999998
1.697714 15.180340000000001
1.698714 15.17571
1.699714 15.170639999999999
1.700714 15.165149999999999
1.701714 15.159220000000001
1.702714 15.15286
1.703714 15.146090000000001
1.704714 15.13889
1.705714 15.131269999999999
1.706714 15.123220000000002
1.707714 15.114759999999999
1.708714 15.10587
1.709714 15.09655
1.710714 15.08681
1.711714 15.07664
1.712714 15.06605
1.713714 15.05504
1.714714 15.043599999999998
1.715714 15.03174
1.716714 15.01946
1.717714 15.00677
1.718714 14.99366
1.719714 14.98014
1.720714 14.96622
1.721714 14.951880000000001
1.722714 14.937130000000002
1.723714 14.921980000000001
1.724714 14.9064
1.725714 14.890419999999999
1.726714 14.874019999999998
1.727714 14.857210000000002
1.728714 14.83999
1.729714 14.822360000000002
1.730714 14.804329999999998
1.731714 14.7859
1.732714 14.767069999999999
1.733714 14.747850000000001
1.734714 14.72822
1.735714 14.70821
1.736714 14.687800000000001
1.737714 14.666989999999998
1.738714 14.64579
1.739714 14.62419
1.740714 14.60219
1.741714 14.5798
1.742714 14.557020000000001
1.743714 14.53386
1.744714 14.5103
1.745714 14.48637
1.746714 14.462050000000001
1.747714 14.437349999999999
1.748714 14.41227
1.749714 14.38681
1.750714 14.360980000000001
1.751714 14.334769999999999
1.752714 14.30818
1.753714 14.28122
1.754714 14.253879999999999
1.755714 14.22617
1.756714 14.198089999999999
1.757714 14.16963
1.758714 14.140820000000001
1.759714 14.11164
1.760714 14.0821
1.761714 14.052200000000001
1.762714 14.02195
1.763714 13.99134
1.764714 13.96037
1.765714 13.929050000000002
1.766714 13.89737
1.767714 13.86533
1.768714 13.83295
1.769714 13.80022
1.770714 13.76714
1.771714 13.73372
1.772714 13.69995
1.773714 13.665849999999999
1.774714 13.631409999999999
1.775714 13.596639999999999
1.776714 13.56153
1.777714 13.526089999999998
1.778714 13.49032
1.779714 13.45422
1.780714 13.41778
1.781714 13.38102
1.782714 13.34392
1.783714 13.3065
1.784714 13.268759999999999
1.785714 13.230710000000002
1.786714 13.19234
1.787714 13.15367
1.788714 13.11468
1.789714 13.075380000000001
1.790714 13.035779999999999
1.791714 12.995870000000002
1.792714 12.955639999999999
1.793714 12.91512
1.794714 12.874289999999998
1.795714 12.83316
1.796714 12.791739999999999
1.797714 12.750020000000001
1.798714 12.708
1.799714 12.6657
1.800714 12.62311
1.801714 12.580240000000002
1.802714 12.537090000000001
1.803714 12.49367
1.804714 12.44997
1.805714 12.406
1.806714 12.361740000000001
1.807714 12.3172
1.808714 12.27238
1.809714 12.22729
1.810714 12.181930000000001
1.811714 12.1363
1.812714 12.09041
1.813714 12.04426
1.814714 11.997860000000001
1.815714 11.95121
1.816714 11.90431
1.817714 11.85716
1.818714 11.80977
1.819714 11.762129999999999
1.820714 11.71425
1.821714 11.666120000000001
1.822714 11.617750000000001
1.823714 11.56914
1.824714 11.52028
1.825714 11.47118
1.826714 11.42184
1.827714 11.37228
1.828714 11.32251
1.829714 11.272509999999999
1.830714 11.2223
1.831714 11.17188
1.832714 11.12124
1.833714 11.07038
1.834714 11.01931
1.835714 10.968029999999999
1.836714 10.91654
1.837714 10.864840000000001
1.838714 10.81293
1.839714 10.76082
1.840714 10.7085
1.841714 10.65599
1.842714 10.60329
1.843714 10.5504
1.844714 10.49733
1.845714 10.44408
1.846714 10.390649999999999
1.847714 10.33705
1.848714 10.28326
1.849714 10.22929
1.850714 10.17514
1.851714 10.120809999999999
1.852714 10.066310000000001
1.853714 10.01163
1.854714 9.9567927
1.855714 9.9017948
1.856714 9.8466404
1.857714 9.7913325
1.858714 9.7358733
1.859714 9.6802659
1.860714 9.6245125
1.861714 9.5686153
1.862714 9.512575
1.863714 9.456392399999999
1.864714 9.400066
1.865714 9.3435958
1.866714 9.2869826
1.867714 9.230228499999999
1.868714 9.1733389
1.869714 9.1163196
1.870714 9.0591781
1.871714 9.001920400000001
1.872714 8.9445502
1.873714 8.887068900000001
1.874714 8.829476699999999
1.875714 8.7717719
1.876714 8.7139539
1.877714 8.656022700000001
1.878714 8.5979804
1.879714 8.5398294
1.880714 8.4815733
1.881714 8.423214399999999
1.882714 8.3647564
1.883714 8.306203
1.884714 8.2475588
1.885714 8.188828099999998
1.886714 8.1300154
1.887714 8.0711268
1.888714 8.0121636
1.889714 7.9531275
1.890714 7.8940168
1.891714 7.834828600000001
1.892714 7.7755623
1.893714 7.7162184
1.894714 7.6567993
1.895714 7.5973101000000005
1.896714 7.537756900000001
1.897714 7.4781448
1.898714 7.4184775
1.899714 7.3587589
1.900714 7.2989911
1.901714 7.2391756
1.902714 7.1793146000000005
1.903714 7.1194112
1.904714 7.0594661
1.905714 6.999479999999999
1.906714 6.9394529
1.907714 6.8793848
1.908714 6.8192765
1.909714 6.759129499999999
1.910714 6.6989467
1.911714 6.6387348
1.912714 6.5784997999999995
1.913714 6.518247000000001
1.914714 6.457980000000001
1.915714 6.3977018
1.916714 6.3374132
1.917714 6.2771142
1.918714 6.2168054
1.919714 6.156487800000001
1.920714 6.0961625999999995
1.921714 6.0358319
1.922714 5.9754971
1.923714 5.9151597
1.924714 5.8548216
1.925714 5.7944853
1.926714 5.7341542
1.927714 5.6738328
1.928714 5.6135256
1.929714 5.553235900000001
1.930714 5.4929662
1.931714 5.4327179
1.932714 5.3724911
1.933714 5.3122863
1.934714 5.2521043
1.935714 5.1919464
1.936714 5.1318154
1.937714 5.0717138
1.938714 5.011645
1.939714 4.9516119
1.940714 4.8916172
1.941714 4.8316631
1.942714 4.7717519
1.943714 4.7118858
1.944714 4.6520676
1.945714 4.592300600000001
1.946714 4.5325864000000005
1.947714 4.4729263
1.948714 4.4133208999999995
1.949714 4.353771
1.950714 4.2942777
1.951714 4.2348433
1.952714 4.1754715
1.953714 4.116166000000001
1.954714 4.0569298
1.955714 3.9977651000000005
1.956714 3.9386734
1.957714 3.8796555
1.958714 3.8207117
1.959714 3.7618432
1.960714 3.7030518
1.961714 3.6443394
1.962714 3.5857078000000002
1.963714 3.52716
1.964714 3.4686979
1.965714 3.4103232999999995
1.966714 3.3520388999999997
1.967714 3.2938477
1.968714 3.2357529000000005
1.969714 3.1777576
1.970714 3.1198643
1.971714 3.0620746
1.972714 3.0043891
1.973714 2.9468071
1.974714 2.8893281
1.975714 2.8319521
1.976714 2.7746804
1.977714 2.7175156
1.978714 2.6604612999999997
1.979714 2.6035209999999998
1.980714 2.546698
1.981714 2.489995
1.982714 2.433414
1.983714 2.3769565
1.984714 2.320624
1.985714 2.2644183
1.986714 2.2083407
1.987714 2.1523925999999998
1.988714 2.0965744
1.989714 2.0408855999999997
1.990714 1.9853259
1.991714 1.929896
1.992714 1.8745973999999999
1.993714 1.8194335
1.994714 1.7644080999999998
1.995714 1.7095257
1.996714 1.6547897999999999
1.997714 1.6002033
1.998714 1.5457676
1.999714 1.4914828999999998
2.000714 1.4373488
2.001714 1.3833645
2.002714 1.3295297
2.003714 1.2758444
2.004714 1.2223094
2.005714 1.1689261
2.006714 1.1156961
2.007714 1.0626221
2.008714 1.0097071000000002
2.009714 0.95695416
2.010714 0.90436665
2.011714 0.8519474399999999
2.012714 0.79969894
2.013714 0.74762246
2.014714 0.69571813
2.015714 0.64398525
2.016714 0.59242267
2.017714 0.5410294
2.018714 0.48980541
2.019714 0.43875151
2.020714 0.38786966
2.021714 0.33716254
2.022714 0.28663331000000003
2.023714 0.23628513
2.024714 0.18612116
2.025714 0.1361439
2.026714 0.086355204
2.027714 0.036756080000000003
2.028714 -0.012653483
2.029714 -0.061874342
2.030714 -0.11090763
2.031714 -0.15975467000000002
2.032714 -0.20841623
2.033714 -0.25689213
2.034714 -0.30518097
2.035714 -0.35328022
2.036714 -0.4011868
2.037714 -0.44889729
2.038714 -0.49640844
2.039714 -0.54371781
2.040714 -0.59082364
2.041714 -0.6377248999999999
2.042714 -0.68442137
2.043714 -0.73091383
2.044714 -0.7772035
2.045714 -0.82329176
2.046714 -0.8691798000000001
2.047714 -0.9148680600000001
2.048714 -0.9603560000000001
2.049714 -1.005642
2.050714 -1.0507231000000001
2.051714 -1.0955952999999998
2.052714 -1.1402546
2.053714 -1.1846977
2.054714 -1.2289227
2.055714 -1.272929
2.056714 -1.3167175
2.057714 -1.3602899
2.058714 -1.403648
2.059714 -1.4467931
2.060714 -1.4897261
2.061714 -1.5324471
2.062714 -1.5749557
2.063714 -1.6172513
2.064714 -1.6593328
2.065714 -1.701198
2.066714 -1.7428442999999998
2.067714 -1.7842684000000002
2.068714 -1.8254669000000001
2.069714 -1.8664375
2.070714 -1.9071791
2.071714 -1.9476928
2.072714 -1.9879808999999997
2.073714 -2.0280462
2.074714 -2.0678909
2.075714 -2.1075165
2.076714 -2.1469219
2.077714 -2.1861047
2.078714 -2.2250623000000003
2.079714 -2.263792
2.080714 -2.3022918
2.081714 -2.3405606
2.082714 -2.3785977
2.083714 -2.4164027
2.084714 -2.4539752000000004
2.085714 -2.4913147
2.086714 -2.5284214
2.087714 -2.565296
2.088714 -2.6019400000000004
2.089714 -2.6383555999999997
2.090714 -2.6745448
2.091714 -2.7105084
2.092714 -2.7462453
2.093714 -2.7817529
2.094714 -2.8170271000000002
2.095714 -2.8520646
2.096714 -2.8868629
2.097714 -2.9214218
2.098714 -2.9557427
2.099714 -2.989828
2.100714 -3.0236796999999997
2.101714 -3.057299
2.102714 -3.0906856
2.103714 -3.1238385
2.104714 -3.1567566
2.105714 -3.1894397
2.106714 -3.2218885000000004
2.107714 -3.2541032999999997
2.108714 -3.2860845
2.109714 -3.3178315
2.110714 -3.3493417999999995
2.111714 -3.380613
2.112714 -3.4116432000000003
2.113714 -3.4424324
2.114714 -3.4729816
2.115714 -3.5032939
2.116714 -3.5333727
2.117714 -3.5632197
2.118714 -3.5928354000000002
2.119714 -3.6222178
2.120714 -3.6513641
2.121714 -3.6802717
2.122714 -3.7089393
2.123714 -3.7373668999999996
2.124714 -3.7655562
2.125714 -3.7935089
2.126714 -3.8212257999999997
2.127714 -3.8487072999999996
2.128714 -3.8759526
2.129714 -3.9029609
2.130714 -3.9297324000000002
2.131714 -3.9562676
2.132714 -3.9825693
2.133714 -4.0086396
2.134714 -4.0344793
2.135714 -4.0600877
2.136714 -4.0854629000000005
2.137714 -4.1106015000000005
2.138714 -4.1355014
2.139714 -4.1601617
2.140714 -4.184583900000001
2.141714 -4.2087708
2.142714 -4.232725100000001
2.143714 -4.2564496
2.144714 -4.2799450000000006
2.145714 -4.3032102000000005
2.146714 -4.3262437
2.147714 -4.3490436
2.148714 -4.3716095
2.149714 -4.3939419
2.150714 -4.4160422
2.151714 -4.437911499999999
2.152714 -4.4595502
2.153714 -4.480958
2.154714 -4.5021333
2.155714 -4.523075700000001
2.156714 -4.5437861
2.157714 -4.564267
2.158714 -4.5845218
2.159714 -4.6045534
2.160714 -4.6243634
2.161714 -4.6439517
2.162714 -4.6633165
2.163714 -4.682454099999999
2.164714 -4.7013622
2.165714 -4.7200397
2.166714 -4.738486900000001
2.167714 -4.7567066
2.168714 -4.7747012
2.169714 -4.7924731
2.170714 -4.8100233
2.171714 -4.8273522
2.172714 -4.8444595
2.173714 -4.8613451
2.174714 -4.8780106
2.175714 -4.894457399999999
2.176714 -4.9106874000000005
2.177714 -4.9267009
2.178714 -4.9424972
2.179714 -4.9580745
2.180714 -4.9734305999999995
2.181714 -4.988563399999999
2.182714 -5.0034735
2.183714 -5.0181635
2.184714 -5.0326373
2.185714 -5.0468991999999995
2.186714 -5.0609522
2.187714 -5.0747972
2.188714 -5.088434
2.189714 -5.1018614
2.190714 -5.115078
2.191714 -5.1280826
2.192714 -5.1408757
2.193714 -5.1534582
2.194714 -5.1658306000000005
2.195714 -5.177993
2.196714 -5.1899448
2.197714 -5.201686199999999
2.198714 -5.2132171
2.199714 -5.224539
2.200714 -5.2356549
2.201714 -5.2465684999999995
2.202714 -5.2572832
2.203714 -5.2678008
2.204714 -5.2781217
2.205714 -5.288244000000001
2.206714 -5.2981652
2.207714 -5.3078838
2.208714 -5.3173989
2.209714 -5.3267114
2.210714 -5.3358234
2.211714 -5.3447377
2.212714 -5.353456
2.213714 -5.3619802000000005
2.214714 -5.3703110999999994
2.215714 -5.378449
2.216714 -5.3863946
2.217714 -5.3941495999999995
2.218714 -5.4017153
2.219714 -5.4090932
2.220714 -5.4162837999999995
2.221714 -5.4232862
2.222714 -5.4300986
2.223714 -5.4367196
2.224714 -5.443149099999999
2.225714 -5.4493878
2.226714 -5.455438399999999
2.227714 -5.4613046
2.228714 -5.4669902
2.229714 -5.472497300000001
2.230714 -5.477827
2.231714 -5.4829795
2.232714 -5.4879539
2.233714 -5.4927491
2.234714 -5.4973654
2.235714 -5.5018038
2.236714 -5.5060647
2.237714 -5.5101492
2.238714 -5.5140573999999996
2.239714 -5.5177893
2.240714 -5.5213455
2.241714 -5.5247273
2.242714 -5.5279374
2.243714 -5.5309784
2.244714 -5.5338528
2.245714 -5.5365629
2.246714 -5.5391092
2.247714 -5.5414911
2.248714 -5.543707700000001
2.249714 -5.5457573
2.250714 -5.5476393999999996
2.251714 -5.5493549
2.252714 -5.5509053
2.253714 -5.552293
2.254714 -5.5535201
2.255714 -5.5545885
2.256714 -5.555499299999999
2.257714 -5.5562537
2.258714 -5.5568524
2.259714 -5.5572968
2.260714 -5.5575881
2.261714 -5.5577271
2.262714 -5.5577144
2.263714 -5.5575501
2.264714 -5.5572338
2.265714 -5.5567648
2.266714 -5.5561434
2.267714 -5.5553708
2.268714 -5.5544484
2.269714 -5.553379700000001
2.270714 -5.5521667
2.271714 -5.5508118
2.272714 -5.5493165
2.273714 -5.5476807
2.274714 -5.5459041000000004
2.275714 -5.5439863
2.276714 -5.5419274
2.277714 -5.5397283
2.278714 -5.5373903
2.279714 -5.5349145
2.280714 -5.532302
2.281714 -5.5295537999999995
2.282714 -5.5266708
2.283714 -5.5236541
2.284714 -5.5205047
2.285714 -5.517225
2.286714 -5.5138167000000005
2.287714 -5.5102818
2.288714 -5.5066206
2.289714 -5.5028331
2.290714 -5.4989189000000005
2.291714 -5.494877
2.292714 -5.4907069
2.293714 -5.4864094
2.294714 -5.4819867
2.295714 -5.4774411
2.296714 -5.4727755
2.297714 -5.4679923
2.298714 -5.4630924
2.299714 -5.4580767
2.300714 -5.452945499999999
2.301714 -5.4476995
2.302714 -5.4423392
2.303714 -5.4368649
2.304714 -5.4312777
2.305714 -5.425578000000001
2.306714 -5.4197658
2.307714 -5.4138407
2.308714 -5.4078028
2.309714 -5.4016531
2.310714 -5.3953931
2.311714 -5.3890253999999995
2.312714 -5.3825527
2.313714 -5.375978
2.314714 -5.3693023
2.315714 -5.3625267
2.316714 -5.3556506
2.317714 -5.3486735
2.318714 -5.341595
2.319714 -5.3344157
2.320714 -5.327136100000001
2.321714 -5.3197581000000005
2.322714 -5.3122833
2.323714 -5.3047128
2.324714 -5.297048
2.325714 -5.2892894
2.326714 -5.2814376
2.327714 -5.2734938
2.328714 -5.2654597999999995
2.329714 -5.2573368
2.330714 -5.2491266
2.331714 -5.2408297
2.332714 -5.2324459
2.333714 -5.223975
2.334714 -5.2154161
2.335714 -5.2067692999999995
2.336714 -5.1980361
2.337714 -5.189218
2.338714 -5.1803178999999995
2.339714 -5.1713381
2.340714 -5.1622804
2.341714 -5.1531456
2.342714 -5.1439337
2.343714 -5.1346447
2.344714 -5.125278600000001
2.345714 -5.1158357
2.346714 -5.1063168999999995
2.347714 -5.0967234999999995
2.348714 -5.0870564
2.349714 -5.077316199999999
2.350714 -5.0675038
2.351714 -5.0576191
2.352714 -5.0476633
2.353714 -5.0376378
2.354714 -5.0275445
2.355714 -5.0173853
2.356714 -5.0071619
2.357714 -4.9968757
2.358714 -4.9865264
2.359714 -4.976113499999999
2.360714 -4.9656361
2.361714 -4.9550936
2.362714 -4.9444869
2.363714 -4.9338169
2.364714 -4.9230862
2.365714 -4.9122967
2.366714 -4.9014505
2.367714 -4.890549200000001
2.368714 -4.8795931
2.369714 -4.868583
2.370714 -4.8575189
2.371714 -4.8464015
2.372714 -4.8352312
2.373714 -4.8240084
2.374714 -4.8127335
2.375714 -4.8014063
2.376714 -4.7900271000000005
2.377714 -4.7785956
2.378714 -4.7671128
2.379714 -4.755579699999999
2.380714 -4.7439981
2.381714 -4.7323704
2.382714 -4.7206994
2.383714 -4.7089867
2.384714 -4.6972334
2.385714 -4.6854395
2.386714 -4.6736047
2.387714 -4.6617277
2.388714 -4.6498079
2.389714 -4.6378455999999995
2.390714 -4.6258412
2.391714 -4.6137961999999995
2.392714 -4.6017118
2.393714 -4.5895889
2.394714 -4.5774285
2.395714 -4.5652319
2.396714 -4.5530003
2.397714 -4.5407355
2.398714 -4.528438700000001
2.399714 -4.5161113
2.400714 -4.503754499999999
2.401714 -4.4913683
2.402714 -4.4789519
2.403714 -4.4665046
2.404714 -4.454024899999999
2.405714 -4.4415124
2.406714 -4.4289678
2.407714 -4.4163927
2.408714 -4.403789000000001
2.409714 -4.391158399999999
2.410714 -4.3785032
2.411714 -4.3658244999999996
2.412714 -4.3531227999999995
2.413714 -4.3403987
2.414714 -4.3276522
2.415714 -4.3148842
2.416714 -4.3020945
2.417714 -4.2892843
2.418714 -4.2764537
2.419714 -4.2636028999999995
2.420714 -4.2507321000000005
2.421714 -4.2378411
2.422714 -4.22493
2.423714 -4.2119998
2.424714 -4.199052200000001
2.425714 -4.1860893
2.426714 -4.1731127
2.427714 -4.1601229
2.428714 -4.1471206
2.429714 -4.1341048
2.430714 -4.1210748
2.431714 -4.1080303
2.432714 -4.0949713
2.433714 -4.081898600000001
2.434714 -4.0688135
2.435714 -4.0557176
2.436714 -4.0426124
2.437714 -4.0294979
2.438714 -4.0163747999999995
2.439714 -4.0032435
2.440714 -3.9901039999999997
2.441714 -3.9769579
2.442714 -3.9638056999999995
2.443714 -3.9506487999999997
2.444714 -3.9374877
2.445714 -3.9243218000000004
2.446714 -3.9111505999999996
2.447714 -3.8979735
2.448714 -3.8847908
2.449714 -3.8716033
2.450714 -3.8584128000000004
2.451714 -3.8452214999999996
2.452714 -3.8320307
2.453714 -3.8188413
2.454714 -3.805653
2.455714 -3.7924651
2.456714 -3.7792761
2.457714 -3.7660856
2.458714 -3.7528939999999995
2.459714 -3.7397020000000003
2.460714 -3.7265110999999997
2.461714 -3.7133221
2.462714 -3.7001356
2.463714 -3.6869517999999997
2.464714 -3.673771
2.465714 -3.6605943
2.466714 -3.6474232000000004
2.467714 -3.6342597999999997
2.468714 -3.6211055
2.469714 -3.6079611999999996
2.470714 -3.5948262
2.471714 -3.5816986
2.472714 -3.5685763
2.473714 -3.5554577
2.474714 -3.5423424000000003
2.475714 -3.5292320000000004
2.476714 -3.516129
2.477714 -3.5030365
2.478714 -3.4899563000000002
2.479714 -3.4768891
2.480714 -3.4638348999999997
2.481714 -3.4507934
2.482714 -3.4377638000000004
2.483714 -3.4247465
2.484714 -3.4117423000000002
2.485714 -3.3987510999999997
2.486714 -3.3857729
2.487714 -3.3728067
2.488714 -3.3598508999999996
2.489714 -3.3469036
2.490714 -3.3339646
2.491714 -3.3210360000000003
2.492714 -3.3081204000000004
2.493714 -3.2952227
2.494714 -3.2823458
2.495714 -3.2694916999999997
2.496714 -3.25666
2.497714 -3.2438479
2.498714 -3.2310526999999998
2.499714 -3.218272
2.500714 -3.2055046
2.501714 -3.1927519
2.502714 -3.1800147
2.503714 -3.1672943
2.504714 -3.1545915
2.505714 -3.1419057
2.506714 -3.1292368
2.507714 -3.1165857000000003
2.508714 -3.1039543
2.509714 -3.0913461
2.510714 -3.0787643
2.511714 -3.0662108
2.512714 -3.0536852999999997
2.513714 -3.0411847
2.514714 -3.0287044
2.515714 -3.01624
2.516714 -3.0037889
2.517714 -2.9913517
2.518714 -2.9789312
2.519714 -2.9665314
2.520714 -2.9541560000000002
2.521714 -2.9418072
2.522714 -2.9294852
2.523714 -2.9171892
2.524714 -2.904918
2.525714 -2.8926721
2.526714 -2.8804526
2.527714 -2.8682612
2.528714 -2.8560987
2.529714 -2.8439637
2.530714 -2.8318532
2.531714 -2.8197631000000003
2.532714 -2.8076904
2.533714 -2.7956342
2.534714 -2.7835973
2.535714 -2.7715847
2.536714 -2.7596021
2.537714 -2.7476534
2.538714 -2.7357401
2.539714 -2.7238602
2.540714 -2.7120097999999997
2.541714 -2.7001856
2.542714 -2.6883854
2.543714 -2.6766095
2.544714 -2.6648598
2.545714 -2.6531382
2.546714 -2.6414452
2.547714 -2.6297797000000003
2.548714 -2.6181394
2.549714 -2.6065225
2.550714 -2.594929
2.551714 -2.5833618
2.552714 -2.5718253
2.553714 -2.5603246
2.554714 -2.5488621
2.555714 -2.5374372
2.556714 -2.5260463
2.557714 -2.514684
2.558714 -2.5033456999999997
2.559714 -2.4920294
2.560714 -2.4807366
2.561714 -2.4694708999999997
2.562714 -2.4582366
2.563714 -2.4470362999999997
2.564714 -2.4358699
2.565714 -2.4247351999999998
2.566714 -2.4136294
2.567714 -2.4025513
2.568714 -2.3915018999999997
2.569714 -2.3804843
2.570714 -2.3695022
2.571714 -2.3585575000000003
2.572714 -2.3476494
2.573714 -2.3367746
2.574714 -2.3259282
2.575714 -2.3151066
2.576714 -2.304309
2.577714 -2.2935381
2.578714 -2.2827984999999997
2.579714 -2.272095
2.580714 -2.2614302
2.581714 -2.2508033
2.582714 -2.2402108
2.583714 -2.2296486
2.584714 -2.2191141
2.585714 -2.2086069
2.586714 -2.1981299
2.587714 -2.187687
2.588714 -2.1772812999999998
2.589714 -2.1669133
2.590714 -2.1565806
2.591714 -2.1462794
2.592714 -2.1360066
2.593714 -2.1257613
2.594714 -2.1155456
2.595714 -2.1053636
2.596714 -2.0952191
2.597714 -2.0851137
2.598714 -2.0750456
2.599714 -2.0650107
2.600714 -2.0550045999999997
2.601714 -2.0450244
2.602714 -2.0350702
2.603714 -2.0251457
2.604714 -2.0152558000000003
2.605714 -2.0054044
2.606714 -1.9955931
2.607714 -1.98582
2.608714 -1.9760814000000002
2.609714 -1.9663734
2.610714 -1.9566946
2.611714 -1.9470461000000001
2.612714 -1.9374311000000002
2.613714 -1.9278526
2.614714 -1.9183122000000001
2.615714 -1.908808
2.616714 -1.8993365000000002
2.617714 -1.8898936000000002
2.618714 -1.8804774
2.619714 -1.8710886999999998
2.620714 -1.8617314999999999
2.621714 -1.8524108000000001
2.622714 -1.8431304
2.623714 -1.8338908
2.624714 -1.8246893
2.625714 -1.8155214999999998
2.626714 -1.8063829999999998
2.627714 -1.7972717
2.628714 -1.7881883
2.629714 -1.7791362000000002
2.630714 -1.7701189999999998
2.631714 -1.7611386
2.632714 -1.7521944
2.633714 -1.7432838999999998
2.634714 -1.7344036999999999
2.635714 -1.7255526
2.636714 -1.7167314999999999
2.637714 -1.7079438999999998
2.638714 -1.6991938000000002
2.639714 -1.6904837999999998
2.640714 -1.6818136000000001
2.641714 -1.6731795
2.642714 -1.6645763
2.643714 -1.6559996000000001
2.644714 -1.6474474
2.645714 -1.6389219
2.646714 -1.6304273
2.647714 -1.6219681
2.648714 -1.6135471
2.649714 -1.6051643
2.650714 -1.596817
2.651714 -1.5885021999999998
2.652714 -1.5802175000000003
2.653714 -1.5719632000000001
2.654714 -1.5637418
2.655714 -1.5555564
2.656714 -1.5474085
2.657714 -1.5392967
2.658714 -1.5312174
2.659714 -1.5231658000000001
2.660714 -1.5151382999999998
2.661714 -1.5071347000000002
2.662714 -1.4991581
2.663714 -1.4912137
2.664714 -1.4833063
2.665714 -1.4754385
2.666714 -1.4676092
2.667714 -1.459815
2.668714 -1.4520514
2.669714 -1.4443154
2.670714 -1.4366071
2.671714 -1.4289286
2.672714 -1.4212833
2.673714 -1.4136732
2.674714 -1.4060975999999998
2.675714 -1.3985537
2.676714 -1.3910375000000001
2.677714 -1.3835464
2.678714 -1.3760808
2.679714 -1.3686442
2.680714 -1.3612416
2.681714 -1.353877
2.682714 -1.3465519000000001
2.683714 -1.3392637
2.684714 -1.3320076
2.685714 -1.3247783000000002
2.686714 -1.3175731
2.687714 -1.3103924
2.688714 -1.3032398
2.689714 -1.2961198
2.690714 -1.289035
2.691714 -1.2819855
2.692714 -1.2749679999999999
2.693714 -1.2679784
2.694714 -1.2610134
2.695714 -1.2540727999999999
2.696714 -1.2471594000000001
2.697714 -1.2402777
2.698714 -1.2334313
2.699714 -1.226621
2.700714 -1.2198442
2.701714 -1.2130959000000001
2.702714 -1.2063716
2.703714 -1.1996692999999998
2.704714 -1.192991
2.705714 -1.1863413
2.706714 -1.1797257
2.707714 -1.1731472
2.708714 -1.1666052999999998
2.709714 -1.1600958
2.710714 -1.1536131
2.711714 -1.1471529
2.712714 -1.1407143
2.713714 -1.1342999
2.714714 -1.1279145000000002
2.715714 -1.1215624
2.716714 -1.1152449
2.717714 -1.1089597
2.718714 -1.102702
2.719714 -1.0964674
2.720714 -1.090254
2.721714 -1.0840636000000001
2.722714 -1.0779009000000002
2.723714 -1.0717710999999999
2.724714 -1.065677
2.725714 -1.0596174
2.726714 -1.0535875
2.727714 -1.0475813
2.728714 -1.0415943
2.729714 -1.0356260000000002
2.730714 -1.0296799
2.731714 -1.0237618
2.732714 -1.017877
2.733714 -1.0120272
2.734714 -1.0062099999999998
2.735714 -1.0004202
2.736714 -0.99465214
2.737714 -0.98890299
2.738714 -0.98317396
2.739714 -0.9774696100000001
2.740714 -0.97179553
2.741714 -0.96615516
2.742714 -0.9605480399999999
2.743714 -0.9549699700000001
2.744714 -0.94941529
2.745714 -0.9438795999999999
2.746714 -0.93836235
2.747714 -0.93286708
2.748714 -0.9273996600000001
2.749714 -0.92196502
2.750714 -0.91656456
2.751714 -0.9111952
2.752714 -0.90585072
2.753714 -0.90052476
2.754714 -0.8952139899999999
2.755714 -0.88991961
2.756714 -0.88464702
2.757714 -0.87940283
2.758714 -0.87419171
2.759714 -0.86901411
2.760714 -0.86386604
2.761714 -0.85874144
2.762714 -0.8536350899999999
2.763714 -0.8485453199999999
2.764714 -0.84347473
2.765714 -0.8384285499999999
2.766714 -0.8334118899999999
2.767714 -0.8284265199999999
2.768714 -0.82347011
2.769714 -0.8185370799999999
2.770714 -0.81362156
2.771714 -0.80872076
2.772714 -0.80383625
2.773714 -0.79897363
2.774714 -0.79413978
2.775714 -0.78933919
2.776714 -0.78457193
2.777714 -0.77983318
2.778714 -0.7751157
2.779714 -0.77041308
2.780714 -0.7657228
2.781714 -0.7610471
2.782714 -0.75639165
2.783714 -0.7517626000000001
2.784714 -0.74716327
2.785714 -0.7425928
2.786714 -0.73804678
2.787714 -0.7335199
2.788714 -0.7290089
2.789714 -0.72451462
2.790714 -0.72004143
2.791714 -0.71559506
2.792714 -0.71117929
2.793714 -0.70679365
2.794714 -0.7024333300000001
2.795714 -0.6980911799999999
2.796714 -0.69376118
2.797714 -0.6894411500000001
2.798714 -0.68513406
2.799714 -0.6808463
2.800714 -0.6765849
2.801714 -0.67235394
2.802714 -0.66815307
2.803714 -0.66397768
2.804714 -0.6598216
2.805714 -0.6556801999999999
2.806714 -0.65155262
2.807714 -0.64744181
2.808714 -0.64335265
2.809714 -0.6392890099999999
2.810714 -0.63525131
2.811714 -0.63123615
2.812714 -0.62723798
2.813714 -0.62325201
2.814714 -0.61927699
2.815714 -0.61531602
2.816714 -0.61137546
2.817714 -0.60746181
2.818714 -0.6035787499999999
2.819714 -0.59972527
2.820714 -0.59589618
2.821714 -0.5920845499999999
2.822714 -0.58828499
2.823714 -0.58449591
2.824714 -0.58072
2.825714 -0.5769623899999999
2.826714 -0.57322783
2.827714 -0.56951819
2.828714 -0.5658316
2.829714 -0.56216358
2.830714 -0.55850963
2.831714 -0.55486793
2.832714 -0.5512402399999999
2.833714 -0.54763127
2.834714 -0.54404601
2.835714 -0.54048719
2.836714 -0.53695356
2.837714 -0.53344024
2.838714 -0.5299410800000001
2.839714 -0.52645155
2.840714 -0.52297092
2.841714 -0.51950268
2.842714 -0.5160526799999999
2.843714 -0.51262635
2.844714 -0.50922614
2.845714 -0.50585046
2.846714 -0.50249477
2.847714 -0.49915379
2.848714 -0.49582436
2.849714 -0.49250661
2.850714 -0.48920373
2.851714 -0.48591974
2.852714 -0.48265723
2.853714 -0.47941575999999997
2.854714 -0.47619207999999996
2.855714 -0.47298172
2.856714 -0.46978164
2.857714 -0.46659191
2.858714 -0.46341610000000005
2.859714 -0.46025948
2.860714 -0.45712669
2.861714 -0.45401938
2.862714 -0.45093525999999995
2.863714 -0.44786935000000005
2.864714 -0.44481614999999997
2.865714 -0.44177206999999996
2.866714 -0.43873708
2.867714 -0.43571428
2.868714 -0.43270801999999997
2.869714 -0.42972163999999996
2.870714 -0.42675585
2.871714 -0.42380854
2.872714 -0.42087612999999996
2.873714 -0.41795583000000003
2.874714 -0.41504697999999995
2.875714 -0.41215173000000005
2.876714 -0.40927361999999995
2.877714 -0.40641567
2.878714 -0.40357853
2.879714 -0.40075998
2.880714 -0.39795577
2.881714 -0.39516161000000005
2.882714 -0.39237546999999995
2.883714 -0.38959843
2.884714 -0.38683430999999996
2.885714 -0.38408781
2.886714 -0.38136235
2.887714 -0.37865847999999996
2.888714 -0.37597380999999996
2.889714 -0.37330429
2.890714 -0.37064624
2.891714 -0.36799808
2.892714 -0.36536069
2.893714 -0.36273669
2.894714 -0.36012873
2.895714 -0.35753793
2.896714 -0.35496322
2.897714 -0.35240208
2.898714 -0.34985209
2.899714 -0.34731245
2.900714 -0.34478467
2.901714 -0.34227208
2.902714 -0.33977816
2.903714 -0.33730471
2.904714 -0.33485086
2.905714 -0.33241324
2.906714 -0.32998733
2.907714 -0.32756957000000003
2.908714 -0.32515875
2.909714 -0.32275633
2.910714 -0.32036561
2.911714 -0.3179899
2.912714 -0.31563109
2.913714 -0.31328888
2.914714 -0.31096134
2.915714 -0.30864624
2.916714 -0.30634247000000003
2.917714 -0.30405074000000004
2.918714 -0.30177303
2.919714 -0.29951141000000003
2.920714 -0.29726662000000004
2.921714 -0.29503733000000004
2.922714 -0.2928206
2.923714 -0.29061309
2.924714 -0.28841277
2.925714 -0.28621994
2.926714 -0.2840372
2.927714 -0.2818682
2.928714 -0.27971608000000003
2.929714 -0.2775819
2.930714 -0.27546443000000004
2.931714 -0.27336073
2.932714 -0.2712677
2.933714 -0.26918356
2.934714 -0.26710851
2.935714 -0.26504435
2.936714 -0.26299329
2.937714 -0.26095659000000004
2.938714 -0.2589338
2.939714 -0.2569231
2.940714 -0.25492236
2.941714 -0.25293045000000003
2.942714 -0.25094803
2.943714 -0.24897738
2.944714 -0.24702122999999998
2.945714 -0.24508133000000001
2.946714 -0.24315738
2.947714 -0.24124708
2.948714 -0.23934701
2.949714 -0.23745438000000002
2.950714 -0.23556824
2.951714 -0.23368999999999998
2.952714 -0.2318227
2.953714 -0.22996953
2.954714 -0.22813238
2.955714 -0.22631097
2.956714 -0.22450325
2.957714 -0.22270645
2.958714 -0.22091859
2.959714 -0.21913927000000002
2.960714 -0.21736971
2.961714 -0.21561175000000002
2.962714 -0.21386654
2.963714 -0.2121337
2.964714 -0.21041136000000002
2.965714 -0.2086971
2.966714 -0.20698935
2.967714 -0.20528848
2.968714 -0.20359688999999997
2.969714 -0.20191813999999997
2.970714 -0.20025529000000003
2.971714 -0.19860949999999997
2.972714 -0.19697943
2.973714 -0.19536174
2.974714 -0.19375267
2.975714 -0.19214958
2.976714 -0.19055201
2.977714 -0.18896168
2.978714 -0.18738136
2.979714 -0.18581339
2.980714 -0.18425861000000002
2.981714 -0.18271608
2.982714 -0.18118394999999998
2.983714 -0.17966066
2.984714 -0.178146
2.985714 -0.17664138
2.986714 -0.17514899
2.987714 -0.17367052
2.988714 -0.17220591
2.989714 -0.17075298
2.990714 -0.16930819
2.991714 -0.16786817
2.992714 -0.16643128000000001
2.993714 -0.16499854
2.994714 -0.16357328000000002
2.995714 -0.16215976
2.996714 -0.16076133
2.997714 -0.15937913
2.998714 -0.15801178999999999
2.999714 -0.15665625
3.000714 -0.15530934000000002
3.001714 -0.15396916
3.002714 -0.15263564
3.003714 -0.15131017
3.004714 -0.14999437
3.005714 -0.14868884999999998
3.006714 -0.14739278
3.007714 -0.14610423
3.008714 -0.14482149
3.009714 -0.14354431
3.010714 -0.14227458
3.011714 -0.14101586000000002
3.012714 -0.13977194999999998
3.013714 -0.13854515
3.014714 -0.13733505
3.015714 -0.13613845
3.016714 -0.13495053
3.017714 -0.13376671
3.018714 -0.13258440000000002
3.019714 -0.13140376
3.020714 -0.13022731
3.021714 -0.1290585
3.022714 -0.12790008
3.023714 -0.12675309999999998
3.024714 -0.12561694
3.025714 -0.12449025
3.026714 -0.1233722
3.027714 -0.12226332
3.028714 -0.12116537000000001
3.029714 -0.12008036000000001
3.030714 -0.11900907
3.031714 -0.11795014000000001
3.032714 -0.11690012999999999
3.033714 -0.11585466999999999
3.034714 -0.11481022999999999
3.035714 -0.1137658
3.036714 -0.11272336000000001
3.037714 -0.11168721999999999
3.038714 -0.11066229999999999
3.039714 -0.10965212999999999
3.040714 -0.10865764
3.041714 -0.10767708
3.042714 -0.10670713000000001
3.043714 -0.10574459
3.044714 -0.10478769
3.045714 -0.10383658
3.046714 -0.10289261999999999
3.047714 -0.10195717
3.048714 -0.10103037
3.049714 -0.1001109
3.050714 -0.09919661099999999
3.051714 -0.09828590599999999
3.052714 -0.097379007
3.053714 -0.09647840099999999
3.054714 -0.095588091
3.055714 -0.094711955
3.056714 -0.09385196
3.057714 -0.093007053
3.058714 -0.092173426
3.059714 -0.09134594600000001
3.060714 -0.090520171
3.061714 -0.089694053
3.062714 -0.088868488
3.063714 -0.088046602
3.064714 -0.087232102
3.065714 -0.086427637
3.066714 -0.085633865
3.067714 -0.08484971499999999
3.068714 -0.084073551
3.069714 -0.083304528
3.070714 -0.08254336400000001
3.071714 -0.081792043
3.072714 -0.081052608
3.073714 -0.080325658
3.074714 -0.079609465
3.075714 -0.078900217
3.076714 -0.078193389
3.077714 -0.07748571800000001
3.078714 -0.076776708
3.079714 -0.076068996
3.080714 -0.075367355
3.081714 -0.07467673300000001
3.082714 -0.074000278
3.083714 -0.073338259
3.084714 -0.07268833
3.085714 -0.072046905
3.086714 -0.071411009
3.087714 -0.07077952600000001
3.088714 -0.070153357
3.089714 -0.069534412
3.090714 -0.06892408700000001
3.091714 -0.068322074
3.092714 -0.067726208
3.093714 -0.067133474
3.094714 -0.066541659
3.095714 -0.065950752
3.096714 -0.065363327
3.097714 -0.064783636
3.098714 -0.064215786
3.099714 -0.063661858
3.100714 -0.063120946
3.101714 -0.06258957999999999
3.102714 -0.062063313
3.103714 -0.06153876899999999
3.104714 -0.061015098000000004
3.105714 -0.060494163
3.106714 -0.059979385999999996
3.107714 -0.059473922000000005
3.108714 -0.05897904
3.109714 -0.058493577000000005
3.110714 -0.058014679
3.111714 -0.057539425
3.112714 -0.057066482
3.113714 -0.056596874
3.114714 -0.056133447999999996
3.115714 -0.055679359
3.116714 -0.055236317
3.117714 -0.054803555
3.118714 -0.054378068
3.119714 -0.053956044999999994
3.120714 -0.053534767
3.121714 -0.053114025
3.122714 -0.052696303
3.123714 -0.052285608000000004
3.124714 -0.051885535
3.125714 -0.051497482000000004
3.126714 -0.051119969999999994
3.127714 -0.05074935
3.128714 -0.050381582999999994
3.129714 -0.050014193000000005
3.130714 -0.049647397999999995
3.131714 -0.049283868
3.132714 -0.048927293
3.133714 -0.048580448
3.134714 -0.048243770000000005
3.135714 -0.047915193
3.136714 -0.047591282000000006
3.137714 -0.047269068
3.138714 -0.046947636
3.139714 -0.046628632
3.140714 -0.046315417
3.141714 -0.046011287
3.142714 -0.045717717
3.143714 -0.045433507
3.144714 -0.04515535
3.145714 -0.044879489
3.146714 -0.044603704
3.147714 -0.044328527
3.148714 -0.044057124999999996
3.149714 -0.043793803
3.150714 -0.043541906000000005
3.151714 -0.043302123000000005
3.152714 -0.043072059999999995
3.153714 -0.042847294
3.154714 -0.042623389
3.155714 -0.042397896
3.156714 -0.042171302
3.157714 -0.041946582
3.158714 -0.041727535
3.159714 -0.04151683
3.160714 -0.041314762
3.161714 -0.041119324
3.162714 -0.040927541
3.163714 -0.040737314999999996
3.164714 -0.040548781
3.165714 -0.04036442
3.166714 -0.040187835
3.167714 -0.040021789
3.168714 -0.039866535
3.169714 -0.039719322
3.170714 -0.039575409000000006
3.171714 -0.039430161
3.172714 -0.039281161
3.173714 -0.039129404
3.174714 -0.038978888
3.175714 -0.038834853
3.176714 -0.038701488
3.177714 -0.038580201
3.178714 -0.038469289
3.179714 -0.038365053
3.180714 -0.038263793
3.181714 -0.038163562
3.182714 -0.038064845
3.183714 -0.037969858
3.184714 -0.0378809
3.185714 -0.037798661000000004
3.186714 -0.037721501
3.187714 -0.037646096000000004
3.188714 -0.037569163
3.189714 -0.037489404000000004
3.190714 -0.037408579
3.191714 -0.03733112
3.192714 -0.037262336
3.193714 -0.037206092
3.194714 -0.037163035999999997
3.195714 -0.037130239
3.196714 -0.037102457
3.197714 -0.037074392
3.198714 -0.037042869
3.199714 -0.037007936000000005
3.200714 -0.036972403
3.201714 -0.036940162
3.202714 -0.036914187
3.203714 -0.036895252
3.204714 -0.036881978
3.205714 -0.036872088000000004
3.206714 -0.03686414
3.207714 -0.036858689
3.208714 -0.036858246
3.209714 -0.03686597
3.210714 -0.036883773
3.211714 -0.036910863
3.212714 -0.036943540999999996
3.213714 -0.036976484000000004
3.214714 -0.037004956
3.215714 -0.037026906
3.216714 -0.037043935
3.217714 -0.037060675
3.218714 -0.037082831999999996
3.219714 -0.037114855
3.220714 -0.037158286
3.221714 -0.037211538
3.222714 -0.037271067
3.223714 -0.037333294
3.224714 -0.037396225
3.225714 -0.037460003
3.226714 -0.037526176
3.227714 -0.037596183
3.228714 -0.037669996
3.229714 -0.037745709
3.230714 -0.037820364
3.231714 -0.037891613
3.232714 -0.037959329
3.233714 -0.038026265
3.234714 -0.038097281
3.235714 -0.038177475999999995
3.236714 -0.038270006
3.237714 -0.038374701
3.238714 -0.038488081
3.239714 -0.038604831
3.240714 -0.038719978
3.241714 -0.038830779
3.242714 -0.038937479
3.243714 -0.039042646
3.244714 -0.039149540999999996
3.245714 -0.03926043
3.246714 -0.039375672
3.247714 -0.039494037999999995
3.248714 -0.039613933999999996
3.249714 -0.039734808
3.250714 -0.039857868000000005
3.251714 -0.039985683
3.252714 -0.040120826
3.253714 -0.040264279
3.254714 -0.040414478000000004
3.255714 -0.040567585
3.256714 -0.04071896
3.257714 -0.040865136999999996
3.258714 -0.041005397
3.259714 -0.041142141
3.260714 -0.04127986
3.261714 -0.041423226
3.262714 -0.041575186
3.263714 -0.041735946
3.264714 -0.041903285
3.265714 -0.042073888
3.266714 -0.042245039
3.267714 -0.042415728
3.268714 -0.042586677999999996
3.269714 -0.04275938
3.270714 -0.04293473
3.271714 -0.043112118
3.272714 -0.043289506
3.273714 -0.043464484
3.274714 -0.04363578
3.275714 -0.043804361
3.276714 -0.043973455
3.277714 -0.04414742
3.278714 -0.044329924
3.279714 -0.044522295
3.280714 -0.044722878
3.281714 -0.044927732
3.282714 -0.045132294
3.283714 -0.045333273
3.284714 -0.045529823
3.285714 -0.045723508999999996
3.286714 -0.045917163
3.287714 -0.046113285000000004
3.288714 -0.046312838
3.289714 -0.04651504
3.290714 -0.04671819
3.291714 -0.046921021
3.292714 -0.047123752
3.293714 -0.047328259
3.294714 -0.047537161
3.295714 -0.047752354
3.296714 -0.047973727
3.297714 -0.04819883
3.298714 -0.048423727
3.299714 -0.048644675
3.300714 -0.048859813
3.301714 -0.049070012999999996
3.302714 -0.049278495
3.303714 -0.049489334999999995
3.304714 -0.049705623000000004
3.305714 -0.049928208999999994
3.306714 -0.05015553899999999
3.307714 -0.050384691
3.308714 -0.050612999
3.309714 -0.050839392
3.310714 -0.051064754000000004
3.311714 -0.051291194000000005
3.312714 -0.051520596
3.313714 -0.051753350999999996
3.314714 -0.051987922
3.315714 -0.052221538000000005
3.316714 -0.05245166800000001
3.317714 -0.052677514
3.318714 -0.052900653
3.319714 -0.053124479
3.320714 -0.0533527
3.321714 -0.053587562000000005
3.322714 -0.053828763
3.323714 -0.054073561000000006
3.324714 -0.054318091000000006
3.325714 -0.054559193
3.326714 -0.054795842000000004
3.327714 -0.055029505000000006
3.328714 -0.055263221
3.329714 -0.055499922
3.330714 -0.055740908000000006
3.331714 -0.055985188000000005
3.332714 -0.056230091
3.333714 -0.056472752
3.334714 -0.056711683000000006
3.335714 -0.056947593000000005
3.336714 -0.057182997
3.337714 -0.057420856000000006
3.338714 -0.05766293
3.339714 -0.057908723999999995
3.340714 -0.058155651999999995
3.341714 -0.058400317
3.342714 -0.058640284
3.343714 -0.058875419000000005
3.344714 -0.059108087000000004
3.345714 -0.059342057999999996
3.346714 -0.059580704
3.347714 -0.059825315999999996
3.348714 -0.06007446799999999
3.349714 -0.060324714
3.350714 -0.060572242
3.351714 -0.060814701000000006
3.352714 -0.06105224
3.353714 -0.061287306
3.354714 -0.061523245
3.355714 -0.061762571999999995
3.356714 -0.062005687999999996
3.357714 -0.062250806
3.358714 -0.062495045000000006
3.359714 -0.062736106
3.360714 -0.062973605
3.361714 -0.063209352
3.362714 -0.063446397
3.363714 -0.063687301
3.364714 -0.06393264
3.365714 -0.064180396
3.366714 -0.064426748
3.367714 -0.064667815
3.368714 -0.06490153
3.369714 -0.06512868599999999
3.370714 -0.065352657
3.371714 -0.065577863
3.372714 -0.065807777
3.373714 -0.066043454
3.374714 -0.066283252
3.375714 -0.066523848
3.376714 -0.066761998
3.377714 -0.066996104
3.378714 -0.067226781
3.379714 -0.067456212
3.380714 -0.067686656
3.381714 -0.067918934
3.382714 -0.068151788
3.383714 -0.06838245300000001
3.384714 -0.068608159
3.385714 -0.068827812
3.386714 -0.06904286
3.387714 -0.069256948
3.388714 -0.069474359
3.389714 -0.069698051
3.390714 -0.069928245
3.391714 -0.070162234
3.392714 -0.070395571
3.393714 -0.070624019
3.394714 -0.070845318
3.395714 -0.071059965
3.396714 -0.07127063
3.397714 -0.071480632
3.398714 -0.071692228
3.399714 -0.071905664
3.400714 -0.07211938500000001
3.401714 -0.072331232
3.402714 -0.07253993
3.403714 -0.07274602499999999
3.404714 -0.072951685
3.405714 -0.073159515
3.406714 -0.073370949
3.407714 -0.07358511799999999
3.408714 -0.073798903
3.409714 -0.074008142
3.410714 -0.074209494
3.411714 -0.074402062
3.412714 -0.074587925
3.413714 -0.074771355
3.414714 -0.07495703199999999
3.415714 -0.075148139
3.416714 -0.075345224
3.417714 -0.075546309
3.418714 -0.075748097
3.419714 -0.075947639
3.420714 -0.076143537
3.421714 -0.076336163
3.422714 -0.076526828
3.423714 -0.076716486
3.424714 -0.076904736
3.425714 -0.077089743
3.426714 -0.077269151
3.427714 -0.077441538
3.428714 -0.077607576
3.429714 -0.077770272
3.430714 -0.077933981
3.431714 -0.078102679
3.432714 -0.078278268
3.433714 -0.078459718
3.434714 -0.078643486
3.435714 -0.078825012
3.436714 -0.079000538
3.437714 -0.079168472
3.438714 -0.07932962
3.439714 -0.07948632700000001
3.440714 -0.079641031
3.441714 -0.079795072
3.442714 -0.079948263
3.443714 -0.080099492
3.444714 -0.080247835
3.445714 -0.080393592
3.446714 -0.080538524
3.447714 -0.080685131
3.448714 -0.080835354
3.449714 -0.080989324
3.450714 -0.081144914
3.451714 -0.081298407
3.452714 -0.08144597499999999
3.453714 -0.081585295
3.454714 -0.08171655900000001
3.455714 -0.08184232300000001
3.456714 -0.08196632799999999
3.457714 -0.08209183
3.458714 -0.082220294
3.459714 -0.08235100499999999
3.460714 -0.08248174600000001
3.461714 -0.082610117
3.462714 -0.08273476299999999
3.463714 -0.082855899
3.464714 -0.082974881
3.465714 -0.08309313
3.466714 -0.08321107
3.467714 -0.083327672
3.468714 -0.08344090900000001
3.469714 -0.083548896
3.470714 -0.083651079
3.471714 -0.083748845
3.472714 -0.08384512
3.473714 -0.083943148
3.474714 -0.084044982
3.475714 -0.084150484
3.476714 -0.0842573
3.477714 -0.0843619
3.478714 -0.084461091
3.479714 -0.084553356
3.480714 -0.08463934099999999
3.481714 -0.084721303
3.482714 -0.084801874
3.483714 -0.084882742
3.484714 -0.084963982
3.485714 -0.085044297
3.486714 -0.085121975
3.487714 -0.08519605599999999
3.488714 -0.085266959
3.489714 -0.085336308
3.490714 -0.085405959
3.491714 -0.085476832
3.492714 -0.085548201
3.493714 -0.085617829
3.494714 -0.085682963
3.495714 -0.085741718
3.496714 -0.08579411699999999
3.497714 -0.08584225399999999
3.498714 -0.085889437
3.499714 -0.085938739
3.500714 -0.085991604
3.501714 -0.086047233
3.502714 -0.086102996
3.503714 -0.08615564399999999
3.504714 -0.08620274
3.505714 -0.086243585
3.506714 -0.086279225
3.507714 -0.086311629
3.508714 -0.086342508
3.509714 -0.086372416
3.510714 -0.086400658
3.511714 -0.086425961
3.512714 -0.08644753799999999
3.513714 -0.086465903
3.514714 -0.086482934
3.515714 -0.086501095
3.516714 -0.08652214899999999
3.517714 -0.086546084
3.518714 -0.086570776
3.519714 -0.086592668
3.520714 -0.086608162
3.521714 -0.086615124
3.522714 -0.086613762
3.523714 -0.086606492
3.524714 -0.086596876
3.525714 -0.08658813900000001
3.526714 -0.086581981
3.527714 -0.086578215
3.528714 -0.08657530399999999
3.529714 -0.08657145699999999
3.530714 -0.08656560099999999
3.531714 -0.086557784
3.532714 -0.086548756
3.533714 -0.08653907599999999
3.534714 -0.086528232
3.535714 -0.08651439
3.536714 -0.086494983
3.537714 -0.08646785900000001
3.538714 -0.086432463
3.539714 -0.08639042499999999
3.540714 -0.086345186
3.541714 -0.086300774
3.542714 -0.086260273
3.543714 -0.08622468999999999
3.544714 -0.086192699
3.545714 -0.08616135999999999
3.546714 -0.08612747800000001
3.547714 -0.086088851
3.548714 -0.08604494500000001
3.549714 -0.085996633
3.550714 -0.08594534
3.551714 -0.085892028
3.552714 -0.085836637
3.553714 -0.085778272
3.554714 -0.085715961
3.555714 -0.085649558
3.556714 -0.08558025
3.557714 -0.08551025500000001
3.558714 -0.085441931
3.559714 -0.08537657
3.560714 -0.08531364699999999
3.561714 -0.085250824
3.562714 -0.085184799
3.563714 -0.08511265600000001
3.564714 -0.085033063
3.565714 -0.08494675900000001
3.566714 -0.084856129
3.567714 -0.084764138
3.568714 -0.084673084
3.569714 -0.08458379299999999
3.570714 -0.084495579
3.571714 -0.084406923
3.572714 -0.084316422
3.573714 -0.08422349900000001
3.574714 -0.08412851
3.575714 -0.084032246
3.576714 -0.08393516200000001
3.577714 -0.083836768
3.578714 -0.08373559700000001
3.579714 -0.083629828
3.580714 -0.083518232
3.581714 -0.083400955
3.582714 -0.083279749
3.583714 -0.083157397
3.584714 -0.08303666800000001
3.585714 -0.082919188
3.586714 -0.08280480999999999
3.587714 -0.082691741
3.588714 -0.082577346
3.589714 -0.08245920799999999
3.590714 -0.08233602300000001
3.591714 -0.082207849
3.592714 -0.082075753
3.593714 -0.081941049
3.594714 -0.081804593
3.595714 -0.081666495
3.596714 -0.081526337
3.597714 -0.08138376900000001
3.598714 -0.081239041
3.599714 -0.081093161
3.600714 -0.080947555
3.601714 -0.080803398
3.602714 -0.080660905
3.603714 -0.080519047
3.604714 -0.080375822
3.605714 -0.080229004
3.606714 -0.080077059
3.607714 -0.079919753
3.608714 -0.079758232
3.609714 -0.079594488
3.610714 -0.079430547
3.611714 -0.07926768199999999
3.612714 -0.079106045
3.613714 -0.078944827
3.614714 -0.078782783
3.615714 -0.078618835
3.616714 -0.078452454
3.617714 -0.078283623
3.618714 -0.07811254499999999
3.619714 -0.077939214
3.620714 -0.077763229
3.621714 -0.077583961
3.622714 -0.07740093299999999
3.623714 -0.07721430700000001
3.624714 -0.077025121
3.625714 -0.076835114
3.626714 -0.076646189
3.627714 -0.076459727
3.628714 -0.076276035
3.629714 -0.076094241
3.630714 -0.075912598
3.631714 -0.075729098
3.632714 -0.07554211799999999
3.633714 -0.075350847
3.634714 -0.07515532800000001
3.635714 -0.07495616999999999
3.636714 -0.074754172
3.637714 -0.074550021
3.638714 -0.074344192
3.639714 -0.07413708399999999
3.640714 -0.073929207
3.641714 -0.073721248
3.642714 -0.073513965
3.643714 -0.073307892
3.644714 -0.07310301300000001
3.645714 -0.072898599
3.646714 -0.072693347
3.647714 -0.07248574399999999
3.648714 -0.072274567
3.649714 -0.072059291
3.650714 -0.071840239
3.651714 -0.071618403
3.652714 -0.071395072
3.653714 -0.07117140899999999
3.654714 -0.070948154
3.655714 -0.070725556
3.656714 -0.07050347
3.657714 -0.07028155999999999
3.658714 -0.07005942799999999
3.659714 -0.06983669
3.660714 -0.069612911
3.661714 -0.06938756
3.662714 -0.069160043
3.663714 -0.06892984399999999
3.664714 -0.068696716
3.665714 -0.068460841
3.666714 -0.068222894
3.667714 -0.067983888
3.668714 -0.067744893
3.669714 -0.067506713
3.670714 -0.067269651
3.671714 -0.067033462
3.672714 -0.066797493
3.673714 -0.06656092599999999
3.674714 -0.066323002
3.675714 -0.066083169
3.676714 -0.06584114199999999
3.677714 -0.065596821
3.678714 -0.0653503
3.679714 -0.065101817
3.680714 -0.064851803
3.681714 -0.06460087
3.682714 -0.064349751
3.683714 -0.06409917799999999
3.684714 -0.063849671
3.685714 -0.063601352
3.686714 -0.063353893
3.687714 -0.063106575
3.688714 -0.062858523
3.689714 -0.062608969
3.690714 -0.062357448
3.691714 -0.062103878
3.692714 -0.061848473999999994
3.693714 -0.061591581
3.694714 -0.061333529000000005
3.695714 -0.061074568999999995
3.696714 -0.060814898
3.697714 -0.060554716
3.698714 -0.060294283000000004
3.699714 -0.060033862
3.700714 -0.059773586999999996
3.701714 -0.05951335199999999
3.702714 -0.059252744999999996
3.703714 -0.058991171
3.704714 -0.058728072
3.705714 -0.058463193000000004
3.706714 -0.058196735
3.707714 -0.057929341
3.708714 -0.05766187699999999
3.709714 -0.057395088
3.710714 -0.057129317000000006
3.711714 -0.056864397
3.712714 -0.05659975
3.713714 -0.056334655000000004
3.714714 -0.05606855300000001
3.715714 -0.055801222
3.716714 -0.055532751
3.717714 -0.055263388999999996
3.718714 -0.05499334100000001
3.719714 -0.054722658
3.720714 -0.054451269999999996
3.721714 -0.054179173000000004
3.722714 -0.053906598
3.723714 -0.053634105
3.724714 -0.053362391
3.725714 -0.053092005
3.726714 -0.052823010000000004
3.727714 -0.052554801
3.728714 -0.052286225
3.729714 -0.052015932
3.730714 -0.051742868
3.731714 -0.051466702
3.732714 -0.051187951
3.733714 -0.05090778
3.734714 -0.050627585999999995
3.735714 -0.05034852100000001
3.736714 -0.05007119
3.737714 -0.049795647
3.738714 -0.049521593999999995
3.739714 -0.049248681
3.740714 -0.048976683
3.741714 -0.048705473
3.742714 -0.048434822
3.743714 -0.048164153
3.744714 -0.047892498000000006
3.745714 -0.047618675
3.746714 -0.047341717
3.747714 -0.047061321999999996
3.748714 -0.046778153
3.749714 -0.046493733
3.750714 -0.046210017
3.751714 -0.045928739999999996
3.752714 -0.045650851
3.753714 -0.045376259
3.754714 -0.045103999
3.755714 -0.044832696
3.756714 -0.044561116
3.757714 -0.04428853
3.758714 -0.044014779
3.759714 -0.043740012999999994
3.760714 -0.043464371
3.761714 -0.043187753
3.762714 -0.042909879
3.763714 -0.042630549000000004
3.764714 -0.042350005
3.765714 -0.042069104
3.766714 -0.041789172
3.767714 -0.041511559
3.768714 -0.041237065999999996
3.769714 -0.040965521
3.770714 -0.040695748999999996
3.771714 -0.040425968
3.772714 -0.040154473
3.773714 -0.039880263
3.774714 -0.039603366
3.775714 -0.039324714
3.776714 -0.039045652
3.777714 -0.038767324
3.778714 -0.038490264
3.779714 -0.038214374
3.780714 -0.037939215
3.781714 -0.037664454
3.782714 -0.0373902
3.783714 -0.037116974
3.784714 -0.036845397
3.785714 -0.036575733
3.786714 -0.036307552
3.787714 -0.036039771000000005
3.788714 -0.035771079
3.789714 -0.035500529
3.790714 -0.035228036
3.791714 -0.034954477
3.792714 -0.034681338
3.793714 -0.034410061
3.794714 -0.034141395
3.795714 -0.033875072
3.796714 -0.033609947
3.797714 -0.033344560999999995
3.798714 -0.033077781
3.799714 -0.032809263000000005
3.800714 -0.032539485
3.801714 -0.032269378
3.802714 -0.031999778
3.803714 -0.031731001
3.804714 -0.031462792
3.805714 -0.031194618
3.806714 -0.030926172999999998
3.807714 -0.030657741999999998
3.808714 -0.030390248999999998
3.809714 -0.030124866
3.810714 -0.029862416
3.811714 -0.029602870999999996
3.812714 -0.029345212
3.813714 -0.029087790999999998
3.814714 -0.028829015000000003
3.815714 -0.028568032
3.816714 -0.02830509
3.817714 -0.028041372000000002
3.818714 -0.027778432999999998
3.819714 -0.027517488
3.820714 -0.027258915
3.821714 -0.027002196000000003
3.822714 -0.026746297999999998
3.823714 -0.026490273999999998
3.824714 -0.026233736
3.825714 -0.025976964
3.826714 -0.025720609000000002
3.827714 -0.025465168
3.828714 -0.025210567
3.829714 -0.024956100999999998
3.830714 -0.024700799
3.831714 -0.024444019
3.832714 -0.024185973000000003
3.833714 -0.023927848
3.834714 -0.023671426
3.835714 -0.023418355999999998
3.836714 -0.023169415
3.837714 -0.022924134000000002
3.838714 -0.022680954
3.839714 -0.022437873
3.840714 -0.022193241
3.841714 -0.021946347
3.842714 -0.021697539
3.843714 -0.021447841
3.844714 -0.021198334
3.845714 -0.020949624
3.846714 -0.020701688
3.847714 -0.020454146
3.848714 -0.020206778
3.849714 -0.019959954
3.850714 -0.019714677
3.851714 -0.019472175
3.852714 -0.019233229
3.853714 -0.018997595
3.854714 -0.018763851999999998
3.855714 -0.018529802
3.856714 -0.018293304
3.857714 -0.018053137
3.858714 -0.017809497
3.859714 -0.017563903
3.860714 -0.017318541
3.861714 -0.017075382
3.862714 -0.016835491
3.863714 -0.016598828
3.864714 -0.016364579
3.865714 -0.016131788
3.866714 -0.015899938
3.867714 -0.015669141
3.868714 -0.015439853
3.869714 -0.015212287
3.870714 -0.014985924999999999
3.871714 -0.014759437
3.872714 -0.014531112
3.873714 -0.014299633999999999
3.874714 -0.014064812999999999
3.875714 -0.013827874
3.876714 -0.013591119
3.877714 -0.013357053
3.878714 -0.013127414999999998
3.879714 -0.012902515
3.880714 -0.012681216999999998
3.881714 -0.012461543999999998
3.882714 -0.012241602
3.883714 -0.012020361
3.884714 -0.011797929
3.885714 -0.011575216
3.886714 -0.011353246
3.887714 -0.01113246
3.888714 -0.010912451
3.889714 -0.010692251
3.890714 -0.010470983
3.891714 -0.010248544
3.892714 -0.010025854
3.893714 -0.0098045413
3.894714 -0.009586170199999999
3.895714 -0.0093713978
3.896714 -0.0091595262
3.897714 -0.0089487003
3.898714 -0.008736694900000001
3.899714 -0.0085219261
3.900714 -0.008304171899999999
3.901714 -0.0080846767
3.902714 -0.0078655576
3.903714 -0.007648825
3.904714 -0.007435482300000001
3.905714 -0.007225164200000001
3.906714 -0.007016455500000001
3.907714 -0.0068076944
3.908714 -0.0065978427
3.909714 -0.0063869571
3.910714 -0.006176045999999999
3.911714 -0.0059663987
3.912714 -0.0057587942
3.913714 -0.0055530174000000005
3.914714 -0.0053479834999999995
3.915714 -0.0051423703999999995
3.916714 -0.0049354519
3.917714 -0.0047276462
3.918714 -0.0045204364
3.919714 -0.0043156862
3.920714 -0.0041146719
3.921714 -0.0039173108000000005
3.922714 -0.0037220150000000004
3.923714 -0.0035262663000000002
3.924714 -0.0033276635999999996
3.925714 -0.003124951
3.926714 -0.0029185239
3.927714 -0.0027102024000000002
3.928714 -0.0025023908
3.929714 -0.0022970486
3.930714 -0.0020949767
3.931714 -0.0018957344
3.932714 -0.0016981610000000001
3.933714 -0.0015011782
3.934714 -0.0013044028000000001
3.935714 -0.0011082435999999998
3.936714 -0.0009134465499999999
3.937714 -0.00072036723
3.938714 -0.0005284336999999999
3.939714 -0.00033613403
3.940714 -0.00014160761
3.941714 5.6425506e-05
3.942714 0.00025786871
3.943714 0.00046102114
3.944714 0.00066308903
3.945714 0.00086123619
3.946714 0.0010537081
3.947714 0.0012405118
3.948714 0.0014233587999999998
3.949714 0.0016049034
3.950714 0.0017876893
3.951714 0.0019732759
3.952714 0.0021619317
3.953714 0.0023529652000000003
3.954714 0.0025454183
3.955714 0.0027387016000000003
3.956714 0.0029328176999999997
3.957714 0.0031280691000000003
3.958714 0.0033244516
3.959714 0.0035211389000000004
3.960714 0.0037164238000000002
3.961714 0.0039082388
3.962714 0.0040950427999999995
3.963714 0.0042766504
3.964714 0.0044545588
3.965714 0.004631575200000001
3.966714 0.0048108351999999995
3.967714 0.0049946728
3.968714 0.0051838153
3.969714 0.0053772448
3.970714 0.0055727676
3.971714 0.005767972499999999
3.972714 0.0059611010999999995
3.973714 0.0061514591
3.974714 0.006339242100000001
3.975714 0.006524974699999999
3.976714 0.0067089385999999996
3.977714 0.0068909452
3.978714 0.007070587199999999
3.979714 0.007247793099999999
3.980714 0.007423346
3.981714 0.0075989890000000004
3.982714 0.0077769931999999995
3.983714 0.007959315599999999
3.984714 0.0081467624
3.985714 0.0083385414
3.986714 0.0085324682
3.987714 0.0087257657
3.988714 0.0089160778
3.989714 0.0091022725
3.990714 0.0092846705
3.991714 0.0094646573
3.992714 0.0096439137
3.993714 0.009823677099999999
3.994714 0.010004386
3.995714 0.010185825
3.996714 0.010367631
3.997714 0.010549804
3.998714 0.010732903
3.999714 0.010917793
4.000714 0.011105092
4.001714 0.011294614
4.002714 0.011485184
4.003714 0.011674951
4.004714 0.011862095999999999
4.005714 0.012045618
4.006714 0.012225787000000002
4.007714 0.012404062999999998
4.008714 0.012582471
4.009714 0.012762778
4.010714 0.012945831
4.011714 0.013131365
4.012714 0.013318330000000001
4.013714 0.013505534
4.014714 0.013692236000000002
4.015714 0.013878402000000001
4.016714 0.014064506000000001
4.017715 0.01425105
4.018714 0.014438081000000002
4.019714 0.014625032999999999
4.020714 0.014810967999999999
4.021714 0.014995121
4.022714 0.015177419
4.023714 0.015358698
4.024714 0.015540462000000001
4.025714 0.015724282000000003
4.026714 0.015911128
4.027714 0.016100977
4.028714 0.016292877
4.029714 0.016485432999999997
4.030715 0.016677454
4.031714 0.016868436
4.032714 0.017058653
4.033714 0.017248823
4.034714 0.01743958
4.035714 0.017631031999999998
4.036714 0.017822669
4.037714 0.018013644
4.038714 0.01820328
4.039714 0.018391504
4.040714 0.018578964
4.041714 0.018766773
4.042714 0.01895598
4.043715 0.01914709
4.044714 0.019339862
4.045714 0.019533503
4.046714 0.019727138
4.047714 0.019920294
4.048714 0.020113145
4.049714 0.020306371
4.050714 0.020500738
4.051714 0.020696614000000002
4.052714 0.02089372
4.053714 0.021091238999999998
4.054714 0.021288253
4.055714 0.021484256
4.056714 0.021679468
4.057714 0.021874791
4.058714 0.022071399
4.059714 0.022270194
4.060714 0.022471405
4.061714 0.022674527
4.062714 0.022878611
4.063715 0.023082743
4.064714 0.023286429
4.065714 0.023489693
4.066714 0.023692859
4.067714 0.02389616
4.068714 0.02409943
4.069714 0.024302102
4.070714 0.024503516000000003
4.071714 0.024703398
4.072714 0.024902224
4.073714 0.025101244999999998
4.074714 0.025302113
4.075714 0.025506248
4.076715 0.025714261999999998
4.077714 0.025925707
4.078714 0.026139291
4.079714 0.026353414
4.080714 0.026566799999999998
4.081714 0.026778887999999997
4.082714 0.026989821
4.083714 0.027200117
4.084714 0.027410222999999997
4.085714 0.02762026
4.086714 0.027830074999999996
4.087714 0.028039614
4.088714 0.028249319
4.089714 0.028460284000000002
4.090714 0.028674008
4.091714 0.028891794000000002
4.092714 0.029114077999999998
4.093714 0.029340037000000003
4.094714 0.029567714
4.095714 0.029794651000000002
4.096714 0.030018791
4.097714 0.030239203
4.098714 0.030456344000000003
4.099714 0.030671738000000004
4.100714 0.030887257999999997
4.101714 0.031104399
4.102714 0.031323871
4.103714 0.031545685
4.104714 0.031769605
4.105714 0.031995622
4.106714 0.03222416
4.107714 0.032455812
4.108714 0.032690773
4.109715 0.032928286
4.110714 0.033166507000000005
4.111714 0.033402929
4.112714 0.033635303
4.113714 0.033862609
4.114714 0.034085632000000005
4.115714 0.034306815000000004
4.116714 0.034529431
4.117714 0.034756393999999996
4.118714 0.034989277
4.119714 0.035227931
4.120714 0.035470849
4.121714 0.035716026000000005
4.122715 0.035961850999999996
4.123714 0.036207575
4.124714 0.036453176000000004
4.125714 0.036698775
4.126714 0.036944009
4.127714 0.037187815
4.128714 0.037428821
4.129714 0.037666169
4.130714 0.037900344
4.131714 0.038133506
4.132714 0.038369012
4.133714 0.038610277
4.134714 0.038859455
4.135714 0.039116516999999996
4.136714 0.039379211
4.137714 0.039643919
4.138714 0.039907038
4.139714 0.040166249
4.140714 0.040421114
4.141714 0.040672778
4.142715 0.040923035999999996
4.143714 0.041173291
4.144714 0.04142398
4.145714 0.041674732
4.146714 0.041925116
4.147714 0.042175499
4.148714 0.042427429999999995
4.149714 0.042683264000000005
4.150714 0.042945119999999996
4.151714 0.043213707999999997
4.152714 0.043487633
4.153714 0.043763639
4.154714 0.044037751
4.155715 0.044306822
4.156714 0.044569801
4.157714 0.044828103
4.158714 0.045084918
4.159714 0.045343800000000004
4.160714 0.045607219000000004
4.161714 0.04587576
4.162714 0.046148297
4.163714 0.046422955
4.164714 0.04669831
4.165714 0.046974138
4.166714 0.047251343
4.167714 0.047531104000000005
4.168715 0.047813769
4.169714 0.048098166
4.170714 0.048381777
4.171714 0.048661762000000004
4.172714 0.048936368
4.173714 0.049205957
4.174714 0.049473153000000006
4.175714 0.049741886000000006
4.176714 0.050015805999999996
4.177714 0.050296803
4.178714 0.050584314000000005
4.179714 0.05087573100000001
4.180714 0.051167718
4.181714 0.051457738
4.182714 0.051745068000000005
4.183714 0.052030786
4.184714 0.052316877000000005
4.185714 0.052604947
4.186714 0.05289524599999999
4.187714 0.053186586999999994
4.188715 0.053477124
4.189714 0.05376559
4.190714 0.054052262999999996
4.191714 0.05433911599999999
4.192714 0.05462899
4.193714 0.054924178000000004
4.194714 0.055225194
4.195714 0.055530306
4.196714 0.055836182000000005
4.197714 0.056139316
4.198714 0.05643760700000001
4.199714 0.056731235
4.200714 0.057022518
4.201715 0.057314743999999994
4.202714 0.057610648
4.203714 0.057911244
4.204714 0.0582156
4.205714 0.058521580999999996
4.206714 0.058827148
4.207714 0.059131457
4.208714 0.059435236999999995
4.209714 0.059740187
4.210714 0.060047838
4.211714 0.060358457
4.212714 0.060670666
4.213714 0.060982018
4.214714 0.061290234
4.215714 0.061594485
4.216714 0.061896007
4.217714 0.062197691000000006
4.218714 0.062502851
4.219714 0.062813703
4.220714 0.063130353
4.221714 0.06345078
4.222714 0.063771801
4.223714 0.06409052900000001
4.224714 0.064405624
4.225714 0.06471771
4.226714 0.06502881299999999
4.227714 0.065341167
4.228714 0.065656065
4.229714 0.065973314
4.230714 0.066291587
4.231714 0.066609419
4.232714 0.066926255
4.233714 0.067242916
4.234715 0.067561236
4.235714 0.067883026
4.236714 0.068208884
4.237714 0.068537612
4.238714 0.068866473
4.239714 0.069192343
4.240714 0.06951312000000001
4.241714 0.069828739
4.242714 0.07014126700000001
4.243714 0.070454046
4.244714 0.070770265
4.245714 0.071091694
4.246714 0.071418146
4.247715 0.07174789200000001
4.248714 0.072078727
4.249714 0.072409073
4.250714 0.072738581
4.251714 0.073067925
4.252714 0.073397963
4.253714 0.073728821
4.254714 0.07405947
4.255714 0.074388075
4.256714 0.074712979
4.257714 0.075033779
4.258714 0.07535191799999999
4.259714 0.075670367
4.260714 0.075992494
4.261714 0.076320657
4.262714 0.07665518199999999
4.263714 0.07699424199999999
4.264714 0.077334658
4.265714 0.077673275
4.266714 0.078008202
4.267715 0.078339351
4.268714 0.078668055
4.269714 0.07899606699999999
4.270714 0.079324504
4.271714 0.079653325
4.272714 0.079981604
4.273714 0.080308423
4.274714 0.08063378
4.275714 0.080958987
4.276714 0.081286283
4.277714 0.081617758
4.278714 0.081954204
4.279714 0.08229446800000001
4.280715 0.082635781
4.281714 0.082974852
4.282714 0.083309319
4.283714 0.083638774
4.284714 0.083964888
4.285714 0.084290537
4.286714 0.084618398
4.287714 0.08494975
4.288714 0.085284008
4.289714 0.085619243
4.290714 0.085953373
4.291714 0.086285296
4.292714 0.086615456
4.293715 0.086945435
4.294714 0.087276904
4.295714 0.087610475
4.296714 0.087945175
4.297714 0.088278804
4.298714 0.088609103
4.299714 0.088935043
4.300714 0.089257577
4.301714 0.089579378
4.302714 0.089903659
4.303714 0.090232637
4.304714 0.090566435
4.305714 0.09090298
4.306714 0.09123901300000001
4.307714 0.091571634
4.308714 0.09189971
4.309714 0.092224311
4.310714 0.092548062
4.311714 0.092873716
4.312714 0.0932027
4.313715 0.09353442000000001
4.314714 0.093866664
4.315714 0.094196864
4.316714 0.094523531
4.317714 0.09484706700000001
4.318714 0.09516949599999999
4.319714 0.09549326500000001
4.320714 0.09581974600000001
4.321714 0.096148282
4.322714 0.09647634000000001
4.323714 0.096800725
4.324714 0.09711927299999999
4.325714 0.09743215100000001
4.326715 0.09774199
4.327714 0.098052819
4.328714 0.09836825799999999
4.329714 0.09868979700000001
4.330714 0.099016191
4.331714 0.09934410899999999
4.332714 0.099669781
4.333714 0.099990796
4.334714 0.10030712
4.335714 0.1006208
4.336714 0.10093468
4.337714 0.10125067
4.338714 0.10156865
4.339714 0.1018866
4.340714 0.10220172
4.341714 0.10251221999999999
4.342714 0.10281847999999999
4.343714 0.10312310000000001
4.344714 0.10342972
4.345714 0.1037411
4.346714 0.10405759
4.347714 0.10437666
4.348714 0.10469399000000001
4.349714 0.10500536
4.350714 0.10530870999999999
4.351714 0.10560496000000001
4.352714 0.10589762999999999
4.353714 0.10619105000000001
4.354714 0.10648835
4.355714 0.10679011000000001
4.356714 0.1070944
4.357714 0.10739807
4.358714 0.10769865
4.359715 0.10799575
4.360714 0.10829114999999999
4.361714 0.10858777000000001
4.362714 0.10888772000000001
4.363714 0.10919092
4.364714 0.10949471
4.365714 0.10979496
4.366714 0.11008806
4.367714 0.11037277
4.368714 0.11065103000000001
4.369714 0.11092708
4.370714 0.11120559999999999
4.371714 0.11148946
4.372715 0.11177856
4.373714 0.11206993000000001
4.374714 0.11235946000000001
4.375714 0.11264393
4.376714 0.11292262
4.377714 0.11319749000000001
4.378714 0.11347192
4.379714 0.11374880999999999
4.380714 0.11402882
4.381714 0.11431007
4.382714 0.11458904
4.383714 0.11486262000000001
4.384714 0.11512975
4.385714 0.11539221
4.386714 0.11565373999999999
4.387714 0.11591819
4.388714 0.11618743999999999
4.389714 0.11646036
4.390714 0.11673333000000001
4.391714 0.11700200999999999
4.392715 0.11726351
4.393714 0.11751787000000001
4.394714 0.11776798999999999
4.395714 0.11801816
4.396714 0.11827193
4.397714 0.11853024
4.398714 0.11879111
4.399714 0.11905073000000001
4.400714 0.11930546
4.401714 0.11955373000000001
4.402714 0.11979677000000001
4.403714 0.12003783000000001
4.404714 0.12028033
4.405715 0.12052596
4.406714 0.12077364
4.407714 0.12102015999999999
4.408714 0.12126187
4.409714 0.1214967
4.410714 0.12172548
4.411714 0.12195158
4.412714 0.1221793
4.413714 0.12241168
4.414714 0.12264886
4.415714 0.122888
4.416714 0.1231246
4.417714 0.12335471
4.418715 0.12357686999999999
4.419714 0.12379273999999998
4.420714 0.12400613999999999
4.421714 0.12422106999999999
4.422714 0.12443966000000001
4.423714 0.12466115000000001
4.424714 0.12488251000000002
4.425714 0.12510017
4.426714 0.12531203
4.427714 0.12551857
4.428714 0.12572261
4.429714 0.12592763
4.430714 0.12613576
4.431714 0.1263464
4.432714 0.12655637
4.433714 0.12676141000000002
4.434714 0.12695842000000002
4.435714 0.12714713
4.436714 0.12733046
4.437714 0.12751319
4.438715 0.12769975
4.439714 0.12789207
4.440714 0.1280888
4.441714 0.12828606
4.442714 0.12847946
4.443714 0.12866622
4.444714 0.12884637
4.445714 0.12902247
4.446714 0.12919791
4.447714 0.12937487
4.448714 0.12955307
4.449714 0.12972988
4.450714 0.12990187
4.451715 0.13006689
4.452714 0.13022552
4.453714 0.1303811
4.454714 0.13053826000000002
4.455714 0.13070061
4.456714 0.13086887
4.457714 0.13104028
4.458714 0.13120987
4.459714 0.13137269
4.460714 0.1315261
4.461714 0.13167086
4.462714 0.13181057
4.463714 0.13194971
4.464714 0.13209138
4.465714 0.13223588
4.466714 0.13238091000000002
4.467714 0.13252314
4.468714 0.13266024
4.469714 0.13279243
4.470714 0.13292242
4.471714 0.13305392
4.472714 0.13318949
4.473714 0.13332881
4.474714 0.13346850999999998
4.475714 0.13360352
4.476714 0.13372946
4.477714 0.13384480999999998
4.478714 0.13395172
4.479714 0.134055
4.480714 0.13415992000000002
4.481714 0.1342697
4.482714 0.13438422
4.483714 0.13450034
4.484715 0.1346137
4.485714 0.13472117
4.486714 0.13482234
4.487714 0.13491965
4.488714 0.1350168
4.489714 0.13511655
4.490714 0.13521899
4.491714 0.13532133
4.492714 0.13541925999999999
4.493714 0.13550929
4.494714 0.13559068999999999
4.495714 0.13566614
4.496714 0.13574050999999998
4.497715 0.13581852
4.498714 0.13590241
4.499714 0.13599077
4.500714 0.1360792
4.501714 0.13616253
4.502714 0.13623728
4.503714 0.13630337
4.504714 0.13636394
4.505714 0.13642365
4.506714 0.13648616
4.507714 0.13655231
4.508714 0.13661971
4.509714 0.13668423
4.510714 0.13674225
4.511714 0.13679275000000002
4.512714 0.13683792
4.513714 0.13688201
4.514714 0.1369291
4.515714 0.13698083
4.516714 0.13703542
4.517715 0.13708849
4.518714 0.13713525999999998
4.519714 0.13717301
4.520714 0.13720259999999998
4.521714 0.13722806
4.522714 0.13725463
4.523714 0.13728613
4.524714 0.13732307
4.525714 0.13736241
4.526714 0.13739915
4.527714 0.13742887
4.528714 0.13744991
4.529714 0.13746407
4.530715 0.13747561
4.531714 0.13748884
4.532714 0.13750587
4.533714 0.13752555
4.534714 0.1375442
4.535714 0.13755765
4.536714 0.13756361
4.537714 0.13756304
4.538714 0.13755969
4.539714 0.13755814
4.540714 0.13756135
4.541714 0.13756889
4.542714 0.13757701
4.543715 0.13758030000000002
4.544714 0.13757445000000001
4.545714 0.13755831
4.546714 0.13753457
4.547714 0.13750847
4.548714 0.13748532
4.549714 0.13746801
4.550714 0.13745588
4.551714 0.13744533
4.552714 0.13743191
4.553714 0.13741268
4.554714 0.13738762000000002
4.555714 0.13735942
4.556714 0.13733162999999998
4.557714 0.13730645
4.558714 0.13728315000000002
4.559714 0.13725822000000001
4.560714 0.13722704
4.561714 0.13718639
4.562714 0.13713631
4.563715 0.13708046
4.564714 0.13702465
4.565714 0.13697424
4.566714 0.13693175000000002
4.567714 0.13689578
4.568714 0.13686182
4.569714 0.13682450999999998
4.570714 0.13678010999999998
4.571714 0.13672801
4.572714 0.13667061
4.573714 0.13661152000000001
4.574714 0.13655339
4.575714 0.13649641
4.576715 0.13643818000000002
4.577714 0.1363753
4.578714 0.13630551
4.579714 0.1362293
4.580714 0.13615014
4.581714 0.13607297
4.582714 0.13600186
4.583714 0.13593789
4.584714 0.13587846
4.585714 0.13581837
4.586714 0.13575214
4.587714 0.13567649
4.588714 0.13559168
4.589714 0.13550115000000001
4.590714 0.13540962
4.591714 0.13532079
4.592714 0.13523563
4.593714 0.13515232
4.594714 0.13506763
4.595714 0.13497897
4.596714 0.13488599
4.597714 0.13479084
4.598714 0.13469693
4.599714 0.13460685
4.600714 0.1345207
4.601714 0.13443562
4.602714 0.13434696999999998
4.603714 0.13425051999999998
4.604714 0.1341446
4.605714 0.13403099
4.606714 0.13391424
4.607714 0.13379960999999999
4.608714 0.13369063
4.609715 0.13358766
4.610714 0.13348798
4.611714 0.13338733
4.612714 0.13328210999999998
4.613714 0.13317112
4.614714 0.13305581
4.615714 0.13293918
4.616714 0.1328239
4.617714 0.13271059
4.618714 0.13259752
4.619714 0.13248151
4.620714 0.1323599
4.621714 0.13223224
4.622715 0.13210091
4.623714 0.1319702
4.624714 0.13184428
4.625714 0.13172511
4.626714 0.13161142
4.627714 0.13149913
4.628714 0.1313832
4.629714 0.13126
4.630714 0.13112879
4.631714 0.13099188
4.632714 0.1308533
4.633714 0.13071666
4.634714 0.13058346
4.635714 0.13045261
4.636714 0.13032135
4.637714 0.13018709
4.638714 0.130049
4.639714 0.1299086
4.640714 0.12976896000000002
4.641714 0.12963286
4.642715 0.12950107000000002
4.643714 0.12937164
4.644714 0.12924059000000002
4.645714 0.1291038
4.646714 0.12895907
4.647714 0.12880733
4.648714 0.12865231
4.649714 0.12849888
4.650714 0.12835083
4.651714 0.12820915
4.652714 0.12807183
4.653714 0.12793501000000002
4.654714 0.12779505000000002
4.655715 0.12765025
4.656714 0.12750154
4.657714 0.12735164000000002
4.658714 0.12720333
4.659714 0.12705773
4.660714 0.1269136
4.661714 0.126768
4.662714 0.12661797
4.663714 0.12646239
4.664714 0.12630282
4.665714 0.12614299
4.666714 0.12598705999999998
4.667714 0.12583757
4.668715 0.12569408
4.669714 0.12555326
4.670714 0.12541048000000002
4.671714 0.12526197
4.672714 0.12510658
4.673714 0.12494621
4.674714 0.12478477
4.675714 0.12462612
4.676714 0.12447221
4.677714 0.12432227
4.678714 0.12417349000000001
4.679714 0.1240227
4.680714 0.12386821999999999
4.681714 0.1237108
4.682714 0.12355321
4.683714 0.12339855
4.684714 0.12324848999999999
4.685714 0.12310207000000001
4.686714 0.12295602
4.687714 0.12280637
4.688715 0.12265046
4.689714 0.12248845
4.690714 0.12232346999999999
4.691714 0.12216019
4.692714 0.12200264000000001
4.693714 0.12185237
4.694714 0.12170774
4.695714 0.12156484000000001
4.696714 0.12141952
4.697714 0.12126935000000001
4.698714 0.12111472
4.699714 0.12095832000000001
4.700714 0.12080361
4.701715 0.12065276
4.702714 0.12050552
4.703714 0.12035939000000001
4.704714 0.12021111999999999
4.705714 0.1200586
4.706714 0.11990221
4.707714 0.11974486000000001
4.708714 0.11959057
4.709714 0.11944242
4.710714 0.11930089
4.711714 0.11916342999999999
4.712714 0.11902569999999998
4.713714 0.11888356
4.714714 0.11873515000000001
4.715714 0.11858178999999999
4.716714 0.11842723
4.717714 0.11827586000000001
4.718714 0.11813049999999999
4.719714 0.11799117999999999
4.720714 0.11785527000000001
4.721714 0.1177191
4.722714 0.11757991
4.723714 0.11743731
4.724714 0.11729345
4.725714 0.11715170999999999
4.726714 0.11701471999999999
4.727714 0.11688285
4.728714 0.11675380999999999
4.729714 0.11662386
4.730714 0.11648968999999999
4.731714 0.11635033
4.732714 0.11620776000000001
4.733714 0.11606609999999999
4.734715 0.11592957000000001
4.735714 0.11580047
4.736714 0.11567804
4.737714 0.11555883
4.738714 0.11543847
4.739714 0.11531382
4.740714 0.11518450000000001
4.741714 0.11505291
4.742714 0.11492296
4.743714 0.11479792
4.744714 0.11467878999999999
4.745714 0.11456388
4.746714 0.11444982
4.747715 0.11433348
4.748714 0.11421371
4.749714 0.11409206
4.750714 0.1139719
4.751714 0.11385669
4.752714 0.11374797
4.753714 0.11364447
4.754714 0.11354267
4.755714 0.11343847
4.756714 0.11332936
4.757714 0.11321574999999999
4.758714 0.11310078999999999
4.759714 0.11298888
4.760714 0.11288350999999999
4.761714 0.11278558999999999
4.762714 0.11269304000000001
4.763714 0.11260197000000001
4.764714 0.11250870999999998
4.765714 0.11241160000000001
4.766714 0.11231179
4.767715 0.11221252999999999
4.768714 0.11211737000000001
4.769714 0.11202825
4.770714 0.11194449999999999
4.771714 0.1118633
4.772714 0.11178126999999999
4.773714 0.11169636999999999
4.774714 0.11160909
4.775714 0.11152229
4.776714 0.11143971999999999
4.777714 0.11136399
4.778714 0.11129511
4.779714 0.11123028
4.780715 0.1111652
4.781714 0.11109617
4.782714 0.11102189
4.783714 0.11094419999999999
4.784714 0.11086713
4.785714 0.11079507
4.786714 0.11073064999999999
4.787714 0.11067366999999999
4.788714 0.11062144
4.789714 0.11057027999999999
4.790714 0.11051752
4.791714 0.11046279
4.792714 0.11040798
4.793715 0.11035607
4.794714 0.11030921
4.795714 0.11026744000000001
4.796714 0.11022844
4.797714 0.11018878
4.798714 0.11014574
4.799714 0.11009899000000001
4.800714 0.11005102
4.801714 0.11000623000000001
4.802714 0.10996885999999999
4.803714 0.10994106999999999
4.804714 0.1099219
4.805714 0.10990766
4.806714 0.10989370999999999
4.807714 0.10987652
4.808714 0.10985514
4.809714 0.10983137999999999
4.810714 0.10980861000000001
4.811714 0.10978990000000001
4.812714 0.10977649
4.813715 0.10976736
4.814714 0.10976003999999999
4.815714 0.10975233000000001
4.816714 0.10974371
4.817714 0.10973596
4.818714 0.10973226999999999
4.819714 0.10973567000000001
4.820714 0.10974719999999999
4.821714 0.1097652
4.822714 0.10978573
4.823714 0.10980432
4.824714 0.10981801000000001
4.825714 0.10982673000000001
4.826715 0.10983335
4.827714 0.10984237999999999
4.828714 0.10985797
4.829714 0.10988211
4.830714 0.10991398999999999
4.831714 0.10995076
4.832714 0.10998907999999999
4.833714 0.11002691
4.834714 0.11006432
4.835714 0.11010310999999999
4.836714 0.11014556999999998
4.837714 0.11019285000000001
4.838714 0.11024413
4.839714 0.11029686999999999
4.840714 0.11034808
4.841714 0.11039610000000001
4.842714 0.11044169999999999
4.843714 0.11048808
4.844714 0.1105396
4.845714 0.11059984999999999
4.846714 0.11067007
4.847714 0.11074853
4.848714 0.11083129
4.849714 0.110914
4.850714 0.11099376000000001
4.851714 0.11107018
4.852714 0.11114534
4.853714 0.11122243000000001
4.854714 0.11130414999999999
4.855714 0.11139143
4.856714 0.11148325
4.857714 0.11157751
4.858714 0.11167245999999999
4.859715 0.11176788
4.860714 0.11186535
4.861714 0.11196743999999999
4.862714 0.1120763
4.863714 0.11219226
4.864714 0.11231337999999999
4.865714 0.11243608999999999
4.866714 0.11255678999999999
4.867714 0.11267349
4.868714 0.11278683
4.869714 0.11289990999999999
4.870714 0.11301693
4.871714 0.11314144
4.872715 0.11327490999999999
4.873714 0.11341629
4.874714 0.11356269999999999
4.875714 0.11371097000000001
4.876714 0.11385901999999999
4.877714 0.11400664
4.878714 0.11415521
4.879714 0.11430657
4.880714 0.11446179
4.881714 0.11462045
4.882714 0.11478086
4.883714 0.11494108
4.884714 0.11510022
4.885714 0.11525925
4.886714 0.1154209
4.887714 0.11558861000000001
4.888714 0.11576498
4.889714 0.11595049
4.890714 0.11614319
4.891714 0.11633938
4.892715 0.11653516
4.893714 0.11672793
4.894714 0.11691742000000001
4.895714 0.11710548
4.896714 0.11729508
4.897714 0.11748892
4.898714 0.11768828
4.899714 0.11789285000000001
4.900714 0.11810128
4.901714 0.11831225
4.902714 0.11852544999999999
4.903714 0.1187418
4.904714 0.11896292
4.905715 0.11919007999999999
4.906714 0.11942318999999998
4.907714 0.11966047
4.908714 0.11989897
4.909714 0.12013582999999999
4.910714 0.12036951000000001
4.911714 0.12060061999999999
4.912714 0.12083176
4.913714 0.12106649
4.914714 0.1213079
4.915714 0.12155742
4.916714 0.12181444999999999
4.917714 0.12207686999999999
4.918715 0.1223421
4.919714 0.12260833000000002
4.920714 0.12287511
4.921714 0.12314328000000001
4.922714 0.12341411000000001
4.923714 0.12368843
4.924714 0.12396604
4.925714 0.12424579000000001
4.926714 0.12452628
4.927714 0.12480682
4.928714 0.12508803000000002
4.929714 0.12537182000000002
4.930714 0.12566062
4.931714 0.12595628
4.932714 0.12625915
4.933714 0.12656775
4.934714 0.12687938999999998
4.935714 0.1271912
4.936714 0.12750129999999998
4.937714 0.12780954
4.938715 0.12811744
4.939714 0.12842737999999998
4.940714 0.12874161
4.941714 0.12906133
4.942714 0.12938647
4.943714 0.12971602
4.944714 0.13004885
4.945714 0.13038439
4.946714 0.13072289
4.947714 0.13106514
4.948714 0.13141175
4.949714 0.13176252
4.950714 0.13211621
4.951715 0.13247086
4.952714 0.13282462
4.953714 0.13317665
4.954714 0.13352762999999998
4.955714 0.13387962
4.956714 0.13423534
4.957714 0.13459706999999999
4.958714 0.13496585
4.959714 0.13534116000000002
4.960714 0.13572127
4.961714 0.13610409
4.962714 0.13648802000000002
4.963714 0.13687251
4.964714 0.13725794
4.965714 0.13764522
4.966714 0.13803506
4.967714 0.13842755999999998
4.968714 0.13882218999999998
4.969714 0.13921821
4.970714 0.13961534
4.971714 0.14001408999999998
4.972714 0.14041583000000002
4.973714 0.14082217000000002
4.974714 0.14123425
4.975714 0.14165217
4.976714 0.14207473999999998
4.977714 0.14249992
4.978714 0.14292564
4.979714 0.14335059
4.980714 0.14377473
4.981714 0.14419919
4.982714 0.14462576
4.983714 0.14505601
4.984715 0.1454907
4.985714 0.14592962
4.986714 0.14637186
4.987714 0.14681644
4.988714 0.14726282
4.989714 0.14771121999999998
4.990714 0.14816229
4.991714 0.14861671999999998
4.992714 0.14907462999999999
4.993714 0.14953543
4.994714 0.14999803
4.995714 0.15046134
4.996714 0.15092492999999998
4.997715 0.15138933
4.998714 0.15185589
4.999714 0.15232629
5.000714 0.15280172
5.001714 0.15328234
5.002714 0.15376722
5.003714 0.15425466999999998
5.004714 0.15474298
5.005714 0.15523114
5.006714 0.15571911
5.007714 0.15620778999999999
5.008714 0.1566984
5.009714 0.15719187
5.010714 0.15768846
5.011714 0.15818774
5.012714 0.15868893
5.013714 0.15919151
5.014714 0.15969559
5.015714 0.1602019
5.016714 0.16071143999999998
5.017715 0.16122498
5.018714 0.16174249
5.019714 0.16226316
5.020714 0.16278565
5.021714 0.1633088
5.022714 0.16383212
5.023714 0.16435612
5.024714 0.16488204
5.025714 0.16541126
5.026714 0.16594463
5.027714 0.16648202
5.028714 0.16702234
5.029714 0.16756400999999999
5.030715 0.16810563
5.031714 0.16864658999999999
5.032714 0.16918727
5.033714 0.16972874999999998
5.034714 0.1702723
5.035714 0.17081875000000002
5.036714 0.17136822999999998
5.037714 0.17192028
5.038714 0.17247429
5.039714 0.17302997
5.040714 0.17358761
5.041714 0.17414801
5.042714 0.17471198
5.043715 0.17527982
5.044714 0.17585094
5.045714 0.176424
5.046714 0.17699734
5.047714 0.17756973
5.048714 0.17814087
5.049714 0.17871155
5.050714 0.17928333000000002
5.051714 0.17985788
5.052714 0.18043625000000002
5.053714 0.18101853
5.054714 0.18160385
5.055714 0.18219092
5.056714 0.18277860999999998
5.057714 0.18336644
5.058714 0.18395465
5.059714 0.18454397
5.060714 0.18513507999999998
5.061714 0.18572822
5.062714 0.18632311
5.063715 0.18691914
5.064714 0.18751589999999999
5.065714 0.18811347
5.066714 0.1887126
5.067714 0.18931439
5.068714 0.18991972999999998
5.069714 0.19052882000000002
5.070714 0.19114085
5.071714 0.19175425
5.072714 0.19236724000000002
5.073714 0.19297851000000002
5.074714 0.19358776
5.075714 0.19419574
5.076715 0.19480399
5.077714 0.19541415
5.078714 0.19602742999999997
5.079714 0.19664422
5.080714 0.19726418
5.081714 0.19788651
5.082714 0.19851044999999998
5.083714 0.19913552999999998
5.084714 0.19976159000000002
5.085714 0.20038851
5.086714 0.20101599
5.087714 0.20164342000000002
5.088714 0.20227002000000002
5.089714 0.20289511999999998
5.090714 0.20351869
5.091714 0.20414151
5.092714 0.20476513999999998
5.093714 0.20539151
5.094714 0.20602229
5.095714 0.20665830999999998
5.096714 0.2072993
5.097714 0.20794398
5.098714 0.20859047999999997
5.099714 0.20923691000000003
5.100714 0.20988188
5.101714 0.21052465
5.102714 0.21116518999999997
5.103714 0.21180385000000002
5.104714 0.21244115
5.105714 0.21307765999999997
5.106714 0.21371397
5.107714 0.21435076
5.108714 0.21498892
5.109715 0.21562946000000002
5.110714 0.21627326
5.111714 0.21692077
5.112714 0.21757169
5.113714 0.21822503999999998
5.114714 0.21887925
5.115714 0.21953267999999998
5.116714 0.22018404999999996
5.117714 0.22083276000000002
5.118714 0.22147908000000002
5.119714 0.22212393
5.120714 0.22276854
5.121714 0.22341418000000002
5.122715 0.22406173
5.123714 0.22471165
5.124714 0.22536399999999998
5.125714 0.22601844
5.126714 0.22667446
5.127714 0.22733139000000002
5.128714 0.22798849000000002
5.129714 0.22864493
5.130714 0.22929998
5.131714 0.22995309
5.132714 0.23060411
5.133714 0.23125326000000002
5.134714 0.2319013
5.135714 0.23254921999999997
5.136714 0.2331981
5.137714 0.23384883999999997
5.138714 0.23450195000000001
5.139714 0.23515746
5.140714 0.23581493
5.141714 0.23647353999999998
5.142715 0.23713233
5.143714 0.23779026
5.144714 0.23844647
5.145714 0.23910035
5.146714 0.23975172
5.147714 0.24040077999999998
5.148714 0.24104826000000001
5.149714 0.24169511000000002
5.150714 0.24234245000000001
5.151714 0.24299119000000002
5.152714 0.24364179
5.153714 0.24429422
5.154714 0.24494797
5.155715 0.24560216999999998
5.156714 0.24625594
5.157714 0.24690852
5.158714 0.24755949000000002
5.159714 0.24820863999999998
5.160714 0.24885597999999998
5.161714 0.24950157
5.162714 0.25014551
5.163714 0.25078807999999997
5.164714 0.25142976
5.165714 0.25207135
5.166714 0.2527138
5.167714 0.25335791999999996
5.168715 0.25400408
5.169714 0.25465186
5.170714 0.25530017
5.171714 0.25594749
5.172714 0.25659236
5.173714 0.25723386000000004
5.174714 0.25787192999999997
5.175714 0.25850725
5.176714 0.25914097
5.177714 0.25977409
5.178714 0.26040715000000003
5.179714 0.26104013000000004
5.180714 0.26167259000000004
5.181714 0.26230414
5.182714 0.26293470999999996
5.183714 0.26356473
5.184714 0.26419482
5.185714 0.26482545999999996
5.186714 0.26545652999999997
5.187714 0.26608715
5.188715 0.26671605000000004
5.189714 0.26734197
5.190714 0.26796437
5.191714 0.26858367
5.192714 0.26920114
5.193714 0.26981833
5.194714 0.27043631
5.195714 0.27105515
5.196714 0.27167392
5.197714 0.27229098999999996
5.198714 0.27290492
5.199714 0.27351505000000004
5.200714 0.27412188
5.201715 0.27472673
5.202714 0.27533113000000004
5.203714 0.27593605
5.204714 0.27654145
5.205714 0.27714637
5.206714 0.27774952
5.207714 0.27835001
5.208714 0.27894787
5.209714 0.27954406
5.210714 0.2801399
5.211714 0.28073625
5.212714 0.28133295
5.213714 0.28192864
5.214714 0.28252131
5.215714 0.28310921
5.216714 0.28369168
5.217714 0.28426956999999997
5.218714 0.28484482
5.219714 0.28541968
5.220714 0.28599558999999997
5.221714 0.28657264
5.222714 0.2871495
5.223714 0.28772424
5.224714 0.28829528
5.225714 0.28886215
5.226714 0.28942574
5.227714 0.28998773
5.228714 0.29054966
5.229714 0.29111211
5.230714 0.29167426
5.231714 0.29223433
5.232714 0.29279054
5.233714 0.293342
5.234715 0.29388918
5.235714 0.2944337
5.236714 0.29497743000000004
5.237714 0.29552151
5.238714 0.29606561
5.239714 0.29660806
5.240714 0.29714659
5.241714 0.2976795
5.242714 0.29820658
5.243714 0.29872928000000004
5.244714 0.29925009999999996
5.245714 0.29977148000000003
5.246714 0.30029463
5.247715 0.30081901
5.248714 0.3013426
5.249714 0.30186294999999996
5.250714 0.30237825
5.251714 0.30288806
5.252714 0.30339332
5.253714 0.30389566
5.254714 0.30439629
5.255714 0.30489538
5.256714 0.30539187
5.257714 0.30588422
5.258714 0.3063713
5.259714 0.30685336999999996
5.260714 0.30733214000000003
5.261714 0.30781011999999996
5.262714 0.30828952
5.263714 0.30877104
5.264714 0.30925346
5.265714 0.30973402
5.266714 0.31020951
5.267715 0.31067759
5.268714 0.31113776
5.269714 0.31159131
5.270714 0.31204065
5.271714 0.31248815
5.272714 0.31293512
5.273714 0.31338145
5.274714 0.31382611
5.275714 0.31426796
5.276714 0.31470663
5.277714 0.3151428
5.278714 0.31557772
5.279714 0.31601237000000004
5.280715 0.31644648
5.281714 0.31687829
5.282714 0.31730495
5.283714 0.31772367999999995
5.284714 0.31813297
5.285714 0.31853335
5.286714 0.31892725
5.287714 0.3193181
5.288714 0.31970893
5.289714 0.32010137
5.290714 0.32049511
5.291714 0.32088847000000004
5.292714 0.32127935
5.293715 0.3216662
5.294714 0.32204859999999996
5.295714 0.32242704
5.296714 0.3228022
5.297714 0.32317417
5.298714 0.32354204
5.299714 0.32390426
5.300714 0.32425940000000003
5.301714 0.32460713
5.302714 0.32494869
5.303714 0.32528663999999996
5.304714 0.32562388000000003
5.305714 0.32596245999999995
5.306714 0.32630265
5.307714 0.32664279
5.308714 0.32698002
5.309714 0.32731142999999996
5.310714 0.32763518
5.311714 0.32795107
5.312714 0.32826024
5.313715 0.3285645
5.314714 0.3288652
5.315714 0.32916279
5.316714 0.32945673000000003
5.317714 0.32974631
5.318714 0.33003127
5.319714 0.33031232
5.320714 0.33059095
5.321714 0.33086868999999997
5.322714 0.33114625
5.323714 0.33142283
5.324714 0.33169617
5.325714 0.33196344
5.326715 0.3322223
5.327714 0.33247191
5.328714 0.33271327
5.329714 0.33294868
5.330714 0.33318076999999996
5.331714 0.33341136
5.332714 0.33364093
5.333714 0.33386867
5.334714 0.33409311
5.335714 0.33431321
5.336714 0.33452879
5.337714 0.3347405
5.338714 0.3349493
5.339714 0.33515559
5.340714 0.33535868999999996
5.341714 0.33555685
5.342714 0.335748
5.343714 0.33593073
5.344714 0.33610498
5.345714 0.33627227
5.346714 0.33643502
5.347714 0.33659553
5.348714 0.33675502
5.349714 0.33691314
5.350714 0.33706827
5.351714 0.3372184
5.352714 0.33736215
5.353714 0.33749931
5.354714 0.33763088
5.355714 0.33775831
5.356714 0.33788257
5.357714 0.3380036
5.358714 0.3381202
5.359715 0.33823077
5.360714 0.33833419000000003
5.361714 0.33843051999999996
5.362714 0.33852111
5.363714 0.3386081
5.364714 0.33869334
5.365714 0.33877743000000005
5.366714 0.33885951
5.367714 0.33893753
5.368714 0.33900931
5.369714 0.33907345
5.370714 0.33912996
5.371714 0.33918004
5.372715 0.33922537999999997
5.373714 0.33926712
5.374714 0.33930528
5.375714 0.33933874
5.376714 0.33936589
5.377714 0.33938563
5.378714 0.33939816
5.379714 0.33940496
5.380714 0.33940817
5.381714 0.33940963999999996
5.382714 0.33940987
5.383714 0.33940775
5.384714 0.33940105
5.385714 0.33938736
5.386714 0.33936517
5.387714 0.3393345
5.388714 0.33929674
5.389714 0.33925373999999997
5.390714 0.33920694
5.391714 0.3391566
5.392715 0.33910191
5.393714 0.33904153
5.394714 0.33897464
5.395714 0.33890148999999997
5.396714 0.33882351
5.397714 0.33874263
5.398714 0.33866018000000003
5.399714 0.33857608
5.400714 0.33848865
5.401714 0.3383951
5.402714 0.33829276999999996
5.403714 0.33818020000000004
5.404714 0.33805775
5.405715 0.33792739
5.406714 0.33779177
5.407714 0.33765305
5.408714 0.33751207
5.409714 0.3373683
5.410714 0.33722040000000003
5.411714 0.33706715000000004
5.412714 0.33690818
5.413714 0.33674408
5.414714 0.33657583
5.415714 0.33640401
5.416714 0.33622796
5.417714 0.3360458
5.418715 0.33585501
5.419714 0.33565362
5.420714 0.33544118
5.421714 0.33521929
5.422714 0.33499105
5.423714 0.33475989
5.424714 0.33452841
5.425714 0.33429731
5.426714 0.33406541
5.427714 0.33383039
5.428714 0.33358987
5.429714 0.33334233
5.430714 0.33308745
5.431714 0.33282575
5.432714 0.33255774
5.433714 0.3322833
5.434714 0.33200145999999997
5.435714 0.33171090999999997
5.436714 0.33141087999999996
5.437714 0.33110196
5.438715 0.33078629
5.439714 0.33046694
5.440714 0.33014677
5.441714 0.32982721000000004
5.442714 0.32950756
5.443714 0.32918521
5.444714 0.32885665999999997
5.445714 0.32851885
5.446714 0.32817021
5.447714 0.32781102
5.448714 0.32744293999999996
5.449714 0.32706799000000003
5.450714 0.32668761
5.451715 0.32630228
5.452714 0.32591166
5.453714 0.32551542
5.454714 0.32511388
5.455714 0.32470822
5.456714 0.32430007
5.457714 0.32389055
5.458714 0.32347946
5.459714 0.32306488
5.460714 0.32264364
5.461714 0.32221247000000003
5.462714 0.32176925
5.463714 0.3213139
5.464714 0.32084842999999996
5.465714 0.32037608
5.466714 0.31990011
5.467714 0.31942254999999997
5.468714 0.3189438
5.469714 0.31846282000000004
5.470714 0.31797797
5.471714 0.31748798
5.472714 0.31699236000000003
5.473714 0.31649126
5.474714 0.31598487000000003
5.475714 0.31547274000000003
5.476714 0.31495339
5.477714 0.31442484
5.478714 0.31388537
5.479714 0.31333463
5.480714 0.31277405
5.481714 0.31220659
5.482714 0.31163583
5.483714 0.31106458
5.484715 0.31049387
5.485714 0.30992269
5.486714 0.30934848
5.487714 0.30876833
5.488714 0.30818011
5.489714 0.30758306
5.490714 0.30697768000000003
5.491714 0.30636503
5.492714 0.30574590999999995
5.493714 0.30512039
5.494714 0.30448779
5.495714 0.30384746
5.496714 0.30319942
5.497715 0.30254484000000004
5.498714 0.30188583999999996
5.499714 0.30122455
5.500714 0.3005622
5.501714 0.29989837
5.502714 0.29923100999999996
5.503714 0.2985572
5.504714 0.29787433
5.505714 0.29718115
5.506714 0.29647818
5.507714 0.29576744
5.508714 0.29505135
5.509714 0.29433167
5.510714 0.29360889
5.511714 0.29288221
5.512714 0.29215016
5.513714 0.29141153000000003
5.514714 0.29066599
5.515714 0.28991411
5.516714 0.28915687
5.517715 0.28839489
5.518714 0.28762778
5.519714 0.28685428999999996
5.520714 0.28607282
5.521714 0.28528236
5.522714 0.28448321
5.523714 0.28367718
5.524714 0.28286686
5.525714 0.28205467
5.526714 0.28124179
5.527714 0.28042765
5.528714 0.27961014
5.529714 0.2787865
5.530715 0.27795446
5.531714 0.27711303
5.532714 0.27626269000000003
5.533714 0.27540482
5.534714 0.27454095
5.535714 0.273672
5.536714 0.27279803
5.537714 0.27191851
5.538714 0.27103301
5.539714 0.2701418
5.540714 0.26924591999999997
5.541714 0.26834672000000004
5.542714 0.26744523
5.543715 0.26654126
5.544714 0.26563331
5.545714 0.26471894
5.546714 0.26379569999999997
5.547714 0.26286214
5.548714 0.26191848
5.549714 0.26096646
5.550714 0.26000871000000003
5.551714 0.25904763000000003
5.552714 0.2580846
5.553714 0.25711958
5.554714 0.25615147
5.555714 0.25517880000000004
5.556714 0.2542004
5.557714 0.2532159
5.558714 0.25222553
5.559714 0.25122967
5.560714 0.25022831
5.561714 0.2492209
5.562714 0.24820647999999998
5.563715 0.2471843
5.564714 0.24615447000000001
5.565714 0.24511816
5.566714 0.24407736
5.567714 0.24303417000000002
5.568714 0.24198985
5.569714 0.24094437000000002
5.570714 0.23989626
5.571714 0.23884312
5.572714 0.2377826
5.573714 0.23671319000000002
5.574714 0.23563464999999997
5.575714 0.23454791000000003
5.576715 0.23345456
5.577714 0.23235611
5.578714 0.23125353999999998
5.579714 0.23014725
5.580714 0.22903727
5.581714 0.22792367
5.582714 0.22680671
5.583714 0.22568679
5.584714 0.22456411
5.585714 0.22343821
5.586714 0.22230790999999997
5.587714 0.22117142
5.588714 0.22002694
5.589714 0.21887335000000002
5.590714 0.21771071000000003
5.591714 0.21654034
5.592714 0.21536436
5.593714 0.21418505
5.594714 0.21300409
5.595714 0.21182213
5.596714 0.21063879
5.597714 0.20945298
5.598714 0.2082634
5.599714 0.20706892999999998
5.600714 0.20586883
5.601714 0.20466265
5.602714 0.20345005
5.603714 0.20223078
5.604714 0.2010047
5.605714 0.19977204999999998
5.606714 0.19853355
5.607714 0.19729051
5.608714 0.19604446999999997
5.609715 0.19479678
5.610714 0.19354812
5.611714 0.19229818999999998
5.612714 0.19104579
5.613714 0.18978915
5.614714 0.18852658
5.615714 0.18725685
5.616714 0.18597955
5.617714 0.18469503999999998
5.618714 0.18340419000000002
5.619714 0.18210808
5.620714 0.18080780000000002
5.621714 0.1795043
5.622715 0.17819839999999998
5.623714 0.17689079
5.624714 0.17558188
5.625714 0.17427165
5.626714 0.17295942
5.627714 0.17164386
5.628714 0.17032324
5.629714 0.16899591
5.630714 0.16766081
5.631714 0.16631790000000002
5.632714 0.16496816
5.633714 0.16361333
5.634714 0.16225533
5.635714 0.16089572
5.636714 0.15953531999999998
5.637714 0.15817423
5.638714 0.15681197
5.639714 0.15544784
5.640714 0.1540811
5.641714 0.15271101
5.642715 0.15133669
5.643714 0.1499571
5.644714 0.1485711
5.645714 0.14717777999999998
5.646714 0.14577697
5.647714 0.14436952
5.648714 0.14295733
5.649714 0.14154289
5.650714 0.14012853
5.651714 0.13871561000000002
5.652714 0.13730406
5.653714 0.13589241000000002
5.654714 0.13447837
5.655715 0.1330597
5.656714 0.13163487
5.657714 0.13020347
5.658714 0.12876601
5.659714 0.12732343
5.660714 0.12587653
5.661714 0.1244258
5.662714 0.12297148000000001
5.663714 0.12151398
5.664714 0.1200542
5.665714 0.11859358
5.666714 0.11713367000000001
5.667714 0.11567535999999999
5.668715 0.11421825
5.669714 0.1127604
5.670714 0.11129885
5.671714 0.10983057
5.672714 0.10835363
5.673714 0.10686796000000001
5.674714 0.10537540000000001
5.675714 0.10387897
5.676714 0.10238173
5.677714 0.10088568
5.678714 0.09939125699999998
5.679714 0.097897544
5.680714 0.096403057
5.681714 0.09490659
5.682714 0.093407743
5.683714 0.091906823
5.684714 0.090404204
5.685714 0.08889960599999999
5.686714 0.08739174200000001
5.687714 0.085878652
5.688715 0.084358593
5.689714 0.082831067
5.690714 0.081297453
5.691714 0.079760805
5.692714 0.078224851
5.693714 0.076692528
5.694714 0.075164804
5.695714 0.073640276
5.696714 0.072115794
5.697714 0.070587813
5.698714 0.06905384399999999
5.699714 0.067513355
5.700714 0.065967703
5.701715 0.064419204
5.702714 0.062869908
5.703714 0.06132063
5.704714 0.059770804000000004
5.705714 0.058219179999999995
5.706714 0.056664873000000004
5.707714 0.055108231
5.708714 0.053550908
5.709714 0.051995111000000004
5.710714 0.050442328
5.711714 0.048892252000000004
5.712714 0.047342497
5.713714 0.045789362
5.714714 0.044229353
5.715714 0.042660747
5.716714 0.041084462999999995
5.717714 0.03950377
5.718714 0.03792296
5.719714 0.036345585
5.720714 0.03477307
5.721714 0.033204356
5.722714 0.031636693
5.723714 0.030067132
5.724714 0.02849396
5.725714 0.026917362
5.726714 0.02533902
5.727714 0.023760906000000002
5.728714 0.02218398
5.729714 0.020607522
5.730714 0.019029476
5.731714 0.017447655000000003
5.732714 0.015861162999999998
5.733714 0.014271242
5.734715 0.012681030999999999
5.735714 0.011094254999999999
5.736714 0.0095134885
5.737714 0.0079387886
5.738714 0.006367445199999999
5.739714 0.0047950056
5.740714 0.0032171356
5.741714 0.0016314469999999998
5.742714 3.8435491e-05
5.743714 -0.0015588866999999998
5.744714 -0.0031564556
5.745714 -0.004750975100000001
5.746714 -0.0063412175
5.747715 -0.0079281912
5.748714 -0.009514169500000001
5.749714 -0.011101165
5.750714 -0.012689696
5.751714 -0.014278496
5.752714 -0.015865323
5.753714 -0.017448438
5.754714 -0.019027898
5.755714 -0.020605951
5.756714 -0.022186218
5.757714 -0.023772025
5.758714 -0.025364677999999998
5.759714 -0.026962577
5.760714 -0.028561652000000003
5.761714 -0.030156976000000002
5.762714 -0.031744834
5.763714 -0.033324253
5.764714 -0.034897306
5.765714 -0.036468051
5.766714 -0.038040642
5.767715 -0.039617548
5.768714 -0.041198693
5.769714 -0.042781897
5.770714 -0.044364296000000004
5.771714 -0.045943962
5.772714 -0.047520854
5.773714 -0.049096643
5.774714 -0.050673517
5.775714 -0.052252621
5.776714 -0.053833053
5.777714 -0.055411976
5.778714 -0.056985876000000005
5.779714 -0.058552332000000006
5.780715 -0.060111441
5.781714 -0.061666087
5.782714 -0.063220883
5.783714 -0.06478024900000001
5.784714 -0.066346471
5.785714 -0.06791871299999999
5.786714 -0.069493422
5.787714 -0.071065937
5.788714 -0.072632456
5.789714 -0.07419156
5.790714 -0.075744436
5.791714 -0.077293901
5.792714 -0.078842725
5.793715 -0.08039215499999999
5.794714 -0.081941381
5.795714 -0.083488197
5.796714 -0.08503047899999999
5.797714 -0.08656760299999999
5.798714 -0.088101055
5.799714 -0.089633872
5.800714 -0.09116914
5.801714 -0.092708325
5.802714 -0.09425030999999999
5.803714 -0.09579167799999999
5.804714 -0.097328145
5.805714 -0.09885649199999999
5.806714 -0.10037606
5.807714 -0.10188907999999999
5.808714 -0.10339959000000001
5.809714 -0.10491166
5.810714 -0.10642752
5.811714 -0.10794665
5.812714 -0.10946626999999999
5.813715 -0.11098268
5.814714 -0.11249312
5.815714 -0.1139969
5.816714 -0.11549551999999999
5.817714 -0.11699158999999999
5.818714 -0.11848724
5.819714 -0.11998294000000001
5.820714 -0.12147725
5.821714 -0.12296762
5.822714 -0.12445195
5.823714 -0.12592988
5.824714 -0.12740316999999998
5.825714 -0.12887503
5.826715 -0.13034851
5.827714 -0.13182488
5.828714 -0.13330275
5.829714 -0.13477853
5.830714 -0.13624787000000002
5.831714 -0.13770756
5.832714 -0.13915694
5.833714 -0.14059818
5.834714 -0.14203526
5.835714 -0.14347222
5.836714 -0.14491152000000002
5.837714 -0.14635319
5.838714 -0.14779518
5.839714 -0.14923464
5.840714 -0.1506694
5.841714 -0.15209888000000002
5.842714 -0.15352396999999998
5.843714 -0.15494617
5.844714 -0.15636622
5.845714 -0.15778331
5.846714 -0.15919519
5.847714 -0.16059922
5.848714 -0.16199381000000002
5.849714 -0.16337959
5.850714 -0.16475958
5.851714 -0.16613818
5.852714 -0.16751947
5.853714 -0.16890551
5.854714 -0.17029544
5.855714 -0.17168585
5.856714 -0.17307211
5.857714 -0.1744502
5.858714 -0.17581804
5.859715 -0.17717592
5.860714 -0.17852584
5.861714 -0.17987021
5.862714 -0.18121066
5.863714 -0.18254755
5.864714 -0.18388027
5.865714 -0.18520819
5.866714 -0.18653157
5.867714 -0.18785194
5.868714 -0.18917155
5.869714 -0.19049222
5.870714 -0.19181421
5.871714 -0.19313556
5.872715 -0.19445253
5.873714 -0.19576084000000002
5.874714 -0.19705736
5.875714 -0.1983413
5.876714 -0.19961457999999999
5.877714 -0.20088102
5.878714 -0.20214485000000001
5.879714 -0.20340921
5.880714 -0.20467522999999999
5.881714 -0.20594196
5.882714 -0.20720730999999998
5.883714 -0.20846904
5.884714 -0.20972576
5.885714 -0.21097711
5.886714 -0.21222317999999998
5.887714 -0.21346388000000002
5.888714 -0.21469835
5.889714 -0.21592495
5.890714 -0.21714197999999998
5.891714 -0.21834864999999998
5.892715 -0.21954586
5.893714 -0.2207363
5.894714 -0.22192367000000002
5.895714 -0.22311140999999998
5.896714 -0.22430143
5.897714 -0.22549336
5.898714 -0.22668466
5.899714 -0.22787164999999998
5.900714 -0.2290508
5.901714 -0.23021988999999998
5.902714 -0.23137850000000001
5.903714 -0.23252768000000001
5.904714 -0.23366925000000002
5.905715 -0.23480481000000003
5.906714 -0.2359353
5.907714 -0.23706092
5.908714 -0.23818166999999998
5.909714 -0.23929788999999999
5.910714 -0.24041045
5.911714 -0.24152056
5.912714 -0.24262914
5.913714 -0.24373613
5.914714 -0.24484013999999998
5.915714 -0.24593864000000001
5.916714 -0.24702873
5.917714 -0.2481082
5.918715 -0.24917638
5.919714 -0.25023432
5.920714 -0.2512844
5.921714 -0.25232949
5.922714 -0.25337189000000004
5.923714 -0.25441272
5.924714 -0.25545165
5.925714 -0.25648745
5.926714 -0.25751858
5.927714 -0.25854385
5.928714 -0.25956262999999996
5.929714 -0.26057479
5.930714 -0.26158036
5.931714 -0.26257916
5.932714 -0.26357069
5.933714 -0.2645544
5.934714 -0.26553005
5.935714 -0.26649802
5.936714 -0.26745945
5.937714 -0.26841590000000004
5.938715 -0.2693688
5.939714 -0.27031889
5.940714 -0.27126588
5.941714 -0.2722085
5.942714 -0.27314494
5.943714 -0.27407351999999996
5.944714 -0.27499324999999997
5.945714 -0.2759041
5.946714 -0.27680693
5.947714 -0.27770312
5.948714 -0.27859402
5.949714 -0.27948054
5.950714 -0.28036304
5.951715 -0.28124132999999996
5.952714 -0.28211488
5.953714 -0.28298309
5.954714 -0.28384535
5.955714 -0.28470119
5.956714 -0.28555014
5.957714 -0.2863917
5.958714 -0.28722545
5.959714 -0.28805109
5.960714 -0.28886865
5.961714 -0.2896786
5.962714 -0.29048184
5.963714 -0.29127952
5.964714 -0.29207275
5.965714 -0.29286223
5.966714 -0.29364813
5.967714 -0.29442986
5.968714 -0.2952063
5.969714 -0.29597604
5.970714 -0.29673773999999997
5.971714 -0.29749048
5.972714 -0.29823394
5.973714 -0.29896849000000003
5.974714 -0.29969509
5.975714 -0.30041504999999996
5.976714 -0.30112964999999997
5.977714 -0.3018399
5.978714 -0.30254631
5.979714 -0.3032488
5.980714 -0.30394683
5.981714 -0.3046395
5.982714 -0.30532582
5.983714 -0.30600487
5.984715 -0.30667595999999997
5.985714 -0.30733866000000004
5.986714 -0.30799282
5.987714 -0.30863858
5.988714 -0.30927639
5.989714 -0.30990711000000004
5.990714 -0.31053184
5.991714 -0.31115181999999997
5.992714 -0.31176814999999997
5.993714 -0.31238147
5.994714 -0.31299167
5.995714 -0.31359781999999997
5.996714 -0.31419820000000004
5.997715 -0.31479083
5.998714 -0.3153739
5.999714 -0.31594638999999997
6.000714 -0.31650821
6.001714 -0.31706037
6.002714 -0.31760449
6.003714 -0.31814242
6.004714 -0.3186757
6.005714 -0.31920522
6.006714 -0.31973121
6.007714 -0.32025333
6.008714 -0.32077096
6.009714 -0.3212834
6.010714 -0.32178985
6.011714 -0.32228951
6.012714 -0.32278143
6.013714 -0.32326465000000004
6.014714 -0.32373832
6.015714 -0.32420214
6.016714 -0.32465663
6.017715 -0.3251032
6.018714 -0.3255439
6.019714 -0.32598092
6.020714 -0.32641597
6.021714 -0.32684959
6.022714 -0.32728107
6.023714 -0.32770855
6.024714 -0.32812962
6.025714 -0.32854206
6.026714 -0.32894439
6.027714 -0.32933621999999996
6.028714 -0.32971813
6.029714 -0.33009127
6.030715 -0.33045693
6.031714 -0.33081623
6.032714 -0.33116999999999996
6.033714 -0.33151885
6.034714 -0.33186337
6.035714 -0.33220411
6.036714 -0.33254151
6.037714 -0.3328755
6.038714 -0.33320535
6.039714 -0.33352957
6.040714 -0.33384615
6.041714 -0.33415314
6.042714 -0.33444932
6.043715 -0.3347347
6.044714 -0.33501061
6.045714 -0.33527932
6.046714 -0.33554339
6.047714 -0.33580489
6.048714 -0.3360647
6.049714 -0.33632241999999996
6.050714 -0.33657663000000004
6.051714 -0.33682544999999997
6.052714 -0.33706725
6.053714 -0.33730096
6.054714 -0.33752627
6.055714 -0.33774334
6.056714 -0.33795249
6.057714 -0.33815396
6.058714 -0.33834788
6.059714 -0.33853459
6.060714 -0.33871476
6.061714 -0.33888959
6.062714 -0.33906066999999995
6.063715 -0.33922945
6.064714 -0.33939666999999996
6.065714 -0.33956184
6.066714 -0.33972322
6.067714 -0.33987828000000003
6.068714 -0.34002443
6.069714 -0.34015991
6.070714 -0.34028438
6.071714 -0.34039901
6.072714 -0.34050591999999996
6.073714 -0.34060753
6.074714 -0.34070556999999996
6.075714 -0.34080078
6.076715 -0.34089277
6.077714 -0.34098059000000003
6.078714 -0.3410633
6.079714 -0.34114043
6.080714 -0.34121207
6.081714 -0.34127857
6.082714 -0.34134004
6.083714 -0.34139596
6.084714 -0.3414453
6.085714 -0.34148681000000003
6.086714 -0.34151978
6.087714 -0.34154458
6.088714 -0.34156275999999997
6.089714 -0.34157666
6.090714 -0.34158847
6.091714 -0.34159929
6.092714 -0.34160868
6.093714 -0.34161469
6.094714 -0.34161459
6.095714 -0.34160607
6.096714 -0.34158798
6.097714 -0.34156088
6.098714 -0.34152654
6.099714 -0.34148712
6.100714 -0.34144421
6.101714 -0.34139815
6.102714 -0.34134816
6.103714 -0.34129294
6.104714 -0.34123145
6.105714 -0.34116365000000004
6.106714 -0.34109051
6.107714 -0.34101342
6.108714 -0.34093338
6.109715 -0.34085019
6.110714 -0.34076243
6.111714 -0.34066804
6.112714 -0.34056532
6.113714 -0.34045393
6.114714 -0.34033533
6.115714 -0.34021223
6.116714 -0.34008752999999997
6.117714 -0.33996298
6.118714 -0.3398384
6.119714 -0.33971153000000004
6.120714 -0.33957914
6.121714 -0.33943829999999997
6.122715 -0.33928761
6.123714 -0.33912775
6.124714 -0.33896097
6.125714 -0.33878996
6.126714 -0.33861659
6.127714 -0.33844125
6.128714 -0.3382629
6.129714 -0.33808003999999997
6.130714 -0.33789172
6.131714 -0.33769837999999996
6.132714 -0.33750155
6.133714 -0.33730306
6.134714 -0.33710382
6.135714 -0.33690291
6.136714 -0.33669762999999997
6.137714 -0.33648447
6.138714 -0.33626067
6.139714 -0.33602566
6.140714 -0.33578139
6.141714 -0.33553189
6.142715 -0.33528151
6.143714 -0.33503331000000003
6.144714 -0.33478786
6.145714 -0.33454325
6.146714 -0.33429612
6.147714 -0.33404331
6.148714 -0.3337831
6.149714 -0.33351572
6.150714 -0.33324268
6.151714 -0.33296556
6.152714 -0.33268493
6.153714 -0.33239985
6.154714 -0.33210849
6.155715 -0.33180946
6.156714 -0.33150299
6.157714 -0.33119146
6.158714 -0.33087872
6.159714 -0.33056852000000003
6.160714 -0.33026275
6.161714 -0.32996042
6.162714 -0.32965778
6.163714 -0.3293498
6.164714 -0.3290321
6.165714 -0.32870271
6.166714 -0.32836266000000003
6.167714 -0.32801526
6.168715 -0.3276644
6.169714 -0.32731297
6.170714 -0.32696174
6.171714 -0.32660963
6.172714 -0.3262548
6.173714 -0.32589613
6.174714 -0.32553407
6.175714 -0.32517044
6.176714 -0.32480727
6.177714 -0.32444531
6.178714 -0.32408314
6.179714 -0.32371727
6.180714 -0.32334353
6.181714 -0.32295892
6.182714 -0.3225632
6.183714 -0.32215922
6.184714 -0.3217519
6.185714 -0.32134629000000003
6.186714 -0.32094547
6.187714 -0.3205495
6.188715 -0.32015555
6.189714 -0.31975952
6.190714 -0.31935790999999997
6.191714 -0.31894925
6.192714 -0.31853434999999997
6.193714 -0.31811539
6.194714 -0.31769432
6.195714 -0.31727159
6.196714 -0.31684590999999995
6.197714 -0.31641503
6.198714 -0.31597741999999995
6.199714 -0.31553353
6.200714 -0.31508608
6.201715 -0.31463916
6.202714 -0.31419641000000004
6.203714 -0.31375918
6.204714 -0.31332562
6.205714 -0.31289139
6.206714 -0.31245132
6.207714 -0.31200165
6.208714 -0.31154163
6.209714 -0.31107359
6.210714 -0.31060185
6.211714 -0.31013056
6.212714 -0.30966199
6.213714 -0.30919579
6.214714 -0.30872968
6.215714 -0.30826102
6.216714 -0.3077884
6.217714 -0.30731244
6.218714 -0.30683526
6.219714 -0.30635904999999997
6.220714 -0.30588442
6.221714 -0.30540973
6.222714 -0.30493143
6.223714 -0.30444583
6.224714 -0.30395098
6.225714 -0.30344792000000004
6.226714 -0.30294063000000004
6.227714 -0.30243436
6.228714 -0.30193347
6.229714 -0.3014395
6.230714 -0.3009506
6.231714 -0.30046247
6.232714 -0.29997032
6.233714 -0.29947102999999997
6.234715 -0.29896437
6.235714 -0.29845256
6.236714 -0.29793888999999996
6.237714 -0.2974258
6.238714 -0.29691362
6.239714 -0.29640072
6.240714 -0.29588464999999997
6.241714 -0.29536402
6.242714 -0.29483961
6.243714 -0.29431442
6.244714 -0.2937922
6.245714 -0.29327555
6.246714 -0.29276428
6.247715 -0.29225508
6.248714 -0.29174276
6.249714 -0.29122247
6.250714 -0.29069195000000003
6.251714 -0.29015248000000005
6.252714 -0.2896084
6.253714 -0.28906511
6.254714 -0.28852669
6.255714 -0.28799435
6.256714 -0.28746624000000004
6.257714 -0.28693881
6.258714 -0.28640882
6.259714 -0.28587501000000004
6.260714 -0.28533849
6.261714 -0.2848018
6.262714 -0.28426703
6.263714 -0.28373431
6.264714 -0.28320136
6.265714 -0.28266442999999997
6.266714 -0.2821204
6.267715 -0.28156855
6.268714 -0.28101145
6.269714 -0.28045412999999997
6.270714 -0.27990191999999997
6.271714 -0.27935812
6.272714 -0.27882243
6.273714 -0.27829106000000003
6.274714 -0.27775855
6.275714 -0.27722011
6.276714 -0.27667372
6.277714 -0.27612075
6.278714 -0.27556487
6.279714 -0.2750101
6.280715 -0.27445867
6.281714 -0.27391019
6.282714 -0.27336222
6.283714 -0.27281204
6.284714 -0.27225846
6.285714 -0.27170284
6.286714 -0.27114849
6.287714 -0.27059891999999997
6.288714 -0.27005572
6.289714 -0.26951739999999996
6.290714 -0.26897956
6.291714 -0.26843676
6.292714 -0.26788502000000003
6.293715 -0.26732371000000005
6.294714 -0.26675598
6.295714 -0.26618741
6.296714 -0.26562356
6.297714 -0.2650677
6.298714 -0.26451957000000004
6.299714 -0.26397598
6.300714 -0.26343267
6.301714 -0.26288654
6.302714 -0.26233706
6.303714 -0.26178611
6.304714 -0.26123653999999996
6.305714 -0.2606902
6.306714 -0.26014654
6.307714 -0.25960263
6.308714 -0.25905466
6.309714 -0.25850006
6.310714 -0.25793908
6.311714 -0.25737516000000005
6.312714 -0.25681357
6.313715 -0.25625904
6.314714 -0.25571363999999996
6.315714 -0.2551757
6.316714 -0.25464066
6.317714 -0.25410315
6.318714 -0.25355937
6.319714 -0.25300875
6.320714 -0.25245384
6.321714 -0.25189884
6.322714 -0.25134736
6.323714 -0.25080075
6.324714 -0.25025762
6.325714 -0.24971503
6.326715 -0.24917033000000002
6.327714 -0.24862287
6.328714 -0.24807453000000002
6.329714 -0.24752875
6.330714 -0.2469887
6.331714 -0.24645533
6.332714 -0.24592665
6.333714 -0.24539833
6.334714 -0.24486578000000003
6.335714 -0.24432624
6.336714 -0.24378018
6.337714 -0.24323112
6.338714 -0.24268399
6.339714 -0.24214287
6.340714 -0.24160915000000002
6.341714 -0.24108118
6.342714 -0.2405552
6.343714 -0.24002732000000002
6.344714 -0.23949554
6.345714 -0.23896046999999998
6.346714 -0.23842484
6.347714 -0.23789178000000002
6.348714 -0.23736309000000003
6.349714 -0.23683824
6.350714 -0.23631477
6.351714 -0.23578962
6.352714 -0.23526102
6.353714 -0.23472963000000002
6.354714 -0.23419833999999998
6.355714 -0.23367086
6.356714 -0.23314992
6.357714 -0.23263572
6.358714 -0.23212560999999998
6.359715 -0.23161536
6.360714 -0.23110099
6.361714 -0.23058067999999998
6.362714 -0.23005558
6.363714 -0.22952916999999998
6.364714 -0.22900566000000003
6.365714 -0.22848797999999998
6.366714 -0.22797670999999997
6.367714 -0.22747007
6.368714 -0.22696508
6.369714 -0.22645926
6.370714 -0.22595183
6.371714 -0.22544391
6.372715 -0.22493756999999998
6.373714 -0.2244344
6.374714 -0.22393432
6.375714 -0.22343544
6.376714 -0.22293485000000002
6.377714 -0.22243026
6.378714 -0.22192139000000002
6.379714 -0.22141039
6.380714 -0.22090121999999998
6.381714 -0.22039786
6.382714 -0.21990265
6.383714 -0.21941522
6.384714 -0.2189327
6.385714 -0.21845107
6.386714 -0.21796683000000003
6.387714 -0.2174784
6.388714 -0.21698643
6.389714 -0.21649312999999998
6.390714 -0.21600085
6.391714 -0.21551094999999998
6.392715 -0.21502331000000002
6.393714 -0.21453678999999998
6.394714 -0.21405041000000002
6.395714 -0.21356425999999998
6.396714 -0.21307988
6.397714 -0.21259963999999998
6.398714 -0.21212543
6.399714 -0.21165748999999998
6.400714 -0.21119383
6.401714 -0.2107308
6.402714 -0.21026446000000001
6.403714 -0.20979220999999998
6.404714 -0.20931384000000003
6.405715 -0.20883163
6.406714 -0.20834927
6.407714 -0.20787044999999998
6.408714 -0.20739743
6.409714 -0.20693052
6.410714 -0.20646846
6.411714 -0.20600946
6.412714 -0.20555222999999997
6.413714 -0.20509649
6.414714 -0.20464263000000002
6.415714 -0.20419094
6.416714 -0.20374083
6.417714 -0.20329058
6.418715 -0.20283779999999998
6.419714 -0.20238063
6.420714 -0.20191879
6.421714 -0.20145413
6.422714 -0.20099012000000002
6.423714 -0.20053072
6.424714 -0.2000788
6.425714 -0.19963506999999997
6.426714 -0.199198
6.427714 -0.19876444999999998
6.428714 -0.19833113
6.429714 -0.19789568999999999
6.430714 -0.19745743
6.431714 -0.19701698
6.432714 -0.19657549
6.433714 -0.19613376
6.434714 -0.1956919
6.435714 -0.19524948
6.436714 -0.19480636999999998
6.437714 -0.19436337
6.438715 -0.19392238
6.439714 -0.19348595999999998
6.440714 -0.19305614000000001
6.441714 -0.19263347
6.442714 -0.19221645
6.443714 -0.19180186000000002
6.444714 -0.19138596
6.445714 -0.19096585
6.446714 -0.19054053
6.447714 -0.1901111
6.448714 -0.18968008
6.449714 -0.18925027
6.450714 -0.18882358999999999
6.451715 -0.18840062
6.452714 -0.18798077000000002
6.453714 -0.18756307
6.454714 -0.187147
6.455714 -0.18673284
6.456714 -0.18632137999999998
6.457714 -0.18591315
6.458714 -0.18550771
6.459714 -0.18510341
6.460714 -0.18469786
6.461714 -0.18428889999999998
6.462714 -0.18387577
6.463714 -0.18345952999999998
6.464714 -0.18304291
6.465714 -0.18262916
6.466714 -0.18222079
6.467714 -0.18181856999999998
6.468714 -0.18142127
6.469714 -0.18102634
6.470714 -0.1806311
6.471714 -0.18023379
6.472714 -0.17983414
6.473714 -0.17943309000000002
6.474714 -0.179032
6.475714 -0.1786318
6.476714 -0.17823251
6.477714 -0.17783348
6.478714 -0.1774341
6.479714 -0.17703454999999998
6.480714 -0.17663615000000002
6.481714 -0.17624099000000001
6.482714 -0.17585093
6.483714 -0.17546663
6.484715 -0.1750869
6.485714 -0.17470892999999998
6.486714 -0.1743293
6.487714 -0.17394525
6.488714 -0.17355577
6.489714 -0.17316192
6.490714 -0.17276624
6.491714 -0.17237159999999999
6.492714 -0.17198006000000002
6.493714 -0.17159226
6.494714 -0.17120752
6.495714 -0.17082463
6.496714 -0.17044272
6.497715 -0.17006174999999998
6.498714 -0.16968241
6.499714 -0.16930541000000002
6.500714 -0.16893069000000002
6.501714 -0.16855704999999999
6.502714 -0.16818233
6.503714 -0.16780435999999999
6.504714 -0.16742202
6.505714 -0.16703589
6.506714 -0.16664828
6.507714 -0.16626231
6.508714 -0.16588074
6.509714 -0.16550478000000002
6.510714 -0.16513374
6.511714 -0.16476542
6.512714 -0.16439718
6.513714 -0.16402702
6.514714 -0.16365434
6.515714 -0.16327981
6.516714 -0.16290472
6.517715 -0.16253009
6.518714 -0.16215603
6.519714 -0.16178186
6.520714 -0.16140662
6.521714 -0.16102998
6.522714 -0.16065271
6.523714 -0.1602766
6.524714 -0.15990366
6.525714 -0.15953516
6.526714 -0.15917079
6.527714 -0.15880861000000002
6.528714 -0.15844573
6.529714 -0.15807948
6.530715 -0.1577085
6.531714 -0.15733324999999998
6.532714 -0.15695571
6.533714 -0.15657842
6.534714 -0.15620335
6.535714 -0.15583121
6.536714 -0.15546136
6.537714 -0.15509248
6.538714 -0.15472347
6.539714 -0.15435404
6.540714 -0.15398483
6.541714 -0.1536168
6.542714 -0.1532505
6.543715 -0.15288538
6.544714 -0.15251984999999998
6.545714 -0.15215189
6.546714 -0.15178007999999998
6.547714 -0.15140439
6.548714 -0.15102639
6.549714 -0.15064869
6.550714 -0.15027386
6.551714 -0.14990330999999998
6.552714 -0.14953673
6.553714 -0.14917229999999998
6.554714 -0.14880754999999998
6.555714 -0.14844047999999999
6.556714 -0.14807032
6.557714 -0.14769764
6.558714 -0.14732378
6.559714 -0.1469499
6.560714 -0.14657635000000002
6.561714 -0.14620253
6.562714 -0.14582732
6.563715 -0.14544994
6.564714 -0.1450707
6.565714 -0.14469100000000001
6.566714 -0.14431286000000002
6.567714 -0.14393787
6.568714 -0.14356638
6.569714 -0.14319711
6.570714 -0.14282762000000002
6.571714 -0.14245537
6.572714 -0.14207878000000002
6.573714 -0.14169794
6.574714 -0.14131445
6.575714 -0.14093064
6.576715 -0.14054843
6.577714 -0.14016848
6.578714 -0.1397901
6.579714 -0.1394117
6.580714 -0.13903182
6.581714 -0.13864983
6.582714 -0.13826629999999998
6.583714 -0.13788249
6.584714 -0.13749951
6.585714 -0.13711752
6.586714 -0.13673546
6.587714 -0.13635154
6.588714 -0.13596407000000002
6.589714 -0.13557252
6.590714 -0.13517791
6.591714 -0.13478249
6.592714 -0.13438881
6.593714 -0.13399852
6.594714 -0.1336116
6.595714 -0.13322638
6.596714 -0.13284031
6.597714 -0.13245109
6.598714 -0.13205766
6.599714 -0.13166054
6.600714 -0.13126131
6.601714 -0.13086173
6.602714 -0.13046273
6.603714 -0.13006402
6.604714 -0.1296644
6.605714 -0.12926258
6.606714 -0.12885807999999999
6.607714 -0.12845165
6.608714 -0.12804499
6.609715 -0.12763988
6.610714 -0.12723713
6.611714 -0.12683604
6.612714 -0.12643453
6.613714 -0.12602997
6.614714 -0.12562046999999998
6.615714 -0.12520567999999999
6.616714 -0.12478705000000001
6.617714 -0.12436712999999999
6.618714 -0.12394841
6.619714 -0.12353224
6.620714 -0.12311837999999999
6.621714 -0.1227052
6.622715 -0.12229068
6.623714 -0.12187339999999999
6.624714 -0.12145315
6.625714 -0.12103082000000001
6.626714 -0.12060767
6.627714 -0.12018443
6.628714 -0.11976071
6.629714 -0.11933513
6.630714 -0.11890603999999999
6.631714 -0.11847251
6.632714 -0.11803505000000002
6.633714 -0.11759560999999999
6.634714 -0.11715677
6.635714 -0.11672067000000001
6.636714 -0.11628796
6.637714 -0.11585749
6.638714 -0.11542677000000001
6.639714 -0.11499304
6.640714 -0.11455446000000001
6.641714 -0.11411068999999999
6.642715 -0.11366286
6.643714 -0.11321276
6.644714 -0.11276191
6.645714 -0.11231083
6.646714 -0.11185906
6.647714 -0.11140563999999999
6.648714 -0.11095001
6.649714 -0.11049248
6.650714 -0.11003435000000002
6.651714 -0.10957720000000001
6.652714 -0.10912200999999999
6.653714 -0.10866845
6.654714 -0.10821481000000001
6.655715 -0.10775854
6.656714 -0.10729736000000001
6.657714 -0.10683017
6.658714 -0.10635755
6.659714 -0.10588139999999999
6.660714 -0.10540407
6.661714 -0.10492739
6.662714 -0.10445195
6.663714 -0.10397711
6.664714 -0.10350163
6.665714 -0.10302436999999999
6.666714 -0.10254498
6.667714 -0.10206391000000001
6.668715 -0.10158191000000001
6.669714 -0.1010994
6.670714 -0.1006159
6.671714 -0.10013012999999998
6.672714 -0.099640514
6.673714 -0.09914598200000001
6.674714 -0.09864664199999999
6.675714 -0.098143867
6.676714 -0.097639766
6.677714 -0.097136328
6.678714 -0.096634572
6.679714 -0.096134195
6.680714 -0.095633825
6.681714 -0.09513176
6.682714 -0.09462678000000001
6.683714 -0.094118598
6.684714 -0.093607797
6.685714 -0.093095272
6.686714 -0.092581578
6.687714 -0.09206651
6.688715 -0.091549207
6.689714 -0.091028685
6.690714 -0.09050450800000001
6.691714 -0.08997718099999999
6.692714 -0.089448033
6.693714 -0.088918593
6.694714 -0.088389841
6.695714 -0.087861653
6.696714 -0.087332819
6.697714 -0.086801598
6.698714 -0.086266571
6.699714 -0.08572729999999999
6.700714 -0.08518450799999999
6.701715 -0.084639643
6.702714 -0.084094092
6.703714 -0.083548448
6.704714 -0.08300225
6.705714 -0.082454307
6.706714 -0.081903418
6.707714 -0.081349118
6.708714 -0.080791977
6.709714 -0.080233288
6.710714 -0.07967434400000001
6.711714 -0.07911562600000001
6.712714 -0.078556436
6.713714 -0.077995146
6.714714 -0.077429996
6.715714 -0.076860032
6.716714 -0.076285645
6.717714 -0.07570842900000001
6.718714 -0.075130427
6.719714 -0.07455308199999999
6.720714 -0.07397651200000001
6.721714 -0.073399441
6.722714 -0.072819885
6.723714 -0.07223620800000001
6.724714 -0.071648014
6.725714 -0.071056379
6.726714 -0.07046329600000001
6.727714 -0.069870614
6.728714 -0.069279032
6.729714 -0.068687659
6.730714 -0.068094471
6.731714 -0.067497324
6.732714 -0.06689513100000001
6.733714 -0.066288421
6.734715 -0.06567911500000001
6.735714 -0.065069477
6.736714 -0.064460887
6.737714 -0.06385302400000001
6.738714 -0.06324395099999999
6.739714 -0.062631071
6.740714 -0.062012486000000006
6.741714 -0.06138807499999999
6.742714 -0.060759648
6.743714 -0.060130144
6.744714 -0.059502188
6.745714 -0.058876798999999994
6.746714 -0.05825285299999999
6.747715 -0.05762765599999999
6.748714 -0.056998309
6.749714 -0.056363159
6.750714 -0.055722636000000006
6.751714 -0.055078958
6.752714 -0.054434920000000005
6.753714 -0.053792348
6.754714 -0.053151097
6.755714 -0.052509048999999995
6.756714 -0.051863229999999996
6.757714 -0.051211403
6.758714 -0.050553359
6.759714 -0.049891165999999994
6.760714 -0.049228239
6.761714 -0.04856766
6.762714 -0.047910598
6.763714 -0.04725566
6.764714 -0.046599522000000004
6.765714 -0.045938537
6.766714 -0.045270522
6.767715 -0.04459582
6.768714 -0.043917072
6.769714 -0.043237838
6.770714 -0.042560745999999997
6.771714 -0.041886150999999996
6.772714 -0.041211979
6.773714 -0.040534843
6.774714 -0.039851878
6.775714 -0.039162303
6.776714 -0.038467915000000005
6.777714 -0.03777222
6.778714 -0.037078644
6.779714 -0.036388711000000004
6.780715 -0.035701177
6.781714 -0.03501256
6.782714 -0.034318821
6.783714 -0.033617381
6.784714 -0.032908414
6.785714 -0.032194777
6.786714 -0.031480592
6.787714 -0.030769201
6.788714 -0.03006153
6.789714 -0.029355692
6.790714 -0.028648056
6.791714 -0.027935177999999998
6.792714 -0.027215657999999997
6.793715 -0.026490903
6.794714 -0.025764434000000003
6.795714 -0.025040050999999997
6.796714 -0.024319824
6.797714 -0.02360292
6.798714 -0.022885896
6.799714 -0.022164329
6.800714 -0.021434949000000002
6.801714 -0.020697215
6.802714 -0.019953527999999998
6.803714 -0.019207982000000002
6.804714 -0.018464298
6.805714 -0.01772399
6.806714 -0.016985713
6.807714 -0.016246106
6.808714 -0.015501678999999999
6.809714 -0.014750780000000002
6.810714 -0.013994581
6.811714 -0.013236587000000001
6.812714 -0.012480887999999999
6.813715 -0.011730045
6.814714 -0.010983682
6.815714 -0.010238529
6.816714 -0.0094898998
6.817714 -0.0087338783
6.818714 -0.007969131499999999
6.819714 -0.0071974486
6.820714 -0.0064227665000000005
6.821714 -0.0056491892
6.822714 -0.0048790214
6.823714 -0.0041117946
6.824714 -0.0033447551999999997
6.825714 -0.0025745174000000003
6.826715 -0.0017989931
6.827714 -0.0010185768
6.828714 -0.00023596615000000002
6.829714 0.0005452928199999999
6.830714 0.0013227784999999999
6.831714 0.0020966478
6.832714 0.0028697992
6.833714 0.0036466252
6.834714 0.0044309571
6.835714 0.0052242187
6.836714 0.0060247057
6.837714 0.0068283436
6.838714 0.0076305478
6.839714 0.0084282619
6.840714 0.0092211922
6.841714 0.010011667
6.842714 0.01080326
6.843714 0.011598914
6.844714 0.012399536999999999
6.845714 0.013203763
6.846714 0.014008947
6.847714 0.014812817
6.848714 0.015614893
6.849714 0.016416896
6.850714 0.017221917
6.851714 0.01803278
6.852714 0.018850443
6.853714 0.019673274
6.854714 0.020497604
6.855714 0.021319323
6.856714 0.02213573
6.857714 0.022946752
6.858714 0.023754947999999998
6.859715 0.024564317000000002
6.860714 0.025378499000000002
6.861714 0.026199268
6.862714 0.027025971
6.863714 0.02785617
6.864714 0.028687040000000004
6.865714 0.029516811
6.866714 0.030345490000000003
6.867714 0.031174577000000002
6.868714 0.032005941999999996
6.869714 0.032840552999999995
6.870714 0.033677724
6.871714 0.03451533
6.872715 0.035350854
6.873714 0.036182764
6.874714 0.037011458000000004
6.875714 0.037839299
6.876714 0.038669689
6.877714 0.039505592
6.878714 0.040348241
6.879714 0.041196623
6.880714 0.042047969
6.881714 0.042899002
6.882714 0.043747306
6.883714 0.044592211
6.884714 0.045434784000000006
6.885714 0.046277064
6.886714 0.047120923
6.887714 0.047967219
6.888714 0.048815564
6.889714 0.049664831
6.890714 0.050514028
6.891714 0.051363044999999996
6.892715 0.052212848
6.893714 0.053065014
6.894714 0.053920835
6.895714 0.054780522000000005
6.896714 0.055642857
6.897714 0.05650557
6.898714 0.05736624
6.899714 0.05822331299999999
6.900714 0.059076748
6.901714 0.059928017
6.902714 0.060779444
6.903714 0.061633257000000004
6.904714 0.062490749
6.905715 0.063351949
6.906714 0.064215838
6.907714 0.065081014
6.908714 0.065946358
6.909714 0.06681144
6.910714 0.067676476
6.911714 0.068541942
6.912714 0.069408072
6.913714 0.070274592
6.914714 0.071140786
6.915714 0.072005886
6.916714 0.072869565
6.917714 0.073732226
6.918715 0.074594957
6.919714 0.075459131
6.920714 0.076325831
6.921714 0.077195384
6.922714 0.078067207
6.923714 0.078940025
6.924714 0.079812354
6.925714 0.080683042
6.926714 0.08155162199999999
6.927714 0.082418363
6.928714 0.08328403300000001
6.929714 0.084149558
6.930714 0.0850157
6.931714 0.085882901
6.932714 0.08675131200000001
6.933714 0.087620935
6.934714 0.088491762
6.935714 0.089363818
6.936714 0.09023706100000001
6.937714 0.091111293
6.938715 0.091986055
6.939714 0.092860643
6.940714 0.093734288
6.941714 0.094606337
6.942714 0.09547646
6.943714 0.096344738
6.944714 0.097211642
6.945714 0.098077883
6.946714 0.098944211
6.947714 0.09981127199999999
6.948714 0.1006795
6.949714 0.10154904000000001
6.950714 0.10241979
6.951715 0.10329144
6.952714 0.10416354000000001
6.953714 0.10503557
6.954714 0.10590701000000001
6.955714 0.10677746
6.956714 0.10764668
6.957714 0.10851463
6.958714 0.10938144
6.959714 0.1102473
6.960714 0.11111243999999999
6.961714 0.111977
6.962714 0.11284108999999999
6.963714 0.11370484
6.964714 0.11456839999999999
6.965714 0.11543207999999999
6.966714 0.11629615
6.967714 0.11716081
6.968714 0.11802607000000001
6.969714 0.11889164
6.970714 0.11975702
6.971714 0.12062161
6.972714 0.12148491
6.973714 0.12234669
6.974714 0.12320703999999999
6.975714 0.12406621000000001
6.976714 0.12492448
6.977714 0.12578203999999998
6.978714 0.12663888
6.979714 0.12749486
6.980714 0.12834989
6.981714 0.12920411999999998
6.982714 0.13005789
6.983714 0.13091174
6.984715 0.1317661
6.985714 0.13262108
6.986714 0.13347631999999998
6.987714 0.1343311
6.988714 0.13518449
6.989714 0.13603573000000002
6.990714 0.13688448
6.991714 0.13773089
6.992714 0.1385755
6.993714 0.13941901
6.994714 0.14026195
6.995714 0.14110457999999998
6.996714 0.14194686
6.997715 0.14278864000000002
6.998714 0.14362987
6.999714 0.14447062000000002
7.000714 0.14531107999999998
7.001714 0.14615134999999999
7.002714 0.14699119
7.003714 0.14783004
7.004714 0.14866706000000002
7.005714 0.14950139
7.006714 0.15033258
7.007714 0.15116071
7.008714 0.15198652
7.009714 0.15281108999999998
7.010714 0.15363552
7.011714 0.15446055
7.012714 0.15528636
7.013714 0.15611266999999998
7.014714 0.15693886
7.015714 0.15776431999999999
7.016714 0.15858859
7.017715 0.15941139
7.018714 0.16023248999999998
7.019714 0.1610516
7.020714 0.16186829
7.021714 0.16268207
7.022714 0.16349264
7.023714 0.16430013
7.024714 0.16510513000000002
7.025714 0.16590862
7.026714 0.16671164000000002
7.027714 0.16751496999999999
7.028714 0.16831879
7.029714 0.16912274
7.030715 0.169926
7.031714 0.17072767
7.032714 0.17152706
7.033714 0.17232386
7.034714 0.17311812999999998
7.035714 0.17391007
7.036714 0.17469985
7.037714 0.17548755000000002
7.038714 0.17627315
7.039714 0.17705671
7.040714 0.17783856
7.041714 0.17861923999999998
7.042714 0.17939936
7.043715 0.18017933
7.044714 0.18095911
7.045714 0.1817381
7.046714 0.18251536
7.047714 0.18328988
7.048714 0.18406099
7.049714 0.18482857
7.050714 0.18559297000000002
7.051714 0.1863549
7.052714 0.18711496
7.053714 0.1878735
7.054714 0.1886305
7.055714 0.18938576999999998
7.056714 0.19013914
7.057714 0.19089069
7.058714 0.19164069
7.059714 0.1923895
7.060714 0.19313717000000002
7.061714 0.19388339
7.062714 0.19462741
7.063715 0.19536838
7.064714 0.19610571
7.065714 0.1968394
7.066714 0.19757007000000001
7.067714 0.19829874
7.068714 0.19902634
7.069714 0.19975332999999998
7.070714 0.20047948000000002
7.071714 0.20120406999999998
7.072714 0.20192614999999997
7.073714 0.20264504
7.074714 0.20336057000000002
7.075714 0.2040731
7.076715 0.20478318999999998
7.077714 0.20549118
7.078714 0.20619708
7.079714 0.20690041
7.080714 0.20760072
7.081714 0.20829779
7.082714 0.20899205
7.083714 0.20968441000000002
7.084714 0.21037597
7.085714 0.21106743
7.086714 0.21175868
7.087714 0.21244872
7.088714 0.21313601000000001
7.089714 0.21381902
7.090714 0.21449685999999998
7.091714 0.21516955000000001
7.092714 0.21583796
7.093714 0.21650323
7.094714 0.21716633
7.095714 0.21782764
7.096714 0.21848689999999998
7.097714 0.21914366999999998
7.098714 0.21979765
7.099714 0.22044906
7.100714 0.22109866
7.101714 0.22174725
7.102714 0.22239524000000002
7.103714 0.22304219
7.104714 0.22368677999999997
7.105714 0.22432737
7.106714 0.22496253
7.107714 0.22559174999999998
7.108714 0.22621569
7.109715 0.22683588000000002
7.110714 0.22745407
7.111714 0.22807159
7.112714 0.22868876999999999
7.113714 0.22930503000000002
7.114714 0.22991924
7.115714 0.23053037
7.116714 0.23113792000000002
7.117714 0.231742
7.118714 0.23234306999999998
7.119714 0.23294145
7.120714 0.23353684000000002
7.121714 0.23412842
7.122715 0.23471505999999998
7.123714 0.23529604
7.124714 0.23587155
7.125714 0.23644282
7.126714 0.23701179
7.127714 0.23758033999999997
7.128714 0.23814959
7.129714 0.23871942000000002
7.130714 0.2392885
7.131714 0.23985486
7.132714 0.24041669
7.133714 0.24097289000000002
7.134714 0.24152338
7.135714 0.24206878
7.136714 0.24260990000000002
7.137714 0.2431473
7.138714 0.24368099000000001
7.139714 0.24421068
7.140714 0.24473618000000003
7.141714 0.24525788999999998
7.142715 0.24577688999999997
7.143714 0.24629461000000002
7.144714 0.24681233000000002
7.145714 0.24733045
7.146714 0.24784820000000002
7.147714 0.24836373
7.148714 0.24887483999999999
7.149714 0.24937964
7.150714 0.24987729
7.151714 0.25036819
7.152714 0.25085364
7.153714 0.25133528
7.154714 0.25181435
7.155715 0.2522914
7.156714 0.25276623
7.157714 0.25323832
7.158714 0.25370731
7.159714 0.25417327
7.160714 0.25463663000000003
7.161714 0.25509782
7.162714 0.25555681999999996
7.163714 0.25601292
7.164714 0.25646472
7.165714 0.25691078
7.166714 0.25735006
7.167714 0.25778257
7.168715 0.25820935
7.169714 0.25863219
7.170714 0.25905296
7.171714 0.25947285
7.172714 0.25989206
7.173714 0.26030978
7.174714 0.26072476
7.175714 0.26113573
7.176714 0.26154204
7.177714 0.26194369
7.178714 0.26234116
7.179714 0.26273488
7.180714 0.26312491
7.181714 0.2635109
7.182714 0.26389216
7.183714 0.26426821
7.184714 0.26463906
7.185714 0.26500546
7.186714 0.26536852
7.187714 0.26572931
7.188715 0.26608831
7.189714 0.26644513000000003
7.190714 0.26679861
7.191714 0.26714737
7.192714 0.26749033
7.193714 0.26782718
7.194714 0.26815855
7.195714 0.26848561
7.196714 0.26880959
7.197714 0.26913127000000003
7.198714 0.26945063999999996
7.199714 0.26976706
7.200714 0.27007961
7.201715 0.27038755
7.202714 0.27069065
7.203714 0.27098921
7.204714 0.27128374
7.205714 0.27157455
7.206714 0.27186149000000004
7.207714 0.27214403
7.208714 0.27242149
7.209714 0.27269349000000004
7.210714 0.27296026
7.211714 0.27322272999999997
7.212714 0.27348218
7.213714 0.27373970999999997
7.214714 0.27399575
7.215714 0.27424982
7.216714 0.27450065
7.217714 0.27474667999999997
7.218714 0.27498666
7.219714 0.27522005
7.220714 0.27544715
7.221714 0.27566884999999997
7.222714 0.27588608
7.223714 0.27609947
7.224714 0.27630916
7.225714 0.27651486000000003
7.226714 0.27671626
7.227714 0.27691331
7.228714 0.27710639000000004
7.229714 0.27729616999999995
7.230714 0.27748318
7.231714 0.27766745
7.232714 0.27784833000000003
7.233714 0.27802467999999997
7.234715 0.2781952
7.235714 0.27835911999999996
7.236714 0.27851642000000004
7.237714 0.27866799000000003
7.238714 0.27881521
7.239714 0.27895945
7.240714 0.2791015
7.241714 0.27924129000000003
7.242714 0.2793781
7.243714 0.27951088
7.244714 0.27963873
7.245714 0.27976129
7.246714 0.27987869
7.247715 0.27999131
7.248714 0.28009943
7.249714 0.28020295
7.250714 0.2803013
7.251714 0.28039387
7.252714 0.28048037
7.253714 0.28056109
7.254714 0.28063700999999996
7.255714 0.28070949
7.256714 0.28077968999999997
7.257714 0.28084808
7.258714 0.28091425
7.259714 0.28097699
7.260714 0.28103488
7.261714 0.28108673
7.262714 0.28113208
7.263714 0.28117127
7.264714 0.28120514
7.265714 0.2812346
7.266714 0.28126009
7.267715 0.28128158000000003
7.268714 0.2812986
7.269714 0.28131066
7.270714 0.28131763
7.271714 0.28131988
7.272714 0.28131821
7.273714 0.28131333999999997
7.274714 0.28130554
7.275714 0.28129434000000003
7.276714 0.28127865
7.277714 0.28125718
7.278714 0.28122901
7.279714 0.28119397
7.280715 0.28115278
7.281714 0.28110675
7.282714 0.28105716000000003
7.283714 0.28100476999999996
7.284714 0.28094958999999997
7.285714 0.28089084999999997
7.286714 0.28082752
7.287714 0.28075880999999997
7.288714 0.28068449
7.289714 0.28060493
7.290714 0.28052086000000004
7.291714 0.28043282
7.292714 0.28034092
7.293715 0.2802446
7.294714 0.28014301999999996
7.295714 0.28003544999999996
7.296714 0.27992181
7.297714 0.27980269
7.298714 0.27967922
7.299714 0.27955251000000003
7.300714 0.27942315
7.301714 0.27929086
7.302714 0.27915454
7.303714 0.27901274
7.304714 0.27886429
7.305714 0.27870878
7.306714 0.27854678
7.307714 0.27837951
7.308714 0.27820831
7.309714 0.27803404000000004
7.310714 0.27785683
7.311714 0.27767608
7.312714 0.27749087
7.313715 0.27730048
7.314714 0.27710483
7.315714 0.27690433999999997
7.316714 0.27669971
7.317714 0.27649137
7.318714 0.27627908
7.319714 0.27606187
7.320714 0.27583851
7.321714 0.27560801
7.322714 0.27537018
7.323714 0.27512589
7.324714 0.27487680999999997
7.325714 0.2746247
7.326715 0.2743708
7.327714 0.27411522
7.328714 0.27385703
7.329714 0.27359463
7.330714 0.27332646000000005
7.331714 0.27305165
7.332714 0.27277027
7.333714 0.2724831
7.334714 0.27219115000000005
7.335714 0.27189499
7.336714 0.27159457
7.337714 0.27128921
7.338714 0.27097818
7.339714 0.2706612
7.340714 0.2703388
7.341714 0.27001218
7.342714 0.26968273
7.343714 0.26935125
7.344714 0.26901753
7.345714 0.26868030000000004
7.346714 0.26833762
7.347714 0.26798774
7.348714 0.26762986
7.349714 0.26726443
7.350714 0.266893
7.351714 0.26651749
7.352714 0.26613935
7.353714 0.26575907
7.354714 0.26537604
7.355714 0.26498896
7.356714 0.26459661
7.357714 0.2641984
7.358714 0.26379455999999996
7.359715 0.26338585
7.360714 0.26297302
7.361714 0.26255623
7.362714 0.26213482
7.363714 0.26170767
7.364714 0.26127375
7.365714 0.26083284
7.366714 0.26038587
7.367714 0.25993469
7.368714 0.2594813
7.369714 0.25902705000000004
7.370714 0.25857198
7.371714 0.25811477
7.372715 0.25765316
7.373714 0.25718496
7.374714 0.25670882
7.375714 0.25622463
7.376714 0.2557334
7.377714 0.25523668
7.378714 0.25473579
7.379714 0.25423127
7.380714 0.25372293
7.381714 0.25321017
7.382714 0.25269266
7.383714 0.25217071999999996
7.384714 0.25164532
7.385714 0.25111753000000003
7.386714 0.25058798000000004
7.387714 0.2500562
7.388714 0.24952062
7.389714 0.24897903000000002
7.390714 0.24842948
7.391714 0.24787106
7.392715 0.24730433
7.393714 0.24673112
7.394714 0.24615387
7.395714 0.24557461
7.396714 0.24499432000000002
7.397714 0.24441273
7.398714 0.24382863000000002
7.399714 0.24324062
7.400714 0.24264767
7.401714 0.24204957000000002
7.402714 0.24144665999999998
7.403714 0.24083936999999997
7.404714 0.2402277
7.405715 0.23961095000000002
7.406714 0.23898805999999997
7.407714 0.23835801999999998
7.408714 0.23772069
7.409714 0.23707699
7.410714 0.23642881
7.411714 0.23577833
7.412714 0.23512715
7.413714 0.23447566
7.414714 0.23382287000000002
7.415714 0.23316683
7.416714 0.2325054
7.417714 0.23183711
7.418715 0.2311616
7.419714 0.23047953999999998
7.420714 0.22979223000000001
7.421714 0.22910079000000003
7.422714 0.22840577
7.423714 0.22770696999999998
7.424714 0.22700389
7.425714 0.22629621
7.426714 0.22558419000000002
7.427714 0.2248687
7.428714 0.22415079000000002
7.429714 0.22343115
7.430714 0.22270959
7.431714 0.22198486
7.432714 0.22125512000000003
7.433714 0.22051861
7.434714 0.21977441000000003
7.435714 0.21902280999999998
7.436714 0.21826520000000002
7.437714 0.21750350000000002
7.438715 0.21673939
7.439714 0.21597368
7.440714 0.21520618
7.441714 0.21443595
7.442714 0.21366195
7.443714 0.21288351
7.444714 0.21210061
7.445714 0.21131376
7.446714 0.21052342000000002
7.447714 0.20972965
7.448714 0.20893191
7.449714 0.20812920000000001
7.450714 0.20732061999999998
7.451715 0.20650590000000002
7.452714 0.20568566
7.453714 0.2048613
7.454714 0.20403441
7.455714 0.20320618000000001
7.456714 0.20237684
7.457714 0.20154559
7.458714 0.200711
7.459714 0.19987163
7.460714 0.19902659
7.461714 0.19817587
7.462714 0.19732017999999998
7.463714 0.19646042
7.464714 0.19559728
7.465714 0.19473081
7.466714 0.1938606
7.467714 0.19298613
7.468714 0.19210717
7.469714 0.19122412
7.470714 0.1903379
7.471714 0.18944954
7.472714 0.18855967
7.473714 0.18766813
7.474714 0.18677403
7.475714 0.18587605000000001
7.476714 0.18497308
7.477714 0.18406467
7.478714 0.18315119
7.479714 0.18223358
7.480714 0.18131287000000001
7.481714 0.18038969
7.482714 0.17946396
7.483714 0.17853507
7.484715 0.17760225000000002
7.485714 0.17666505
7.486714 0.17572362
7.487714 0.17477866
7.488714 0.17383102
7.489714 0.17288123
7.490714 0.17192921
7.491714 0.17097425
7.492714 0.17001537
7.493714 0.16905187
7.494714 0.16808369
7.495714 0.16711145
7.496714 0.16613618
7.497715 0.16515881000000002
7.498714 0.16417974000000002
7.499714 0.16319863
7.500714 0.16221472
7.501714 0.16122714999999999
7.502714 0.1602356
7.503714 0.15924032999999999
7.504714 0.15824215
7.505714 0.1572419
7.506714 0.15623994
7.507714 0.15523596
7.508714 0.15422898999999998
7.509714 0.15321791999999998
7.510714 0.15220207
7.511714 0.15118149
7.512714 0.15015703
7.513714 0.14912994999999998
7.514714 0.14810128
7.515714 0.14707143
7.516714 0.14604008
7.517715 0.1450064
7.518714 0.14396962
7.519714 0.14292944
7.520714 0.14188620999999998
7.521714 0.14084071
7.522714 0.13979356999999998
7.523714 0.13874482999999999
7.524714 0.13769376
7.525714 0.1366391
7.526714 0.13557964
7.527714 0.13451484
7.528714 0.13344522
7.529714 0.13237218
7.530715 0.13129748
7.531714 0.13022248
7.532714 0.12914763
7.533714 0.12807237999999999
7.534714 0.12699557
7.535714 0.12591605
7.536714 0.12483329000000001
7.537714 0.12374757
7.538714 0.12265963
7.539714 0.12157018000000001
7.540714 0.12047932
7.541714 0.11938636000000001
7.542714 0.11829010999999999
7.543715 0.11718957
7.544714 0.1160845
7.545714 0.11497581999999999
7.546714 0.11386522
7.547714 0.11275455
7.548714 0.11164494999999999
7.549714 0.11053634
7.550714 0.10942742
7.551714 0.10831628
7.552714 0.10720125
7.553714 0.10608158
7.554714 0.10495770000000001
7.555714 0.10383084999999999
7.556714 0.10270233000000001
7.557714 0.10157284999999999
7.558714 0.10044217
7.559714 0.099309429
7.560714 0.09817373900000001
7.561714 0.09703493
7.562714 0.095893838
7.563715 0.094752043
7.564714 0.093611149
7.565714 0.092471944
7.566714 0.091333885
7.567714 0.090195244
7.568714 0.089053798
7.569714 0.087907835
7.570714 0.086756906
7.571714 0.085602008
7.572714 0.08444508399999999
7.573714 0.083288096
7.574714 0.082132145
7.575714 0.080977072
7.576715 0.079821708
7.577714 0.078664639
7.578714 0.077505031
7.579714 0.07634309
7.580714 0.075179897
7.581714 0.074016739
7.582714 0.072854239
7.583714 0.071691856
7.584714 0.070527993
7.585714 0.06936072
7.586714 0.06818874400000001
7.587714 0.067012181
7.588714 0.065832637
7.589714 0.064652611
7.590714 0.063474424
7.591714 0.062299252000000006
7.592714 0.061126682
7.593714 0.059955036999999996
7.594714 0.058782258
7.595714 0.0576069
7.596714 0.056428753
7.597714 0.055248755999999996
7.598714 0.054068316000000005
7.599714 0.05288840599999999
7.600714 0.051708921
7.601714 0.050528708
7.602714 0.049346202
7.603714 0.048160381
7.604714 0.046971490000000005
7.605714 0.045781137
7.606714 0.044591675000000004
7.607714 0.043405138
7.608714 0.042222274000000004
7.609715 0.041042155
7.610714 0.039862574000000005
7.611714 0.038681048
7.612714 0.037495926
7.613714 0.036307058
7.614714 0.035115727
7.615714 0.033923896
7.616714 0.032733163
7.617714 0.031544003
7.618714 0.030355665000000004
7.619714 0.029166746999999996
7.620714 0.027976141
7.621714 0.026783801000000003
7.622715 0.025590922000000002
7.623714 0.024399391
7.624714 0.023210808
7.625714 0.022025574
7.626714 0.020842552
7.627714 0.019659508
7.628714 0.018474124999999997
7.629714 0.017285103
7.630714 0.016092788
7.631714 0.014899021
7.632714 0.013706258
7.633714 0.01251644
7.634714 0.011330142999999999
7.635714 0.010146441
7.636714 0.0089635236
7.637714 0.007779710699999999
7.638714 0.0065943495
7.639714 0.0054080923
7.640714 0.004222451
7.641714 0.0030388686
7.642715 0.0018578266000000001
7.643714 0.0006784865
7.644714 -0.00050092549
7.645714 -0.0016821760999999999
7.646714 -0.0028660172
7.647714 -0.004051653
7.648714 -0.0052369862
7.649714 -0.0064195468
7.650714 -0.0075976466
7.651714 -0.0087711756
7.652714 -0.0099416458
7.653714 -0.011111444
7.654714 -0.012282688000000002
7.655715 -0.013456245
7.656714 -0.014631413999999999
7.657714 -0.015806404
7.658714 -0.016979332
7.659714 -0.0181492
7.660714 -0.019316348
7.661714 -0.020482139
7.662714 -0.021648075
7.663714 -0.022814822
7.664714 -0.023981703
7.665714 -0.025146946
7.666714 -0.026308568000000004
7.667714 -0.027465454
7.668715 -0.028618026
7.669714 -0.029768162999999997
7.670714 -0.03091835
7.671714 -0.032070492
7.672714 -0.033224977
7.673714 -0.034380499999999994
7.674714 -0.035534686
7.675714 -0.036685244
7.676714 -0.037831041999999995
7.677714 -0.038972561
7.678714 -0.040111519
7.679714 -0.041249883
7.680714 -0.042388792
7.681714 -0.043527971
7.682714 -0.044665934000000004
7.683714 -0.045800858
7.684714 -0.046931635
7.685714 -0.048058535
7.686714 -0.049183099
7.687714 -0.050307320999999995
7.688715 -0.051432522
7.689714 -0.052558537999999995
7.690714 -0.053683692
7.691714 -0.054805551
7.692714 -0.055922131
7.693714 -0.05703290799999999
7.694714 -0.058139121
7.695714 -0.059243198000000004
7.696714 -0.060347543000000003
7.697714 -0.06145339
7.698714 -0.06256017999999999
7.699714 -0.06366588100000001
7.700714 -0.06476802499999999
7.701715 -0.065864908
7.702714 -0.06695635999999999
7.703714 -0.068043673
7.704714 -0.069128774
7.705714 -0.070213102
7.706714 -0.071296771
7.707714 -0.072378526
7.708714 -0.07345650199999999
7.709714 -0.074529351
7.710714 -0.075597141
7.711714 -0.076661515
7.712714 -0.077724969
7.713714 -0.078789605
7.714714 -0.079855998
7.715714 -0.080922764
7.716714 -0.081987079
7.717714 -0.083045941
7.718714 -0.084097515
7.719714 -0.08514189999999999
7.720714 -0.08618097100000001
7.721714 -0.087217375
7.722714 -0.088253192
7.723714 -0.089288969
7.724714 -0.090323627
7.725714 -0.091355212
7.726714 -0.092382089
7.727714 -0.09340390700000001
7.728714 -0.094421802
7.729714 -0.09543774099999999
7.730714 -0.096453307
7.731714 -0.097468682
7.732714 -0.09848227500000001
7.733714 -0.09949139800000001
7.734715 -0.1004935
7.735714 -0.1014875
7.736714 -0.1024744
7.737714 -0.10345691
7.738714 -0.10443821
7.739714 -0.10542049
7.740714 -0.10640393000000001
7.741714 -0.10738668
7.742714 -0.10836586999999999
7.743714 -0.10933892
7.744714 -0.11030487
7.745714 -0.11126456
7.746714 -0.11222009
7.747715 -0.11317347999999999
7.748714 -0.11412556000000001
7.749714 -0.11507549
7.750714 -0.11602126000000001
7.751714 -0.11696094
7.752714 -0.11789384
7.753714 -0.11882113999999999
7.754714 -0.11974537
7.755714 -0.12066924
7.756714 -0.12159414
7.757714 -0.12251929
7.758714 -0.12344194
7.759714 -0.12435851
7.760714 -0.12526623
7.761714 -0.12616433999999999
7.762714 -0.12705442
7.763714 -0.12793954999999999
7.764714 -0.12882276
7.765714 -0.12970568000000002
7.766714 -0.13058787
7.767715 -0.13146735
7.768714 -0.13234172
7.769714 -0.13320966
7.770714 -0.13407157
7.771714 -0.13492927
7.772714 -0.1357849
7.773714 -0.1366395
7.774714 -0.13749226
7.775714 -0.13834062
7.776714 -0.13918155
7.777714 -0.14001302999999998
7.778714 -0.14083523
7.779714 -0.14165058
7.780715 -0.14246278
7.781714 -0.14327512
7.782714 -0.14408892
7.783714 -0.144903
7.784714 -0.14571429
7.785714 -0.14651928
7.786714 -0.14731567
7.787714 -0.14810331999999998
7.788714 -0.14888396
7.789714 -0.14966015
7.790714 -0.15043367
7.791714 -0.1512046
7.792714 -0.1519713
7.793715 -0.15273144
7.794714 -0.1534835
7.795714 -0.15422779
7.796714 -0.15496662
7.797714 -0.1557032
7.798714 -0.15644007000000001
7.799714 -0.15717769999999998
7.800714 -0.15791403
7.801714 -0.15864531
7.802714 -0.15936773
7.803714 -0.1600792
7.804714 -0.16078021
7.805714 -0.16147351
7.806714 -0.16216276000000002
7.807714 -0.16285074000000002
7.808714 -0.16353814
7.809714 -0.16422346
7.810714 -0.16490407999999998
7.811714 -0.16557773
7.812714 -0.16624382999999998
7.813715 -0.16690367
7.814714 -0.16755966
7.815714 -0.16821371000000002
7.816714 -0.16886602
7.817714 -0.16951462
7.818714 -0.17015617
7.819714 -0.17078759000000002
7.820714 -0.17140763
7.821714 -0.17201768
7.822714 -0.17262126
7.823714 -0.17322244
7.824714 -0.17382401
7.825714 -0.17442629
7.826715 -0.17502701
7.827714 -0.17562264
7.828714 -0.17621004999999998
7.829714 -0.17678802999999998
7.830714 -0.17735767
7.831714 -0.17792154999999998
7.832714 -0.17848217
7.833714 -0.1790405
7.834714 -0.1795954
7.835714 -0.18014424
7.836714 -0.1806844
7.837714 -0.18121481
7.838714 -0.18173669
7.839714 -0.18225309
7.840714 -0.18276741000000002
7.841714 -0.18328171000000001
7.842714 -0.18379552999999998
7.843714 -0.18430607999999998
7.844714 -0.1848095
7.845714 -0.18530269
7.846714 -0.18578485
7.847714 -0.18625772999999998
7.848714 -0.18672471999999998
7.849714 -0.18718911
7.850714 -0.18765246
7.851714 -0.18811389
7.852714 -0.18857063999999998
7.853714 -0.18901962
7.854714 -0.18945906
7.855714 -0.18988939999999999
7.856714 -0.19031309999999999
7.857714 -0.19073323
7.858714 -0.1911518
7.859715 -0.19156865
7.860714 -0.19198147
7.861714 -0.19238699
7.862714 -0.19278273999999998
7.863714 -0.19316832
7.864714 -0.19354576
7.865714 -0.19391848
7.866714 -0.19428961
7.867714 -0.19466028
7.868714 -0.19502909
7.869714 -0.19539266000000002
7.870714 -0.19574736
7.871714 -0.19609101999999998
7.872715 -0.19642400999999998
7.873714 -0.19674907
7.874714 -0.19706979
7.875714 -0.19738893000000002
7.876714 -0.19770705000000002
7.877714 -0.19802232000000003
7.878714 -0.19833166
7.879714 -0.19863232
7.880714 -0.19892331
7.881714 -0.19920596
7.882714 -0.19948301
7.883714 -0.19975707
7.884714 -0.20002917999999997
7.885714 -0.20029803
7.886714 -0.20056074000000002
7.887714 -0.20081422000000002
7.888714 -0.20105697
7.889714 -0.20128996000000002
7.890714 -0.20151639
7.891714 -0.20174016
7.892715 -0.20196404999999998
7.893714 -0.20218829
7.894714 -0.20241051000000002
7.895714 -0.20262673
7.896714 -0.20283326000000002
7.897714 -0.2030283
7.898714 -0.20321261000000002
7.899714 -0.20338893000000002
7.900714 -0.20356046
7.901714 -0.20372921
7.902714 -0.20389517000000001
7.903714 -0.20405659
7.904714 -0.20421122
7.905715 -0.20435781
7.906714 -0.20449702000000003
7.907714 -0.20463121999999997
7.908714 -0.20476333000000002
7.909714 -0.20489509000000003
7.910714 -0.20502589
7.911714 -0.20515277999999998
7.912714 -0.20527153
7.913714 -0.20537847
7.914714 -0.20547218
7.915714 -0.20555411
7.916714 -0.20562789999999997
7.917714 -0.20569779000000002
7.918715 -0.20576685
7.919714 -0.20583579000000002
7.920714 -0.20590306
7.921714 -0.20596597
7.922714 -0.2060222
7.923714 -0.20607095
7.924714 -0.20611314
7.925714 -0.20615056
7.926714 -0.20618455
7.927714 -0.20621493000000002
7.928714 -0.20623974999999997
7.929714 -0.20625614999999997
7.930714 -0.2062618
7.931714 -0.20625636
7.932714 -0.20624185
7.933714 -0.20622201
7.934714 -0.20620087
7.935714 -0.20618089
7.936714 -0.20616208
7.937714 -0.20614192
7.938715 -0.20611662999999997
7.939714 -0.20608276
7.940714 -0.20603859
7.941714 -0.20598460000000002
7.942714 -0.20592282999999997
7.943714 -0.20585563
7.944714 -0.20578448
7.945714 -0.20570927000000003
7.946714 -0.20562874
7.947714 -0.20554147
7.948714 -0.20544701
7.949714 -0.20534641
7.950714 -0.20524193999999998
7.951715 -0.20513595
7.952714 -0.20502969
7.953714 -0.20492235
7.954714 -0.20481128999999998
7.955714 -0.20469294
7.956714 -0.20456435
7.957714 -0.20442442
7.958714 -0.20427429
7.959714 -0.20411685000000002
7.960714 -0.20395548000000002
7.961714 -0.20379259000000002
7.962714 -0.20362888
7.963714 -0.20346327
7.964714 -0.20329377
7.965714 -0.20311856999999997
7.966714 -0.20293694
7.967714 -0.20274938999999997
7.968714 -0.20255719000000003
7.969714 -0.20236137999999998
7.970714 -0.20216195999999997
7.971714 -0.20195774
7.972714 -0.20174683999999998
7.973714 -0.20152768000000001
7.974714 -0.20129988000000001
7.975714 -0.20106474000000002
7.976714 -0.20082479000000003
7.977714 -0.20058281
7.978714 -0.20034065999999998
7.979714 -0.20009849999999998
7.980714 -0.19985465000000002
7.981714 -0.19960643000000003
7.982714 -0.19935118000000002
7.983714 -0.19908738
7.984715 -0.19881513
7.985714 -0.1985359
7.986714 -0.19825166
7.987714 -0.197964
7.988714 -0.19767345
7.989714 -0.19737944999999998
7.990714 -0.19708097
7.991714 -0.19677714
7.992714 -0.19646804
7.993714 -0.19615463
7.994714 -0.19583828
7.995714 -0.19552007000000002
7.996714 -0.19519996
7.997715 -0.19487670999999998
7.998714 -0.19454823
7.999714 -0.19421251
8.000714 -0.19386848
8.001715 -0.19351658
8.002714 -0.19315865000000002
8.003715 -0.19279717
8.004714 -0.19243429
8.005714 -0.19207101
8.006714 -0.19170683
8.007714 -0.19134015999999998
8.008715 -0.19096913
8.009714 -0.19059236999999998
8.010715 -0.19020962000000002
8.011714 -0.1898216
8.012714 -0.18942949
8.013714 -0.18903419999999999
8.014714 -0.18863586000000002
8.015715 -0.18823373000000002
8.016714 -0.18782664999999998
8.017715 -0.18741376999999998
8.018714 -0.18699515
8.019714 -0.18657189
8.020715 -0.18614574
8.021714 -0.18571832
8.022715 -0.18529034
8.023714 -0.18486121
8.024714 -0.18442924
8.025714 -0.18399231000000002
8.026714 -0.18354885
8.027715 -0.18309846999999999
8.028714 -0.18264216
8.029715 -0.18218177
8.030714 -0.18171924
8.031714 -0.18125573
8.032714 -0.18079124
8.033714 -0.18032473
8.034715 -0.17985478
8.035714 -0.17938037999999998
8.036715 -0.17890141
8.037714 -0.17841868
8.038714 -0.17793339
8.039714 -0.17744646
8.040714 -0.1769579
8.041715 -0.17646675
8.042714 -0.17597147
8.043715 -0.17547075
8.044714 -0.17496423
8.045714 -0.17445274
8.046714 -0.17393806
8.047714 -0.17342215
8.048715 -0.17290623
8.049714 -0.1723903
8.050714 -0.1718731
8.051714 -0.17135277000000002
8.052714 -0.17082767999999998
8.053715 -0.17029722
8.054714 -0.16976204
8.055715 -0.16922366
8.056714 -0.16868377999999998
8.057714 -0.16814334
8.058714 -0.16760222
8.059714 -0.1670593
8.060715 -0.16651317000000002
8.061714 -0.16596286
8.062715 -0.16540842
8.063714 -0.16485088
8.064714 -0.16429173
8.065714 -0.16373205
8.066714 -0.16317199000000002
8.067715 -0.16261054
8.068714 -0.16204605
8.069715 -0.16147709000000002
8.070714 -0.16090312
8.071714 -0.16032497
8.072714 -0.15974444000000002
8.073714 -0.15916359
8.074715 -0.15858375
8.075714 -0.15800498999999998
8.076715 -0.15742609999999999
8.077714 -0.15684523
8.078714 -0.15626079
8.079714 -0.15567215
8.080714 -0.15507991000000002
8.081715 -0.15448546
8.082714 -0.15389022
8.083714 -0.15329488
8.084714 -0.15269909999999998
8.085714 -0.15210173
8.086715 -0.15150148
8.087714 -0.15089777
8.088715 -0.1502911
8.089714 -0.14968286
8.090714 -0.14907471
8.091714 -0.14846768
8.092714 -0.14786160999999998
8.093715 -0.14725511
8.094714 -0.1466462
8.095715 -0.14603318
8.096714 -0.1454155
8.097714 -0.14479393
8.098714 -0.14417032
8.099714 -0.14354668
8.100715 -0.14292434999999998
8.101714 -0.14230349
8.102715 -0.14168326
8.103714 -0.14106232
8.104714 -0.14043974
8.105714 -0.13981543999999999
8.106714 -0.13919021
8.107715 -0.13856516000000002
8.108714 -0.13794102
8.109715 -0.13731753
8.110714 -0.13669345
8.111714 -0.13606709
8.112714 -0.13543712
8.113714 -0.1348033
8.114715 -0.13416668999999998
8.115714 -0.13352929
8.116714 -0.13289317
8.117714 -0.13225959
8.118714 -0.13162852
8.119715 -0.13099881
8.120714 -0.13036876
8.121715 -0.12973697
8.122714 -0.129103
8.123714 -0.12846732
8.124714 -0.127831
8.125714 -0.12719491
8.126715 -0.12655925
8.127714 -0.1259234
8.128715 -0.12528636
8.129714 -0.12464741
8.130714 -0.12400671999999999
8.131714 -0.12336546000000001
8.132714 -0.12272537
8.133715 -0.12208806999999999
8.134714 -0.12145422
8.135715 -0.12082325000000001
8.136714 -0.12019355000000001
8.137714 -0.11956319
8.138714 -0.11893078
8.139714 -0.11829595999999999
8.140715 -0.11765949999999999
8.141714 -0.11702272000000001
8.142715 -0.11638683000000001
8.143714 -0.11575237
8.144714 -0.11511903
8.145715 -0.11448604000000001
8.146714 -0.11385281
8.147715 -0.11321936
8.148714 -0.11258649
8.149714 -0.11195540000000001
8.150714 -0.11132704000000002
8.151714 -0.11070152999999999
8.152715 -0.11007801
8.153714 -0.10945493
8.154715 -0.10883079000000001
8.155714 -0.10820483
8.156714 -0.10757735000000002
8.157714 -0.10694962
8.158714 -0.10632322
8.159715 -0.10569931
8.160714 -0.10507817
8.161715 -0.10445911999999999
8.162714 -0.10384104
8.163714 -0.10322300999999999
8.164714 -0.10260484
8.165714 -0.10198716000000001
8.166715 -0.10137099000000001
8.167714 -0.10075719
8.168715 -0.10014590999999999
8.169714 -0.09953650900000001
8.170714 -0.09892791299999999
8.171714 -0.098319235
8.172714 -0.09771033700000001
8.173715 -0.09710200799999999
8.174714 -0.096495636
8.175714 -0.095892517
8.176714 -0.095293217
8.177714 -0.094697246
8.178715 -0.094103301
8.179714 -0.093509915
8.180715 -0.09291617299999999
8.181714 -0.092322158
8.182714 -0.091728853
8.183714 -0.091137597
8.184714 -0.090549368
8.185715 -0.08996428199999999
8.186714 -0.089381577
8.187715 -0.08880007699999999
8.188714 -0.08821889599999999
8.189714 -0.08763797799999999
8.190714 -0.08705816000000001
8.191714 -0.08648072799999999
8.192715 -0.085906725
8.193714 -0.085336348
8.194715 -0.084768812
8.195714 -0.08420275399999999
8.196714 -0.08363699299999999
8.197714 -0.083071226
8.198714 -0.08250627399999999
8.199715 -0.081943744
8.200714 -0.081385247
8.201715 -0.080831605
8.202714 -0.080282422
8.203714 -0.079736311
8.204714 -0.079191598
8.205714 -0.078647194
8.206715 -0.07810313799999999
8.207714 -0.077560561
8.208714 -0.077021017
8.209714 -0.076485629
8.210714 -0.075954472
8.211715 -0.075426517
8.212714 -0.074900198
8.213715 -0.074374303
8.214714 -0.073848694
8.215714 -0.073324452
8.216714 -0.072803331
8.217714 -0.072286854
8.218715 -0.071775465
8.219714 -0.071268261
8.220715 -0.070763438
8.221714 -0.070259231
8.222714 -0.069754914
8.223714 -0.06925122
8.224714 -0.068750064
8.225715 -0.068253581
8.226714 -0.067763036
8.227715 -0.067278172
8.228714 -0.066797319
8.229714 -0.066318252
8.230714 -0.065839331
8.231714 -0.06536032900000001
8.232715 -0.064882531
8.233714 -0.064408017
8.234715 -0.06393853699999999
8.235714 -0.063474581
8.236714 -0.063015142
8.237714 -0.062558299
8.238714 -0.06210236499999999
8.239715 -0.061646913000000005
8.240714 -0.061193155
8.241714 -0.060743389999999994
8.242714 -0.060299854
8.243714 -0.059863465000000005
8.244715 -0.05943323500000001
8.245714 -0.059006613
8.246715 -0.058580673
8.247714 -0.058153522
8.248714 -0.057725224
8.249714 -0.057297746999999996
8.250714 -0.056873983999999995
8.251715 -0.056456303
8.252714 -0.056045415
8.253715 -0.055640138
8.254714 -0.055238151000000006
8.255714 -0.054837356000000004
8.256714 -0.054437085
8.257714 -0.054038530999999994
8.258715 -0.053644093
8.259714 -0.053256034
8.260715 -0.052875122999999996
8.261714 -0.052500039000000005
8.262714 -0.052127893999999994
8.263714 -0.051755639000000006
8.264714 -0.051381643
8.265715 -0.05100664
8.266714 -0.0506335
8.267715 -0.050265924000000003
8.268714 -0.04990668400000001
8.269714 -0.049556343999999995
8.270715 -0.049213029000000005
8.271714 -0.048873451000000005
8.272715 -0.048534619
8.273714 -0.048195303
8.274714 -0.047856575
8.275714 -0.047521078
8.276714 -0.047191471
8.277715 -0.046868864
8.278714 -0.046552094999999995
8.279715 -0.046238288999999995
8.280714 -0.045924401
8.281714 -0.04560895
8.282714 -0.045293005
8.283714 -0.044979873999999996
8.284715 -0.044673582
8.285714 -0.044376907
8.286715 -0.044089957
8.287714 -0.043810072000000005
8.288714 -0.043533058
8.289714 -0.043255242
8.290714 -0.042975205
8.291715 -0.042694403
8.292714 -0.04241631
8.293715 -0.042144555
8.294714 -0.041881035
8.295714 -0.041624976
8.296714 -0.041373457999999995
8.297714 -0.041123087
8.298715 -0.040871947
8.299714 -0.040620775
8.300714 -0.040372682
8.301714 -0.04013158
8.302714 -0.039900059
8.303715 -0.039677881
8.304714 -0.039461884
8.305715 -0.039247409
8.306714 -0.039030553
8.307714 -0.038810112
8.308714 -0.038588207
8.309714 -0.038369268
8.310715 -0.038157871999999995
8.311714 -0.037956523
8.312715 -0.037764508
8.313714 -0.037578406
8.314714 -0.037393961
8.315714 -0.037208354
8.316714 -0.037021656
8.317715 -0.036836730000000005
8.318714 -0.036657616
8.319715 -0.036487274
8.320714 -0.036325873
8.321714 -0.036170561
8.322714 -0.036016877999999995
8.323714 -0.035861082
8.324715 -0.035702196000000005
8.325714 -0.035542669
8.326715 -0.035387286000000004
8.327714 -0.035240824
8.328714 -0.035105654
8.329714 -0.034980525
8.330714 -0.034861144000000004
8.331715 -0.034742281
8.332714 -0.034620357
8.333714 -0.034495155
8.334714 -0.034369830999999997
8.335714 -0.034249204
8.336715 -0.034137242
8.337714 -0.034035029
8.338715 -0.033940290000000005
8.339714 -0.033848689
8.340714 -0.033756219999999997
8.341714 -0.033661406
8.342714 -0.033566149
8.343715 -0.033474769
8.344714 -0.033391707
8.345715 -0.033319098
8.346714 -0.033255509
8.347714 -0.033196528
8.348714 -0.033136929
8.349714 -0.033073328
8.350715 -0.033005967
8.351714 -0.03293867
8.352715 -0.032876994
8.353714 -0.032825486
8.354714 -0.03278545
8.355714 -0.032754338
8.356714 -0.032727077
8.357715 -0.032698631
8.358714 -0.032666494
8.359715 -0.032631826
8.360714 -0.032598682
8.361714 -0.032571763999999996
8.362714 -0.032553895
8.363714 -0.032544555
8.364715 -0.032540242
8.365714 -0.032536432
8.366714 -0.032530134
8.367714 -0.03252163
8.368714 -0.032514473
8.369715 -0.032513707999999995
8.370714 -0.032523205
8.371715 -0.032543504
8.372714 -0.032571325000000005
8.373714 -0.032601002
8.374714 -0.032627174999999994
8.375714 -0.032647388
8.376715 -0.032663264
8.377714 -0.032679705
8.378715 -0.032702505
8.379714 -0.032735619
8.380714 -0.032779429
8.381714 -0.03283087
8.382714 -0.032885268
8.383715 -0.032938880000000004
8.384714 -0.032990787
8.385715 -0.03304315
8.386714 -0.033099743
8.387714 -0.033163573
8.388714 -0.033234918
8.389714 -0.033310847
8.390715 -0.033386567
8.391714 -0.033457891999999996
8.392715 -0.033523582
8.393714 -0.033586289
8.394714 -0.03365158
8.395715 -0.033725481
8.396714 -0.033811730000000005
8.397715 -0.033910107
8.398714 -0.034016644
8.399714 -0.034125586
8.400714 -0.034232084999999995
8.401714 -0.034334275
8.402715 -0.034433726
8.403714 -0.034534154
8.404715 -0.034639143
8.405714 -0.03475011
8.406714 -0.03486565
8.407714 -0.034982519000000004
8.408714 -0.03509775
8.409715 -0.035210646
8.410714 -0.035323596
8.411715 -0.035441131
8.412714 -0.035567742
8.413714 -0.035705499
8.414714 -0.035852767
8.415714 -0.036004697999999995
8.416715 -0.036155296
8.417714 -0.036300083999999996
8.418715 -0.036438028
8.419714 -0.036571812
8.420714 -0.036706377
8.421714 -0.036846494
8.422714 -0.036994612
8.423715 -0.037150047
8.424714 -0.037309829999999995
8.425714 -0.037470675
8.426714 -0.037630936
8.427714 -0.03779151
8.428715 -0.03795519
8.429714 -0.038124854
8.430715 -0.038301498999999996
8.431714 -0.03848325
8.432714 -0.038665917
8.433714 -0.038844915
8.434714 -0.039017541
8.435715 -0.039184451
8.436714 -0.03934956
8.437715 -0.039518342000000005
8.438714 -0.03969539
8.439714 -0.039882414000000005
8.440714 -0.040077659999999994
8.441714 -0.040276977
8.442715 -0.040475957
8.443714 -0.040672015
8.444715 -0.040865375
8.445714 -0.041058511
8.446714 -0.041254432
8.447714 -0.041454798
8.448714 -0.041658897
8.449715 -0.041864064
8.450714 -0.042067288
8.451715 -0.042267109000000004
8.452714 -0.042464759
8.453714 -0.042663852
8.454714 -0.04286874
8.455714 -0.043082322
8.456715 -0.043304468
8.457714 -0.043531883
8.458714 -0.043759492
8.459714 -0.043982724
8.460714 -0.044199527
8.461715 -0.04441113
8.462714 -0.044621225
8.463715 -0.044834014
8.464714 -0.045052171
8.465714 -0.045275714
8.466714 -0.045502398
8.467714 -0.045729256999999995
8.468715 -0.045954483
8.469714 -0.04617855
8.470715 -0.046403988
8.471714 -0.046633894
8.472714 -0.046870024999999996
8.473714 -0.047111511
8.474714 -0.047354933
8.475715 -0.047595805
8.476714 -0.047830731
8.477715 -0.048059120000000004
8.478714 -0.048283578
8.479714 -0.048508731
8.480714 -0.048739061
8.481714 -0.04897684000000001
8.482715 -0.049221161000000006
8.483714 -0.049468566
8.484715 -0.049714901
8.485714 -0.04995738300000001
8.486714 -0.050195899999999995
8.487714 -0.050432782
8.488714 -0.050671323
8.489715 -0.050913798999999996
8.490714 -0.051160145000000004
8.491714 -0.051407918000000004
8.492714 -0.051653675999999996
8.493714 -0.05189495300000001
8.494715 -0.052131788000000005
8.495714 -0.052366953
8.496715 -0.052604685000000005
8.497714 -0.052848586
8.498714 -0.053099717000000005
8.499714 -0.053355929999999996
8.500714 -0.053612777
8.501715 -0.053865608
8.502714 -0.05411175100000001
8.503715 -0.054351729
8.504714 -0.054588862
8.505714 -0.054827519
8.506714 -0.055070891
8.507714 -0.055319467000000004
8.508715 -0.055570941000000006
8.509714 -0.055821578
8.510715 -0.056068302
8.511714 -0.056310376
8.512714 -0.05654975
8.513714 -0.056789973
8.514714 -0.057034177
8.515715 -0.057283276999999994
8.516714 -0.057535333
8.517715 -0.057786475999999996
8.518714 -0.058032891999999996
8.519714 -0.058272865
8.520715 -0.05850782
8.521714 -0.05874171
8.522715 -0.058979134
8.523714 -0.059223018
8.524714 -0.059473130000000006
8.525714 -0.059726129999999995
8.526714 -0.059977156
8.527715 -0.060222135
8.528714 -0.060459668999999994
8.529715 -0.06069153299999999
8.530714 -0.060921593
8.531714 -0.061153719
8.532714 -0.061389827
8.533714 -0.061629014
8.534715 -0.061868271
8.535714 -0.062104285
8.536715 -0.062335428
8.537714 -0.062562752
8.538714 -0.062789535
8.539714 -0.063019525
8.540714 -0.063254836
8.541715 -0.063494639
8.542714 -0.063735322
8.543715 -0.063972123
8.544714 -0.064201414
8.545714 -0.064422475
8.546714 -0.06463788399999999
8.547714 -0.064852275
8.548715 -0.06507014
8.549714 -0.065293716
8.550714 -0.065522053
8.551714 -0.06575167600000001
8.552714 -0.065978436
8.553715 -0.06619958999999999
8.554714 -0.066415028
8.555715 -0.066627061
8.556714 -0.066838932
8.557714 -0.06705285600000001
8.558714 -0.067268737
8.559714 -0.067484158
8.560715 -0.067695731
8.561714 -0.067901053
8.562715 -0.06810019299999999
8.563714 -0.068295927
8.564714 -0.06849254099999999
8.565714 -0.068693754
8.566714 -0.068900874
8.567715 -0.069112045
8.568714 -0.06932305999999999
8.569715 -0.069529272
8.570714 -0.069727702
8.571714 -0.06991826200000001
8.572714 -0.070103584
8.573714 -0.070287526
8.574715 -0.07047323700000001
8.575714 -0.07066172
8.576715 -0.07085162199999999
8.577714 -0.07104027900000001
8.578714 -0.071225385
8.579714 -0.07140637600000001
8.580714 -0.071584753
8.581715 -0.071763166
8.582714 -0.071943796
8.583714 -0.0721269
8.584714 -0.072310335
8.585714 -0.07249038299999999
8.586715 -0.07266344599999999
8.587714 -0.072827796
8.588715 -0.072984502
8.589714 -0.073137024
8.590714 -0.073289679
8.591714 -0.07344576900000001
8.592714 -0.073606241
8.593715 -0.073769526
8.594714 -0.073932548
8.595715 -0.074092345
8.596714 -0.074247428
8.597714 -0.074398238
8.598714 -0.074546505
8.599714 -0.074693933
8.600715 -0.074841018
8.601714 -0.074986625
8.602715 -0.075128576
8.603714 -0.075264939
8.604714 -0.075395301
8.605714 -0.075521274
8.606714 -0.075645978
8.607715 -0.075772667
8.608714 -0.075903197
8.609715 -0.076037121
8.610714 -0.076171837
8.611714 -0.076303736
8.612714 -0.076429761
8.613714 -0.07654862700000001
8.614715 -0.076661131
8.615714 -0.076769455
8.616714 -0.076875946
8.617714 -0.076981954
8.618714 -0.077087391
8.619715 -0.077191158
8.620714 -0.077292131
8.621715 -0.077390112
8.622714 -0.07748616
8.623714 -0.077582127
8.624714 -0.077679573
8.625714 -0.07777873
8.626715 -0.07787807299999999
8.627714 -0.077974738
8.628715 -0.078065728
8.629714 -0.078149186
8.630714 -0.07822522900000001
8.631714 -0.07829586399999999
8.632714 -0.078364043
8.633715 -0.078432367
8.634714 -0.078502059
8.635715 -0.078572688
8.636714 -0.078642706
8.637714 -0.078710477
8.638714 -0.078775181
8.639714 -0.07883712
8.640715 -0.0788973
8.641714 -0.078956556
8.642715 -0.079014763
8.643714 -0.079070637
8.644714 -0.079122232
8.645715 -0.07916796
8.646714 -0.079207547
8.647715 -0.07924239
8.648714 -0.07927508
8.649714 -0.07930831099999999
8.650714 -0.079343677
8.651714 -0.07938096
8.652715 -0.079418271
8.653714 -0.079452968
8.654715 -0.079482875
8.655714 -0.079507183
8.656714 -0.07952663
8.657714 -0.079542887
8.658714 -0.079557521
8.659715 -0.07957114700000001
8.660714 -0.079583185
8.661715 -0.079592358
8.662714 -0.079597614
8.663714 -0.07959893
8.664714 -0.07959751500000001
8.665714 -0.07959528
8.666715 -0.079593784
8.667714 -0.079593301
8.668715 -0.079592457
8.669714 -0.079588749
8.670714 -0.07957968
8.671714 -0.07956397
8.672714 -0.079542241
8.673715 -0.079516775
8.674714 -0.079490506
8.675714 -0.07946568100000001
8.676714 -0.079442863
8.677714 -0.079420803
8.678715 -0.079397118
8.679714 -0.07936950400000001
8.680715 -0.079336751
8.681714 -0.07929912
8.682714 -0.07925790299999999
8.683714 -0.07921445099999999
8.684714 -0.079169264
8.685715 -0.07912166799999999
8.686714 -0.079070264
8.687715 -0.07901396000000001
8.688714 -0.078952912
8.689714 -0.078888889
8.690714 -0.078824768
8.691714 -0.078763295
8.692715 -0.078705768
8.693714 -0.07865125099999999
8.694715 -0.07859677400000001
8.695714 -0.078538462
8.696714 -0.07847306600000001
8.697714 -0.0783992
8.698714 -0.078317733
8.699715 -0.07823116000000001
8.700714 -0.07814236499999999
8.701715 -0.078053388
8.702714 -0.077964802
8.703714 -0.077875948
8.704714 -0.077785808
8.705714 -0.077693939
8.706715 -0.07760091100000001
8.707714 -0.07750797699999999
8.708714 -0.077416125
8.709714 -0.077325088
8.710714 -0.07723289900000001
8.711715 -0.077136356
8.712714 -0.077032211
8.713715 -0.076918636
8.714714 -0.07679617799999999
8.715714 -0.076667755
8.716714 -0.076537643
8.717714 -0.076409878
8.718715 -0.07628681500000001
8.719714 -0.076168479
8.720715 -0.076052902
8.721714 -0.075937255
8.722714 -0.07581908700000001
8.723714 -0.075697142
8.724714 -0.075571367
8.725715 -0.075442233
8.726714 -0.075309904
8.727715 -0.075173733
8.728714 -0.07503246899999999
8.729714 -0.07488507500000001
8.730714 -0.074731687
8.731714 -0.074574142
8.732715 -0.074415695
8.733714 -0.074259925
8.734715 -0.074109342
8.735714 -0.073964283
8.736714 -0.073822693
8.737714 -0.073680852
8.738714 -0.073534774
8.739715 -0.073381612
8.740714 -0.073220494
8.741714 -0.073052465
8.742714 -0.072879653
8.743714 -0.072704174
8.744715 -0.072527328
8.745714 -0.072349474
8.746715 -0.07217048000000001
8.747714 -0.071990438
8.748714 -0.071810151
8.749714 -0.07163101100000001
8.750714 -0.07145433899999999
8.751715 -0.07128050799999999
8.752714 -0.071108365
8.753715 -0.070935348
8.754714 -0.070758304
8.755714 -0.07057466999999999
8.756714 -0.070383516
8.757714 -0.070185889
8.758715 -0.069984375
8.759714 -0.069782021
8.760715 -0.069581193
8.761714 -0.06938281
8.762714 -0.069186301
8.763714 -0.068990205
8.764714 -0.068793038
8.765715 -0.06859393899999999
8.766714 -0.068392826
8.767715 -0.06819003
8.768714 -0.06798569800000001
8.769714 -0.067779381
8.770715 -0.067570066
8.771714 -0.067356683
8.772715 -0.067138812
8.773714 -0.066917192
8.774714 -0.066693657
8.775714 -0.066470559
8.776714 -0.066249829
8.777715 -0.06603218500000001
8.778714 -0.065816834
8.779715 -0.065601838
8.780714 -0.06538493299999999
8.781714 -0.065164431
8.782714 -0.06493979
8.783714 -0.064711605
8.784715 -0.064481096
8.785714 -0.06424943
8.786715 -0.064017205
8.787714 -0.06378438
8.788714 -0.063550606
8.789714 -0.06331571500000001
8.790714 -0.06308006099999999
8.791715 -0.062844425
8.792714 -0.062609598
8.793715 -0.062375807000000005
8.794714 -0.062142336000000006
8.795714 -0.061907654
8.796714 -0.061669945999999996
8.797714 -0.061427918
8.798715 -0.061181379999999994
8.799714 -0.06093140699999999
8.800714 -0.060679921000000005
8.801714 -0.060428922999999996
8.802714 -0.060179742
8.803715 -0.059932626999999995
8.804714 -0.059686856999999996
8.805715 -0.059441268
8.806714 -0.059194857000000003
8.807714 -0.058947172
8.808714 -0.058698305000000006
8.809714 -0.058448530000000005
8.810715 -0.058197847
8.811714 -0.05794575
8.812715 -0.057691394
8.813714 -0.057434087
8.814714 -0.057173817
8.815714 -0.056911551000000005
8.816714 -0.056649016999999996
8.817715 -0.056388100999999996
8.818714 -0.056130060999999995
8.819715 -0.055874966
8.820714 -0.055621646000000004
8.821714 -0.055368163
8.822714 -0.055112591
8.823714 -0.05485377
8.824715 -0.054591632
8.825714 -0.054327003
8.826715 -0.054061075
8.827714 -0.053794769000000006
8.828714 -0.053528387999999996
8.829714 -0.053261721
8.830714 -0.052994455
8.831715 -0.052726647
8.832714 -0.052458944
8.833714 -0.052192388000000006
8.834714 -0.051927875
8.835714 -0.051665556
8.836715 -0.051404547
8.837714 -0.05114313699999999
8.838715 -0.050879415
8.839714 -0.050612102000000006
8.840714 -0.050341105
8.841714 -0.050067605
8.842714 -0.049793546
8.843715 -0.049520849
8.844714 -0.049250643
8.845715 -0.048982911
8.846714 -0.048716692
8.847714 -0.048450651000000004
8.848714 -0.04818374
8.849714 -0.047915589
8.850715 -0.047646463
8.851714 -0.047376865000000004
8.852715 -0.047107038
8.853714 -0.046836701
8.854714 -0.046565171
8.855714 -0.046291831
8.856714 -0.046016678
8.857715 -0.045740618999999996
8.858714 -0.045465323
8.859715 -0.045192611
8.860714 -0.044923695
8.861714 -0.044658588
8.862714 -0.044396013
8.863714 -0.044133834
8.864715 -0.04386986
8.865714 -0.043602614
8.866714 -0.043331797
8.867714 -0.0430582
8.868714 -0.04278323
8.869715 -0.042508275
8.870714 -0.042234236
8.871715 -0.041961423000000005
8.872714 -0.041689799
8.873714 -0.041419355
8.874714 -0.041150345
8.875714 -0.040883251
8.876715 -0.040618423
8.877714 -0.040355683
8.878715 -0.040094054
8.879714 -0.039831921
8.880714 -0.039567519
8.881714 -0.039299618
8.882714 -0.039028065
8.883715 -0.038753933
8.884714 -0.038479184
8.885715 -0.03820601
8.886714 -0.037936098
8.887714 -0.037670165
8.888714 -0.037407884
8.889714 -0.037148196
8.890715 -0.036889807
8.891714 -0.036631612
8.892715 -0.036372892999999996
8.893714 -0.036113246
8.894714 -0.035852386
8.895715 -0.035589995
8.896714 -0.035325784
8.897715 -0.035059714
8.898714 -0.034792253
8.899714 -0.034524497
8.900714 -0.034258002
8.901714 -0.033994339
8.902715 -0.033734567
8.903714 -0.033478814
8.904715 -0.033226181
8.905714 -0.032975027000000004
8.906714 -0.0327235
8.907714 -0.032470116
8.908714 -0.032214150999999996
8.909715 -0.031955706
8.910714 -0.031695512
8.911715 -0.03143459
8.912714 -0.031173963
8.913714 -0.030914496
8.914714 -0.03065691
8.915714 -0.030401821
8.916715 -0.030149726
8.917714 -0.029900856
8.918715 -0.029654976
8.919714 -0.029411230999999996
8.920714 -0.029168214
8.921714 -0.028924269
8.922714 -0.028677972000000003
8.923715 -0.028428600999999998
8.924714 -0.028176402000000003
8.925714 -0.027922500000000003
8.926714 -0.027668523
8.927714 -0.027416079
8.928715 -0.02716631
8.929714 -0.026919675
8.930715 -0.02667603
8.931714 -0.026434864000000002
8.932714 -0.02619556
8.933714 -0.025957526
8.934714 -0.025720158
8.935715 -0.025482731999999998
8.936714 -0.025244379999999997
8.937715 -0.025004253
8.938714 -0.024761838999999997
8.939714 -0.024517311
8.940714 -0.024271708
8.941714 -0.024026757
8.942715 -0.023784376
8.943714 -0.023546013
8.944715 -0.023312114
8.945714 -0.023081951
8.946714 -0.022853903999999998
8.947714 -0.02262608
8.948714 -0.022396994
8.949715 -0.022165998
8.950714 -0.021933313
8.951715 -0.021699686000000003
8.952714 -0.0214659
8.953714 -0.02123242
8.954714 -0.020999364
8.955714 -0.020766761999999998
8.956715 -0.020534920999999998
8.957714 -0.020304616
8.958714 -0.020076919
8.959714 -0.019852702
8.960714 -0.019632053
8.961715 -0.019413936
8.962714 -0.01919635
8.963715 -0.018976988
8.964714 -0.018754145
8.965714 -0.018527459
8.966714 -0.018298137
8.967714 -0.018068501
8.968715 -0.01784108
8.969714 -0.017617637
8.970715 -0.017398567
8.971714 -0.017182944
8.972714 -0.016969125
8.973714 -0.016755589
8.974714 -0.016541556000000002
8.975715 -0.016327099999999997
8.976714 -0.016112735
8.977715 -0.015898759999999998
8.978714 -0.015684796
8.979714 -0.015469816999999999
8.980714 -0.015252711
8.981714 -0.015033093
8.982715 -0.014811891
8.983714 -0.014591317000000001
8.984715 -0.014374158
8.985714 -0.014162625
8.986714 -0.013957331
8.987714 -0.013756876
8.988714 -0.013558293
8.989715 -0.013358194
8.990714 -0.013154074
8.991714 -0.012945209
8.992714 -0.012732731999999998
8.993714 -0.012518912
8.994715 -0.012306021
8.995714 -0.012095375
8.996715 -0.011887013
8.997714 -0.011680098
8.998714 -0.011473776
8.999714 -0.011267931
9.000714 -0.011063393999999999
9.001715 -0.010861453
9.002714 -0.010662913999999999
9.003715 -0.010467266
9.004714 -0.010272457
9.005714 -0.010075517
9.006714 -0.009873791699999999
9.007714 -0.009666219600000001
9.008715 -0.0094540068
9.009714 -0.0092403308
9.010715 -0.009029149799999999
9.011714 -0.0088236491
9.012714 -0.0086250264
9.013714 -0.0084321611
9.014714 -0.0082422863
9.015715 -0.0080522848
9.016714 -0.0078599653
9.017715 -0.0076647149
9.018714 -0.007467269499999999
9.019714 -0.0072688352
9.020715 -0.0070701026
9.021714 -0.0068707523000000005
9.022715 -0.006669731399999999
9.023714 -0.006466147199999999
9.024714 -0.0062602463
9.025714 -0.0060538707
9.026714 -0.0058500358
9.027715 -0.005651735
9.028714 -0.0054605178
9.029715 -0.0052755389000000005
9.030714 -0.0050936073000000005
9.031714 -0.0049102691000000006
9.032714 -0.0047214791
9.033714 -0.0045251119
9.034715 -0.0043216438
9.035714 -0.0041137293
9.036715 -0.0039049333000000003
9.037714 -0.0036982561
9.038714 -0.0034951499000000002
9.039714 -0.0032954391
9.040714 -0.0030980511
9.041715 -0.0029020568
9.042714 -0.0027073946
9.043715 -0.0025148425
9.044714 -0.0023252651
9.045714 -0.0021385813
9.046714 -0.0019531066
9.047714 -0.0017657268
9.048715 -0.0015729522
9.049714 -0.0013724075
9.050714 -0.0011640365
9.051714 -0.0009504122299999999
9.052714 -0.000735923
9.053715 -0.00052516125
9.054714 -0.0003212255
9.055715 -0.00012468768
9.056714 6.635215200000001e-05
9.057714 0.0002552119
9.058714 0.00044513895
9.059714 0.00063810917
9.060715 0.00083444547
9.061714 0.0010333412
9.062715 0.0012338702
9.063714 0.0014358663000000002
9.064714 0.0016401387
9.065714 0.0018478906
9.066714 0.0020596820999999998
9.067715 0.0022745540000000002
9.068714 0.0024898898
9.069715 0.0027022046
9.070714 0.0029085571
9.071714 0.0031079366
9.072714 0.0033019169
9.073714 0.0034942266
9.074715 0.0036893653
9.075714 0.0038908924999999997
9.076715 0.0041001571
9.077714 0.0043160078000000004
9.078714 0.0045355697
9.079714 0.0047556481
9.080714 0.0049740593
9.081715 0.005190261099999999
9.082714 0.005405063
9.083714 0.0056196716999999995
9.084714 0.0058346832
9.085714 0.0060495957
9.086715 0.006263135600000001
9.087714 0.006474222799999999
9.088715 0.006682986
9.089714 0.006891237000000001
9.090714 0.007102039699999999
9.091714 0.0073185038
9.092714 0.0075423784
9.093715 0.007773132499999999
9.094714 0.0080080034
9.095715 0.0082430459
9.096714 0.008474719700000001
9.097714 0.008701288599999999
9.098714 0.0089233952
9.099714 0.009143573700000001
9.100715 0.009364989800000001
9.101714 0.0095900454
9.102715 0.0098195145
9.103714 0.010052571
9.104714 0.010287615
9.105714 0.010523372
9.106714 0.010759658
9.107715 0.010997395
9.108714 0.011237888
9.109715 0.011481798999999999
9.110714 0.011728408000000001
9.111714 0.011975661
9.112714 0.012221001
9.113714 0.012462625
9.114715 0.012700533
9.115714 0.012936792
9.116714 0.013174842999999999
9.117714 0.013418128999999999
9.118714 0.013668687
9.119715 0.013926328
9.120714 0.014188816
9.121715 0.014452903
9.122714 0.014715729
9.123714 0.014975917000000002
9.124714 0.015233891
9.125714 0.015491326
9.126715 0.015750102
9.127714 0.016011338
9.128715 0.016274989
9.129714 0.016540192999999998
9.130714 0.016806101
9.131714 0.0170727
9.132714 0.017341119
9.133715 0.017613207
9.134714 0.017890587
9.135715 0.018173652999999998
9.136714 0.018461076
9.137714 0.018750112
9.138714 0.019037638
9.139714 0.019321442
9.140715 0.019601195999999998
9.141714 0.019878625
9.142715 0.020156836
9.143714 0.020439076
9.144714 0.020727521000000002
9.145715 0.021022609
9.146714 0.02132316
9.147715 0.021627154
9.148714 0.021932725
9.149714 0.02223887
9.150714 0.022545579
9.151714 0.022853403
9.152715 0.023162759
9.153714 0.023473428
9.154715 0.023784538
9.155714 0.02409507
9.156714 0.024404607000000002
9.157714 0.024713902
9.158714 0.02502492
9.159715 0.025340254000000003
9.160714 0.025662145
9.161715 0.025991534
9.162714 0.026327571999999997
9.163714 0.02666786
9.164714 0.027009286
9.165714 0.027349134
9.166715 0.027686011000000003
9.167714 0.028020173000000002
9.168715 0.028353248
9.169714 0.028687468
9.170714 0.029024836999999998
9.171714 0.029366571
9.172714 0.029712994000000003
9.173715 0.030063840999999997
9.174714 0.030418721
9.175714 0.030777457999999997
9.176714 0.031140106000000004
9.177714 0.031506672
9.178715 0.031876727
9.179714 0.032249163
9.180715 0.032622315
9.181714 0.032994439
9.182714 0.033364397999999997
9.183714 0.033732221
9.184714 0.034099325
9.185715 0.034468182
9.186714 0.034841604
9.187715 0.035221849
9.188714 0.035609907
9.189714 0.036005225
9.190714 0.036405944
9.191714 0.036809573
9.192715 0.037213773
9.193714 0.037617001000000004
9.194715 0.038018805
9.195714 0.038419696
9.196714 0.038820747
9.197714 0.039223142
9.198714 0.039627842
9.199715 0.040035538
9.200714 0.040446775
9.201715 0.040862180000000005
9.202714 0.041282515
9.203714 0.041708551
9.204714 0.042140687999999996
9.205714 0.042578558
9.206715 0.043020808
9.207714 0.043465244
9.208714 0.043909377
9.209714 0.044351202
9.210714 0.044789957
9.211715 0.045226497
9.212714 0.04566315
9.213715 0.046103023
9.214714 0.046549001
9.215714 0.047002855
9.216714 0.047464727
9.217714 0.047933258
9.218715 0.048406218
9.219714 0.048881368
9.220715 0.049357169
9.221714 0.04983308
9.222714 0.050309335000000004
9.223714 0.050786423
9.224714 0.051264599
9.225715 0.051743717999999994
9.226714 0.052223494
9.227715 0.052704038999999994
9.228714 0.05318636
9.229714 0.053672423
9.230714 0.05416466700000001
9.231714 0.05466509
9.232715 0.055174273
9.233714 0.055690883999999996
9.234715 0.056211871999999996
9.235714 0.056733459
9.236714 0.057252490999999996
9.237714 0.057767598999999996
9.238714 0.058279687
9.239715 0.058791460000000004
9.240714 0.059306325
9.241714 0.059827016000000004
9.242714 0.060354709000000006
9.243714 0.060888863
9.244715 0.061427866
9.245714 0.061970093999999996
9.246715 0.06251476
9.247714 0.063062133
9.248714 0.06361307499999999
9.249714 0.06416809600000001
9.250714 0.064726593
9.251715 0.065286679
9.252714 0.065845886
9.253715 0.066402357
9.254714 0.066956022
9.255714 0.067509059
9.256714 0.068065315
9.257714 0.068628922
9.258715 0.069202605
9.259714 0.069786538
9.260715 0.070378237
9.261714 0.070973585
9.262714 0.071568572
9.263714 0.072160852
9.264714 0.072750496
9.265715 0.07333959799999999
9.266714 0.073930988
9.267715 0.074526743
9.268714 0.075127283
9.269714 0.075731432
9.270715 0.076337409
9.271714 0.07694416600000001
9.272715 0.07755227299999999
9.273714 0.078163843
9.274714 0.078781508
9.275714 0.079406903
9.276714 0.080039498
9.277715 0.080676458
9.278714 0.081313663
9.279715 0.081947504
9.280714 0.082576572
9.281714 0.083202432
9.282714 0.083829043
9.283714 0.084461074
9.284715 0.085101899
9.285714 0.085752201
9.286715 0.086409814
9.287714 0.087070919
9.288714 0.08773186100000001
9.289714 0.088390807
9.290714 0.08904835
9.291715 0.089706859
9.292714 0.090368977
9.293715 0.091036054
9.294714 0.09170742700000001
9.295714 0.092380843
9.296714 0.093053916
9.297714 0.09372567300000001
9.298715 0.094397448
9.299714 0.095072482
9.300714 0.095754449
9.301714 0.09644556
9.302714 0.09714521
9.303715 0.097849942
9.304714 0.098554767
9.305715 0.09925531900000001
9.306714 0.099949748
9.307714 0.10063956
9.308714 0.10132885
9.309714 0.10202251000000001
9.310715 0.10272407
9.311714 0.10343434
9.312715 0.10415143
9.313714 0.10487202
9.314714 0.10559315999999999
9.315714 0.1063137
9.316714 0.10703461
9.317715 0.10775805000000001
9.318714 0.10848579
9.319715 0.1092178
9.320714 0.10995202
9.321714 0.11068521
9.322714 0.11141469
9.323714 0.11214005
9.324715 0.11286377
9.325714 0.11359040999999999
9.326715 0.11432477
9.327714 0.11506972000000001
9.328714 0.11582487
9.329714 0.11658658999999999
9.330714 0.11734954
9.331715 0.11810892
9.332714 0.11886231
9.333714 0.11961045000000001
9.334714 0.12035646
9.335714 0.12110417
9.336715 0.12185631
9.337714 0.12261347
9.338715 0.12337443000000001
9.339714 0.12413732
9.340714 0.12490116999999999
9.341714 0.12566667
9.342714 0.12643596000000001
9.343715 0.12721128
9.344714 0.12799342
9.345715 0.12878065
9.346714 0.12956900999999998
9.347714 0.13035365000000002
9.348714 0.13113096000000002
9.349714 0.13190025
9.350715 0.13266415
9.351714 0.13342779999999999
9.352715 0.13419671
9.353714 0.13497471
9.354714 0.13576262
9.355714 0.13655833
9.356714 0.13735807
9.357715 0.13815818000000002
9.358714 0.13895654999999998
9.359715 0.13975302
9.360714 0.14054863
9.361714 0.14134442
9.362714 0.14214035
9.363714 0.14293512
9.364715 0.14372694
9.365714 0.14451487000000002
9.366714 0.14529994999999998
9.367714 0.14608537
9.368714 0.14687553
9.369715 0.14767427
9.370714 0.14848313
9.371715 0.14930054
9.372714 0.15012216
9.373714 0.1509425
9.374714 0.15175697999999999
9.375714 0.15256342
9.376715 0.15336262
9.377714 0.15415756
9.378715 0.15495189
9.379714 0.1557484
9.380714 0.15654832
9.381714 0.15735137999999999
9.382714 0.15815683
9.383715 0.15896433000000001
9.384714 0.1597745
9.385715 0.16058846
9.386714 0.16140693
9.387714 0.16222914
9.388714 0.16305248
9.389714 0.16387306
9.390715 0.16468711
9.391714 0.16549252
9.392715 0.16628988
9.393714 0.16708248
9.394714 0.16787511
9.395715 0.16867236
9.396714 0.16947698
9.397715 0.17028919
9.398714 0.1711069
9.399714 0.1719269
9.400714 0.17274617
9.401714 0.17356289
9.402715 0.17437653
9.403714 0.17518729
9.404715 0.17599536000000002
9.405714 0.17680036
9.406714 0.17760152
9.407714 0.17839832
9.408714 0.17919132999999998
9.409715 0.17998258
9.410714 0.18077521
9.411715 0.18157241999999998
9.412714 0.18237618
9.413714 0.18318626000000002
9.414714 0.18400009
9.415714 0.18481356999999998
9.416715 0.18562254
9.417714 0.18642416
9.418715 0.18721769
9.419714 0.18800445999999998
9.420714 0.18878704
9.421714 0.18956807
9.422714 0.19034941
9.423715 0.19113189
9.424714 0.19191554
9.425714 0.19270027
9.426714 0.19348625
9.427714 0.19427387000000002
9.428715 0.19506326999999998
9.429714 0.19585376
9.430715 0.19664347999999998
9.431714 0.19742967999999997
9.432714 0.19820961
9.433714 0.19898153999999998
9.434714 0.1997456
9.435715 0.20050383
9.436714 0.20125958000000002
9.437715 0.20201628000000002
9.438714 0.20277620999999998
9.439714 0.20353994
9.440714 0.20430621000000002
9.441714 0.20507275999999997
9.442715 0.20583723999999998
9.443714 0.20659794
9.444715 0.20735405999999998
9.445714 0.20810545
9.446714 0.20885218000000003
9.447714 0.20959415000000003
9.448714 0.21033112
9.449715 0.21106318999999998
9.450714 0.21179111
9.451715 0.21251657
9.452714 0.21324183000000002
9.453714 0.21396901000000002
9.454714 0.2146991
9.455714 0.21543142
9.456715 0.21616364999999998
9.457714 0.21689248
9.458714 0.21761471999999998
9.459714 0.21832839
9.460714 0.21903329
9.461715 0.21973078000000001
9.462714 0.22042317
9.463715 0.22111274
9.464714 0.22180110999999997
9.465714 0.22248898
9.466714 0.22317641
9.467714 0.22386322
9.468715 0.22454928
9.469714 0.22523447000000002
9.470715 0.22591834
9.471714 0.22659968
9.472714 0.22727642
9.473714 0.22794609
9.474714 0.22860661
9.475715 0.22925714
9.476714 0.22989865
9.477715 0.23053384
9.478714 0.23116620999999998
9.479714 0.23179899
9.480714 0.23243402
9.481714 0.23307125
9.482715 0.23370893
9.483714 0.23434444
9.484715 0.23497515
9.485714 0.23559926
9.486714 0.23621584
9.487714 0.23682467
9.488714 0.23742571999999998
9.489715 0.23801893000000002
9.490714 0.23860423999999997
9.491714 0.23918212000000003
9.492714 0.23975389000000003
9.493714 0.24032181
9.494715 0.24088866
9.495714 0.24145679
9.496715 0.2420271
9.497714 0.24259854
9.498714 0.24316811
9.499714 0.24373182
9.500714 0.24428599999999998
9.501715 0.24482842999999999
9.502714 0.24535893
9.503715 0.24587915
9.504714 0.24639172
9.505714 0.2468992
9.506714 0.2474034
9.507714 0.24790503
9.508715 0.24840422
9.509714 0.24890085
9.510715 0.24939498
9.511714 0.24988675
9.512714 0.25037581000000003
9.513714 0.25086093
9.514714 0.25133975
9.515715 0.2518092
9.516714 0.25226651
9.517715 0.25271031
9.518714 0.25314137
9.519714 0.25356258
9.520715 0.25397805
9.521714 0.25439174
9.522715 0.25480618
9.523714 0.25522169
9.524714 0.25563659
9.525714 0.25604803
9.526714 0.25645308
9.527715 0.25684968999999996
9.528714 0.25723688
9.529715 0.25761444
9.530714 0.25798236
9.531714 0.25834031
9.532714 0.25868781
9.533714 0.25902465
9.534715 0.25935159
9.535714 0.25967072999999996
9.536715 0.25998517
9.537714 0.26029807000000005
9.538714 0.26061141
9.539714 0.26092508
9.540714 0.26123663
9.541715 0.26154208
9.542714 0.2618372
9.543715 0.26211899
9.544714 0.26238656
9.545714 0.26264108999999997
9.546714 0.26288503
9.547714 0.26312093
9.548715 0.26335055
9.549714 0.26357443999999997
9.550714 0.26379235
9.551714 0.26400392
9.552714 0.26420931999999997
9.553715 0.26440928
9.554714 0.26460455
9.555715 0.26479517
9.556714 0.26497988
9.557714 0.26515606
9.558714 0.26532067000000004
9.559714 0.26547128999999997
9.560715 0.26560731000000004
9.561714 0.26573031
9.562715 0.26584356
9.563714 0.26595078
9.564714 0.26605473999999996
9.565714 0.26615621
9.566714 0.26625395
9.567715 0.26634536
9.568714 0.26642773000000003
9.569715 0.26649931
9.570714 0.2665597
9.571714 0.2666096
9.572714 0.2666499
9.573714 0.26668095999999997
9.574715 0.26670229
9.575714 0.26671288
9.576715 0.26671202
9.577714 0.26670008
9.578714 0.26667872
9.579714 0.26665041
9.580714 0.26661735000000003
9.581715 0.26658035
9.582714 0.26653827999999996
9.583714 0.26648834
9.584714 0.26642708000000004
9.585714 0.26635182999999996
9.586715 0.26626172
9.587714 0.26615793
9.588715 0.26604298
9.589714 0.26591967
9.590714 0.26578978000000003
9.591714 0.26565357
9.592714 0.26550994
9.593715 0.26535725
9.594714 0.26519429
9.595715 0.26502081
9.596714 0.26483745
9.597714 0.26464504
9.598714 0.26444378
9.599714 0.26423282
9.600715 0.26401044
9.601714 0.26377488
9.602715 0.26352536
9.603714 0.26326263
9.604714 0.26298901
9.605714 0.26270747
9.606714 0.26242044
9.607715 0.2621287
9.608714 0.26183103
9.609715 0.26152465
9.610714 0.26120637
9.611714 0.26087379
9.612714 0.26052617
9.613714 0.26016431
9.614715 0.25979000999999996
9.615714 0.2594051
9.616714 0.25901059
9.617714 0.2586066
9.618714 0.25819265
9.619715 0.25776839
9.620714 0.25733404
9.621715 0.25689057
9.622714 0.25643901999999996
9.623714 0.25597985
9.624714 0.25551226
9.625714 0.25503412
9.626715 0.25454259
9.627714 0.25403521
9.628715 0.25351087
9.629714 0.2529704
9.630714 0.25241631
9.631714 0.25185191
9.632714 0.25128005000000003
9.633715 0.25070233
9.634714 0.25011859999999997
9.635715 0.24952742
9.636714 0.24892674
9.637714 0.24831477
9.638714 0.24769040999999997
9.639714 0.2470532
9.640715 0.24640297000000003
9.641714 0.2457394
9.642715 0.24506187000000001
9.643714 0.24436961000000001
9.644714 0.24366237
9.645715 0.2429408
9.646714 0.24220671
9.647715 0.24146263
9.648714 0.24071108
9.649714 0.23995365
9.650714 0.23919032
9.651714 0.23841939
9.652715 0.23763806
9.653714 0.23684329
9.654715 0.23603283000000003
9.655714 0.23520577
9.656714 0.23436262000000002
9.657714 0.23350487
9.658714 0.2326343
9.659715 0.2317524
9.660714 0.23086013
9.661715 0.22995793
9.662714 0.22904599999999997
9.663714 0.22812458000000002
9.664714 0.22719386
9.665714 0.22625383
9.666715 0.22530397
9.667714 0.22434300999999998
9.668715 0.2233691
9.669714 0.2223802
9.670714 0.22137475
9.671714 0.22035229
9.672714 0.21931373
9.673715 0.2182611
9.674714 0.21719708999999998
9.675714 0.21612414000000002
9.676714 0.21504378000000002
9.677714 0.21395627
9.678715 0.21286064
9.679714 0.21175509
9.680715 0.21063767
9.681714 0.20950669
9.682714 0.2083611
9.683714 0.20720045999999998
9.684714 0.20602484999999998
9.685715 0.20483467000000002
9.686714 0.20363044000000002
9.687715 0.2024129
9.688714 0.20118305000000003
9.689714 0.19994209999999998
9.690714 0.19869136
9.691714 0.19743197999999998
9.692715 0.19616450000000002
9.693714 0.19488855
9.694715 0.19360284
9.695714 0.19230527
9.696714 0.1909935
9.697714 0.1896656
9.698714 0.18832057
9.699715 0.18695871
9.700714 0.18558147
9.701715 0.18419105
9.702714 0.18278976
9.703714 0.18137938
9.704714 0.1799608
9.705714 0.17853394
9.706715 0.17709796
9.707714 0.17565163
9.708714 0.1741937
9.709714 0.17272314
9.710714 0.17123919
9.711715 0.16974121
9.712714 0.16822877
9.713715 0.16670155
9.714714 0.1651596
9.715714 0.16360352
9.716714 0.16203452999999998
9.717714 0.1604544
9.718715 0.15886502
9.719714 0.15726776
9.720715 0.15566305
9.721714 0.15405001000000001
9.722714 0.15242668
9.723714 0.15079055000000002
9.724714 0.14913938
9.725715 0.14747186
9.726714 0.14578803
9.727715 0.14408915
9.728714 0.1423772
9.729714 0.14065414
9.730714 0.13892144
9.731714 0.13717970999999998
9.732715 0.13542887
9.733714 0.13366846999999998
9.734715 0.13189807
9.735714 0.13011737
9.736714 0.12832609
9.737714 0.12652375
9.738714 0.12470941
9.739715 0.12288178999999999
9.740714 0.12103951
9.741714 0.11918183
9.742714 0.11730904
9.743714 0.11542269000000001
9.744715 0.11352523
9.745714 0.11161921000000001
9.746715 0.10970641
9.747714 0.10778718000000001
9.748714 0.10586026000000001
9.749714 0.10392330999999999
9.750714 0.10197376
9.751715 0.10000974
9.752714 0.09803063
9.753715 0.096037146
9.754714 0.09403078599999999
9.755714 0.09201318
9.756714 0.08998548699999999
9.757714 0.087948184
9.758715 0.08590131200000001
9.759714 0.08384488799999999
9.760715 0.081779249
9.761714 0.079705025
9.762714 0.07762277399999999
9.763714 0.075532409
9.764714 0.07343279400000001
9.765715 0.07132179999999999
9.766714 0.069196912
9.767715 0.06705617400000001
9.768714 0.06489908600000001
9.769714 0.062727008
9.770715 0.060542847000000004
9.771714 0.05835013000000001
9.772715 0.056151819
9.773714 0.053949334
9.774714 0.051742238999999995
9.775714 0.049528607999999995
9.776714 0.04730591
9.777715 0.045071973
9.778714 0.042825578999999996
9.779715 0.040566523
9.780714 0.038295187
9.781714 0.036011985999999996
9.782714 0.03371702
9.783714 0.031410184
9.784715 0.029091620999999998
9.785714 0.026762256
9.786715 0.024423996
9.787714 0.022079384
9.788714 0.019730744
9.789714 0.017379184
9.790714 0.015023907999999999
9.791715 0.012662249999999998
9.792714 0.010290452
9.793715 0.0079049423
9.794714 0.0055035794999999995
9.795714 0.0030863454999999996
9.796714 0.00065522859
9.797714 -0.0017866147
9.798715 -0.0042360127
9.799714 -0.0066907356
9.800714 -0.009149887
9.801714 -0.011613667
9.802714 -0.014082759
9.803715 -0.01655775
9.804714 -0.019038928
9.805715 -0.021526533
9.806714 -0.024021252
9.807714 -0.026524588
9.808714 -0.029038745999999997
9.809714 -0.031565982
9.810715 -0.034107629
9.811714 -0.036663254
9.812715 -0.039230420999999994
9.813714 -0.041805228
9.814714 -0.044383502
9.815714 -0.046962147
9.816714 -0.049540144
9.817715 -0.052118743999999995
9.818714 -0.054700853
9.819715 -0.057289918
9.820714 -0.059888762
9.821714 -0.062498898000000004
9.822714 -0.06512050700000001
9.823714 -0.067752902
9.824715 -0.07039516300000001
9.825714 -0.073046528
9.826715 -0.075706356
9.827714 -0.078373752
9.828714 -0.081047171
9.829714 -0.083724386
9.830714 -0.08640294
9.831715 -0.08908101
9.832714 -0.091758271
9.833714 -0.094436336
9.834714 -0.097118469
9.835714 -0.09980863
9.836715 -0.10251015
9.837714 -0.10522466999999999
9.838715 -0.10795165
9.839714 -0.11068872
9.840714 -0.1134326
9.841714 -0.11618016
9.842714 -0.11892931
9.843715 -0.12167916000000001
9.844714 -0.12442977
9.845715 -0.12718163999999998
9.846714 -0.12993527
9.847714 -0.13269108
9.848714 -0.13544966
9.849714 -0.13821211
9.850715 -0.14098018999999998
9.851714 -0.14375596
9.852715 -0.14654108999999998
9.853714 -0.14933611
9.854714 -0.15213988
9.855714 -0.15494969
9.856714 -0.15776198
9.857715 -0.16057345
9.858714 -0.16338202000000002
9.859715 -0.16618745
9.860714 -0.16899111
9.861714 -0.17179541
9.862714 -0.1746028
9.863714 -0.17741509
9.864715 -0.18023312
9.865714 -0.1830569
9.866714 -0.18588604
9.867714 -0.18872004
9.868714 -0.19155845999999999
9.869715 -0.19440064
9.870714 -0.19724555
9.871715 -0.20009158000000002
9.872714 -0.20293675
9.873714 -0.20577935999999997
9.874714 -0.20861854000000002
9.875714 -0.21145476
9.876715 -0.21428983
9.877714 -0.21712624
9.878715 -0.21996645000000004
9.879714 -0.22281201
9.880714 -0.22566312
9.881714 -0.22851861999999998
9.882714 -0.23137662
9.883715 -0.2342351
9.884714 -0.23709256
9.885715 -0.23994818
9.886714 -0.24280173
9.887714 -0.24565319
9.888714 -0.24850253999999997
9.889714 -0.25134971
9.890715 -0.25419472000000004
9.891714 -0.25703798
9.892715 -0.25988042
9.893714 -0.2627233
9.894714 -0.26556777000000004
9.895715 -0.26841431
9.896714 -0.27126244
9.897715 -0.2741107
9.898714 -0.27695713
9.899714 -0.27979987
9.900714 -0.28263786999999996
9.901714 -0.28547107
9.902715 -0.2883004
9.903714 -0.29112718
9.904715 -0.29395253
9.905714 -0.29677702
9.906714 -0.29960054
9.907714 -0.30242249
9.908714 -0.30524228
9.909715 -0.30805946
9.910714 -0.31087389
9.911715 -0.31368542
9.912714 -0.31649366
9.913714 -0.31929789
9.914714 -0.32209712
9.915714 -0.32489046
9.916715 -0.32767757999999997
9.917714 -0.33045895
9.918715 -0.33323579000000003
9.919714 -0.33600957
9.920714 -0.33878144
9.921714 -0.34155166000000003
9.922714 -0.34431943
9.923715 -0.34708320000000004
9.924714 -0.34984113
9.925714 -0.35259177
9.926714 -0.35533451
9.927714 -0.35806954999999996
9.928715 -0.3607976
9.929714 -0.36351946
9.930715 -0.36623566
9.931714 -0.3689463
9.932714 -0.37165133
9.933714 -0.37435073999999996
9.934714 -0.3770448
9.935715 -0.37973393
9.936714 -0.38241837
9.937715 -0.38509786
9.938714 -0.38777133
9.939714 -0.39043706
9.940714 -0.39309305
9.941714 -0.39573787
9.942715 -0.39837095
9.943714 -0.40099309
9.944715 -0.40360591
9.945714 -0.40621143
9.946714 -0.40881126
9.947714 -0.41140611
9.948714 -0.41399569999999997
9.949715 -0.416579
9.950714 -0.41915472000000004
9.951715 -0.42172167
9.952714 -0.42427912999999995
9.953714 -0.42682649
9.954714 -0.42936322000000005
9.955714 -0.4318886
9.956715 -0.43440177
9.957714 -0.43690218999999997
9.958714 -0.43938984000000003
9.959714 -0.44186562
9.960714 -0.44433116000000006
9.961715 -0.44678840999999997
9.962714 -0.44923895
9.963715 -0.45168344
9.964714 -0.45412107999999995
9.965714 -0.45655007
9.966714 -0.45896801
9.967714 -0.46137258999999997
9.968715 -0.46376223
9.969714 -0.4661364
9.970715 -0.4684954
9.971714 -0.47084008999999993
9.972714 -0.47317138
9.973714 -0.47549014
9.974714 -0.47779703
9.975715 -0.48009263999999996
9.976714 -0.48237774
9.977715 -0.48465305
9.978714 -0.48691905
9.979714 -0.48917555
9.980714 -0.49142153
9.981714 -0.49365498
9.982715 -0.49587353
9.983714 -0.49807484999999996
9.984715 -0.50025745
9.985714 -0.5024211
9.986714 -0.50456668
9.987714 -0.50669597
9.988714 -0.5088110499999999
9.989715 -0.5109136000000001
9.990714 -0.5130046
9.991714 -0.51508429
9.992714 -0.51715225
9.993714 -0.51920768
9.994715 -0.52124965
9.995714 -0.52327709
9.996715 -0.52528884
9.997714 -0.5272835499999999
9.998714 -0.52925991
9.999714 -0.53121685
10.00071 -0.53315386
10.00171 -0.53507127
10.00271 -0.53697028
10.00371 -0.53885262
10.00471 -0.54072016
10.00571 -0.54257424
10.00671 -0.54441541
10.00771 -0.5462432700000001
10.00871 -0.5480566099999999
10.00971 -0.54985369
10.01071 -0.55163275
10.01171 -0.55339229
10.01271 -0.55513131
10.01371 -0.5568492700000001
10.01471 -0.55854605
10.01571 -0.56022196
10.01671 -0.56187762
10.01771 -0.5635140000000001
10.01871 -0.5651321699999999
10.01971 -0.56673326
10.02071 -0.56831804
10.02171 -0.5698869
10.02271 -0.57143955
10.02371 -0.57297512
10.02471 -0.57449234
10.02571 -0.57598972
10.02671 -0.57746596
10.02771 -0.57892017
10.02871 -0.58035194
10.02971 -0.58176131
10.03071 -0.58314865
10.03171 -0.58451463
10.03271 -0.58586001
10.03371 -0.58718557
10.03471 -0.58849179
10.03571 -0.58977893
10.03671 -0.59104683
10.03771 -0.59229494
10.03871 -0.5935225199999999
10.03971 -0.5947285299999999
10.04071 -0.59591215
10.04171 -0.59707286
10.04271 -0.59821042
10.04371 -0.59932503
10.04471 -0.600417
10.04571 -0.60148663
10.04671 -0.60253409
10.04771 -0.60355943
10.04871 -0.6045624599999999
10.04971 -0.60554314
10.05071 -0.60650138
10.05171 -0.60743713
10.05271 -0.60835029
10.05371 -0.60924068
10.05471 -0.6101078799999999
10.05571 -0.6109514699999999
10.05671 -0.61177118
10.05771 -0.6125669
10.05871 -0.61333897
10.05971 -0.6140878399999999
10.06071 -0.6148139
10.06171 -0.61551714
10.06271 -0.6161970999999999
10.06371 -0.6168528000000001
10.06471 -0.6174830299999999
10.06571 -0.6180868899999999
10.06671 -0.61866408
10.06771 -0.61921501
10.06871 -0.6197406
10.06971 -0.62024188
10.07071 -0.62071979
10.07171 -0.6211746
10.07271 -0.62160613
10.07371 -0.62201391
10.07471 -0.62239734
10.07571 -0.62275594
10.07671 -0.62308935
10.07771 -0.6233970600000001
10.07871 -0.62367837
10.07971 -0.62393225
10.08071 -0.62415758
10.08171 -0.62435367
10.08271 -0.62452047
10.08371 -0.62465901
10.08471 -0.62477118
10.08571 -0.62485919
10.08671 -0.62492481
10.08771 -0.62496876
10.08871 -0.6249906000000001
10.08971 -0.62498869
10.09071 -0.6249608
10.09171 -0.62490487
10.09271 -0.62481943
10.09371 -0.6247039
10.09471 -0.6245582399999999
10.09571 -0.6243828699999999
10.09671 -0.62417816
10.09771 -0.62394449
10.09871 -0.62368247
10.09971 -0.6233931100000001
10.10071 -0.62307785
10.10171 -0.62273848
10.10271 -0.6223762899999999
10.10371 -0.6219916
10.10471 -0.62158336
10.10571 -0.62114908
10.10671 -0.62068556
10.10771 -0.62018982
10.10871 -0.61965999
10.10971 -0.61909598
10.11071 -0.61849928
10.11171 -0.6178724099999999
10.11271 -0.61721792
10.11371 -0.61653778
10.11471 -0.6158328599999999
10.11571 -0.61510326
10.11671 -0.61434861
10.11771 -0.61356844
10.11871 -0.61276243
10.11971 -0.6119300599999999
10.12071 -0.61107022
10.12171 -0.61018108
10.12271 -0.6092602899999999
10.12371 -0.60830545
10.12471 -0.60731526
10.12571 -0.60629016
10.12671 -0.60523232
10.12771 -0.60414542
10.12871 -0.60303323
10.12971 -0.60189855
10.13071 -0.60074222
10.13171 -0.59956303
10.13271 -0.59835827
10.13371 -0.59712492
10.13471 -0.59586056
10.13571 -0.5945638799999999
10.13671 -0.59323474
10.13771 -0.59187342
10.13871 -0.59048017
10.13971 -0.58905496
10.14071 -0.58759768
10.14171 -0.58610863
10.14271 -0.58458918
10.14371 -0.58304169
10.14471 -0.58146906
10.14571 -0.57987366
10.14671 -0.5782561399999999
10.14771 -0.57661501
10.14871 -0.57494678
10.14971 -0.57324721
10.15071 -0.57151271
10.15171 -0.5697415699999999
10.15271 -0.5679344799999999
10.15371 -0.566094
10.15471 -0.56422348
10.15571 -0.56232573
10.15671 -0.56040208
10.15771 -0.5584524900000001
10.15871 -0.55647618
10.15971 -0.55447239
10.16071 -0.5524410900000001
10.16171 -0.55038286
10.16271 -0.54829819
10.16371 -0.5461866999999999
10.16471 -0.54404661
10.16571 -0.54187495
10.16671 -0.5396685600000001
10.16771 -0.53742561
10.16871 -0.53514652
10.16971 -0.53283419
10.17071 -0.5304931700000001
10.17171 -0.52812793
10.17271 -0.52574133
10.17371 -0.52333353
10.17471 -0.52090222
10.17571 -0.51844376
10.17671 -0.51595485
10.17771 -0.51343362
10.17871 -0.5108802100000001
10.17971 -0.5082959300000001
10.18071 -0.50568227
10.18171 -0.50303964
10.18271 -0.5003673
10.18371 -0.49766385999999996
10.18471 -0.49492846999999995
10.18571 -0.49216188000000005
10.18671 -0.48936674999999996
10.18771 -0.48654680000000006
10.18871 -0.48370534000000004
10.18971 -0.48084366
10.19071 -0.47796019000000006
10.19171 -0.47505088
10.19271 -0.47211079
10.19371 -0.4691361
10.19471 -0.46612551
10.19571 -0.46308073000000005
10.19671 -0.46000540999999995
10.19771 -0.45690355
10.19871 -0.45377765999999997
10.19971 -0.45062801999999996
10.20071 -0.44745313999999997
10.20171 -0.44425093000000004
10.20271 -0.44102031
10.20371 -0.43776198000000005
10.20471 -0.43447809000000004
10.20571 -0.43117106
10.20671 -0.42784186
10.20771 -0.42448918999999996
10.20871 -0.42110956
10.20971 -0.41769883
10.21071 -0.41425409999999996
10.21171 -0.41077518999999996
10.21271 -0.40726499
10.21371 -0.40372823999999996
10.21471 -0.40016966
10.21571 -0.39659184
10.21671 -0.39299438000000003
10.21771 -0.38937433
10.21871 -0.38572785000000004
10.21971 -0.38205215000000003
10.22071 -0.37834686
10.22171 -0.37461398
10.22271 -0.3708567
10.22371 -0.36707746
10.22471 -0.36327662
10.22571 -0.35945214
10.22671 -0.35560073
10.22771 -0.35171963
10.22871 -0.34780821
10.22971 -0.34386863
10.23071 -0.33990494
10.23171 -0.33592123
10.23271 -0.33191966
10.23371 -0.32789948999999996
10.23471 -0.32385739
10.23571 -0.31978919
10.23671 -0.31569197
10.23771 -0.31156554
10.23871 -0.30741259
10.23971 -0.30323733
10.24071 -0.29904346
10.24171 -0.2948324
10.24271 -0.29060254
10.24371 -0.28635031
10.24471 -0.28207192999999997
10.24571 -0.27776546999999996
10.24671 -0.27343181
10.24771 -0.26907425
10.24871 -0.2646968
10.24971 -0.26030226
10.25071 -0.25589090999999997
10.25171 -0.25146052
10.25271 -0.24700763
10.25371 -0.24252958
10.25471 -0.238026
10.25571 -0.23349917
10.25671 -0.22895287
10.25771 -0.22439051000000002
10.25871 -0.21981327
10.25971 -0.2152194
10.26071 -0.21060505000000002
10.26171 -0.20596604000000002
10.26271 -0.20129997
10.26371 -0.19660755
10.26471 -0.19189238
10.26571 -0.1871594
10.26671 -0.18241277
10.26771 -0.1776542
10.26871 -0.17288246999999998
10.26971 -0.16809443000000002
10.27071 -0.16328682
10.27171 -0.15845792
10.27271 -0.15360839
10.27371 -0.14874055
10.27471 -0.14385699999999998
10.27571 -0.13895886
10.27671 -0.13404505
10.27771 -0.12911261999999998
10.27871 -0.12415838
10.27971 -0.11918069
10.28071 -0.11418067
10.28171 -0.10916217000000002
10.28271 -0.10413028999999999
10.28371 -0.099089369
10.28471 -0.094041158
10.28571 -0.088984269
10.28671 -0.083914935
10.28771 -0.078828837
10.28871 -0.07372295899999999
10.28971 -0.068596745
10.29071 -0.06345195000000001
10.29171 -0.058291462
10.29271 -0.053117698000000005
10.29371 -0.047931488
10.29471 -0.042731987
10.29571 -0.037517599
10.29671 -0.03228744
10.29771 -0.02704238
10.29871 -0.021785162
10.29971 -0.016519381
10.30071 -0.011247876
10.30171 -0.0059712824
10.30271 -0.00068751519
10.30371 0.0046075365
10.30471 0.0099183519
10.30571 0.015247929
10.30671 0.020596631
10.30771 0.025962156
10.30871 0.031340614
10.30971 0.036728161
10.31071 0.042122378
10.31171 0.047522757
10.31271 0.052930239999999996
10.31371 0.058346073
10.31471 0.063770771
10.31571 0.069203664
10.31671 0.074643281
10.31771 0.08008834
10.31871 0.08553878300000001
10.31971 0.090996176
10.32071 0.096463267
10.32171 0.10194286
10.32271 0.10743644999999999
10.32371 0.11294335999999999
10.32471 0.11846083
10.32571 0.12398489000000001
10.32671 0.1295118
10.32771 0.13503935
10.32871 0.14056733
10.32971 0.14609727
10.33071 0.15163141
10.33171 0.15717162
10.33271 0.16271867
10.33371 0.16827219
10.33471 0.17383124
10.33571 0.17939503
10.33671 0.18496346
10.33771 0.19053704
10.33871 0.19611646
10.33971 0.20170181999999998
10.34071 0.2072921
10.34171 0.21288524999999997
10.34271 0.21847874999999997
10.34371 0.22407053000000002
10.34471 0.22965979
10.34571 0.23524719
10.34671 0.24083459
10.34771 0.2464242
10.34871 0.25201775
10.34971 0.25761577
10.35071 0.26321763
10.35171 0.26882181
10.35271 0.27442668
10.35371 0.28003089
10.35471 0.28563372000000004
10.35571 0.29123495
10.35671 0.29683451
10.35771 0.30243217
10.35871 0.30802744000000004
10.35971 0.31361969
10.36071 0.31920847999999996
10.36171 0.32479386
10.36271 0.3303763
10.36371 0.33595664000000003
10.36471 0.34153559
10.36571 0.34711337999999997
10.36671 0.3526896
10.36771 0.35826322
10.36871 0.36383295000000004
10.36971 0.36939753000000003
10.37071 0.37495608
10.37171 0.38050818
10.37271 0.38605388
10.37371 0.39159347999999994
10.37471 0.39712726
10.37571 0.40265555
10.37671 0.40817837999999995
10.37771 0.41369582
10.37871 0.41920762000000006
10.37971 0.42471346
10.38071 0.43021277999999996
10.38171 0.43570483000000004
10.38271 0.44118892
10.38371 0.44666436000000004
10.38471 0.4521308
10.38571 0.45758811999999993
10.38671 0.46303639999999996
10.38771 0.46847584
10.38871 0.47390638
10.38971 0.47932775
10.39071 0.48473952
10.39171 0.49014124000000003
10.39271 0.49553262000000003
10.39371 0.50091352
10.39471 0.50628395
10.39571 0.51164376
10.39671 0.51699262
10.39771 0.5223298000000001
10.39871 0.5276544999999999
10.39971 0.53296597
10.40071 0.53826403
10.40171 0.5435490000000001
10.40271 0.54882173
10.40371 0.5540830099999999
10.40471 0.55933315
10.40571 0.5645717
10.40671 0.5697974
10.40771 0.57500857
10.40871 0.58020367
10.40971 0.58538197
10.41071 0.5905435
10.41171 0.59568905
10.41271 0.60081957
10.41371 0.6059356
10.41471 0.6110370199999999
10.41571 0.6161230600000001
10.41671 0.62119276
10.41771 0.6262454199999999
10.41871 0.63128094
10.41971 0.63629989
10.42071 0.64130281
10.42171 0.6462899
10.42271 0.65126042
10.42371 0.6562128700000001
10.42471 0.66114538
10.42571 0.6660564800000001
10.42671 0.6709457799999999
10.42771 0.67581413
10.42871 0.6806632
10.42971 0.68549472
10.43071 0.6903097
10.43171 0.69510783
10.43271 0.69988766
10.43371 0.7046472300000001
10.43471 0.70938482
10.43571 0.71409959
10.43671 0.71879178
10.43771 0.72346223
10.43871 0.72811171
10.43971 0.73274029
10.44071 0.73734708
10.44171 0.74193073
10.44271 0.7464900099999999
10.44371 0.7510245799999999
10.44471 0.75553511
10.44571 0.76002306
10.44671 0.76448987
10.44771 0.76893615
10.44871 0.77336119
10.44971 0.77776317
10.45071 0.7821397900000001
10.45171 0.78648925
10.45271 0.79081105
10.45371 0.79510594
10.45471 0.7993754900000001
10.45571 0.80362139
10.45671 0.80784429
10.45771 0.81204362
10.45871 0.8162179
10.45971 0.8203651799999999
10.46071 0.8244842299999999
10.46171 0.82857478
10.46271 0.83263759
10.46371 0.83667384
10.46471 0.84068421
10.46571 0.8446685
10.46671 0.84862541
10.46771 0.8525534499999999
10.46871 0.85645141
10.46971 0.8603191899999999
10.47071 0.86415773
10.47171 0.8679687
10.47271 0.87175351
10.47371 0.8755124200000001
10.47471 0.87924441
10.47571 0.88294744
10.47671 0.88661928
10.47771 0.8902583299999999
10.47871 0.89386432
10.47971 0.8974380800000001
10.48071 0.9009813
10.48171 0.90449546
10.48271 0.90798102
10.48371 0.9114376299999999
10.48471 0.9148640600000001
10.48571 0.9182590100000001
10.48671 0.92162192
10.48771 0.92495289
10.48871 0.9282525599999999
10.48971 0.9315215099999999
10.49071 0.93475962
10.49171 0.9379659800000001
10.49271 0.9411388999999999
10.49371 0.9442769
10.49471 0.94737923
10.49571 0.9504463499999999
10.49671 0.9534795800000001
10.49771 0.95648086
10.49871 0.9594516799999999
10.49971 0.96239233
10.50071 0.96530216
10.50171 0.96817939
10.50271 0.9710220599999999
10.50371 0.97382898
10.50471 0.97659957
10.50571 0.97933412
10.50671 0.98203328
10.50771 0.9846976000000001
10.50871 0.98732701
10.50971 0.9899211099999999
10.51071 0.99247955
10.51171 0.99500213
10.51271 0.9974894099999999
10.51371 0.9999425200000001
10.51471 1.0023625
10.51571 1.0047497
10.51671 1.0071037
10.51771 1.0094231
10.51871 1.0117059
10.51971 1.0139502
10.52071 1.016155
10.52171 1.0183202
10.52271 1.0204468
10.52371 1.0225359
10.52471 1.0245888
10.52571 1.0266062
10.52671 1.0285879
10.52771 1.0305339
10.52871 1.0324436
10.52971 1.0343172
10.53071 1.0361544999999999
10.53171 1.0379557
10.53271 1.0397203000000002
10.53371 1.0414476000000001
10.53471 1.0431361
10.53571 1.0447848
10.53671 1.0463926000000001
10.53771 1.0479596
10.53871 1.0494868
10.53971 1.0509755
10.54071 1.0524271
10.54171 1.0538428
10.54271 1.0552227
10.54371 1.0565664000000001
10.54471 1.0578728000000002
10.54571 1.0591412
10.54671 1.0603706
10.54771 1.0615607
10.54871 1.0627111999999999
10.54971 1.0638219
10.55071 1.0648924
10.55171 1.0659223
10.55271 1.0669115
10.55371 1.0678602000000001
10.55471 1.0687695000000001
10.55571 1.0696404
10.55671 1.0704742
10.55771 1.0712717
10.55871 1.0720327
10.55971 1.0727567
10.56071 1.073442
10.56171 1.0740873
10.56271 1.0746916
10.56371 1.0752542
10.56471 1.0757752
10.56571 1.0762549
10.56671 1.0766938
10.56771 1.0770925
10.56871 1.0774512
10.56971 1.0777703
10.57071 1.0780506
10.57171 1.0782925
10.57271 1.0784969
10.57371 1.0786639
10.57471 1.0787932
10.57571 1.078884
10.57671 1.0789349
10.57771 1.0789444000000001
10.57871 1.0789117000000001
10.57971 1.0788368
10.58071 1.0787203
10.58171 1.0785633
10.58271 1.078367
10.58371 1.0781324
10.58471 1.0778596999999999
10.58571 1.077549
10.58671 1.0772001
10.58771 1.0768128
10.58871 1.0763867999999999
10.58971 1.0759218
10.59071 1.0754173
10.59171 1.0748726
10.59271 1.0742867999999999
10.59371 1.0736591
10.59471 1.0729893000000001
10.59571 1.0722779
10.59671 1.0715261
10.59771 1.0707357000000002
10.59871 1.0699082
10.59971 1.0690445
10.60071 1.0681446
10.60171 1.0672078
10.60271 1.0662328
10.60371 1.0652185
10.60471 1.0641642999999998
10.60571 1.0630696
10.60671 1.0619345
10.60771 1.0607590999999998
10.60871 1.0595432999999999
10.60971 1.0582873
10.61071 1.0569912000000001
10.61171 1.055656
10.61271 1.0542828
10.61371 1.052873
10.61471 1.051428
10.61571 1.049948
10.61671 1.0484327
10.61771 1.0468804999999999
10.61871 1.0452896999999999
10.61971 1.0436587000000002
10.62071 1.0419866999999998
10.62171 1.0402738999999999
10.62271 1.0385213
10.62371 1.0367302
10.62471 1.0349017999999999
10.62571 1.0330366
10.62671 1.0311350000000001
10.62771 1.0291972
10.62871 1.0272234999999998
10.62971 1.0252143999999999
10.63071 1.0231706999999999
10.63171 1.0210925
10.63271 1.018979
10.63371 1.0168291
10.63471 1.0146407
10.63571 1.0124126
10.63671 1.010144
10.63771 1.0078358
10.63871 1.0054897999999999
10.63971 1.0031084
10.64071 1.0006934
10.64171 0.99824602
10.64271 0.995766
10.64371 0.9932522699999999
10.64471 0.9907038
10.64571 0.98811984
10.64671 0.98550031
10.64771 0.98284567
10.64871 0.9801563799999999
10.64971 0.9774323600000001
10.65071 0.9746729399999999
10.65171 0.9718771100000001
10.65271 0.9690443099999999
10.65371 0.9661749900000001
10.65471 0.96327085
10.65571 0.9603342000000001
10.65671 0.95736729
10.65771 0.9543714099999999
10.65871 0.9513462
10.65971 0.9482898700000001
10.66071 0.94519993
10.66171 0.94207432
10.66271 0.9389122
10.66371 0.9357143199999999
10.66471 0.9324825400000001
10.66571 0.9292189
10.66671 0.9259245399999999
10.66771 0.92259953
10.66871 0.91924313
10.66971 0.9158544200000001
10.67071 0.9124334
10.67171 0.90898108
10.67271 0.90549914
10.67371 0.9019892700000001
10.67471 0.8984520100000001
10.67571 0.89488644
10.67671 0.89129042
10.67771 0.88766133
10.67871 0.8839975999999999
10.67971 0.88029942
10.68071 0.87656882
10.68171 0.87280916
10.68271 0.86902343
10.68371 0.8652132
10.68471 0.8613782000000001
10.68571 0.85751656
10.68671 0.85362587
10.68771 0.84970463
10.68871 0.8457528400000001
10.68971 0.84177218
10.69071 0.8377647
10.69171 0.8337319799999999
10.69271 0.82967393
10.69371 0.8255892399999999
10.69471 0.82147578
10.69571 0.8173322300000001
10.69671 0.8131587900000001
10.69771 0.80895768
10.69871 0.80473209
10.69971 0.8004848800000001
10.70071 0.7962171
10.70171 0.7919276100000001
10.70271 0.78761354
10.70371 0.7832715299999999
10.70471 0.77889981
10.70571 0.77449866
10.70671 0.77007064
10.70771 0.76561938
10.70871 0.7611478700000001
10.70971 0.75665726
10.71071 0.75214654
10.71171 0.74761319
10.71271 0.74305483
10.71371 0.73847049
10.71471 0.73386128
10.71571 0.72922977
10.71671 0.72457874
10.71771 0.7199095600000001
10.71871 0.71522156
10.71971 0.71051228
10.72071 0.7057788300000001
10.72171 0.70101959
10.72271 0.6962351999999999
10.72371 0.69142873
10.72471 0.6866043399999999
10.72571 0.6817654200000001
10.72671 0.67691314
10.72771 0.67204582
10.72871 0.66715991
10.72971 0.66225175
10.73071 0.65731923
10.73171 0.65236297
10.73271 0.6473857900000001
10.73371 0.64239157
10.73471 0.6373832
10.73571 0.63236137
10.73671 0.62732454
10.73771 0.62227007
10.73871 0.61719585
10.73971 0.6121017000000001
10.74071 0.6069896699999999
10.74171 0.60186321
10.74271 0.59672529
10.74371 0.59157698
10.74471 0.5864166700000001
10.74571 0.5812407900000001
10.74671 0.57604574
10.74771 0.57082954
10.74871 0.56559313
10.74971 0.56034019
10.75071 0.55507543
10.75171 0.54980274
10.75271 0.54452345
10.75371 0.5392359600000001
10.75471 0.53393682
10.75571 0.52862256
10.75671 0.52329148
10.75771 0.51794448
10.75871 0.51258439
10.75971 0.50721462
10.76071 0.50183716
10.76171 0.49645174000000003
10.76271 0.49105599
10.76371 0.485647
10.76471 0.48022293000000005
10.76571 0.47478452
10.76671 0.46933484000000003
10.76771 0.46387822
10.76871 0.45841811
10.76971 0.45295563
10.77071 0.44748886
10.77171 0.44201389
10.77271 0.43652668
10.77371 0.43102506999999995
10.77471 0.42550988
10.77571 0.41998443
10.77671 0.41445312
10.77771 0.40891933999999996
10.77871 0.40338417
10.77971 0.3978461
10.78071 0.39230226999999995
10.78171 0.38675012
10.78271 0.381189
10.78371 0.3756206
10.78471 0.37004808
10.78571 0.36447437
10.78671 0.35890064
10.78771 0.35332555
10.78871 0.34774588
10.78971 0.34215823
10.79071 0.33656082
10.79171 0.33095458
10.79271 0.32534299
10.79371 0.31973063
10.79471 0.31412118
10.79571 0.30851585
10.79671 0.30291311
10.79771 0.29730955
10.79871 0.29170183
10.79971 0.28608829999999996
10.80071 0.2804698
10.80171 0.27484915000000004
10.80271 0.26922971
10.80371 0.26361357999999996
10.80471 0.25800078
10.80571 0.25238935
10.80671 0.24677665999999998
10.80771 0.24116104
10.80871 0.23554286
10.80971 0.22992465999999998
10.81071 0.22431
10.81171 0.21870176
10.81271 0.21310088
10.81371 0.20750577
10.81471 0.20191325000000002
10.81571 0.19632006999999999
10.81671 0.19072469
10.81771 0.18512795999999998
10.81871 0.17953289
10.81971 0.17394316
10.82071 0.16836154
10.82171 0.16278874000000002
10.82271 0.15722328000000002
10.82371 0.15166258
10.82471 0.14610438
10.82571 0.14054808
10.82671 0.13499502
10.82771 0.12944782
10.82871 0.12390899
10.82971 0.1183797
10.83071 0.11285924
10.83171 0.10734550000000001
10.83271 0.10183621
10.83371 0.09633032
10.83471 0.090828695
10.83571 0.085333933
10.83671 0.079849223
10.83771 0.074376888
10.83871 0.06891736999999999
10.83971 0.06346911
10.84071 0.058029399999999995
10.84171 0.052595808
10.84271 0.047167434
10.84371 0.041745347
10.84471 0.036332029
10.84571 0.030930238000000002
10.84671 0.025541757000000002
10.84771 0.0201667
10.84871 0.014803733
10.84971 0.0094510273
10.85071 0.0041074018
10.85171 -0.0012269024
10.85271 -0.0065502813
10.85371 -0.011860582
10.85471 -0.017156221
10.85571 -0.022437032
10.85671 -0.027704367
10.85771 -0.032960335
10.85871 -0.038206653
10.85971 -0.043443675
10.86071 -0.048670007
10.86171 -0.053883001
10.86271 -0.059079868
10.86371 -0.064258865
10.86471 -0.069419941
10.86571 -0.074564561
10.86671 -0.079694821
10.86771 -0.084812334
10.86871 -0.089917472
10.86971 -0.09500925099999999
10.87071 -0.10008594999999999
10.87171 -0.10514605999999999
10.87271 -0.11018898
10.87371 -0.11521522999999999
10.87471 -0.12022599999999999
10.87571 -0.12522227
10.87671 -0.13020395
10.87771 -0.1351697
10.87871 -0.14011743
10.87971 -0.14504518
10.88071 -0.14995198
10.88171 -0.15483840000000001
10.88271 -0.1597062
10.88371 -0.16455748
10.88471 -0.16939371
10.88571 -0.17421498
10.88671 -0.17902
10.88771 -0.18380670999999998
10.88871 -0.18857317999999998
10.88971 -0.19331845
10.89071 -0.1980427
10.89171 -0.20274692000000002
10.89271 -0.20743217
10.89371 -0.21209882
10.89471 -0.21674626
10.89571 -0.22137328000000003
10.89671 -0.22597862
10.89771 -0.23056190000000001
10.89871 -0.23512372
10.89971 -0.2396655
10.90071 -0.24418863
10.90171 -0.24869371999999998
10.90271 -0.25318007000000003
10.90371 -0.25764587
10.90471 -0.26208891
10.90571 -0.26650741
10.90671 -0.27090078
10.90771 -0.27526971
10.90871 -0.27961568
10.90971 -0.28394023
10.91071 -0.2882441
10.91171 -0.29252700000000004
10.91271 -0.29678787
10.91371 -0.30102544000000003
10.91471 -0.30523897
10.91571 -0.30942856999999996
10.91671 -0.31359505
10.91771 -0.31773928
10.91871 -0.3218615
10.91971 -0.32596105999999997
10.92071 -0.33003657999999997
10.92171 -0.33408653
10.92271 -0.33810996
10.92371 -0.34210701
10.92471 -0.34607886
10.92571 -0.35002713999999996
10.92671 -0.35395313
10.92771 -0.35785711
10.92871 -0.36173821
10.92971 -0.36559477
10.93071 -0.36942509
10.93171 -0.37322816999999997
10.93271 -0.37700394
10.93371 -0.38075314
10.93471 -0.38447676
10.93571 -0.38817546
10.93671 -0.39184918
10.93771 -0.39549716999999995
10.93871 -0.39911862
10.93971 -0.40271301
10.94071 -0.40628053
10.94171 -0.40982207000000004
10.94271 -0.41333856
10.94371 -0.4168306
10.94471 -0.42029782
10.94571 -0.42373897
10.94671 -0.42715231
10.94771 -0.43053641000000004
10.94871 -0.43389071
10.94971 -0.43721576
10.95071 -0.44051283
10.95171 -0.44378331
10.95271 -0.44702822
10.95371 -0.45024767
10.95471 -0.45344098
10.95571 -0.45660730000000005
10.95671 -0.45974581000000003
10.95771 -0.46285624000000003
10.95871 -0.46593887
10.95971 -0.46899407
10.96071 -0.47202199
10.96171 -0.47502215000000003
10.96271 -0.47799358000000003
10.96371 -0.48093529999999995
10.96471 -0.48384666
10.96571 -0.48672784999999996
10.96671 -0.48957988999999996
10.96771 -0.49240417000000003
10.96871 -0.49520186
10.96971 -0.49797352
10.97071 -0.50071883
10.97171 -0.5034366600000001
10.97271 -0.50612576
10.97371 -0.50878515
10.97471 -0.51141442
10.97571 -0.51401374
10.97671 -0.51658354
10.97771 -0.51912419
10.97871 -0.52163568
10.97971 -0.5241176999999999
10.98071 -0.52656988
10.98171 -0.52899211
10.98271 -0.53138481
10.98371 -0.53374888
10.98471 -0.53608515
10.98571 -0.53839418
10.98671 -0.54067578
10.98771 -0.54292916
10.98871 -0.54515307
10.98971 -0.5473464699999999
10.99071 -0.54950886
10.99171 -0.55164043
10.99271 -0.55374186
10.99371 -0.55581406
10.99471 -0.55785752
10.99571 -0.55987239
10.99671 -0.56185829
10.99771 -0.56381482
10.99871 -0.5657416799999999
10.99971 -0.56763901
11.00071 -0.56950711
11.00171 -0.5713463799999999
11.00271 -0.57315687
11.00371 -0.57493821
11.00471 -0.5766897
11.00571 -0.5784105
11.00671 -0.58010025
11.00771 -0.5817590699999999
11.00871 -0.58338777
11.00971 -0.58498732
11.01071 -0.58655855
11.01171 -0.58810171
11.01271 -0.5896165
11.01371 -0.59110215
11.01471 -0.59255795
11.01571 -0.59398348
11.01671 -0.59537888
11.01771 -0.5967447100000001
11.01871 -0.5980815700000001
11.01971 -0.59938985
11.02071 -0.60066944
11.02171 -0.6019198800000001
11.02271 -0.60314066
11.02371 -0.60433149
11.02471 -0.6054926700000001
11.02571 -0.60662474
11.02671 -0.6077284
11.02771 -0.6088040299999999
11.02871 -0.60985149
11.02971 -0.61087008
11.03071 -0.61185891
11.03171 -0.61281733
11.03271 -0.6137453
11.03371 -0.61464342
11.03471 -0.6155127699999999
11.03571 -0.61635436
11.03671 -0.61716875
11.03771 -0.61795581
11.03871 -0.61871484
11.03971 -0.619445
11.04071 -0.62014563
11.04171 -0.62081665
11.04271 -0.62145852
11.04371 -0.62207198
11.04471 -0.62265755
11.04571 -0.62321541
11.04671 -0.62374524
11.04771 -0.62424652
11.04871 -0.6247190300000001
11.04971 -0.6251629400000001
11.05071 -0.62557901
11.05171 -0.62596821
11.05271 -0.62633133
11.05371 -0.6266685200000001
11.05471 -0.62697916
11.05571 -0.6272621
11.05671 -0.62751607
11.05771 -0.6277402900000001
11.05871 -0.62793475
11.05971 -0.62810034
11.06071 -0.62823836
11.06171 -0.62835021
11.06271 -0.62843668
11.06371 -0.62849796
11.06471 -0.62853368
11.06571 -0.62854323
11.06671 -0.6285262300000001
11.06771 -0.62848264
11.06871 -0.6284127500000001
11.06971 -0.62831677
11.07071 -0.62819463
11.07171 -0.62804585
11.07271 -0.62786955
11.07371 -0.62766494
11.07471 -0.62743169
11.07571 -0.62717036
11.07671 -0.6268822599999999
11.07771 -0.62656919
11.07871 -0.62623285
11.07971 -0.6258741
11.08071 -0.62549305
11.08171 -0.62508881
11.08271 -0.62466008
11.08371 -0.62420559
11.08471 -0.62372466
11.08571 -0.62321718
11.08671 -0.62268353
11.08771 -0.6221243599999999
11.08871 -0.6215400999999999
11.08971 -0.6209309199999999
11.09071 -0.62029678
11.09171 -0.61963773
11.09271 -0.61895414
11.09371 -0.61824685
11.09471 -0.61751693
11.09571 -0.6167653900000001
11.09671 -0.61599277
11.09771 -0.61519877
11.09871 -0.61438233
11.09971 -0.61354204
11.10071 -0.61267656
11.10171 -0.61178524
11.10271 -0.61086831
11.10371 -0.60992683
11.10471 -0.60896226
11.10571 -0.60797599
11.10671 -0.60696886
11.10771 -0.60594096
11.10871 -0.60489196
11.10971 -0.60382127
11.11071 -0.60272845
11.11171 -0.60161361
11.11271 -0.60047717
11.11371 -0.59931958
11.11471 -0.59814123
11.11571 -0.59694196
11.11671 -0.59572118
11.11771 -0.59447819
11.11871 -0.59321267
11.11971 -0.59192483
11.12071 -0.59061567
11.12171 -0.5892866800000001
11.12271 -0.58793924
11.12371 -0.5865741499999999
11.12471 -0.5851913200000001
11.12571 -0.58378982
11.12671 -0.5823683
11.12771 -0.58092563
11.12871 -0.57946141
11.12971 -0.57797623
11.13071 -0.5764713
11.13171 -0.57494799
11.13271 -0.5734071599999999
11.13371 -0.5718489600000001
11.13471 -0.5702726499999999
11.13571 -0.5686773
11.13671 -0.56706215
11.13771 -0.56542726
11.13871 -0.56377342
11.13971 -0.5621018799999999
11.14071 -0.56041381
11.14171 -0.55870973
11.14271 -0.55698925
11.14371 -0.55525159
11.14471 -0.55349581
11.14571 -0.55172173
11.14671 -0.5499301
11.14771 -0.5481224
11.14871 -0.5463002699999999
11.14971 -0.54446477
11.15071 -0.5426157699999999
11.15171 -0.54075187
11.15271 -0.53887106
11.15371 -0.5369715899999999
11.15471 -0.53505269
11.15571 -0.53311512
11.15671 -0.53116083
11.15771 -0.52919206
11.15871 -0.52721072
11.15971 -0.52521746
11.16071 -0.5232119000000001
11.16171 -0.52119293
11.16271 -0.5191596199999999
11.16371 -0.51711164
11.16471 -0.5150496
11.16571 -0.51297452
11.16671 -0.51088715
11.16771 -0.5087872999999999
11.16871 -0.5066738000000001
11.16971 -0.5045449399999999
11.17071 -0.50239926
11.17171 -0.50023664
11.17271 -0.49805850999999995
11.17371 -0.49586776
11.17471 -0.4936676
11.17571 -0.49146046
11.17671 -0.48924703
11.17771 -0.48702611
11.17871 -0.48479522
11.17971 -0.48255175
11.18071 -0.4802939
11.18171 -0.47802132999999997
11.18271 -0.47573508
11.18371 -0.47343667
11.18471 -0.47112727
11.18571 -0.46880729
11.18671 -0.46647629
11.18771 -0.46413369
11.18871 -0.46177972
11.18971 -0.4594157
11.19071 -0.45704395
11.19171 -0.45466693
11.19271 -0.45228624
11.19371 -0.44990159
11.19471 -0.44751082999999997
11.19571 -0.44511058
11.19671 -0.44269762
11.19771 -0.44027017
11.19871 -0.43782853
11.19971 -0.43537496
11.20071 -0.43291262999999996
11.20171 -0.4304444
11.20271 -0.42797173000000005
11.20371 -0.4254946
11.20471 -0.42301193
11.20571 -0.42052264000000006
11.20671 -0.41802632999999995
11.20771 -0.41552363000000003
11.20871 -0.41301581
11.20971 -0.41050380000000003
11.21071 -0.40798751
11.21171 -0.40546539
11.21271 -0.40293518
11.21371 -0.40039476
11.21471 -0.39784349999999996
11.21571 -0.39528272999999997
11.21671 -0.39271549000000006
11.21771 -0.39014546
11.21871 -0.38757545
11.21971 -0.38500649000000003
11.22071 -0.38243746
11.22171 -0.3798658
11.22271 -0.37728876
11.22371 -0.37470467
11.22471 -0.37211344999999996
11.22571 -0.36951653
11.22671 -0.36691579
11.22771 -0.36431254999999996
11.22871 -0.36170694999999997
11.22971 -0.35909798
11.23071 -0.35648434
11.23171 -0.35386544000000003
11.23271 -0.35124209
11.23371 -0.34861641
11.23471 -0.34599099
11.23571 -0.34336774000000003
11.23671 -0.3407469
11.23771 -0.33812686
11.23871 -0.33550488
11.23971 -0.33287837
11.24071 -0.3302461
11.24171 -0.3276088
11.24271 -0.32496892
11.24371 -0.32232942
11.24471 -0.31969253999999997
11.24571 -0.31705890000000003
11.24671 -0.31442738
11.24771 -0.31179592
11.24871 -0.30916275000000004
11.24971 -0.30652727
11.25071 -0.30389042
11.25171 -0.30125408
11.25271 -0.29862005999999996
11.25371 -0.29598912
11.25471 -0.29336051
11.25571 -0.29073248
11.25671 -0.28810326
11.25771 -0.28547221
11.25871 -0.28284031000000004
11.25971 -0.28020993
11.26071 -0.27758377
11.26171 -0.27496362999999996
11.26271 -0.27234959000000003
11.26371 -0.26974003
11.26471 -0.26713239
11.26571 -0.26452453000000004
11.26671 -0.26191568
11.26771 -0.25930693
11.26871 -0.25670065
11.26971 -0.25409935
11.27071 -0.25150462
11.27171 -0.24891639999999998
11.27271 -0.24633331
11.27371 -0.24375347
11.27471 -0.24117560000000002
11.27571 -0.23859974
11.27671 -0.23602722
11.27771 -0.23345993999999998
11.27871 -0.23089931000000002
11.27971 -0.22834550999999997
11.28071 -0.22579734
11.28171 -0.22325297
11.28271 -0.22071092
11.28371 -0.21817104
11.28471 -0.21563473
11.28571 -0.21310449000000004
11.28671 -0.21058284
11.28771 -0.20807121999999997
11.28871 -0.20556939
11.28971 -0.20307558999999997
11.29071 -0.20058746000000002
11.29171 -0.19810316
11.29271 -0.19562221000000002
11.29371 -0.19314562000000002
11.29471 -0.19067529
11.29571 -0.18821312
11.29671 -0.18576004
11.29771 -0.1833158
11.29871 -0.18087925
11.29971 -0.17844923000000001
11.30071 -0.17602532
11.30171 -0.17360825000000002
11.30271 -0.17119958000000002
11.30371 -0.16880097000000002
11.30471 -0.1664133
11.30571 -0.1640362
11.30671 -0.16166812
11.30771 -0.15930717
11.30871 -0.156952
11.30971 -0.15460249
11.31071 -0.15225993
11.31171 -0.14992643
11.31271 -0.14760406
11.31371 -0.14529398999999998
11.31471 -0.14299613
11.31571 -0.14070931
11.31671 -0.13843202999999998
11.31771 -0.13616321
11.31871 -0.13390271
11.31971 -0.13165127
11.32071 -0.12941015
11.32171 -0.12718032
11.32271 -0.12496207
11.32371 -0.12275490000000001
11.32471 -0.12055795
11.32571 -0.11837052
11.32671 -0.11619263
11.32771 -0.11402513
11.32871 -0.11186934999999999
11.32971 -0.10972654
11.33071 -0.10759725999999999
11.33171 -0.10548113
11.33271 -0.10337700000000001
11.33371 -0.10128348000000001
11.33471 -0.09919960300000001
11.33571 -0.097125245
11.33671 -0.095061213
11.33771 -0.09300891
11.33871 -0.090969767
11.33971 -0.08894476899999999
11.34071 -0.086934183
11.34171 -0.08493766700000001
11.34271 -0.082954578
11.34371 -0.080984365
11.34471 -0.079026789
11.34571 -0.077081937
11.34671 -0.07515003099999999
11.34771 -0.073231192
11.34871 -0.071325299
11.34971 -0.069432001
11.35071 -0.06755095700000001
11.35171 -0.065682066
11.35271 -0.06382567800000001
11.35371 -0.061982614
11.35471 -0.060153979999999996
11.35571 -0.058340857999999995
11.35671 -0.056543963999999995
11.35771 -0.054763455
11.35871 -0.052998867000000005
11.35971 -0.051249284000000006
11.36071 -0.049513596
11.36171 -0.04779083
11.36271 -0.04608038
11.36371 -0.044382166
11.36471 -0.042696606
11.36571 -0.0410245
11.36671 -0.039366831000000005
11.36771 -0.037724568
11.36871 -0.0360985
11.36971 -0.034489136000000004
11.37071 -0.032896746
11.37171 -0.031321376
11.37271 -0.029762921999999997
11.37371 -0.028221181
11.37471 -0.026695809
11.37571 -0.025186292
11.37671 -0.023691919000000002
11.37771 -0.022211832
11.37871 -0.020745212
11.37971 -0.019291548
11.38071 -0.01785092
11.38171 -0.016424117
11.38271 -0.015012559
11.38371 -0.013617979
11.38471 -0.012241956
11.38571 -0.010885428
11.38671 -0.009548416700000001
11.38771 -0.0082300794
11.38871 -0.0069290523
11.38971 -0.0056439385
11.39071 -0.0043737873
11.39171 -0.0031182858999999996
11.39271 -0.00187768
11.39371 -0.00065246636
11.39471 0.00055693026
11.39571 0.001750348
11.39671 0.0029278013
11.39771 0.004089180899999999
11.39871 0.0052339532
11.39971 0.0063610342999999995
11.40071 0.007469033200000001
11.40171 0.0085567401
11.40271 0.009623709
11.40371 0.010670631
11.40471 0.011699239
11.40571 0.012711801
11.40671 0.013710301000000001
11.40771 0.014695714
11.40871 0.015667679
11.40971 0.016624683
11.41071 0.017564723
11.41171 0.018486063
11.41271 0.019387798
11.41371 0.020269972
11.41471 0.021133233
11.41571 0.021978233
11.41671 0.022805159000000002
11.41771 0.023613605
11.41871 0.024402904
11.41971 0.025172718000000004
11.42071 0.025923533
11.42171 0.026656754
11.42271 0.027374259999999997
11.42371 0.028077621000000004
11.42471 0.028767323
11.42571 0.029442378
11.42671 0.030100567
11.42771 0.030739253
11.42871 0.031356388
11.42971 0.031951282000000004
11.43071 0.032524779000000004
11.43171 0.033078759
11.43271 0.033615271
11.43371 0.034135641
11.43471 0.034640015999999996
11.43571 0.035127543
11.43671 0.035597055
11.43771 0.036047853
11.43871 0.036480163999999995
11.43971 0.036895045
11.44071 0.037293732999999996
11.44171 0.037676826000000004
11.44271 0.03804373
11.44371 0.038392714
11.44471 0.038721570000000004
11.44571 0.039028602999999995
11.44671 0.039313454000000005
11.44771 0.039577324
11.44871 0.039822492
11.44971 0.040051341000000004
11.45071 0.040265283
11.45171 0.04046422
11.45271 0.040646692
11.45371 0.04081068
11.45471 0.040954654
11.45571 0.041078331
11.45671 0.04118277
11.45771 0.041269755
11.45871 0.041340839
11.45971 0.041396442
11.46071 0.041435624000000004
11.46171 0.041456506000000004
11.46271 0.041457196
11.46371 0.041436753
11.46471 0.041395653
11.46571 0.041335556
11.46671 0.041258449
11.46771 0.041165642
11.46871 0.041057137
11.46971 0.040931662
11.47071 0.040787421
11.47171 0.040623103
11.47271 0.040438672
11.47371 0.040235496
11.47471 0.040015735000000004
11.47571 0.039781269
11.47671 0.039532696
11.47771 0.039268951999999996
11.47871 0.038987715
11.47971 0.038686433
11.48071 0.038363470000000004
11.48171 0.038018811
11.48271 0.037654003
11.48371 0.037271398
11.48471 0.036873081
11.48571 0.036459998
11.48671 0.036031756
11.48771 0.035587107
11.48871 0.035124845
11.48971 0.034644559
11.49071 0.034146904
11.49171 0.033633166
11.49271 0.033104411
11.49371 0.032560647
11.49471 0.032000520000000005
11.49571 0.031421726
11.49671 0.030822021999999998
11.49771 0.030200314
11.49871 0.029557303000000004
11.49971 0.028895331
11.50071 0.028217531999999997
11.50171 0.027526603999999996
11.50271 0.026823822
11.50371 0.026108715
11.50471 0.025379511999999996
11.50571 0.024634073000000003
11.50671 0.023870829
11.50771 0.023089279
11.50871 0.022289832
11.50971 0.021473205
11.51071 0.020639742000000003
11.51171 0.019789027
11.51271 0.01892013
11.51371 0.018032284
11.51471 0.017125643
11.51571 0.01620164
11.51671 0.015262736
11.51771 0.014311542
11.51871 0.013349782000000001
11.51971 0.012377500000000001
11.52071 0.011393015
11.52171 0.010393536
11.52271 0.009376245
11.52371 0.0083393323
11.52471 0.007282508900000001
11.52571 0.006206843700000001
11.52671 0.0051140581
11.52771 0.0040057315
11.52871 0.0028827491
11.52971 0.0017452905
11.53071 0.00059326635
11.53171 -0.00057314405
11.53271 -0.0017532024
11.53371 -0.0029457757
11.53471 -0.0041499181
11.53571 -0.005365537399999999
11.53671 -0.006593737600000001
11.53771 -0.0078366385
11.53871 -0.009096620500000001
11.53971 -0.010375367
11.54071 -0.011673138
11.54171 -0.012988626
11.54271 -0.014319443
11.54371 -0.015663015
11.54471 -0.017017506
11.54571 -0.018382283
11.54671 -0.019757861
11.54771 -0.021145372
11.54871 -0.022545898
11.54971 -0.023960024
11.55071 -0.025387821
11.55171 -0.026829197000000003
11.55271 -0.028284327999999997
11.55371 -0.029753869999999998
11.55471 -0.031238756
11.55571 -0.032739685
11.55671 -0.034256521
11.55771 -0.03578802
11.55871 -0.037332042
11.55971 -0.038886227
11.56071 -0.040448873
11.56171 -0.04201956
11.56271 -0.043599264
11.56371 -0.04518991
11.56471 -0.046793561
11.56571 -0.048411632
11.56671 -0.050044485
11.56771 -0.051691529
11.56871 -0.053351687
11.56971 -0.055023981
11.57071 -0.056707877000000004
11.57171 -0.058403233000000006
11.57271 -0.060109986000000004
11.57371 -0.061827735
11.57471 -0.063555589
11.57571 -0.06529242399999999
11.57671 -0.067037402
11.57771 -0.068790501
11.57871 -0.070552796
11.57971 -0.07232619100000001
11.58071 -0.07411274100000001
11.58171 -0.075913809
11.58271 -0.077729463
11.58371 -0.07955838800000001
11.58471 -0.08139838499999999
11.58571 -0.083247165
11.58671 -0.085103128
11.58771 -0.086965755
11.58871 -0.08883549
11.58971 -0.09071324
11.59071 -0.092599762
11.59171 -0.094495347
11.59271 -0.096399896
11.59371 -0.09831328600000001
11.59471 -0.10023580000000001
11.59571 -0.10216824000000001
11.59671 -0.10411169
11.59771 -0.10606695
11.59871 -0.10803392999999999
11.59971 -0.11001133
11.60071 -0.11199693000000001
11.60171 -0.11398828000000001
11.60271 -0.11598362999999999
11.60371 -0.11798252999999999
11.60471 -0.11998599
11.60571 -0.12199599
11.60671 -0.12401465
11.60771 -0.1260434
11.60871 -0.12808262
11.60971 -0.13013164
11.61071 -0.13218934999999998
11.61171 -0.13425478
11.61271 -0.13632744
11.61371 -0.13840728
11.61471 -0.14049433
11.61571 -0.14258814
11.61671 -0.14468763
11.61771 -0.14679133
11.61871 -0.1488979
11.61971 -0.15100691
11.62071 -0.1531192
11.62171 -0.15523669
11.62271 -0.15736172999999998
11.62371 -0.15949619
11.62471 -0.1616406
11.62571 -0.16379403
11.62671 -0.16595437999999998
11.62771 -0.16811931
11.62871 -0.17028704
11.62971 -0.17245686999999998
11.63071 -0.17462919
11.63171 -0.17680489
11.63271 -0.1789847
11.63371 -0.18116880000000002
11.63471 -0.18335675
11.63571 -0.18554799
11.63671 -0.18774238000000001
11.63771 -0.18994057
11.63871 -0.19214385
11.63971 -0.19435358
11.64071 -0.19657037
11.64171 -0.19879357
11.64271 -0.20102132
11.64371 -0.20325105000000002
11.64471 -0.20548052
11.64571 -0.20770871000000002
11.64671 -0.20993613000000003
11.64771 -0.2121645
11.64871 -0.21439595
11.64971 -0.21663202999999998
11.65071 -0.21887311999999998
11.65171 -0.22111841999999998
11.65271 -0.22336647
11.65371 -0.22561601
11.65471 -0.22786651
11.65571 -0.23011828
11.65671 -0.23237201000000002
11.65771 -0.23462812
11.65871 -0.2368862
11.65971 -0.23914496000000002
11.66071 -0.24140278999999998
11.66171 -0.24365855
11.66271 -0.24591222999999998
11.66371 -0.2481652
11.66471 -0.2504196
11.66571 -0.25267741
11.66671 -0.2549395
11.66771 -0.2572051
11.66871 -0.25947206
11.66971 -0.26173773
11.67071 -0.26400005000000004
11.67171 -0.26625836999999997
11.67271 -0.26851355
11.67371 -0.27076732
11.67471 -0.27302138
11.67571 -0.27527655
11.67671 -0.27753247
11.67771 -0.27978797
11.67871 -0.2820418
11.67971 -0.28429348
11.68071 -0.28654353
11.68171 -0.28879305
11.68271 -0.29104298
11.68371 -0.29329322
11.68471 -0.29554234
11.68571 -0.29778793
11.68671 -0.30002762
11.68771 -0.30226018
11.68871 -0.30448622999999997
11.68971 -0.30670804
11.69071 -0.30892862000000004
11.69171 -0.31115043
11.69271 -0.31337431
11.69371 -0.31559920999999996
11.69471 -0.31782265
11.69571 -0.32004185
11.69671 -0.32225493
11.69771 -0.32446145
11.69871 -0.32666221
11.69971 -0.32885848
11.70071 -0.33105107
11.70171 -0.33323969999999997
11.70271 -0.33542325
11.70371 -0.33760052
11.70471 -0.33977113
11.70571 -0.34193611
11.70671 -0.34409771
11.70771 -0.34625845
11.70871 -0.34841974000000003
11.70971 -0.35058111000000003
11.71071 -0.35273995999999996
11.71171 -0.35489253000000004
11.71271 -0.35703529
11.71371 -0.3591663
11.71471 -0.36128592
11.71571 -0.36339647999999997
11.71671 -0.36550111
11.71771 -0.36760231
11.71871 -0.36970105
11.71971 -0.37179657
11.72071 -0.37388721999999996
11.72171 -0.37597145
11.72271 -0.37804872
11.72371 -0.38011965999999997
11.72471 -0.38218537999999996
11.72571 -0.38424649
11.72671 -0.38630217
11.72771 -0.38835022
11.72871 -0.39038768
11.72971 -0.39241221
11.73071 -0.39442335
11.73171 -0.39642289999999997
11.73271 -0.3984144
11.73371 -0.4004017
11.73471 -0.40238736999999997
11.73571 -0.4043716
11.73671 -0.40635224000000003
11.73771 -0.40832576
11.73871 -0.41028876
11.73971 -0.41223937
11.74071 -0.41417759000000004
11.74171 -0.41610505000000003
11.74271 -0.41802358
11.74371 -0.41993422999999996
11.74471 -0.42183674
11.74571 -0.4237297
11.74671 -0.42561161999999997
11.74771 -0.42748218
11.74871 -0.4293425
11.74971 -0.43119498999999994
11.75071 -0.43304208999999994
11.75171 -0.43488488999999997
11.75271 -0.43672235
11.75371 -0.43855133
11.75471 -0.44036787
11.75571 -0.44216871999999996
11.75671 -0.44395267
11.75771 -0.44572111
11.75871 -0.44747731
11.75971 -0.44922492999999997
11.76071 -0.45096651
11.76171 -0.45270235000000003
11.76271 -0.45443083999999995
11.76371 -0.45614936
11.76471 -0.45785559
11.76571 -0.45954869
11.76671 -0.46122936000000003
11.76771 -0.46289912
11.76871 -0.46455906999999996
11.76971 -0.466209
11.77071 -0.46784723999999994
11.77171 -0.46947147
11.77271 -0.47107985999999996
11.77371 -0.47267238
11.77471 -0.47425096999999994
11.77571 -0.47581899
11.77671 -0.47737978999999997
11.77771 -0.47893505999999997
11.77871 -0.48048394
11.77971 -0.48202345999999996
11.78071 -0.48354948000000003
11.78171 -0.48505864
11.78271 -0.4865495
11.78371 -0.48802295000000007
11.78471 -0.48948154000000005
11.78571 -0.49092816
11.78671 -0.49236459
11.78771 -0.49379086
11.78871 -0.49520559000000003
11.78971 -0.4966069
11.79071 -0.49799372999999997
11.79171 -0.49936650000000005
11.79271 -0.50072675
11.79371 -0.50207619
11.79471 -0.50341561
11.79571 -0.5047439100000001
11.79671 -0.50605848
11.79771 -0.50735604
11.79871 -0.50863437
11.79971 -0.50989324
11.80071 -0.5111348800000001
11.80171 -0.51236292
11.80271 -0.51358105
11.80371 -0.51479135
11.80471 -0.5159935
11.80571 -0.51718508
11.80671 -0.51836264
11.80771 -0.5195232999999999
11.80871 -0.5206658000000001
11.80971 -0.5217906999999999
11.81071 -0.52289967
11.81171 -0.5239944
11.81271 -0.52507548
11.81371 -0.5261421700000001
11.81471 -0.52719302
11.81571 -0.52822689
11.81671 -0.52924384
11.81771 -0.53024562
11.81871 -0.53123487
11.81971 -0.53221388
11.82071 -0.53318338
11.82171 -0.5341419000000001
11.82271 -0.53508608
11.82371 -0.5360120399999999
11.82471 -0.53691687
11.82571 -0.53779981
11.82671 -0.5386625
11.82771 -0.5395081399999999
11.82871 -0.54033999
11.82971 -0.54116026
11.83071 -0.54196925
11.83171 -0.54276567
11.83271 -0.5435477
11.83371 -0.5443138999999999
11.83471 -0.54506403
11.83571 -0.5457988500000001
11.83671 -0.54651932
11.83771 -0.54722559
11.83871 -0.54791654
11.83971 -0.54858993
11.84071 -0.54924334
11.84171 -0.54987548
11.84271 -0.5504868900000001
11.84371 -0.5510801
11.84471 -0.55165878
11.84571 -0.55222618
11.84671 -0.55278391
11.84771 -0.55333124
11.84871 -0.55386559
11.84971 -0.55438359
11.85071 -0.55488241
11.85171 -0.5553608800000001
11.85271 -0.55581946
11.85371 -0.55625965
11.85471 -0.55668303
11.85571 -0.55709039
11.85671 -0.5574814
11.85771 -0.55785524
11.85871 -0.55821138
11.85971 -0.55855033
11.86071 -0.5588737300000001
11.86171 -0.5591837199999999
11.86271 -0.55948184
11.86371 -0.55976813
11.86471 -0.56004077
11.86571 -0.56029661
11.86671 -0.56053228
11.86771 -0.5607456000000001
11.86871 -0.56093642
11.86971 -0.56110658
11.87071 -0.56125917
11.87171 -0.5613972
11.87271 -0.56152246
11.87371 -0.5616351
11.87471 -0.56173387
11.87571 -0.56181713
11.87671 -0.56188358
11.87771 -0.56193289
11.87871 -0.56196549
11.87971 -0.5619820200000001
11.88071 -0.56198249
11.88171 -0.5619659100000001
11.88271 -0.56193052
11.88371 -0.56187478
11.88471 -0.56179813
11.88571 -0.5617016
11.88671 -0.56158779
11.88771 -0.56145978
11.88871 -0.56132004
11.88971 -0.56116935
11.89071 -0.56100651
11.89171 -0.5608287200000001
11.89271 -0.5606329099999999
11.89371 -0.5604167
11.89471 -0.56017935
11.89571 -0.55992175
11.89671 -0.5596457
11.89771 -0.5593529899999999
11.89871 -0.55904468
11.89971 -0.5587208100000001
11.90071 -0.55838078
11.90171 -0.55802418
11.90271 -0.55765132
11.90371 -0.55726329
11.90471 -0.5568614199999999
11.90571 -0.55644657
11.90671 -0.5560183
11.90771 -0.55557466
11.90871 -0.55511286
11.90971 -0.5546303
11.91071 -0.55412562
11.91171 -0.55359942
11.91271 -0.55305408
11.91371 -0.55249296
11.91471 -0.55191889
11.91571 -0.55133337
11.91671 -0.55073611
11.91771 -0.55012531
11.91871 -0.54949876
11.91971 -0.5488548
11.92071 -0.54819277
11.92171 -0.54751309
11.92271 -0.5468166
11.92371 -0.54610376
11.92471 -0.5453743
11.92571 -0.54462734
11.92671 -0.54386184
11.92771 -0.54307771
11.92871 -0.54227612
11.92971 -0.54145944
11.93071 -0.54063033
11.93171 -0.5397907000000001
11.93271 -0.53894068
11.93371 -0.5380784599999999
11.93471 -0.53720088
11.93571 -0.53630462
11.93671 -0.5353875
11.93771 -0.5344493300000001
11.93871 -0.5334917
11.93971 -0.53251735
11.94071 -0.5315287999999999
11.94171 -0.53052749
11.94271 -0.5295134100000001
11.94371 -0.5284856099999999
11.94471 -0.52744285
11.94571 -0.52638468
11.94671 -0.52531161
11.94771 -0.52422467
11.94871 -0.52312468
11.94971 -0.52201143
11.95071 -0.52088341
11.95171 -0.5197382500000001
11.95271 -0.51857377
11.95371 -0.51738918
11.95471 -0.51618563
11.95571 -0.51496606
11.95671 -0.51373406
11.95771 -0.51249256
11.95871 -0.51124259
11.95971 -0.50998307
11.96071 -0.50871121
11.96171 -0.50742384
11.96271 -0.50611878
11.96371 -0.50479542
11.96471 -0.50345473
11.96571 -0.50209844
11.96671 -0.50072805
11.96771 -0.49934387
11.96871 -0.49794526
11.96971 -0.49653118
11.97071 -0.49510128
11.97171 -0.49365638
11.97271 -0.49219863
11.97371 -0.49073058
11.97471 -0.48925397000000004
11.97571 -0.48776874
11.97671 -0.48627285
11.97771 -0.48476285
11.97871 -0.48323543999999996
11.97971 -0.48168869999999997
11.98071 -0.48012291
11.98171 -0.47854055
11.98271 -0.47694486999999997
11.98371 -0.47533885
11.98471 -0.47372379
11.98571 -0.47209919
11.98671 -0.47046328
11.98771 -0.46881427999999997
11.98871 -0.46715126
11.98971 -0.46547465
11.99071 -0.46378584
11.99171 -0.46208613
11.99271 -0.46037575
11.99371 -0.4586535
11.99471 -0.4569171
11.99571 -0.45516439999999997
11.99671 -0.45339451
11.99771 -0.45160851
11.99871 -0.44980925
11.99971 -0.44800015
12.00071 -0.44618393
12.00171 -0.44436132999999994
12.00271 -0.44253091
12.00371 -0.44068987
12.00471 -0.43883529
12.00571 -0.43696552
12.00671 -0.43508074999999996
12.00771 -0.43318272
12.00871 -0.43127373999999996
12.00971 -0.4293554
12.01071 -0.42742789000000003
12.01171 -0.42548999000000004
12.01271 -0.42354004000000006
12.01371 -0.42157690000000003
12.01471 -0.41960091
12.01571 -0.41761366
12.01671 -0.41561746
12.01771 -0.413614
12.01871 -0.41160346000000003
12.01971 -0.40958426
12.02071 -0.40755369999999996
12.02171 -0.4055093
12.02271 -0.40344987
12.02371 -0.40137623
12.02471 -0.39929086
12.02571 -0.39719674
12.02671 -0.39509608999999996
12.02771 -0.39298948999999994
12.02871 -0.39087580999999993
12.02971 -0.38875286000000003
12.03071 -0.38661871000000003
12.03171 -0.38447261
12.03271 -0.38231534
12.03371 -0.3801486
12.03471 -0.37797410000000004
12.03571 -0.37579257
12.03671 -0.37360336
12.03771 -0.37140478
12.03871 -0.36919508
12.03971 -0.36697347999999996
12.04071 -0.36474066
12.04171 -0.36249864
12.04271 -0.36024982
12.04371 -0.35799583
12.04471 -0.35573682
12.04571 -0.35347128
12.04671 -0.35119690000000003
12.04771 -0.34891162000000003
12.04871 -0.34661461
12.04971 -0.3443067
12.05071 -0.34198991
12.05171 -0.33966653999999996
12.05271 -0.33733808
12.05371 -0.33500458
12.05471 -0.33266491000000004
12.05571 -0.33031737
12.05671 -0.32796077
12.05771 -0.32559501
12.05871 -0.32322111
12.05971 -0.32084065
12.06071 -0.31845486
12.06171 -0.31606392
12.06271 -0.31366691
12.06371 -0.31126221
12.06471 -0.30884848000000004
12.06571 -0.30642536
12.06671 -0.30399384
12.06771 -0.30155587
12.06871 -0.29911351999999997
12.06971 -0.29666802999999997
12.07071 -0.29421927999999997
12.07171 -0.29176585
12.07271 -0.28930577
12.07371 -0.28683736
12.07471 -0.28436007
12.07571 -0.28187458
12.07671 -0.27938240999999997
12.07771 -0.27688514
12.07871 -0.27438374
12.07971 -0.27187825
12.08071 -0.26936801
12.08171 -0.26685221
12.08271 -0.26433056
12.08371 -0.26180359999999997
12.08471 -0.25927245
12.08571 -0.25673825
12.08671 -0.25420147
12.08771 -0.25166154
12.08871 -0.24911705
12.08971 -0.24656625000000001
12.09071 -0.24400786
12.09171 -0.24144172
12.09271 -0.23886885000000002
12.09371 -0.23629107
12.09471 -0.23371028
12.09571 -0.23112776999999998
12.09671 -0.22854379
12.09771 -0.22595774000000002
12.09871 -0.22336858999999998
12.09971 -0.22077549
12.10071 -0.21817809999999999
12.10171 -0.21557664
12.10271 -0.21297160999999998
12.10371 -0.21036331999999996
12.10471 -0.20775157
12.10571 -0.20513573999999998
12.10671 -0.20251516
12.10771 -0.19988954999999997
12.10871 -0.19725945
12.10971 -0.19462609
12.11071 -0.19199109
12.11171 -0.18935581999999998
12.11271 -0.18672090000000002
12.11371 -0.18408597000000002
12.11471 -0.18144989
12.11571 -0.17881127
12.11671 -0.17616895
12.11771 -0.17352246000000002
12.11871 -0.17087203
12.11971 -0.16821838
12.12071 -0.16556226000000002
12.12171 -0.16290422000000002
12.12271 -0.16024447
12.12371 -0.15758304
12.12471 -0.15492004
12.12571 -0.15225582999999998
12.12671 -0.14959096
12.12771 -0.14692603999999998
12.12871 -0.14426134000000002
12.12971 -0.14159657
12.13071 -0.13893094
12.13171 -0.13626341
12.13271 -0.13359314
12.13371 -0.13091981
12.13471 -0.12824382
12.13571 -0.12556614
12.13671 -0.12288796
12.13771 -0.12021029
12.13871 -0.11753364000000001
12.13971 -0.11485802
12.14071 -0.11218307999999999
12.14171 -0.10950837
12.14271 -0.10683355000000001
12.14371 -0.10415849
12.14471 -0.10148310999999999
12.14571 -0.09880730600000001
12.14671 -0.09613087199999999
12.14771 -0.09345357
12.14871 -0.09077534200000001
12.14971 -0.088096474
12.15071 -0.08541765300000001
12.15171 -0.082739891
12.15271 -0.080064178
12.15371 -0.077391166
12.15471 -0.074720901
12.15571 -0.072052825
12.15671 -0.069385982
12.15771 -0.066719373
12.15871 -0.06405229800000001
12.15971 -0.061384507
12.16071 -0.058716214999999995
12.16171 -0.056047901
12.16271 -0.05338011
12.16371 -0.050713302
12.16471 -0.048047877
12.16571 -0.045384254
12.16671 -0.042722971
12.16771 -0.040064647
12.16871 -0.037409813
12.16971 -0.034758663999999995
12.17071 -0.032110853
12.17171 -0.029465504
12.17271 -0.026821444
12.17371 -0.024177629
12.17471 -0.021533549
12.17571 -0.018889441
12.17671 -0.016246246
12.17771 -0.013605253
12.17871 -0.010967682
12.17971 -0.0083343111
12.18071 -0.0057053487000000005
12.18171 -0.0030805593
12.18271 -0.00045951183
12.18371 0.0021581744000000003
12.18471 0.0047727335
12.18571 0.0073843388
12.18671 0.0099932549
12.18771 0.012599983999999998
12.18871 0.015205220999999998
12.18971 0.017809565
12.19071 0.020413204
12.19171 0.023015616
12.19271 0.025615573
12.19371 0.028211428
12.19471 0.030801652000000002
12.19571 0.033385339
12.19671 0.035962518
12.19771 0.038534077
12.19871 0.041101381
12.19971 0.043665725
12.20071 0.046227896
12.20171 0.048788008
12.20271 0.051345659
12.20371 0.053900265
12.20471 0.056451395999999994
12.20571 0.058998872
12.20671 0.061542651
12.20771 0.064082554
12.20871 0.066618022
12.20971 0.069148134
12.21071 0.071671873
12.21171 0.074188568
12.21271 0.07669832
12.21371 0.079202087
12.21471 0.081701437
12.21571 0.084197987
12.21671 0.08669278500000001
12.21771 0.089185918
12.21871 0.091676496
12.21971 0.094163045
12.22071 0.096644094
12.22171 0.099118694
12.22271 0.10158663999999999
12.22371 0.10404830000000001
12.22471 0.10650426
12.22571 0.10895486
12.22671 0.11140007
12.22771 0.11383954999999998
12.22871 0.116273
12.22971 0.11870053
12.23071 0.12112273999999999
12.23171 0.12354053000000001
12.23271 0.12595467000000002
12.23371 0.12836530000000002
12.23471 0.13077169
12.23571 0.13317246
12.23671 0.13556601000000001
12.23771 0.13795124
12.23871 0.14032793
12.23971 0.14269687
12.24071 0.14505953
12.24171 0.1474174
12.24271 0.14977138
12.24371 0.15212159
12.24471 0.15446736
12.24571 0.1568077
12.24671 0.15914178
12.24771 0.16146922000000002
12.24871 0.16379004
12.24971 0.16610447
12.25071 0.16841249
12.25171 0.1707137
12.25271 0.17300734
12.25371 0.17529276
12.25471 0.17756978
12.25571 0.17983904
12.25671 0.18210184
12.25771 0.18435974
12.25871 0.18661389
12.25971 0.18886455
12.26071 0.1911109
12.26171 0.19335133000000002
12.26271 0.19558407000000003
12.26371 0.19780775
12.26471 0.20002187
12.26571 0.20222678000000002
12.26671 0.20442335
12.26771 0.20661253999999998
12.26871 0.20879502
12.26971 0.21097101
12.27071 0.21314055
12.27171 0.21530371
12.27271 0.21746081999999997
12.27371 0.21961240999999998
12.27471 0.22175892
12.27571 0.22390028
12.27671 0.22603571000000003
12.27771 0.22816372000000001
12.27871 0.23028252000000002
12.27971 0.23239071
12.28071 0.23448772
12.28171 0.23657416
12.28271 0.23865150000000002
12.28371 0.24072165
12.28471 0.24278625
12.28571 0.24484624
12.28671 0.24690167
12.28771 0.24895193000000002
12.28871 0.25099614
12.28971 0.25303343
12.29071 0.25506315
12.29171 0.25708477
12.29271 0.25909776
12.29371 0.26110141000000003
12.29471 0.2630949
12.29571 0.26507771
12.29671 0.26704988
12.29771 0.26901225
12.29871 0.27096644
12.29971 0.27291439
12.30071 0.27485774
12.30171 0.27679731
12.30271 0.27873275999999997
12.30371 0.28066277
12.30471 0.28258545999999996
12.30571 0.28449898
12.30671 0.28640202000000003
12.30771 0.288294
12.30871 0.29017497000000003
12.30971 0.29204537
12.31071 0.29390578
12.31171 0.2957568
12.31271 0.29759919
12.31371 0.2994339
12.31471 0.30126208
12.31571 0.30308494
12.31671 0.3049033
12.31771 0.30671724
12.31871 0.30852586000000004
12.31971 0.31032739
12.32071 0.31211964999999997
12.32171 0.31390064
12.32271 0.3156692
12.32371 0.31742523
12.32471 0.31916965
12.32571 0.32090396
12.32671 0.32262974
12.32771 0.32434821999999996
12.32871 0.32606008000000003
12.32971 0.32776569
12.33071 0.32946506999999997
12.33171 0.33115826000000004
12.33271 0.3328451
12.33371 0.33452509
12.33471 0.3361973
12.33571 0.33786031
12.33671 0.33951253
12.33771 0.34115266
12.33871 0.34278021
12.33971 0.34439585
12.34071 0.34600117
12.34171 0.34759825
12.34271 0.34918897
12.34371 0.35077441000000004
12.34471 0.35235456
12.34571 0.35392856
12.34671 0.35549512
12.34771 0.35705306
12.34871 0.35860161
12.34971 0.36014050999999997
12.35071 0.36166962
12.35171 0.3631888
12.35271 0.36469768
12.35371 0.36619585
12.35471 0.36768327
12.35571 0.36916046
12.35671 0.37062874
12.35771 0.37208977000000004
12.35871 0.37354501
12.35971 0.3749951
12.36071 0.37643947
12.36171 0.3778764
12.36271 0.37930382
12.36371 0.38071987
12.36471 0.38212375
12.36571 0.38351587000000004
12.36671 0.38489751
12.36771 0.38627023
12.36871 0.38763515
12.36971 0.38899258000000003
12.37071 0.39034220000000003
12.37171 0.39168345
12.37271 0.39301608
12.37371 0.39434042
12.37471 0.39565716999999995
12.37571 0.39696684
12.37671 0.39826925
12.37771 0.39956323000000005
12.37871 0.40084692
12.37971 0.40211863999999997
12.38071 0.40337751000000005
12.38171 0.40462412999999997
12.38271 0.40586041
12.38371 0.40708892
12.38471 0.40831178999999995
12.38571 0.40952986999999996
12.38671 0.41074249999999995
12.38771 0.41194782
12.38871 0.41314373
12.38971 0.41432878999999995
12.39071 0.41550277
12.39171 0.41666641
12.39271 0.41782088000000006
12.39371 0.41896692
12.39471 0.42010433999999997
12.39571 0.42123216999999996
12.39671 0.42234939
12.39771 0.42345561
12.39871 0.42455168
12.39971 0.42563952
12.40071 0.42672125
12.40171 0.42779827000000004
12.40271 0.42887037000000006
12.40371 0.42993561
12.40471 0.43099103
12.40571 0.43203398
12.40671 0.43306318
12.40771 0.43407935
12.40871 0.43508471000000004
12.40971 0.43608206
12.41071 0.43707341
12.41171 0.43805921
12.41271 0.43903841000000005
12.41371 0.44000912000000003
12.41471 0.44096988000000004
12.41571 0.44192034
12.41671 0.44286153
12.41771 0.44379500000000005
12.41871 0.44472176
12.41971 0.44564161999999996
12.42071 0.44655283
12.42171 0.44745291000000004
12.42271 0.44833994
12.42371 0.44921353
12.42471 0.45007542
12.42571 0.45092878999999997
12.42671 0.45177699000000004
12.42771 0.45262198
12.42871 0.45346348000000003
12.42971 0.45429911
12.43071 0.45512542
12.43171 0.45593958
12.43271 0.45674043000000003
12.43371 0.45752889
12.43471 0.45830728
12.43571 0.45907795
12.43671 0.45984195999999994
12.43771 0.46059880000000003
12.43871 0.46134675
12.43971 0.46208403
12.44071 0.46281014
12.44171 0.46352627999999996
12.44271 0.46423501000000006
12.44371 0.46493891
12.44471 0.46563926
12.44571 0.46633501
12.44671 0.46702311
12.44771 0.46769977
12.44871 0.46836207999999996
12.44971 0.46900949000000003
12.45071 0.46964404
12.45171 0.47026942000000005
12.45271 0.47088931
12.45371 0.47150580000000003
12.45471 0.47211852000000004
12.45571 0.47272509000000007
12.45671 0.47332244000000007
12.45771 0.47390838
12.45871 0.47448264
12.45971 0.47504678
12.46071 0.47560316
12.46171 0.47615338
12.46271 0.47669732
12.46371 0.47723306000000004
12.46471 0.47775782
12.46571 0.47826958
12.46671 0.47876834999999995
12.46771 0.47925655
12.46871 0.47973804
12.46971 0.48021645999999996
12.47071 0.48069335
12.47171 0.48116748000000004
12.47271 0.48163523999999996
12.47371 0.48209209999999997
12.47471 0.48253484999999996
12.47571 0.4829627
12.47671 0.48337765000000005
12.47771 0.48378329000000003
12.47871 0.48418300999999997
12.47971 0.48457845000000005
12.48071 0.48496894999999995
12.48171 0.48535219
12.48271 0.48572564999999995
12.48371 0.48608821999999996
12.48471 0.48644090999999995
12.48571 0.48678624
12.48671 0.48712688
12.48771 0.48746392
12.48871 0.48779603000000005
12.48971 0.48811981000000004
12.49071 0.48843119
12.49171 0.48872749000000004
12.49271 0.48900884999999994
12.49371 0.48927823
12.49471 0.48954044
12.49571 0.48979986
12.49671 0.49005867999999997
12.49771 0.49031591
12.49871 0.49056806999999997
12.49971 0.49081091000000004
12.50071 0.49104136
12.50171 0.49125883000000004
12.50271 0.49146516
12.50371 0.49166325000000005
12.50471 0.49185543
12.50571 0.49204207
12.50671 0.49222134999999995
12.50771 0.49239056999999997
12.50871 0.49254772999999996
12.50971 0.49269297
12.51071 0.49282894
12.51171 0.49295980000000006
12.51271 0.49308915999999997
12.51371 0.49321833000000004
12.51471 0.49334545999999996
12.51571 0.49346616
12.51671 0.49357534999999997
12.51771 0.49366951000000003
12.51871 0.49374811
12.51971 0.49381382
12.52071 0.493871
12.52171 0.49392367000000004
12.52271 0.49397368
12.52371 0.4940202
12.52471 0.49406039
12.52571 0.49409131000000006
12.52671 0.49411155999999995
12.52771 0.49412212999999994
12.52871 0.49412572
12.52971 0.49412524999999996
12.53071 0.49412195
12.53171 0.4941145
12.53271 0.49409932
12.53371 0.49407230999999996
12.53471 0.49403091
12.53571 0.4939754
12.53671 0.49390913999999997
12.53771 0.49383691999999996
12.53871 0.49376296999999997
12.53971 0.49368893
12.54071 0.49361335
12.54171 0.49353237
12.54271 0.49344166
12.54371 0.49333856000000004
12.54471 0.49322317000000004
12.54571 0.493098
12.54671 0.49296645
12.54771 0.49283095000000005
12.54871 0.49269153
12.54971 0.4925461
12.55071 0.49239146
12.55171 0.49222531
12.55271 0.49204775
12.55371 0.49186124999999997
12.55471 0.49166972999999997
12.55571 0.49147643
12.55671 0.49128239
12.55771 0.4910857
12.55871 0.49088234
12.55971 0.49066814
12.56071 0.49044075000000004
12.56171 0.49020071000000004
12.56271 0.48995111
12.56371 0.48969601999999995
12.56471 0.48943846
12.56571 0.48917900000000003
12.56671 0.48891556999999997
12.56771 0.48864475
12.56871 0.48836358
12.56971 0.48807114
12.57071 0.48776902
12.57171 0.48746029
12.57271 0.48714797000000004
12.57371 0.48683328
12.57471 0.48651503999999995
12.57571 0.48619029
12.57671 0.4858559
12.57771 0.48551019000000006
12.57871 0.48515406
12.57971 0.48479042
12.58071 0.48442278
12.58171 0.48405350999999996
12.58271 0.48368252000000006
12.58371 0.48330729
12.58471 0.48292414
12.58571 0.48253005
12.58671 0.48212409
12.58771 0.48170793
12.58871 0.48128497
12.58971 0.48085856
12.59071 0.48043052999999997
12.59171 0.48000025999999996
12.59271 0.47956528000000004
12.59371 0.47912272000000006
12.59471 0.4786707
12.59571 0.47820942
12.59671 0.47774077
12.59771 0.47726729
12.59871 0.47679045
12.59971 0.47630994
12.60071 0.47582355000000004
12.60171 0.47532842000000003
12.60271 0.47482257
12.60371 0.47430615000000004
12.60471 0.47378158
12.60571 0.47325249999999996
12.60671 0.47272216000000006
12.60771 0.472192
12.60871 0.47166096
12.60971 0.47112596
12.61071 0.47058356000000007
12.61171 0.47003137999999994
12.61271 0.46946909000000003
12.61371 0.46889819
12.61471 0.46832096
12.61571 0.46773916
12.61671 0.46715299
12.61771 0.46656121999999994
12.61871 0.4659621
12.61971 0.46535465000000004
12.62071 0.46473951
12.62171 0.46411906
12.62271 0.46349629000000003
12.62371 0.46287328000000005
12.62471 0.46225017999999995
12.62571 0.4616248
12.62671 0.4609935
12.62771 0.46035266
12.62871 0.45970036
12.62971 0.45903702
12.63071 0.45836503000000006
12.63171 0.45768758
12.63271 0.45700716
12.63371 0.45632459000000003
12.63471 0.45563905000000005
12.63571 0.45494889
12.63671 0.45425296000000004
12.63771 0.45355138999999994
12.63871 0.45284554
12.63971 0.45213722999999995
12.64071 0.45142741999999997
12.64171 0.45071528
12.64271 0.44999826
12.64371 0.44927299
12.64471 0.44853682999999994
12.64571 0.44778915999999996
12.64671 0.44703181
12.64771 0.44626831
12.64871 0.44550253
12.64971 0.44473689
12.65071 0.44397162
12.65171 0.44320496
12.65271 0.44243429
12.65371 0.44165747
12.65471 0.4408739
12.65571 0.44008455999999996
12.65671 0.43929106999999995
12.65771 0.43849442
12.65871 0.43769428000000005
12.65971 0.43688881999999996
12.66071 0.43607582
12.66171 0.43525379
12.66271 0.43442324
12.66371 0.43358668
12.66471 0.43274769999999996
12.66571 0.43190937
12.66671 0.43107285000000006
12.66771 0.4302368
12.66871 0.42939796
12.66971 0.42855259999999995
12.67071 0.4276983
12.67171 0.42683468
12.67271 0.42596357
12.67371 0.42508766
12.67471 0.42420918999999996
12.67571 0.42332872
12.67671 0.42244527
12.67771 0.42155697000000003
12.67871 0.42066253
12.67971 0.41976217
12.68071 0.41885789999999995
12.68171 0.41795238
12.68271 0.4170476
12.68371 0.41614366
12.68471 0.41523832
12.68571 0.41432804
12.68671 0.41340948
12.68771 0.41248109000000005
12.68871 0.4115439
12.68971 0.41060103
12.69071 0.40965619999999997
12.69171 0.40871208
12.69271 0.40776896999999995
12.69371 0.40682508
12.69471 0.40587745999999997
12.69571 0.40492369
12.69671 0.40396312
12.69771 0.40299711
12.69871 0.40202796999999996
12.69971 0.40105771999999995
12.70071 0.40008672999999995
12.70171 0.39911349
12.70271 0.39813545999999994
12.70371 0.39715036
12.70471 0.3961578
12.70571 0.39515955999999997
12.70671 0.39415904
12.70771 0.39315959
12.70871 0.3921628
12.70971 0.39116777
12.71071 0.39017131
12.71171 0.38916948
12.71271 0.38815951
12.71371 0.38714095
12.71471 0.38611579
12.71571 0.38508743
12.71671 0.38405887
12.71771 0.38303134
12.71871 0.38200386000000003
12.71971 0.38097405
12.72071 0.37993961
12.72171 0.37889967
12.72271 0.37785531
12.72371 0.37680899
12.72471 0.37576305
12.72571 0.37471824
12.72671 0.37367309
12.72771 0.37262447
12.72871 0.37156913999999996
12.72971 0.37050542999999997
12.73071 0.36943427
12.73171 0.36835893999999997
12.73271 0.36728359
12.73371 0.36621143
12.73471 0.36514314999999997
12.73571 0.36407684
12.73671 0.36300889
12.73771 0.36193586
12.73871 0.36085604
12.73971 0.35977007
12.74071 0.35868036000000003
12.74171 0.35758954
12.74271 0.35649901
12.74371 0.35540815
12.74471 0.35431485
12.74571 0.35321685
12.74671 0.35211325
12.74771 0.35100539999999997
12.74871 0.34989642
12.74971 0.34878972999999996
12.75071 0.34768728
12.75171 0.34658839
12.75271 0.34548985
12.75371 0.34438733
12.75471 0.34327728
12.75571 0.34215861999999997
12.75671 0.34103317
12.75771 0.33990471
12.75871 0.33877711
12.75971 0.33765263
12.76071 0.33653099
12.76171 0.33540991000000003
12.76271 0.33428655
12.76371 0.33315916
12.76471 0.33202809
12.76571 0.33089549
12.76671 0.32976391
12.76771 0.32863473
12.76871 0.32750706
12.76971 0.32637795
12.77071 0.32524378
12.77171 0.32410219
12.77271 0.32295343000000004
12.77371 0.32180049
12.77471 0.32064791
12.77571 0.31949969
12.77671 0.31835744
12.77771 0.31721976
12.77871 0.31608287
12.77971 0.31494263
12.78071 0.31379638
12.78171 0.31264420000000004
12.78271 0.31148852
12.78371 0.31033275
12.78471 0.3091793
12.78571 0.30802835
12.78671 0.30687787
12.78771 0.30572489
12.78871 0.30456735
12.78971 0.3034055
12.79071 0.302242
12.79171 0.30108064
12.79271 0.29992443
12.79371 0.29877389
12.79471 0.29762653
12.79571 0.29647786000000004
12.79671 0.29532348
12.79771 0.29416122
12.79871 0.2929921
12.79971 0.29181994
12.80071 0.29064941
12.80171 0.2894839
12.80271 0.28832396
12.80371 0.28716733
12.80471 0.28601023
12.80571 0.28484953
12.80671 0.28368435000000003
12.80771 0.28251652000000005
12.80871 0.28134941
12.80971 0.28018598
12.81071 0.27902704
12.81171 0.27787064
12.81271 0.27671303
12.81371 0.27555055
12.81471 0.27438174
12.81571 0.2732083
12.81671 0.27203446000000003
12.81771 0.270865
12.81871 0.26970294
12.81971 0.26854805
12.82071 0.26739694
12.82171 0.26624461
12.82271 0.26508697999999997
12.82371 0.26392266
12.82471 0.26275361999999997
12.82571 0.26158397
12.82671 0.26041789
12.82771 0.25925743
12.82871 0.25810169
12.82971 0.2569474
12.83071 0.255791
12.83171 0.25463058
12.83271 0.25346703
12.83371 0.25230369
12.83471 0.25114453999999997
12.83571 0.24999195999999999
12.83671 0.24884527
12.83771 0.24770088
12.83871 0.24655391000000002
12.83971 0.24540054
12.84071 0.24424004000000002
12.84171 0.24307524000000003
12.84271 0.24191122999999998
12.84371 0.24075308
12.84471 0.2396035
12.84571 0.2384617
12.84671 0.237324
12.84771 0.23618572999999998
12.84871 0.23504367999999998
12.84971 0.23389747
12.85071 0.23274952999999998
12.85171 0.23160352999999997
12.85271 0.23046222000000002
12.85371 0.22932581999999999
12.85471 0.22819191
12.85571 0.22705669999999997
12.85671 0.22591723
12.85771 0.22477319
12.85871 0.22362741
12.85971 0.22248472
12.86071 0.22134964999999998
12.86171 0.22022419000000001
12.86271 0.21910676999999998
12.86371 0.21799277
12.86471 0.21687673999999998
12.86571 0.21575473000000003
12.86671 0.21462608
12.86771 0.21349348
12.86871 0.21236143
12.86971 0.21123410999999997
12.87071 0.21011336
12.87171 0.20899817
12.87271 0.20788563000000002
12.87371 0.2067728
12.87471 0.20565853999999997
12.87571 0.20454424
12.87671 0.20343303000000001
12.87771 0.20232801
12.87871 0.20123031
12.87971 0.20013804999999998
12.88071 0.19904701
12.88171 0.19795242999999998
12.88271 0.19685132
12.88371 0.19574401
12.88471 0.19463409
12.88571 0.19352701
12.88671 0.19242767
12.88771 0.19133837
12.88871 0.19025807
12.88971 0.18918316000000002
12.89071 0.18810936
12.89171 0.18703372
12.89271 0.18595576
12.89371 0.18487721999999998
12.89471 0.18380064000000002
12.89571 0.18272771
12.89671 0.18165811999999998
12.89771 0.18058976000000002
12.89871 0.17951998
12.89971 0.1784474
12.90071 0.17737303
12.90171 0.17630027
12.90271 0.17523362
12.90371 0.17417658
12.90471 0.17313003
12.90571 0.1720916
12.90671 0.1710566
12.90771 0.17001994
12.90871 0.16897822
12.90971 0.16793096
12.91071 0.1668805
12.91171 0.16583069
12.91271 0.16478508
12.91371 0.16374552
12.91471 0.16271174
12.91571 0.16168219
12.91671 0.16065531
12.91771 0.15963073
12.91871 0.15860951
12.91971 0.15759345
12.92071 0.15658378
12.92171 0.15557999
12.92271 0.15457952
12.92371 0.15357859000000001
12.92471 0.1525737
12.92571 0.15156334000000002
12.92671 0.15054875
12.92771 0.14953362
12.92871 0.1485227
12.92971 0.14751994999999998
12.93071 0.14652711
12.93171 0.14554334
12.93271 0.1445659
12.93371 0.14359151
12.93471 0.14261779
12.93571 0.14164392
12.93671 0.14067044
12.93771 0.13969843
12.93871 0.13872848
12.93971 0.13776023
12.94071 0.13679264
12.94171 0.13582481000000002
12.94271 0.13485693
12.94371 0.13389074
12.94471 0.1329291
12.94571 0.13197496
12.94671 0.13103003
12.94771 0.13009395
12.94871 0.12916422
12.94971 0.12823715
12.95071 0.12730915
12.95171 0.12637813
12.95271 0.12544404
12.95371 0.12450864
12.95471 0.12357461
12.95571 0.12264431
12.95671 0.12171910000000001
12.95771 0.12079915
12.95871 0.11988389999999999
12.95971 0.11897279000000001
12.96071 0.11806574
12.96171 0.11716323000000001
12.96271 0.11626576999999999
12.96371 0.11537333
12.96471 0.11448489
12.96571 0.11359854999999999
12.96671 0.11271222
12.96771 0.11182448
12.96871 0.11093532
12.96971 0.11004625
12.97071 0.10915989999999999
12.97171 0.10827896000000001
12.97271 0.10740524
12.97371 0.10653902999999999
12.97471 0.1056792
12.97571 0.10482377000000001
12.97671 0.10397074999999999
12.97771 0.10311884999999998
12.97871 0.10226776
12.97971 0.10141789
12.98071 0.10056989000000001
12.98171 0.099724252
12.98271 0.09888104400000002
12.98371 0.098040164
12.98471 0.097201712
12.98571 0.096366263
12.98671 0.095534901
12.98771 0.094708859
12.98871 0.09388895700000001
12.98971 0.093075109
12.99071 0.09226620899999999
12.99171 0.091460429
12.99271 0.09065588799999999
12.99371 0.089851342
12.99471 0.089046633
12.99571 0.088242692
12.99671 0.08744110799999999
12.99771 0.086643489
12.99871 0.085850887
12.99971 0.08506357
13.00071 0.08428111299999999
13.00171 0.08350277199999999
13.00271 0.082727883
13.00371 0.081956084
13.00471 0.081187271
13.00571 0.080421398
13.00671 0.079658255
13.00771 0.078897423
13.00871 0.07813843
13.00971 0.07738109
13.01071 0.076625758
13.01171 0.075873372
13.01271 0.075125217
13.01371 0.07438244100000001
13.01471 0.07364557199999999
13.01571 0.072914257
13.01671 0.072187313
13.01771 0.071463134
13.01871 0.070740253
13.01971 0.070017821
13.02071 0.06929581900000001
13.02171 0.06857498100000001
13.02271 0.067856442
13.02371 0.067141349
13.02471 0.066430582
13.02571 0.065724645
13.02671 0.065023766
13.02771 0.06432800400000001
13.02871 0.063637312
13.02971 0.062951469
13.03071 0.062269927
13.03171 0.061591738
13.03271 0.060915615
13.03371 0.06024022
13.03471 0.059564586
13.03571 0.058888498
13.03671 0.058212702000000005
13.03771 0.057538762
13.03871 0.056868652
13.03971 0.056204182
13.04071 0.055546517
13.04171 0.054895901
13.04271 0.054251682
13.04371 0.053612603
13.04471 0.052977161
13.04571 0.052343972
13.04671 0.05171196
13.04771 0.051080406
13.04871 0.050448957999999995
13.04971 0.049817603
13.05071 0.049186737
13.05171 0.048557229
13.05271 0.047930423
13.05371 0.04730798
13.05471 0.04669156
13.05571 0.046082382
13.05671 0.045480821
13.05771 0.044886218
13.05871 0.044296967
13.05971 0.0437109
13.06071 0.043125843999999997
13.06171 0.042540141
13.06271 0.041953017
13.06371 0.041364654
13.06471 0.040776020999999996
13.06571 0.040188566
13.06671 0.039603887000000004
13.06771 0.039023484
13.06871 0.038448602
13.06971 0.03788014
13.07071 0.037318567
13.07171 0.03676381
13.07271 0.036215154
13.07371 0.035671232
13.07471 0.035130186
13.07571 0.034589996
13.07671 0.034048946999999996
13.07771 0.033506082
13.07871 0.032961475999999997
13.07971 0.032416257000000004
13.08071 0.031872309
13.08171 0.031331793
13.08271 0.030796634
13.08371 0.030268118
13.08471 0.029746705000000002
13.08571 0.029232078999999998
13.08671 0.028723333
13.08771 0.028219211
13.08871 0.027718308000000004
13.08971 0.027219212
13.09071 0.026720634000000004
13.09171 0.026221544000000003
13.09271 0.025721366000000002
13.09371 0.025220166
13.09471 0.024718770999999997
13.09571 0.024218703
13.09671 0.023721912
13.09771 0.023230325
13.09871 0.022745362
13.09971 0.022267569
13.10071 0.021796483999999998
13.10171 0.021330807
13.10271 0.020868779
13.10371 0.020408654999999998
13.10471 0.019949078000000002
13.10571 0.01948928
13.10671 0.019029086
13.10771 0.018568778
13.10871 0.018108943
13.10971 0.017650363
13.11071 0.017193977
13.11171 0.016740854
13.11271 0.0162921
13.11371 0.015848671
13.11471 0.015411097999999998
13.11571 0.014979242
13.11671 0.014552208
13.11771 0.014128483999999998
13.11871 0.013706321
13.11971 0.013284224
13.12071 0.012861378
13.12171 0.012437868
13.12271 0.012014578
13.12371 0.01159286
13.12471 0.011174084
13.12571 0.010759252
13.12671 0.010348829
13.12771 0.0099427831
13.12871 0.0095407944
13.12971 0.0091424554
13.13071 0.0087473782
13.13171 0.0083551611
13.13271 0.007965279700000001
13.13371 0.007577022199999999
13.13471 0.0071895709
13.13571 0.006802244
13.13671 0.006414815999999999
13.13771 0.0060277496
13.13871 0.0056422017
13.13971 0.0052597334
13.14071 0.0048818139
13.14171 0.0045092991
13.14271 0.0041421012000000005
13.14371 0.0037792026
13.14471 0.0034190109999999996
13.14571 0.0030599138
13.14671 0.0027007931
13.14771 0.002341306
13.14871 0.0019818373
13.14971 0.0016231887
13.15071 0.0012661897
13.15171 0.0009114257400000001
13.15271 0.00055919977
13.15371 0.0002096994
13.15471 -0.00013677097
13.15571 -0.00047968342
13.15671 -0.00081841699
13.15771 -0.0011525946999999999
13.15871 -0.001482462
13.15971 -0.0018090823
13.16071 -0.0021341841
13.16171 -0.0024596653
13.16271 -0.0027869168
13.16371 -0.0031162628
13.16471 -0.003446767
13.16571 -0.003776517
13.16671 -0.0041032883
13.16771 -0.004425307999999999
13.16871 -0.0047418071
13.16971 -0.0050531395000000005
13.17071 -0.0053604614
13.17171 -0.0056651541
13.17271 -0.0059682905
13.17371 -0.0062703868
13.17471 -0.0065715198
13.17571 -0.0068716821
13.17671 -0.0071711242
13.17771 -0.0074704389
13.17871 -0.0077702978
13.17971 -0.0080709615
13.18071 -0.008371831100000001
13.18171 -0.0086713349
13.18271 -0.0089672976
13.18371 -0.0092576905
13.18471 -0.0095414609
13.18571 -0.009819056100000001
13.18671 -0.010092381
13.18771 -0.010364159999999999
13.18871 -0.010636968
13.18971 -0.010912345
13.19071 -0.011190354
13.19171 -0.011469761
13.19271 -0.011748703
13.19371 -0.012025511000000001
13.19471 -0.01229928
13.19571 -0.012569955999999998
13.19671 -0.012837954
13.19771 -0.013103591
13.19871 -0.013366674999999998
13.19971 -0.01362654
13.20071 -0.013882504
13.20171 -0.014134514999999999
13.20271 -0.014383608
13.20371 -0.014631828999999999
13.20471 -0.014881599
13.20571 -0.015134742999999999
13.20671 -0.015391628000000001
13.20771 -0.015650842
13.20871 -0.015909615000000002
13.20971 -0.016164816999999998
13.21071 -0.016414137999999998
13.21171 -0.016656904
13.21271 -0.016894196
13.21371 -0.017128247
13.21471 -0.017361433
13.21571 -0.017595336
13.21671 -0.017830325
13.21771 -0.018065776
13.21871 -0.018300761000000002
13.21971 -0.018534772
13.22071 -0.018768069
13.22171 -0.019001451000000003
13.22271 -0.019235574000000002
13.22371 -0.019470236
13.22471 -0.019704051
13.22571 -0.019934788999999998
13.22671 -0.020160268
13.22771 -0.020379407
13.22871 -0.020592909
13.22971 -0.020803204000000002
13.23071 -0.021013613
13.23171 -0.021227075
13.23271 -0.021445012
13.23371 -0.021666836
13.23471 -0.021890314
13.23571 -0.02211259
13.23671 -0.022331382
13.23771 -0.022545778000000002
13.23871 -0.02275632
13.23971 -0.022964392
13.24071 -0.023171309
13.24171 -0.023377598
13.24271 -0.023582867
13.24371 -0.023786294
13.24471 -0.023987429
13.24571 -0.024186826
13.24671 -0.024386091999999998
13.24771 -0.024587274
13.24871 -0.024791833
13.24971 -0.02499976
13.25071 -0.025209271999999998
13.25171 -0.025417353
13.25271 -0.025620893999999998
13.25371 -0.02581795
13.25471 -0.026008548
13.25571 -0.026194629000000004
13.25671 -0.026379213999999998
13.25771 -0.026565156
13.25871 -0.026754074
13.25971 -0.026945947
13.26071 -0.027139465
13.26171 -0.027332905999999997
13.26271 -0.027525058
13.26371 -0.027715685
13.26471 -0.027905343
13.26571 -0.028094718999999997
13.26671 -0.028283905999999998
13.26771 -0.028472056000000003
13.26871 -0.028657677
13.26971 -0.028839407999999997
13.27071 -0.029016897000000003
13.27171 -0.029191305
13.27271 -0.029365064
13.27371 -0.029541011000000002
13.27471 -0.029721229999999998
13.27571 -0.02990615
13.27671 -0.030094333
13.27771 -0.030283045
13.27871 -0.030469352999999998
13.27971 -0.030651217
13.28071 -0.030828116
13.28171 -0.031000975
13.28271 -0.031171483
13.28371 -0.031341234
13.28471 -0.031511093
13.28571 -0.03168112
13.28671 -0.031850979
13.28771 -0.032020532000000004
13.28871 -0.032190248
13.28971 -0.032361131
13.29071 -0.0325342
13.29171 -0.032709783
13.29271 -0.032887064
13.29371 -0.033064143000000004
13.29471 -0.033238673
13.29571 -0.033408788
13.29671 -0.033573899
13.29771 -0.033734972
13.29871 -0.033894164
13.29971 -0.034053967
13.30071 -0.034216291
13.30171 -0.034381848
13.30271 -0.034550123
13.30371 -0.034719842
13.30471 -0.03488964
13.30571 -0.035058605
13.30671 -0.035226418
13.30771 -0.035393100999999996
13.30871 -0.035558618
13.30971 -0.035722592
13.31071 -0.035884376999999995
13.31171 -0.036043455
13.31271 -0.036199926
13.31371 -0.036354797
13.31471 -0.036509827
13.31571 -0.036666964
13.31671 -0.03682758
13.31771 -0.036991882
13.31871 -0.037158799
13.31971 -0.037326379
13.32071 -0.037492538
13.32171 -0.037655808
13.32271 -0.037815724
13.32371 -0.037972775
13.32471 -0.038127936
13.32571 -0.038282148
13.32671 -0.038435997
13.32771 -0.038589723
13.32871 -0.038743543
13.32971 -0.038897956
13.33071 -0.039053832999999996
13.33171 -0.03921212
13.33271 -0.039373303
13.33371 -0.039536922
13.33471 -0.039701452
13.33571 -0.039864681
13.33671 -0.040024513
13.33771 -0.040179799999999995
13.33871 -0.040330831000000004
13.33971 -0.040479237
13.34071 -0.040627326
13.34171 -0.040777167
13.34271 -0.040929866
13.34371 -0.041085351
13.34471 -0.041242721
13.34571 -0.041400938
13.34671 -0.041559423
13.34771 -0.041718228
13.34871 -0.04187772
13.34971 -0.042037953999999995
13.35071 -0.042198182
13.35171 -0.042356842
13.35271 -0.042512122
13.35371 -0.042662873999999996
13.35471 -0.042809406
13.35571 -0.04295368
13.35671 -0.043098733
13.35771 -0.043247521000000004
13.35871 -0.043401698
13.35971 -0.043560928
13.36071 -0.043723066
13.36171 -0.043885133
13.36271 -0.044044619
13.36371 -0.044200488
13.36471 -0.044353376
13.36571 -0.044504984
13.36671 -0.044656964
13.36771 -0.044809963
13.36871 -0.044963343
13.36971 -0.045115728
13.37071 -0.045266061
13.37171 -0.045414577
13.37271 -0.045563071
13.37371 -0.045714242
13.37471 -0.045870375000000005
13.37571 -0.046032039000000004
13.37671 -0.046197465
13.37771 -0.046363063
13.37871 -0.046524845
13.37971 -0.046680163000000004
13.38071 -0.04682889
13.38171 -0.04697346
13.38271 -0.047117745
13.38371 -0.047265286999999996
13.38471 -0.047417774
13.38571 -0.047574486
13.38671 -0.047732957
13.38771 -0.047890467
13.38871 -0.048045578
13.38971 -0.048198857
13.39071 -0.048352437000000005
13.39171 -0.048508645999999996
13.39271 -0.048668437999999994
13.39371 -0.04883055199999999
13.39471 -0.048991886000000005
13.39571 -0.04914896
13.39671 -0.049299792999999995
13.39771 -0.049445138
13.39871 -0.049588457
13.39971 -0.049734517000000006
13.40071 -0.049887242
13.40171 -0.050047901000000006
13.40271 -0.05021448
13.40371 -0.050382613
13.40471 -0.05054760800000001
13.40571 -0.050706590999999995
13.40671 -0.050859695
13.40771 -0.051009731
13.40871 -0.051160576000000006
13.40971 -0.051315071
13.41071 -0.051473593
13.41171 -0.051633978999999997
13.41271 -0.051792868
13.41371 -0.05194773
13.41471 -0.052098453
13.41571 -0.052247644999999995
13.41671 -0.052399427
13.41771 -0.052557292
13.41871 -0.052722152999999994
13.41971 -0.052891619
13.42071 -0.05306091600000001
13.42171 -0.053225085000000005
13.42271 -0.05338137900000001
13.42371 -0.053530623
13.42471 -0.053676899
13.42571 -0.053825624999999995
13.42671 -0.053981005
13.42771 -0.054144068000000004
13.42871 -0.054312317000000006
13.42971 -0.054481084
13.43071 -0.054645923
13.43171 -0.054804812
13.43271 -0.054959045000000005
13.43371 -0.055112364
13.43471 -0.055268855000000006
13.43571 -0.055430672
13.43671 -0.055596838
13.43771 -0.055763731
13.43871 -0.055927061
13.43971 -0.056084251
13.44071 -0.056236004
13.44171 -0.056386214999999996
13.44271 -0.056540134000000006
13.44371 -0.056701759
13.44471 -0.056871749000000006
13.44571 -0.057046901
13.44671 -0.057221564999999995
13.44771 -0.05739025700000001
13.44871 -0.057550246
13.44971 -0.05770280800000001
13.45071 -0.05785254200000001
13.45171 -0.058005069
13.45271 -0.058164353999999995
13.45371 -0.058330880999999994
13.45471 -0.05850166800000001
13.45571 -0.058672000999999994
13.45671 -0.058838003
13.45771 -0.058998651000000006
13.45871 -0.059156236
13.45971 -0.059315009
13.46071 -0.059478759
13.46171 -0.059648592
13.46271 -0.059822114
13.46371 -0.059994502
13.46471 -0.060160917999999994
13.46571 -0.06031907399999999
13.46671 -0.060470605999999996
13.46771 -0.060620520000000004
13.46871 -0.060774945000000004
13.46971 -0.060938246
13.47071 -0.061110978
13.47171 -0.061289646
13.47271 -0.061468418999999996
13.47371 -0.061641884
13.47471 -0.061807536999999996
13.47571 -0.061966747
13.47671 -0.062123773
13.47771 -0.062283379
13.47871 -0.062448351
13.47971 -0.06261813100000001
13.48071 -0.062789314
13.48171 -0.062957662
13.48271 -0.063120597
13.48371 -0.06327878199999999
13.48471 -0.063435984
13.48571 -0.063597236
13.48671 -0.06376619
13.48771 -0.06394309499999999
13.48871 -0.0641244
13.48971 -0.064304279
13.49071 -0.06447729
13.49171 -0.06464093500000001
13.49271 -0.064796803
13.49371 -0.064949755
13.49471 -0.065105589
13.49571 -0.065268326
13.49671 -0.065438496
13.49771 -0.065613212
13.49871 -0.065787899
13.49971 -0.06595880800000001
13.50071 -0.066124939
13.50171 -0.066288415
13.50271 -0.066453184
13.50371 -0.06662270199999999
13.50471 -0.066797878
13.50571 -0.066976389
13.50671 -0.067153678
13.50771 -0.067325233
13.50871 -0.06748891300000001
13.50971 -0.067646144
13.51071 -0.067801378
13.51171 -0.067960052
13.51271 -0.068126031
13.51371 -0.068299845
13.51471 -0.068478548
13.51571 -0.068657234
13.51671 -0.068831473
13.51771 -0.068999373
13.51871 -0.069162331
13.51971 -0.06932408400000001
13.52071 -0.069488649
13.52171 -0.069658208
13.52271 -0.06983202799999999
13.52371 -0.07000695300000001
13.52471 -0.07017916099999999
13.52571 -0.070346287
13.52671 -0.07050874400000001
13.52771 -0.070669607
13.52871 -0.070833089
13.52971 -0.071002392
13.53071 -0.071178039
13.53171 -0.071357528
13.53271 -0.071536517
13.53371 -0.071710884
13.53471 -0.071878685
13.53571 -0.072041049
13.53671 -0.072201528
13.53771 -0.072364294
13.53871 -0.072532124
13.53971 -0.072705117
13.54071 -0.072880799
13.54171 -0.073055504
13.54271 -0.073226274
13.54371 -0.073392363
13.54471 -0.073555519
13.54571 -0.073719007
13.54671 -0.073885854
13.54771 -0.074057252
13.54871 -0.074231956
13.54971 -0.074406923
13.55071 -0.074578909
13.55171 -0.074746145
13.55271 -0.074909267
13.55371 -0.07507102
13.55471 -0.075234892
13.55571 -0.075403374
13.55671 -0.07557671099999999
13.55771 -0.075752789
13.55871 -0.075928157
13.55971 -0.076099712
13.56071 -0.07626617399999999
13.56171 -0.07642864399999999
13.56271 -0.076589984
13.56371 -0.076753402
13.56471 -0.0769209
13.56571 -0.077092397
13.56671 -0.077265908
13.56771 -0.077438669
13.56871 -0.077608542
13.56971 -0.07777508
13.57071 -0.077939604
13.57171 -0.078104407
13.57271 -0.07827142299999999
13.57371 -0.078441144
13.57471 -0.078612292
13.57571 -0.078782457
13.57671 -0.078949344
13.57771 -0.079112017
13.57871 -0.079271465
13.57971 -0.079430267
13.58071 -0.079591438
13.58171 -0.07975706199999999
13.58271 -0.079927384
13.58371 -0.08010070300000001
13.58471 -0.08027419699999999
13.58571 -0.080445188
13.58671 -0.080612249
13.58771 -0.080775662
13.58871 -0.08093704800000001
13.58971 -0.081098406
13.59071 -0.08126109000000001
13.59171 -0.081425236
13.59271 -0.08158989400000001
13.59371 -0.08175374199999999
13.59471 -0.08191599
13.59571 -0.08207694
13.59671 -0.082237931
13.59771 -0.082400691
13.59871 -0.082566374
13.59971 -0.082734867
13.60071 -0.082904671
13.60171 -0.083073421
13.60271 -0.083238882
13.60371 -0.08339990700000001
13.60471 -0.083556911
13.60571 -0.08371167900000001
13.60671 -0.08386661599999999
13.60771 -0.08402377700000001
13.60871 -0.084184133
13.60971 -0.084347348
13.61071 -0.084512139
13.61171 -0.08467698400000001
13.61271 -0.08484077999999999
13.61371 -0.085003197
13.61471 -0.08516454799999999
13.61571 -0.085325364
13.61671 -0.085485901
13.61771 -0.085645873
13.61871 -0.085804553
13.61971 -0.085961213
13.62071 -0.086115632
13.62171 -0.08626841
13.62271 -0.08642087899999999
13.62371 -0.08657469899999999
13.62471 -0.08673119
13.62571 -0.08689079599999999
13.62671 -0.087052863
13.62771 -0.087215839
13.62871 -0.087377825
13.62971 -0.087537238
13.63071 -0.08769331
13.63171 -0.08784628
13.63271 -0.087997201
13.63371 -0.08814746999999999
13.63471 -0.088298338
13.63571 -0.08845054
13.63671 -0.08860419
13.63771 -0.088758947
13.63871 -0.08891428
13.63971 -0.089069759
13.64071 -0.089225161
13.64171 -0.089380424
13.64271 -0.089535449
13.64371 -0.089689926
13.64471 -0.08984326899999999
13.64571 -0.089994748
13.64671 -0.090143783
13.64771 -0.090290263
13.64871 -0.090434769
13.64971 -0.090578524
13.65071 -0.090723083
13.65171 -0.090869819
13.65271 -0.091019447
13.65371 -0.091171713
13.65471 -0.09132543300000001
13.65571 -0.091478869
13.65671 -0.091630331
13.65771 -0.091778726
13.65871 -0.091923901
13.65971 -0.092066615
13.66071 -0.092208147
13.66171 -0.092349784
13.66271 -0.092492363
13.66371 -0.09263608999999999
13.66471 -0.09278067200000001
13.66571 -0.092925655
13.66671 -0.093070784
13.66771 -0.093216141
13.66871 -0.093362009
13.66971 -0.093508518
13.67071 -0.093655265
13.67171 -0.093801203
13.67271 -0.093944854
13.67371 -0.094084872
13.67471 -0.094220677
13.67571 -0.09435287199999999
13.67671 -0.094483234
13.67771 -0.094614155
13.67871 -0.09474782300000001
13.67971 -0.094885431
13.68071 -0.095026771
13.68171 -0.09517036999999999
13.68271 -0.095314143
13.68371 -0.09545622200000001
13.68471 -0.09559558800000001
13.68571 -0.09573224799999999
13.68671 -0.095866923
13.68771 -0.096000452
13.68871 -0.096133241
13.68971 -0.096265075
13.69071 -0.096395391
13.69171 -0.096523837
13.69271 -0.096650806
13.69371 -0.096777576
13.69471 -0.09690594200000001
13.69571 -0.097037468
13.69671 -0.097172678
13.69771 -0.09731063000000001
13.69871 -0.097449089
13.69971 -0.097585307
13.70071 -0.097717065
13.70171 -0.097843527
13.70271 -0.09796547200000001
13.70371 -0.09808491400000001
13.70471 -0.09820418200000001
13.70571 -0.09832499800000001
13.70671 -0.098447897
13.70771 -0.09857232199999999
13.70871 -0.098697166
13.70971 -0.09882160200000001
13.71071 -0.09894557300000001
13.71171 -0.09906975300000001
13.71271 -0.099195051
13.71371 -0.09932182699999999
13.71471 -0.099449407
13.71571 -0.099576055
13.71671 -0.099699607
13.71771 -0.09981843200000001
13.71871 -0.09993223899999999
13.71971 -0.10004236000000001
13.72071 -0.10015129
13.72171 -0.10026175000000001
13.72271 -0.10037562
13.72371 -0.10049316999999999
13.72471 -0.10061321999999999
13.72571 -0.10073370000000001
13.72671 -0.10085272
13.72771 -0.10096933
13.72871 -0.10108375
13.72971 -0.10119703
13.73071 -0.10131024
13.73171 -0.10142370999999999
13.73271 -0.10153682
13.73371 -0.10164829
13.73471 -0.10175697
13.73571 -0.10186255
13.73671 -0.10196599
13.73771 -0.10206921
13.73871 -0.10217425999999999
13.73971 -0.10228240000000001
13.74071 -0.10239343000000001
13.74171 -0.10250579000000001
13.74271 -0.10261714
13.74371 -0.10272545
13.74471 -0.10282978
13.74571 -0.10293062000000001
13.74671 -0.10302953
13.74771 -0.10312831
13.74871 -0.10322813
13.74971 -0.1033291
13.75071 -0.10343033
13.75171 -0.10353063
13.75271 -0.10362919000000001
13.75371 -0.10372617
13.75471 -0.10382253999999999
13.75571 -0.10391958
13.75671 -0.10401811000000001
13.75771 -0.10411795000000001
13.75871 -0.10421789000000001
13.75971 -0.10431621
13.76071 -0.10441145
13.76171 -0.10450317
13.76271 -0.10459213999999999
13.76371 -0.10467998
13.76471 -0.10476846000000001
13.76571 -0.10485863000000001
13.76671 -0.1049505
13.76771 -0.10504301
13.76871 -0.10513475
13.76971 -0.10522456000000001
13.77071 -0.10531215
13.77171 -0.10539808
13.77271 -0.10548335
13.77371 -0.10556882000000001
13.77471 -0.10565472
13.77571 -0.10574048999999999
13.77671 -0.10582517000000001
13.77771 -0.10590794
13.77871 -0.10598859999999999
13.77971 -0.10606768
13.78071 -0.10614622000000001
13.78171 -0.10622522
13.78271 -0.10630507
13.78371 -0.10638539999999999
13.78471 -0.10646522
13.78571 -0.10654348999999999
13.78671 -0.10661958
13.78771 -0.10669365
13.78871 -0.10676653000000001
13.78971 -0.10683927
13.79071 -0.10691265000000001
13.79171 -0.10698687000000001
13.79271 -0.10706141999999999
13.79371 -0.10713547000000001
13.79471 -0.10720828999999998
13.79571 -0.10727955
13.79671 -0.10734939000000002
13.79771 -0.10741821
13.79871 -0.10748629999999999
13.79971 -0.1075536
13.80071 -0.10761974
13.80171 -0.10768428
13.80271 -0.10774707000000001
13.80371 -0.10780849
13.80471 -0.1078694
13.80571 -0.10793079
13.80671 -0.10799328999999999
13.80771 -0.10805692
13.80871 -0.10812099
13.80971 -0.10818441000000001
13.81071 -0.10824618999999999
13.81171 -0.10830582999999999
13.81271 -0.10836343000000001
13.81371 -0.10841954
13.81471 -0.10847474
13.81571 -0.10852925000000001
13.81671 -0.10858295
13.81771 -0.10863545000000001
13.81871 -0.10868658
13.81971 -0.10873664
13.82071 -0.10878642000000001
13.82171 -0.10883691000000001
13.82271 -0.10888872000000001
13.82371 -0.10894168
13.82471 -0.10899472
13.82571 -0.10904625999999999
13.82671 -0.10909488
13.82771 -0.10913997999999998
13.82871 -0.10918207
13.82971 -0.10922251999999999
13.83071 -0.10926301000000001
13.83171 -0.10930467
13.83271 -0.10934768
13.83371 -0.10939124
13.83471 -0.10943417
13.83571 -0.10947557
13.83671 -0.10951532
13.83771 -0.10955408
13.83871 -0.10959285999999999
13.83971 -0.10963221999999999
13.84071 -0.10967178
13.84171 -0.10971022
13.84271 -0.10974584000000001
13.84371 -0.10977748
13.84471 -0.10980524000000001
13.84571 -0.10983065
13.84671 -0.10985614
13.84771 -0.10988399
13.84871 -0.10991524999999999
13.84971 -0.10994928
13.85071 -0.109984
13.85171 -0.1100169
13.85271 -0.11004610000000001
13.85371 -0.11007121
13.85471 -0.11009335
13.85571 -0.11011444
13.85671 -0.11013607
13.85771 -0.11015871
13.85871 -0.11018149
13.85971 -0.11020284000000001
13.86071 -0.11022149
13.86171 -0.11023737
13.86271 -0.11025188000000001
13.86371 -0.11026725
13.86471 -0.11028539999999999
13.86571 -0.1103068
13.86671 -0.11032998
13.86771 -0.11035199999999999
13.86871 -0.11036977
13.86971 -0.11038138
13.87071 -0.11038707
13.87171 -0.11038916
13.87271 -0.11039099
13.87371 -0.11039543
13.87471 -0.11040363
13.87571 -0.11041473999999998
13.87671 -0.11042645
13.87771 -0.11043638
13.87871 -0.11044327000000001
13.87971 -0.11044754999999999
13.88071 -0.11045085
13.88171 -0.11045498999999999
13.88271 -0.11046059999999999
13.88371 -0.11046662000000002
13.88471 -0.11047062
13.88571 -0.11047003
13.88671 -0.11046352999999999
13.88771 -0.11045200999999999
13.88871 -0.11043832999999999
13.88971 -0.11042622
13.89071 -0.11041861000000001
13.89171 -0.11041629
13.89271 -0.11041757
13.89371 -0.11041907
13.89471 -0.11041728999999999
13.89571 -0.11041014
13.89671 -0.11039779
13.89771 -0.11038227
13.89871 -0.1103663
13.89971 -0.11035178000000001
13.90071 -0.1103389
13.90171 -0.11032613
13.90271 -0.11031132
13.90371 -0.11029299
13.90471 -0.1102714
13.90571 -0.11024851999999999
13.90671 -0.11022713
13.90771 -0.1102093
13.90871 -0.11019522000000001
13.90971 -0.11018283
13.91071 -0.11016870000000001
13.91171 -0.11014949
13.91271 -0.11012355
13.91371 -0.11009169
13.91471 -0.11005676
13.91571 -0.11002236
13.91671 -0.10999118999999999
13.91771 -0.10996388
13.91871 -0.10993894
13.91971 -0.10991368
13.92071 -0.10988563999999999
13.92171 -0.10985384
13.92271 -0.10981909000000001
13.92371 -0.10978343000000002
13.92471 -0.1097488
13.92571 -0.10971588
13.92671 -0.10968360999999999
13.92771 -0.10964971999999999
13.92871 -0.10961195
13.92971 -0.10956937
13.93071 -0.10952297999999999
13.93171 -0.10947544000000001
13.93271 -0.10942988
13.93371 -0.10938835999999999
13.93471 -0.10935093
13.93571 -0.1093155
13.93671 -0.10927885999999999
13.93771 -0.10923809999999999
13.93871 -0.10919186
13.93971 -0.10914083
13.94071 -0.10908726999999999
13.94171 -0.10903373
13.94271 -0.10898184999999999
13.94371 -0.10893166000000001
13.94471 -0.10888177
13.94571 -0.10883034
13.94671 -0.10877614
13.94771 -0.10871934000000001
13.94871 -0.10866139
13.94971 -0.10860417
13.95071 -0.10854894
13.95171 -0.10849550999999999
13.95271 -0.10844215000000001
13.95371 -0.10838645000000001
13.95471 -0.1083264
13.95571 -0.10826148000000001
13.95671 -0.10819292
13.95771 -0.10812327
13.95871 -0.10805518
13.95971 -0.10799029
13.96071 -0.10792852
13.96171 -0.10786826000000001
13.96271 -0.10780717
13.96371 -0.10774329
13.96471 -0.10767584000000001
13.96571 -0.10760534999999999
13.96671 -0.10753315000000001
13.96771 -0.10746047
13.96871 -0.10738776
13.96971 -0.10731445
13.97071 -0.10723947
13.97171 -0.10716191
13.97271 -0.10708182999999999
13.97371 -0.10700035999999999
13.97471 -0.10691934000000002
13.97571 -0.10684042999999999
13.97671 -0.10676432999999999
13.97771 -0.10669031999999999
13.97871 -0.10661654999999999
13.97971 -0.10654076
13.98071 -0.10646125000000001
13.98171 -0.10637751999999999
13.98271 -0.10629032999999999
13.98371 -0.10620127
13.98471 -0.10611190999999999
13.98571 -0.10602318000000001
13.98671 -0.10593506999999999
13.98771 -0.10584689
13.98871 -0.10575785
13.98971 -0.10566753000000001
13.99071 -0.10557617
13.99171 -0.10548442
13.99271 -0.10539289
13.99371 -0.10530164
13.99471 -0.10521006000000001
13.99571 -0.10511702
13.99671 -0.10502147
13.99771 -0.10492298000000001
13.99871 -0.10482195999999999
13.99971 -0.10471963
14.00071 -0.10461743000000001
14.00171 -0.10451645000000001
14.00271 -0.10441699
14.00371 -0.10431845
14.00471 -0.10421973
14.00571 -0.10411966
14.00671 -0.10401754
14.00771 -0.10391326000000001
14.00871 -0.10380719000000001
14.00971 -0.10369987
14.01071 -0.10359162999999999
14.01171 -0.10348251000000001
14.01271 -0.10337237999999999
14.01371 -0.10326116999999999
14.01471 -0.10314910000000001
14.01571 -0.10303668
14.01671 -0.10292451000000001
14.01771 -0.10281295
14.01871 -0.10270183999999999
14.01971 -0.10259048000000001
14.02071 -0.10247784
14.02171 -0.10236299
14.02271 -0.10224549
14.02371 -0.10212555
14.02471 -0.10200392
14.02571 -0.10188157
14.02671 -0.1017593
14.02771 -0.10163753
14.02871 -0.10151622
14.02971 -0.10139509999999999
14.03071 -0.10127386
14.03171 -0.10115228
14.03271 -0.10103026
14.03371 -0.10090759
14.03471 -0.10078388
14.03571 -0.10065848000000001
14.03671 -0.10053079999999999
14.03771 -0.10040049000000001
14.03871 -0.10026782
14.03971 -0.10013369999999999
14.04071 -0.09999943400000001
14.04171 -0.09986627799999999
14.04271 -0.099734962
14.04371 -0.099605403
14.04471 -0.099476753
14.04571 -0.09934773000000001
14.04671 -0.099217135
14.04771 -0.09908417700000001
14.04871 -0.098948658
14.04971 -0.09881079899999999
14.05071 -0.09867094900000001
14.05171 -0.09852937699999999
14.05271 -0.098386186
14.05371 -0.098241563
14.05471 -0.098095974
14.05571 -0.097950327
14.05671 -0.09780579700000001
14.05771 -0.09766343300000001
14.05871 -0.097523641
14.05971 -0.09738584
14.06071 -0.097248505
14.06171 -0.09710959300000001
14.06271 -0.09696726900000001
14.06371 -0.096820551
14.06471 -0.096669648
14.06571 -0.096515799
14.06671 -0.096360716
14.06771 -0.096205936
14.06871 -0.096052332
14.06971 -0.09590001399999999
14.07071 -0.095748599
14.07171 -0.09559764899999999
14.07271 -0.095447002
14.07371 -0.095296768
14.07471 -0.095147034
14.07571 -0.094997452
14.07671 -0.094847014
14.07771 -0.094694202
14.07871 -0.094537542
14.07971 -0.09437630699999999
14.08071 -0.094211003
14.08171 -0.09404341699999999
14.08271 -0.093876047
14.08371 -0.09371122
14.08471 -0.09355021200000001
14.08571 -0.093392818
14.08671 -0.093237503
14.08771 -0.09308211200000001
14.08871 -0.092924724
14.08971 -0.092764315
14.09071 -0.09260088600000001
14.09171 -0.09243512799999999
14.09271 -0.092267792
14.09371 -0.092099217
14.09471 -0.091929239
14.09571 -0.091757538
14.09671 -0.09158419
14.09771 -0.091410067
14.09871 -0.091236777
14.09971 -0.091066095
14.10071 -0.090899126
14.10171 -0.090735633
14.10271 -0.090573874
14.10371 -0.090411113
14.10471 -0.090244639
14.10571 -0.090072799
14.10671 -0.08989562
14.10771 -0.089714729
14.10871 -0.089532597
14.10971 -0.08935151300000001
14.11071 -0.089172734
14.11171 -0.088996219
14.11271 -0.088820996
14.11371 -0.088645896
14.11471 -0.088470255
14.11571 -0.088294141
14.11671 -0.088118104
14.11771 -0.087942509
14.11871 -0.08776698999999999
14.11971 -0.08759028299999999
14.12071 -0.08741070100000001
14.12171 -0.087226951
14.12271 -0.087038963
14.12371 -0.086848211
14.12471 -0.08665733
14.12571 -0.08646912799999999
14.12671 -0.086285459
14.12771 -0.086106436
14.12871 -0.085930387
14.12971 -0.085754553
14.13071 -0.08557622200000001
14.13171 -0.085393741
14.13271 -0.085206982
14.13371 -0.085017103
14.13471 -0.08482575099999999
14.13571 -0.08463422400000001
14.13671 -0.08444299499999999
14.13771 -0.084251777
14.13871 -0.084060105
14.13971 -0.08386797900000001
14.14071 -0.08367619
14.14171 -0.08348609
14.14271 -0.083298859
14.14371 -0.083114702
14.14471 -0.082932407
14.14571 -0.082749524
14.14671 -0.08256324200000001
14.14771 -0.082371483
14.14871 -0.082173815
14.14971 -0.08197168399999999
14.15071 -0.081767858
14.15171 -0.081565371
14.15271 -0.081366411
14.15371 -0.081171643
14.15471 -0.080980238
14.15571 -0.080790499
14.15671 -0.08060073
14.15771 -0.080409902
14.15871 -0.080217788
14.15971 -0.080024602
14.16071 -0.079830451
14.16171 -0.079634896
14.16271 -0.079437002
14.16371 -0.079235842
14.16471 -0.079031172
14.16571 -0.078823947
14.16671 -0.07861626199999999
14.16771 -0.078410737
14.16871 -0.078209548
14.16971 -0.07801353300000001
14.17071 -0.07782181499999999
14.17171 -0.07763208099999999
14.17271 -0.077441439
14.17371 -0.077247457
14.17471 -0.07704891
14.17571 -0.076845998
14.17671 -0.076639972
14.17771 -0.076432427
14.17871 -0.076224655
14.17971 -0.07601733100000001
14.18071 -0.07581063
14.18171 -0.075604615
14.18271 -0.075399585
14.18371 -0.07519616
14.18471 -0.074995012
14.18571 -0.074796367
14.18671 -0.074599596
14.18771 -0.074403168
14.18871 -0.074205041
14.18971 -0.07400335699999999
14.19071 -0.073797174
14.19171 -0.073586858
14.19271 -0.073373981
14.19371 -0.073160755
14.19471 -0.072949257
14.19571 -0.072740781
14.19671 -0.072535535
14.19771 -0.07233281500000001
14.19871 -0.072131446
14.19971 -0.07193028600000001
14.20071 -0.071728532
14.20171 -0.071525766
14.20271 -0.071321771
14.20371 -0.07111632700000001
14.20471 -0.070909149
14.20571 -0.07070000900000001
14.20671 -0.070489
14.20771 -0.070276752
14.20871 -0.070064398
14.20971 -0.069853314
14.21071 -0.069644646
14.21171 -0.069438876
14.21271 -0.069235597
14.21371 -0.069033634
14.21471 -0.068831432
14.21571 -0.068627601
14.21671 -0.06842128900000001
14.21771 -0.06821238199999999
14.21871 -0.06800136200000001
14.21971 -0.067789061
14.22071 -0.067576364
14.22171 -0.067364034
14.22271 -0.067152688
14.22371 -0.066942821
14.22471 -0.066734827
14.22571 -0.066528918
14.22671 -0.066324935
14.22771 -0.066122244
14.22871 -0.065919734
14.22971 -0.065716059
14.23071 -0.065510033
14.23171 -0.065301044
14.23271 -0.065089302
14.23371 -0.064875779
14.23471 -0.064661884
14.23571 -0.064449006
14.23671 -0.064238103
14.23771 -0.064029504
14.23871 -0.063823001
14.23971 -0.063618092
14.24071 -0.06341422000000001
14.24171 -0.06321091200000001
14.24271 -0.063007703
14.24371 -0.06280401099999999
14.24471 -0.062599051
14.24571 -0.062391983
14.24671 -0.062182214000000006
14.24771 -0.061969778999999996
14.24871 -0.061755592
14.24971 -0.061541313
14.25071 -0.061328906999999995
14.25171 -0.061119970999999995
14.25271 -0.060915126
14.25371 -0.06071378000000001
14.25471 -0.060514355
14.25571 -0.06031487099999999
14.25671 -0.060113677000000004
14.25771 -0.05990994400000001
14.25871 -0.059703767
14.25971 -0.059495860000000005
14.26071 -0.059287052
14.26171 -0.059077865
14.26271 -0.058868434
14.26371 -0.058658747000000004
14.26471 -0.058449054
14.26571 -0.058240151999999996
14.26671 -0.058033287999999995
14.26771 -0.057829689
14.26871 -0.057629891999999995
14.26971 -0.05743326
14.27071 -0.057237945
14.27171 -0.057041435999999994
14.27271 -0.056841474999999995
14.27371 -0.056636933
14.27471 -0.056428293000000004
14.27571 -0.056217436
14.27671 -0.056006882
14.27771 -0.055798783
14.27871 -0.05559420699999999
14.27971 -0.055392896000000004
14.28071 -0.055193703000000004
14.28171 -0.054995331
14.28271 -0.054797012
14.28371 -0.054598722
14.28471 -0.054400909
14.28571 -0.054203888
14.28671 -0.054007268000000004
14.28771 -0.053809851
14.28871 -0.053610076
14.28971 -0.05340683300000001
14.29071 -0.053200225000000004
14.29171 -0.052991853000000005
14.29271 -0.052784401
14.29371 -0.052580651
14.29471 -0.05238235499999999
14.29571 -0.052189513
14.29671 -0.052000360999999995
14.29771 -0.051812123
14.29871 -0.051622128
14.29971 -0.051428826000000004
14.30071 -0.051232206
14.30171 -0.051033491
14.30271 -0.050834321999999994
14.30371 -0.050635869
14.30471 -0.050438399
14.30571 -0.050241390000000004
14.30671 -0.050044187999999996
14.30771 -0.049846712
14.30871 -0.049649808
14.30971 -0.04945499800000001
14.31071 -0.04926371
14.31171 -0.049076421
14.31271 -0.048892113
14.31371 -0.048708470000000004
14.31471 -0.048522715
14.31571 -0.048332743
14.31671 -0.048138041
14.31771 -0.047939928
14.31871 -0.04774101
14.31971 -0.047544108
14.32071 -0.047351164
14.32171 -0.047162605999999996
14.32271 -0.046977447000000006
14.32371 -0.04679398
14.32471 -0.046610678
14.32571 -0.046426835
14.32671 -0.046242636999999996
14.32771 -0.046058692
14.32871 -0.045875358000000005
14.32971 -0.045692257
14.33071 -0.045508321
14.33171 -0.04532233
14.33271 -0.045133708
14.33371 -0.044943084
14.33471 -0.044752305
14.33571 -0.044563820000000004
14.33671 -0.044379703
14.33771 -0.044200759
14.33871 -0.044026147
14.33971 -0.043853712999999996
14.34071 -0.043680851
14.34171 -0.043505515
14.34271 -0.043326916
14.34371 -0.043145608
14.34471 -0.042963008000000004
14.34571 -0.042780626
14.34671 -0.042599437
14.34771 -0.042419668
14.34871 -0.042241049
14.34971 -0.042063324
14.35071 -0.041886669
14.35171 -0.04171175
14.35271 -0.041539347
14.35371 -0.041369790999999996
14.35471 -0.041202513999999996
14.35571 -0.041036011000000004
14.35671 -0.040868312000000004
14.35771 -0.040697752000000004
14.35871 -0.040523702
14.35971 -0.040346879
14.36071 -0.040169107
14.36171 -0.039992612
14.36271 -0.0398192
14.36371 -0.039649662
14.36471 -0.039483668
14.36571 -0.039320134
14.36671 -0.039157795
14.36771 -0.038995731
14.36871 -0.038833538
14.36971 -0.038671159000000004
14.37071 -0.038508544
14.37171 -0.038345379
14.37271 -0.03818112
14.37371 -0.038015319
14.37471 -0.037848059
14.37571 -0.037680232
14.37671 -0.037513426
14.37771 -0.037349417
14.37871 -0.037189477
14.37971 -0.037033805999999996
14.38071 -0.036881398
14.38171 -0.036730382
14.38271 -0.036578733
14.38371 -0.036425006999999995
14.38471 -0.036268769
14.38571 -0.036110566
14.38671 -0.035951493
14.38771 -0.035792636
14.38871 -0.035634677999999996
14.38971 -0.035477855
14.39071 -0.035322222
14.39171 -0.035168012
14.39271 -0.035015802
14.39371 -0.034866345
14.39471 -0.034720113000000004
14.39571 -0.034576802999999996
14.39671 -0.03443512
14.39771 -0.034293046
14.39871 -0.034148523
14.39971 -0.034000288000000004
14.40071 -0.033848453
14.40171 -0.033694551999999996
14.40271 -0.033540977
14.40371 -0.033390077
14.40471 -0.033243306
14.40571 -0.033100811
14.40671 -0.032961607000000004
14.40771 -0.032824225
14.40871 -0.032687443000000004
14.40971 -0.032550736999999996
14.41071 -0.032414234
14.41171 -0.032278252
14.41271 -0.03214273
14.41371 -0.03200694
14.41471 -0.031869704
14.41571 -0.031730032
14.41671 -0.031587863
14.41771 -0.031444462
14.41871 -0.031302191
14.41971 -0.031163680000000003
14.42071 -0.031030731000000002
14.42171 -0.030903483000000002
14.42271 -0.030780255
14.42371 -0.030658166999999997
14.42471 -0.030534301
14.42571 -0.030406850000000003
14.42671 -0.030275728
14.42771 -0.030142401000000003
14.42871 -0.030009038
14.42971 -0.029877451
14.43071 -0.029748349
14.43171 -0.029621276000000002
14.43271 -0.029495204
14.43371 -0.029369417000000002
14.43471 -0.029244152
14.43571 -0.029120606
14.43671 -0.029000276
14.43771 -0.028883957
14.43871 -0.028770973
14.43971 -0.028659121000000003
14.44071 -0.028545418000000003
14.44171 -0.028427387999999998
14.44271 -0.028304252
14.44371 -0.028177447
14.44471 -0.028050154999999997
14.44571 -0.027926029999999998
14.44671 -0.027807691
14.44771 -0.027695710999999998
14.44871 -0.027588508
14.44971 -0.027483227
14.45071 -0.027377103
14.45171 -0.027268654000000003
14.45271 -0.027158117
14.45371 -0.027046975
14.45471 -0.026936857999999998
14.45571 -0.026828460999999998
14.45671 -0.0267211
14.45771 -0.026613124999999998
14.45871 -0.026503003999999997
14.45971 -0.026390472
14.46071 -0.026277054
14.46171 -0.026165664999999998
14.46271 -0.026059343000000002
14.46371 -0.025959780999999998
14.46471 -0.025866338000000003
14.46571 -0.025776100999999996
14.46671 -0.025685024
14.46771 -0.025589616
14.46871 -0.025488416
14.46971 -0.025382539000000003
14.47071 -0.02527507
14.47171 -0.025169586
14.47271 -0.025068573
14.47371 -0.024972481
14.47471 -0.024879837
14.47571 -0.024788314
14.47671 -0.024696114
14.47771 -0.024602943
14.47871 -0.024510059
14.47971 -0.024419371000000002
14.48071 -0.024332121
14.48171 -0.024247871
14.48271 -0.024164415999999998
14.48371 -0.024078715
14.48471 -0.023988423
14.48571 -0.023893228
14.48671 -0.023795286
14.48771 -0.023698487
14.48871 -0.023606824
14.48971 -0.023522659
14.49071 -0.023445686
14.49171 -0.023373113
14.49271 -0.02330094
14.49371 -0.023225731
14.49471 -0.023146006
14.49571 -0.023062619
14.49671 -0.022978013999999998
14.49771 -0.022894779
14.49871 -0.022814299
14.49971 -0.022736202
14.50071 -0.022658832
14.50171 -0.02258048
14.50271 -0.022500637
14.50371 -0.022420567
14.50471 -0.022342839
14.50571 -0.022270033999999998
14.50671 -0.022203277
14.50771 -0.022141391
14.50871 -0.022081146
14.50971 -0.022018554
14.51071 -0.021950598
14.51171 -0.021876585
14.51271 -0.021798456
14.51371 -0.021719901
14.51471 -0.02164473
14.51571 -0.021575275999999997
14.51671 -0.021511581000000002
14.51771 -0.021451698999999998
14.51871 -0.021392899
14.51971 -0.021333106
14.52071 -0.021271828
14.52171 -0.021210124
14.52271 -0.021149706
14.52371 -0.021091689
14.52471 -0.021035726
14.52571 -0.020980006000000002
14.52671 -0.02092215
14.52771 -0.020860550000000002
14.52871 -0.020795414
14.52971 -0.020728954
14.53071 -0.020664567
14.53171 -0.020605369
14.53271 -0.020552798
14.53371 -0.020505954
14.53471 -0.020462013
14.53571 -0.020417492000000002
14.53671 -0.020369761
14.53771 -0.020318069
14.53871 -0.020263642
14.53971 -0.020208846000000003
14.54071 -0.020155907
14.54171 -0.020105854
14.54271 -0.020058201
14.54371 -0.020011474
14.54471 -0.019964254
14.54571 -0.019916141
14.54671 -0.019868079
14.54771 -0.019821888000000003
14.54871 -0.019779231999999997
14.54971 -0.019740594
14.55071 -0.01970481
14.55171 -0.019669453
14.55271 -0.019631894
14.55371 -0.019590518999999997
14.55471 -0.0195455
14.55571 -0.01949874
14.55671 -0.019453016
14.55771 -0.01941073
14.55871 -0.019372896
14.55971 -0.019338824
14.56071 -0.019306617
14.56171 -0.019274192
14.56271 -0.019240291
14.56371 -0.019204971999999997
14.56471 -0.019169382
14.56571 -0.019134968
14.56671 -0.019102595
14.56771 -0.01907204
14.56871 -0.019042153
14.56971 -0.019011550000000002
14.57071 -0.018979475
14.57171 -0.018946333
14.57271 -0.018913596
14.57371 -0.018883107
14.57471 -0.018856143
14.57571 -0.018832715
14.57671 -0.018811467
14.57771 -0.018790267
14.57871 -0.018767157
14.57971 -0.018741244
14.58071 -0.018713063000000002
14.58171 -0.018684265
14.58271 -0.018656811
14.58371 -0.018632082
14.58471 -0.018610335
14.58571 -0.018590769
14.58671 -0.018572086
14.58771 -0.018553244
14.58871 -0.018533973000000002
14.58971 -0.018514787
14.59071 -0.018496538
14.59171 -0.018479759
14.59271 -0.018464215
14.59371 -0.018448902
14.59471 -0.018432546
14.59571 -0.018414317
14.59671 -0.018394388
14.59771 -0.018374015
14.59871 -0.01835507
14.59971 -0.018339237
14.60071 -0.018327264
14.60171 -0.018318629
14.60271 -0.018311794000000003
14.60371 -0.018304882
14.60471 -0.018296464
14.60571 -0.018286065
14.60671 -0.018274169
14.60771 -0.018261789
14.60871 -0.018249855000000002
14.60971 -0.01823878
14.61071 -0.018228409
14.61171 -0.018218368000000002
14.61271 -0.018208551
14.61371 -0.018199446
14.61471 -0.018192062000000002
14.61571 -0.018187473000000003
14.61671 -0.018186188
14.61771 -0.018187716
14.61871 -0.018190556
14.61971 -0.018192685
14.62071 -0.018192318
14.62171 -0.018188611
14.62271 -0.01818194
14.62371 -0.018173689
14.62471 -0.01816562
14.62571 -0.018159181
14.62671 -0.01815506
14.62771 -0.018153178
14.62871 -0.018153049
14.62971 -0.018154252
14.63071 -0.018156743
14.63171 -0.018160792999999998
14.63271 -0.01816663
14.63371 -0.018174008000000002
14.63471 -0.018181988
14.63571 -0.018189123
14.63671 -0.018193994999999998
14.63771 -0.018195858999999998
14.63871 -0.018195074999999998
14.63971 -0.018193068
14.64071 -0.018191831
14.64171 -0.018193171
14.64271 -0.018198058
14.64371 -0.018206358000000002
14.64471 -0.018217061
14.64571 -0.018228838
14.64671 -0.018240631
14.64771 -0.01825198
14.64871 -0.018262953000000002
14.64971 -0.018273783999999998
14.65071 -0.018284455
14.65171 -0.018294521
14.65271 -0.018303291
14.65371 -0.018310279
14.65471 -0.018315662
14.65571 -0.018320461
14.65671 -0.018326294
14.65771 -0.018334776
14.65871 -0.018346854000000003
14.65971 -0.018362381
14.66071 -0.018380171
14.66171 -0.018398494
14.66271 -0.018415797
14.66371 -0.018431278000000002
14.66471 -0.018445079
14.66571 -0.01845801
14.66671 -0.018471015
14.66771 -0.018484658
14.66871 -0.018498916
14.66971 -0.01851337
14.67071 -0.01852764
14.67171 -0.018541796
14.67271 -0.018556483999999998
14.67371 -0.018572662
14.67471 -0.018591071
14.67571 -0.018611744
14.67671 -0.018633821999999998
14.67771 -0.018655825
14.67871 -0.018676263
14.67971 -0.018694295
14.68071 -0.018710113
14.68171 -0.018724838
14.68271 -0.01874
14.68371 -0.018756845
14.68471 -0.018775824
14.68571 -0.018796502
14.68671 -0.018817913999999998
14.68771 -0.018839154
14.68871 -0.018859869
14.68971 -0.018880403
14.69071 -0.018901513
14.69171 -0.018923852
14.69271 -0.018947488999999998
14.69371 -0.018971783
14.69471 -0.018995676
14.69571 -0.019018252000000003
14.69671 -0.019039272
14.69771 -0.019059375
14.69871 -0.019079814
14.69971 -0.019101844
14.70071 -0.019126077
14.70171 -0.019152135
14.70271 -0.019178788
14.70371 -0.019204535
14.70471 -0.01922832
14.70571 -0.019250039
14.70671 -0.019270569
14.70771 -0.019291331
14.70871 -0.0193136
14.70971 -0.019337918
14.71071 -0.019363918
14.71171 -0.019390621
14.71271 -0.019417028000000003
14.71371 -0.019442687
14.71471 -0.019467913
14.71571 -0.019493552
14.71671 -0.019520419
14.71771 -0.019548727
14.71871 -0.019577837
14.71971 -0.019606479000000003
14.72071 -0.019633374000000002
14.72171 -0.019657915999999998
14.72271 -0.019680573
14.72371 -0.019702768
14.72471 -0.019726281000000002
14.72571 -0.019752445
14.72671 -0.019781536
14.72771 -0.019812648999999998
14.72871 -0.019844131
14.72971 -0.019874338000000002
14.73071 -0.019902358000000002
14.73171 -0.019928335999999998
14.73271 -0.019953269
14.73371 -0.019978394
14.73471 -0.020004520999999997
14.73571 -0.020031646
14.73671 -0.02005906
14.73771 -0.020085875
14.73871 -0.020111656
14.73971 -0.020136823999999998
14.74071 -0.020162555000000002
14.74171 -0.020190225000000003
14.74271 -0.020220665
14.74371 -0.020253609000000002
14.74471 -0.02028765
14.74571 -0.02032076
14.74671 -0.020351136
14.74771 -0.020377984
14.74871 -0.020401861
14.74971 -0.020424403
14.75071 -0.020447593
14.75171 -0.020472896
14.75271 -0.020500709
14.75371 -0.020530346999999997
14.75471 -0.020560549
14.75571 -0.020590219
14.75671 -0.020618997
14.75771 -0.020647372
14.75871 -0.020676285
14.75971 -0.020706454
14.76071 -0.020737798999999998
14.76171 -0.0207693
14.76271 -0.020799389
14.76371 -0.020826703999999998
14.76471 -0.020850831
14.76571 -0.02087263
14.76671 -0.020893976
14.76771 -0.020917002
14.76871 -0.020943186
14.76971 -0.020972741
14.77071 -0.021004562
14.77171 -0.021036775
14.77271 -0.021067602
14.77371 -0.021096116999999998
14.77471 -0.021122548999999997
14.77571 -0.021147996
14.77671 -0.021173729
14.77771 -0.021200477
14.77871 -0.021228036
14.77971 -0.021255438
14.78071 -0.021281555
14.78171 -0.021305804
14.78271 -0.021328604
14.78371 -0.021351279
14.78471 -0.021375473000000002
14.78571 -0.021402336
14.78671 -0.021431905
14.78771 -0.021462998
14.78871 -0.021493679
14.78971 -0.021522104
14.79071 -0.021547326000000002
14.79171 -0.021569683
14.79271 -0.021590585
14.79371 -0.021611821
14.79471 -0.021634722
14.79571 -0.021659597000000003
14.79671 -0.02168569
14.79771 -0.021711669
14.79871 -0.021736369
14.79971 -0.021759409
14.80071 -0.021781365
14.80171 -0.021803421
14.80271 -0.021826696
14.80371 -0.02185159
14.80471 -0.021877508
14.80571 -0.021903103
14.80671 -0.021926925
14.80771 -0.021948152000000002
14.80871 -0.021967043000000002
14.80971 -0.021984863
14.81071 -0.02200333
14.81171 -0.022023822999999998
14.81271 -0.022046766000000002
14.81371 -0.02207144
14.81471 -0.02209635
14.81571 -0.022119925
14.81671 -0.022141232
14.81771 -0.022160355
14.81871 -0.022178264
14.81971 -0.022196276
14.82071 -0.022215374
14.82171 -0.022235722
14.82271 -0.022256628
14.82371 -0.022276941
14.82471 -0.022295675
14.82571 -0.02231254
14.82671 -0.022328117
14.82771 -0.022343569
14.82871 -0.022360067
14.82971 -0.02237819
14.83071 -0.022397614
14.83171 -0.022417241
14.83271 -0.022435717
14.83371 -0.022452061
14.83471 -0.022466145
14.83571 -0.022478750999999998
14.83671 -0.022491215
14.83771 -0.0225048
14.83871 -0.022520123
14.83971 -0.022536887000000002
14.84071 -0.022554034
14.84171 -0.02257025
14.84271 -0.02258457
14.84371 -0.022596783
14.84471 -0.02260749
14.84571 -0.02261776
14.84671 -0.022628596
14.84771 -0.022640463
14.84871 -0.022653094
14.84971 -0.022665676
14.85071 -0.022677297
14.85171 -0.022687446
14.85271 -0.022696292
14.85371 -0.022704621
14.85471 -0.022713444
14.85571 -0.022723478
14.85671 -0.022734736999999998
14.85771 -0.02274646
14.85871 -0.0227574
14.85971 -0.022766369999999998
14.86071 -0.022772775000000002
14.86171 -0.022776911
14.86271 -0.022779853
14.86371 -0.022783014
14.86471 -0.022787538
14.86571 -0.022793828999999998
14.86671 -0.022801409
14.86771 -0.022809166999999998
14.86871 -0.022815878
14.86971 -0.022820747000000002
14.87071 -0.022823717
14.87171 -0.022825414999999998
14.87271 -0.02282677
14.87371 -0.022828497
14.87471 -0.022830722
14.87571 -0.022832921
14.87671 -0.022834221999999998
14.87771 -0.022833915
14.87871 -0.022831911
14.87971 -0.022828905
14.88071 -0.022826134
14.88171 -0.022824833
14.88271 -0.022825625000000002
14.88371 -0.022828147
14.88471 -0.022831112
14.88571 -0.022832798
14.88671 -0.022831745
14.88771 -0.022827381
14.88871 -0.022820235
14.88971 -0.022811681
14.89071 -0.022803317
14.89171 -0.022796258
14.89271 -0.022790693
14.89371 -0.022785903
14.89471 -0.022780705999999998
14.89571 -0.022774118000000003
14.89671 -0.022765872
14.89771 -0.022756532
14.89871 -0.022747165
14.89971 -0.022738708
14.90071 -0.022731379
14.90171 -0.022724453999999998
14.90271 -0.022716532
14.90371 -0.022706203
14.90471 -0.022692773
14.90571 -0.022676702
14.90671 -0.022659497
14.90771 -0.022643092
14.90871 -0.022628986
14.90971 -0.02261756
14.91071 -0.022607882
14.91171 -0.022598128000000002
14.91271 -0.022586412
14.91371 -0.022571624000000002
14.91471 -0.022553893999999998
14.91571 -0.022534437
14.91671 -0.022514891
14.91771 -0.022496469
14.91871 -0.022479361
14.91971 -0.02246267
14.92071 -0.022444937
14.92171 -0.022424954
14.92271 -0.022402454999999998
14.92371 -0.022378312
14.92471 -0.022354128
14.92571 -0.02233142
14.92671 -0.022310804
14.92771 -0.022291613000000002
14.92871 -0.022272157
14.92971 -0.022250517
14.93071 -0.022225486
14.93171 -0.022197197999999998
14.93271 -0.0221671
14.93371 -0.022137292
14.93471 -0.022109515
14.93571 -0.022084321
14.93671 -0.022060800000000002
14.93771 -0.022037017
14.93871 -0.022010956
14.93971 -0.021981471
14.94071 -0.021948815
14.94171 -0.021914467
14.94271 -0.021880359
14.94371 -0.021847909000000002
14.94471 -0.021817336
14.94571 -0.021787605
14.94671 -0.021757024
14.94771 -0.021724167
14.94871 -0.021688642
14.94971 -0.021651297
14.95071 -0.021613768999999998
14.95171 -0.021577576
14.95271 -0.021543252
14.95371 -0.021509972999999998
14.95471 -0.021475877
14.95571 -0.021438955
14.95671 -0.021398066
14.95771 -0.021353563
14.95871 -0.021307221
14.95971 -0.021261473
14.96071 -0.021218318
14.96171 -0.02117843
14.96271 -0.02114089
14.96371 -0.02110366
14.96471 -0.021064551
14.96571 -0.0210222
14.96671 -0.020976597
14.96771 -0.020928915
14.96871 -0.020880766
14.96971 -0.020833302999999997
14.97071 -0.020786625
14.97171 -0.020739798
14.97271 -0.020691466999999998
14.97371 -0.020640707
14.97471 -0.020587676
14.97571 -0.020533672
14.97671 -0.020480572000000002
14.97771 -0.020429897
14.97871 -0.02038198
14.97971 -0.020335683
14.98071 -0.0202888
14.98171 -0.020238991
14.98271 -0.020184807
14.98371 -0.020126307
14.98471 -0.020064999
14.98571 -0.02000313
14.98671 -0.019942687
14.98771 -0.019884574999999998
14.98871 -0.019828363
14.98971 -0.019772667
14.99071 -0.019715943
14.99171 -0.019657276
14.99271 -0.019596747
14.99371 -0.019535242
14.99471 -0.019473811
14.99571 -0.019412956000000002
14.99671 -0.019352244
14.99771 -0.019290457
14.99871 -0.019226219000000003
14.99971 -0.019158781
15.00071 -0.019088537
15.00171 -0.019017002999999998
15.00271 -0.018946227
15.00371 -0.018877901
15.00471 -0.018812598
15.00571 -0.018749489
15.00671 -0.018686684999999998
15.00771 -0.018622029
15.00871 -0.01855399
15.00971 -0.018482214
15.01071 -0.018407537999999998
15.01171 -0.018331477
15.01271 -0.018255465999999998
15.01371 -0.018180251999999997
15.01471 -0.018105694999999998
15.01571 -0.01803105
15.01671 -0.017955538
15.01771 -0.017878876000000002
15.01871 -0.01780147
15.01971 -0.017724183
15.02071 -0.017647793
15.02171 -0.017572442
15.02271 -0.017497384
15.02371 -0.017421198
15.02471 -0.01734236
15.02571 -0.017259944
15.02671 -0.01717409
15.02771 -0.017086016000000002
15.02871 -0.016997555
15.02971 -0.016910431
15.03071 -0.016825595
15.03171 -0.016742911
15.03271 -0.016661314
15.03371 -0.016579342
15.03471 -0.016495763
15.03571 -0.016410022
15.03671 -0.016322307
15.03771 -0.016233268
15.03871 -0.016143548
15.03971 -0.016053404
15.04071 -0.015962594
15.04171 -0.015870604
15.04271 -0.015777038
15.04371 -0.015681976
15.04471 -0.015586085000000001
15.04571 -0.015490398999999998
15.04671 -0.015395871
15.04771 -0.015302904999999999
15.04871 -0.0152111
15.04971 -0.015119337
15.05071 -0.015026191
15.05171 -0.014930479
15.05271 -0.014831708
15.05371 -0.01473024
15.05471 -0.014627098000000002
15.05571 -0.014523517000000001
15.05671 -0.014420460999999999
15.05771 -0.014318292000000002
15.05871 -0.014216749999999998
15.05971 -0.014115184999999999
15.06071 -0.014012945999999998
15.06171 -0.013909697
15.06271 -0.013805530000000002
15.06371 -0.013700838000000002
15.06471 -0.013596016
15.06571 -0.013491174000000002
15.06671 -0.013386
15.06771 -0.013279861999999998
15.06871 -0.013172103
15.06971 -0.013062372000000001
15.07071 -0.012950860000000002
15.07171 -0.012838269
15.07271 -0.012725557999999998
15.07371 -0.012613546
15.07471 -0.012502553000000001
15.07571 -0.012392246999999999
15.07671 -0.012281774
15.07771 -0.012170120000000001
15.07871 -0.012056532
15.07971 -0.011940837000000001
15.08071 -0.011823488
15.08171 -0.011705347
15.08271 -0.011587278000000001
15.08371 -0.011469758
15.08471 -0.01135268
15.08571 -0.011235430999999999
15.08671 -0.01111722
15.08771 -0.010997475
15.08871 -0.010876130000000001
15.08971 -0.010753652
15.09071 -0.010630801
15.09171 -0.010508231
15.09271 -0.01038614
15.09371 -0.010264149
15.09471 -0.010141484000000001
15.09571 -0.010017376
15.09671 -0.0098914817
15.09771 -0.0097641117
15.09871 -0.009636126200000001
15.09971 -0.0095085357
15.10071 -0.0093819857
15.10171 -0.0092563801
15.10271 -0.0091308437
15.10371 -0.0090040689
15.10471 -0.0088748988
15.10571 -0.0087428729
15.10671 -0.008608475800000001
15.10771 -0.008472952300000001
15.10871 -0.0083377694
15.10971 -0.0082039762
15.11071 -0.0080717618
15.11171 -0.007940433
15.11271 -0.0078088065
15.11371 -0.007675819500000001
15.11471 -0.007541041900000001
15.11571 -0.0074048294
15.11671 -0.0072680377000000004
15.11771 -0.0071314498
15.11871 -0.0069952301
15.11971 -0.0068587142
15.12071 -0.0067206747
15.12171 -0.0065799555
15.12271 -0.0064361628999999995
15.12371 -0.0062900427999999994
15.12471 -0.006143318000000001
15.12571 -0.0059980204
15.12671 -0.0058556117
15.12771 -0.0057163134999999995
15.12871 -0.005578974
15.12971 -0.0054415541
15.13071 -0.0053020096
15.13171 -0.0051591451
15.13271 -0.0050130351
15.13371 -0.004864822
15.13471 -0.0047160116
15.13571 -0.0045676461
15.13671 -0.0044197925
15.13771 -0.0042716121
15.13871 -0.0041219708
15.13971 -0.0039702503
15.14071 -0.0038169037
15.14171 -0.0036634203
15.14271 -0.0035116693000000004
15.14371 -0.0033629301
15.14471 -0.0032171064999999997
15.14571 -0.0030725543
15.14671 -0.0029266628
15.14771 -0.002776948
15.14871 -0.0026221458
15.14971 -0.0024627769999999998
15.15071 -0.0023009006
15.15171 -0.0021391728000000002
15.15271 -0.0019796691
15.15371 -0.0018230441
15.15471 -0.0016684281999999999
15.15571 -0.001514081
15.15671 -0.0013584349
15.15771 -0.0012009643
15.15871 -0.001042415
15.15971 -0.00088427296
15.16071 -0.00072776429
15.16171 -0.0005729418299999999
15.16271 -0.00041838357
15.16371 -0.00026171629
15.16471 -0.00010074151
15.16571 6.539697799999999e-05
15.16671 0.00023561479
15.16771 0.00040720320000000004
15.16871 0.0005769498800000001
15.16971 0.00074254194
15.17071 0.00090357316
15.17171 0.001061661
15.17271 0.0012196200999999999
15.17371 0.0013801075000000002
15.17471 0.0015444162
15.17571 0.0017120115
15.17671 0.0018810157
15.17771 0.0020493590999999998
15.17871 0.0022159718
15.17971 0.0023813753
15.18071 0.0025473595
15.18171 0.0027159169
15.18271 0.0028880108999999998
15.18371 0.003062858
15.18471 0.0032381424
15.18571 0.0034110941
15.18671 0.0035799025000000004
15.18771 0.0037447302
15.18871 0.0039077866
15.18971 0.0040723811
15.19071 0.0042414013
15.19171 0.0044159653000000005
15.19271 0.0045949182
15.19371 0.004775426
15.19471 0.004954366500000001
15.19571 0.0051298179
15.19671 0.0053018954
15.19771 0.0054725326
15.19871 0.0056443459
15.19971 0.0058191894
15.20071 0.0059971637000000005
15.20171 0.0061765997
15.20271 0.0063550171
15.20371 0.006530543
15.20471 0.006703028299999999
15.20571 0.006874252
15.20671 0.0070470771
15.20771 0.0072239804
15.20871 0.00740572
15.20971 0.0075908429
15.21071 0.0077763201
15.21171 0.007959009999999999
15.21271 0.0081372142
15.21371 0.0083115381
15.21471 0.008484603299999999
15.21571 0.0086597553
15.21671 0.0088394132
15.21771 0.009023893699999999
15.21871 0.009211307
15.21971 0.009398564
15.22071 0.009582963699999999
15.22171 0.009763548600000001
15.22271 0.0099415243
15.22371 0.010119546
15.22471 0.010300257
15.22571 0.010484857
15.22671 0.01067246
15.22771 0.010860577
15.22871 0.011046486
15.22971 0.011228737
15.23071 0.01140801
15.23171 0.011586842
15.23271 0.011768345999999999
15.23371 0.011954566
15.23471 0.012145342
15.23571 0.012338281
15.23671 0.012529872999999999
15.23771 0.012717210999999999
15.23871 0.012899438999999999
15.23971 0.013078186000000002
15.24071 0.013256771
15.24171 0.013438577
15.24271 0.01362542
15.24371 0.013816737999999999
15.24471 0.014010005
15.24571 0.014202113
15.24671 0.014391005000000002
15.24771 0.014576677000000001
15.24871 0.01476107
15.24971 0.014946887999999998
15.25071 0.015136011999999999
15.25171 0.015328375
15.25271 0.015521904999999999
15.25371 0.015713599
15.25471 0.015901165999999998
15.25571 0.016084374999999998
15.25671 0.016265364
15.25771 0.016447717
15.25871 0.016634740000000002
15.25971 0.016827807
15.26071 0.017025634999999997
15.26171 0.017224846000000002
15.26271 0.017421572
15.26371 0.017613266
15.26471 0.017799831
15.26571 0.017983507
15.26671 0.018167601
15.26771 0.018354751
15.26871 0.018545637
15.26971 0.018738798
15.27071 0.01893162
15.27171 0.019121943
15.27271 0.019309396
15.27371 0.019495709
15.27471 0.019683815
15.27571 0.019876217999999998
15.27671 0.020073466
15.27771 0.020273609
15.27871 0.02047295
15.27971 0.020667765
15.28071 0.020856128999999998
15.28171 0.021038909
15.28271 0.021219406
15.28371 0.021401822
15.28471 0.021589294000000002
15.28571 0.021782512
15.28671 0.021979572
15.28771 0.022177135
15.28871 0.022372226999999998
15.28971 0.02256374
15.29071 0.022752858
15.29171 0.022942194000000003
15.29271 0.023134144000000002
15.29371 0.023329367
15.29471 0.023526247
15.29571 0.023721655
15.29671 0.023912631
15.29771 0.024098097
15.29871 0.024279658
15.29971 0.024461033
15.30071 0.024646340000000003
15.30171 0.024838097
15.30271 0.025035949999999998
15.30371 0.025236813
15.30471 0.025436329
15.30571 0.025630949000000004
15.30671 0.025819561999999997
15.30771 0.026003864999999998
15.30871 0.026187309
15.30971 0.02637321
15.31071 0.026563010999999997
15.31171 0.026755637
15.31271 0.026948247
15.31371 0.027137960000000003
15.31471 0.027323619
15.31571 0.027506606
15.31671 0.02769024
15.31771 0.027878035000000002
15.31871 0.028071759
15.31971 0.028270294
15.32071 0.028469968999999998
15.32171 0.028666242999999998
15.32271 0.028855889
[truncated: 824,222 more chars]
