# Supplementary material for: 2D Synthetic dataset of numerical simulations of long-period seismicity in a volcanic edifice and related sensitivity kernels
Source: Data Brief. 2021 Jan 25;34:106673. doi: 10.1016/j.dib.2020.106673 (PMC7841316; doi:10.1016/j.dib.2020.106673)
Supplement: Supplementary Data S1 — Supplementary Raw Research Data. This is open data under the CC BY license http://creativecommons.org/licenses/by/4.0/ [file mmc1.zip › Dataset/OUTPUT_SEISMOGRAMS/9000_3000/disp_X_homo_13000_2105_ISO7e-1Hz.semd]

-1.714286 0.0
-1.713286 0.0
-1.712286 0.0
-1.711286 0.0
-1.710286 0.0
-1.709286 0.0
-1.708286 0.0
-1.707286 -3.7316490999999996e-31
-1.706286 -5.5651376e-30
-1.705286 -4.4225789e-29
-1.704286 -2.4873511000000003e-28
-1.703286 -1.1099565e-27
-1.702286 -4.1789424e-27
-1.701286 -1.3789236e-26
-1.700286 -4.0914050999999997e-26
-1.699286 -1.1118073e-25
-1.698286 -2.8051087e-25
-1.697286 -6.6405394e-25
-1.696286 -1.4872960000000001e-24
-1.695286 -3.1727594e-24
-1.694286 -6.481899999999999e-24
-1.693286 -1.2740026e-23
-1.692286 -2.4182664e-23
-1.691286 -4.4475125e-23
-1.690286 -7.9473383e-23
-1.689286 -1.3831392e-22
-1.688286 -2.3494313e-22
-1.687286 -3.9022255e-22
-1.686286 -6.3477547e-22
-1.685286 -1.0127707e-21
-1.684286 -1.5868714999999999e-21
-1.683286 -2.4446097e-21
-1.682286 -3.7064737e-21
-1.681286 -5.5360239e-21
-1.680286 -8.152371299999999e-21
-1.679286 -1.184535e-20
-1.678286 -1.6993729e-20
-1.677286 -2.4086758e-20
-1.676286 -3.3749325000000003e-20
-1.675286 -4.6770879000000004e-20
-1.674286 -6.4138249e-20
-1.673286 -8.707223e-20
-1.672286 -1.1706777999999999e-19
-1.671286 -1.5593724e-19
-1.670286 -2.0585593e-19
-1.669286 -2.6940905e-19
-1.668286 -3.4963830000000002e-19
-1.667286 -4.5008658e-19
-1.666286 -5.7483834e-19
-1.665286 -7.2855257e-19
-1.664286 -9.164855e-19
-1.663286 -1.1444986000000001e-18
-1.662286 -1.4190479e-18
-1.661286 -1.7471484e-18
-1.660286 -2.1363106000000002e-18
-1.659286 -2.5944390999999997e-18
-1.658286 -3.1296912e-18
-1.657286 -3.7502837e-18
-1.656286 -4.4642469e-18
-1.655286 -5.2791119e-18
-1.654286 -6.2015294e-18
-1.653286 -7.2368106e-18
-1.652286 -8.3883869e-18
-1.651286 -9.657173399999999e-18
-1.650286 -1.1040853e-17
-1.649286 -1.2533044000000001e-17
-1.648286 -1.4122391e-17
-1.647286 -1.5791546e-17
-1.646286 -1.7516054e-17
-1.645286 -1.9263156e-17
-1.644286 -2.0990508e-17
-1.643286 -2.2644827000000002e-17
-1.642286 -2.4160493000000002e-17
-1.641286 -2.5458086e-17
-1.640286 -2.6442956e-17
-1.639286 -2.7003751e-17
-1.638286 -2.7011019e-17
-1.637286 -2.6315885000000003e-17
-1.636286 -2.4748792e-17
-1.635286 -2.2118468e-17
-1.634286 -1.8211018e-17
-1.633286 -1.278928e-17
-1.632286 -5.5924802e-18
-1.631286 3.66378e-18
-1.630286 1.5287188e-17
-1.629286 2.9607909e-17
-1.628286 4.6977288e-17
-1.627286 6.776602699999999e-17
-1.626286 9.236181900000001e-17
-1.625286 1.211663e-16
-1.624286 1.5459139e-16
-1.623286 1.9305498e-16
-1.622286 2.3697577e-16
-1.621286 2.8676755e-16
-1.620286 3.428327e-16
-1.619286 4.0555478000000003e-16
-1.618286 4.7529074e-16
-1.617286 5.523621400000001e-16
-1.616286 6.3704575e-16
-1.615286 7.2956387e-16
-1.614286 8.300733500000001e-16
-1.613286 9.3865511e-16
-1.612286 1.0553025e-15
-1.611286 1.1799094e-15
-1.610286 1.3122588e-15
-1.609286 1.4520105e-15
-1.608286 1.5986893e-15
-1.607286 1.7516732000000001e-15
-1.606286 1.9101825e-15
-1.605286 2.0732680000000002e-15
-1.604286 2.2398019e-15
-1.603286 2.4084677e-15
-1.602286 2.5777521999999997e-15
-1.601286 2.745938e-15
-1.600286 2.9110984000000002e-15
-1.599286 3.0710923000000003e-15
-1.598286 3.2235619e-15
-1.597286 3.3659328999999997e-15
-1.596286 3.4954141e-15
-1.595286 3.6090026e-15
-1.594286 3.7034891e-15
-1.593286 3.7754651e-15
-1.592286 3.8213352e-15
-1.591286 3.8373306e-15
-1.590286 3.819523e-15
-1.589286 3.763848099999999e-15
-1.588286 3.6661227e-15
-1.587286 3.5220725e-15
-1.586286 3.3273588e-15
-1.585286 3.0776098e-15
-1.584286 2.7684517e-15
-1.583286 2.3955476e-15
-1.582286 1.9546334e-15
-1.581286 1.4415616e-15
-1.580286 8.5234287e-16
-1.579286 1.8319184000000001e-16
-1.578286 -5.6942431e-16
-1.577286 -1.4087384e-15
-1.576286 -2.3376306e-15
-1.575286 -3.3585789e-15
-1.574286 -4.4736048e-15
-1.573286 -5.6842211e-15
-1.572286 -6.9913808e-15
-1.571286 -8.3954207e-15
-1.570286 -9.896014999999999e-15
-1.569286 -1.149212e-14
-1.568286 -1.318193e-14
-1.567286 -1.4962826e-14
-1.566286 -1.6831339e-14
-1.565286 -1.8783103e-14
-1.564286 -2.0812822e-14
-1.563286 -2.2914242000000003e-14
-1.562286 -2.5080111e-14
-1.561286 -2.7302171999999998e-14
-1.560286 -2.9571143e-14
-1.559286 -3.1876698e-14
-1.558286 -3.4207473e-14
-1.557286 -3.655107e-14
-1.556286 -3.8894064e-14
-1.555286 -4.1222031e-14
-1.554286 -4.3519565999999996e-14
-1.553286 -4.577032e-14
-1.552286 -4.7957057000000004e-14
-1.551286 -5.0061691e-14
-1.550286 -5.2065363e-14
-1.549286 -5.3948497000000005e-14
-1.548286 -5.5690902e-14
-1.547286 -5.7271826e-14
-1.546286 -5.8670092e-14
-1.545286 -5.9864165e-14
-1.544286 -6.0832297e-14
-1.543286 -6.1552624e-14
-1.542286 -6.2003288e-14
-1.541286 -6.216259400000001e-14
-1.540286 -6.2009117e-14
-1.539286 -6.1521861e-14
-1.538286 -6.0680413e-14
-1.537286 -5.946503800000001e-14
-1.536286 -5.785689800000001e-14
-1.535286 -5.5838159e-14
-1.534286 -5.3392133999999995e-14
-1.533286 -5.0503471e-14
-1.532286 -4.7158252e-14
-1.531286 -4.3344169e-14
-1.530286 -3.9050633e-14
-1.529286 -3.4268944e-14
-1.528286 -2.8992387e-14
-1.527286 -2.3216344999999996e-14
-1.526286 -1.6938434e-14
-1.525286 -1.0158587e-14
-1.524286 -2.8791400999999997e-15
-1.523286 4.8950742e-15
-1.522286 1.3156679999999999e-14
-1.521286 2.1895687e-14
-1.520286 3.1099466e-14
-1.519286 4.0752698e-14
-1.518286 5.0837388e-14
-1.517286 6.1332856e-14
-1.516286 7.2215737e-14
-1.515286 8.3460041e-14
-1.514286 9.5037171e-14
-1.513286 1.06916e-13
-1.512286 1.1906293e-13
-1.511286 1.3144201e-13
-1.510286 1.4401497e-13
-1.509286 1.5674139e-13
-1.508286 1.6957883e-13
-1.507286 1.8248291e-13
-1.506286 1.9540752000000001e-13
-1.505286 2.0830493e-13
-1.504286 2.2112593e-13
-1.503286 2.3382008e-13
-1.502286 2.4633584000000003e-13
-1.501286 2.5862067e-13
-1.500286 2.7062142e-13
-1.499286 2.8228427999999997e-13
-1.498286 2.9355509e-13
-1.497286 3.0437951e-13
-1.496286 3.1470323e-13
-1.495286 3.2447206e-13
-1.494286 3.3363216999999996e-13
-1.493286 3.4213029e-13
-1.492286 3.4991376e-13
-1.491286 3.5693083e-13
-1.490286 3.6313077e-13
-1.489286 3.6846378000000003e-13
-1.488286 3.7288152e-13
-1.487286 3.7633690999999995e-13
-1.486286 3.7878437e-13
-1.485286 3.8017998e-13
-1.484286 3.8048131e-13
-1.483286 3.7964787e-13
-1.482286 3.7764086999999995e-13
-1.481286 3.7442341999999995e-13
-1.480286 3.6996057e-13
-1.479286 3.6421934000000003e-13
-1.478286 3.5716876e-13
-1.477286 3.4877994e-13
-1.476286 3.39026e-13
-1.475286 3.2788226e-13
-1.474286 3.153261e-13
-1.473286 3.0133716e-13
-1.472286 2.8589723e-13
-1.471286 2.6899043e-13
-1.470286 2.5060308e-13
-1.469286 2.3072394e-13
-1.468286 2.0934424e-13
-1.467286 1.8645764e-13
-1.466286 1.6206052999999999e-13
-1.465286 1.3615198e-13
-1.464286 1.0873393999999999e-13
-1.463286 7.9811436e-14
-1.462286 4.9392650999999994e-14
-1.461286 1.7489217e-14
-1.460286 -1.5883641e-14
-1.459286 -5.0706849000000005e-14
-1.458286 -8.6957223e-14
-1.457286 -1.2460718000000001e-13
-1.456286 -1.6362442e-13
-1.455286 -2.0397172e-13
-1.454286 -2.4560648e-13
-1.453286 -2.8848041e-13
-1.452286 -3.3253925000000004e-13
-1.451286 -3.7772231e-13
-1.450286 -4.2396221999999997e-13
-1.449286 -4.7118448e-13
-1.448286 -5.1930722e-13
-1.447286 -5.6824057e-13
-1.446286 -6.178868199999999e-13
-1.445286 -6.6813955e-13
-1.444286 -7.1888389e-13
-1.443286 -7.699958099999999e-13
-1.442286 -8.2134227e-13
-1.441286 -8.727808e-13
-1.440286 -9.241597e-13
-1.439286 -9.7531744e-13
-1.438286 -1.0260835e-12
-1.437286 -1.0762776e-12
-1.436286 -1.1257103e-12
-1.435286 -1.1741833e-12
-1.434286 -1.2214894e-12
-1.433286 -1.2674135e-12
-1.432286 -1.3117325000000001e-12
-1.431286 -1.354216e-12
-1.430286 -1.3946275e-12
-1.429286 -1.4327246e-12
-1.428286 -1.4682601e-12
-1.427286 -1.5009832e-12
-1.426286 -1.5306405000000001e-12
-1.425286 -1.556977e-12
-1.424286 -1.5797373e-12
-1.423286 -1.5986677999999998e-12
-1.422286 -1.6135171e-12
-1.421286 -1.6240381e-12
-1.420286 -1.6299897e-12
-1.419286 -1.631138e-12
-1.418286 -1.6272587000000001e-12
-1.417286 -1.6181382e-12
-1.416286 -1.6035758000000001e-12
-1.415286 -1.5833856e-12
-1.414286 -1.5573976e-12
-1.413286 -1.5254608000000001e-12
-1.412286 -1.4874434000000001e-12
-1.411286 -1.4432361e-12
-1.410286 -1.3927526e-12
-1.409286 -1.3359317e-12
-1.408286 -1.272739e-12
-1.407286 -1.2031679e-12
-1.406286 -1.1272414e-12
-1.405286 -1.0450127e-12
-1.404286 -9.5656659e-13
-1.403286 -8.6202035e-13
-1.402286 -7.615242899999999e-13
-1.401286 -6.5526215e-13
-1.400286 -5.434516800000001e-13
-1.399286 -4.2634434e-13
-1.398286 -3.0422546e-13
-1.397286 -1.7741376e-13
-1.396286 -4.6260768e-14
-1.395286 8.8849976e-14
-1.394286 2.2750416e-13
-1.393286 3.6925790999999997e-13
-1.392286 5.1363925e-13
-1.391286 6.601500800000001e-13
-1.390286 8.0826798e-13
-1.389286 9.574486000000001e-13
-1.388286 1.107128e-12
-1.387286 1.2567253e-12
-1.386286 1.4056453e-12
-1.385286 1.5532821e-12
-1.384286 1.6990211999999998e-12
-1.383286 1.8422435999999997e-12
-1.382286 1.9823286999999998e-12
-1.381286 2.1186581e-12
-1.380286 2.2506184e-12
-1.379286 2.3776052e-12
-1.378286 2.4990269000000003e-12
-1.377286 2.6143077000000003e-12
-1.376286 2.7228909e-12
-1.375286 2.824243e-12
-1.374286 2.9178564e-12
-1.373286 3.0032529e-12
-1.372286 3.0799858999999997e-12
-1.371286 3.1476448999999997e-12
-1.370286 3.2058566999999995e-12
-1.369286 3.2542876999999997e-12
-1.368286 3.2926478e-12
-1.367286 3.32069e-12
-1.366286 3.3382138e-12
-1.365286 3.3450663e-12
-1.364286 3.3411428e-12
-1.363286 3.3263878e-12
-1.362286 3.3007952e-12
-1.361286 3.2644098e-12
-1.360286 3.2173249e-12
-1.359286 3.1596833e-12
-1.358286 3.0916769999999995e-12
-1.357286 3.0135449999999998e-12
-1.356286 2.9255722e-12
-1.355286 2.828088e-12
-1.354286 2.7214647000000003e-12
-1.353286 2.6061151e-12
-1.352286 2.4824892e-12
-1.351286 2.3510737999999998e-12
-1.350286 2.2123875e-12
-1.349286 2.0669794000000002e-12
-1.348286 1.9154254e-12
-1.347286 1.7583257e-12
-1.346286 1.5963005e-12
-1.345286 1.429988e-12
-1.344286 1.2600404e-12
-1.343286 1.087121e-12
-1.342286 9.1190076e-13
-1.341286 7.350556200000001e-13
-1.340286 5.5726285e-13
-1.339286 3.7919874e-13
-1.338286 2.0153503999999998e-13
-1.337286 2.4936848000000002e-14
-1.336286 -1.4994004e-13
-1.335286 -3.2245176e-13
-1.334286 -4.91968e-13
-1.333286 -6.5787482e-13
-1.332286 -8.1957578e-13
-1.331286 -9.764936300000001e-13
-1.330286 -1.128072e-12
-1.329286 -1.2737766e-12
-1.328286 -1.4130957e-12
-1.327286 -1.5455419e-12
-1.326286 -1.6706519e-12
-1.325286 -1.7879880000000002e-12
-1.324286 -1.8971376e-12
-1.323286 -1.9977140000000003e-12
-1.322286 -2.0893567e-12
-1.321286 -2.1717313e-12
-1.320286 -2.2445291000000002e-12
-1.319286 -2.3074678e-12
-1.318286 -2.3602919e-12
-1.317286 -2.4027709e-12
-1.316286 -2.4347014999999998e-12
-1.315286 -2.4559061e-12
-1.314286 -2.4662334999999997e-12
-1.313286 -2.4655596e-12
-1.312286 -2.453786e-12
-1.311286 -2.4308423e-12
-1.310286 -2.3966854999999998e-12
-1.309286 -2.3513008e-12
-1.308286 -2.2947027000000003e-12
-1.307286 -2.2269347e-12
-1.306286 -2.148071e-12
-1.305286 -2.0582182000000003e-12
-1.304286 -1.9575152e-12
-1.303286 -1.8461342e-12
-1.302286 -1.7242836e-12
-1.301286 -1.5922080000000002e-12
-1.300286 -1.4501892000000002e-12
-1.299286 -1.2985479e-12
-1.298286 -1.1376460999999999e-12
-1.297286 -9.67886e-13
-1.296286 -7.8971296e-13
-1.295286 -6.0361571e-13
-1.294286 -4.1012687e-13
-1.293286 -2.0982399e-13
-1.292286 -3.3297738999999998e-15
-1.291286 2.0868774000000002e-13
-1.290286 4.2551573e-13
-1.289286 6.4639697e-13
-1.288286 8.705298099999999e-13
-1.287286 1.0970709999999999e-12
-1.286286 1.3251361e-12
-1.285286 1.5538019999999998e-12
-1.284286 1.7821085000000001e-12
-1.283286 2.0090622e-12
-1.282286 2.2336394e-12
-1.281286 2.4547887e-12
-1.280286 2.6714367e-12
-1.279286 2.8824911000000004e-12
-1.278286 3.0868459e-12
-1.277286 3.2833867000000003e-12
-1.276286 3.4709947000000002e-12
-1.275286 3.648554799999999e-12
-1.274286 3.8149591e-12
-1.273286 3.9691141e-12
-1.272286 4.1099458e-12
-1.271286 4.2364075e-12
-1.270286 4.3474847e-12
-1.269286 4.4422016e-12
-1.268286 4.5196262e-12
-1.267286 4.5788785e-12
-1.266286 4.6191336e-12
-1.265286 4.6396276999999996e-12
-1.264286 4.639665e-12
-1.263286 4.6186178999999996e-12
-1.262286 4.5759359e-12
-1.261286 4.5111466999999995e-12
-1.260286 4.4238589e-12
-1.259286 4.3137657e-12
-1.258286 4.1806443e-12
-1.257286 4.0243609e-12
-1.256286 3.8448669000000006e-12
-1.255286 3.642203e-12
-1.254286 3.4164945000000003e-12
-1.253286 3.1679524000000002e-12
-1.252286 2.8968688999999997e-12
-1.251286 2.603618e-12
-1.250286 2.2886478e-12
-1.249286 1.9524804e-12
-1.248286 1.5957053999999998e-12
-1.247286 1.2189755e-12
-1.246286 8.2300169e-13
-1.245286 4.0854707000000005e-13
-1.244286 -2.3578756e-14
-1.243286 -4.7252419e-13
-1.242286 -9.374037399999999e-13
-1.241286 -1.4173021999999999e-12
-1.240286 -1.9112810999999997e-12
-1.239286 -2.4183836e-12
-1.238286 -2.9376404000000002e-12
-1.237286 -3.4680744000000003e-12
-1.236286 -4.008704e-12
-1.235286 -4.558548700000001e-12
-1.234286 -5.1166309e-12
-1.233286 -5.681978e-12
-1.232286 -6.2536259999999996e-12
-1.231286 -6.8306179999999995e-12
-1.230286 -7.4120065e-12
-1.229286 -7.9968516e-12
-1.228286 -8.5842202e-12
-1.227286 -9.1731818e-12
-1.226286 -9.7628069e-12
-1.225286 -1.0352164e-11
-1.224286 -1.0940312e-11
-1.223286 -1.1526298e-11
-1.222286 -1.2109148999999999e-11
-1.221286 -1.2687864999999999e-11
-1.220286 -1.3261418e-11
-1.219286 -1.3828734000000002e-11
-1.218286 -1.4388698e-11
-1.217286 -1.4940135e-11
-1.216286 -1.5481813e-11
-1.215286 -1.6012427e-11
-1.214286 -1.6530603e-11
-1.213286 -1.7034876e-11
-1.212286 -1.7523705e-11
-1.211286 -1.7995449e-11
-1.210286 -1.8448378e-11
-1.209286 -1.888066e-11
-1.208286 -1.9290368e-11
-1.207286 -1.9675475000000002e-11
-1.206286 -2.0033861e-11
-1.205286 -2.0363306e-11
-1.204286 -2.0661511e-11
-1.203286 -2.092609e-11
-1.202286 -2.1154583e-11
-1.201286 -2.1344474000000002e-11
-1.200286 -2.1493193e-11
-1.199286 -2.1598134e-11
-1.198286 -2.1656671e-11
-1.197286 -2.1666179e-11
-1.196286 -2.1624042e-11
-1.195286 -2.1527688e-11
-1.194286 -2.1374597e-11
-1.193286 -2.1162338e-11
-1.192286 -2.0888577e-11
-1.191286 -2.0551116e-11
-1.190286 -2.0147908999999998e-11
-1.189286 -1.967709e-11
-1.188286 -1.9137003e-11
-1.187286 -1.8526218e-11
-1.186286 -1.7843564e-11
-1.185286 -1.7088147e-11
-1.184286 -1.6259382000000003e-11
-1.183286 -1.5356999000000002e-11
-1.182286 -1.4381078999999999e-11
-1.181286 -1.333206e-11
-1.180286 -1.2210759e-11
-1.179286 -1.1018386e-11
-1.178286 -9.756547e-12
-1.177286 -8.4272589e-12
-1.176286 -7.032950499999999e-12
-1.175286 -5.576464800000001e-12
-1.174286 -4.0610564e-12
-1.173286 -2.4903848e-12
-1.172286 -8.685065900000001e-13
-1.171286 8.0013782e-13
-1.170286 2.510743e-12
-1.169286 4.2581556e-12
-1.168286 6.0369006999999994e-12
-1.167286 7.8412076e-12
-1.166286 9.6650396e-12
-1.165286 1.1502129999999999e-11
-1.164286 1.3346015000000001e-11
-1.163286 1.5190075e-11
-1.162286 1.7027574e-11
-1.161286 1.8851708000000002e-11
-1.160286 2.0655638e-11
-1.159286 2.243255e-11
-1.158286 2.4175689e-11
-1.157286 2.5878415e-11
-1.156286 2.7534243999999998e-11
-1.155286 2.9136898e-11
-1.154286 3.0680352e-11
-1.153286 3.2158873000000004e-11
-1.152286 3.3567065e-11
-1.151286 3.4899912e-11
-1.150286 3.6152811e-11
-1.149286 3.7321604999999996e-11
-1.148286 3.840262e-11
-1.147286 3.9392697e-11
-1.146286 4.0289197e-11
-1.145286 4.109004e-11
-1.144286 4.1793706e-11
-1.143286 4.2399252e-11
-1.142286 4.2906317000000004e-11
-1.141286 4.3315118e-11
-1.140286 4.362645e-11
-1.139286 4.3841675e-11
-1.138286 4.3962709e-11
-1.137286 4.3991996000000003e-11
-1.136286 4.3932495e-11
-1.135286 4.3787643e-11
-1.134286 4.3561332e-11
-1.133286 4.3257861e-11
-1.132286 4.2881912e-11
-1.131286 4.2438486999999997e-11
-1.130286 4.1932888e-11
-1.129286 4.137065e-11
-1.128286 4.0757501999999996e-11
-1.127286 4.0099312e-11
-1.126286 3.940204e-11
-1.125286 3.8671689e-11
-1.124286 3.7914238e-11
-1.123286 3.7135615999999997e-11
-1.122286 3.6341635999999995e-11
-1.121286 3.5537954e-11
-1.120286 3.4730017999999997e-11
-1.119286 3.3923035e-11
-1.118286 3.3121924000000003e-11
-1.117286 3.2331283000000004e-11
-1.116286 3.1555355e-11
-1.115286 3.0797996e-11
-1.114286 3.0062663e-11
-1.113286 2.9352375e-11
-1.112286 2.8669718e-11
-1.111286 2.8016806e-11
-1.110286 2.7395306e-11
-1.109286 2.6806411e-11
-1.108286 2.6250849000000002e-11
-1.107286 2.5728901000000003e-11
-1.106286 2.5240392e-11
-1.105286 2.478471e-11
-1.104286 2.4360838000000003e-11
-1.103286 2.3967349e-11
-1.102286 2.3602451999999998e-11
-1.101286 2.3264002e-11
-1.100286 2.2949543e-11
-1.099286 2.2656318e-11
-1.098286 2.2381311e-11
-1.097286 2.2121278e-11
-1.096286 2.1872769e-11
-1.095286 2.1632175e-11
-1.094286 2.1395734e-11
-1.093286 2.1159585999999998e-11
-1.092286 2.0919784e-11
-1.091286 2.0672322e-11
-1.090286 2.0413159e-11
-1.089286 2.0138253e-11
-1.088286 1.9843555e-11
-1.087286 1.9525049e-11
-1.086286 1.9178749e-11
-1.085286 1.880072e-11
-1.084286 1.8387081e-11
-1.083286 1.7934008e-11
-1.082286 1.7437739e-11
-1.081286 1.6894572e-11
-1.080286 1.6300864e-11
-1.079286 1.5653025e-11
-1.078286 1.4947512e-11
-1.077286 1.4180818e-11
-1.076286 1.3349468000000001e-11
-1.075286 1.2450009e-11
-1.074286 1.1478995999999999e-11
-1.073286 1.043299e-11
-1.072286 9.3085431e-12
-1.071286 8.102198099999999e-12
-1.070286 6.810481e-12
-1.069286 5.4298995999999995e-12
-1.068286 3.9569395e-12
-1.067286 2.3880776e-12
-1.066286 7.1977641e-13
-1.065286 -1.0514923e-12
-1.064286 -2.9292395e-12
-1.063286 -4.9169365e-12
-1.062286 -7.0179919e-12
-1.061286 -9.2357213e-12
-1.060286 -1.1573315000000001e-11
-1.059286 -1.4033797999999999e-11
-1.058286 -1.6619989e-11
-1.057286 -1.9334451e-11
-1.056286 -2.2179447e-11
-1.055286 -2.5156873e-11
-1.054286 -2.8268221999999998e-11
-1.053286 -3.1514494e-11
-1.052286 -3.4896164e-11
-1.051286 -3.8413107e-11
-1.050286 -4.2064529e-11
-1.049286 -4.5848915e-11
-1.048286 -4.9763958e-11
-1.047286 -5.3806514e-11
-1.046286 -5.7972529e-11
-1.045286 -6.2256992e-11
-1.044286 -6.6653887e-11
-1.043286 -7.1156172e-11
-1.042286 -7.575571e-11
-1.041286 -8.0443248e-11
-1.040286 -8.5208419e-11
-1.039286 -9.0039722e-11
-1.038286 -9.4924502e-11
-1.037286 -9.984898100000001e-11
-1.036286 -1.0479827999999999e-10
-1.035286 -1.0975641e-10
-1.034286 -1.1470639e-10
-1.033286 -1.1963021e-10
-1.032286 -1.2450896e-10
-1.031286 -1.293229e-10
-1.030286 -1.3405152000000002e-10
-1.029286 -1.3867365e-10
-1.028286 -1.4316758e-10
-1.027286 -1.4751119000000002e-10
-1.026286 -1.5168203e-10
-1.025286 -1.5565749999999999e-10
-1.024286 -1.5941497e-10
-1.023286 -1.6293196e-10
-1.022286 -1.6618626e-10
-1.021286 -1.6915611e-10
-1.020286 -1.7182031999999999e-10
-1.019286 -1.741585e-10
-1.018286 -1.7615117e-10
-1.017286 -1.7777994e-10
-1.016286 -1.7902763e-10
-1.015286 -1.7987846e-10
-1.014286 -1.8031821e-10
-1.013286 -1.8033425e-10
-1.012286 -1.7991582e-10
-1.011286 -1.7905397e-10
-1.010286 -1.7774185e-10
-1.009286 -1.759746e-10
-1.008286 -1.7374959e-10
-1.007286 -1.7106638000000001e-10
-1.006286 -1.6792681000000002e-10
-1.005286 -1.6433495e-10
-1.004286 -1.6029723000000002e-10
-1.003286 -1.5582228e-10
-1.002286 -1.5092104000000001e-10
-1.001286 -1.4560662e-10
-1.000286 -1.3989422e-10
-0.9992857 -1.3380114e-10
-0.9982857 -1.2734659000000001e-10
-0.9972857 -1.2055162e-10
-0.9962857 -1.1343893e-10
-0.9952857 -1.0603283e-10
-0.9942857 -9.835893999999999e-11
-0.9932857 -9.0444113e-11
-0.9922857 -8.2316239e-11
-0.9912857 -7.400401400000001e-11
-0.9902857 -6.5536774e-11
-0.9892857 -5.6944282e-11
-0.9882857 -4.8256511e-11
-0.9872857 -3.9503448e-11
-0.9862857 -3.0714876e-11
-0.9852857 -2.1920172e-11
-0.9842857 -1.3148093e-11
-0.9832857 -4.426605e-12
-0.9822857 4.2173286e-12
-0.9812857 1.2757915000000001e-11
-0.9802857 2.1170698e-11
-0.9792857 2.9432717e-11
-0.9782857 3.7522643e-11
-0.9772857 4.5420904e-11
-0.9762857 5.3109784e-11
-0.9752857 6.0573541e-11
-0.9742857 6.7798425e-11
-0.9732857 7.4772789e-11
-0.9722857 8.1487079e-11
-0.9712857 8.793387e-11
-0.9702857 9.410786e-11
-0.9692857 1.0000583e-10
-0.9682857 1.0562663e-10
-0.9672857 1.1097108e-10
-0.9662857 1.1604193e-10
-0.9652857 1.2084375e-10
-0.9642857 1.2538281e-10
-0.9632857 1.2966698000000002e-10
-0.9622857 1.3370560000000002e-10
-0.9612857 1.3750931e-10
-0.9602857 1.4108993e-10
-0.9592857 1.4446027e-10
-0.9582857 1.4763401e-10
-0.9572857 1.5062546e-10
-0.9562857 1.534495e-10
-0.9552857 1.5612129e-10
-0.9542857 1.5865618999999998e-10
-0.9532857 1.610696e-10
-0.9522857 1.6337673e-10
-0.9512857 1.6559256e-10
-0.9502857 1.6773159e-10
-0.9492857 1.6980777e-10
-0.9482857 1.7183438e-10
-0.9472857 1.7382393e-10
-0.9462857 1.7578802999999998e-10
-0.9452857 1.7773734000000001e-10
-0.9442857 1.7968149000000001e-10
-0.9432857 1.8162903999999999e-10
-0.9422857 1.8358743e-10
-0.9412857 1.8556296e-10
-0.9402857 1.875608e-10
-0.9392857 1.8958494e-10
-0.9382857 1.9163825999999997e-10
-0.9372857 1.9372258e-10
-0.9362857 1.9583855e-10
-0.9352857 1.979859e-10
-0.9342857 2.0016337e-10
-0.9332857 2.0236881e-10
-0.9322857 2.0459921e-10
-0.9312857 2.0685083e-10
-0.9302857 2.0911929000000001e-10
-0.9292857 2.1139953999999998e-10
-0.9282857 2.1368606000000001e-10
-0.9272857 2.1597280999999999e-10
-0.9262857 2.1825345e-10
-0.9252857 2.2052128e-10
-0.9242857 2.2276939e-10
-0.9232857 2.2499061999999999e-10
-0.9222857 2.2717771999999999e-10
-0.9212857 2.2932326999999998e-10
-0.9202857 2.3141977e-10
-0.9192857 2.3345971e-10
-0.9182857 2.3543552e-10
-0.9172857 2.3733949e-10
-0.9162857 2.391639e-10
-0.9152857 2.4090098e-10
-0.9142857 2.4254279e-10
-0.9132857 2.4408123e-10
-0.9122857 2.4550802000000003e-10
-0.9112857 2.4681463e-10
-0.9102857 2.4799221e-10
-0.9092857 2.4903151999999996e-10
-0.9082857 2.4992298e-10
-0.9072857 2.5065635e-10
-0.9062857 2.5122096e-10
-0.9052857 2.5160549e-10
-0.9042857 2.5179793000000003e-10
-0.9032857 2.5178557e-10
-0.9022857 2.5155488e-10
-0.9012857 2.5109156999999997e-10
-0.9002857 2.5038053e-10
-0.8992857 2.4940581e-10
-0.8982857 2.4815065e-10
-0.8972857 2.4659751e-10
-0.8962857 2.4472809e-10
-0.8952857 2.4252334e-10
-0.8942857 2.3996358e-10
-0.8932857 2.3702868999999996e-10
-0.8922857 2.3369802e-10
-0.8912857 2.2995066999999998e-10
-0.8902857 2.2576558999999999e-10
-0.8892857 2.2112167e-10
-0.8882857 2.1599814e-10
-0.8872857 2.1037449000000001e-10
-0.8862857 2.0423088000000002e-10
-0.8852857 1.9754823e-10
-0.8842857 1.9030858000000002e-10
-0.8832857 1.8249520999999998e-10
-0.8822857 1.7409296999999999e-10
-0.8812857 1.6508845999999999e-10
-0.8802857 1.5547036e-10
-0.8792857 1.4522959e-10
-0.8782857 1.3435958e-10
-0.8772857 1.2285655e-10
-0.8762857 1.1071966e-10
-0.8752857 9.795122599999999e-11
-0.8742857 8.4556965e-11
-0.8732857 7.0546092e-11
-0.8722857 5.5931518e-11
-0.8712857 4.0729922e-11
-0.8702857 2.4961892999999998e-11
-0.8692857 8.6519435e-12
-0.8682857 -8.1714305e-12
-0.8672857 -2.5475769000000002e-11
-0.8662857 -4.3224677e-11
-0.8652857 -6.137791000000001e-11
-0.8642857 -7.9891475e-11
-0.8632857 -9.871777900000001e-11
-0.8622857 -1.1780583e-10
-0.8612857 -1.3710145e-10
-0.8602857 -1.565475e-10
-0.8592857 -1.760842e-10
-0.8582857 -1.9564946000000002e-10
-0.8572857 -2.1517922000000002e-10
-0.8562857 -2.3460778e-10
-0.8552857 -2.5386826000000003e-10
-0.8542857 -2.7289301e-10
-0.8532857 -2.9161402e-10
-0.8522857 -3.0996345e-10
-0.8512857 -3.2787395e-10
-0.8502857 -3.4527934e-10
-0.8492857 -3.6211487e-10
-0.8482857 -3.7831786e-10
-0.8472857 -3.9382798e-10
-0.8462857 -4.0858796e-10
-0.8452857 -4.2254377e-10
-0.8442857 -4.3564514e-10
-0.8432857 -4.4784609999999996e-10
-0.8422857 -4.5910506000000005e-10
-0.8412857 -4.6938538e-10
-0.8402857 -4.7865548e-10
-0.8392857 -4.868893500000001e-10
-0.8382857 -4.9406651e-10
-0.8372857 -5.001722999999999e-10
-0.8362857 -5.0519814e-10
-0.8352857 -5.0914134e-10
-0.8342857 -5.120053300000001e-10
-0.8332857 -5.137996799999999e-10
-0.8322857 -5.1453993e-10
-0.8312857 -5.1424741e-10
-0.8302857 -5.1294932e-10
-0.8292857 -5.1067835e-10
-0.8282857 -5.0747241e-10
-0.8272857 -5.0337443e-10
-0.8262857 -4.9843207e-10
-0.8252857 -4.9269725e-10
-0.8242857 -4.8622564e-10
-0.8232857 -4.790765e-10
-0.8222857 -4.7131197e-10
-0.8212857 -4.6299679e-10
-0.8202857 -4.5419762e-10
-0.8192857 -4.4498250999999996e-10
-0.8182857 -4.3542061999999995e-10
-0.8172857 -4.2558145e-10
-0.8162857 -4.1553435999999994e-10
-0.8152857 -4.0534810999999996e-10
-0.8142857 -3.950903e-10
-0.8132857 -3.8482689e-10
-0.8122857 -3.7462173e-10
-0.8112857 -3.6453601e-10
-0.8102857 -3.5462801999999996e-10
-0.8092857 -3.4495258e-10
-0.8082857 -3.355607e-10
-0.8072857 -3.2649937e-10
-0.8062857 -3.178111e-10
-0.8052857 -3.0953384e-10
-0.8042857 -3.017007e-10
-0.8032857 -2.943397e-10
-0.8022857 -2.8747384e-10
-0.8012857 -2.8112087e-10
-0.8002857 -2.7529337e-10
-0.7992857 -2.6999866999999997e-10
-0.7982857 -2.65239e-10
-0.7972857 -2.610115e-10
-0.7962857 -2.5730845e-10
-0.7952857 -2.5411739e-10
-0.7942857 -2.514213e-10
-0.7932857 -2.4919893e-10
-0.7922857 -2.4742495e-10
-0.7912857 -2.4607034999999997e-10
-0.7902857 -2.4510268e-10
-0.7892857 -2.4448638e-10
-0.7882857 -2.441831e-10
-0.7872857 -2.4415214e-10
-0.7862857 -2.443507e-10
-0.7852857 -2.4473427e-10
-0.7842857 -2.4525691999999997e-10
-0.7832857 -2.4587181e-10
-0.7822857 -2.4653129000000003e-10
-0.7812857 -2.4718741e-10
-0.7802857 -2.4779213e-10
-0.7792857 -2.4829758e-10
-0.7782857 -2.4865641e-10
-0.7772857 -2.4882199e-10
-0.7762857 -2.4874861e-10
-0.7752857 -2.4839167e-10
-0.7742857 -2.4770795e-10
-0.7732857 -2.4665558e-10
-0.7722857 -2.4519429e-10
-0.7712857 -2.4328545e-10
-0.7702857 -2.4089214e-10
-0.7692857 -2.3797923e-10
-0.7682857 -2.3451332e-10
-0.7672857 -2.3046287000000001e-10
-0.7662857 -2.2579809e-10
-0.7652857 -2.204909e-10
-0.7642857 -2.1451495000000002e-10
-0.7632857 -2.0784555e-10
-0.7622857 -2.0045957000000002e-10
-0.7612857 -1.9233549e-10
-0.7602857 -1.8345319000000002e-10
-0.7592857 -1.7379392e-10
-0.7582857 -1.6334038000000001e-10
-0.7572857 -1.5207649e-10
-0.7562857 -1.3998741e-10
-0.7552857 -1.2705958999999998e-10
-0.7542857 -1.1328061999999999e-10
-0.7532857 -9.8639326e-11
-0.7522857 -8.3125748e-11
-0.7512857 -6.6731153e-11
-0.7502857 -4.9448146000000004e-11
-0.7492857 -3.1270695e-11
-0.7482857 -1.2194231999999999e-11
-0.7472857 7.7842219e-12
-0.7462857 2.8665940000000002e-11
-0.7452857 5.0450333999999997e-11
-0.7442857 7.3134809e-11
-0.7432857 9.6714553e-11
-0.7422857 1.2118238e-10
-0.7412857 1.4652854000000002e-10
-0.7402857 1.7274045e-10
-0.7392857 1.9980259e-10
-0.7382857 2.2769616e-10
-0.7372857 2.56399e-10
-0.7362857 2.8588533e-10
-0.7352857 3.1612553e-10
-0.7342857 3.4708601e-10
-0.7332857 3.7872904000000006e-10
-0.7322857 4.1101259e-10
-0.7312857 4.4389018999999997e-10
-0.7302857 4.7731103e-10
-0.7292857 5.112195000000001e-10
-0.7282857 5.455555699999999e-10
-0.7272857 5.8025459e-10
-0.7262857 6.1524726e-10
-0.7252857 6.504600199999999e-10
-0.7242857 6.8581477e-10
-0.7232857 7.2122933e-10
-0.7222857 7.566174199999999e-10
-0.7212857 7.9188912e-10
-0.7202857 8.2695092e-10
-0.7192857 8.6170619e-10
-0.7182857 8.9605554e-10
-0.7172857 9.2989696e-10
-0.7162857 9.6312671e-10
-0.7152857 9.956389900000001e-10
-0.7142857 1.0273274e-09
-0.7132857 1.0580848e-09
-0.7122857 1.0878035e-09
-0.7112857 1.1163768e-09
-0.7102857 1.1436985e-09
-0.7092857 1.169664e-09
-0.7082857 1.1941706e-09
-0.7072857 1.2171182e-09
-0.7062857 1.2384095000000001e-09
-0.7052857 1.2579506e-09
-0.7042857 1.2756519e-09
-0.7032857 1.2914276e-09
-0.7022857 1.3051971e-09
-0.7012857 1.3168846e-09
-0.7002857 1.32642e-09
-0.6992857 1.3337383999999999e-09
-0.6982857 1.3387813e-09
-0.6972857 1.3414961e-09
-0.6962857 1.3418362e-09
-0.6952857 1.3397615e-09
-0.6942857 1.3352381999999999e-09
-0.6932857 1.3282383e-09
-0.6922857 1.3187403999999999e-09
-0.6912857 1.3067286999999999e-09
-0.6902857 1.2921933e-09
-0.6892857 1.2751297e-09
-0.6882857 1.2555383e-09
-0.6872857 1.2334245e-09
-0.6862857 1.208798e-09
-0.6852857 1.1816724e-09
-0.6842857 1.1520645e-09
-0.6832857 1.1199941e-09
-0.6822857 1.0854834000000001e-09
-0.6812857 1.0485566e-09
-0.6802857 1.0092386e-09
-0.6792857 9.6755538e-10
-0.6782857 9.2353278e-10
-0.6772857 8.771964899999999e-10
-0.6762857 8.285708899999999e-10
-0.6752857 7.7767888e-10
-0.6742857 7.2454152e-10
-0.6732857 6.6917721e-10
-0.6722857 6.1160161e-10
-0.6712857 5.5182712e-10
-0.6702857 4.8986245e-10
-0.6692857 4.2571267999999997e-10
-0.6682857 3.5937881999999997e-10
-0.6672857 2.9085777e-10
-0.6662857 2.2014226000000001e-10
-0.6652857 1.4722079999999998e-10
-0.6642857 7.207793400000001e-11
-0.6632857 -5.3057795000000006e-12
-0.6622857 -8.4953404e-11
-0.6612857 -1.6689136999999998e-10
-0.6602857 -2.5114904e-10
-0.6592857 -3.3775823e-10
-0.6582857 -4.2675273e-10
-0.6572857 -5.1816767e-10
-0.6562857 -6.1203881e-10
-0.6552857 -7.0840183e-10
-0.6542857 -8.072916499999999e-10
-0.6532857 -9.087411399999999e-10
-0.6522857 -1.0127811e-09
-0.6512857 -1.1194382e-09
-0.6502857 -1.2287352e-09
-0.6492857 -1.3406889e-09
-0.6482857 -1.4553098e-09
-0.6472857 -1.5726009e-09
-0.6462857 -1.6925567e-09
-0.6452857 -1.8151616999999999e-09
-0.6442857 -1.9403906000000004e-09
-0.6432857 -2.0682055e-09
-0.6422857 -2.1985568e-09
-0.6412857 -2.3313806999999997e-09
-0.6402857 -2.4665995e-09
-0.6392857 -2.6041195e-09
-0.6382857 -2.743831e-09
-0.6372857 -2.8856079e-09
-0.6362857 -3.0293056e-09
-0.6352857 -3.1747615e-09
-0.6342857 -3.3217939000000004e-09
-0.6332857 -3.4702016e-09
-0.6322857 -3.6197631999999997e-09
-0.6312857 -3.7702372e-09
-0.6302857 -3.921361199999999e-09
-0.6292857 -4.0728514e-09
-0.6282857 -4.2244031e-09
-0.6272857 -4.3756901e-09
-0.6262857 -4.526365e-09
-0.6252857 -4.6760578e-09
-0.6242857 -4.8243791e-09
-0.6232857 -4.9709157e-09
-0.6222857 -5.1152357000000005e-09
-0.6212857 -5.2568845e-09
-0.6202857 -5.395388e-09
-0.6192857 -5.5302509e-09
-0.6182857 -5.6609589e-09
-0.6172857 -5.7869771e-09
-0.6162857 -5.9077528e-09
-0.6152857 -6.0227129e-09
-0.6142857 -6.1312677e-09
-0.6132857 -6.2328079999999995e-09
-0.6122857 -6.3267099999999995e-09
-0.6112857 -6.4123311e-09
-0.6102857 -6.489012099999999e-09
-0.6092857 -6.55608e-09
-0.6082857 -6.6128450000000004e-09
-0.6072857 -6.6586035000000004e-09
-0.6062857 -6.6926367e-09
-0.6052857 -6.7142139e-09
-0.6042857 -6.722589200000001e-09
-0.6032857 -6.7170039999999995e-09
-0.6022857 -6.696687599999999e-09
-0.6012857 -6.6608587e-09
-0.6002857 -6.6087226e-09
-0.5992857 -6.539472400000001e-09
-0.5982857 -6.4522915e-09
-0.5972857 -6.3463532999999995e-09
-0.5962857 -6.220819e-09
-0.5952857 -6.0748405999999995e-09
-0.5942857 -5.9075599e-09
-0.5932857 -5.7181097000000005e-09
-0.5922857 -5.505611899999999e-09
-0.5912857 -5.2691806e-09
-0.5902857 -5.0079191e-09
-0.5892857 -4.7209233e-09
-0.5882857 -4.4072797e-09
-0.5872857 -4.0660659e-09
-0.5862857 -3.6963516e-09
-0.5852857 -3.2971979000000003e-09
-0.5842857 -2.8676582e-09
-0.5832857 -2.4067772e-09
-0.5822857 -1.9135924e-09
-0.5812857 -1.3871341e-09
-0.5802857 -8.2642452e-10
-0.5792857 -2.3047924000000002e-10
-0.5782857 4.0169318e-10
-0.5772857 1.0710909000000002e-09
-0.5762857 1.7787180999999998e-09
-0.5752857 2.5255856e-09
-0.5742857 3.3127097999999998e-09
-0.5732857 4.1411128e-09
-0.5722857 5.0118212e-09
-0.5712857 5.9258673999999995e-09
-0.5702857 6.8842869e-09
-0.5692857 7.8881207e-09
-0.5682857 8.9384132e-09
-0.5672857 1.0036211e-08
-0.5662857 1.1182565e-08
-0.5652857 1.2378527e-08
-0.5642857 1.3625154e-08
-0.5632857 1.4923499e-08
-0.5622857 1.6274621e-08
-0.5612857 1.7679577e-08
-0.5602857 1.9139428e-08
-0.5592857 2.0655228e-08
-0.5582857 2.2228036e-08
-0.5572857 2.3858908999999996e-08
-0.5562857 2.5548901999999998e-08
-0.5552857 2.7299063000000002e-08
-0.5542857 2.9110444999999997e-08
-0.5532857 3.0984093e-08
-0.5522857 3.2921052e-08
-0.5512857 3.4922362e-08
-0.5502857 3.6989053e-08
-0.5492857 3.9122161e-08
-0.5482857 4.1322709e-08
-0.5472857 4.3591719000000004e-08
-0.5462857 4.5930201e-08
-0.5452857 4.8339166e-08
-0.5442857 5.0819614999999994e-08
-0.5432857 5.3372539999999997e-08
-0.5422857 5.599892800000001e-08
-0.5412857 5.8699756000000004e-08
-0.5402857 6.1475997e-08
-0.5392857 6.4328615e-08
-0.5382857 6.725856e-08
-0.5372857 7.0266776e-08
-0.5362857 7.3354195e-08
-0.5352857 7.652175e-08
-0.5342857 7.977034599999999e-08
-0.5332857 8.3100893e-08
-0.5322857 8.651427399999999e-08
-0.5312857 9.0011371e-08
-0.5302857 9.359305599999999e-08
-0.5292857 9.726018900000001e-08
-0.5282857 1.0101362e-07
-0.5272857 1.0485415000000001e-07
-0.5262857 1.0878263e-07
-0.5252857 1.1279983e-07
-0.5242857 1.1690655e-07
-0.5232857 1.2110358e-07
-0.5222857 1.2539166999999998e-07
-0.5212857 1.2977155e-07
-0.5202857 1.3424395e-07
-0.5192857 1.3880959e-07
-0.5182857 1.4346916e-07
-0.5172857 1.4822331999999999e-07
-0.5162857 1.5307274e-07
-0.5152857 1.5801807e-07
-0.5142857 1.6305992e-07
-0.5132857 1.681989e-07
-0.5122857 1.7343557999999998e-07
-0.5112857 1.7877054e-07
-0.5102857 1.8420433e-07
-0.5092857 1.8973746999999998e-07
-0.5082857 1.9537045000000003e-07
-0.5072857 2.011038e-07
-0.5062857 2.0693796e-07
-0.5052857 2.1287339e-07
-0.5042857 2.1891051000000002e-07
-0.5032857 2.2504973e-07
-0.5022857 2.3129144999999997e-07
-0.5012857 2.3763607000000001e-07
-0.5002857 2.4408389000000003e-07
-0.4992857 2.5063525e-07
-0.4982857 2.572905e-07
-0.4972857 2.6404996e-07
-0.4962857 2.7091387e-07
-0.4952857 2.7788252000000003e-07
-0.4942857 2.8495617e-07
-0.4932857 2.9213504999999996e-07
-0.4922857 2.9941935999999997e-07
-0.4912857 3.0680936e-07
-0.4902857 3.143052e-07
-0.4892857 3.2190715000000004e-07
-0.4882857 3.2961529e-07
-0.4872857 3.3742984e-07
-0.4862857 3.4535094999999996e-07
-0.4852857 3.5337877e-07
-0.4842857 3.6151346e-07
-0.4832857 3.6975516e-07
-0.4822857 3.7810399000000005e-07
-0.4812857 3.8656012e-07
-0.4802857 3.9512367000000003e-07
-0.4792857 4.0379473e-07
-0.4782857 4.1257349e-07
-0.4772857 4.2146002e-07
-0.4762857 4.3045456e-07
-0.4752857 4.3955715e-07
-0.4742857 4.4876795999999997e-07
-0.4732857 4.5808717000000005e-07
-0.4722857 4.6751496000000003e-07
-0.4712857 4.7705142e-07
-0.4702857 4.866968199999999e-07
-0.4692857 4.964513199999999e-07
-0.4682857 5.0631508e-07
-0.4672857 5.1628839e-07
-0.4662857 5.2637144e-07
-0.4652857 5.365644399999999e-07
-0.4642857 5.4686775e-07
-0.4632857 5.572815499999999e-07
-0.4622857 5.678062e-07
-0.4612857 5.7844201e-07
-0.4602857 5.8918923e-07
-0.4592857 6.0004832e-07
-0.4582857 6.1101968e-07
-0.4572857 6.2210361e-07
-0.4562857 6.3330061e-07
-0.4552857 6.4461112e-07
-0.4542857 6.5603563e-07
-0.4532857 6.675745699999999e-07
-0.4522857 6.7922854e-07
-0.4512857 6.909981e-07
-0.4502857 7.0288384e-07
-0.4492857 7.1488633e-07
-0.4482857 7.2700628e-07
-0.4472857 7.3924431e-07
-0.4462857 7.5160127e-07
-0.4452857 7.640776900000001e-07
-0.4442857 7.766745499999999e-07
-0.4432857 7.893925500000001e-07
-0.4422857 8.0223259e-07
-0.4412857 8.1519556e-07
-0.4402857 8.2828242e-07
-0.4392857 8.414941600000001e-07
-0.4382857 8.548317600000001e-07
-0.4372857 8.682962800000001e-07
-0.4362857 8.8188887e-07
-0.4352857 8.9561061e-07
-0.4342857 9.094628200000001e-07
-0.4332857 9.234464699999999e-07
-0.4322857 9.375631800000001e-07
-0.4312857 9.5181409e-07
-0.4302857 9.6620054e-07
-0.4292857 9.807242100000001e-07
-0.4282857 9.953864400000002e-07
-0.4272857 1.0101887e-06
-0.4262857 1.0251328999999998e-06
-0.4252857 1.0402203e-06
-0.4242857 1.0554528e-06
-0.4232857 1.0708322999999998e-06
-0.4222857 1.0863604e-06
-0.4212857 1.1020391999999999e-06
-0.4202857 1.1178705e-06
-0.4192857 1.1338564e-06
-0.4182857 1.1499989e-06
-0.4172857 1.1663003e-06
-0.4162857 1.1827627e-06
-0.4152857 1.1993883e-06
-0.4142857 1.2161796e-06
-0.4132857 1.2331388e-06
-0.4122857 1.2502686e-06
-0.4112857 1.2675714e-06
-0.4102857 1.2850497e-06
-0.4092857 1.3027063e-06
-0.4082857 1.3205439000000001e-06
-0.4072857 1.3385653e-06
-0.4062857 1.3567734000000001e-06
-0.4052857 1.3751711e-06
-0.4042857 1.3937614e-06
-0.4032857 1.4125472999999999e-06
-0.4022857 1.431532e-06
-0.4012857 1.4507188e-06
-0.4002857 1.4701108e-06
-0.3992857 1.4897115e-06
-0.3982857 1.5095241e-06
-0.3972857 1.5295521e-06
-0.3962857 1.5497990000000002e-06
-0.3952857 1.5702687000000002e-06
-0.3942857 1.5909645e-06
-0.3932857 1.6118903999999999e-06
-0.3922857 1.6330499999999998e-06
-0.3912857 1.6544471e-06
-0.3902857 1.6760856e-06
-0.3892857 1.6979693999999998e-06
-0.3882857 1.7201027999999998e-06
-0.3872857 1.7424897e-06
-0.3862857 1.7651343e-06
-0.3852857 1.7880408e-06
-0.3842857 1.8112132e-06
-0.3832857 1.8346562000000001e-06
-0.3822857 1.8583738999999998e-06
-0.3812857 1.8823709e-06
-0.3802857 1.9066517e-06
-0.3792857 1.9312205e-06
-0.3782857 1.9560822e-06
-0.3772857 1.9812415e-06
-0.3762857 2.0067031e-06
-0.3752857 2.0324716e-06
-0.3742857 2.0585521e-06
-0.3732857 2.0849489e-06
-0.3722857 2.1116678e-06
-0.3712857 2.138713e-06
-0.3702857 2.1660898999999997e-06
-0.3692857 2.1938037e-06
-0.3682857 2.2218593e-06
-0.3672857 2.250262e-06
-0.3662857 2.2790172e-06
-0.3652857 2.30813e-06
-0.3642857 2.3376064e-06
-0.3632857 2.3674509e-06
-0.3622857 2.3976698e-06
-0.3612857 2.4282683000000003e-06
-0.3602857 2.4592522e-06
-0.3592857 2.4906271e-06
-0.3582857 2.5223985e-06
-0.3572857 2.5545726e-06
-0.3562857 2.5871552e-06
-0.3552857 2.6201521000000002e-06
-0.3542857 2.6535693000000003e-06
-0.3532857 2.687413e-06
-0.3522857 2.721689e-06
-0.3512857 2.756404e-06
-0.3502857 2.7915638e-06
-0.3492857 2.8271748e-06
-0.3482857 2.8632437e-06
-0.3472857 2.8997764e-06
-0.3462857 2.9367799e-06
-0.3452857 2.9742603e-06
-0.3442857 3.0122248000000003e-06
-0.3432857 3.0506793999999997e-06
-0.3422857 3.0896312999999996e-06
-0.3412857 3.1290869999999997e-06
-0.3402857 3.1690540000000003e-06
-0.3392857 3.2095382e-06
-0.3382857 3.2505476e-06
-0.3372857 3.2920887000000003e-06
-0.3362857 3.3341689e-06
-0.3352857 3.376795e-06
-0.3342857 3.4199746999999996e-06
-0.3332857 3.463715e-06
-0.3322857 3.5080234000000003e-06
-0.3312857 3.5529073e-06
-0.3302857 3.5983739e-06
-0.3292857 3.6444305e-06
-0.3282857 3.6910855e-06
-0.3272857 3.7383458e-06
-0.3262857 3.7862192999999996e-06
-0.3252857 3.8347139e-06
-0.3242857 3.8838373e-06
-0.3232857 3.9335969e-06
-0.3222857 3.9840010000000006e-06
-0.3212857 4.0350578e-06
-0.3202857 4.0867747e-06
-0.3192857 4.1391601e-06
-0.3182857 4.192221700000001e-06
-0.3172857 4.2459682e-06
-0.3162857 4.3004070999999994e-06
-0.3152857 4.3555467000000005e-06
-0.3142857 4.4113957e-06
-0.3132857 4.467962e-06
-0.3122857 4.5252541e-06
-0.3112857 4.5832802e-06
-0.3102857 4.6420491999999995e-06
-0.3092857 4.7015693e-06
-0.3082857 4.7618489e-06
-0.3072857 4.8228965999999995e-06
-0.3062857 4.8847212e-06
-0.3052857 4.9473314000000005e-06
-0.3042857 5.0107356e-06
-0.3032857 5.0749431e-06
-0.3022857 5.1399624e-06
-0.3012857 5.2058024000000004e-06
-0.3002857 5.2724722e-06
-0.2992857 5.3399805000000005e-06
-0.2982857 5.4083365e-06
-0.2972857 5.4775494e-06
-0.2962857 5.5476285000000005e-06
-0.2952857 5.6185829e-06
-0.2942857 5.6904216e-06
-0.2932857 5.7631546e-06
-0.2922857 5.8367906e-06
-0.2912857 5.91134e-06
-0.2902857 5.986811399999999e-06
-0.2892857 6.0632161e-06
-0.2882857 6.1405622e-06
-0.2872857 6.2188597e-06
-0.2862857 6.2981194e-06
-0.2852857 6.3783502999999995e-06
-0.2842857 6.4595631999999994e-06
-0.2832857 6.541768e-06
-0.2822857 6.6249754e-06
-0.2812857 6.709196e-06
-0.2802857 6.794438400000001e-06
-0.2792857 6.880715400000001e-06
-0.2782857 6.9680361e-06
-0.2772857 7.056411999999999e-06
-0.2762857 7.145853700000001e-06
-0.2752857 7.2363726e-06
-0.2742857 7.327979999999999e-06
-0.2732857 7.4206859e-06
-0.2722857 7.5145024e-06
-0.2712857 7.6094402e-06
-0.2702857 7.705511999999999e-06
-0.2692857 7.8027284e-06
-0.2682857 7.9011024e-06
-0.2672857 8.000644400000001e-06
-0.2662857 8.101368099999999e-06
-0.2652857 8.2032841e-06
-0.2642857 8.3064052e-06
-0.2632857 8.4107441e-06
-0.2622857 8.5163123e-06
-0.2612857 8.623123900000001e-06
-0.2602857 8.7311911e-06
-0.2592857 8.8405258e-06
-0.2582857 8.951142400000001e-06
-0.2572857 9.063053599999999e-06
-0.2562857 9.1762729e-06
-0.2552857 9.2908124e-06
-0.2542857 9.4066877e-06
-0.2532857 9.523910899999999e-06
-0.2522857 9.6424962e-06
-0.2512857 9.7624579e-06
-0.2502857 9.883809999999999e-06
-0.2492857 1.0006567e-05
-0.2482857 1.0130742e-05
-0.2472857 1.025635e-05
-0.2462857 1.0383408e-05
-0.2452857 1.0511927e-05
-0.2442857 1.0641924000000001e-05
-0.2432857 1.0773413e-05
-0.2422857 1.0906411000000001e-05
-0.2412857 1.1040932e-05
-0.2402857 1.1176991e-05
-0.2392857 1.1314604e-05
-0.2382857 1.1453788000000001e-05
-0.2372857 1.1594557e-05
-0.2362857 1.1736929e-05
-0.2352857 1.1880918000000001e-05
-0.2342857 1.2026541e-05
-0.2332857 1.2173817000000002e-05
-0.2322857 1.2322758e-05
-0.2312857 1.2473384000000001e-05
-0.2302857 1.2625710999999998e-05
-0.2292857 1.2779756e-05
-0.2282857 1.2935539e-05
-0.2272857 1.3093073e-05
-0.2262857 1.3252376999999999e-05
-0.2252857 1.3413469e-05
-0.2242857 1.3576368e-05
-0.2232857 1.3741091e-05
-0.2222857 1.3907655000000001e-05
-0.2212857 1.407608e-05
-0.2202857 1.4246383e-05
-0.2192857 1.4418585e-05
-0.2182857 1.4592703000000002e-05
-0.2172857 1.4768756999999999e-05
-0.2162857 1.4946763999999999e-05
-0.2152857 1.5126746e-05
-0.2142857 1.5308721e-05
-0.2132857 1.5492711e-05
-0.2122857 1.5678732e-05
-0.2112857 1.5866806999999998e-05
-0.2102857 1.6056954e-05
-0.2092857 1.6249197e-05
-0.2082857 1.6443552999999998e-05
-0.2072857 1.6640045e-05
-0.2062857 1.6838693e-05
-0.2052857 1.7039518e-05
-0.2042857 1.7242542e-05
-0.2032857 1.7447784999999998e-05
-0.2022857 1.7655272e-05
-0.2012857 1.7865021e-05
-0.2002857 1.8077057e-05
-0.1992857 1.8291401000000002e-05
-0.1982857 1.8508075e-05
-0.1972857 1.8727104e-05
-0.1962857 1.8948508999999998e-05
-0.1952857 1.9172312999999998e-05
-0.1942857 1.9398541e-05
-0.1932857 1.9627217e-05
-0.1922857 1.9858361e-05
-0.1912857 2.0091998e-05
-0.1902857 2.0328156e-05
-0.1892857 2.0566856e-05
-0.1882857 2.0808122e-05
-0.1872857 2.1051981000000002e-05
-0.1862857 2.1298456e-05
-0.1852857 2.1547574e-05
-0.1842857 2.179936e-05
-0.1832857 2.2053838e-05
-0.1822857 2.2311036e-05
-0.1812857 2.2570978e-05
-0.1802857 2.2833692e-05
-0.1792857 2.3099201e-05
-0.1782857 2.3367538e-05
-0.1772857 2.3638725e-05
-0.1762857 2.3912790000000002e-05
-0.1752857 2.4189762e-05
-0.1742857 2.4469668e-05
-0.1732857 2.4752535e-05
-0.1722857 2.5038392e-05
-0.1712857 2.5327265e-05
-0.1702857 2.5619184000000003e-05
-0.1692857 2.5914176e-05
-0.1682857 2.6212271e-05
-0.1672857 2.6513501000000002e-05
-0.1662857 2.6817892e-05
-0.1652857 2.7125475e-05
-0.1642857 2.7436278e-05
-0.1632857 2.7750332000000002e-05
-0.1622857 2.8067669e-05
-0.1612857 2.8388316999999997e-05
-0.1602857 2.871231e-05
-0.1592857 2.9039673999999998e-05
-0.1582857 2.9370440000000002e-05
-0.1572857 2.9704643e-05
-0.1562857 3.0042314999999996e-05
-0.1552857 3.0383487000000003e-05
-0.1542857 3.0728188e-05
-0.1532857 3.1076453e-05
-0.1522857 3.1428314e-05
-0.1512857 3.1783803999999996e-05
-0.1502857 3.2142955e-05
-0.1492857 3.2505801e-05
-0.1482857 3.2872375999999995e-05
-0.1472857 3.3242713e-05
-0.1462857 3.3616845e-05
-0.1452857 3.3994809e-05
-0.1442857 3.4376637e-05
-0.1432857 3.4762363e-05
-0.1422857 3.5152024e-05
-0.1412857 3.5545656e-05
-0.1402857 3.5943293e-05
-0.1392857 3.6344969e-05
-0.1382857 3.675072e-05
-0.1372857 3.7160584e-05
-0.1362857 3.7574597e-05
-0.1352857 3.7992797e-05
-0.1342857 3.841522e-05
-0.1332857 3.8841901e-05
-0.1322857 3.9272879e-05
-0.1312857 3.9708192e-05
-0.1302857 4.0147876e-05
-0.1292857 4.0591971e-05
-0.1282857 4.1040516e-05
-0.1272857 4.149355e-05
-0.1262857 4.1951110999999996e-05
-0.1252857 4.2413237e-05
-0.1242857 4.2879967e-05
-0.1232857 4.3351343000000004e-05
-0.1222857 4.3827407e-05
-0.1212857 4.4308197e-05
-0.1202857 4.4793754e-05
-0.1192857 4.5284116e-05
-0.1182857 4.5779331e-05
-0.1172857 4.6279433e-05
-0.1162857 4.6784466999999995e-05
-0.1152857 4.7294475000000004e-05
-0.1142857 4.7809498999999994e-05
-0.1132857 4.8329588e-05
-0.1122857 4.8854769999999996e-05
-0.1112857 4.9385102e-05
-0.1102857 4.9920618e-05
-0.1092857 5.0461364000000006e-05
-0.1082857 5.1007389999999995e-05
-0.1072857 5.1558737e-05
-0.1062857 5.2115445e-05
-0.1052857 5.2677564e-05
-0.1042857 5.3245139e-05
-0.1032857 5.3818212000000005e-05
-0.1022857 5.4396827e-05
-0.1012857 5.4981035e-05
-0.1002857 5.5570882000000004e-05
-9.9285714E-02 5.6166408e-05
-9.8285712E-02 5.6767669000000004e-05
-9.7285718E-02 5.7374712000000004e-05
-9.6285716E-02 5.7987575e-05
-9.5285714E-02 5.8606309000000006e-05
-9.4285712E-02 5.9230962e-05
-9.3285717E-02 5.9861583e-05
-9.2285715E-02 6.0498223000000006e-05
-9.1285713E-02 6.1140923e-05
-9.0285711E-02 6.1789746e-05
-8.9285716E-02 6.2444724e-05
-8.8285714E-02 6.310592700000001e-05
-8.7285712E-02 6.377338800000001e-05
-8.6285718E-02 6.4447158e-05
-8.5285716E-02 6.5127296e-05
-8.4285714E-02 6.581385000000001e-05
-8.3285712E-02 6.6506868e-05
-8.2285717E-02 6.7206406e-05
-8.1285715E-02 6.7912515e-05
-8.0285713E-02 6.862524600000001e-05
-7.9285711E-02 6.9344645e-05
-7.8285716E-02 7.007077400000001e-05
-7.7285714E-02 7.0803685e-05
-7.6285712E-02 7.1543423e-05
-7.5285718E-02 7.229005e-05
-7.4285716E-02 7.3043617e-05
-7.3285714E-02 7.3804182e-05
-7.2285712E-02 7.457179e-05
-7.1285717E-02 7.534650299999999e-05
-7.0285715E-02 7.6128373e-05
-6.9285713E-02 7.6917462e-05
-6.8285711E-02 7.7713815e-05
-6.7285717E-02 7.851750200000001e-05
-6.6285715E-02 7.9328566e-05
-6.5285712E-02 8.0147072e-05
-6.4285718E-02 8.0973069e-05
-6.3285716E-02 8.1806627e-05
-6.2285714E-02 8.264779e-05
-6.1285716E-02 8.3496627e-05
-6.0285714E-02 8.4353195e-05
-5.9285715E-02 8.5217545e-05
-5.8285713E-02 8.6089744e-05
-5.7285715E-02 8.6969845e-05
-5.6285713E-02 8.785791e-05
-5.5285715E-02 8.8754001e-05
-5.4285713E-02 8.9658181e-05
-5.3285714E-02 9.0570506e-05
-5.2285716E-02 9.149103400000001e-05
-5.1285714E-02 9.241983299999999e-05
-5.0285716E-02 9.3356954e-05
-4.9285714E-02 9.430247e-05
-4.8285715E-02 9.5256439e-05
-4.7285713E-02 9.621892299999999e-05
-4.6285715E-02 9.7189991e-05
-4.5285713E-02 9.8169687e-05
-4.4285715E-02 9.9158103e-05
-4.3285713E-02 0.00010015528
-4.2285714E-02 0.0001011613
-4.1285716E-02 0.00010217619999999999
-4.0285714E-02 0.00010320008
-3.9285716E-02 0.00010423298
-3.8285714E-02 0.00010527497
-3.7285715E-02 0.00010632611999999999
-3.6285713E-02 0.00010738650000000001
-3.5285715E-02 0.00010845615
-3.4285713E-02 0.00010953515
-3.3285715E-02 0.00011062359000000002
-3.2285713E-02 0.00011172151
-3.1285714E-02 0.00011282899000000001
-3.0285714E-02 0.00011394609000000002
-2.9285714E-02 0.00011507287999999999
-2.8285714E-02 0.00011620942999999999
-2.7285714E-02 0.00011735582000000001
-2.6285714E-02 0.00011851209000000001
-2.5285713E-02 0.00011967834000000001
-2.4285715E-02 0.00012085462000000001
-2.3285715E-02 0.00012204098999999999
-2.2285715E-02 0.00012323754
-2.1285715E-02 0.00012444434
-2.0285714E-02 0.00012566146
-1.9285714E-02 0.00012688895
-1.8285714E-02 0.00012812689999999998
-1.7285714E-02 0.00012937536
-1.6285714E-02 0.00013063444
-1.5285715E-02 0.00013190418
-1.4285714E-02 0.00013318465
-1.3285714E-02 0.00013447595
-1.2285714E-02 0.00013577813
-1.1285714E-02 0.00013709127
-1.0285715E-02 0.00013841544999999999
-9.2857145E-03 0.00013975073
-8.2857143E-03 0.00014109717999999998
-7.2857141E-03 0.00014245489
-6.2857145E-03 0.00014382393
-5.2857143E-03 0.00014520438000000001
-4.2857141E-03 0.00014659628999999998
-3.2857142E-03 0.00014799976
-2.2857143E-03 0.00014941485999999998
-1.2857143E-03 0.00015084166
-2.8571428E-04 0.00015228024000000002
7.1428571E-04 0.00015373068
1.7142857E-03 0.00015519306
2.7142856E-03 0.00015666744
3.7142858E-03 0.00015815391
4.7142855E-03 0.00015965254
5.7142857E-03 0.00016116342
6.7142858E-03 0.00016268662
7.7142855E-03 0.00016422221
8.7142857E-03 0.00016577027
9.7142858E-03 0.0001673309
1.0714286E-02 0.00016890416
1.1714286E-02 0.00017049013999999999
1.2714285E-02 0.00017208889
1.3714286E-02 0.00017370054
1.4714286E-02 0.00017532512
1.5714286E-02 0.00017696275
1.6714286E-02 0.00017861348
1.7714286E-02 0.00018027741
1.8714286E-02 0.00018195461000000002
1.9714287E-02 0.00018364518
2.0714285E-02 0.00018534918
2.1714285E-02 0.0001870667
2.2714285E-02 0.00018879781
2.3714285E-02 0.00019054262
2.4714286E-02 0.0001923012
2.5714286E-02 0.0001940736
2.6714286E-02 0.00019585996
2.7714286E-02 0.00019766030000000002
2.8714286E-02 0.00019947474000000002
2.9714286E-02 0.00020130337
3.0714286E-02 0.00020314626
3.1714287E-02 0.00020500348999999998
3.2714285E-02 0.00020687517
3.3714287E-02 0.00020876134
3.4714285E-02 0.00021066212
3.5714287E-02 0.00021257758
3.6714286E-02 0.00021450777999999998
3.7714284E-02 0.00021645287
3.8714286E-02 0.00021841287999999998
3.9714284E-02 0.00022038789
4.0714286E-02 0.00022237805
4.1714285E-02 0.00022438337
4.2714287E-02 0.00022640397
4.3714285E-02 0.0002284399
4.4714287E-02 0.00023049131
4.5714285E-02 0.00023255823
4.6714287E-02 0.00023464079
4.7714286E-02 0.00023673902
4.8714284E-02 0.00023885303999999997
4.9714286E-02 0.00024098294
5.0714284E-02 0.00024312881
5.1714286E-02 0.00024529072
5.2714285E-02 0.00024746878
5.3714287E-02 0.00024966303
5.4714285E-02 0.0002518736
5.5714287E-02 0.00025410056
5.6714285E-02 0.00025634399
5.7714287E-02 0.000258604
5.8714285E-02 0.00026088064
5.9714288E-02 0.00026317405
6.0714286E-02 0.00026548428
6.1714284E-02 0.00026781140000000004
6.2714286E-02 0.00027015556
6.3714288E-02 0.00027251676
6.4714283E-02 0.00027489516
6.5714285E-02 0.00027729084000000003
6.6714287E-02 0.00027970384
6.7714289E-02 0.00028213426
6.8714283E-02 0.00028458222999999997
6.9714285E-02 0.00028704781
7.0714287E-02 0.00028953107
7.1714282E-02 0.00029203215
7.2714284E-02 0.00029455109
7.3714286E-02 0.00029708799
7.4714288E-02 0.00029964294
7.5714283E-02 0.00030221604
7.6714285E-02 0.00030480735
7.7714287E-02 0.00030741699
7.8714289E-02 0.00031004502
7.9714283E-02 0.00031269153000000003
8.0714285E-02 0.00031535662
8.1714287E-02 0.00031804038
8.2714289E-02 0.00032074288
8.3714284E-02 0.00032346422
8.4714286E-02 0.00032620449
8.5714288E-02 0.00032896376
8.6714283E-02 0.00033174213
8.7714285E-02 0.00033453966000000004
8.8714287E-02 0.00033735651
8.9714289E-02 0.00034019270000000003
9.0714283E-02 0.00034304830000000003
9.1714285E-02 0.00034592347
9.2714287E-02 0.00034881825
9.3714289E-02 0.00035173271
9.4714284E-02 0.00035466699
9.5714286E-02 0.00035762114
9.6714288E-02 0.00036059523
9.7714283E-02 0.00036358938
9.8714285E-02 0.00036660367
9.9714287E-02 0.00036963817999999997
0.1007143 0.00037269299
0.1017143 0.00037576822
0.1027143 0.00037886387
0.1037143 0.00038198009
0.1047143 0.00038511698
0.1057143 0.00038827461000000003
0.1067143 0.00039145301999999997
0.1077143 0.00039465235
0.1087143 0.0003978726
0.1097143 0.00040111395000000003
0.1107143 0.00040437644
0.1117143 0.00040766017
0.1127143 0.00041096519
0.1137143 0.00041429162
0.1147143 0.00041763951
0.1157143 0.00042100896
0.1167143 0.00042440006
0.1177143 0.00042781285000000004
0.1187143 0.00043124746
0.1197143 0.00043470395
0.1207143 0.00043818241
0.1217143 0.00044168287000000004
0.1227143 0.00044520548
0.1237143 0.00044875028
0.1247143 0.00045231736
0.1257143 0.00045590677
0.1267143 0.00045951865
0.1277143 0.00046315299
0.1287143 0.00046680992999999997
0.1297143 0.00047048952
0.1307143 0.00047419188999999997
0.1317143 0.00047791705000000003
0.1327143 0.00048166512
0.1337143 0.00048543611000000005
0.1347143 0.00048923021
0.1357143 0.00049304736
0.1367143 0.0004968877
0.1377143 0.00050075128
0.1387143 0.00050463818
0.1397143 0.00050854851
0.1407143 0.00051248226
0.1417143 0.0005164396
0.1427143 0.00052042055
0.1437143 0.0005244252
0.1447143 0.00052845353
0.1457143 0.0005325057399999999
0.1467143 0.00053658177
0.1477143 0.00054068182
0.1487143 0.00054480588
0.1497143 0.00054895399
0.1507143 0.00055312626
0.1517143 0.00055732276
0.1527143 0.00056154354
0.1537143 0.0005657886
0.1547143 0.00057005809
0.1557143 0.0005743520399999999
0.1567143 0.00057867051
0.1577143 0.00058301357
0.1587143 0.00058738124
0.1597143 0.00059177364
0.1607143 0.00059619078
0.1617143 0.00060063271
0.1627143 0.00060509956
0.1637143 0.00060959128
0.1647143 0.00061410801
0.1657143 0.0006186498
0.1667143 0.00062321665
0.1677143 0.00062780859
0.1687143 0.00063242574
0.1697143 0.00063706816
0.1707143 0.00064173582
0.1717143 0.00064642886
0.1727143 0.00065114723
0.1737143 0.00065589106
0.1747143 0.00066066036
0.1757143 0.00066545517
0.1767143 0.00067027559
0.1777143 0.0006751215599999999
0.1787143 0.00067999317
0.1797143 0.00068489048
0.1807143 0.00068981353
0.1817143 0.0006947623700000001
0.1827143 0.0006997369799999999
0.1837143 0.00070473743
0.1847143 0.00070976375
0.1857143 0.00071481604
0.1867143 0.0007198942099999999
0.1877143 0.0007249983799999999
0.1887143 0.00073012857
0.1897143 0.00073528472
0.1907143 0.00074046698
0.1917143 0.00074567538
0.1927143 0.00075090984
0.1937143 0.00075617045
0.1947143 0.0007614572
0.1957143 0.00076677015
0.1967143 0.00077210934
0.1977143 0.00077747472
0.1987143 0.00078286639
0.1997143 0.00078828425
0.2007143 0.00079372849
0.2017143 0.0007991989200000001
0.2027143 0.00080469572
0.2037143 0.0008102189
0.2047143 0.00081576827
0.2057143 0.0008213442
0.2067143 0.0008269463299999999
0.2077143 0.0008325747300000001
0.2087143 0.00083822961
0.2097143 0.00084391086
0.2107143 0.00084961848
0.2117143 0.00085535248
0.2127143 0.00086111286
0.2137143 0.00086689961
0.2147143 0.00087271264
0.2157143 0.0008785521499999999
0.2167143 0.0008844179299999999
0.2177143 0.00089031009
0.2187143 0.0008962285399999999
0.2197143 0.00090217345
0.2207143 0.00090814456
0.2217143 0.00091414204
0.2227143 0.0009201658000000001
0.2237143 0.00092621576
0.2247143 0.0009322919100000001
0.2257143 0.0009383943500000001
0.2267143 0.0009445230700000001
0.2277143 0.0009506778999999999
0.2287143 0.0009568588200000001
0.2297143 0.00096306594
0.2307143 0.00096929916
0.2317143 0.00097555849
0.2327143 0.00098184382
0.2337143 0.0009881551699999999
0.2347143 0.00099449235
0.2357143 0.0010008554999999999
0.2367143 0.0010072446
0.2377143 0.0010136594
0.2387143 0.0010201001
0.2397143 0.0010265666
0.2407143 0.0010330587
0.2417143 0.0010395765000000001
0.2427143 0.0010461199
0.2437143 0.0010526888
0.2447143 0.0010592832000000001
0.2457143 0.0010659031
0.2467143 0.0010725482999999999
0.2477143 0.0010792186999999999
0.2487143 0.0010859145
0.2497143 0.0010926354
0.2507143 0.0010993813999999999
0.2517143 0.0011061524
0.2527143 0.0011129484
0.2537143 0.0011197692
0.2547143 0.001126615
0.2557143 0.0011334854
0.2567143 0.0011403805
0.2577143 0.0011473001
0.2587143 0.0011542441999999999
0.2597143 0.0011612126
0.2607143 0.0011682055
0.2617143 0.0011752224
0.2627143 0.0011822635
0.2637143 0.0011893287
0.2647143 0.0011964176000000002
0.2657143 0.0012035304
0.2667143 0.0012106669
0.2677143 0.0012178269999999999
0.2687143 0.0012250105
0.2697143 0.0012322175
0.2707143 0.0012394477
0.2717143 0.001246701
0.2727143 0.0012539775
0.2737143 0.0012612767
0.2747143 0.0012685987
0.2757143 0.0012759434
0.2767143 0.0012833106
0.2777143 0.0012907001
0.2787143 0.001298112
0.2797143 0.0013055459999999999
0.2807143 0.0013130019
0.2817143 0.0013204798000000001
0.2827143 0.0013279792
0.2837143 0.0013355003
0.2847143 0.0013430427999999999
0.2857143 0.0013506065
0.2867143 0.0013581914
0.2877143 0.0013657971
0.2887143 0.0013734236
0.2897143 0.0013810707
0.2907143 0.0013887383000000001
0.2917143 0.0013964263
0.2927143 0.0014041342
0.2937143 0.0014118620999999999
0.2947143 0.0014196098000000001
0.2957143 0.0014273770999999999
0.2967143 0.0014351637
0.2977143 0.0014429696
0.2987143 0.0014507946
0.2997143 0.0014586383
0.3007143 0.0014665007
0.3017143 0.0014743815
0.3027143 0.0014822805999999999
0.3037143 0.0014901977
0.3047143 0.0014981328
0.3057143 0.0015060853
0.3067143 0.0015140554
0.3077143 0.0015220426000000001
0.3087143 0.0015300468999999998
0.3097143 0.0015380679999999999
0.3107143 0.0015461055
0.3117143 0.0015541595
0.3127143 0.0015622294000000002
0.3137143 0.0015703154
0.3147143 0.0015784167999999999
0.3157143 0.0015865337
0.3167143 0.0015946656
0.3177143 0.0016028125
0.3187143 0.0016109741
0.3197143 0.00161915
0.3207143 0.0016273401
0.3217143 0.0016355441
0.3227143 0.0016437616
0.3237143 0.0016519927000000002
0.3247143 0.0016602366999999999
0.3257143 0.0016684937
0.3267143 0.0016767632
0.3277143 0.0016850447999999997
0.3287143 0.0016933385
0.3297143 0.0017016439
0.3307143 0.0017099608
0.3317143 0.0017182887
0.3327143 0.0017266274999999998
0.3337143 0.001734977
0.3347143 0.0017433365
0.3357143 0.0017517060999999998
0.3367143 0.0017600853
0.3377143 0.0017684737000000002
0.3387143 0.0017768711000000002
0.3397143 0.0017852773
0.3407143 0.001793692
0.3417143 0.0018021144999999998
0.3427143 0.0018105448999999997
0.3437143 0.0018189827
0.3447143 0.0018274275000000001
0.3457143 0.0018358791
0.3467143 0.0018443370000000001
0.3477143 0.001852801
0.3487143 0.0018612705
0.3497143 0.0018697456000000001
0.3507143 0.0018782257
0.3517143 0.0018867102
0.3527143 0.0018951991999999998
0.3537143 0.0019036919
0.3547143 0.0019121882
0.3557143 0.0019206878
0.3567143 0.0019291901
0.3577143 0.0019376950000000001
0.3587143 0.0019462017
0.3597143 0.0019547102
0.3607143 0.0019632198
0.3617143 0.0019717305
0.3627143 0.0019802414
0.3637143 0.0019887526
0.3647143 0.0019972633
0.3657143 0.0020057732
0.3667143 0.0020142821
0.3677143 0.0020227893
0.3687143 0.0020312946
0.3697143 0.0020397976
0.3707143 0.0020482976000000003
0.3717143 0.0020567944
0.3727143 0.0020652875
0.3737143 0.0020737765
0.3747143 0.002082261
0.3757143 0.0020907404
0.3767143 0.0020992142
0.3777143 0.0021076823
0.3787143 0.0021161439
0.3797143 0.0021245985
0.3807143 0.0021330463
0.3817143 0.002141486
0.3827143 0.0021499176
0.3837143 0.0021583404
0.3847143 0.0021667540000000003
0.3857143 0.0021751581
0.3867143 0.002183552
0.3877143 0.0021919352
0.3887143 0.0022003074
0.3897143 0.0022086679
0.3907143 0.0022170162999999997
0.3917143 0.002225352
0.3927143 0.0022336746000000004
0.3937143 0.0022419836
0.3947143 0.0022502785
0.3957143 0.0022585587
0.3967143 0.0022668237
0.3977143 0.0022750730000000003
0.3987143 0.0022833061
0.3997143 0.0022915225
0.4007143 0.0022997214
0.4017143 0.0023079025
0.4027143 0.0023160652
0.4037143 0.0023242090000000003
0.4047143 0.0023323331
0.4057143 0.0023404375
0.4067143 0.002348521
0.4077143 0.0023565835
0.4087143 0.0023646241999999997
0.4097143 0.0023726427
0.4107143 0.0023806382
0.4117143 0.0023886105
0.4127143 0.0023965586000000002
0.4137143 0.0024044819
0.4147143 0.0024123801
0.4157143 0.0024202529
0.4167143 0.0024280991
0.4177143 0.0024359182
0.4187143 0.0024437099
0.4197143 0.0024514731
0.4207143 0.0024592078
0.4217143 0.0024669131
0.4227143 0.0024745885
0.4237143 0.0024822331
0.4247143 0.0024898467
0.4257143 0.0024974282
0.4267143 0.0025049774
0.4277143 0.0025124935
0.4287143 0.0025199757
0.4297143 0.0025274237000000002
0.4307143 0.0025348365
0.4317143 0.0025422136
0.4327143 0.0025495545
0.4337143 0.0025568585
0.4347143 0.0025641246
0.4357143 0.0025713527
0.4367143 0.0025785417
0.4377143 0.0025856913
0.4387143 0.0025928004000000003
0.4397143 0.0025998686
0.4407143 0.0026068954000000003
0.4417143 0.0026138796
0.4427143 0.002620821
0.4437143 0.0026277186
0.4447143 0.002634572
0.4457143 0.0026413803
0.4467143 0.002648143
0.4477143 0.0026548592
0.4487143 0.0026615282
0.4497143 0.0026681495
0.4507143 0.0026747222
0.4517143 0.0026812457
0.4527143 0.0026877193
0.4537143 0.0026941421
0.4547143 0.0027005135
0.4557143 0.0027068329
0.4567143 0.0027130995000000002
0.4577143 0.0027193124
0.4587143 0.0027254710999999997
0.4597143 0.0027315749
0.4607143 0.0027376229
0.4617143 0.0027436145
0.4627143 0.0027495487
0.4637143 0.0027554252
0.4647143 0.0027612426000000003
0.4657143 0.0027670007999999998
0.4667143 0.0027726988
0.4677143 0.0027783359
0.4687143 0.0027839111
0.4697143 0.0027894241
0.4707143 0.0027948736
0.4717143 0.0028002592
0.4727143 0.0028055802
0.4737143 0.0028108356
0.4747143 0.0028160244
0.4757143 0.0028211465
0.4767143 0.0028262006000000003
0.4777143 0.0028311861
0.4787143 0.0028361021999999997
0.4797143 0.0028409482
0.4807143 0.0028457232
0.4817143 0.0028504266000000003
0.4827143 0.0028550574
0.4837143 0.0028596147
0.4847143 0.0028640980000000003
0.4857143 0.0028685063
0.4867143 0.0028728389000000003
0.4877143 0.0028770952
0.4887143 0.0028812741
0.4897143 0.0028853749
0.4907143 0.0028893966
0.4917143 0.0028933389
0.4927143 0.0028972005
0.4937143 0.0029009809
0.4947143 0.0029046789000000003
0.4957143 0.0029082941
0.4967143 0.0029118257
0.4977143 0.0029152725
0.4987143 0.0029186340000000002
0.4997143 0.0029219093
0.5007143 0.0029250974
0.5017143 0.0029281979000000003
0.5027143 0.0029312096
0.5037143 0.0029341318
0.5047143 0.0029369638
0.5057143 0.0029397044
0.5067143 0.0029423532
0.5077143 0.0029449093
0.5087143 0.0029473715
0.5097143 0.0029497394
0.5107143 0.0029520121
0.5117143 0.0029541887
0.5127143 0.0029562680999999998
0.5137143 0.0029582499
0.5147143 0.0029601331
0.5157143 0.0029619168
0.5167143 0.0029635999
0.5177143 0.0029651823
0.5187143 0.0029666626
0.5197143 0.0029680401
0.5207143 0.0029693138999999998
0.5217143 0.0029704832
0.5227143 0.0029715471
0.5237143 0.0029725050000000003
0.5247143 0.0029733557
0.5257143 0.0029740988
0.5267143 0.0029747331
0.5277143 0.0029752577
0.5287143 0.002975672
0.5297143 0.0029759750999999997
0.5307143 0.0029761661
0.5317143 0.0029762443
0.5327143 0.0029762088
0.5337143 0.0029760586
0.5347143 0.0029757928
0.5357143 0.0029754110000000003
0.5367143 0.0029749121
0.5377143 0.0029742951
0.5387143 0.0029735595
0.5397143 0.0029727042
0.5407143 0.0029717285
0.5417143 0.0029706312
0.5427143 0.002969412
0.5437143 0.0029680697
0.5447143 0.0029666035999999997
0.5457143 0.0029650131
0.5467143 0.0029632969
0.5477143 0.0029614543
0.5487143 0.0029594847
0.5497143 0.002957387
0.5507143 0.0029551606
0.5517143 0.0029528044
0.5527143 0.002950318
0.5537143 0.0029477002
0.5547143 0.0029449502
0.5557143 0.0029420673
0.5567143 0.0029390506999999997
0.5577143 0.0029358995000000002
0.5587143 0.0029326130999999997
0.5597143 0.0029291903
0.5607143 0.0029256304
0.5617143 0.0029219325
0.5627143 0.0029180963
0.5637143 0.0029141202999999997
0.5647143 0.0029100043
0.5657143 0.0029057472000000003
0.5667143 0.0029013483
0.5677143 0.0028968067000000003
0.5687143 0.0028921215000000003
0.5697143 0.0028872919
0.5707143 0.0028823173000000002
0.5717143 0.0028771969999999997
0.5727143 0.0028719302
0.5737143 0.0028665158
0.5747143 0.0028609531
0.5757143 0.0028552413000000002
0.5767143 0.0028493800000000003
0.5777143 0.0028433682
0.5787143 0.0028372049
0.5797143 0.0028308896
0.5807143 0.0028244216
0.5817143 0.0028177998
0.5827143 0.0028110237
0.5837143 0.0028040924
0.5847143 0.0027970053
0.5857143 0.0027897615
0.5867143 0.0027823604
0.5877143 0.0027748012
0.5887143 0.0027670832
0.5897143 0.0027592056
0.5907143 0.0027511678
0.5917143 0.0027429687
0.5927143 0.0027346081
0.5937143 0.0027260849999999996
0.5947143 0.0027173986
0.5957143 0.0027085483
0.5967143 0.0026995336000000003
0.5977143 0.0026903535
0.5987143 0.0026810074
0.5997143 0.0026714946
0.6007143 0.0026618145000000004
0.6017143 0.0026519661
0.6027143 0.0026419493
0.6037143 0.002631763
0.6047143 0.0026214064
0.6057143 0.0026108793
0.6067143 0.0026001806
0.6077143 0.00258931
0.6087143 0.0025782669
0.6097143 0.0025670501
0.6107143 0.0025556596000000003
0.6117143 0.0025440942
0.6127143 0.0025323539
0.6137143 0.0025204376
0.6147143 0.0025083447
0.6157143 0.0024960749
0.6167143 0.0024836272
0.6177143 0.0024710014
0.6187143 0.0024581966
0.6197143 0.0024452125
0.6207143 0.0024320482999999997
0.6217143 0.0024187035
0.6227143 0.0024051777
0.6237143 0.0023914699
0.6247143 0.0023775799
0.6257143 0.0023635072
0.6267143 0.002349251
0.6277143 0.002334811
0.6287143 0.0023201865
0.6297143 0.0023053772
0.6307143 0.0022903822999999998
0.6317143 0.0022752014
0.6327143 0.002259834
0.6337143 0.0022442799
0.6347143 0.0022285381
0.6357143 0.0022126083
0.6367143 0.0021964903
0.6377143 0.0021801834
0.6387143 0.0021636872
0.6397143 0.0021470014
0.6407143 0.0021301252
0.6417143 0.0021130583000000002
0.6427143 0.0020958007
0.6437143 0.0020783513
0.6447143 0.0020607100000000003
0.6457143 0.0020428766
0.6467143 0.0020248504
0.6477143 0.0020066313
0.6487143 0.0019882185
0.6497143 0.0019696121
0.6507143 0.0019508116
0.6517143 0.0019318166
0.6527143 0.0019126268
0.6537143 0.0018932416
0.6547143 0.0018736611
0.6557143 0.0018538847000000001
0.6567143 0.0018339122
0.6577143 0.0018137434
0.6587143 0.0017933779
0.6597143 0.0017728154000000002
0.6607143 0.0017520556999999998
0.6617143 0.0017310984
0.6627143 0.0017099431999999999
0.6637143 0.0016885901999999999
0.6647143 0.0016670390000000002
0.6657143 0.0016452892000000002
0.6667143 0.0016233406999999998
0.6677143 0.0016011934
0.6687143 0.0015788470000000002
0.6697143 0.0015563012999999998
0.6707143 0.0015335563000000003
0.6717143 0.0015106117
0.6727143 0.0014874674
0.6737143 0.001464123
0.6747143 0.0014405788000000001
0.6757143 0.0014168343
0.6767143 0.0013928897
0.6777143 0.0013687446
0.6787143 0.0013443991
0.6797143 0.0013198531
0.6807143 0.0012951064
0.6817143 0.0012701592
0.6827143 0.0012450113
0.6837143 0.0012196625
0.6847143 0.0011941131
0.6857143 0.0011683627999999999
0.6867143 0.0011424116999999999
0.6877143 0.0011162599
0.6887143 0.0010899073
0.6897143 0.0010633539
0.6907143 0.0010365999
0.6917143 0.0010096451999999998
0.6927143 0.00098248993
0.6937143 0.00095513415
0.6947143 0.0009275780000000001
0.6957143 0.00089982141
0.6967143 0.00087186472
0.6977143 0.00084370786
0.6987143 0.0008153510899999999
0.6997143 0.0007867944999999999
0.7007143 0.00075803823
0.7017143 0.00072908251
0.7027143 0.00069992748
0.7037143 0.00067057335
0.7047143 0.00064102028
0.7057143 0.00061126852
0.7067143 0.00058131832
0.7077143 0.00055116989
0.7087143 0.00052082351
0.7097143 0.0004902794000000001
0.7107143 0.00045953789
0.7117143 0.00042859923999999996
0.7127143 0.00039746378
0.7137143 0.00036613178000000004
0.7147143 0.0003346036
0.7157143 0.00030287958
0.7167143 0.00027096007
0.7177143 0.00023884545000000003
0.7187143 0.00020653613
0.7197143 0.00017403243
0.7207143 0.00014133478
0.7217143 0.00010844365
0.7227143 7.5359395e-05
0.7237143 4.2082516e-05
0.7247143 8.6134392e-06
0.7257143 -2.5047342e-05
0.7267143 -5.8899349e-05
0.7277143 -9.294208799999999e-05
0.7287143 -0.00012717505
0.7297143 -0.00016159771000000001
0.7307143 -0.00019620954000000002
0.7317143 -0.00023100996999999998
0.7327143 -0.00026599844
0.7337143 -0.00030117437
0.7347143 -0.00033653719000000003
0.7357143 -0.00037208628999999997
0.7367143 -0.00040782101999999997
0.7377143 -0.00044374078000000006
0.7387143 -0.00047984490000000003
0.7397143 -0.0005161327400000001
0.7407143 -0.00055260361
0.7417143 -0.00058925689
0.7427143 -0.00062609174
0.7437143 -0.00066310763
0.7447143 -0.0007003036900000001
0.7457143 -0.00073767919
0.7467143 -0.00077523346
0.7477143 -0.0008129656600000001
0.7487143 -0.00085087495
0.7497143 -0.0008889606799999999
0.7507143 -0.0009272219400000001
0.7517143 -0.0009656579099999999
0.7527143 -0.0010042678
0.7537143 -0.0010430506
0.7547143 -0.0010820057
0.7557143 -0.001121132
0.7567143 -0.0011604287
0.7577143 -0.0011998949
0.7587143 -0.0012395296
0.7597143 -0.0012793318
0.7607143 -0.0013193008
0.7617143 -0.0013594355
0.7627143 -0.0013997347
0.7637143 -0.0014401978
0.7647143 -0.0014808234
0.7657143 -0.0015216108
0.7667143 -0.0015625588
0.7677143 -0.0016036664
0.7687143 -0.0016449323
0.7697143 -0.0016863558000000001
0.7707143 -0.0017279355
0.7717143 -0.0017696704
0.7727143 -0.0018115596
0.7737143 -0.0018536017
0.7747143 -0.0018957953
0.7757143 -0.0019381398000000002
0.7767143 -0.0019806335
0.7777143 -0.0020232756
0.7787143 -0.0020660646
0.7797143 -0.0021089994
0.7807143 -0.0021520787
0.7817143 -0.0021953014
0.7827143 -0.0022386661
0.7837143 -0.0022821714
0.7847143 -0.0023258162
0.7857143 -0.0023695991
0.7867143 -0.0024135190000000003
0.7877143 -0.0024575739999999997
0.7887143 -0.0025017634
0.7897143 -0.0025460854999999998
0.7907143 -0.0025905389
0.7917143 -0.0026351219
0.7927143 -0.0026798338000000002
0.7937143 -0.0027246726
0.7947143 -0.0027696370999999997
0.7957143 -0.0028147258
0.7967143 -0.0028599372
0.7977143 -0.0029052697
0.7987143 -0.002950722
0.7997143 -0.0029962926
0.8007143 -0.0030419798
0.8017143 -0.0030877825
0.8027143 -0.0031336985999999996
0.8037143 -0.0031797266
0.8047143 -0.0032258648999999996
0.8057143 -0.0032721124
0.8067143 -0.0033184668000000002
0.8077143 -0.003364927
0.8087143 -0.0034114913000000005
0.8097143 -0.0034581578999999998
0.8107143 -0.0035049252
0.8117143 -0.0035517911
0.8127143 -0.0035987544999999998
0.8137143 -0.0036458136
0.8147143 -0.0036929661
0.8157143 -0.0037402111000000003
0.8167143 -0.0037875463
0.8177143 -0.0038349702999999997
0.8187143 -0.0038824812
0.8197143 -0.003930076899999999
0.8207143 -0.0039777558
0.8217143 -0.0040255163
0.8227143 -0.0040733565
0.8237143 -0.0041212745
0.8247143 -0.0041692685
0.8257143 -0.004217336
0.8267143 -0.0042654759
0.8277143 -0.004313686099999999
0.8287143 -0.0043619646
0.8297143 -0.0044103097
0.8307143 -0.0044587192
0.8317143 -0.0045071913
0.8327143 -0.0045557237
0.8337143 -0.0046043151
0.8347143 -0.0046529629
0.8357143 -0.0047016656
0.8367143 -0.0047504207
0.8377143 -0.0047992264
0.8387143 -0.0048480804
0.8397143 -0.0048969814
0.8407143 -0.0049459268
0.8417143 -0.0049949147
0.8427143 -0.0050439427
0.8437143 -0.0050930088
0.8447143 -0.0051421113
0.8457143 -0.0051912477
0.8467143 -0.0052404164
0.8477143 -0.005289615
0.8487143 -0.0053388405
0.8497143 -0.0053880918
0.8507143 -0.0054373664
0.8517143 -0.005486662099999999
0.8527143 -0.0055359767
0.8537143 -0.0055853077
0.8547143 -0.0056346536
0.8557143 -0.0056840116
0.8567143 -0.0057333797
0.8577143 -0.005782755400000001
0.8587143 -0.0058321366
0.8597143 -0.0058815211
0.8607143 -0.0059309066
0.8617143 -0.0059802907
0.8627143 -0.0060296712
0.8637143 -0.0060790459
0.8647143 -0.0061284124999999995
0.8657143 -0.0061777682
0.8667143 -0.0062271109
0.8677143 -0.006276438200000001
0.8687143 -0.0063257480999999996
0.8697143 -0.0063750384000000005
0.8707143 -0.0064243053000000005
0.8717143 -0.0064735483000000005
0.8727143 -0.006522763599999999
0.8737143 -0.0065719498
0.8747143 -0.006621103999999999
0.8757143 -0.0066702231999999995
0.8767143 -0.006719306800000001
0.8777143 -0.0067683497000000006
0.8787143 -0.0068173518
0.8797143 -0.0068663096
0.8807143 -0.006915220000000001
0.8817143 -0.0069640817
0.8827143 -0.0070128924999999995
0.8837143 -0.0070616479
0.8847143 -0.0071103474000000005
0.8857143 -0.0071589871
0.8867143 -0.0072075665
0.8877143 -0.0072560812
0.8887143 -0.0073045296
0.8897143 -0.0073529081
0.8907143 -0.0074012154
0.8917143 -0.0074494477
0.8927143 -0.007497603699999999
0.8937143 -0.0075456803
0.8947143 -0.0075936753999999995
0.8957143 -0.0076415853999999995
0.8967143 -0.0076894088
0.8977143 -0.007737142000000001
0.8987143 -0.0077847828
0.8997143 -0.0078323297
0.9007143 -0.0078797777
0.9017143 -0.0079271267
0.9027143 -0.0079743724
0.9037143 -0.0080215126
0.9047143 -0.008068545100000001
0.9057143 -0.008115466299999999
0.9067143 -0.008162274800000001
0.9077143 -0.0082089675
0.9087143 -0.008255541600000001
0.9097143 -0.008301994200000001
0.9107143 -0.0083483224
0.9117143 -0.008394524799999999
0.9127143 -0.008440598300000001
0.9137143 -0.0084865402
0.9147143 -0.0085323474
0.9157143 -0.0085780172
0.9167143 -0.0086235472
0.9177143 -0.0086689353
0.9187143 -0.008714177200000001
0.9197143 -0.0087592722
0.9207143 -0.008804215800000001
0.9217143 -0.008849006599999999
0.9227143 -0.0088936416
0.9237143 -0.0089381181
0.9247143 -0.008982433100000001
0.9257143 -0.0090265828
0.9267143 -0.009070567500000001
0.9277143 -0.0091143818
0.9287143 -0.0091580245
0.9297143 -0.0092014918
0.9307143 -0.0092447815
0.9317143 -0.0092878916
0.9327143 -0.0093308176
0.9337143 -0.0093735587
0.9347143 -0.0094161114
0.9357143 -0.009458472800000001
0.9367143 -0.009500640599999999
0.9377143 -0.009542612
0.9387143 -0.009584383200000001
0.9397143 -0.009625953
0.9407143 -0.0096673182
0.9417143 -0.0097084754
0.9427143 -0.009749423
0.9437143 -0.0097901582
0.9447143 -0.0098306773
0.9457143 -0.009870978800000001
0.9467143 -0.009911059199999999
0.9477143 -0.0099509154
0.9487143 -0.0099905461
0.9497143 -0.010029947
0.9507143 -0.010069116
0.9517143 -0.010108051
0.9527143 -0.01014675
0.9537143 -0.010185208000000001
0.9547143 -0.010223423
0.9557143 -0.010261394
0.9567143 -0.010299117
0.9577143 -0.010336589
0.9587143 -0.010373808
0.9597143 -0.01041077
0.9607143 -0.010447475
0.9617143 -0.010483918
0.9627143 -0.010520098
0.9637143 -0.010556010000000001
0.9647143 -0.010591654
0.9657143 -0.010627025
0.9667143 -0.010662122
0.9677143 -0.010696943
0.9687143 -0.010731483
0.9697143 -0.010765741
0.9707143 -0.010799714
0.9717143 -0.0108334
0.9727143 -0.010866794999999999
0.9737143 -0.010899898
0.9747143 -0.010932705
0.9757143 -0.010965214
0.9767143 -0.010997424
0.9777143 -0.011029329000000001
0.9787143 -0.011060929
0.9797143 -0.01109222
0.9807143 -0.011123201
0.9817143 -0.011153867999999999
0.9827143 -0.01118422
0.9837143 -0.011214252999999999
0.9847143 -0.011243965
0.9857143 -0.011273354000000001
0.9867143 -0.011302417
0.9877143 -0.011331151
0.9887143 -0.011359554
0.9897143 -0.011387623
0.9907143 -0.011415358
0.9917143 -0.011442753
0.9927143 -0.011469808
0.9937143 -0.011496519
0.9947143 -0.011522886
0.9957143 -0.011548903
0.9967143 -0.011574571
0.9977143 -0.011599885
0.9987143 -0.011624845
0.9997143 -0.011649446
1.000714 -0.011673687
1.001714 -0.011697566
1.002714 -0.011721079
1.003714 -0.011744227
1.004714 -0.011767004999999999
1.005714 -0.01178941
1.006714 -0.011811442
1.007714 -0.011833097
1.008714 -0.011854374
1.009714 -0.01187527
1.010714 -0.011895783
1.011714 -0.011915911
1.012714 -0.011935649999999999
1.013714 -0.011955001
1.014714 -0.011973959
1.015714 -0.011992523
1.016714 -0.012010691
1.017714 -0.012028460000000001
1.018714 -0.012045829
1.019714 -0.012062795999999999
1.020714 -0.012079356000000001
1.021714 -0.012095511
1.022714 -0.012111256
1.023714 -0.01212659
1.024714 -0.012141510999999999
1.025714 -0.012156017
1.026714 -0.012170104999999999
1.027714 -0.012183774
1.028714 -0.012197022
1.029714 -0.012209847
1.030714 -0.012222247
1.031714 -0.012234219000000001
1.032714 -0.012245763
1.033714 -0.012256874000000001
1.034714 -0.012267553
1.035714 -0.012277798999999999
1.036714 -0.012287606999999999
1.037714 -0.012296976999999999
1.038714 -0.012305905999999998
1.039714 -0.012314391999999999
1.040714 -0.012322437
1.041714 -0.012330033
1.042714 -0.012337184
1.043714 -0.012343885
1.044714 -0.012350135
1.045714 -0.012355932
1.046714 -0.012361276
1.047714 -0.012366162
1.048714 -0.012370592
1.049714 -0.012374563
1.050714 -0.012378073
1.051714 -0.012381119000000001
1.052714 -0.012383701999999998
1.053714 -0.01238582
1.054714 -0.012387469000000002
1.055714 -0.012388652
1.056714 -0.012389362
1.057714 -0.012389604
1.058714 -0.012389371000000001
1.059714 -0.012388661999999998
1.060714 -0.012387478999999998
1.061714 -0.012385819
1.062714 -0.01238368
1.063714 -0.012381061
1.064714 -0.01237796
1.065714 -0.012374375000000002
1.066714 -0.012370308
1.067714 -0.012365754999999999
1.068714 -0.012360717
1.069714 -0.012355189999999999
1.070714 -0.012349174000000001
1.071714 -0.012342668
1.072714 -0.012335672
1.073714 -0.012328181999999998
1.074714 -0.0123202
1.075714 -0.012311721999999999
1.076714 -0.012302749
1.077714 -0.012293279
1.078714 -0.012283312
1.079714 -0.012272847
1.080714 -0.012261881999999998
1.081714 -0.012250415999999998
1.082714 -0.012238449
1.083714 -0.012225979000000001
1.084714 -0.012213006
1.085714 -0.012199528000000001
1.086714 -0.012185544999999999
1.087714 -0.012171056999999999
1.088714 -0.012156062
1.089714 -0.01214056
1.090714 -0.012124549
1.091714 -0.012108029000000001
1.092714 -0.012091000999999999
1.093714 -0.012073461
1.094714 -0.01205541
1.095714 -0.012036849
1.096714 -0.012017775
1.097714 -0.011998188
1.098714 -0.011978088
1.099714 -0.011957475
1.100714 -0.011936345999999999
1.101714 -0.011914704
1.102714 -0.011892545
1.103714 -0.011869871
1.104714 -0.011846682
1.105714 -0.011822975999999999
1.106714 -0.011798754
1.107714 -0.011774014000000001
1.108714 -0.011748756999999999
1.109714 -0.011722981
1.110714 -0.011696689
1.111714 -0.011669878
1.112714 -0.011642549
1.113714 -0.011614701
1.114714 -0.011586335
1.115714 -0.01155745
1.116714 -0.011528045
1.117714 -0.011498122000000001
1.118714 -0.01146768
1.119714 -0.01143672
1.120714 -0.01140524
1.121714 -0.011373241000000001
1.122714 -0.011340722
1.123714 -0.011307686
1.124714 -0.01127413
1.125714 -0.011240056
1.126714 -0.011205464
1.127714 -0.011170353
1.128714 -0.011134724
1.129714 -0.011098578
1.130714 -0.011061913
1.131714 -0.011024732
1.132714 -0.010987034
1.133714 -0.010948820000000001
1.134714 -0.010910089
1.135714 -0.010870842
1.136714 -0.010831081
1.137714 -0.010790805
1.138714 -0.010750013000000001
1.139714 -0.010708709
1.140714 -0.010666891
1.141714 -0.010624561
1.142714 -0.010581718
1.143714 -0.010538362999999999
1.144714 -0.010494498
1.145714 -0.010450122
1.146714 -0.010405238
1.147714 -0.010359844
1.148714 -0.010313942000000001
1.149714 -0.010267533
1.150714 -0.010220618
1.151714 -0.010173197
1.152714 -0.010125271
1.153714 -0.01007684
1.154714 -0.010027908
1.155714 -0.0099784731
1.156714 -0.009928537500000001
1.157714 -0.009878102
1.158714 -0.0098271667
1.159714 -0.0097757344
1.160714 -0.0097238044
1.161714 -0.0096713789
1.162714 -0.0096184587
1.163714 -0.0095650445
1.164714 -0.009511138300000001
1.165714 -0.0094567404
1.166714 -0.0094018527
1.167714 -0.009346476900000001
1.168714 -0.0092906128
1.169714 -0.0092342627
1.170714 -0.009177428
1.171714 -0.009120110899999999
1.172714 -0.0090623107
1.173714 -0.0090040296
1.174714 -0.0089452704
1.175714 -0.0088860332
1.176714 -0.008826319400000001
1.177714 -0.008766131199999999
1.178714 -0.0087054701
1.179714 -0.0086443375
1.180714 -0.0085827342
1.181714 -0.008520663
1.182714 -0.0084581254
1.183714 -0.0083951221
1.184714 -0.0083316561
1.185714 -0.008267728799999999
1.186714 -0.008203341
1.187714 -0.0081384955
1.188714 -0.0080731937
1.189714 -0.008007437300000001
1.190714 -0.0079412283
1.191714 -0.007874568799999999
1.192714 -0.007807461200000001
1.193714 -0.007739906099999999
1.194714 -0.007671905799999999
1.195714 -0.007603463
1.196714 -0.007534579299999999
1.197714 -0.007465256900000001
1.198714 -0.007395497199999999
1.199714 -0.007325303200000001
1.200714 -0.0072546762
1.201714 -0.0071836184
1.202714 -0.0071121329
1.203714 -0.007040220999999999
1.204714 -0.006967884800000001
1.205714 -0.0068951274
1.206714 -0.0068219502
1.207714 -0.0067483561
1.208714 -0.006674346500000001
1.209714 -0.0065999251
1.210714 -0.0065250926
1.211714 -0.0064498527
1.212714 -0.0063742074
1.213714 -0.0062981584
1.214714 -0.0062217092
1.215714 -0.0061448613
1.216714 -0.0060676181999999995
1.217714 -0.0059899819
1.218714 -0.0059119549
1.219714 -0.0058335398
1.220714 -0.005754739
1.221714 -0.0056755551
1.222714 -0.005595991
1.223714 -0.0055160497
1.224714 -0.0054357326
1.225714 -0.0053550437
1.226714 -0.0052739848
1.227714 -0.005192558799999999
1.228714 -0.0051107691
1.229714 -0.0050286177
1.230714 -0.0049461079
1.231714 -0.0048632423999999995
1.232714 -0.0047800237
1.233714 -0.0046964549
1.234714 -0.0046125391
1.235714 -0.0045282788000000004
1.236714 -0.0044436772
1.237714 -0.0043587374
1.238714 -0.0042734617
1.239714 -0.0041878535
1.240714 -0.0041019157
1.241714 -0.0040156516
1.242714 -0.003929064
1.243714 -0.0038421555999999996
1.244714 -0.0037549304
1.245714 -0.0036673908000000002
1.246714 -0.0035795401000000004
1.247714 -0.0034913814
1.248714 -0.0034029177
1.249714 -0.0033141525000000005
1.250714 -0.0032250889000000004
1.251714 -0.0031357299999999998
1.252714 -0.0030460791
1.253714 -0.0029561392
1.254714 -0.0028659137
1.255714 -0.002775406
1.256714 -0.0026846194
1.257714 -0.0025935571
1.258714 -0.0025022227
1.259714 -0.0024106192
1.260714 -0.0023187498
1.261714 -0.0022266186
1.262714 -0.0021342283000000003
1.263714 -0.0020415826
1.264714 -0.0019486852
1.265714 -0.0018555388999999998
1.266714 -0.0017621478
1.267714 -0.001668515
1.268714 -0.0015746438
1.269714 -0.0014805382
1.270714 -0.0013862015999999999
1.271714 -0.0012916374
1.272714 -0.001196849
1.273714 -0.0011018402999999999
1.274714 -0.0010066145999999998
1.275714 -0.0009111756299999999
1.276714 -0.0008155269799999999
1.277714 -0.0007196723300000001
1.278714 -0.00062361523
1.279714 -0.00052735936
1.280714 -0.00043090831
1.281714 -0.00033426588
1.282714 -0.00023743569000000001
1.283714 -0.00014042145
1.284714 -4.3226808e-05
1.285714 5.4144442e-05
1.286714 0.00015168861
1.287714 0.00024940189000000003
1.288714 0.00034728055
1.289714 0.00044532085
1.290714 0.00054351904
1.291714 0.00064187125
1.292714 0.00074037371
1.293714 0.0008390225999999999
1.294714 0.00093781409
1.295714 0.0010367445
1.296714 0.0011358097
1.297714 0.0012350059999999999
1.298714 0.0013343297
1.299714 0.0014337766
1.300714 0.0015333429000000001
1.301714 0.0016330249999999998
1.302714 0.0017328185999999999
1.303714 0.00183272
1.304714 0.0019327254
1.305714 0.0020328305
1.306714 0.0021330316
1.307714 0.0022333246000000003
1.308714 0.0023337061
1.309714 0.0024341714
1.310714 0.0025347172
1.311714 0.0026353389
1.312714 0.0027360329
1.313714 0.0028367951
1.314714 0.0029376215
1.315714 0.0030385082999999998
1.316714 0.0031394513000000002
1.317714 0.0032404463000000002
1.318714 0.0033414897000000002
1.319714 0.0034425775000000002
1.320714 0.0035437053
1.321714 0.0036448691
1.322714 0.0037460650000000002
1.323714 0.0038472892
1.324714 0.0039485371
1.325714 0.004049805300000001
1.326714 0.0041510892
1.327714 0.004252385
1.328714 0.0043536886
1.329714 0.0044549961
1.330714 0.0045563031999999995
1.331714 0.0046576053
1.332714 0.0047588994
1.333714 0.0048601811
1.334714 0.0049614457
1.335714 0.0050626899
1.336714 0.0051639089999999995
1.337714 0.0052650994
1.338714 0.005366257
1.339714 0.0054673772
1.340714 0.0055684566
1.341714 0.0056694906
1.342714 0.0057704754
1.343714 0.0058714068
1.344714 0.0059722803
1.345714 0.0060730923
1.346714 0.006173838500000001
1.347714 0.0062745152
1.348714 0.0063751177
1.349714 0.006475642300000001
1.350714 0.0065760847
1.351714 0.0066764413000000005
1.352714 0.0067767069
1.353714 0.0068768786000000005
1.354714 0.0069769514
1.355714 0.0070769223
1.356714 0.007176787
1.357714 0.0072765404
1.358714 0.0073761788
1.359714 0.0074756994
1.360714 0.0075750962
1.361714 0.007674366500000001
1.362714 0.0077735058
1.363714 0.007872509699999999
1.364714 0.007971374
1.365714 0.0080700956
1.366714 0.0081686703
1.367714 0.0082670929
1.368714 0.0083653606
1.369714 0.008463468100000001
1.370714 0.0085614127
1.371714 0.0086591899
1.372714 0.008756795400000001
1.373714 0.0088542256
1.374714 0.008951476
1.375714 0.0090485431
1.376714 0.0091454225
1.377714 0.009242110500000001
1.378714 0.0093386036
1.379714 0.009434896500000001
1.380714 0.0095309857
1.381714 0.009626867499999999
1.382714 0.0097225384
1.383714 0.0098179931
1.384714 0.0099132289
1.385714 0.010008241
1.386714 0.010103027
1.387714 0.010197581
1.388714 0.0102919
1.389714 0.010385980999999999
1.390714 0.010479819
1.391714 0.010573408999999999
1.392714 0.010666749
1.393714 0.010759835
1.394714 0.010852662
1.395714 0.010945227
1.396714 0.011037525000000001
1.397714 0.011129554
1.398714 0.01122131
1.399714 0.011312787999999999
1.400714 0.011403985
1.401714 0.011494897
1.402714 0.01158552
1.403714 0.011675849
1.404714 0.011765883
1.405714 0.011855616000000001
1.406714 0.011945047
1.407714 0.012034168
1.408714 0.012122979
1.409714 0.012211473999999998
1.410714 0.012299651
1.411714 0.012387506
1.412714 0.012475035
1.413714 0.012562232999999999
1.414714 0.0126491
1.415714 0.012735628
1.416714 0.012821816
1.417714 0.012907660999999999
1.418714 0.012993156
1.419714 0.013078301
1.420714 0.013163092
1.421714 0.013247524
1.422714 0.013331593000000001
1.423714 0.013415297000000001
1.424714 0.013498632
1.425714 0.013581595000000002
1.426714 0.013664181
1.427714 0.013746388
1.428714 0.013828214
1.429714 0.013909652
1.430714 0.013990699999999998
1.431714 0.014071356
1.432714 0.014151615
1.433714 0.014231475
1.434714 0.014310930999999999
1.435714 0.014389979999999998
1.436714 0.01446862
1.437714 0.014546846999999998
1.438714 0.014624657
1.439714 0.014702049
1.440714 0.014779016999999998
1.441714 0.014855557
1.442714 0.014931670999999999
1.443714 0.015007349
1.444714 0.015082594000000001
1.445714 0.015157399
1.446714 0.015231762
1.447714 0.015305679999999999
1.448714 0.015379148
1.449714 0.015452167
1.450714 0.01552473
1.451714 0.015596836000000001
1.452714 0.015668480999999998
1.453714 0.015739661
1.454714 0.015810376
1.455714 0.015880622
1.456714 0.015950394
1.457714 0.01601969
1.458714 0.016088509
1.459714 0.016156846
1.460714 0.016224699000000002
1.461714 0.016292064000000002
1.462714 0.016358939
1.463714 0.016425322
1.464714 0.016491206999999997
1.465714 0.016556596
1.466714 0.016621483
1.467714 0.016685865
1.468714 0.016749740000000003
1.469714 0.016813107
1.470714 0.016875961
1.471714 0.0169383
1.472714 0.017000122
1.473714 0.017061424
1.474714 0.017122203
1.475714 0.017182456000000002
1.476714 0.017242181999999998
1.477714 0.017301376
1.478714 0.017360037999999998
1.479714 0.017418164
1.480714 0.017475753
1.481714 0.017532798999999998
1.482714 0.017589304
1.483714 0.017645264
1.484714 0.017700675
1.485714 0.017755537
1.486714 0.017809845
1.487714 0.017863598999999997
1.488714 0.017916795000000003
1.489714 0.017969431
1.490714 0.018021505
1.491714 0.018073016
1.492714 0.018123961
1.493714 0.018174337000000002
1.494714 0.018224142000000002
1.495714 0.018273374
1.496714 0.018322033
1.497714 0.018370111999999997
1.498714 0.018417613
1.499714 0.018464531
1.500714 0.018510867
1.501714 0.018556616999999997
1.502714 0.01860178
1.503714 0.018646354
1.504714 0.018690336000000002
1.505714 0.018733725
1.506714 0.018776519999999998
1.507714 0.018818714
1.508714 0.018860312
1.509714 0.018901308000000002
1.510714 0.018941701000000002
1.511714 0.018981492
1.512714 0.019020675
1.513714 0.01905925
1.514714 0.019097216
1.515714 0.019134569
1.516714 0.01917131
1.517714 0.019207435
1.518714 0.019242945
1.519714 0.019277836
1.520714 0.019312107
1.521714 0.019345758
1.522714 0.019378786000000002
1.523714 0.019411188
1.524714 0.019442967000000002
1.525714 0.019474117000000003
1.526714 0.019504636
1.527714 0.019534529
1.528714 0.019563788000000002
1.529714 0.019592415
1.530714 0.019620407
1.531714 0.019647765
1.532714 0.019674485
1.533714 0.019700568
1.534714 0.01972601
1.535714 0.019750812
1.536714 0.019774972
1.537714 0.019798487
1.538714 0.019821362
1.539714 0.019843588
1.540714 0.019865169999999998
1.541714 0.019886103000000002
1.542714 0.019906387
1.543714 0.019926022999999998
1.544714 0.019945008
1.545714 0.01996334
1.546714 0.019981021999999998
1.547714 0.01999805
1.548714 0.020014422
1.549714 0.020030138
1.550714 0.020045201000000002
1.551714 0.020059603999999998
1.552714 0.020073351
1.553714 0.020086438999999998
1.554714 0.020098868
1.555714 0.020110635999999998
1.556714 0.020121744
1.557714 0.020132188999999998
1.558714 0.020141974
1.559714 0.020151093000000002
1.560714 0.020159550999999998
1.561714 0.020167345
1.562714 0.020174474
1.563714 0.020180938
1.564714 0.020186735
1.565714 0.020191868
1.566714 0.020196332
1.567714 0.020200131
1.568714 0.020203262
1.569714 0.020205724
1.570714 0.02020752
1.571714 0.020208645
1.572714 0.020209102
1.573714 0.020208889
1.574714 0.020208006
1.575714 0.020206455
1.576714 0.020204233
1.577714 0.020201341
1.578714 0.020197777
1.579714 0.020193543999999997
1.580714 0.02018864
1.581714 0.020183065
1.582714 0.020176819999999998
1.583714 0.020169903
1.584714 0.020162316
1.585714 0.020154058000000002
1.586714 0.020145129
1.587714 0.020135529
1.588714 0.020125257
1.589714 0.020114315
1.590714 0.020102703
1.591714 0.020090419
1.592714 0.020077465
1.593714 0.020063842
1.594714 0.020049549
1.595714 0.020034586
1.596714 0.020018953
1.597714 0.020002652
1.598714 0.019985682
1.599714 0.019968042
1.600714 0.019949736
1.601714 0.019930760999999998
1.602714 0.019911119
1.603714 0.019890810999999998
1.604714 0.019869834
1.605714 0.019848192
1.606714 0.019825885999999997
1.607714 0.019802913999999998
1.608714 0.019779276
1.609714 0.019754976
1.610714 0.019730012
1.611714 0.019704386
1.612714 0.019678098
1.613714 0.019651148
1.614714 0.019623537
1.615714 0.019595266
1.616714 0.019566336
1.617714 0.019536748
1.618714 0.019506502
1.619714 0.019475598
1.620714 0.019444039
1.621714 0.019411824
1.622714 0.019378954
1.623714 0.019345431
1.624714 0.019311257000000002
1.625714 0.01927643
1.626714 0.019240952999999998
1.627714 0.019204828
1.628714 0.019168051999999998
1.629714 0.01913063
1.630714 0.01909256
1.631714 0.019053846
1.632714 0.019014487
1.633714 0.018974485
1.634714 0.01893384
1.635714 0.018892555
1.636714 0.01885063
1.637714 0.018808067
1.638714 0.018764865000000002
1.639714 0.018721029
1.640714 0.018676557
1.641714 0.018631452
1.642714 0.018585715
1.643714 0.018539347
1.644714 0.018492351
1.645714 0.018444726
1.646714 0.018396473
1.647714 0.018347595999999997
1.648714 0.018298096
1.649714 0.018247975
1.650714 0.018197233
1.651714 0.01814587
1.652714 0.018093891
1.653714 0.018041296000000002
1.654714 0.017988087
1.655714 0.017934265
1.656714 0.017879831000000002
1.657714 0.017824788
1.658714 0.017769136999999997
1.659714 0.017712878999999997
1.660714 0.017656018
1.661714 0.017598554
1.662714 0.01754049
1.663714 0.017481825
1.664714 0.017422564
1.665714 0.017362707999999998
1.666714 0.017302258
1.667714 0.017241215
1.668714 0.017179584
1.669714 0.017117364000000003
1.670714 0.017054557999999997
1.671714 0.016991167999999997
1.672714 0.016927197
1.673714 0.016862646000000002
1.674714 0.016797516
1.675714 0.01673181
1.676714 0.01666553
1.677714 0.016598678
1.678714 0.016531257
1.679714 0.016463267
1.680714 0.016394713
1.681714 0.016325594
1.682714 0.016255914
1.683714 0.016185675
1.684714 0.01611488
1.685714 0.01604353
1.686714 0.015971626
1.687714 0.015899174000000002
1.688714 0.015826174000000002
1.689714 0.015752626999999998
1.690714 0.015678539000000002
1.691714 0.015603908
1.692714 0.01552874
1.693714 0.015453034
1.694714 0.015376796
1.695714 0.015300026
1.696714 0.015222728
1.697714 0.015144903
1.698714 0.015066554000000001
1.699714 0.014987685
1.700714 0.014908297000000001
1.701714 0.014828391
1.702714 0.014747973000000001
1.703714 0.014667043
1.704714 0.014585602999999999
1.705714 0.014503658000000001
1.706714 0.014421209999999999
1.707714 0.014338261000000001
1.708714 0.014254814999999999
1.709714 0.014170869999999999
1.710714 0.014086434
1.711714 0.014001509
1.712714 0.013916094999999998
1.713714 0.013830198
1.714714 0.013743818
1.715714 0.013656958999999998
1.716714 0.013569626
1.717714 0.013481818
1.718714 0.013393539
1.719714 0.013304793
1.720714 0.013215581999999998
1.721714 0.013125909
1.722714 0.013035777000000002
1.723714 0.012945189000000001
1.724714 0.012854146
1.725714 0.012762654
1.726714 0.012670714999999999
1.727714 0.012578332
1.728714 0.012485506999999998
1.729714 0.012392244
1.730714 0.012298544
1.731714 0.012204412999999999
1.732714 0.012109851999999999
1.733714 0.012014865
1.734714 0.011919456
1.735714 0.011823626
1.736714 0.01172738
1.737714 0.011630719
1.738714 0.011533649
1.739714 0.01143617
1.740714 0.011338288
1.741714 0.011240004
1.742714 0.011141323
1.743714 0.011042248
1.744714 0.010942781
1.745714 0.010842925
1.746714 0.010742685
1.747714 0.010642064
1.748714 0.010541064
1.749714 0.010439689
1.750714 0.010337943
1.751714 0.010235828
1.752714 0.010133349
1.753714 0.010030509
1.754714 0.0099273086
1.755714 0.009823755
1.756714 0.009719849899999999
1.757714 0.0096155964
1.758714 0.0095109986
1.759714 0.0094060597
1.760714 0.0093007831
1.761714 0.0091951726
1.762714 0.0090892318
1.763714 0.0089829635
1.764714 0.0088763714
1.765714 0.0087694592
1.766714 0.0086622305
1.767714 0.008554689
1.768714 0.0084468375
1.769714 0.0083386811
1.770714 0.008230222
1.771714 0.0081214639
1.772714 0.0080124111
1.773714 0.0079030659
1.774714 0.0077934339000000005
1.775714 0.0076835175
1.776714 0.0075733202
1.777714 0.0074628471
1.778714 0.007352099799999999
1.779714 0.0072410832
1.780714 0.0071298011
1.781714 0.007018257
1.782714 0.006906453900000001
1.783714 0.0067943969
1.784714 0.0066820889
1.785714 0.0065695342
1.786714 0.006456735000000001
1.787714 0.0063436972
1.788714 0.0062304229
1.789714 0.0061169172
1.790714 0.0060031831
1.791714 0.0058892248000000005
1.792714 0.0057750462
1.793714 0.005660651
1.794714 0.0055460427
1.795714 0.0054312255
1.796714 0.0053162031999999994
1.797714 0.0052009796
1.798714 0.005085558600000001
1.799714 0.0049699440000000004
1.800714 0.0048541402
1.801714 0.0047381509
1.802714 0.0046219793000000006
1.803714 0.0045056302
1.804714 0.0043891072
1.805714 0.0042724139
1.806714 0.0041555548
1.807714 0.0040385334
1.808714 0.0039213541
1.809714 0.0038040209
1.810714 0.0036865375
1.811714 0.0035689077999999995
1.812714 0.0034511358999999996
1.813714 0.0033332257000000002
1.814714 0.0032151816000000003
1.815714 0.003097007
1.816714 0.0029787067
1.817714 0.0028602841
1.818714 0.0027417433999999997
1.819714 0.0026230888000000003
1.820714 0.002504324
1.821714 0.0023854534
1.822714 0.002266481
1.823714 0.0021474105
1.824714 0.0020282464999999998
1.825714 0.0019089928000000003
1.826714 0.0017896535
1.827714 0.0016702325999999998
1.828714 0.0015507345
1.829714 0.0014311629
1.830714 0.001311522
1.831714 0.0011918161
1.832714 0.0010720493
1.833714 0.0009522254900000001
1.834714 0.00083234909
1.835714 0.00071242398
1.836714 0.00059245435
1.837714 0.00047244434
1.838714 0.00035239821
1.839714 0.00023231996
1.840714 0.00011221382000000001
1.841714 -7.9160962e-06
1.842714 -0.00012806563
1.843714 -0.00024823066
1.844714 -0.00036840695
1.845714 -0.00048859038
1.846714 -0.0006087767799999999
1.847714 -0.000728962
1.848714 -0.0008491418200000001
1.849714 -0.00096931217
1.850714 -0.0010894687
1.851714 -0.0012096074
1.852714 -0.001329724
1.853714 -0.0014498143000000001
1.854714 -0.0015698743
1.855714 -0.0016898995
1.856714 -0.0018098859
1.857714 -0.0019298295
1.858714 -0.0020497258
1.859714 -0.0021695709
1.860714 -0.0022893602
1.861714 -0.0024090899
1.862714 -0.0025287556
1.863714 -0.0026483532999999997
1.864714 -0.0027678787000000003
1.865714 -0.0028873275
1.866714 -0.003006696
1.867714 -0.0031259795000000003
1.868714 -0.0032451735000000002
1.869714 -0.0033642747
1.870714 -0.0034832785
1.871714 -0.0036021807
1.872714 -0.0037209771
1.873714 -0.0038396636000000003
1.874714 -0.0039582359
1.875714 -0.0040766899
1.876714 -0.0041950214
1.877714 -0.0043132262
1.878714 -0.0044313005
1.879714 -0.0045492397
1.880714 -0.0046670397
1.881714 -0.0047846963
1.882714 -0.0049022055
1.883714 -0.0050195631
1.884714 -0.005136765000000001
1.885714 -0.0052538064
1.886714 -0.0053706841
1.887714 -0.0054873934
1.888714 -0.0056039305
1.889714 -0.0057202909
1.890714 -0.0058364709
1.891714 -0.005952466
1.892714 -0.0060682723
1.893714 -0.0061838851
1.894714 -0.0062993007
1.895714 -0.0064145155
1.896714 -0.0065295244
1.897714 -0.0066443237
1.898714 -0.0067589099
1.899714 -0.0068732777
1.900714 -0.0069874244
1.901714 -0.0071013448
1.902714 -0.0072150353
1.903714 -0.0073284915
1.904714 -0.007441709699999999
1.905714 -0.0075546857
1.906714 -0.007667415
1.907714 -0.007779894799999999
1.908714 -0.0078921206
1.909714 -0.0080040874
1.910714 -0.0081157916
1.911714 -0.008227229400000001
1.912714 -0.0083383973
1.913714 -0.0084492902
1.914714 -0.0085599044
1.915714 -0.0086702363
1.916714 -0.008780282200000001
1.917714 -0.0088900379
1.918714 -0.0089994996
1.919714 -0.0091086622
1.920714 -0.0092175229
1.921714 -0.0093260765
1.922714 -0.009434320199999999
1.923714 -0.009542250300000001
1.924714 -0.0096498617
1.925714 -0.0097571516
1.926714 -0.0098641154
1.927714 -0.0099707504
1.928714 -0.010077051
1.929714 -0.010183015
1.930714 -0.010288638000000001
1.931714 -0.010393915
1.932714 -0.010498844
1.933714 -0.010603419999999999
1.934714 -0.010707640000000001
1.935714 -0.010811499
1.936714 -0.010914994
1.937714 -0.011018122
1.938714 -0.011120877999999999
1.939714 -0.011223258
1.940714 -0.01132526
1.941714 -0.011426879
1.942714 -0.011528111
1.943714 -0.011628953999999999
1.944714 -0.011729402
1.945714 -0.011829453
1.946714 -0.011929103
1.947714 -0.012028348999999999
1.948714 -0.012127186
1.949714 -0.012225610000000001
1.950714 -0.01232362
1.951714 -0.012421209
1.952714 -0.012518375
1.953714 -0.012615115
1.954714 -0.012711425
1.955714 -0.012807302000000001
1.956714 -0.012902742000000002
1.957714 -0.012997742000000001
1.958714 -0.013092297000000001
1.959714 -0.013186404
1.960714 -0.013280061999999999
1.961714 -0.013373264000000001
1.962714 -0.013466008
1.963714 -0.01355829
1.964714 -0.013650108000000001
1.965714 -0.013741459000000001
1.966714 -0.013832338999999999
1.967714 -0.013922743999999999
1.968714 -0.014012669
1.969714 -0.014102114
1.970714 -0.014191074
1.971714 -0.014279547
1.972714 -0.014367528000000001
1.973714 -0.014455014
1.974714 -0.014542002
1.975714 -0.014628492
1.976714 -0.014714475
1.977714 -0.014799951
1.978714 -0.014884918
1.979714 -0.014969372
1.980714 -0.015053308999999999
1.981714 -0.015136725
1.982714 -0.01521962
1.983714 -0.015301987999999999
1.984714 -0.015383827999999999
1.985714 -0.015465136999999999
1.986714 -0.01554591
1.987714 -0.015626145
1.988714 -0.01570584
1.989714 -0.015784989
1.990714 -0.015863594
1.991714 -0.015941648000000003
1.992714 -0.016019151000000002
1.993714 -0.016096098
1.994714 -0.016172486
1.995714 -0.016248313
1.996714 -0.016323577
1.997714 -0.016398275
1.998714 -0.016472404
1.999714 -0.016545960000000002
2.000714 -0.016618941999999998
2.001714 -0.016691347
2.002714 -0.016763172
2.003714 -0.016834415000000002
2.004714 -0.016905072
2.005714 -0.016975142
2.006714 -0.01704462
2.007714 -0.017113508
2.008714 -0.017181799999999997
2.009714 -0.017249493
2.010714 -0.017316586000000002
2.011714 -0.017383074999999998
2.012714 -0.01744896
2.013714 -0.017514237
2.014714 -0.017578904
2.015714 -0.01764296
2.016714 -0.017706399
2.017714 -0.017769223
2.018714 -0.017831427
2.019714 -0.01789301
2.020714 -0.017953968
2.021714 -0.0180143
2.022714 -0.018074004
2.023714 -0.018133078
2.024714 -0.018191519
2.025714 -0.018249326
2.026714 -0.018306496
2.027714 -0.018363027
2.028714 -0.018418916
2.029714 -0.018474163
2.030714 -0.018528766000000002
2.031714 -0.018582722
2.032714 -0.018636028
2.033714 -0.018688686
2.034714 -0.01874069
2.035714 -0.018792039
2.036714 -0.018842732
2.037714 -0.018892769
2.038714 -0.018942145
2.039714 -0.018990859
2.040714 -0.019038911
2.041714 -0.019086297999999998
2.042714 -0.019133017
2.043714 -0.019179071
2.044714 -0.019224454000000002
2.045714 -0.019269164000000002
2.046714 -0.019313204
2.047714 -0.019356568
2.048714 -0.019399256
2.049714 -0.019441266999999998
2.050714 -0.019482599
2.051714 -0.019523251000000002
2.052714 -0.019563221
2.053714 -0.01960251
2.054714 -0.019641113
2.055714 -0.019679029
2.056714 -0.019716262000000002
2.057714 -0.019752805
2.058714 -0.019788658
2.059714 -0.019823819
2.060714 -0.019858291
2.061714 -0.019892071
2.062714 -0.019925155
2.063714 -0.019957546
2.064714 -0.019989238
2.065714 -0.020020235
2.066714 -0.020050535
2.067714 -0.020080135
2.068714 -0.020109034
2.069714 -0.020137234
2.070714 -0.02016473
2.071714 -0.020191526
2.072714 -0.020217619000000003
2.073714 -0.020243008
2.074714 -0.020267690999999997
2.075714 -0.020291669
2.076714 -0.020314941
2.077714 -0.020337506
2.078714 -0.020359363
2.079714 -0.020380515
2.080714 -0.020400954
2.081714 -0.020420687
2.082714 -0.020439709
2.083714 -0.020458022000000003
2.084714 -0.020475623000000002
2.085714 -0.020492515
2.086714 -0.020508694
2.087714 -0.020524162000000002
2.088714 -0.020538918
2.089714 -0.020552962
2.090714 -0.020566293
2.091714 -0.020578911
2.092714 -0.020590817
2.093714 -0.020602009
2.094714 -0.02061249
2.095714 -0.020622255
2.096714 -0.020631308
2.097714 -0.020639648
2.098714 -0.020647275
2.099714 -0.020654188
2.100714 -0.020660389
2.101714 -0.020665875
2.102714 -0.020670649
2.103714 -0.020674711000000002
2.104714 -0.020678058
2.105714 -0.020680693
2.106714 -0.020682617
2.107714 -0.020683827
2.108714 -0.020684328000000002
2.109714 -0.020684116
2.110714 -0.020683193000000002
2.111714 -0.020681559999999998
2.112714 -0.020679217
2.113714 -0.020676164
2.114714 -0.020672403
2.115714 -0.020667932
2.116714 -0.020662753
2.117714 -0.020656869
2.118714 -0.020650275
2.119714 -0.020642976
2.120714 -0.020634972
2.121714 -0.020626263
2.122714 -0.020616849
2.123714 -0.020606733
2.124714 -0.020595914
2.125714 -0.020584393
2.126714 -0.020572171
2.127714 -0.020559249
2.128714 -0.020545628
2.129714 -0.020531309
2.130714 -0.020516292999999998
2.131714 -0.020500581
2.132714 -0.020484175
2.133714 -0.020467074999999998
2.134714 -0.020449281
2.135714 -0.020430797
2.136714 -0.020411622
2.137714 -0.020391759
2.138714 -0.020371206
2.139714 -0.020349967
2.140714 -0.020328043
2.141714 -0.020305435
2.142714 -0.020282144999999998
2.143714 -0.020258174
2.144714 -0.020233521
2.145714 -0.020208191
2.146714 -0.020182185
2.147714 -0.020155503
2.148714 -0.020128147
2.149714 -0.020100118
2.150714 -0.020071419
2.151714 -0.020042049
2.152714 -0.020012014
2.153714 -0.01998131
2.154714 -0.019949945
2.155714 -0.019917917
2.156714 -0.019885229
2.157714 -0.019851883
2.158714 -0.019817878
2.159714 -0.01978322
2.160714 -0.019747908
2.161714 -0.019711943000000003
2.162714 -0.01967533
2.163714 -0.019638072
2.164714 -0.019600166999999998
2.165714 -0.019561617
2.166714 -0.019522429
2.167714 -0.019482601999999998
2.168714 -0.019442136000000002
2.169714 -0.019401035
2.170714 -0.019359303
2.171714 -0.01931694
2.172714 -0.019273951
2.173714 -0.019230333
2.174714 -0.019186092000000002
2.175714 -0.019141230999999998
2.176714 -0.019095751
2.177714 -0.019049655000000002
2.178714 -0.019002943
2.179714 -0.01895562
2.180714 -0.018907689000000002
2.181714 -0.01885915
2.182714 -0.018810006
2.183714 -0.018760262
2.184714 -0.018709918
2.185714 -0.018658979000000003
2.186714 -0.018607445
2.187714 -0.018555319
2.188714 -0.018502605
2.189714 -0.018449305
2.190714 -0.018395421999999998
2.191714 -0.018340956999999998
2.192714 -0.018285916
2.193714 -0.0182303
2.194714 -0.018174111
2.195714 -0.018117353
2.196714 -0.018060027
2.197714 -0.018002137999999997
2.198714 -0.017943689
2.199714 -0.017884681
2.200714 -0.017825118
2.201714 -0.017765004
2.202714 -0.017704343
2.203714 -0.017643133
2.204714 -0.017581384000000002
2.205714 -0.017519093
2.206714 -0.017456266999999998
2.207714 -0.017392906
2.208714 -0.017329016
2.209714 -0.017264599
2.210714 -0.017199657
2.211714 -0.017134193000000002
2.212714 -0.017068213000000002
2.213714 -0.017001719999999998
2.214714 -0.016934716
2.215714 -0.016867204
2.216714 -0.016799188
2.217714 -0.01673067
2.218714 -0.016661654999999997
2.219714 -0.016592146000000002
2.220714 -0.016522145999999998
2.221714 -0.016451658
2.222714 -0.016380687999999997
2.223714 -0.016309235
2.224714 -0.016237306
2.225714 -0.016164905
2.226714 -0.016092033000000002
2.227714 -0.016018694
2.228714 -0.015944892999999998
2.229714 -0.015870633000000002
2.230714 -0.015795918000000003
2.231714 -0.015720750000000002
2.232714 -0.015645133999999998
2.233714 -0.015569073999999999
2.234714 -0.015492572999999999
2.235714 -0.015415633
2.236714 -0.01533826
2.237714 -0.01526046
2.238714 -0.015182231000000001
2.239714 -0.015103581000000001
2.240714 -0.015024512
2.241714 -0.014945027999999999
2.242714 -0.014865133999999999
2.243714 -0.014784832000000001
2.244714 -0.014704126999999999
2.245714 -0.014623022
2.246714 -0.014541522
2.247714 -0.014459630000000001
2.248714 -0.014377349999999999
2.249714 -0.014294688
2.250714 -0.014211645000000002
2.251714 -0.014128227000000002
2.252714 -0.014044436
2.253714 -0.013960277
2.254714 -0.013875755000000002
2.255714 -0.013790872000000001
2.256714 -0.013705633
2.257714 -0.013620041
2.258714 -0.013534102000000001
2.259714 -0.013447821
2.260714 -0.013361197
2.261714 -0.013274240000000001
2.262714 -0.01318695
2.263714 -0.013099333
2.264714 -0.013011393
2.265714 -0.012923134
2.266714 -0.012834559
2.267714 -0.012745672
2.268714 -0.012656479
2.269714 -0.012566985000000001
2.270714 -0.01247719
2.271714 -0.012387101
2.272714 -0.012296723
2.273714 -0.012206059
2.274714 -0.012115113
2.275714 -0.01202389
2.276714 -0.011932393000000001
2.277714 -0.011840627
2.278714 -0.011748597000000001
2.279714 -0.011656306
2.280714 -0.011563759
2.281714 -0.01147096
2.282714 -0.011377913
2.283714 -0.011284622
2.284714 -0.011191093000000001
2.285714 -0.011097328
2.286714 -0.011003332000000001
2.287714 -0.010909110999999999
2.288714 -0.010814668
2.289714 -0.010720005999999999
2.290714 -0.010625131000000001
2.291714 -0.010530048
2.292714 -0.010434759
2.293714 -0.010339271
2.294714 -0.010243585999999999
2.295714 -0.010147709999999999
2.296714 -0.010051645
2.297714 -0.0099553989
2.298714 -0.0098589735
2.299714 -0.0097623735
2.300714 -0.009665603299999999
2.301714 -0.009568667900000001
2.302714 -0.009471571
2.303714 -0.0093743176
2.304714 -0.009276911399999999
2.305714 -0.0091793569
2.306714 -0.0090816589
2.307714 -0.0089838213
2.308714 -0.0088858484
2.309714 -0.0087877459
2.310714 -0.0086895161
2.311714 -0.0085911648
2.312714 -0.008492695599999999
2.313714 -0.008394113699999999
2.314714 -0.0082954233
2.315714 -0.008196627500000001
2.316714 -0.008097731899999999
2.317714 -0.0079987403
2.318714 -0.0078996578
2.319714 -0.007800487900000001
2.320714 -0.007701235900000001
2.321714 -0.0076019052
2.322714 -0.007502500400000001
2.323714 -0.0074030256999999995
2.324714 -0.007303486200000001
2.325714 -0.0072038855999999995
2.326714 -0.0071042276
2.327714 -0.0070045178
2.328714 -0.0069047608000000005
2.329714 -0.0068049593999999995
2.330714 -0.0067051187
2.331714 -0.0066052438
2.332714 -0.0065053377
2.333714 -0.0064054053
2.334714 -0.0063054511
2.335714 -0.0062054787
2.336714 -0.0061054925
2.337714 -0.0060054976000000005
2.338714 -0.0059054975
2.339714 -0.0058054968
2.340714 -0.0057054995999999995
2.341714 -0.0056055105
2.342714 -0.0055055338
2.343714 -0.005405573
2.344714 -0.0053056327
2.345714 -0.0052057174000000005
2.346714 -0.0051058309
2.347714 -0.005005977799999999
2.348714 -0.0049061622
2.349714 -0.0048063877
2.350714 -0.004706659100000001
2.351714 -0.0046069803
2.352714 -0.0045073553
2.353714 -0.0044077886
2.354714 -0.0043082844
2.355714 -0.0042088464
2.356714 -0.0041094791
2.357714 -0.0040101862
2.358714 -0.0039109719999999995
2.359714 -0.0038118411000000003
2.360714 -0.0037127964
2.361714 -0.0036138430000000003
2.362714 -0.0035149846
2.363714 -0.0034162254
2.364714 -0.0033175688999999998
2.365714 -0.0032190197
2.366714 -0.0031205815
2.367714 -0.0030222585
2.368714 -0.0029240546000000004
2.369714 -0.0028259736
2.370714 -0.0027280195
2.371714 -0.0026301966
2.372714 -0.0025325084
2.373714 -0.0024349589
2.374714 -0.0023375518
2.375714 -0.0022402915
2.376714 -0.0021431815000000002
2.377714 -0.0020462256
2.378714 -0.0019494277000000001
2.379714 -0.0018527917
2.380714 -0.0017563212
2.381714 -0.0016600203
2.382714 -0.0015638923
2.383714 -0.0014679415
2.384714 -0.0013721711
2.385714 -0.0012765851999999999
2.386714 -0.0011811874
2.387714 -0.0010859812
2.388714 -0.0009909706
2.389714 -0.0008961588700000001
2.390714 -0.00080154978
2.391714 -0.00070714686
2.392714 -0.00061295377
2.393714 -0.0005189741399999999
2.394714 -0.0004252116
2.395714 -0.00033166948
2.396714 -0.00023835141
2.397714 -0.00014526089999999998
2.398714 -5.2401401e-05
2.399714 4.0223546e-05
2.400714 0.00013261061
2.401714 0.00022475626000000002
2.402714 0.0003166572
2.403714 0.00040830992000000005
2.404714 0.00049971113
2.405714 0.00059085751
2.406714 0.00068174563
2.407714 0.00077237228
2.408714 0.0008627340300000001
2.409714 0.0009528278499999999
2.410714 0.0010426503
2.411714 0.0011321982
2.412714 0.0012214685
2.413714 0.0013104578
2.414714 0.0013991631
2.415714 0.0014875812
2.416714 0.0015757088
2.417714 0.0016635433
2.418714 0.0017510810999999999
2.419714 0.0018383194
2.420714 0.0019252550999999999
2.421714 0.0020118854
2.422714 0.0020982070000000004
2.423714 0.0021842172
2.424714 0.0022699129
2.425714 0.0023552913000000003
2.426714 0.0024403495000000002
2.427714 0.0025250843
2.428714 0.0026094935
2.429714 0.0026935739
2.430714 0.0027773227000000003
2.431714 0.002860737
2.432714 0.0029438143
2.433714 0.0030265517
2.434714 0.0031089464999999998
2.435714 0.003190996
2.436714 0.0032726976999999996
2.437714 0.0033540490999999996
2.438714 0.0034350473
2.439714 0.0035156896
2.440714 0.0035959736
2.441714 0.0036758967000000003
2.442714 0.0037554568
2.443714 0.0038346509
2.444714 0.0039134768
2.445714 0.003991932
2.446714 0.0040700143
2.447714 0.0041477208
2.448714 0.0042250492999999995
2.449714 0.0043019983
2.450714 0.0043785643
2.451714 0.0044547454
2.452714 0.0045305398
2.453714 0.0046059453
2.454714 0.004680959
2.455714 0.0047555794
2.456714 0.0048298036
2.457714 0.0049036305
2.458714 0.004977057
2.459714 0.0050500814
2.460714 0.0051227024
2.461714 0.0051949166
2.462714 0.005266723
2.463714 0.0053381194
2.464714 0.0054091037
2.465714 0.0054796739
2.466714 0.005549828299999999
2.467714 0.0056195651000000004
2.468714 0.0056888824
2.469714 0.0057577785000000005
2.470714 0.0058262511
2.471714 0.0058942991
2.472714 0.0059619204
2.473714 0.0060291131000000005
2.474714 0.0060958762
2.475714 0.0061622071
2.476714 0.006228104799999999
2.477714 0.006293568
2.478714 0.006358594
2.479714 0.0064231826
2.480714 0.0064873318
2.481714 0.0065510394
2.482714 0.0066143046
2.483714 0.0066771252
2.484714 0.006739501300000001
2.485714 0.0068014306
2.486714 0.0068629117
2.487714 0.006923943100000001
2.488714 0.0069845242
2.489714 0.007044652700000001
2.490714 0.007104328
2.491714 0.0071635492
2.492714 0.0072223149
2.493714 0.0072806237
2.494714 0.0073384741
2.495714 0.0073958661
2.496714 0.0074527976
2.497714 0.007509267
2.498714 0.007565275200000001
2.499714 0.0076208191
2.500714 0.0076758995
2.501714 0.0077305143000000005
2.502714 0.0077846634999999996
2.503714 0.007838344799999999
2.504714 0.0078915589
2.505714 0.0079443038
2.506714 0.0079965794
2.507714 0.0080483849
2.508714 0.008099719
2.509714 0.0081505808
2.510714 0.0082009705
2.511714 0.0082508857
2.512714 0.008300328
2.513714 0.008349295199999999
2.514714 0.008397787299999999
2.515714 0.0084458043
2.516714 0.0084933439
2.517714 0.0085404077
2.518714 0.0085869935
2.519714 0.008633102
2.520714 0.008678731700000001
2.521714 0.0087238834
2.522714 0.0087685556
2.523714 0.0088127483
2.524714 0.0088564615
2.525714 0.008899694500000001
2.526714 0.0089424473
2.527714 0.0089847199
2.528714 0.0090265108
2.529714 0.0090678215
2.530714 0.0091086506
2.531714 0.009148997899999999
2.532714 0.009188863600000001
2.533714 0.0092282477
2.534714 0.0092671507
2.535714 0.0093055714
2.536714 0.0093435105
2.537714 0.009380967799999999
2.538714 0.009417943500000001
2.539714 0.0094544368
2.540714 0.0094904484
2.541714 0.0095259784
2.542714 0.0095610274
2.543714 0.009595593999999999
2.544714 0.0096296804
2.545714 0.0096632852
2.546714 0.009696409
2.547714 0.0097290525
2.548714 0.0097612159
2.549714 0.0097928991
2.550714 0.009824102
2.551714 0.0098548255
2.552714 0.009885070900000001
2.553714 0.0099148368
2.554714 0.009944124799999999
2.555714 0.0099729346
2.556714 0.010001267
2.557714 0.010029123
2.558714 0.010056503
2.559714 0.010083406999999999
2.560714 0.010109835
2.561714 0.010135789
2.562714 0.010161268
2.563714 0.010186274
2.564714 0.010210808
2.565714 0.010234868
2.566714 0.010258458
2.567714 0.010281577
2.568714 0.010304226
2.569714 0.010326405
2.570714 0.010348116000000001
2.571714 0.010369359
2.572714 0.010390134
2.573714 0.010410444
2.574714 0.010430288
2.575714 0.010449668
2.576714 0.010468584999999999
2.577714 0.010487039
2.578714 0.010505031
2.579714 0.010522562
2.580714 0.010539634
2.581714 0.010556247
2.582714 0.010572403
2.583714 0.010588102
2.584714 0.010603345
2.585714 0.010618135
2.586714 0.010632471000000001
2.587714 0.010646354
2.588714 0.010659787
2.589714 0.01067277
2.590714 0.010685304
2.591714 0.010697391
2.592714 0.010709031
2.593714 0.010720226
2.594714 0.010730978
2.595714 0.010741287
2.596714 0.010751156000000001
2.597714 0.010760584
2.598714 0.010769574
2.599714 0.010778127
2.600714 0.010786243
2.601714 0.010793926
2.602714 0.010801175
2.603714 0.010807993
2.604714 0.010814381
2.605714 0.010820340999999999
2.606714 0.010825872
2.607714 0.010830979
2.608714 0.010835661
2.609714 0.010839920000000001
2.610714 0.010843759000000001
2.611714 0.010847177
2.612714 0.010850179
2.613714 0.010852763
2.614714 0.010854932
2.615714 0.010856688
2.616714 0.010858033
2.617714 0.010858968
2.618714 0.010859496
2.619714 0.010859616
2.620714 0.01085933
2.621714 0.010858643
2.622714 0.010857554
2.623714 0.010856065
2.624714 0.010854178
2.625714 0.010851895
2.626714 0.010849218
2.627714 0.010846148
2.628714 0.010842688
2.629714 0.010838839000000001
2.630714 0.010834602
2.631714 0.010829981
2.632714 0.010824976
2.633714 0.010819591
2.634714 0.010813824
2.635714 0.010807681
2.636714 0.010801162
2.637714 0.010794269
2.638714 0.010787004
2.639714 0.01077937
2.640714 0.010771368
2.641714 0.010762999
2.642714 0.010754266
2.643714 0.010745171999999999
2.644714 0.010735716999999999
2.645714 0.010725904
2.646714 0.010715735
2.647714 0.010705212
2.648714 0.010694338
2.649714 0.010683114
2.650714 0.010671542
2.651714 0.010659624
2.652714 0.010647361
2.653714 0.010634758000000001
2.654714 0.010621815
2.655714 0.010608534999999999
2.656714 0.01059492
2.657714 0.010580972
2.658714 0.010566691999999999
2.659714 0.010552084
2.660714 0.01053715
2.661714 0.01052189
2.662714 0.010506309
2.663714 0.010490407
2.664714 0.010474188
2.665714 0.010457652000000001
2.666714 0.010440804
2.667714 0.010423644
2.668714 0.010406175
2.669714 0.010388399
2.670714 0.010370319000000001
2.671714 0.010351935999999999
2.672714 0.010333253
2.673714 0.010314273
2.674714 0.010294997
2.675714 0.010275427
2.676714 0.010255566
2.677714 0.010235417
2.678714 0.01021498
2.679714 0.01019426
2.680714 0.010173257
2.681714 0.010151975
2.682714 0.010130415
2.683714 0.01010858
2.684714 0.010086473
2.685714 0.010064095
2.686714 0.010041449
2.687714 0.010018537000000001
2.688714 0.0099953613
2.689714 0.0099719247
2.690714 0.009948229099999999
2.691714 0.0099242759
2.692714 0.0099000696
2.693714 0.009875610699999999
2.694714 0.009850903000000001
2.695714 0.009825947900000001
2.696714 0.0098007476
2.697714 0.0097753044
2.698714 0.0097496217
2.699714 0.0097237011
2.700714 0.0096975455
2.701714 0.0096711563
2.702714 0.0096445365
2.703714 0.0096176882
2.704714 0.0095906136
2.705714 0.0095633157
2.706714 0.0095357958
2.707714 0.009508057700000001
2.708714 0.0094801027
2.709714 0.0094519331
2.710714 0.0094235525
2.711714 0.009394961700000001
2.712714 0.0093661634
2.713714 0.0093371607
2.714714 0.0093079558
2.715714 0.00927855
2.716714 0.009248946999999999
2.717714 0.0092191491
2.718714 0.0091891576
2.719714 0.0091589754
2.720714 0.0091286041
2.721714 0.009098048000000001
2.722714 0.0090673078
2.723714 0.0090363865
2.724714 0.0090052868
2.725714 0.0089740104
2.726714 0.008942559400000001
2.727714 0.0089109359
2.728714 0.0088791436
2.729714 0.0088471839
2.730714 0.0088150598
2.731714 0.0087827735
2.732714 0.0087503264
2.733714 0.008717722099999999
2.734714 0.008684962099999999
2.735714 0.0086520486
2.736714 0.0086189844
2.737714 0.0085857719
2.738714 0.0085524131
2.739714 0.0085189102
2.740714 0.008485266200000001
2.741714 0.0084514824
2.742714 0.0084175619
2.743714 0.0083835061
2.744714 0.0083493185
2.745714 0.0083150007
2.746714 0.0082805549
2.747714 0.0082459832
2.748714 0.0082112885
2.749714 0.0081764723
2.750714 0.0081415375
2.751714 0.0081064863
2.752714 0.0080713202
2.753714 0.008036042699999999
2.754714 0.0080006554
2.755714 0.0079651603
2.756714 0.0079295598
2.757714 0.0078938559
2.758714 0.0078580517
2.759714 0.0078221477
2.760714 0.0077861478000000005
2.761714 0.0077500532
2.762714 0.0077138669000000005
2.763714 0.0076775904999999995
2.764714 0.007641226
2.765714 0.0076047756000000005
2.766714 0.0075682423
2.767714 0.0075316275
2.768714 0.0074949334
2.769714 0.0074581620999999996
2.770714 0.007421316
2.771714 0.0073843978
2.772714 0.007347408200000001
2.773714 0.007310350300000001
2.774714 0.007273225500000001
2.775714 0.0072360373
2.776714 0.0071987859
2.777714 0.0071614755
2.778714 0.0071241069
2.779714 0.0070866816
2.780714 0.0070492031
2.781714 0.007011672300000001
2.782714 0.006974091199999999
2.783714 0.0069364629
2.784714 0.0068987887
2.785714 0.0068610701
2.786714 0.0068233100999999996
2.787714 0.00678551
2.788714 0.0067476713999999995
2.789714 0.0067097979
2.790714 0.0066718902
2.791714 0.0066339510999999995
2.792714 0.0065959815000000005
2.793714 0.0065579836
2.794714 0.0065199594
2.795714 0.006481912
2.796714 0.0064438413
2.797714 0.0064057509
2.798714 0.0063676416
2.799714 0.006329515599999999
2.800714 0.0062913758
2.801714 0.006253222100000001
2.802714 0.0062150582
2.803714 0.0061768849
2.804714 0.006138704300000001
2.805714 0.0061005187
2.806714 0.0060623286
2.807714 0.0060241375
2.808714 0.0059859462999999995
2.809714 0.0059477567
2.810714 0.005909571
2.811714 0.0058713904
2.812714 0.0058332167
2.813714 0.0057950521
2.814714 0.0057568980999999995
2.815714 0.0057187564
2.816714 0.0056806286
2.817714 0.0056425163999999995
2.818714 0.0056044217
2.819714 0.0055663459
2.820714 0.0055282908
2.821714 0.0054902583
2.822714 0.0054522497999999996
2.823714 0.0054142671
2.824714 0.0053763113000000005
2.825714 0.0053383847
2.826714 0.0053004886
2.827714 0.0052626241
2.828714 0.0052247939
2.829714 0.0051869989
2.830714 0.0051492407
2.831714 0.0051115207
2.832714 0.005073841
2.833714 0.0050362025
2.834714 0.0049986073
2.835714 0.004961056
2.836714 0.004923551
2.837714 0.0048860933
2.838714 0.0048486847
2.839714 0.0048113263
2.840714 0.0047740195
2.841714 0.0047367666
2.842714 0.0046995683
2.843714 0.0046624256
2.844714 0.0046253404
2.845714 0.0045883146
2.846714 0.0045513487
2.847714 0.0045144443
2.848714 0.0044776029
2.849714 0.0044408254
2.850714 0.0044041142
2.851714 0.0043674696
2.852714 0.0043308934
2.853714 0.0042943866
2.854714 0.0042579504
2.855714 0.0042215866
2.856714 0.004185296
2.857714 0.004149079900000001
2.858714 0.004112939899999999
2.859714 0.0040768766
2.860714 0.0040408915
2.861714 0.0040049865
2.862714 0.0039691615
2.863714 0.0039334187
2.864714 0.0038977585000000005
2.865714 0.0038621827
2.866714 0.0038266923999999997
2.867714 0.0037912886999999997
2.868714 0.0037559723000000003
2.869714 0.0037207446
2.870714 0.0036856069000000004
2.871714 0.0036505596999999996
2.872714 0.0036156049
2.873714 0.0035807432
2.874714 0.0035459751000000003
2.875714 0.0035113022
2.876714 0.0034767258000000002
2.877714 0.0034422461
2.878714 0.0034078646000000002
2.879714 0.0033735824999999997
2.880714 0.0033394008
2.881714 0.0033053198
2.882714 0.0032713408
2.883714 0.0032374646
2.884714 0.0032036922
2.885714 0.0031700249
2.886714 0.0031364631
2.887714 0.0031030078
2.888714 0.0030696598999999996
2.889714 0.0030364205
2.890714 0.0030032901
2.891714 0.00297027
2.892714 0.0029373605
2.893714 0.0029045627999999997
2.894714 0.0028718776000000003
2.895714 0.0028393055
2.896714 0.0028068478
2.897714 0.0027745047000000004
2.898714 0.0027422771
2.899714 0.0027101662
2.900714 0.0026781723
2.901714 0.0026462963
2.902714 0.0026145388
2.903714 0.0025829005999999997
2.904714 0.0025513823999999997
2.905714 0.0025199849999999998
2.906714 0.0024887087
2.907714 0.0024575545
2.908714 0.0024265230000000003
2.909714 0.0023956147
2.910714 0.0023648305
2.911714 0.0023341705
2.912714 0.0023036358
2.913714 0.0022732269
2.914714 0.0022429442000000003
2.915714 0.0022127884
2.916714 0.00218276
2.917714 0.0021528594999999998
2.918714 0.0021230875
2.919714 0.0020934447
2.920714 0.0020639314
2.921714 0.0020345479999999997
2.922714 0.0020052954
2.923714 0.0019761736999999997
2.924714 0.0019471833999999998
2.925714 0.0019183253000000001
2.926714 0.0018895995
2.927714 0.0018610066
2.928714 0.0018325469
2.929714 0.001804221
2.930714 0.0017760292000000002
2.931714 0.0017479720999999998
2.932714 0.0017200498
2.933714 0.0016922628
2.934714 0.0016646116
2.935714 0.0016370965
2.936714 0.0016097176
2.937714 0.0015824757
2.938714 0.0015553707
2.939714 0.0015284033000000001
2.940714 0.0015015735
2.941714 0.0014748817
2.942714 0.0014483283
2.943714 0.0014219133
2.944714 0.0013956372
2.945714 0.0013695000999999999
2.946714 0.0013435024999999998
2.947714 0.0013176445
2.948714 0.0012919262
2.949714 0.0012663479
2.950714 0.0012409098000000002
2.951714 0.0012156122
2.952714 0.0011904551
2.953714 0.0011654388
2.954714 0.0011405635
2.955714 0.0011158291999999999
2.956714 0.0010912362
2.957714 0.0010667845
2.958714 0.0010424745
2.959714 0.0010183061
2.960714 0.00099427943
2.961714 0.00097039474
2.962714 0.00094665202
2.963714 0.0009230513599999999
2.964714 0.0008995928499999999
2.965714 0.0008762765900000001
2.966714 0.0008531026699999999
2.967714 0.00083007108
2.968714 0.0008071819999999999
2.969714 0.00078443536
2.970714 0.0007618313199999999
2.971714 0.00073936972
2.972714 0.00071705076
2.973714 0.00069487432
2.974714 0.00067284041
2.975714 0.00065094905
2.976714 0.0006292002099999999
2.977714 0.0006075938899999999
2.978714 0.00058613009
2.979714 0.00056480862
2.980714 0.00054362959
2.981714 0.00052259279
2.982714 0.00050169829
2.983714 0.00048094589
2.984714 0.00046033555999999996
2.985714 0.00043986724
2.986714 0.00041954081
2.987714 0.00039935612
2.988714 0.00037931313
2.989714 0.00035941168
2.990714 0.00033965168
2.991714 0.00032003296999999996
2.992714 0.00030055543999999996
2.993714 0.00028121895
2.994714 0.00026202331
2.995714 0.00024296837
2.996714 0.00022405399999999998
2.997714 0.00020528
2.998714 0.00018664624
2.999714 0.0001681525
3.000714 0.00014979862
3.001714 0.00013158439
3.002714 0.00011350959000000001
3.003714 9.557401200000001e-05
3.004714 7.7777452e-05
3.005714 6.0119697e-05
3.006714 4.2600478999999996e-05
3.007714 2.5219577999999998e-05
3.008714 7.9767325e-06
3.009714 -9.128282799999999e-06
3.010714 -2.6095779e-05
3.011714 -4.2925981000000003e-05
3.012714 -5.9619190999999995e-05
3.013714 -7.617568899999999e-05
3.014714 -9.259578600000001e-05
3.015714 -0.00010887976
3.016714 -0.00012502792
3.017714 -0.00014104056
3.018714 -0.00015691801999999998
3.019714 -0.00017266061
3.020714 -0.00018826868
3.021714 -0.00020374249999999998
3.022714 -0.00021908247000000002
3.023714 -0.00023428886
3.024714 -0.00024936207
3.025714 -0.00026430241
3.026714 -0.00027911026
3.027714 -0.00029378596
3.028714 -0.00030832987000000003
3.029714 -0.00032274233
3.030714 -0.00033702372000000004
3.031714 -0.00035117443999999997
3.032714 -0.00036519484
3.033714 -0.00037908528
3.034714 -0.00039284619
3.035714 -0.00040647792000000004
3.036714 -0.00041998082
3.037714 -0.00043335544
3.038714 -0.00044660205000000006
3.039714 -0.00045972106
3.040714 -0.00047271296
3.041714 -0.00048557813
3.042714 -0.00049831697
3.043714 -0.00051092998
3.044714 -0.00052341748
3.045714 -0.00053577996
3.046714 -0.0005480179
3.047714 -0.0005601316800000001
3.048714 -0.00057212178
3.049714 -0.0005839886400000001
3.050714 -0.00059573272
3.051714 -0.00060735447
3.052714 -0.00061885439
3.053714 -0.0006302329399999999
3.054714 -0.00064149053
3.055714 -0.00065262766
3.056714 -0.00066364487
3.057714 -0.00067454257
3.058714 -0.00068532127
3.059714 -0.00069598136
3.060714 -0.00070652341
3.061714 -0.0007169479
3.062714 -0.0007272553399999999
3.063714 -0.00073744613
3.064714 -0.00074752083
3.065714 -0.0007574799400000001
3.066714 -0.00076732395
3.067714 -0.00077705336
3.068714 -0.00078666862
3.069714 -0.00079617039
3.070714 -0.00080555901
3.071714 -0.0008148351300000001
3.072714 -0.00082399929
3.073714 -0.00083305185
3.074714 -0.00084199346
3.075714 -0.00085082465
3.076714 -0.00085954598
3.077714 -0.00086815789
3.078714 -0.00087666103
3.079714 -0.0008850558499999999
3.080714 -0.0008933428899999999
3.081714 -0.0009015228900000001
3.082714 -0.0009095962
3.083714 -0.0009175633700000001
3.084714 -0.00092542505
3.085714 -0.00093318185
3.086714 -0.00094083416
3.087714 -0.00094838269
3.088714 -0.0009558279100000001
3.089714 -0.00096317035
3.090714 -0.0009704105700000001
3.091714 -0.00097754919
3.092714 -0.00098458677
3.093714 -0.00099152385
3.094714 -0.00099836097
3.095714 -0.0010050985999999998
3.096714 -0.0010117375000000001
3.097714 -0.001018278
3.098714 -0.0010247207999999999
3.099714 -0.0010310663999999999
3.100714 -0.0010373155
3.101714 -0.0010434684
3.102714 -0.0010495259
3.103714 -0.0010554883
3.104714 -0.0010613566
3.105714 -0.0010671309
3.106714 -0.001072812
3.107714 -0.0010784005000000001
3.108714 -0.0010838970000000001
3.109714 -0.0010893017
3.110714 -0.0010946157
3.111714 -0.0010998391999999999
3.112714 -0.001104973
3.113714 -0.0011100176
3.114714 -0.0011149737
3.115714 -0.0011198415
3.116714 -0.0011246221
3.117714 -0.0011293158000000001
3.118714 -0.0011339231
3.119714 -0.0011384447
3.120714 -0.0011428812
3.121714 -0.0011472333
3.122714 -0.0011515013
3.123714 -0.001155686
3.124714 -0.0011597879
3.125714 -0.0011638076
3.126714 -0.0011677456
3.127714 -0.0011716026
3.128714 -0.0011753790999999999
3.129714 -0.0011790758000000002
3.130714 -0.001182693
3.131714 -0.0011862316
3.132714 -0.0011896919
3.133714 -0.0011930746
3.134714 -0.0011963803
3.135714 -0.0011996096
3.136714 -0.0012027628999999999
3.137714 -0.0012058409
3.138714 -0.0012088442
3.139714 -0.0012117732999999999
3.140714 -0.0012146287
3.141714 -0.0012174112000000001
3.142714 -0.0012201213
3.143714 -0.0012227594999999999
3.144714 -0.0012253264
3.145714 -0.0012278225000000001
3.146714 -0.0012302485
3.147714 -0.0012326050000000001
3.148714 -0.0012348924
3.149714 -0.0012371114
3.150714 -0.0012392626
3.151714 -0.0012413465
3.152714 -0.0012433636000000001
3.153714 -0.0012453146
3.154714 -0.0012472
3.155714 -0.0012490204000000001
3.156714 -0.0012507762
3.157714 -0.0012524682
3.158714 -0.0012540965999999999
3.159714 -0.0012556624
3.160714 -0.0012571658
3.161714 -0.0012586074999999999
3.162714 -0.0012599881000000001
3.163714 -0.001261308
3.164714 -0.0012625677
3.165714 -0.001263768
3.166714 -0.0012649090999999999
3.167714 -0.0012659918999999998
3.168714 -0.0012670166
3.169714 -0.001267984
3.170714 -0.0012688944
3.171714 -0.0012697486
3.172714 -0.001270547
3.173714 -0.0012712900999999998
3.174714 -0.0012719785
3.175714 -0.0012726126
3.176714 -0.0012731932
3.177714 -0.0012737206
3.178714 -0.0012741954
3.179714 -0.0012746182
3.180714 -0.0012749894
3.181714 -0.0012753097
3.182714 -0.0012755794
3.183714 -0.0012757992
3.184714 -0.0012759696
3.185714 -0.001276091
3.186714 -0.0012761641
3.187714 -0.0012761894000000002
3.188714 -0.0012761673
3.189714 -0.0012760985
3.190714 -0.0012759830999999999
3.191714 -0.0012758221
3.192714 -0.0012756156
3.193714 -0.0012753643999999999
3.194714 -0.0012750686999999999
3.195714 -0.0012747293
3.196714 -0.0012743465
3.197714 -0.0012739208
3.198714 -0.0012734527
3.199714 -0.0012729428
3.200714 -0.0012723914
3.201714 -0.001271799
3.202714 -0.0012711662
3.203714 -0.0012704934
3.204714 -0.0012697811
3.205714 -0.0012690298000000001
3.206714 -0.0012682398999999999
3.207714 -0.0012674118
3.208714 -0.0012665462
3.209714 -0.0012656435
3.210714 -0.001264704
3.211714 -0.0012637281999999998
3.212714 -0.0012627169
3.213714 -0.0012616702
3.214714 -0.0012605888
3.215714 -0.0012594728
3.216714 -0.001258323
3.217714 -0.0012571399
3.218714 -0.0012559237
3.219714 -0.001254675
3.220714 -0.0012533941
3.221714 -0.0012520815
3.222714 -0.0012507377999999999
3.223714 -0.0012493633
3.224714 -0.0012479583999999999
3.225714 -0.0012465236
3.226714 -0.0012450592
3.227714 -0.0012435658000000001
3.228714 -0.0012420437
3.229714 -0.0012404934
3.230714 -0.0012389153
3.231714 -0.0012373097
3.232714 -0.0012356772
3.233714 -0.001234018
3.234714 -0.0012323326
3.235714 -0.0012306214
3.236714 -0.0012288848
3.237714 -0.0012271232
3.238714 -0.001225337
3.239714 -0.0012235266
3.240714 -0.0012216924
3.241714 -0.0012198348
3.242714 -0.0012179540999999999
3.243714 -0.0012160508999999999
3.244714 -0.0012141253
3.245714 -0.0012121779000000001
3.246714 -0.001210209
3.247714 -0.0012082191
3.248714 -0.0012062084
3.249714 -0.0012041774
3.250714 -0.0012021264
3.251714 -0.0012000557
3.252714 -0.0011979659
3.253714 -0.0011958571
3.254714 -0.0011937299
3.255714 -0.0011915845
3.256714 -0.0011894212999999999
3.257714 -0.0011872406
3.258714 -0.0011850428
3.259714 -0.0011828282
3.260714 -0.0011805972
3.261714 -0.0011783502
3.262714 -0.0011760872
3.263714 -0.001173809
3.264714 -0.0011715154999999999
3.265714 -0.0011692073000000001
3.266714 -0.0011668846
3.267714 -0.0011645478
3.268714 -0.0011621971
3.269714 -0.0011598329
3.270714 -0.0011574555
3.271714 -0.0011550652
3.272714 -0.0011526622
3.273714 -0.001150247
3.274714 -0.0011478199
3.275714 -0.001145381
3.276714 -0.0011429308
3.277714 -0.0011404695
3.278714 -0.0011379974
3.279714 -0.001135515
3.280714 -0.0011330223
3.281714 -0.0011305196
3.282714 -0.0011280075
3.283714 -0.0011254861
3.284714 -0.0011229555
3.285714 -0.0011204162
3.286714 -0.0011178684
3.287714 -0.0011153124000000002
3.288714 -0.0011127486
3.289714 -0.001110177
3.290714 -0.0011075979
3.291714 -0.0011050119
3.292714 -0.0011024188
3.293714 -0.0010998192
3.294714 -0.0010972131
3.295714 -0.0010946010000000002
3.296714 -0.0010919830000000001
3.297714 -0.0010893593
3.298714 -0.0010867302
3.299714 -0.001084096
3.300714 -0.0010814568
3.301714 -0.0010788129
3.302714 -0.0010761645999999999
3.303714 -0.0010735121
3.304714 -0.0010708555
3.305714 -0.0010681953
3.306714 -0.0010655315
3.307714 -0.0010628644
3.308714 -0.0010601943
3.309714 -0.0010575214
3.310714 -0.0010548459
3.311714 -0.0010521679
3.312714 -0.0010494878
3.313714 -0.0010468057
3.314714 -0.0010441218000000001
3.315714 -0.0010414366
3.316714 -0.0010387499000000001
3.317714 -0.0010360622
3.318714 -0.0010333735
3.319714 -0.0010306841
3.320714 -0.0010279942
3.321714 -0.0010253041000000001
3.322714 -0.0010226137
3.323714 -0.0010199235
3.324714 -0.0010172336
3.325714 -0.0010145441
3.326714 -0.0010118551
3.327714 -0.001009167
3.328714 -0.0010064798999999999
3.329714 -0.0010037938
3.330714 -0.0010011091999999999
3.331714 -0.0009984259099999999
3.332714 -0.0009957443599999999
3.333714 -0.0009930645300000002
3.334714 -0.0009903866200000001
3.335714 -0.00098771079
3.336714 -0.00098503724
3.337714 -0.00098236615
3.338714 -0.00097969769
3.339714 -0.0009770317799999999
3.340714 -0.00097436887
3.341714 -0.00097170896
3.342714 -0.0009690521400000001
3.343714 -0.0009663986900000001
3.344714 -0.00096374861
3.345714 -0.00096110216
3.346714 -0.0009584595300000001
3.347714 -0.0009558206300000001
3.348714 -0.0009531858299999999
3.349714 -0.0009505551999999999
3.350714 -0.00094792877
3.351714 -0.0009453067800000001
3.352714 -0.00094268935
3.353714 -0.0009400765500000001
3.354714 -0.0009374685800000001
3.355714 -0.0009348655099999999
3.356714 -0.00093226745
3.357714 -0.00092967448
3.358714 -0.0009270867800000001
3.359714 -0.00092450446
3.360714 -0.0009219275899999999
3.361714 -0.00091935635
3.362714 -0.00091679076
3.363714 -0.0009142309
3.364714 -0.0009116769400000001
3.365714 -0.00090912899
3.366714 -0.0009065871399999999
3.367714 -0.0009040514700000001
3.368714 -0.00090152207
3.369714 -0.00089899904
3.370714 -0.00089648247
3.371714 -0.0008939724500000001
3.372714 -0.00089146906
3.373714 -0.0008889724099999999
3.374714 -0.0008864826699999999
3.375714 -0.0008839997499999999
3.376714 -0.00088152383
3.377714 -0.0008790550999999999
3.378714 -0.00087659337
3.379714 -0.0008741390999999999
3.380714 -0.00087169201
3.381714 -0.00086925247
3.382714 -0.0008668202999999999
3.383714 -0.00086439586
3.384714 -0.00086197888
3.385714 -0.00085956972
3.386714 -0.00085716838
3.387714 -0.00085477486
3.388714 -0.00085238917
3.389714 -0.00085001147
3.390714 -0.00084764188
3.391714 -0.00084528028
3.392714 -0.0008429268699999999
3.393714 -0.0008405815600000001
3.394714 -0.0008382446100000001
3.395714 -0.00083591585
3.396714 -0.00083359546
3.397714 -0.0008312834300000001
3.398714 -0.0008289798600000001
3.399714 -0.00082668475
3.400714 -0.0008243981900000001
3.401714 -0.0008221201800000001
3.402714 -0.0008198506300000001
3.403714 -0.00081758981
3.404714 -0.0008153376299999999
3.405714 -0.00081309418
3.406714 -0.00081085946
3.407714 -0.00080863347
3.408714 -0.0008064163
3.409714 -0.0008042079599999999
3.410714 -0.00080200853
3.411714 -0.00079981801
3.412714 -0.0007976364
3.413714 -0.0007954638000000001
3.414714 -0.0007933001099999999
3.415714 -0.00079114552
3.416714 -0.0007889999299999999
3.417714 -0.00078686335
3.418714 -0.0007847359499999999
3.419714 -0.00078261764
3.420714 -0.00078050844
3.421714 -0.0007784084100000001
3.422714 -0.00077631748
3.423714 -0.0007742357399999999
3.424714 -0.00077216318
3.425714 -0.0007700999
3.426714 -0.0007680457199999999
3.427714 -0.00076600081
3.428714 -0.000763965
3.429714 -0.00076193851
3.430714 -0.00075992125
3.431714 -0.00075791318
3.432714 -0.00075591433
3.433714 -0.0007539247199999999
3.434714 -0.00075194439
3.435714 -0.00074997324
3.436714 -0.00074801137
3.437714 -0.0007460587300000001
3.438714 -0.00074411532
3.439714 -0.0007421811900000001
3.440714 -0.0007402562899999999
3.441714 -0.00073834062
3.442714 -0.00073643423
3.443714 -0.00073453707
3.444714 -0.00073264919
3.445714 -0.00073077053
3.446714 -0.00072890111
3.447714 -0.00072704097
3.448714 -0.00072519006
3.449714 -0.00072334838
3.450714 -0.00072151597
3.451714 -0.00071969275
3.452714 -0.00071787877
3.453714 -0.00071607401
3.454714 -0.00071427844
3.455714 -0.0007124921
3.456714 -0.00071071486
3.457714 -0.0007089468
3.458714 -0.0007071879299999999
3.459714 -0.00070543815
3.460714 -0.00070369751
3.461714 -0.00070196597
3.462714 -0.0007002434800000001
3.463714 -0.00069852999
3.464714 -0.0006968256000000001
3.465714 -0.00069513012
3.466714 -0.0006934436899999999
3.467714 -0.00069176617
3.468714 -0.00069009757
3.469714 -0.00068843792
3.470714 -0.0006867870999999999
3.471714 -0.00068514519
3.472714 -0.0006835120500000001
3.473714 -0.00068188774
3.474714 -0.00068027216
3.475714 -0.00067866536
3.476714 -0.00067706724
3.477714 -0.0006754778
3.478714 -0.00067389701
3.479714 -0.00067232486
3.480714 -0.00067076126
3.481714 -0.00066920625
3.482714 -0.00066765979
3.483714 -0.00066612179
3.484714 -0.00066459224
3.485714 -0.00066307111
3.486714 -0.0006615584
3.487714 -0.000660054
3.488714 -0.00065855797
3.489714 -0.00065707018
3.490714 -0.00065559061
3.491714 -0.0006541192800000001
3.492714 -0.0006526560799999999
3.493714 -0.00065120098
3.494714 -0.00064975397
3.495714 -0.00064831502
3.496714 -0.0006468840199999999
3.497714 -0.00064546102
3.498714 -0.00064404589
3.499714 -0.0006426386800000001
3.500714 -0.00064123928
3.501714 -0.00063984771
3.502714 -0.0006384638300000001
3.503714 -0.00063708767
3.504714 -0.0006357191999999999
3.505714 -0.00063435837
3.506714 -0.00063300513
3.507714 -0.00063165944
3.508714 -0.00063032126
3.509714 -0.00062899057
3.510714 -0.00062766726
3.511714 -0.00062635136
3.512714 -0.00062504287
3.513714 -0.00062374161
3.514714 -0.0006224476200000001
3.515714 -0.0006211608699999999
3.516714 -0.00061988135
3.517714 -0.00061860892
3.518714 -0.0006173435800000001
3.519714 -0.0006160853
3.520714 -0.00061483402
3.521714 -0.0006135896900000001
3.522714 -0.00061235228
3.523714 -0.00061112173
3.524714 -0.00060989801
3.525714 -0.00060868106
3.526714 -0.00060747079
3.527714 -0.00060626726
3.528714 -0.0006050702700000001
3.529714 -0.00060387988
3.530714 -0.0006026959899999999
3.531714 -0.00060151856
3.532714 -0.00060034754
3.533714 -0.00059918289
3.534714 -0.00059802455
3.535714 -0.0005968725
3.536714 -0.0005957266699999999
3.537714 -0.00059458694
3.538714 -0.00059345339
3.539714 -0.00059232584
3.540714 -0.0005912043400000001
3.541714 -0.0005900888000000001
3.542714 -0.00058897917
3.543714 -0.0005878754100000001
3.544714 -0.00058677747
3.545714 -0.00058568526
3.546714 -0.00058459877
3.547714 -0.00058351798
3.548714 -0.00058244277
3.549714 -0.0005813731600000001
3.550714 -0.00058030901
3.551714 -0.0005792504
3.552714 -0.00057819716
3.553714 -0.00057714929
3.554714 -0.0005761067300000001
3.555714 -0.0005750694499999999
3.556714 -0.0005740374
3.557714 -0.00057301049
3.558714 -0.0005719886799999999
3.559714 -0.00057097195
3.560714 -0.00056996028
3.561714 -0.00056895351
3.562714 -0.00056795166
3.563714 -0.00056695471
3.564714 -0.0005659625
3.565714 -0.00056497506
3.566714 -0.00056399231
3.567714 -0.00056301424
3.568714 -0.00056204076
3.569714 -0.00056107183
3.570714 -0.0005601074
3.571714 -0.0005591473800000001
3.572714 -0.00055819182
3.573714 -0.00055724063
3.574714 -0.00055629366
3.575714 -0.00055535102
3.576714 -0.00055441251
3.577714 -0.00055347823
3.578714 -0.000552548
3.579714 -0.00055162186
3.580714 -0.00055069972
3.581714 -0.00054978154
3.582714 -0.00054886727
3.583714 -0.00054795687
3.584714 -0.00054705033
3.585714 -0.00054614752
3.586714 -0.00054524844
3.587714 -0.00054435304
3.588714 -0.00054346124
3.589714 -0.00054257303
3.590714 -0.00054168836
3.591714 -0.0005408071500000001
3.592714 -0.00053992935
3.593714 -0.00053905496
3.594714 -0.00053818389
3.595714 -0.0005373161
3.596714 -0.00053645153
3.597714 -0.00053559015
3.598714 -0.00053473191
3.599714 -0.0005338767100000001
3.600714 -0.0005330245599999999
3.601714 -0.0005321754100000001
3.602714 -0.0005313291700000001
3.603714 -0.0005304858399999999
3.604714 -0.00052964538
3.605714 -0.00052880764
3.606714 -0.00052797268
3.607714 -0.0005271404
3.608714 -0.00052631076
3.609714 -0.00052548376
3.610714 -0.00052465925
3.611714 -0.0005238373
3.612714 -0.00052301775
3.613714 -0.0005222006600000001
3.614714 -0.00052138598
3.615714 -0.00052057358
3.616714 -0.00051976349
3.617714 -0.00051895558
3.618714 -0.00051814991
3.619714 -0.00051734637
3.620714 -0.0005165449200000001
3.621714 -0.00051574552
3.622714 -0.00051494817
3.623714 -0.00051415277
3.624714 -0.00051335933
3.625714 -0.00051256779
3.626714 -0.0005117780800000001
3.627714 -0.0005109901799999999
3.628714 -0.00051020411
3.629714 -0.0005094197100000001
3.630714 -0.0005086370500000001
3.631714 -0.00050785598
3.632714 -0.00050707654
3.633714 -0.00050629869
3.634714 -0.0005055223900000001
3.635714 -0.00050474755
3.636714 -0.00050397416
3.637714 -0.0005032021799999999
3.638714 -0.00050243161
3.639714 -0.00050166232
3.640714 -0.00050089438
3.641714 -0.00050012768
3.642714 -0.0004993622
3.643714 -0.00049859796
3.644714 -0.0004978348
3.645714 -0.00049707278
3.646714 -0.00049631185
3.647714 -0.00049555192
3.648714 -0.0004947930399999999
3.649714 -0.00049403511
3.650714 -0.0004932780900000001
3.651714 -0.00049252194
3.652714 -0.00049176665
3.653714 -0.00049101218
3.654714 -0.0004902584800000001
3.655714 -0.00048950551
3.656714 -0.00048875322
3.657714 -0.00048800156999999995
3.658714 -0.00048725055
3.659714 -0.00048650013000000003
3.660714 -0.00048575025
3.661714 -0.00048500083
3.662714 -0.00048425190000000003
3.663714 -0.00048350339
3.664714 -0.00048275524000000004
3.665714 -0.00048200749999999996
3.666714 -0.00048125999000000005
3.667714 -0.00048051274
3.668714 -0.00047976573000000006
3.669714 -0.00047901895
3.670714 -0.00047827230000000007
3.671714 -0.00047752578
3.672714 -0.00047677927
3.673714 -0.00047603284999999995
3.674714 -0.00047528642000000006
3.675714 -0.00047453995999999996
3.676714 -0.00047379344
3.677714 -0.00047304684000000003
3.678714 -0.00047230009999999997
3.679714 -0.00047155322
3.680714 -0.00047080612
3.681714 -0.00047005882999999997
3.682714 -0.00046931127
3.683714 -0.00046856344
3.684714 -0.00046781529000000004
3.685714 -0.00046706682
3.686714 -0.00046631799
3.687714 -0.00046556875
3.688714 -0.00046481910000000003
3.689714 -0.00046406894
3.690714 -0.00046331837999999994
3.691714 -0.00046256723000000005
3.692714 -0.00046181563000000005
3.693714 -0.00046106342999999996
3.694714 -0.00046031068
3.695714 -0.00045955729999999997
3.696714 -0.00045880329
3.697714 -0.00045804859
3.698714 -0.00045729321
3.699714 -0.0004565371
3.700714 -0.00045578025999999997
3.701714 -0.00045502261
3.702714 -0.00045426418000000005
3.703714 -0.00045350489
3.704714 -0.00045274473
3.705714 -0.00045198367
3.706714 -0.00045122169
3.707714 -0.00045045877
3.708714 -0.00044969483000000004
3.709714 -0.0004489299
3.710714 -0.00044816387999999997
3.711714 -0.00044739681
3.712714 -0.00044662860999999997
3.713714 -0.00044585931
3.714714 -0.00044508884
3.715714 -0.00044431722
3.716714 -0.00044354432999999996
3.717714 -0.00044277022000000003
3.718714 -0.00044199483
3.719714 -0.00044121816
3.720714 -0.00044044018000000004
3.721714 -0.00043966082999999997
3.722714 -0.00043888017
3.723714 -0.00043809805
3.724714 -0.00043731457
3.725714 -0.00043652958
3.726714 -0.00043574314000000003
3.727714 -0.0004349552
3.728714 -0.00043416580000000003
3.729714 -0.00043337485999999997
3.730714 -0.00043258237
3.731714 -0.00043178833999999995
3.732714 -0.00043099271
3.733714 -0.00043019539999999994
3.734714 -0.00042939655
3.735714 -0.00042859606000000003
3.736714 -0.00042779384
3.737714 -0.00042698997999999995
3.738714 -0.00042618443999999995
3.739714 -0.00042537713
3.740714 -0.00042456813000000003
3.741714 -0.00042375736
3.742714 -0.00042294482
3.743714 -0.00042213054999999997
3.744714 -0.00042131446000000006
3.745714 -0.00042049655
3.746714 -0.00041967683
3.747714 -0.00041885528
3.748714 -0.00041803190999999996
3.749714 -0.00041720668000000004
3.750714 -0.00041637958999999995
3.751714 -0.00041555058
3.752714 -0.00041471971999999997
3.753714 -0.00041388694
3.754714 -0.00041305225000000005
3.755714 -0.00041221565
3.756714 -0.0004113771
3.757714 -0.00041053654000000004
3.758714 -0.00040969408000000006
3.759714 -0.00040884961
3.760714 -0.00040800314
3.761714 -0.00040715468
3.762714 -0.00040630416000000003
3.763714 -0.0004054516
3.764714 -0.00040459699
3.765714 -0.00040374030000000003
3.766714 -0.00040288151
3.767714 -0.00040202058
3.768714 -0.00040115756
3.769714 -0.0004002924
3.770714 -0.00039942502
3.771714 -0.00039855549
3.772714 -0.00039768374
3.773714 -0.00039680976
3.774714 -0.00039593356
3.775714 -0.00039505512
3.776714 -0.00039417436999999994
3.777714 -0.00039329134000000004
3.778714 -0.00039240599
3.779714 -0.00039151832
3.780714 -0.00039062834
3.781714 -0.00038973599
3.782714 -0.00038884132000000004
3.783714 -0.00038794424
3.784714 -0.00038704475
3.785714 -0.00038614289000000004
3.786714 -0.00038523867
3.787714 -0.000384332
3.788714 -0.00038342290999999996
3.789714 -0.00038251137
3.790714 -0.00038159742
3.791714 -0.00038068104
3.792714 -0.00037976217
3.793714 -0.00037884088000000003
3.794714 -0.00037791708
3.795714 -0.00037699083
3.796714 -0.00037606208000000004
3.797714 -0.00037513082
3.798714 -0.00037419708999999996
3.799714 -0.00037326083000000003
3.800714 -0.00037232207
3.801714 -0.00037138077
3.802714 -0.00037043696
3.803714 -0.00036949059
3.804714 -0.00036854167
3.805714 -0.0003675902
3.806714 -0.00036663619
3.807714 -0.00036567958
3.808714 -0.00036472037999999996
3.809714 -0.00036375861
3.810714 -0.00036279425000000003
3.811714 -0.0003618273
3.812714 -0.00036085776
3.813714 -0.0003598856
3.814714 -0.00035891082
3.815714 -0.00035793346
3.816714 -0.00035695346000000003
3.817714 -0.00035597081
3.818714 -0.00035498556
3.819714 -0.00035399767
3.820714 -0.00035300714
3.821714 -0.00035201397
3.822714 -0.00035101814
3.823714 -0.0003500197
3.824714 -0.00034901857
3.825714 -0.00034801478000000003
3.826714 -0.00034700835999999997
3.827714 -0.00034599924999999997
3.828714 -0.00034498746
3.829714 -0.00034397299
3.830714 -0.00034295585
3.831714 -0.00034193601999999996
3.832714 -0.00034091347
3.833714 -0.00033988822
3.834714 -0.00033886024
3.835714 -0.00033782956
3.836714 -0.00033679617
3.837714 -0.00033576002
3.838714 -0.00033472115
3.839714 -0.00033367952999999997
3.840714 -0.00033263518
3.841714 -0.00033158808
3.842714 -0.00033053823
3.843714 -0.00032948565
3.844714 -0.00032843029
3.845714 -0.00032737220999999996
3.846714 -0.00032631133
3.847714 -0.00032524774
3.848714 -0.00032418138
3.849714 -0.00032311229
3.850714 -0.00032204046
3.851714 -0.00032096586
3.852714 -0.00031988854999999997
3.853714 -0.00031880852
3.854714 -0.00031772574
3.855714 -0.00031664024
3.856714 -0.00031555205
3.857714 -0.00031446111
3.858714 -0.00031336749000000004
3.859714 -0.00031227116
3.860714 -0.00031117214999999996
3.861714 -0.00031007044
3.862714 -0.00030896604000000004
3.863714 -0.00030785895
3.864714 -0.00030674919
3.865714 -0.00030563674
3.866714 -0.00030452161
3.867714 -0.00030340382
3.868714 -0.00030228334000000003
3.869714 -0.00030116021
3.870714 -0.00030003441
3.871714 -0.00029890598
3.872714 -0.00029777486
3.873714 -0.00029664111
3.874714 -0.0002955047
3.875714 -0.00029436562
3.876714 -0.00029322393
3.877714 -0.00029207961
3.878714 -0.00029093264
3.879714 -0.00028978307
3.880714 -0.00028863085
3.881714 -0.00028747602
3.882714 -0.0002863186
3.883714 -0.00028515855999999997
3.884714 -0.00028399595
3.885714 -0.00028283073
3.886714 -0.00028166294
3.887714 -0.00028049258
3.888714 -0.00027931965
3.889714 -0.00027814413
3.890714 -0.0002769661
3.891714 -0.00027578549
3.892714 -0.00027460235
3.893714 -0.00027341668999999997
3.894714 -0.00027222848
3.895714 -0.00027103777
3.896714 -0.00026984453
3.897714 -0.00026864877
3.898714 -0.00026745051
3.899714 -0.00026624973
3.900714 -0.00026504647000000003
3.901714 -0.00026384073
3.902714 -0.00026263251
3.903714 -0.00026142181
3.904714 -0.00026020864
3.905714 -0.00025899300999999997
3.906714 -0.00025777492
3.907714 -0.0002565544
3.908714 -0.00025533144999999996
3.909714 -0.00025410607
3.910714 -0.00025287831999999997
3.911714 -0.00025164813
3.912714 -0.00025041558999999995
3.913714 -0.00024918068
3.914714 -0.00024794342
3.915714 -0.00024670382999999996
3.916714 -0.00024546193
3.917714 -0.00024421772
3.918714 -0.00024297126000000002
3.919714 -0.0002417225
3.920714 -0.00024047151000000002
3.921714 -0.00023921832000000002
3.922714 -0.0002379629
3.923714 -0.00023670527
3.924714 -0.00023544549
3.925714 -0.00023418354
3.926714 -0.00023291946
3.927714 -0.00023165323000000002
3.928714 -0.00023038490000000002
3.929714 -0.00022911446999999998
3.930714 -0.00022784197
3.931714 -0.00022656739
3.932714 -0.00022529075000000002
3.933714 -0.00022401207000000001
3.934714 -0.00022273136000000002
3.935714 -0.00022144861000000001
3.936714 -0.00022016386
3.937714 -0.00021887711
3.938714 -0.00021758837999999998
3.939714 -0.00021629767
3.940714 -0.000215005
3.941714 -0.00021371036
3.942714 -0.00021241381
3.943714 -0.0002111153
3.944714 -0.00020981490000000002
3.945714 -0.0002085126
3.946714 -0.00020720838
3.947714 -0.00020590230000000002
3.948714 -0.00020459437999999997
3.949714 -0.00020328459
3.950714 -0.00020197299
3.951714 -0.00020065957
3.952714 -0.00019934434
3.953714 -0.00019802733000000002
3.954714 -0.00019670854
3.955714 -0.00019538801999999998
3.956714 -0.00019406574999999998
3.957714 -0.00019274175
3.958714 -0.00019141607
3.959714 -0.00019008869
3.960714 -0.00018875965
3.961714 -0.00018742893
3.962714 -0.00018609659
3.963714 -0.00018476262
3.964714 -0.00018342704
3.965714 -0.00018208988
3.966714 -0.00018075114
3.967714 -0.00017941085
3.968714 -0.00017806901
3.969714 -0.00017672567
3.970714 -0.00017538083
3.971714 -0.00017403451
3.972714 -0.00017268672999999998
3.973714 -0.00017133752
3.974714 -0.00016998691
3.975714 -0.00016863489999999998
3.976714 -0.00016728153
3.977714 -0.00016592684
3.978714 -0.00016457083
3.979714 -0.00016321353
3.980714 -0.00016185496999999999
3.981714 -0.00016049519
3.982714 -0.00015913420999999999
3.983714 -0.00015777205
3.984714 -0.00015640875
3.985714 -0.00015504432
3.986714 -0.00015367881000000002
3.987714 -0.00015231225
3.988714 -0.00015094464000000001
3.989714 -0.00014957602
3.990714 -0.00014820641999999999
3.991714 -0.00014683587000000002
3.992714 -0.00014546439
3.993714 -0.000144092
3.994714 -0.00014271873
3.995714 -0.00014134458999999998
3.996714 -0.00013996961
3.997714 -0.00013859382
3.998714 -0.00013721721999999999
3.999714 -0.00013583985
4.000714 -0.00013446173
4.001714 -0.00013308287999999998
4.002714 -0.00013170331
4.003714 -0.00013032305
4.004714 -0.00012894211
4.005714 -0.00012756052
4.006714 -0.00012617829
4.007714 -0.00012479546
4.008714 -0.00012341204
4.009714 -0.00012202806
4.010714 -0.00012064355
4.011714 -0.00011925853000000001
4.012714 -0.000117873
4.013714 -0.00011648704
4.014714 -0.00011510061
4.015714 -0.00011371378
4.016714 -0.00011232656000000001
4.017715 -0.00011093898999999999
4.018714 -0.0001095511
4.019714 -0.00010816291000000001
4.020714 -0.00010677445000000001
4.021714 -0.00010538574999999999
4.022714 -0.00010399683
4.023714 -0.00010260774
4.024714 -0.0001012185
4.025714 -9.9829117e-05
4.026714 -9.8439648e-05
4.027714 -9.7050111e-05
4.028714 -9.566052799999999e-05
4.029714 -9.427093899999999e-05
4.030715 -9.288137300000001e-05
4.031714 -9.1491847e-05
4.032714 -9.0102401e-05
4.033714 -8.871305699999999e-05
4.034714 -8.7323855e-05
4.035714 -8.5934812e-05
4.036714 -8.454596799999999e-05
4.037714 -8.315735199999999e-05
4.038714 -8.176899099999999e-05
4.039714 -8.0380926e-05
4.040714 -7.8993185e-05
4.041714 -7.7605796e-05
4.042714 -7.6218799e-05
4.043715 -7.4832229e-05
4.044714 -7.344612e-05
4.045714 -7.2060504e-05
4.046714 -7.0675418e-05
4.047714 -6.9290894e-05
4.048714 -6.7906984e-05
4.049714 -6.6523705e-05
4.050714 -6.5141109e-05
4.051714 -6.3759217e-05
4.052714 -6.2378069e-05
4.053714 -6.0997712e-05
4.054714 -5.9618162e-05
4.055714 -5.8239459e-05
4.056714 -5.6861643e-05
4.057714 -5.5484742e-05
4.058714 -5.4108790000000005e-05
4.059714 -5.2733816e-05
4.060714 -5.135984800000001e-05
4.061714 -4.998692599999999e-05
4.062714 -4.8615067e-05
4.063715 -4.7244308e-05
4.064714 -4.5874671e-05
4.065714 -4.4506191e-05
4.066714 -4.3138894000000005e-05
4.067714 -4.1772805e-05
4.068714 -4.0407957e-05
4.069714 -3.9044369e-05
4.070714 -3.7682079e-05
4.071714 -3.6321111e-05
4.072714 -3.4961494e-05
4.073714 -3.3603257e-05
4.074714 -3.2246427000000004e-05
4.075714 -3.0891042e-05
4.076715 -2.9537125e-05
4.077714 -2.8184709e-05
4.078714 -2.6833827999999997e-05
4.079714 -2.5484513e-05
4.080714 -2.4136796e-05
4.081714 -2.2790711000000002e-05
4.082714 -2.1446289e-05
4.083714 -2.0103566000000002e-05
4.084714 -1.8762574e-05
4.085714 -1.7423349e-05
4.086714 -1.6085923e-05
4.087714 -1.475033e-05
4.088714 -1.3416603e-05
4.089714 -1.2084777e-05
4.090714 -1.0754883999999999e-05
4.091714 -9.426959499999999e-06
4.092714 -8.101033400000001e-06
4.093714 -6.7771409999999995e-06
4.094714 -5.4553137e-06
4.095714 -4.1355854e-06
4.096714 -2.8179883e-06
4.097714 -1.5025551e-06
4.098714 -1.8931888999999997e-07
4.099714 1.1216879e-06
4.100714 2.4304319e-06
4.101714 3.7368775e-06
4.102714 5.0409927e-06
4.103714 6.3427429e-06
4.104714 7.6420932e-06
4.105714 8.939007e-06
4.106714 1.0233449e-05
4.107714 1.1525383e-05
4.108714 1.2814769e-05
4.109715 1.4101576e-05
4.110714 1.5385760999999998e-05
4.111714 1.6667289e-05
4.112714 1.7946120000000002e-05
4.113714 1.9222217e-05
4.114714 2.0495541e-05
4.115714 2.1766054e-05
4.116714 2.3033716e-05
4.117714 2.4298494999999997e-05
4.118714 2.5560348e-05
4.119714 2.6819242e-05
4.120714 2.8075135e-05
4.121714 2.9328001000000004e-05
4.122715 3.05778e-05
4.123714 3.1824499000000004e-05
4.124714 3.3068065e-05
4.125714 3.4308465e-05
4.126714 3.5545665e-05
4.127714 3.6779638999999996e-05
4.128714 3.8010353e-05
4.129714 3.9237779e-05
4.130714 4.0461887000000004e-05
4.131714 4.1682654e-05
4.132714 4.2900044e-05
4.133714 4.4114032e-05
4.134714 4.5324589e-05
4.135714 4.6531684e-05
4.136714 4.773529e-05
4.137714 4.8935385e-05
4.138714 5.0131933e-05
4.139714 5.1324901e-05
4.140714 5.251426400000001e-05
4.141714 5.3699989e-05
4.142715 5.4882048e-05
4.143714 5.6060406e-05
4.144714 5.7235030000000006e-05
4.145714 5.8405896999999994e-05
4.146714 5.9572966e-05
4.147714 6.0736198000000004e-05
4.148714 6.1895577e-05
4.149714 6.305105000000001e-05
4.150714 6.420259e-05
4.151714 6.5350162e-05
4.152714 6.6493737e-05
4.153714 6.7633272e-05
4.154714 6.8768747e-05
4.155715 6.9900113e-05
4.156714 7.1027347e-05
4.157714 7.2150408e-05
4.158714 7.3269268e-05
4.159714 7.4383888e-05
4.160714 7.5494239e-05
4.161714 7.6600287e-05
4.162714 7.7701998e-05
4.163714 7.8799343e-05
4.164714 7.9892283e-05
4.165714 8.0980789e-05
4.166714 8.2064827e-05
4.167714 8.314436899999999e-05
4.168715 8.4219374e-05
4.169714 8.528981e-05
4.170714 8.6355647e-05
4.171714 8.7416851e-05
4.172714 8.847339399999999e-05
4.173714 8.952523e-05
4.174714 9.0572331e-05
4.175714 9.1614658e-05
4.176714 9.2652175e-05
4.177714 9.3684849e-05
4.178714 9.4712652e-05
4.179714 9.573553800000001e-05
4.180714 9.675347900000001e-05
4.181714 9.7766451e-05
4.182714 9.8774399e-05
4.183714 9.977731e-05
4.184714 0.00010077513
4.185714 0.00010176783000000001
4.186714 0.00010275539
4.187714 0.00010373777
4.188715 0.00010471495000000001
4.189714 0.00010568687999999998
4.190714 0.00010665354
4.191714 0.00010761491
4.192714 0.00010857095
4.193714 0.00010952165
4.194714 0.00011046695000000001
4.195714 0.00011140684999999999
4.196714 0.00011234132
4.197714 0.00011327032
4.198714 0.00011419384999999999
4.199714 0.00011511186
4.200714 0.00011602433000000001
4.201715 0.00011693122999999998
4.202714 0.00011783255
4.203714 0.00011872825000000001
4.204714 0.0001196183
4.205714 0.00012050267999999999
4.206714 0.00012138138
4.207714 0.00012225433
4.208714 0.00012312154
4.209714 0.00012398295
4.210714 0.00012483857
4.211714 0.00012568835
4.212714 0.00012653225
4.213714 0.00012737025
4.214714 0.00012820234
4.215714 0.00012902846
4.216714 0.00012984859
4.217714 0.0001306627
4.218714 0.00013147079
4.219714 0.00013227279
4.220714 0.00013306870000000002
4.221714 0.00013385848
4.222714 0.00013464211
4.223714 0.00013541954
4.224714 0.00013619077999999998
4.225714 0.00013695579
4.226714 0.00013771454
4.227714 0.00013846701
4.228714 0.00013921316
4.229714 0.000139953
4.230714 0.00014068648
4.231714 0.00014141358999999998
4.232714 0.0001421343
4.233714 0.00014284857999999998
4.234715 0.00014355642
4.235714 0.00014425779
4.236714 0.00014495266
4.237714 0.00014564103999999999
4.238714 0.00014632288
4.239714 0.00014699817
4.240714 0.00014766688
4.241714 0.00014832898
4.242714 0.00014898446
4.243714 0.0001496333
4.244714 0.00015027547
4.245714 0.00015091096
4.246714 0.00015153971999999998
4.247715 0.00015216176
4.248714 0.00015277704999999998
4.249714 0.00015338555
4.250714 0.00015398726
4.251714 0.00015458215
4.252714 0.00015517022
4.253714 0.00015575142
4.254714 0.00015632576000000002
4.255714 0.00015689319
4.256714 0.00015745371
4.257714 0.00015800731
4.258714 0.00015855395999999998
4.259714 0.00015909366
4.260714 0.00015962637
4.261714 0.00016015209000000001
4.262714 0.0001606708
4.263714 0.00016118249
4.264714 0.00016168715
4.265714 0.00016218474
4.266714 0.00016267527
4.267715 0.00016315871
4.268714 0.00016363505
4.269714 0.00016410428
4.270714 0.00016456638
4.271714 0.00016502133000000001
4.272714 0.00016546912000000002
4.273714 0.00016590974
4.274714 0.00016634317
4.275714 0.00016676938000000002
4.276714 0.00016718838
4.277714 0.00016760011
4.278714 0.00016800461
4.279714 0.00016840182
4.280715 0.00016879175
4.281714 0.00016917437
4.282714 0.00016954966
4.283714 0.00016991762
4.284714 0.00017027822000000001
4.285714 0.00017063146
4.286714 0.00017097733
4.287714 0.00017131579
4.288714 0.00017164684
4.289714 0.00017197049
4.290714 0.0001722867
4.291714 0.00017259546
4.292714 0.00017289676000000002
4.293715 0.00017319061
4.294714 0.00017347699
4.295714 0.00017375587
4.296714 0.00017402726
4.297714 0.00017429115
4.298714 0.00017454754
4.299714 0.00017479642
4.300714 0.00017503777
4.301714 0.00017527159
4.302714 0.00017549786
4.303714 0.00017571657999999998
4.304714 0.00017592777
4.305714 0.00017613138
4.306714 0.00017632742
4.307714 0.0001765159
4.308714 0.0001766968
4.309714 0.00017687011
4.310714 0.00017703583
4.311714 0.00017719393999999998
4.312714 0.00017734445
4.313715 0.00017748735
4.314714 0.00017762263
4.315714 0.00017775028
4.316714 0.00017787031
4.317714 0.00017798271
4.318714 0.00017808748
4.319714 0.00017818458
4.320714 0.00017827404
4.321714 0.00017835584
4.322714 0.00017842999
4.323714 0.00017849648
4.324714 0.0001785553
4.325714 0.00017860646
4.326715 0.00017864994
4.327714 0.00017868575
4.328714 0.00017871388
4.329714 0.00017873432
4.330714 0.00017874708
4.331714 0.00017875213
4.332714 0.00017874951000000001
4.333714 0.00017873919
4.334714 0.00017872117
4.335714 0.00017869543999999999
4.336714 0.000178662
4.337714 0.00017862085
4.338714 0.00017857197
4.339714 0.00017851538
4.340714 0.00017845106
4.341714 0.00017837901
4.342714 0.00017829922999999998
4.343714 0.0001782117
4.344714 0.00017811644
4.345714 0.00017801343
4.346714 0.00017790268
4.347714 0.00017778417
4.348714 0.0001776579
4.349714 0.00017752388000000002
4.350714 0.00017738209
4.351714 0.00017723256
4.352714 0.00017707524999999998
4.353714 0.00017691019
4.354714 0.00017673738
4.355714 0.0001765568
4.356714 0.00017636846999999998
4.357714 0.00017617238
4.358714 0.00017596855
4.359715 0.00017575696
4.360714 0.00017553764
4.361714 0.00017531057
4.362714 0.00017507579
4.363714 0.00017483326
4.364714 0.00017458302
4.365714 0.00017432508
4.366714 0.00017405941
4.367714 0.00017378607
4.368714 0.00017350503
4.369714 0.00017321631
4.370714 0.00017291993
4.371714 0.00017261586
4.372715 0.00017230416
4.373714 0.0001719848
4.374714 0.00017165781
4.375714 0.00017132319
4.376714 0.00017098095000000002
4.377714 0.0001706311
4.378714 0.00017027364
4.379714 0.00016990859
4.380714 0.00016953597
4.381714 0.00016915577
4.382714 0.000168768
4.383714 0.00016837269
4.384714 0.00016796981
4.385714 0.0001675594
4.386714 0.00016714146999999998
4.387714 0.00016671602
4.388714 0.00016628305
4.389714 0.00016584258000000002
4.390714 0.00016539462
4.391714 0.00016493919000000001
4.392715 0.00016447628
4.393714 0.00016400591
4.394714 0.00016352808
4.395714 0.00016304281
4.396714 0.0001625501
4.397714 0.00016204997
4.398714 0.00016154244
4.399714 0.00016102749
4.400714 0.00016050515
4.401714 0.00015997543
4.402714 0.00015943834
4.403714 0.0001588939
4.404714 0.00015834211
4.405715 0.00015778297
4.406714 0.00015721652
4.407714 0.00015664275
4.408714 0.00015606167
4.409714 0.00015547332000000002
4.410714 0.00015487769
4.411714 0.00015427481
4.412714 0.00015366468
4.413714 0.00015304731
4.414714 0.00015242274
4.415714 0.00015179096
4.416714 0.00015115200999999998
4.417714 0.00015050588
4.418715 0.0001498526
4.419714 0.0001491922
4.420714 0.00014852468
4.421714 0.00014785005
4.422714 0.00014716836
4.423714 0.0001464796
4.424714 0.0001457838
4.425714 0.00014508099000000002
4.426714 0.00014437118
4.427714 0.00014365438
4.428714 0.00014293063
4.429714 0.00014219993
4.430714 0.00014146232000000002
4.431714 0.0001407178
4.432714 0.00013996640999999998
4.433714 0.00013920817
4.434714 0.00013844308
4.435714 0.00013767118
4.436714 0.00013689247
4.437714 0.000136107
4.438715 0.00013531477
4.439714 0.00013451581
4.440714 0.00013371013
4.441714 0.00013289775
4.442714 0.00013207871
4.443714 0.00013125301999999999
4.444714 0.00013042069999999998
4.445714 0.00012958176
4.446714 0.00012873622
4.447714 0.00012788413
4.448714 0.00012702549
4.449714 0.00012616031
4.450714 0.00012528862
4.451715 0.00012441045
4.452714 0.00012352581
4.453714 0.00012263472
4.454714 0.0001217372
4.455714 0.00012083326
4.456714 0.00011992294
4.457714 0.00011900624000000001
4.458714 0.00011808321
4.459714 0.00011715384000000001
4.460714 0.00011621815000000001
4.461714 0.00011527619000000001
4.462714 0.00011432796
4.463714 0.00011337348
4.464714 0.00011241279
4.465714 0.0001114459
4.466714 0.00011047282
4.467714 0.00010949359
4.468714 0.00010850822
4.469714 0.00010751674999999999
4.470714 0.0001065192
4.471714 0.00010551557000000001
4.472714 0.00010450592999999999
4.473714 0.00010349028
4.474714 0.00010246865
4.475714 0.00010144107
4.476714 0.00010040756
4.477714 9.9368151e-05
4.478714 9.832286900000001e-05
4.479714 9.7271743e-05
4.480714 9.621481899999999e-05
4.481714 9.5152103e-05
4.482714 9.4083634e-05
4.483714 9.3009442e-05
4.484715 9.1929553e-05
4.485714 9.0843992e-05
4.486714 8.9752797e-05
4.487714 8.8656003e-05
4.488714 8.7553633e-05
4.489714 8.6445715e-05
4.490714 8.5332289e-05
4.491714 8.421337199999999e-05
4.492714 8.3089009e-05
4.493714 8.195922300000001e-05
4.494714 8.0824043e-05
4.495714 7.9683502e-05
4.496714 7.8537636e-05
4.497715 7.7386471e-05
4.498714 7.6230037e-05
4.499714 7.506836299999999e-05
4.500714 7.3901492e-05
4.501714 7.272944900000001e-05
4.502714 7.1552267e-05
4.503714 7.0369975e-05
4.504714 6.9182613e-05
4.505714 6.7990203e-05
4.506714 6.6792785e-05
4.507714 6.559038800000001e-05
4.508714 6.438305e-05
4.509714 6.3170808e-05
4.510714 6.195368200000001e-05
4.511714 6.0731725e-05
4.512714 5.9504947e-05
4.513714 5.827340600000001e-05
4.514714 5.7037124e-05
4.515714 5.579613e-05
4.516714 5.4550463e-05
4.517715 5.3300164e-05
4.518714 5.2045255e-05
4.519714 5.0785781e-05
4.520714 4.9521765e-05
4.521714 4.8253253e-05
4.522714 4.6980267e-05
4.523714 4.5702848000000004e-05
4.524714 4.4421026000000005e-05
4.525714 4.3134838e-05
4.526714 4.1844316e-05
4.527714 4.0549497e-05
4.528714 3.9250418e-05
4.529714 3.7947106e-05
4.530715 3.6639602e-05
4.531714 3.5327938e-05
4.532714 3.4012152e-05
4.533714 3.2692281999999996e-05
4.534714 3.1368361e-05
4.535714 3.0040424999999996e-05
4.536714 2.8708516e-05
4.537714 2.7372667e-05
4.538714 2.6032918999999998e-05
4.539714 2.4689311e-05
4.540714 2.3341882e-05
4.541714 2.1990668e-05
4.542714 2.0635713e-05
4.543715 1.9277050999999998e-05
4.544714 1.7914728e-05
4.545714 1.6548778e-05
4.546714 1.5179243000000001e-05
4.547714 1.3806162000000001e-05
4.548714 1.2429577e-05
4.549714 1.1049525e-05
4.550714 9.6660472e-06
4.551714 8.2791807e-06
4.552714 6.8889648e-06
4.553714 5.4954377e-06
4.554714 4.0986375e-06
4.555714 2.6986023999999997e-06
4.556714 1.2953693999999999e-06
4.557714 -1.1102402999999999e-07
4.558714 -1.5205410000000002e-06
4.559714 -2.9331446e-06
4.560714 -4.3487983e-06
4.561714 -5.7674654e-06
4.562714 -7.1891094000000006e-06
4.563715 -8.6136936e-06
4.564714 -1.0041181e-05
4.565714 -1.1471535000000001e-05
4.566714 -1.2904718e-05
4.567714 -1.4340691e-05
4.568714 -1.5779419e-05
4.569714 -1.7220863000000002e-05
4.570714 -1.8664981e-05
4.571714 -2.0111739e-05
4.572714 -2.1561095e-05
4.573714 -2.3013008e-05
4.574714 -2.446744e-05
4.575714 -2.5924348e-05
4.576715 -2.7383692e-05
4.577714 -2.8845426e-05
4.578714 -3.0309513e-05
4.579714 -3.1775912e-05
4.580714 -3.3244581e-05
4.581714 -3.4715472e-05
4.582714 -3.6188544e-05
4.583714 -3.7663756e-05
4.584714 -3.9141068e-05
4.585714 -4.0620432e-05
4.586714 -4.2101806e-05
4.587714 -4.3585149e-05
4.588714 -4.5070414e-05
4.589714 -4.6557565e-05
4.590714 -4.8046553e-05
4.591714 -4.953734e-05
4.592714 -5.1029883e-05
4.593714 -5.2524132e-05
4.594714 -5.4020046e-05
4.595714 -5.551758e-05
4.596714 -5.7016689e-05
4.597714 -5.8517332000000004e-05
4.598714 -6.001946e-05
4.599714 -6.1523031e-05
4.600714 -6.3028e-05
4.601714 -6.4534316e-05
4.602714 -6.604193499999999e-05
4.603714 -6.755080900000001e-05
4.604714 -6.906088899999999e-05
4.605714 -7.0572128e-05
4.606714 -7.2084481e-05
4.607714 -7.3597886e-05
4.608714 -7.5112308e-05
4.609715 -7.662768599999999e-05
4.610714 -7.814397800000001e-05
4.611714 -7.9661135e-05
4.612714 -8.1179104e-05
4.613714 -8.2697835e-05
4.614714 -8.4217277e-05
4.615714 -8.5737383e-05
4.616714 -8.725810999999999e-05
4.617714 -8.8779399e-05
4.618714 -9.0301205e-05
4.619714 -9.1823483e-05
4.620714 -9.3346182e-05
4.621714 -9.486925600000001e-05
4.622715 -9.6392671e-05
4.623714 -9.791635899999999e-05
4.624714 -9.9440285e-05
4.625714 -0.00010096440999999999
4.626714 -0.00010248866
4.627714 -0.00010401303
4.628714 -0.00010553743999999999
4.629714 -0.00010706184999999999
4.630714 -0.00010858623000000001
4.631714 -0.00011011051
4.632714 -0.00011163467
4.633714 -0.00011315862999999999
4.634714 -0.00011468236000000001
4.635714 -0.00011620579999999999
4.636714 -0.00011772891
4.637714 -0.00011925164
4.638714 -0.00012077392999999999
4.639714 -0.00012229574
4.640714 -0.00012381701
4.641714 -0.00012533769
4.642715 -0.00012685772
4.643714 -0.00012837706
4.644714 -0.00012989566
4.645714 -0.00013141345
4.646714 -0.00013293038
4.647714 -0.0001344464
4.648714 -0.00013596145
4.649714 -0.00013747548
4.650714 -0.00013898844999999998
4.651714 -0.0001405003
4.652714 -0.00014201096000000002
4.653714 -0.00014352039999999998
4.654714 -0.00014502856
4.655715 -0.00014653540999999998
4.656714 -0.00014804087
4.657714 -0.00014954490999999999
4.658714 -0.00015104746
4.659714 -0.00015254848
4.660714 -0.00015404794
4.661714 -0.00015554576
4.662714 -0.00015704193
4.663714 -0.00015853636
4.664714 -0.00016002903
4.665714 -0.00016151987
4.666714 -0.00016300885000000001
4.667714 -0.00016449591
4.668715 -0.00016598099
4.669714 -0.00016746405
4.670714 -0.00016894504
4.671714 -0.00017042389999999999
4.672714 -0.00017190059
4.673714 -0.00017337504
4.674714 -0.00017484722
4.675714 -0.00017631706
4.676714 -0.00017778452
4.677714 -0.00017924954000000002
4.678714 -0.00018071207
4.679714 -0.00018217204
4.680714 -0.00018362941
4.681714 -0.00018508414
4.682714 -0.00018653616
4.683714 -0.00018798543
4.684714 -0.00018943188
4.685714 -0.00019087545
4.686714 -0.00019231611
4.687714 -0.00019375382000000002
4.688715 -0.0001951885
4.689714 -0.00019662013999999998
4.690714 -0.00019804866
4.691714 -0.00019947399
4.692714 -0.0002008961
4.693714 -0.00020231496
4.694714 -0.00020373049999999998
4.695714 -0.00020514267
4.696714 -0.00020655143
4.697714 -0.00020795671
4.698714 -0.0002093585
4.699714 -0.00021075671
4.700714 -0.00021215128000000001
4.701715 -0.00021354219000000002
4.702714 -0.00021492938
4.703714 -0.00021631279
4.704714 -0.00021769238
4.705714 -0.00021906803
4.706714 -0.00022043978
4.707714 -0.00022180751999999998
4.708714 -0.00022317122
4.709714 -0.00022453082
4.710714 -0.00022588624
4.711714 -0.00022723745999999998
4.712714 -0.00022858436999999998
4.713714 -0.00022992698999999998
4.714714 -0.00023126522000000002
4.715714 -0.000232599
4.716714 -0.00023392827
4.717714 -0.00023525300999999998
4.718714 -0.00023657315
4.719714 -0.00023788865999999997
4.720714 -0.00023919945000000002
4.721714 -0.00024050546000000002
4.722714 -0.0002418067
4.723714 -0.00024310307
4.724714 -0.00024439453
4.725714 -0.00024568101
4.726714 -0.00024696251
4.727714 -0.00024823894
4.728714 -0.00024951024999999996
4.729714 -0.00025077641
4.730714 -0.00025203738
4.731714 -0.00025329306999999997
4.732714 -0.00025454344
4.733714 -0.00025578847000000003
4.734715 -0.00025702805000000004
4.735714 -0.00025826218
4.736714 -0.00025949078
4.737714 -0.00026071380000000004
4.738714 -0.00026193118
4.739714 -0.00026314287
4.740714 -0.00026434882
4.741714 -0.00026554894
4.742714 -0.00026674322
4.743714 -0.00026793157
4.744714 -0.00026911393000000005
4.745714 -0.00027029027
4.746714 -0.00027146054
4.747715 -0.00027262465
4.748714 -0.00027378258
4.749714 -0.00027493422
4.750714 -0.0002760796
4.751714 -0.00027721858
4.752714 -0.00027835115
4.753714 -0.00027947726
4.754714 -0.00028059687
4.755714 -0.00028170989
4.756714 -0.00028281631
4.757714 -0.00028391605
4.758714 -0.00028500911
4.759714 -0.00028609538
4.760714 -0.00028717484
4.761714 -0.00028824747
4.762714 -0.00028931318
4.763714 -0.00029037196
4.764714 -0.00029142373000000003
4.765714 -0.00029246846
4.766714 -0.00029350613
4.767715 -0.00029453665
4.768714 -0.00029555999000000004
4.769714 -0.00029657612999999997
4.770714 -0.00029758494
4.771714 -0.00029858645
4.772714 -0.0002995806
4.773714 -0.00030056729
4.774714 -0.00030154652
4.775714 -0.00030251822
4.776714 -0.00030348237000000003
4.777714 -0.00030443887
4.778714 -0.00030538770000000003
4.779714 -0.00030632882
4.780715 -0.00030726214
4.781714 -0.00030818765
4.782714 -0.00030910527999999997
4.783714 -0.00031001499999999997
4.784714 -0.00031091674000000003
4.785714 -0.00031181047999999996
4.786714 -0.00031269617
4.787714 -0.00031357372000000004
4.788714 -0.00031444313
4.789714 -0.00031530435
4.790714 -0.00031615729999999996
4.791714 -0.00031700197
4.792714 -0.00031783832
4.793715 -0.00031866628
4.794714 -0.00031948584
4.795714 -0.00032029693
4.796714 -0.00032109954
4.797714 -0.00032189359
4.798714 -0.00032267906
4.799714 -0.00032345588
4.800714 -0.00032422404
4.801714 -0.00032498347
4.802714 -0.00032573414
4.803714 -0.00032647602
4.804714 -0.00032720902
4.805714 -0.00032793316
4.806714 -0.00032864834
4.807714 -0.00032935454
4.808714 -0.00033005169
4.809714 -0.00033073977
4.810714 -0.00033141873
4.811714 -0.00033208852999999997
4.812714 -0.00033274912000000003
4.813715 -0.00033340048
4.814714 -0.00033404253
4.815714 -0.00033467524999999997
4.816714 -0.00033529861
4.817714 -0.00033591255
4.818714 -0.00033651704
4.819714 -0.00033711206
4.820714 -0.00033769757
4.821714 -0.0003382735
4.822714 -0.00033883985000000003
4.823714 -0.00033939659
4.824714 -0.00033994368
4.825714 -0.00034048107
4.826715 -0.00034100876
4.827714 -0.0003415267
4.828714 -0.00034203483
4.829714 -0.00034253314
4.830714 -0.00034302163
4.831714 -0.00034350023
4.832714 -0.00034396892
4.833714 -0.00034442768999999997
4.834714 -0.00034487643
4.835714 -0.0003453152
4.836714 -0.00034574389
4.837714 -0.00034616251
4.838714 -0.00034657101
4.839714 -0.00034696934000000003
4.840714 -0.00034735749
4.841714 -0.00034773541
4.842714 -0.00034810305
4.843714 -0.00034846039
4.844714 -0.00034880737999999997
4.845714 -0.00034914403
4.846714 -0.00034947022
4.847714 -0.00034978600000000004
4.848714 -0.00035009127
4.849714 -0.00035038606
4.850714 -0.0003506703
4.851714 -0.00035094395
4.852714 -0.000351207
4.853714 -0.0003514594
4.854714 -0.00035170115
4.855714 -0.0003519322
4.856714 -0.00035215253
4.857714 -0.00035236214000000004
4.858714 -0.00035256098
4.859715 -0.00035274904
4.860714 -0.00035292628
4.861714 -0.00035309267
4.862714 -0.00035324824000000003
4.863714 -0.0003533929
4.864714 -0.00035352665999999997
4.865714 -0.00035364951
4.866714 -0.00035376142
4.867714 -0.00035386236
4.868714 -0.00035395230000000004
4.869714 -0.00035403124999999996
4.870714 -0.00035409917
4.871714 -0.00035415603
4.872715 -0.0003542018
4.873714 -0.00035423649999999997
4.874714 -0.00035426006
4.875714 -0.00035427249000000003
4.876714 -0.00035427379
4.877714 -0.00035426388
4.878714 -0.0003542428
4.879714 -0.00035421049
4.880714 -0.00035416695
4.881714 -0.00035411217
4.882714 -0.00035404612
4.883714 -0.00035396877
4.884714 -0.00035388014
4.885714 -0.00035378018
4.886714 -0.00035366890999999996
4.887714 -0.00035354631
4.888714 -0.00035341238
4.889714 -0.00035326709
4.890714 -0.00035311043
4.891714 -0.00035294242
4.892715 -0.00035276299999999997
4.893714 -0.00035257221
4.894714 -0.00035237003
4.895714 -0.00035215644
4.896714 -0.00035193145
4.897714 -0.00035169503
4.898714 -0.00035144722
4.899714 -0.00035118794
4.900714 -0.00035091725
4.901714 -0.00035063513
4.902714 -0.00035034152
4.903714 -0.00035003645
4.904714 -0.00034971993000000004
4.905715 -0.00034939192
4.906714 -0.0003490524
4.907714 -0.00034870141
4.908714 -0.00034833893000000004
4.909714 -0.00034796492
4.910714 -0.00034757938000000004
4.911714 -0.00034718234
4.912714 -0.00034677375
4.913714 -0.00034635363999999997
4.914714 -0.00034592199
4.915714 -0.00034547879
4.916714 -0.00034502407
4.917714 -0.00034455777
4.918715 -0.00034407991999999997
4.919714 -0.00034359055
4.920714 -0.00034308962
4.921714 -0.00034257716
4.922714 -0.00034205316
4.923714 -0.00034151764999999995
4.924714 -0.00034097059
4.925714 -0.00034041202000000003
4.926714 -0.00033984193
4.927714 -0.00033926035
4.928714 -0.00033866727
4.929714 -0.00033806268
4.930714 -0.00033744664
4.931714 -0.00033681911
4.932714 -0.00033618012
4.933714 -0.00033552969
4.934714 -0.00033486782999999997
4.935714 -0.00033419451
4.936714 -0.00033350975
4.937714 -0.00033281357999999996
4.938715 -0.00033210601
4.939714 -0.00033138704
4.940714 -0.00033065667
4.941714 -0.00032991493
4.942714 -0.00032916182
4.943714 -0.00032839735
4.944714 -0.00032762152000000004
4.945714 -0.00032683436
4.946714 -0.00032603587
4.947714 -0.00032522607
4.948714 -0.00032440498
4.949714 -0.00032357261
4.950714 -0.00032272899000000005
4.951715 -0.00032187413
4.952714 -0.00032100802000000004
4.953714 -0.00032013072
4.954714 -0.00031924226
4.955714 -0.00031834262999999997
4.956714 -0.00031743186
4.957714 -0.00031651
4.958714 -0.00031557704
4.959714 -0.00031463303
4.960714 -0.00031367796999999997
4.961714 -0.00031271193
4.962714 -0.00031173488000000004
4.963714 -0.0003107469
4.964714 -0.00030974797
4.965714 -0.00030873814
4.966714 -0.00030771746
4.967714 -0.00030668591
4.968714 -0.00030564354000000004
4.969714 -0.00030459036999999997
4.970714 -0.00030352639
4.971714 -0.00030245171
4.972714 -0.00030136628000000003
4.973714 -0.00030027018
4.974714 -0.00029916337
4.975714 -0.00029804594
4.976714 -0.00029691791
4.977714 -0.00029577929999999997
4.978714 -0.00029463008
4.979714 -0.00029347036
4.980714 -0.00029230014
4.981714 -0.00029111945
4.982714 -0.00028992831
4.983714 -0.00028872678
4.984715 -0.00028751487999999995
4.985714 -0.00028629263
4.986714 -0.00028506007999999996
4.987714 -0.0002838173
4.988714 -0.00028256429
4.989714 -0.00028130106999999996
4.990714 -0.00028002773
4.991714 -0.0002787443
4.992714 -0.00027745081999999997
4.993714 -0.00027614733
4.994714 -0.00027483385999999997
4.995714 -0.00027351048
4.996714 -0.0002721772
4.997715 -0.00027083411
4.998714 -0.00026948123
4.999714 -0.00026811863
5.000714 -0.00026674631
5.001714 -0.00026536436
5.002714 -0.00026397279
5.003714 -0.00026257169
5.004714 -0.00026116109
5.005714 -0.00025974102
5.006714 -0.00025831155
5.007714 -0.0002568727
5.008714 -0.00025542456
5.009714 -0.00025396716
5.010714 -0.00025250056
5.011714 -0.00025102478999999996
5.012714 -0.00024953993
5.013714 -0.00024804599
5.014714 -0.00024654307
5.015714 -0.0002450312
5.016714 -0.00024351045
5.017715 -0.00024198086999999998
5.018714 -0.00024044252
5.019714 -0.00023889545
5.020714 -0.00023733971000000002
5.021714 -0.00023577537999999997
5.022714 -0.00023420249999999999
5.023714 -0.00023262114
5.024714 -0.00023103137
5.025714 -0.00022943323
5.026714 -0.00022782676
5.027714 -0.00022621209
5.028714 -0.00022458923
5.029714 -0.00022295823999999998
5.030715 -0.00022131919
5.031714 -0.00021967212
5.032714 -0.00021801711
5.033714 -0.00021635424000000003
5.034714 -0.00021468352
5.035714 -0.00021300502
5.036714 -0.00021131883999999998
5.037714 -0.00020962498
5.038714 -0.00020792354
5.039714 -0.00020621458
5.040714 -0.00020449812999999997
5.041714 -0.00020277425
5.042714 -0.00020104305
5.043715 -0.00019930452999999997
5.044714 -0.00019755878
5.045714 -0.00019580584
5.046714 -0.00019404579000000002
5.047714 -0.00019227869
5.048714 -0.00019050458000000002
5.049714 -0.00018872356
5.050714 -0.00018693569
5.051714 -0.00018514103
5.052714 -0.00018333963
5.053714 -0.00018153157999999998
5.054714 -0.00017971694
5.055714 -0.00017789578000000002
5.056714 -0.00017606817
5.057714 -0.00017423417
5.058714 -0.00017239388
5.059714 -0.00017054734
5.060714 -0.00016869465
5.061714 -0.00016683585
5.062714 -0.00016497105
5.063715 -0.0001631003
5.064714 -0.00016122368000000002
5.065714 -0.00015934127
5.066714 -0.00015745312
5.067714 -0.00015555934
5.068714 -0.00015365997
5.069714 -0.0001517551
5.070714 -0.00014984480999999999
5.071714 -0.00014792916999999998
5.072714 -0.00014600823999999998
5.073714 -0.00014408212
5.074714 -0.00014215086
5.075714 -0.00014021455999999998
5.076715 -0.00013827328
5.077714 -0.00013632711
5.078714 -0.0001343761
5.079714 -0.00013242036
5.080714 -0.00013045994
5.081714 -0.00012849495
5.082714 -0.00012652544
5.083714 -0.00012455149
5.084714 -0.0001225732
5.085714 -0.00012059064000000001
5.086714 -0.00011860388000000001
5.087714 -0.00011661302999999999
5.088714 -0.00011461814999999999
5.089714 -0.00011261932
5.090714 -0.00011061662000000002
5.091714 -0.00010861015
5.092714 -0.00010659999000000002
5.093714 -0.00010458620999999999
5.094714 -0.00010256888999999999
5.095714 -0.00010054813000000001
5.096714 -9.852399200000001e-05
5.097714 -9.649658099999999e-05
5.098714 -9.446595799999999e-05
5.099714 -9.243222500000001e-05
5.100714 -9.0395451e-05
5.101714 -8.835572800000001e-05
5.102714 -8.6313128e-05
5.103714 -8.4267737e-05
5.104714 -8.221964499999999e-05
5.105714 -8.0168928e-05
5.106714 -7.811567e-05
5.107714 -7.6059956e-05
5.108714 -7.400186600000001e-05
5.109715 -7.194148599999999e-05
5.110714 -6.9878899e-05
5.111714 -6.7814193e-05
5.112714 -6.574745700000001e-05
5.113714 -6.367876e-05
5.114714 -6.1608205e-05
5.115714 -5.953587e-05
5.116714 -5.7461841000000005e-05
5.117714 -5.5386204000000006e-05
5.118714 -5.3309043000000005e-05
5.119714 -5.1230461000000004e-05
5.120714 -4.9150532e-05
5.121714 -4.7069344e-05
5.122715 -4.498699e-05
5.123714 -4.2903559e-05
5.124714 -4.0819143e-05
5.125714 -3.8733822e-05
5.126714 -3.6647691e-05
5.127714 -3.4560841e-05
5.128714 -3.2473355e-05
5.129714 -3.0385325999999996e-05
5.130714 -2.8296838999999996e-05
5.131714 -2.6207985000000003e-05
5.132714 -2.4118853000000002e-05
5.133714 -2.2029533e-05
5.134714 -1.9940111e-05
5.135714 -1.7850677000000002e-05
5.136714 -1.5761317e-05
5.137714 -1.3672121e-05
5.138714 -1.1583178e-05
5.139714 -9.494574000000001e-06
5.140714 -7.4063998e-06
5.141714 -5.3187417000000005e-06
5.142715 -3.2316890000000002e-06
5.143714 -1.1453301e-06
5.144714 9.4024699e-07
5.145714 3.0249542e-06
5.146714 5.1087024e-06
5.147714 7.1914044e-06
5.148714 9.272971400000001e-06
5.149714 1.1353315e-05
5.150714 1.3432346000000001e-05
5.151714 1.5509977e-05
5.152714 1.7586121999999998e-05
5.153714 1.966069e-05
5.154714 2.1733594000000002e-05
5.155715 2.3804746e-05
5.156714 2.5874061e-05
5.157714 2.7941451e-05
5.158714 3.0006825e-05
5.159714 3.2070102e-05
5.160714 3.4131193e-05
5.161714 3.6190013e-05
5.162714 3.8246478e-05
5.163714 4.0300498e-05
5.164714 4.2351988000000004e-05
5.165714 4.4400866000000004e-05
5.166714 4.644705e-05
5.167714 4.8490449e-05
5.168715 5.0530980000000007e-05
5.169714 5.2568566e-05
5.170714 5.4603117000000006e-05
5.171714 5.6634548e-05
5.172714 5.8662777999999997e-05
5.173714 6.0687722e-05
5.174714 6.270930699999999e-05
5.175714 6.4727431e-05
5.176714 6.674203e-05
5.177714 6.8753002e-05
5.178714 7.0760279e-05
5.179714 7.2763771e-05
5.180714 7.4763392e-05
5.181714 7.6759068e-05
5.182714 7.8750713e-05
5.183714 8.0738238e-05
5.184714 8.2721573e-05
5.185714 8.470062200000001e-05
5.186714 8.6675311e-05
5.187714 8.864555500000001e-05
5.188715 9.0611269e-05
5.189714 9.2572378e-05
5.190714 9.4528798e-05
5.191714 9.6480437e-05
5.192714 9.8427233e-05
5.193714 0.00010036911
5.194714 0.00010230596
5.195714 0.00010423771
5.196714 0.0001061643
5.197714 0.00010808564
5.198714 0.00011000163000000001
5.199714 0.00011191223
5.200714 0.00011381733000000001
5.201715 0.00011571686
5.202714 0.00011761074999999999
5.203714 0.00011949891000000001
5.204714 0.00012138125
5.205714 0.00012325773
5.206714 0.00012512825000000002
5.207714 0.00012699272
5.208714 0.00012885109
5.209714 0.00013070328
5.210714 0.00013254918999999998
5.211714 0.00013438878
5.212714 0.00013622193
5.213714 0.00013804862
5.214714 0.00013986872999999998
5.215714 0.00014168222
5.216714 0.00014348899
5.217714 0.00014528897
5.218714 0.00014708211
5.219714 0.00014886832000000002
5.220714 0.00015064755
5.221714 0.00015241972
5.222714 0.00015418474999999998
5.223714 0.00015594258
5.224714 0.00015769315
5.225714 0.00015943638
5.226714 0.00016117219
5.227714 0.00016290056
5.228714 0.00016462138000000002
5.229714 0.00016633461
5.230714 0.00016804015999999998
5.231714 0.00016973799999999998
5.232714 0.00017142802
5.233714 0.00017311020000000002
5.234715 0.00017478446
5.235714 0.00017645073
5.236714 0.00017810894
5.237714 0.00017975904000000001
5.238714 0.00018140096
5.239714 0.00018303464000000001
5.240714 0.00018466001999999999
5.241714 0.00018627703
5.242714 0.00018788563
5.243714 0.00018948573
5.244714 0.00019107728999999998
5.245714 0.00019266021999999998
5.246714 0.00019423449
5.247715 0.00019580004
5.248714 0.0001973568
5.249714 0.00019890472000000001
5.250714 0.00020044374
5.251714 0.00020197381
5.252714 0.00020349487
5.253714 0.00020500686000000001
5.254714 0.00020650973
5.255714 0.00020800343999999998
5.256714 0.00020948794
5.257714 0.00021096316
5.258714 0.00021242905999999999
5.259714 0.00021388557000000003
5.260714 0.00021533269
5.261714 0.00021677030999999998
5.262714 0.00021819842
5.263714 0.00021961696000000002
5.264714 0.00022102588
5.265714 0.00022242515999999998
5.266714 0.00022381469
5.267715 0.00022519448
5.268714 0.00022656448
5.269714 0.00022792460000000002
5.270714 0.00022927486000000002
5.271714 0.00023061515999999997
5.272714 0.00023194547999999998
5.273714 0.00023326577
5.274714 0.00023457599
5.275714 0.00023587608999999998
5.276714 0.00023716602
5.277714 0.00023844577
5.278714 0.00023971525000000002
5.279714 0.00024097446
5.280715 0.00024222333999999998
5.281714 0.00024346184000000002
5.282714 0.00024468995000000003
5.283714 0.00024590763
5.284714 0.00024711483
5.285714 0.00024831148999999997
5.286714 0.00024949763
5.287714 0.00025067317999999996
5.288714 0.00025183812999999997
5.289714 0.00025299244000000004
5.290714 0.00025413606
5.291714 0.00025526895
5.292714 0.00025639113
5.293715 0.00025750255
5.294714 0.00025860315
5.295714 0.00025969295999999997
5.296714 0.00026077189
5.297714 0.00026183995
5.298714 0.00026289712999999997
5.299714 0.00026394334
5.300714 0.00026497862
5.301714 0.00026600292
5.302714 0.00026701621
5.303714 0.00026801845
5.304714 0.00026900966
5.305714 0.0002699898
5.306714 0.00027095884
5.307714 0.00027191675
5.308714 0.00027286351
5.309714 0.00027379913
5.310714 0.00027472354
5.311714 0.00027563678000000003
5.312714 0.0002765388
5.313715 0.00027742960000000003
5.314714 0.00027830915
5.315714 0.00027917745
5.316714 0.00028003449
5.317714 0.00028088023
5.318714 0.00028171471
5.319714 0.00028253787
5.320714 0.00028334973
5.321714 0.00028415029000000003
5.322714 0.00028493953
5.323714 0.00028571744
5.324714 0.00028648403000000003
5.325714 0.0002872393
5.326715 0.00028798324000000003
5.327714 0.00028871584
5.328714 0.00028943712
5.329714 0.00029014705
5.330714 0.00029084563
5.331714 0.00029153289
5.332714 0.0002922088
5.333714 0.00029287337
5.334714 0.00029352659
5.335714 0.00029416847
5.336714 0.000294799
5.337714 0.0002954182
5.338714 0.00029602606
5.339714 0.00029662258000000003
5.340714 0.00029720775
5.341714 0.00029778157
5.342714 0.00029834407
5.343714 0.00029889527
5.344714 0.00029943512000000003
5.345714 0.00029996365
5.346714 0.00030048088
5.347714 0.00030098681
5.348714 0.00030148144
5.349714 0.00030196479
5.350714 0.00030243687
5.351714 0.00030289771000000003
5.352714 0.00030334728999999996
5.353714 0.00030378566999999997
5.354714 0.00030421286
5.355714 0.00030462886
5.356714 0.00030503368
5.357714 0.00030542735
5.358714 0.00030580993
5.359715 0.00030618137000000003
5.360714 0.00030654178
5.361714 0.00030689109
5.362714 0.00030722942
5.363714 0.00030755671
5.364714 0.00030787303
5.365714 0.00030817841
5.366714 0.00030847284
5.367714 0.00030875638
5.368714 0.00030902906000000003
5.369714 0.00030929085999999997
5.370714 0.00030954184
5.371714 0.00030978201
5.372715 0.00031001142999999997
5.373714 0.0003102301
5.374714 0.00031043805
5.375714 0.00031063532
5.376714 0.00031082193
5.377714 0.00031099789
5.378714 0.00031116328999999997
5.379714 0.00031131809999999997
5.380714 0.00031146236999999997
5.381714 0.00031159616
5.382714 0.00031171945999999997
5.383714 0.00031183238
5.384714 0.00031193488
5.385714 0.00031202703
5.386714 0.00031210886
5.387714 0.00031218042
5.388714 0.00031224174
5.389714 0.00031229288
5.390714 0.00031233385
5.391714 0.00031236473
5.392715 0.00031238553
5.393714 0.00031239631
5.394714 0.00031239711
5.395714 0.00031238797
5.396714 0.00031236893
5.397714 0.00031234002999999997
5.398714 0.00031230136000000004
5.399714 0.00031225291
5.400714 0.00031219474000000004
5.401714 0.00031212687
5.402714 0.00031204938
5.403714 0.00031196230000000004
5.404714 0.00031186569
5.405715 0.00031175957
5.406714 0.00031164398
5.407714 0.00031151900999999997
5.408714 0.00031138465999999996
5.409714 0.00031124099999999997
5.410714 0.00031108808999999997
5.411714 0.00031092597999999997
5.412714 0.00031075469
5.413714 0.0003105743
5.414714 0.00031038485
5.415714 0.00031018640000000003
5.416714 0.00030997901
5.417714 0.00030976275
5.418715 0.00030953768
5.419714 0.00030930382
5.420714 0.00030906128
5.421714 0.0003088101
5.422714 0.00030855035
5.423714 0.00030828207
5.424714 0.00030800536
5.425714 0.00030772026
5.426714 0.00030742681
5.427714 0.00030712513
5.428714 0.00030681526
5.429714 0.00030649726
5.430714 0.00030617121
5.431714 0.00030583715000000004
5.432714 0.00030549513
5.433714 0.00030514525
5.434714 0.00030478757
5.435714 0.00030442213
5.436714 0.00030404899
5.437714 0.00030366823
5.438715 0.00030327992
5.439714 0.00030288411
5.440714 0.00030248086
5.441714 0.00030207023
5.442714 0.00030165227
5.443714 0.00030122708
5.444714 0.0003007947
5.445714 0.00030035521
5.446714 0.00029990866999999997
5.447714 0.00029945513
5.448714 0.00029899468
5.449714 0.00029852738
5.450714 0.00029805331
5.451715 0.00029757252
5.452714 0.00029708509999999997
5.453714 0.00029659111
5.454714 0.00029609066
5.455714 0.0002955838
5.456714 0.00029507057
5.457714 0.00029455109
5.458714 0.00029402542999999997
5.459714 0.00029349367
5.460714 0.00029295586
5.461714 0.0002924121
5.462714 0.00029186243999999997
5.463714 0.00029130697
5.464714 0.00029074579
5.465714 0.00029017895
5.466714 0.00028960653000000003
5.467714 0.00028902859
5.468714 0.0002884452
5.469714 0.00028785648
5.470714 0.00028726247
5.471714 0.00028666327
5.472714 0.00028605891
5.473714 0.00028544951
5.474714 0.00028483514
5.475714 0.00028421587000000004
5.476714 0.00028359175
5.477714 0.00028296290000000003
5.478714 0.00028232939
5.479714 0.00028169127
5.480714 0.00028104864
5.481714 0.00028040158
5.482714 0.00027975018
5.483714 0.0002790945
5.484715 0.00027843466
5.485714 0.00027777069
5.486714 0.00027710273
5.487714 0.00027643082
5.488714 0.00027575504000000004
5.489714 0.00027507554
5.490714 0.00027439232
5.491714 0.00027370554
5.492714 0.00027301521
5.493714 0.00027232145
5.494714 0.00027162434
5.495714 0.00027092397
5.496714 0.00027022038
5.497715 0.0002695137
5.498714 0.00026880400000000004
5.499714 0.00026809132
5.500714 0.00026737578
5.501714 0.00026665741
5.502714 0.00026593634000000003
5.503714 0.00026521259
5.504714 0.00026448629
5.505714 0.00026375749
5.506714 0.00026302628000000005
5.507714 0.00026229268
5.508714 0.00026155681
5.509714 0.00026081875
5.510714 0.00026007854
5.511714 0.00025933628
5.512714 0.00025859206
5.513714 0.00025784591
5.514714 0.00025709794
5.515714 0.00025634823999999996
5.516714 0.00025559686
5.517715 0.00025484389
5.518714 0.00025408942
5.519714 0.00025333352
5.520714 0.00025257625
5.521714 0.00025181773
5.522714 0.00025105801
5.523714 0.00025029717
5.524714 0.00024953531
5.525714 0.00024877252
5.526714 0.00024800884
5.527714 0.00024724438
5.528714 0.0002464792
5.529714 0.00024571339
5.530715 0.000244947
5.531714 0.00024418016
5.532714 0.00024341289
5.533714 0.00024264527
5.534714 0.00024187741
5.535714 0.00024110936
5.536714 0.00024034118000000002
5.537714 0.00023957296
5.538714 0.00023880477
5.539714 0.00023803666
5.540714 0.00023726873
5.541714 0.00023650100000000002
5.542714 0.00023573361
5.543715 0.00023496659
5.544714 0.00023420002
5.545714 0.00023343396
5.546714 0.00023266849999999998
5.547714 0.00023190369000000003
5.548714 0.00023113962
5.549714 0.00023037635
5.550714 0.00022961394000000002
5.551714 0.00022885248999999998
5.552714 0.00022809204
5.553714 0.00022733268
5.554714 0.00022657448
5.555714 0.00022581751
5.556714 0.00022506183
5.557714 0.00022430752
5.558714 0.00022355464
5.559714 0.00022280323999999998
5.560714 0.00022205343
5.561714 0.00022130522999999999
5.562714 0.00022055876
5.563715 0.00021981401999999998
5.564714 0.00021907110000000002
5.565714 0.00021833007
5.566714 0.00021759096999999998
5.567714 0.00021685386999999997
5.568714 0.00021611884
5.569714 0.00021538592
5.570714 0.00021465514
5.571714 0.00021392659
5.572714 0.00021320030999999999
5.573714 0.0002124764
5.574714 0.00021175484999999997
5.575714 0.00021103574
5.576715 0.0002103191
5.577714 0.00020960503999999997
5.578714 0.00020889356
5.579714 0.00020818475
5.580714 0.00020747863999999997
5.581714 0.00020677530000000002
5.582714 0.00020607476
5.583714 0.00020537711
5.584714 0.00020468239999999998
5.585714 0.00020399063
5.586714 0.00020330192
5.587714 0.00020261629999999997
5.588714 0.00020193381
5.589714 0.00020125453
5.590714 0.00020057851
5.591714 0.00019990575000000002
5.592714 0.00019923639
5.593714 0.00019857039
5.594714 0.00019790787
5.595714 0.00019724882000000002
5.596714 0.00019659333000000002
5.597714 0.00019594140000000001
5.598714 0.00019529309
5.599714 0.00019464846
5.600714 0.00019400754
5.601714 0.00019337034999999998
5.602714 0.00019273698
5.603714 0.00019210738
5.604714 0.00019148165
5.605714 0.00019085981
5.606714 0.00019024188
5.607714 0.00018962791
5.608714 0.00018901792
5.609715 0.00018841193
5.610714 0.00018781
5.611714 0.00018721213
5.612714 0.00018661838
5.613714 0.00018602874
5.614714 0.00018544328
5.615714 0.00018486199
5.616714 0.00018428493
5.617714 0.00018371212
5.618714 0.00018314358
5.619714 0.00018257933999999998
5.620714 0.00018201943999999998
5.621714 0.00018146388000000001
5.622715 0.00018091271000000001
5.623714 0.00018036592
5.624714 0.00017982356
5.625714 0.00017928566
5.626714 0.00017875221
5.627714 0.00017822325
5.628714 0.00017769881
5.629714 0.00017717889
5.630714 0.0001766635
5.631714 0.00017615267
5.632714 0.00017564639
5.633714 0.00017514471
5.634714 0.00017464761
5.635714 0.00017415512
5.636714 0.00017366722
5.637714 0.00017318396
5.638714 0.00017270532
5.639714 0.00017223132
5.640714 0.00017176196
5.641714 0.00017129723999999999
5.642715 0.00017083719
5.643714 0.00017038178000000002
5.644714 0.00016993106000000001
5.645714 0.000169485
5.646714 0.00016904361000000002
5.647714 0.00016860691
5.648714 0.0001681749
5.649714 0.00016774759000000002
5.650714 0.00016732497
5.651714 0.00016690706
5.652714 0.00016649384
5.653714 0.00016608534
5.654714 0.00016568154
5.655715 0.00016528246
5.656714 0.00016488808
5.657714 0.00016449841
5.658714 0.00016411345
5.659714 0.00016373319
5.660714 0.00016335763
5.661714 0.00016298676
5.662714 0.00016262055
5.663714 0.00016225902
5.664714 0.00016190214
5.665714 0.00016154991
5.666714 0.00016120229
5.667714 0.00016085929
5.668715 0.00016052086999999998
5.669714 0.00016018703
5.670714 0.00015985773
5.671714 0.00015953296
5.672714 0.00015921270000000001
5.673714 0.00015889691
5.674714 0.00015858558
5.675714 0.00015827866999999998
5.676714 0.00015797617000000002
5.677714 0.00015767804
5.678714 0.00015738426000000001
5.679714 0.00015709479
5.680714 0.00015680962
5.681714 0.00015652871
5.682714 0.00015625203999999998
5.683714 0.00015597958
5.684714 0.0001557113
5.685714 0.00015544717
5.686714 0.00015518717
5.687714 0.00015493125
5.688715 0.00015467939
5.689714 0.00015443156
5.690714 0.00015418773
5.691714 0.00015394785
5.692714 0.0001537119
5.693714 0.00015347985
5.694714 0.00015325164
5.695714 0.00015302726
5.696714 0.00015280666
5.697714 0.00015258980000000001
5.698714 0.00015237665
5.699714 0.00015216715
5.700714 0.00015196126
5.701715 0.00015175895
5.702714 0.00015156015000000002
5.703714 0.00015136485
5.704714 0.00015117297
5.705714 0.00015098449
5.706714 0.00015079934
5.707714 0.0001506175
5.708714 0.00015043888
5.709714 0.00015026345999999999
5.710714 0.00015009119
5.711714 0.00014992202
5.712714 0.00014975589
5.713714 0.00014959275999999999
5.714714 0.00014943257000000001
5.715714 0.00014927527000000002
5.716714 0.00014912083
5.717714 0.00014896916
5.718714 0.00014882024
5.719714 0.000148674
5.720714 0.00014853039
5.721714 0.00014838936
5.722714 0.00014825083000000002
5.723714 0.00014811478
5.724714 0.00014798113
5.725714 0.00014784983000000002
5.726714 0.00014772081
5.727714 0.00014759403
5.728714 0.00014746939
5.729714 0.00014734685000000001
5.730714 0.00014722634
5.731714 0.0001471078
5.732714 0.00014699115
5.733714 0.00014687633
5.734715 0.00014676326
5.735714 0.00014665189
5.736714 0.00014654213
5.737714 0.00014643392
5.738714 0.00014632717
5.739714 0.00014622181999999998
5.740714 0.00014611778999999998
5.741714 0.00014601501
5.742714 0.00014591341
5.743714 0.0001458129
5.744714 0.00014571341
5.745714 0.00014561488
5.746714 0.00014551722
5.747715 0.00014542038
5.748714 0.00014532426
5.749714 0.00014522878
5.750714 0.00014513388
5.751714 0.00014503948
5.752714 0.00014494551
5.753714 0.00014485188999999998
5.754714 0.00014475855
5.755714 0.00014466542
5.756714 0.0001445724
5.757714 0.00014447943
5.758714 0.00014438644
5.759714 0.00014429334
5.760714 0.00014420005999999999
5.761714 0.0001441065
5.762714 0.00014401261
5.763714 0.00014391829
5.764714 0.00014382347
5.765714 0.00014372805
5.766714 0.00014363197
5.767715 0.00014353513999999998
5.768714 0.00014343747
5.769714 0.00014333888
5.770714 0.00014323928999999998
5.771714 0.0001431386
5.772714 0.00014303673000000001
5.773714 0.00014293360999999998
5.774714 0.00014282913
5.775714 0.00014272322
5.776714 0.0001426158
5.777714 0.00014250678
5.778714 0.00014239606000000001
5.779714 0.00014228357000000002
5.780715 0.00014216921000000002
5.781714 0.0001420529
5.782714 0.00014193455999999999
5.783714 0.00014181411
5.784714 0.00014169146
5.785714 0.00014156652000000002
5.786714 0.0001414392
5.787714 0.00014130944
5.788714 0.00014117712
5.789714 0.00014104218
5.790714 0.0001409045
5.791714 0.00014076403
5.792714 0.00014062066
5.793715 0.0001404743
5.794714 0.00014032487000000001
5.795714 0.00014017227
5.796714 0.00014001643
5.797714 0.00013985722
5.798714 0.00013969459
5.799714 0.00013952841
5.800714 0.00013935863
5.801714 0.00013918514
5.802714 0.00013900783
5.803714 0.00013882661999999998
5.804714 0.00013864143999999998
5.805714 0.00013845216
5.806714 0.00013825871
5.807714 0.000138061
5.808714 0.00013785892
5.809714 0.00013765240000000002
5.810714 0.00013744133
5.811714 0.00013722563000000002
5.812714 0.00013700521
5.813715 0.00013677999
5.814714 0.00013654986
5.815714 0.00013631475
5.816714 0.00013607455
5.817714 0.0001358292
5.818714 0.00013557861
5.819714 0.00013532268
5.820714 0.00013506133999999998
5.821714 0.00013479449
5.822714 0.00013452207
5.823714 0.00013424395
5.824714 0.0001339601
5.825714 0.0001336704
5.826715 0.00013337478
5.827714 0.00013307316
5.828714 0.00013276544
5.829714 0.00013245156
5.830714 0.00013213141
5.831714 0.00013180492
5.832714 0.00013147202000000002
5.833714 0.00013113259
5.834714 0.00013078659
5.835714 0.00013043391
5.836714 0.00013007448
5.837714 0.00012970819999999999
5.838714 0.000129335
5.839714 0.00012895481000000001
5.840714 0.00012856752
5.841714 0.00012817308
5.842714 0.00012777137
5.843714 0.00012736236
5.844714 0.00012694595
5.845714 0.00012652205
5.846714 0.00012609059
5.847714 0.0001256515
5.848714 0.0001252047
5.849714 0.0001247501
5.850714 0.00012428766
5.851714 0.00012381726
5.852714 0.00012333884999999998
5.853714 0.00012285237
5.854714 0.00012235773
5.855714 0.00012185487
5.856714 0.0001213437
5.857714 0.00012082417
5.858714 0.00012029618000000001
5.859715 0.00011975968
5.860714 0.0001192146
5.861714 0.00011866086000000001
5.862714 0.0001180984
5.863714 0.00011752714
5.864714 0.00011694703999999999
5.865714 0.00011635798999999999
5.866714 0.00011575995
5.867714 0.00011515284
5.868714 0.0001145366
5.869714 0.00011391115
5.870714 0.00011327645
5.871714 0.00011263239999999999
5.872715 0.00011197897999999999
5.873714 0.00011131609000000001
5.874714 0.00011064369
5.875714 0.00010996171
5.876714 0.00010927008000000001
5.877714 0.00010856878000000001
5.878714 0.00010785769999999999
5.879714 0.00010713683999999999
5.880714 0.00010640611
5.881714 0.00010566546
5.882714 0.00010491484000000001
5.883714 0.00010415421
5.884714 0.00010338351
5.885714 0.00010260269
5.886714 0.00010181170000000001
5.887714 0.00010101050999999999
5.888714 0.00010019905
5.889714 9.9377291e-05
5.890714 9.854518300000001e-05
5.891714 9.770268400000001e-05
5.892715 9.6849749e-05
5.893714 9.5986331e-05
5.894714 9.5112398e-05
5.895714 9.4227897e-05
5.896714 9.333279e-05
5.897714 9.2427041e-05
5.898714 9.15106e-05
5.899714 9.0583438e-05
5.900714 8.9645505e-05
5.901714 8.8696777e-05
5.902714 8.7737197e-05
5.903714 8.676673800000001e-05
5.904714 8.5785365e-05
5.905715 8.4793044e-05
5.906714 8.3789735e-05
5.907714 8.2775398e-05
5.908714 8.1750017e-05
5.909714 8.0713551e-05
5.910714 7.9665961e-05
5.911714 7.860723500000001e-05
5.912714 7.7537334e-05
5.913714 7.645624e-05
5.914714 7.536392e-05
5.915714 7.4260345e-05
5.916714 7.3145509e-05
5.917714 7.2019378e-05
5.918715 7.0881936e-05
5.919714 6.9733164e-05
5.920714 6.857304100000001e-05
5.921714 6.7401555e-05
5.922714 6.6218689e-05
5.923714 6.5024432e-05
5.924714 6.3818771e-05
5.925714 6.2601697e-05
5.926714 6.1373186e-05
5.927714 6.0133243e-05
5.928714 5.8881852000000005e-05
5.929714 5.7619008e-05
5.930714 5.6344703e-05
5.931714 5.5058939e-05
5.932714 5.3761704e-05
5.933714 5.2452998e-05
5.934714 5.1132815e-05
5.935714 4.9801162e-05
5.936714 4.8458037000000004e-05
5.937714 4.7103444e-05
5.938715 4.573738e-05
5.939714 4.4359857e-05
5.940714 4.2970876e-05
5.941714 4.1570445e-05
5.942714 4.0158571e-05
5.943714 3.8735266e-05
5.944714 3.7300546000000006e-05
5.945714 3.5854418e-05
5.946714 3.4396896e-05
5.947714 3.2928e-05
5.948714 3.1447743e-05
5.949714 2.9956149000000003e-05
5.950714 2.8453232e-05
5.951715 2.6939016999999997e-05
5.952714 2.5413519e-05
5.953714 2.3876771000000002e-05
5.954714 2.2328791e-05
5.955714 2.0769605e-05
5.956714 1.919924e-05
5.957714 1.7617724e-05
5.958714 1.6025086e-05
5.959714 1.4421354e-05
5.960714 1.2806557999999999e-05
5.961714 1.1180727e-05
5.962714 9.5438978e-06
5.963714 7.896099400000001e-06
5.964714 6.237365100000001e-06
5.965714 4.5677311e-06
5.966714 2.8872323e-06
5.967714 1.1959055999999998e-06
5.968714 -5.0621161e-07
5.969714 -2.2190813e-06
5.970714 -3.9426623999999995e-06
5.971714 -5.6769125e-06
5.972714 -7.4217901e-06
5.973714 -9.1772506e-06
5.974714 -1.0943248e-05
5.975714 -1.2719735e-05
5.976714 -1.4506665e-05
5.977714 -1.6303986e-05
5.978714 -1.8111643e-05
5.979714 -1.9929588e-05
5.980714 -2.1757764000000002e-05
5.981714 -2.3596112e-05
5.982714 -2.5444578e-05
5.983714 -2.7303096e-05
5.984715 -2.9171611e-05
5.985714 -3.1050055e-05
5.986714 -3.2938368e-05
5.987714 -3.4836484e-05
5.988714 -3.6744336000000005e-05
5.989714 -3.8661852e-05
5.990714 -4.0588966e-05
5.991714 -4.2525608e-05
5.992714 -4.4471705000000004e-05
5.993714 -4.6427184000000005e-05
5.994714 -4.8391973000000006e-05
5.995714 -5.0365998000000007e-05
5.996714 -5.2349185e-05
5.997715 -5.434145600000001e-05
5.998714 -5.6342731e-05
5.999714 -5.8352936e-05
6.000714 -6.0371985e-05
6.001714 -6.2399806e-05
6.002714 -6.4436313e-05
6.003714 -6.6481419e-05
6.004714 -6.8535059e-05
6.005714 -7.0597133e-05
6.006714 -7.2667552e-05
6.007714 -7.474623700000001e-05
6.008714 -7.6833106e-05
6.009714 -7.8928065e-05
6.010714 -8.1031015e-05
6.011714 -8.314187299999999e-05
6.012714 -8.5260547e-05
6.013714 -8.738693999999999e-05
6.014714 -8.9520955e-05
6.015714 -9.1662508e-05
6.016714 -9.3811491e-05
6.017715 -9.596779999999999e-05
6.018714 -9.813135199999999e-05
6.019714 -0.00010030202999999999
6.020714 -0.00010247974
6.021714 -0.00010466437
6.022714 -0.00010685583
6.023714 -0.00010905400999999999
6.024714 -0.00011125881
6.025714 -0.00011347011
6.026714 -0.00011568782
6.027714 -0.00011791182
6.028714 -0.000120142
6.029714 -0.00012237825
6.030715 -0.00012462046
6.031714 -0.00012686854
6.032714 -0.00012912236
6.033714 -0.00013138180000000002
6.034714 -0.00013364676
6.035714 -0.00013591711000000001
6.036714 -0.00013819274
6.037714 -0.00014047355
6.038714 -0.00014275939
6.039714 -0.00014505018000000001
6.040714 -0.00014734577
6.041714 -0.00014964605000000001
6.042714 -0.00015195091
6.043715 -0.0001542602
6.044714 -0.00015657382
6.045714 -0.00015889163
6.046714 -0.00016121351999999999
6.047714 -0.00016353933000000002
6.048714 -0.00016586897
6.049714 -0.00016820229
6.050714 -0.00017053916
6.051714 -0.00017287945000000001
6.052714 -0.00017522303
6.053714 -0.00017756977
6.054714 -0.00017991953
6.055714 -0.00018227216
6.056714 -0.00018462756
6.057714 -0.00018698559
6.058714 -0.00018934609
6.059714 -0.00019170892999999999
6.060714 -0.00019407398
6.061714 -0.00019644109999999998
6.062714 -0.00019881015
6.063715 -0.00020118099999999998
6.064714 -0.00020355351
6.065714 -0.00020592754
6.066714 -0.00020830294
6.067714 -0.00021067956
6.068714 -0.0002130573
6.069714 -0.00021543601000000002
6.070714 -0.00021781551999999998
6.071714 -0.00022019572
6.072714 -0.00022257643
6.073714 -0.00022495753
6.074714 -0.00022733889000000002
6.075714 -0.00022972035000000003
6.076715 -0.00023210177
6.077714 -0.00023448301
6.078714 -0.00023686389000000002
6.079714 -0.00023924428999999998
6.080714 -0.00024162407
6.081714 -0.00024400306
6.082714 -0.00024638111
6.083714 -0.0002487581
6.084714 -0.00025113386
6.085714 -0.00025350823
6.086714 -0.00025588108
6.087714 -0.00025825225
6.088714 -0.00026062157
6.089714 -0.00026298892
6.090714 -0.00026535413
6.091714 -0.00026771704
6.092714 -0.00027007752
6.093714 -0.00027243539000000003
6.094714 -0.00027479049999999997
6.095714 -0.00027714273000000003
6.096714 -0.00027949188
6.097714 -0.00028183783
6.098714 -0.00028418042
6.099714 -0.00028651948
6.100714 -0.00028885486
6.101714 -0.00029118642000000003
6.102714 -0.00029351399
6.103714 -0.00029583744
6.104714 -0.0002981566
6.105714 -0.00030047133
6.106714 -0.00030278145
6.107714 -0.00030508681
6.108714 -0.00030738729
6.109715 -0.00030968267
6.110714 -0.00031197285
6.111714 -0.00031425766
6.112714 -0.00031653694
6.113714 -0.00031881052
6.114714 -0.00032107825999999997
6.115714 -0.00032333998999999996
6.116714 -0.00032559558
6.117714 -0.00032784485
6.118714 -0.00033008764
6.119714 -0.00033232382
6.120714 -0.00033455321
6.121714 -0.00033677566
6.122715 -0.000338991
6.123714 -0.0003411991
6.124714 -0.0003433998
6.125714 -0.00034559291
6.126714 -0.00034777829
6.127714 -0.00034995583
6.128714 -0.00035212533
6.129714 -0.00035428664000000003
6.130714 -0.00035643964
6.131714 -0.00035858411
6.132714 -0.00036071997000000004
6.133714 -0.00036284703
6.134714 -0.00036496514999999997
6.135714 -0.00036707418
6.136714 -0.00036917395
6.137714 -0.00037126431
6.138714 -0.00037334512
6.139714 -0.00037541624
6.140714 -0.00037747752
6.141714 -0.00037952877000000003
6.142715 -0.00038156986
6.143714 -0.00038360067000000003
6.144714 -0.00038562102000000003
6.145714 -0.00038763073000000004
6.146714 -0.00038962971000000004
6.147714 -0.00039161778
6.148714 -0.00039359479000000003
6.149714 -0.00039556057
6.150714 -0.00039751498999999996
6.151714 -0.00039945793999999996
6.152714 -0.00040138921
6.153714 -0.00040330865
6.154714 -0.00040521609
6.155715 -0.00040711152
6.156714 -0.00040899463
6.157714 -0.00041086531999999997
6.158714 -0.00041272351
6.159714 -0.00041456897
6.160714 -0.00041640164
6.161714 -0.00041822127000000004
6.162714 -0.00042002785
6.163714 -0.0004218211
6.164714 -0.00042360093
6.165714 -0.00042536726
6.166714 -0.00042711986
6.167714 -0.00042885863
6.168715 -0.00043058344
6.169714 -0.00043229415
6.170714 -0.00043399064000000003
6.171714 -0.00043567279
6.172714 -0.00043734039999999996
6.173714 -0.00043899336
6.174714 -0.00044063158000000004
6.175714 -0.00044225490000000003
6.176714 -0.00044386314999999996
6.177714 -0.00044545622999999995
6.178714 -0.00044703402000000004
6.179714 -0.00044859638999999996
6.180714 -0.00045014321999999995
6.181714 -0.00045167429999999994
6.182714 -0.00045318966
6.183714 -0.00045468905000000005
6.184714 -0.00045617239
6.185714 -0.00045763954000000004
6.186714 -0.00045909037
6.187714 -0.00046052478
6.188715 -0.00046194259
6.189714 -0.0004633438
6.190714 -0.00046472814999999997
6.191714 -0.00046609557
6.192714 -0.00046744599
6.193714 -0.00046877925999999994
6.194714 -0.00047009526000000006
6.195714 -0.00047139388
6.196714 -0.00047267504
6.197714 -0.0004739386
6.198714 -0.00047518442
6.199714 -0.00047641237999999995
6.200714 -0.00047762246000000003
6.201715 -0.00047881449
6.202714 -0.00047998838
6.203714 -0.00048114402000000006
6.204714 -0.00048228130000000003
6.205714 -0.00048340015999999994
6.206714 -0.00048450042
6.207714 -0.00048558204
6.208714 -0.00048664487999999995
6.209714 -0.00048768889
6.210714 -0.00048871389
6.211714 -0.0004897198299999999
6.212714 -0.00049070663
6.213714 -0.00049167415
6.214714 -0.00049262239
6.215714 -0.00049355117
6.216714 -0.00049446039
6.217714 -0.00049535001
6.218714 -0.0004962199
6.219714 -0.00049706996
6.220714 -0.00049790019
6.221714 -0.00049871041
6.222714 -0.00049950054
6.223714 -0.0005002705600000001
6.224714 -0.00050102035
6.225714 -0.0005017498599999999
6.226714 -0.0005024589399999999
6.227714 -0.00050314761
6.228714 -0.00050381573
6.229714 -0.0005044632399999999
6.230714 -0.00050509007
6.231714 -0.00050569615
6.232714 -0.0005062813700000001
6.233714 -0.0005068457500000001
6.234715 -0.00050738918
6.235714 -0.00050791164
6.236714 -0.000508413
6.237714 -0.00050889325
6.238714 -0.00050935228
6.239714 -0.0005097900600000001
6.240714 -0.00051020652
6.241714 -0.00051060169
6.242714 -0.00051097541
6.243714 -0.0005113277
6.244714 -0.00051165844
6.245714 -0.00051196762
6.246714 -0.0005122552
6.247715 -0.00051252109
6.248714 -0.00051276529
6.249714 -0.00051298771
6.250714 -0.00051318834
6.251714 -0.0005133671000000001
6.252714 -0.0005135239899999999
6.253714 -0.0005136588700000001
6.254714 -0.0005137718299999999
6.255714 -0.0005138627299999999
6.256714 -0.00051393158
6.257714 -0.00051397833
6.258714 -0.00051400293
6.259714 -0.00051400543
6.260714 -0.00051398565
6.261714 -0.00051394368
6.262714 -0.0005138794699999999
6.263714 -0.0005137929300000001
6.264714 -0.00051368406
6.265714 -0.00051355287
6.266714 -0.00051339925
6.267715 -0.00051322331
6.268714 -0.00051302495
6.269714 -0.00051280413
6.270714 -0.0005125608800000001
6.271714 -0.0005122951699999999
6.272714 -0.000512007
6.273714 -0.00051169632
6.274714 -0.00051136317
6.275714 -0.0005110075100000001
6.276714 -0.00051062934
6.277714 -0.0005102286200000001
6.278714 -0.00050980539
6.279714 -0.0005093596400000001
6.280715 -0.00050889139
6.281714 -0.00050840054
6.282714 -0.00050788717
6.283714 -0.0005073512499999999
6.284714 -0.0005067928699999999
6.285714 -0.0005062119300000001
6.286714 -0.00050560848
6.287714 -0.00050498252
6.288714 -0.00050433405
6.289714 -0.0005036631599999999
6.290714 -0.0005029698099999999
6.291714 -0.00050225399
6.292714 -0.00050151575
6.293715 -0.0005007551
6.294714 -0.0004999720699999999
6.295714 -0.00049916666
6.296714 -0.00049833898
6.297714 -0.00049748896
6.298714 -0.00049661667
6.299714 -0.00049572209
6.300714 -0.00049480536
6.301714 -0.0004938664500000001
6.302714 -0.00049290538
6.303714 -0.00049192217
6.304714 -0.00049091695
6.305714 -0.00048988968
6.306714 -0.00048884044
6.307714 -0.00048776924
6.308714 -0.00048667616
6.309714 -0.00048556121
6.310714 -0.00048442444000000004
6.311714 -0.00048326592
6.312714 -0.00048208562
6.313715 -0.00048088373
6.314714 -0.00047966014
6.315714 -0.000478415
6.316714 -0.00047714834
6.317714 -0.00047586022
6.318714 -0.00047455068999999997
6.319714 -0.00047321978
6.320714 -0.00047186754
6.321714 -0.00047049402
6.322714 -0.00046909936000000003
6.323714 -0.00046768355
6.324714 -0.00046624667999999996
6.325714 -0.00046478876
6.326715 -0.00046330993000000004
6.327714 -0.00046181021
6.328714 -0.00046028971999999995
6.329714 -0.00045874844999999997
6.330714 -0.00045718652000000003
6.331714 -0.000455604
6.332714 -0.00045400097
6.333714 -0.00045237748
6.334714 -0.00045073366
6.335714 -0.00044906956
6.336714 -0.00044738525999999995
6.337714 -0.00044568083000000005
6.338714 -0.00044395637999999996
6.339714 -0.00044221197000000005
6.340714 -0.00044044777
6.341714 -0.0004386638
6.342714 -0.00043686014
6.343714 -0.00043503687
6.344714 -0.00043319418999999997
6.345714 -0.00043133209
6.346714 -0.00042945067000000004
6.347714 -0.00042755009000000003
6.348714 -0.00042563038
6.349714 -0.00042369174
6.350714 -0.00042173414999999994
6.351714 -0.00041975777000000005
6.352714 -0.00041776275
6.353714 -0.00041574913
6.354714 -0.000413717
6.355714 -0.00041166654
6.356714 -0.00040959781
6.357714 -0.00040751088
6.358714 -0.00040540594
6.359715 -0.00040328314000000003
6.360714 -0.00040114242
6.361714 -0.00039898405000000003
6.362714 -0.00039680808
6.363714 -0.00039461469999999997
6.364714 -0.0003924039
6.365714 -0.00039017591
6.366714 -0.00038793077999999995
6.367714 -0.00038566868000000003
6.368714 -0.00038338972
6.369714 -0.00038109401
6.370714 -0.00037878167
6.371714 -0.00037645286
6.372715 -0.00037410769
6.373714 -0.00037174625
6.374714 -0.00036936868999999997
6.375714 -0.00036697518
6.376714 -0.00036456581000000003
6.377714 -0.00036214071000000003
6.378714 -0.00035970002
6.379714 -0.00035724382999999997
6.380714 -0.00035477235
6.381714 -0.00035228566
6.382714 -0.00034978388999999996
6.383714 -0.00034726718
6.384714 -0.00034473569
6.385714 -0.00034218954
6.386714 -0.00033962883
6.387714 -0.00033705376
6.388714 -0.00033446443
6.389714 -0.00033186095
6.390714 -0.00032924352
6.391714 -0.00032661226000000004
6.392715 -0.00032396729
6.393714 -0.00032130874
6.394714 -0.00031863683
6.395714 -0.00031595164
6.396714 -0.00031325335
6.397714 -0.00031054208000000003
6.398714 -0.000307818
6.399714 -0.00030508127
6.400714 -0.00030233202
6.401714 -0.00029957041
6.402714 -0.00029679659
6.403714 -0.00029401074
6.404714 -0.00029121297000000003
6.405715 -0.0002884035
6.406714 -0.00028558243
6.407714 -0.00028274996999999997
6.408714 -0.00027990623
6.409714 -0.00027705139
6.410714 -0.00027418562
6.411714 -0.00027130907
6.412714 -0.00026842192
6.413714 -0.00026552432
6.414714 -0.00026261641
6.415714 -0.00025969839
6.416714 -0.00025677041
6.417714 -0.00025383263
6.418715 -0.0002508852
6.419714 -0.00024792832000000004
6.420714 -0.00024496212
6.421714 -0.00024198678
6.422714 -0.00023900246999999998
6.423714 -0.00023600935000000003
6.424714 -0.00023300759000000003
6.425714 -0.00022999734
6.426714 -0.0002269788
6.427714 -0.00022395209
6.428714 -0.00022091745000000002
6.429714 -0.00021787497999999997
6.430714 -0.00021482488
6.431714 -0.00021176731
6.432714 -0.00020870248
6.433714 -0.00020563052
6.434714 -0.00020255160999999998
6.435714 -0.00019946593999999997
6.436714 -0.00019637366
6.437714 -0.00019327497
6.438715 -0.00019017003999999998
6.439714 -0.00018705902
6.440714 -0.00018394211
6.441714 -0.00018081947
6.442714 -0.0001776913
6.443714 -0.00017455774000000001
6.444714 -0.00017141898000000002
6.445714 -0.00016827521
6.446714 -0.00016512658
6.447714 -0.00016197327999999998
6.448714 -0.00015881548
6.449714 -0.00015565334
6.450714 -0.00015248706
6.451715 -0.00014931679
6.452714 -0.00014614271
6.453714 -0.00014296501
6.454714 -0.00013978383
6.455714 -0.00013659939
6.456714 -0.00013341181000000002
6.457714 -0.0001302213
6.458714 -0.00012702803
6.459714 -0.00012383217000000001
6.460714 -0.00012063390999999999
6.461714 -0.0001174334
6.462714 -0.00011423082
6.463714 -0.00011102636
6.464714 -0.0001078202
6.465714 -0.0001046125
6.466714 -0.00010140344
6.467714 -9.819322e-05
6.468714 -9.4981988e-05
6.469714 -9.1769942e-05
6.470714 -8.8557249e-05
6.471714 -8.5344095e-05
6.472714 -8.2130663e-05
6.473714 -7.8917122e-05
6.474714 -7.570365e-05
6.475714 -7.2490428e-05
6.476714 -6.9277627e-05
6.477714 -6.6065422e-05
6.478714 -6.2853991e-05
6.479714 -5.9643509000000004e-05
6.480714 -5.6434146e-05
6.481714 -5.3226086e-05
6.482714 -5.0019486e-05
6.483714 -4.6814528999999996e-05
6.484715 -4.3611385e-05
6.485714 -4.0410217e-05
6.486714 -3.72112e-05
6.487714 -3.4014505e-05
6.488714 -3.08203e-05
6.489714 -2.7628752e-05
6.490714 -2.4440030000000002e-05
6.491714 -2.1254301e-05
6.492714 -1.8071738e-05
6.493714 -1.4892503e-05
6.494714 -1.1716767e-05
6.495714 -8.5446999e-06
6.496714 -5.3764676e-06
6.497715 -2.2122371e-06
6.498714 9.478206700000001e-07
6.499714 4.1035385e-06
6.500714 7.2547479e-06
6.501714 1.0401281000000001e-05
6.502714 1.3542967e-05
6.503714 1.6679641e-05
6.504714 1.9811135e-05
6.505714 2.2937279e-05
6.506714 2.6057907e-05
6.507714 2.9172852999999998e-05
6.508714 3.2281949e-05
6.509714 3.5385031e-05
6.510714 3.8481934e-05
6.511714 4.1572497e-05
6.512714 4.4656556e-05
6.513714 4.7733943e-05
6.514714 5.080451e-05
6.515714 5.3868080999999995e-05
6.516714 5.6924512e-05
6.517715 5.9973638e-05
6.518714 6.301530100000001e-05
6.519714 6.6049347e-05
6.520714 6.9075622e-05
6.521714 7.2093968e-05
6.522714 7.5104236e-05
6.523714 7.8106274e-05
6.524714 8.109992100000001e-05
6.525714 8.408503e-05
6.526714 8.706144900000001e-05
6.527714 9.002903299999999e-05
6.528714 9.2987619e-05
6.529714 9.593705999999999e-05
6.530715 9.8877217e-05
6.531714 0.00010180793
6.532714 0.00010472905
6.533714 0.00010764044000000001
6.534714 0.00011054194
6.535714 0.00011343342000000001
6.536714 0.00011631471000000001
6.537714 0.00011918567
6.538714 0.00012204616
6.539714 0.00012489604
6.540714 0.00012773515000000002
6.541714 0.00013056338000000002
6.542714 0.00013338055
6.543715 0.00013618654
6.544714 0.00013898123
6.545714 0.00014176445
6.546714 0.00014453609
6.547714 0.00014729600000000002
6.548714 0.00015004406
6.549714 0.00015278011
6.550714 0.00015550406
6.551714 0.00015821576
6.552714 0.00016091508
6.553714 0.00016360191
6.554714 0.00016627611
6.555714 0.00016893756
6.556714 0.00017158613
6.557714 0.00017422171
6.558714 0.00017684418000000002
6.559714 0.0001794534
6.560714 0.00018204926
6.561714 0.00018463164
6.562714 0.00018720042999999999
6.563715 0.0001897555
6.564714 0.00019229672
6.565714 0.00019482396999999997
6.566714 0.00019733716
6.567714 0.00019983615
6.568714 0.00020232083
6.569714 0.00020479108000000002
6.570714 0.00020724679
6.571714 0.00020968782
6.572714 0.00021211411
6.573714 0.00021452549
6.574714 0.00021692188
6.575714 0.00021930314
6.576715 0.00022166921
6.577714 0.00022401996
6.578714 0.00022635525
6.579714 0.00022867503
6.580714 0.00023097919000000003
6.581714 0.00023326759
6.582714 0.00023554015999999997
6.583714 0.0002377968
6.584714 0.00024003741
6.585714 0.00024226190000000003
6.586714 0.0002444702
6.587714 0.00024666217
6.588714 0.00024883775
6.589714 0.00025099685000000004
6.590714 0.00025313939
6.591714 0.00025526529
6.592714 0.00025737443
6.593714 0.00025946676
6.594714 0.00026154218999999997
6.595714 0.00026360061999999997
6.596714 0.00026564201000000003
6.597714 0.00026766622
6.598714 0.00026967322999999995
6.599714 0.00027166293
6.600714 0.00027363521
6.601714 0.00027559005999999996
6.602714 0.00027752733
6.603714 0.000279447
6.604714 0.00028134898
6.605714 0.00028323318
6.606714 0.00028509955
6.607714 0.00028694799
6.608714 0.00028877846
6.609715 0.00029059088000000003
6.610714 0.00029238518
6.611714 0.0002941613
6.612714 0.00029591915
6.613714 0.00029765872
6.614714 0.00029937989
6.615714 0.00030108265
6.616714 0.00030276694000000003
6.617714 0.00030443268
6.618714 0.00030607985
6.619714 0.00030770834
6.620714 0.00030931817
6.621714 0.00031090924
6.622715 0.00031248153000000003
6.623714 0.00031403497
6.624714 0.00031556954
6.625714 0.00031708516
6.626714 0.00031858183
6.627714 0.00032005951
6.628714 0.00032151811
6.629714 0.00032295761
6.630714 0.00032437799
6.631714 0.00032577918
6.632714 0.00032716116
6.633714 0.00032852388
6.634714 0.00032986732
6.635714 0.00033119143
6.636714 0.00033249616999999997
6.637714 0.00033378149
6.638714 0.00033504737
6.639714 0.00033629378
6.640714 0.00033752071
6.641714 0.00033872811
6.642715 0.00033991596
6.643714 0.00034108421
6.644714 0.00034223285
6.645714 0.00034336185
6.646714 0.00034447123
6.647714 0.0003455609
6.648714 0.00034663090000000004
6.649714 0.0003476812
6.650714 0.00034871175
6.651714 0.00034972259
6.652714 0.00035071369
6.653714 0.00035168503
6.654714 0.00035263663
6.655715 0.00035356845
6.656714 0.00035448049
6.657714 0.00035537278
6.658714 0.00035624528
6.659714 0.00035709800000000003
6.660714 0.00035793095999999997
6.661714 0.00035874411000000003
6.662714 0.00035953750999999996
6.663714 0.00036031111
6.664714 0.00036106494
6.665714 0.00036179899000000004
6.666714 0.00036251326
6.667714 0.00036320777999999997
6.668715 0.00036388253
6.669714 0.00036453749999999996
6.670714 0.00036517274
6.671714 0.00036578824
6.672714 0.00036638398
6.673714 0.00036696001
6.674714 0.00036751633
6.675714 0.00036805295
6.676714 0.00036856986
6.677714 0.00036906715
6.678714 0.00036954477
6.679714 0.00037000277
6.680714 0.00037044117
6.681714 0.00037085999
6.682714 0.00037125926
6.683714 0.000371639
6.684714 0.00037199925
6.685714 0.00037234006
6.686714 0.00037266143
6.687714 0.00037296343000000004
6.688715 0.00037324608
6.689714 0.0003735094
6.690714 0.00037375344000000003
6.691714 0.00037397826
6.692714 0.00037418388
6.693714 0.00037437034999999997
6.694714 0.00037453769
6.695714 0.00037468596
6.696714 0.00037481518
6.697714 0.00037492543
6.698714 0.00037501673
6.699714 0.00037508911999999995
6.700714 0.00037514262
6.701715 0.00037517732
6.702714 0.00037519324
6.703714 0.00037519042
6.704714 0.00037516891
6.705714 0.00037512875
6.706714 0.00037507002
6.707714 0.00037499270999999997
6.708714 0.00037489692
6.709714 0.00037478266999999997
6.710714 0.00037465004
6.711714 0.00037449904
6.712714 0.00037432976
6.713714 0.00037414227
6.714714 0.00037393659000000003
6.715714 0.00037371281
6.716714 0.00037347097
6.717714 0.00037321115
6.718714 0.00037293341000000003
6.719714 0.00037263783000000003
6.720714 0.00037232446
6.721714 0.00037199336
6.722714 0.00037164461
6.723714 0.00037127832
6.724714 0.00037089449
6.725714 0.00037049324
6.726714 0.00037007462
6.727714 0.00036963872
6.728714 0.00036918561
6.729714 0.00036871536
6.730714 0.00036822805
6.731714 0.00036772378
6.732714 0.00036720256999999996
6.733714 0.00036666454
6.734715 0.00036610974999999997
6.735714 0.00036553829
6.736714 0.00036495021
6.737714 0.0003643456
6.738714 0.00036372458
6.739714 0.0003630872
6.740714 0.00036243352
6.741714 0.00036176368
6.742714 0.00036107774
6.743714 0.00036037577
6.744714 0.00035965785999999997
6.745714 0.00035892413
6.746714 0.00035817463000000003
6.747715 0.00035740947999999997
6.748714 0.00035662877
6.749714 0.00035583257
6.750714 0.00035502105
6.751714 0.00035419423
6.752714 0.00035335224
6.753714 0.00035249518
6.754714 0.00035162316000000003
6.755714 0.00035073626
6.756714 0.00034983459
6.757714 0.00034891825
6.758714 0.00034798734
6.759714 0.00034704196
6.760714 0.0003460822
6.761714 0.00034510819999999996
6.762714 0.00034412003
6.763714 0.00034311781
6.764714 0.00034210161
6.765714 0.00034107156
6.766714 0.00034002776
6.767715 0.00033897029
6.768714 0.00033789927
6.769714 0.00033681479
6.770714 0.00033571696
6.771714 0.00033460587
6.772714 0.00033348165
6.773714 0.00033234435
6.774714 0.00033119413
6.775714 0.00033003109
6.776714 0.00032885532
6.777714 0.00032766693
6.778714 0.00032646606
6.779714 0.00032525277
6.780715 0.00032402718
6.781714 0.00032278942000000003
6.782714 0.00032153963999999996
6.783714 0.00032027790000000003
6.784714 0.00031900433
6.785714 0.00031771908
6.786714 0.00031642226
6.787714 0.00031511395
6.788714 0.00031379429
6.789714 0.00031246343
6.790714 0.00031112147
6.791714 0.00030976851
6.792714 0.00030840472
6.793715 0.00030703015
6.794714 0.00030564502000000003
6.795714 0.00030424935
6.796714 0.00030284332
6.797714 0.00030142704999999996
6.798714 0.00030000062
6.799714 0.00029856418999999997
6.800714 0.00029711787
6.801714 0.00029566177000000003
6.802714 0.00029419602
6.803714 0.00029272076
6.804714 0.00029123605
6.805714 0.00028974207
6.806714 0.00028823893
6.807714 0.00028672673
6.808714 0.0002852056
6.809714 0.00028367567000000003
6.810714 0.00028213708
6.811714 0.00028058992000000004
6.812714 0.00027903434
6.813715 0.00027747049
6.814714 0.00027589845
6.815714 0.00027431836
6.816714 0.00027273036
6.817714 0.00027113458
6.818714 0.00026953114000000003
6.819714 0.0002679202
6.820714 0.00026630184
6.821714 0.00026467621
6.822714 0.00026304344
6.823714 0.00026140369
6.824714 0.00025975705
6.825714 0.00025810366
6.826715 0.00025644367
6.827714 0.00025477718
6.828714 0.00025310430000000003
6.829714 0.00025142522
6.830714 0.00024974004000000003
6.831714 0.00024804887999999996
6.832714 0.00024635185
6.833714 0.00024464910000000003
6.834714 0.00024294075
6.835714 0.00024122692
6.836714 0.00023950774
6.837714 0.00023778337000000002
6.838714 0.00023605386999999998
6.839714 0.00023431942
6.840714 0.0002325801
6.841714 0.00023083610000000003
6.842714 0.00022908749999999998
6.843714 0.00022733448000000002
6.844714 0.00022557708
6.845714 0.00022381555
6.846714 0.00022204995
6.847714 0.00022028040999999999
6.848714 0.00021850709999999998
6.849714 0.00021673011000000001
6.850714 0.00021494964
6.851714 0.00021316574999999998
6.852714 0.00021137864
6.853714 0.00020958842
6.854714 0.00020779521
6.855714 0.00020599914
6.856714 0.00020420039
6.857714 0.00020239905999999998
6.858714 0.00020059529
6.859715 0.00019878919
6.860714 0.00019698095
6.861714 0.00019517065000000002
6.862714 0.00019335844
6.863714 0.00019154445
6.864714 0.00018972881
6.865714 0.00018791164
6.866714 0.00018609308
6.867714 0.00018427324
6.868714 0.00018245227
6.869714 0.00018063027
6.870714 0.00017880739
6.871714 0.00017698374
6.872715 0.00017515945999999999
6.873714 0.00017333466
6.874714 0.00017150949
6.875714 0.00016968404
6.876714 0.00016785848
6.877714 0.00016603290999999998
6.878714 0.00016420746000000001
6.879714 0.00016238226
6.880714 0.00016055744
6.881714 0.00015873312
6.882714 0.00015690944
6.883714 0.00015508649999999998
6.884714 0.00015326447
6.885714 0.00015144344
6.886714 0.00014962357
6.887714 0.00014780496
6.888714 0.00014598775
6.889714 0.00014417205
6.890714 0.00014235801
6.891714 0.00014054573000000001
6.892715 0.00013873534
6.893714 0.00013692697
6.894714 0.00013512075
6.895714 0.00013331679
6.896714 0.00013151521
6.897714 0.00012971610999999998
6.898714 0.00012791965999999998
6.899714 0.00012612594
6.900714 0.00012433506999999999
6.901714 0.00012254717
6.902714 0.00012076237
6.903714 0.00011898077
6.904714 0.0001172025
6.905715 0.00011542768
6.906714 0.00011365642
6.907714 0.00011188882999999999
6.908714 0.00011012505
6.909714 0.00010836517
6.910714 0.00010660933
6.911714 0.00010485765000000001
6.912714 0.00010311022
6.913714 0.0001013672
6.914714 9.962866399999999e-05
6.915714 9.7894758e-05
6.916714 9.6165604e-05
6.917714 9.444129300000001e-05
6.918715 9.2721962e-05
6.919714 9.1007718e-05
6.920714 8.929868600000001e-05
6.921714 8.759497e-05
6.922714 8.589668100000001e-05
6.923714 8.4203936e-05
6.924714 8.251684e-05
6.925714 8.0835508e-05
6.926714 7.9160048e-05
6.927714 7.7490569e-05
6.928714 7.5827177e-05
6.929714 7.416996899999999e-05
6.930714 7.251905999999999e-05
6.931714 7.087454e-05
6.932714 6.9236518e-05
6.933714 6.7605095e-05
6.934714 6.5980373e-05
6.935714 6.4362445e-05
6.936714 6.2751411e-05
6.937714 6.1147375e-05
6.938715 5.9550428e-05
6.939714 5.7960665e-05
6.940714 5.637819e-05
6.941714 5.4803098000000005e-05
6.942714 5.3235492999999996e-05
6.943714 5.167546e-05
6.944714 5.0123106e-05
6.945714 4.857851099999999e-05
6.946714 4.7041792000000006e-05
6.947714 4.551303e-05
6.948714 4.3992326999999996e-05
6.949714 4.2479778e-05
6.950714 4.0975473e-05
6.951715 3.9479508e-05
6.952714 3.7991978000000005e-05
6.953714 3.6512978e-05
6.954714 3.5042592e-05
6.955714 3.3580914999999997e-05
6.956714 3.212804e-05
6.957714 3.0684049e-05
6.958714 2.924904e-05
6.959714 2.7823091e-05
6.960714 2.6406292e-05
6.961714 2.4998727e-05
6.962714 2.3600479e-05
6.963714 2.2211634e-05
6.964714 2.0832275e-05
6.965714 1.946248e-05
6.966714 1.8102335e-05
6.967714 1.6751918e-05
6.968714 1.5411308e-05
6.969714 1.4080585000000001e-05
6.970714 1.275983e-05
6.971714 1.1449119e-05
6.972714 1.0148531e-05
6.973714 8.8581459e-06
6.974714 7.5780392e-06
6.975714 6.308287899999999e-06
6.976714 5.048971e-06
6.977714 3.8001627000000003e-06
6.978714 2.5619386e-06
6.979714 1.3343746e-06
6.980714 1.1754459e-07
6.981714 -1.0884769e-06
6.982714 -2.2836163e-06
6.983714 -3.4678017e-06
6.984715 -4.6409628e-06
6.985714 -5.8030288000000005e-06
6.986714 -6.953930400000001e-06
6.987714 -8.0936005e-06
6.988714 -9.221972199999999e-06
6.989714 -1.033898e-05
6.990714 -1.144456e-05
6.991714 -1.2538649000000001e-05
6.992714 -1.3621187e-05
6.993714 -1.4692111e-05
6.994714 -1.5751364e-05
6.995714 -1.6798886e-05
6.996714 -1.7834620000000002e-05
6.997715 -1.8858509e-05
6.998714 -1.9870500999999998e-05
6.999714 -2.0870536e-05
7.000714 -2.1858563e-05
7.001714 -2.2834527e-05
7.002714 -2.3798376e-05
7.003714 -2.4750057e-05
7.004714 -2.5689516e-05
7.005714 -2.6616704000000003e-05
7.006714 -2.7531570000000004e-05
7.007714 -2.8434058999999997e-05
7.008714 -2.9324123999999998e-05
7.009714 -3.020171e-05
7.010714 -3.1066773e-05
7.011714 -3.1919262e-05
7.012714 -3.2759126999999997e-05
7.013714 -3.3586317999999996e-05
7.014714 -3.440079e-05
7.015714 -3.5202498e-05
7.016714 -3.5991394e-05
7.017715 -3.6767432000000004e-05
7.018714 -3.7530572e-05
7.019714 -3.8280770999999995e-05
7.020714 -3.9017988e-05
7.021714 -3.9742181e-05
7.022714 -4.0453313e-05
7.023714 -4.1151344e-05
7.024714 -4.1836239e-05
7.025714 -4.2507963000000006e-05
7.026714 -4.3166483e-05
7.027714 -4.3811766999999996e-05
7.028714 -4.444378e-05
7.029714 -4.5062492e-05
7.030715 -4.5667878000000003e-05
7.031714 -4.6259902e-05
7.032714 -4.6838542e-05
7.033714 -4.7403770999999996e-05
7.034714 -4.7955558000000004e-05
7.035714 -4.8493882e-05
7.036714 -4.9018717999999995e-05
7.037714 -4.9530036e-05
7.038714 -5.0027818999999994e-05
7.039714 -5.051204e-05
7.040714 -5.098268e-05
7.041714 -5.1439719e-05
7.042714 -5.1883137e-05
7.043715 -5.2312907000000004e-05
7.044714 -5.2729018e-05
7.045714 -5.3131440999999996e-05
7.046714 -5.3520171000000004e-05
7.047714 -5.389518400000001e-05
7.048714 -5.4256469e-05
7.049714 -5.4604004000000005e-05
7.050714 -5.4937789000000004e-05
7.051714 -5.5257800000000005e-05
7.052714 -5.5564033e-05
7.053714 -5.5856474999999994e-05
7.054714 -5.6135120999999995e-05
7.055714 -5.6399960999999995e-05
7.056714 -5.6650993000000004e-05
7.057714 -5.6888211e-05
7.058714 -5.711160600000001e-05
7.059714 -5.732118199999999e-05
7.060714 -5.7516934e-05
7.061714 -5.7698861000000004e-05
7.062714 -5.7866958999999995e-05
7.063715 -5.802123700000001e-05
7.064714 -5.8161692e-05
7.065714 -5.8288321999999996e-05
7.066714 -5.8401132999999996e-05
7.067714 -5.850012e-05
7.068714 -5.85853e-05
7.069714 -5.865666700000001e-05
7.070714 -5.8714226999999995e-05
7.071714 -5.8757979e-05
7.072714 -5.8787941e-05
7.073714 -5.8804108e-05
7.074714 -5.8806483999999996e-05
7.075714 -5.8795081e-05
7.076715 -5.876990500000001e-05
7.077714 -5.8730967e-05
7.078714 -5.8678272999999996e-05
7.079714 -5.861182899999999e-05
7.080714 -5.8531651e-05
7.081714 -5.843775200000001e-05
7.082714 -5.8330141000000005e-05
7.083714 -5.8208838e-05
7.084714 -5.8073851999999995e-05
7.085714 -5.7925205999999995e-05
7.086714 -5.7762911999999995e-05
7.087714 -5.7586987999999997e-05
7.088714 -5.7397466e-05
7.089714 -5.7194353e-05
7.090714 -5.6977683e-05
7.091714 -5.6747473e-05
7.092714 -5.6503745e-05
7.093714 -5.6246529e-05
7.094714 -5.5975852e-05
7.095714 -5.5691737e-05
7.096714 -5.539421300000001e-05
7.097714 -5.5083314e-05
7.098714 -5.4759062000000005e-05
7.099714 -5.4421486e-05
7.100714 -5.407062e-05
7.101714 -5.3706492e-05
7.102714 -5.3329137e-05
7.103714 -5.2938583e-05
7.104714 -5.2534858e-05
7.105714 -5.211800299999999e-05
7.106714 -5.1688049999999994e-05
7.107714 -5.1245024e-05
7.108714 -5.0788975e-05
7.109715 -5.0319926e-05
7.110714 -4.9837917e-05
7.111714 -4.9342992e-05
7.112714 -4.8835182e-05
7.113714 -4.8314529999999995e-05
7.114714 -4.7781072000000006e-05
7.115714 -4.7234857e-05
7.116714 -4.6675925e-05
7.117714 -4.6104319e-05
7.118714 -4.5520088e-05
7.119714 -4.4923274e-05
7.120714 -4.4313933e-05
7.121714 -4.3692103e-05
7.122715 -4.3057841e-05
7.123714 -4.2411193e-05
7.124714 -4.175221e-05
7.125714 -4.1080946e-05
7.126714 -4.0397452e-05
7.127714 -3.9701786e-05
7.128714 -3.8993991e-05
7.129714 -3.8274129e-05
7.130714 -3.7542247e-05
7.131714 -3.6798406e-05
7.132714 -3.6042658e-05
7.133714 -3.5275056e-05
7.134714 -3.4495656e-05
7.135714 -3.3704515e-05
7.136714 -3.2901687e-05
7.137714 -3.2087222999999996e-05
7.138714 -3.1261189e-05
7.139714 -3.0423632000000002e-05
7.140714 -2.9574613e-05
7.141714 -2.8714189e-05
7.142715 -2.7842421e-05
7.143714 -2.6959364e-05
7.144714 -2.6065081000000004e-05
7.145714 -2.5159633e-05
7.146714 -2.4243081e-05
7.147714 -2.3315487999999998e-05
7.148714 -2.2376918e-05
7.149714 -2.1427435e-05
7.150714 -2.0467107000000002e-05
7.151714 -1.9496001e-05
7.152714 -1.8514184e-05
7.153714 -1.7521727e-05
7.154714 -1.6518696e-05
7.155715 -1.5505168e-05
7.156714 -1.4481211e-05
7.157714 -1.3446898e-05
7.158714 -1.2402301999999999e-05
7.159714 -1.1347497e-05
7.160714 -1.0282557999999999e-05
7.161714 -9.2075581e-06
7.162714 -8.122572799999999e-06
7.163714 -7.027676899999999e-06
7.164714 -5.9229460000000005e-06
7.165714 -4.8084587e-06
7.166714 -3.6842863e-06
7.167714 -2.5505109e-06
7.168715 -1.4072054e-06
7.169714 -2.5444897000000003e-07
7.170714 9.0768157e-07
7.171714 2.0791081e-06
7.172714 3.2597505e-06
7.173714 4.4495302e-06
7.174714 5.648365e-06
7.175714 6.8561747e-06
7.176714 8.0728775e-06
7.177714 9.2983896e-06
7.178714 1.0532627e-05
7.179714 1.1775505e-05
7.180714 1.3026937e-05
7.181714 1.4286838999999998e-05
7.182714 1.5555118000000002e-05
7.183714 1.6831686000000002e-05
7.184714 1.8116452e-05
7.185714 1.940933e-05
7.186714 2.0710225e-05
7.187714 2.2019046e-05
7.188715 2.3335699999999997e-05
7.189714 2.4660093e-05
7.190714 2.5992136000000003e-05
7.191714 2.7331731e-05
7.192714 2.8678787e-05
7.193714 3.0033209e-05
7.194714 3.1394907e-05
7.195714 3.2763779e-05
7.196714 3.4139741999999996e-05
7.197714 3.5522697e-05
7.198714 3.6912556e-05
7.199714 3.8309221e-05
7.200714 3.9712603e-05
7.201715 4.1122607e-05
7.202714 4.2539141999999996e-05
7.203714 4.3962112e-05
7.204714 4.5391431e-05
7.205714 4.6827e-05
7.206714 4.8268731e-05
7.207714 4.9716522000000004e-05
7.208714 5.1170281e-05
7.209714 5.2629917e-05
7.210714 5.4095323999999996e-05
7.211714 5.5566409e-05
7.212714 5.7043076e-05
7.213714 5.8525228e-05
7.214714 6.0012757999999994e-05
7.215714 6.1505563e-05
7.216714 6.3003552e-05
7.217714 6.450660499999999e-05
7.218714 6.6014633e-05
7.219714 6.752751999999999e-05
7.220714 6.9045177e-05
7.221714 7.0567484e-05
7.222714 7.209433199999999e-05
7.223714 7.3625625e-05
7.224714 7.5161256e-05
7.225714 7.6701116e-05
7.226714 7.824509100000001e-05
7.227714 7.9793085e-05
7.228714 8.1344979e-05
7.229714 8.2900681e-05
7.230714 8.4460083e-05
7.231714 8.6023067e-05
7.232714 8.758953e-05
7.233714 8.915936900000001e-05
7.234715 9.0732482e-05
7.235714 9.230876099999999e-05
7.236714 9.3888104e-05
7.237714 9.5470386e-05
7.238714 9.705553300000001e-05
7.239714 9.8643409e-05
7.240714 0.00010023392
7.241714 0.00010182696
7.242714 0.00010342242000000002
7.243714 0.00010502018
7.244714 0.00010662015
7.245714 0.00010822221
7.246714 0.00010982623999999999
7.247715 0.00011143213000000001
7.248714 0.0001130398
7.249714 0.00011464909
7.250714 0.00011625992
7.251714 0.00011787217
7.252714 0.00011948573000000001
7.253714 0.00012110047000000001
7.254714 0.0001227163
7.255714 0.00012433310999999998
7.256714 0.00012595076
7.257714 0.00012756915
7.258714 0.00012918819
7.259714 0.00013080773
7.260714 0.00013242769
7.261714 0.00013404795
7.262714 0.00013566839
7.263714 0.00013728892000000001
7.264714 0.00013890942
7.265714 0.00014052978999999998
7.266714 0.00014214991999999998
7.267715 0.00014376969
7.268714 0.00014538901000000001
7.269714 0.00014700778
7.270714 0.00014862587
7.271714 0.00015024319000000002
7.272714 0.00015185962
7.273714 0.00015347506
7.274714 0.00015508940000000002
7.275714 0.00015670254
7.276714 0.00015831434
7.277714 0.00015992474
7.278714 0.00016153358
7.279714 0.00016314078000000001
7.280715 0.00016474622
7.281714 0.00016634976
7.282714 0.00016795133
7.283714 0.00016955079
7.284714 0.00017114803
7.285714 0.00017274293
7.286714 0.00017433538
7.287714 0.00017592526999999999
7.288714 0.00017751247
7.289714 0.00017909688
7.290714 0.00018067837999999998
7.291714 0.00018225685
7.292714 0.00018383217
7.293715 0.00018540425999999998
7.294714 0.00018697294999999998
7.295714 0.00018853821
7.296714 0.00019009985
7.297714 0.00019165779999999997
7.298714 0.00019321194000000003
7.299714 0.00019476215
7.300714 0.00019630834
7.301714 0.00019785039
7.302714 0.00019938818
7.303714 0.00020092164
7.304714 0.00020245061
7.305714 0.00020397501000000003
7.306714 0.00020549473
7.307714 0.00020700968000000002
7.308714 0.00020851969
7.309714 0.00021002472
7.310714 0.00021152462
7.311714 0.00021301928000000002
7.312714 0.00021450858000000001
7.313715 0.00021599243999999998
7.314714 0.00021747071
7.315714 0.00021894334000000003
7.316714 0.00022041015
7.317714 0.00022187105
7.318714 0.00022332595
7.319714 0.00022477473000000002
7.320714 0.00022621725
7.321714 0.00022765344
7.322714 0.00022908316
7.323714 0.00023050632
7.324714 0.00023192281
7.325714 0.00023333249999999998
7.326715 0.00023473533
7.327714 0.00023613113000000002
7.328714 0.00023751986
7.329714 0.00023890138
7.330714 0.00024027561
7.331714 0.00024164243999999998
7.332714 0.00024300176999999997
7.333714 0.00024435349
7.334714 0.00024569749
7.335714 0.0002470337
7.336714 0.00024836199
7.337714 0.00024968231
7.338714 0.0002509945
7.339714 0.00025229851
7.340714 0.00025359423
7.341714 0.00025488152
7.342714 0.00025616033999999996
7.343714 0.00025743057
7.344714 0.0002586921
7.345714 0.00025994482
7.346714 0.00026118864
7.347714 0.00026242349
7.348714 0.00026364921
7.349714 0.00026486573
7.350714 0.00026607295
7.351714 0.00026727075
7.352714 0.00026845905
7.353714 0.00026963774
7.354714 0.00027080671
7.355714 0.00027196591
7.356714 0.00027311519
7.357714 0.00027425444
7.358714 0.00027538363
7.359715 0.0002765026
7.360714 0.00027761132
7.361714 0.00027870965
7.362714 0.00027979752
7.363714 0.00028087479
7.364714 0.00028194145
7.365714 0.00028299737
7.366714 0.00028404244999999997
7.367714 0.00028507664
7.368714 0.00028609979
7.369714 0.00028711188
7.370714 0.00028811278
7.371714 0.00028910245
7.372715 0.00029008074
7.373714 0.00029104764999999996
7.374714 0.00029200303
7.375714 0.00029294679
7.376714 0.00029387886
7.377714 0.00029479918
7.378714 0.00029570763
7.379714 0.00029660416
7.380714 0.00029748865
7.381714 0.00029836101
7.382714 0.00029922119
7.383714 0.00030006909
7.384714 0.00030090462
7.385714 0.00030172766
7.386714 0.00030253821
7.387714 0.00030333611
7.388714 0.00030412132
7.389714 0.00030489373
7.390714 0.00030565332
7.391714 0.00030639997
7.392715 0.00030713359
7.393714 0.00030785413
7.394714 0.00030856152
7.395714 0.00030925569000000004
7.396714 0.00030993654000000003
7.397714 0.00031060401000000004
7.398714 0.00031125807999999997
7.399714 0.00031189861
7.400714 0.00031252557
7.401714 0.00031313889000000004
7.402714 0.00031373851999999997
7.403714 0.00031432435
7.404714 0.00031489635
7.405715 0.00031545446
7.406714 0.00031599857
7.407714 0.00031652864
7.408714 0.00031704462
7.409714 0.00031754646
7.410714 0.00031803402
7.411714 0.0003185073
7.412714 0.00031896623
7.413714 0.00031941070000000003
7.414714 0.00031984066
7.415714 0.00032025609
7.416714 0.00032065689
7.417714 0.00032104297
7.418715 0.00032141429
7.419714 0.00032177081
7.420714 0.00032211243999999997
7.421714 0.00032243915
7.422714 0.00032275086
7.423714 0.00032304752
7.424714 0.00032332905
7.425714 0.00032359544
7.426714 0.0003238466
7.427714 0.00032408248000000004
7.428714 0.00032430303
7.429714 0.00032450821
7.430714 0.00032469797999999997
7.431714 0.00032487228
7.432714 0.00032503106
7.433714 0.00032517428
7.434714 0.00032530193000000003
7.435714 0.00032541391
7.436714 0.00032551018000000003
7.437714 0.00032559074000000003
7.438715 0.00032565549
7.439714 0.00032570445
7.440714 0.00032573750999999996
7.441714 0.0003257547
7.442714 0.00032575592
7.443714 0.00032574114000000003
7.444714 0.00032571033
7.445714 0.00032566345
7.446714 0.00032560042
7.447714 0.00032552123
7.448714 0.00032542584
7.449714 0.00032531418
7.450714 0.00032518624
7.451715 0.00032504197
7.452714 0.00032488133
7.453714 0.00032470427
7.454714 0.00032451078
7.455714 0.00032430082
7.456714 0.00032407431
7.457714 0.0003238313
7.458714 0.0003235717
7.459714 0.00032329551
7.460714 0.0003230027
7.461714 0.00032269324
7.462714 0.0003223671
7.463714 0.00032202429
7.464714 0.00032166473999999996
7.465714 0.00032128846
7.466714 0.00032089544999999996
7.467714 0.00032048565
7.468714 0.00032005905
7.469714 0.00031961567
7.470714 0.00031915547
7.471714 0.00031867842
7.472714 0.00031818452
7.473714 0.00031767377
7.474714 0.00031714612
7.475714 0.00031660160999999996
7.476714 0.00031604013
7.477714 0.00031546174
7.478714 0.00031486641
7.479714 0.00031425413
7.480714 0.00031362488000000004
7.481714 0.00031297864
7.482714 0.00031231541
7.483714 0.0003116352
7.484715 0.00031093796
7.485714 0.00031022369
7.486714 0.00030949236
7.487714 0.00030874401
7.488714 0.00030797862
7.489714 0.00030719617999999996
7.490714 0.00030639669
7.491714 0.00030558017
7.492714 0.0003047466
7.493714 0.00030389594000000003
7.494714 0.00030302824
7.495714 0.00030214353
7.496714 0.00030124177
7.497715 0.00030032297000000003
7.498714 0.00029938715
7.499714 0.00029843434
7.500714 0.00029746448000000003
7.501714 0.00029647764999999996
7.502714 0.00029547384
7.503714 0.00029445305
7.504714 0.00029341527
7.505714 0.00029236055
7.506714 0.00029128889000000003
7.507714 0.00029020027
7.508714 0.00028909476
7.509714 0.00028797233
7.510714 0.00028683298
7.511714 0.00028567674
7.512714 0.00028450363
7.513714 0.00028331367
7.514714 0.00028210684
7.515714 0.00028088316
7.516714 0.00027964267999999997
7.517715 0.00027838539000000004
7.518714 0.00027711133
7.519714 0.00027582048
7.520714 0.0002745129
7.521714 0.00027318858
7.522714 0.00027184758000000004
7.523714 0.00027048991
7.524714 0.00026911559
7.525714 0.00026772468
7.526714 0.00026631717
7.527714 0.00026489311
7.528714 0.00026345253
7.529714 0.00026199548
7.530715 0.00026052201
7.531714 0.00025903209
7.532714 0.00025752583000000003
7.533714 0.00025600325
7.534714 0.00025446438
7.535714 0.00025290926
7.536714 0.00025133793
7.537714 0.00024975043
7.538714 0.00024814681
7.539714 0.00024652709
7.540714 0.00024489134
7.541714 0.00024323956
7.542714 0.00024157182
7.543715 0.00023988816000000002
7.544714 0.00023818861
7.545714 0.00023647324000000003
7.546714 0.00023474206
7.547714 0.00023299509999999998
7.548714 0.00023123246
7.549714 0.00022945409999999998
7.550714 0.00022766013999999998
7.551714 0.00022585059
7.552714 0.00022402548
7.553714 0.00022218489
7.554714 0.00022032889000000002
7.555714 0.00021845747
7.556714 0.00021657072000000002
7.557714 0.00021466869
7.558714 0.00021275146
7.559714 0.00021081903
7.560714 0.00020887148
7.561714 0.00020690891
7.562714 0.00020493133
7.563715 0.00020293883
7.564714 0.00020093146
7.565714 0.00019890928999999997
7.566714 0.00019687241
7.567714 0.00019482081
7.568714 0.00019275462
7.569714 0.0001906739
7.570714 0.00018857869
7.571714 0.00018646907
7.572714 0.00018434511
7.573714 0.00018220687000000002
7.574714 0.00018005442
7.575714 0.00017788783000000002
7.576715 0.00017570716
7.577714 0.00017351248000000002
7.578714 0.00017130386
7.579714 0.00016908137
7.580714 0.00016684508
7.581714 0.00016459505
7.582714 0.00016233135999999999
7.583714 0.00016005408
7.584714 0.00015776328
7.585714 0.00015545905
7.586714 0.00015314145
7.587714 0.00015081057
7.588714 0.00014846647
7.589714 0.00014610924
7.590714 0.00014373898
7.591714 0.00014135575
7.592714 0.00013895964
7.593714 0.00013655073
7.594714 0.00013412909999999998
7.595714 0.00013169486
7.596714 0.00012924809
7.597714 0.00012678886
7.598714 0.00012431727000000001
7.599714 0.00012183341000000001
7.600714 0.00011933737
7.601714 0.00011682924
7.602714 0.00011430911
7.603714 0.00011177706
7.604714 0.00010923318
7.605714 0.00010667757000000001
7.606714 0.0001041103
7.607714 0.00010153149000000001
7.608714 9.894118899999999e-05
7.609715 9.6339511e-05
7.610714 9.3726533e-05
7.611714 9.1102351e-05
7.612714 8.8467056e-05
7.613714 8.5820733e-05
7.614714 8.3163468e-05
7.615714 8.0495369e-05
7.616714 7.7816509e-05
7.617714 7.512700199999999e-05
7.618714 7.2426923e-05
7.619714 6.9716384e-05
7.620714 6.6995477e-05
7.621714 6.4264299e-05
7.622715 6.152295099999999e-05
7.623714 5.8771542000000006e-05
7.624714 5.6010163e-05
7.625714 5.3238927e-05
7.626714 5.0457942e-05
7.627714 4.7667308e-05
7.628714 4.4867139e-05
7.629714 4.2057538999999995e-05
7.630714 3.923862e-05
7.631714 3.6410488999999996e-05
7.632714 3.3573264e-05
7.633714 3.0727045e-05
7.634714 2.7871948e-05
7.635714 2.5008083000000002e-05
7.636714 2.2135561e-05
7.637714 1.925449e-05
7.638714 1.6364984e-05
7.639714 1.3467151e-05
7.640714 1.0561100000000001e-05
7.641714 7.646941900000001e-06
7.642715 4.7247866e-06
7.643714 1.7947441e-06
7.644714 -1.1430767e-06
7.645714 -4.0885652e-06
7.646714 -7.0416128e-06
7.647714 -1.0002106e-05
7.648714 -1.2969933000000001e-05
7.649714 -1.5944984e-05
7.650714 -1.8927145e-05
7.651714 -2.19163e-05
7.652714 -2.4912336e-05
7.653714 -2.7915135e-05
7.654714 -3.0924582e-05
7.655715 -3.394056e-05
7.656714 -3.6962947999999996e-05
7.657714 -3.9991625e-05
7.658714 -4.3026472e-05
7.659714 -4.6067362e-05
7.660714 -4.911418599999999e-05
7.661714 -5.2166803e-05
7.662714 -5.5225098e-05
7.663714 -5.8288953e-05
7.664714 -6.1358242e-05
7.665714 -6.443282800000001e-05
7.666714 -6.7512599e-05
7.667714 -7.0597434e-05
7.668715 -7.3687204e-05
7.669714 -7.6781788e-05
7.670714 -7.9881062e-05
7.671714 -8.2984906e-05
7.672714 -8.6093195e-05
7.673714 -8.920581e-05
7.674714 -9.2322631e-05
7.675714 -9.5443522e-05
7.676714 -9.856838700000001e-05
7.677714 -0.00010169707999999999
7.678714 -0.00010482951
7.679714 -0.00010796551
7.680714 -0.00011110501
7.681714 -0.00011424786
7.682714 -0.00011739392999999999
7.683714 -0.0001205431
7.684714 -0.00012369526
7.685714 -0.00012685025999999998
7.686714 -0.00013000799
7.687714 -0.00013316833
7.688715 -0.00013633112
7.689714 -0.00013949626
7.690714 -0.00014266361
7.691714 -0.00014583303
7.692714 -0.00014900438999999999
7.693714 -0.00015217757
7.694714 -0.00015535243
7.695714 -0.00015852883
7.696714 -0.00016170663000000002
7.697714 -0.00016488571
7.698714 -0.00016806592000000002
7.699714 -0.00017124715000000002
7.700714 -0.00017442925
7.701715 -0.00017761209
7.702714 -0.00018079555
7.703714 -0.00018397947
7.704714 -0.00018716373
7.705714 -0.0001903482
7.706714 -0.00019353279
7.707714 -0.00019671729
7.708714 -0.00019990164
7.709714 -0.00020308569
7.710714 -0.00020626928
7.711714 -0.00020945232999999998
7.712714 -0.00021263467999999998
7.713714 -0.00021581623
7.714714 -0.0002189968
7.715714 -0.0002221763
7.716714 -0.00022535456999999998
7.717714 -0.00022853153
7.718714 -0.00023170703
7.719714 -0.00023488089
7.720714 -0.00023805305
7.721714 -0.00024122332
7.722714 -0.00024439162
7.723714 -0.00024755775
7.724714 -0.00025072163
7.725714 -0.0002538831
7.726714 -0.00025704203
7.727714 -0.00026019829
7.728714 -0.00026335173999999996
7.729714 -0.00026650227
7.730714 -0.00026964972
7.731714 -0.00027279395
7.732714 -0.00027593482999999997
7.733714 -0.00027907224
7.734715 -0.00028220604
7.735714 -0.00028533611
7.736714 -0.0002884623
7.737714 -0.00029158448
7.738714 -0.00029470255
7.739714 -0.00029781634
7.740714 -0.00030092574000000003
7.741714 -0.00030403064
7.742714 -0.00030713088
7.743714 -0.00031022637
7.744714 -0.00031331697000000003
7.745714 -0.00031640254
7.746714 -0.00031948298
7.747715 -0.00032255814
7.748714 -0.00032562789
7.749714 -0.00032869211
7.750714 -0.0003317507
7.751714 -0.00033480349
7.752714 -0.00033785035999999997
7.753714 -0.00034089121
7.754714 -0.00034392585
7.755714 -0.00034695419999999997
7.756714 -0.00034997611
7.757714 -0.00035299147
7.758714 -0.0003560001
7.759714 -0.00035900189
7.760714 -0.00036199674
7.761714 -0.00036498445
7.762714 -0.00036796496
7.763714 -0.00037093807
7.764714 -0.00037390366
7.765714 -0.00037686166
7.766714 -0.0003798119
7.767715 -0.00038275425
7.768714 -0.00038568855
7.769714 -0.00038861472
7.770714 -0.0003915326
7.771714 -0.00039444211999999996
7.772714 -0.00039734309
7.773714 -0.00040023542
7.774714 -0.00040311902
7.775714 -0.00040599365999999997
7.776714 -0.00040885939
7.777714 -0.00041171593
7.778714 -0.00041456324
7.779714 -0.00041740122000000007
7.780715 -0.00042022966
7.781714 -0.00042304855
7.782714 -0.00042585770999999995
7.783714 -0.00042865699
7.784714 -0.00043144637
7.785714 -0.00043422569
7.786714 -0.00043699482999999995
7.787714 -0.00043975365
7.788714 -0.00044250205
7.789714 -0.0004452399
7.790714 -0.00044796711
7.791714 -0.00045068349999999996
7.792714 -0.00045338902
7.793715 -0.00045608354
7.794714 -0.00045876695
7.795714 -0.00046143909
7.796714 -0.00046409987
7.797714 -0.00046674922
7.798714 -0.00046938694
7.799714 -0.00047201297
7.800714 -0.00047462713
7.801714 -0.00047722942
7.802714 -0.00047981965999999995
7.803714 -0.00048239775999999997
7.804714 -0.00048496358000000005
7.805714 -0.00048751704
7.806714 -0.00049005803
7.807714 -0.00049258642
7.808714 -0.00049510218
7.809714 -0.00049760511
7.810714 -0.00050009521
7.811714 -0.00050257231
7.812714 -0.00050503631
7.813715 -0.00050748708
7.814714 -0.00050992458
7.815714 -0.00051234865
7.816714 -0.00051475927
7.817714 -0.00051715624
7.818714 -0.00051953948
7.819714 -0.00052190894
7.820714 -0.00052426444
7.821714 -0.00052660594
7.822714 -0.00052893329
7.823714 -0.0005312464100000001
7.824714 -0.0005335452
7.825714 -0.0005358294899999999
7.826715 -0.00053809931
7.827714 -0.00054035445
7.828714 -0.00054259481
7.829714 -0.0005448203400000001
7.830714 -0.00054703096
7.831714 -0.00054922648
7.832714 -0.00055140686
7.833714 -0.00055357204
7.834714 -0.0005557218599999999
7.835714 -0.00055785627
7.836714 -0.00055997516
7.837714 -0.0005620785
7.838714 -0.0005641661099999999
7.839714 -0.00056623799
7.840714 -0.0005682940400000001
7.841714 -0.00057033408
7.842714 -0.00057235816
7.843714 -0.0005743661400000001
7.844714 -0.00057635789
7.845714 -0.0005783334
7.846714 -0.00058029264
7.847714 -0.00058223541
7.848714 -0.0005841616700000001
7.849714 -0.00058607143
7.850714 -0.0005879645
7.851714 -0.00058984083
7.852714 -0.00059170038
7.853714 -0.00059354302
7.854714 -0.00059536878
7.855714 -0.00059717745
7.856714 -0.00059896902
7.857714 -0.00060074344
7.858714 -0.00060250059
7.859715 -0.00060424036
7.860714 -0.0006059627599999999
7.861714 -0.00060766765
7.862714 -0.00060935499
7.863714 -0.00061102469
7.864714 -0.00061267669
7.865714 -0.0006143108700000001
7.866714 -0.00061592723
7.867714 -0.00061752567
7.868714 -0.00061910609
7.869714 -0.00062066852
7.870714 -0.00062221279
7.871714 -0.0006237388799999999
7.872715 -0.00062524673
7.873714 -0.0006267362600000001
7.874714 -0.00062820745
7.875714 -0.00062966019
7.876714 -0.00063109446
7.877714 -0.00063251023
7.878714 -0.00063390735
7.879714 -0.00063528582
7.880714 -0.0006366456100000001
7.881714 -0.00063798661
7.882714 -0.00063930879
7.883714 -0.0006406121000000001
7.884714 -0.0006418965299999999
7.885714 -0.00064316191
7.886714 -0.0006444083299999999
7.887714 -0.0006456356
7.888714 -0.00064684377
7.889714 -0.00064803271
7.890714 -0.00064920246
7.891714 -0.00065035292
7.892715 -0.0006514840200000001
7.893714 -0.00065259569
7.894714 -0.0006536879
7.895714 -0.0006547607
7.896714 -0.0006558139399999999
7.897714 -0.00065684758
7.898714 -0.00065786166
7.899714 -0.00065885606
7.900714 -0.00065983077
7.901714 -0.00066078578
7.902714 -0.00066172097
7.903714 -0.00066263642
7.904714 -0.00066353205
7.905715 -0.0006644077499999999
7.906714 -0.00066526363
7.907714 -0.0006660996000000001
7.908714 -0.00066691564
7.909714 -0.00066771167
7.910714 -0.00066848775
7.911714 -0.00066924385
7.912714 -0.0006699799100000001
7.913714 -0.00067069586
7.914714 -0.00067139181
7.915714 -0.0006720676499999999
7.916714 -0.00067272335
7.917714 -0.00067335895
7.918715 -0.00067397436
7.919714 -0.0006745696300000001
7.920714 -0.0006751446999999999
7.921714 -0.00067569954
7.922714 -0.0006762341900000001
7.923714 -0.00067674855
7.924714 -0.00067724263
7.925714 -0.00067771643
7.926714 -0.00067816991
7.927714 -0.00067860306
7.928714 -0.00067901592
7.929714 -0.00067940837
7.930714 -0.00067978049
7.931714 -0.0006801322299999999
7.932714 -0.00068046361
7.933714 -0.00068077456
7.934714 -0.00068106515
7.935714 -0.0006813352699999999
7.936714 -0.00068158502
7.937714 -0.00068181434
7.938715 -0.00068202326
7.939714 -0.0006822117
7.940714 -0.00068237978
7.941714 -0.00068252743
7.942714 -0.00068265472
7.943714 -0.00068276158
7.944714 -0.00068284803
7.945714 -0.00068291411
7.946714 -0.00068295976
7.947714 -0.00068298509
7.948714 -0.00068299005
7.949714 -0.00068297463
7.950714 -0.00068293889
7.951715 -0.00068288277
7.952714 -0.00068280633
7.953714 -0.00068270956
7.954714 -0.00068259255
7.955714 -0.0006824551700000001
7.956714 -0.00068229756
7.957714 -0.0006821196199999999
7.958714 -0.0006819214399999999
7.959714 -0.00068170298
7.960714 -0.00068146428
7.961714 -0.00068120535
7.962714 -0.00068092627
7.963714 -0.00068062695
7.964714 -0.00068030749
7.965714 -0.0006799678900000001
7.966714 -0.00067960814
7.967714 -0.0006792282900000001
7.968714 -0.00067882838
7.969714 -0.00067840842
7.970714 -0.00067796841
7.971714 -0.00067750843
7.972714 -0.00067702849
7.973714 -0.00067652868
7.974714 -0.0006760089500000001
7.975714 -0.00067546939
7.976714 -0.00067490996
7.977714 -0.00067433079
7.978714 -0.00067373189
7.979714 -0.0006731133
7.980714 -0.00067247502
7.981714 -0.00067181709
7.982714 -0.00067113961
7.983714 -0.00067044257
7.984715 -0.00066972598
7.985714 -0.0006689899700000001
7.986714 -0.0006682345
7.987714 -0.0006674596999999999
7.988714 -0.00066666548
7.989714 -0.00066585194
7.990714 -0.00066501916
7.991714 -0.00066416715
7.992714 -0.0006632959
7.993714 -0.00066240555
7.994714 -0.0006614961000000001
7.995714 -0.0006605675900000001
7.996714 -0.00065962008
7.997715 -0.00065865361
7.998714 -0.00065766817
7.999714 -0.00065666391
8.000714 -0.00065564082
8.001715 -0.00065459894
8.002714 -0.00065353838
8.003715 -0.00065245922
8.004714 -0.00065136142
8.005714 -0.0006502451000000001
8.006714 -0.00064911023
8.007714 -0.00064795704
8.008715 -0.00064678543
8.009714 -0.0006455955800000001
8.010715 -0.00064438746
8.011714 -0.00064316118
8.012714 -0.0006419167699999999
8.013714 -0.0006406542999999999
8.014714 -0.0006393738699999999
8.015715 -0.00063807556
8.016714 -0.0006367593399999999
8.017715 -0.0006354253900000001
8.018714 -0.0006340736899999999
8.019714 -0.00063270431
8.020715 -0.0006313173799999999
8.021714 -0.00062991289
8.022715 -0.00062849094
8.023714 -0.00062705162
8.024714 -0.00062559498
8.025714 -0.00062412105
8.026714 -0.00062262993
8.027715 -0.00062112167
8.028714 -0.00061959636
8.029715 -0.00061805404
8.030714 -0.0006164947999999999
8.031714 -0.0006149187400000001
8.032714 -0.00061332594
8.033714 -0.0006117164
8.034715 -0.00061009027
8.035714 -0.00060844759
8.036715 -0.00060678844
8.037714 -0.00060511297
8.038714 -0.00060342113
8.039714 -0.0006017131000000001
8.040714 -0.0005999889299999999
8.041715 -0.00059824874
8.042714 -0.0005964926
8.043715 -0.00059472054
8.044714 -0.00059293275
8.045714 -0.00059112926
8.046714 -0.00058931009
8.047714 -0.00058747546
8.048715 -0.00058562532
8.049714 -0.00058375986
8.050714 -0.00058187916
8.051714 -0.00057998323
8.052714 -0.00057807224
8.053715 -0.00057614625
8.054714 -0.0005742053
8.055715 -0.00057224947
8.056714 -0.00057027896
8.057714 -0.00056829376
8.058714 -0.00056629397
8.059714 -0.00056427971
8.060715 -0.0005622510299999999
8.061714 -0.00056020804
8.062715 -0.0005581508
8.063714 -0.00055607948
8.064714 -0.00055399405
8.065714 -0.00055189471
8.066714 -0.0005497815
8.067715 -0.00054765455
8.068714 -0.00054551388
8.069715 -0.00054335969
8.070714 -0.000541192
8.071714 -0.00053901094
8.072714 -0.00053681661
8.073714 -0.00053460908
8.074715 -0.0005323885
8.075714 -0.0005301549199999999
8.076715 -0.0005279084200000001
8.077714 -0.00052564919
8.078714 -0.00052337728
8.079714 -0.00052109281
8.080714 -0.00051879583
8.081715 -0.0005164864899999999
8.082714 -0.00051416487
8.083714 -0.0005118311
8.084714 -0.0005094851999999999
8.085714 -0.00050712738
8.086715 -0.00050475765
8.087714 -0.00050237613
8.088715 -0.00049998293
8.089714 -0.00049757818
8.090714 -0.00049516193
8.091714 -0.0004927342599999999
8.092714 -0.00049029532
8.093715 -0.00048784518
8.094714 -0.00048538395
8.095715 -0.00048291172
8.096714 -0.00048042866000000005
8.097714 -0.00047793478
8.098714 -0.00047543017
8.099714 -0.00047291505
8.100715 -0.00047038943
8.101714 -0.00046785344
8.102715 -0.00046530717999999997
8.103714 -0.00046275076999999996
8.104714 -0.00046018431
8.105714 -0.00045760794
8.106714 -0.0004550217
8.107715 -0.00045242572999999996
8.108714 -0.00044982016000000004
8.109715 -0.00044720509
8.110714 -0.00044458061000000003
8.111714 -0.00044194685000000005
8.112714 -0.00043930395
8.113714 -0.00043665191
8.114715 -0.00043399091000000003
8.115714 -0.00043132109
8.116714 -0.00042864253
8.117714 -0.00042595529999999994
8.118714 -0.00042325951
8.119715 -0.00042055531
8.120714 -0.00041784283
8.121715 -0.00041512208000000003
8.122714 -0.00041239323000000005
8.123714 -0.00040965633000000003
8.124714 -0.00040691151999999996
8.125714 -0.00040415894
8.126715 -0.00040139862
8.127714 -0.00039863071
8.128715 -0.00039585534
8.129714 -0.00039307256
8.130714 -0.0003902825
8.131714 -0.00038748531
8.132714 -0.00038468102
8.133715 -0.00038186977
8.134714 -0.00037905165
8.135715 -0.00037622679
8.136714 -0.0003733953
8.137714 -0.00037055727
8.138714 -0.00036771282
8.139714 -0.00036486203
8.140715 -0.00036200505999999996
8.141714 -0.00035914196999999997
8.142715 -0.0003562729
8.143714 -0.00035339797
8.144714 -0.00035051723
8.145715 -0.00034763082
8.146714 -0.00034473885
8.147715 -0.00034184145
8.148714 -0.00033893868
8.149714 -0.00033603067
8.150714 -0.00033311751
8.151714 -0.00033019933
8.152715 -0.00032727619
8.153714 -0.00032434823
8.154715 -0.00032141554
8.155714 -0.00031847824
8.156714 -0.00031553638999999996
8.157714 -0.00031259012
8.158714 -0.00030963954
8.159715 -0.00030668473
8.160714 -0.00030372582
8.161715 -0.00030076287000000004
8.162714 -0.00029779601
8.163714 -0.00029482535000000004
8.164714 -0.00029185096000000003
8.165714 -0.00028887296000000003
8.166715 -0.00028589147
8.167714 -0.0002829066
8.168715 -0.00027991841000000003
8.169714 -0.00027692706
8.170714 -0.0002739326
8.171714 -0.00027093515000000003
8.172714 -0.00026793484
8.173715 -0.00026493176
8.174714 -0.00026192599
8.175714 -0.0002589177
8.176714 -0.00025590690999999997
8.177714 -0.00025289378
8.178715 -0.00024987836999999997
8.179714 -0.0002468608
8.180715 -0.00024384119
8.181714 -0.00024081962
8.182714 -0.00023779617
8.183714 -0.00023477096000000002
8.184714 -0.00023174409000000003
8.185715 -0.00022871566000000001
8.186714 -0.00022568572000000001
8.187715 -0.0002226544
8.188714 -0.00021962178
8.189714 -0.00021658797999999998
8.190714 -0.00021355308
8.191714 -0.00021051715000000001
8.192715 -0.00020748028
8.193714 -0.00020444261000000002
8.194715 -0.00020140417000000002
8.195714 -0.00019836508999999998
8.196714 -0.00019532545
8.197714 -0.00019228532
8.198714 -0.00018924483999999998
8.199715 -0.00018620406
8.200714 -0.00018316306999999999
8.201715 -0.00018012198
8.202714 -0.00017708088
8.203714 -0.00017403984999999998
8.204714 -0.00017099899
8.205714 -0.00016795838
8.206715 -0.00016491812
8.207714 -0.00016187829000000002
8.208714 -0.00015883898
8.209714 -0.00015580029
8.210714 -0.00015276229
8.211715 -0.00014972508
8.212714 -0.00014668873
8.213715 -0.00014365335
8.214714 -0.00014061901000000002
8.215714 -0.0001375858
8.216714 -0.00013455381
8.217714 -0.0001315231
8.218715 -0.00012849376
8.219714 -0.0001254659
8.220715 -0.00012243955
8.221714 -0.00011941484
8.222714 -0.00011639180999999999
8.223714 -0.00011337056
8.224714 -0.00011035117
8.225715 -0.00010733371
8.226714 -0.00010431826999999999
8.227715 -0.0001013049
8.228714 -9.829370799999999e-05
8.229714 -9.5284747e-05
8.230714 -9.227811099999999e-05
8.231714 -8.9273868e-05
8.232715 -8.6272098e-05
8.233714 -8.327287399999999e-05
8.234715 -8.0276277e-05
8.235714 -7.728238e-05
8.236714 -7.429125e-05
8.237714 -7.1302975e-05
8.238714 -6.8317621e-05
8.239715 -6.5335257e-05
8.240714 -6.2355969e-05
8.241714 -5.9379823e-05
8.242714 -5.6406884e-05
8.243714 -5.3437236e-05
8.244715 -5.0470936e-05
8.245714 -4.7508066999999996e-05
8.246715 -4.4548685e-05
8.247714 -4.1592858e-05
8.248714 -3.8640658e-05
8.249714 -3.5692148e-05
8.250714 -3.2747391e-05
8.251715 -2.9806452e-05
8.252714 -2.6869395e-05
8.253715 -2.3936278000000003e-05
8.254714 -2.1007165999999998e-05
8.255714 -1.8082119e-05
8.256714 -1.5161197e-05
8.257714 -1.2244462e-05
8.258715 -9.3319684e-06
8.259714 -6.423778099999999e-06
8.260715 -3.5199502e-06
8.261714 -6.2054095e-07
8.262714 2.2743912e-06
8.263714 5.1647888e-06
8.264714 8.050594899999998e-06
8.265715 1.0931754e-05
8.266714 1.3808208999999999e-05
8.267715 1.6679901e-05
8.268714 1.9546775999999998e-05
8.269714 2.2408777e-05
8.270715 2.5265854e-05
8.271714 2.811795e-05
8.272715 3.0965012e-05
8.273714 3.3806987e-05
8.274714 3.6643823e-05
8.275714 3.9475469e-05
8.276714 4.2301869e-05
8.277715 4.5122979e-05
8.278714 4.793875e-05
8.279715 5.0749128e-05
8.280714 5.3554078e-05
8.281714 5.6353536999999996e-05
8.282714 5.914747e-05
8.283714 6.1935833e-05
8.284715 6.471858e-05
8.285714 6.749567099999999e-05
8.286715 7.0267055e-05
8.287714 7.3032703e-05
8.288714 7.5792559e-05
8.289714 7.854659999999999e-05
8.290714 8.129477499999999e-05
8.291715 8.4037043e-05
8.292714 8.6773366e-05
8.293715 8.9503703e-05
8.294714 9.222802100000001e-05
8.295714 9.494629e-05
8.296714 9.765846e-05
8.297714 0.00010036449000000001
8.298715 0.00010306435999999999
8.299714 0.00010575801
8.300714 0.00010844543
8.301714 0.00011112656
8.302714 0.00011380139
8.303715 0.00011646986
8.304714 0.00011913194
8.305715 0.00012178759
8.306714 0.00012443679
8.307714 0.00012707951
8.308714 0.00012971572
8.309714 0.00013234535
8.310715 0.00013496841
8.311714 0.00013758485999999998
8.312715 0.00014019465
8.313714 0.00014279778
8.314714 0.0001453942
8.315714 0.00014798389000000002
8.316714 0.00015056683
8.317715 0.00015314297
8.318714 0.00015571229
8.319715 0.00015827478
8.320714 0.0001608304
8.321714 0.00016337914000000002
8.322714 0.00016592096999999998
8.323714 0.00016845586
8.324715 0.00017098379
8.325714 0.00017350474
8.326715 0.00017601869000000002
8.327714 0.0001785256
8.328714 0.00018102547000000001
8.329714 0.00018351828000000002
8.330714 0.000186004
8.331715 0.00018848261999999998
8.332714 0.00019095412
8.333714 0.00019341846
8.334714 0.00019587566999999998
8.335714 0.00019832567000000002
8.336715 0.0002007685
8.337714 0.0002032041
8.338715 0.0002056325
8.339714 0.00020805362
8.340714 0.00021046750999999998
8.341714 0.00021287415
8.342714 0.00021527346
8.343715 0.00021766552
8.344714 0.00022005026
8.345715 0.00022242766
8.346714 0.00022479776
8.347714 0.00022716050999999998
8.348714 0.0002295159
8.349714 0.00023186392
8.350715 0.00023420458999999998
8.351714 0.00023653788
8.352715 0.00023886380000000002
8.353714 0.00024118230999999998
8.354714 0.00024349339999999998
8.355714 0.0002457971
8.356714 0.00024809337
8.357715 0.00025038225
8.358714 0.0002526637
8.359715 0.00025493771
8.360714 0.00025720426
8.361714 0.00025946335
8.362714 0.00026171497
8.363714 0.00026395917
8.364715 0.00026619587000000004
8.365714 0.00026842513
8.366714 0.00027064691
8.367714 0.00027286119
8.368714 0.00027506801
8.369715 0.00027726732999999997
8.370714 0.00027945916
8.371715 0.0002816435
8.372714 0.00028382035
8.373714 0.0002859897
8.374714 0.00028815157
8.375714 0.00029030591000000003
8.376715 0.00029245276999999997
8.377714 0.00029459216
8.378715 0.00029672406000000003
8.379714 0.00029884845
8.380714 0.00030096535
8.381714 0.00030307476
8.382714 0.0003051767
8.383715 0.00030727113000000004
8.384714 0.0003093581
8.385715 0.00031143759
8.386714 0.00031350964
8.387714 0.00031557422
8.388714 0.00031763133999999996
8.389714 0.000319681
8.390715 0.00032172322
8.391714 0.00032375799
8.392715 0.00032578535
8.393714 0.00032780526
8.394714 0.00032981777
8.395715 0.00033182287
8.396714 0.00033382055
8.397715 0.00033581082
8.398714 0.00033779374
8.399714 0.00033976926
8.400714 0.00034173743
8.401714 0.00034369821
8.402715 0.00034565164000000003
8.403714 0.00034759773
8.404715 0.00034953648
8.405714 0.00035146791
8.406714 0.00035339200999999997
8.407714 0.00035530879
8.408714 0.00035721828000000004
8.409715 0.00035912049
8.410714 0.00036101540000000004
8.411715 0.00036290303
8.412714 0.00036478341
8.413714 0.00036665649
8.414714 0.00036852236
8.415714 0.00037038099
8.416715 0.00037223238
8.417714 0.00037407651
8.418715 0.00037591344
8.419714 0.00037774319
8.420714 0.00037956569999999997
8.421714 0.00038138103
8.422714 0.00038318916999999995
8.423715 0.00038499015000000004
8.424714 0.00038678395
8.425714 0.00038857052
8.426714 0.00039034994000000005
8.427714 0.00039212226999999996
8.428715 0.00039388742
8.429714 0.00039564543
8.430715 0.0003973963
8.431714 0.00039914003
8.432714 0.00040087665999999995
8.433714 0.0004026062
8.434714 0.00040432865
8.435715 0.00040604400000000004
8.436714 0.0004077523
8.437715 0.00040945346999999996
8.438714 0.00041114763000000003
8.439714 0.00041283473999999997
8.440714 0.00041451484999999996
8.441714 0.00041618791
8.442715 0.00041785397
8.443714 0.00041951307
8.444715 0.00042116512
8.445714 0.00042281026
8.446714 0.00042444834999999997
8.447714 0.00042607953000000005
8.448714 0.0004277038
8.449715 0.00042932115
8.450714 0.0004309316
8.451715 0.00043253508000000006
8.452714 0.0004341317
8.453714 0.00043572145
8.454714 0.00043730428999999994
8.455714 0.00043888031
8.456715 0.00044044946
8.457714 0.00044201179000000006
8.458714 0.0004435673
8.459714 0.00044511603
8.460714 0.00044665789999999997
8.461715 0.00044819299
8.462714 0.0004497213
8.463715 0.00045124284
8.464714 0.00045275765000000003
8.465714 0.00045426564
8.466714 0.00045576694000000007
8.467714 0.00045726146999999995
8.468715 0.00045874930999999995
8.469714 0.00046023038
8.470715 0.00046170476
8.471714 0.00046317250000000004
8.472714 0.00046463350999999996
8.473714 0.00046608789
8.474714 0.00046753557
8.475715 0.00046897662
8.476714 0.00047041099000000005
8.477715 0.00047183876000000003
8.478714 0.00047325989
8.479714 0.00047467433
8.480714 0.00047608218999999996
8.481714 0.00047748340000000004
8.482715 0.00047887802
8.483714 0.000480266
8.484715 0.00048164738000000003
8.485714 0.00048302218000000004
8.486714 0.00048439042
8.487714 0.00048575203
8.488714 0.00048710704
8.489715 0.00048845545
8.490714 0.00048979732
8.491714 0.00049113255
8.492714 0.00049246128
8.493714 0.00049378341
8.494715 0.00049509899
8.495714 0.0004964080299999999
8.496715 0.00049771047
8.497714 0.00049900636
8.498714 0.0005002956600000001
8.499714 0.00050157846
8.500714 0.00050285471
8.501715 0.00050412441
8.502714 0.00050538756
8.503715 0.00050664421
8.504714 0.00050789431
8.505714 0.00050913786
8.506714 0.00051037491
8.507714 0.0005116055
8.508715 0.00051282955
8.509714 0.00051404709
8.510715 0.00051525813
8.511714 0.00051646266
8.512714 0.00051766074
8.513714 0.00051885227
8.514714 0.00052003734
8.515715 0.00052121591
8.516714 0.0005223879699999999
8.517715 0.00052355354
8.518714 0.00052471264
8.519714 0.0005258652
8.520715 0.00052701125
8.521714 0.00052815085
8.522715 0.0005292839000000001
8.523714 0.00053041044
8.524714 0.00053153044
8.525714 0.00053264389
8.526714 0.0005337507899999999
8.527715 0.00053485119
8.528714 0.00053594508
8.529715 0.00053703238
8.530714 0.00053811309
8.531714 0.00053918725
8.532714 0.0005402548599999999
8.533714 0.00054131583
8.534715 0.00054237025
8.535714 0.00054341804
8.536715 0.00054445923
8.537714 0.00054549378
8.538714 0.00054652169
8.539714 0.00054754296
8.540714 0.00054855759
8.541715 0.0005495655800000001
8.542714 0.00055056685
8.543715 0.00055156147
8.544714 0.00055254941
8.545714 0.00055353062
8.546714 0.00055450505
8.547714 0.0005554728
8.548715 0.00055643382
8.549714 0.00055738801
8.550714 0.00055833548
8.551714 0.00055927612
8.552714 0.00056020995
8.553715 0.0005611369500000001
8.554714 0.0005620571299999999
8.555715 0.0005629704400000001
8.556714 0.00056387685
8.557714 0.00056477638
8.558714 0.00056566905
8.559714 0.0005665547200000001
8.560715 0.00056743352
8.561714 0.00056830531
8.562715 0.00056917015
8.563714 0.00057002799
8.564714 0.00057087882
8.565714 0.00057172265
8.566714 0.00057255947
8.567715 0.00057338921
8.568714 0.00057421194
8.569715 0.00057502757
8.570714 0.00057583607
8.571714 0.00057663751
8.572714 0.00057743187
8.573714 0.00057821903
8.574715 0.00057899906
8.575714 0.0005797719
8.576715 0.00058053761
8.577714 0.00058129608
8.578714 0.00058204732
8.579714 0.0005827912900000001
8.580714 0.00058352803
8.581715 0.00058425749
8.582714 0.00058497963
8.583714 0.00058569444
8.584714 0.00058640185
8.585714 0.0005871018899999999
8.586715 0.00058779456
8.587714 0.00058847972
8.588715 0.00058915748
8.589714 0.00058982773
8.590714 0.00059049048
8.591714 0.00059114568
8.592714 0.00059179329
8.593715 0.0005924333
8.594714 0.00059306567
8.595715 0.00059369036
8.596714 0.0005943073599999999
8.597714 0.00059491663
8.598714 0.00059551812
8.599714 0.00059611189
8.600715 0.00059669778
8.601714 0.00059727581
8.602715 0.00059784602
8.603714 0.00059840827
8.604714 0.0005989626099999999
8.605714 0.00059950899
8.606714 0.00060004736
8.607715 0.00060057769
8.608714 0.00060109996
8.609715 0.00060161415
8.610714 0.0006021202400000001
8.611714 0.0006026181400000001
8.612714 0.0006031079
8.613714 0.00060358943
8.614715 0.00060406273
8.615714 0.00060452776
8.616714 0.00060498446
8.617714 0.0006054328
8.618714 0.00060587281
8.619715 0.00060630437
8.620714 0.0006067274599999999
8.621715 0.0006071421
8.622714 0.00060754819
8.623714 0.0006079457299999999
8.624714 0.00060833472
8.625714 0.00060871503
8.626715 0.00060908674
8.627714 0.00060944976
8.628715 0.00060980406
8.629714 0.00061014962
8.630714 0.0006104864
8.631714 0.00061081432
8.632714 0.00061113342
8.633715 0.00061144365
8.634714 0.00061174496
8.635715 0.00061203732
8.636714 0.00061232076
8.637714 0.0006125951100000001
8.638714 0.00061286046
8.639714 0.00061311675
8.640715 0.00061336391
8.641714 0.00061360197
8.642715 0.0006138308
8.643714 0.00061405044
8.644714 0.00061426081
8.645715 0.00061446185
8.646714 0.00061465366
8.647715 0.00061483606
8.648714 0.0006150090499999999
8.649714 0.00061517262
8.650714 0.00061532673
8.651714 0.00061547125
8.652715 0.00061560627
8.653714 0.0006157316399999999
8.654715 0.00061584738
8.655714 0.00061595338
8.656714 0.00061604969
8.657714 0.00061613623
8.658714 0.00061621295
8.659715 0.0006162797900000001
8.660714 0.00061633673
8.661715 0.00061638375
8.662714 0.00061642081
8.663714 0.00061644782
8.664714 0.00061646474
8.665714 0.00061647165
8.666715 0.00061646838
8.667714 0.0006164549600000001
8.668715 0.00061643132
8.669714 0.00061639748
8.670714 0.0006163533299999999
8.671714 0.0006162988900000001
8.672714 0.00061623409
8.673715 0.00061615892
8.674714 0.00061607329
8.675714 0.00061597725
8.676714 0.00061587066
8.677714 0.00061575361
8.678715 0.00061562596
8.679714 0.0006154877600000001
8.680715 0.00061533892
8.681714 0.0006151794
8.682714 0.00061500918
8.683714 0.00061482824
8.684714 0.0006146365599999999
8.685715 0.00061443407
8.686714 0.0006142207
8.687715 0.00061399646
8.688714 0.00061376136
8.689714 0.00061351529
8.690714 0.00061325818
8.691714 0.00061299011
8.692715 0.0006127109400000001
8.693714 0.00061242072
8.694715 0.0006121193599999999
8.695714 0.00061180681
8.696714 0.00061148312
8.697714 0.00061114815
8.698714 0.0006108019100000001
8.699715 0.0006104444299999999
8.700714 0.00061007559
8.701715 0.00060969542
8.702714 0.00060930383
8.703714 0.00060890084
8.704714 0.0006084863300000001
8.705714 0.00060806037
8.706715 0.00060762291
8.707714 0.00060717389
8.708714 0.00060671327
8.709714 0.00060624106
8.710714 0.00060575721
8.711715 0.00060526172
8.712714 0.00060475445
8.713715 0.00060423549
8.714714 0.0006037047599999999
8.715714 0.0006031621499999999
8.716714 0.00060260772
8.717714 0.0006020414700000001
8.718715 0.0006014633100000001
8.719714 0.00060087318
8.720715 0.0006002711
8.721714 0.00059965705
8.722714 0.0005990309500000001
8.723714 0.00059839281
8.724714 0.00059774261
8.725715 0.00059708027
8.726714 0.00059640579
8.727715 0.0005957191700000001
8.728714 0.00059502036
8.729714 0.00059430927
8.730714 0.00059358599
8.731714 0.00059285044
8.732715 0.00059210261
8.733714 0.0005913424500000001
8.734715 0.00059056997
8.735714 0.00058978512
8.736714 0.00058898795
8.737714 0.00058817841
8.738714 0.0005873564500000001
8.739715 0.00058652208
8.740714 0.0005856753
8.741714 0.00058481605
8.742714 0.00058394435
8.743714 0.00058306018
8.744715 0.00058216356
8.745714 0.00058125443
8.746715 0.00058033279
8.747714 0.00057939865
8.748714 0.00057845195
8.749714 0.00057749276
8.750714 0.00057652101
8.751715 0.00057553666
8.752714 0.00057453972
8.753715 0.00057353022
8.754714 0.0005725080900000001
8.755714 0.0005714733599999999
8.756714 0.00057042607
8.757714 0.0005693661
8.758715 0.00056829349
8.759714 0.0005672082399999999
8.760715 0.00056611034
8.761714 0.0005649998
8.762714 0.00056387653
8.763714 0.00056274066
8.764714 0.00056159211
8.765715 0.0005604308599999999
8.766714 0.00055925698
8.767715 0.00055807036
8.768714 0.00055687105
8.769714 0.00055565911
8.770715 0.00055443447
8.771714 0.00055319715
8.772715 0.00055194714
8.773714 0.0005506844900000001
8.774714 0.00054940911
8.775714 0.00054812112
8.776714 0.0005468204099999999
8.777715 0.00054550705
8.778714 0.00054418106
8.779715 0.00054284233
8.780714 0.0005414910000000001
8.781714 0.0005401270299999999
8.782714 0.00053875042
8.783714 0.0005373611700000001
8.784715 0.0005359592699999999
8.785714 0.00053454482
8.786715 0.00053311774
8.787714 0.00053167801
8.788714 0.00053022573
8.789714 0.0005287608499999999
8.790714 0.00052728337
8.791715 0.00052579335
8.792714 0.00052429082
8.793715 0.00052277569
8.794714 0.0005212480600000001
8.795714 0.00051970792
8.796714 0.00051815537
8.797714 0.00051659026
8.798715 0.00051501274
8.799714 0.00051342276
8.800714 0.00051182042
8.801714 0.0005102056999999999
8.802714 0.0005085786099999999
8.803715 0.00050693916
8.804714 0.00050528747
8.805715 0.00050362346
8.806714 0.00050194722
8.807714 0.00050025878
8.808714 0.00049855817
8.809714 0.0004968453600000001
8.810715 0.0004951204599999999
8.811714 0.00049338346
8.812715 0.00049163441
8.813714 0.00048987331
8.814714 0.00048810024999999997
8.815714 0.00048631522999999997
8.816714 0.0004845183
8.817715 0.00048270948999999994
8.818714 0.00048088887
8.819715 0.00047905637000000004
8.820714 0.00047721214
8.821714 0.00047535614
8.822714 0.00047348844
8.823714 0.00047160906000000004
8.824715 0.00046971809
8.825714 0.00046781552
8.826715 0.00046590138999999997
8.827714 0.00046397577000000006
8.828714 0.00046203872
8.829714 0.00046009021999999996
8.830714 0.00045813035
8.831715 0.00045615920000000005
8.832714 0.00045417669
8.833714 0.00045218299000000003
8.834714 0.00045017814
8.835714 0.00044816211000000004
8.836715 0.00044613503
8.837714 0.0004440969
8.838715 0.00044204784999999996
8.839714 0.00043998784
8.840714 0.00043791702
8.841714 0.00043583536
8.842714 0.00043374293
8.843715 0.00043163982
8.844714 0.00042952615
8.845715 0.00042740184999999996
8.846714 0.00042526704
8.847714 0.00042312181
8.848714 0.00042096617
8.849714 0.00041880024999999997
8.850715 0.00041662405999999996
8.851714 0.00041443773
8.852715 0.00041224121
8.853714 0.00041003468
8.854714 0.00040781815000000006
8.855714 0.00040559166
8.856714 0.00040335539999999996
8.857715 0.00040110931000000003
8.858714 0.00039885349
8.859715 0.00039658808
8.860714 0.00039431311
8.861714 0.00039202864000000004
8.862714 0.00038973476
8.863714 0.00038743156
8.864715 0.00038511912
8.865714 0.00038279750000000005
8.866714 0.00038046676
8.867714 0.00037812703999999997
8.868714 0.00037577838
8.869715 0.0003734209
8.870714 0.00037105465
8.871715 0.00036867973
8.872714 0.00036629626
8.873714 0.00036390427
8.874714 0.00036150391
8.875714 0.00035909521999999996
8.876715 0.00035667831
8.877714 0.00035425326
8.878715 0.0003518202
8.879714 0.00034937916
8.880714 0.00034693028
8.881714 0.00034447364
8.882714 0.00034200932
8.883715 0.00033953743
8.884714 0.00033705805
8.885715 0.00033457131
8.886714 0.00033207723
8.887714 0.00032957598
8.888714 0.0003270676
8.889714 0.00032455223000000004
8.890715 0.00032202993
8.891714 0.0003195008
8.892715 0.00031696497
8.893714 0.0003144225
8.894714 0.00031187351
8.895715 0.00030931808
8.896714 0.00030675632999999997
8.897715 0.00030418837000000003
8.898714 0.00030161427
8.899714 0.00029903415
8.900714 0.00029644814000000003
8.901714 0.00029385633
8.902715 0.00029125879
8.903714 0.00028865568
8.904715 0.00028604711000000004
8.905714 0.00028343316
8.906714 0.00028081395
8.907714 0.00027818962
8.908714 0.00027556025000000003
8.909715 0.00027292594
8.910714 0.00027028689
8.911715 0.00026764314
8.912714 0.00026499483
8.913714 0.00026234209
8.914714 0.000259685
8.915714 0.0002570237
8.916715 0.00025435834
8.917714 0.00025168899
8.918715 0.00024901578000000003
8.919714 0.00024633889
8.920714 0.00024365836
8.921714 0.00024097432999999998
8.922714 0.00023828693
8.923715 0.0002355963
8.924714 0.00023290253999999998
8.925714 0.00023020577
8.926714 0.00022750614000000002
8.927714 0.00022480374
8.928715 0.00022209872000000002
8.929714 0.00021939118
8.930715 0.00021668127
8.931714 0.00021396909000000002
8.932714 0.00021125476999999998
8.933714 0.00020853847
8.934714 0.00020582028999999998
8.935715 0.00020310038
8.936714 0.00020037885
8.937715 0.00019765587
8.938714 0.00019493154
8.939714 0.00019220599
8.940714 0.00018947936
8.941714 0.0001867518
8.942715 0.00018402341999999999
8.943714 0.00018129438
8.944715 0.00017856479999999998
8.945714 0.00017583482
8.946714 0.00017310457
8.947714 0.0001703742
8.948714 0.00016764383
8.949715 0.00016491359
8.950714 0.00016218364
8.951715 0.00015945412000000002
8.952714 0.00015672513999999998
8.953714 0.00015399684999999999
8.954714 0.00015126939
8.955714 0.00014854286999999998
8.956715 0.00014581746
8.957714 0.00014309328
8.958714 0.00014037048
8.959714 0.00013764918
8.960714 0.00013492953
8.961715 0.00013221166000000002
8.962714 0.00012949572
8.963715 0.00012678184
8.964714 0.00012407017
8.965714 0.00012136085000000001
8.966714 0.00011865401
8.967714 0.0001159498
8.968715 0.00011324836
8.969714 0.00011054983
8.970715 0.00010785437
8.971714 0.00010516212
8.972714 0.00010247322000000001
8.973714 9.9787815e-05
8.974714 9.7106056e-05
8.975715 9.4428094e-05
8.976714 9.1754066e-05
8.977715 8.9084119e-05
8.978714 8.6418407e-05
8.979714 8.3757078e-05
8.980714 8.110027400000001e-05
8.981714 7.8448136e-05
8.982715 7.5800818e-05
8.983714 7.3158463e-05
8.984715 7.0521213e-05
8.985714 6.7889221e-05
8.986714 6.5262617e-05
8.987714 6.2641556e-05
8.988714 6.0026173e-05
8.989715 5.7416622e-05
8.990714 5.481304000000001e-05
8.991714 5.2215569000000004e-05
8.992714 4.962435e-05
8.993714 4.7039535e-05
8.994715 4.4461257e-05
8.995714 4.1889663e-05
8.996715 3.9324894000000004e-05
8.997714 3.6767091e-05
8.998714 3.4216404e-05
8.999714 3.1672974e-05
9.000714 2.9136945000000002e-05
9.001715 2.6608461e-05
9.002714 2.4087668999999998e-05
9.003715 2.1574719e-05
9.004714 1.9069751e-05
9.005714 1.6572911e-05
9.006714 1.4084348000000001e-05
9.007714 1.160421e-05
9.008715 9.1326392e-06
9.009714 6.6697837e-06
9.010715 4.21579e-06
9.011714 1.7708016000000001e-06
9.012714 -6.650343800000001e-07
9.013714 -3.0915739000000004e-06
9.014714 -5.508673000000001e-06
9.015715 -7.9161886e-06
9.016714 -1.031398e-05
9.017715 -1.2701903999999999e-05
9.018714 -1.507982e-05
9.019714 -1.7447589000000002e-05
9.020715 -1.9805071000000002e-05
9.021714 -2.2152129e-05
9.022715 -2.4488625000000003e-05
9.023714 -2.6814424999999997e-05
9.024714 -2.9129390000000002e-05
9.025714 -3.1433385e-05
9.026714 -3.3726272e-05
9.027715 -3.6007924e-05
9.028714 -3.8278199e-05
9.029715 -4.0536966e-05
9.030714 -4.2784094e-05
9.031714 -4.5019447999999996e-05
9.032714 -4.7242892e-05
9.033714 -4.9454297000000004e-05
9.034715 -5.1653523999999995e-05
9.035714 -5.3840444e-05
9.036715 -5.6014926e-05
9.037714 -5.8176829e-05
9.038714 -6.0326028e-05
9.039714 -6.2462385e-05
9.040714 -6.4585771e-05
9.041715 -6.669606e-05
9.042714 -6.8793111e-05
9.043715 -7.087679699999999e-05
9.044714 -7.2946995e-05
9.045714 -7.5003567e-05
9.046714 -7.7046388e-05
9.047714 -7.9075335e-05
9.048715 -8.109028e-05
9.049714 -8.3091101e-05
9.050714 -8.507767e-05
9.051714 -8.704987e-05
9.052714 -8.900758000000001e-05
9.053715 -9.095068099999999e-05
9.054714 -9.2879054e-05
9.055715 -9.4792586e-05
9.056714 -9.6691156e-05
9.057714 -9.8574662e-05
9.058714 -0.00010044297
9.059714 -0.00010229599
9.060715 -0.00010413358
9.061714 -0.00010595566000000002
9.062715 -0.00010776209000000001
9.063714 -0.00010955279
9.064714 -0.00011132763
9.065714 -0.00011308649999999999
9.066714 -0.00011482930000000002
9.067715 -0.00011655592
9.068714 -0.00011826626
9.069715 -0.00011996018000000001
9.070714 -0.00012163761
9.071714 -0.00012329841999999999
9.072714 -0.00012494251
9.073714 -0.00012656975999999999
9.074715 -0.00012818009
9.075714 -0.00012977338000000002
9.076715 -0.00013134953
9.077714 -0.00013290844
9.078714 -0.00013445
9.079714 -0.00013597411000000002
9.080714 -0.00013748067
9.081715 -0.00013896961
9.082714 -0.00014044078
9.083714 -0.00014189412
9.084714 -0.00014332954
9.085714 -0.00014474695
9.086715 -0.00014614623
9.087714 -0.00014752732
9.088715 -0.00014889011000000001
9.089714 -0.00015023454
9.090714 -0.00015156052
9.091714 -0.00015286795
9.092714 -0.00015415676
9.093715 -0.00015542687
9.094714 -0.00015667819999999998
9.095715 -0.00015791067
9.096714 -0.00015912419000000002
9.097714 -0.00016031871
9.098714 -0.00016149413
9.099714 -0.00016265038
9.100715 -0.00016378739999999998
9.101714 -0.0001649051
9.102715 -0.00016600342999999998
9.103714 -0.00016708229
9.104714 -0.00016814162
9.105714 -0.00016918136000000002
9.106714 -0.00017020143
9.107715 -0.00017120177
9.108714 -0.0001721823
9.109715 -0.00017314296
9.110714 -0.0001740837
9.111714 -0.00017500444
9.112714 -0.00017590512999999999
9.113714 -0.00017678572
9.114715 -0.00017764614
9.115714 -0.00017848635
9.116714 -0.00017930628
9.117714 -0.00018010588000000002
9.118714 -0.00018088512999999998
9.119715 -0.00018164394
9.120714 -0.00018238229
9.121715 -0.00018310016
9.122714 -0.00018379747
9.123714 -0.0001844742
9.124714 -0.0001851303
9.125714 -0.00018576575
9.126715 -0.00018638050999999998
9.127714 -0.00018697453
9.128715 -0.00018754781
9.129714 -0.00018810028
9.130714 -0.00018863195
9.131714 -0.00018914276
9.132714 -0.00018963269
9.133715 -0.00019010172
9.134714 -0.00019054982
9.135715 -0.00019097694999999998
9.136714 -0.00019138308
9.137714 -0.00019176823000000001
9.138714 -0.00019213234999999998
9.139714 -0.00019247541000000002
9.140715 -0.00019279742
9.141714 -0.0001930983
9.142715 -0.00019337807999999997
9.143714 -0.00019363674
9.144714 -0.00019387426
9.145715 -0.00019409062999999998
9.146714 -0.00019428583
9.147715 -0.00019445984000000002
9.148714 -0.00019461268
9.149714 -0.00019474433000000001
9.150714 -0.00019485481000000002
9.151714 -0.00019494405
9.152715 -0.00019501215
9.153714 -0.00019505903
9.154715 -0.00019508475
9.155714 -0.00019508927
9.156714 -0.00019507264999999997
9.157714 -0.00019503489
9.158714 -0.00019497596999999998
9.159715 -0.00019489594
9.160714 -0.00019479482
9.161715 -0.00019467261
9.162714 -0.00019452937
9.163714 -0.00019436507
9.164714 -0.00019417976
9.165714 -0.00019397345999999999
9.166715 -0.0001937462
9.167714 -0.00019349801999999998
9.168715 -0.00019322895
9.169714 -0.00019293902000000002
9.170714 -0.00019262822999999997
9.171714 -0.00019229665
9.172714 -0.00019194431
9.173715 -0.00019157122999999997
9.174714 -0.00019117749
9.175714 -0.0001907631
9.176714 -0.00019032808
9.177714 -0.00018987251
9.178715 -0.00018939643
9.179714 -0.00018889987
9.180715 -0.00018838289
9.181714 -0.00018784555
9.182714 -0.00018728788000000002
9.183714 -0.00018670996
9.184714 -0.00018611183
9.185715 -0.00018549356999999998
9.186714 -0.00018485521000000002
9.187715 -0.00018419684
9.188714 -0.00018351851
9.189714 -0.0001828203
9.190714 -0.00018210226
9.191714 -0.00018136446
9.192715 -0.00018060699
9.193714 -0.00017982991
9.194715 -0.00017903328
9.195714 -0.0001782172
9.196714 -0.00017738175
9.197714 -0.00017652698999999998
9.198714 -0.00017565299000000002
9.199715 -0.00017475985000000002
9.200714 -0.00017384765
9.201715 -0.00017291645
9.202714 -0.00017196637
9.203714 -0.00017099746
9.204714 -0.00017000983
9.205714 -0.00016900356000000002
9.206715 -0.00016797873
9.207714 -0.00016693542
9.208714 -0.00016587375
9.209714 -0.0001647938
9.210714 -0.00016369568
9.211715 -0.00016257944999999998
9.212714 -0.00016144526
9.213715 -0.00016029317
9.214714 -0.00015912330999999998
9.215714 -0.00015793576999999998
9.216714 -0.00015673065
9.217714 -0.0001555081
9.218715 -0.00015426821
9.219714 -0.00015301108
9.220715 -0.00015173683000000002
9.221714 -0.00015044561
9.222714 -0.00014913751
9.223714 -0.00014781267999999998
9.224714 -0.00014647122
9.225715 -0.00014511327999999998
9.226714 -0.00014373895999999998
9.227715 -0.00014234843
9.228714 -0.00014094178
9.229714 -0.00013951918
9.230714 -0.00013808074
9.231714 -0.0001366266
9.232715 -0.00013515692
9.233714 -0.0001336718
9.234715 -0.0001321714
9.235714 -0.00013065586
9.236714 -0.00012912532
9.237714 -0.00012757991
9.238714 -0.00012601979000000002
9.239715 -0.0001244451
9.240714 -0.00012285598000000002
9.241714 -0.00012125257000000001
9.242714 -0.00011963503999999999
9.243714 -0.00011800349000000001
9.244715 -0.00011635813000000001
9.245714 -0.00011469907
9.246715 -0.00011302648999999999
9.247714 -0.0001113405
9.248714 -0.0001096413
9.249714 -0.00010792902999999999
9.250714 -0.00010620385
9.251715 -0.0001044659
9.252714 -0.00010271538
9.253715 -0.00010095242
9.254714 -9.9177191e-05
9.255714 -9.7389875e-05
9.256714 -9.559062199999999e-05
9.257714 -9.3779607e-05
9.258715 -9.1957003e-05
9.259714 -9.0122973e-05
9.260715 -8.8277704e-05
9.261714 -8.6421363e-05
9.262714 -8.4554125e-05
9.263714 -8.2676161e-05
9.264714 -8.0787657e-05
9.265715 -7.8888792e-05
9.266714 -7.6979751e-05
9.267715 -7.50607e-05
9.268714 -7.3131832e-05
9.269714 -7.1193335e-05
9.270715 -6.924537999999999e-05
9.271714 -6.7288158e-05
9.272715 -6.5321859e-05
9.273714 -6.334666399999999e-05
9.274714 -6.1362772e-05
9.275714 -5.937037e-05
9.276714 -5.7369641e-05
9.277715 -5.5360789000000004e-05
9.278714 -5.3344001999999995e-05
9.279715 -5.1319472000000006e-05
9.280714 -4.9287405e-05
9.281714 -4.7247991e-05
9.282714 -4.5201435e-05
9.283714 -4.3147938000000005e-05
9.284715 -4.1087699e-05
9.285714 -3.9020927e-05
9.286715 -3.6947827e-05
9.287714 -3.4868597e-05
9.288714 -3.2783453e-05
9.289714 -3.0692601e-05
9.290714 -2.8596250000000003e-05
9.291715 -2.6494612e-05
9.292714 -2.4387904e-05
9.293715 -2.2276328e-05
9.294714 -2.0160108e-05
9.295714 -1.8039454e-05
9.296714 -1.5914576e-05
9.297714 -1.3785696e-05
9.298715 -1.165302e-05
9.299714 -9.5167721e-06
9.300714 -7.377164500000001e-06
9.301714 -5.2344163e-06
9.302714 -3.0887435e-06
9.303715 -9.4036512e-07
9.304714 1.2105028e-06
9.305715 3.3636429e-06
9.306714 5.5188366e-06
9.307714 7.675871e-06
9.308714 9.8345211e-06
9.309714 1.1994567e-05
9.310715 1.415579e-05
9.311714 1.6317968e-05
9.312715 1.8480878e-05
9.313714 2.0644302e-05
9.314714 2.2808021e-05
9.315714 2.4971803e-05
9.316714 2.7135431000000003e-05
9.317715 2.9298675e-05
9.318714 3.1461309e-05
9.319715 3.3623112e-05
9.320714 3.5783859e-05
9.321714 3.7943315e-05
9.322714 4.0101256e-05
9.323714 4.2257449e-05
9.324715 4.4411669e-05
9.325714 4.6563672999999995e-05
9.326715 4.8713247e-05
9.327714 5.0860154e-05
9.328714 5.3004157999999995e-05
9.329714 5.5145034e-05
9.330714 5.7282539999999995e-05
9.331715 5.9416442e-05
9.332714 6.1546524e-05
9.333714 6.3672536e-05
9.334714 6.5794262e-05
9.335714 6.7911452e-05
9.336715 7.0023873e-05
9.337714 7.2131314e-05
9.338715 7.423352e-05
9.339714 7.6330264e-05
9.340714 7.842131099999999e-05
9.341714 8.0506442e-05
9.342714 8.258540400000001e-05
9.343715 8.4657972e-05
9.344714 8.6723918e-05
9.345715 8.878300799999999e-05
9.346714 9.0835016e-05
9.347714 9.2879696e-05
9.348714 9.491682199999999e-05
9.349714 9.694615500000001e-05
9.350715 9.896747300000001e-05
9.351714 0.00010098055000000001
9.352715 0.00010298513
9.353714 0.00010498099999999999
9.354714 0.00010696791000000002
9.355714 0.00010894565000000001
9.356714 0.00011091398
9.357715 0.00011287267999999999
9.358714 0.00011482149
9.359715 0.00011676019
9.360714 0.00011868857
9.361714 0.00012060636
9.362714 0.00012251337
9.363714 0.00012440935
9.364715 0.00012629406
9.365714 0.00012816730000000002
9.366714 0.00013002881
9.367714 0.00013187838
9.368714 0.00013371579
9.369715 0.00013554079
9.370714 0.00013735315999999998
9.371715 0.0001391527
9.372714 0.00014093915
9.373714 0.00014271232
9.374714 0.00014447195
9.375714 0.00014621785000000002
9.376715 0.00014794978
9.377714 0.00014966753
9.378715 0.00015137088
9.379714 0.0001530596
9.380714 0.00015473347000000002
9.381714 0.00015639229999999998
9.382714 0.00015803583000000002
9.383715 0.00015966389
9.384714 0.00016127623000000002
9.385715 0.00016287265
9.386714 0.00016445293000000001
9.387714 0.00016601686
9.388714 0.00016756422
9.389714 0.0001690948
9.390715 0.00017060838999999998
9.391714 0.00017210477
9.392715 0.00017358374
9.393714 0.00017504509
9.394714 0.0001764886
9.395715 0.00017791406
9.396714 0.00017932125
9.397715 0.00018071
9.398714 0.00018208007
9.399714 0.00018343126
9.400714 0.00018476336
9.401714 0.00018607617999999998
9.402715 0.00018736951
9.403714 0.00018864314
9.404715 0.00018989688
9.405714 0.00019113052
9.406714 0.00019234385
9.407714 0.00019353672
9.408714 0.00019470888
9.409715 0.00019586016
9.410714 0.00019699036999999998
9.411715 0.00019809931
9.412714 0.0001991868
9.413714 0.00020025263
9.414714 0.00020129664000000002
9.415714 0.00020231861999999999
9.416715 0.00020331838
9.417714 0.00020429577
9.418715 0.00020525056
9.419714 0.00020618261000000001
9.420714 0.00020709172
9.421714 0.00020797771999999997
9.422714 0.00020884042000000002
9.423715 0.00020967966
9.424714 0.00021049527
9.425714 0.00021128703
9.426714 0.00021205483
9.427714 0.00021279848000000002
9.428715 0.00021351777
9.429714 0.00021421258000000002
9.430715 0.00021488274
9.431714 0.00021552808000000002
9.432714 0.0002161484
9.433714 0.00021674357
9.434714 0.00021731341
9.435715 0.00021785781
9.436714 0.00021837657
9.437715 0.00021886954000000002
9.438714 0.00021933656000000003
9.439714 0.00021977751
9.440714 0.00022019221000000002
9.441714 0.00022058052
9.442715 0.0002209423
9.443714 0.0002212774
9.444715 0.00022158566999999998
9.445714 0.00022186702999999998
9.446714 0.00022212125000000001
9.447714 0.00022234829
9.448714 0.00022254794
9.449715 0.00022272010999999998
9.450714 0.00022286467
9.451715 0.00022298148
9.452714 0.00022307040000000002
9.453714 0.00022313136
9.454714 0.00022316422000000002
9.455714 0.00022316881000000003
9.456715 0.00022314507
9.457714 0.00022309284000000002
9.458714 0.00022301205999999998
9.459714 0.00022290258000000001
9.460714 0.00022276427
9.461715 0.00022259705000000001
9.462714 0.00022240082999999998
9.463715 0.00022217546000000003
9.464714 0.00022192087
9.465714 0.00022163692000000003
9.466714 0.00022132355999999998
9.467714 0.00022098063
9.468715 0.00022060806
9.469714 0.00022020577
9.470715 0.00021977364
9.471714 0.0002193116
9.472714 0.00021881956000000002
9.473714 0.00021829742
9.474714 0.00021774508000000002
9.475715 0.00021716251000000001
9.476714 0.00021654957
9.477715 0.00021590624000000002
9.478714 0.00021523242
9.479714 0.00021452804000000002
9.480714 0.00021379300999999998
9.481714 0.00021302731
9.482715 0.00021223084
9.483714 0.00021140354000000002
9.484715 0.00021054539
9.485714 0.00020965629
9.486714 0.0002087362
9.487714 0.00020778506999999998
9.488714 0.00020680284
9.489715 0.00020578948
9.490714 0.00020474495
9.491714 0.0002036692
9.492714 0.00020256216
9.493714 0.00020142381
9.494715 0.00020025414
9.495714 0.00019905308
9.496715 0.00019782060000000001
9.497714 0.00019655665
9.498714 0.00019526126
9.499714 0.00019393433000000003
9.500714 0.00019257588999999997
9.501715 0.00019118586
9.502714 0.00018976428
9.503715 0.00018831109
9.504714 0.0001868263
9.505714 0.00018530986000000002
9.506714 0.0001837618
9.507714 0.00018218208
9.508715 0.00018057069999999998
9.509714 0.00017892768
9.510715 0.00017725299
9.511714 0.00017554665
9.512714 0.00017380867
9.513714 0.00017203904
9.514714 0.00017023779000000002
9.515715 0.00016840493
9.516714 0.00016654045
9.517715 0.0001646444
9.518714 0.00016271681
9.519714 0.00016075769
9.520715 0.00015876705999999998
9.521714 0.00015674495
9.522715 0.00015469141
9.523714 0.00015260643999999999
9.524714 0.00015049011
9.525714 0.00014834243
9.526714 0.00014616344999999998
9.527715 0.00014395322
9.528714 0.00014171177
9.529715 0.00013943915000000001
9.530714 0.00013713539999999998
9.531714 0.00013480057999999998
9.532714 0.00013243472
9.533714 0.00013003789
9.534715 0.00012761014
9.535714 0.00012515153
9.536715 0.00012266212
9.537714 0.00012014196
9.538714 0.00011759114000000002
9.539714 0.00011500971
9.540714 0.00011239773
9.541715 0.0001097553
9.542714 0.00010708247
9.543715 0.00010437935
9.544714 0.00010164599
9.545714 9.8882515e-05
9.546714 9.6088979e-05
9.547714 9.3265487e-05
9.548715 9.041214100000001e-05
9.549714 8.7529031e-05
9.550714 8.4616261e-05
9.551714 8.1673926e-05
9.552714 7.8702141e-05
9.553715 7.5701013e-05
9.554714 7.2670656e-05
9.555715 6.9611173e-05
9.556714 6.6522688e-05
9.557714 6.3405321e-05
9.558714 6.0259185000000006e-05
9.559714 5.7084395e-05
9.560715 5.3881080999999996e-05
9.561714 5.0649372999999996e-05
9.562715 4.7389381e-05
9.563714 4.4101253e-05
9.564714 4.0785108e-05
9.565714 3.7441072e-05
9.566714 3.4069282e-05
9.567715 3.0669881e-05
9.568714 2.7242993e-05
9.569715 2.378877e-05
9.570714 2.0307351e-05
9.571714 1.6798877e-05
9.572714 1.3263495e-05
9.573714 9.7013555e-06
9.574715 6.112618000000001e-06
9.575714 2.4974252e-06
9.576715 -1.1440520000000001e-06
9.577714 -4.8116636e-06
9.578714 -8.505237e-06
9.579714 -1.2224612999999999e-05
9.580714 -1.5969614000000002e-05
9.581715 -1.9740074e-05
9.582714 -2.3535819e-05
9.583714 -2.7356677000000002e-05
9.584714 -3.1202455e-05
9.585714 -3.5072985999999996e-05
9.586715 -3.8968074e-05
9.587714 -4.2887541e-05
9.588715 -4.6831198e-05
9.589714 -5.0798855e-05
9.590714 -5.4790320000000004e-05
9.591714 -5.8805391999999996e-05
9.592714 -6.284389500000001e-05
9.593715 -6.6905642e-05
9.594714 -7.099041e-05
9.595715 -7.5098023e-05
9.596714 -7.9228272e-05
9.597714 -8.3380951e-05
9.598714 -8.7555878e-05
9.599714 -9.175283299999999e-05
9.600715 -9.5971609e-05
9.601714 -0.00010021201
9.602715 -0.00010447382999999999
9.603714 -0.00010875683999999999
9.604714 -0.00011306087
9.605714 -0.00011738565
9.606714 -0.00012173097999999999
9.607715 -0.00012609665
9.608714 -0.00013048244999999998
9.609715 -0.0001348881
9.610714 -0.00013931343
9.611714 -0.00014375816999999999
9.612714 -0.0001482221
9.613714 -0.00015270498
9.614715 -0.00015720658999999999
9.615714 -0.00016172667
9.616714 -0.00016626494
9.617714 -0.00017082122999999999
9.618714 -0.00017539523
9.619715 -0.00017998671
9.620714 -0.00018459543
9.621715 -0.00018922112
9.622714 -0.00019386355
9.623714 -0.00019852246
9.624714 -0.00020319756000000003
9.625714 -0.00020788862
9.626715 -0.00021259536
9.627714 -0.00021731755
9.628715 -0.00022205492999999998
9.629714 -0.00022680722
9.630714 -0.00023157414999999999
9.631714 -0.00023635548
9.632714 -0.00024115094999999998
9.633715 -0.00024596031
9.634714 -0.00025078325
9.635715 -0.00025561956
9.636714 -0.00026046894
9.637714 -0.00026533112
9.638714 -0.00027020582999999997
9.639714 -0.00027509282
9.640715 -0.00027999179000000004
9.641714 -0.00028490249
9.642715 -0.00028982462999999997
9.643714 -0.00029475793
9.644714 -0.00029970211
9.645715 -0.00030465687000000004
9.646714 -0.00030962194000000003
9.647715 -0.00031459703999999996
9.648714 -0.00031958186
9.649714 -0.00032457615
9.650714 -0.00032957958
9.651714 -0.00033459187
9.652715 -0.00033961273
9.653714 -0.00034464183
9.654715 -0.00034967891
9.655714 -0.00035472369
9.656714 -0.00035977584999999997
9.657714 -0.00036483507
9.658714 -0.00036990107
9.659715 -0.00037497352
9.660714 -0.00038005217
9.661715 -0.00038513671999999995
9.662714 -0.00039022684
9.663714 -0.00039532229
9.664714 -0.00040042269000000006
9.665714 -0.00040552781999999996
9.666715 -0.00041063727
9.667714 -0.00041575086000000003
9.668715 -0.00042086817
9.669714 -0.00042598899
9.670714 -0.00043111299
9.671714 -0.00043623986
9.672714 -0.00044136931999999996
9.673715 -0.00044650101000000004
9.674714 -0.00045163465
9.675714 -0.00045676993
9.676714 -0.00046190657
9.677714 -0.00046704422
9.678715 -0.00047218259
9.679714 -0.00047732128
9.680715 -0.00048246006
9.681714 -0.00048759866
9.682714 -0.00049273663
9.683714 -0.00049787377
9.684714 -0.00050300964
9.685715 -0.00050814401
9.686714 -0.0005132765599999999
9.687715 -0.00051840693
9.688714 -0.0005235348499999999
9.689714 -0.0005286599399999999
9.690714 -0.00053378189
9.691714 -0.00053890049
9.692715 -0.0005440153
9.693714 -0.00054912603
9.694715 -0.00055423238
9.695714 -0.0005593340099999999
9.696714 -0.00056443064
9.697714 -0.00056952199
9.698714 -0.0005746077
9.699715 -0.00057968741
9.700714 -0.00058476094
9.701715 -0.00058982782
9.702714 -0.00059488789
9.703714 -0.00059994072
9.704714 -0.0006049861
9.705714 -0.0006100237
9.706715 -0.00061505316
9.707714 -0.00062007416
9.708714 -0.00062508648
9.709714 -0.00063008974
9.710714 -0.0006350836
9.711715 -0.00064006781
9.712714 -0.00064504197
9.713715 -0.0006500058600000001
9.714714 -0.0006549591
9.715714 -0.00065990143
9.716714 -0.00066483249
9.717714 -0.00066975194
9.718715 -0.00067465953
9.719714 -0.00067955489
9.720715 -0.0006844376899999999
9.721714 -0.00068930772
9.722714 -0.00069416456
9.723714 -0.00069900793
9.724714 -0.00070383749
9.725715 -0.00070865294
9.726714 -0.00071345403
9.727715 -0.00071824038
9.728714 -0.0007230116800000001
9.729714 -0.0007277677000000001
9.730714 -0.00073250808
9.731714 -0.00073723249
9.732715 -0.00074194068
9.733714 -0.00074663235
9.734715 -0.0007513071499999999
9.735714 -0.00075596481
9.736714 -0.00076060505
9.737714 -0.0007652275600000001
9.738714 -0.00076983206
9.739715 -0.00077441828
9.740714 -0.00077898576
9.741714 -0.00078353441
9.742714 -0.00078806379
9.743714 -0.0007925737000000001
9.744715 -0.0007970637900000001
9.745714 -0.0008015338599999999
9.746715 -0.00080598347
9.747714 -0.0008104123500000001
9.748714 -0.0008148203100000001
9.749714 -0.00081920698
9.750714 -0.0008235721000000001
9.751715 -0.0008279153
9.752714 -0.0008322364
9.753715 -0.00083653513
9.754714 -0.00084081103
9.755714 -0.0008450640099999999
9.756714 -0.0008492937000000001
9.757714 -0.00085349975
9.758715 -0.00085768197
9.759714 -0.00086184009
9.760715 -0.00086597374
9.761714 -0.00087008275
9.762714 -0.00087416684
9.763714 -0.00087822573
9.764714 -0.00088225906
9.765715 -0.00088626675
9.766714 -0.00089024843
9.767715 -0.0008942038200000001
9.768714 -0.00089813266
9.769714 -0.0009020347500000001
9.770715 -0.0009059097499999999
9.771714 -0.00090975755
9.772715 -0.0009135778799999999
9.773714 -0.00091737029
9.774714 -0.0009211347800000001
9.775714 -0.0009248709799999999
9.776714 -0.00092857863
9.777715 -0.00093225744
9.778714 -0.0009359073400000001
9.779715 -0.00093952785
9.780714 -0.00094311899
9.781714 -0.0009466803000000001
9.782714 -0.00095021151
9.783714 -0.0009537125200000001
9.784715 -0.0009571830600000001
9.785714 -0.0009606228599999999
9.786715 -0.00096403173
9.787714 -0.00096740941
9.788714 -0.00097075563
9.789714 -0.00097407028
9.790714 -0.00097735301
9.791715 -0.00098060355
9.792714 -0.0009838218800000001
9.793715 -0.00098700757
9.794714 -0.00099016061
9.795714 -0.0009932806300000001
9.796714 -0.00099636745
9.797714 -0.0009994208999999999
9.798715 -0.0010024406999999999
9.799714 -0.0010054267
9.800714 -0.0010083788000000002
9.801714 -0.0010112966999999999
9.802714 -0.0010141802
9.803715 -0.0010170291
9.804714 -0.0010198432
9.805715 -0.0010226225000000001
9.806714 -0.0010253665000000002
9.807714 -0.0010280753
9.808714 -0.0010307485
9.809714 -0.0010333860999999999
9.810715 -0.0010359878
9.811714 -0.0010385534000000001
9.812715 -0.0010410828
9.813714 -0.0010435759
9.814714 -0.0010460323
9.815714 -0.0010484519
9.816714 -0.0010508346999999999
9.817715 -0.0010531804
9.818714 -0.0010554888
9.819715 -0.0010577598
9.820714 -0.0010599932
9.821714 -0.0010621889
9.822714 -0.0010643465999999999
9.823714 -0.0010664664
9.824715 -0.0010685479
9.825714 -0.0010705909999999999
9.826715 -0.0010725958
9.827714 -0.0010745618
9.828714 -0.001076489
9.829714 -0.0010783773
9.830714 -0.0010802267
9.831715 -0.0010820369
9.832714 -0.0010838076
9.833714 -0.0010855391
9.834714 -0.001087231
9.835714 -0.0010888833
9.836715 -0.0010904958
9.837714 -0.0010920685
9.838715 -0.0010936011999999999
9.839714 -0.0010950937
9.840714 -0.0010965461
9.841714 -0.0010979581
9.842714 -0.0010993298
9.843715 -0.0011006609
9.844714 -0.0011019515
9.845715 -0.0011032013
9.846714 -0.0011044105
9.847714 -0.0011055786
9.848714 -0.0011067058
9.849714 -0.0011077918
9.850715 -0.0011088368
9.851714 -0.0011098405000000001
9.852715 -0.0011108028
9.853714 -0.0011117237
9.854714 -0.0011126031
9.855714 -0.0011134409
9.856714 -0.0011142371
9.857715 -0.0011149916
9.858714 -0.0011157043
9.859715 -0.0011163752
9.860714 -0.0011170041
9.861714 -0.0011175910999999998
9.862714 -0.0011181360999999999
9.863714 -0.0011186389
9.864715 -0.0011190998
9.865714 -0.0011195184
9.866714 -0.0011198949
9.867714 -0.0011202292
9.868714 -0.0011205212
9.869715 -0.001120771
9.870714 -0.0011209784999999999
9.871715 -0.0011211436
9.872714 -0.0011212664999999998
9.873714 -0.0011213468
9.874714 -0.0011213849
9.875714 -0.0011213805
9.876715 -0.0011213338
9.877714 -0.0011212445
9.878715 -0.0011211129
9.879714 -0.0011209389
9.880714 -0.0011207222999999999
9.881714 -0.0011204634
9.882714 -0.0011201619999999999
9.883715 -0.0011198181
9.884714 -0.0011194318
9.885715 -0.0011190031
9.886714 -0.001118532
9.887714 -0.0011180184
9.888714 -0.0011174624
9.889714 -0.001116864
9.890715 -0.0011162233
9.891714 -0.0011155402
9.892715 -0.0011148149
9.893714 -0.0011140472
9.894714 -0.0011132372
9.895715 -0.0011123851
9.896714 -0.0011114909
9.897715 -0.0011105543999999998
9.898714 -0.0011095760000000001
9.899714 -0.0011085554
9.900714 -0.0011074931
9.901714 -0.0011063887
9.902715 -0.0011052424
9.903714 -0.0011040544
9.904715 -0.0011028246
9.905714 -0.0011015532
9.906714 -0.0011002403
9.907714 -0.0010988858
9.908714 -0.0010974899
9.909715 -0.0010960526000000001
9.910714 -0.001094574
9.911715 -0.0010930542
9.912714 -0.0010914932
9.913714 -0.0010898912
9.914714 -0.0010882482999999999
9.915714 -0.0010865644999999999
9.916715 -0.0010848398
9.917714 -0.0010830745
9.918715 -0.0010812685
9.919714 -0.001079422
9.920714 -0.0010775351
9.921714 -0.0010756078
9.922714 -0.0010736404
9.923715 -0.0010716327
9.924714 -0.0010695850999999999
9.925714 -0.0010674976
9.926714 -0.0010653702
9.927714 -0.0010632032
9.928715 -0.0010609967
9.929714 -0.0010587507
9.930715 -0.0010564654
9.931714 -0.0010541409
9.932714 -0.0010517774
9.933714 -0.0010493751
9.934714 -0.0010469339
9.935715 -0.0010444541
9.936714 -0.0010419359
9.937715 -0.0010393792999999999
9.938714 -0.0010367845
9.939714 -0.0010341517
9.940714 -0.001031481
9.941714 -0.0010287727
9.942715 -0.0010260267
9.943714 -0.0010232433000000002
9.944715 -0.0010204227
9.945714 -0.001017565
9.946714 -0.0010146703
9.947714 -0.0010117388
9.948714 -0.0010087708
9.949715 -0.0010057663
9.950714 -0.0010027254
9.951715 -0.00099964846
9.952714 -0.00099653553
9.953714 -0.00099338686
9.954714 -0.00099020253
9.955714 -0.00098698283
9.956715 -0.00098372775
9.957714 -0.00098043765
9.958714 -0.00097711272
9.959714 -0.00097375296
9.960714 -0.0009703587200000001
9.961715 -0.00096693011
9.962714 -0.0009634673000000001
9.963715 -0.00095997066
9.964714 -0.0009564402699999999
9.965714 -0.0009528763299999999
9.966714 -0.00094927909
9.967714 -0.00094564866
9.968715 -0.0009419853100000001
9.969714 -0.00093828921
9.970715 -0.00093456065
9.971714 -0.0009307998900000001
9.972714 -0.0009270070200000001
9.973714 -0.00092318232
9.974714 -0.0009193259799999999
9.975715 -0.00091543816
9.976714 -0.00091151924
9.977715 -0.0009075692999999999
9.978714 -0.00090358863
9.979714 -0.00089957739
9.980714 -0.00089553587
9.981714 -0.00089146433
9.982715 -0.00088736297
9.983714 -0.0008832318600000001
9.984715 -0.00087907147
9.985714 -0.00087488179
9.986714 -0.0008706632799999999
9.987714 -0.0008664160299999999
9.988714 -0.0008621404
9.989715 -0.00085783649
9.990714 -0.0008535044800000001
9.991714 -0.0008491448199999999
9.992714 -0.0008447576
9.993714 -0.00084034309
9.994715 -0.00083590157
9.995714 -0.00083143323
9.996715 -0.00082693841
9.997714 -0.0008224173099999999
9.998714 -0.0008178701099999999
9.999714 -0.00081329717
10.00071 -0.00080869868
10.00171 -0.00080407499
10.00271 -0.0007994262899999999
10.00371 -0.00079475285
10.00471 -0.0007900548599999999
10.00571 -0.00078533276
10.00671 -0.0007805866499999999
10.00771 -0.0007758169
10.00871 -0.0007710236800000001
10.00971 -0.00076620736
10.01071 -0.00076136812
10.01171 -0.0007565062800000001
10.01271 -0.00075162211
10.01371 -0.0007467158000000001
10.01471 -0.0007417876499999999
10.01571 -0.00073683796
10.01671 -0.00073186698
10.01771 -0.00072687494
10.01871 -0.0007218621700000001
10.01971 -0.00071682894
10.02071 -0.0007117754199999999
10.02171 -0.00070670199
10.02271 -0.00070160886
10.02371 -0.0006964963199999999
10.02471 -0.00069136468
10.02571 -0.00068621412
10.02671 -0.000681045
10.02771 -0.00067585756
10.02871 -0.0006706521199999999
10.02971 -0.0006654288899999999
10.03071 -0.0006601882
10.03171 -0.0006549303599999999
10.03271 -0.00064965566
10.03371 -0.00064436431
10.03471 -0.0006390566299999999
10.03571 -0.00063373295
10.03671 -0.00062839349
10.03771 -0.00062303861
10.03871 -0.0006176686400000001
10.03971 -0.00061228375
10.04071 -0.00060688426
10.04171 -0.00060147054
10.04271 -0.00059604281
10.04371 -0.00059060139
10.04471 -0.00058514652
10.04571 -0.0005796785900000001
10.04671 -0.00057419779
10.04771 -0.0005687044
10.04871 -0.0005631987700000001
10.04971 -0.00055768119
10.05071 -0.00055215191
10.05171 -0.0005466112300000001
10.05271 -0.0005410594
10.05371 -0.0005354967499999999
10.05471 -0.0005299235
10.05571 -0.00052433998
10.05671 -0.00051874645
10.05771 -0.00051314323
10.05871 -0.0005075306000000001
10.05971 -0.00050190879
10.06071 -0.00049627815
10.06171 -0.00049063897
10.06271 -0.00048499146000000005
10.06371 -0.00047933599000000006
10.06471 -0.00047367279999999996
10.06571 -0.00046800224
10.06671 -0.00046232452999999996
10.06771 -0.00045664001
10.06871 -0.00045094898
10.06971 -0.00044525173
10.07071 -0.00043954851
10.07171 -0.00043383966
10.07271 -0.00042812544
10.07371 -0.00042240617000000003
10.07471 -0.00041668213
10.07571 -0.00041095363
10.07671 -0.00040522095
10.07771 -0.00039948436
10.07871 -0.00039374418
10.07971 -0.00038800067000000003
10.08071 -0.00038225411999999996
10.08171 -0.00037650482
10.08271 -0.00037075301
10.08371 -0.00036499905
10.08471 -0.00035924317999999996
10.08571 -0.00035348567
10.08671 -0.00034772679
10.08771 -0.00034196687
10.08871 -0.00033620610999999997
10.08971 -0.00033044484999999996
10.09071 -0.00032468333
10.09171 -0.00031892184
10.09271 -0.00031316066999999997
10.09371 -0.00030740007000000004
10.09471 -0.00030164035
10.09571 -0.00029588175
10.09671 -0.00029012458
10.09771 -0.00028436912
10.09871 -0.00027861563
10.09971 -0.00027286439
10.10071 -0.00026711568
10.10171 -0.00026136977
10.10271 -0.00025562697000000004
10.10371 -0.00024988751
10.10471 -0.00024415172
10.10571 -0.00023841983
10.10671 -0.0002326921
10.10771 -0.00022696888
10.10871 -0.00022125037
10.10971 -0.00021553684999999997
10.11071 -0.00020982858999999998
10.11171 -0.00020412585
10.11271 -0.00019842892
10.11371 -0.00019273803
10.11471 -0.00018705343
10.11571 -0.00018137539
10.11671 -0.00017570417
10.11771 -0.00017004000000000002
10.11871 -0.00016438316
10.11971 -0.00015873386000000002
10.12071 -0.00015309238
10.12171 -0.00014745893
10.12271 -0.00014183377999999998
10.12371 -0.00013621715
10.12471 -0.00013060931000000002
10.12571 -0.00012501047
10.12671 -0.00011942089
10.12771 -0.00011384082000000001
10.12871 -0.00010827048000000001
10.12971 -0.00010271012
10.13071 -9.716e-05
10.13171 -9.162034200000001e-05
10.13271 -8.6091393e-05
10.13371 -8.057338599999999e-05
10.13471 -7.5066566e-05
10.13571 -6.957117800000001e-05
10.13671 -6.408745900000001e-05
10.13771 -5.8615637e-05
10.13871 -5.3155964000000006e-05
10.13971 -4.7708664e-05
10.14071 -4.2273982e-05
10.14171 -3.6852143000000003e-05
10.14271 -3.1443378e-05
10.14371 -2.6047917e-05
10.14471 -2.0665981e-05
10.14571 -1.5297793e-05
10.14671 -9.943583699999999e-06
10.14771 -4.6035598e-06
10.14871 7.2205761e-07
10.14971 6.0330599e-06
10.15071 1.1329233e-05
10.15171 1.661037e-05
10.15271 2.1876268e-05
10.15371 2.7126714e-05
10.15471 3.236151e-05
10.15571 3.7580452e-05
10.15671 4.2783336e-05
10.15771 4.7969974000000005e-05
10.15871 5.3140155e-05
10.15971 5.8293693e-05
10.16071 6.3430377e-05
10.16171 6.8550025e-05
10.16271 7.3652421e-05
10.16371 7.8737389e-05
10.16471 8.3804724e-05
10.16571 8.885423299999999e-05
10.16671 9.388572799999999e-05
10.16771 9.889901100000001e-05
10.16871 0.0001038939
10.16971 0.00010887018999999999
10.17071 0.0001138277
10.17171 0.00011876624000000001
10.17271 0.00012368563
10.17371 0.00012858567000000002
10.17471 0.00013346619999999999
10.17571 0.00013832704
10.17671 0.00014316801
10.17771 0.00014798893
10.17871 0.00015278963
10.17971 0.00015756997
10.18071 0.00016232976
10.18171 0.00016706887
10.18271 0.00017178712
10.18371 0.00017648435
10.18471 0.00018116043
10.18571 0.00018581519
10.18671 0.00019044851
10.18771 0.00019506021999999998
10.18871 0.00019965016
10.18971 0.00020421826
10.19071 0.00020876428
10.19171 0.00021328817
10.19271 0.00021778974
10.19371 0.00022226886
10.19471 0.00022672540999999998
10.19571 0.00023115924
10.19671 0.00023557019999999998
10.19771 0.00023995819
10.19871 0.00024432304
10.19971 0.00024866465
10.20071 0.00025298286
10.20171 0.00025727754
10.20271 0.00026154857999999997
10.20371 0.00026579578
10.20471 0.00027001909
10.20571 0.00027421838
10.20671 0.00027839349000000004
10.20771 0.00028254428
10.20871 0.00028667068000000004
10.20971 0.00029077257
10.21071 0.00029484981000000004
10.21171 0.0002989023
10.21271 0.0003029299
10.21371 0.00030693257
10.21471 0.00031091015
10.21571 0.00031486256
10.21671 0.00031878974
10.21771 0.00032269154
10.21871 0.00032656792
10.21971 0.00033041874
10.22071 0.00033424396
10.22171 0.00033804349
10.22271 0.00034181721000000004
10.22371 0.00034556508
10.22471 0.00034928701
10.22571 0.00035298294
10.22671 0.00035665275
10.22771 0.00036029641999999997
10.22871 0.00036391382000000003
10.22971 0.00036750488999999996
10.23071 0.00037106959
10.23171 0.00037460784
10.23271 0.00037811950999999997
10.23371 0.00038160460000000006
10.23471 0.00038506299999999994
10.23571 0.00038849466000000004
10.23671 0.00039189954000000003
10.23771 0.00039527754000000004
10.23871 0.00039862862
10.23971 0.00040195273
10.24071 0.00040524973999999997
10.24171 0.00040851965
10.24271 0.00041176244999999997
10.24371 0.00041497801
10.24471 0.00041816628999999996
10.24571 0.00042132729
10.24671 0.00042446095000000004
10.24771 0.00042756728
10.24871 0.00043064620000000004
10.24971 0.00043369764
10.25071 0.00043672167000000003
10.25171 0.00043971821999999995
10.25271 0.00044268722
10.25371 0.00044562871000000003
10.25471 0.00044854269
10.25571 0.00045142905999999997
10.25671 0.00045428783
10.25771 0.00045711898999999996
10.25871 0.00045992251
10.25971 0.00046269843
10.26071 0.00046544669
10.26171 0.00046816730999999997
10.26271 0.00047086023000000003
10.26371 0.00047352551000000005
10.26471 0.000476163
10.26571 0.00047877284
10.26671 0.00048135494
10.26771 0.0004839093
10.26871 0.00048643591999999997
10.26971 0.0004889348000000001
10.27071 0.0004914059
10.27171 0.0004938492599999999
10.27271 0.00049626483
10.27371 0.0004986526199999999
10.27471 0.00050101266
10.27571 0.00050334497
10.27671 0.0005056495
10.27771 0.0005079262800000001
10.27871 0.00051017532
10.27971 0.00051239663
10.28071 0.00051459024
10.28171 0.00051675615
10.28271 0.0005188944199999999
10.28371 0.00052100504
10.28471 0.0005230880100000001
10.28571 0.00052514342
10.28671 0.00052717132
10.28771 0.00052917171
10.28871 0.0005311446300000001
10.28971 0.00053309009
10.29071 0.00053500817
10.29171 0.00053689887
10.29271 0.0005387622399999999
10.29371 0.0005405983300000001
10.29471 0.00054240718
10.29571 0.0005441888800000001
10.29671 0.0005459433900000001
10.29771 0.00054767079
10.29871 0.00054937113
10.29971 0.00055104447
10.30071 0.00055269079
10.30171 0.00055431019
10.30271 0.00055590272
10.30371 0.00055746837
10.30471 0.00055900728
10.30571 0.00056051936
10.30671 0.00056200483
10.30771 0.0005634636200000001
10.30871 0.00056489584
10.30971 0.00056630156
10.31071 0.00056768081
10.31171 0.0005690336400000001
10.31271 0.00057036013
10.31371 0.00057166035
10.31471 0.00057293437
10.31571 0.00057418229
10.31671 0.0005754041
10.31771 0.0005766
10.31871 0.00057776997
10.31971 0.00057891416
10.32071 0.00058003261
10.32171 0.00058112537
10.32271 0.0005821925699999999
10.32371 0.0005832343000000001
10.32471 0.00058425062
10.32571 0.00058524165
10.32671 0.00058620749
10.32771 0.00058714809
10.32871 0.00058806368
10.32971 0.0005889543
10.33071 0.00058982
10.33171 0.00059066092
10.33271 0.0005914771
10.33371 0.00059226868
10.33471 0.0005930357
10.33571 0.0005937782599999999
10.33671 0.0005944963999999999
10.33771 0.0005951902899999999
10.33871 0.00059585996
10.33971 0.00059650552
10.34071 0.0005971271099999999
10.34171 0.00059772478
10.34271 0.00059829858
10.34371 0.00059884874
10.34471 0.00059937524
10.34571 0.00059987824
10.34671 0.00060035782
10.34771 0.0006008140600000001
10.34871 0.00060124717
10.34971 0.00060165712
10.35071 0.00060204416
10.35171 0.0006024083199999999
10.35271 0.00060274979
10.35371 0.00060306861
10.35471 0.00060336492
10.35571 0.00060363886
10.35671 0.0006038905699999999
10.35771 0.00060412012
10.35871 0.00060432767
10.35971 0.00060451334
10.36071 0.00060467723
10.36171 0.0006048194300000001
10.36271 0.0006049401200000001
10.36371 0.00060503939
10.36471 0.00060511738
10.36571 0.0006051741400000001
10.36671 0.00060520988
10.36771 0.00060522466
10.36871 0.00060521861
10.36971 0.00060519187
10.37071 0.00060514453
10.37171 0.00060507673
10.37271 0.00060498855
10.37371 0.00060488014
10.37471 0.00060475159
10.37571 0.00060460311
10.37671 0.00060443472
10.37771 0.00060424663
10.37871 0.0006040389099999999
10.37971 0.00060381171
10.38071 0.0006035651500000001
10.38171 0.00060329935
10.38271 0.0006030145
10.38371 0.00060271068
10.38471 0.00060238804
10.38571 0.0006020467
10.38671 0.00060168682
10.38771 0.00060130856
10.38871 0.00060091202
10.38971 0.00060049729
10.39071 0.00060006464
10.39171 0.00059961408
10.39271 0.00059914582
10.39371 0.00059865997
10.39471 0.0005981567
10.39571 0.00059763611
10.39671 0.00059709832
10.39771 0.0005965434899999999
10.39871 0.0005959717300000001
10.39971 0.0005953832
10.40071 0.00059477802
10.40171 0.00059415634
10.40271 0.00059351833
10.40371 0.00059286403
10.40471 0.0005921936
10.40571 0.00059150725
10.40671 0.00059080503
10.40771 0.0005900870699999999
10.40871 0.00058935361
10.40971 0.00058860469
10.41071 0.00058784049
10.41171 0.00058706114
10.41271 0.00058626679
10.41371 0.00058545756
10.41471 0.00058463365
10.41571 0.00058379514
10.41671 0.00058294227
10.41771 0.00058207506
10.41871 0.00058119376
10.41971 0.0005802985
10.42071 0.00057938942
10.42171 0.00057846664
10.42271 0.00057753036
10.42371 0.00057658071
10.42471 0.00057561779
10.42571 0.00057464181
10.42671 0.00057365287
10.42771 0.00057265115
10.42871 0.0005716367500000001
10.42971 0.00057060988
10.43071 0.0005695706
10.43171 0.0005685191400000001
10.43271 0.00056745553
10.43371 0.00056638
10.43471 0.00056529266
10.43571 0.0005641936200000001
10.43671 0.00056308299
10.43771 0.000561961
10.43871 0.00056082772
10.43971 0.0005596832999999999
10.44071 0.00055852788
10.44171 0.00055736155
10.44271 0.00055618452
10.44371 0.0005549969
10.44471 0.00055379878
10.44571 0.00055259038
10.44671 0.0005513718
10.44771 0.00055014311
10.44871 0.00054890456
10.44971 0.00054765624
10.45071 0.00054639827
10.45171 0.00054513084
10.45271 0.00054385405
10.45371 0.00054256811
10.45471 0.00054127304
10.45571 0.0005399691
10.45671 0.00053865633
10.45771 0.00053733497
10.45871 0.00053600511
10.45971 0.00053466688
10.46071 0.00053332046
10.46171 0.0005319659100000001
10.46271 0.00053060344
10.46371 0.00052923315
10.46471 0.00052785513
10.46571 0.0005264696
10.46671 0.00052507667
10.46771 0.00052367641
10.46871 0.00052226901
10.46971 0.00052085456
10.47071 0.0005194331599999999
10.47171 0.0005180050300000001
10.47271 0.0005165702499999999
10.47371 0.00051512898
10.47471 0.00051368129
10.47571 0.0005122273300000001
10.47671 0.00051076727
10.47771 0.00050930121
10.47871 0.0005078292399999999
10.47971 0.00050635153
10.48071 0.00050486824
10.48171 0.00050337944
10.48271 0.00050188532
10.48371 0.00050038598
10.48471 0.0004988815400000001
10.48571 0.00049737214
10.48671 0.0004958579200000001
10.48771 0.00049433897
10.48871 0.00049281548
10.48971 0.00049128753
10.49071 0.0004897552600000001
10.49171 0.0004882188
10.49271 0.0004866783
10.49371 0.00048513384
10.49471 0.00048358552
10.49571 0.00048203355999999997
10.49671 0.00048047796
10.49771 0.0004789189
10.49871 0.00047735648
10.49971 0.00047579082999999996
10.50071 0.00047422209
10.50171 0.0004726503
10.50271 0.00047107554999999997
10.50371 0.00046949804
10.50471 0.00046791783
10.50571 0.00046633503999999996
10.50671 0.00046474979
10.50771 0.00046316218
10.50871 0.00046157234
10.50971 0.00045998027
10.51071 0.00045838624000000004
10.51171 0.00045679026
10.51271 0.00045519246
10.51371 0.00045359297
10.51471 0.00045199185
10.51571 0.00045038923
10.51671 0.0004487852
10.51771 0.00044717995
10.51871 0.00044557351
10.51971 0.00044396602
10.52071 0.00044235757999999995
10.52171 0.00044074827000000003
10.52271 0.00043913823999999996
10.52371 0.00043752757
10.52471 0.00043591640000000003
10.52571 0.00043430482
10.52671 0.00043269288000000004
10.52771 0.00043108075
10.52871 0.00042946848999999995
10.52971 0.00042785623
10.53071 0.00042624405999999997
10.53171 0.00042463202999999997
10.53271 0.00042302025999999996
10.53371 0.00042140887
10.53471 0.00041979797
10.53571 0.00041818762
10.53671 0.00041657786000000004
10.53771 0.00041496887000000004
10.53871 0.00041336066
10.53971 0.00041175335
10.54071 0.00041014709000000005
10.54171 0.00040854188
10.54271 0.00040693781
10.54371 0.00040533504999999996
10.54471 0.00040373361000000003
10.54571 0.00040213358
10.54671 0.00040053509999999997
10.54771 0.00039893821
10.54871 0.00039734300000000003
10.54971 0.00039574957
10.55071 0.00039415795
10.55171 0.00039256828999999997
10.55271 0.00039098068
10.55371 0.00038939511000000006
10.55471 0.00038781176999999996
10.55571 0.00038623065999999996
10.55671 0.00038465190999999996
10.55771 0.00038307558000000004
10.55871 0.00038150174000000004
10.55971 0.00037993046999999997
10.56071 0.00037836185
10.56171 0.00037679594999999997
10.56271 0.00037523282
10.56371 0.00037367256
10.56471 0.00037211521
10.56571 0.00037056088
10.56671 0.0003690096
10.56771 0.00036746144
10.56871 0.00036591646
10.56971 0.00036437473
10.57071 0.00036283632000000003
10.57171 0.00036130126999999997
10.57271 0.00035976966
10.57371 0.00035824155
10.57471 0.00035671699
10.57571 0.00035519602000000003
10.57671 0.00035367872999999997
10.57771 0.00035216516999999996
10.57871 0.00035065541
10.57971 0.00034914949
10.58071 0.00034764746
10.58171 0.00034614941
10.58271 0.00034465537999999997
10.58371 0.00034316542
10.58471 0.00034167961
10.58571 0.00034019799000000004
10.58671 0.00033872063
10.58771 0.00033724755
10.58871 0.00033577885000000003
10.58971 0.00033431456
10.59071 0.00033285471000000003
10.59171 0.00033139941
10.59271 0.00032994869
10.59371 0.00032850257
10.59471 0.00032706114
10.59571 0.00032562443
10.59671 0.0003241925
10.59771 0.00032276536999999996
10.59871 0.00032134309999999996
10.59971 0.00031992572000000003
10.60071 0.0003185133
10.60171 0.00031710586
10.60271 0.00031570341
10.60371 0.00031430607000000003
10.60471 0.00031291381
10.60571 0.00031152672
10.60671 0.00031014476
10.60771 0.00030876806
10.60871 0.00030739659
10.60971 0.00030603042
10.61071 0.00030466958
10.61171 0.0003033141
10.61271 0.000301964
10.61371 0.00030061933
10.61471 0.00029928014999999996
10.61571 0.00029794644000000003
10.61671 0.00029661826
10.61771 0.00029529567
10.61871 0.00029397866
10.61971 0.00029266728
10.62071 0.00029136156
10.62171 0.00029006153
10.62271 0.00028876725
10.62371 0.0002874787
10.62471 0.0002861959
10.62571 0.00028491895
10.62671 0.00028364782
10.62771 0.00028238252999999996
10.62871 0.00028112315000000004
10.62971 0.00027986969000000003
10.63071 0.00027862213
10.63171 0.00027738054
10.63271 0.00027614494
10.63371 0.00027491531
10.63471 0.00027369172
10.63571 0.00027247415000000003
10.63671 0.00027126266
10.63771 0.00027005722
10.63871 0.00026885787
10.63971 0.00026766461
10.64071 0.00026647749
10.64171 0.00026529649
10.64271 0.00026412163
10.64371 0.00026295295
10.64471 0.00026179043
10.64571 0.0002606341
10.64671 0.00025948398
10.64771 0.00025834006
10.64871 0.00025720237000000003
10.64971 0.00025607094
10.65071 0.00025494573
10.65171 0.00025382681
10.65271 0.00025271415
10.65371 0.00025160775000000003
10.65471 0.00025050764999999997
10.65571 0.00024941385
10.65671 0.00024832636
10.65771 0.00024724523
10.65871 0.00024617041
10.65971 0.00024510191
10.66071 0.00024403976
10.66171 0.00024298395000000003
10.66271 0.0002419345
10.66371 0.00024089143
10.66471 0.00023985469
10.66571 0.00023882432999999998
10.66671 0.00023780033000000002
10.66771 0.00023678272
10.66871 0.00023577146999999998
10.66971 0.00023476659
10.67071 0.00023376807999999998
10.67171 0.00023277594000000002
10.67271 0.00023179018000000001
10.67371 0.00023081077
10.67471 0.00022983772
10.67571 0.00022887107
10.67671 0.00022791075
10.67771 0.00022695679
10.67871 0.00022600918
10.67971 0.0002250679
10.68071 0.00022413299000000002
10.68171 0.00022320442
10.68271 0.00022228216
10.68371 0.00022136624
10.68471 0.00022045663
10.68571 0.00021955336
10.68671 0.0002186564
10.68771 0.00021776574999999998
10.68871 0.00021688137999999999
10.68971 0.00021600333000000002
10.69071 0.00021513158
10.69171 0.00021426611
10.69271 0.00021340691000000002
10.69371 0.00021255398000000002
10.69471 0.00021170733
10.69571 0.00021086694000000002
10.69671 0.00021003279
10.69771 0.00020920488
10.69871 0.0002083832
10.69971 0.00020756775
10.70071 0.0002067585
10.70171 0.00020595546000000002
10.70271 0.00020515861
10.70371 0.00020436792
10.70471 0.00020358339000000003
10.70571 0.00020280502
10.70671 0.00020203277
10.70771 0.00020126664999999997
10.70871 0.00020050662999999998
10.70971 0.00019975273
10.71071 0.00019900488
10.71171 0.00019826306999999997
10.71271 0.00019752733
10.71371 0.00019679762
10.71471 0.00019607388999999997
10.71571 0.00019535619000000002
10.71671 0.00019464446
10.71771 0.00019393869
10.71871 0.00019323886000000001
10.71971 0.00019254496000000002
10.72071 0.00019185700000000003
10.72171 0.00019117492
10.72271 0.00019049872
10.72371 0.00018982840000000001
10.72471 0.00018916393
10.72571 0.00018850529
10.72671 0.00018785248
10.72771 0.00018720548
10.72871 0.00018656425
10.72971 0.00018592881
10.73071 0.00018529912
10.73171 0.00018467517
10.73271 0.00018405696
10.73371 0.00018344444
10.73471 0.00018283762
10.73571 0.00018223647
10.73671 0.00018164097
10.73771 0.00018105111000000002
10.73871 0.00018046685
10.73971 0.0001798882
10.74071 0.00017931513
10.74171 0.00017874761
10.74271 0.00017818561
10.74371 0.00017762913999999999
10.74471 0.00017707815
10.74571 0.00017653263
10.74671 0.00017599257
10.74771 0.00017545793
10.74871 0.0001749287
10.74971 0.00017440484999999998
10.75071 0.00017388636000000002
10.75171 0.00017337321999999998
10.75271 0.0001728654
10.75371 0.00017236287
10.75471 0.00017186561
10.75571 0.00017137361
10.75671 0.00017088685
10.75771 0.0001704053
10.75871 0.00016992896
10.75971 0.00016945778
10.76071 0.00016899178
10.76171 0.0001685309
10.76271 0.00016807514
10.76371 0.00016762449
10.76471 0.00016717892000000001
10.76571 0.00016673839
10.76671 0.00016630290999999998
10.76771 0.00016587245
10.76871 0.00016544698
10.76971 0.00016502647999999998
10.77071 0.00016461096
10.77171 0.00016420034
10.77271 0.00016379466
10.77371 0.00016339387
10.77471 0.00016299795
10.77571 0.00016260686000000001
10.77671 0.00016222061
10.77771 0.00016183916
10.77871 0.00016146249000000001
10.77971 0.00016109059
10.78071 0.0001607234
10.78171 0.00016036093000000001
10.78271 0.00016000317
10.78371 0.00015965007
10.78471 0.00015930162
10.78571 0.00015895781
10.78671 0.0001586186
10.78771 0.00015828399
10.78871 0.00015795396
10.78971 0.00015762846000000002
10.79071 0.00015730751
10.79171 0.00015699108999999998
10.79271 0.00015667916
10.79371 0.00015637173
10.79471 0.00015606876
10.79571 0.00015577025
10.79671 0.00015547616
10.79771 0.00015518651
10.79871 0.00015490127
10.79971 0.00015462041
10.80071 0.00015434393
10.80171 0.00015407181
10.80271 0.00015380402
10.80371 0.00015354057
10.80471 0.00015328142000000001
10.80571 0.00015302655
10.80671 0.00015277595
10.80771 0.00015252961000000002
10.80871 0.00015228749
10.80971 0.00015204959
10.81071 0.00015181587000000002
10.81171 0.00015158633
10.81271 0.00015136094
10.81371 0.00015113969
10.81471 0.00015092255
10.81571 0.00015070951
10.81671 0.00015050053
10.81771 0.00015029559999999998
10.81871 0.00015009472
10.81971 0.00014989786
10.82071 0.00014970499
10.82171 0.00014951610000000002
10.82271 0.00014933119
10.82371 0.00014915021
10.82471 0.00014897317
10.82571 0.00014880006000000002
10.82671 0.00014863086
10.82771 0.00014846555000000002
10.82871 0.00014830412
10.82971 0.00014814656
10.83071 0.00014799283999999998
10.83171 0.00014784297
10.83271 0.00014769691
10.83371 0.00014755469
10.83471 0.00014741626
10.83571 0.00014728162
10.83671 0.00014715074999999998
10.83771 0.00014702365
10.83871 0.00014690029
10.83971 0.00014678066999999998
10.84071 0.00014666476
10.84171 0.00014655258
10.84271 0.00014644407
10.84371 0.00014633924
10.84471 0.00014623807
10.84571 0.00014614054
10.84671 0.00014604663999999998
10.84771 0.00014595635
10.84871 0.00014586966000000001
10.84971 0.00014578657
10.85071 0.00014570704
10.85171 0.00014563108
10.85271 0.00014555865
10.85371 0.00014548975000000001
10.85471 0.00014542439
10.85571 0.00014536253
10.85671 0.00014530416
10.85771 0.00014524929
10.85871 0.00014519790000000002
10.85971 0.00014514997
10.86071 0.0001451055
10.86171 0.00014506449999999999
10.86271 0.00014502692
10.86371 0.00014499279
10.86471 0.00014496209000000002
10.86571 0.00014493480000000002
10.86671 0.00014491093000000002
10.86771 0.00014489046
10.86871 0.00014487339
10.86971 0.00014485971
10.87071 0.00014484941
10.87171 0.00014484247999999999
10.87271 0.00014483891
10.87371 0.00014483868
10.87471 0.00014484181
10.87571 0.00014484825
10.87671 0.00014485803
10.87771 0.00014487111
10.87871 0.0001448875
10.87971 0.00014490715
10.88071 0.00014493010000000002
10.88171 0.00014495631
10.88271 0.00014498579
10.88371 0.00014501851
10.88471 0.00014505448
10.88571 0.00014509367
10.88671 0.00014513608
10.88771 0.00014518172
10.88871 0.00014523056
10.88971 0.00014528259999999998
10.89071 0.00014533786
10.89171 0.0001453963
10.89271 0.00014545794999999999
10.89371 0.00014552279
10.89471 0.00014559082999999998
10.89571 0.00014566205
10.89671 0.00014573646
10.89771 0.00014581407
10.89871 0.00014589485
10.89971 0.00014597882
10.90071 0.00014606599000000002
10.90171 0.00014615633
10.90271 0.00014624985
10.90371 0.00014634657
10.90471 0.00014644644
10.90571 0.00014654951
10.90671 0.00014665575
10.90771 0.00014676515
10.90871 0.00014687771999999998
10.90971 0.00014699346999999999
10.91071 0.00014711236
10.91171 0.0001472344
10.91271 0.00014735958
10.91371 0.00014748791000000002
10.91471 0.00014761937
10.91571 0.00014775396
10.91671 0.00014789168
10.91771 0.00014803252
10.91871 0.00014817647
10.91971 0.00014832353
10.92071 0.00014847369999999998
10.92171 0.00014862696
10.92271 0.00014878334
10.92371 0.00014894281
10.92471 0.00014910538
10.92571 0.00014927105000000002
10.92671 0.00014943980999999998
10.92771 0.00014961167
10.92871 0.00014978663
10.92971 0.00014996467
10.93071 0.00015014582
10.93171 0.00015033005999999998
10.93271 0.00015051742
10.93371 0.00015070787
10.93471 0.00015090140999999999
10.93571 0.00015109804
10.93671 0.00015129779
10.93771 0.00015150063
10.93871 0.00015170656999999999
10.93971 0.00015191561
10.94071 0.00015212775000000001
10.94171 0.00015234298
10.94271 0.00015256128
10.94371 0.00015278268
10.94471 0.00015300718
10.94571 0.00015323474
10.94671 0.00015346537000000002
10.94771 0.00015369907999999999
10.94871 0.00015393585
10.94971 0.00015417569
10.95071 0.0001544186
10.95171 0.00015466456
10.95271 0.00015491357
10.95371 0.00015516563999999999
10.95471 0.00015542076
10.95571 0.00015567892
10.95671 0.00015594014
10.95771 0.00015620439999999998
10.95871 0.00015647171
10.95971 0.00015674207
10.96071 0.00015701548
10.96171 0.00015729195
10.96271 0.00015757147
10.96371 0.00015785404
10.96471 0.00015813965
10.96571 0.00015842834
10.96671 0.00015872008
10.96771 0.00015901487
10.96871 0.00015931273
10.96971 0.00015961364
10.97071 0.0001599176
10.97171 0.00016022461
10.97271 0.00016053468
10.97371 0.00016084779
10.97471 0.00016116393
10.97571 0.00016148311
10.97671 0.00016180534
10.97771 0.00016213057
10.97871 0.00016245882
10.97971 0.00016279008
10.98071 0.00016312434
10.98171 0.00016346161
10.98271 0.00016380184000000002
10.98371 0.00016414506
10.98471 0.00016449126
10.98571 0.00016484041
10.98671 0.00016519252
10.98771 0.00016554759
10.98871 0.00016590559
10.98971 0.00016626655
10.99071 0.00016663041
10.99171 0.00016699722000000002
10.99271 0.00016736695
10.99371 0.00016773961
10.99471 0.00016811518
10.99571 0.00016849368
10.99671 0.00016887509
10.99771 0.00016925941000000002
10.99871 0.00016964664
10.99971 0.00017003677999999998
11.00071 0.00017042982999999998
11.00171 0.00017082577
11.00271 0.00017122461000000001
11.00371 0.00017162637
11.00471 0.00017203099
11.00571 0.00017243852
11.00671 0.00017284892
11.00771 0.0001732622
11.00871 0.00017367834
11.00971 0.00017409734
11.01071 0.0001745192
11.01171 0.00017494389
11.01271 0.00017537142000000001
11.01371 0.00017580176
11.01471 0.00017623491000000002
11.01571 0.00017667087999999998
11.01671 0.00017710962000000002
11.01771 0.00017755115
11.01871 0.00017799542999999998
11.01971 0.00017844247
11.02071 0.00017889225999999999
11.02171 0.00017934478
11.02271 0.00017980002
11.02371 0.00018025797
11.02471 0.00018071862
11.02571 0.00018118194
11.02671 0.00018164795
11.02771 0.00018211663
11.02871 0.00018258796000000002
11.02971 0.00018306193
11.03071 0.00018353855
11.03171 0.00018401779
11.03271 0.00018449963
11.03371 0.00018498407
11.03471 0.00018547109
11.03571 0.00018596069999999998
11.03671 0.00018645285
11.03771 0.00018694755
11.03871 0.00018744477
11.03971 0.00018794451
11.04071 0.00018844673
11.04171 0.00018895144
11.04271 0.00018945858
11.04371 0.00018996817
11.04471 0.00019048017
11.04571 0.00019099455
11.04671 0.00019151132000000003
11.04771 0.00019203044
11.04871 0.00019255187
11.04971 0.00019307561000000002
11.05071 0.00019360164
11.05171 0.00019412992
11.05271 0.00019466042
11.05371 0.00019519316
11.05471 0.00019572808
11.05571 0.00019626518
11.05671 0.00019680444000000003
11.05771 0.00019734581999999998
11.05871 0.00019788931
11.05971 0.0001984349
11.06071 0.00019898255000000002
11.06171 0.00019953227
11.06271 0.00020008399
11.06371 0.00020063776
11.06471 0.00020119351
11.06571 0.00020175123
11.06671 0.00020231091
11.06771 0.00020287255
11.06871 0.00020343607
11.06971 0.00020400148
11.07071 0.00020456876
11.07171 0.00020513785
11.07271 0.00020570881000000002
11.07371 0.00020628153999999998
11.07471 0.00020685600000000003
11.07571 0.00020743223000000002
11.07671 0.00020801015
11.07771 0.00020858972
11.07871 0.00020917098000000002
11.07971 0.00020975382999999999
11.08071 0.00021033825000000002
11.08171 0.00021092421
11.08271 0.00021151168
11.08371 0.00021210062000000002
11.08471 0.00021269100000000001
11.08571 0.00021328278000000002
11.08671 0.00021387593
11.08771 0.00021447042
11.08871 0.00021506618999999998
11.08971 0.00021566323
11.09071 0.00021626149
11.09171 0.00021686094000000002
11.09271 0.00021746152
11.09371 0.00021806325
11.09471 0.00021866606
11.09571 0.00021926991999999997
11.09671 0.00021987478
11.09771 0.00022048062000000002
11.09871 0.00022108741
11.09971 0.00022169511000000002
11.10071 0.0002223037
11.10171 0.00022291310000000002
11.10271 0.00022352332999999998
11.10371 0.00022413431
11.10471 0.00022474603
11.10571 0.00022535842000000002
11.10671 0.00022597148
11.10771 0.00022658514
11.10871 0.00022719937000000002
11.10971 0.00022781411999999997
11.11071 0.00022842936999999998
11.11171 0.00022904505
11.11271 0.00022966115
11.11371 0.00023027758000000002
11.11471 0.00023089433
11.11571 0.00023151133
11.11671 0.00023212856
11.11771 0.00023274595000000002
11.11871 0.00023336347000000001
11.11971 0.00023398106
11.12071 0.00023459868
11.12171 0.00023521629
11.12271 0.00023583384
11.12371 0.00023645127
11.12471 0.00023706855
11.12571 0.00023768562
11.12671 0.00023830244
11.12771 0.00023891894
11.12871 0.00023953511999999998
11.12971 0.00024015088999999998
11.13071 0.00024076623999999997
11.13171 0.00024138110000000002
11.13271 0.00024199542
11.13371 0.00024260917
11.13471 0.00024322230000000002
11.13571 0.00024383471000000002
11.13671 0.00024444644000000003
11.13771 0.00024505734
11.13871 0.00024566743
11.13971 0.00024627664
11.14071 0.00024688488
11.14171 0.00024749215
11.14271 0.00024809835
11.14371 0.00024870344
11.14471 0.00024930737000000003
11.14571 0.00024991007
11.14671 0.00025051147
11.14771 0.00025111153
11.14871 0.00025171018
11.14971 0.00025230738
11.15071 0.00025290306
11.15171 0.00025349711
11.15271 0.00025408951
11.15371 0.00025468023
11.15471 0.00025526914999999997
11.15571 0.00025585625
11.15671 0.00025644147
11.15771 0.00025702473
11.15871 0.00025760596
11.15971 0.00025818515
11.16071 0.0002587622
11.16171 0.00025933707
11.16271 0.00025990969
11.16371 0.00026048003
11.16471 0.00026104799000000004
11.16571 0.00026161356000000004
11.16671 0.00026217665
11.16771 0.00026273719000000003
11.16871 0.00026329515
11.16971 0.00026385047999999997
11.17071 0.00026440309
11.17171 0.00026495295
11.17271 0.00026549993999999997
11.17371 0.00026604409
11.17471 0.00026658527
11.17571 0.00026712341
11.17671 0.00026765849000000004
11.17771 0.00026819043
11.17871 0.00026871915
11.17971 0.00026924458
11.18071 0.00026976666
11.18171 0.00027028532
11.18271 0.00027080048
11.18371 0.00027131208999999997
11.18471 0.00027182007000000003
11.18571 0.00027232434
11.18671 0.00027282483
11.18771 0.00027332147999999996
11.18871 0.00027381418000000003
11.18971 0.00027430292
11.19071 0.00027478759
11.19171 0.00027526812
11.19271 0.00027574445
11.19371 0.00027621652
11.19471 0.00027668423
11.19571 0.00027714752
11.19671 0.00027760634
11.19771 0.00027806060999999995
11.19871 0.00027851024
11.19971 0.00027895519
11.20071 0.00027939539
11.20171 0.00027983076
11.20271 0.00028026122
11.20371 0.00028068673
11.20471 0.00028110719
11.20571 0.00028152255999999996
11.20671 0.00028193274
11.20771 0.00028233767
11.20871 0.00028273726
11.20971 0.00028313148
11.21071 0.00028352022
11.21171 0.00028390341
11.21271 0.00028428101
11.21371 0.0002846529
11.21471 0.00028501902
11.21571 0.00028537929
11.21671 0.00028573368
11.21771 0.00028608206
11.21871 0.00028642437
11.21971 0.00028676054
11.22071 0.00028709051
11.22171 0.0002874142
11.22271 0.0002877315
11.22371 0.00028804236
11.22471 0.00028834674999999996
11.22571 0.00028864454
11.22671 0.00028893566999999996
11.22771 0.00028922009
11.22871 0.00028949771000000003
11.22971 0.00028976847
11.23071 0.00029003229
11.23171 0.00029028913
11.23271 0.0002905389
11.23371 0.00029078151
11.23471 0.00029101691
11.23571 0.00029124506
11.23671 0.00029146584000000003
11.23771 0.00029167918
11.23871 0.00029188504000000003
11.23971 0.00029208334
11.24071 0.00029227404
11.24171 0.000292457
11.24271 0.00029263217
11.24371 0.0002927995
11.24471 0.00029295888
11.24571 0.00029311026999999997
11.24671 0.00029325358
11.24771 0.00029338873
11.24871 0.00029351565
11.24971 0.00029363425
11.25071 0.00029374446
11.25171 0.00029384619
11.25271 0.00029393941
11.25371 0.00029402399000000003
11.25471 0.00029409989
11.25571 0.00029416701000000003
11.25671 0.00029422529
11.25771 0.00029427464999999997
11.25871 0.00029431503
11.25971 0.00029434636
11.26071 0.00029436853
11.26171 0.00029438154
11.26271 0.00029438527
11.26371 0.00029437967
11.26471 0.00029436467
11.26571 0.00029434017999999996
11.26671 0.00029430616
11.26771 0.00029426258
11.26871 0.0002942093
11.26971 0.0002941463
11.27071 0.00029407352
11.27171 0.00029399087
11.27271 0.0002938983
11.27371 0.00029379573
11.27471 0.00029368312
11.27571 0.00029356038
11.27671 0.00029342746
11.27771 0.0002932843
11.27871 0.0002931308
11.27971 0.00029296693
11.28071 0.00029279261
11.28171 0.00029260775
11.28271 0.00029241232
11.28371 0.00029220624999999996
11.28471 0.00029198943
11.28571 0.00029176185
11.28671 0.00029152341
11.28771 0.00029127405
11.28871 0.0002910137
11.28971 0.00029074233
11.29071 0.00029045983999999997
11.29171 0.00029016619
11.29271 0.0002898613
11.29371 0.00028954512
11.29471 0.00028921761000000004
11.29571 0.00028887865999999997
11.29671 0.00028852828
11.29771 0.00028816637
11.29871 0.00028779289
11.29971 0.00028740781
11.30071 0.00028701102
11.30171 0.00028660249
11.30271 0.00028618219
11.30371 0.00028575005
11.30471 0.00028530602999999997
11.30571 0.00028485003
11.30671 0.00028438205
11.30771 0.00028390205
11.30871 0.00028340989999999996
11.30971 0.00028290558
11.31071 0.00028238908
11.31171 0.0002818603
11.31271 0.00028131919
11.31371 0.00028076572
11.31471 0.00028019983
11.31571 0.00027962144
11.31671 0.00027903052
11.31771 0.00027842700000000004
11.31871 0.00027781086
11.31971 0.00027718202
11.32071 0.00027654044
11.32171 0.00027588605
11.32271 0.00027521885
11.32371 0.00027453875
11.32471 0.00027384572
11.32571 0.00027313968
11.32671 0.00027242063000000003
11.32771 0.00027168849
11.32871 0.00027094327
11.32971 0.00027018489
11.33071 0.00026941332
11.33171 0.00026862851
11.33271 0.00026783046
11.33371 0.0002670191
11.33471 0.00026619439
11.33571 0.00026535633
11.33671 0.00026450484
11.33771 0.00026363991
11.33871 0.00026276152
11.33971 0.0002618696
11.34071 0.00026096418
11.34171 0.00026004516
11.34271 0.00025911254
11.34371 0.0002581663
11.34471 0.00025720635
11.34571 0.00025623272
11.34671 0.00025524535
11.34771 0.00025424422000000003
11.34871 0.00025322927
11.34971 0.00025220052
11.35071 0.00025115789
11.35171 0.0002501014
11.35271 0.00024903094999999996
11.35371 0.00024794658000000004
11.35471 0.00024684824999999996
11.35571 0.0002457359
11.35671 0.00024460956
11.35771 0.00024346914
11.35871 0.0002423147
11.35971 0.00024114613
11.36071 0.00023996348999999999
11.36171 0.00023876671000000002
11.36271 0.00023755581
11.36371 0.00023633077
11.36471 0.00023509156
11.36571 0.00023383818
11.36671 0.00023257064
11.36771 0.00023128888999999998
11.36871 0.00022999295000000002
11.36971 0.00022868282000000002
11.37071 0.00022735846000000002
11.37171 0.00022601989
11.37271 0.00022466709
11.37371 0.00022330005000000002
11.37471 0.00022191874999999997
11.37571 0.00022052324999999998
11.37671 0.00021911345999999998
11.37771 0.00021768944
11.37871 0.00021625114999999998
11.37971 0.00021479859
11.38071 0.00021333178
11.38171 0.00021185066999999998
11.38271 0.00021035528
11.38371 0.00020884560999999999
11.38471 0.00020732166
11.38571 0.00020578341
11.38671 0.0002042309
11.38771 0.00020266407000000001
11.38871 0.00020108297999999998
11.38971 0.00019948759
11.39071 0.00019787791999999999
11.39171 0.000196254
11.39271 0.00019461581000000002
11.39371 0.00019296335
11.39471 0.00019129663999999997
11.39571 0.00018961572
11.39671 0.00018792058
11.39771 0.00018621122
11.39871 0.00018448769
11.39971 0.00018275
11.40071 0.00018099815
11.40171 0.00017923218000000002
11.40271 0.00017745209
11.40371 0.00017565792999999999
11.40471 0.0001738497
11.40571 0.00017202742
11.40671 0.00017019113
11.40771 0.00016834085
11.40871 0.00016647662
11.40971 0.00016459845
11.41071 0.00016270635999999998
11.41171 0.00016080039000000002
11.41271 0.00015888057
11.41371 0.00015694690999999998
11.41471 0.00015499944
11.41571 0.00015303821
11.41671 0.00015106322
11.41771 0.00014907451
11.41871 0.00014707212999999999
11.41971 0.00014505608
11.42071 0.00014302642
11.42171 0.00014098316
11.42271 0.00013892636000000002
11.42371 0.00013685604
11.42471 0.00013477224
11.42571 0.00013267502
11.42671 0.00013056437999999998
11.42771 0.0001284404
11.42871 0.00012630311
11.42971 0.00012415255
11.43071 0.00012198878
11.43171 0.00011981184
11.43271 0.00011762179
11.43371 0.00011541866
11.43471 0.00011320252
11.43571 0.00011097341999999998
11.43671 0.00010873141
11.43771 0.00010647653000000001
11.43871 0.00010420886000000001
11.43971 0.00010192845000000001
11.44071 9.963534899999999e-05
11.44171 9.732959800000001e-05
11.44271 9.5011279e-05
11.44371 9.2680432e-05
11.44471 9.0337119e-05
11.44571 8.7981397e-05
11.44671 8.5613323e-05
11.44771 8.3232948e-05
11.44871 8.084034e-05
11.44971 7.843554500000001e-05
11.45071 7.6018642e-05
11.45171 7.3589672e-05
11.45271 7.1148702e-05
11.45371 6.86958e-05
11.45471 6.6231024e-05
11.45571 6.375443e-05
11.45671 6.1266093e-05
11.45771 5.8766085e-05
11.45871 5.6254463999999996e-05
11.45971 5.3731304e-05
11.46071 5.1196673000000003e-05
11.46171 4.8650651000000004e-05
11.46271 4.6093302e-05
11.46371 4.3524713e-05
11.46471 4.094496e-05
11.46571 3.8354115999999996e-05
11.46671 3.5752262e-05
11.46771 3.3139489e-05
11.46871 3.0515864000000002e-05
11.46971 2.7881481000000002e-05
11.47071 2.5236415e-05
11.47171 2.2580757e-05
11.47271 1.9914593e-05
11.47371 1.7238008000000002e-05
11.47471 1.4551085e-05
11.47571 1.1853918000000001e-05
11.47671 9.1465914e-06
11.47771 6.429186800000001e-06
11.47871 3.7017962e-06
11.47971 9.6450785e-07
11.48071 -1.7825883e-06
11.48171 -4.5394049000000005e-06
11.48271 -7.3058558e-06
11.48371 -1.0081847e-05
11.48471 -1.2867287e-05
11.48571 -1.5662089e-05
11.48671 -1.8466156000000003e-05
11.48771 -2.1279394e-05
11.48871 -2.4101709e-05
11.48971 -2.6933009e-05
11.49071 -2.9773193000000002e-05
11.49171 -3.2622165000000005e-05
11.49271 -3.5479829000000005e-05
11.49371 -3.8346079e-05
11.49471 -4.1220818e-05
11.49571 -4.4103938999999996e-05
11.49671 -4.6995342e-05
11.49771 -4.9894925000000004e-05
11.49871 -5.2802579000000004e-05
11.49971 -5.5718192e-05
11.50071 -5.8641659999999995e-05
11.50171 -6.157287699999999e-05
11.50271 -6.4511732e-05
11.50371 -6.7458126e-05
11.50471 -7.0411937e-05
11.50571 -7.3373059e-05
11.50671 -7.6341377e-05
11.50771 -7.9316789e-05
11.50871 -8.2299181e-05
11.50971 -8.5288445e-05
11.51071 -8.8284469e-05
11.51171 -9.1287149e-05
11.51271 -9.4296371e-05
11.51371 -9.731202199999999e-05
11.51471 -0.000100334
11.51571 -0.00010336218999999999
11.51671 -0.00010639649000000001
11.51771 -0.00010943677
11.51871 -0.00011248293
11.51971 -0.00011553486000000001
11.52071 -0.00011859246
11.52171 -0.0001216556
11.52271 -0.00012472417
11.52371 -0.00012779805
11.52471 -0.00013087713
11.52571 -0.00013396127999999998
11.52671 -0.0001370504
11.52771 -0.00014014437999999998
11.52871 -0.00014324307
11.52971 -0.00014634637
11.53071 -0.00014945414000000002
11.53171 -0.00015256626
11.53271 -0.00015568263
11.53371 -0.00015880308
11.53471 -0.00016192753000000002
11.53571 -0.0001650558
11.53671 -0.00016818781
11.53771 -0.00017132338999999999
11.53871 -0.00017446246000000002
11.53971 -0.00017760485
11.54071 -0.00018075045000000002
11.54171 -0.00018389911
11.54271 -0.00018705072
11.54371 -0.00019020514
11.54471 -0.00019336223
11.54571 -0.00019652189000000003
11.54671 -0.00019968397
11.54771 -0.00020284833
11.54871 -0.00020601487000000002
11.54971 -0.00020918344
11.55071 -0.00021235389000000003
11.55171 -0.00021552614000000002
11.55271 -0.00021870005000000002
11.55371 -0.00022187544
11.55471 -0.00022505224
11.55571 -0.00022823028000000002
11.55671 -0.00023140946999999999
11.55771 -0.00023458964999999998
11.55871 -0.00023777068
11.55971 -0.00024095245
11.56071 -0.0002441348
11.56171 -0.00024731762
11.56271 -0.00025050078
11.56371 -0.00025368415
11.56471 -0.00025686759
11.56571 -0.00026005096
11.56671 -0.00026323412
11.56771 -0.00026641694
11.56871 -0.00026959929
11.56971 -0.00027278105999999997
11.57071 -0.00027596207
11.57171 -0.0002791422
11.57271 -0.00028232134
11.57371 -0.00028549935
11.57471 -0.00028867605
11.57571 -0.00029185135
11.57671 -0.00029502512
11.57771 -0.00029819721
11.57871 -0.0003013675
11.57971 -0.00030453584
11.58071 -0.00030770210999999997
11.58171 -0.00031086618
11.58271 -0.00031402794
11.58371 -0.00031718721
11.58471 -0.00032034391
11.58571 -0.00032349787
11.58671 -0.00032664900000000004
11.58771 -0.00032979713
11.58871 -0.00033294214
11.58971 -0.00033608392
11.59071 -0.00033922229
11.59171 -0.00034235712999999997
11.59271 -0.00034548837
11.59371 -0.0003486158
11.59471 -0.0003517393
11.59571 -0.00035485878
11.59671 -0.00035797405
11.59771 -0.00036108502
11.59871 -0.00036419153
11.59971 -0.00036729343
11.60071 -0.0003703906
11.60171 -0.00037348293000000004
11.60271 -0.00037657023
11.60371 -0.0003796524
11.60471 -0.00038272929
11.60571 -0.00038580073999999997
11.60671 -0.00038886665
11.60771 -0.00039192687
11.60871 -0.00039498127
11.60971 -0.00039802972
11.61071 -0.00040107207
11.61171 -0.00040410819000000003
11.61271 -0.00040713794000000005
11.61371 -0.00041016119000000003
11.61471 -0.00041317785000000005
11.61571 -0.00041618777999999996
11.61671 -0.00041919083999999995
11.61771 -0.00042218685
11.61871 -0.00042517572
11.61971 -0.00042815741
11.62071 -0.00043113167999999996
11.62171 -0.0004340985
11.62271 -0.00043705767999999997
11.62371 -0.00044000912999999996
11.62471 -0.00044295271
11.62571 -0.00044588824000000004
11.62671 -0.00044881566999999996
11.62771 -0.00045173488
11.62871 -0.00045464576
11.62971 -0.00045754814
11.63071 -0.00046044192
11.63171 -0.00046332698
11.63271 -0.00046620321
11.63371 -0.00046907048
11.63471 -0.00047192866000000006
11.63571 -0.00047477765
11.63671 -0.00047761732
11.63771 -0.00048044753
11.63871 -0.00048326814999999996
11.63971 -0.00048607913
11.64071 -0.00048888023
11.64171 -0.00049167147
11.64271 -0.00049445266
11.64371 -0.00049722371
11.64471 -0.00049998448
11.64571 -0.00050273484
11.64671 -0.00050547465
11.64771 -0.0005082039
11.64871 -0.00051092238
11.64971 -0.00051362999
11.65071 -0.00051632669
11.65171 -0.00051901229
11.65271 -0.0005216867099999999
11.65371 -0.0005243498000000001
11.65471 -0.00052700157
11.65571 -0.00052964178
11.65671 -0.00053227041
11.65771 -0.00053488725
11.65871 -0.00053749227
11.65971 -0.00054008533
11.66071 -0.0005426663400000001
11.66171 -0.00054523521
11.66271 -0.0005477918400000001
11.66371 -0.00055033606
11.66471 -0.0005528678199999999
11.66571 -0.00055538694
11.66671 -0.00055789342
11.66771 -0.00056038712
11.66871 -0.0005628679
11.66971 -0.00056533568
11.67071 -0.00056779036
11.67171 -0.00057023185
11.67271 -0.00057265997
11.67371 -0.00057507473
11.67471 -0.00057747593
11.67571 -0.00057986354
11.67671 -0.0005822374499999999
11.67771 -0.00058459759
11.67871 -0.00058694382
11.67971 -0.00058927608
11.68071 -0.00059159424
11.68171 -0.00059389822
11.68271 -0.00059618797
11.68371 -0.00059846338
11.68471 -0.00060072434
11.68571 -0.0006029707900000001
11.68671 -0.00060520265
11.68771 -0.00060741982
11.68871 -0.00060962225
11.68971 -0.0006118098100000001
11.69071 -0.00061398241
11.69171 -0.00061614005
11.69271 -0.00061828259
11.69371 -0.00062040995
11.69471 -0.00062252211
11.69571 -0.000624619
11.69671 -0.00062670047
11.69771 -0.0006287664700000001
11.69871 -0.00063081693
11.69971 -0.00063285179
11.70071 -0.00063487091
11.70171 -0.00063687426
11.70271 -0.00063886182
11.70371 -0.0006408333799999999
11.70471 -0.00064278893
11.70571 -0.00064472847
11.70671 -0.00064665182
11.70771 -0.0006485589900000001
11.70871 -0.00065044987
11.70971 -0.00065232439
11.71071 -0.00065418249
11.71171 -0.00065602408
11.71271 -0.00065784907
11.71371 -0.00065965746
11.71471 -0.00066144917
11.71571 -0.00066322414
11.71671 -0.00066498228
11.71771 -0.00066672355
11.71871 -0.00066844791
11.71971 -0.00067015521
11.72071 -0.0006718455600000001
11.72171 -0.00067351871
11.72271 -0.00067517476
11.72371 -0.00067681358
11.72471 -0.00067843516
11.72571 -0.0006800394200000001
11.72671 -0.00068162635
11.72771 -0.0006831958699999999
11.72871 -0.00068474792
11.72971 -0.00068628246
11.73071 -0.00068779941
11.73171 -0.00068929885
11.73271 -0.0006907806
11.73371 -0.0006922446599999999
11.73471 -0.00069369098
11.73571 -0.00069511952
11.73671 -0.00069653024
11.73771 -0.00069792309
11.73871 -0.00069929806
11.73971 -0.00070065503
11.74071 -0.00070199403
11.74171 -0.00070331503
11.74271 -0.00070461788
11.74371 -0.00070590268
11.74471 -0.00070716928
11.74571 -0.00070841779
11.74671 -0.0007096480699999999
11.74771 -0.00071086006
11.74871 -0.00071205382
11.74971 -0.00071322925
11.75071 -0.0007143864
11.75171 -0.00071552518
11.75271 -0.00071664558
11.75371 -0.00071774753
11.75471 -0.00071883114
11.75571 -0.0007198962999999999
11.75671 -0.00072094294
11.75771 -0.00072197117
11.75871 -0.00072298085
11.75971 -0.00072397202
11.76071 -0.00072494468
11.76171 -0.00072589878
11.76271 -0.0007268343300000001
11.76371 -0.00072775129
11.76471 -0.0007286496799999999
11.76571 -0.00072952944
11.76671 -0.00073039055
11.76771 -0.0007312330099999999
11.76871 -0.00073205683
11.76971 -0.0007328619600000001
11.77071 -0.0007336484000000001
11.77171 -0.0007344161499999999
11.77271 -0.00073516512
11.77371 -0.00073589545
11.77471 -0.0007366069900000001
11.77571 -0.00073729984
11.77671 -0.00073797387
11.77771 -0.00073862916
11.77871 -0.0007392656699999999
11.77971 -0.00073988344
11.78071 -0.0007404824400000001
11.78171 -0.00074106265
11.78271 -0.00074162404
11.78371 -0.00074216669
11.78471 -0.00074269055
11.78571 -0.00074319569
11.78671 -0.00074368204
11.78771 -0.00074414961
11.78871 -0.00074459845
11.78971 -0.00074502855
11.79071 -0.00074543991
11.79171 -0.00074583254
11.79271 -0.00074620652
11.79371 -0.00074656173
11.79471 -0.00074689829
11.79571 -0.00074721615
11.79671 -0.00074751538
11.79771 -0.0007477959600000001
11.79871 -0.00074805789
11.79971 -0.00074830123
11.80071 -0.0007485259600000001
11.80171 -0.0007487321
11.80271 -0.00074891964
11.80371 -0.00074908862
11.80471 -0.0007492390500000001
11.80571 -0.00074937097
11.80671 -0.00074948439
11.80771 -0.00074957929
11.80871 -0.00074965574
11.80971 -0.0007497137599999999
11.81071 -0.00074975328
11.81171 -0.00074977443
11.81271 -0.00074977715
11.81371 -0.00074976151
11.81471 -0.0007497275
11.81571 -0.00074967516
11.81671 -0.00074960453
11.81771 -0.00074951563
11.81871 -0.00074940849
11.81971 -0.00074928316
11.82071 -0.00074913964
11.82171 -0.00074897798
11.82271 -0.00074879817
11.82371 -0.0007486003099999999
11.82471 -0.0007483844
11.82571 -0.0007481504300000001
11.82671 -0.0007478984999999999
11.82771 -0.00074762861
11.82871 -0.0007473407999999999
11.82971 -0.00074703512
11.83071 -0.00074671161
11.83171 -0.00074637023
11.83271 -0.0007460111199999999
11.83371 -0.00074563427
11.83471 -0.00074523969
11.83571 -0.00074482741
11.83671 -0.00074439749
11.83771 -0.00074394998
11.83871 -0.00074348486
11.83971 -0.00074300224
11.84071 -0.00074250206
11.84171 -0.00074198447
11.84271 -0.0007414493700000001
11.84371 -0.0007408968500000001
11.84471 -0.000740327
11.84571 -0.0007397398800000001
11.84671 -0.0007391354299999999
11.84771 -0.00073851375
11.84871 -0.00073787487
11.84971 -0.00073721881
11.85071 -0.00073654569
11.85171 -0.00073585543
11.85271 -0.00073514825
11.85371 -0.00073442402
11.85471 -0.0007336829199999999
11.85571 -0.0007329249499999999
11.85671 -0.00073215015
11.85771 -0.0007313586099999999
11.85871 -0.0007305502999999999
11.85971 -0.00072972534
11.86071 -0.00072888379
11.86171 -0.0007280256800000001
11.86271 -0.00072715111
11.86371 -0.00072626008
11.86471 -0.00072535263
11.86571 -0.00072442881
11.86671 -0.0007234886699999999
11.86771 -0.00072253233
11.86871 -0.00072155976
11.86971 -0.0007205710499999999
11.87071 -0.0007195662400000001
11.87171 -0.00071854543
11.87271 -0.0007175085600000001
11.87371 -0.00071645577
11.87471 -0.00071538707
11.87571 -0.00071430254
11.87671 -0.00071320219
11.87771 -0.0007120861500000001
11.87871 -0.0007109544199999999
11.87971 -0.000709807
11.88071 -0.00070864398
11.88171 -0.00070746546
11.88271 -0.00070627148
11.88371 -0.00070506208
11.88471 -0.00070383735
11.88571 -0.0007025973
11.88671 -0.00070134201
11.88771 -0.0007000715399999999
11.88871 -0.00069878593
11.88971 -0.0006974853
11.89071 -0.00069616963
11.89171 -0.00069483899
11.89271 -0.00069349348
11.89371 -0.00069213315
11.89471 -0.00069075809
11.89571 -0.00068936829
11.89671 -0.0006879638
11.89771 -0.00068654476
11.89871 -0.00068511117
11.89971 -0.00068366312
11.90071 -0.0006822006099999999
11.90171 -0.00068072372
11.90271 -0.00067923252
11.90371 -0.00067772703
11.90471 -0.00067620736
11.90571 -0.00067467354
11.90671 -0.00067312562
11.90771 -0.00067156366
11.90871 -0.00066998773
11.90971 -0.00066839784
11.91071 -0.00066679404
11.91171 -0.00066517646
11.91271 -0.0006635451
11.91371 -0.00066190005
11.91471 -0.0006602413100000001
11.91571 -0.00065856898
11.91671 -0.00065688309
11.91771 -0.00065518379
11.91871 -0.00065347108
11.91971 -0.00065174499
11.92071 -0.00065000563
11.92171 -0.0006482530400000001
11.92271 -0.00064648725
11.92371 -0.0006447083700000001
11.92471 -0.00064291644
11.92571 -0.0006411114999999999
11.92671 -0.00063929365
11.92771 -0.00063746293
11.92871 -0.00063561938
11.92971 -0.0006337631
11.93071 -0.00063189414
11.93171 -0.0006300125299999999
11.93271 -0.0006281182800000001
11.93371 -0.00062621157
11.93471 -0.0006242924
11.93571 -0.00062236081
11.93671 -0.00062041681
11.93771 -0.0006184604899999999
11.93871 -0.00061649193
11.93971 -0.00061451119
11.94071 -0.00061251826
11.94171 -0.00061051323
11.94271 -0.0006084961599999999
11.94371 -0.00060646707
11.94471 -0.00060442603
11.94571 -0.00060237312
11.94671 -0.00060030839
11.94771 -0.00059823178
11.94871 -0.00059614349
11.94971 -0.00059404351
11.95071 -0.00059193189
11.95171 -0.00058980872
11.95271 -0.000587674
11.95371 -0.00058552782
11.95471 -0.00058337023
11.95571 -0.00058120131
11.95671 -0.00057902107
11.95771 -0.0005768296
11.95871 -0.00057462694
11.95971 -0.00057241309
11.96071 -0.00057018824
11.96171 -0.00056795229
11.96271 -0.00056570539
11.96371 -0.00056344757
11.96471 -0.00056117888
11.96571 -0.0005588993599999999
11.96671 -0.00055660903
11.96771 -0.00055430801
11.96871 -0.0005519963
11.96971 -0.00054967395
11.97071 -0.00054734101
11.97171 -0.00054499756
11.97271 -0.00054264356
11.97371 -0.00054027914
11.97471 -0.00053790432
11.97571 -0.00053551912
11.97671 -0.0005331236
11.97771 -0.00053071781
11.97871 -0.00052830178
11.97971 -0.0005258756599999999
11.98071 -0.0005234393
11.98171 -0.0005209929
11.98271 -0.00051853649
11.98371 -0.00051607008
11.98471 -0.0005135936999999999
11.98571 -0.00051110746
11.98671 -0.0005086113599999999
11.98771 -0.00050610543
11.98871 -0.0005035898099999999
11.98971 -0.00050106446
11.99071 -0.00049852943
11.99171 -0.0004959848
11.99271 -0.00049343057
11.99371 -0.0004908668900000001
11.99471 -0.0004882937
11.99571 -0.00048571105
11.99671 -0.00048311899
11.99771 -0.00048051761
11.99871 -0.00047790694999999995
11.99971 -0.00047528697
12.00071 -0.00047265779999999997
12.00171 -0.0004700194
12.00271 -0.00046737186000000004
12.00371 -0.00046471523000000004
12.00471 -0.0004620495
12.00571 -0.00045937471999999997
12.00671 -0.00045669094
12.00771 -0.00045399819999999996
12.00871 -0.00045129649999999996
12.00971 -0.00044858589
12.01071 -0.00044586645
12.01171 -0.00044313820000000005
12.01271 -0.00044040116
12.01371 -0.00043765535
12.01471 -0.00043490086000000003
12.01571 -0.00043213763
12.01671 -0.00042936581000000004
12.01771 -0.00042658539
12.01871 -0.00042379634
12.01971 -0.00042099886999999995
12.02071 -0.00041819285000000003
12.02171 -0.00041537842000000005
12.02271 -0.00041255557
12.02371 -0.00040972436
12.02471 -0.00040688483000000003
12.02571 -0.00040403697
12.02671 -0.00040118084
12.02771 -0.00039831652
12.02871 -0.00039544402
12.02971 -0.00039256328999999994
12.03071 -0.00038967451
12.03171 -0.00038677758
12.03271 -0.00038387257
12.03371 -0.00038095958999999997
12.03471 -0.00037803859
12.03571 -0.00037510961
12.03671 -0.00037217267
12.03771 -0.00036922781
12.03871 -0.00036627509
12.03971 -0.00036331448
12.04071 -0.0003603461
12.04171 -0.00035736987
12.04271 -0.00035438585999999995
12.04371 -0.00035139412
12.04471 -0.00034839468
12.04571 -0.00034538755000000003
12.04671 -0.00034237275
12.04771 -0.00033935032
12.04871 -0.00033632027
12.04971 -0.00033328267
12.05071 -0.00033023755
12.05171 -0.00032718488
12.05271 -0.00032412474
12.05371 -0.00032105718
12.05471 -0.00031798215
12.05571 -0.00031489976
12.05671 -0.00031181003
12.05771 -0.00030871296999999997
12.05871 -0.00030560859
12.05971 -0.00030249696
12.06071 -0.00029937808
12.06171 -0.00029625196
12.06271 -0.00029311868
12.06371 -0.00028997824
12.06471 -0.00028683069
12.06571 -0.00028367601
12.06671 -0.00028051427
12.06771 -0.00027734545
12.06871 -0.00027416963000000003
12.06971 -0.00027098683
12.07071 -0.00026779703
12.07171 -0.00026460029
12.07271 -0.00026139664
12.07371 -0.00025818608
12.07471 -0.00025496865
12.07571 -0.00025174438
12.07671 -0.00024851329
12.07771 -0.0002452754
12.07871 -0.00024203077
12.07971 -0.0002387794
12.08071 -0.00023552132
12.08171 -0.00023225655
12.08271 -0.00022898514000000003
12.08371 -0.00022570708999999998
12.08471 -0.00022242243
12.08571 -0.00021913122
12.08671 -0.00021583348000000003
12.08771 -0.0002125292
12.08871 -0.00020921846
12.08971 -0.00020590128
12.09071 -0.00020257761999999997
12.09171 -0.0001992476
12.09271 -0.00019591118000000001
12.09371 -0.0001925684
12.09471 -0.00018921933
12.09571 -0.00018586394000000002
12.09671 -0.00018250228
12.09771 -0.00017913437
12.09871 -0.00017576026
12.09971 -0.00017237994
12.10071 -0.00016899344999999998
12.10171 -0.00016560081
12.10271 -0.00016220206
12.10371 -0.00015879721000000002
12.10471 -0.00015538628999999999
12.10571 -0.00015196933000000002
12.10671 -0.00014854636000000002
12.10771 -0.00014511739
12.10871 -0.00014168246999999998
12.10971 -0.00013824159999999998
12.11071 -0.00013479482
12.11171 -0.00013134218000000002
12.11271 -0.00012788366
12.11371 -0.00012441933
12.11471 -0.00012094921
12.11571 -0.00011747333
12.11671 -0.00011399171000000001
12.11771 -0.00011050439
12.11871 -0.00010701141
12.11971 -0.00010351278000000001
12.12071 -0.00010000855
12.12171 -9.649874099999999e-05
12.12271 -9.298339e-05
12.12371 -8.946253200000001e-05
12.12471 -8.593618799999999e-05
12.12571 -8.2404409e-05
12.12671 -7.8867208e-05
12.12771 -7.5324641e-05
12.12871 -7.1776731e-05
12.12971 -6.8223505e-05
12.13071 -6.4665011e-05
12.13171 -6.110127500000001e-05
12.13271 -5.7532332999999995e-05
12.13371 -5.3958217e-05
12.13471 -5.0378963999999995e-05
12.13571 -4.6794614e-05
12.13671 -4.3205199e-05
12.13771 -3.9610754e-05
12.13871 -3.6011322999999995e-05
12.13971 -3.2406936e-05
12.14071 -2.8797632e-05
12.14171 -2.5183447999999998e-05
12.14271 -2.1564426e-05
12.14371 -1.7940602999999997e-05
12.14471 -1.4312022999999999e-05
12.14571 -1.0678723e-05
12.14671 -7.0407402999999994e-06
12.14771 -3.3981187999999997e-06
12.14871 2.4910198e-07
12.14971 3.9008803e-06
12.15071 7.557172e-06
12.15171 1.1217936e-05
12.15271 1.4883129000000001e-05
12.15371 1.855271e-05
12.15471 2.2226635e-05
12.15571 2.5904862e-05
12.15671 2.9587343e-05
12.15771 3.3274043000000005e-05
12.15871 3.6964911e-05
12.15971 4.0659907e-05
12.16071 4.4358984e-05
12.16171 4.8062094000000006e-05
12.16271 5.1769194e-05
12.16371 5.548024e-05
12.16471 5.9195179e-05
12.16571 6.2913972e-05
12.16671 6.6636568e-05
12.16771 7.0362915e-05
12.16871 7.4092969e-05
12.16971 7.7826678e-05
12.17071 8.1563996e-05
12.17171 8.5304862e-05
12.17271 8.904923400000001e-05
12.17371 9.2797046e-05
12.17471 9.6548263e-05
12.17571 0.00010030281999999999
12.17671 0.00010406067
12.17771 0.00010782173
12.17871 0.00011158598000000001
12.17971 0.00011535335
12.18071 0.00011912378999999999
12.18171 0.00012289721000000001
12.18271 0.00012667359
12.18371 0.00013045285
12.18471 0.00013423495
12.18571 0.00013801981
12.18671 0.00014180737
12.18771 0.00014559757
12.18871 0.00014939037000000002
12.18971 0.00015318568
12.19071 0.00015698345
12.19171 0.00016078362
12.19271 0.00016458612
12.19371 0.00016839089
12.19471 0.00017219786
12.19571 0.00017600697
12.19671 0.00017981815
12.19771 0.00018363133
12.19871 0.00018744645
12.19971 0.00019126344
12.20071 0.00019508223000000002
12.20171 0.00019890273999999998
12.20271 0.00020272491000000002
12.20371 0.00020654868
12.20471 0.00021037397
12.20571 0.00021420067
12.20671 0.00021802878
12.20771 0.00022185816
12.20871 0.00022568876999999997
12.20971 0.00022952051
12.21071 0.00023335332999999998
12.21171 0.00023718717
12.21271 0.00024102189000000003
12.21371 0.00024485748
12.21471 0.00024869382
12.21571 0.00025253084
12.21671 0.0002563685
12.21771 0.00026020668
12.21871 0.00026404532
12.21971 0.00026788432
12.22071 0.00027172362
12.22171 0.00027556314
12.22271 0.00027940277999999997
12.22371 0.00028324248
12.22471 0.00028708213999999996
12.22571 0.00029092168
12.22671 0.00029476103
12.22771 0.00029860007
12.22871 0.00030243875
12.22971 0.00030627698
12.23071 0.00031011464
12.23171 0.00031395168
12.23271 0.00031778798
12.23371 0.00032162345
12.23471 0.00032545802
12.23571 0.00032929156
12.23671 0.00033312399
12.23771 0.00033695524
12.23871 0.00034078519
12.23971 0.00034461373
12.24071 0.00034844077
12.24171 0.00035226624
12.24271 0.00035609
12.24371 0.000359912
12.24471 0.00036373207999999997
12.24571 0.00036755016000000003
12.24671 0.00037136615
12.24771 0.00037517996
12.24871 0.00037899144
12.24971 0.0003828005
12.25071 0.0003866071
12.25171 0.00039041101000000003
12.25271 0.00039421229000000005
12.25371 0.00039801071
12.25471 0.00040180616
12.25571 0.00040559862
12.25671 0.00040938794
12.25771 0.00041317403
12.25871 0.00041695675
12.25971 0.00042073602000000003
12.26071 0.0004245117
12.26171 0.00042828369
12.26271 0.00043205196000000004
12.26371 0.00043581626
12.26471 0.00043957661999999997
12.26571 0.00044333283
12.26671 0.00044708481
12.26771 0.00045083243000000004
12.26871 0.00045457559
12.26971 0.00045831412
12.27071 0.00046204796
12.27171 0.00046577702
12.27271 0.00046950108
12.27371 0.00047322019
12.27471 0.00047693406
12.27571 0.00048064267
12.27671 0.00048434586
12.27771 0.00048804349999999997
12.27871 0.0004917355
12.27971 0.00049542177
12.28071 0.00049910213
12.28171 0.00050277649
12.28271 0.0005064447100000001
12.28371 0.0005101067
12.28471 0.00051376228
12.28571 0.0005174114399999999
12.28671 0.00052105397
12.28771 0.00052468977
12.28871 0.0005283187399999999
12.28971 0.00053194071
12.29071 0.00053555559
12.29171 0.00053916324
12.29271 0.00054276356
12.29371 0.00054635643
12.29471 0.00054994166
12.29571 0.0005535192
12.29671 0.00055708888
12.29771 0.00056065055
12.29871 0.00056420413
12.29971 0.00056774948
12.30071 0.0005712864099999999
12.30171 0.00057481484
12.30271 0.00057833468
12.30371 0.0005818456900000001
12.30471 0.00058534774
12.30571 0.00058884079
12.30671 0.0005923247
12.30771 0.0005957992
12.30871 0.00059926429
12.30971 0.00060271977
12.31071 0.00060616553
12.31171 0.00060960147
12.31271 0.0006130274000000001
12.31371 0.00061644314
12.31471 0.0006198487
12.31571 0.0006232437999999999
12.31671 0.00062662839
12.31771 0.0006300023
12.31871 0.00063336543
12.31971 0.00063671764
12.32071 0.00064005876
12.32171 0.0006433886500000001
12.32271 0.00064670726
12.32371 0.0006500143599999999
12.32471 0.00065330987
12.32571 0.00065659365
12.32671 0.00065986555
12.32771 0.0006631254100000001
12.32871 0.00066637313
12.32971 0.00066960861
12.33071 0.00067283154
12.33171 0.00067604196
12.33271 0.0006792397
12.33371 0.00068242457
12.33471 0.0006855964299999999
12.33571 0.0006887552000000001
12.33671 0.00069190069
12.33771 0.00069503271
12.33871 0.00069815119
12.33971 0.00070125602
12.34071 0.00070434694
12.34171 0.0007074239
12.34271 0.00071048671
12.34371 0.00071353525
12.34471 0.0007165693199999999
12.34571 0.00071958889
12.34671 0.00072259377
12.34771 0.00072558382
12.34871 0.00072855887
12.34971 0.00073151882
12.35071 0.00073446349
12.35171 0.00073739284
12.35271 0.00074030663
12.35371 0.0007432047799999999
12.35471 0.00074608715
12.35571 0.0007489535599999999
12.35671 0.00075180387
12.35771 0.00075463804
12.35871 0.00075745584
12.35971 0.00076025717
12.36071 0.0007630418599999999
12.36171 0.00076580982
12.36271 0.00076856086
12.36371 0.00077129489
12.36471 0.00077401173
12.36571 0.00077671129
12.36671 0.0007793933899999999
12.36771 0.00078205785
12.36871 0.0007847045700000001
12.36971 0.00078733347
12.37071 0.00078994435
12.37171 0.00079253705
12.37271 0.00079511146
12.37371 0.00079766742
12.37471 0.00080020482
12.37571 0.0008027234799999999
12.37671 0.0008052233200000001
12.37771 0.00080770415
12.37871 0.00081016588
12.37971 0.0008126083200000001
12.38071 0.0008150314
12.38171 0.0008174349199999999
12.38271 0.0008198188
12.38371 0.00082218294
12.38471 0.00082452716
12.38571 0.00082685137
12.38671 0.0008291554
12.38771 0.00083143914
12.38871 0.00083370242
12.38971 0.00083594523
12.39071 0.0008381674
12.39171 0.00084036865
12.39271 0.00084254898
12.39371 0.0008447082999999999
12.39471 0.0008468465199999999
12.39571 0.00084896346
12.39671 0.00085105885
12.39771 0.0008531326799999999
12.39871 0.00085518486
12.39971 0.00085721531
12.40071 0.0008592237499999999
12.40171 0.00086121017
12.40271 0.00086317441
12.40371 0.00086511627
12.40471 0.0008670357599999999
12.40571 0.0008689326900000001
12.40671 0.00087080698
12.40771 0.00087265844
12.40871 0.0008744869799999999
12.40971 0.00087629251
12.41071 0.00087807484
12.41171 0.0008798339
12.41271 0.00088156958
12.41371 0.00088328188
12.41471 0.00088497045
12.41571 0.00088663537
12.41671 0.00088827646
12.41771 0.00088989364
12.41871 0.0008914868000000001
12.41971 0.0008930557700000001
12.42071 0.0008946005400000001
12.42171 0.0008961209499999999
12.42271 0.0008976168799999999
12.42371 0.00089908835
12.42471 0.0009005351800000001
12.42571 0.00090195717
12.42671 0.0009033544299999999
12.42771 0.00090472668
12.42871 0.0009060739099999999
12.42971 0.0009073959500000001
12.43071 0.0009086928
12.43171 0.00090996427
12.43271 0.00091121028
12.43371 0.0009124307300000001
12.43471 0.00091362554
12.43571 0.00091479469
12.43671 0.00091593784
12.43771 0.00091705524
12.43871 0.0009181464499999999
12.43971 0.00091921156
12.44071 0.0009202504799999999
12.44171 0.0009212631100000001
12.44271 0.00092224927
12.44371 0.00092320897
12.44471 0.00092414211
12.44571 0.0009250486100000001
12.44671 0.00092592836
12.44771 0.0009267811900000001
12.44871 0.0009276072
12.44971 0.0009284062800000001
12.45071 0.0009291781700000001
12.45171 0.0009299230400000001
12.45271 0.0009306406400000001
12.45371 0.00093133103
12.45471 0.0009319940499999999
12.45571 0.0009326296999999999
12.45671 0.00093323779
12.45771 0.00093381841
12.45871 0.0009343712900000001
12.45971 0.00093489662
12.46071 0.0009353942
12.46171 0.00093586386
12.46271 0.00093630579
12.46371 0.0009367197
12.46471 0.0009371056
12.46571 0.00093746339
12.46671 0.00093779308
12.46771 0.00093809467
12.46871 0.00093836788
12.46971 0.0009386129000000001
12.47071 0.0009388295400000001
12.47171 0.00093901772
12.47271 0.00093917752
12.47371 0.00093930867
12.47471 0.00093941126
12.47571 0.00093948529
12.47671 0.0009395306700000001
12.47771 0.0009395473199999999
12.47871 0.00093953531
12.47971 0.0009394943799999999
12.48071 0.0009394247200000001
12.48171 0.00093932613
12.48271 0.00093919871
12.48371 0.0009390422700000001
12.48471 0.0009388570099999999
12.48571 0.0009386427300000001
12.48671 0.00093839944
12.48771 0.00093812714
12.48871 0.0009378258299999999
12.48971 0.00093749541
12.49071 0.0009371358799999999
12.49171 0.00093674716
12.49271 0.00093632934
12.49371 0.00093588242
12.49471 0.0009354063
12.49571 0.0009349008899999999
12.49671 0.00093436638
12.49771 0.00093380249
12.49871 0.0009332095
12.49971 0.00093258714
12.50071 0.00093193539
12.50171 0.0009312544499999999
12.50271 0.0009305441399999999
12.50371 0.0009298046300000001
12.50471 0.0009290356499999999
12.50571 0.0009282373
12.50671 0.0009274095600000001
12.50771 0.0009265525499999999
12.50871 0.0009256660599999999
12.50971 0.00092475038
12.51071 0.0009238051499999999
12.51171 0.00092283071
12.51271 0.0009218268100000001
12.51371 0.00092079363
12.51471 0.00091973106
12.51571 0.00091863922
12.51671 0.00091751799
12.51771 0.00091636748
12.51871 0.00091518777
12.51971 0.0009139787800000001
12.52071 0.0009127406
12.52171 0.00091147322
12.52271 0.00091017664
12.52371 0.0009088508699999999
12.52471 0.0009074959999999999
12.52571 0.0009061121099999999
12.52671 0.00090469912
12.52771 0.00090325711
12.52871 0.0009017861
12.52971 0.00090028607
12.53071 0.0008987571200000001
12.53171 0.0008971992399999999
12.53271 0.0008956125400000001
12.53371 0.0008939969099999999
12.53471 0.00089235255
12.53571 0.0008906794399999999
12.53671 0.00088897759
12.53771 0.0008872470999999999
12.53871 0.0008854879499999999
12.53971 0.00088370016
12.54071 0.0008818839
12.54171 0.00088003908
12.54271 0.00087816588
12.54371 0.00087626431
12.54471 0.00087433436
12.54571 0.0008723761299999999
12.54671 0.0008703897
12.54771 0.00086837517
12.54871 0.00086633245
12.54971 0.0008642618
12.55071 0.00086216314
12.55171 0.00086003665
12.55271 0.0008578823299999999
12.55371 0.0008557002699999999
12.55471 0.0008534904700000001
12.55571 0.00085125312
12.55671 0.00084898829
12.55771 0.000846696
12.55871 0.00084437643
12.55971 0.0008420294799999999
12.56071 0.00083965542
12.56171 0.00083725417
12.56271 0.00083482582
12.56371 0.0008323706400000001
12.56471 0.00082988845
12.56571 0.00082737952
12.56671 0.0008248438500000001
12.56771 0.00082228153
12.56871 0.00081969274
12.56971 0.00081707749
12.57071 0.0008144358599999999
12.57171 0.0008117679500000001
12.57271 0.0008090738400000001
12.57371 0.0008063537299999999
12.57471 0.00080360751
12.57571 0.0008008355499999999
12.57671 0.00079803767
12.57771 0.00079521415
12.57871 0.0007923651500000001
12.57971 0.0007894907
12.58071 0.0007865907700000001
12.58171 0.00078366566
12.58271 0.0007807154399999999
12.58371 0.00077774021
12.58471 0.00077474015
12.58571 0.0007717152599999999
12.58671 0.0007686658100000001
12.58771 0.0007655918099999999
12.58871 0.00076249339
12.58971 0.00075937073
12.59071 0.00075622397
12.59171 0.00075305315
12.59271 0.00074985846
12.59371 0.0007466399900000001
12.59471 0.00074339787
12.59571 0.0007401322800000001
12.59671 0.00073684328
12.59771 0.00073353108
12.59871 0.00073019573
12.59971 0.00072683742
12.60071 0.00072345629
12.60171 0.00072005241
12.60271 0.00071662594
12.60371 0.00071317704
12.60471 0.00070970582
12.60571 0.00070621236
12.60671 0.00070269693
12.60771 0.00069915959
12.60871 0.00069560051
12.60971 0.00069201978
12.61071 0.00068841764
12.61171 0.0006847941199999999
12.61271 0.0006811494599999999
12.61371 0.00067748379
12.61471 0.0006737972400000001
12.61571 0.00067008996
12.61671 0.0006663621700000001
12.61771 0.00066261391
12.61871 0.00065884547
12.61971 0.00065505692
12.62071 0.00065124841
12.62171 0.00064742017
12.62271 0.00064357232
12.62371 0.00063970501
12.62471 0.00063581842
12.62571 0.00063191274
12.62671 0.00062798804
12.62771 0.00062404456
12.62871 0.00062008248
12.62971 0.0006161018499999999
12.63071 0.00061210299
12.63171 0.0006080859299999999
12.63271 0.00060405096
12.63371 0.00059999811
12.63471 0.0005959276699999999
12.63571 0.0005918397599999999
12.63671 0.00058773453
12.63771 0.0005836122
12.63871 0.00057947291
12.63971 0.0005753167900000001
12.64071 0.00057114412
12.64171 0.00056695499
12.64271 0.00056274962
12.64371 0.0005585281999999999
12.64471 0.00055429086
12.64571 0.0005500378400000001
12.64671 0.00054576931
12.64771 0.0005414854100000001
12.64871 0.00053718641
12.64971 0.00053287245
12.65071 0.00052854371
12.65171 0.00052420037
12.65271 0.0005198427099999999
12.65371 0.00051547081
12.65471 0.00051108495
12.65571 0.00050668527
12.65671 0.000502272
12.65771 0.00049784526
12.65871 0.00049340529
12.65971 0.00048895226
12.66071 0.00048448641999999996
12.66171 0.00048000793
12.66271 0.00047551698000000003
12.66371 0.00047101365999999996
12.66471 0.00046649834000000003
12.66571 0.00046197106
12.66671 0.00045743209000000004
12.66771 0.00045288157000000003
12.66871 0.00044831977000000004
12.66971 0.00044374679000000006
12.67071 0.00043916284
12.67171 0.00043456820999999995
12.67271 0.00042996294
12.67371 0.00042534734
12.67471 0.00042072156
12.67571 0.00041608578
12.67671 0.00041144026
12.67771 0.0004067851
12.67871 0.00040212057999999996
12.67971 0.00039744681999999995
12.68071 0.00039276415
12.68171 0.00038807261
12.68271 0.00038337253000000004
12.68371 0.00037866403
12.68471 0.00037394739000000003
12.68571 0.00036922273999999997
12.68671 0.00036449032
12.68771 0.00035975032999999997
12.68871 0.00035500295000000004
12.68971 0.00035024843
12.69071 0.00034548696
12.69171 0.00034071873
12.69271 0.00033594395
12.69371 0.00033116282
12.69471 0.00032637558
12.69571 0.00032158239
12.69671 0.00031678346
12.69771 0.00031197901
12.69871 0.00030716922
12.69971 0.00030235431
12.70071 0.00029753451
12.70171 0.00029270998
12.70271 0.00028788095
12.70371 0.00028304762
12.70471 0.00027821018
12.70571 0.00027336882
12.70671 0.00026852380999999997
12.70771 0.00026367532
12.70871 0.00025882355
12.70971 0.00025396869
12.71071 0.00024911096
12.71171 0.0002442506
12.71271 0.00023938778
12.71371 0.00023452271
12.71471 0.00022965559999999998
12.71571 0.00022478666
12.71671 0.00021991609
12.71771 0.00021504409
12.71871 0.00021017087999999998
12.71971 0.00020529667
12.72071 0.00020042166
12.72171 0.00019554604
12.72271 0.00019067005
12.72371 0.00018579384
12.72471 0.00018091765
12.72571 0.00017604166
12.72671 0.00017116608
12.72771 0.0001662911
12.72871 0.00016141693999999999
12.72971 0.00015654376
12.73071 0.00015167179
12.73171 0.00014680120000000002
12.73271 0.0001419322
12.73371 0.00013706498000000002
12.73471 0.00013219972999999998
12.73571 0.00012733666
12.73671 0.00012247593
12.73771 0.00011761779
12.73871 0.00011276238
12.73971 0.00010790991000000001
12.74071 0.00010306057
12.74171 9.821458200000001e-05
12.74271 9.3372103e-05
12.74371 8.8533341e-05
12.74471 8.369848999999999e-05
12.74571 7.8867743e-05
12.74671 7.404131e-05
12.74771 6.9219374e-05
12.74871 6.4402133e-05
12.74971 5.958978e-05
12.75071 5.478250999999999e-05
12.75171 4.9980514e-05
12.75271 4.5183995e-05
12.75371 4.0393147e-05
12.75471 3.5608161e-05
12.75571 3.082923e-05
12.75671 2.605654e-05
12.75771 2.1290289999999998e-05
12.75871 1.6530669e-05
12.75971 1.1777856e-05
12.76071 7.0320489e-06
12.76171 2.2934318e-06
12.76271 -2.43781e-06
12.76371 -7.1614934e-06
12.76471 -1.1877436999999999e-05
12.76571 -1.6585450000000002e-05
12.76671 -2.1285359e-05
12.76771 -2.5976982e-05
12.76871 -3.0660138e-05
12.76971 -3.5334648000000003e-05
12.77071 -4.0000336e-05
12.77171 -4.4657028e-05
12.77271 -4.9304543e-05
12.77371 -5.3942711e-05
12.77471 -5.8571351000000006e-05
12.77571 -6.3190294e-05
12.77671 -6.7799368e-05
12.77771 -7.2398393e-05
12.77871 -7.6987197e-05
12.77971 -8.1565622e-05
12.78071 -8.613348e-05
12.78171 -9.0690605e-05
12.78271 -9.5236834e-05
12.78371 -9.9771989e-05
12.78471 -0.00010429592
12.78571 -0.00010880843
12.78671 -0.00011330937000000001
12.78771 -0.00011779858
12.78871 -0.0001222759
12.78971 -0.00012674116
12.79071 -0.00013119419
12.79171 -0.00013563483
12.79271 -0.00014006295000000001
12.79371 -0.00014447835
12.79471 -0.00014888091
12.79571 -0.00015327045999999998
12.79671 -0.00015764684
12.79771 -0.00016200992
12.79871 -0.00016635952
12.79971 -0.00017069549999999999
12.80071 -0.00017501773
12.80171 -0.00017932604
12.80271 -0.00018362028
12.80371 -0.00018790032
12.80471 -0.000192166
12.80571 -0.00019641717999999999
12.80671 -0.00020065374
12.80771 -0.00020487551
12.80871 -0.00020908235
12.80971 -0.00021327411999999999
12.81071 -0.00021745068000000002
12.81171 -0.00022161188999999997
12.81271 -0.00022575761999999998
12.81371 -0.0002298877
12.81471 -0.00023400203
12.81571 -0.00023810044
12.81671 -0.00024218282
12.81771 -0.00024624901
12.81871 -0.00025029892
12.81971 -0.00025433235
12.82071 -0.00025834922
12.82171 -0.00026234936
12.82271 -0.0002663327
12.82371 -0.00027029903000000004
12.82471 -0.00027424830000000004
12.82571 -0.00027818035
12.82671 -0.00028209504
12.82771 -0.00028599229
12.82871 -0.00028987195
12.82971 -0.00029373391
12.83071 -0.00029757805
12.83171 -0.00030140425
12.83271 -0.00030521244
12.83371 -0.00030900244
12.83471 -0.00031277418
12.83571 -0.00031652755
12.83671 -0.00032026242000000003
12.83771 -0.0003239787
12.83871 -0.00032767627999999996
12.83971 -0.00033135505
12.84071 -0.0003350149
12.84171 -0.00033865576
12.84271 -0.00034227749
12.84371 -0.00034587999
12.84471 -0.00034946318000000004
12.84571 -0.00035302694
12.84671 -0.00035657118999999997
12.84771 -0.00036009585
12.84871 -0.00036360079
12.84971 -0.00036708593
12.85071 -0.00037055117
12.85171 -0.00037399641
12.85271 -0.00037742157
12.85371 -0.00038082655
12.85471 -0.00038421126
12.85571 -0.00038757566000000005
12.85671 -0.00039091956
12.85771 -0.00039424299
12.85871 -0.00039754577
12.85971 -0.00040082786999999997
12.86071 -0.00040408922000000004
12.86171 -0.00040732971
12.86271 -0.00041054927
12.86371 -0.00041374788
12.86471 -0.00041692538
12.86571 -0.00042008173
12.86671 -0.00042321685000000004
12.86771 -0.00042633073
12.86871 -0.00042942324000000003
12.86971 -0.00043249433
12.87071 -0.00043554392
12.87171 -0.00043857199
12.87271 -0.00044157840999999997
12.87371 -0.00044456319000000003
12.87471 -0.00044752624000000003
12.87571 -0.00045046744999999996
12.87671 -0.00045338683999999996
12.87771 -0.00045628431
12.87871 -0.00045915980999999996
12.87971 -0.00046201326
12.88071 -0.00046484465
12.88171 -0.0004676539
12.88271 -0.00047044090999999997
12.88371 -0.00047320573
12.88471 -0.00047594826
12.88571 -0.00047866847000000004
12.88671 -0.00048136626
12.88771 -0.00048404162999999997
12.88871 -0.00048669448999999997
12.88971 -0.00048932488
12.89071 -0.00049193268
12.89171 -0.00049451787
12.89271 -0.00049708042
12.89371 -0.00049962032
12.89471 -0.00050213744
12.89571 -0.00050463186
12.89671 -0.0005071034600000001
12.89771 -0.00050955227
12.89871 -0.00051197826
12.89971 -0.00051438133
12.90071 -0.00051676152
12.90171 -0.00051911875
12.90271 -0.0005214530599999999
12.90371 -0.0005237644
12.90471 -0.00052605269
12.90571 -0.00052831801
12.90671 -0.00053056033
12.90771 -0.00053277954
12.90871 -0.00053497565
12.90971 -0.00053714875
12.91071 -0.0005392986600000001
12.91171 -0.00054142552
12.91271 -0.00054352922
12.91371 -0.00054560978
12.91471 -0.0005476672
12.91571 -0.0005497014199999999
12.91671 -0.0005517124499999999
12.91771 -0.0005537002799999999
12.91871 -0.00055566497
12.91971 -0.00055760643
12.92071 -0.00055952469
12.92171 -0.0005614197600000001
12.92271 -0.0005632915900000001
12.92371 -0.0005651402300000001
12.92471 -0.0005669657199999999
12.92571 -0.0005687679299999999
12.92671 -0.0005705469900000001
12.92771 -0.00057230282
12.92871 -0.00057403545
12.92971 -0.00057574493
12.93071 -0.00057743123
12.93171 -0.00057909438
12.93271 -0.00058073438
12.93371 -0.00058235123
12.93471 -0.00058394494
12.93571 -0.00058551559
12.93671 -0.00058706314
12.93771 -0.00058858759
12.93871 -0.00059008903
12.93971 -0.00059156741
12.94071 -0.0005930228300000001
12.94171 -0.00059445524
12.94271 -0.00059586464
12.94371 -0.0005972511599999999
12.94471 -0.0005986147200000001
12.94571 -0.00059995541
12.94671 -0.00060127322
12.94771 -0.00060256821
12.94871 -0.00060384032
12.94971 -0.00060508974
12.95071 -0.00060631633
12.95171 -0.00060752022
12.95271 -0.00060870143
12.95371 -0.00060985994
12.95471 -0.00061099581
12.95571 -0.00061210912
12.95671 -0.00061319984
12.95771 -0.00061426804
12.95871 -0.0006153137299999999
12.95971 -0.000616337
12.96071 -0.0006173378600000001
12.96171 -0.00061831638
12.96271 -0.00061927253
12.96371 -0.00062020645
12.96471 -0.00062111812
12.96571 -0.0006220075600000001
12.96671 -0.0006228749
12.96771 -0.00062372014
12.96871 -0.00062454333
12.96971 -0.00062534455
12.97071 -0.0006261238
12.97171 -0.00062688118
12.97271 -0.00062761674
12.97371 -0.00062833046
12.97471 -0.0006290225000000001
12.97571 -0.0006296928400000001
12.97671 -0.00063034154
12.97771 -0.00063096873
12.97871 -0.0006315743600000001
12.97971 -0.00063215857
12.98071 -0.0006327213700000001
12.98171 -0.00063326288
12.98271 -0.0006337831100000001
12.98371 -0.00063428211
12.98471 -0.00063475995
12.98571 -0.0006352167
12.98671 -0.00063565244
12.98771 -0.00063606726
12.98871 -0.00063646112
12.98971 -0.00063683419
12.99071 -0.00063718653
12.99171 -0.00063751813
12.99271 -0.0006378291299999999
12.99371 -0.00063811954
12.99471 -0.00063838947
12.99571 -0.00063863904
12.99671 -0.00063886828
12.99771 -0.00063907723
12.99871 -0.000639266
12.99971 -0.0006394346700000001
13.00071 -0.0006395833699999999
13.00171 -0.00063971206
13.00271 -0.00063982093
13.00371 -0.00063990997
13.00471 -0.00063997932
13.00571 -0.00064002902
13.00671 -0.00064005922
13.00771 -0.0006400699499999999
13.00871 -0.00064006126
13.00971 -0.0006400333400000001
13.01071 -0.00063998618
13.01171 -0.00063991988
13.01271 -0.00063983457
13.01371 -0.0006397302100000001
13.01471 -0.00063960706
13.01571 -0.0006394650399999999
13.01671 -0.00063930429
13.01771 -0.0006391249400000001
13.01871 -0.00063892708
13.01971 -0.00063871071
13.02071 -0.00063847597
13.02171 -0.00063822299
13.02271 -0.00063795178
13.02371 -0.0006376624700000001
13.02471 -0.00063735511
13.02571 -0.00063702987
13.02671 -0.00063668676
13.02771 -0.00063632592
13.02871 -0.00063594739
13.02971 -0.0006355513499999999
13.03071 -0.0006351378
13.03171 -0.00063470688
13.03271 -0.00063425873
13.03371 -0.00063379334
13.03471 -0.0006333109
13.03571 -0.00063281145
13.03671 -0.0006322950899999999
13.03771 -0.00063176194
13.03871 -0.00063121201
13.03971 -0.0006306455800000001
13.04071 -0.00063006255
13.04171 -0.00062946315
13.04271 -0.00062884737
13.04371 -0.00062821546
13.04471 -0.00062756735
13.04571 -0.00062690328
13.04671 -0.00062622325
13.04771 -0.0006255274
13.04871 -0.0006248158099999999
13.04971 -0.00062408858
13.05071 -0.0006233458
13.05171 -0.00062258764
13.05271 -0.00062181416
13.05371 -0.0006210254
13.05471 -0.0006202215399999999
13.05571 -0.00061940268
13.05671 -0.00061856886
13.05771 -0.00061772025
13.05871 -0.00061685696
13.05971 -0.0006159790699999999
13.06071 -0.00061508663
13.06171 -0.00061417986
13.06271 -0.0006132587700000001
13.06371 -0.0006123234500000001
13.06471 -0.00061137412
13.06571 -0.00061041078
13.06671 -0.0006094336200000001
13.06771 -0.00060844268
13.06871 -0.0006074381
13.06971 -0.0006064199599999999
13.07071 -0.00060538841
13.07171 -0.00060434354
13.07271 -0.00060328543
13.07371 -0.00060221423
13.07471 -0.00060112993
13.07571 -0.00060003276
13.07671 -0.00059892282
13.07771 -0.00059780014
13.07871 -0.0005966649
13.07971 -0.0005955171699999999
13.08071 -0.0005943570199999999
13.08171 -0.00059318463
13.08271 -0.00059200006
13.08371 -0.00059080339
13.08471 -0.00058959481
13.08571 -0.00058837436
13.08671 -0.00058714213
13.08771 -0.00058589821
13.08871 -0.00058464279
13.08971 -0.00058337596
13.09071 -0.00058209775
13.09171 -0.0005808083200000001
13.09271 -0.0005795077899999999
13.09371 -0.00057819625
13.09471 -0.0005768738
13.09571 -0.00057554057
13.09671 -0.00057419666
13.09771 -0.0005728421900000001
13.09871 -0.00057147722
13.09971 -0.00057010197
13.10071 -0.0005687164000000001
13.10171 -0.00056732074
13.10271 -0.00056591502
13.10371 -0.0005644994
13.10471 -0.00056307395
13.10571 -0.00056163881
13.10671 -0.0005601940800000001
13.10771 -0.00055873984
13.10871 -0.00055727628
13.10971 -0.0005558033999999999
13.11071 -0.00055432133
13.11171 -0.0005528302199999999
13.11271 -0.00055133014
13.11371 -0.00054982124
13.11471 -0.00054830357
13.11571 -0.00054677726
13.11671 -0.00054524244
13.11771 -0.0005436991599999999
13.11871 -0.0005421476099999999
13.11971 -0.00054058783
13.12071 -0.00053901995
13.12171 -0.00053744402
13.12271 -0.00053586023
13.12371 -0.00053426866
13.12471 -0.00053266936
13.12571 -0.0005310625099999999
13.12671 -0.0005294482
13.12771 -0.00052782648
13.12871 -0.00052619753
13.12971 -0.0005245613900000001
13.13071 -0.00052291825
13.13171 -0.00052126811
13.13271 -0.00051961119
13.13371 -0.0005179475
13.13471 -0.0005162771700000001
13.13571 -0.0005146002900000001
13.13671 -0.00051291704
13.13771 -0.00051122743
13.13871 -0.00050953154
13.13971 -0.0005078295500000001
13.14071 -0.00050612152
13.14171 -0.00050440758
13.14271 -0.00050268777
13.14371 -0.00050096223
13.14471 -0.0004992311
13.14571 -0.0004974943700000001
13.14671 -0.00049575219
13.14771 -0.00049400464
13.14871 -0.00049225191
13.14971 -0.00049049399
13.15071 -0.00048873103
13.15171 -0.00048696311
13.15271 -0.00048519028
13.15371 -0.00048341270999999994
13.15471 -0.00048163046999999995
13.15571 -0.00047984367
13.15671 -0.00047805238
13.15771 -0.00047625666999999997
13.15871 -0.00047445673999999997
13.15971 -0.00047265261999999996
13.16071 -0.00047084436
13.16171 -0.00046903219
13.16271 -0.00046721607
13.16371 -0.00046539612
13.16471 -0.00046357254
13.16571 -0.00046174528
13.16671 -0.00045991451000000004
13.16771 -0.00045808033
13.16871 -0.00045624288
13.16971 -0.00045440211
13.17071 -0.0004525582
13.17171 -0.00045071129000000005
13.17271 -0.00044886133000000003
13.17371 -0.00044700855
13.17471 -0.000445153
13.17571 -0.00044329468
13.17671 -0.00044143376
13.17771 -0.00043957033999999996
13.17871 -0.00043770447
13.17971 -0.00043583622999999994
13.18071 -0.00043396571999999997
13.18171 -0.00043209301999999996
13.18271 -0.00043021822999999995
13.18371 -0.0004283414
13.18471 -0.00042646270000000003
13.18571 -0.00042458209000000003
13.18671 -0.00042269976
13.18771 -0.00042081569999999997
13.18871 -0.00041893009
13.18971 -0.00041704293
13.19071 -0.00041515435999999996
13.19171 -0.00041326447999999997
13.19271 -0.00041137332
13.19371 -0.00040948098000000003
13.19471 -0.0004075875
13.19571 -0.00040569312
13.19671 -0.00040379773
13.19771 -0.00040190153
13.19871 -0.0004000045
13.19971 -0.00039810689000000003
13.20071 -0.00039620858999999997
13.20171 -0.00039430979
13.20271 -0.00039241054000000006
13.20371 -0.00039051088
13.20471 -0.00038861094
13.20571 -0.00038671078
13.20671 -0.00038481048
13.20771 -0.00038291009
13.20871 -0.0003810097
13.20971 -0.00037910938
13.21071 -0.00037720918
13.21171 -0.00037530922000000004
13.21271 -0.00037340949
13.21371 -0.00037151015
13.21471 -0.00036961120999999997
13.21571 -0.00036771276
13.21671 -0.00036581487
13.21771 -0.00036391761999999997
13.21871 -0.00036202105
13.21971 -0.00036012524999999996
13.22071 -0.00035823027
13.22171 -0.00035633619999999997
13.22271 -0.00035444311
13.22371 -0.00035255107
13.22471 -0.00035066014
13.22571 -0.00034877037
13.22671 -0.00034688184999999997
13.22771 -0.00034499465
13.22871 -0.00034310881
13.22971 -0.0003412244
13.23071 -0.00033934155
13.23171 -0.00033746026
13.23271 -0.00033558058
13.23371 -0.00033370263
13.23471 -0.00033182641
13.23571 -0.00032995204
13.23671 -0.00032807955
13.23771 -0.00032620896
13.23871 -0.00032434041000000004
13.23971 -0.00032247389999999997
13.24071 -0.00032060948
13.24171 -0.00031874724
13.24271 -0.00031688721
13.24371 -0.00031502946
13.24471 -0.00031317404
13.24571 -0.00031132099
13.24671 -0.0003094704
13.24771 -0.00030762228
13.24871 -0.00030577671
13.24971 -0.00030393376
13.25071 -0.00030209344
13.25171 -0.00030025581
13.25271 -0.00029842095
13.25371 -0.00029658888
13.25471 -0.00029475971
13.25571 -0.00029293342
13.25671 -0.00029111009
13.25771 -0.0002892898
13.25871 -0.00028747259
13.25971 -0.00028565848
13.26071 -0.00028384754
13.26171 -0.00028203983
13.26271 -0.00028023539
13.26371 -0.00027843428
13.26471 -0.00027663652
13.26571 -0.0002748422
13.26671 -0.00027305132
13.26771 -0.00027126396
13.26871 -0.00026948014
13.26971 -0.00026769992
13.27071 -0.00026592334
13.27171 -0.00026415044
13.27271 -0.00026238123999999997
13.27371 -0.00026061579999999996
13.27471 -0.00025885415
13.27571 -0.00025709633
13.27671 -0.00025534241
13.27771 -0.00025359238
13.27871 -0.00025184631
13.27971 -0.00025010422
13.28071 -0.00024836615
13.28171 -0.00024663213
13.28271 -0.00024490221
13.28371 -0.00024317641999999998
13.28471 -0.00024145479
13.28571 -0.00023973735000000002
13.28671 -0.00023802414999999998
13.28771 -0.00023631523999999998
13.28871 -0.00023461062
13.28971 -0.00023291036
13.29071 -0.00023121446999999998
13.29171 -0.00022952299000000002
13.29271 -0.00022783597
13.29371 -0.00022615340999999998
13.29471 -0.00022447541
13.29571 -0.00022280192
13.29671 -0.00022113302
13.29771 -0.00021946871000000002
13.29871 -0.00021780904
13.29971 -0.00021615405999999998
13.30071 -0.00021450378
13.30171 -0.00021285821000000002
13.30271 -0.00021121739
13.30371 -0.00020958137
13.30471 -0.00020795012
13.30571 -0.00020632371999999998
13.30671 -0.00020470213
13.30771 -0.00020308540999999997
13.30871 -0.00020147361
13.30971 -0.00019986669
13.31071 -0.00019826471
13.31171 -0.00019666770000000003
13.31271 -0.00019507565000000002
13.31371 -0.00019348861
13.31471 -0.00019190659
13.31571 -0.00019032959000000001
13.31671 -0.00018875767
13.31771 -0.0001871908
13.31871 -0.00018562905
13.31971 -0.00018407242
13.32071 -0.00018252094
13.32171 -0.00018097461
13.32271 -0.00017943347999999998
13.32371 -0.00017789756
13.32471 -0.00017636686999999998
13.32571 -0.00017484142
13.32671 -0.00017332123
13.32771 -0.00017180633
13.32871 -0.00017029676
13.32971 -0.0001687925
13.33071 -0.00016729357
13.33171 -0.00016580000000000002
13.33271 -0.0001643118
13.33371 -0.000162829
13.33471 -0.00016135159
13.33571 -0.00015987958000000002
13.33671 -0.00015841301
13.33771 -0.00015695186000000001
13.33871 -0.00015549616
13.33971 -0.00015404592
13.34071 -0.00015260113
13.34171 -0.00015116182
13.34271 -0.00014972798
13.34371 -0.00014829963
13.34471 -0.00014687677
13.34571 -0.00014545940000000002
13.34671 -0.00014404756
13.34771 -0.00014264122
13.34871 -0.0001412404
13.34971 -0.00013984512
13.35071 -0.00013845536
13.35171 -0.00013707113999999999
13.35271 -0.00013569248
13.35371 -0.00013431937
13.35471 -0.00013295183
13.35571 -0.00013158986999999998
13.35671 -0.00013023348
13.35771 -0.00012888268
13.35871 -0.00012753744999999999
13.35971 -0.00012619784
13.36071 -0.00012486381
13.36171 -0.0001235354
13.36271 -0.00012221259000000002
13.36371 -0.00012089539
13.36471 -0.00011958381
13.36571 -0.00011827784
13.36671 -0.00011697749
13.36771 -0.00011568277
13.36871 -0.00011439365
13.36971 -0.00011311015
13.37071 -0.00011183228
13.37171 -0.00011056001
13.37271 -0.00010929334
13.37371 -0.00010803228999999999
13.37471 -0.00010677683999999999
13.37571 -0.00010552700000000001
13.37671 -0.00010428276
13.37771 -0.0001030441
13.37871 -0.00010181105000000001
13.37971 -0.00010058358
13.38071 -9.936169399999999e-05
13.38171 -9.8145392e-05
13.38271 -9.693467300000001e-05
13.38371 -9.5729547e-05
13.38471 -9.4529986e-05
13.38571 -9.3336001e-05
13.38671 -9.2147582e-05
13.38771 -9.0964744e-05
13.38871 -8.9787471e-05
13.38971 -8.861576900000001e-05
13.39071 -8.7449632e-05
13.39171 -8.6289054e-05
13.39271 -8.5134036e-05
13.39371 -8.3984577e-05
13.39471 -8.2840666e-05
13.39571 -8.1702285e-05
13.39671 -8.0569453e-05
13.39771 -7.944214499999999e-05
13.39871 -7.8320357e-05
13.39971 -7.7204095e-05
13.40071 -7.6093329e-05
13.40171 -7.498806599999999e-05
13.40271 -7.388828199999999e-05
13.40371 -7.2793972e-05
13.40471 -7.170511899999999e-05
13.40571 -7.0621712e-05
13.40671 -6.954373900000001e-05
13.40771 -6.8471189e-05
13.40871 -6.7404045e-05
13.40971 -6.6342295e-05
13.41071 -6.5285928e-05
13.41171 -6.4234928e-05
13.41271 -6.3189276e-05
13.41371 -6.214896200000001e-05
13.41471 -6.111398e-05
13.41571 -6.0084306999999996e-05
13.41671 -5.905993700000001e-05
13.41771 -5.8040854e-05
13.41871 -5.7027045999999994e-05
13.41971 -5.6018507e-05
13.42071 -5.5015215e-05
13.42171 -5.4017157999999993e-05
13.42271 -5.3024343000000004e-05
13.42371 -5.2036739e-05
13.42471 -5.1054332000000004e-05
13.42571 -5.0077119e-05
13.42671 -4.9105090999999994e-05
13.42771 -4.8138224e-05
13.42871 -4.7176516e-05
13.42971 -4.6219949e-05
13.43071 -4.5268507e-05
13.43171 -4.4322181e-05
13.43271 -4.3380945e-05
13.43371 -4.244479e-05
13.43471 -4.1513701e-05
13.43571 -4.0587665e-05
13.43671 -3.9666656e-05
13.43771 -3.8750659e-05
13.43871 -3.7839660999999996e-05
13.43971 -3.6933641999999996e-05
13.44071 -3.6032583e-05
13.44171 -3.5136469e-05
13.44271 -3.4245281e-05
13.44371 -3.3358998e-05
13.44471 -3.2477604e-05
13.44571 -3.1601078e-05
13.44671 -3.0729407e-05
13.44771 -2.9862574000000003e-05
13.44871 -2.9000554000000002e-05
13.44971 -2.8143342e-05
13.45071 -2.7290909e-05
13.45171 -2.644324e-05
13.45271 -2.5600325999999997e-05
13.45371 -2.4762141000000004e-05
13.45471 -2.3928669e-05
13.45571 -2.3099896e-05
13.45671 -2.2275805e-05
13.45771 -2.1456377e-05
13.45871 -2.064159e-05
13.45971 -1.9831432000000002e-05
13.46071 -1.9025879e-05
13.46171 -1.8224911000000002e-05
13.46271 -1.7428515e-05
13.46371 -1.6636665e-05
13.46471 -1.5849342e-05
13.46571 -1.5066523e-05
13.46671 -1.4288189e-05
13.46771 -1.3514316999999998e-05
13.46871 -1.2744885999999999e-05
13.46971 -1.1979874e-05
13.47071 -1.1219255999999999e-05
13.47171 -1.0463011000000001e-05
13.47271 -9.7111162e-06
13.47371 -8.963546299999999e-06
13.47471 -8.220281e-06
13.47571 -7.481295900000001e-06
13.47671 -6.7465698999999996e-06
13.47771 -6.0160808e-06
13.47871 -5.2898063e-06
13.47971 -4.5677254e-06
13.48071 -3.8498172e-06
13.48171 -3.1360599e-06
13.48271 -2.4264345e-06
13.48371 -1.7209187e-06
13.48471 -1.0194955e-06
13.48571 -3.2214234e-07
13.48671 3.7115947999999996e-07
13.48771 1.06043e-06
13.48871 1.7456877e-06
13.48971 2.4269513999999997e-06
13.49071 3.1042408e-06
13.49171 3.777577e-06
13.49271 4.4469779e-06
13.49371 5.1124655e-06
13.49471 5.7740593e-06
13.49571 6.431780299999999e-06
13.49671 7.085648e-06
13.49771 7.7356873e-06
13.49871 8.381915300000001e-06
13.49971 9.0243574e-06
13.50071 9.6630373e-06
13.50171 1.0297975e-05
13.50271 1.0929195e-05
13.50371 1.155672e-05
13.50471 1.2180574e-05
13.50571 1.2800783000000001e-05
13.50671 1.3417367e-05
13.50771 1.4030353e-05
13.50871 1.4639764e-05
13.50971 1.5245622e-05
13.51071 1.5847954e-05
13.51171 1.6446781e-05
13.51271 1.7042126999999998e-05
13.51371 1.7634018e-05
13.51471 1.8222475e-05
13.51571 1.8807522e-05
13.51671 1.9389182e-05
13.51771 1.9967477000000002e-05
13.51871 2.054243e-05
13.51971 2.1114066000000002e-05
13.52071 2.1682403000000003e-05
13.52171 2.2247465e-05
13.52271 2.2809274e-05
13.52371 2.3367853e-05
13.52471 2.3923226e-05
13.52571 2.4475412e-05
13.52671 2.5024437000000002e-05
13.52771 2.5570317999999997e-05
13.52871 2.6113082000000003e-05
13.52971 2.6652751000000003e-05
13.53071 2.7189347000000003e-05
13.53171 2.7722895999999997e-05
13.53271 2.8253415999999997e-05
13.53371 2.8780931000000002e-05
13.53471 2.9305468e-05
13.53571 2.9827052000000003e-05
13.53671 3.0345697e-05
13.53771 3.0861435e-05
13.53871 3.1374285e-05
13.53971 3.1884269e-05
13.54071 3.2391415000000004e-05
13.54171 3.2895744e-05
13.54271 3.3397278999999995e-05
13.54371 3.389604e-05
13.54471 3.4392053e-05
13.54571 3.4885338e-05
13.54671 3.5375916e-05
13.54771 3.5863812e-05
13.54871 3.6349044e-05
13.54971 3.6831639e-05
13.55071 3.7311611e-05
13.55171 3.7788988e-05
13.55271 3.8263784e-05
13.55371 3.8736027000000004e-05
13.55471 3.9205733e-05
13.55571 3.9672926e-05
13.55671 4.0137621e-05
13.55771 4.0599849e-05
13.55871 4.1059624e-05
13.55971 4.1516967e-05
13.56071 4.1971899e-05
13.56171 4.242444e-05
13.56271 4.2874618e-05
13.56371 4.3322447000000006e-05
13.56471 4.3767955e-05
13.56571 4.4211154e-05
13.56671 4.4652074e-05
13.56771 4.5090734999999994e-05
13.56871 4.5527153000000005e-05
13.56971 4.5961357e-05
13.57071 4.6393362e-05
13.57171 4.6823194999999995e-05
13.57271 4.7250873e-05
13.57371 4.7676423e-05
13.57471 4.8099861e-05
13.57571 4.8521213e-05
13.57671 4.8940501e-05
13.57771 4.9357737e-05
13.57871 4.9772949999999996e-05
13.57971 5.0186168e-05
13.58071 5.0597396e-05
13.58171 5.100666800000001e-05
13.58271 5.1413997000000005e-05
13.58371 5.1819404e-05
13.58471 5.222291299999999e-05
13.58571 5.2624545999999996e-05
13.58671 5.3024314000000005e-05
13.58771 5.3422247e-05
13.58871 5.3818360000000004e-05
13.58971 5.4212677e-05
13.59071 5.4605209e-05
13.59171 5.4995985e-05
13.59271 5.5385016e-05
13.59371 5.5772330000000003e-05
13.59471 5.6157944e-05
13.59571 5.654187e-05
13.59671 5.6924142e-05
13.59771 5.730476600000001e-05
13.59871 5.768376899999999e-05
13.59971 5.8061164e-05
13.60071 5.8436972999999996e-05
13.60171 5.8811213e-05
13.60271 5.918390700000001e-05
13.60371 5.9555066e-05
13.60471 5.9924713e-05
13.60571 6.029287100000001e-05
13.60671 6.0659551e-05
13.60771 6.1024775e-05
13.60871 6.1388556e-05
13.60971 6.1750922e-05
13.61071 6.2111883e-05
13.61171 6.247145700000001e-05
13.61271 6.2829668e-05
13.61371 6.3186525e-05
13.61471 6.3542046e-05
13.61571 6.389626e-05
13.61671 6.4249173e-05
13.61771 6.46008e-05
13.61871 6.4951178e-05
13.61971 6.5300299e-05
13.62071 6.564819200000001e-05
13.62171 6.5994868e-05
13.62271 6.6340351e-05
13.62371 6.6684646e-05
13.62471 6.7027781e-05
13.62571 6.7369763e-05
13.62671 6.7710607e-05
13.62771 6.8050332e-05
13.62871 6.838895399999999e-05
13.62971 6.8726484e-05
13.63071 6.9062935e-05
13.63171 6.939832799999999e-05
13.63271 6.973267e-05
13.63371 7.0065983e-05
13.63471 7.0398272e-05
13.63571 7.0729556e-05
13.63671 7.1059844e-05
13.63771 7.1389155e-05
13.63871 7.17175e-05
13.63971 7.2044895e-05
13.64071 7.2371347e-05
13.64171 7.269687200000001e-05
13.64271 7.302148799999999e-05
13.64371 7.334520499999999e-05
13.64471 7.3668036e-05
13.64571 7.3989997e-05
13.64671 7.4311106e-05
13.64771 7.4631367e-05
13.64871 7.4950799e-05
13.64971 7.5269418e-05
13.65071 7.5587235e-05
13.65171 7.5904262e-05
13.65271 7.6220522e-05
13.65371 7.653601999999999e-05
13.65471 7.6850768e-05
13.65571 7.7164793e-05
13.65671 7.7478097e-05
13.65771 7.779069600000001e-05
13.65871 7.8102602e-05
13.65971 7.8413831e-05
13.66071 7.872440100000001e-05
13.66171 7.903431099999999e-05
13.66271 7.9343585e-05
13.66371 7.965222200000001e-05
13.66471 7.996025e-05
13.66571 8.0267671e-05
13.66671 8.057449499999999e-05
13.66771 8.0880733e-05
13.66871 8.1186403e-05
13.66971 8.149150999999999e-05
13.67071 8.179605999999999e-05
13.67171 8.2100075e-05
13.67271 8.2403557e-05
13.67371 8.2706521e-05
13.67471 8.300897900000001e-05
13.67571 8.331093100000001e-05
13.67671 8.361239499999999e-05
13.67771 8.391338600000001e-05
13.67871 8.4213906e-05
13.67971 8.4513965e-05
13.68071 8.4813581e-05
13.68171 8.511275999999999e-05
13.68271 8.541151099999999e-05
13.68371 8.5709848e-05
13.68471 8.6007782e-05
13.68571 8.6305317e-05
13.68671 8.6602466e-05
13.68771 8.6899234e-05
13.68871 8.7195639e-05
13.68971 8.7491679e-05
13.69071 8.7787367e-05
13.69171 8.8082714e-05
13.69271 8.837772e-05
13.69371 8.8672402e-05
13.69471 8.8966755e-05
13.69571 8.9260783e-05
13.69671 8.9554504e-05
13.69771 8.984791299999999e-05
13.69871 9.014102e-05
13.69971 9.043383199999999e-05
13.70071 9.0726343e-05
13.70171 9.101856899999999e-05
13.70271 9.131050499999999e-05
13.70371 9.1602152e-05
13.70471 9.1893526e-05
13.70571 9.2184627e-05
13.70671 9.2475454e-05
13.70771 9.2766021e-05
13.70871 9.305632e-05
13.70971 9.334636399999999e-05
13.71071 9.363615699999999e-05
13.71171 9.3925701e-05
13.71271 9.4215011e-05
13.71371 9.4504094e-05
13.71471 9.4792949e-05
13.71571 9.5081589e-05
13.71671 9.537001200000001e-05
13.71771 9.565823100000001e-05
13.71871 9.594625700000001e-05
13.71971 9.6234101e-05
13.72071 9.652175100000001e-05
13.72171 9.6809231e-05
13.72271 9.709653999999999e-05
13.72371 9.738369e-05
13.72471 9.767068100000001e-05
13.72571 9.795752499999999e-05
13.72671 9.824422e-05
13.72771 9.8530768e-05
13.72871 9.8817179e-05
13.72971 9.9103465e-05
13.73071 9.938960399999999e-05
13.73171 9.9675628e-05
13.73271 9.9961517e-05
13.73371 0.00010024728
13.73471 0.00010053292
13.73571 0.00010081842
13.73671 0.00010110382
13.73771 0.00010138908
13.73871 0.00010167421999999999
13.73971 0.00010195922999999999
13.74071 0.00010224413
13.74171 0.00010252891
13.74271 0.00010281355999999999
13.74371 0.00010309808
13.74471 0.00010338247999999999
13.74571 0.00010366675999999999
13.74671 0.00010395092
13.74771 0.00010423496
13.74871 0.00010451888
13.74971 0.00010480268
13.75071 0.00010508634999999999
13.75171 0.00010536991000000001
13.75271 0.00010565334
13.75371 0.00010593665
13.75471 0.00010621983
13.75571 0.00010650289999999999
13.75671 0.00010678581999999999
13.75771 0.00010706863
13.75871 0.00010735129
13.75971 0.00010763382000000001
13.76071 0.00010791622
13.76171 0.00010819848000000002
13.76271 0.00010848058
13.76371 0.00010876253000000001
13.76471 0.00010904432
13.76571 0.00010932596
13.76671 0.00010960742
13.76771 0.00010988871
13.76871 0.00011016983
13.76971 0.00011045076
13.77071 0.00011073150999999999
13.77171 0.00011101207
13.77271 0.00011129245
13.77371 0.00011157261
13.77471 0.00011185258999999999
13.77571 0.00011213236
13.77671 0.00011241194
13.77771 0.00011269132
13.77871 0.00011297048999999999
13.77971 0.00011324946
13.78071 0.00011352822999999999
13.78171 0.00011380681
13.78271 0.00011408518999999999
13.78371 0.00011436337999999999
13.78471 0.00011464138
13.78571 0.00011491918
13.78671 0.00011519678
13.78771 0.00011547421
13.78871 0.00011575144000000001
13.78971 0.00011602849
13.79071 0.00011630534
13.79171 0.000116582
13.79271 0.00011685845999999999
13.79371 0.00011713472999999999
13.79471 0.00011741081
13.79571 0.00011768667
13.79671 0.00011796232999999999
13.79771 0.00011823776
13.79871 0.00011851297
13.79971 0.00011878793999999998
13.80071 0.00011906267999999999
13.80171 0.00011933716
13.80271 0.0001196114
13.80371 0.00011988535999999999
13.80471 0.00012015904999999999
13.80571 0.00012043245999999999
13.80671 0.00012070557
13.80771 0.00012097837
13.80871 0.00012125087
13.80971 0.00012152303
13.81071 0.00012179488
13.81171 0.00012206640000000001
13.81271 0.00012233758000000002
13.81371 0.0001226084
13.81471 0.00012287886
13.81571 0.00012314896
13.81671 0.00012341868
13.81771 0.00012368803000000001
13.81871 0.00012395698
13.81971 0.00012422554
13.82071 0.0001244937
13.82171 0.00012476145
13.82271 0.00012502877999999998
13.82371 0.00012529567999999998
13.82471 0.00012556216
13.82571 0.00012582818
13.82671 0.00012609376
13.82771 0.00012635886
13.82871 0.0001266235
13.82971 0.00012688764999999998
13.83071 0.00012715132
13.83171 0.00012741446
13.83271 0.00012767711
13.83371 0.00012793920999999998
13.83471 0.00012820079000000001
13.83571 0.00012846182
13.83671 0.00012872229
13.83771 0.00012898220000000002
13.83871 0.00012924153
13.83971 0.00012950026999999998
13.84071 0.00012975842
13.84171 0.00013001597
13.84271 0.00013027292
13.84371 0.00013052926000000001
13.84471 0.00013078499
13.84571 0.00013104008
13.84671 0.00013129454
13.84771 0.00013154838
13.84871 0.00013180158
13.84971 0.00013205414
13.85071 0.00013230605
13.85171 0.00013255731
13.85271 0.00013280792
13.85371 0.00013305785
13.85471 0.00013330712
13.85571 0.0001335557
13.85671 0.0001338036
13.85771 0.00013405081
13.85871 0.00013429732000000001
13.85971 0.00013454311
13.86071 0.00013478817
13.86171 0.0001350325
13.86271 0.00013527607
13.86371 0.00013551887
13.86471 0.0001357609
13.86571 0.00013600214
13.86671 0.00013624257
13.86771 0.00013648217
13.86871 0.00013672094
13.86971 0.00013695885
13.87071 0.0001371959
13.87171 0.00013743207
13.87271 0.00013766735000000002
13.87371 0.00013790171000000002
13.87471 0.00013813516
13.87571 0.00013836766
13.87671 0.00013859922
13.87771 0.00013882981999999998
13.87871 0.00013905945000000002
13.87971 0.0001392881
13.88071 0.00013951577
13.88171 0.00013974243
13.88271 0.00013996807
13.88371 0.00014019272
13.88471 0.00014041632
13.88571 0.00014063888
13.88671 0.0001408604
13.88771 0.00014108086
13.88871 0.00014130026
13.88971 0.00014151857
13.89071 0.00014173581
13.89171 0.00014195194
13.89271 0.00014216697000000002
13.89371 0.00014238087
13.89471 0.00014259364
13.89571 0.00014280527
13.89671 0.00014301570999999998
13.89771 0.000143225
13.89871 0.0001434331
13.89971 0.00014364
13.90071 0.00014384569
13.90171 0.00014405016000000002
[truncated: 216,122 more chars]
