# Supplementary material for: 2D Synthetic dataset of numerical simulations of long-period seismicity in a volcanic edifice and related sensitivity kernels
Source: Data Brief. 2021 Jan 25;34:106673. doi: 10.1016/j.dib.2020.106673 (PMC7841316; doi:10.1016/j.dib.2020.106673)
Supplement: Supplementary Data S1 — Supplementary Raw Research Data. This is open data under the CC BY license http://creativecommons.org/licenses/by/4.0/ [file mmc1.zip › Dataset/OUTPUT_SEISMOGRAMS/9000_3000/disp_X_homo_13000_2105_SVF7e-1Hz.semd]

-1.714286 0.0
-1.713286 0.0
-1.712286 0.0
-1.711286 0.0
-1.710286 0.0
-1.709286 0.0
-1.708286 0.0
-1.707286 0.0
-1.706286 0.0
-1.705286 0.0
-1.704286 0.0
-1.703286 0.0
-1.702286 0.0
-1.701286 0.0
-1.700286 0.0
-1.699286 0.0
-1.698286 0.0
-1.697286 0.0
-1.696286 0.0
-1.695286 0.0
-1.694286 0.0
-1.693286 0.0
-1.692286 0.0
-1.691286 0.0
-1.690286 0.0
-1.689286 0.0
-1.688286 0.0
-1.687286 0.0
-1.686286 0.0
-1.685286 0.0
-1.684286 0.0
-1.683286 0.0
-1.682286 0.0
-1.681286 3.3403569999999995e-36
-1.680286 1.4625125e-35
-1.679286 4.1960921e-35
-1.678286 9.6290477e-35
-1.677286 2.0400542e-34
-1.676286 4.0714015e-34
-1.675286 7.763973e-34
-1.674286 1.4081645e-33
-1.673286 2.4115571e-33
-1.672286 3.8608202e-33
-1.671286 5.6849731e-33
-1.670286 7.4592349e-33
-1.669286 8.062633099999999e-33
-1.668286 5.1789905e-33
-1.667286 -5.3225546000000007e-33
-1.666286 -2.9986631000000004e-32
-1.665286 -7.8037461e-32
-1.664286 -1.6076656000000001e-31
-1.663286 -2.8924591e-31
-1.662286 -4.6939447e-31
-1.661286 -6.9349443e-31
-1.660286 -9.278088699999999e-31
-1.659286 -1.0972866e-30
-1.658286 -1.0707139e-30
-1.657286 -6.531912799999999e-31
-1.656286 4.0277311e-31
-1.655286 2.351796e-30
-1.654286 5.3571320999999996e-30
-1.653286 9.3217707e-30
-1.652286 1.3640441e-29
-1.651286 1.6883695e-29
-1.650286 1.6459185e-29
-1.649286 8.3441297e-30
-1.648286 -1.2956546000000002e-29
-1.647286 -5.4009202e-29
-1.646286 -1.2134279000000001e-28
-1.645286 -2.1936081e-28
-1.644286 -3.4706841e-28
-1.643286 -4.9358331e-28
-1.642286 -6.327104900000001e-28
-1.641286 -7.1731998e-28
-1.640286 -6.7485593e-28
-1.639286 -4.0595917e-28
-1.638286 2.1121986e-28
-1.637286 1.3080841999999998e-27
-1.636286 3.001207e-27
-1.635286 5.3545162000000005e-27
-1.634286 8.3278589e-27
-1.633286 1.1714627e-26
-1.632286 1.5075101e-26
-1.631286 1.7676917e-26
-1.630286 1.8459009e-26
-1.629286 1.6039718e-26
-1.628286 8.7921061e-27
-1.627286 -4.9912822e-27
-1.626286 -2.6827520000000004e-26
-1.625286 -5.7660677e-26
-1.624286 -9.737913e-26
-1.623286 -1.4426736e-25
-1.622286 -1.9445331000000002e-25
-1.621286 -2.4143995e-25
-1.620286 -2.7583319e-25
-1.619286 -2.8539329e-25
-1.618286 -2.5553714e-25
-1.617286 -1.7039995e-25
-1.616286 -1.4523365e-26
-1.615286 2.2482802e-25
-1.614286 5.5480422e-25
-1.613286 9.7374309e-25
-1.612286 1.467862e-24
-1.611286 2.0082427999999997e-24
-1.610286 2.5485504e-24
-1.609286 3.0239571e-24
-1.608286 3.3517233e-24
-1.607286 3.4338166e-24
-1.606286 3.1618266e-24
-1.605286 2.4242736999999997e-24
-1.604286 1.1162163e-24
-1.603286 -8.491360399999998e-25
-1.602286 -3.5272778000000004e-24
-1.601286 -6.9283737e-24
-1.600286 -1.100311e-23
-1.599286 -1.5629294e-23
-1.598286 -2.0600172e-23
-1.597286 -2.5615482e-23
-1.596286 -3.02764e-23
-1.595286 -3.4085572999999996e-23
-1.594286 -3.6453657000000003e-23
-1.593286 -3.6713762e-23
-1.592286 -3.4145261999999997e-23
-1.591286 -2.8008275e-23
-1.590286 -1.7589624e-23
-1.589286 -2.2604892e-24
-1.588286 1.8455255e-23
-1.587286 4.4804386000000005e-23
-1.586286 7.6723325e-23
-1.585286 1.1375828e-22
-1.584286 1.5499362e-22
-1.583286 1.9899585999999998e-22
-1.582286 2.4378115e-22
-1.581286 2.8681221e-22
-1.580286 3.2502882e-22
-1.579286 3.5491219e-22
-1.578286 3.7257987e-22
-1.577286 3.7390386e-22
-1.576286 3.5464133000000003e-22
-1.575286 3.1056657000000002e-22
-1.574286 2.3759380000000003e-22
-1.573286 1.3188522000000001e-22
-1.572286 -1.0054544e-23
-1.571286 -1.9128571e-22
-1.570286 -4.1431992e-22
-1.569286 -6.8095341e-22
-1.568286 -9.9200631e-22
-1.567286 -1.3469257000000001e-21
-1.566286 -1.7432151999999998e-21
-1.565286 -2.1756678000000002e-21
-1.564286 -2.6354016e-21
-1.563286 -3.1087289e-21
-1.562286 -3.5759264000000005e-21
-1.561286 -4.0100125e-21
-1.560286 -4.3756745e-21
-1.559286 -4.6285199e-21
-1.558286 -4.714843e-21
-1.557286 -4.5721072e-21
-1.556286 -4.1303264e-21
-1.555286 -3.3145105e-21
-1.554286 -2.0482844e-21
-1.553286 -2.5874411e-22
-1.552286 2.1174641e-21
-1.551286 5.1269336e-21
-1.550286 8.791344200000001e-21
-1.549286 1.3098652000000002e-20
-1.548286 1.7994016e-20
-1.547286 2.337099e-20
-1.546286 2.9063612e-20
-1.545286 3.4840162e-20
-1.544286 4.0399443e-20
-1.543286 4.5370518e-20
-1.542286 4.9316852000000006e-20
-1.541286 5.1745691e-20
-1.540286 5.2123344000000006e-20
-1.539286 4.9896742000000004e-20
-1.538286 4.4521164e-20
-1.537286 3.5493543e-20
-1.536286 2.2390109e-20
-1.535286 4.9065419e-21
-1.534286 -1.7101683e-20
-1.533286 -4.3581543e-20
-1.532286 -7.4250133e-20
-1.531286 -1.0857046e-19
-1.530286 -1.4573763e-19
-1.529286 -1.846768e-19
-1.528286 -2.2405344e-19
-1.527286 -2.6229526e-19
-1.526286 -2.9762399e-19
-1.525286 -3.2809463000000003e-19
-1.524286 -3.5163912e-19
-1.523286 -3.6611171e-19
-1.522286 -3.6933363999999996e-19
-1.521286 -3.5913613e-19
-1.520286 -3.3340248e-19
-1.519286 -2.9011122e-19
-1.518286 -2.2738474e-19
-1.517286 -1.4354843e-19
-1.516286 -3.720653e-20
-1.515286 9.2659536e-20
-1.514286 2.4656586e-19
-1.513286 4.2437135999999997e-19
-1.512286 6.2509421e-19
-1.511286 8.4670353e-19
-1.510286 1.085895e-18
-1.509286 1.3378616e-18
-1.508286 1.5960752e-18
-1.507286 1.8520989e-18
-1.506286 2.0954491e-18
-1.505286 2.3135328999999997e-18
-1.504286 2.4916835e-18
-1.503286 2.6133199e-18
-1.502286 2.6602552e-18
-1.501286 2.6131747e-18
-1.500286 2.4523062000000002e-18
-1.499286 2.1582919e-18
-1.498286 1.7132674999999998e-18
-1.497286 1.1021349e-18
-1.496286 3.1400313e-19
-1.495286 -6.5625525e-19
-1.494286 -1.8064061e-18
-1.493286 -3.1253097e-18
-1.492286 -4.5915542e-18
-1.491286 -6.1723998e-18
-1.490286 -7.823169199999999e-18
-1.489286 -9.4872298e-18
-1.488286 -1.1096664e-17
-1.487286 -1.2573710000000001e-17
-1.486286 -1.3832998e-17
-1.485286 -1.4784538999999998e-17
-1.484286 -1.5337366e-17
-1.483286 -1.5403668e-17
-1.482286 -1.4903199e-17
-1.481286 -1.3767710000000001e-17
-1.480286 -1.1945154e-17
-1.479286 -9.4033976e-18
-1.478286 -6.133258e-18
-1.477286 -2.1506833e-18
-1.476286 2.5019882e-18
-1.475286 7.7557042e-18
-1.474286 1.3515252000000001e-17
-1.473286 1.9660584999999998e-17
-1.472286 2.6048765e-17
-1.471286 3.251639e-17
-1.470286 3.8882356e-17
-1.469286 4.4950849999999997e-17
-1.468286 5.0514509000000007e-17
-1.467286 5.5357692e-17
-1.466286 5.925992199999999e-17
-1.465286 6.1999451e-17
-1.464286 6.3357051e-17
-1.463286 6.3119997e-17
-1.462286 6.1086358e-17
-1.461286 5.706961999999999e-17
-1.460286 5.0903701999999994e-17
-1.459286 4.2448567e-17
-1.458286 3.1596542e-17
-1.457286 1.8279664000000002e-17
-1.456286 2.4782908e-18
-1.455286 -1.5768787e-17
-1.454286 -3.6352577e-17
-1.453286 -5.9080548e-17
-1.452286 -8.3662117e-17
-1.451286 -1.0969377e-16
-1.450286 -1.3664504000000002e-16
-1.449286 -1.6384718e-16
-1.448286 -1.904865e-16
-1.447286 -2.1560474999999998e-16
-1.446286 -2.3810873999999997e-16
-1.445286 -2.5679129e-16
-1.444286 -2.7036458e-16
-1.443286 -2.7750623000000003e-16
-1.442286 -2.769172e-16
-1.441286 -2.6738944e-16
-1.440286 -2.4787959999999997e-16
-1.439286 -2.1758452e-16
-1.438286 -1.7601328e-16
-1.437286 -1.2305049e-16
-1.436286 -5.9005843e-17
-1.435286 1.5354e-17
-1.434286 9.8794058e-17
-1.433286 1.8962129000000003e-16
-1.432286 2.8571586e-16
-1.431286 3.8458158e-16
-1.430286 4.8341241e-16
-1.429286 5.791709e-16
-1.428286 6.6867486e-16
-1.427286 7.486887800000001e-16
-1.426286 8.1601649e-16
-1.425286 8.6759302e-16
-1.424286 9.0057411e-16
-1.423286 9.1242224e-16
-1.422286 9.009869599999998e-16
-1.421286 8.6457935e-16
-1.420286 8.020369700000001e-16
-1.419286 7.127770700000001e-16
-1.418286 5.9683476e-16
-1.417286 4.5488267e-16
-1.416286 2.8823111e-16
-1.415286 9.8807768e-17
-1.414286 -1.1087973e-16
-1.413286 -3.3779341e-16
-1.412286 -5.7841812e-16
-1.411286 -8.2880817e-16
-1.410286 -1.0846179e-15
-1.409286 -1.3411071e-15
-1.408286 -1.5931171e-15
-1.407286 -1.83502e-15
-1.406286 -2.0606495e-15
-1.405286 -2.2632318e-15
-1.404286 -2.4353385e-15
-1.403286 -2.5688928999999997e-15
-1.402286 -2.6552570000000002e-15
-1.401286 -2.685425e-15
-1.400286 -2.6503409000000002e-15
-1.399286 -2.5413433999999998e-15
-1.398286 -2.3507255e-15
-1.397286 -2.0723819e-15
-1.396286 -1.7024947e-15
-1.395286 -1.2402048e-15
-1.394286 -6.8820298e-16
-1.393286 -5.3177580000000006e-17
-1.392286 6.5393413e-16
-1.391286 1.4179315e-15
-1.390286 2.2195914e-15
-1.389286 3.0361631e-15
-1.388286 3.8420908e-15
-1.387286 4.6099235e-15
-1.386286 5.3113568e-15
-1.385286 5.9183496000000005e-15
-1.384286 6.4042573e-15
-1.383286 6.7449326e-15
-1.382286 6.919756899999999e-15
-1.381286 6.9125730000000005e-15
-1.380286 6.7124932e-15
-1.379286 6.3145691e-15
-1.378286 5.7202947e-15
-1.377286 4.9379132e-15
-1.376286 3.9824826e-15
-1.375286 2.8756547e-15
-1.374286 1.6451172e-15
-1.373286 3.2366386e-16
-1.372286 -1.0521168e-15
-1.371286 -2.4435071e-15
-1.370286 -3.8115976e-15
-1.369286 -5.1193675e-15
-1.368286 -6.3337246e-15
-1.367286 -7.4272951e-15
-1.366286 -8.3797426e-15
-1.365286 -9.1784153e-15
-1.364286 -9.8181879e-15
-1.363286 -1.0300445e-14
-1.362286 -1.0631257e-14
-1.361286 -1.0818933e-14
-1.360286 -1.0871229e-14
-1.359286 -1.079257e-14
-1.358286 -1.0581688e-14
-1.357286 -1.0230064e-14
-1.356286 -9.7214613e-15
-1.355286 -9.0327488e-15
-1.354286 -8.1360307e-15
-1.353286 -7.0019231e-15
-1.352286 -5.6036675999999994e-15
-1.351286 -3.9216355e-15
-1.350286 -1.9477167e-15
-1.349286 3.1091597999999997e-16
-1.348286 2.8291049e-15
-1.347286 5.5623707e-15
-1.346286 8.4470711e-15
-1.345286 1.1402023000000001e-14
-1.344286 1.4331381e-14
-1.343286 1.7128462e-14
-1.342286 1.9680186e-14
-1.341286 2.1871774999999998e-14
-1.340286 2.3591517e-14
-1.339286 2.4735432e-14
-1.338286 2.5211871999999998e-14
-1.337286 2.4946123999999998e-14
-1.336286 2.3885112000000003e-14
-1.335286 2.2002258e-14
-1.334286 1.9302361999999998e-14
-1.333286 1.5826186e-14
-1.332286 1.1654192999999999e-14
-1.331286 6.9086699999999995e-15
-1.330286 1.7534019000000001e-15
-1.329286 -3.6099584999999995e-15
-1.328286 -8.9494047e-15
-1.327286 -1.4014213e-14
-1.326286 -1.8550386e-14
-1.325286 -2.2318985e-14
-1.324286 -2.5115837000000003e-14
-1.323286 -2.6790630000000002e-14
-1.322286 -2.7263139999999998e-14
-1.321286 -2.6534376e-14
-1.320286 -2.4690796e-14
-1.319286 -2.1900413e-14
-1.318286 -1.8400557e-14
-1.317286 -1.4478096e-14
-1.316286 -1.0443943000000001e-14
-1.315286 -6.6045455000000004e-15
-1.314286 -3.2335393000000002e-15
-1.313286 -5.4684443e-16
-1.312286 1.3158760000000001e-15
-1.311286 2.3013040999999998e-15
-1.310286 2.4431153e-15
-1.309286 1.8534801e-15
-1.308286 7.069112000000001e-16
-1.307286 -7.8107944e-16
-1.306286 -2.3775072e-15
-1.305286 -3.8545712999999996e-15
-1.304286 -5.0088493e-15
-1.303286 -5.6753087e-15
-1.302286 -5.7355354e-15
-1.301286 -5.120701e-15
-1.300286 -3.8107294e-15
-1.299286 -1.8316052e-15
-1.298286 7.4723758e-16
-1.297286 3.8140825e-15
-1.296286 7.2142908e-15
-1.295286 1.0748712e-14
-1.294286 1.417316e-14
-1.293286 1.7201779e-14
-1.292286 1.9517274e-14
-1.291286 2.0790399e-14
-1.290286 2.0709687e-14
-1.289286 1.90204e-14
-1.288286 1.5569323000000002e-14
-1.287286 1.0349827e-14
-1.286286 3.5399906e-15
-1.285286 -4.4740674e-15
-1.284286 -1.3096804e-14
-1.283286 -2.1548879e-14
-1.282286 -2.8921575000000005e-14
-1.281286 -3.4257602e-14
-1.280286 -3.6651526000000003e-14
-1.279286 -3.5359134e-14
-1.278286 -2.9902338e-14
-1.277286 -2.0155299e-14
-1.276286 -6.398576199999999e-15
-1.275286 1.0668535e-14
-1.274286 2.9962396000000003e-14
-1.273286 5.0094841e-14
-1.272286 6.949091100000001e-14
-1.271286 8.6531483e-14
-1.270286 9.9704068e-14
-1.269286 1.0774378e-13
-1.268286 1.0974771e-13
-1.267286 1.0525006e-13
-1.266286 9.4251029e-14
-1.265286 7.7199329e-14
-1.264286 5.493492e-14
-1.263286 2.8603556e-14
-1.262286 -4.4203221e-16
-1.261286 -3.0739522e-14
-1.260286 -6.0800819e-14
-1.259286 -8.917510999999999e-14
-1.258286 -1.1449028e-13
-1.257286 -1.3547793e-13
-1.256286 -1.5099212000000002e-13
-1.255286 -1.6003385e-13
-1.254286 -1.6179256e-13
-1.253286 -1.5571099e-13
-1.252286 -1.415731e-13
-1.251286 -1.1960565e-13
-1.250286 -9.057651500000001e-14
-1.249286 -5.5866487e-14
-1.248286 -1.7489517999999998e-14
-1.247286 2.1960647e-14
-1.246286 5.9451459e-14
-1.245286 9.174162e-14
-1.244286 1.1568653000000002e-13
-1.243286 1.2858998000000001e-13
-1.242286 1.2856032e-13
-1.241286 1.1482152000000001e-13
-1.240286 8.792931999999999e-14
-1.239286 4.985026100000001e-14
-1.238286 3.8768609e-15
-1.237286 -4.5626584e-14
-1.236286 -9.362888300000001e-14
-1.235286 -1.3494556e-13
-1.234286 -1.6480070000000001e-13
-1.233286 -1.79366e-13
-1.232286 -1.762061e-13
-1.231286 -1.5456979e-13
-1.230286 -1.1548733e-13
-1.229286 -6.1661225e-14
-1.228286 2.8324874e-15
-1.227286 7.2988199e-14
-1.226286 1.4339524999999998e-13
-1.225286 2.0876866e-13
-1.224286 2.644144e-13
-1.223286 3.0657223e-13
-1.222286 3.3260333e-13
-1.221286 3.4101955e-13
-1.220286 3.3138004e-13
-1.219286 3.0410429e-13
-1.218286 2.6026335e-13
-1.217286 2.0141048e-13
-1.216286 1.294979e-13
-1.215286 4.6900865e-14
-1.214286 -4.3461356e-14
-1.213286 -1.3795042e-13
-1.212286 -2.3204747e-13
-1.211286 -3.2028516e-13
-1.210286 -3.963484e-13
-1.209286 -4.5339624000000004e-13
-1.208286 -4.8461965e-13
-1.207286 -4.8400255e-13
-1.206286 -4.4720408999999996e-13
-1.205286 -3.7244064e-13
-1.204286 -2.6122045000000003e-13
-1.203286 -1.1878522e-13
-1.202286 4.5863266000000005e-14
-1.201286 2.2042241e-13
-1.200286 3.9023688999999995e-13
-1.199286 5.3966248e-13
-1.198286 6.5370051e-13
-1.197286 7.197027200000001e-13
-1.196286 7.2891852e-13
-1.195286 6.7766498e-13
-1.194286 5.679389800000001e-13
-1.193286 4.0736702999999995e-13
-1.192286 2.0847868999999998e-13
-1.191286 -1.2610773e-14
-1.190286 -2.3793463e-13
-1.189286 -4.4958887e-13
-1.188286 -6.3156305e-13
-1.187286 -7.712403500000001e-13
-1.186286 -8.603754100000001e-13
-1.185286 -8.9544672e-13
-1.184286 -8.7738409e-13
-1.183286 -8.107758699999999e-13
-1.182286 -7.027428300000001e-13
-1.181286 -5.6171409e-13
-1.180286 -3.9634441999999994e-13
-1.179286 -2.1476799999999998e-13
-1.178286 -2.4303879000000003e-14
-1.177286 1.6837805e-13
-1.176286 3.5673063999999997e-13
-1.175286 5.3363414e-13
-1.174286 6.9077803e-13
-1.173286 8.1836901e-13
-1.172286 9.053648899999999e-13
-1.171286 9.403341299999999e-13
-1.170286 9.1290873e-13
-1.169286 8.156604599999999e-13
-1.168286 6.461052499999999e-13
-1.167286 4.0846583999999997e-13
-1.166286 1.1480427999999999e-13
-1.165286 -2.1480461000000002e-13
-1.164286 -5.5326443e-13
-1.163286 -8.6864186e-13
-1.162286 -1.1273728e-12
-1.161286 -1.2981289e-12
-1.160286 -1.3558351e-12
-1.159286 -1.2852588e-12
-1.158286 -1.0836082e-12
-1.157286 -7.6169074e-13
-1.156286 -3.4337867e-13
-1.155286 1.3662602e-13
-1.154286 6.3647457e-13
-1.153286 1.1118176e-12
-1.152286 1.5207713000000001e-12
-1.151286 1.8285002000000003e-12
-1.150286 2.0107666e-12
-1.149286 2.0559595e-12
-1.148286 1.9653630999999998e-12
-1.147286 1.7517089000000002e-12
-1.146286 1.4363409999999999e-12
-1.145286 1.0455463e-12
-1.144286 6.0672741e-13
-1.143286 1.4510263e-13
-1.142286 -3.1850677e-13
-1.141286 -7.684683499999999e-13
-1.140286 -1.1936692e-12
-1.139286 -1.5856530000000001e-12
-1.138286 -1.9360868e-12
-1.137286 -2.2342491e-12
-1.136286 -2.4652519999999998e-12
-1.135286 -2.6095986e-12
-1.134286 -2.644426e-12
-1.133286 -2.546446e-12
-1.132286 -2.2962294000000003e-12
-1.131286 -1.8831482e-12
-1.130286 -1.3100666000000001e-12
-1.129286 -5.968029e-13
-1.128286 2.1850363e-13
-1.127286 1.0807063e-12
-1.126286 1.921809e-12
-1.125286 2.6676537e-12
-1.124286 3.2463519999999997e-12
-1.123286 3.5973117e-12
-1.122286 3.6795104000000006e-12
-1.121286 3.4777025e-12
-1.120286 3.0054813e-12
-1.119286 2.3045762e-12
-1.118286 1.4403339999999999e-12
-1.117286 4.9393439e-13
-1.116286 -4.4755814999999996e-13
-1.115286 -1.3018438999999999e-12
-1.114286 -2.0011272e-12
-1.113286 -2.4994714e-12
-1.112286 -2.776674e-12
-1.111286 -2.838147e-12
-1.110286 -2.7109635e-12
-1.109286 -2.4368848e-12
-1.108286 -2.0637067999999997e-12
-1.107286 -1.6365491000000002e-12
-1.106286 -1.1907044e-12
-1.105286 -7.4736639e-13
-1.104286 -3.1299744e-13
-1.103286 1.1761175e-13
-1.102286 5.5527571e-13
-1.101286 1.0086584000000002e-12
-1.100286 1.4765441e-12
-1.099286 1.9419342e-12
-1.098286 2.3695035e-12
-1.097286 2.7073749999999997e-12
-1.096286 2.8933666e-12
-1.095286 2.8649882999999997e-12
-1.094286 2.57165e-12
-1.093286 1.9869782e-12
-1.092286 1.1189067e-12
-1.091286 1.5398936000000002e-14
-1.090286 -1.2357409e-12
-1.089286 -2.5136008e-12
-1.088286 -3.6769761000000005e-12
-1.087286 -4.5817256e-12
-1.086286 -5.1002425e-12
-1.085286 -5.1401049e-12
-1.084286 -4.6589244999999995e-12
-1.083286 -3.6728846e-12
-1.082286 -2.2573604e-12
-1.081286 -5.392396e-13
-1.080286 1.3181195e-12
-1.079286 3.1351424e-12
-1.078286 4.7384775e-12
-1.077286 5.9821993000000005e-12
-1.076286 6.764542e-12
-1.075286 7.037654600000001e-12
-1.074286 6.8090498999999995e-12
-1.073286 6.134822499999999e-12
-1.072286 5.106126e-12
-1.071286 3.8315417e-12
-1.070286 2.4186709e-12
-1.069286 9.583617900000001e-13
-1.068286 -4.855585899999999e-13
-1.067286 -1.879249e-12
-1.066286 -3.2141638e-12
-1.065286 -4.495885199999999e-12
-1.064286 -5.7290076e-12
-1.063286 -6.9015059e-12
-1.062286 -7.972287e-12
-1.061286 -8.865189800000001e-12
-1.060286 -9.4715963e-12
-1.059286 -9.6622329e-12
-1.058286 -9.3069378e-12
-1.057286 -8.2994938e-12
-1.056286 -6.5833495e-12
-1.055286 -4.1734928999999995e-12
-1.054286 -1.1699746e-12
-1.053286 2.240333e-12
-1.052286 5.795389899999999e-12
-1.051286 9.1825473e-12
-1.050286 1.2073274e-11
-1.049286 1.4163456000000001e-11
-1.048286 1.5213441999999998e-11
-1.047286 1.5081778999999997e-11
-1.046286 1.3747238e-11
-1.045286 1.1315414e-11
-1.044286 8.0084865e-12
-1.043286 4.139285699999999e-12
-1.042286 7.3342301e-14
-1.041286 -3.8155338e-12
-1.040286 -7.189553999999999e-12
-1.039286 -9.7846088e-12
-1.038286 -1.1435891000000001e-11
-1.037286 -1.2088144999999999e-11
-1.036286 -1.1789791e-11
-1.035286 -1.0672874e-11
-1.034286 -8.9231397e-12
-1.033286 -6.7460624e-12
-1.032286 -4.3351731999999994e-12
-1.031286 -1.848337e-12
-1.030286 6.0406955e-13
-1.029286 2.9575948e-12
-1.028286 5.1800154e-12
-1.027286 7.2492901000000006e-12
-1.026286 9.128764099999999e-12
-1.025286 1.0745981e-11
-1.024286 1.1980961000000001e-11
-1.023286 1.2668114e-11
-1.022286 1.2613334e-11
-1.021286 1.1624755000000001e-11
-1.020286 9.552620099999999e-12
-1.019286 6.3314466000000005e-12
-1.018286 2.0164109e-12
-1.017286 -3.1938485e-12
-1.016286 -8.9541554e-12
-1.015286 -1.4792662e-11
-1.014286 -2.0153173e-11
-1.013286 -2.4455557e-11
-1.012286 -2.7166537e-11
-1.011286 -2.7870834e-11
-1.010286 -2.6332031999999998e-11
-1.009286 -2.2533456e-11
-1.008286 -1.6692134e-11
-1.007286 -9.2427469e-12
-1.006286 -7.9304086e-13
-1.005286 7.9434411e-12
-1.004286 1.6227909e-11
-1.003286 2.3378698000000002e-11
-1.002286 2.8843792e-11
-1.001286 3.2253491e-11
-1.000286 3.3446526e-11
-0.9992857 3.2467299e-11
-0.9982857 2.9536649e-11
-0.9972857 2.5002708e-11
-0.9962857 1.9281473999999998e-11
-0.9952857 1.2797914e-11
-0.9942857 5.9377281e-12
-0.9932857 -9.8262369e-13
-0.9922857 -7.7239661e-12
-0.9912857 -1.4111382000000002e-11
-0.9902857 -2.0005327e-11
-0.9892857 -2.5265415e-11
-0.9882857 -2.9717063e-11
-0.9872857 -3.3130779e-11
-0.9862857 -3.5221527e-11
-0.9852857 -3.5671563e-11
-0.9842857 -3.4175251e-11
-0.9832857 -3.0499453e-11
-0.9822857 -2.4549099e-11
-0.9812857 -1.6425274e-11
-0.9802857 -6.4631941e-12
-0.9792857 4.7602215e-12
-0.9782857 1.6455013999999998e-11
-0.9772857 2.7683089e-11
-0.9762857 3.7453121999999997e-11
-0.9752857 4.4833668e-11
-0.9742857 4.9068768000000004e-11
-0.9732857 4.967887e-11
-0.9722857 4.6531296000000005e-11
-0.9712857 3.9868418e-11
-0.9702857 3.028783e-11
-0.9692857 1.8676141e-11
-0.9682857 6.1050821e-12
-0.9672857 -6.2953942e-12
-0.9662857 -1.7468691e-11
-0.9652857 -2.6548826e-11
-0.9642857 -3.2946756999999996e-11
-0.9632857 -3.6394249e-11
-0.9622857 -3.6940803999999996e-11
-0.9612857 -3.4906811e-11
-0.9602857 -3.0803216e-11
-0.9592857 -2.5233158e-11
-0.9582857 -1.8793546e-11
-0.9572857 -1.1993836000000001e-11
-0.9562857 -5.205401e-12
-0.9552857 1.3512474e-12
-0.9542857 7.5816313e-12
-0.9532857 1.3462557e-11
-0.9522857 1.8971101e-11
-0.9512857 2.4014418999999998e-11
-0.9502857 2.8377661000000003e-11
-0.9492857 3.1704064000000004e-11
-0.9482857 3.3515326e-11
-0.9472857 3.3272487e-11
-0.9462857 3.0469266e-11
-0.9452857 2.4742692e-11
-0.9442857 1.5981125e-11
-0.9432857 4.4085039e-12
-0.9422857 -9.373829000000001e-12
-0.9412857 -2.4400263e-11
-0.9402857 -3.9412976999999996e-11
-0.9392857 -5.2986966e-11
-0.9382857 -6.3692823e-11
-0.9372857 -7.0274792e-11
-0.9362857 -7.181798e-11
-0.9352857 -6.787896000000001e-11
-0.9342857 -5.855893600000001e-11
-0.9332857 -4.4506835e-11
-0.9322857 -2.6850435000000002e-11
-0.9312857 -7.0647813e-12
-0.9302857 1.32031e-11
-0.9292857 3.2327266e-11
-0.9282857 4.8885229000000004e-11
-0.9272857 6.1803167e-11
-0.9262857 7.044394399999999e-11
-0.9252857 7.4627598e-11
-0.9242857 7.4585341e-11
-0.9232857 7.0859112e-11
-0.9222857 6.4167627e-11
-0.9212857 5.5264858e-11
-0.9202857 4.4817375e-11
-0.9192857 3.3322517e-11
-0.9182857 2.1081177e-11
-0.9172857 8.2279852e-12
-0.9162857 -5.1896248e-12
-0.9152857 -1.9101989000000002e-11
-0.9142857 -3.3302487000000005e-11
-0.9132857 -4.7354568000000004e-11
-0.9122857 -6.0544457e-11
-0.9112857 -7.189573900000001e-11
-0.9102857 -8.0250796e-11
-0.9092857 -8.441159e-11
-0.9082857 -8.3320281e-11
-0.9072857 -7.6251359e-11
-0.9062857 -6.2982529e-11
-0.9052857 -4.3912896e-11
-0.9042857 -2.0103582e-11
-0.9032857 6.7726464e-12
-0.9022857 3.4572188e-11
-0.9012857 6.0896774e-11
-0.9002857 8.3357307e-11
-0.8992857 9.9849306e-11
-0.8982857 1.0880103000000001e-10
-0.8972857 1.0935892e-10
-0.8962857 1.0148374999999999e-10
-0.8952857 8.5944641e-11
-0.8942857 6.4213207e-11
-0.8932857 3.8275221e-11
-0.8922857 1.0389151e-11
-0.8912857 -1.7171898999999998e-11
-0.8902857 -4.2357421e-11
-0.8892857 -6.3523503e-11
-0.8882857 -7.9541625e-11
-0.8872857 -8.9823965e-11
-0.8862857 -9.4271531e-11
-0.8852857 -9.3164408e-11
-0.8842857 -8.7022349e-11
-0.8832857 -7.6467478e-11
-0.8822857 -6.2118171e-11
-0.8812857 -4.4534951e-11
-0.8802857 -2.4227094e-11
-0.8792857 -1.7146234000000002e-12
-0.8782857 2.2372613e-11
-0.8772857 4.7186707e-11
-0.8762857 7.1576415e-11
-0.8752857 9.4054853e-11
-0.8742857 1.1284177000000001e-10
-0.8732857 1.2598898e-10
-0.8722857 1.3158142e-10
-0.8712857 1.2799088e-10
-0.8702857 1.1414639000000001e-10
-0.8692857 8.9778396e-11
-0.8682857 5.5593327999999994e-11
-0.8672857 1.3342459e-11
-0.8662857 -3.4237289e-11
-0.8652857 -8.3614767e-11
-0.8642857 -1.3077257e-10
-0.8632857 -1.7159756e-10
-0.8622857 -2.0230618e-10
-0.8612857 -2.1985042e-10
-0.8602857 -2.2225111999999998e-10
-0.8592857 -2.0881541e-10
-0.8582857 -1.8021061e-10
-0.8572857 -1.3838764e-10
-0.8562857 -8.6367296e-11
-0.8552857 -2.7921951999999998e-11
-0.8542857 3.2802149e-11
-0.8532857 9.1670942e-11
-0.8522857 1.449083e-10
-0.8512857 1.8936289e-10
-0.8502857 2.2267284e-10
-0.8492857 2.4332355e-10
-0.8482857 2.5061125e-10
-0.8472857 2.4453922e-10
-0.8462857 2.2568167e-10
-0.8452857 1.9505107e-10
-0.8442857 1.5399808e-10
-0.8432857 1.0416108000000001e-10
-0.8422857 4.7466848e-11
-0.8412857 -1.3832070000000002e-11
-0.8402857 -7.7110112e-11
-0.8392857 -1.3934552999999998e-10
-0.8382857 -1.9715475000000003e-10
-0.8372857 -2.4690959e-10
-0.8362857 -2.8494819e-10
-0.8352857 -3.0787183e-10
-0.8342857 -3.129002e-10
-0.8332857 -2.9824175e-10
-0.8322857 -2.6342446e-10
-0.8312857 -2.0953146000000001e-10
-0.8302857 -1.3929253999999998e-10
-0.8292857 -5.6999528e-11
-0.8282857 3.1763962999999996e-11
-0.8272857 1.2056156e-10
-0.8262857 2.0266992999999998e-10
-0.8252857 2.7170907000000003e-10
-0.8242857 3.2226264e-10
-0.8232857 3.5041297000000003e-10
-0.8222857 3.5412402000000003e-10
-0.8212857 3.3342582e-10
-0.8202857 2.9037929000000003e-10
-0.8192857 2.2882976000000002e-10
-0.8182857 1.5398515e-10
-0.8172857 7.1876272e-11
-0.8162857 -1.1229984e-11
-0.8152857 -8.939192700000001e-11
-0.8142857 -1.5746468e-10
-0.8132857 -2.1143563999999999e-10
-0.8122857 -2.486011e-10
-0.8112857 -2.6758624e-10
-0.8102857 -2.6823431e-10
-0.8092857 -2.5140716000000003e-10
-0.8082857 -2.1874726000000002e-10
-0.8072857 -1.7245012e-10
-0.8062857 -1.1508478e-10
-0.8052857 -4.948322e-11
-0.8042857 2.1301045e-11
-0.8032857 9.3984391e-11
-0.8022857 1.6502819e-10
-0.8012857 2.306384e-10
-0.8002857 2.8682791999999997e-10
-0.7992857 3.2956897e-10
-0.7982857 3.5504405e-10
-0.7972857 3.5998192e-10
-0.7962857 3.4204335999999996e-10
-0.7952857 3.0020392e-10
-0.7942857 2.3507151e-10
-0.7932857 1.4907798e-10
-0.7922857 4.649524e-11
-0.7912857 -6.6751932e-11
-0.7902857 -1.8347691e-10
-0.7892857 -2.9579686999999997e-10
-0.7882857 -3.9581654000000003e-10
-0.7872857 -4.7635364e-10
-0.7862857 -5.3162049e-10
-0.7852857 -5.5777813e-10
-0.7842857 -5.532950400000001e-10
-0.7832857 -5.1906708e-10
-0.7822857 -4.582864e-10
-0.7812857 -3.7608007e-10
-0.7802857 -2.7896849e-10
-0.7792857 -1.7421486e-10
-0.7782857 -6.914789900000001e-11
-0.7772857 2.9461657e-11
-0.7762857 1.1590359e-10
-0.7752857 1.8586474000000001e-10
-0.7742857 2.3658198e-10
-0.7732857 2.6682205e-10
-0.7722857 2.7672229e-10
-0.7712857 2.6754315e-10
-0.7702857 2.4138833e-10
-0.7692857 2.0094508000000002e-10
-0.7682857 1.4928272e-10
-0.7672857 8.9728404e-11
-0.7662857 2.5816537000000002e-11
-0.7652857 -3.8710909999999997e-11
-0.7642857 -9.989028900000001e-11
-0.7632857 -1.5355065e-10
-0.7622857 -1.9539457000000002e-10
-0.7612857 -2.2117022e-10
-0.7602857 -2.2694006e-10
-0.7592857 -2.0942865e-10
-0.7582857 -1.664119e-10
-0.7572857 -9.7093449e-11
-0.7562857 -2.4081506e-12
-0.7552857 1.1480502000000001e-10
-0.7542857 2.4980426e-10
-0.7532857 3.9614262000000003e-10
-0.7522857 5.4605725e-10
-0.7512857 6.9101864e-10
-0.7502857 8.2238443e-10
-0.7492857 9.3208653e-10
-0.7482857 1.0132749e-09
-0.7472857 1.0608465e-09
-0.7462857 1.0718041e-09
-0.7452857 1.0454119e-09
-0.7442857 9.831436e-10
-0.7432857 8.884429700000001e-10
-0.7422857 7.663408999999999e-10
-0.7412857 6.2298508e-10
-0.7402857 4.651432e-10
-0.7392857 2.9973552e-10
-0.7382857 1.3343758e-10
-0.7372857 -2.7623972e-11
-0.7362857 -1.7808045e-10
-0.7352857 -3.1345037000000003e-10
-0.7342857 -4.3021628e-10
-0.7332857 -5.2588025e-10
-0.7322857 -5.9902456e-10
-0.7312857 -6.4939256e-10
-0.7302857 -6.7798822e-10
-0.7292857 -6.871755800000001e-10
-0.7282857 -6.8074487e-10
-0.7272857 -6.6390426e-10
-0.7262857 -6.4315593e-10
-0.7252857 -6.2602584e-10
-0.7242857 -6.2063401e-10
-0.7232857 -6.3511614e-10
-0.7222857 -6.7693329e-10
-0.7212857 -7.521293500000001e-10
-0.7202857 -8.6461255e-10
-0.7192857 -1.0155436000000001e-09
-0.7182857 -1.2029092e-09
-0.7172857 -1.4213431e-09
-0.7162857 -1.6622281999999998e-09
-0.7152857 -1.9140889e-09
-0.7142857 -2.1632408e-09
-0.7132857 -2.3946433e-09
-0.7122857 -2.592875e-09
-0.7112857 -2.7431408e-09
-0.7102857 -2.8322205999999997e-09
-0.7092857 -2.8492835e-09
-0.7082857 -2.7865060999999997e-09
-0.7072857 -2.6394671e-09
-0.7062857 -2.4073086e-09
-0.7052857 -2.0926852000000003e-09
-0.7042857 -1.7015340999999999e-09
-0.7032857 -1.2427078999999999e-09
-0.7022857 -7.2751575e-10
-0.7012857 -1.6920472e-10
-0.7002857 4.1759179e-10
-0.6992857 1.0174296000000002e-09
-0.6982857 1.6146506e-09
-0.6972857 2.1940041999999998e-09
-0.6962857 2.7412931e-09
-0.6952857 3.2440352000000004e-09
-0.6942857 3.692115e-09
-0.6932857 4.0783868999999994e-09
-0.6922857 4.3991713e-09
-0.6912857 4.654581200000001e-09
-0.6902857 4.848613499999999e-09
-0.6892857 4.988953e-09
-0.6882857 5.086459e-09
-0.6872857 5.1543343e-09
-0.6862857 5.2070133e-09
-0.6852857 5.2588482e-09
-0.6842857 5.3226926e-09
-0.6832857 5.4085139e-09
-0.6822857 5.5221699e-09
-0.6812857 5.6644692e-09
-0.6802857 5.830624900000001e-09
-0.6792857 6.0101556e-09
-0.6782857 6.187263899999999e-09
-0.6772857 6.341655e-09
-0.6762857 6.4497303e-09
-0.6752857 6.486046400000001e-09
-0.6742857 6.424915499999999e-09
-0.6732857 6.2420173e-09
-0.6722857 5.9158949e-09
-0.6712857 5.4292369e-09
-0.6702857 4.7698772000000004e-09
-0.6692857 3.9314673e-09
-0.6682857 2.9138209e-09
-0.6672857 1.722944e-09
-0.6662857 3.7078804e-10
-0.6652857 -1.125231e-09
-0.6642857 -2.7429073e-09
-0.6632857 -4.4560758e-09
-0.6622857 -6.2355689999999995e-09
-0.6612857 -8.0502792e-09
-0.6602857 -9.8682985e-09
-0.6592857 -1.1658118e-08
-0.6582857 -1.3389834e-08
-0.6572857 -1.5036324e-08
-0.6562857 -1.6574303e-08
-0.6552857 -1.7985199e-08
-0.6542857 -1.9255741e-08
-0.6532857 -2.0378202999999997e-08
-0.6522857 -2.1350229e-08
-0.6512857 -2.2174214e-08
-0.6502857 -2.2856273999999998e-08
-0.6492857 -2.3404839e-08
-0.6482857 -2.3829003e-08
-0.6472857 -2.4136744999999998e-08
-0.6462857 -2.433321e-08
-0.6452857 -2.4419208000000002e-08
-0.6442857 -2.4390071e-08
-0.6432857 -2.4235016999999997e-08
-0.6422857 -2.3937072e-08
-0.6412857 -2.3473561999999998e-08
-0.6402857 -2.2817143e-08
-0.6392857 -2.193727e-08
-0.6382857 -2.0801987000000002e-08
-0.6372857 -1.9379848e-08
-0.6362857 -1.7641862e-08
-0.6352857 -1.5563277e-08
-0.6342857 -1.3125131999999999e-08
-0.6332857 -1.0315468999999999e-08
-0.6322857 -7.130205500000001e-09
-0.6312857 -3.5736472999999995e-09
-0.6302857 3.4131464999999997e-10
-0.6292857 4.593282e-09
-0.6282857 9.1526599e-09
-0.6272857 1.398216e-08
-0.6262857 1.9037474e-08
-0.6252857 2.4268113e-08
-0.6242857 2.9618397000000002e-08
-0.6232857 3.5028647e-08
-0.6222857 4.043651e-08
-0.6212857 4.5778434e-08
-0.6202857 5.0991233e-08
-0.6192857 5.6013655e-08
-0.6182857 6.0787836e-08
-0.6172857 6.526054100000001e-08
-0.6162857 6.9384043e-08
-0.6152857 7.3116535e-08
-0.6142857 7.6422052e-08
-0.6132857 7.9269813e-08
-0.6122857 8.1633111e-08
-0.6112857 8.3487811e-08
-0.6102857 8.481062e-08
-0.6092857 8.557734e-08
-0.6082857 8.5761309e-08
-0.6072857 8.533223e-08
-0.6062857 8.4255541e-08
-0.6052857 8.2492407e-08
-0.6042857 8.000038399999999e-08
-0.6032857 7.6734702e-08
-0.6022857 7.2650047e-08
-0.6012857 6.7702688e-08
-0.6002857 6.1852745e-08
-0.5992857 5.5066424e-08
-0.5982857 4.7318072000000004e-08
-0.5972857 3.8591871e-08
-0.5962857 2.8883224000000003e-08
-0.5952857 1.8199708e-08
-0.5942857 6.5617234e-09
-0.5932857 -5.9971375e-09
-0.5922857 -1.9429865e-08
-0.5912857 -3.3675909000000004e-08
-0.5902857 -4.866112e-08
-0.5892857 -6.4297712e-08
-0.5882857 -8.0484308e-08
-0.5872857 -9.710611199999999e-08
-0.5862857 -1.1403533999999999e-07
-0.5852857 -1.3113192e-07
-0.5842857 -1.4824465e-07
-0.5832857 -1.6521267e-07
-0.5822857 -1.818673e-07
-0.5812857 -1.9803414e-07
-0.5802857 -2.1353520999999998e-07
-0.5792857 -2.28191e-07
-0.5782857 -2.4182212e-07
-0.5772857 -2.5425053e-07
-0.5762857 -2.6530005e-07
-0.5752857 -2.747961e-07
-0.5742857 -2.8256488000000003e-07
-0.5732857 -2.8843197e-07
-0.5722857 -2.9222038e-07
-0.5712857 -2.9374880000000003e-07
-0.5702857 -2.9282972e-07
-0.5692857 -2.8926816e-07
-0.5682857 -2.8286091e-07
-0.5672857 -2.7339659e-07
-0.5662857 -2.606565e-07
-0.5652857 -2.4441618000000003e-07
-0.5642857 -2.2444764000000002e-07
-0.5632857 -2.0052182e-07
-0.5622857 -1.724114e-07
-0.5612857 -1.3989344e-07
-0.5602857 -1.0275186e-07
-0.5592857 -6.077952e-08
-0.5582857 -1.3779962e-08
-0.5572857 3.8431233e-08
-0.5562857 9.602540999999999e-08
-0.5552857 1.5916002e-07
-0.5542857 2.2797773e-07
-0.5532857 3.0260559e-07
-0.5522857 3.8315426e-07
-0.5512857 4.697172e-07
-0.5502857 5.6236993e-07
-0.5492857 6.6116952e-07
-0.5482857 7.6615478e-07
-0.5472857 8.7734664e-07
-0.5462857 9.9474962e-07
-0.5452857 1.1183539e-06
-0.5442857 1.2481378e-06
-0.5432857 1.3840714e-06
-0.5422857 1.52612e-06
-0.5412857 1.6742468999999999e-06
-0.5402857 1.8284169e-06
-0.5392857 1.9885986e-06
-0.5382857 2.1547654e-06
-0.5372857 2.3268957e-06
-0.5362857 2.5049713000000002e-06
-0.5352857 2.6889765e-06
-0.5342857 2.8788946e-06
-0.5332857 3.0747045999999997e-06
-0.5322857 3.2763786e-06
-0.5312857 3.4838787999999996e-06
-0.5302857 3.6971546000000004e-06
-0.5292857 3.9161434999999995e-06
-0.5282857 4.1407695e-06
-0.5272857 4.3709449e-06
-0.5262857 4.6065725e-06
-0.5252857 4.8475485e-06
-0.5242857 5.0937658e-06
-0.5232857 5.3451181e-06
-0.5222857 5.6015033e-06
-0.5212857 5.8628259999999995e-06
-0.5202857 6.1290009999999995e-06
-0.5192857 6.3999558e-06
-0.5182857 6.675632100000001e-06
-0.5172857 6.9559881000000004e-06
-0.5162857 7.2409982e-06
-0.5152857 7.530655200000001e-06
-0.5142857 7.824972e-06
-0.5132857 8.1239811e-06
-0.5122857 8.427736e-06
-0.5112857 8.7363098e-06
-0.5102857 9.049797000000001e-06
-0.5092857 9.368311300000001e-06
-0.5082857 9.691982e-06
-0.5072857 1.0020953999999999e-05
-0.5062857 1.0355382e-05
-0.5052857 1.0695427e-05
-0.5042857 1.1041251e-05
-0.5032857 1.1393013999999999e-05
-0.5022857 1.175087e-05
-0.5012857 1.2114965e-05
-0.5002857 1.2485431e-05
-0.4992857 1.2862392e-05
-0.4982857 1.3245959999999999e-05
-0.4972857 1.3636240000000001e-05
-0.4962857 1.4033334000000001e-05
-0.4952857 1.4437345999999999e-05
-0.4942857 1.4848385e-05
-0.4932857 1.5266569000000002e-05
-0.4922857 1.5692029e-05
-0.4912857 1.6124912e-05
-0.4902857 1.656538e-05
-0.4892857 1.7013615e-05
-0.4882857 1.746981e-05
-0.4872857 1.7934172999999998e-05
-0.4862857 1.8406914e-05
-0.4852857 1.888825e-05
-0.4842857 1.9378395e-05
-0.4832857 1.9877554999999998e-05
-0.4822857 2.0385931999999998e-05
-0.4812857 2.0903707e-05
-0.4802857 2.1431052e-05
-0.4792857 2.1968117e-05
-0.4782857 2.2515034e-05
-0.4772857 2.3071916999999998e-05
-0.4762857 2.3638856e-05
-0.4752857 2.4215922000000003e-05
-0.4742857 2.4803170999999997e-05
-0.4732857 2.5400634999999998e-05
-0.4722857 2.6008328000000003e-05
-0.4712857 2.6626256000000003e-05
-0.4702857 2.7254412999999997e-05
-0.4692857 2.7892779e-05
-0.4682857 2.8541336000000002e-05
-0.4672857 2.9200066e-05
-0.4662857 2.9868954000000002e-05
-0.4652857 3.0547997e-05
-0.4642857 3.1237201e-05
-0.4632857 3.1936588e-05
-0.4622857 3.2646198999999996e-05
-0.4612857 3.3366078e-05
-0.4602857 3.4096294e-05
-0.4592857 3.4836918e-05
-0.4582857 3.5588027e-05
-0.4572857 3.6349701e-05
-0.4562857 3.7122012e-05
-0.4552857 3.7905025e-05
-0.4542857 3.8698794999999996e-05
-0.4532857 3.9503362e-05
-0.4522857 4.0318752999999996e-05
-0.4512857 4.1144978e-05
-0.4502857 4.1982034000000005e-05
-0.4492857 4.282991e-05
-0.4482857 4.3688595e-05
-0.4472857 4.455807e-05
-0.4462857 4.5438321e-05
-0.4452857 4.6329342e-05
-0.4442857 4.7231134e-05
-0.4432857 4.8143721e-05
-0.4422857 4.9067137000000004e-05
-0.4412857 5.0001432000000006e-05
-0.4402857 5.094669299999999e-05
-0.4392857 5.1903009999999995e-05
-0.4382857 5.2870507e-05
-0.4372857 5.3849327999999996e-05
-0.4362857 5.4839637e-05
-0.4352857 5.5841622e-05
-0.4342857 5.6855475e-05
-0.4332857 5.7881408e-05
-0.4322857 5.8919642000000006e-05
-0.4312857 5.9970404e-05
-0.4302857 6.1033927000000006e-05
-0.4292857 6.2110445e-05
-0.4282857 6.3200179e-05
-0.4272857 6.4303345e-05
-0.4262857 6.5420141e-05
-0.4252857 6.655076299999999e-05
-0.4242857 6.7695385e-05
-0.4232857 6.8854183e-05
-0.4222857 7.0027323e-05
-0.4212857 7.1214964e-05
-0.4202857 7.241726499999999e-05
-0.4192857 7.3634396e-05
-0.4182857 7.4866546e-05
-0.4172857 7.611391200000001e-05
-0.4162857 7.7376711e-05
-0.4152857 7.8655194e-05
-0.4142857 7.9949632e-05
-0.4132857 8.1260322e-05
-0.4122857 8.2587587e-05
-0.4112857 8.3931769e-05
-0.4102857 8.529322e-05
-0.4092857 8.667231600000001e-05
-0.4082857 8.8069424e-05
-0.4072857 8.948493400000001e-05
-0.4062857 9.0919229e-05
-0.4052857 9.2372693e-05
-0.4042857 9.3845699e-05
-0.4032857 9.5338618e-05
-0.4022857 9.6851818e-05
-0.4012857 9.8385658e-05
-0.4002857 9.9940485e-05
-0.3992857 0.00010151663999999999
-0.3982857 0.00010311444
-0.3972857 0.00010473422
-0.3962857 0.00010637628999999999
-0.3952857 0.00010804094000000001
-0.3942857 0.00010972849
-0.3932857 0.00011143921
-0.3922857 0.00011317343
-0.3912857 0.00011493142
-0.3902857 0.00011671352
-0.3892857 0.00011852005
-0.3882857 0.00012035136
-0.3872857 0.00012220785
-0.3862857 0.00012408989000000002
-0.3852857 0.00012599791
-0.3842857 0.00012793234
-0.3832857 0.00012989365
-0.3822857 0.00013188229
-0.3812857 0.00013389872999999998
-0.3802857 0.00013594342
-0.3792857 0.00013801682
-0.3782857 0.00014011936000000002
-0.3772857 0.00014225144
-0.3762857 0.00014441346
-0.3752857 0.00014660577
-0.3742857 0.00014882872
-0.3732857 0.00015108262999999998
-0.3722857 0.00015336781
-0.3712857 0.00015568453
-0.3702857 0.00015803307
-0.3692857 0.0001604137
-0.3682857 0.00016282667
-0.3672857 0.00016527224
-0.3662857 0.00016775069000000002
-0.3652857 0.00017026229
-0.3642857 0.00017280731
-0.3632857 0.00017538607
-0.3622857 0.00017799888
-0.3612857 0.00018064608
-0.3602857 0.00018332803
-0.3592857 0.00018604511000000002
-0.3582857 0.00018879772
-0.3572857 0.00019158631
-0.3562857 0.00019441130999999997
-0.3552857 0.00019727322000000002
-0.3542857 0.00020017250999999998
-0.3532857 0.00020310968000000003
-0.3522857 0.00020608525
-0.3512857 0.00020909974
-0.3502857 0.00021215365000000003
-0.3492857 0.00021524743
-0.3482857 0.00021838159
-0.3472857 0.00022155659
-0.3462857 0.00022477288
-0.3452857 0.0002280309
-0.3442857 0.00023133106999999998
-0.3432857 0.00023467384999999999
-0.3422857 0.00023805969
-0.3412857 0.00024148908
-0.3402857 0.00024496253
-0.3392857 0.00024848059
-0.3382857 0.00025204383
-0.3372857 0.00025565289
-0.3362857 0.00025930844
-0.3352857 0.00026301122
-0.3342857 0.00026676203
-0.3332857 0.00027056165
-0.3322857 0.00027441097
-0.3312857 0.00027831088
-0.3302857 0.00028226229
-0.3292857 0.00028626612
-0.3282857 0.00029032328
-0.3272857 0.00029443472
-0.3262857 0.00029860137
-0.3252857 0.00030282417
-0.3242857 0.00030710403
-0.3232857 0.00031144182
-0.3222857 0.00031583843
-0.3212857 0.00032029473
-0.3202857 0.00032481157
-0.3192857 0.00032938981
-0.3182857 0.00033403026
-0.3172857 0.00033873371
-0.3162857 0.00034350095999999996
-0.3152857 0.00034833279
-0.3142857 0.00035322996
-0.3132857 0.00035819329999999997
-0.3122857 0.00036322359999999996
-0.3112857 0.00036832172999999997
-0.3102857 0.00037348852000000004
-0.3092857 0.00037872492
-0.3082857 0.00038403182000000004
-0.3072857 0.00038941021
-0.3062857 0.00039486104000000004
-0.3052857 0.00040038530999999996
-0.3042857 0.00040598402
-0.3032857 0.00041165817
-0.3022857 0.00041740873
-0.3012857 0.00042323668
-0.3002857 0.00042914294
-0.2992857 0.00043512840999999995
-0.2982857 0.00044119392
-0.2972857 0.00044734023999999997
-0.2962857 0.00045356818999999995
-0.2952857 0.00045987845
-0.2942857 0.00046627174
-0.2932857 0.0004727488
-0.2922857 0.0004793103
-0.2912857 0.00048595693000000003
-0.2902857 0.00049268942
-0.2892857 0.00049950854
-0.2882857 0.00050641511
-0.2872857 0.00051340999
-0.2862857 0.00052049409
-0.2852857 0.00052766832
-0.2842857 0.00053493363
-0.2832857 0.00054229104
-0.2822857 0.00054974157
-0.2812857 0.00055728633
-0.2802857 0.00056492649
-0.2792857 0.0005726632
-0.2782857 0.00058049768
-0.2772857 0.0005884311600000001
-0.2762857 0.00059646491
-0.2752857 0.00060460011
-0.2742857 0.0006128380399999999
-0.2732857 0.0006211799699999999
-0.2722857 0.00062962713
-0.2712857 0.0006381807500000001
-0.2702857 0.00064684205
-0.2692857 0.0006556122599999999
-0.2682857 0.0006644925600000001
-0.2672857 0.00067348419
-0.2662857 0.00068258837
-0.2652857 0.00069180637
-0.2642857 0.00070113952
-0.2632857 0.00071058921
-0.2622857 0.00072015682
-0.2612857 0.00072984385
-0.2602857 0.00073965184
-0.2592857 0.00074958234
-0.2582857 0.00075963699
-0.2572857 0.0007698174200000001
-0.2562857 0.0007801253600000001
-0.2552857 0.00079056244
-0.2542857 0.0008011304999999999
-0.2532857 0.00081183125
-0.2522857 0.0008226663300000001
-0.2512857 0.00083363757
-0.2502857 0.0008447466799999999
-0.2492857 0.0008559954
-0.2482857 0.00086738537
-0.2472857 0.0008789183100000001
-0.2462857 0.00089059577
-0.2452857 0.00090241929
-0.2442857 0.00091439051
-0.2432857 0.00092651089
-0.2422857 0.0009387820699999999
-0.2412857 0.0009512054
-0.2402857 0.0009637825299999999
-0.2392857 0.00097651491
-0.2382857 0.00098940409
-0.2372857 0.0010024516000000001
-0.2362857 0.0010156591000000002
-0.2352857 0.0010290283
-0.2342857 0.0010425608000000002
-0.2332857 0.0010562584000000002
-0.2322857 0.0010701228
-0.2312857 0.0010841559
-0.2302857 0.0010983595
-0.2292857 0.0011127354
-0.2282857 0.0011272855
-0.2272857 0.0011420118000000001
-0.2262857 0.0011569159
-0.2252857 0.0011719999
-0.2242857 0.0011872655
-0.2232857 0.0012027145
-0.2222857 0.0012183488
-0.2212857 0.0012341702
-0.2202857 0.0012501805999999998
-0.2192857 0.0012663818
-0.2182857 0.0012827756
-0.2172857 0.0012993639
-0.2162857 0.0013161485999999998
-0.2152857 0.0013331317
-0.2142857 0.0013503151
-0.2132857 0.001367701
-0.2122857 0.0013852911
-0.2112857 0.0014030878
-0.2102857 0.0014210931
-0.2092857 0.0014393092
-0.2082857 0.0014577382
-0.2072857 0.0014763825
-0.2062857 0.0014952443999999999
-0.2052857 0.0015143263
-0.2042857 0.0015336309
-0.2032857 0.0015531605
-0.2022857 0.0015729178000000001
-0.2012857 0.0015929056
-0.2002857 0.0016131262
-0.1992857 0.0016335823999999999
-0.1982857 0.0016542768
-0.1972857 0.0016752123000000002
-0.1962857 0.0016963912
-0.1952857 0.0017178161
-0.1942857 0.0017394896
-0.1932857 0.0017614141999999998
-0.1922857 0.0017835923999999998
-0.1912857 0.0018060271
-0.1902857 0.0018287207999999999
-0.1892857 0.0018516763000000001
-0.1882857 0.0018748961999999999
-0.1872857 0.0018983836000000002
-0.1862857 0.001922141
-0.1852857 0.0019461715000000002
-0.1842857 0.0019704779
-0.1832857 0.001995063
-0.1822857 0.0020199297
-0.1812857 0.0020450808999999998
-0.1802857 0.0020705196
-0.1792857 0.0020962489
-0.1782857 0.0021222719
-0.1772857 0.0021485917
-0.1762857 0.0021752119
-0.1752857 0.0022021354999999998
-0.1742857 0.002229366
-0.1732857 0.0022569064
-0.1722857 0.0022847600000000003
-0.1712857 0.0023129303
-0.1702857 0.0023414204
-0.1692857 0.0023702336
-0.1682857 0.0023993731
-0.1672857 0.002428842
-0.1662857 0.0024586434
-0.1652857 0.0024887808
-0.1642857 0.0025192576
-0.1632857 0.0025500771
-0.1622857 0.0025812431
-0.1612857 0.0026127589
-0.1602857 0.0026446281
-0.1592857 0.0026768546
-0.1582857 0.0027094417999999998
-0.1572857 0.0027423936
-0.1562857 0.0027757136
-0.1552857 0.0028094059
-0.1542857 0.0028434739
-0.1532857 0.0028779217
-0.1522857 0.0029127534000000003
-0.1512857 0.0029479728000000004
-0.1502857 0.0029835843
-0.1492857 0.0030195918999999997
-0.1482857 0.0030560004000000003
-0.1472857 0.0030928139
-0.1462857 0.0031300366000000003
-0.1452857 0.0031676733
-0.1442857 0.0032057276000000004
-0.1432857 0.003244204
-0.1422857 0.0032831067000000003
-0.1412857 0.0033224398000000002
-0.1402857 0.0033622072999999995
-0.1392857 0.0034024135
-0.1382857 0.0034430628
-0.1372857 0.0034841596
-0.1362857 0.0035257086
-0.1352857 0.0035677138
-0.1342857 0.0036101803000000003
-0.1332857 0.0036531123999999997
-0.1322857 0.003696515
-0.1312857 0.003740393
-0.1302857 0.0037847509
-0.1292857 0.0038295932999999997
-0.1282857 0.0038749250999999996
-0.1272857 0.0039207509
-0.1262857 0.0039670755
-0.1252857 0.0040139043
-0.1242857 0.004061242
-0.1232857 0.0041090942
-0.1222857 0.0041574662
-0.1212857 0.0042063628
-0.1202857 0.004255789100000001
-0.1192857 0.0043057502
-0.1182857 0.004356250799999999
-0.1172857 0.0044072964
-0.1162857 0.004458892
-0.1152857 0.0045110424
-0.1142857 0.0045637527
-0.1132857 0.0046170277
-0.1122857 0.0046708727
-0.1112857 0.004725293199999999
-0.1102857 0.0047802951
-0.1092857 0.0048358841
-0.1082857 0.0048920657999999995
-0.1072857 0.0049488459
-0.1062857 0.0050062299
-0.1052857 0.0050642237
-0.1042857 0.0051228326
-0.1032857 0.0051820625
-0.1022857 0.0052419193
-0.1012857 0.005302409
-0.1002857 0.005363537999999999
-9.9285714E-02 0.0054253127
-9.8285712E-02 0.0054877397
-9.7285718E-02 0.0055508255
-9.6285716E-02 0.0056145771
-9.5285714E-02 0.0056790013
-9.4285712E-02 0.0057441044
-9.3285717E-02 0.0058098929
-9.2285715E-02 0.0058763732999999995
-9.1285713E-02 0.0059435519
-9.0285711E-02 0.0060114351
-8.9285716E-02 0.0060800288
-8.8285714E-02 0.0061493396
-8.7285712E-02 0.0062193743
-8.6285718E-02 0.0062901396
-8.5285716E-02 0.0063616433
-8.4285714E-02 0.0064338921
-8.3285712E-02 0.006506894000000001
-8.2285717E-02 0.0065806555
-8.1285715E-02 0.0066551846
-8.0285713E-02 0.0067304878000000005
-7.9285711E-02 0.0068065732
-7.8285716E-02 0.0068834473000000005
-7.7285714E-02 0.0069611175
-7.6285712E-02 0.007039590900000001
-7.5285718E-02 0.0071188748
-7.4285716E-02 0.007198978000000001
-7.3285714E-02 0.007279907699999999
-7.2285712E-02 0.0073616720000000005
-7.1285717E-02 0.007444278899999999
-7.0285715E-02 0.007527736300000001
-6.9285713E-02 0.007612053000000001
-6.8285711E-02 0.007697237000000001
-6.7285717E-02 0.0077832956
-6.6285715E-02 0.0078702367
-6.5285712E-02 0.0079580677
-6.4285718E-02 0.0080467951
-6.3285716E-02 0.0081364269
-6.2285714E-02 0.0082269711
-6.1285716E-02 0.0083184357
-6.0285714E-02 0.008410827999999999
-5.9285715E-02 0.0085041574
-5.8285713E-02 0.008598432
-5.7285715E-02 0.0086936605
-5.6285713E-02 0.0087898523
-5.5285715E-02 0.0088870162
-5.4285713E-02 0.0089851601
-5.3285714E-02 0.0090842936
-5.2285716E-02 0.009184424600000001
-5.1285714E-02 0.0092855611
-5.0285716E-02 0.0093877119
-4.9285714E-02 0.0094908857
-4.8285715E-02 0.0095950913
-4.7285713E-02 0.0097003373
-4.6285715E-02 0.0098066339
-4.5285713E-02 0.009913991399999999
-4.4285715E-02 0.010022419
-4.3285713E-02 0.010131927
-4.2285714E-02 0.010242526
-4.1285716E-02 0.010354223
-4.0285714E-02 0.010467029000000001
-3.9285716E-02 0.010580953
-3.8285714E-02 0.010696004
-3.7285715E-02 0.010812192
-3.6285713E-02 0.010929524999999999
-3.5285715E-02 0.011048015
-3.4285713E-02 0.011167671
-3.3285715E-02 0.011288503
-3.2285713E-02 0.011410522999999999
-3.1285714E-02 0.01153374
-3.0285714E-02 0.011658165
-2.9285714E-02 0.01178381
-2.8285714E-02 0.011910686
-2.7285714E-02 0.012038803
-2.6285714E-02 0.012168173
-2.5285713E-02 0.012298806
-2.4285715E-02 0.012430713000000001
-2.3285715E-02 0.012563904
-2.2285715E-02 0.01269839
-2.1285715E-02 0.012834182
-2.0285714E-02 0.012971291999999999
-1.9285714E-02 0.013109731999999999
-1.8285714E-02 0.01324951
-1.7285714E-02 0.013390642
-1.6285714E-02 0.013533136000000001
-1.5285715E-02 0.013677006000000002
-1.4285714E-02 0.013822263
-1.3285714E-02 0.013968919
-1.2285714E-02 0.014116985
-1.1285714E-02 0.014266471000000001
-1.0285715E-02 0.01441739
-9.2857145E-03 0.014569754
-8.2857143E-03 0.014723574000000001
-7.2857141E-03 0.01487886
-6.2857145E-03 0.015035625
-5.2857143E-03 0.015193882
-4.2857141E-03 0.015353643
-3.2857142E-03 0.015514922
-2.2857143E-03 0.01567773
-1.2857143E-03 0.015842081
-2.8571428E-04 0.016007987
7.1428571E-04 0.016175462
1.7142857E-03 0.016344518
2.7142856E-03 0.016515165
3.7142858E-03 0.016687418
4.7142855E-03 0.016861287
5.7142857E-03 0.017036785999999998
6.7142858E-03 0.017213928
7.7142855E-03 0.017392726
8.7142857E-03 0.017573194
9.7142858E-03 0.017755345
1.0714286E-02 0.017939194
1.1714286E-02 0.018124754
1.2714285E-02 0.018312038
1.3714286E-02 0.018501061
1.4714286E-02 0.018691835
1.5714286E-02 0.018884373
1.6714286E-02 0.019078689
1.7714286E-02 0.019274798
1.8714286E-02 0.019472712
1.9714287E-02 0.019672448
2.0714285E-02 0.019874019
2.1714285E-02 0.020077442
2.2714285E-02 0.020282730000000002
2.3714285E-02 0.020489900000000002
2.4714286E-02 0.020698966
2.5714286E-02 0.020909942
2.6714286E-02 0.021122846
2.7714286E-02 0.021337692
2.8714286E-02 0.021554495
2.9714286E-02 0.021773271
3.0714286E-02 0.021994037
3.1714287E-02 0.022216806
3.2714285E-02 0.022441596
3.3714287E-02 0.022668421
3.4714285E-02 0.022897297
3.5714287E-02 0.023128242
3.6714286E-02 0.023361272000000002
3.7714284E-02 0.023596403000000002
3.8714286E-02 0.023833652
3.9714284E-02 0.024073034
4.0714286E-02 0.024314565
4.1714285E-02 0.02455826
4.2714287E-02 0.024804138
4.3714285E-02 0.025052216
4.4714287E-02 0.025302509
4.5714285E-02 0.025555037
4.6714287E-02 0.025809817999999998
4.7714286E-02 0.026066866
4.8714284E-02 0.026326201999999996
4.9714286E-02 0.026587839000000002
5.0714284E-02 0.026851799000000003
5.1714286E-02 0.027118099
5.2714285E-02 0.027386757
5.3714287E-02 0.027657786
5.4714285E-02 0.027931208
5.5714287E-02 0.028207036999999997
5.6714285E-02 0.028485290000000003
5.7714287E-02 0.028765984
5.8714285E-02 0.029049141
5.9714288E-02 0.029334781000000004
6.0714286E-02 0.029622921
6.1714284E-02 0.029913578
6.2714286E-02 0.030206772
6.3714288E-02 0.030502523
6.4714283E-02 0.030800845999999996
6.5714285E-02 0.031101761999999998
6.6714287E-02 0.031405286
6.7714289E-02 0.031711438
6.8714283E-02 0.032020235
6.9714285E-02 0.032331698
7.0714287E-02 0.032645848
7.1714282E-02 0.032962703999999995
7.2714284E-02 0.033282285
7.3714286E-02 0.033604613000000005
7.4714288E-02 0.033929705
7.5714283E-02 0.034257586
7.6714285E-02 0.034588273
7.7714287E-02 0.034921782
7.8714289E-02 0.035258134999999996
7.9714283E-02 0.035597349
8.0714285E-02 0.035939444
8.1714287E-02 0.036284444
8.2714289E-02 0.036632369
8.3714284E-02 0.036983239
8.4714286E-02 0.037337076999999996
8.5714288E-02 0.037693905
8.6714283E-02 0.038053744
8.7714285E-02 0.038416614
8.8714287E-02 0.038782536
8.9714289E-02 0.039151529
9.0714283E-02 0.039523616
9.1714285E-02 0.039898816999999996
9.2714287E-02 0.040277149
9.3714289E-02 0.040658636
9.4714284E-02 0.041043301
9.5714286E-02 0.041431162
9.6714288E-02 0.041822245
9.7714283E-02 0.042216573
9.8714285E-02 0.042614169
9.9714287E-02 0.043015054
0.1007143 0.043419254
0.1017143 0.043826789000000005
0.1027143 0.04423768
0.1037143 0.044651947
0.1047143 0.045069609999999996
0.1057143 0.045490693
0.1067143 0.045915219
0.1077143 0.046343211
0.1087143 0.046774693
0.1097143 0.04720969
0.1107143 0.047648226999999994
0.1117143 0.048090325
0.1127143 0.04853601
0.1137143 0.04898530300000001
0.1147143 0.049438222999999996
0.1157143 0.049894792
0.1167143 0.050355034
0.1177143 0.050818977999999994
0.1187143 0.051286642
0.1197143 0.05175804800000001
0.1207143 0.052233220999999996
0.1217143 0.052712183
0.1227143 0.053194967999999995
0.1237143 0.053681602
0.1247143 0.054172106
0.1257143 0.054666511
0.1267143 0.055164832
0.1277143 0.055667089
0.1287143 0.056173309
0.1297143 0.056683522
0.1307143 0.057197746
0.1317143 0.057716015999999995
0.1327143 0.058238348
0.1337143 0.058764778
0.1347143 0.05929532900000001
0.1357143 0.059830031000000006
0.1367143 0.060368906
0.1377143 0.060911983
0.1387143 0.061459281
0.1397143 0.062010832999999994
0.1407143 0.06256665800000001
0.1417143 0.063126785
0.1427143 0.063691236
0.1437143 0.064260041
0.1447143 0.064833224
0.1457143 0.065410812
0.1467143 0.065992842
0.1477143 0.066579349
0.1487143 0.067170354
0.1497143 0.067765889
0.1507143 0.06836598
0.1517143 0.068970653
0.1527143 0.06957993
0.1537143 0.070193841
0.1547143 0.070812408
0.1557143 0.07143566600000001
0.1567143 0.07206364
0.1577143 0.07269635699999999
0.1587143 0.073333853
0.1597143 0.073976151
0.1607143 0.074623281
0.1617143 0.07527527099999999
0.1627143 0.075932156
0.1637143 0.076593965
0.1647143 0.077260728
0.1657143 0.07793246799999999
0.1667143 0.078609207
0.1677143 0.079290976
0.1687143 0.079977803
0.1697143 0.080669718
0.1707143 0.081366755
0.1717143 0.082068943
0.1727143 0.082776311
0.1737143 0.08348889
0.1747143 0.084206706
0.1757143 0.084929791
0.1767143 0.085658178
0.1777143 0.086391892
0.1787143 0.08713096000000001
0.1797143 0.08787541900000001
0.1807143 0.08862529599999999
0.1817143 0.089380622
0.1827143 0.09014142
0.1837143 0.090907718
0.1847143 0.091679546
0.1857143 0.092456932
0.1867143 0.093239907
0.1877143 0.09402851000000001
0.1887143 0.094822771
0.1897143 0.09562271900000001
0.1907143 0.09642838299999999
0.1917143 0.09723979199999999
0.1927143 0.09805697499999999
0.1937143 0.098879961
0.1947143 0.09970878000000001
0.1957143 0.10054347
0.1967143 0.10138404
0.1977143 0.10223055
0.1987143 0.10308301
0.1997143 0.10394146
0.2007143 0.10480592
0.2017143 0.10567643
0.2027143 0.10655302
0.2037143 0.10743574000000002
0.2047143 0.10832462
0.2057143 0.10921966999999999
0.2067143 0.11012093
0.2077143 0.11102842
0.2087143 0.11194218
0.2097143 0.11286223000000001
0.2107143 0.11378862
0.2117143 0.11472136
0.2127143 0.1156605
0.2137143 0.11660606
0.2147143 0.11755808
0.2157143 0.11851658
0.2167143 0.11948161
0.2177143 0.12045318
0.2187143 0.12143132
0.2197143 0.12241608
0.2207143 0.12340749000000001
0.2217143 0.12440558
0.2227143 0.12541037
0.2237143 0.12642191
0.2247143 0.12744019
0.2257143 0.12846527000000002
0.2267143 0.12949719
0.2277143 0.13053598
0.2287143 0.13158165
0.2297143 0.13263426
0.2307143 0.13369382
0.2317143 0.13476037
0.2327143 0.13583394
0.2337143 0.13691456
0.2347143 0.13800225
0.2357143 0.13909705
0.2367143 0.14019900999999999
0.2377143 0.14130811999999998
0.2387143 0.14242443999999999
0.2397143 0.14354798
0.2407143 0.1446788
0.2417143 0.14581691000000002
0.2427143 0.14696236
0.2437143 0.14811519
0.2447143 0.14927543000000001
0.2457143 0.15044311
0.2467143 0.15161824
0.2477143 0.15280085999999998
0.2487143 0.153991
0.2497143 0.15518868
0.2507143 0.15639395
0.2517143 0.15760683
0.2527143 0.15882738
0.2537143 0.16005561
0.2547143 0.16129155
0.2557143 0.16253525
0.2567143 0.16378674000000001
0.2577143 0.16504605
0.2587143 0.16631321999999998
0.2597143 0.16758827999999998
0.2607143 0.16887126
0.2617143 0.17016217
0.2627143 0.17146105
0.2637143 0.17276792
0.2647143 0.17408282
0.2657143 0.17540577999999998
0.2667143 0.17673685
0.2677143 0.17807605999999998
0.2687143 0.17942344
0.2697143 0.18077901999999998
0.2707143 0.18214285000000002
0.2717143 0.18351497
0.2727143 0.18489540000000002
0.2737143 0.18628417
0.2747143 0.1876813
0.2757143 0.18908685
0.2767143 0.19050083
0.2777143 0.19192328
0.2787143 0.19335421
0.2797143 0.19479365999999998
0.2807143 0.19624166
0.2817143 0.19769825000000002
0.2827143 0.19916345000000002
0.2837143 0.20063731
0.2847143 0.20211989
0.2857143 0.20361119
0.2867143 0.20511125
0.2877143 0.20662011000000002
0.2887143 0.20813777
0.2897143 0.20966426999999999
0.2907143 0.21119965
0.2917143 0.21274392
0.2927143 0.21429711
0.2937143 0.21585927000000002
0.2947143 0.21743041000000002
0.2957143 0.21901056000000002
0.2967143 0.22059977000000003
0.2977143 0.22219806
0.2987143 0.22380545
0.2997143 0.22542199999999998
0.3007143 0.22704774
0.3017143 0.2286827
0.3027143 0.23032688
0.3037143 0.23198032000000002
0.3047143 0.23364304000000002
0.3057143 0.23531504000000003
0.3067143 0.23699638
0.3077143 0.23868708
0.3087143 0.24038716
0.3097143 0.24209666999999999
0.3107143 0.24381566000000002
0.3117143 0.24554413000000003
0.3127143 0.24728212000000002
0.3137143 0.24902965000000002
0.3147143 0.25078678
0.3157143 0.25255349
0.3167143 0.25432983
0.3177143 0.2561158
0.3187143 0.25791142
0.3197143 0.25971667
0.3207143 0.26153160999999997
0.3217143 0.26335628
0.3227143 0.2651907
0.3237143 0.26703493
0.3247143 0.26888899
0.3257143 0.27075289
0.3267143 0.27262669
0.3277143 0.27451035999999995
0.3287143 0.27640397
0.3297143 0.27830752
0.3307143 0.28022102
0.3317143 0.2821445
0.3327143 0.28407797
0.3337143 0.28602146
0.3347143 0.28797498
0.3357143 0.28993855
0.3367143 0.29191221
0.3377143 0.293896
0.3387143 0.29588994
0.3397143 0.29789405
0.3407143 0.29990834
0.3417143 0.30193282
0.3427143 0.30396753
0.3437143 0.30601246000000004
0.3447143 0.30806763000000004
0.3457143 0.31013305
0.3467143 0.31220876000000003
0.3477143 0.31429478
0.3487143 0.31639113999999996
0.3497143 0.31849789
0.3507143 0.32061501000000003
0.3517143 0.32274255
0.3527143 0.32488052
0.3537143 0.32702892
0.3547143 0.32918777
0.3557143 0.33135707
0.3567143 0.33353684
0.3577143 0.33572707
0.3587143 0.33792779
0.3597143 0.34013899999999997
0.3607143 0.34236072
0.3617143 0.34459298
0.3627143 0.34683582
0.3637143 0.34908925
0.3647143 0.35135329
0.3657143 0.35362798
0.3667143 0.3559133
0.3677143 0.35820929
0.3687143 0.36051592000000005
0.3697143 0.36283321999999996
0.3707143 0.36516117000000003
0.3717143 0.36749982000000003
0.3727143 0.36984917
0.3737143 0.37220926
0.3747143 0.37458008
0.3757143 0.37696166000000003
0.3767143 0.37935401999999996
0.3777143 0.38175718
0.3787143 0.38417114
0.3797143 0.38659591
0.3807143 0.38903151
0.3817143 0.39147791
0.3827143 0.39393515
0.3837143 0.3964032
0.3847143 0.39888206
0.3857143 0.40137176
0.3867143 0.40387237
0.3877143 0.40638386000000004
0.3887143 0.40890626
0.3897143 0.41143955
0.3907143 0.41398377999999997
0.3917143 0.41653891
0.3927143 0.41910494
0.3937143 0.42168191
0.3947143 0.42426977
0.3957143 0.42686858
0.3967143 0.42947832999999996
0.3977143 0.43209903
0.3987143 0.43473067000000004
0.3997143 0.4373733
0.4007143 0.44002687
0.4017143 0.44269143
0.4027143 0.44536693
0.4037143 0.44805342
0.4047143 0.45075091
0.4057143 0.45345938
0.4067143 0.45617884
0.4077143 0.45890929
0.4087143 0.46165069000000003
0.4097143 0.46440307000000003
0.4107143 0.4671664
0.4117143 0.46994071
0.4127143 0.47272601999999997
0.4137143 0.47552232000000005
0.4147143 0.47832956
0.4157143 0.48114774
0.4167143 0.48397685999999995
0.4177143 0.48681697999999995
0.4187143 0.48966803999999997
0.4197143 0.49253008
0.4207143 0.49540306999999995
0.4217143 0.49828701
0.4227143 0.50118184
0.4237143 0.50408761
0.4247143 0.50700428
0.4257143 0.5099318
0.4267143 0.51287021
0.4277143 0.51581948
0.4287143 0.51877964
0.4297143 0.52175066
0.4307143 0.5247325199999999
0.4317143 0.52772523
0.4327143 0.53072874
0.4337143 0.53374302
0.4347143 0.53676809
0.4357143 0.53980397
0.4367143 0.54285061
0.4377143 0.54590805
0.4387143 0.54897624
0.4397143 0.55205515
0.4407143 0.55514476
0.4417143 0.55824504
0.4427143 0.5613559899999999
0.4437143 0.56447759
0.4447143 0.56760982
0.4457143 0.57075261
0.4467143 0.5739059799999999
0.4477143 0.57706987
0.4487143 0.58024428
0.4497143 0.5834291699999999
0.4507143 0.58662454
0.4517143 0.58983038
0.4527143 0.5930467
0.4537143 0.59627341
0.4547143 0.59951055
0.4557143 0.60275798
0.4567143 0.60601574
0.4577143 0.60928375
0.4587143 0.61256201
0.4597143 0.61585051
0.4607143 0.61914921
0.4617143 0.6224581
0.4627143 0.62577715
0.4637143 0.6291063
0.4647143 0.63244551
0.4657143 0.63579478
0.4667143 0.63915406
0.4677143 0.6425233100000001
0.4687143 0.64590252
0.4697143 0.64929156
0.4707143 0.65269042
0.4717143 0.6560990600000001
0.4727143 0.6595174300000001
0.4737143 0.66294554
0.4747143 0.6663833299999999
0.4757143 0.6698308
0.4767143 0.6732879199999999
0.4777143 0.67675463
0.4787143 0.68023088
0.4797143 0.68371664
0.4807143 0.68721185
0.4817143 0.69071646
0.4827143 0.6942304300000001
0.4837143 0.69775372
0.4847143 0.70128622
0.4857143 0.7048279000000001
0.4867143 0.70837871
0.4877143 0.7119385500000001
0.4887143 0.7155074299999999
0.4897143 0.71908529
0.4907143 0.72267214
0.4917143 0.72626793
0.4927143 0.7298726099999999
0.4937143 0.73348614
0.4947143 0.73710838
0.4957143 0.7407393299999999
0.4967143 0.74437889
0.4977143 0.74802702
0.4987143 0.7516836699999999
0.4997143 0.7553487600000001
0.5007143 0.75902226
0.5017143 0.7627041099999999
0.5027143 0.76639429
0.5037143 0.77009271
0.5047143 0.77379933
0.5057143 0.7775141400000001
0.5067143 0.78123705
0.5077143 0.7849679300000001
0.5087143 0.78870682
0.5097143 0.7924535300000001
0.5107143 0.79620797
0.5117143 0.79997014
0.5127143 0.80373995
0.5137143 0.8075173
0.5147143 0.8113022
0.5157143 0.8150946299999999
0.5167143 0.8188945200000001
0.5177143 0.82270177
0.5187143 0.82651628
0.5197143 0.83033796
0.5207143 0.83416672
0.5217143 0.8380025600000001
0.5227143 0.8418453899999999
0.5237143 0.8456950099999999
0.5247143 0.84955143
0.5257143 0.85341455
0.5267143 0.85728439
0.5277143 0.86116083
0.5287143 0.86504379
0.5297143 0.8689332799999999
0.5307143 0.87282918
0.5317143 0.8767313299999999
0.5327143 0.88063972
0.5337143 0.88455416
0.5347143 0.88847456
0.5357143 0.8924008299999999
0.5367143 0.89633297
0.5377143 0.90027079
0.5387143 0.90421438
0.5397143 0.90816366
0.5407143 0.9121185199999999
0.5417143 0.9160787800000001
0.5427143 0.9200444400000001
0.5437143 0.92401532
0.5447143 0.92799133
0.5457143 0.9319723599999999
0.5467143 0.93595833
0.5477143 0.93994914
0.5487143 0.9439446
0.5497143 0.94794463
0.5507143 0.95194923
0.5517143 0.95595829
0.5527143 0.9599717299999999
0.5537143 0.9639895500000001
0.5547143 0.96801165
0.5557143 0.9720379499999999
0.5567143 0.97606825
0.5577143 0.9801024599999999
0.5587143 0.9841403000000001
0.5597143 0.98818177
0.5607143 0.9922266900000001
0.5617143 0.9962750600000001
0.5627143 1.0003267
0.5637143 1.0043816
0.5647143 1.0084395
0.5657143 1.0125006
0.5667143 1.0165646000000002
0.5677143 1.0206315000000001
0.5687143 1.0247012
0.5697143 1.0287736
0.5707143 1.0328484
0.5717143 1.0369255000000002
0.5727143 1.0410049
0.5737143 1.0450862
0.5747143 1.0491695
0.5757143 1.0532546
0.5767143 1.0573413999999999
0.5777143 1.0614298
0.5787143 1.0655198
0.5797143 1.0696112
0.5807143 1.0737038
0.5817143 1.0777975
0.5827143 1.0818923
0.5837143 1.085988
0.5847143 1.0900844
0.5857143 1.0941815000000001
0.5867143 1.098279
0.5877143 1.1023768999999999
0.5887143 1.1064751
0.5897143 1.1105735
0.5907143 1.1146718999999998
0.5917143 1.1187700999999999
0.5927143 1.122868
0.5937143 1.1269655
0.5947143 1.1310626000000001
0.5957143 1.135159
0.5967143 1.1392547
0.5977143 1.1433494
0.5987143 1.1474431
0.5997143 1.1515358
0.6007143 1.1556271
0.6017143 1.1597168
0.6027143 1.1638048
0.6037143 1.167891
0.6047143 1.1719751999999999
0.6057143 1.1760573
0.6067143 1.180137
0.6077143 1.1842145
0.6087143 1.1882894
0.6097143 1.1923617
0.6107143 1.1964312
0.6117143 1.2004977000000001
0.6127143 1.2045612
0.6137143 1.2086214
0.6147143 1.2126784
0.6157143 1.2167318
0.6167143 1.2207815
0.6177143 1.2248274
0.6187143 1.2288692
0.6197143 1.2329068
0.6207143 1.2369401
0.6217143 1.2409689
0.6227143 1.2449932000000001
0.6237143 1.2490129
0.6247143 1.2530276999999999
0.6257143 1.2570375999999999
0.6267143 1.2610422
0.6277143 1.2650413
0.6287143 1.2690349
0.6297143 1.2730229
0.6307143 1.2770048
0.6317143 1.2809807
0.6327143 1.2849504
0.6337143 1.2889136
0.6347143 1.2928701
0.6357143 1.2968198
0.6367143 1.3007627000000002
0.6377143 1.3046985
0.6387143 1.3086271999999999
0.6397143 1.3125487
0.6407143 1.3164626000000001
0.6417143 1.3203688999999998
0.6427143 1.3242672
0.6437143 1.3281574
0.6447143 1.3320392
0.6457143 1.3359127
0.6467143 1.3397775
0.6477143 1.3436335000000001
0.6487143 1.3474806000000001
0.6497143 1.3513186
0.6507143 1.3551473
0.6517143 1.3589665000000002
0.6527143 1.3627761999999999
0.6537143 1.3665762
0.6547143 1.3703662
0.6557143 1.3741462
0.6567143 1.3779157
0.6577143 1.3816746
0.6587143 1.3854226
0.6597143 1.3891594999999999
0.6607143 1.3928852
0.6617143 1.3965995
0.6627143 1.4003024
0.6637143 1.4039936
0.6647143 1.4076729
0.6657143 1.4113404
0.6667143 1.4149956
0.6677143 1.4186385
0.6687143 1.4222689
0.6697143 1.4258865
0.6707143 1.4294913
0.6717143 1.4330829
0.6727143 1.4366609000000001
0.6737143 1.4402253
0.6747143 1.4437757
0.6757143 1.4473118999999999
0.6767143 1.4508339000000001
0.6777143 1.4543416
0.6787143 1.457835
0.6797143 1.4613139000000002
0.6807143 1.464778
0.6817143 1.4682272
0.6827143 1.4716609
0.6837143 1.4750793
0.6847143 1.4784819
0.6857143 1.4818684
0.6867143 1.4852387
0.6877143 1.4885925
0.6887143 1.4919296
0.6897143 1.4952498
0.6907143 1.4985531
0.6917143 1.5018391
0.6927143 1.5051081
0.6937143 1.5083598
0.6947143 1.5115939999999999
0.6957143 1.5148105
0.6967143 1.518009
0.6977143 1.5211890000000001
0.6987143 1.5243502
0.6997143 1.5274925
0.7007143 1.5306157
0.7017143 1.5337196000000002
0.7027143 1.5368041000000001
0.7037143 1.5398689
0.7047143 1.5429139
0.7057143 1.545939
0.7067143 1.5489441
0.7077143 1.551929
0.7087143 1.5548936
0.7097143 1.5578376999999999
0.7107143 1.5607608
0.7117143 1.5636628
0.7127143 1.5665432
0.7137143 1.5694017
0.7147143 1.5722376999999998
0.7157143 1.5750514
0.7167143 1.5778428
0.7177143 1.5806116
0.7187143 1.5833577
0.7197143 1.5860811
0.7207143 1.5887816
0.7217143 1.5914589
0.7227143 1.5941130000000001
0.7237143 1.5967436000000002
0.7247143 1.5993503999999998
0.7257143 1.6019329
0.7267143 1.6044909
0.7277143 1.6070239
0.7287143 1.6095318
0.7297143 1.6120143
0.7307143 1.6144715
0.7317143 1.6169031999999999
0.7327143 1.6193096
0.7337143 1.6216904
0.7347143 1.6240453
0.7357143 1.6263744
0.7367143 1.6286772
0.7377143 1.6309533
0.7387143 1.6332025
0.7397143 1.6354244
0.7407143 1.6376186000000001
0.7417143 1.6397851
0.7427143 1.6419234
0.7437143 1.6440334
0.7447143 1.6461151
0.7457143 1.6481683
0.7467143 1.6501930000000002
0.7477143 1.6521892
0.7487143 1.6541565
0.7497143 1.6560948999999998
0.7507143 1.6580041
0.7517143 1.6598837000000002
0.7527143 1.6617334000000001
0.7537143 1.6635528
0.7547143 1.6653415
0.7557143 1.6670994000000001
0.7567143 1.6688265
0.7577143 1.6705224
0.7587143 1.6721873000000003
0.7597143 1.6738208
0.7607143 1.6754229999999999
0.7617143 1.6769935999999999
0.7627143 1.6785324000000001
0.7637143 1.6800389
0.7647143 1.681513
0.7657143 1.6829542999999998
0.7667143 1.6843624000000001
0.7677143 1.6857372999999998
0.7687143 1.6870786
0.7697143 1.6883863
0.7707143 1.6896602
0.7717143 1.6909001
0.7727143 1.6921062
0.7737143 1.6932782
0.7747143 1.6944157000000002
0.7757143 1.6955186
0.7767143 1.6965864000000002
0.7777143 1.6976191000000003
0.7787143 1.6986161
0.7797143 1.6995775000000002
0.7807143 1.7005027999999998
0.7817143 1.7013919999999998
0.7827143 1.7022450000000002
0.7837143 1.7030615
0.7847143 1.7038414000000002
0.7857143 1.7045846
0.7867143 1.7052909
0.7877143 1.7059600000000001
0.7887143 1.7065914000000002
0.7897143 1.7071851999999998
0.7907143 1.7077411
0.7917143 1.7082587
0.7927143 1.7087379
0.7937143 1.7091786000000002
0.7947143 1.7095806000000002
0.7957143 1.7099436
0.7967143 1.7102676
0.7977143 1.7105522000000002
0.7987143 1.7107975000000002
0.7997143 1.7110031
0.8007143 1.7111690999999998
0.8017143 1.7112948
0.8027143 1.7113801000000002
0.8037143 1.7114247999999999
0.8047143 1.7114285
0.8057143 1.7113915
0.8067143 1.7113132
0.8077143 1.7111937000000002
0.8087143 1.7110327
0.8097143 1.7108301
0.8107143 1.7105856999999998
0.8117143 1.7102992000000001
0.8127143 1.7099706
0.8137143 1.7095995999999998
0.8147143 1.7091861
0.8157143 1.7087298
0.8167143 1.7082304
0.8177143 1.7076876
0.8187143 1.7071014
0.8197143 1.7064715000000001
0.8207143 1.7057978
0.8217143 1.7050801
0.8227143 1.7043184
0.8237143 1.7035125000000002
0.8247143 1.7026622000000002
0.8257143 1.7017672000000001
0.8267143 1.7008271
0.8277143 1.699842
0.8287143 1.6988113999999999
0.8297143 1.6977353000000002
0.8307143 1.6966136
0.8317143 1.6954463
0.8327143 1.6942329999999999
0.8337143 1.6929736000000002
0.8347143 1.6916681
0.8357143 1.6903161999999998
0.8367143 1.6889176999999997
0.8377143 1.6874725
0.8387143 1.6859801
0.8397143 1.6844407
0.8407143 1.6828539
0.8417143 1.6812196000000001
0.8427143 1.6795373999999998
0.8437143 1.6778074
0.8447143 1.6760293
0.8457143 1.6742032
0.8467143 1.6723287999999998
0.8477143 1.670406
0.8487143 1.6684348000000002
0.8497143 1.6664147
0.8507143 1.6643457000000001
0.8517143 1.6622275
0.8527143 1.6600601
0.8537143 1.6578432
0.8547143 1.6555765999999998
0.8557143 1.6532600000000002
0.8567143 1.6508934999999998
0.8577143 1.6484770999999998
0.8587143 1.6460105999999999
0.8597143 1.6434939999999998
0.8607143 1.640927
0.8617143 1.6383097
0.8627143 1.6356418000000001
0.8637143 1.6329231
0.8647143 1.6301533
0.8657143 1.6273322
0.8667143 1.6244594
0.8677143 1.6215349000000001
0.8687143 1.6185584999999998
0.8697143 1.6155302999999999
0.8707143 1.61245
0.8717143 1.6093179999999998
0.8727143 1.6061338
0.8737143 1.6028976
0.8747143 1.5996091000000001
0.8757143 1.5962682999999998
0.8767143 1.5928747
0.8777143 1.5894284
0.8787143 1.5859291000000002
0.8797143 1.5823765
0.8807143 1.5787704
0.8817143 1.5751108999999999
0.8827143 1.5713979
0.8837143 1.5676314
0.8847143 1.5638115000000001
0.8857143 1.5599379
0.8867143 1.5560108
0.8877143 1.5520299
0.8887143 1.547995
0.8897143 1.5439061
0.8907143 1.5397627
0.8917143 1.5355648
0.8927143 1.5313123
0.8937143 1.527005
0.8947143 1.5226427
0.8957143 1.5182252999999999
0.8967143 1.5137529
0.8977143 1.5092254
0.8987143 1.5046428
0.8997143 1.5000051
0.9007143 1.4953123000000001
0.9017143 1.4905644
0.9027143 1.4857611
0.9037143 1.4809022
0.9047143 1.4759875
0.9057143 1.4710169
0.9067143 1.4659904
0.9077143 1.4609078
0.9087143 1.4557691
0.9097143 1.4505743
0.9107143 1.4453232999999999
0.9117143 1.4400161
0.9127143 1.4346525
0.9137143 1.4292326
0.9147143 1.4237563
0.9157143 1.4182236000000001
0.9167143 1.4126344000000002
0.9177143 1.4069885
0.9187143 1.4012858
0.9197143 1.3955262
0.9207143 1.3897097
0.9217143 1.3838361000000001
0.9227143 1.3779054000000002
0.9237143 1.3719179
0.9247143 1.3658732999999998
0.9257143 1.3597717
0.9267143 1.3536128
0.9277143 1.3473967999999998
0.9287143 1.3411235000000001
0.9297143 1.3347928
0.9307143 1.3284049
0.9317143 1.3219596
0.9327143 1.3154569
0.9337143 1.3088967999999999
0.9347143 1.3022792
0.9357143 1.2956039000000001
0.9367143 1.2888709999999999
0.9377143 1.2820804
0.9387143 1.275232
0.9397143 1.2683258
0.9407143 1.261362
0.9417143 1.2543403
0.9427143 1.2472607
0.9437143 1.2401232
0.9447143 1.2329279
0.9457143 1.2256747000000001
0.9467143 1.2183637
0.9477143 1.2109951
0.9487143 1.2035688
0.9497143 1.1960848
0.9507143 1.1885430000000001
0.9517143 1.1809433
0.9527143 1.1732856
0.9537143 1.1655699
0.9547143 1.157796
0.9557143 1.1499641999999999
0.9567143 1.1420744
0.9577143 1.1341268
0.9587143 1.1261213
0.9597143 1.1180579
0.9607143 1.1099366
0.9617143 1.1017575
0.9627143 1.0935207
0.9637143 1.0852263
0.9647143 1.0768742
0.9657143 1.0684643
0.9667143 1.0599964
0.9677143 1.0514705
0.9687143 1.0428864
0.9697143 1.0342442
0.9707143 1.0255443
0.9717143 1.0167867000000002
0.9727143 1.0079716
0.9737143 0.9990992000000001
0.9747143 0.9901694000000001
0.9757143 0.98118233
0.9767143 0.9721379699999999
0.9777143 0.9630362499999999
0.9787143 0.9538771600000001
0.9797143 0.9446606
0.9807143 0.9353866799999999
0.9817143 0.9260552
0.9827143 0.91666626
0.9837143 0.9072198499999999
0.9847143 0.89771608
0.9857143 0.8881552100000001
0.9867143 0.87853745
0.9877143 0.8688630500000001
0.9887143 0.85913213
0.9897143 0.84934467
0.9907143 0.8395006899999999
0.9917143 0.82960008
0.9927143 0.8196426600000001
0.9937143 0.80962852
0.9947143 0.79955757
0.9957143 0.78942999
0.9967143 0.7792459300000001
0.9977143 0.76900548
0.9987143 0.7587087299999999
0.9997143 0.74835587
1.000714 0.73794709
1.001714 0.72748256
1.002714 0.71696253
1.003714 0.7063870800000001
1.004714 0.69575626
1.005714 0.68506999
1.006714 0.67432816
1.007714 0.6635306900000001
1.008714 0.65267752
1.009714 0.64176875
1.010714 0.63080462
1.011714 0.61978539
1.012714 0.60871127
1.013714 0.5975824799999999
1.014714 0.58639925
1.015714 0.57516168
1.016714 0.5638698600000001
1.017714 0.55252397
1.018714 0.54112412
1.019714 0.52967034
1.020714 0.51816264
1.021714 0.5066009699999999
1.022714 0.49498533
1.023714 0.48331572
1.024714 0.47159232000000006
1.025714 0.45981538
1.026714 0.44798516
1.027714 0.43610199
1.028714 0.42416616
1.029714 0.41217776
1.030714 0.40013697000000004
1.031714 0.38804379
1.032714 0.3758983
1.033714 0.36370053
1.034714 0.35145059
1.035714 0.33914858999999997
1.036714 0.3267946
1.037714 0.31438875
1.038714 0.30193122
1.039714 0.2894222
1.040714 0.27686199
1.041714 0.26425087999999997
1.042714 0.25158916
1.043714 0.23887709000000001
1.044714 0.22611484999999998
1.045714 0.21330253
1.046714 0.20044013
1.047714 0.18752765999999998
1.048714 0.17456511
1.049714 0.16155259
1.050714 0.14849025
1.051714 0.13537827
1.052714 0.12221689
1.053714 0.10900635
1.054714 0.09574692800000001
1.055714 0.082438922
1.056714 0.069082627
1.057714 0.055678305
1.058714 0.042226195
1.059714 0.028726473
1.060714 0.015179253
1.061714 0.0015846017
1.062714 -0.012057413999999999
1.063714 -0.025746701
1.064714 -0.03948313
1.065714 -0.05326651699999999
1.066714 -0.067096634
1.067714 -0.080973207
1.068714 -0.09489595
1.069714 -0.10886457999999999
1.070714 -0.12287878999999999
1.071714 -0.13693833
1.072714 -0.15104299000000002
1.073714 -0.16519258
1.074714 -0.17938698
1.075714 -0.19362605
1.076714 -0.20790966
1.077714 -0.22223766
1.078714 -0.23660985999999998
1.079714 -0.25102599
1.080714 -0.26548584000000003
1.081714 -0.27998912000000004
1.082714 -0.29453551
1.083714 -0.3091248
1.084714 -0.32375669
1.085714 -0.33843094
1.086714 -0.35314734999999997
1.087714 -0.36790569
1.088714 -0.3827058
1.089714 -0.39754752
1.090714 -0.41243065999999995
1.091714 -0.42735501
1.092714 -0.44232043
1.093714 -0.45732665
1.094714 -0.47237333
1.095714 -0.48746024
1.096714 -0.50258702
1.097714 -0.51775342
1.098714 -0.53295926
1.099714 -0.54820431
1.100714 -0.56348834
1.101714 -0.57881111
1.102714 -0.59417239
1.103714 -0.60957195
1.104714 -0.62500946
1.105714 -0.6404846399999999
1.106714 -0.65599727
1.107714 -0.67154709
1.108714 -0.68713375
1.109714 -0.7027570200000001
1.110714 -0.71841655
1.111714 -0.73411213
1.112714 -0.74984352
1.113714 -0.76561053
1.114714 -0.7814130699999999
1.115714 -0.7972508700000001
1.116714 -0.81312386
1.117714 -0.8290316900000001
1.118714 -0.84497398
1.119714 -0.8609504400000001
1.120714 -0.87696062
1.121714 -0.8930042399999999
1.122714 -0.9090810100000001
1.123714 -0.92519065
1.124714 -0.9413330799999999
1.125714 -0.95750792
1.126714 -0.9737149800000001
1.127714 -0.9899540800000001
1.128714 -1.0062249
1.129714 -1.0225274
1.130714 -1.0388611
1.131714 -1.0552257
1.132714 -1.071621
1.133714 -1.0880466
1.134714 -1.1045019999999999
1.135714 -1.120987
1.136714 -1.1375009999999999
1.137714 -1.1540439
1.138714 -1.1706155
1.139714 -1.1872156999999999
1.140714 -1.2038442999999999
1.141714 -1.2205014
1.142714 -1.2371866
1.143714 -1.2538996
1.144714 -1.2706398
1.145714 -1.287407
1.146714 -1.3042007
1.147714 -1.3210203999999999
1.148714 -1.337866
1.149714 -1.3547369999999999
1.150714 -1.3716332
1.151714 -1.3885542000000002
1.152714 -1.4054998
1.153714 -1.4224699
1.154714 -1.4394644
1.155714 -1.4564831
1.156714 -1.4735259
1.157714 -1.4905925
1.158714 -1.5076824
1.159714 -1.5247953
1.160714 -1.5419306000000002
1.161714 -1.559088
1.162714 -1.5762669999999999
1.163714 -1.5934672
1.164714 -1.6106885000000002
1.165714 -1.6279306
1.166714 -1.6451934000000001
1.167714 -1.6624769000000001
1.168714 -1.6797807000000002
1.169714 -1.6971044000000002
1.170714 -1.7144479000000001
1.171714 -1.7318107
1.172714 -1.7491926000000002
1.173714 -1.766593
1.174714 -1.7840117
1.175714 -1.8014481
1.176714 -1.8189019000000002
1.177714 -1.8363724000000001
1.178714 -1.8538596
1.179714 -1.8713634
1.180714 -1.8888836999999998
1.181714 -1.9064202999999997
1.182714 -1.9239731
1.183714 -1.9415419999999999
1.184714 -1.9591264000000002
1.185714 -1.9767262
1.186714 -1.9943407
1.187714 -2.0119697
1.188714 -2.0296125000000003
1.189714 -2.0472688999999997
1.190714 -2.0649385
1.191714 -2.0826208999999998
1.192714 -2.1003161
1.193714 -2.1180235
1.194714 -2.135743
1.195714 -2.1534745
1.196714 -2.1712178
1.197714 -2.1889728
1.198714 -2.2067389
1.199714 -2.2245159
1.200714 -2.2423035000000002
1.201714 -2.260101
1.202714 -2.2779079
1.203714 -2.2957241
1.204714 -2.3135491
1.205714 -2.3313826
1.206714 -2.3492245
1.207714 -2.3670747999999997
1.208714 -2.3849331
1.209714 -2.402799
1.210714 -2.4206724
1.211714 -2.4385531
1.212714 -2.4564406
1.213714 -2.4743345999999997
1.214714 -2.4922349
1.215714 -2.510141
1.216714 -2.5280524
1.217714 -2.5459688000000003
1.218714 -2.5638899
1.219714 -2.5818152
1.220714 -2.5997448999999997
1.221714 -2.6176786
1.222714 -2.6356162999999997
1.223714 -2.6535574
1.224714 -2.6715016
1.225714 -2.6894484
1.226714 -2.7073974
1.227714 -2.7253482
1.228714 -2.743301
1.229714 -2.7612554
1.230714 -2.7792111
1.231714 -2.7971679
1.232714 -2.8151255
1.233714 -2.8330835
1.234714 -2.8510414
1.235714 -2.8689992
1.236714 -2.8869564
1.237714 -2.9049126000000003
1.238714 -2.9228676
1.239714 -2.9408209000000003
1.240714 -2.9587721
1.241714 -2.9767212
1.242714 -2.9946677
1.243714 -3.0126119
1.244714 -3.0305535000000003
1.245714 -3.0484924
1.246714 -3.0664282000000003
1.247714 -3.0843604
1.248714 -3.1022886
1.249714 -3.1202121
1.250714 -3.1381302
1.251714 -3.1560428000000003
1.252714 -3.1739498999999998
1.253714 -3.1918510999999996
1.254714 -3.2097459
1.255714 -3.227634
1.256714 -3.2455157
1.257714 -3.2633908000000003
1.258714 -3.2812595
1.259714 -3.2991216
1.260714 -3.3169764999999996
1.261714 -3.3348240000000002
1.262714 -3.3526633
1.263714 -3.3704940000000003
1.264714 -3.3883153999999998
1.265714 -3.4061268
1.266714 -3.4239285
1.267714 -3.4417201
1.268714 -3.4595019999999996
1.269714 -3.4772738999999997
1.270714 -3.4950353000000005
1.271714 -3.5127867
1.272714 -3.5305277000000004
1.273714 -3.5482578
1.274714 -3.5659764
1.275714 -3.5836834
1.276714 -3.6013782
1.277714 -3.6190599
1.278714 -3.6367282000000003
1.279714 -3.6543824000000003
1.280714 -3.6720227000000003
1.281714 -3.6896489999999997
1.282714 -3.707261
1.283714 -3.7248597
1.284714 -3.7424445
1.285714 -3.7600156000000005
1.286714 -3.7775725
1.287714 -3.7951145
1.288714 -3.8126412999999997
1.289714 -3.8301524000000002
1.290714 -3.8476470999999997
1.291714 -3.8651254
1.292714 -3.8825866
1.293714 -3.9000303
1.294714 -3.9174556999999997
1.295714 -3.9348632
1.296714 -3.9522529
1.297714 -3.969625
1.298714 -3.9869795999999997
1.299714 -4.0043168
1.300714 -4.021636399999999
1.301714 -4.038937799999999
1.302714 -4.0562198
1.303714 -4.073481999999999
1.304714 -4.0907241
1.305714 -4.1079457999999995
1.306714 -4.1251466
1.307714 -4.1423265
1.308714 -4.1594855
1.309714 -4.1766233999999995
1.310714 -4.19374
1.311714 -4.2108346
1.312714 -4.2279072
1.313714 -4.2449582
1.314714 -4.2619873
1.315714 -4.2789944
1.316714 -4.295979099999999
1.317714 -4.3129411
1.318714 -4.329879200000001
1.319714 -4.3467931
1.320714 -4.3636824999999995
1.321714 -4.3805469
1.322714 -4.3973867
1.323714 -4.4142023
1.324714 -4.4309929
1.325714 -4.4477586
1.326714 -4.4644993
1.327714 -4.4812142999999995
1.328714 -4.4979036
1.329714 -4.5145668
1.330714 -4.531204300000001
1.331714 -4.5478154
1.332714 -4.5643996
1.333714 -4.5809562999999995
1.334714 -4.5974851
1.335714 -4.6139855
1.336714 -4.6304576
1.337714 -4.6469018
1.338714 -4.663318
1.339714 -4.6797059
1.340714 -4.696065600000001
1.341714 -4.7123969
1.342714 -4.7286991
1.343714 -4.7449719
1.344714 -4.7612149
1.345714 -4.7774278
1.346714 -4.7936101
1.347714 -4.8097618
1.348714 -4.8258826
1.349714 -4.8419721
1.350714 -4.85803
1.351714 -4.874055800000001
1.352714 -4.89005
1.353714 -4.9060121
1.354714 -4.9219418
1.355714 -4.9378395
1.356714 -4.9537051
1.357714 -4.969538
1.358714 -4.9853377
1.359714 -5.0011043
1.360714 -5.016837300000001
1.361714 -5.0325368
1.362714 -5.0482024
1.363714 -5.063834
1.364714 -5.0794315
1.365714 -5.0949941999999995
1.366714 -5.1105224
1.367714 -5.1260147
1.368714 -5.1414713
1.369714 -5.156892200000001
1.370714 -5.1722769
1.371714 -5.1876254
1.372714 -5.2029379
1.373714 -5.2182138
1.374714 -5.2334532000000005
1.375714 -5.2486558
1.376714 -5.2638214
1.377714 -5.2789497999999995
1.378714 -5.294041
1.379714 -5.3090941
1.380714 -5.3241089
1.381714 -5.3390853
1.382714 -5.3540226
1.383714 -5.368920800000001
1.384714 -5.3837795
1.385714 -5.3985983
1.386714 -5.4133773000000005
1.387714 -5.4281168
1.388714 -5.4428171
1.389714 -5.4574776
1.390714 -5.4720987
1.391714 -5.486679400000001
1.392714 -5.5012196
1.393714 -5.5157188
1.394714 -5.5301767
1.395714 -5.5445924
1.396714 -5.5589665
1.397714 -5.573298
1.398714 -5.5875871
1.399714 -5.6018334
1.400714 -5.6160372
1.401714 -5.6301981
1.402714 -5.6443162
1.403714 -5.6583915
1.404714 -5.6724235
1.405714 -5.6864124
1.406714 -5.7003576
1.407714 -5.7142589
1.408714 -5.7281155
1.409714 -5.7419270000000004
1.410714 -5.7556931
1.411714 -5.7694137
1.412714 -5.7830889
1.413714 -5.7967182
1.414714 -5.8103020999999995
1.415714 -5.8238402
1.416714 -5.8373325
1.417714 -5.8507785
1.418714 -5.864178
1.419714 -5.8775309
1.420714 -5.8908369
1.421714 -5.9040952
1.422714 -5.9173062
1.423714 -5.9304692
1.424714 -5.9435837
1.425714 -5.9566494
1.426714 -5.9696663
1.427714 -5.982634399999999
1.428714 -5.9955541
1.429714 -6.008425
1.430714 -6.0212467
1.431714 -6.0340192
1.432714 -6.0467418
1.433714 -6.0594145
1.434714 -6.072036499999999
1.435714 -6.0846079
1.436714 -6.0971279
1.437714 -6.1095964
1.438714 -6.1220139
1.439714 -6.1343797
1.440714 -6.146694
1.441714 -6.1589564999999995
1.442714 -6.171166899999999
1.443714 -6.1833251
1.444714 -6.1954308
1.445714 -6.2074836
1.446714 -6.2194832
1.447714 -6.2314291
1.448714 -6.2433213
1.449714 -6.2551588
1.450714 -6.2669410999999995
1.451714 -6.2786691
1.452714 -6.2903419000000005
1.453714 -6.3019596
1.454714 -6.3135222
1.455714 -6.3250296
1.456714 -6.3364819
1.457714 -6.347878999999999
1.458714 -6.3592203
1.459714 -6.3705049
1.460714 -6.3817330000000005
1.461714 -6.392904400000001
1.462714 -6.4040184
1.463714 -6.415075100000001
1.464714 -6.426074399999999
1.465714 -6.4370155
1.466714 -6.447897900000001
1.467714 -6.4587205999999995
1.468714 -6.4694844
1.469714 -6.4801893999999995
1.470714 -6.4908355
1.471714 -6.501423600000001
1.472714 -6.511952
1.473714 -6.522420800000001
1.474714 -6.5328292999999995
1.475714 -6.543176600000001
1.476714 -6.5534621
1.477714 -6.5636866000000005
1.478714 -6.5738492
1.479714 -6.5839498999999995
1.480714 -6.593988100000001
1.481714 -6.6039644
1.482714 -6.6138774
1.483714 -6.623727799999999
1.484714 -6.6335149
1.485714 -6.643239400000001
1.486714 -6.6529013
1.487714 -6.6624999
1.488714 -6.6720352
1.489714 -6.6815055999999995
1.490714 -6.690910499999999
1.491714 -6.700249799999999
1.492714 -6.709522
1.493714 -6.7187279
1.494714 -6.727868300000001
1.495714 -6.736942399999999
1.496714 -6.745950100000001
1.497714 -6.7548908
1.498714 -6.763765200000001
1.499714 -6.7725725
1.500714 -6.7813136
1.501714 -6.7899868
1.502714 -6.798592200000001
1.503714 -6.8071298
1.504714 -6.8155982
1.505714 -6.8239965
1.506714 -6.832323999999999
1.507714 -6.8405807
1.508714 -6.8487667000000005
1.509714 -6.8568818
1.510714 -6.8649262
1.511714 -6.8729005999999995
1.512714 -6.8808042
1.513714 -6.8886369
1.514714 -6.8963975
1.515714 -6.9040856999999995
1.516714 -6.911701000000001
1.517714 -6.9192431999999995
1.518714 -6.9267116
1.519714 -6.9341056
1.520714 -6.9414251
1.521714 -6.948669300000001
1.522714 -6.9558389
1.523714 -6.9629334
1.524714 -6.9699526
1.525714 -6.9768965000000005
1.526714 -6.9837645
1.527714 -6.9905572
1.528714 -6.997273900000001
1.529714 -7.0039138
1.530714 -7.0104763
1.531714 -7.0169613
1.532714 -7.023367299999999
1.533714 -7.0296943
1.534714 -7.035941599999999
1.535714 -7.04211
1.536714 -7.048198599999999
1.537714 -7.0542074999999995
1.538714 -7.060135900000001
1.539714 -7.0659846
1.540714 -7.0717528000000005
1.541714 -7.0774406
1.542714 -7.0830472
1.543714 -7.0885718
1.544714 -7.0940137
1.545714 -7.0993729000000005
1.546714 -7.1046479
1.547714 -7.109838
1.548714 -7.1149431
1.549714 -7.1199633
1.550714 -7.1248986
1.551714 -7.1297497000000005
1.552714 -7.1345165
1.553714 -7.1391976999999995
1.554714 -7.143794000000001
1.555714 -7.148303100000001
1.556714 -7.152725
1.557714 -7.157059
1.558714 -7.1613051
1.559714 -7.1654618
1.560714 -7.169529099999999
1.561714 -7.1735069
1.562714 -7.1773954
1.563714 -7.181193700000001
1.564714 -7.1849018000000004
1.565714 -7.1885205999999995
1.566714 -7.1920492000000005
1.567714 -7.1954876
1.568714 -7.1988344
1.569714 -7.2020896
1.570714 -7.2052523
1.571714 -7.208321199999999
1.572714 -7.2112963
1.573714 -7.214176699999999
1.574714 -7.216961700000001
1.575714 -7.219651300000001
1.576714 -7.222245600000001
1.577714 -7.224744600000001
1.578714 -7.2271474
1.579714 -7.2294548
1.580714 -7.2316654
1.581714 -7.2337784
1.582714 -7.2357938
1.583714 -7.2377107999999994
1.584714 -7.2395295
1.585714 -7.2412483
1.586714 -7.242868099999999
1.587714 -7.2443873000000005
1.588714 -7.245805900000001
1.589714 -7.247123900000001
1.590714 -7.2483398
1.591714 -7.249454399999999
1.592714 -7.250466899999999
1.593714 -7.2513774
1.594714 -7.2521857999999995
1.595714 -7.252890600000001
1.596714 -7.2534904
1.597714 -7.2539851
1.598714 -7.254374800000001
1.599714 -7.2546586
1.600714 -7.2548367
1.601714 -7.254909
1.602714 -7.254875500000001
1.603714 -7.2547346
1.604714 -7.2544865
1.605714 -7.254129600000001
1.606714 -7.253664
1.607714 -7.2530888000000004
1.608714 -7.2524041
1.609714 -7.2516091000000005
1.610714 -7.2507038999999995
1.611714 -7.249687600000001
1.612714 -7.2485596
1.613714 -7.2473198000000005
1.614714 -7.2459682999999995
1.615714 -7.2445042
1.616714 -7.242927000000001
1.617714 -7.241236400000001
1.618714 -7.2394319
1.619714 -7.2375119
1.620714 -7.235475600000001
1.621714 -7.2333232
1.622714 -7.231053
1.623714 -7.2286658
1.624714 -7.2261617000000005
1.625714 -7.2235405
1.626714 -7.2208017
1.627714 -7.217945200000001
1.628714 -7.2149694
1.629714 -7.2118744
1.630714 -7.2086595
1.631714 -7.205323900000001
1.632714 -7.2018667999999995
1.633714 -7.1982883
1.634714 -7.1945868
1.635714 -7.1907625
1.636714 -7.186814399999999
1.637714 -7.1827419
1.638714 -7.1785457
1.639714 -7.1742252
1.640714 -7.1697809
1.641714 -7.1652114000000005
1.642714 -7.1605168
1.643714 -7.1556963
1.644714 -7.1507483999999994
1.645714 -7.1456723
1.646714 -7.140466600000001
1.647714 -7.1351312
1.648714 -7.1296662
1.649714 -7.1240716
1.650714 -7.1183465
1.651714 -7.1124911
1.652714 -7.1065053
1.653714 -7.1003891999999995
1.654714 -7.0941411
1.655714 -7.087761200000001
1.656714 -7.0812485999999994
1.657714 -7.074601899999999
1.658714 -7.0678212
1.659714 -7.0609055000000005
1.660714 -7.0538536
1.661714 -7.046665300000001
1.662714 -7.0393398
1.663714 -7.0318773
1.664714 -7.0242785
1.665714 -7.0165433
1.666714 -7.008671
1.667714 -7.000661599999999
1.668714 -6.992514399999999
1.669714 -6.984228600000001
1.670714 -6.9758028
1.671714 -6.967235400000001
1.672714 -6.9585256
1.673714 -6.949673600000001
1.674714 -6.940679299999999
1.675714 -6.9315419
1.676714 -6.922260700000001
1.677714 -6.9128364
1.678714 -6.9032684
1.679714 -6.8935558
1.680714 -6.8836994
1.681714 -6.8736978
1.682714 -6.8635508
1.683714 -6.8532579
1.684714 -6.842818100000001
1.685714 -6.8322308
1.686714 -6.8214945
1.687714 -6.8106093
1.688714 -6.7995749
1.689714 -6.7883909000000004
1.690714 -6.7770578
1.691714 -6.765575699999999
1.692714 -6.7539439
1.693714 -6.7421623
1.694714 -6.7302294
1.695714 -6.7181446000000005
1.696714 -6.705907
1.697714 -6.6935158999999995
1.698714 -6.680971400000001
1.699714 -6.6682726
1.700714 -6.655419599999999
1.701714 -6.6424109
1.702714 -6.629247200000001
1.703714 -6.615927800000001
1.704714 -6.602452
1.705714 -6.5888196
1.706714 -6.5750307999999995
1.707714 -6.561085599999999
1.708714 -6.546982399999999
1.709714 -6.532721199999999
1.710714 -6.5183006
1.711714 -6.5037206
1.712714 -6.488980399999999
1.713714 -6.4740807
1.714714 -6.459020799999999
1.715714 -6.443800800000001
1.716714 -6.4284205
1.717714 -6.412878599999999
1.718714 -6.3971743
1.719714 -6.3813075
1.720714 -6.3652769
1.721714 -6.349083
1.722714 -6.3327253
1.723714 -6.316203600000001
1.724714 -6.2995173
1.725714 -6.282666300000001
1.726714 -6.2656507
1.727714 -6.2484693
1.728714 -6.2311221
1.729714 -6.213609099999999
1.730714 -6.1959304
1.731714 -6.1780851
1.732714 -6.160073
1.733714 -6.1418924
1.734714 -6.1235428
1.735714 -6.1050236
1.736714 -6.086335
1.737714 -6.0674764
1.738714 -6.0484488
1.739714 -6.0292520000000005
1.740714 -6.009886
1.741714 -5.9903502
1.742714 -5.9706442
1.743714 -5.9507668
1.744714 -5.930717700000001
1.745714 -5.9104964
1.746714 -5.8901031
1.747714 -5.8695372
1.748714 -5.848798899999999
1.749714 -5.8278870000000005
1.750714 -5.8068007
1.751714 -5.7855405
1.752714 -5.764105900000001
1.753714 -5.7424973999999995
1.754714 -5.7207156
1.755714 -5.698761
1.756714 -5.6766324
1.757714 -5.6543291
1.758714 -5.6318499
1.759714 -5.6091942
1.760714 -5.5863615
1.761714 -5.5633515000000004
1.762714 -5.5401649
1.763714 -5.5168018
1.764714 -5.493261700000001
1.765714 -5.4695446
1.766714 -5.4456506000000005
1.767714 -5.421579299999999
1.768714 -5.397330999999999
1.769714 -5.3729061
1.770714 -5.3483047
1.771714 -5.3235263
1.772714 -5.2985698
1.773714 -5.273434099999999
1.774714 -5.2481182
1.775714 -5.2226212
1.776714 -5.1969435
1.777714 -5.1710866
1.778714 -5.1450513
1.779714 -5.118838299999999
1.780714 -5.0924473
1.781714 -5.065877700000001
1.782714 -5.0391287
1.783714 -5.0121993
1.784714 -4.9850896
1.785714 -4.9578
1.786714 -4.9303308
1.787714 -4.9026813
1.788714 -4.8748504
1.789714 -4.8468377
1.790714 -4.8186425
1.791714 -4.7902655
1.792714 -4.7617078
1.793714 -4.7329701
1.794714 -4.7040543999999995
1.795714 -4.6749603
1.796714 -4.6456873000000005
1.797714 -4.6162345
1.798714 -4.5866001
1.799714 -4.5567837
1.800714 -4.526785
1.801714 -4.4966049
1.802714 -4.466244199999999
1.803714 -4.435703500000001
1.804714 -4.4049829
1.805714 -4.374082
1.806714 -4.3430001
1.807714 -4.3117374
1.808714 -4.2802949
1.809714 -4.2486730999999995
1.810714 -4.2168733
1.811714 -4.184895
1.812714 -4.1527376
1.813714 -4.1203994
1.814714 -4.0878799
1.815714 -4.0551785
1.816714 -4.0222964999999995
1.817714 -3.9892346
1.818714 -3.9559938000000003
1.819714 -3.9225757
1.820714 -3.8889796
1.821714 -3.8552053
1.822714 -3.8212523
1.823714 -3.7871201
1.824714 -3.7528094
1.825714 -3.7183213999999998
1.826714 -3.6836568
1.827714 -3.648816
1.828714 -3.6137979000000002
1.829714 -3.5786022
1.830714 -3.5432278999999998
1.831714 -3.507676
1.832714 -3.4719474999999997
1.833714 -3.4360439
1.834714 -3.3999659
1.835714 -3.3637147
1.836714 -3.3272896000000003
1.837714 -3.2906905
1.838714 -3.2539163
1.839714 -3.2169677
1.840714 -3.1798452
1.841714 -3.1425498000000003
1.842714 -3.1050824
1.843714 -3.0674433
1.844714 -3.0296324
1.845714 -2.9916492999999997
1.846714 -2.9534936000000003
1.847714 -2.9151652
1.848714 -2.8766651
1.849714 -2.8379945
1.850714 -2.7991546
1.851714 -2.7601462
1.852714 -2.720969
1.853714 -2.6816231999999998
1.854714 -2.6421087
1.855714 -2.6024261
1.856714 -2.5625769
1.857714 -2.5225622999999997
1.858714 -2.482383
1.859714 -2.4420395
1.860714 -2.4015315
1.861714 -2.3608583999999997
1.862714 -2.3200201
1.863714 -2.2790171000000004
1.864714 -2.237851
1.865714 -2.1965232
1.866714 -2.155035
1.867714 -2.113387
1.868714 -2.0715790000000003
1.869714 -2.0296112
1.870714 -1.9874836999999999
1.871714 -1.9451974
1.872714 -1.9027532999999999
1.873714 -1.8601522
1.874714 -1.8173944000000002
1.875714 -1.7744802
1.876714 -1.7314095000000003
1.877714 -1.6881829000000002
1.878714 -1.6448015
1.879714 -1.601267
1.880714 -1.5575812
1.881714 -1.5137454
1.882714 -1.4697603
1.883714 -1.4256258000000002
1.884714 -1.381342
1.885714 -1.336909
1.886714 -1.292327
1.887714 -1.2475973
1.888714 -1.202721
1.889714 -1.1576991
1.890714 -1.1125327
1.891714 -1.0672222
1.892714 -1.0217682000000001
1.893714 -0.9761717200000001
1.894714 -0.9304340899999999
1.895714 -0.8845573299999999
1.896714 -0.8385432899999999
1.897714 -0.7923929999999999
1.898714 -0.74610636
1.899714 -0.69968263
1.900714 -0.65312078
1.901714 -0.60642064
1.902714 -0.55958345
1.903714 -0.5126114900000001
1.904714 -0.46550729
1.905714 -0.41827299
1.906714 -0.37090976
1.907714 -0.32341834
1.908714 -0.2757991
1.909714 -0.2280528
1.910714 -0.1801808
1.911714 -0.13218499
1.912714 -0.084066927
1.913714 -0.035827476
1.914714 0.012533514999999999
1.915714 0.061016635
1.916714 0.10962196
1.917714 0.15834863999999998
1.918714 0.20719448
1.919714 0.25615667000000003
1.920714 0.30523257
1.921714 0.35442049
1.922714 0.40371981
1.923714 0.45313095
1.924714 0.5026544
1.925714 0.55228979
1.926714 0.60203578
1.927714 0.6518901300000001
1.928714 0.70185061
1.929714 0.7519154299999999
1.930714 0.80208369
1.931714 0.8523549
1.932714 0.90272836
1.933714 0.95320269
1.934714 1.0037756
1.935714 1.0544443000000001
1.936714 1.1052065999999998
1.937714 1.1560612
1.938714 1.2070081
1.939714 1.2580476
1.940714 1.3091801
1.941714 1.3604051000000001
1.942714 1.4117207
1.943714 1.4631243
1.944714 1.5146131999999999
1.945714 1.5661852
1.946714 1.6178396000000002
1.947714 1.6695758
1.948714 1.7213933000000001
1.949714 1.7732905
1.950714 1.8252655999999998
1.951714 1.8773156999999998
1.952714 1.9294388999999998
1.953714 1.9816337
1.954714 2.0339003
1.955714 2.0862387
1.956714 2.1386487
1.957714 2.1911286
1.958714 2.2436753
1.959714 2.2962857
1.960714 2.3489572
1.961714 2.4016883
1.962714 2.454479
1.963714 2.5073295
1.964714 2.5602395
1.965714 2.613207
1.966714 2.6662288
1.967714 2.7193021
1.968714 2.772424
1.969714 2.8255932
1.970714 2.8788093
1.971714 2.9320725999999997
1.972714 2.9853823000000004
1.973714 3.0387362
1.974714 3.0921316
1.975714 3.1455658
1.976714 3.1990368
1.977714 3.2525439000000005
1.978714 3.3060871
1.979714 3.3596665
1.980714 3.4132808
1.981714 3.4669273
1.982714 3.520602
1.983714 3.5743012999999997
1.984714 3.6280229999999998
1.985714 3.6817659000000003
1.986714 3.7355304
1.987714 3.7893168999999998
1.988714 3.8431241999999997
1.989714 3.8969502000000005
1.990714 3.9507918
1.991714 4.0046457
1.992714 4.0585100999999995
1.993714 4.1123841
1.994714 4.1662674
1.995714 4.220159
1.996714 4.2740569
1.997714 4.3279584
1.998714 4.3818597
1.999714 4.4357579000000005
2.000714 4.4896509
2.001714 4.5435388
2.002714 4.5974214
2.003714 4.6512987
2.004714 4.7051694
2.005714 4.7590308
2.006714 4.8128795
2.007714 4.8667122
2.008714 4.920527
2.009714 4.9743224
2.010714 5.0280981
2.011714 5.0818533
2.012714 5.1355865000000005
2.013714 5.1892947000000005
2.014714 5.2429751
2.015714 5.2966248
2.016714 5.3502422
2.017714 5.403826
2.018714 5.4573759
2.019714 5.5108912000000005
2.020714 5.564369999999999
2.021714 5.61781
2.022714 5.6712072000000004
2.023714 5.7245586
2.024714 5.7778616
2.025714 5.8311146
2.026714 5.8843177
2.027714 5.9374705
2.028714 5.9905715
2.029714 6.0436185
2.030714 6.0966081999999995
2.031714 6.1495379
2.032714 6.202405300000001
2.033714 6.2552094
2.034714 6.3079491
2.035714 6.360624
2.036714 6.413231799999999
2.037714 6.4657696
2.038714 6.5182351
2.039714 6.5706245999999995
2.040714 6.6229351
2.041714 6.6751666
2.042714 6.727319199999999
2.043714 6.7793906
2.044714 6.831379999999999
2.045714 6.883284400000001
2.046714 6.935100299999999
2.047714 6.9868252
2.048714 7.038456899999999
2.049714 7.089994099999999
2.050714 7.1414366000000005
2.051714 7.192783799999999
2.052714 7.2440341
2.053714 7.2951846
2.054714 7.3462315
2.055714 7.397171900000001
2.056714 7.4480034
2.057714 7.4987255
2.058714 7.5493373
2.059714 7.599837299999999
2.060714 7.6502234
2.061714 7.7004924
2.062714 7.7506416
2.063714 7.8006677
2.064714 7.8505687
2.065714 7.9003446
2.066714 7.9499952
2.067714 7.99952
2.068714 8.0489174
2.069714 8.0981843
2.070714 8.147317900000001
2.071714 8.1963144
2.072714 8.245171599999999
2.073714 8.2938887
2.074714 8.342464300000001
2.075714 8.3908968
2.076714 8.439184
2.077714 8.487322899999999
2.078714 8.5353099
2.079714 8.583143399999999
2.080714 8.6308233
2.081714 8.678348399999999
2.082714 8.7257184
2.083714 8.772932
2.084714 8.8199869
2.085714 8.8668808
2.086714 8.9136101
2.087714 8.9601718
2.088714 9.0065636
2.089714 9.052783999999999
2.090714 9.0988323
2.091714 9.1447063
2.092714 9.1904037
2.093714 9.235923
2.094714 9.2812613
2.095714 9.3264177
2.096714 9.3713917
2.097714 9.416182300000001
2.098714 9.4607882
2.099714 9.5052086
2.100714 9.549439699999999
2.101714 9.5934786
2.102714 9.6373223
2.103714 9.680967
2.104714 9.724411400000001
2.105714 9.7676545
2.106714 9.8106965
2.107714 9.8535359
2.108714 9.896171800000001
2.109714 9.9386021
2.110714 9.9808238
2.111714 10.022839999999999
2.112714 10.064639999999999
2.113714 10.10622
2.114714 10.14759
2.115714 10.18875
2.116714 10.22969
2.117714 10.2704
2.118714 10.31089
2.119714 10.35115
2.120714 10.39118
2.121714 10.43099
2.122714 10.470559999999999
2.123714 10.50991
2.124714 10.54903
2.125714 10.58792
2.126714 10.626570000000001
2.127714 10.66498
2.128714 10.70316
2.129714 10.74109
2.130714 10.778780000000001
2.131714 10.816230000000001
2.132714 10.85343
2.133714 10.89038
2.134714 10.92708
2.135714 10.96352
2.136714 10.99971
2.137714 11.03565
2.138714 11.071340000000001
2.139714 11.106770000000001
2.140714 11.141950000000001
2.141714 11.17686
2.142714 11.21152
2.143714 11.2459
2.144714 11.28003
2.145714 11.31388
2.146714 11.34747
2.147714 11.380790000000001
2.148714 11.41384
2.149714 11.44661
2.150714 11.479109999999999
2.151714 11.51134
2.152714 11.54329
2.153714 11.574959999999999
2.154714 11.60636
2.155714 11.63747
2.156714 11.66831
2.157714 11.69886
2.158714 11.72913
2.159714 11.75911
2.160714 11.78879
2.161714 11.8182
2.162714 11.84731
2.163714 11.87613
2.164714 11.904670000000001
2.165714 11.9329
2.166714 11.960840000000001
2.167714 11.98848
2.168714 12.01583
2.169714 12.04287
2.170714 12.06961
2.171714 12.09606
2.172714 12.1222
2.173714 12.14804
2.174714 12.17357
2.175714 12.198789999999999
2.176714 12.22371
2.177714 12.24831
2.178714 12.27261
2.179714 12.2966
2.180714 12.32028
2.181714 12.34365
2.182714 12.3667
2.183714 12.389429999999999
2.184714 12.41184
2.185714 12.43394
2.186714 12.455720000000001
2.187714 12.47719
2.188714 12.498339999999999
2.189714 12.51916
2.190714 12.53967
2.191714 12.55985
2.192714 12.579699999999999
2.193714 12.59923
2.194714 12.61844
2.195714 12.637319999999999
2.196714 12.65587
2.197714 12.67409
2.198714 12.69198
2.199714 12.709529999999999
2.200714 12.72676
2.201714 12.74365
2.202714 12.760209999999999
2.203714 12.776440000000001
2.204714 12.79234
2.205714 12.8079
2.206714 12.823129999999999
2.207714 12.83801
2.208714 12.852559999999999
2.209714 12.866769999999999
2.210714 12.88064
2.211714 12.894179999999999
2.212714 12.907370000000002
2.213714 12.92023
2.214714 12.93274
2.215714 12.9449
2.216714 12.95673
2.217714 12.96821
2.218714 12.979360000000002
2.219714 12.990160000000001
2.220714 13.00062
2.221714 13.010740000000002
2.222714 13.020499999999998
2.223714 13.02992
2.224714 13.03898
2.225714 13.0477
2.226714 13.05608
2.227714 13.064110000000001
2.228714 13.07179
2.229714 13.07912
2.230714 13.0861
2.231714 13.09272
2.232714 13.099
2.233714 13.104930000000001
2.234714 13.11051
2.235714 13.11575
2.236714 13.12063
2.237714 13.12516
2.238714 13.129340000000001
2.239714 13.13316
2.240714 13.136619999999999
2.241714 13.13973
2.242714 13.14249
2.243714 13.144910000000001
2.244714 13.14697
2.245714 13.148679999999999
2.246714 13.15003
2.247714 13.15104
2.248714 13.151679999999999
2.249714 13.15198
2.250714 13.15193
2.251714 13.15152
2.252714 13.15076
2.253714 13.14965
2.254714 13.148180000000002
2.255714 13.146350000000002
2.256714 13.144169999999999
2.257714 13.141630000000001
2.258714 13.138739999999999
2.259714 13.1355
2.260714 13.13192
2.261714 13.12797
2.262714 13.123679999999998
2.263714 13.11903
2.264714 13.114020000000002
2.265714 13.10866
2.266714 13.10295
2.267714 13.09689
2.268714 13.090470000000002
2.269714 13.083710000000002
2.270714 13.0766
2.271714 13.069130000000001
2.272714 13.06131
2.273714 13.053139999999999
2.274714 13.044620000000002
2.275714 13.03576
2.276714 13.02655
2.277714 13.017000000000001
2.278714 13.007089999999998
2.279714 12.996830000000001
2.280714 12.986220000000001
2.281714 12.975259999999999
2.282714 12.963949999999999
2.283714 12.9523
2.284714 12.94031
2.285714 12.92797
2.286714 12.915280000000001
2.287714 12.90225
2.288714 12.888869999999999
2.289714 12.87516
2.290714 12.8611
2.291714 12.8467
2.292714 12.83197
2.293714 12.81689
2.294714 12.80147
2.295714 12.78571
2.296714 12.76961
2.297714 12.75316
2.298714 12.73638
2.299714 12.71927
2.300714 12.70182
2.301714 12.68404
2.302714 12.66593
2.303714 12.64748
2.304714 12.62869
2.305714 12.60957
2.306714 12.590119999999999
2.307714 12.57034
2.308714 12.55023
2.309714 12.5298
2.310714 12.50903
2.311714 12.48794
2.312714 12.466520000000001
2.313714 12.44478
2.314714 12.422709999999999
2.315714 12.400319999999999
2.316714 12.37761
2.317714 12.35458
2.318714 12.33123
2.319714 12.307559999999999
2.320714 12.283579999999999
2.321714 12.25927
2.322714 12.23465
2.323714 12.20972
2.324714 12.18447
2.325714 12.15892
2.326714 12.133049999999999
2.327714 12.10686
2.328714 12.08037
2.329714 12.053560000000001
2.330714 12.02644
2.331714 11.99902
2.332714 11.9713
2.333714 11.943280000000001
2.334714 11.914959999999999
2.335714 11.886339999999999
2.336714 11.857420000000001
2.337714 11.82819
2.338714 11.798680000000001
2.339714 11.76886
2.340714 11.73876
2.341714 11.70835
2.342714 11.67766
2.343714 11.64667
2.344714 11.61539
2.345714 11.58381
2.346714 11.55196
2.347714 11.51983
2.348714 11.48741
2.349714 11.45472
2.350714 11.42176
2.351714 11.38851
2.352714 11.354980000000001
2.353714 11.32117
2.354714 11.28708
2.355714 11.25272
2.356714 11.21808
2.357714 11.18317
2.358714 11.14799
2.359714 11.11254
2.360714 11.07683
2.361714 11.04086
2.362714 11.00464
2.363714 10.96815
2.364714 10.93141
2.365714 10.89442
2.366714 10.85716
2.367714 10.81965
2.368714 10.781880000000001
2.369714 10.74385
2.370714 10.70556
2.371714 10.66703
2.372714 10.62825
2.373714 10.589229999999999
2.374714 10.54997
2.375714 10.51047
2.376714 10.470740000000001
2.377714 10.43077
2.378714 10.39057
2.379714 10.35014
2.380714 10.30947
2.381714 10.26856
2.382714 10.22743
2.383714 10.18606
2.384714 10.144459999999999
2.385714 10.10263
2.386714 10.06059
2.387714 10.01833
2.388714 9.9758506
2.389714 9.933163200000001
2.390714 9.8902658
2.391714 9.8471582
2.392714 9.8038405
2.393714 9.760312
2.394714 9.7165734
2.395714 9.672626099999999
2.396714 9.6284717
2.397714 9.584114000000001
2.398714 9.5395558
2.399714 9.4948001
2.400714 9.4498508
2.401714 9.4047092
2.402714 9.359376899999999
2.403714 9.3138553
2.404714 9.268146
2.405714 9.2222497
2.406714 9.1761678
2.407714 9.1299027
2.408714 9.0834558
2.409714 9.0368286
2.410714 8.990023299999999
2.411714 8.943042199999999
2.412714 8.8958889
2.413714 8.848567300000001
2.414714 8.8010803
2.415714 8.7534308
2.416714 8.7056205
2.417714 8.6576484
2.418714 8.6095139
2.419714 8.5612178
2.420714 8.5127607
2.421714 8.4641457
2.422714 8.4153771
2.423714 8.366460400000001
2.424714 8.3173983
2.425714 8.2681932
2.426714 8.218845700000001
2.427714 8.169356
2.428714 8.1197254
2.429714 8.0699563
2.430714 8.0200508
2.431714 7.9700112
2.432714 7.919839
2.433714 7.869535699999999
2.434714 7.8191012
2.435714 7.7685378
2.436714 7.717848600000001
2.437714 7.6670378
2.438714 7.616110099999999
2.439714 7.5650699
2.440714 7.513919500000001
2.441714 7.4626595
2.442714 7.4112892
2.443714 7.3598072
2.444714 7.3082134000000005
2.445714 7.256510100000001
2.446714 7.204700999999999
2.447714 7.152789800000001
2.448714 7.100781100000001
2.449714 7.0486784
2.450714 6.996482599999999
2.451714 6.9441958999999995
2.452714 6.8918206
2.453714 6.839358099999999
2.454714 6.7868113999999995
2.455714 6.734182700000001
2.456714 6.6814736
2.457714 6.628684
2.458714 6.575813899999999
2.459714 6.5228626
2.460714 6.4698324000000005
2.461714 6.4167261
2.462714 6.363550599999999
2.463714 6.3103110000000004
2.464714 6.2570117
2.465714 6.2036563000000005
2.466714 6.1502445
2.467714 6.0967758
2.468714 6.043248999999999
2.469714 5.9896652
2.470714 5.9360266
2.471714 5.8823362
2.472714 5.8285967
2.473714 5.7748098
2.474714 5.7209767000000005
2.475714 5.667098999999999
2.476714 5.6131784
2.477714 5.5592194
2.478714 5.5052277
2.479714 5.451207999999999
2.480714 5.3971633
2.481714 5.3430937
2.482714 5.288998
2.483714 5.2348737
2.484714 5.1807202
2.485714 5.1265392
2.486714 5.072334
2.487714 5.0181098
2.488714 4.9638715
2.489714 4.9096223000000005
2.490714 4.8553646
2.491714 4.801099000000001
2.492714 4.7468267
2.493714 4.6925504
2.494714 4.6382729
2.495714 4.5839969
2.496714 4.5297246
2.497714 4.4754561
2.498714 4.4211913
2.499714 4.3669294999999995
2.500714 4.3126717
2.501714 4.2584207
2.502714 4.2041812
2.503714 4.149958499999999
2.504714 4.0957578
2.505714 4.0415816
2.506714 3.9874304
2.507714 3.9333027
2.508714 3.8791973
2.509714 3.8251143
2.510714 3.7710559
2.511714 3.7170256999999998
2.512714 3.6630277
2.513714 3.609065
2.514714 3.5551392
2.515714 3.5012513000000003
2.516714 3.4474025999999998
2.517714 3.3935957
2.518714 3.3398345000000003
2.519714 3.2861233
2.520714 3.2324645999999997
2.521714 3.1788591
2.522714 3.1253055
2.523714 3.0718014
2.524714 3.0183462000000003
2.525714 2.9649414
2.526714 2.9115912
2.527714 2.8583009
2.528714 2.8050762
2.529714 2.7519209
2.530714 2.6988365
2.531714 2.6458228
2.532714 2.5928792
2.533714 2.5400057
2.534714 2.4872042
2.535714 2.4344772
2.536714 2.3818273000000003
2.537714 2.3292564000000002
2.538714 2.2767644
2.539714 2.2243517
2.540714 2.1720188
2.541714 2.1197686
2.542714 2.0676056000000003
2.543714 2.0155352
2.544714 1.9635616000000002
2.545714 1.9116867
2.546714 1.8599093
2.547714 1.8082265
2.548714 1.7566359
2.549714 1.7051369
2.550714 1.6537317999999999
2.551714 1.6024251
2.552714 1.551221
2.553714 1.5001237
2.554714 1.4491356
2.555714 1.3982577
2.556714 1.3474908
2.557714 1.2968362
2.558714 1.2462967999999999
2.559714 1.1958756
2.560714 1.145575
2.561714 1.0953953
2.562714 1.0453351
2.563714 0.9953925400000001
2.564714 0.94556659
2.565714 0.89585856
2.566714 0.84627243
2.567714 0.7968136100000001
2.568714 0.74748732
2.569714 0.69829677
2.570714 0.64924266
2.571714 0.6003233600000001
2.572714 0.5515368199999999
2.573714 0.50288239
2.574714 0.45436108000000003
2.575714 0.40597552
2.576714 0.35772882
2.577714 0.30962313
2.578714 0.26165904
2.579714 0.21383672
2.580714 0.16615663
2.581714 0.11862061
2.582714 0.071231998
2.583714 0.023994988
2.584714 -0.023087056
2.585714 -0.070012524
2.586714 -0.11678245
2.587714 -0.16339928
2.588714 -0.20986511
2.589714 -0.25618018000000004
2.590714 -0.30234202
2.591714 -0.34834647
2.592714 -0.3941888
2.593714 -0.43986561
2.594714 -0.48537551999999995
2.595714 -0.5307189200000001
2.596714 -0.575897
2.597714 -0.6209102
2.598714 -0.66575753
2.599714 -0.71043675
2.600714 -0.75494577
2.601714 -0.7992832
2.602714 -0.8434492199999999
2.603714 -0.88744499
2.604714 -0.93127117
2.605714 -0.97492682
2.606714 -1.018409
2.607714 -1.0617132
2.608714 -1.104836
2.609714 -1.1477751
2.610714 -1.1905312
2.611714 -1.2331061
2.612714 -1.2755023
2.613714 -1.3177209
2.614714 -1.3597606
2.615714 -1.4016182
2.616714 -1.4432901
2.617714 -1.4847729
2.618714 -1.526065
2.619714 -1.5671659
2.620714 -1.6080763000000002
2.621714 -1.648796
2.622714 -1.6893242999999998
2.623714 -1.7296599
2.624714 -1.7698019999999999
2.625714 -1.8097503000000001
2.626714 -1.8495059
2.627714 -1.8890702999999998
2.628714 -1.9284446
2.629714 -1.9676281
2.630714 -2.0066185
2.631714 -2.0454118
2.632714 -2.0840041
2.633714 -2.1223919
2.634714 -2.1605738999999997
2.635714 -2.1985503
2.636714 -2.2363229
2.637714 -2.2738935
2.638714 -2.3112635999999998
2.639714 -2.3484329
2.640714 -2.3854007999999998
2.641714 -2.4221660999999997
2.642714 -2.4587274999999997
2.643714 -2.4950849
2.644714 -2.5312372
2.645714 -2.5671834000000002
2.646714 -2.6029216
2.647714 -2.6384499
2.648714 -2.6737666
2.649714 -2.7088709
2.650714 -2.7437633
2.651714 -2.7784452
2.652714 -2.8129186
2.653714 -2.8471855
2.654714 -2.8812458999999997
2.655714 -2.9150983
2.656714 -2.9487401
2.657714 -2.9821681
2.658714 -3.0153796
2.659714 -3.0483734
2.660714 -3.0811489
2.661714 -3.1137072
2.662714 -3.146049
2.663714 -3.1781752000000005
2.664714 -3.210086
2.665714 -3.2417815
2.666714 -3.2732617
2.667714 -3.3045273
2.668714 -3.3355786999999997
2.669714 -3.3664162999999996
2.670714 -3.3970397
2.671714 -3.4274466000000006
2.672714 -3.4576349
2.673714 -3.4876015000000002
2.674714 -3.5173453
2.675714 -3.5468664
2.676714 -3.5761658
2.677714 -3.6052462
2.678714 -3.6341097
2.679714 -3.6627579
2.680714 -3.6911905000000003
2.681714 -3.7194058
2.682714 -3.7474021000000004
2.683714 -3.7751779
2.684714 -3.8027328
2.685714 -3.8300663
2.686714 -3.8571785999999997
2.687714 -3.8840692000000003
2.688714 -3.9107379
2.689714 -3.9371833
2.690714 -3.9634056
2.691714 -3.9894055999999996
2.692714 -4.0151842
2.693714 -4.0407442
2.694714 -4.066086599999999
2.695714 -4.0912122
2.696714 -4.1161198
2.697714 -4.1408073
2.698714 -4.1652724
2.699714 -4.1895133
2.700714 -4.2135298
2.701714 -4.2373236
2.702714 -4.260896499999999
2.703714 -4.28425
2.704714 -4.3073847999999995
2.705714 -4.3303009
2.706714 -4.3529969
2.707714 -4.3754723
2.708714 -4.3977268
2.709714 -4.4197612
2.710714 -4.4415765
2.711714 -4.4631734
2.712714 -4.4845514
2.713714 -4.505709599999999
2.714714 -4.5266468
2.715714 -4.5473624
2.716714 -4.5678575
2.717714 -4.5881338000000005
2.718714 -4.6081945
2.719714 -4.6280410000000005
2.720714 -4.6476736999999995
2.721714 -4.6670906
2.722714 -4.6862893
2.723714 -4.7052678
2.724714 -4.7240254
2.725714 -4.7425635
2.726714 -4.7608852
2.727714 -4.7789928
2.728714 -4.7968876
2.729714 -4.8145693000000005
2.730714 -4.8320364
2.731714 -4.8492879
2.732714 -4.866323599999999
2.733714 -4.8831451999999995
2.734714 -4.8997544
2.735714 -4.9161531
2.736714 -4.932341
2.737714 -4.948316500000001
2.738714 -4.9640775
2.739714 -4.9796224
2.740714 -4.9949519
2.741714 -5.0100688
2.742714 -5.024977
2.743714 -5.0396796
2.744714 -5.0541777
2.745714 -5.0684698
2.746714 -5.0825529000000005
2.747714 -5.0964244
2.748714 -5.1100839
2.749714 -5.1235326
2.750714 -5.1367737
2.751714 -5.149810400000001
2.752714 -5.1626448
2.753714 -5.1752761000000005
2.754714 -5.1877037
2.755714 -5.199926
2.756714 -5.2119434
2.757714 -5.2237580999999995
2.758714 -5.2353729
2.759714 -5.2467898
2.760714 -5.2580081
2.761714 -5.269026
2.762714 -5.2798402
2.763714 -5.2904487
2.764714 -5.3008527
2.765714 -5.3110547
2.766714 -5.3210605
2.767714 -5.330873700000001
2.768714 -5.3404964999999995
2.769714 -5.3499278
2.770714 -5.359165
2.771714 -5.3682052
2.772714 -5.3770475
2.773714 -5.3856928
2.774714 -5.3941436000000005
2.775714 -5.402403
2.776714 -5.4104719
2.777714 -5.4183502
2.778714 -5.426036900000001
2.779714 -5.4335319
2.780714 -5.4408364
2.781714 -5.4479539
2.782714 -5.4548889
2.783714 -5.461644000000001
2.784714 -5.4682191
2.785714 -5.474611
2.786714 -5.480815499999999
2.787714 -5.4868288000000005
2.788714 -5.4926506999999996
2.789714 -5.4982837
2.790714 -5.5037335
2.791714 -5.5090047
2.792714 -5.5141009
2.793714 -5.5190228
2.794714 -5.523769199999999
2.795714 -5.5283386
2.796714 -5.5327307
2.797714 -5.536947
2.798714 -5.5409897
2.799714 -5.5448599000000005
2.800714 -5.5485565
2.801714 -5.5520777
2.802714 -5.55542
2.803714 -5.5585828
2.804714 -5.5615682
2.805714 -5.5643812
2.806714 -5.5670273
2.807714 -5.5695117000000005
2.808714 -5.5718366
2.809714 -5.574000300000001
2.810714 -5.5759996
2.811714 -5.577831
2.812714 -5.5794928
2.813714 -5.5809866999999995
2.814714 -5.5823155
2.815714 -5.5834822
2.816714 -5.5844892
2.817714 -5.5853371
2.818714 -5.5860255
2.819714 -5.5865545
2.820714 -5.5869263
2.821714 -5.587143800000001
2.822714 -5.587210499999999
2.823714 -5.5871282
2.824714 -5.5868956999999995
2.825714 -5.5865098
2.826714 -5.5859663
2.827714 -5.5852626
2.828714 -5.5843994
2.829714 -5.583380200000001
2.830714 -5.5822108
2.831714 -5.5808969
2.832714 -5.5794418
2.833714 -5.5778459
2.834714 -5.576108
2.835714 -5.5742264
2.836714 -5.5722002
2.837714 -5.5700306
2.838714 -5.5677187
2.839714 -5.5652652
2.840714 -5.562670499999999
2.841714 -5.5599336
2.842714 -5.5570531999999995
2.843714 -5.5540305
2.844714 -5.5508688
2.845714 -5.5475727
2.846714 -5.5441473
2.847714 -5.540596300000001
2.848714 -5.5369202
2.849714 -5.5331167
2.850714 -5.529182
2.851714 -5.5251129
2.852714 -5.5209085
2.853714 -5.5165693000000005
2.854714 -5.5120982
2.855714 -5.5074986
2.856714 -5.5027726999999995
2.857714 -5.497922
2.858714 -5.492948
2.859714 -5.4878514
2.860714 -5.4826345
2.861714 -5.4772999
2.862714 -5.4718494
2.863714 -5.4662839
2.864714 -5.460602
2.865714 -5.4548014
2.866714 -5.44888
2.867714 -5.4428373
2.868714 -5.4366745000000005
2.869714 -5.4303955
2.870714 -5.424004
2.871714 -5.4175038
2.872714 -5.4108966
2.873714 -5.4041829
2.874714 -5.397361500000001
2.875714 -5.3904317
2.876714 -5.3833932
2.877714 -5.3762466
2.878714 -5.3689931
2.879714 -5.361632999999999
2.880714 -5.3541671
2.881714 -5.3465959
2.882714 -5.3389199
2.883714 -5.3311411
2.884714 -5.3232625
2.885714 -5.3152874
2.886714 -5.3072181
2.887714 -5.2990559
2.888714 -5.2908003
2.889714 -5.2824497
2.890714 -5.2740026
2.891714 -5.2654583
2.892714 -5.2568179
2.893714 -5.2480832
2.894714 -5.2392568
2.895714 -5.2303407
2.896714 -5.221336
2.897714 -5.2122433
2.898714 -5.2030634
2.899714 -5.1937979
2.900714 -5.1844481
2.901714 -5.1750153
2.902714 -5.1654994
2.903714 -5.1558997
2.904714 -5.1462151
2.905714 -5.1364448
2.906714 -5.1265895
2.907714 -5.116652
2.908714 -5.106635000000001
2.909714 -5.0965416999999995
2.910714 -5.0863747
2.911714 -5.0761342
2.912714 -5.0658204
2.913714 -5.0554324
2.914714 -5.0449703
2.915714 -5.0344344
2.916714 -5.0238259
2.917714 -5.0131459000000005
2.918714 -5.0023947
2.919714 -4.9915731
2.920714 -4.9806811
2.921714 -4.9697202
2.922714 -4.9586926
2.923714 -4.9476013
2.924714 -4.936448899999999
2.925714 -4.9252369
2.926714 -4.9139649
2.927714 -4.9026303
2.928714 -4.8912309
2.929714 -4.8797652
2.930714 -4.8682336
2.931714 -4.8566382
2.932714 -4.8449825
2.933714 -4.8332699
2.934714 -4.821502
2.935714 -4.8096802
2.936714 -4.7978043999999995
2.937714 -4.7858751999999996
2.938714 -4.773894
2.939714 -4.7618624
2.940714 -4.7497809
2.941714 -4.7376499
2.942714 -4.725467
2.943714 -4.7132306
2.944714 -4.7009386
2.945714 -4.688592300000001
2.946714 -4.6761941
2.947714 -4.663748999999999
2.948714 -4.651262200000001
2.949714 -4.6387367
2.950714 -4.6261735
2.951714 -4.6135712
2.952714 -4.600928
2.953714 -4.5882415000000005
2.954714 -4.5755114
2.955714 -4.5627385
2.956714 -4.5499243
2.957714 -4.5370694
2.958714 -4.5241736
2.959714 -4.5112364000000005
2.960714 -4.4982579000000005
2.961714 -4.4852398
2.962714 -4.4721864
2.963714 -4.4591025
2.964714 -4.445991299999999
2.965714 -4.4328541
2.966714 -4.419688900000001
2.967714 -4.406492399999999
2.968714 -4.3932609
2.969714 -4.3799926000000005
2.970714 -4.3666888
2.971714 -4.3533523
2.972714 -4.3399867
2.973714 -4.3265946
2.974714 -4.3131772
2.975714 -4.2997338
2.976714 -4.2862639
2.977714 -4.2727679
2.978714 -4.2592481
2.979714 -4.245707
2.980714 -4.232147
2.981714 -4.2185683
2.982714 -4.2049691
2.983714 -4.1913461
2.984714 -4.1776977
2.985714 -4.1640236999999996
2.986714 -4.1503269000000005
2.987714 -4.1366119
2.988714 -4.1228827
2.989714 -4.1091416
2.990714 -4.0953878
2.991714 -4.0816192000000004
2.992714 -4.067833
2.993714 -4.054028199999999
2.994714 -4.0402062
2.995714 -4.0263698
2.996714 -4.0125221
2.997714 -3.9986644
2.998714 -3.9847963
2.999714 -3.9709158
3.000714 -3.9570220000000003
3.001714 -3.9431151
3.002714 -3.9291970000000003
3.003714 -3.9152712
3.004714 -3.9013397
3.005714 -3.8874034
3.006714 -3.8734604
3.007714 -3.8595084
3.008714 -3.8455453
3.009714 -3.8315717
3.010714 -3.8175902999999995
3.011714 -3.8036056
3.012714 -3.789622
3.013714 -3.7756409
3.014714 -3.7616617999999997
3.015714 -3.7476819000000003
3.016714 -3.7336975000000003
3.017714 -3.7197076000000004
3.018714 -3.7057123999999995
3.019714 -3.6917145999999996
3.020714 -3.6777169
3.021714 -3.6637202
3.022714 -3.649725
3.023714 -3.6357302000000002
3.024714 -3.6217357999999997
3.025714 -3.6077432
3.026714 -3.5937555000000003
3.027714 -3.5797764
3.028714 -3.565808
3.029714 -3.5518497000000004
3.030714 -3.5378985000000003
3.031714 -3.5239499
3.032714 -3.5100006
3.033714 -3.4960493
3.034714 -3.4820984999999998
3.035714 -3.4681518000000002
3.036714 -3.4542136
3.037714 -3.440287
3.038714 -3.4263726
3.039714 -3.4124698
3.040714 -3.3985779000000003
3.041714 -3.3846966999999997
3.042714 -3.3708270999999996
3.043714 -3.3569697
3.044714 -3.3431254
3.045714 -3.3292923
3.046714 -3.3154678
3.047714 -3.3016492
3.048714 -3.2878358000000003
3.049714 -3.2740295
3.050714 -3.2602347
3.051714 -3.2464570999999998
3.052714 -3.2327004
3.053714 -3.218966
3.054714 -3.2052528
3.055714 -3.1915579
3.056714 -3.1778782999999997
3.057714 -3.1642120000000005
3.058714 -3.1505592
3.059714 -3.1369209000000002
3.060714 -3.1232976999999997
3.061714 -3.10969
3.062714 -3.0960975
3.063714 -3.0825203
3.064714 -3.0689595
3.065714 -3.0554177
3.066714 -3.0418979
3.067714 -3.0284029
3.068714 -3.0149333
3.069714 -3.0014874000000002
3.070714 -2.9880621
3.071714 -2.9746536
3.072714 -2.9612603
3.073714 -2.9478822
3.074714 -2.9345217999999997
3.075714 -2.9211823000000003
3.076714 -2.9078664
3.077714 -2.8945757
3.078714 -2.8813098999999998
3.079714 -2.8680688
3.080714 -2.8548518
3.081714 -2.8416593
3.082714 -2.8284917
3.083714 -2.8153494
3.084714 -2.8022317
3.085714 -2.7891368
3.086714 -2.7760632
3.087714 -2.7630106000000003
3.088714 -2.7499801
3.089714 -2.7369745
3.090714 -2.7239978000000002
3.091714 -2.7110526
3.092714 -2.6981395
3.093714 -2.6852569
3.094714 -2.672402
3.095714 -2.6595721
3.096714 -2.6467655
3.097714 -2.6339821999999997
3.098714 -2.6212231999999998
3.099714 -2.6084902
3.100714 -2.5957841
3.101714 -2.5831059
3.102714 -2.5704561
3.103714 -2.5578358999999997
3.104714 -2.5452472
3.105714 -2.5326919
3.106714 -2.5201706
3.107714 -2.5076829
3.108714 -2.4952256999999998
3.109714 -2.4827953
3.110714 -2.4703888
3.111714 -2.4580048
3.112714 -2.4456447
3.113714 -2.4333118000000002
3.114714 -2.4210101
3.115714 -2.4087435
3.116714 -2.3965134999999997
3.117714 -2.3843201
3.118714 -2.3721622
3.119714 -2.3600385
3.120714 -2.3479478
3.121714 -2.3358893
3.122714 -2.3238616
3.123714 -2.3118627999999997
3.124714 -2.2998909000000003
3.125714 -2.287944
3.126714 -2.2760229
3.127714 -2.2641299
3.128714 -2.2522697000000003
3.129714 -2.2404475
3.130714 -2.2286668
3.131714 -2.216929
3.132714 -2.205232
3.133714 -2.1935713999999997
3.134714 -2.1819431
3.135714 -2.1703437
3.136714 -2.1587715
3.137714 -2.147227
3.138714 -2.1357112000000003
3.139714 -2.1242253
3.140714 -2.1127705
3.141714 -2.1013482
3.142714 -2.0899603
3.143714 -2.0786101
3.144714 -2.0673008999999998
3.145714 -2.0560348
3.146714 -2.0448117
3.147714 -2.0336282
3.148714 -2.0224793
3.149714 -2.0113595
3.150714 -2.000265
3.151714 -1.9891955
3.152714 -1.9781535
3.153714 -1.9671436
3.154714 -1.9561702
3.155714 -1.9452363
3.156714 -1.9343428
3.157714 -1.9234893999999998
3.158714 -1.9126756000000003
3.159714 -1.9019009999999998
3.160714 -1.8911652
3.161714 -1.8804676999999999
3.162714 -1.8698063
3.163714 -1.8591776
3.164714 -1.8485785000000001
3.165714 -1.8380062999999998
3.166714 -1.8274616000000001
3.167714 -1.8169478
3.168714 -1.8064698000000001
3.169714 -1.7960325
3.170714 -1.7856387000000002
3.171714 -1.7752885999999999
3.172714 -1.7649789999999999
3.173714 -1.7547064
3.174714 -1.7444674
3.175714 -1.7342608
3.176714 -1.7240867
3.177714 -1.7139463000000001
3.178714 -1.7038399
3.179714 -1.6937679
3.180714 -1.6837293
3.181714 -1.6737243
3.182714 -1.6637539
3.183714 -1.6538212
3.184714 -1.6439289
3.185714 -1.6340788
3.186714 -1.6242703
3.187714 -1.6145002
3.188714 -1.6047642
3.189714 -1.5950589000000002
3.190714 -1.5853828
3.191714 -1.5757374000000002
3.192714 -1.5661264000000001
3.193714 -1.5565531000000001
3.194714 -1.5470196999999999
3.195714 -1.537526
3.196714 -1.5280703
3.197714 -1.5186506
3.198714 -1.5092659
3.199714 -1.4999161
3.200714 -1.4906025
3.201714 -1.4813253
3.202714 -1.4720839
3.203714 -1.4628768
3.204714 -1.453702
3.205714 -1.4445587
3.206714 -1.4354483
3.207714 -1.4263738
3.208714 -1.4173386
3.209714 -1.4083447
3.210714 -1.3993916
3.211714 -1.3904765
3.212714 -1.3815952
3.213714 -1.3727443000000001
3.214714 -1.3639225
3.215714 -1.3551309
3.216714 -1.3463723
3.217714 -1.3376493999999999
3.218714 -1.3289639
3.219714 -1.3203159
3.220714 -1.3117046
3.221714 -1.3031294
3.222714 -1.2945903
3.223714 -1.2860882
3.224714 -1.2776239
3.225714 -1.2691967
3.226714 -1.2608046
3.227714 -1.2524443
3.228714 -1.2441128
3.229714 -1.2358088999999999
3.230714 -1.2275342999999999
3.231714 -1.2192927
3.232714 -1.2110884
3.233714 -1.2029244
3.234714 -1.1948011
3.235714 -1.1867166
3.236714 -1.1786678
3.237714 -1.1706512
3.238714 -1.1626652
3.239714 -1.1547097
3.240714 -1.1467852
3.241714 -1.1388923
3.242714 -1.1310312
3.243714 -1.1232015
3.244714 -1.1154031
3.245714 -1.1076374
3.246714 -1.0999066
3.247714 -1.0922136
3.248714 -1.0845601999999999
3.249714 -1.0769459000000001
3.250714 -1.0693681
3.251714 -1.0618223
3.252714 -1.0543041
3.253714 -1.0468112
3.254714 -1.0393439
3.255714 -1.0319046
3.256714 -1.0244968
3.257714 -1.0171236000000001
3.258714 -1.0097865
3.259714 -1.0024857999999999
3.260714 -0.99522099
3.261714 -0.9879914999999999
3.262714 -0.98079694
3.263714 -0.9736368400000001
3.264714 -0.9665099
3.265714 -0.95941378
3.266714 -0.95234532
3.267714 -0.94530191
3.268714 -0.9382826299999999
3.269714 -0.93128877
3.270714 -0.9243238699999999
3.271714 -0.9173921300000001
3.272714 -0.9104969900000001
3.273714 -0.90363966
3.274714 -0.89681922
3.275714 -0.8900330399999999
3.276714 -0.88327825
3.277714 -0.8765525200000001
3.278714 -0.8698544500000001
3.279714 -0.86318357
3.280714 -0.8565397
3.281714 -0.84992265
3.282714 -0.8433322400000001
3.283714 -0.8367691199999999
3.284714 -0.8302351499999999
3.285714 -0.82373302
3.286714 -0.8172655500000001
3.287714 -0.81083439
3.288714 -0.80443909
3.289714 -0.79807704
3.290714 -0.79174424
3.291714 -0.78543685
3.292714 -0.77915266
3.293714 -0.77289147
3.294714 -0.76665492
3.295714 -0.76044537
3.296714 -0.75426488
3.297714 -0.7481145699999999
3.298714 -0.74199489
3.299714 -0.73590609
3.300714 -0.72984877
3.301714 -0.72382367
3.302714 -0.71783089
3.303714 -0.71186926
3.304714 -0.70593613
3.305714 -0.7000279100000001
3.306714 -0.6941415799999999
3.307714 -0.68827593
3.308714 -0.68243225
3.309714 -0.67661386
3.310714 -0.6708245300000001
3.311714 -0.66506686
3.312714 -0.65934141
3.313714 -0.65364675
3.314714 -0.64798035
3.315714 -0.6423403
3.316714 -0.63672578
3.317714 -0.6311371
3.318714 -0.62557478
3.319714 -0.62003867
3.320714 -0.61452747
3.321714 -0.60903965
3.322714 -0.60357433
3.323714 -0.59813242
3.324714 -0.59271674
3.325714 -0.58733071
3.326714 -0.58197672
3.327714 -0.57665464
3.328714 -0.57136174
3.329714 -0.56609376
3.330714 -0.5608467899999999
3.331714 -0.55561922
3.332714 -0.5504122
3.333714 -0.5452286500000001
3.334714 -0.54007159
3.335714 -0.53494242
3.336714 -0.52984045
3.337714 -0.52476358
3.338714 -0.51970994
3.339714 -0.51467922
3.340714 -0.50967284
3.341714 -0.50469297
3.342714 -0.49974071000000003
3.343714 -0.49481494
3.344714 -0.48991251
3.345714 -0.48502972
3.346714 -0.48016454000000003
3.347714 -0.47531785
3.348714 -0.47049340999999995
3.349714 -0.46569603
3.350714 -0.46092900000000003
3.351714 -0.45619247999999996
3.352714 -0.4514832
3.353714 -0.44679618
3.354714 -0.44212736999999996
3.355714 -0.43747555
3.356714 -0.43284246000000004
3.357714 -0.42823152999999997
3.358714 -0.42364560000000007
3.359714 -0.4190851
3.360714 -0.41454807
3.361714 -0.41003167
3.362714 -0.40553431
3.363714 -0.40105712000000004
3.364714 -0.39660339
3.365714 -0.39217686
3.366714 -0.38777912999999997
3.367714 -0.38340823
3.368714 -0.37905907
3.369714 -0.3747259
3.370714 -0.37040523999999997
3.371714 -0.36609774
3.372714 -0.3618079
3.373714 -0.35754177
3.374714 -0.35330374
3.375714 -0.34909446
3.376714 -0.34491082
3.377714 -0.34074786
3.378714 -0.33660177
3.379714 -0.33247187
3.380714 -0.32836047
3.381714 -0.32427104
3.382714 -0.32020553
3.383714 -0.3161628
3.384714 -0.31213907
3.385714 -0.30813021999999995
3.386714 -0.30413463
3.387714 -0.30015467
3.388714 -0.29619595
3.389714 -0.29226437
3.390714 -0.28836285
3.391714 -0.2844895
3.392714 -0.28063826999999997
3.393714 -0.2768019
3.394714 -0.27297542
3.395714 -0.26915858000000004
3.396714 -0.26535551999999996
3.397714 -0.26157224
3.398714 -0.25781314
3.399714 -0.25407895
3.400714 -0.2503668
3.401714 -0.2466725
3.402714 -0.24299358000000001
3.403714 -0.23933104000000002
3.404714 -0.23568866
3.405714 -0.23207047
3.406714 -0.22847776000000003
3.407714 -0.22490749000000002
3.408714 -0.22135337
3.409714 -0.21780902000000002
3.410714 -0.21427148
3.411714 -0.21074314
3.412714 -0.20723068000000003
3.413714 -0.20374177999999998
3.414714 -0.20028122
3.415714 -0.19684855
3.416714 -0.19343857
3.417714 -0.19004439
3.418714 -0.18666106999999998
3.419714 -0.18328798
3.420714 -0.17992850999999999
3.421714 -0.17658734
3.422714 -0.17326729999999999
3.423714 -0.16996750000000002
3.424714 -0.16668395
3.425714 -0.16341242
3.426714 -0.16015157
3.427714 -0.1569044
3.428714 -0.15367705
3.429714 -0.15047545
3.430714 -0.14730175
3.431714 -0.14415255999999999
3.432714 -0.14102028
3.433714 -0.13789668
3.434714 -0.13477701
3.435714 -0.13166221
3.436714 -0.12855815
3.437714 -0.12547228
3.438714 -0.12240978
3.439714 -0.11937118
3.440714 -0.11635288999999999
3.441714 -0.11334996
3.442714 -0.11035943
3.443714 -0.10738213
3.444714 -0.10442184000000002
3.445714 -0.10148243
3.446714 -0.098564685
3.447714 -0.095665047
3.448714 -0.092776981
3.449714 -0.089894439
3.450714 -0.087015424
3.451714 -0.084143493
3.452714 -0.081286259
3.453714 -0.078451686
3.454714 -0.07564406800000001
3.455714 -0.072862033
3.456714 -0.070099538
3.457714 -0.067349261
3.458714 -0.064606417
3.459714 -0.061870884
3.460714 -0.059146462999999996
3.461714 -0.056437985
3.462714 -0.053748023
3.463714 -0.051075313
3.464714 -0.048415764
3.465714 -0.045765369
3.466714 -0.043123204
3.467714 -0.040492596
3.468714 -0.03787961
3.469714 -0.035289666000000004
3.470714 -0.032724251
3.471714 -0.030179665
3.472714 -0.027648592
3.473714 -0.025123791000000003
3.474714 -0.02260171
3.475714 -0.020084124
3.476714 -0.017576921
3.477714 -0.015086686
3.478714 -0.01261721
3.479714 -0.010167774
3.480714 -0.0077341305
3.481714 -0.005311461799999999
3.482714 -0.0028973751
3.483714 -0.0004932727700000001
3.484714 0.0018968004999999999
3.485714 0.0042690048
3.486714 0.0066224681999999995
3.487714 0.0089602116
3.488714 0.01128762
3.489714 0.013609325
3.490714 0.015926364
3.491714 0.018235303
3.492714 0.020529915000000003
3.493714 0.022804504
3.494714 0.025056995000000002
3.495714 0.027290027
3.496714 0.029509448
3.497714 0.031721111999999996
3.498714 0.033927819
3.499714 0.036128075
3.500714 0.038317341
3.501714 0.040490882000000006
3.502714 0.042646521
3.503714 0.044785684
3.504714 0.046912234
3.505714 0.049029819999999995
3.506714 0.05113951
3.507714 0.053239119
3.508714 0.055324659
3.509714 0.057393033
3.510714 0.059444259
3.511714 0.061481865000000004
3.512714 0.063511147
3.513714 0.065536209
3.514714 0.06755754
3.515714 0.069571566
3.516714 0.071572408
3.517714 0.073554885
3.518714 0.07551714699999999
3.519714 0.07746137
3.520714 0.079392327
3.521714 0.081314729
3.522714 0.083230843
3.523714 0.085139775
3.524714 0.08703863099999999
3.525714 0.088924746
3.526714 0.090797513
3.527714 0.092658692
3.528714 0.09451101099999999
3.529714 0.096356031
3.530714 0.098192622
3.531714 0.10001713999999999
3.532714 0.10182520999999999
3.533714 0.10361429
3.534714 0.10538534999999999
3.535714 0.10714275
3.536714 0.10889228000000001
3.537714 0.11063849
3.538714 0.11238261
3.539714 0.11412229
3.540714 0.11585312
3.541714 0.11757095
3.542714 0.11927377
3.543714 0.12096207
3.544714 0.12263777999999999
3.545714 0.12430245999999999
3.546714 0.12595615999999998
3.547714 0.1275975
3.548714 0.129225
3.549714 0.13083867999999998
3.550714 0.13244087000000002
3.551714 0.13403551
3.552714 0.13562633
3.553714 0.13721478
3.554714 0.13879908
3.555714 0.14037478
3.556714 0.1419368
3.557714 0.14348162
3.558714 0.14500874
3.559714 0.14652051
3.560714 0.1480206
3.561714 0.14951215
3.562714 0.15099648
3.563714 0.15247317
3.564714 0.1539411
3.565714 0.15539975
3.566714 0.15684977
3.567714 0.15829252000000002
3.568714 0.15972881
3.569714 0.16115782
3.570714 0.1625769
3.571714 0.16398259
3.572714 0.16537235
3.573714 0.166746
3.574714 0.16810604
3.575714 0.16945669000000002
3.576714 0.17080193999999999
3.577714 0.17214385
3.578714 0.17348187
3.579714 0.17481344000000001
3.580714 0.17613554
3.581714 0.17744614
3.582714 0.17874476
3.583714 0.18003217
3.584714 0.18130927
3.585714 0.18257621
3.586714 0.18383228
3.587714 0.18507669000000002
3.588714 0.18630955999999999
3.589714 0.1875325
3.590714 0.18874832
3.591714 0.18995968
3.592714 0.19116767
3.593714 0.19237098
3.594714 0.19356626999999998
3.595714 0.19474961
3.596714 0.19591820999999998
3.597714 0.19707158
3.598714 0.1982115
3.599714 0.19934096
3.600714 0.20046264
3.601714 0.20157794999999998
3.602714 0.20268685
3.603714 0.20378865000000002
3.604714 0.20488290999999997
3.605714 0.20596995
3.606714 0.20705045
3.607714 0.20812461000000002
3.608714 0.20919133
3.609714 0.21024821000000002
3.610714 0.21129244
3.611714 0.21232215
3.612714 0.21333769
3.613714 0.21434167999999998
3.614714 0.21533809999999998
3.615714 0.21633059
3.616714 0.21732086
3.617714 0.21830819999999998
3.618714 0.21929007
3.619714 0.22026353999999998
3.620714 0.22122652999999998
3.621714 0.22217853
3.622714 0.22312006999999998
3.623714 0.22405188
3.624714 0.22497393999999998
3.625714 0.22588555999999999
3.626714 0.22678601
3.627714 0.22767558999999998
3.628714 0.22855610999999998
3.629714 0.22943049999999998
3.630714 0.23030157
3.631714 0.23117042
3.632714 0.23203571
3.633714 0.23289401999999998
3.634714 0.23374136
3.635714 0.23457494
3.636714 0.23539437000000002
3.637714 0.23620160999999998
3.638714 0.23699985
3.639714 0.23779187
3.640714 0.23857888
3.641714 0.23936047
3.642714 0.24013547
3.643714 0.24090314
3.644714 0.2416638
3.645714 0.24241854
3.646714 0.24316813999999998
3.647714 0.24391203
3.648714 0.24464806000000003
3.649714 0.24537318
3.650714 0.24608513
3.651714 0.24678372
3.652714 0.24747127
3.653714 0.24815176
3.654714 0.24882893
3.655714 0.24950455000000002
3.656714 0.25017771
3.657714 0.25084536
3.658714 0.25150399
3.659714 0.25215135
3.660714 0.2527873
3.661714 0.25341334000000004
3.662714 0.25403136
3.663714 0.25464238
3.664714 0.25524604
3.665714 0.25584115999999996
3.666714 0.256427
3.667714 0.25700436
3.668714 0.25757542
3.669714 0.25814287
3.670714 0.25870816
3.671714 0.25927031
3.672714 0.25982603
3.673714 0.26037104
3.674714 0.2609022
3.675714 0.26141899
3.676714 0.26192382999999997
3.677714 0.26242095
3.678714 0.26291434
3.679714 0.26340602999999996
3.680714 0.26389558
3.681714 0.26438087
3.682714 0.26485962
3.683714 0.26533072999999996
3.684714 0.26579453000000003
3.685714 0.26625202
3.686714 0.26670351999999997
3.687714 0.26714781000000004
3.688714 0.26758241
3.689714 0.26800497
3.690714 0.26841489999999996
3.691714 0.26881418
3.692714 0.26920696
3.693714 0.26959779
3.694714 0.26998944
3.695714 0.2703815
3.696714 0.27077068
3.697714 0.27115226
3.698714 0.27152234999999997
3.699714 0.27187944
3.700714 0.27222462999999997
3.701714 0.27256047
3.702714 0.27288932
3.703714 0.27321219
3.704714 0.27352867000000003
3.705714 0.27383796000000005
3.706714 0.27414022
3.707714 0.27443718
3.708714 0.27473152
3.709714 0.27502538
3.710714 0.27531874
3.711714 0.27560887
3.712714 0.27589113
3.713714 0.27616103
3.714714 0.27641625999999997
3.715714 0.27665785000000004
3.716714 0.27688956000000003
3.717714 0.27711608000000004
3.718714 0.27734081
3.719714 0.27756458
3.720714 0.27778584
3.721714 0.27800199999999997
3.722714 0.27821113
3.723714 0.27841292
3.724714 0.27860841
3.725714 0.27879868
3.726714 0.27898366
3.727714 0.27916161
3.728714 0.27932993
3.729714 0.27948678000000005
3.730714 0.27963261
3.731714 0.27977037
3.732714 0.27990448
3.733714 0.28003869000000003
3.734714 0.28017422
3.735714 0.28030911999999997
3.736714 0.28043918
3.737714 0.28056002
3.738714 0.2806691
3.739714 0.28076668
3.740714 0.28085521999999996
3.741714 0.28093781
3.742714 0.28101639
3.743714 0.28109112999999997
3.744714 0.28116081000000004
3.745714 0.28122435
3.746714 0.28128186
3.747714 0.28133497
3.748714 0.28138587
3.749714 0.28143562
3.750714 0.28148307
3.751714 0.28152487
3.752714 0.28155679
3.753714 0.28157588
3.754714 0.28158205
3.755714 0.28157821
3.756714 0.28156901
3.757714 0.28155867
3.758714 0.28154913
3.759714 0.28153942000000004
3.760714 0.28152668000000003
3.761714 0.2815078
3.762714 0.2814811
3.763714 0.28144671
3.764714 0.28140594
3.765714 0.28135988
3.766714 0.28130829
3.767714 0.28124962
3.768714 0.28118214
3.769714 0.28110542
3.770714 0.28102123
3.771714 0.28093313000000003
3.772714 0.28084489
3.773714 0.28075858
3.774714 0.28067327
3.775714 0.28058533
3.776714 0.28048997999999997
3.777714 0.28038353
3.778714 0.2802649
3.779714 0.28013589
3.780714 0.2799999
3.781714 0.27986013
3.782714 0.27971820000000003
3.783714 0.27957382
3.784714 0.27942575999999997
3.785714 0.27927319
3.786714 0.27911644
3.787714 0.27895691
3.788714 0.27879577
3.789714 0.27863274
3.790714 0.2784655
3.791714 0.27829036
3.792714 0.27810405
3.793714 0.27790547
3.794714 0.27769655
3.795714 0.27748158
3.796714 0.27726532
3.797714 0.277051
3.798714 0.27683892
3.799714 0.27662667
3.800714 0.27641065
3.801714 0.27618781000000003
3.802714 0.27595691
3.803714 0.27571844
3.804714 0.27547372
3.805714 0.27522345
3.806714 0.27496722
3.807714 0.27470395
3.808714 0.27443308
3.809714 0.27415564000000003
3.810714 0.27387454
3.811714 0.27359349
3.812714 0.27331526
3.813714 0.27303998
3.814714 0.27276489
3.815714 0.27248522
3.816714 0.27219632
3.817714 0.27189559999999996
3.818714 0.27158346
3.819714 0.27126279
3.820714 0.27093722
3.821714 0.27060951
3.822714 0.27028054
3.823714 0.26994967
3.824714 0.26961586
3.825714 0.26927881
3.826714 0.26893935
3.827714 0.26859865
3.828714 0.26825704
3.829714 0.26791301
3.830714 0.26756332
3.831714 0.26720436000000003
3.832714 0.26683391
3.833714 0.26645248
3.834714 0.26606342
3.835714 0.26567152
3.836714 0.26528095
3.837714 0.26489352
3.838714 0.26450816
3.839714 0.26412178
3.840714 0.26373109
3.841714 0.26333416000000004
3.842714 0.26293097
3.843714 0.26252266999999996
3.844714 0.2621104
3.845714 0.26169408
3.846714 0.26127242
3.847714 0.26084394
3.848714 0.26040821999999997
3.849714 0.2599668
3.850714 0.25952284
3.851714 0.25907967
3.852714 0.25863904000000004
3.853714 0.25819994
3.854714 0.25775898
3.855714 0.25731192
3.856714 0.25685576
3.857714 0.25639007999999996
3.858714 0.25591711
3.859714 0.25544036
3.860714 0.2549628
3.861714 0.25448541
3.862714 0.25400708
3.863714 0.25352568
3.864714 0.25303962
3.865714 0.25254895
3.866714 0.25205519
3.867714 0.25156015
3.868714 0.25106445
3.869714 0.25056684
3.870714 0.2500646
3.871714 0.24955507999999998
3.872714 0.24903738
3.873714 0.24851310999999998
3.874714 0.24798581999999997
3.875714 0.24745914000000002
3.876714 0.24693494000000002
3.877714 0.24641227999999998
3.878714 0.24588779
3.879714 0.24535751
3.880714 0.24481893
3.881714 0.24427215
3.882714 0.24371962
3.883714 0.24316469
3.884714 0.24260974
3.885714 0.24205509
3.886714 0.24149923
3.887714 0.24094020000000002
3.888714 0.24037703
3.889714 0.23981056
3.890714 0.23924278000000002
3.891714 0.23867545999999998
3.892714 0.23810853999999998
3.893714 0.23753966999999998
3.894714 0.23696505999999998
3.895714 0.23638156999999999
3.896714 0.23578838000000002
3.897714 0.23518788999999998
3.898714 0.23458463000000002
3.899714 0.2339833
3.900714 0.23338648
3.901714 0.23279351
3.902714 0.23220105
3.903714 0.23160488
3.904714 0.23100202
3.905714 0.23039180999999997
3.906714 0.22977573999999998
3.907714 0.22915599000000003
3.908714 0.22853382
3.909714 0.22790888
3.910714 0.2272798
3.911714 0.22664561
3.912714 0.22600723999999997
3.913714 0.22536772
3.914714 0.22473107
3.915714 0.22410023999999998
3.916714 0.22347525000000001
3.917714 0.22285266
3.918714 0.22222681
3.919714 0.22159219
3.920714 0.22094583
3.921714 0.22028841
3.922714 0.21962365
3.923714 0.21895634
3.924714 0.21829
3.925714 0.21762573000000002
3.926714 0.21696247
3.927714 0.21629841000000002
3.928714 0.21563268
3.929714 0.21496597
3.930714 0.21429995999999998
3.931714 0.21363570999999998
3.932714 0.21297231
3.933714 0.21230651
3.934714 0.211634
3.935714 0.21095151999999998
3.936714 0.21025877999999998
3.937714 0.20955893999999997
3.938714 0.20885745
3.939714 0.20815956000000002
3.940714 0.20746798000000002
3.941714 0.20678177999999997
3.942714 0.2060971
3.943714 0.20540925000000002
3.944714 0.20471501999999997
3.945714 0.20401388999999998
3.946714 0.20330776
3.947714 0.20259926
3.948714 0.20188999000000002
3.949714 0.20117967
3.950714 0.20046665000000002
3.951714 0.19974948
3.952714 0.19902845
3.953714 0.198306
3.954714 0.19758573999999998
3.955714 0.19687042
3.956714 0.19616012
3.957714 0.19545169
3.958714 0.19473997
3.959714 0.19402012
3.960714 0.19328994
3.961714 0.19255091
3.962714 0.19180742
3.963714 0.19106457
3.964714 0.1903258
3.965714 0.18959151
3.966714 0.18885944000000002
3.967714 0.18812631
3.968714 0.18738982
3.969714 0.18664973
3.970714 0.18590757
3.971714 0.18516512
3.972714 0.18442284
3.973714 0.18367914999999999
3.974714 0.18293128
3.975714 0.18217692000000002
3.976714 0.18141605
3.977714 0.18065145
3.978714 0.17988773
3.979714 0.17912911
3.980714 0.17837726
3.981714 0.17763032
3.982714 0.17688362
3.983714 0.17613191
3.984714 0.17537181000000002
3.985714 0.17460320000000001
3.986714 0.17382897
3.987714 0.17305332
3.988714 0.17227958999999998
3.989714 0.17150884
3.990714 0.17073991000000002
3.991714 0.16997079
3.992714 0.16920017
3.993714 0.16842842
3.994714 0.16765723
3.995714 0.16688814
3.996714 0.16612101
3.997714 0.16535338
3.998714 0.1645813
3.999714 0.16380128
4.000714 0.16301228
4.001714 0.16221664
4.002714 0.16141935000000002
4.003714 0.16062593
4.004714 0.15983994
4.005714 0.15906151
4.006714 0.15828749
4.007714 0.15751309
4.008714 0.15673413
4.009714 0.15594874
4.010714 0.1551576
4.011714 0.15436282
4.012714 0.15356641
4.013714 0.15276909
4.014714 0.15197031
4.015714 0.1511693
4.016714 0.15036644
4.017715 0.14956386000000002
4.018714 0.14876488000000002
4.019714 0.14797232999999999
4.020714 0.14718679
4.021714 0.14640572
4.022714 0.1456241
4.023714 0.14483638000000001
4.024714 0.14403884
4.025714 0.14323117999999999
4.026714 0.14241651
4.027714 0.14159979
4.028714 0.14078568
4.029714 0.13997674000000002
4.030715 0.13917286
4.031714 0.13837216
4.032714 0.13757242
4.033714 0.13677239
4.034714 0.13597201
4.035714 0.13517175
4.036714 0.1343714
4.037714 0.13356942
4.038714 0.13276332
4.039714 0.13195083
4.040714 0.13113154999999999
4.041714 0.13030767000000001
4.042714 0.12948358000000001
4.043715 0.12866415
4.044714 0.12785264
4.045714 0.12704931
4.046714 0.12625129
4.047714 0.12545384
4.048714 0.12465247
4.049714 0.12384466
4.050714 0.12303046
4.051714 0.12221193
4.052714 0.12139168
4.053714 0.12057159
4.054714 0.1197523
4.055714 0.11893358
4.056714 0.11811536
4.057714 0.11729834
4.058714 0.11648405
4.059714 0.1156739
4.060714 0.11486805
4.061714 0.11406469
4.062714 0.11326036
4.063715 0.11245119
4.064714 0.11163463
4.065714 0.11081065
4.066714 0.10998187000000001
4.067714 0.10915251
4.068714 0.10832655999999999
4.069714 0.10750631000000001
4.070714 0.10669163000000001
4.071714 0.10588047
4.072714 0.10507015
4.073714 0.10425858
4.074714 0.10344499000000001
4.075714 0.10262969
4.076715 0.10181331
4.077714 0.10099609999999999
4.078714 0.10017764
4.079714 0.09935733399999999
4.080714 0.098535174
4.081714 0.097712281
4.082714 0.09689083100000001
4.083714 0.09607317
4.084714 0.095260656
4.085714 0.094452797
4.086714 0.093647197
4.087714 0.092840457
4.088714 0.092029525
4.089714 0.09121296500000001
4.090714 0.090391445
4.091714 0.089567323
4.092714 0.088743534
4.093714 0.087922416
4.094714 0.087104982
4.095714 0.086290931
4.096714 0.085479207
4.097714 0.08466873600000001
4.098714 0.083858834
4.099714 0.083049189
4.100714 0.082239485
4.101714 0.081429072
4.102714 0.080616993
4.103714 0.079802389
4.104714 0.078985147
4.105714 0.07816630499999999
4.106714 0.077347941
4.107714 0.076532509
4.108714 0.075721857
4.109715 0.074916409
4.110714 0.074114912
4.111714 0.073314842
4.112714 0.072513329
4.113714 0.071708142
4.114714 0.07089838
4.115714 0.070084573
4.116714 0.069268321
4.117714 0.06845166800000001
4.118714 0.067636534
4.119714 0.066824409
4.120714 0.066016248
4.121714 0.065212499
4.122715 0.06441308100000001
4.123714 0.06361729499999999
4.124714 0.06282376699999999
4.125714 0.062030525
4.126714 0.06123535
4.127714 0.060436344999999995
4.128714 0.059632538
4.129714 0.058824249
4.130714 0.058013130999999996
4.131714 0.057201763
4.132714 0.05639295600000001
4.133714 0.05558902
4.134714 0.054791219999999995
4.135714 0.053999492
4.136714 0.053212541
4.137714 0.05242821599999999
4.138714 0.05164399
4.139714 0.050857523
4.140714 0.050067151
4.141714 0.049272214999999994
4.142715 0.048473213
4.143714 0.047671681
4.144714 0.04686983
4.145714 0.046070028
4.146714 0.045274253
4.147714 0.044483677
4.148714 0.043698453
4.149714 0.042917769
4.150714 0.042140088
4.151714 0.041363467
4.152714 0.040585909
4.153714 0.039805696
4.154714 0.039021714
4.155715 0.038233746
4.156714 0.037442651
4.157714 0.036650369
4.158714 0.03585956
4.159714 0.03507298
4.160714 0.034292691
4.161714 0.033519394
4.162714 0.032752144
4.163714 0.031988631
4.164714 0.031225898
4.165714 0.030461277000000002
4.166714 0.029693104
4.167714 0.028921032
4.168715 0.028145823
4.169714 0.027368846000000002
4.170714 0.026591588
4.171714 0.025815374
4.172714 0.025041369
4.173714 0.024270697
4.174714 0.023504421
4.175714 0.022743260999999997
4.176714 0.021987128999999998
4.177714 0.021234764
4.178714 0.020483794
4.179714 0.019731362
4.180714 0.018975126000000002
4.181714 0.018214222999999998
4.182714 0.017449737
4.183714 0.01668433
4.184714 0.015921234
4.185714 0.01516302
4.186714 0.014410718
4.187714 0.013663676999999999
4.188715 0.012920159
4.189714 0.012178306
4.190714 0.011436876
4.191714 0.010695465
4.192714 0.0099541299
4.193714 0.0092127826
4.194714 0.0084708532
4.195714 0.0077274941
4.196714 0.0069822447
4.197714 0.0062357496
4.198714 0.0054899723
4.199714 0.004747667499999999
4.200714 0.0040112463
4.201715 0.0032815995
4.202714 0.0025575225999999998
4.203714 0.0018361037
4.204714 0.0011139591
4.205714 0.00038869975
4.206714 -0.00034008453
4.207714 -0.0010708525
4.208714 -0.0018010587000000002
4.209714 -0.0025284895
4.210714 -0.0032522545
4.211714 -0.003972922100000001
4.212714 -0.004691814
4.213714 -0.0054099440999999995
4.214714 -0.0061272869
4.215714 -0.0068428461
4.216714 -0.0075554635
4.217714 -0.0082648206
4.218714 -0.0089719724
4.219714 -0.009678990299999999
4.220714 -0.010387837
4.221714 -0.011099111
4.222714 -0.011811405
4.223714 -0.012521732
4.224714 -0.013226888000000001
4.225714 -0.013925044999999999
4.226714 -0.014616735
4.227714 -0.015304658
4.228714 -0.015992402000000003
4.229714 -0.016682755
4.230714 -0.01737648
4.231714 -0.0180722
4.232714 -0.018767364
4.233714 -0.019459697
4.234715 -0.020148316
4.235714 -0.020833855
4.236714 -0.021517673
4.237714 -0.022200657
4.238714 -0.022882457000000002
4.239714 -0.023561635
4.240714 -0.024236676
4.241714 -0.024907241000000004
4.242714 -0.025574822
4.243714 -0.02624233
4.244714 -0.026912692999999998
4.245714 -0.027587244
4.246714 -0.028264749999999998
4.247715 -0.028941731
4.248714 -0.029613947999999998
4.249714 -0.030278321
4.250714 -0.030934298
4.251714 -0.031583977
4.252714 -0.032230956
4.253714 -0.03287858
4.254714 -0.033528547
4.255714 -0.034180508
4.256714 -0.034832812000000005
4.257714 -0.035483806
4.258714 -0.036132842
4.259714 -0.036780385
4.260714 -0.037427234999999996
4.261714 -0.038073398
4.262714 -0.038717408
4.263714 -0.0393567
4.264714 -0.039988902
4.265714 -0.040613348
4.266714 -0.041231932
4.267715 -0.041848709
4.268714 -0.042468308999999996
4.269714 -0.043093908
4.270714 -0.04372579
4.271714 -0.044361225
4.272714 -0.044995698
4.273714 -0.045624856
4.274714 -0.046246176
4.275714 -0.046859562
4.276714 -0.047466764
4.277714 -0.048070034000000005
4.278714 -0.048670952999999996
4.279714 -0.049270026
4.280715 -0.049867219000000004
4.281714 -0.050462887
4.282714 -0.051058386000000004
4.283714 -0.05165583
4.284714 -0.052256987
4.285714 -0.052861951000000004
4.286714 -0.05346839900000001
4.287714 -0.054072018
4.288714 -0.054668059000000005
4.289714 -0.055253319
4.290714 -0.055827561
4.291714 -0.05639366
4.292714 -0.056956400000000004
4.293715 -0.057520513999999995
4.294714 -0.058088911
4.295714 -0.05866194300000001
4.296714 -0.059237855000000006
4.297714 -0.059814053
4.298714 -0.060388388
4.299714 -0.060959747999999994
4.300714 -0.061527808
4.301714 -0.062092242000000006
4.302714 -0.062652136
4.303714 -0.063206058
4.304714 -0.063752849
4.305714 -0.064292731
4.306714 -0.06482790299999999
4.307714 -0.06536218
4.308714 -0.065899652
4.309714 -0.066442968
4.310714 -0.06699207
4.311714 -0.067544071
4.312714 -0.06809435400000001
4.313715 -0.06863839199999999
4.314714 -0.06917340799999999
4.315714 -0.069699157
4.316714 -0.07021752499999999
4.317714 -0.07073135300000001
4.318714 -0.071243127
4.319714 -0.071754225
4.320714 -0.07226497999999999
4.321714 -0.072775304
4.322714 -0.073285331
4.323714 -0.07379555
4.324714 -0.074306369
4.325714 -0.07481738
4.326715 -0.075326877
4.327714 -0.075832126
4.328714 -0.076330337
4.329714 -0.076819962
4.330714 -0.077301619
4.331714 -0.077778101
4.332714 -0.078253436
4.333714 -0.078731327
4.334714 -0.079213729
4.335714 -0.07970021099999999
4.336714 -0.080188335
4.337714 -0.080674741
4.338714 -0.081156462
4.339714 -0.081631745
4.340714 -0.082100183
4.341714 -0.08256229899999999
4.342714 -0.08301889200000001
4.343714 -0.083470665
4.344714 -0.083918305
4.345714 -0.084362779
4.346714 -0.084805599
4.347714 -0.085248647
4.348714 -0.085693534
4.349714 -0.08614081900000001
4.350714 -0.086589454
4.351714 -0.087036891
4.352714 -0.087479851
4.353714 -0.08791550100000001
4.354714 -0.088342529
4.355714 -0.088761596
4.356714 -0.089175033
4.357714 -0.089585915
4.358714 -0.089996954
4.359715 -0.090409716
4.360714 -0.090824347
4.361714 -0.09123988
4.362714 -0.091654767
4.363714 -0.092067401
4.364714 -0.092476362
4.365714 -0.092880492
4.366714 -0.09327885899999999
4.367714 -0.09367084099999999
4.368714 -0.094056345
4.369714 -0.094436074
4.370714 -0.094811618
4.371714 -0.095185195
4.372715 -0.095559086
4.373714 -0.095934898
4.374714 -0.09631295699999999
4.375714 -0.09669211600000001
4.376714 -0.097070029
4.377714 -0.097443844
4.378714 -0.097811047
4.379714 -0.09817013100000001
4.380714 -0.098520948
4.381714 -0.09886466399999999
4.382714 -0.099203316
4.383714 -0.099539303
4.384714 -0.099874812
4.385714 -0.10021139999999999
4.386714 -0.10054975
4.387714 -0.10088957999999999
4.388714 -0.10122977
4.389714 -0.10156857999999999
4.390714 -0.10190402
4.391714 -0.10223418000000001
4.392715 -0.10255761000000001
4.393714 -0.10287367
4.394714 -0.10318258
4.395714 -0.10348549000000001
4.396714 -0.10378423999999999
4.397714 -0.10408097
4.398714 -0.10437771000000001
4.399714 -0.10467581000000001
4.400714 -0.10497561
4.401714 -0.10527618
4.402714 -0.10557552999999999
4.403714 -0.10587105
4.404714 -0.10616021
4.405715 -0.10644133
4.406714 -0.10671401000000001
4.407714 -0.10697925
4.408714 -0.10723906999999999
4.409714 -0.10749586
4.410714 -0.10775168
4.411714 -0.10800781
4.412714 -0.10826456
4.413714 -0.10852152
4.414714 -0.10877782
4.415714 -0.10903238000000001
4.416714 -0.10928399000000001
4.417714 -0.10953136999999999
4.418715 -0.10977321
4.419714 -0.1100084
4.420714 -0.11023647
4.421714 -0.110458
4.422714 -0.11067469999999999
4.423714 -0.11088906999999999
4.424714 -0.11110364
4.425714 -0.11131993999999999
4.426714 -0.11153793
4.427714 -0.11175588000000002
4.428714 -0.11197100000000001
4.429714 -0.11218046000000001
4.430714 -0.11238235
4.431714 -0.11257627
4.432714 -0.11276314999999999
4.433714 -0.11294464
4.434714 -0.11312240999999999
4.435714 -0.11329764
4.436714 -0.11347103
4.437714 -0.11364308
4.438715 -0.11381436
4.439714 -0.11398548000000001
4.440714 -0.11415668
4.441714 -0.11432731
4.442714 -0.11449552
4.443714 -0.11465858999999999
4.444714 -0.1148138
4.445714 -0.11495951
4.446714 -0.11509607
4.447714 -0.11522577999999999
4.448714 -0.11535213999999999
4.449714 -0.11547848
4.450714 -0.11560679000000001
4.451715 -0.11573710999999999
4.452714 -0.11586781
4.453714 -0.11599652
4.454714 -0.11612119
4.455714 -0.11624068
4.456714 -0.11635469
4.457714 -0.11646333
4.458714 -0.11656652
4.459714 -0.11666389999999999
4.460714 -0.11675521999999999
4.461714 -0.11684097
4.462714 -0.11692281
4.463714 -0.11700334
4.464714 -0.11708514
4.465714 -0.11716961999999999
4.466714 -0.11725611
4.467714 -0.11734180000000001
4.468714 -0.11742280000000001
4.469714 -0.11749554
4.470714 -0.11755816
4.471714 -0.11761108
4.472714 -0.11765655
4.473714 -0.11769753
4.474714 -0.11773641
4.475714 -0.11777438
4.476714 -0.11781146
4.477714 -0.11784717
4.478714 -0.11788122000000001
4.479714 -0.11791373999999999
4.480714 -0.11794493
4.481714 -0.11797436
4.482714 -0.11800055
4.483714 -0.11802114
4.484715 -0.1180338
4.485714 -0.11803739
4.486714 -0.11803285
4.487714 -0.11802308
4.488714 -0.11801189000000001
4.489714 -0.11800255999999999
4.490714 -0.11799642
4.491714 -0.11799242
4.492714 -0.11798772
4.493714 -0.11797894
4.494714 -0.11796351999999999
4.495714 -0.11794038999999999
4.496714 -0.11790989
4.497715 -0.117873
4.498714 -0.11783062
4.499714 -0.11778311999999999
4.500714 -0.11773071
4.501714 -0.11767398000000001
4.502714 -0.11761435999999999
4.503714 -0.11755391
4.504714 -0.11749449
4.505714 -0.11743677
4.506714 -0.11737951
4.507714 -0.11731972
4.508714 -0.11725376
4.509714 -0.11717876
4.510714 -0.11709386000000001
4.511714 -0.11700047
4.512714 -0.11690164
4.513714 -0.11680067999999999
4.514714 -0.11669992
4.515714 -0.11660005000000001
4.516714 -0.11650031
4.517715 -0.11639923
4.518714 -0.11629553
4.519714 -0.11618842
4.520714 -0.1160775
4.521714 -0.11596223
4.522714 -0.11584164999999999
4.523714 -0.11571445999999999
4.524714 -0.11557967
4.525714 -0.11543746
4.526714 -0.11528947
4.527714 -0.11513857
4.528714 -0.11498778999999999
4.529714 -0.11483909999999999
4.530715 -0.11469251000000001
4.531714 -0.11454601
4.532714 -0.11439638
4.533714 -0.11424047000000001
4.534714 -0.11407635
4.535714 -0.11390374
4.536714 -0.11372383
4.537714 -0.11353849
4.538714 -0.11334943
4.539714 -0.11315785
4.540714 -0.11296443
4.541714 -0.11276971
4.542714 -0.11257422
4.543715 -0.11237841000000001
4.544714 -0.11218222
4.545714 -0.11198461999999999
4.546714 -0.11178365
4.547714 -0.11157674000000001
4.548714 -0.11136177
4.549714 -0.11113789
4.550714 -0.11090601000000001
4.551714 -0.11066857000000001
4.552714 -0.11042863
4.553714 -0.11018879000000001
4.554714 -0.10995034000000001
4.555714 -0.10971299
4.556714 -0.10947521999999998
4.557714 -0.10923501
4.558714 -0.10899046
4.559714 -0.10874020999999999
4.560714 -0.1084835
4.561714 -0.10822003000000001
4.562714 -0.10794989
4.563715 -0.10767365
4.564714 -0.10739248
4.565714 -0.10710821999999999
4.566714 -0.10682300000000002
4.567714 -0.10653868
4.568714 -0.10625608
4.569714 -0.10597459000000001
4.570714 -0.10569218
4.571714 -0.10540595999999999
4.572714 -0.10511315
4.573714 -0.10481193
4.574714 -0.10450186
4.575714 -0.10418389000000002
4.576715 -0.10385992999999999
4.577714 -0.10353219
4.578714 -0.10320272999999999
4.579714 -0.10287317
4.580714 -0.10254455
4.581714 -0.10221719
4.582714 -0.1018906
4.583714 -0.10156335999999999
4.584714 -0.10123323000000001
4.585714 -0.10089761
4.586714 -0.10055422
4.587714 -0.10020182
4.588714 -0.09984076
4.589714 -0.099472911
4.590714 -0.09910113899999999
4.591714 -0.098728377
4.592714 -0.09835677899999999
4.593714 -0.09798718399999999
4.594714 -0.097619172
4.595714 -0.09725138700000001
4.596714 -0.096882036
4.597714 -0.096509251
4.598714 -0.09613128500000001
4.599714 -0.09574659099999999
4.600714 -0.095354015
4.601714 -0.09495315
4.602714 -0.094544707
4.603714 -0.09413068200000001
4.604714 -0.093714055
4.605714 -0.093297975
4.606714 -0.092884718
4.607714 -0.09247480799999999
4.608714 -0.092066795
4.609715 -0.091657753
4.610714 -0.09124433900000001
4.611714 -0.09082393999999999
4.612714 -0.09039538600000001
4.613714 -0.089959003
4.614714 -0.089516101
4.615714 -0.089068274
4.616714 -0.088616938
4.617714 -0.088163285
4.618714 -0.08770852
4.619714 -0.08725401099999999
4.620714 -0.08680107399999999
4.621714 -0.086350384
4.622715 -0.0859013
4.623714 -0.08545156500000001
4.624714 -0.08499775400000001
4.625714 -0.084536377
4.626714 -0.084065262
4.627714 -0.083584455
4.628714 -0.083096267
4.629714 -0.082604314
4.630714 -0.082112069
4.631714 -0.081621599
4.632714 -0.081133039
4.633714 -0.080645067
4.634714 -0.080155913
4.635714 -0.079664285
4.636714 -0.079169741
4.637714 -0.078672293
4.638714 -0.078171719
4.639714 -0.077667064
4.640714 -0.07715680999999999
4.641714 -0.07663974
4.642715 -0.076115929
4.643714 -0.075587229
4.644714 -0.07505685200000001
4.645714 -0.07452806499999999
4.646714 -0.074002647
4.647714 -0.073479972
4.648714 -0.072957209
4.649714 -0.072430621
4.650714 -0.071897276
4.651714 -0.071356341
4.652714 -0.070809235
4.653714 -0.070258661
4.654714 -0.069707091
4.655715 -0.069155596
4.656714 -0.068603619
4.657714 -0.068049732
4.658714 -0.067492865
4.659714 -0.066933152
4.660714 -0.066371873
4.661714 -0.065810449
4.662714 -0.065249234
4.663714 -0.064686802
4.664714 -0.064120401
4.665714 -0.063547306
4.666714 -0.062966434
4.667714 -0.062379199999999996
4.668715 -0.061789085
4.669714 -0.061200082
4.670714 -0.060614757000000005
4.671714 -0.060033007
4.672714 -0.059452175999999995
4.673714 -0.058868469
4.674714 -0.058278855
4.675714 -0.05768243
4.676714 -0.057080539000000007
4.677714 -0.056475692
4.678714 -0.055869977
4.679714 -0.055263918999999995
4.680714 -0.054656499
4.681714 -0.054046168
4.682714 -0.053432252000000006
4.683714 -0.052815751
4.684714 -0.052198977
4.685714 -0.051584159
4.686714 -0.050971872
4.687714 -0.05036026699999999
4.688715 -0.049745617000000006
4.689714 -0.049124064
4.690714 -0.048493588
4.691714 -0.047855172
4.692714 -0.047212452
4.693714 -0.046570033999999996
4.694714 -0.045931365
4.695714 -0.045297263
4.696714 -0.044665873
4.697714 -0.044033944
4.698714 -0.043398650999999996
4.699714 -0.042758884999999996
4.700714 -0.042115356
4.701715 -0.041469556000000005
4.702714 -0.040822344999999996
4.703714 -0.040173103
4.704714 -0.039520054
4.705714 -0.038861565
4.706714 -0.038197637
4.707714 -0.037530562
4.708714 -0.036864248
4.709714 -0.036202450000000004
4.710714 -0.035546834
4.711714 -0.034895944
4.712714 -0.034245683
4.713714 -0.033591109
4.714714 -0.032928606
4.715714 -0.032257329
4.716714 -0.031579216
4.717714 -0.030897686
4.718714 -0.030215830000000003
4.719714 -0.029535097000000003
4.720714 -0.028855191000000002
4.721714 -0.028175021999999997
4.722714 -0.027494025000000002
4.723714 -0.026812904999999998
4.724714 -0.026133333
4.725714 -0.025456727999999998
4.726714 -0.024782922000000002
4.727714 -0.024109613
4.728714 -0.023433063
4.729714 -0.022749754
4.730714 -0.022058147
4.731714 -0.021359572
4.732714 -0.020657725999999998
4.733714 -0.019957007000000002
4.734715 -0.019260562999999998
4.735714 -0.018569056
4.736714 -0.017880724
4.737714 -0.017192587000000002
4.738714 -0.016502058
4.739714 -0.015808069
4.740714 -0.01511111
4.741714 -0.014412354999999998
4.742714 -0.013712498000000002
4.743714 -0.013011109
4.744714 -0.012306929
4.745714 -0.011598892
4.746714 -0.010887231
4.747715 -0.010173873
4.748714 -0.0094618219
4.749714 -0.008753788299999999
4.750714 -0.008050793300000001
4.751714 -0.007351554099999999
4.752714 -0.006653003199999999
4.753714 -0.0059516893
4.754714 -0.0052453179
4.755714 -0.0045336419000000005
4.756714 -0.0038182981
4.757714 -0.0031017571
4.758714 -0.0023860264
4.759714 -0.0016718381
4.760714 -0.00095870428
4.761714 -0.00024565122
4.762714 0.00046788114
4.763714 0.001181599
4.764714 0.001894637
4.765714 0.0026063431999999997
4.766714 0.0033170258
4.767715 0.0040281371
4.768714 0.0047417179
4.769714 0.005459388900000001
4.770714 0.006181436
4.771714 0.0069065551
4.772714 0.0076323864
4.773714 0.0083565792
4.774714 0.0090778107
4.775714 0.0097962104
4.776714 0.010513047
4.777714 0.011229904
4.778714 0.011947841
4.779714 0.012667013999999999
4.780715 0.013386879
4.781714 0.014106782000000002
4.782714 0.014826491
4.783714 0.015546321999999998
4.784714 0.016266824
4.785714 0.016988241
4.786714 0.017710181
4.787714 0.018431718
4.788714 0.019151876
4.789714 0.019870264999999998
4.790714 0.02058738
4.791714 0.021304436
4.792714 0.022022765
4.793715 0.022743143
4.794714 0.02346541
4.795714 0.024188597
4.796714 0.024911463999999998
4.797714 0.025633111
4.798714 0.026353302999999998
4.799714 0.027072363
4.800714 0.02779077
4.801714 0.028508765000000002
4.802714 0.029226232
4.803714 0.029942938
4.804714 0.030658915000000002
4.805714 0.031374698
4.806714 0.032091154999999996
4.807714 0.032809016
4.808714 0.033528311000000005
4.809714 0.034248168
4.810714 0.034967074
4.811714 0.035683563
4.812714 0.036396927
4.813715 0.03710757
4.814714 0.037816769
4.815714 0.038525995
4.816714 0.039236169
4.817714 0.039947324
4.818714 0.040658802
4.819714 0.041369873
4.820714 0.042080308999999996
4.821714 0.042790556
4.822714 0.043501335
4.823714 0.044212959
4.824714 0.044924798
4.825714 0.045635345
4.826715 0.046342876
4.827714 0.047046418
4.828714 0.047746405
4.829714 0.048444603
4.830714 0.04914329
4.831714 0.049844110999999997
4.832714 0.050547236
4.833714 0.051251316000000005
4.834714 0.051954284
4.835714 0.052654522
4.836714 0.053351739
4.837714 0.054047006
4.838714 0.054741959
4.839714 0.055437681
4.840714 0.05613392600000001
4.841714 0.056829216
4.842714 0.057521777
4.843714 0.058210711
4.844714 0.058896735000000006
4.845714 0.059581897
4.846714 0.060268474
4.847714 0.060957606
4.848714 0.061648502
4.849714 0.062338746
4.850714 0.06302556699999999
4.851714 0.063707371
4.852714 0.064384652
4.853714 0.06505972700000001
4.854714 0.06573541299999999
4.855714 0.066413422
4.856714 0.067093392
4.857714 0.067773153
4.858714 0.06845000899999999
4.859715 0.069122383
4.860714 0.06979075300000001
4.861714 0.070457347
4.862714 0.071124779
4.863714 0.071794412
4.864714 0.072465453
4.865714 0.07313536500000001
4.866714 0.073801371
4.867714 0.074462156
4.868714 0.075118756
4.869714 0.07577403399999999
4.870714 0.076431042
4.871714 0.077091181
4.872715 0.077753246
4.873714 0.078413991
4.874714 0.079069874
4.875714 0.079719047
4.876714 0.08036238700000001
4.877714 0.08100302100000001
4.878714 0.081644556
4.879714 0.082289055
4.880714 0.082935969
4.881714 0.083582592
4.882714 0.08422581
4.883714 0.084864022
4.884714 0.085498136
4.885714 0.08613097
4.886714 0.086765457
4.887714 0.08740271399999999
4.888714 0.08804113599999999
4.889714 0.088677154
4.890714 0.089307223
4.891714 0.089929911
4.892715 0.090546854
4.893714 0.091161969
4.894714 0.091779331
4.895714 0.092400948
4.896714 0.093025703
4.897714 0.09365002
4.898714 0.094269938
4.899714 0.094883307
4.900714 0.095490884
4.901714 0.096095679
4.902714 0.096700987
4.903714 0.09730828999999999
4.904714 0.09791632199999999
4.905715 0.098521891
4.906714 0.099121907
4.907714 0.09971542700000001
4.908714 0.10030451
4.909714 0.10089321
4.910714 0.10148532
4.911714 0.10208216
4.912714 0.10268167999999998
4.913714 0.10327947000000001
4.914714 0.10387110999999999
4.915714 0.10445445
4.916714 0.10503074
4.917714 0.10560368
4.918715 0.10617723
4.919714 0.1067534
4.920714 0.10733121
4.921714 0.10790762000000001
4.922714 0.10847958
4.923714 0.10904612000000001
4.924714 0.10960904
4.925714 0.11017191999999999
4.926714 0.11073782000000001
4.927714 0.11130723
4.928714 0.11187746000000001
4.929714 0.11244391999999999
4.930714 0.11300249
4.931714 0.11355184
4.932714 0.11409417
4.933714 0.11463398
4.934714 0.11517564
4.935714 0.1157211
4.936714 0.11626908999999999
4.937714 0.11681612999999999
4.938715 0.1173588
4.939714 0.11789583000000001
4.940714 0.11842876
4.941714 0.11896077999999999
4.942714 0.11949454999999999
4.943714 0.12003037
4.944714 0.12056564
4.945714 0.12109641
4.946714 0.12161958
4.947714 0.12213497000000001
4.948714 0.12264559000000001
4.949714 0.12315613
4.950714 0.12367043
4.951715 0.12418942
4.952714 0.12471064999999999
4.953714 0.12522977
4.954714 0.12574295
4.955714 0.12624895
4.956714 0.12674953
4.957714 0.12724819
4.958714 0.12774778
4.959714 0.12824885
4.960714 0.12874926
4.961714 0.12924570999999999
4.962714 0.12973592
4.963714 0.13022029
4.964714 0.13070183
4.965714 0.13118456
4.966714 0.13167107
4.967714 0.13216095
4.968714 0.13265079999999999
4.969714 0.13313612
4.970714 0.13361372999999999
4.971714 0.13408351999999998
4.972714 0.13454843
4.973714 0.13501267
4.974714 0.13547933
4.975714 0.13594872
4.976714 0.13641836999999998
4.977714 0.13688474
4.978714 0.13734548
4.979714 0.13780082999999999
4.980714 0.13825342
4.981714 0.13870653
4.982714 0.1391619
4.983714 0.1396185
4.984715 0.14007303000000002
4.985714 0.14052188
4.986714 0.14096337
4.987714 0.1413989
4.988714 0.14183236
4.989714 0.14226796
4.990714 0.14270789
4.991714 0.14315101
4.992714 0.14359360000000002
4.993714 0.14403139
4.994714 0.14446195
4.995714 0.14488593
4.996714 0.14530643000000001
4.997715 0.14572693
4.998714 0.14614922
4.999714 0.14657229
5.000714 0.14699319
5.001714 0.14740899999999998
5.002714 0.14781891
5.003714 0.14822494
5.004714 0.14863084
5.005714 0.14903992
5.006714 0.14945291
5.007714 0.14986731
5.008714 0.1502787
5.009714 0.15068315000000002
5.010714 0.15107945
5.011714 0.15146980999999998
5.012714 0.15185856
5.013714 0.15224965999999998
5.014714 0.15264452
5.015714 0.15304129
5.016714 0.1534362
5.017715 0.15382583
5.018714 0.15420926999999998
5.019714 0.15458855
5.020714 0.15496732
5.021714 0.15534842
5.022714 0.15573206
5.023714 0.15611548
5.024714 0.15649468
5.025714 0.15686685
5.026714 0.15723227
5.027714 0.15759434
5.028714 0.15795778
5.029714 0.15832585999999998
5.030715 0.1586985
5.031714 0.15907217
5.032714 0.1594419
5.033714 0.15980406
5.034714 0.16015837
5.035714 0.16050799
5.036714 0.16085758
5.037714 0.16121059000000001
5.038714 0.16156724
5.039714 0.16192462
5.040714 0.1622786
5.041714 0.16262648
5.042714 0.16296869
5.043715 0.16330862000000002
5.044714 0.16365043999999998
5.045714 0.16399641
5.046714 0.16434526000000002
5.047714 0.16469276
5.048714 0.16503405999999998
5.049714 0.16536664
5.050714 0.16569191
5.051714 0.16601465999999998
5.052714 0.1663405
5.053714 0.16667272
5.054714 0.16701058
5.055714 0.16734974
5.056714 0.16768483
5.057714 0.16801247
5.058714 0.16833309
5.059714 0.16865041
5.060714 0.16896903000000002
5.061714 0.16929148
5.062714 0.16961673
5.063715 0.16994085
5.064714 0.17025955
5.065714 0.17057104
5.066714 0.17087734999999998
5.067714 0.17118339
5.068714 0.17149404000000001
5.069714 0.17181125
5.070714 0.17213259
5.071714 0.17245245
5.072714 0.17276508999999998
5.073714 0.17306781000000002
5.074714 0.17336258
5.075714 0.17365487999999998
5.076715 0.17395078
5.077714 0.17425355
5.078714 0.17456212
5.079714 0.17487197
5.080714 0.17517798
5.081714 0.17547749
5.082714 0.17577177
5.083714 0.17606493
5.084714 0.17636114
5.085714 0.17666178
5.086714 0.17696422
5.087714 0.17726333
5.088714 0.17755447
5.089714 0.17783658
5.090714 0.17811315
5.091714 0.17839066
5.092714 0.17867514
5.093714 0.17896890999999998
5.094714 0.17926926
5.095714 0.17956998000000002
5.096714 0.17986471
5.097714 0.18015032
5.098714 0.18042838
5.099714 0.18070383
5.100714 0.18098191
5.101714 0.181265
5.102714 0.18155138
5.103714 0.18183660000000001
5.104714 0.18211650000000001
5.105714 0.18239006
5.106714 0.18266035
5.107714 0.18293287
5.108714 0.18321223
5.109715 0.18349929
5.110714 0.18379029
5.111714 0.18407877
5.112714 0.18435906
5.113714 0.18462953000000001
5.114714 0.18489347
5.115714 0.18515735
5.116714 0.18542722
5.117714 0.18570545
5.118714 0.18598958
5.119714 0.18627389
5.120714 0.18655283
5.121714 0.18682411
5.122715 0.18708979
5.123714 0.18735475999999998
5.124714 0.18762355
5.125714 0.18789756999999999
5.126714 0.18817423
5.127714 0.18844871
5.128714 0.18871712000000002
5.129714 0.18897919999999999
5.130714 0.18923891
5.131714 0.18950234999999999
5.132714 0.18977427
5.133714 0.19005527
5.134714 0.19034109
5.135714 0.19062483
5.136714 0.19090048
5.137714 0.19116613999999998
5.138714 0.19142482
5.139714 0.19168266
5.140714 0.19194547
5.141714 0.19221568
5.142715 0.19249142
5.143714 0.19276813
5.144714 0.19304159
5.145714 0.19331056
5.146714 0.19357745
5.147714 0.19384652
5.148714 0.19412095
5.149714 0.19440046
5.150714 0.19468101000000002
5.151714 0.19495697
5.152714 0.19522435
5.153714 0.19548335000000003
5.154714 0.1957386
5.155715 0.19599690999999997
5.156714 0.19626380000000002
5.157714 0.19654073
5.158714 0.19682443000000002
5.159714 0.197109
5.160714 0.19738909000000002
5.161714 0.19766274
5.162714 0.19793191
5.163714 0.19820101999999998
5.164714 0.19847392000000003
5.165714 0.19875164
5.166714 0.19903189999999998
5.167714 0.19931087999999997
5.168715 0.19958587
5.169714 0.19985733
5.170714 0.20012883
5.171714 0.20040509
5.172714 0.20068899999999998
5.173714 0.20097969000000002
5.174714 0.20127264
5.175714 0.20156180999999998
5.176714 0.20184291
5.177714 0.20211563000000002
5.178714 0.20238371000000002
5.179714 0.202653
5.180714 0.20292837
5.181714 0.20321137
5.182714 0.20349996999999997
5.183714 0.20379014
5.184714 0.2040785
5.185714 0.20436426
5.186714 0.20464931
5.187714 0.20493676
5.188715 0.2052285
5.189714 0.20552374999999998
5.190714 0.20581929
5.191714 0.20611135
5.192714 0.20639806000000002
5.193714 0.20668078
5.194714 0.20696378999999998
5.195714 0.20725199
5.196714 0.2075484
5.197714 0.20785246000000002
5.198714 0.20816035000000002
5.199714 0.20846711
5.200714 0.20876911
5.201715 0.2090659
5.202714 0.20935999000000002
5.203714 0.20965521999999998
5.204714 0.20995445
5.205714 0.21025811
5.206714 0.21056439999999998
5.207714 0.21087071000000002
5.208714 0.2111756
5.209714 0.21147977
5.210714 0.21178562
5.211714 0.21209556000000002
5.212714 0.2124103
5.213714 0.212728
5.214714 0.21304514
5.215714 0.21335843000000002
5.216714 0.21366676999999998
5.217714 0.21397206000000002
5.218714 0.2142784
5.219714 0.21459004
5.220714 0.2149093
5.221714 0.21523551999999999
5.222714 0.21556565
5.223714 0.21589593999999998
5.224714 0.21622392999999998
5.225714 0.21654929
5.226714 0.21687350000000002
5.227714 0.21719844000000002
5.228714 0.21752501000000002
5.229714 0.2178526
5.230714 0.21817986999999997
5.231714 0.21850597
5.232714 0.21883177
5.233714 0.21915985000000002
5.234715 0.21949335999999997
5.235714 0.21983425
5.236714 0.22018198
5.237714 0.22053348
5.238714 0.22088441000000003
5.239714 0.22123118
5.240714 0.22157256000000003
5.241714 0.22190996000000002
5.242714 0.22224658000000003
5.243714 0.22258561000000002
5.244714 0.22292882
5.245714 0.22327624999999998
5.246714 0.22362675999999998
5.247715 0.22397935000000002
5.248714 0.22433405
5.249714 0.22469182000000001
5.250714 0.22505355999999999
5.251714 0.22541905999999998
5.252714 0.22578638
5.253714 0.22615243000000002
5.254714 0.22651453000000002
5.255714 0.22687179
5.256714 0.22722596999999997
5.257714 0.22758079999999997
5.258714 0.22794035999999998
5.259714 0.22830719000000002
5.260714 0.2286813
5.261714 0.22906046000000002
5.262714 0.22944156
5.263714 0.22982215000000003
5.264714 0.23020142999999998
5.265714 0.2305801
5.266714 0.23095934
5.267715 0.2313396
5.268714 0.23172023
5.269714 0.23210000000000003
5.270714 0.23247827999999998
5.271714 0.23285602
5.272714 0.23323583999999997
5.273714 0.23362096
5.274714 0.23401361
5.275714 0.23441361000000002
5.276714 0.23481830000000004
5.277714 0.23522361000000003
5.278714 0.23562596
5.279714 0.23602384999999998
5.280715 0.23641831000000002
5.281714 0.23681218999999998
5.282714 0.23720837
5.283714 0.23760842000000001
5.284714 0.23801206
5.285714 0.23841776
5.286714 0.23882422
5.287714 0.2392313
5.288714 0.23964026
5.289714 0.24005277000000003
5.290714 0.24046963000000002
5.291714 0.24088982
5.292714 0.24131075
5.293715 0.24172959000000002
5.294714 0.24214485
5.295714 0.24255749000000001
5.296714 0.24297067
5.297714 0.24338821000000002
5.298714 0.24381273
5.299714 0.24424437000000002
5.300714 0.2446807
5.301714 0.24511809
5.302714 0.24555358
5.303714 0.24598620000000002
5.304714 0.24641709999999997
5.305714 0.24684852
5.306714 0.24728227999999997
5.307714 0.24771864999999998
5.308714 0.24815649
5.309714 0.24859421
5.310714 0.24903121000000003
5.311714 0.24946860999999998
5.312714 0.24990879
5.313715 0.25035415
5.314714 0.25080537999999997
5.315714 0.25126082
5.316714 0.25171703
5.317714 0.25217044
5.318714 0.25261918
5.319714 0.25306412
5.320714 0.25350845
5.321714 0.25395614
5.322714 0.25440995
5.323714 0.2548703
5.324714 0.25533533
5.325714 0.25580223
5.326715 0.25626875
5.327714 0.25673427
5.328714 0.2571997
5.329714 0.25766636
5.330714 0.25813475
5.331714 0.25860386
5.332714 0.2590718
5.333714 0.25953704
5.334714 0.25999967
5.335714 0.26046198000000004
5.336714 0.26092753
5.337714 0.2613995
5.338714 0.26187913
5.339714 0.26236484
5.340714 0.26285299
5.341714 0.26333951
5.342714 0.26382173000000003
5.343714 0.2642994
5.344714 0.26477452
5.345714 0.26524991
5.346714 0.2657278
5.347714 0.26620889999999997
5.348714 0.2666926
5.349714 0.26717789
5.350714 0.26766451
5.351714 0.26815322
5.352714 0.2686454
5.353714 0.26914182000000003
5.354714 0.26964168
5.355714 0.27014243
5.356714 0.27064064
5.357714 0.27113364
5.358714 0.27162086
5.359715 0.27210424
5.360714 0.27258745
5.361714 0.27307437
5.362714 0.27356744
5.363714 0.27406686
5.364714 0.27457096000000003
5.365714 0.27507734
5.366714 0.27558408
5.367714 0.27609039
5.368714 0.27659645
5.369714 0.27710248
5.370714 0.27760812
5.371714 0.27811222
5.372715 0.27861347999999997
5.373714 0.27911136999999997
5.374714 0.2796069
5.375714 0.28010253
5.376714 0.28060123000000003
5.377714 0.28110521
5.378714 0.28161488
5.379714 0.28212864
5.380714 0.28264371
5.381714 0.28315736
5.382714 0.28366807
5.383714 0.28417590000000004
5.384714 0.28468203
5.385714 0.2851879
5.386714 0.28569435
5.387714 0.28620143
5.388714 0.28670873
5.389714 0.28721602
5.390714 0.2877238
5.391714 0.28823311
5.392715 0.28874495
5.393714 0.2892595
5.394714 0.28977578000000004
5.395714 0.29029187
5.396714 0.29080582
5.397714 0.29131649
5.398714 0.29182413
5.399714 0.29233017
5.400714 0.29283648
5.401714 0.29334442
5.402714 0.29385434
5.403714 0.29436562
5.404714 0.29487719
5.405715 0.29538835
5.406714 0.29589906
5.407714 0.29640978
5.408714 0.29692091
5.409714 0.29743237
5.410714 0.29794336
5.411714 0.29845284
5.412714 0.29896011
5.413714 0.29946531
5.414714 0.29996948
5.415714 0.300474
5.416714 0.30097981999999995
5.417714 0.30148695000000003
5.418715 0.30199441
5.419714 0.30250084
5.420714 0.30300529
5.421714 0.30350769
5.422714 0.30400888000000004
5.423714 0.30451007
5.424714 0.30501208
5.425714 0.30551478
5.426714 0.30601728
5.427714 0.30651845
5.428714 0.30701761
5.429714 0.30751498
5.430714 0.3080114
5.431714 0.30850777
5.432714 0.30900431
5.433714 0.30950028
5.434714 0.30999447
5.435714 0.31048583
5.436714 0.31097438
5.437714 0.31146123000000003
5.438715 0.3119482
5.439714 0.31243679
5.440714 0.3129273
5.441714 0.31341859
5.442714 0.31390858
5.443714 0.31439527
5.444714 0.31487771999999997
5.445714 0.31535639000000004
5.446714 0.31583269999999997
5.447714 0.31630809
5.448714 0.31678318
5.449714 0.31725749999999997
5.450714 0.31773007999999997
5.451715 0.31820023
5.452714 0.31866838999999997
5.453714 0.319136
5.454714 0.31960483
5.455714 0.32007585
5.456714 0.32054833
5.457714 0.32101999999999997
5.458714 0.3214879
5.459714 0.32194981
5.460714 0.32240532
5.461714 0.32285599
5.462714 0.32330444
5.463714 0.32375306
5.464714 0.32420279
5.465714 0.324653
5.466714 0.32510199
5.467714 0.32554838999999997
5.468714 0.32599197999999996
5.469714 0.3264338
5.470714 0.32687529
5.471714 0.32731716
5.472714 0.32775846999999997
5.473714 0.32819682
5.474714 0.32862953
5.475714 0.32905506
5.476714 0.32947406
5.477714 0.32988924000000003
5.478714 0.33030412000000003
5.479714 0.33072133
5.480714 0.33114136
5.481714 0.33156238
5.482714 0.33198139
5.483714 0.33239573
5.484715 0.33280446999999996
5.485714 0.33320857
5.486714 0.33360994
5.487714 0.33401002
5.488714 0.33440869
5.489714 0.33480441
5.490714 0.33519513
5.491714 0.33557988
5.492714 0.33595971999999996
5.493714 0.33633746
5.494714 0.33671637
5.495714 0.33709833
5.496714 0.33748262
5.497715 0.33786609
5.498714 0.33824455000000003
5.499714 0.33861483
5.500714 0.33897616
5.501714 0.33933038
5.502714 0.33968084
5.503714 0.34003038999999996
5.504714 0.34038008000000003
5.505714 0.34072883000000004
5.506714 0.34107459
5.507714 0.34141573
5.508714 0.3417524
5.509714 0.3420864
5.510714 0.34241993
5.511714 0.34275402
5.512714 0.34308736
5.513714 0.34341665
5.514714 0.34373805
5.515714 0.34404923
5.516714 0.34435075
5.517715 0.34464598
5.518714 0.34493957999999997
5.519714 0.3452352
5.520714 0.3455339
5.521714 0.34583383
5.522714 0.34613144
5.523714 0.34642348
5.524714 0.3467086
5.525714 0.34698769
5.526714 0.34726278
5.527714 0.34753538
5.528714 0.34780528
5.529714 0.34807045
5.530715 0.34832838
5.531714 0.34857781000000004
5.532714 0.34881996000000004
5.533714 0.34905826
5.534714 0.34929684
5.535714 0.34953828
5.536714 0.34978215
5.537714 0.35002495
5.538714 0.35026174
5.539714 0.35048847
5.540714 0.35070379
5.541714 0.35090947
5.542714 0.35110916999999997
5.543715 0.35130635
5.544714 0.35150264999999997
5.545714 0.3516973
5.546714 0.3518882
5.547714 0.35207362000000003
5.548714 0.3522536
5.549714 0.35242995
5.550714 0.35260513000000004
5.551714 0.3527804
5.552714 0.35295459
5.553714 0.35312411
5.554714 0.35328466999999997
5.555714 0.35343342
5.556714 0.35357052
5.557714 0.35369922000000004
5.558714 0.35382446
5.559714 0.3539504
5.560714 0.35407851
5.561714 0.35420712
5.562714 0.35433262
5.563715 0.35445141
5.564714 0.35456177
5.565714 0.35466438
5.566714 0.35476135
5.567714 0.35485455
5.568714 0.35494412000000003
5.569714 0.35502827
5.570714 0.35510440000000004
5.571714 0.35517095
5.572714 0.35522862
5.573714 0.35528052
5.574714 0.35533069
5.575714 0.35538203
5.576715 0.35543463
5.577714 0.35548562
5.578714 0.35553051
5.579714 0.35556543
5.580714 0.35558895
5.581714 0.35560264
5.582714 0.35560988
5.583714 0.35561400000000004
5.584714 0.3556164
5.585714 0.35561604999999996
5.586714 0.35561037
5.587714 0.35559698
5.588714 0.35557528
5.589714 0.35554681
5.590714 0.35551426
5.591714 0.3554798
5.592714 0.35544352
5.593714 0.35540329
5.594714 0.35535579
5.595714 0.35529842
5.596714 0.35523081
5.597714 0.35515509
5.598714 0.35507479
5.599714 0.35499283
5.600714 0.35490992
5.601714 0.35482405
5.602714 0.35473166
5.603714 0.35462952000000003
5.604714 0.35451646000000003
5.605714 0.35439397
5.606714 0.35426521
5.607714 0.35413338
5.608714 0.35399985
5.609715 0.35386365000000003
5.610714 0.35372218
5.611714 0.35357284
5.612714 0.35341452
5.613714 0.35324811
5.614714 0.35307575
5.615714 0.35289930999999997
5.616714 0.35271903
5.617714 0.35253325
5.618714 0.35233933
5.619714 0.35213528
5.620714 0.35192119
5.621714 0.35169958
5.622715 0.35147427000000003
5.623714 0.3512485
5.624714 0.35102325
5.625714 0.35079671
5.626714 0.35056502
5.627714 0.35032416
5.628714 0.3500717
5.629714 0.34980762000000004
5.630714 0.34953393
5.631714 0.34925323
5.632714 0.34896727
5.633714 0.34867616
5.634714 0.34837894999999997
5.635714 0.34807466
5.636714 0.34776349
5.637714 0.34744702
5.638714 0.34712749000000004
5.639714 0.34680632
5.640714 0.34648296
5.641714 0.3461546
5.642715 0.34581721
5.643714 0.34546726
5.644714 0.34510348999999996
5.645714 0.34472744
5.646714 0.34434281
5.647714 0.34395375
5.648714 0.34356313
5.649714 0.34317153
5.650714 0.34277751
5.651714 0.34237871999999997
5.652714 0.34197331
5.653714 0.34156069
5.654714 0.34114131999999997
5.655715 0.34071573
5.656714 0.34028364
5.657714 0.33984366
5.658714 0.33939378
5.659714 0.33893278
5.660714 0.33846116
5.661714 0.33798143
5.662714 0.33749727999999996
5.663714 0.33701197
5.664714 0.33652678
5.665714 0.33604042
5.666714 0.33554956
5.667714 0.33505033
5.668715 0.33453994
5.669714 0.33401768
5.670714 0.33348475
5.671714 0.33294333
5.672714 0.33239524
5.673714 0.33184127
5.674714 0.33128113
5.675714 0.33071432
5.676714 0.33014095
5.677714 0.32956209
5.678714 0.32897932
5.679714 0.32839377000000003
5.680714 0.32780515
5.681714 0.32721141
5.682714 0.3266095
5.683714 0.32599668
5.684714 0.32537185999999996
5.685714 0.32473607000000004
5.686714 0.32409213
5.687714 0.3234433
5.688715 0.32279184
5.689714 0.32213819
5.690714 0.3214811
5.691714 0.32081844
5.692714 0.3201484
5.693714 0.31947028
5.694714 0.31878438
5.695714 0.31809141
5.696714 0.31739165999999996
5.697714 0.31668452999999996
5.698714 0.3159689
5.699714 0.31524391
5.700714 0.31450982
5.701715 0.31376814
5.702714 0.31302124
5.703714 0.31227125
5.704714 0.31151896999999995
5.705714 0.31076344
5.706714 0.31000236000000003
5.707714 0.30923318
5.708714 0.3084542
5.709714 0.3076653
5.710714 0.30686778
5.711714 0.30606356
5.712714 0.30525413
5.713714 0.30443992
5.714714 0.30362043
5.715714 0.30279474
5.716714 0.30196232
5.717714 0.30112339
5.718714 0.30027872
5.719714 0.29942905999999997
5.720714 0.29857438000000003
5.721714 0.29771372
5.722714 0.2968455
5.723714 0.29596833
5.724714 0.29508186999999997
5.725714 0.29418704
5.726714 0.29328559000000004
5.727714 0.29237939
5.728714 0.29146941
5.729714 0.29055544
5.730714 0.28963624
5.731714 0.28871037
5.732714 0.28777688
5.733714 0.28683583
5.734715 0.28588804
5.735714 0.28493463
5.736714 0.28397623
5.737714 0.28301265999999997
5.738714 0.28204316999999995
5.739714 0.28106691
5.740714 0.28008346
5.741714 0.27909304
5.742714 0.27809634
5.743714 0.27709391
5.744714 0.27608578
5.745714 0.27507136
5.746714 0.27404976999999997
5.747715 0.27302047
5.748714 0.27198377
5.749714 0.27094078
5.750714 0.26989309
5.751714 0.26884198
5.752714 0.26778781
5.753714 0.26672992
5.754714 0.26566687
5.755714 0.26459715
5.756714 0.26351972
5.757714 0.26243438
5.758714 0.26134155000000003
5.759714 0.26024191
5.760714 0.25913611
5.761714 0.25802453000000003
5.762714 0.2569075
5.763714 0.25578553
5.764714 0.25465935
5.765714 0.25352973
5.766714 0.25239703
5.767715 0.25126088999999996
5.768714 0.25011997
5.769714 0.24897237
5.770714 0.24781628000000003
5.771714 0.24665062999999998
5.772714 0.24547556
5.773714 0.24429231
5.774714 0.24310278
5.775714 0.24190885
5.776714 0.24071187
5.777714 0.23951249000000002
5.778714 0.23831076
5.779714 0.23710639
5.780715 0.23589886
5.781714 0.23468740000000002
5.782714 0.23347086000000003
5.783714 0.23224775
5.784714 0.23101649999999999
5.785714 0.22977595
5.786714 0.22852598
5.787714 0.22726767000000003
5.788714 0.22600323
5.789714 0.22473529
5.790714 0.22346606
5.791714 0.22219662
5.792714 0.22092673000000002
5.793715 0.21965508
5.794714 0.21837987
5.795714 0.21709935000000002
5.796714 0.21581221000000003
5.797714 0.21451757999999999
5.798714 0.21321494
5.799714 0.21190397
5.800714 0.21058476999999998
5.801714 0.20925807999999999
5.802714 0.20792546999999997
5.803714 0.20658921000000002
5.804714 0.20525169000000001
5.805714 0.20391461
5.806714 0.20257828
5.807714 0.20124142000000003
5.808714 0.19990155
5.809714 0.19855588
5.810714 0.19720225000000002
5.811714 0.19583972
5.812714 0.19446865
5.813715 0.19309022
5.814714 0.19170587
5.815714 0.19031684
5.816714 0.18892412
5.817714 0.18752866
5.818714 0.18613156
5.819714 0.18473394
5.820714 0.18333659000000002
5.821714 0.1819393
5.822714 0.18054064
5.823714 0.17913807
5.824714 0.17772877
5.825714 0.17631064000000002
5.826715 0.17488311
5.827714 0.17344732
5.828714 0.17200556
5.829714 0.17056037
5.830714 0.16911357999999999
5.831714 0.16766589
5.832714 0.16621703000000002
5.833714 0.16476638
5.834714 0.16331349
5.835714 0.16185829
5.836714 0.16040077
5.837714 0.15894052
5.838714 0.1574764
5.839714 0.15600672999999998
5.840714 0.15452998
5.841714 0.15304558000000001
5.842714 0.15155444999999998
5.843714 0.1500588
5.844714 0.14856134
5.845714 0.14706413000000002
5.846714 0.14556781
5.847714 0.14407152
5.848714 0.14257346
5.849714 0.14107195
5.850714 0.13956613
5.851714 0.13805614
5.852714 0.13654266
5.853714 0.13502617
5.854714 0.13350644
5.855714 0.13198259
5.856714 0.13045371
5.857714 0.12891964
5.858714 0.12738144
5.859715 0.12584104000000002
5.860714 0.1243005
5.861714 0.12276097
5.862714 0.12122208
5.863714 0.11968213
5.864714 0.11813899
5.865714 0.11659111
5.866714 0.11503821
5.867714 0.11348121
5.868714 0.11192152000000001
5.869714 0.11036006
5.870714 0.10879677
5.871714 0.10723072
5.872715 0.10566092
5.873714 0.10408711000000001
5.874714 0.10251025
5.875714 0.10093214
5.876714 0.09935461
5.877714 0.09777844
5.878714 0.096202962
5.879714 0.094626338
5.880714 0.09304648800000001
5.881714 0.09146214
5.882714 0.08987333900000001
5.883714 0.088281243
5.884714 0.08668727200000001
5.885714 0.08509220799999999
5.886714 0.08349575799999999
5.887714 0.08189690399999999
5.888714 0.08029475
5.889714 0.078689359
5.890714 0.077082042
5.891714 0.075474847
5.892715 0.073869538
5.893714 0.07226661
5.894714 0.07066497299999999
5.895714 0.069062435
5.896714 0.067456765
5.897714 0.06584673
5.898714 0.06423253200000001
5.899714 0.06261543
5.900714 0.06099685
5.901714 0.059377506999999996
5.902714 0.057757128
5.903714 0.056134885999999995
5.904714 0.054510264
5.905715 0.052883719999999995
5.906714 0.051256776000000004
5.907714 0.049631291999999994
5.908714 0.048008459
5.909714 0.046387987
5.910714 0.044768082
5.911714 0.043146231
5.912714 0.041520383
5.913714 0.039889892999999996
5.914714 0.038255716
5.915714 0.036619764
5.916714 0.034983851999999996
5.917714 0.033348866000000005
5.918715 0.03171459
5.919714 0.030080249000000003
5.920714 0.028445362000000002
5.921714 0.026810312000000003
5.922714 0.025176219
5.923714 0.023544198000000002
5.924714 0.021914448
5.925714 0.020285785
5.926714 0.018655967
5.927714 0.017022711
5.928714 0.015384844
5.929714 0.013742942000000001
5.930714 0.012099091
5.931714 0.010455866000000001
5.932714 0.008815145
5.933714 0.007177371300000001
5.934714 0.0055416429
5.935714 0.003906526400000001
5.936714 0.0022710314
5.937714 0.00063513698
5.938715 -0.0010004303
5.939714 -0.0026349777
5.940714 -0.0042686439
5.941714 -0.0059026286
5.942714 -0.007538635
5.943714 -0.0091778173
5.944714 -0.010819858
5.945714 -0.012462802999999998
5.946714 -0.014103804
5.947714 -0.015740432999999998
5.948714 -0.017371833
5.949714 -0.0189991
5.950714 -0.020624654
5.951715 -0.022250992
5.952714 -0.023879513999999998
5.953714 -0.025510095000000003
5.954714 -0.027141557
5.955714 -0.02877269
5.956714 -0.03040311
5.957714 -0.032033415999999995
5.958714 -0.033664535
5.959714 -0.035296701
5.960714 -0.036928785
5.961714 -0.038558492
5.962714 -0.040183408000000004
5.963714 -0.041802353
5.964714 -0.043416224
5.965714 -0.045027799
5.966714 -0.046640511999999995
5.967714 -0.048256834
5.968714 -0.049877178
5.969714 -0.051499874
5.970714 -0.053122215
5.971714 -0.054741907
5.972714 -0.05635812999999999
5.973714 -0.057971564999999996
5.974714 -0.05958351
5.975714 -0.061194663
5.976714 -0.06280443
5.977714 -0.064411212
5.978714 -0.066013535
5.979714 -0.067611306
5.980714 -0.069206324
5.981714 -0.07080167999999999
5.982714 -0.072400196
5.983714 -0.074002868
5.984715 -0.075608143
5.985714 -0.077212532
5.986714 -0.078812265
5.987714 -0.080405129
5.988714 -0.08199141600000001
5.989714 -0.08357350599999999
5.990714 -0.085154385
5.991714 -0.086735986
5.992714 -0.088318298
5.993714 -0.08989975900000001
5.994714 -0.091478607
5.995714 -0.093054265
5.996714 -0.094627903
5.997715 -0.09620171000000001
5.998714 -0.097777345
5.999714 -0.09935451699999999
6.000714 -0.10093065
6.001714 -0.10250194
6.002714 -0.10406530000000001
6.003714 -0.10562009
6.004714 -0.10716869
6.005714 -0.10871534
6.006714 -0.11026417
6.007714 -0.11181709000000001
6.008714 -0.11337311
6.009714 -0.11492911
6.010714 -0.11648170000000001
6.011714 -0.11802912
6.012714 -0.11957185000000001
6.013714 -0.12111194
6.014714 -0.12265113999999999
6.015714 -0.12418955
6.016714 -0.1257251
6.017715 -0.12725482999999999
6.018714 -0.12877678
6.019714 -0.13029152
6.020714 -0.13180240000000001
6.021714 -0.13331402
6.022714 -0.13482991
6.023714 -0.13635063
6.024714 -0.1378734
6.025714 -0.13939351
6.026714 -0.14090671
6.027714 -0.14241135
6.028714 -0.14390893000000002
6.029714 -0.14540289
6.030715 -0.14689642
6.031714 -0.14839058
6.032714 -0.14988384000000002
6.033714 -0.15137327
6.034714 -0.15285667
6.035714 -0.1543342
6.036714 -0.15580858
6.037714 -0.15728354
6.038714 -0.15876153
6.039714 -0.16024201000000002
6.040714 -0.16172138
6.041714 -0.16319471
6.042714 -0.16465837
6.043715 -0.16611194999999998
6.044714 -0.16755851000000002
6.045714 -0.16900286
6.046714 -0.17044898
6.047714 -0.17189791000000001
6.048714 -0.17334741
6.049714 -0.17479350999999999
6.050714 -0.17623298
6.051714 -0.1776653
6.052714 -0.17909281
6.053714 -0.18051920999999999
6.054714 -0.18194714
6.055714 -0.18337633
6.056714 -0.18480362
6.057714 -0.18622466999999998
6.058714 -0.18763657
6.059714 -0.18903964
6.060714 -0.19043735
6.061714 -0.19183450999999999
6.062714 -0.19323446
6.063715 -0.1946372
6.064714 -0.19603933
6.065714 -0.19743601000000002
6.066714 -0.19882363
6.067714 -0.2002019
6.068714 -0.20157385000000003
6.069714 -0.20294410999999998
6.070714 -0.20431607999999998
6.071714 -0.20569006
6.072714 -0.20706311
6.073714 -0.20843087999999999
6.074714 -0.20979028
6.075714 -0.21114133000000002
6.076715 -0.21248714000000002
6.077714 -0.21383199
6.078714 -0.2151787
6.079714 -0.21652689
6.080714 -0.21787299999999998
6.081714 -0.21921242999999999
6.082714 -0.22054218999999997
6.083714 -0.22186274
6.084714 -0.22317783
6.085714 -0.22449247
6.086714 -0.22580996
6.087714 -0.22713011
6.088714 -0.22844926000000002
6.089714 -0.22976239999999998
6.090714 -0.231066
6.091714 -0.23235988
6.092714 -0.23364727
6.093714 -0.23493273
6.094714 -0.23621952000000002
6.095714 -0.23750770000000002
6.096714 -0.2387942
6.097714 -0.24007487
6.098714 -0.24134696
6.099714 -0.24261093000000003
6.100714 -0.24387011999999997
6.101714 -0.24512878000000002
6.102714 -0.24638936999999997
6.103714 -0.2476509
6.104714 -0.24890935
6.105714 -0.25015982999999997
6.106714 -0.25139945
6.107714 -0.252629
6.108714 -0.25385269
6.109715 -0.25507587
6.110714 -0.25630223
6.111714 -0.25753188
6.112714 -0.25876155
6.113714 -0.25998654
6.114714 -0.26120341
6.115714 -0.26241173
6.116714 -0.26361393
6.117714 -0.26481349000000004
6.118714 -0.26601246
6.119714 -0.26721002
6.120714 -0.26840291
6.121714 -0.26958738
6.122715 -0.27076174
6.123714 -0.27192761
6.124714 -0.27308951000000004
6.125714 -0.27425245
6.126714 -0.27541928000000004
6.127714 -0.27658918000000005
6.128714 -0.27775799
6.129714 -0.27892047
6.130714 -0.28007297999999997
6.131714 -0.28121524999999997
6.132714 -0.28235009
6.133714 -0.28348154999999997
6.134714 -0.28461254999999996
6.135714 -0.28574327
6.136714 -0.28687138
6.137714 -0.28799383
6.138714 -0.289109
6.139714 -0.2902179
6.140714 -0.29132373
6.141714 -0.29242986
6.142715 -0.29353768999999996
6.143714 -0.29464546
6.144714 -0.29574892999999997
6.145714 -0.29684359
6.146714 -0.29792693000000003
6.147714 -0.2989999
6.148714 -0.30006636
6.149714 -0.30113095
6.150714 -0.30219678
6.151714 -0.30326394
6.152714 -0.30432986
6.153714 -0.30539103
6.154714 -0.30644515
6.155715 -0.30749231
6.156714 -0.30853469
6.157714 -0.30957498
6.158714 -0.31061445
6.159714 -0.31165204
6.160714 -0.31268482999999997
6.161714 -0.31370986
6.162714 -0.31472598
6.163714 -0.31573465
6.164714 -0.31673932000000005
6.165714 -0.31774356
6.166714 -0.31874911
6.167714 -0.31975494000000004
6.168715 -0.32075781
6.169714 -0.32175407
6.170714 -0.32274164
6.171714 -0.323721
6.172714 -0.3246947
6.173714 -0.32566579
6.174714 -0.32663608
6.175714 -0.3276052
6.176714 -0.32857105
6.177714 -0.32953119
6.178714 -0.3304844
6.179714 -0.33143144
6.180714 -0.33237445000000004
6.181714 -0.33331565
6.182714 -0.33425583999999997
6.183714 -0.33519391
6.184714 -0.3361274
6.185714 -0.33705393
6.186714 -0.33797261
6.187714 -0.33888458
6.188715 -0.33979239
6.189714 -0.34069854
6.190714 -0.34160408999999997
6.191714 -0.34250815
6.192714 -0.34340834
6.193714 -0.34430226999999997
6.194714 -0.34518882
6.195714 -0.34606866999999997
6.196714 -0.34694388
6.197714 -0.34781666
6.198714 -0.34868827
6.199714 -0.34955833000000003
6.200714 -0.35042537
6.201715 -0.35128777
6.202714 -0.35214473
6.203714 -0.35299659
6.204714 -0.35384435
6.205714 -0.35468881999999996
6.206714 -0.35552986
6.207714 -0.35636621
6.208714 -0.3571962
6.209714 -0.35801872
6.210714 -0.35883402
6.211714 -0.35964379
6.212714 -0.3604504
6.213714 -0.36125595
6.214714 -0.36206124
6.215714 -0.36286558
6.216714 -0.36366726
6.217714 -0.36446443
6.218714 -0.36525584
6.219714 -0.36604123
6.220714 -0.36682097999999996
6.221714 -0.36759563
6.222714 -0.36836551
6.223714 -0.36913063
6.224714 -0.36989101
6.225714 -0.37064701
6.226714 -0.37139955
6.227714 -0.37214975
6.228714 -0.37289846
6.229714 -0.37364566
6.230714 -0.37439029999999995
6.231714 -0.37513063
6.232714 -0.37586482
6.233714 -0.37659169000000003
6.234715 -0.37731105
6.235714 -0.37802365
6.236714 -0.37873075
6.237714 -0.37943367
6.238714 -0.3801334
6.239714 -0.38083056
6.240714 -0.38152558
6.241714 -0.38221869999999997
6.242714 -0.38290992
6.243714 -0.38359879999999996
6.244714 -0.38428435
6.245714 -0.38496518999999996
6.246714 -0.38563991
6.247715 -0.38630767
6.248714 -0.38696849
6.249714 -0.38762332
6.250714 -0.38827369
6.251714 -0.38892098
6.252714 -0.38956604
6.253714 -0.39020893
6.254714 -0.39084916999999997
6.255714 -0.39148605
6.256714 -0.39211912000000004
6.257714 -0.392748
6.258714 -0.39337236000000003
6.259714 -0.39399154
6.260714 -0.39460473
6.261714 -0.39521125
6.262714 -0.39581102
6.263714 -0.39640502000000005
6.264714 -0.39699497
6.265714 -0.39758296000000004
6.266714 -0.39817033999999996
6.267715 -0.39875731
6.268714 -0.39934254999999996
6.269714 -0.39992398
6.270714 -0.40049963
6.271714 -0.40106848
6.272714 -0.40163063000000004
6.273714 -0.40218714
6.274714 -0.40273909
6.275714 -0.40328708
6.276714 -0.40383097
6.277714 -0.40437034
6.278714 -0.40490516
6.279714 -0.40543615
6.280715 -0.40596466999999997
6.281714 -0.40649199
6.282714 -0.40701827999999995
6.283714 -0.40754215
6.284714 -0.40806108
6.285714 -0.40857246999999997
6.286714 -0.40907487
6.287714 -0.40956889
6.288714 -0.41005672000000004
6.289714 -0.41054129
6.290714 -0.41102478000000003
6.291714 -0.41150763
6.292714 -0.4119887
6.293715 -0.41246605000000003
6.294714 -0.41293828000000005
6.295714 -0.41340515000000005
6.296714 -0.41386764000000004
6.297714 -0.41432702
6.298714 -0.41478360000000003
6.299714 -0.41523632
6.300714 -0.41568311999999996
6.301714 -0.41612219000000006
6.302714 -0.41655310999999995
6.303714 -0.41697755999999997
6.304714 -0.41739866000000003
6.305714 -0.41781934000000004
6.306714 -0.41824104
6.307714 -0.4186627
6.308714 -0.41908138
6.309714 -0.41949381
6.310714 -0.41989801000000004
6.311714 -0.42029414
6.312714 -0.42068432
6.313715 -0.42107105
6.314714 -0.42145569000000005
6.315714 -0.42183771999999997
6.316714 -0.42221514
6.317714 -0.4225859
6.318714 -0.4229493
6.319714 -0.42330679
6.320714 -0.42366124999999993
6.321714 -0.4240152
6.322714 -0.42436946999999997
6.323714 -0.42472235
6.324714 -0.42507048000000003
6.325714 -0.42541074
6.326715 -0.42574190999999995
6.327714 -0.42606546
6.328714 -0.42638462
6.329714 -0.42670267
6.330714 -0.42702095
6.331714 -0.4273382
6.332714 -0.42765127000000003
6.333714 -0.42795702
6.334714 -0.42825416
6.335714 -0.42854403
6.336714 -0.42882967000000005
6.337714 -0.42911395
6.338714 -0.42939791000000005
6.339714 -0.42967992
6.340714 -0.42995671
6.341714 -0.43022539
6.342714 -0.43048508999999996
6.343714 -0.43073772000000005
6.344714 -0.43098689000000007
6.345714 -0.43123574000000003
6.346714 -0.43148509999999995
6.347714 -0.43173307
6.348714 -0.43197586
6.349714 -0.43221028
6.350714 -0.43243542
6.351714 -0.43265335000000005
6.352714 -0.43286784
6.353714 -0.43308226999999994
6.354714 -0.43329764
6.355714 -0.4335118
6.356714 -0.43372093000000006
6.357714 -0.43392149
6.358714 -0.43411246000000003
6.359715 -0.43429574
6.360714 -0.43447497
6.361714 -0.43465331999999995
6.362714 -0.43483167
6.363714 -0.43500787999999996
6.364714 -0.43517835000000005
6.365714 -0.43534013000000005
6.366714 -0.43549282
6.367714 -0.43563894
6.368714 -0.43578255
6.369714 -0.4359269
6.370714 -0.43607228000000003
6.371714 -0.43621594
6.372715 -0.43635339999999995
6.373714 -0.43648109
6.374714 -0.43659816
6.375714 -0.43670717
6.376714 -0.43681241
6.377714 -0.43691740999999995
6.378714 -0.43702307
6.379714 -0.43712715
6.380714 -0.43722582
6.381714 -0.43731602
6.382714 -0.43739732
6.383714 -0.43747220000000003
6.384714 -0.43754457
6.385714 -0.43761726000000006
6.386714 -0.43769027
6.387714 -0.43776054
6.388714 -0.43782378000000005
6.389714 -0.43787686000000003
6.390714 -0.43791979999999997
6.391714 -0.4379557
6.392715 -0.43798918
6.393714 -0.43802364
6.394714 -0.4380594
6.395714 -0.43809343999999995
6.396714 -0.43812123999999997
6.397714 -0.43813931000000006
6.398714 -0.43814722
6.399714 -0.43814759999999997
6.400714 -0.43814452000000004
6.401714 -0.43814103000000004
6.402714 -0.43813735
6.403714 -0.43813068999999993
6.404714 -0.43811724
6.405715 -0.43809442000000004
6.406714 -0.43806265999999994
6.407714 -0.43802527
6.408714 -0.43798648
6.409714 -0.43794899000000004
6.410714 -0.43791216
6.411714 -0.43787225
6.412714 -0.43782452000000005
6.413714 -0.43776574999999995
6.414714 -0.43769618
6.415714 -0.43761921
6.416714 -0.43753954
6.417714 -0.43746050999999997
6.418715 -0.43738238
6.419714 -0.43730219000000004
6.420714 -0.43721595
6.421714 -0.43712086
6.422714 -0.43701705999999996
6.423714 -0.43690734999999997
6.424714 -0.43679532
6.425714 -0.43668294999999996
6.426714 -0.43656924
6.427714 -0.43645059
6.428714 -0.43632289999999996
6.429714 -0.43618409
6.430714 -0.43603549999999996
6.431714 -0.43588131999999996
6.432714 -0.43572647999999997
6.433714 -0.43557392999999994
6.434714 -0.43542301
6.435714 -0.43527
6.436714 -0.43511009
6.437714 -0.43494017
6.438715 -0.43476024
6.439714 -0.43457304
6.440714 -0.43438231
6.441714 -0.43419013
6.442714 -0.43399594999999996
6.443714 -0.43379682999999997
6.444714 -0.43358956000000004
6.445714 -0.43337285
6.446714 -0.43314835
6.447714 -0.43292008000000004
6.448714 -0.43269196
6.449714 -0.43246564
6.450714 -0.43223923999999997
6.451715 -0.43200837000000003
6.452714 -0.43176826999999995
6.453714 -0.43151653
6.454714 -0.43125418
6.455714 -0.43098512
6.456714 -0.43071383
6.457714 -0.43044295
6.458714 -0.43017198
6.459714 -0.42989803
6.460714 -0.42961757
6.461714 -0.42932880999999995
6.462714 -0.42903265
6.463714 -0.42873183
6.464714 -0.42842910999999995
6.465714 -0.42812511999999997
6.466714 -0.42781783
6.467714 -0.42750332999999996
6.468714 -0.42717825
6.469714 -0.42684185
6.470714 -0.42649665999999997
6.471714 -0.42614736999999997
6.472714 -0.42579845
6.473714 -0.42545181
6.474714 -0.42510587
6.475714 -0.42475658000000005
6.476714 -0.42439964999999996
6.477714 -0.4240328
6.478714 -0.42365668
6.479714 -0.4232741
6.480714 -0.42288806
6.481714 -0.42249984
6.482714 -0.42210841000000004
6.483714 -0.42171115
6.484715 -0.42130603
6.485714 -0.42089298
6.486714 -0.42047454
6.487714 -0.42005437
6.488714 -0.41963514
6.489714 -0.41921684
6.490714 -0.41879639
6.491714 -0.41836901
6.492714 -0.41793068
6.493714 -0.41748006000000004
6.494714 -0.41701904999999995
6.495714 -0.41655167
6.496714 -0.41608186
6.497715 -0.4156115
6.498714 -0.41513983000000004
6.499714 -0.41466439
6.500714 -0.41418294
6.501714 -0.41369484
6.502714 -0.41320152000000004
6.503714 -0.41270535
6.504714 -0.41220784
6.505714 -0.41170842
6.506714 -0.41120419999999996
6.507714 -0.41069165
6.508714 -0.41016843000000003
6.509714 -0.40963492
6.510714 -0.40909414999999993
6.511714 -0.40855040000000004
6.512714 -0.40800683
6.513714 -0.40746415
6.514714 -0.40692016
6.515714 -0.40637134
6.516714 -0.40581459
6.517715 -0.40524899999999997
6.518714 -0.40467591
6.519714 -0.40409784
6.520714 -0.40351679
6.521714 -0.40293294
6.522714 -0.40234466999999996
6.523714 -0.40174974
6.524714 -0.40114694
6.525714 -0.40053707
6.526714 -0.39992272
6.527714 -0.39930673999999994
6.528714 -0.39869058
6.529714 -0.3980733
6.530715 -0.39745187
6.531714 -0.39682281
6.532714 -0.39618397
6.533714 -0.39553568000000006
6.534714 -0.39488045
6.535714 -0.39422158
6.536714 -0.39356141
6.537714 -0.39290013
6.538714 -0.392236
6.539714 -0.39156657
6.540714 -0.39089024
6.541714 -0.39020714
6.542714 -0.38951882
6.543715 -0.38882706
6.544714 -0.38813259
6.545714 -0.38743445
6.546714 -0.38673051
6.547714 -0.38601877
6.548714 -0.38529872
6.549714 -0.38457189
6.550714 -0.38384113
6.551714 -0.3831092
6.552714 -0.38237723
6.553714 -0.38164414
6.554714 -0.38090728
6.555714 -0.3801638
6.556714 -0.37941216
6.557714 -0.37865273
6.558714 -0.37788735
6.559714 -0.37711808
6.560714 -0.37634599
6.561714 -0.37557064
6.562714 -0.37479063
6.563715 -0.37400469000000003
6.564714 -0.37321262
6.565714 -0.37241555
6.566714 -0.37161529
6.567714 -0.37081309
6.568714 -0.37000873
6.569714 -0.36920045999999995
6.570714 -0.36838588
6.571714 -0.36756329000000004
6.572714 -0.36673264
6.573714 -0.36589561000000004
6.574714 -0.36505479
6.575714 -0.36421227
6.576715 -0.36336862999999997
6.577714 -0.36252288
6.578714 -0.36167304
6.579714 -0.36081744
6.580714 -0.35995557
6.581714 -0.35908810999999996
6.582714 -0.35821635
6.583714 -0.35734111
6.584714 -0.35646225000000004
6.585714 -0.35557866
6.586714 -0.35468915
6.587714 -0.35379338
6.588714 -0.35289230000000005
6.589714 -0.35198778000000003
6.590714 -0.3510816
6.591714 -0.35017435
6.592714 -0.34926506
6.593714 -0.34835148
6.594714 -0.34743131
6.595714 -0.34650331
6.596714 -0.34556789
6.597714 -0.34462679
6.598714 -0.34368208
6.599714 -0.34273514
6.600714 -0.34178611999999997
6.601714 -0.34083421
6.602714 -0.33987847
6.603714 -0.33891853
6.604714 -0.33795491
6.605714 -0.33698848
6.606714 -0.33601967
6.607714 -0.33504784000000004
6.608714 -0.33407125000000004
6.609715 -0.33308793999999997
6.610714 -0.33209678
6.611714 -0.33109826
6.612714 -0.33009441
6.613714 -0.32908793000000003
6.614714 -0.32808089
6.615714 -0.32707383
6.616714 -0.32606563
6.617714 -0.32505418999999997
6.618714 -0.32403769
6.619714 -0.32301536000000003
6.620714 -0.32198757
6.621714 -0.32095537
6.622715 -0.31991938999999997
6.623714 -0.31887951999999997
6.624714 -0.31783499
6.625714 -0.31678511000000004
6.626714 -0.31573017999999997
6.627714 -0.31467169
6.628714 -0.31361189
6.629714 -0.31255265000000004
6.630714 -0.31149432
6.631714 -0.31043533
6.632714 -0.30937281
6.633714 -0.30830379
6.634714 -0.30722662
6.635714 -0.30614163
6.636714 -0.3050507
6.637714 -0.30395626000000003
6.638714 -0.30285995
6.639714 -0.30176213
6.640714 -0.30066206
6.641714 -0.29955877
6.642715 -0.29845203000000003
6.643714 -0.29734257
6.644714 -0.29623152
6.645714 -0.29511945
6.646714 -0.29400554
6.647714 -0.29288761
6.648714 -0.29176311
6.649714 -0.29063043
6.650714 -0.28949005
6.651714 -0.28834455
6.652714 -0.28719753
6.653714 -0.28605205
6.654714 -0.28490925
6.655715 -0.283768
6.656714 -0.28262571000000003
6.657714 -0.28147977
6.658714 -0.28032872
6.659714 -0.2791727
6.660714 -0.27801271
6.661714 -0.27684958
6.662714 -0.27568307999999997
6.663714 -0.27451194
6.664714 -0.27333484
6.665714 -0.27215159
6.666714 -0.27096376
6.667714 -0.26977437
6.668715 -0.26858652
6.669714 -0.26740183
6.670714 -0.26621944
6.671714 -0.26503635999999997
6.672714 -0.26384881
6.673714 -0.26265404
6.674714 -0.26145157999999996
6.675714 -0.26024324
6.676714 -0.25903187
6.677714 -0.25781982
6.678714 -0.25660782
6.679714 -0.25539489000000004
6.680714 -0.25417946999999996
6.681714 -0.25296072000000003
6.682714 -0.25173929
6.683714 -0.25051699
6.684714 -0.24929553999999998
6.685714 -0.24807522999999998
6.686714 -0.24685431000000002
6.687714 -0.24562967
6.688715 -0.24439837
6.689714 -0.24315931000000002
6.690714 -0.24191401999999998
6.691714 -0.24066595
6.692714 -0.23941889
6.693714 -0.23817499
6.694714 -0.23693384
6.695714 -0.23569289999999998
6.696714 -0.23444905
6.697714 -0.23320031
6.698714 -0.23194679999999998
6.699714 -0.2306903
6.700714 -0.22943295
6.701715 -0.22817563999999999
6.702714 -0.22691746999999998
6.703714 -0.22565632000000002
6.704714 -0.22439028000000003
6.705714 -0.22311917999999997
6.706714 -0.22184504
6.707714 -0.22057111
6.708714 -0.21930016000000002
6.709714 -0.21803287999999998
6.710714 -0.21676735
6.711714 -0.21550002999999998
6.712714 -0.21422760999999998
6.713714 -0.21294886
6.714714 -0.21166515
6.715714 -0.21037967
6.716714 -0.20909554
6.717714 -0.20781405999999997
6.718714 -0.20653414999999997
6.719714 -0.20525304
6.720714 -0.20396814
6.721714 -0.20267859
6.722714 -0.2013857
6.723714 -0.20009221
6.724714 -0.19880044
6.725714 -0.19751091
6.726714 -0.19622196
6.727714 -0.19493086
6.728714 -0.19363555
6.729714 -0.19233612
6.730714 -0.19103494
6.731714 -0.18973536
6.732714 -0.18843976
6.733714 -0.18714805
6.734715 -0.18585749000000001
6.735714 -0.18456407
6.736714 -0.18326464
6.737714 -0.18195861
6.738714 -0.18064821
6.739714 -0.17933723
6.740714 -0.17802905000000002
6.741714 -0.17672491
6.742714 -0.17542361
6.743714 -0.17412257
6.744714 -0.17281964
6.745714 -0.17151443
6.746714 -0.17020842
6.747715 -0.16890377
6.748714 -0.16760156
6.749714 -0.16630067999999998
6.750714 -0.16499819000000002
6.751714 -0.16369082
6.752714 -0.16237701999999998
6.753714 -0.16105825
6.754714 -0.15973855
6.755714 -0.15842279
6.756714 -0.15711429000000002
6.757714 -0.15581329
6.758714 -0.15451696
6.759714 -0.15322103
6.760714 -0.1519219
6.761714 -0.15061833
6.762714 -0.14931146
6.763714 -0.14800360999999998
6.764714 -0.14669644
6.765714 -0.14538992
6.766714 -0.14408251
6.767715 -0.14277251
6.768714 -0.14145977999999998
6.769714 -0.1401465
6.770714 -0.13883639
6.771714 -0.13753286
6.772714 -0.13623703
6.773714 -0.13494673999999998
6.774714 -0.13365739000000001
6.775714 -0.132364
6.776714 -0.13106366
6.777714 -0.12975683999999998
6.778714 -0.12844693
6.779714 -0.12713838
6.780715 -0.12583459
6.781714 -0.12453640999999999
6.782714 -0.12324243000000001
6.783714 -0.1219504
6.784714 -0.120659
6.785714 -0.1193686
6.786714 -0.11808086
6.787714 -0.11679708
6.788714 -0.11551674
6.789714 -0.11423703
6.790714 -0.11295401000000001
6.791714 -0.11166467000000001
6.792714 -0.1103688
6.793715 -0.10906962
6.794714 -0.10777250999999999
6.795714 -0.10648266
6.796714 -0.10520276
6.797714 -0.10393192
6.798714 -0.10266647000000001
6.799714 -0.10140202999999999
6.800714 -0.10013558
6.801714 -0.09886663200000001
6.802714 -0.09759662799999999
6.803714 -0.096327427
6.804714 -0.095059694
6.805714 -0.09379238499999999
6.806714 -0.09252363799999999
6.807714 -0.09125247
6.808714 -0.08998015000000001
6.809714 -0.088710274
6.810714 -0.087447307
6.811714 -0.086194318
6.812714 -0.084951235
6.813715 -0.083714561
6.814714 -0.082478882
6.815714 -0.081239367
6.816714 -0.079993915
6.817714 -0.078743848
6.818714 -0.077492843
6.819714 -0.076244795
6.820714 -0.07500191
6.821714 -0.073764013
6.822714 -0.07252942899999999
6.823714 -0.07129670099999999
6.824714 -0.07006599300000001
6.825714 -0.06883922599999999
6.826715 -0.06761885000000001
6.827714 -0.066405983
6.828714 -0.065199146
6.829714 -0.063994463
6.830714 -0.062787393
6.831714 -0.061575015000000004
6.832714 -0.060357659999999994
6.833714 -0.05913885000000001
6.834714 -0.057923613000000006
6.835714 -0.056716042999999994
6.836714 -0.055517448
6.837714 -0.054326088999999994
6.838714 -0.053138542000000004
6.839714 -0.051951839
6.840714 -0.050765084
6.841714 -0.049579662
6.842714 -0.04839797
6.843714 -0.047221538
6.844714 -0.046049786
6.845714 -0.044880217
6.846714 -0.043709946
6.847714 -0.042537658
6.848714 -0.041364765
6.849714 -0.040194966
6.850714 -0.039032416
6.851714 -0.037879503
6.852714 -0.036735513
6.853714 -0.035596997
6.854714 -0.034459616
6.855714 -0.03332044
6.856714 -0.032179392
6.857714 -0.03103904
6.858714 -0.029902911
6.859715 -0.028773356
6.860714 -0.027650248000000002
6.861714 -0.026531256
6.862714 -0.025413459000000003
6.863714 -0.024295322
6.864714 -0.023177789
6.865714 -0.022063803
6.866714 -0.020956568000000002
6.867714 -0.019857583
6.868714 -0.018765669999999998
6.869714 -0.017677607
6.870714 -0.016590013
6.871714 -0.015501379999999999
6.872715 -0.014413026
6.873714 -0.013328386
6.874714 -0.012251033
6.875714 -0.011182590000000001
6.876714 -0.010121755
6.877714 -0.009065029
6.878714 -0.0080087077
6.879714 -0.0069509937
6.880714 -0.0058929811
6.881714 -0.0048379698
6.882714 -0.003789537
6.883714 -0.0027495302
6.884714 -0.0017171438
6.885714 -0.0006896150800000001
6.886714 0.00033593737
6.887714 0.0013606794
6.888714 0.0023833571
6.889714 0.0034011657
6.890714 0.0044116314
6.891714 0.005414362000000001
6.892715 0.0064115338
6.893714 0.007406767
6.894714 0.0084030158
6.895714 0.0094006951
6.896714 0.01039718
6.897714 0.011388008
6.898714 0.012369145000000002
6.899714 0.013339031999999999
6.900714 0.014299268
6.901714 0.015253582
6.902714 0.01620574
6.903714 0.017157604
6.904714 0.018108457
6.905715 0.0190559
6.906714 0.019997676000000002
6.907714 0.020933249
6.908714 0.021864139
6.909714 0.022792780999999998
6.910714 0.023720659
6.911714 0.024646893
6.912714 0.025568248000000002
6.913714 0.026480647
6.914714 0.027381413
6.915714 0.02827089
6.916714 0.029152521000000004
6.917714 0.030031244
6.918715 0.030911087999999996
6.919714 0.031793289
6.920714 0.032675918000000005
6.921714 0.033555191
6.922714 0.034427593
6.923714 0.035291596
6.924714 0.036148011
6.925714 0.036998864
6.926714 0.037845632000000004
6.927714 0.038687975
6.928714 0.039523852
6.929714 0.040350907000000005
6.930714 0.041168326000000005
6.931714 0.041977898
6.932714 0.042783556
6.933714 0.043589528999999995
6.934714 0.044398088
6.935714 0.045208205
6.936714 0.046015889
6.937714 0.046816075
6.938715 0.047605036999999996
6.939714 0.048382001
6.940714 0.049149139999999994
6.941714 0.049910037
6.942714 0.050667592
6.943714 0.051422638
6.944714 0.052173965
6.945714 0.052919664000000005
6.946714 0.05365884900000001
6.947714 0.05439255
6.948714 0.055123237
6.949714 0.055853173000000006
6.950714 0.056582649
6.951715 0.057309254999999996
6.952714 0.058028719
6.953714 0.058736972
6.954714 0.05943227399999999
6.955714 0.060116209
6.956714 0.060792930999999995
6.957714 0.061467114999999996
6.958714 0.062141655000000004
6.959714 0.062816439
6.960714 0.063488795
6.961714 0.064155261
6.962714 0.064813544
6.963714 0.065463578
6.964714 0.066107069
6.965714 0.066745962
6.966714 0.067380822
6.967714 0.068010244
6.968714 0.068631652
6.969714 0.069243071
6.970714 0.069844723
6.971714 0.070439384
6.972714 0.071031222
6.973714 0.071623665
6.974714 0.072217506
6.975714 0.072810362
6.976714 0.073397817
6.977714 0.07397561
6.978714 0.074541703
6.979714 0.075097033
6.980714 0.07564465599999999
6.981714 0.076187844
6.982714 0.07672825600000001
6.983714 0.07726527400000001
6.984715 0.07779680900000001
6.985714 0.07832098600000001
6.986714 0.07883759700000001
6.987714 0.079348369
6.988714 0.079855893
6.989714 0.080361823
6.990714 0.080865523
6.991714 0.081364048
6.992714 0.081853563
6.993714 0.082331413
6.994714 0.082797674
6.995714 0.083255238
6.996714 0.083708356
6.997715 0.08416043699999999
6.998714 0.084612326
6.999714 0.085062062
7.000714 0.08550611100000001
7.001714 0.085941399
7.002714 0.086366909
7.003714 0.086783979
7.004714 0.087195146
7.005714 0.087602396
7.006714 0.088005885
7.007714 0.08840390899999999
7.008714 0.08879418
7.009714 0.089175504
7.010714 0.089548877
7.011714 0.089917151
7.012714 0.090283481
7.013714 0.090649416
7.014714 0.09101379
7.015714 0.0913731
7.016714 0.091723242
7.017715 0.092061615
7.018714 0.092388439
7.019714 0.092706544
7.020714 0.093019789
7.021714 0.093330984
7.022714 0.09364059699999999
7.023714 0.09394680999999999
7.024714 0.094246905
7.025714 0.09453900300000001
7.026714 0.09482312
7.027714 0.095100928
7.028714 0.095374399
7.029714 0.095644261
7.030715 0.095909263
7.031714 0.096166751
7.032714 0.09641429600000001
7.033714 0.096651353
7.034714 0.096879917
7.035714 0.09710373700000001
7.036714 0.097326434
7.037714 0.097549573
7.038714 0.097771804
7.039714 0.097989547
7.040714 0.09819881500000001
7.041714 0.098397187
7.042714 0.098584825
7.043715 0.098764047
7.044714 0.098937762
7.045714 0.09910782100000001
7.046714 0.09927419
7.047714 0.09943541399999999
7.048714 0.09958996700000002
7.049714 0.099737593
7.050714 0.099879713
7.051714 0.10001859999999999
7.052714 0.10015576
7.053714 0.10029067
7.054714 0.10042055999999999
7.055714 0.10054152
7.056714 0.10065052000000001
7.057714 0.10074701
7.058714 0.10083335000000002
7.059714 0.10091373999999999
7.060714 0.10099221
7.061714 0.10107084000000001
7.062714 0.10114904
7.063715 0.10122426
7.064714 0.10129368
7.065714 0.10135560999999998
7.066714 0.10141011999999999
7.067714 0.10145833
7.068714 0.10150115000000001
7.069714 0.10153817999999999
7.070714 0.10156772
7.071714 0.10158779
7.072714 0.10159763
7.073714 0.10159868
7.074714 0.10159437
7.075714 0.10158872000000001
7.076715 0.10158436
7.077714 0.10158118
7.078714 0.10157637
7.079714 0.10156570999999999
7.080714 0.10154557
7.081714 0.10151444999999999
7.082714 0.10147330999999998
7.083714 0.10142459000000001
7.084714 0.10137064
7.085714 0.10131248000000001
7.086714 0.10124960999999999
7.087714 0.10118086000000001
7.088714 0.10110577999999999
7.089714 0.10102524
7.090714 0.10094129
7.091714 0.10085588
7.092714 0.10076944000000002
7.093714 0.10068023000000001
7.094714 0.10058483
7.095714 0.10047973999999998
7.096714 0.10036313
7.097714 0.10023580000000001
7.098714 0.10010081000000001
7.099714 0.099961937
7.100714 0.099821901
7.101714 0.09968119
7.102714 0.09953819700000001
7.103714 0.099390419
7.104714 0.099235959
7.105714 0.09907448
7.106714 0.098906993
7.107714 0.09873485
7.108714 0.09855849200000001
7.109715 0.098376966
7.110714 0.09818838399999999
7.111714 0.097991258
7.112714 0.097785715
7.113714 0.09757382199999999
7.114714 0.097358815
7.115714 0.09714349300000001
7.116714 0.096928747
7.117714 0.096713012
7.118714 0.096493005
7.119714 0.09626536000000001
7.120714 0.09602823399999999
7.121714 0.095782004
7.122715 0.095528766
7.123714 0.09527097
7.124714 0.09501003699999999
7.125714 0.094745756
7.126714 0.094476785
7.127714 0.094201817
7.128714 0.09392068
7.129714 0.093634613
7.130714 0.093345507
7.131714 0.09305462
7.132714 0.092761562
7.133714 0.09246423699999999
7.134714 0.092159846
7.135714 0.09184642700000001
7.136714 0.091524021
7.137714 0.091194798
7.138714 0.090862007
7.139714 0.090528344
7.140714 0.090194639
7.141714 0.08985958999999999
7.142715 0.089520653
7.143714 0.08917552200000001
7.144714 0.088823307
7.145714 0.088464806
7.146714 0.088101719
7.147714 0.08773537099999999
7.148714 0.087365787
7.149714 0.08699170399999999
7.150714 0.086611469
7.151714 0.086224295
7.152714 0.085831026
7.153714 0.085433887
7.154714 0.085035316
7.155715 0.084636547
7.156714 0.084236776
7.157714 0.083833456
7.158714 0.083423575
7.159714 0.08300523
7.160714 0.08257858600000001
7.161714 0.082145719
7.162714 0.081709423
7.163714 0.081271742
7.164714 0.08083299
7.165714 0.080391875
7.166714 0.079946523
7.167714 0.079495762
7.168715 0.079039851
7.169714 0.078580203
7.170714 0.07811833600000001
7.171714 0.077654701
7.172714 0.07718818399999999
7.173714 0.076716614
7.174714 0.07623803700000001
7.175714 0.07575198
7.176714 0.075259921
7.177714 0.07476465
7.178714 0.074268843
7.179714 0.073773635
7.180714 0.073278043
7.181714 0.072779536
7.182714 0.07227544600000001
7.183714 0.071764376
7.184714 0.071246858
7.185714 0.070724852
7.186714 0.07020052900000001
7.187714 0.069674972
7.188715 0.069147698
7.189714 0.06861714099999999
7.190714 0.068081834
7.191714 0.067541486
7.192714 0.066997239
7.193714 0.06645095399999999
7.194714 0.06590394799999999
7.195714 0.065355975
7.196714 0.064805115
7.197714 0.064248726
7.198714 0.063684944
7.199714 0.063113851
7.200714 0.062537624
7.201715 0.061959558
7.202714 0.061382429
7.203714 0.060807167999999995
7.204714 0.060232542
7.205714 0.059655961
7.206714 0.059074908
7.207714 0.058488192999999994
7.208714 0.057896296
7.209714 0.057300663
7.210714 0.056702521
7.211714 0.056101969999999994
7.212714 0.055497966
7.213714 0.054889206999999995
7.214714 0.054275343000000004
7.215714 0.053657708
7.216714 0.053039007
7.217714 0.052422041
7.218714 0.051808142
7.219714 0.051196251000000005
7.220714 0.050583173
7.221714 0.049964979
7.222714 0.049338781
7.223714 0.048703986000000005
7.224714 0.048062368
7.225714 0.047416988
7.226714 0.046770624
7.227714 0.046124632
7.228714 0.045478801
7.229714 0.044832159999999996
7.230714 0.044184134
7.231714 0.043535209
7.232714 0.042886636
7.233714 0.04223937
7.234715 0.041592904
7.235714 0.040944852000000004
7.236714 0.040291672
7.237714 0.039630249
7.238714 0.038959528
7.239714 0.038281252
7.240714 0.037599349000000004
7.241714 0.036918264
7.242714 0.036241065
7.243714 0.035568315
7.244714 0.034898246
7.245714 0.034228025
7.246714 0.033555325000000004
7.247715 0.032879269999999995
7.248714 0.032200318
7.249714 0.031519271
7.250714 0.030836169
7.251714 0.030149871999999998
7.252714 0.029458666999999997
7.253714 0.028761578
7.254714 0.028059521
7.255714 0.027355502
7.256714 0.026653579000000004
7.257714 0.025957031
7.258714 0.025266732
7.259714 0.024580589
7.260714 0.023894446
7.261714 0.023203957
7.262714 0.022506475
7.263714 0.02180196
7.264714 0.021092514
7.265714 0.020380922
7.266714 0.019669124
7.267715 0.01895747
7.268714 0.018245168
7.269714 0.01753149
7.270714 0.016816870999999997
7.271714 0.016103125
7.272714 0.015392518
7.273714 0.014686260000000001
7.274714 0.013983325
7.275714 0.013280430999999999
7.276714 0.012573341000000002
7.277714 0.011858848
7.278714 0.011136392
7.279714 0.010408398
7.280715 0.009679122
7.281714 0.008952646
7.282714 0.0082310697
7.283714 0.0075138814
7.284714 0.006798737
7.285714 0.0060831102
7.286714 0.0053657845
7.287714 0.0046473102
7.288714 0.003929213900000001
7.289714 0.0032125397
7.290714 0.002496705
7.291714 0.0017794750000000002
7.292714 0.0010581382
7.293715 0.00033123251
7.294714 -0.00040025102
7.295714 -0.0011329697
7.296714 -0.0018627019
7.297714 -0.002586415
7.298714 -0.0033037872
7.299714 -0.0040173247
7.300714 -0.0047309964000000005
7.301714 -0.0054481447
7.302714 -0.0061698483
7.303714 -0.0068946217999999995
7.304714 -0.007619557399999999
7.305714 -0.0083421859
7.306714 -0.009061925799999999
7.307714 -0.0097802738
7.308714 -0.010499654
7.309714 -0.011221669
7.310714 -0.011945869
7.311714 -0.012669808
7.312714 -0.013390425
7.313715 -0.014105897999999999
7.314714 -0.014816878
7.315714 -0.015526295
7.316714 -0.016237791
7.317714 -0.016953661
7.318714 -0.01767349
7.319714 -0.0183943
7.320714 -0.019112145
7.321714 -0.019824257
7.322714 -0.020530526
7.323714 -0.021233463
7.324714 -0.021936689
7.325714 -0.022642847
7.326715 -0.023352139
7.327714 -0.024062346000000002
7.328714 -0.024770261
7.329714 -0.025473668999999997
7.330714 -0.026172670000000002
7.331714 -0.026869550000000002
7.332714 -0.027567305
7.333714 -0.028267689000000002
7.334714 -0.028970017
7.335714 -0.029671445
7.336714 -0.030368619
7.337714 -0.031059704000000004
7.338714 -0.0317456
7.339714 -0.032429559999999996
7.340714 -0.033115401
7.341714 -0.033805307
7.342714 -0.034498496000000003
7.343714 -0.035191546000000004
7.344714 -0.035880192000000005
7.345714 -0.036561611
7.346714 -0.037235859999999996
7.347714 -0.037905702
7.348714 -0.038574936
7.349714 -0.039246233
7.350714 -0.039919742
7.351714 -0.040593237
7.352714 -0.041263673
7.353714 -0.041929178
7.354714 -0.042590228
7.355714 -0.043249305
7.356714 -0.04390922
7.357714 -0.044571146
7.358714 -0.045233569
7.359715 -0.045892867
7.360714 -0.046545235
7.361714 -0.047188901
7.362714 -0.047825322999999996
7.363714 -0.048458623
7.364714 -0.04909354
7.365714 -0.049733039
7.366714 -0.050376820999999995
7.367714 -0.051021628000000006
7.368714 -0.051663071
7.369714 -0.052297907
7.370714 -0.052925502
7.371714 -0.053547689
7.372715 -0.054167211
7.373714 -0.054785760999999995
7.374714 -0.05540284300000001
7.375714 -0.056016195
7.376714 -0.056623429
7.377714 -0.057223946
7.378714 -0.057819812
7.379714 -0.058415002
7.380714 -0.059013371
7.381714 -0.05961642
7.382714 -0.060222205
7.383714 -0.060826045
7.384714 -0.061422702999999995
7.385714 -0.06200887099999999
7.386714 -0.062584638
7.387714 -0.063153135
7.388714 -0.063718704
7.389714 -0.064284558
7.390714 -0.064851355
7.391714 -0.06541736100000001
7.392715 -0.06597998399999999
7.393714 -0.066537689
7.394714 -0.067091046
7.395714 -0.067642267
7.396714 -0.068193546
7.397714 -0.068745256
7.398714 -0.06929513200000001
7.399714 -0.0698391
7.400714 -0.070373347
7.401714 -0.07089646499999999
7.402714 -0.071410474
7.403714 -0.071920024
7.404714 -0.072430208
7.405715 -0.07294410000000001
7.406714 -0.073461409
7.407714 -0.073978846
7.408714 -0.074492022
7.409714 -0.074997696
7.410714 -0.075495179
7.411714 -0.075986132
7.412714 -0.076473033
7.413714 -0.076957338
7.414714 -0.07743850000000001
7.415714 -0.077914394
7.416714 -0.07838294800000001
7.417714 -0.078843831
7.418715 -0.079299166
7.419714 -0.07975270300000001
7.420714 -0.08020784
7.421714 -0.080665597
7.422714 -0.081123755
7.423714 -0.081577711
7.424714 -0.082022604
7.425714 -0.082455639
7.426714 -0.082877302
7.427714 -0.083290908
7.428714 -0.083700736
7.429714 -0.084109855
7.430714 -0.084518839
7.431714 -0.084926008
7.432714 -0.085328886
7.433714 -0.085725967
7.434714 -0.086117629
7.435714 -0.086505705
7.436714 -0.086891977
7.437714 -0.087276619
7.438715 -0.08765758800000001
7.439714 -0.088031444
7.440714 -0.088395161
7.441714 -0.088747917
7.442714 -0.089091808
7.443714 -0.08943096
7.444714 -0.089769531
7.445714 -0.090109633
7.446714 -0.09045033400000001
7.447714 -0.090788223
7.448714 -0.091119221
7.449714 -0.091440597
7.450714 -0.091752061
7.451715 -0.09205548000000001
7.452714 -0.09235342699999999
7.453714 -0.092647551
7.454714 -0.092937733
7.455714 -0.093222479
7.456714 -0.093500264
7.457714 -0.093770883
7.458714 -0.094035949
7.459714 -0.094298122
7.460714 -0.094559533
7.461714 -0.09482032
7.462714 -0.095078169
7.463714 -0.095329212
7.464714 -0.095569895
7.465714 -0.095798721
7.466714 -0.096016983
7.467714 -0.096228067
7.468714 -0.09643573400000001
7.469714 -0.096642319
7.470714 -0.09684782700000001
7.471714 -0.09705030199999999
7.472714 -0.097247184
7.473714 -0.097436755
7.474714 -0.097618863
7.475714 -0.09779454
7.476714 -0.097964867
7.477714 -0.098129862
7.478714 -0.098288164
7.479714 -0.098437734
7.480714 -0.09857722299999999
7.481714 -0.098707061
7.482714 -0.09882964699999999
7.483714 -0.098948414
7.484715 -0.099066191
7.485714 -0.09918379399999999
7.486714 -0.099299604
7.487714 -0.09941033800000001
7.488714 -0.09951260899999999
7.489714 -0.09960445999999999
7.490714 -0.09968595100000001
7.491714 -0.099758746
7.492714 -0.099824893
7.493714 -0.099885638
7.494714 -0.09994093600000001
7.495714 -0.09998987699999999
7.496714 -0.10003165
7.497715 -0.1000664
7.498714 -0.10009536
7.499714 -0.10012018
7.500714 -0.10014181
7.501714 -0.10015967
7.502714 -0.10017168
7.503714 -0.10017521000000001
7.504714 -0.10016831
7.505714 -0.10015077
7.506714 -0.10012424
7.507714 -0.10009133
7.508714 -0.10005436
7.509714 -0.10001424
7.510714 -0.09997020200000001
7.511714 -0.09992038799999998
7.512714 -0.099862972
7.513714 -0.09979707
7.514714 -0.09972296000000001
7.515714 -0.09964162
7.516714 -0.09955383100000001
7.517715 -0.099459558
7.518714 -0.099357963
7.519714 -0.09924802
7.520714 -0.09912931100000001
7.521714 -0.099002535
7.522714 -0.098869321
7.523714 -0.098731345
7.524714 -0.0985894
7.525714 -0.098442845
7.526714 -0.098289829
7.527714 -0.09812818599999999
7.528714 -0.09795652
7.529714 -0.097774866
7.530715 -0.097584556
7.531714 -0.09738751699999999
7.532714 -0.097185269
7.533714 -0.096978265
7.534714 -0.0967659
7.535714 -0.09654708000000001
7.536714 -0.096320955
7.537714 -0.096087338
7.538714 -0.095846603
7.539714 -0.09559912100000001
7.540714 -0.095344713
7.541714 -0.095082476
7.542714 -0.09481117
7.543715 -0.09452996899999999
7.544714 -0.094239094
7.545714 -0.093939935
7.546714 -0.093634514
7.547714 -0.093324558
7.548714 -0.093010656
7.549714 -0.09269197500000001
7.550714 -0.09236668699999999
7.551714 -0.09203283100000001
7.552714 -0.091689167
7.553714 -0.09133556699999999
7.554714 -0.090972777
7.555714 -0.090601825
7.556714 -0.090223394
7.557714 -0.08983762199999999
7.558714 -0.089444354
7.559714 -0.089043635
7.560714 -0.088636042
7.561714 -0.088222598
7.562714 -0.087804219
7.563715 -0.087381032
7.564714 -0.086952007
7.565714 -0.086515199
7.566714 -0.086068496
7.567714 -0.085610547
7.568714 -0.08514137
7.569714 -0.084662327
7.570714 -0.084175443
7.571714 -0.083682517
7.572714 -0.083184434
7.573714 -0.082681014
7.574714 -0.08217145199999999
7.575714 -0.081654941
7.576715 -0.081131124
7.577714 -0.08060009
7.578714 -0.080061948
7.579714 -0.079516356
7.580714 -0.078962324
7.581714 -0.078398548
7.582714 -0.077824097
7.583714 -0.07723904
7.584714 -0.076644646
7.585714 -0.07604295999999999
7.586714 -0.07543591799999999
7.587714 -0.074824481
7.588714 -0.07420824799999999
7.589714 -0.07358574699999999
7.590714 -0.072955212
7.591714 -0.072315452
7.592714 -0.071666279
7.593714 -0.071008375
7.594714 -0.07034265399999999
7.595714 -0.069669611
7.596714 -0.068989012
7.597714 -0.068300159
7.598714 -0.06760248199999999
7.599714 -0.066896097
7.600714 -0.066181918
7.601714 -0.065461226
7.602714 -0.064734917
7.603714 -0.06400292
7.604714 -0.063264131
7.605714 -0.062516925
7.606714 -0.061760034
7.607714 -0.060993223000000006
7.608714 -0.060217443
7.609715 -0.059434288
7.610714 -0.058645103
7.611714 -0.05785026
7.612714 -0.057048972999999996
7.613714 -0.056239759
7.614714 -0.05542127200000001
7.615714 -0.054593023
7.616714 -0.053755566
7.617714 -0.052910065
7.618714 -0.052057579
7.619714 -0.051198445999999995
7.620714 -0.050332182
7.621714 -0.049457944
7.622715 -0.048575224
7.623714 -0.047684304000000004
7.624714 -0.046786206000000004
7.625714 -0.045882081
7.626714 -0.044972441
7.627714 -0.044056663
7.628714 -0.043133151
7.629714 -0.042200074
7.630714 -0.041256307
7.631714 -0.040302065
7.632714 -0.039338859000000004
7.633714 -0.038368782
7.634714 -0.03739353
7.635714 -0.036413682
7.636714 -0.035428596
7.637714 -0.034436921
7.638714 -0.033437373
7.639714 -0.032429339
7.640714 -0.03141292
7.641714 -0.030388523
7.642715 -0.029356260000000002
7.643714 -0.028315641
7.644714 -0.027265797999999997
7.645714 -0.026206116
7.646714 -0.025136899999999997
7.647714 -0.024059614
7.648714 -0.022976469000000003
7.649714 -0.021889500000000003
7.650714 -0.020799619000000002
7.651714 -0.019706115
7.652714 -0.018606913
7.653714 -0.017499441999999997
7.654714 -0.016381676
7.655715 -0.015252823
7.656714 -0.014113366
7.657714 -0.012964540000000002
7.658714 -0.011807608
7.659714 -0.010643379
7.660714 -0.0094722127
7.661714 -0.0082944018
7.662714 -0.007110583100000001
7.663714 -0.0059218022
7.664714 -0.0047291098
7.665714 -0.003532874
7.666714 -0.0023322416
7.667714 -0.0011251324000000002
7.668715 9.1119853e-05
7.669714 0.0013187427000000002
7.670714 0.0025586065
7.671714 0.0038098762
7.672714 0.0050703973000000005
7.673714 0.0063375934
7.674714 0.0076094212999999996
7.675714 0.0088849243
7.676714 0.010164191999999999
7.677714 0.011447886
7.678714 0.012736702
7.679714 0.014031113999999999
7.680714 0.015331527000000001
7.681714 0.016638635000000002
7.682714 0.017953644
7.683714 0.01927808
7.684714 0.020613207999999997
7.685714 0.021959312999999998
7.686714 0.023315307
7.687714 0.024678916
7.688715 0.026047451
7.689714 0.027418803000000002
7.690714 0.028792197999999998
7.691714 0.030168354999999997
7.692714 0.031549009
7.693714 0.032936104
7.694714 0.034331079
7.695714 0.035734577
7.696714 0.037146616
7.697714 0.038567004999999994
7.698714 0.039995642
7.699714 0.041432469
7.700714 0.04287716
7.701715 0.04432878
7.702714 0.045785765
7.703714 0.047246331999999995
7.704714 0.048709192
7.705714 0.050174195
7.706714 0.051642518
7.707714 0.053116277999999996
7.708714 0.054597703
7.709714 0.056088285
7.710714 0.057588325999999995
7.711714 0.059097033
7.712714 0.06061309300000001
7.713714 0.062135304
7.714714 0.063662976
7.715714 0.065195851
7.716714 0.06673377900000001
7.717714 0.068276393
7.718714 0.069823104
7.719714 0.071373436
7.720714 0.07292750499999999
7.721714 0.07448627699999999
7.722714 0.07605137099999999
7.723714 0.077624439
7.724714 0.07920640100000001
7.725714 0.08079696
7.726714 0.082394679
7.727714 0.083997607
7.728714 0.085604121
7.729714 0.087213505
7.730714 0.088826049
7.731714 0.090442598
7.732714 0.092063914
7.733714 0.093690254
7.734715 0.095321407
7.735714 0.096957112
7.736714 0.098597538
7.737714 0.10024350000000001
7.738714 0.10189611999999999
7.739714 0.1035562
7.740714 0.10522362
7.741714 0.10689719
7.742714 0.10857511
7.743714 0.11025582
7.744714 0.11193875
7.745714 0.11362451
7.746714 0.11531454999999999
7.747715 0.11701025000000001
7.748714 0.1187122
7.749714 0.12041986
7.750714 0.12213202
7.751714 0.12384758
7.752714 0.12556621
7.753714 0.12728857999999998
7.754714 0.12901585
7.755714 0.13074885
7.756714 0.13248749
7.757714 0.13423068
7.758714 0.13597696
7.759714 0.13772538
7.760714 0.13947615
7.761714 0.14123054
7.762714 0.14299017
7.763714 0.14475597
7.764714 0.14652753
7.765714 0.14830324
7.766714 0.15008107
7.767715 0.15185978
7.768714 0.15363958
7.769714 0.15542202000000002
7.770714 0.15720919
7.771714 0.15900248
7.772714 0.16080184
7.773714 0.16260589
7.774714 0.16441275
7.775714 0.16622117
7.776714 0.16803122
7.777714 0.16984407999999998
7.778714 0.17166116
7.779714 0.173483
7.780715 0.17530873
7.781714 0.17713641
7.782714 0.17896420999999998
7.783714 0.18079155
7.784714 0.18261967
7.785714 0.18445113
7.786714 0.18628851999999999
7.787714 0.18813307
7.788714 0.18998394000000002
7.789714 0.1918386
7.790714 0.19369420999999998
7.791714 0.19554902999999998
7.792714 0.19740318
7.793715 0.19925826
7.794714 0.20111622
7.795714 0.20297802999999998
7.796714 0.20484305000000003
7.797714 0.20670949
7.798714 0.20857573999999998
7.799714 0.21044158
7.800714 0.21230853
7.801714 0.21417923
7.802714 0.21605588999999997
7.803714 0.21793886999999998
7.804714 0.21982624
7.805714 0.22171459000000002
7.806714 0.22360069999999999
7.807714 0.22548325000000002
7.808714 0.22736331
7.809714 0.22924375000000002
7.810714 0.23112750999999998
7.811714 0.23301607000000002
7.812714 0.23490872999999998
7.813715 0.23680327
7.814714 0.23869748999999998
7.815714 0.24059065999999998
7.816714 0.24248394
7.817714 0.24437958
7.818714 0.24627934
7.819714 0.24818312
7.820714 0.25008866
7.821714 0.25199251
7.822714 0.25389207999999996
7.823714 0.25578698
7.824714 0.25767947
7.825714 0.25957336
7.826715 0.26147191000000003
7.827714 0.26337621
7.828714 0.26528463
7.829714 0.26719386
7.830714 0.26910082
7.831714 0.27100428
7.832714 0.27290543
7.833714 0.27480682
7.834714 0.27671058
7.835714 0.27861691
7.836714 0.28052383999999997
7.837714 0.28242829999999997
7.838714 0.28432813
7.839714 0.28622348
7.840714 0.28811696
7.841714 0.29001227
7.842714 0.29191216
7.843714 0.29381681000000004
7.844714 0.29572358000000004
7.845714 0.29762846
7.846714 0.29952826
7.847714 0.30142227
7.848714 0.30331251
7.849714 0.30520237
7.850714 0.30709456
7.851714 0.30898948
7.852714 0.31088493
7.853714 0.31277759
7.854714 0.314665
7.855714 0.31654716
7.856714 0.31842645
7.857714 0.32030637
7.858714 0.32218932
7.859715 0.32407505999999997
7.860714 0.32596084999999997
7.861714 0.32784289
7.862714 0.32971858
7.863714 0.3315879
7.864714 0.33345355000000004
7.865714 0.33531912999999997
7.866714 0.33718704
7.867714 0.33905695
7.868714 0.34092593
7.869714 0.34279011000000004
7.870714 0.34464689000000004
7.871714 0.34649654
7.872715 0.34834195
7.873714 0.35018702
7.874714 0.35203435
7.875714 0.35388379
7.876714 0.35573256
7.877714 0.35757688
7.878714 0.35941418999999997
7.879714 0.36124457
7.880714 0.36307045
7.881714 0.36489503
7.882714 0.36672007
7.883714 0.36854479
7.884714 0.37036615
7.885714 0.37218074
7.886714 0.37398688
7.887714 0.3757858
7.888714 0.37758117999999996
7.889714 0.37937709
7.890714 0.38117571
7.891714 0.38297600000000004
7.892715 0.38477427000000003
7.893714 0.38656604
7.894714 0.38834848
7.895714 0.39012167000000003
7.896714 0.39188825
7.897714 0.39365166
7.898714 0.39541404999999996
7.899714 0.39717504
7.900714 0.39893220999999995
7.901714 0.40068282
7.902714 0.40242574
7.903714 0.40416233
7.904714 0.40589576000000005
7.905715 0.4076289
7.906714 0.40936242
7.907714 0.41109403
7.908714 0.41281935000000003
7.909714 0.41453428999999997
7.910714 0.41623707
7.911714 0.41792933000000004
7.912714 0.41961526
7.913714 0.42129927
7.914714 0.42298399
7.915714 0.42466889
7.916714 0.42635109
7.917714 0.42802724000000003
7.918715 0.42969533
7.919714 0.43135574
7.920714 0.43301041999999995
7.921714 0.43466114000000006
7.922714 0.43630796
7.923714 0.43794871
7.924714 0.43958011
7.925714 0.44119982
7.926714 0.44280802999999996
7.927714 0.44440795
7.928714 0.44600422999999995
7.929714 0.44760071
7.930714 0.44919838999999995
7.931714 0.45079482000000004
7.932714 0.45238552000000004
7.933714 0.45396615999999995
7.934714 0.4555346
7.935714 0.45709163
7.936714 0.45864004999999997
7.937714 0.46018268999999995
7.938715 0.46172076999999995
7.939714 0.46325335
7.940714 0.46477839
7.941714 0.46629454000000004
7.942714 0.46780225999999997
7.943714 0.46930392
7.944714 0.47080242
7.945714 0.4722991
7.946714 0.47379262
7.947714 0.47527906
7.948714 0.4767538
7.949714 0.47821375000000005
7.950714 0.47965893
7.951715 0.48109245999999994
7.952714 0.48251891999999996
7.953714 0.48394208
7.954714 0.48536313999999997
7.955714 0.48678052000000005
7.956714 0.48819119
7.957714 0.4895926
7.958714 0.49098409000000004
7.959714 0.49236678
7.960714 0.49374239
7.961714 0.49511171000000004
7.962714 0.49647349
7.963714 0.49782502
7.964714 0.49916371
7.965714 0.5004889299999999
7.966714 0.5018027
7.967714 0.50310902
7.968714 0.50441185
7.969714 0.50571291
7.970714 0.50701075
7.971714 0.50830133
7.972714 0.50958013
7.973714 0.5108442200000001
7.974714 0.51209358
7.975714 0.51333071
7.976714 0.51455884
7.977714 0.51578013
7.978714 0.51699462
7.979714 0.51820069
7.980714 0.5193966
7.981714 0.52058194
7.982714 0.5217582000000001
7.983714 0.5229278
7.984715 0.52409247
7.985714 0.52525159
7.986714 0.52640215
7.987714 0.5275397599999999
7.988714 0.5286611600000001
7.989714 0.5297658000000001
7.990714 0.5308563399999999
7.991714 0.53193728
7.992714 0.53301277
7.993714 0.53408453
7.994714 0.53515127
7.995714 0.53620967
7.996714 0.53725638
7.997715 0.53828973
7.998714 0.5393103699999999
7.999714 0.54032025
8.000714 0.54132091
8.001715 0.5423121200000001
8.002714 0.54329196
8.003715 0.54425802
8.004714 0.5452091800000001
8.005714 0.5461469299999999
8.006714 0.5470748999999999
8.007714 0.54799709
8.008715 0.5489158
8.009714 0.54982994
8.010715 0.5507355599999999
8.011714 0.55162762
8.012714 0.55250241
8.013714 0.55335932
8.014714 0.55420082
8.015715 0.55503086
8.016714 0.55585257
8.017715 0.55666673
8.018714 0.5574719
8.019714 0.55826572
8.020715 0.55904682
8.021714 0.55981586
8.022715 0.56057516
8.023714 0.56132698
8.024714 0.56207161
8.025714 0.56280661
8.026714 0.56352764
8.027715 0.56423079
8.028714 0.56491462
8.029715 0.56558126
8.030714 0.5662354199999999
8.031714 0.56688208
8.032714 0.567524
8.033714 0.56816051
8.034715 0.56878803
8.035714 0.56940233
8.036715 0.57000085
8.037714 0.57058376
8.038714 0.5711535
8.039714 0.57171271
8.040714 0.57226242
8.041715 0.5728011
8.042714 0.57332581
8.043715 0.57383403
8.044714 0.57432572
8.045714 0.5748037699999999
8.046714 0.57527251
8.047714 0.57573537
8.048715 0.57619279
8.049714 0.5766416
8.050714 0.57707657
8.051714 0.57749315
8.052714 0.57788971
8.053715 0.5782683799999999
8.054714 0.5786336000000001
8.055715 0.57898969
8.056714 0.57933838
8.057714 0.57967822
8.058714 0.58000581
8.059714 0.5803179900000001
8.060715 0.5806140599999999
8.061714 0.58089606
8.062715 0.58116745
8.063714 0.58143074
8.064714 0.5816855
8.065714 0.5819284800000001
8.066714 0.58215521
8.067715 0.58236266
8.068714 0.58255126
8.069715 0.58272472
8.070714 0.58288821
8.071714 0.5830455099999999
8.072714 0.58319671
8.073714 0.5833382699999999
8.074715 0.58346493
8.075714 0.58357259
8.076715 0.5836604599999999
8.077714 0.58373124
8.078714 0.58378945
8.079714 0.58383849
8.080714 0.58387886
8.081715 0.58390801
8.082714 0.58392221
8.083714 0.5839190400000001
8.084714 0.58389916
8.085714 0.5838660499999999
8.086715 0.58382382
8.087714 0.5837746
8.088715 0.58371695
8.089714 0.58364635
8.090714 0.58355751
8.091714 0.58344742
8.092714 0.5833170799999999
8.093715 0.58317105
8.094714 0.58301501
8.095715 0.5828527299999999
8.096714 0.58268406
8.097714 0.5825053
8.098714 0.5823114
8.099714 0.58209891
8.100715 0.58186781
8.101714 0.5816211499999999
8.102715 0.5813628399999999
8.103714 0.58109504
8.104714 0.5808167200000001
8.105714 0.58052419
8.106714 0.58021354
8.107715 0.57988334
8.108714 0.57953577
8.109715 0.57917587
8.110714 0.57880864
8.111714 0.5784363499999999
8.112714 0.5780568300000001
8.113714 0.57766479
8.114715 0.57725436
8.115714 0.57682227
8.116714 0.57636942
8.117714 0.57590022
8.118714 0.57541975
8.119715 0.57493104
8.120714 0.57443352
8.121715 0.57392372
8.122714 0.57339771
8.123714 0.57285381
8.124714 0.5722936700000001
8.125714 0.57172123
8.126715 0.57114027
8.127714 0.57055173
8.128715 0.56995284
8.129714 0.56933849
8.130714 0.5687040299999999
8.131714 0.56804796
8.132714 0.56737307
8.133715 0.56668483
8.134714 0.5659886599999999
8.135715 0.56528682
8.136714 0.56457738
8.137714 0.56385547
8.138714 0.5631160900000001
8.139714 0.5623568800000001
8.140715 0.5615792700000001
8.141714 0.56078732
8.142715 0.55998499
8.143714 0.5591737999999999
8.144714 0.55835182
8.145715 0.55751503
8.146714 0.5566600700000001
8.147715 0.55578644
8.148714 0.55489722
8.149714 0.55399728
8.150714 0.5530905899999999
8.151714 0.55217762
8.152715 0.55125495
8.153714 0.55031702
8.154715 0.54935911
8.155714 0.54837991
8.156714 0.54738224
8.157714 0.54637138
8.158714 0.54535205
8.159715 0.54432596
8.160714 0.54329108
8.161715 0.54224306
8.162714 0.5411781800000001
8.163714 0.54009538
8.164714 0.53899693
8.165714 0.5378866999999999
8.166715 0.53676767
8.167714 0.53563989
8.168715 0.53450009
8.169714 0.5333437600000001
8.170714 0.53216787
8.171714 0.53097289
8.172714 0.52976273
8.173715 0.5285428400000001
8.174714 0.52731712
8.175714 0.52608587
8.176714 0.52484553
8.177714 0.52359076
8.178715 0.5223173600000001
8.179714 0.52102436
8.180715 0.5197144100000001
8.181714 0.5183919300000001
8.182714 0.51706042
8.183714 0.5157204799999999
8.184714 0.51436964
8.185715 0.51300437
8.186714 0.51162229
8.187715 0.51022409
8.188714 0.50881319
8.189714 0.50739367
8.190714 0.50596781
8.191714 0.50453432
8.192715 0.503089
8.193714 0.5016267799999999
8.194715 0.5001446199999999
8.195714 0.49864324
8.196714 0.49712677000000005
8.197714 0.49560046999999996
8.198714 0.49406792999999993
8.199715 0.49252934
8.200714 0.49098167
8.201715 0.48942072000000003
8.202714 0.48784366999999995
8.203714 0.48625064
8.204714 0.4846443
8.205714 0.48302794
8.206715 0.48140329
8.207714 0.47976918999999996
8.208714 0.47812215
8.209714 0.47645858
8.210714 0.47477717
8.211715 0.47307988
8.212714 0.47137113
8.213715 0.46965554
8.214714 0.46793525
8.215714 0.46620881
8.216714 0.46447199
8.217714 0.46272017
8.218715 0.4609508
8.219714 0.45916466
8.220715 0.45736525
8.221714 0.45555652999999996
8.222714 0.45374059000000005
8.223714 0.45191668999999995
8.224714 0.45008189
8.225715 0.44823316999999996
8.226714 0.44636950000000003
8.227715 0.4444926
8.228714 0.44260602
8.229714 0.44071274000000005
8.230714 0.43881345
8.231714 0.43690567999999996
8.232715 0.43498529
8.233714 0.43304861
8.234715 0.43109469
8.235714 0.42912578
8.236714 0.42714620999999997
8.237714 0.42516002
8.238714 0.42316881000000006
8.239715 0.42117108
8.240714 0.41916324
8.241714 0.41714198999999996
8.242714 0.41510616000000006
8.243714 0.41305735
8.244715 0.41099861
8.245714 0.40893266
8.246715 0.40685985999999996
8.247714 0.40477812
8.248714 0.40268413999999997
8.249714 0.40057562
8.250714 0.39845286
8.251715 0.39631864
8.252714 0.39417692000000004
8.253715 0.39203055000000003
8.254714 0.38987957
8.255714 0.38772128
8.256714 0.38555164
8.257714 0.38336765
8.258715 0.38116893
8.259714 0.37895781
8.260715 0.37673786
8.261714 0.37451179
8.262714 0.37227997
8.263714 0.3700404
8.264714 0.36779018
8.265715 0.36552751
8.266714 0.36325285
8.267715 0.36096878
8.268714 0.35867837999999996
8.269714 0.35638334
8.270715 0.35408280999999997
8.271714 0.35177380999999996
8.272715 0.34945288
8.273714 0.34711817
8.274714 0.34477052
8.275714 0.34241297
8.276714 0.34004906
8.277715 0.33768085
8.278714 0.33530783999999997
8.279715 0.33292745
8.280714 0.3305367
8.281714 0.32813401999999997
8.282714 0.32572029
8.283714 0.32329812999999996
8.284715 0.32087031
8.285714 0.31843805
8.286715 0.31600022
8.287714 0.3135541
8.288714 0.31109704
8.289714 0.30862815
8.290714 0.30614899
8.291715 0.30366259
8.292714 0.30117182000000003
8.293715 0.29867765999999996
8.294714 0.29617872
8.295714 0.29367208
8.296714 0.29115519
8.297714 0.28862732
8.298715 0.28609002
8.299714 0.28354619
8.300714 0.28099825
8.301714 0.2784468
8.302714 0.27589022999999996
8.303715 0.27332574
8.304714 0.27075112
8.305715 0.26816614
8.306714 0.26557269
8.307714 0.26297364
8.308714 0.2603712
8.309714 0.25776555
8.310715 0.25515486
8.311714 0.2525365
8.312715 0.24990863
8.313714 0.24727152
8.314714 0.24462733000000003
8.315714 0.24197888999999997
8.316714 0.23932797
8.317715 0.23667426
8.318714 0.23401556999999998
8.319715 0.23134914
8.320714 0.22867336000000002
8.321714 0.2259888
8.322714 0.22329781
8.323714 0.22060322000000002
8.324715 0.21790662
8.325714 0.21520751
8.326715 0.21250367
8.327714 0.20979266000000002
8.328714 0.20707333
8.329714 0.20434663
8.330714 0.20161499
8.331715 0.19888091
8.332714 0.19614536
8.333714 0.19340725
8.334714 0.19066402000000002
8.335714 0.18791327
8.336715 0.18515424
8.337714 0.18238833
8.338715 0.17961832
8.339714 0.17684677
8.340714 0.17407453
8.341714 0.17130029
8.342714 0.16852148
8.343715 0.16573586
8.344714 0.16294299
8.345715 0.16014448
8.346714 0.15734306
8.347714 0.15454091
8.348714 0.15173833
8.349714 0.14893352999999998
8.350715 0.1461238
8.351714 0.14330716
8.352715 0.14048367
8.353714 0.13765546
8.354714 0.13482556
8.355714 0.13199608000000002
8.356714 0.12916706
8.357715 0.12633643
8.358714 0.12350135000000001
8.359715 0.12065995
8.360714 0.11781254000000001
8.361714 0.11496139
8.362714 0.1121094
8.363714 0.10925835
8.364715 0.1064078
8.365714 0.10355539
8.366714 0.10069829999999999
8.367714 0.097835076
8.368714 0.094966585
8.369715 0.092095631
8.370714 0.089225348
8.371715 0.086357363
8.372714 0.083490851
8.373714 0.080623035
8.374714 0.077750871
8.375714 0.074872887
8.376715 0.071990077
8.377714 0.06910531099999999
8.378715 0.06622161
8.379714 0.063340343
8.380714 0.060460425
8.381714 0.057579029999999996
8.382714 0.054693397000000005
8.383715 0.051802612000000005
8.384714 0.048908318
8.385715 0.046013828
8.386714 0.04312224
8.387714 0.040234596
8.388714 0.037349257000000004
8.389714 0.03446287
8.390715 0.031572365000000005
8.391714 0.028676799
8.392715 0.025777938000000004
8.393714 0.022879223
8.394714 0.019983722000000002
8.395715 0.017092313
8.396714 0.014203183
8.397715 0.01131296
8.398714 0.0084188068
8.399714 0.0055202185
8.400714 0.0026194324
8.401714 -0.00027981298
8.402715 -0.0031744347999999997
8.403714 -0.0060637871
8.404715 -0.0089500063
8.405714 -0.011836678
8.406714 -0.014726636000000001
8.407714 -0.017620211
8.408714 -0.020514987000000002
8.409715 -0.023407224
8.410714 -0.026294118
8.411715 -0.029175528
8.412714 -0.032054099999999995
8.413714 -0.034933729
8.414714 -0.037817203
8.415714 -0.040704472
8.416715 -0.043592553
8.417714 -0.046477173000000004
8.418715 -0.049355166000000006
8.419714 -0.052226246999999996
8.420714 -0.055093079999999996
8.421714 -0.057959620999999996
8.422714 -0.060828746
8.423715 -0.063700543
8.424714 -0.066572311
8.425714 -0.069440261
8.426714 -0.072301854
8.427714 -0.07515736499999999
8.428715 -0.07800974399999999
8.429714 -0.08086273399999999
8.430715 -0.08371848400000001
8.431714 -0.086576026
8.432714 -0.089431601
8.433714 -0.09228065
8.434714 -0.095120404
8.435715 -0.097951479
8.436714 -0.10077757000000001
8.437715 -0.10360338000000001
8.438714 -0.10643203
8.439714 -0.10926338000000001
8.440714 -0.11209423999999998
8.441714 -0.1149204
8.442715 -0.11773903000000001
8.443714 -0.12055032
8.444715 -0.12335704
8.445714 -0.12616265000000002
8.446714 -0.12896889
8.447714 -0.13177448
8.448714 -0.13457574
8.449715 -0.13736867
8.450714 -0.14015150999999998
8.451715 -0.14292598
8.452714 -0.1456965
8.453714 -0.14846788
8.454714 -0.15124258000000002
8.455714 -0.15401932999999998
8.456715 -0.15679379
8.457714 -0.15956087
8.458714 -0.16231742999999998
8.459714 -0.16506379000000002
8.460714 -0.16780318
8.461715 -0.17053949
8.462714 -0.17327493
8.463715 -0.17600862
8.464714 -0.17873734
8.465714 -0.18145774
8.466714 -0.18416855
8.467714 -0.1868717
8.468715 -0.18957132999999998
8.469714 -0.19227131
8.470715 -0.19497289
8.471714 -0.19767366
8.472714 -0.20036858000000002
8.473714 -0.20305275
8.474714 -0.20572385
8.475715 -0.20838338
8.476714 -0.21103571999999998
8.477715 -0.21368554
8.478714 -0.21633524
8.479714 -0.21898383
8.480714 -0.22162772
8.481714 -0.22426315
8.482715 -0.22688848
8.483714 -0.22950515
8.484715 -0.23211662
8.485714 -0.23472609000000003
8.486714 -0.23733422
8.487714 -0.23993844999999997
8.488714 -0.24253425999999997
8.489715 -0.24511772
8.490714 -0.2476878
8.491714 -0.25024703
8.492714 -0.25280016
8.493714 -0.25535156
8.494715 -0.25790276
8.495714 -0.26045169
8.496715 -0.26299402
8.497714 -0.26552558
8.498714 -0.26804486
8.499714 -0.27055359
8.500714 -0.27305556000000003
8.501715 -0.27555418
8.502714 -0.27805027
8.503715 -0.28054153
8.504714 -0.28302392
8.505714 -0.28549407
8.506714 -0.28795132
8.507714 -0.29039821
8.508715 -0.29283887999999997
8.509714 -0.29527666
8.510715 -0.29771205
8.511714 -0.30014233
8.512714 -0.30256317
8.513714 -0.30497112000000004
8.514714 -0.30736567
8.515715 -0.30974946
8.516714 -0.31212674999999995
8.517715 -0.31450086
8.518714 -0.31687219
8.519714 -0.31923805
8.520715 -0.32159423
8.521714 -0.32393739
8.522715 -0.32626707
8.523714 -0.32858578
8.524714 -0.3308974
8.525714 -0.33320481999999996
8.526714 -0.33550814
8.527715 -0.33780467
8.528714 -0.34009051
8.529715 -0.34236296
8.530714 -0.34462209
8.531714 -0.34687070000000003
8.532714 -0.34911253
8.533714 -0.35134993999999997
8.534715 -0.35358244
8.535714 -0.35580681000000003
8.536715 -0.35801905
8.537714 -0.36021664000000003
8.538714 -0.36240013
8.539714 -0.36457279
8.540714 -0.36673876
8.541715 -0.36890070999999997
8.542714 -0.37105833
8.543715 -0.37320859
8.544714 -0.37534751
8.545714 -0.37747251
8.546714 -0.37958373
8.547714 -0.3816837
8.548715 -0.38377561
8.549714 -0.38586126000000004
8.550714 -0.38793983000000004
8.551714 -0.39000841999999997
8.552714 -0.39206388999999997
8.553715 -0.39410493
8.554714 -0.39613303000000005
8.555715 -0.39815166999999996
8.556714 -0.40016440000000003
8.557714 -0.4021727
8.558714 -0.404175
8.559714 -0.40616742000000006
8.560715 -0.40814593
8.561714 -0.41010836000000006
8.562715 -0.41205562
8.563714 -0.41399095
8.564714 -0.41591786
8.565714 -0.41783825
8.566714 -0.41975132
8.567715 -0.42165439000000005
8.568714 -0.42354474
8.569715 -0.42542135000000003
8.570714 -0.42728554
8.571714 -0.42914012
8.572714 -0.43098745
8.573714 -0.43282774
8.574715 -0.43465867999999996
8.575714 -0.43647652
8.576715 -0.43827826000000003
8.577714 -0.44006342
8.578714 -0.44183438
8.579714 -0.44359518
8.580714 -0.44534942
8.581715 -0.44709831
8.582714 -0.44884011
8.583714 -0.45057135000000004
8.584714 -0.45228875
8.585714 -0.45399107
8.586715 -0.45567951
8.587714 -0.45735664000000004
8.588715 -0.45902458999999995
8.589714 -0.46068350999999996
8.590714 -0.46233144
8.591714 -0.46396558
8.592714 -0.46558422000000005
8.593715 -0.46718805
8.594714 -0.46877990999999997
8.595715 -0.47036353
8.596714 -0.4719411
8.597714 -0.47351214999999997
8.598714 -0.47507347
8.599714 -0.47662077
8.600715 -0.47815102000000004
8.601714 -0.47966381999999996
8.602715 -0.48116152
8.603714 -0.48264772999999994
8.604714 -0.48412522
8.605714 -0.48559442999999997
8.606714 -0.48705358
8.607715 -0.48850005999999996
8.608714 -0.48993221
8.609715 -0.49135052
8.610714 -0.49275728
8.611714 -0.49415509999999996
8.612714 -0.49554496
8.613714 -0.49692527000000003
8.614715 -0.49829263999999995
8.615714 -0.49964343
8.616714 -0.50097606
8.617714 -0.50229183
8.618714 -0.50359443
8.619715 -0.50488804
8.620714 -0.50617498
8.621715 -0.50745485
8.622714 -0.50872467
8.623714 -0.5099807900000001
8.624714 -0.51122108
8.625714 -0.51244567
8.626715 -0.51365686
8.627714 -0.51485719
8.628715 -0.51604779
8.629714 -0.51722745
8.630714 -0.5183935199999999
8.631714 -0.51954342
8.632714 -0.52067661
8.633715 -0.52179508
8.634714 -0.52290242
8.635715 -0.52400185
8.636714 -0.52509429
8.637714 -0.52617774
8.638714 -0.5272483
8.639714 -0.52830223
8.640715 -0.52933791
8.641714 -0.53035673
8.642715 -0.53136218
8.643714 -0.53235781
8.644714 -0.53334525
8.645715 -0.53432351
8.646714 -0.5352898
8.647715 -0.53624138
8.648714 -0.53717727
8.649714 -0.53809881
8.650714 -0.53900871
8.651714 -0.53990916
8.652715 -0.54080025
8.653714 -0.54167961
8.654715 -0.54254374
8.655714 -0.54338994
8.656714 -0.54421802
8.657714 -0.54503065
8.658714 -0.54583196
8.659715 -0.54662535
8.660714 -0.54741176
8.661715 -0.5481891299999999
8.662714 -0.54895375
8.663714 -0.54970225
8.664714 -0.55043343
8.665714 -0.55114869
8.666715 -0.55185105
8.667714 -0.55254311
8.668715 -0.55322549
8.669714 -0.5538966000000001
8.670714 -0.55455365
8.671714 -0.5551946799999999
8.672714 -0.55581983
8.673715 -0.5564314300000001
8.674714 -0.55703274
8.675714 -0.5576259
8.676714 -0.55821049
8.677714 -0.55878358
8.678715 -0.5593413
8.679714 -0.5598807699999999
8.680715 -0.5604018900000001
8.681714 -0.56090718
8.682714 -0.5614006
8.683714 -0.5618853
8.684714 -0.56236209
8.685715 -0.56282924
8.686714 -0.56328373
8.687715 -0.56372313
8.688714 -0.56414693
8.689714 -0.56455676
8.690714 -0.56495504
8.691714 -0.5653433999999999
8.692715 -0.56572137
8.693714 -0.5660865900000001
8.694715 -0.56643612
8.695714 -0.56676832
8.696714 -0.56708404
8.697714 -0.56738621
8.698714 -0.56767846
8.699715 -0.56796307
8.700714 -0.56823981
8.701715 -0.56850608
8.702714 -0.5687582299999999
8.703714 -0.56899362
8.704714 -0.56921197
8.705714 -0.56941519
8.706715 -0.5696062
8.707714 -0.5697871999999999
8.708714 -0.56995838
8.709714 -0.5701181900000001
8.710714 -0.57026446
8.711715 -0.57039591
8.712714 -0.57051312
8.713715 -0.57061822
8.714714 -0.57071359
8.715714 -0.57080034
8.716714 -0.57087746
8.717714 -0.5709421800000001
8.718715 -0.5709915
8.719714 -0.57102367
8.720715 -0.57103937
8.721714 -0.57104114
8.722714 -0.5710321
8.723714 -0.57101441
8.724714 -0.57098805
8.725715 -0.57095126
8.726714 -0.57090167
8.727715 -0.5708376900000001
8.728714 -0.5707594100000001
8.729714 -0.5706682799999999
8.730714 -0.57056611
8.731714 -0.5704538
8.732715 -0.57033058
8.733714 -0.5701946099999999
8.734715 -0.57004397
8.735714 -0.56987801
8.736714 -0.56969789
8.737714 -0.56950604
8.738714 -0.56930492
8.739715 -0.56909574
8.740714 -0.56887777
8.741714 -0.56864885
8.742714 -0.56840666
8.743714 -0.56814984
8.744715 -0.56787874
8.745714 -0.56759482
8.746715 -0.56729983
8.747714 -0.56699468
8.748714 -0.56667901
8.749714 -0.5663515499999999
8.750714 -0.56601102
8.751715 -0.56565711
8.752714 -0.56529082
8.753715 -0.56491382
8.754714 -0.56452765
8.755714 -0.5641326799999999
8.756714 -0.5637278800000001
8.757714 -0.56331144
8.758715 -0.56288163
8.759714 -0.5624378999999999
8.760715 -0.5619809499999999
8.761714 -0.56151231
8.762714 -0.56103338
8.763714 -0.56054471
8.764714 -0.56004585
8.765715 -0.55953572
8.766714 -0.5590134299999999
8.767715 -0.55847899
8.768714 -0.55793324
8.769714 -0.55737742
8.770715 -0.55681239
8.771714 -0.55623795
8.772715 -0.55565308
8.773714 -0.55505633
8.774714 -0.55444678
8.775714 -0.55382457
8.776714 -0.55319066
8.777715 -0.55254642
8.778714 -0.55189286
8.779715 -0.55123013
8.780714 -0.55055767
8.781714 -0.54987464
8.782714 -0.54918062
8.783714 -0.54847584
8.784715 -0.54776105
8.785714 -0.54703695
8.786715 -0.54630353
8.787714 -0.54556001
8.788714 -0.54480527
8.789714 -0.54403837
8.790714 -0.54325927
8.791715 -0.5424688599999999
8.792714 -0.5416686199999999
8.793715 -0.54085986
8.794714 -0.5400430900000001
8.795714 -0.5392178400000001
8.796714 -0.53838319
8.797714 -0.5375383
8.798715 -0.5366829200000001
8.799714 -0.53581749
8.800714 -0.53494261
8.801714 -0.5340585
8.802714 -0.5331648
8.803715 -0.53226058
8.804714 -0.531345
8.805715 -0.5304180599999999
8.806714 -0.52948073
8.807714 -0.5285347800000001
8.808714 -0.52758181
8.809714 -0.52662259
8.810715 -0.52565662
8.811714 -0.52468251
8.812715 -0.5236985599999999
8.813714 -0.52270382
8.814714 -0.52169836
8.815714 -0.52068313
8.816714 -0.51965909
8.817715 -0.51862677
8.818714 -0.51758564
8.819715 -0.51653492
8.820714 -0.51547396
8.821714 -0.51440313
8.822714 -0.5133237700000001
8.823714 -0.51223771
8.824715 -0.5111462
8.825714 -0.51004919
8.826715 -0.50894525
8.827714 -0.50783218
8.828714 -0.50670826
8.829714 -0.5055730700000001
8.830714 -0.50442778
8.831715 -0.50327433
8.832714 -0.50211451
8.833714 -0.50094887
8.834714 -0.49977666
8.835714 -0.49859639
8.836715 -0.49740691
8.837714 -0.49620816
8.838715 -0.49500139000000004
8.839714 -0.49378844
8.840714 -0.49257036000000004
8.841714 -0.49134692999999996
8.842714 -0.49011641999999994
8.843715 -0.48887669
8.844714 -0.48762634
8.845715 -0.48636566000000003
8.846714 -0.48509659000000005
8.847714 -0.48382169999999997
8.848714 -0.48254285999999996
8.849714 -0.48126015000000005
8.850715 -0.47997204
8.851714 -0.47867619000000006
8.852715 -0.47737094999999996
8.853714 -0.47605633999999997
8.854714 -0.47473409
8.855714 -0.47340658
8.856714 -0.4720754
8.857715 -0.47074049
8.858714 -0.46940007999999994
8.859715 -0.46805176
8.860714 -0.46669394000000003
8.861714 -0.46532680000000004
8.862714 -0.46395235999999995
8.863714 -0.46257321
8.864715 -0.46119113
8.865714 -0.45980602000000004
8.866714 -0.45841597
8.867714 -0.45701852
8.868714 -0.45561203999999994
8.869715 -0.45419698999999997
8.870714 -0.45277555
8.871715 -0.45135048999999994
8.872714 -0.44992361
8.873714 -0.44849458999999997
8.874714 -0.44706110000000004
8.875714 -0.44562025
8.876715 -0.44417008999999996
8.877714 -0.44271084
8.878715 -0.44124494
8.879714 -0.43977555
8.880714 -0.4383049
8.881714 -0.43683322
8.882714 -0.43535857
8.883715 -0.43387827
8.884714 -0.43239039
8.885715 -0.43089501999999996
8.886714 -0.42939400000000005
8.887714 -0.42788996
8.888714 -0.42638443
8.889714 -0.424877
8.890715 -0.42336537
8.891714 -0.42184683999999995
8.892715 -0.42031989
8.893714 -0.41878545
8.894714 -0.41724644
8.895715 -0.41570649000000004
8.896714 -0.41416795
8.897715 -0.41263062
8.898714 -0.41109184
8.899714 -0.40954803
8.900714 -0.40799645
8.901714 -0.40643666999999994
8.902715 -0.40487056
8.903714 -0.40330109
8.904715 -0.40173055999999996
8.905714 -0.40015937
8.906714 -0.39858595
8.907714 -0.39700815
8.908714 -0.39542462
8.909715 -0.39383615
8.910714 -0.39224527
8.911715 -0.39065493999999995
8.912714 -0.38906683
8.913714 -0.38748006
8.914714 -0.3858916
8.915714 -0.38429764
8.916715 -0.38269571999999996
8.917714 -0.38108598
8.918715 -0.37947118
8.919714 -0.37785522000000005
8.920714 -0.37624114
8.921714 -0.37462974
8.922714 -0.37301937
8.923715 -0.37140716
8.924714 -0.36979080000000003
8.925714 -0.3681699
8.926714 -0.36654600000000004
8.927714 -0.36492146999999997
8.928715 -0.36329785
8.929714 -0.36167474
8.930715 -0.36004996
8.931714 -0.35842075
8.932714 -0.35678563
8.933714 -0.35514545000000003
8.934714 -0.35350334
8.935715 -0.35186314
8.936714 -0.35022753
8.937715 -0.34859664999999995
8.938714 -0.34696802
8.939714 -0.34533801999999997
8.940714 -0.34370371
8.941714 -0.34206434999999996
8.942715 -0.34042152
8.943714 -0.33877809
8.944715 -0.33713644
8.945714 -0.33549718
8.946714 -0.33385884
8.947714 -0.33221911
8.948714 -0.33057632
8.949715 -0.3289307
8.950714 -0.32728442
8.951715 -0.32564038
8.952714 -0.32400058
8.953714 -0.3223649
8.954714 -0.32073108
8.955714 -0.31909598
8.956715 -0.3174573
8.957714 -0.31581491
8.958714 -0.31417101
8.959714 -0.3125289
8.960714 -0.31089119
8.961715 -0.30925847
8.962714 -0.30762909
8.963715 -0.30600025999999997
8.964714 -0.30436960999999996
8.965714 -0.30273665
8.966714 -0.30110299
8.967714 -0.29947136
8.968715 -0.29784399
8.969714 -0.29622132
8.970715 -0.29460185
8.971714 -0.292983
8.972714 -0.29136278
8.973714 -0.28974093
8.974714 -0.28811912
8.975715 -0.28650004
8.976714 -0.28488582
8.977715 -0.2832768
8.978714 -0.28167139
8.979714 -0.28006702
8.980714 -0.27846175
8.981714 -0.2768555
8.982715 -0.2752502
8.983714 -0.27364884
8.984715 -0.27205383
8.985714 -0.27046578
8.986714 -0.26888312000000003
8.987714 -0.26730298999999996
8.988714 -0.26572279000000004
8.989715 -0.26414161999999997
8.990714 -0.26256053
8.991714 -0.26098187
8.992714 -0.25940789
8.993714 -0.25783945
8.994715 -0.25627575999999996
8.995714 -0.254715
8.996715 -0.25315576
8.997714 -0.25159803
8.998714 -0.25004346
8.999714 -0.24849446
9.000714 -0.24695285
9.001715 -0.24541865999999998
9.002714 -0.24389005
9.003715 -0.24236415
9.004714 -0.24083853
9.005714 -0.23931249
9.006714 -0.23778742
9.007714 -0.23626610999999997
9.008715 -0.23475119
9.009714 -0.23324392
9.010715 -0.2317437
9.011714 -0.23024867000000002
9.012714 -0.22875699
9.013714 -0.22726799
9.014714 -0.22578246000000002
9.015715 -0.22430215
9.016714 -0.22282854000000002
9.017715 -0.22136187
9.018714 -0.21990091
9.019714 -0.21844357
9.020715 -0.21698829
9.021714 -0.21553498
9.022715 -0.21408536
9.023714 -0.21264204
9.024714 -0.21120736
9.025714 -0.20978209
9.026714 -0.20836512999999998
9.027715 -0.20695421999999997
9.028714 -0.20554718
9.029715 -0.204143
9.030714 -0.20274237999999997
9.031714 -0.20134710000000003
9.032714 -0.19995886999999998
9.033714 -0.19857836999999998
9.034715 -0.19720485
9.035714 -0.19583672
9.036715 -0.1944726
9.037714 -0.19311236
9.038714 -0.19175729
9.039714 -0.19040954999999998
9.040714 -0.18907095
9.041715 -0.18774194
9.042714 -0.18642140000000001
9.043715 -0.18510725
9.044714 -0.18379763999999998
9.045714 -0.18249191
9.046714 -0.18119094
9.047714 -0.17989656
9.048715 -0.1786105
9.049714 -0.17733333999999998
9.050714 -0.17606432
9.051714 -0.17480185
9.052714 -0.17354464
9.053715 -0.17229255999999998
9.054714 -0.17104687
9.055715 -0.16980959
9.056714 -0.16858241999999998
9.057714 -0.16736577
9.058714 -0.16615852
9.059714 -0.16495866
9.060715 -0.16376438000000001
9.061714 -0.16257501000000002
9.062715 -0.16139135
9.063714 -0.16021506000000002
9.064714 -0.15904773
9.065714 -0.15788994
9.066714 -0.15674109
9.067715 -0.15559986
9.068714 -0.15446526000000002
9.069715 -0.15333737
9.070714 -0.15221737999999999
9.071714 -0.15110695000000002
9.072714 -0.15000722
9.073714 -0.14891799
9.074715 -0.14783769000000002
9.075714 -0.14676414
9.076715 -0.14569568
9.077714 -0.14463213
9.078714 -0.14357487
9.079714 -0.14252621000000001
9.080714 -0.14148828
9.081715 -0.14046206
9.082714 -0.13944713
9.083714 -0.13844222
9.084714 -0.13744612
9.085714 -0.13645841
9.086715 -0.13547958000000002
9.087714 -0.1345105
9.088715 -0.13355156
9.089714 -0.13260214
9.090714 -0.13166071000000001
9.091714 -0.13072563
9.092714 -0.1297962
9.093715 -0.12887329
9.094714 -0.12795913
9.095715 -0.12705645000000002
9.096714 -0.12616713
9.097714 -0.12529143
9.098714 -0.12442789
9.099714 -0.12357415
9.100715 -0.12272815
9.101714 -0.12188897
9.102715 -0.12105706
9.103714 -0.12023363
9.104714 -0.11941978
9.105714 -0.11861582
9.106714 -0.11782126000000001
9.107715 -0.11703550000000001
9.108714 -0.11625864000000001
9.109715 -0.11549185
9.110714 -0.11473706
9.111714 -0.113996
9.112714 -0.11326914
9.113714 -0.11255514999999999
9.114715 -0.11185132999999998
9.115714 -0.11115470000000001
9.116714 -0.11046344000000001
9.117714 -0.1097776
9.118714 -0.10909905
9.119715 -0.10843045999999999
9.120714 -0.10777405
9.121715 -0.10713070999999999
9.122714 -0.10650002
9.123714 -0.10588092
9.124714 -0.10527271
9.125714 -0.10467555
9.126715 -0.10409026
9.127714 -0.10351754
9.128715 -0.10295705
9.129714 -0.10240711999999999
9.130714 -0.10186532999999999
9.131714 -0.10132962
9.132714 -0.10079956
9.133715 -0.10027670999999999
9.134714 -0.099764124
9.135715 -0.09926493500000001
9.136714 -0.09878102000000001
9.137714 -0.098312215
9.138714 -0.09785667099999999
9.139714 -0.09741197
9.140715 -0.096976431
9.141714 -0.096549815
9.142715 -0.09613311299999999
9.143714 -0.095727562
9.144714 -0.09533359599999999
9.145715 -0.094950426
9.146714 -0.094576471
9.147715 -0.094210479
9.148714 -0.093852566
9.149714 -0.09350453
9.150714 -0.093169155
9.151714 -0.09284880899999999
9.152715 -0.092544215
9.153714 -0.092253997
9.154715 -0.091975374
9.155714 -0.09170558200000001
9.156714 -0.091443281
9.157714 -0.091189117
9.158714 -0.090945163
9.159715 -0.090713578
9.160714 -0.09049531699999999
9.161715 -0.090289593
9.162714 -0.090094464
9.163714 -0.089908147
9.164714 -0.08973025300000001
9.165714 -0.089562184
9.166715 -0.08940641399999999
9.167714 -0.089265063
9.168715 -0.089138653
9.169714 -0.089025695
9.170714 -0.088923483
9.171714 -0.0888296
9.172714 -0.088743243
9.173715 -0.088665629
9.174714 -0.088599185
9.175714 -0.088546058
9.176714 -0.088506797
9.177714 -0.08848001
9.178715 -0.088463246
9.179714 -0.088454538
9.180715 -0.088453753
9.181714 -0.08846285599999999
9.182714 -0.088484935
9.183714 -0.088522513
9.184714 -0.088576111
9.185715 -0.08864388200000001
9.186714 -0.088722567
9.187715 -0.088809209
9.188714 -0.08890263899999999
9.189714 -0.08900392
9.190714 -0.089115492
9.191714 -0.08923959699999999
9.192715 -0.089376938
9.193714 -0.08952637399999999
9.194715 -0.089685846
9.195714 -0.089853921
9.196714 -0.090031006
9.197714 -0.090219418
9.198714 -0.09042220200000001
9.199715 -0.09064130699999999
9.200714 -0.090876257
9.201715 -0.091124047
9.202714 -0.091380469
9.203714 -0.09164214100000001
9.204714 -0.091908133
9.205714 -0.09218031800000001
9.206715 -0.09246227
9.207714 -0.092757371
9.208714 -0.093067181
9.209714 -0.093390996
9.210714 -0.093726744
9.211715 -0.094072608
9.212714 -0.09442829800000001
9.213715 -0.094795215
9.214714 -0.095175364
9.215714 -0.095569703
9.216714 -0.09597702300000001
9.217714 -0.096394098
9.218715 -0.09681715199999999
9.219714 -0.097243872
9.220715 -0.097674807
9.221714 -0.098113331
9.222714 -0.09856411500000001
9.223714 -0.09903092899999999
9.224714 -0.099514902
9.225715 -0.10001423
9.226714 -0.10052536
9.227715 -0.10104501
9.228714 -0.1015717
9.229714 -0.10210620000000001
9.230714 -0.10265044000000001
9.231714 -0.10320590000000002
9.232715 -0.10377233000000001
9.233714 -0.10434779
9.234715 -0.10492985999999999
9.235714 -0.10551740000000001
9.236714 -0.10611168
9.237714 -0.10671611
9.238714 -0.10733464
9.239715 -0.10796968000000001
9.240714 -0.10862071999999999
9.241714 -0.10928438000000001
9.242714 -0.10995605
9.243714 -0.1106321
9.244715 -0.11131152000000001
9.245714 -0.11199616
9.246715 -0.11268941
9.247714 -0.11339424
9.248714 -0.1141116
9.249714 -0.1148403
9.250714 -0.11557806
9.251715 -0.11632325000000002
9.252714 -0.11707611
9.253715 -0.11783866
9.254714 -0.11861338999999999
9.255714 -0.11940150999999999
9.256714 -0.1202018
9.257714 -0.1210109
9.258715 -0.12182491000000001
9.259714 -0.12264142
9.260715 -0.12346086999999999
9.261714 -0.12428631999999999
9.262714 -0.12512195
9.263714 -0.1259709
9.264714 -0.12683376
9.265715 -0.12770847
9.266714 -0.12859167
9.267715 -0.12948061
9.268714 -0.1303746
9.269714 -0.13127506
9.270715 -0.13218435
9.271714 -0.13310403
9.272715 -0.13403372000000002
9.273714 -0.13497119000000002
9.274714 -0.13591369
9.275714 -0.13685967
9.276714 -0.13780991
9.277715 -0.13876723000000002
9.278714 -0.13973502
9.279715 -0.14071537
9.280714 -0.1417078
9.281714 -0.14270949
9.282714 -0.14371671
9.283714 -0.14472677
9.284715 -0.14573935
9.285714 -0.14675643000000002
9.286715 -0.14778099
9.287714 -0.14881523000000002
9.288714 -0.14985934
9.289714 -0.15091148000000001
9.290714 -0.15196903
9.291715 -0.15303023
9.292714 -0.15409531
9.293715 -0.15516627
9.294714 -0.15624573
9.295714 -0.15733526
9.296714 -0.15843433999999998
9.297714 -0.1595405
9.298715 -0.16065071
9.299714 -0.16176295
9.300714 -0.16287736
9.301714 -0.16399602
9.302714 -0.16512169
9.303715 -0.16625619
9.304714 -0.16739932
9.305715 -0.16854896
9.306714 -0.16970229
9.307714 -0.17085742
9.308714 -0.17201438
9.309714 -0.17317499
9.310715 -0.17434175000000002
9.311714 -0.1755163
9.312715 -0.17669845
9.313714 -0.17788629
9.314714 -0.1790773
9.315714 -0.18026978999999999
9.316714 -0.18146379999999998
9.317715 -0.18266102
9.318714 -0.18386367
9.319715 -0.18507319
9.320714 -0.18628936
9.321714 -0.18751038
9.322714 -0.18873399999999999
9.323714 -0.18995878
9.324715 -0.19118488
9.325714 -0.19241391000000002
9.326715 -0.19364788
9.327714 -0.19488793000000001
9.328714 -0.19613358
9.329714 -0.19738281
9.330714 -0.19863319999999998
9.331715 -0.19988315
9.332714 -0.20113264
9.333714 -0.20238315
9.334714 -0.20363675
9.335714 -0.20489492
9.336715 -0.20615777
9.337714 -0.20742416
9.338715 -0.20869244
9.339714 -0.20996141000000001
9.340714 -0.21123104
9.341714 -0.21250225
9.342714 -0.21377618
9.343715 -0.2150533
9.344714 -0.21633294
9.345715 -0.21761345999999998
9.346714 -0.21889309999999998
9.347714 -0.22017092000000002
9.348714 -0.22144731999999998
9.349714 -0.22272377000000002
9.350715 -0.2240021
9.351714 -0.22528355
9.352715 -0.2265681
9.353714 -0.22785470000000002
9.354714 -0.22914177
9.355714 -0.23042803999999997
9.356714 -0.2317131
9.357715 -0.23299725999999998
9.358714 -0.23428109000000003
9.359715 -0.23556491000000002
9.360714 -0.23684839000000002
9.361714 -0.23813073
9.362714 -0.23941117999999997
9.363714 -0.24068952000000002
9.364715 -0.24196628999999997
9.365714 -0.24324252999999998
9.366714 -0.24451925
9.367714 -0.24579691
9.368714 -0.24707508
9.369715 -0.24835259999999998
9.370714 -0.24962814
9.371715 -0.25090063
9.372714 -0.2521696
9.373714 -0.25343515
9.374714 -0.25469760999999996
9.375714 -0.25595722
9.376715 -0.25721407
9.377714 -0.25846804
9.378715 -0.25971916
9.379714 -0.2609676
9.380714 -0.26221374999999997
9.381714 -0.26345805
9.382714 -0.26470064
9.383715 -0.26594128
9.384714 -0.26717933
9.385715 -0.26841399
9.386714 -0.2696445
9.387714 -0.2708703
9.388714 -0.27209110999999997
9.389714 -0.27330677999999997
9.390715 -0.27451736
9.391714 -0.27572296
9.392715 -0.27692381
9.393714 -0.27812028
9.394714 -0.27931288
9.395715 -0.28050203999999995
9.396714 -0.28168783000000003
9.397715 -0.28286986
9.398714 -0.28404737999999996
9.399714 -0.28521942
9.400714 -0.28638523
9.401714 -0.28754438
9.402715 -0.28869684
9.403714 -0.28984272
9.404715 -0.2909821
9.405714 -0.29211486999999997
9.406714 -0.29324084
9.407714 -0.29435998
9.408714 -0.29547268
9.409715 -0.29657963
9.410714 -0.29768154
9.411715 -0.29877871
9.412714 -0.29987062
9.413714 -0.30095596
9.414714 -0.30203303
9.415714 -0.30310045
9.416715 -0.30415766
9.417714 -0.30520512
9.418715 -0.30624396
9.419714 -0.3072754
9.420714 -0.30830011
9.421714 -0.30931798
9.422714 -0.31032842
9.423715 -0.31133085
9.424714 -0.31232515
9.425714 -0.31331168
9.426714 -0.31429087
9.427714 -0.31526263
9.428715 -0.31622592
9.429714 -0.31717895
9.430715 -0.31811981
9.431714 -0.31904748
9.432714 -0.31996234
9.433714 -0.32086615
9.434714 -0.32176119
9.435715 -0.32264935
9.436714 -0.32353105
9.437715 -0.32440531
9.438714 -0.32527016
9.439714 -0.32612374
9.440714 -0.32696505
9.441714 -0.32779416
9.442715 -0.32861172
9.443714 -0.32941811
9.444715 -0.33021295
9.445714 -0.33099507
9.446714 -0.33176332000000003
9.447714 -0.33251740999999996
9.448714 -0.33325846000000003
9.449715 -0.33398874
9.450714 -0.33471059999999997
9.451715 -0.33542531999999997
9.452714 -0.3361322
9.453714 -0.33682878
9.454714 -0.33751186
9.455714 -0.33817892
9.456715 -0.33882912
9.457714 -0.33946345
9.458714 -0.34008387
9.459714 -0.34069209
9.460714 -0.34128863
9.461715 -0.34187270999999997
9.462714 -0.34244303000000004
9.463715 -0.34299883999999997
9.464714 -0.34354060999999997
9.465714 -0.34406984
9.466714 -0.34458803
9.467714 -0.34509557
9.468715 -0.34559106
9.469714 -0.34607167
9.470715 -0.3465344
9.471714 -0.34697752
9.472714 -0.34740153
9.473714 -0.34780882
9.474714 -0.34820249000000003
9.475715 -0.34858469999999997
9.476714 -0.3489557
9.477715 -0.34931377
9.478714 -0.34965640000000003
9.479714 -0.34998171
9.480714 -0.35028935
9.481714 -0.35058046000000004
9.482715 -0.35085662
9.483714 -0.35111862
9.484715 -0.35136573
9.485714 -0.3515959
9.486714 -0.35180706
9.487714 -0.35199835
9.488714 -0.35217088
9.489715 -0.35232725000000004
9.490714 -0.35247016000000003
9.491714 -0.35260094
9.492714 -0.35271866
9.493714 -0.35282054
9.494715 -0.35290334
9.495714 -0.35296497
9.496715 -0.35300548000000004
9.497714 -0.35302674
9.498714 -0.35303121
9.499714 -0.35302037999999997
9.500714 -0.35299393
9.501715 -0.35294998
9.502714 -0.35288627
9.503715 -0.35280166
9.504714 -0.35269682
9.505714 -0.35257381
9.506714 -0.35243485999999996
9.507714 -0.35228082
9.508715 -0.3521106
9.509714 -0.35192161
9.510715 -0.35171115000000003
9.511714 -0.35147802
9.512714 -0.35122307
9.513714 -0.35094873
9.514714 -0.35065755
9.515715 -0.3503507
9.516714 -0.35002723
9.517715 -0.34968453
9.518714 -0.34931984
9.519714 -0.34893181
9.520715 -0.34852111999999996
9.521714 -0.34809008
9.522715 -0.34764116
9.523714 -0.34717559
9.524714 -0.3466926
9.525714 -0.34619002
9.526714 -0.3456655
9.527715 -0.34511797
9.528714 -0.34454819000000003
9.529715 -0.34395813
9.530714 -0.34334961999999997
9.531714 -0.34272317
9.532714 -0.34207731999999996
9.533714 -0.34140950999999997
9.534715 -0.34071745
9.535714 -0.34000052
9.536715 -0.33926016000000003
9.537714 -0.33849917999999996
9.538714 -0.33772017
9.539714 -0.33692413
9.540714 -0.33610985
9.541715 -0.33527466
9.542714 -0.33441584
9.543715 -0.33353199
9.544714 -0.33262365
9.545714 -0.33169263
9.546714 -0.33074082
9.547714 -0.32976890999999997
9.548715 -0.32877608
9.549714 -0.32776054
9.550714 -0.32672095
9.551714 -0.32565733
9.552714 -0.32457134
9.553715 -0.32346537
9.554714 -0.32234115
9.555715 -0.3211986
9.556714 -0.32003566
9.557714 -0.31884923
9.558714 -0.31763669
9.559714 -0.31639719
9.560715 -0.31513195
9.561714 -0.31384341
9.562715 -0.3125339
9.563714 -0.31120437
9.564714 -0.30985414
9.565714 -0.30848151
9.566714 -0.30708504000000003
9.567715 -0.30566437999999996
9.568714 -0.30422045
9.569715 -0.30275472
9.570714 -0.30126795
9.571714 -0.29975951
9.572714 -0.29822746
9.573714 -0.29666950000000003
9.574715 -0.29508437
9.575714 -0.29347262
9.576715 -0.29183654000000003
9.577714 -0.29017904
9.578714 -0.28850222000000003
9.579714 -0.28680637
9.580714 -0.28508996999999997
9.581715 -0.28335061
9.582714 -0.28158626999999997
9.583714 -0.27979619
9.584714 -0.27798105
9.585714 -0.27614205999999997
9.586715 -0.27428006
9.587714 -0.27239483
9.588715 -0.27048527
9.589714 -0.26855026
9.590714 -0.26658964
9.591714 -0.26460462
9.592714 -0.26259739
9.593715 -0.26056999
9.594714 -0.25852319999999995
9.595715 -0.25645595
9.596714 -0.25436578
9.597714 -0.25225002
9.598714 -0.25010703
9.599714 -0.24793681
9.600715 -0.24574085
9.601714 -0.24352105999999998
9.602715 -0.24127886
9.603714 -0.23901446
9.604714 -0.23672716
9.605714 -0.2344161
9.606714 -0.23208114
9.607715 -0.22972301
9.608714 -0.22734294000000002
9.609715 -0.22494176
9.610714 -0.22251906
9.611714 -0.2200732
9.612714 -0.21760191
9.613714 -0.2151035
9.614715 -0.21257771000000003
9.615714 -0.21002598
9.616714 -0.20745075
9.617714 -0.20485432
9.618714 -0.20223787999999998
9.619715 -0.19960109999999998
9.620714 -0.19694261999999998
9.621715 -0.19426092
9.622714 -0.19155528
9.623714 -0.18882586
9.624714 -0.18607337000000002
9.625714 -0.18329824
9.626715 -0.18050005
9.627714 -0.17767758
9.628715 -0.17482954
9.629714 -0.17195548
9.630714 -0.1690563
9.631714 -0.16613408999999998
9.632714 -0.16319121
9.633715 -0.16022918
9.634714 -0.15724797
9.635715 -0.1542461
9.636714 -0.15122142
9.637714 -0.1481722
9.638714 -0.1450979
9.639714 -0.14199921
9.640715 -0.13887739999999998
9.641714 -0.13573349
9.642715 -0.13256765
9.643714 -0.12937929
9.644714 -0.12616771999999998
9.645715 -0.12293292
9.646714 -0.11967582000000002
9.647715 -0.11639808
9.648714 -0.11310113
9.649714 -0.10978534999999999
9.650714 -0.10644974000000001
9.651714 -0.10309229
9.652715 -0.099710992
9.653714 -0.096304872
9.654715 -0.092874444
9.655714 -0.089421391
9.656714 -0.08594766300000001
9.657714 -0.082454504
9.658714 -0.078941986
9.659715 -0.075409177
9.660714 -0.071854959
9.661715 -0.06827883800000001
9.662714 -0.064681278
9.663714 -0.061063422
9.664714 -0.057426258
9.665714 -0.05376991999999999
9.666715 -0.050093478
9.667714 -0.046395443
9.668715 -0.042674679
9.669714 -0.038931164
9.670714 -0.035166167
9.671714 -0.03138168
9.672714 -0.027579424
9.673715 -0.023759983000000002
9.674714 -0.019922604
9.675714 -0.016065725
9.676714 -0.01218793
9.677714 -0.0082887527
9.678715 -0.0043689612
9.679714 -0.00043005261
9.680715 0.0035266003
9.681714 0.007500487100000001
9.682714 0.011492151
9.683714 0.015502766000000001
9.684714 0.019533299
9.685715 0.023583809
9.686714 0.027653362
9.687715 0.03174055
9.688714 0.035844327
9.689714 0.039964629
9.690714 0.044102385
9.691714 0.048258918
9.692715 0.052435066999999995
9.693714 0.056630587999999996
9.694715 0.060844125
9.695714 0.065073825
9.696714 0.06931829299999999
9.697714 0.073577266
9.698714 0.07785167
9.699715 0.082143064
9.700714 0.086452736
9.701715 0.090781
9.702714 0.09512709800000001
9.703714 0.09948968700000001
9.704714 0.10386752
9.705714 0.10826007
9.706715 0.11266762
9.707714 0.11709082000000001
9.708714 0.12153003
9.709714 0.12598488000000002
9.710714 0.13045432
9.711715 0.13493718999999998
9.712714 0.13943288
9.713715 0.14394176
9.714714 0.14846503
9.715714 0.15300415
9.716714 0.15756002
9.717714 0.16213248
9.718715 0.16672026
9.719714 0.17132153
9.720715 0.17593474
9.721714 0.18055912
9.722714 0.18519487
9.723714 0.18984278
9.724714 0.19450367000000002
9.725715 0.19917785999999998
9.726714 0.20386511
9.727715 0.20856487
9.728714 0.21327670999999998
9.729714 0.21800059
9.730714 0.22273675999999998
9.731714 0.22748557
9.732715 0.23224693999999999
9.733714 0.23702014999999999
9.734715 0.24180402999999998
9.735714 0.24659734
9.736714 0.25139931
9.737714 0.25620998
9.738714 0.26103018
9.739715 0.26586107
9.740714 0.27070357
9.741714 0.27555802
9.742714 0.28042402
9.743714 0.28530057
9.744715 0.29018645
9.745714 0.29508072999999996
9.746715 0.2999828
9.747714 0.30489238
9.748714 0.30980947999999997
9.749714 0.31473413
9.750714 0.31966639
9.751715 0.32460634
9.752714 0.32955413
9.753715 0.33451004
9.754714 0.3394743
9.755714 0.34444695000000003
9.756714 0.34942777999999997
9.757714 0.35441616
9.758715 0.35941117
9.759714 0.36441169
9.760715 0.36941681
9.761714 0.37442585
9.762714 0.37943874
9.763714 0.3844559
9.764714 0.38947812
9.765715 0.39450638
9.766714 0.39954144
9.767715 0.40458362
9.768714 0.4096326
9.769714 0.4146874
9.770715 0.41974676
9.771714 0.4248092
9.772715 0.42987368000000004
9.773714 0.43493966000000006
9.774714 0.44000717
9.775714 0.44507653999999996
9.776714 0.45014829
9.777715 0.45522265
9.778714 0.46029971
9.779715 0.46537955999999997
9.780714 0.47046235000000003
9.781714 0.4755483
9.782714 0.48063751000000005
9.783714 0.48572966
9.784715 0.49082376000000005
9.785714 0.49591814
9.786715 0.5010110299999999
9.787714 0.50610118
9.788714 0.51118829
9.789714 0.51627336
9.790714 0.5213582
9.791715 0.52644466
9.792714 0.53153378
9.793715 0.53662537
9.794714 0.54171802
9.795714 0.54680998
9.796714 0.55189976
9.797714 0.5569865900000001
9.798715 0.56207054
9.799714 0.56715184
9.800714 0.57223025
9.801714 0.57730498
9.802714 0.58237496
9.803715 0.58743949
9.804714 0.59249895
9.805715 0.5975549099999999
9.806714 0.60260948
9.807714 0.6076642800000001
9.808714 0.61271931
9.809714 0.6177729
9.810715 0.62282197
9.811714 0.6278635
9.812715 0.6328957199999999
9.813714 0.63791871
9.814714 0.6429341199999999
9.815714 0.6479438900000001
9.816714 0.65294933
9.817715 0.6579503
9.818714 0.66294544
9.819715 0.66793328
9.820714 0.67291325
9.821714 0.67788605
9.822714 0.68285321
9.823714 0.68781595
9.824715 0.6927740800000001
9.825714 0.69772559
9.826715 0.70266733
9.827714 0.70759659
9.828714 0.71251234
9.829714 0.71741599
9.830714 0.72231037
9.831715 0.7271983200000001
9.832714 0.7320811
9.833714 0.7369576
9.834714 0.74182497
9.835714 0.7466801000000001
9.836715 0.75152125
9.837714 0.756349
9.838715 0.76116538
9.839714 0.76597268
9.840714 0.77077169
9.841714 0.77556111
9.842714 0.7803381
9.843715 0.7850999900000001
9.844714 0.78984583
9.845715 0.79457704
9.846714 0.7992964199999999
9.847714 0.8040066800000001
9.848714 0.8087083700000001
9.849714 0.81339953
9.850715 0.81807645
9.851714 0.82273558
9.852715 0.8273756099999999
9.853714 0.83199795
9.854714 0.8366060399999999
9.855714 0.84120333
9.856714 0.84579093
9.857715 0.8503672699999999
9.858714 0.8549286999999999
9.859715 0.8594714999999999
9.860714 0.86399391
9.861714 0.86849686
9.862714 0.8729832200000001
9.863714 0.87745599
9.864715 0.8819161000000001
9.865714 0.88636195
9.866714 0.8907900200000001
9.867714 0.89519713
9.868714 0.89958226
9.869715 0.90394737
9.870714 0.9082959999999999
9.871715 0.91263149
9.872714 0.91695441
9.873714 0.92126234
9.874714 0.92555052
9.875714 0.92981458
9.876715 0.9340527499999999
9.877714 0.9382668000000001
9.878715 0.94246082
9.879714 0.94663901
9.880714 0.9508032399999999
9.881714 0.954952
9.882714 0.95908148
9.883715 0.96318778
9.884714 0.9672692
9.885715 0.9713268799999999
9.886714 0.97536407
9.887714 0.97938366
9.888714 0.9833861100000001
9.889714 0.9873687299999999
9.890715 0.99132704
9.891714 0.9952573100000001
9.892715 0.9991587099999999
9.893714 1.0030339
9.894714 1.0068877999999999
9.895715 1.0107248
9.896714 1.0145465
9.897715 1.0183506
9.898714 1.0221321
9.899714 1.0258861
9.900714 1.0296102
9.901714 1.0333056
9.902715 1.0369757
9.903714 1.0406244
9.904715 1.0442526
9.905714 1.0478585
9.906714 1.0514382
9.907714 1.0549884
9.908714 1.0585084999999999
9.909715 1.0620009
9.910714 1.0654706
9.911715 1.0689211
9.912714 1.0723532
9.913714 1.0757637
9.914714 1.0791471000000001
9.915714 1.0824983
9.916715 1.0858153000000001
9.917714 1.0891001
9.918715 1.0923569
9.919714 1.0955903
9.920714 1.0988018
9.921714 1.1019897
9.922714 1.1051499
9.923715 1.1082789
9.924714 1.1113754
9.925714 1.1144418
9.926714 1.117482
9.927714 1.1204995
9.928715 1.1234946000000001
9.929714 1.1264641
9.930715 1.1294029
9.931714 1.1323065
9.932714 1.1351740000000001
9.933714 1.1380076
9.934714 1.1408124
9.935715 1.1435927000000001
9.936714 1.1463499
9.937715 1.1490818
9.938714 1.151784
9.939714 1.1544526
9.940714 1.157086
9.941714 1.1596861
9.942715 1.1622569
9.943714 1.1648015
9.944715 1.1673204
9.945714 1.1698106
9.946714 1.1722675999999999
9.947714 1.1746875
9.948714 1.1770698
9.949715 1.1794173
9.950714 1.1817348
9.951715 1.1840263
9.952714 1.1862931
9.953714 1.1885325
9.954714 1.1907402
9.955714 1.1929121
9.956715 1.1950468
9.957714 1.1971462
9.958714 1.1992137999999999
9.959714 1.2012526000000001
9.960714 1.2032631999999999
9.961715 1.2052427
9.962714 1.2071871
9.963715 1.2090934
9.964714 1.2109614
9.965714 1.212794
9.966714 1.2145957
9.967714 1.2163701
9.968715 1.2181178000000001
9.969714 1.2198359
9.970715 1.2215198999999999
9.971714 1.223166
9.972714 1.2247730000000001
9.973714 1.2263428
9.974714 1.2278791
9.975715 1.2293844
9.976714 1.2308596
9.977715 1.2323022
9.978714 1.233709
9.979714 1.2350774
9.980714 1.2364078
9.981714 1.2377027
9.982715 1.2389661
9.983714 1.2402005
9.984715 1.2414055
9.985714 1.2425782
9.986714 1.2437142
9.987714 1.2448104999999998
9.988714 1.2458665
9.989715 1.2468847
9.990714 1.2478688999999998
9.991714 1.2488217
9.992714 1.2497437
9.993714 1.2506329
9.994715 1.2514859999999999
9.995714 1.2523011
9.996715 1.2530781
9.997714 1.2538194
9.998714 1.2545275
9.999714 1.2552041999999999
10.00071 1.2558485
10.00171 1.2564577000000001
10.00271 1.2570283999999998
10.00371 1.2575589
10.00471 1.2580497
10.00571 1.2585037000000001
10.00671 1.2589244
10.00771 1.2593139
10.00871 1.2596721
10.00971 1.2599967
10.01071 1.2602848
10.01171 1.2605343
10.01271 1.2607453
10.01371 1.2609198
10.01471 1.2610598
10.01571 1.2611664999999999
10.01671 1.261239
10.01771 1.2612754
10.01871 1.2612732999999998
10.01971 1.2612322
10.02071 1.2611534
10.02171 1.2610396
10.02271 1.2608934
10.02371 1.2607158
10.02471 1.2605055
10.02571 1.2602598
10.02671 1.2599760999999998
10.02771 1.2596531
10.02871 1.2592917000000001
10.02971 1.2588941
10.03071 1.2584625
10.03171 1.2579976
10.03271 1.2574986
10.03371 1.2569636
10.03471 1.2563913
10.03571 1.2557817
10.03671 1.2551361
10.03771 1.2544566
10.03871 1.2537445
10.03971 1.2529994
10.04071 1.2522195
10.04171 1.2514021
10.04271 1.2505459
10.04371 1.249651
10.04471 1.2487195
10.04571 1.2477539
10.04671 1.2467564
10.04771 1.2457268000000001
10.04871 1.2446639000000002
10.04971 1.2435656
10.05071 1.2424306
10.05171 1.2412592
10.05271 1.2400527
10.05371 1.2388124999999999
10.05471 1.2375393000000001
10.05571 1.2362321
10.05671 1.2348889
10.05771 1.2335082000000002
10.05871 1.2320897000000002
10.05971 1.2306350000000001
10.06071 1.2291471999999999
10.06171 1.2276288
10.06271 1.2260806000000002
10.06371 1.2245012
10.06471 1.2228882
10.06571 1.221239
10.06671 1.2195526
10.06771 1.2178296
10.06871 1.2160720999999999
10.06971 1.2142819
10.07071 1.2124595
10.07171 1.2106038
10.07271 1.2087131
10.07371 1.2067866
10.07471 1.2048249
10.07571 1.2028306
10.07671 1.2008064
10.07771 1.1987543
10.07871 1.1966733999999999
10.07971 1.1945611999999999
10.08071 1.1924139999999999
10.08171 1.1902295
10.08271 1.1880076
10.08371 1.1857502
10.08471 1.1834607000000001
10.08571 1.1811416
10.08671 1.1787931999999999
10.08771 1.1764145
10.08871 1.1740032
10.08971 1.1715582
10.09071 1.1690803
10.09171 1.1665718
10.09271 1.1640350000000002
10.09371 1.1614711
10.09471 1.1588783999999999
10.09571 1.1562536
10.09671 1.1535932
10.09771 1.1508958999999999
10.09871 1.1481631
10.09971 1.1453982999999999
10.10071 1.142606
10.10171 1.1397886
10.10271 1.136946
10.10371 1.1340757
10.10471 1.1311743
10.10571 1.12824
10.10671 1.1252733
10.10771 1.1222764
10.10871 1.119252
10.10971 1.1162012000000001
10.11071 1.1131225999999999
10.11171 1.1100134
10.11271 1.1068708999999999
10.11371 1.1036946
10.11471 1.100487
10.11571 1.0972523
10.11671 1.0939946
10.11771 1.0907156
10.11871 1.0874137000000001
10.11971 1.0840848
10.12071 1.0807248
10.12171 1.0773315
10.12271 1.0739059
10.12371 1.0704514
10.12471 1.0669715
10.12571 1.0634681
10.12671 1.0599406
10.12771 1.0563862
10.12871 1.0528023
10.12971 1.0491886000000001
10.13071 1.0455472000000001
10.13171 1.0418821999999999
10.13271 1.0381969
10.13371 1.034492
10.13471 1.0307652
10.13571 1.0270121
10.13671 1.0232286
10.13771 1.0194134000000001
10.13871 1.0155684999999999
10.13971 1.0116983
10.14071 1.007807
10.14171 1.0038964
10.14271 0.99996533
10.14371 0.99601056
10.14471 0.99202879
10.14571 0.9880191599999999
10.14671 0.98398356
10.14771 0.97992579
10.14871 0.97584939
10.14971 0.97175539
10.15071 0.96764173
10.15171 0.9635046099999999
10.15271 0.95934048
10.15371 0.9551486
10.15471 0.9509312900000001
10.15571 0.94669284
10.15671 0.9424369800000001
10.15771 0.93816509
10.15871 0.93387533
10.15971 0.9295638700000001
10.16071 0.92522744
10.16171 0.92086541
10.16271 0.9164800900000001
10.16371 0.9120756799999999
10.16471 0.9076559
10.16571 0.9032217800000001
10.16671 0.89877117
10.16771 0.8943000799999999
10.16871 0.88980496
10.16971 0.88528479
10.17071 0.88074179
10.17171 0.87618018
10.17271 0.8716035599999999
10.17371 0.86701345
10.17471 0.86240834
10.17571 0.8577849699999999
10.17671 0.8531407499999999
10.17771 0.84847519
10.17871 0.84379073
10.17971 0.8390911900000001
10.18071 0.83437953
10.18171 0.82965605
10.18271 0.82491813
10.18371 0.8201615000000001
10.18471 0.81538297
10.18571 0.8105819999999999
10.18671 0.8057612900000001
10.18771 0.80092549
10.18871 0.7960788
10.18971 0.7912227900000001
10.19071 0.78635616
10.19171 0.78147566
10.19271 0.7765783
10.19371 0.7716632
10.19471 0.76673185
10.19571 0.76178713
10.19671 0.75683128
10.19771 0.75186444
10.19871 0.74688457
10.19971 0.74188868
10.20071 0.7368749
10.20171 0.73184399
10.20271 0.72679939
10.20371 0.72174557
10.20471 0.71668592
10.20571 0.71162106
10.20671 0.7065485699999999
10.20771 0.70146443
10.20871 0.6963652100000001
10.20971 0.69124978
10.21071 0.68611954
10.21171 0.68097753
10.21271 0.67582652
10.21371 0.6706675
10.21471 0.66549969
10.21571 0.6603213
10.21671 0.65513132
10.21771 0.64993054
10.21871 0.64472142
10.21971 0.63950685
10.22071 0.63428842
10.22171 0.6290652800000001
10.22271 0.6238346
10.22371 0.61859274
10.22471 0.61333738
10.22571 0.60806866
10.22671 0.60278918
10.22771 0.59750271
10.22871 0.59221238
10.22971 0.5869193
10.23071 0.58162264
10.23171 0.57632048
10.23271 0.57101129
10.23371 0.56569492
10.23471 0.5603726499999999
10.23571 0.55504609
10.23671 0.54971608
10.23771 0.5443819299999999
10.23871 0.53904178
10.23971 0.5336936999999999
10.24071 0.52833706
10.24171 0.5229731599999999
10.24271 0.51760478
10.24371 0.51223491
10.24471 0.50686533
10.24571 0.50149583
10.24671 0.49612462
10.24771 0.49074944000000004
10.24871 0.48536886
10.24971 0.47998307000000007
10.25071 0.47459365
10.25171 0.46920249999999997
10.25271 0.46381075000000005
10.25371 0.45841830000000006
10.25471 0.45302403
10.25571 0.44762683
10.25671 0.44222651
10.25771 0.43682408999999994
10.25871 0.43142135
10.25971 0.42601977
10.26071 0.42061987
10.26171 0.41522081
10.26271 0.40982114000000003
10.26371 0.40441970000000005
10.26471 0.39901659
10.26571 0.39361314999999997
10.26671 0.38821138
10.26771 0.38281286
10.26871 0.37741787
10.26971 0.37202532
10.27071 0.36663353
10.27171 0.36124107
10.27271 0.35584776
10.27371 0.35045459
10.27471 0.34506323
10.27571 0.33967504000000004
10.27671 0.33429054999999996
10.27771 0.32890942
10.27871 0.32353109999999996
10.27971 0.31815553
10.28071 0.31278357
10.28171 0.30741657
10.28271 0.30205564
10.28371 0.29670091
10.28471 0.29135111
10.28571 0.28600424999999996
10.28671 0.2806586
10.28771 0.27531371
10.28871 0.26997083
10.28971 0.26463228
10.29071 0.25930055
10.29171 0.25397716
10.29271 0.24866224
10.29371 0.24335491
10.29471 0.23805407999999997
10.29571 0.23275918999999998
10.29671 0.22747049
10.29771 0.22218854
10.29871 0.21691353000000002
10.29971 0.21164471
10.30071 0.20638066
10.30171 0.20112001999999998
10.30271 0.19586259
10.30371 0.19060986
10.30471 0.18536473
10.30571 0.18013044
10.30671 0.17490918
10.30771 0.16970125
10.30871 0.16450505
10.30971 0.15931800000000002
10.31071 0.15413786999999998
10.31171 0.14896371
10.31271 0.14379596
10.31371 0.13863577
10.31471 0.13348404
10.31571 0.12834083000000002
10.31671 0.12320550999999999
10.31771 0.11807771
10.31871 0.11295812
10.31971 0.1078489
10.32071 0.10275299
10.32171 0.097672862
10.32271 0.092609163
10.32371 0.08756022999999999
10.32471 0.08252273
10.32571 0.077493145
10.32671 0.07246934699999999
10.32771 0.067451451
10.32871 0.062441523
10.32971 0.057442287999999994
10.33071 0.052455766
10.33171 0.047482521
10.33271 0.042521922
10.33371 0.037573243
10.33471 0.032636741999999996
10.33571 0.027713948000000002
10.33671 0.022806998000000002
10.33771 0.017917304999999998
10.33871 0.013044407999999999
10.33971 0.0081857754
10.34071 0.0033377789999999995
10.34171 -0.0015025796
10.34271 -0.0063361724
10.34371 -0.011161236
10.34471 -0.015974201
10.34571 -0.020771369999999997
10.34671 -0.025550547000000003
10.34771 -0.030311715
10.34871 -0.035056486000000005
10.34971 -0.039786709
10.35071 -0.044503156
10.35171 -0.049205055000000004
10.35271 -0.0538908
10.35371 -0.058559282
10.35471 -0.06321101700000001
10.35571 -0.067848281
10.35671 -0.072474073
10.35771 -0.07709041200000001
10.35871 -0.081697037
10.35971 -0.086291181
10.36071 -0.09086873000000001
10.36171 -0.095426099
10.36271 -0.099961821
10.36371 -0.10447702
10.36471 -0.10897452999999999
10.36571 -0.1134572
10.36671 -0.11792637999999998
10.36771 -0.12238146999999999
10.36871 -0.12682059
10.36971 -0.13124211
10.37071 -0.13564584
10.37171 -0.14003322999999998
10.37271 -0.14440638
10.37371 -0.14876652
10.37471 -0.15311283
10.37571 -0.15744247
10.37671 -0.16175177
10.37771 -0.16603806
10.37871 -0.17030111
10.37971 -0.17454327
10.38071 -0.17876829
10.38171 -0.18297943
10.38271 -0.18717786
10.38371 -0.19136235000000001
10.38471 -0.19553008
10.38571 -0.19967842000000002
10.38671 -0.20380630000000002
10.38771 -0.20791448
10.38871 -0.21200482999999998
10.38971 -0.21607871
10.39071 -0.22013587999999998
10.39171 -0.2241744
10.39271 -0.22819166
10.39371 -0.23218603
10.39471 -0.23615799999999998
10.39571 -0.24011016
10.39671 -0.24404598000000002
10.39771 -0.24796787
10.39871 -0.25187596
10.39971 -0.25576791
10.40071 -0.25964014
10.40171 -0.26348962
10.40271 -0.26731535
10.40371 -0.2711186
10.40471 -0.27490192999999996
10.40571 -0.27866764
10.40671 -0.28241635
10.40771 -0.28614688
10.40871 -0.28985708
10.40971 -0.2935454
10.41071 -0.29721188
10.41171 -0.30085822
10.41271 -0.30448677
10.41371 -0.30809896999999997
10.41471 -0.31169434
10.41571 -0.31527053
10.41671 -0.31882445
10.41771 -0.32235407
10.41871 -0.32585941
10.41971 -0.3293426
10.42071 -0.33280673
10.42171 -0.33625413
10.42271 -0.33968517
10.42371 -0.34309814
10.42471 -0.34649028
10.42571 -0.34985926
10.42671 -0.35320446
10.42771 -0.35652702
10.42871 -0.35982903
10.42971 -0.36311217
10.43071 -0.36637664
10.43171 -0.36962121
10.43271 -0.372844
10.43371 -0.37604386
10.43471 -0.37922116
10.43571 -0.38237772000000003
10.43671 -0.38551576
10.43771 -0.38863655999999996
10.43871 -0.39173956
10.43971 -0.39482256
10.44071 -0.3978827
10.44171 -0.40091798
10.44271 -0.40392824
10.44371 -0.40691523
10.44471 -0.40988154
10.44571 -0.41282927
10.44671 -0.41575902000000003
10.44771 -0.41866982
10.44871 -0.42155981
10.44971 -0.42442745
10.45071 -0.42727236
10.45171 -0.43009538
10.45271 -0.43289786999999996
10.45371 -0.43568061999999996
10.45471 -0.43844329
10.45571 -0.44118444999999995
10.45671 -0.44390243
10.45771 -0.44659636999999996
10.45871 -0.44926689
10.45971 -0.45191585
10.46071 -0.45454544
10.46171 -0.45715719
10.46271 -0.45975107
10.46371 -0.46232557
10.46471 -0.46487856
10.46571 -0.46740845
10.46671 -0.46991478000000003
10.46771 -0.47239837999999995
10.46871 -0.47486075
10.46971 -0.4773031
10.47071 -0.47972555999999994
10.47171 -0.48212743999999996
10.47271 -0.48450752999999996
10.47371 -0.48686503000000003
10.47471 -0.48920009000000003
10.47571 -0.49151364
10.47671 -0.49380696999999996
10.47771 -0.49608088999999994
10.47871 -0.49833524999999995
10.47971 -0.50056903
10.48071 -0.50278101
10.48171 -0.5049705
10.48271 -0.50713774
10.48371 -0.50928374
10.48471 -0.5114098499999999
10.48571 -0.5135167900000001
10.48671 -0.5156043
10.48771 -0.5176712800000001
10.48871 -0.51971637
10.48971 -0.52173855
10.49071 -0.52373777
10.49171 -0.52571488
10.49271 -0.52767126
10.49371 -0.5296080400000001
10.49471 -0.5315257200000001
10.49571 -0.53342413
10.49671 -0.5353027
10.49771 -0.53716097
10.49871 -0.5389988
10.49971 -0.54081632
10.50071 -0.54261377
10.50171 -0.54439097
10.50271 -0.5461473
10.50371 -0.54788194
10.50471 -0.54959422
10.50571 -0.5512842
10.50671 -0.55295271
10.50771 -0.55460124
10.50871 -0.5562312
10.50971 -0.5578436
10.51071 -0.55943853
10.51171 -0.56101531
10.51271 -0.56257271
10.51371 -0.56410949
10.51471 -0.56562484
10.51571 -0.56711831
10.51671 -0.56858999
10.51771 -0.57004006
10.51871 -0.57146889
10.51971 -0.57287705
10.52071 -0.57426523
10.52171 -0.5756344600000001
10.52271 -0.5769858099999999
10.52371 -0.5783202599999999
10.52471 -0.57963813
10.52571 -0.580939
10.52671 -0.58222185
10.52771 -0.58348528
10.52871 -0.5847279000000001
10.52971 -0.58594886
10.53071 -0.58714799
10.53171 -0.58832574
10.53271 -0.58948305
10.53371 -0.5906209299999999
10.53471 -0.59174048
10.53571 -0.59284251
10.53671 -0.59392769
10.53771 -0.59499643
10.53871 -0.59604868
10.53971 -0.59708408
10.54071 -0.59810174
10.54171 -0.5991005300000001
10.54271 -0.60007935
10.54371 -0.60103741
10.54471 -0.60197455
10.54571 -0.6028913
10.54671 -0.60378858
10.54771 -0.60466756
10.54871 -0.60552931
10.54971 -0.60637449
10.55071 -0.60720346
10.55171 -0.60801627
10.55271 -0.60881283
10.55371 -0.60959277
10.55471 -0.61035566
10.55571 -0.61110095
10.55671 -0.6118279
10.55771 -0.61253589
10.55871 -0.6132246499999999
10.55971 -0.61389445
10.56071 -0.61454605
10.56171 -0.61518052
10.56271 -0.61579882
10.56371 -0.61640171
10.56471 -0.61698933
10.56571 -0.61756144
10.56671 -0.6181175799999999
10.56771 -0.61865733
10.56871 -0.6191805499999999
10.56971 -0.61968714
10.57071 -0.62017716
10.57171 -0.62065041
10.57271 -0.62110657
10.57371 -0.62154536
10.57471 -0.6219666500000001
10.57571 -0.6223707
10.57671 -0.6227581799999999
10.57771 -0.62312996
10.57871 -0.62348684
10.57971 -0.6238292000000001
10.58071 -0.62415698
10.58171 -0.62446985
10.58271 -0.62476746
10.58371 -0.62504965
10.58471 -0.6253166099999999
10.58571 -0.6255686699999999
10.58671 -0.6258060200000001
10.58771 -0.6260285600000001
10.58871 -0.62623578
10.58971 -0.62642712
10.59071 -0.62660216
10.59171 -0.6267610499999999
10.59271 -0.62690442
10.59371 -0.62703337
10.59471 -0.6271488000000001
10.59571 -0.6272513399999999
10.59671 -0.62734103
10.59771 -0.6274174
10.59871 -0.6274799799999999
10.59971 -0.62752846
10.60071 -0.62756282
10.60171 -0.62758322
10.60271 -0.62758983
10.60371 -0.62758247
10.60471 -0.62756073
10.60571 -0.62752413
10.60671 -0.62747248
10.60771 -0.62740617
10.60871 -0.62732622
10.60971 -0.62723379
10.61071 -0.62712994
10.61171 -0.62701511
10.61271 -0.6268889599999999
10.61371 -0.62675076
10.61471 -0.62659946
10.61571 -0.62643443
10.61671 -0.62625553
10.61771 -0.6260631099999999
10.61871 -0.6258578
10.61971 -0.62563997
10.62071 -0.62540979
10.62171 -0.6251672699999999
10.62271 -0.62491246
10.62371 -0.62464573
10.62471 -0.62436783
10.62571 -0.62407954
10.62671 -0.6237814700000001
10.62771 -0.6234736200000001
10.62871 -0.62315525
10.62971 -0.62282528
10.63071 -0.62248269
10.63171 -0.6221268799999999
10.63271 -0.6217579400000001
10.63371 -0.62137665
10.63471 -0.6209841500000001
10.63571 -0.62058126
10.63671 -0.62016845
10.63771 -0.61974567
10.63871 -0.6193126099999999
10.63971 -0.61886916
10.64071 -0.61841542
10.64171 -0.61795176
10.64271 -0.6174786
10.64371 -0.61699594
10.64471 -0.61650346
10.64571 -0.6160004099999999
10.64671 -0.61548613
10.64771 -0.6149604000000001
10.64871 -0.61442372
10.64971 -0.6138770800000001
10.65071 -0.61332169
10.65171 -0.61275857
10.65271 -0.61218799
10.65371 -0.61160959
10.65471 -0.61102267
10.65571 -0.61042653
10.65671 -0.6098207999999999
10.65771 -0.6092056600000001
10.65871 -0.60858158
10.65971 -0.60794889
10.66071 -0.60730763
10.66171 -0.60665742
10.66271 -0.60599782
10.66371 -0.60532857
10.66471 -0.6046500100000001
10.66571 -0.60396302
10.66671 -0.6032687099999999
10.66771 -0.6025679899999999
10.66871 -0.60186111
10.66971 -0.60114767
10.67071 -0.60042678
10.67171 -0.59969756
10.67271 -0.5989596699999999
10.67371 -0.59821336
10.67471 -0.59745931
10.67571 -0.59669842
10.67671 -0.5959311
10.67771 -0.5951572700000001
10.67871 -0.5943764
10.67971 -0.59358794
10.68071 -0.59279185
10.68171 -0.59198854
10.68271 -0.59117894
10.68371 -0.59036389
10.68471 -0.5895436700000001
10.68571 -0.58871792
10.68671 -0.58788583
10.68771 -0.58704652
10.68871 -0.5861996199999999
10.68971 -0.58534564
10.69071 -0.58448561
10.69171 -0.58362065
10.69271 -0.5827514500000001
10.69371 -0.58187791
10.69471 -0.5809993
10.69571 -0.58011473
10.69671 -0.57922355
10.69771 -0.57832589
10.69871 -0.57742246
10.69971 -0.57651419
10.70071 -0.57560164
10.70171 -0.5746847
10.70271 -0.5737627399999999
10.70371 -0.57283505
10.70471 -0.5719013000000001
10.70571 -0.57096207
10.70671 -0.5700184500000001
10.70771 -0.56907167
10.70871 -0.56812237
10.70971 -0.56717033
10.71071 -0.56621451
10.71171 -0.56525362
10.71271 -0.56428681
10.71371 -0.56331418
10.71471 -0.5623366200000001
10.71571 -0.56135538
10.71671 -0.56037148
10.71771 -0.55938517
10.71871 -0.55839592
10.71971 -0.55740299
10.72071 -0.5564059100000001
10.72171 -0.55540488
10.72271 -0.55440078
10.72371 -0.55339457
10.72471 -0.5523868399999999
10.72571 -0.55137719
10.72671 -0.55036452
10.72771 -0.54934756
10.72871 -0.54832562
10.72971 -0.54729884
10.73071 -0.54626842
10.73171 -0.54523591
10.73271 -0.54420247
10.73371 -0.54316833
10.73471 -0.54213284
10.73571 -0.54109492
10.73671 -0.54005375
10.73771 -0.53900923
10.73871 -0.5379621400000001
10.73971 -0.5369135199999999
10.74071 -0.53586406
10.74171 -0.53481366
10.74271 -0.5337616
10.74371 -0.5327068699999999
10.74471 -0.53164889
10.74571 -0.53058807
10.74671 -0.52952552
10.74771 -0.52846265
10.74871 -0.52740038
10.74971 -0.5263386800000001
10.75071 -0.5252766
10.75171 -0.52421284
10.75271 -0.5231464699999999
10.75371 -0.52207746
10.75471 -0.52100662
10.75571 -0.5199351799999999
10.75671 -0.51886407
10.75771 -0.5177934200000001
10.75871 -0.51672258
10.75971 -0.51565059
10.76071 -0.51457682
10.76171 -0.51350137
10.76271 -0.51242514
10.76371 -0.51134918
10.76471 -0.51027425
10.76571 -0.50920025
10.76671 -0.50812629
10.76771 -0.5070514
10.76871 -0.50597498
10.76971 -0.50489726
10.77071 -0.50381925
10.77171 -0.50274222
10.77271 -0.5016670099999999
10.77371 -0.50059366
10.77471 -0.49952134000000004
10.77571 -0.49844900999999997
10.77671 -0.49737589
10.77771 -0.49630203
10.77871 -0.49522812000000005
10.77971 -0.49415524
10.78071 -0.49308403
10.78171 -0.4920146
10.78271 -0.49094642
10.78371 -0.4898787
10.78471 -0.48881107999999995
10.78571 -0.48774374000000004
10.78671 -0.48667737
10.78771 -0.48561287000000003
10.78871 -0.48455060000000005
10.78971 -0.48349020000000004
10.79071 -0.48243082000000004
10.79171 -0.48137153
10.79271 -0.48031183
10.79371 -0.47925208
10.79471 -0.47819321
10.79571 -0.47713644000000005
10.79671 -0.4760826
10.79771 -0.47503188
10.79871 -0.47398377
10.79971 -0.47293761999999995
10.80071 -0.47189299999999995
10.80171 -0.47084987
10.80271 -0.46980851
10.80371 -0.46876929999999994
10.80471 -0.46773227
10.80571 -0.46669700999999997
10.80671 -0.46566292
10.80771 -0.46462957
10.80871 -0.46359706
10.80971 -0.46256618
10.81071 -0.46153799999999995
10.81171 -0.46051349
10.81271 -0.45949309000000005
10.81371 -0.45847651
10.81471 -0.45746309
10.81571 -0.45645199999999997
10.81671 -0.45544268
10.81771 -0.45443502999999996
10.81871 -0.4534293
10.81971 -0.45242570000000004
10.82071 -0.4514243
10.82171 -0.45042499
10.82271 -0.44942759
10.82371 -0.44843228999999996
10.82471 -0.44743954
10.82571 -0.4464502
10.82671 -0.445465
10.82771 -0.44448427
10.82871 -0.44350778
10.82971 -0.44253492000000005
10.83071 -0.44156495000000007
10.83171 -0.44059729999999997
10.83271 -0.43963199
10.83371 -0.43866932
10.83471 -0.43770978000000005
10.83571 -0.43675359
10.83671 -0.43580071000000004
10.83771 -0.43485090000000004
10.83871 -0.43390397999999997
10.83971 -0.43296004000000005
10.84071 -0.43201945
10.84171 -0.43108272
10.84271 -0.43015014
10.84371 -0.42922161999999997
10.84471 -0.42829667
10.84571 -0.42737466
10.84671 -0.42645534999999996
10.84771 -0.42553888999999995
10.84871 -0.42462595999999997
10.84971 -0.42371731
10.85071 -0.42281337
10.85171 -0.42191399
10.85271 -0.42101862
10.85371 -0.42012655
10.85471 -0.41923741999999997
10.85571 -0.41835136
10.85671 -0.41746893
10.85771 -0.41659082999999997
10.85871 -0.41571744
10.85971 -0.41484861
10.86071 -0.41398383000000005
10.86171 -0.41312259000000007
10.86271 -0.41226479
10.86371 -0.41141091
10.86471 -0.41056159
10.86571 -0.4097173
10.86671 -0.40887789999999996
10.86771 -0.40804264
10.86871 -0.40721040999999997
10.86971 -0.40638037000000005
10.87071 -0.40555251999999997
10.87171 -0.40472769
10.87271 -0.40390723999999995
10.87371 -0.40309252000000007
10.87471 -0.40228409
10.87571 -0.40148171
10.87671 -0.40068444999999997
10.87771 -0.39989143
10.87871 -0.39910222000000006
10.87971 -0.39831703
10.88071 -0.3975363
10.88171 -0.39676027
10.88271 -0.39598867
10.88371 -0.39522052
10.88471 -0.39445483
10.88571 -0.39369119
10.88671 -0.3929303
10.88771 -0.39217369999999996
10.88871 -0.39142324
10.88971 -0.39068018
10.89071 -0.38994458
10.89171 -0.38921530000000004
10.89271 -0.38849068999999997
10.89371 -0.38776924
10.89471 -0.38705037000000003
10.89571 -0.38633449000000003
10.89671 -0.38562247
10.89771 -0.38491504
10.89871 -0.38421224
10.89971 -0.38351346999999997
10.90071 -0.382818
10.90171 -0.38212577
10.90271 -0.3814376
10.90371 -0.38075505
10.90471 -0.38007968
10.90571 -0.37941216
10.90671 -0.37875173
10.90771 -0.37809657
10.90871 -0.37744455
10.90971 -0.37679423
10.91071 -0.37614552
10.91171 -0.37549951000000004
10.91271 -0.37485783
10.91371 -0.37422164
10.91471 -0.37359118
10.91571 -0.37296575
10.91671 -0.37234446
10.91771 -0.371727
10.91871 -0.371114
10.91971 -0.37050683
10.92071 -0.36990666
10.92171 -0.36931371
10.92271 -0.36872688
10.92371 -0.36814415
10.92471 -0.36756354
10.92571 -0.36698412
10.92671 -0.36640645
10.92771 -0.36583219
10.92871 -0.36526327000000003
10.92971 -0.36470082
10.93071 -0.36414471
10.93171 -0.36359387
10.93271 -0.36304707
10.93371 -0.36250381000000004
10.93471 -0.36196467
10.93571 -0.36143092
10.93671 -0.36090368
10.93771 -0.36038293
10.93871 -0.35986744000000004
10.93971 -0.35935526
10.94071 -0.35884473
10.94171 -0.35833546
10.94271 -0.35782857
10.94371 -0.35732607
10.94471 -0.35682989
10.94571 -0.35634083
10.94671 -0.35585831
10.94771 -0.35538082
10.94871 -0.35490691999999996
10.94971 -0.35443606
10.95071 -0.35396887
10.95171 -0.35350653
10.95271 -0.35304993
10.95371 -0.35259887
10.95471 -0.35215202
10.95571 -0.35170761
10.95671 -0.35126454
10.95771 -0.35082302
10.95871 -0.35038469
10.95971 -0.34995179
10.96071 -0.34952601
10.96171 -0.34910762
10.96271 -0.34869541
10.96371 -0.34828749
10.96471 -0.34788228000000004
10.96571 -0.34747936
10.96671 -0.34707957
10.96771 -0.34668418
10.96871 -0.34629398
10.96971 -0.34590869
10.97071 -0.34552698
10.97171 -0.3451474
10.97271 -0.34476931
10.97371 -0.3443934
10.97471 -0.3440215
10.97571 -0.34365561
10.97671 -0.34329675
10.97771 -0.34294442999999997
10.97871 -0.34259686
10.97971 -0.34225201
10.98071 -0.34190867999999996
10.98171 -0.34156714
10.98271 -0.34122877
10.98371 -0.34089522
10.98471 -0.34056723
10.98571 -0.34024422
10.98671 -0.33992466
10.98771 -0.33960699
10.98871 -0.33929064
10.98971 -0.33897646000000003
10.99071 -0.33866616000000005
10.99171 -0.33836131999999997
10.99271 -0.33806233999999996
10.99371 -0.33776823
10.99471 -0.3374771
10.99571 -0.33718734
10.99671 -0.33689858
10.99771 -0.33661195
10.99871 -0.33632938
10.99971 -0.33605248
11.00071 -0.33578149
11.00171 -0.33551509999999996
11.00271 -0.33525120999999997
11.00371 -0.33498808999999996
11.00471 -0.33472546
11.00571 -0.33446453
11.00671 -0.33420729
11.00771 -0.3339553
11.00871 -0.33370866
11.00971 -0.3334661
11.01071 -0.33322563
11.01171 -0.33298593
11.01271 -0.33274709999999996
11.01371 -0.33251059
11.01471 -0.33227834
11.01571 -0.33205144999999997
11.01671 -0.3318294
11.01771 -0.33161021
11.01871 -0.3313916
11.01971 -0.3311723
11.02071 -0.33095288
11.02171 -0.33073546
11.02271 -0.33052261
11.02371 -0.33031579
11.02471 -0.3301146
11.02571 -0.32991704
11.02671 -0.3297206
11.02771 -0.32952381
11.02871 -0.32932695
11.02971 -0.32913175
11.03071 -0.32894015
11.03171 -0.32875305
11.03271 -0.32856958
11.03371 -0.3283876
11.03471 -0.32820504
11.03571 -0.32802129
11.03671 -0.32783775
11.03771 -0.32765714
11.03871 -0.32748203
11.03971 -0.32731327
11.04071 -0.32714942999999996
11.04171 -0.32698753999999997
11.04271 -0.32682465
11.04371 -0.32665941
11.04471 -0.32649278000000004
11.04571 -0.32632726
11.04671 -0.32616532
11.04771 -0.32600799999999996
11.04871 -0.32585419
11.04971 -0.32570157
11.05071 -0.325548
11.05171 -0.32539309
11.05271 -0.32523852000000003
11.05371 -0.32508709
11.05471 -0.32494098
11.05571 -0.32480031000000004
11.05671 -0.32466275
11.05771 -0.3245248
11.05871 -0.32438352000000004
11.05971 -0.32423823
11.06071 -0.32409083
11.06171 -0.32394468
11.06271 -0.32380268
11.06371 -0.32366564999999997
11.06471 -0.32353199
11.06571 -0.32339871
11.06671 -0.32326341999999997
11.06771 -0.32312578999999997
11.06871 -0.32298783999999997
11.06971 -0.32285261
11.07071 -0.32272227
11.07171 -0.32259661
11.07271 -0.32247297999999996
11.07371 -0.32234765
11.07471 -0.32221794
11.07571 -0.32208373
11.07671 -0.32194762
11.07771 -0.32181339000000003
11.07871 -0.32168382
11.07971 -0.32155914
11.08071 -0.32143688
11.08171 -0.32131344
11.08271 -0.32118612
11.08371 -0.32105488
11.08471 -0.32092214
11.08571 -0.32079141
11.08671 -0.32066498
11.08771 -0.32054244
11.08871 -0.32042083
11.08971 -0.32029632
11.09071 -0.32016637
11.09171 -0.32003145
11.09271 -0.31989464
11.09371 -0.31975999
11.09471 -0.31963019
11.09571 -0.31950488
11.09671 -0.31938097
11.09771 -0.31925435
11.09871 -0.31912236
11.09971 -0.31898519999999997
11.10071 -0.31884585
11.10171 -0.31870815
11.10271 -0.31857449000000004
11.10371 -0.31844428999999996
11.10471 -0.31831432
11.10571 -0.31818061000000003
11.10671 -0.31804084
11.10771 -0.31789575999999997
11.10871 -0.31774882
11.10971 -0.31760412000000005
11.11071 -0.31746391
11.11171 -0.31732724
11.11271 -0.31719032999999996
11.11371 -0.31704877
11.11471 -0.31689995000000004
11.11571 -0.31674453
11.11671 -0.31658607
11.11771 -0.31642886000000003
11.11871 -0.31627538
11.11971 -0.3161249
11.12071 -0.31597395
11.12171 -0.31581845
11.12271 -0.31565612
11.12371 -0.31548790000000004
11.12471 -0.31531737
11.12571 -0.31514859
11.12671 -0.31498359
11.12771 -0.31482109
11.12871 -0.31465718000000004
11.12971 -0.31448759
11.13071 -0.31431015
11.13171 -0.31412609
11.13271 -0.31393934
11.13371 -0.31375422000000003
11.13471 -0.31357284
11.13571 -0.31339382
11.13671 -0.31321305
11.13771 -0.31302604
11.13871 -0.31283046
11.13971 -0.31262743000000004
11.14071 -0.31242082
11.14171 -0.31221495
11.14271 -0.31201199
11.14371 -0.31181085
11.14471 -0.31160782
11.14571 -0.31139890000000003
11.14671 -0.31118223
11.14771 -0.3109592
11.14871 -0.31073357
11.14971 -0.31050909
11.15071 -0.31028723
11.15171 -0.31006598999999996
11.15271 -0.30984106
11.15371 -0.30960809
11.15471 -0.30936534000000004
11.15571 -0.30911462
11.15671 -0.30886037
11.15771 -0.30860715
11.15871 -0.30835704
11.15971 -0.30810866
11.16071 -0.30785794
11.16171 -0.30760064000000004
11.16271 -0.30733468
11.16371 -0.3070612
11.16471 -0.30678371
11.16571 -0.30650576
11.16671 -0.30622871
11.16771 -0.30595085
11.16871 -0.30566845
11.16971 -0.30537804
11.17071 -0.30507861999999997
11.17171 -0.30477243
11.17271 -0.30446374
11.17371 -0.3041564
11.17471 -0.30385163
11.17571 -0.30354711
11.17671 -0.30323827999999997
11.17771 -0.30292079
11.17871 -0.30259283
11.17971 -0.30225591999999996
11.18071 -0.30191394
11.18171 -0.30157072
11.18271 -0.30122793000000003
11.18371 -0.30088413
11.18471 -0.30053591
11.18571 -0.30018007
11.18671 -0.29981562
11.18771 -0.29944435
11.18871 -0.29906973000000003
11.18971 -0.29869472999999996
11.19071 -0.29831994
11.19171 -0.29794301
11.19271 -0.29756001000000004
11.19371 -0.29716766
11.19471 -0.29676526000000003
11.19571 -0.29635516
11.19671 -0.29594142
11.19771 -0.29552754
11.19871 -0.29511449
11.19971 -0.29470017000000004
11.20071 -0.29428068
11.20171 -0.29385247999999997
11.20271 -0.29341432
11.20371 -0.29296773
11.20471 -0.29251589
11.20571 -0.29206167
11.20671 -0.29160581
11.20771 -0.29114664
11.20871 -0.29068121
11.20971 -0.29020722
11.21071 -0.28972451
11.21171 -0.28923526
11.21271 -0.28874269
11.21371 -0.28824906
11.21471 -0.2877543
11.21571 -0.28725581
11.21671 -0.28674994
11.21771 -0.28623398
11.21871 -0.28570766999999997
11.21971 -0.28517325
11.22071 -0.28463427
11.22171 -0.28409348
11.22271 -0.28355143
11.22371 -0.28300635
11.22471 -0.28245528
11.22571 -0.28189588
11.22671 -0.28132767999999997
11.22771 -0.28075215
11.22871 -0.28017156
11.22971 -0.27958746
11.23071 -0.27899958999999996
11.23171 -0.27840604999999996
11.23271 -0.27780447
11.23371 -0.27719359
11.23471 -0.27657417
11.23571 -0.27594869
11.23671 -0.27531995000000004
11.23771 -0.27468952
11.23871 -0.27405672999999997
11.23971 -0.27341903
11.24071 -0.27277335
11.24171 -0.27211765
11.24271 -0.27145192
11.24371 -0.27077794
11.24471 -0.27009817
11.24571 -0.26941424999999997
11.24671 -0.26872626
11.24771 -0.26803288999999997
11.24871 -0.26733250999999997
11.24971 -0.26662441
11.25071 -0.26590922
11.25171 -0.26518859
11.25271 -0.26446391999999996
11.25371 -0.26373544
11.25471 -0.26300172
11.25571 -0.26226041
11.25671 -0.26150949
11.25771 -0.26074841
11.25871 -0.25997846
11.25971 -0.25920209
11.26071 -0.25842155
11.26171 -0.25763777
11.26271 -0.25685003
11.26371 -0.25605649999999996
11.26471 -0.25525539999999997
11.26571 -0.25444597
11.26671 -0.25362871
11.26771 -0.25280486
11.26871 -0.25197542
11.26971 -0.25114032999999997
11.27071 -0.25029851000000003
11.27171 -0.24944856
11.27271 -0.24858981
11.27371 -0.24772289
11.27471 -0.24684947000000002
11.27571 -0.2459714
11.27671 -0.24508957
11.27771 -0.24420337
11.27871 -0.24331089
11.27971 -0.24240997
11.28071 -0.24149939
11.28171 -0.24057948
11.28271 -0.23965177000000001
11.28371 -0.23871816
11.28471 -0.23777975999999998
11.28571 -0.23683637999999999
11.28671 -0.23588684999999998
11.28771 -0.23492983999999997
11.28871 -0.23396488
11.28971 -0.23299254999999996
11.29071 -0.23201411
11.29171 -0.23103048999999998
11.29271 -0.23004152000000003
11.29371 -0.22904584
11.29471 -0.22804164000000002
11.29571 -0.22702774
11.29671 -0.22600443999999997
11.29771 -0.22497353999999997
11.29871 -0.22393747
11.29971 -0.22289797
11.30071 -0.22185518999999998
11.30171 -0.22080761999999998
11.30271 -0.21975285
11.30371 -0.21868897999999998
11.30471 -0.21761545999999998
11.30571 -0.21653322
11.30671 -0.21544388
11.30771 -0.21434857
11.30871 -0.21324732999999998
11.30971 -0.21213908
11.31071 -0.21102260999999997
11.31171 -0.20989757
11.31271 -0.20876504
11.31371 -0.2076271
11.31471 -0.20648571999999998
11.31571 -0.20534142
11.31671 -0.20419284999999998
11.31771 -0.20303718999999998
11.31871 -0.20187167
11.31971 -0.20069484999999998
11.32071 -0.19950746
11.32171 -0.19831191999999997
11.32271 -0.19711105
11.32371 -0.19590657
11.32471 -0.19469841
11.32571 -0.19348506999999998
11.32671 -0.19226476
11.32771 -0.1910366
11.32871 -0.18980117
11.32971 -0.18855997
11.33071 -0.1873142
11.33171 -0.18606364
11.33271 -0.18480646
11.33371 -0.18354001
11.33471 -0.18226238
11.33571 -0.18097361
11.33671 -0.179676
11.33771 -0.17837306
11.33871 -0.17706781
11.33971 -0.17576135
11.34071 -0.17445233999999998
11.34171 -0.17313787
11.34271 -0.1718151
11.34371 -0.17048272
11.34471 -0.16914136999999999
11.34571 -0.16779293
11.34671 -0.16643914
11.34771 -0.16508034000000002
11.34871 -0.16371532
11.34971 -0.16234222999999998
11.35071 -0.16095993
11.35171 -0.15956919
11.35271 -0.15817247
11.35371 -0.15677285
11.35471 -0.15537221
11.35571 -0.15397012
11.35671 -0.15256387
11.35771 -0.15114974
11.35871 -0.14972494
11.35971 -0.14828887999999998
11.36071 -0.14684342
11.36171 -0.14539163
11.36271 -0.14393607
11.36371 -0.14247751
11.36471 -0.14101482
11.36571 -0.13954598
11.36671 -0.13806955999999998
11.36771 -0.13658584000000001
11.36871 -0.13509662
11.36971 -0.13360408
11.37071 -0.13210921
11.37171 -0.13061098
11.37271 -0.12910659
11.37371 -0.12759301
11.37471 -0.12606861
11.37571 -0.12453423000000001
11.37671 -0.12299282
11.37771 -0.12144796000000001
11.37871 -0.11990200999999999
11.37971 -0.11835507
11.38071 -0.11680512000000001
11.38171 -0.11524936000000001
11.38271 -0.11368591
11.38371 -0.11211471999999999
11.38471 -0.11053744
11.38571 -0.10895611
11.38671 -0.10737173
11.38771 -0.10578345
11.38871 -0.10418906
11.38971 -0.10258633
11.39071 -0.10097452999999999
11.39171 -0.09935501699999999
11.39271 -0.097730709
11.39371 -0.096104544
11.39471 -0.094477908
11.39571 -0.092849927
11.39671 -0.09121804
11.39771 -0.089579471
11.39871 -0.087932788
11.39971 -0.086278608
11.40071 -0.084619079
11.40171 -0.082956487
11.40271 -0.081291841
11.40371 -0.079624326
11.40471 -0.077951845
11.40571 -0.076272438
11.40671 -0.07458553899999999
11.40771 -0.072892423
11.40871 -0.07119553
11.40971 -0.069497031
11.41071 -0.067797588
11.41171 -0.066095969
11.41271 -0.064389792
11.41371 -0.062676962
11.41471 -0.060956867000000005
11.41571 -0.05923073
11.41671 -0.057500810000000006
11.41771 -0.055769057000000004
11.41871 -0.054035953
11.41971 -0.052300299
11.42071 -0.050560012
11.42171 -0.048813468
11.42271 -0.047060559
11.42371 -0.045302836
11.42471 -0.043542631
11.42571 -0.041781718
11.42671 -0.040020302
11.42771 -0.038256944
11.42871 -0.036489434
11.42971 -0.034716081999999995
11.43071 -0.032936655999999995
11.43171 -0.031152417
11.43271 -0.02936525
11.43371 -0.02757647
11.43471 -0.025786055000000002
11.43571 -0.023992754
11.43671 -0.022195006
11.43771 -0.020392064
11.43871 -0.018584641
11.43971 -0.016774607
11.44071 -0.014963979
11.44171 -0.013153729
11.44271 -0.011343174000000001
11.44371 -0.009530309
11.44471 -0.0077128941
11.44571 -0.0058896549
11.44671 -0.0040609193
11.44771 -0.002228325
11.44871 -0.00039383972000000005
11.44971 0.0014412904
11.45071 0.0032770517000000002
11.45171 0.005114360500000001
11.45271 0.006954187800000001
11.45371 0.0087967106
11.45471 0.010641072
11.45571 0.012485933
11.45671 0.014330464000000001
11.45771 0.016175114
11.45871 0.018021656
11.45971 0.019872397
11.46071 0.021728972
11.46171 0.023591419
11.46271 0.025458063
11.46371 0.027326302
11.46471 0.029193828
11.46571 0.03105959
11.46671 0.032924020000000005
11.46771 0.034788405
11.46871 0.036653946
11.46971 0.038521038
11.47071 0.040389257
11.47171 0.042258005
11.47271 0.044127324
11.47371 0.045998264
11.47471 0.047872495
11.47571 0.049751345
11.47671 0.051634798999999995
11.47771 0.05352114100000001
11.47871 0.055407512
11.47971 0.05729113499999999
11.48071 0.059170579
11.48171 0.061046355
11.48271 0.062920508
11.48371 0.06479551700000001
11.48471 0.066673115
11.48571 0.068553648
11.48671 0.070436345
11.48771 0.072320178
11.48871 0.074204727
11.48971 0.076090411
11.49071 0.077977986
11.49171 0.079867593
11.49271 0.081758102
11.49371 0.08364722
11.49471 0.08553245000000001
11.49571 0.087412406
11.49671 0.089287711
11.49771 0.091160915
11.49871 0.093035359
11.49971 0.09491363900000001
11.50071 0.09679644700000001
11.50171 0.098682393
11.50271 0.10056889999999999
11.50371 0.10245363
11.50471 0.10433550999999999
11.50571 0.10621488
11.50671 0.10809276
11.50771 0.10996969999999999
11.50871 0.11184518
11.50971 0.11371782
11.51071 0.11558638999999998
11.51171 0.11745102
11.51271 0.11931366
11.51371 0.12117736
11.51471 0.1230449
11.51571 0.12491714
11.51671 0.12679246
11.51771 0.12866721
11.51871 0.13053751
11.51971 0.13240092
11.52071 0.13425742999999998
11.52171 0.13610912
11.52271 0.13795871
11.52371 0.13980800999999998
11.52471 0.14165714000000001
11.52571 0.14350484000000002
11.52671 0.14534977
11.52771 0.14719176
11.52871 0.14903224
11.52971 0.15087340000000002
11.53071 0.15271669000000002
11.53171 0.15456156
11.53271 0.15640516999999998
11.53371 0.15824361
11.53471 0.16007385
11.53571 0.16189533
11.53671 0.16371035
11.53771 0.1655229
11.53871 0.16733662
11.53971 0.16915291
11.54071 0.17097043
11.54171 0.17278609
11.54271 0.17459691
11.54371 0.17640167
11.54471 0.17820143
11.54571 0.17999845
11.54671 0.18179448
11.54771 0.18358936
11.54871 0.18538090999999998
11.54971 0.18716623
11.55071 0.18894365
11.55171 0.19071404
11.55271 0.19248065
11.55371 0.19424747
11.55471 0.19601695
11.55571 0.19778848999999998
11.55671 0.19955854
11.55771 0.20132234999999998
11.55871 0.20307654
11.55971 0.20482071999999998
11.56071 0.20655757
11.56171 0.20829113
11.56271 0.21002453
11.56371 0.21175819
11.56471 0.21348987
11.56571 0.21521631
11.56671 0.21693539
11.56771 0.21864751
11.56871 0.22035528
11.56971 0.22206178000000001
11.57071 0.22376832
11.57171 0.2254732
11.57271 0.22717237
11.57371 0.22886170000000003
11.57471 0.23053933
11.57571 0.23220708
11.57671 0.23386963
11.57771 0.23553214999999997
11.57871 0.23719757
11.57971 0.23886492
11.58071 0.24053003
11.58171 0.24218783
11.58271 0.24383508
11.58371 0.24547192999999998
11.58471 0.24710137
11.58571 0.24872711
11.58671 0.25035105999999996
11.58771 0.25197205
11.58871 0.25358673
11.58971 0.25519175
11.59071 0.25678626
11.59171 0.25837284
11.59271 0.25995625
11.59371 0.2615408
11.59471 0.26312761
11.59571 0.26471368
11.59671 0.26629323
11.59771 0.26786069
11.59871 0.26941369
11.59971 0.27095419
11.60071 0.27248734
11.60171 0.27401848
11.60271 0.27555022
11.60371 0.27708123
11.60471 0.27860734000000004
11.60571 0.28012437
11.60671 0.28163069
11.60771 0.28312823000000004
11.60871 0.2846211
11.60971 0.28611268
11.61071 0.28760325999999997
11.61171 0.28908937
11.61271 0.29056550000000003
11.61371 0.29202732000000003
11.61471 0.29347443
11.61571 0.29491080999999997
11.61671 0.29634289
11.61771 0.29777605
11.61871 0.29921175
11.61971 0.30064671
11.62071 0.30207480000000003
11.62171 0.30349054999999997
11.62271 0.30489203000000004
11.62371 0.3062817
11.62471 0.30766455
11.62571 0.30904488999999996
11.62671 0.31042359999999997
11.62771 0.31179766999999997
11.62871 0.31316215
11.62971 0.31451347999999996
11.63071 0.31585188000000003
11.63171 0.31718165000000004
11.63271 0.31850867
11.63371 0.31983701
11.63471 0.32116624
11.63571 0.32249135
11.63671 0.32380535
11.63771 0.32510312999999996
11.63871 0.32638416000000003
11.63971 0.32765281
11.64071 0.32891573
11.64171 0.33017809000000004
11.64271 0.33144071
11.64371 0.33269983
11.64471 0.33394971
11.64571 0.33518607
11.64671 0.33640882
11.64771 0.33762206
11.64871 0.33883137999999996
11.64971 0.34004030999999996
11.65071 0.34124785999999996
11.65171 0.34244889
11.65271 0.34363696
11.65371 0.34480814
11.65471 0.34596345
11.65571 0.34710843999999996
11.65671 0.34825008
11.65771 0.34939279
11.65871 0.35053592
11.65971 0.35167411
11.66071 0.35280045
11.66171 0.35391047000000003
11.66271 0.35500464
11.66371 0.356088
11.66471 0.35716703
11.66571 0.35824571
11.66671 0.3593232
11.66771 0.36039435999999997
11.66871 0.36145286
11.66971 0.3624951
11.67071 0.36352239999999997
11.67171 0.36454028
11.67271 0.36555512
11.67371 0.36657024
11.67471 0.36758385
11.67571 0.36858988
11.67671 0.36958158
11.67771 0.37055544
11.67871 0.37151342000000004
11.67971 0.37246183
11.68071 0.37340776
11.68171 0.37435496
11.68271 0.37530169
11.68371 0.37624177
11.68471 0.37716818
11.68571 0.37807715000000003
11.68671 0.37897021999999997
11.68771 0.37985316
11.68871 0.38073235
11.68971 0.38161101000000003
11.69071 0.38248713
11.69171 0.38335479
11.69271 0.38420779
11.69371 0.38504347
11.69471 0.38586452
11.69571 0.38667743
11.69671 0.38748868
11.69771 0.38830091
11.69871 0.38911115999999996
11.69971 0.38991245
11.70071 0.39069782999999997
11.70171 0.39146435
11.70271 0.39221477
11.70371 0.39295587000000004
11.70471 0.39369469
11.70571 0.39443439
11.70671 0.39517246000000006
11.70771 0.39590257000000006
11.70871 0.39661820000000003
11.70971 0.39731665
11.71071 0.39800037999999993
11.71171 0.39867554
11.71271 0.39934795
11.71371 0.40001953
11.71471 0.40068692
11.71571 0.40134354
11.71671 0.40198346
11.71771 0.40260511
11.71871 0.40321248
11.71971 0.40381295
11.72071 0.40441318
11.72171 0.40501518999999997
11.72271 0.40561524
11.72371 0.40620593000000005
11.72471 0.40678037
11.72571 0.40733595
11.72671 0.40787569999999995
11.72771 0.40840618
11.72871 0.40893350000000006
11.72971 0.40945974
11.73071 0.40998184
11.73171 0.41049379
11.73271 0.41099031999999996
11.73371 0.41147051
11.73471 0.41193845999999995
11.73571 0.41240080999999995
11.73671 0.41286292999999996
11.73771 0.41332534
11.73871 0.41378322
11.73971 0.41422895000000004
11.74071 0.41465648000000005
11.74171 0.41506453000000004
11.74271 0.41545751000000003
11.74371 0.41584284
11.74471 0.41622687
11.74571 0.41661127000000003
11.74671 0.41699251000000004
11.74771 0.41736406000000004
11.74871 0.41772053000000003
11.74971 0.41806079
11.75071 0.41838842
11.75171 0.41870954000000005
11.75271 0.41902870999999997
11.75371 0.41934601
11.75471 0.41965689
11.75571 0.41995477000000003
11.75671 0.42023505000000005
11.75771 0.42049801000000003
11.75871 0.42074881000000003
11.75971 0.42099473
11.76071 0.42124101999999997
11.76171 0.42148782
11.76271 0.4217302
11.76371 0.42196098000000004
11.76471 0.42217467
11.76571 0.42237062
11.76671 0.42255307
11.76771 0.42272847999999996
11.76871 0.42290174999999997
11.76971 0.4230734
11.77071 0.4232395
11.77171 0.42339433
11.77271 0.42353412
11.77371 0.42365943000000006
11.77471 0.42377481999999994
11.77571 0.42388616
11.77671 0.42399685
11.77771 0.42410549000000003
11.77871 0.42420649
11.77971 0.42429310000000003
11.78071 0.42436118
11.78171 0.42441171
11.78271 0.42445022
11.78371 0.42448384
11.78471 0.42451737
11.78571 0.42455085
11.78671 0.42457989999999995
11.78771 0.42459858
11.78871 0.42460281
11.78971 0.42459276
11.79071 0.42457227000000003
11.79171 0.42454619
11.79271 0.42451703999999996
11.79371 0.42448336999999997
11.79471 0.42444039
11.79571 0.42438293
11.79671 0.42430870000000004
11.79771 0.42422008999999994
11.79871 0.42412303999999995
11.79971 0.4240239
11.80071 0.42392593
11.80171 0.42382753
11.80271 0.42372318000000003
11.80371 0.42360644
11.80471 0.42347354
11.80571 0.42332509
11.80671 0.42316546
11.80771 0.42299972999999996
11.80871 0.42283083
11.80971 0.42265784
11.81071 0.42247687999999994
11.81171 0.42228396
11.81271 0.42207763000000004
11.81371 0.42186020999999996
11.81471 0.42163655000000005
11.81571 0.42141099
11.81671 0.42118462999999995
11.81771 0.42095445
11.81871 0.42071468000000006
11.81971 0.42045992
11.82071 0.42018802
11.82171 0.41990131
11.82271 0.41960519999999996
11.82371 0.41930522000000003
11.82471 0.41900402999999997
11.82571 0.41870037
11.82671 0.41839028999999994
11.82771 0.41806962999999997
11.82871 0.41773678
11.82971 0.41739331
11.83071 0.41704280000000005
11.83171 0.41668829999999996
11.83271 0.41633006
11.83371 0.41596512
11.83471 0.41558895999999995
11.83571 0.41519818000000003
11.83671 0.41479277
11.83771 0.41437632999999996
11.83871 0.41395434999999997
11.83971 0.41353125
11.84071 0.4131081
11.84171 0.41268206999999996
11.84271 0.41224826
11.84371 0.41180239
11.84471 0.41134301999999995
11.84571 0.41087205000000004
11.84671 0.41039307
11.84771 0.40990901
11.84871 0.40942035
11.84971 0.40892484
11.85071 0.40841927
11.85171 0.40790159
11.85271 0.40737269
11.85371 0.40683602
11.85471 0.40629581
11.85571 0.40575443
11.85671 0.40521105
11.85771 0.40466185
11.85871 0.40410208
11.85971 0.40352861000000007
11.86071 0.40294151
11.86171 0.40234392999999996
11.86271 0.40174001000000004
11.86371 0.4011326
11.86471 0.40052183999999996
11.86571 0.39990521
11.86671 0.39927959
11.86771 0.39864321999999996
11.86871 0.39799688
11.86971 0.39734337
11.87071 0.39668567
11.87171 0.39602495
11.87271 0.39535956
11.87371 0.39468608000000005
11.87471 0.39400114
11.87571 0.39330353
11.87671 0.39259507
11.87771 0.39187954
11.87871 0.39116070000000003
11.87971 0.39044009
11.88071 0.38971624
11.88171 0.38898562000000003
11.88271 0.38824473
11.88371 0.38749207999999996
11.88471 0.38672888
11.88571 0.38595817000000004
11.88671 0.38518277
11.88771 0.3844036
11.88871 0.38361913000000003
11.88971 0.38282652
11.89071 0.38202356000000004
11.89171 0.38121019
11.89271 0.38038874
11.89371 0.37956256
11.89471 0.37873401
11.89571 0.37790288
11.89671 0.37706632
11.89771 0.37622044
11.89871 0.37536243999999996
11.89971 0.37449226
11.90071 0.37361258
11.90171 0.37272731000000003
11.90271 0.37183934
11.90371 0.37094909
11.90471 0.37005444000000004
11.90571 0.36915224
11.90671 0.36824028999999997
11.90771 0.36731868
11.90871 0.36638954
11.90971 0.36545566
11.91071 0.36451838000000003
11.91171 0.36357662
11.91271 0.36262735
11.91371 0.36166736
11.91471 0.36069534000000003
11.91571 0.35971284
11.91671 0.35872366
11.91771 0.35773178
11.91871 0.35673927
11.91971 0.35574508
11.92071 0.35474573
11.92171 0.35373732
11.92271 0.35271763
11.92371 0.35168726
11.92471 0.35064898
11.92571 0.34960585
11.92671 0.34855935
11.92771 0.34750835
11.92871 0.34645011000000003
11.92971 0.34538207
11.93071 0.34430374
11.93171 0.3432173
11.93271 0.34212652
11.93371 0.34103447
11.93471 0.33994168
11.93571 0.33884556
11.93671 0.33774166
11.93771 0.33662610000000004
11.93871 0.3354976
11.93971 0.33435815
11.94071 0.33321183
11.94171 0.33206251
11.94271 0.33091174
11.94371 0.32975817999999996
11.94471 0.32859868000000003
11.94571 0.32743046
11.94671 0.32625291
11.94771 0.32506801999999996
11.94871 0.32387895
11.94971 0.32268793
11.95071 0.32149451
11.95171 0.32029547999999997
11.95271 0.31908653
11.95371 0.31786466
11.95471 0.31663002
11.95571 0.31538608
11.95671 0.31413783
11.95771 0.3128892
11.95871 0.31164114
11.95971 0.31039123
11.96071 0.30913537
11.96171 0.30787013999999996
11.96271 0.30659472
11.96371 0.30531103
11.96471 0.30402225
11.96571 0.3027305
11.96671 0.30143536000000004
11.96771 0.30013386
11.96871 0.29882235
11.96971 0.29749876999999997
11.97071 0.2961643
11.97171 0.29482299
11.97271 0.29347977000000003
11.97371 0.2921378
11.97471 0.29079681
11.97571 0.28945322
11.97671 0.2881021
11.97771 0.28673986
11.97871 0.28536594
11.97971 0.28398293
11.98071 0.28259458000000004
11.98171 0.28120358
11.98271 0.27980985999999997
11.98371 0.27841083
11.98471 0.27700323
11.98571 0.27558538
11.98671 0.27415855
11.98771 0.27272648
11.98871 0.27129324
11.98971 0.26986089
11.99071 0.26842805
11.99171 0.26699046
11.99271 0.26554319
11.99371 0.2640832
11.99471 0.26261093999999996
11.99571 0.2611299
11.99671 0.25964463000000004
11.99771 0.25815819
11.99871 0.25667064
11.99971 0.25517935999999997
12.00071 0.25368094999999996
12.00171 0.25217349
12.00271 0.25065779
12.00371 0.24913684
12.00471 0.24761392000000002
12.00571 0.24609037000000003
12.00671 0.24456449000000002
12.00771 0.24303233
12.00871 0.24148973
12.00971 0.23993482
12.01071 0.23836903
12.01171 0.23679649
12.01271 0.23522179000000001
12.01371 0.2336476
12.01471 0.23207336
12.01571 0.23049586
12.01671 0.22891119999999998
12.01771 0.22731698
12.01871 0.22571362
12.01971 0.22410373
12.02071 0.22249033
12.02171 0.22087481
12.02271 0.21925597
12.02371 0.21763074
12.02471 0.21599608
12.02571 0.21435102
12.02671 0.21269738000000002
12.02771 0.21103907
12.02871 0.20937988999999999
12.02971 0.20772158000000002
12.03071 0.20606278
12.03171 0.20439986000000002
12.03271 0.20272885000000002
12.03371 0.20104765
12.03471 0.19935684
12.03571 0.19765918
12.03671 0.19595777
12.03771 0.19425419
12.03871 0.19254765
12.03971 0.19083563
12.04071 0.18911565
12.04171 0.1873869
12.04271 0.18565091
12.04371 0.18391080999999998
12.04471 0.18216947
12.04571 0.18042785
12.04671 0.17868438
12.04771 0.17693578999999998
12.04871 0.17517892
12.04971 0.17341241
12.05071 0.17163735
12.05171 0.16985654
12.05271 0.16807284
12.05371 0.16628751
12.05471 0.16449963
12.05571 0.16270687
12.05671 0.16090691
12.05771 0.15909893
12.05871 0.15728414000000002
12.05971 0.15546498
12.06071 0.15364363
12.06171 0.15182068999999998
12.06271 0.14999480999999998
12.06371 0.14816342
12.06471 0.14632425
12.06571 0.14447659000000002
12.06671 0.14262173
12.06771 0.1407621
12.06871 0.13889996
12.06971 0.13703617999999998
12.07071 0.13516982
12.07171 0.13329891
12.07271 0.13142166
12.07371 0.12953762000000002
12.07471 0.12764783000000002
12.07571 0.12575418000000002
12.07671 0.12385818
12.07771 0.12196
12.07871 0.12005829
12.07971 0.11815097999999999
12.08071 0.11623641
12.08171 0.11431432
12.08271 0.11238591999999999
12.08371 0.11045324
12.08471 0.10851799
12.08571 0.10658068
12.08671 0.10464058000000001
12.08771 0.10269621
12.08871 0.10074642
12.08971 0.098791032
12.09071 0.096830836
12.09171 0.094867038
12.09271 0.092900381
12.09371 0.09093061100000001
12.09471 0.088956574
12.09571 0.086976914
12.09671 0.084990903
12.09771 0.082998921
12.09871 0.081002305
12.09971 0.07900268
12.10071 0.077001104
12.10171 0.074997632
12.10271 0.072991394
12.10371 0.070981187
12.10471 0.068966171
12.10571 0.06694623200000001
12.10671 0.06492184499999999
12.10771 0.062893599
12.10871 0.060861686
12.10971 0.058825738999999995
12.11071 0.056785106
12.11171 0.054739381
12.11271 0.052688812
12.11371 0.050634360999999996
12.11471 0.048577273
12.11571 0.046518503
12.11671 0.044458243
12.11771 0.042395882
12.11871 0.040330386
12.11971 0.038260859
12.12071 0.036186929
12.12171 0.034108773
12.12271 0.032026795
12.12371 0.029941202999999996
12.12471 0.027851804
12.12571 0.02575815
12.12671 0.023659952
12.12771 0.021557456
12.12871 0.019451522
12.12971 0.017343294
12.13071 0.015233658999999998
12.13171 0.013122799000000001
12.13271 0.011010111
12.13371 0.0088945708
12.13471 0.006775307
12.13571 0.0046520538
12.13671 0.0025252002
12.13771 0.00039543161
12.13871 -0.0017367920000000002
12.13971 -0.0038715727
12.14071 -0.0060094928
12.14171 -0.008151153500000001
12.14271 -0.01029663
12.14371 -0.012445217
12.14471 -0.014595664
12.14571 -0.016746807000000002
12.14671 -0.018898222
12.14771 -0.021050518
12.14871 -0.023205055999999998
12.14971 -0.025363243
12.15071 -0.027525809
12.15171 -0.029692473
12.15271 -0.031862204000000005
12.15371 -0.034033903
12.15471 -0.036207063
12.15571 -0.038382015
12.15671 -0.040559575
12.15771 -0.042740352
12.15871 -0.04492412
12.15971 -0.047109733
12.16071 -0.049295649000000004
12.16171 -0.051480799
12.16271 -0.053665281
12.16371 -0.055850436999999996
12.16471 -0.058038242000000004
12.16571 -0.060230272
12.16671 -0.062426907000000004
12.16771 -0.06462712799999999
12.16871 -0.066829129
12.16971 -0.069031306
12.17071 -0.07123305099999999
12.17171 -0.073434936
12.17271 -0.07563816
12.17371 -0.077843608
12.17471 -0.080051174
12.17571 -0.082259753
12.17671 -0.084467925
12.17771 -0.08667493799999999
12.17871 -0.088881352
12.17971 -0.091088918
12.18071 -0.09329968
12.18171 -0.09551483100000001
12.18271 -0.097733969
12.18371 -0.09995516199999999
12.18471 -0.10217591
12.18571 -0.10439442
12.18671 -0.1066104
12.18771 -0.10882514
12.18871 -0.11104057999999999
12.18971 -0.11325816999999999
12.19071 -0.11547806
12.19171 -0.1176991
12.19271 -0.11991969999999999
12.19371 -0.12213889
12.19471 -0.12435704
12.19571 -0.12657561
12.19671 -0.12879629
12.19771 -0.13101975000000002
12.19871 -0.13324509999999998
12.19971 -0.13547014
12.20071 -0.13769247999999998
12.20171 -0.13991086
12.20271 -0.14212583
12.20371 -0.1443395
12.20471 -0.14655435
12.20571 -0.14877189999999998
12.20671 -0.15099194
12.20771 -0.1532127
12.20871 -0.15543198
12.20971 -0.15764836000000002
12.21071 -0.15986203
12.21171 -0.16207449
12.21271 -0.16428749
12.21371 -0.16650184
12.21471 -0.16871678
12.21571 -0.17093034000000001
12.21671 -0.17314043
12.21771 -0.17534613999999998
12.21871 -0.17754829
12.21971 -0.17974898
12.22071 -0.18195043
12.22171 -0.18415366
12.22271 -0.18635788
12.22371 -0.18856094
12.22471 -0.19076054
12.22571 -0.19295558
12.22671 -0.19514668000000002
12.22771 -0.1973358
12.22871 -0.19952499
12.22971 -0.20171511
12.23071 -0.20390521
12.23171 -0.20609302
12.23271 -0.20827628
12.23371 -0.2104539
12.23471 -0.21262662
12.23571 -0.21479656000000003
12.23671 -0.21696589
12.23771 -0.21913564
12.23871 -0.22130514999999998
12.23971 -0.22347255000000002
12.24071 -0.22563587000000002
12.24171 -0.22779428000000002
12.24271 -0.2299485
12.24371 -0.23210028
12.24471 -0.2342511
12.24571 -0.23640118999999998
12.24671 -0.23854910000000001
12.24771 -0.24069237999999998
12.24871 -0.24282890000000001
12.24971 -0.24495814
12.25071 -0.24708151
12.25171 -0.24920171
12.25271 -0.25132133
12.25371 -0.25344153
12.25471 -0.25556148
12.25571 -0.25767894
12.25671 -0.25979148
12.25771 -0.26189771
12.25871 -0.26399777
12.25971 -0.26609283
12.26071 -0.26818411
12.26171 -0.27027186
12.26271 -0.27235516
12.26371 -0.27443245
12.26471 -0.27650271
12.26571 -0.27856636
12.26671 -0.28062529999999997
12.26771 -0.28268214999999997
12.26871 -0.28473877000000003
12.26971 -0.28679518
12.27071 -0.28884937
12.27171 -0.29089816
12.27271 -0.29293858
12.27371 -0.29496918
12.27471 -0.29699053000000003
12.27571 -0.29900458
12.27671 -0.30101356
12.27771 -0.30301881
12.27871 -0.30502039
12.27971 -0.3070174
12.28071 -0.30900904
12.28171 -0.31099522
12.28271 -0.3129768
12.28371 -0.31495485
12.28471 -0.31692968
12.28571 -0.31890012
12.28671 -0.32086372
12.28771 -0.32281762
12.28871 -0.32475991
12.28971 -0.32669066
12.29071 -0.32861193
12.29171 -0.33052694
12.29271 -0.33243857
12.29371 -0.33434824999999996
12.29471 -0.33625551000000004
12.29571 -0.33815852
12.29671 -0.34005526
12.29771 -0.34194437
12.29871 -0.3438256
12.29971 -0.34569926
12.30071 -0.34756550999999997
12.30171 -0.34942373
12.30271 -0.35127259
12.30371 -0.35311077
12.30471 -0.35493788
12.30571 -0.35675508
12.30671 -0.35856476000000004
12.30771 -0.36036961
12.30871 -0.36217144
12.30971 -0.36397019999999997
12.31071 -0.36576407
12.31171 -0.36755024999999997
12.31271 -0.36932625999999996
12.31371 -0.37109088
12.31471 -0.3728444
12.31571 -0.37458802
12.31671 -0.37632303
12.31771 -0.37804995999999996
12.31871 -0.37976846000000003
12.31971 -0.38147778
12.32071 -0.38317758999999996
12.32171 -0.38486838
12.32271 -0.38655149
12.32371 -0.38822826
12.32471 -0.3898992
12.32571 -0.39156345
12.32671 -0.39321897
12.32771 -0.39486345
12.32871 -0.39649531
12.32971 -0.39811437
12.33071 -0.39972193
12.33171 -0.40131988999999996
12.33271 -0.4029098
12.33371 -0.40449216
12.33471 -0.40606633
12.33571 -0.40763099999999997
12.33671 -0.40918522999999996
12.33771 -0.41072886
12.33871 -0.41226256
12.33971 -0.41378727
12.34071 -0.41530337
12.34171 -0.41681039000000003
12.34271 -0.41830692999999997
12.34371 -0.41979146
12.34471 -0.42126309
12.34571 -0.4227221
12.34671 -0.42416980000000004
12.34771 -0.4256078
12.34871 -0.42703719999999995
12.34971 -0.42845802
12.35071 -0.42986926
12.35171 -0.43126945000000005
12.35271 -0.43265754
12.35371 -0.43403338999999996
12.35471 -0.43539763000000004
12.35571 -0.43675127
12.35671 -0.43809479
12.35771 -0.43942784
12.35871 -0.44074934000000004
12.35971 -0.44205799
12.36071 -0.44335313
12.36171 -0.44463505
12.36271 -0.44590486
12.36371 -0.44716406
12.36471 -0.44841357
12.36571 -0.44965344
12.36671 -0.45088283
12.36771 -0.45210038999999996
12.36871 -0.45330509999999996
12.36971 -0.45449669
12.37071 -0.45567555
12.37171 -0.45684235999999995
12.37271 -0.45799743000000004
12.37371 -0.45914054
12.37471 -0.46027089000000004
12.37571 -0.46138758999999996
12.37671 -0.46249023
12.37771 -0.46357927000000004
12.37871 -0.46465578
12.37971 -0.46572103
12.38071 -0.4667758
12.38171 -0.46781995
12.38271 -0.46885245999999997
12.38371 -0.46987189
12.38471 -0.47087702000000003
12.38571 -0.47186733999999997
12.38671 -0.47284312999999994
12.38771 -0.47380519
12.38871 -0.47475421
12.38971 -0.47569056
12.39071 -0.47661411000000004
12.39171 -0.47752443
12.39271 -0.47842123999999997
12.39371 -0.47930474
12.39471 -0.48017534
12.39571 -0.48103365
12.39671 -0.4818798
12.39771 -0.48271343
12.39871 -0.48353351
12.39971 -0.48433877999999997
12.40071 -0.48512835000000004
12.40171 -0.48590205000000003
12.40271 -0.48666047
12.40371 -0.48740474000000006
12.40471 -0.48813596000000004
12.40571 -0.4888549
12.40671 -0.48956154
12.40771 -0.49025533
12.40871 -0.49093538000000003
12.40971 -0.491601
12.41071 -0.49225184999999994
12.41171 -0.4928879
12.41271 -0.49350932
12.41371 -0.49411622
12.41471 -0.4947084
12.41571 -0.49528554
12.41671 -0.49584736
12.41771 -0.49639391
12.41871 -0.49692573999999995
12.41971 -0.49744379
12.42071 -0.49794884
12.42171 -0.49844137
12.42271 -0.4989211
12.42371 -0.49938709
12.42471 -0.49983807999999996
12.42571 -0.50027291
12.42671 -0.50069098
12.42771 -0.50109238
12.42871 -0.50147776
12.42971 -0.50184801
12.43071 -0.50220378
12.43171 -0.50254525
12.43271 -0.5028721899999999
12.43371 -0.50318427
12.43471 -0.50348132
12.43571 -0.50376356
12.43671 -0.5040315400000001
12.43771 -0.5042858
12.43871 -0.5045263999999999
12.43971 -0.50475276
12.44071 -0.5049638000000001
12.44171 -0.5051584
12.44271 -0.50533595
12.44371 -0.50549661
12.44471 -0.5056412
12.44571 -0.5057708799999999
12.44671 -0.5058865499999999
12.44771 -0.5059883000000001
12.44871 -0.50607552
12.44971 -0.50614723
12.45071 -0.50620274
12.45171 -0.50624195
12.45271 -0.50626551
12.45371 -0.50627431
12.45471 -0.50626905
12.45571 -0.50624963
12.45671 -0.50621512
12.45771 -0.50616423
12.45871 -0.50609587
12.45971 -0.50600995
12.46071 -0.5059073199999999
12.46171 -0.50578937
12.46271 -0.50565745
12.46371 -0.50551202
12.46471 -0.50535267
12.46571 -0.50517828
12.46671 -0.50498778
12.46771 -0.5047807900000001
12.46871 -0.50455788
12.46971 -0.50432011
12.47071 -0.50406829
12.47171 -0.50380235
12.47271 -0.50352113
12.47371 -0.5032229699999999
12.47471 -0.5029064599999999
12.47571 -0.50257142
12.47671 -0.50221896
12.47771 -0.50185113
12.47871 -0.5014699
12.47971 -0.50107627
12.48071 -0.5006698
12.48171 -0.50024898
12.48271 -0.49981204999999995
12.48371 -0.49935802999999995
12.48471 -0.49888709999999997
12.48571 -0.49840026
12.48671 -0.4978986
12.48771 -0.49738251
12.48871 -0.49685119
12.48971 -0.49630329
12.49071 -0.49573756
12.49171 -0.49515399000000004
12.49271 -0.49455389
12.49371 -0.49393959
12.49471 -0.49331305
12.49571 -0.49267509
12.49671 -0.4920247
12.49771 -0.49135955000000003
12.49871 -0.49067717
12.49971 -0.48997601999999996
12.50071 -0.48925625
12.50171 -0.48851948
12.50271 -0.48776771999999996
12.50371 -0.48700231
12.50471 -0.48622335000000005
12.50571 -0.48542982
12.50671 -0.48462041
12.50771 -0.4837947
12.50871 -0.48295348000000005
12.50971 -0.48209834
12.51071 -0.48123081
12.51171 -0.48035131999999997
12.51271 -0.47945855000000004
12.51371 -0.47855005000000006
12.51471 -0.47762333
12.51571 -0.4766773
12.51671 -0.47571276999999995
12.51771 -0.47473209
12.51871 -0.47373809
12.51971 -0.47273267999999996
12.52071 -0.47171605000000005
12.52171 -0.47068666
12.52271 -0.46964241
12.52371 -0.46858178000000006
12.52471 -0.46750456
12.52571 -0.46641193000000003
12.52671 -0.46530542999999996
12.52771 -0.46418592999999997
12.52871 -0.46305303000000003
12.52971 -0.46190512
12.53071 -0.46074059999999994
12.53171 -0.45955880000000005
12.53271 -0.45836074
12.53371 -0.45714872
12.53471 -0.45592524
12.53571 -0.45469175
12.53671 -0.45344768999999996
12.53771 -0.45219086999999997
12.53871 -0.4509185
12.53971 -0.44962852000000003
12.54071 -0.44832076
12.54171 -0.4469967
12.54271 -0.44565880999999996
12.54371 -0.44430904000000004
12.54471 -0.44294801
12.54571 -0.44157477
12.54671 -0.44018775
12.54771 -0.43878579
12.54871 -0.43736892
12.54971 -0.43593835999999997
12.55071 -0.43449579
12.55171 -0.43304212999999997
12.55271 -0.43157687999999994
12.55371 -0.43009822000000003
12.55471 -0.42860401000000004
12.55571 -0.42709294
12.55671 -0.42556547999999994
12.55771 -0.42402372
12.55871 -0.42247049999999997
12.55971 -0.42090798
12.56071 -0.41933656
12.56171 -0.41775489000000005
12.56271 -0.41616056
12.56371 -0.41455142000000006
12.56471 -0.41292654
12.56571 -0.41128657999999996
12.56671 -0.40963320000000003
12.56771 -0.40796794999999997
12.56871 -0.40629152
12.56971 -0.40460341
12.57071 -0.40290257999999995
12.57171 -0.40118819999999994
12.57271 -0.39946060000000005
12.57371 -0.39772121000000005
12.57471 -0.39597186
12.57571 -0.39421376
12.57671 -0.39244667000000005
12.57771 -0.39066891000000004
12.57871 -0.388878
12.57971 -0.38707196
12.58071 -0.3852502
12.58171 -0.38341390999999997
12.58271 -0.38156542
12.58371 -0.37970715
12.58471 -0.37784049999999997
12.58571 -0.3759654
12.58671 -0.37408061000000004
12.58771 -0.3721846
12.58871 -0.37027644
12.58971 -0.36835619
12.59071 -0.3664247
12.59171 -0.3644828
12.59271 -0.36253075
12.59371 -0.36056795999999997
12.59471 -0.35859332
12.59571 -0.356606
12.59671 -0.35460610000000004
12.59771 -0.35259491
12.59871 -0.3505744
12.59971 -0.34854645
12.60071 -0.34651186
12.60171 -0.34446996
12.60271 -0.34241895
12.60371 -0.34035679
12.60471 -0.33828209
12.60571 -0.33619464
12.60671 -0.33409554
12.60771 -0.33198646
12.60871 -0.32986889
12.60971 -0.32774352
12.61071 -0.32561016000000004
12.61171 -0.32346819
12.61271 -0.32131702
12.61371 -0.31915658999999996
12.61471 -0.3169873
12.61571 -0.31480973
12.61671 -0.3126241
12.61771 -0.31042998
12.61871 -0.30822633
12.61971 -0.30601213
12.62071 -0.30378689999999997
12.62171 -0.30155119
12.62271 -0.29930654
12.62371 -0.2970549
12.62471 -0.29479791
12.62571 -0.29253619999999997
12.62671 -0.29026922
12.62771 -0.28799551
12.62871 -0.28571335000000003
12.62971 -0.28342146
12.63071 -0.28111948999999997
12.63171 -0.27880794
12.63271 -0.2764879
12.63371 -0.27416036000000005
12.63471 -0.271826
12.63571 -0.26948501
12.63671 -0.26713738000000004
12.63771 -0.26478323
12.63871 -0.26242302
12.63971 -0.26005744000000003
12.64071 -0.25768699
12.64171 -0.25531160999999997
12.64271 -0.25293038
12.64371 -0.25054183999999996
12.64471 -0.24814447
12.64571 -0.24573738
12.64671 -0.24332081
12.64771 -0.24089618000000002
12.64871 -0.23846562999999998
12.64971 -0.23603133999999998
12.65071 -0.23359470000000002
12.65171 -0.23115594
12.65271 -0.22871417000000002
12.65371 -0.22626799
12.65471 -0.22381602
12.65571 -0.22135751999999997
12.65671 -0.21889233
12.65771 -0.21642069
12.65871 -0.21394284000000002
12.65971 -0.21145872
12.66071 -0.20896806
12.66171 -0.20647079000000002
12.66271 -0.20396748999999997
12.66371 -0.20145962
12.66471 -0.1989492
12.66571 -0.19643809999999998
12.66671 -0.19392718
12.66771 -0.1914159
12.66871 -0.18890231999999998
12.66971 -0.18638386
12.67071 -0.18385831
12.67171 -0.18132472000000002
12.67271 -0.17878360999999998
12.67371 -0.17623662
12.67471 -0.17368568
12.67571 -0.17113225
12.67671 -0.16857694
12.67771 -0.16601968
12.67871 -0.16346028
12.67971 -0.16089894
12.68071 -0.15833643
12.68171 -0.1557736
12.68271 -0.15321068
12.68371 -0.15064683
12.68471 -0.14808005999999999
12.68571 -0.14550792
12.68671 -0.14292857
12.68771 -0.14034172
12.68871 -0.13774893000000002
12.68971 -0.1351531
12.69071 -0.13255737
12.69171 -0.12996391000000002
12.69271 -0.12737327
12.69371 -0.12478449
12.69471 -0.12219589
12.69571 -0.11960603
12.69671 -0.11701434999999999
12.69771 -0.11442102999999999
12.69871 -0.11182643
12.69971 -0.10923033000000001
12.70071 -0.10663169
12.70171 -0.10402898000000001
12.70271 -0.10142116000000001
12.70371 -0.09880854
12.70471 -0.096193183
12.70571 -0.093578309
12.70671 -0.090967113
12.70771 -0.088361447
12.70871 -0.08576104899999999
12.70971 -0.083163759
12.71071 -0.08056658
12.71171 -0.07796699600000001
12.71271 -0.075363956
12.71371 -0.07275801
12.71471 -0.07015061
12.71571 -0.067543105
12.71671 -0.064935983
12.71771 -0.062328868
12.71871 -0.059721147
12.71971 -0.057112920000000005
12.72071 -0.054505485
12.72171 -0.051901117
12.72271 -0.049302058
12.72371 -0.046709305
12.72471 -0.044121904999999996
12.72571 -0.041537109
12.72671 -0.038951519
12.72771 -0.036362562
12.72871 -0.033769611
12.72971 -0.031174155000000002
12.73071 -0.028578981
12.73171 -0.025986800999999997
12.73271 -0.023399133
12.73371 -0.020815892
12.73471 -0.018235948
12.73571 -0.015658213
12.73671 -0.013082546999999998
12.73771 -0.010509948
12.73871 -0.0079419173
12.73971 -0.0053793683
12.74071 -0.0028217817
12.74171 -0.00026711298
12.74271 0.002287311
12.74371 0.0048434631
12.74471 0.007401485300000001
12.74571 0.0099594748
12.74671 0.012514272000000002
12.74771 0.01506288
12.74871 0.017603779
12.74971 0.02013746
12.75071 0.022665907
12.75171 0.025191336
12.75271 0.027714943
12.75371 0.030236332999999997
12.75471 0.032753934
12.75571 0.035266127
12.75671 0.037772392
12.75771 0.040273767
12.75871 0.04277234
12.75971 0.04527003
12.76071 0.047767378
12.76171 0.050262979
12.76271 0.052754034
12.76371 0.055237638000000006
12.76471 0.057712186000000006
12.76571 0.060178065999999995
12.76671 0.06263734
12.76771 0.065092521
12.76871 0.067545212
12.76971 0.069995294
12.77071 0.072441174
12.77171 0.074880855
12.77271 0.07731324299999999
12.77371 0.079738878
12.77471 0.0821597
12.77571 0.084577902
12.77671 0.086994492
12.77771 0.08940851
12.77871 0.09181724200000001
12.77971 0.09421743499999999
12.78071 0.09660685299999999
12.78171 0.09898531699999999
12.78271 0.10135472
12.78371 0.10371797
12.78471 0.10607747000000001
12.78571 0.10843395000000002
12.78671 0.11078638
12.78771 0.11313281
12.78871 0.11547167000000001
12.78971 0.11780285
12.79071 0.12012772000000001
12.79171 0.12244820000000001
12.79271 0.12476533
12.79371 0.12707834999999998
12.79471 0.12938463
12.79571 0.13168083
12.79671 0.13396447
12.79771 0.1362353
12.79871 0.13849554
12.79971 0.14074881
12.80071 0.14299848
12.80171 0.14524609
12.80271 0.14749081
12.80371 0.14973014
12.80471 0.15196136
12.80571 0.15418296
12.80671 0.15639523
12.80771 0.15859968
12.80871 0.16079776
12.80971 0.16298953
12.81071 0.16517337999999998
12.81171 0.16734669000000002
12.81271 0.1695074
12.81371 0.17165538
12.81471 0.17379284
12.81571 0.17592345
12.81671 0.17805065
12.81771 0.18017587999999998
12.81871 0.18229787
12.81971 0.18441322
12.82071 0.18651808
12.82171 0.18860997000000002
12.82271 0.19068881000000001
12.82371 0.19275657000000002
12.82471 0.19481588
12.82571 0.19686844000000003
12.82671 0.19891398999999998
12.82771 0.20095074999999998
12.82871 0.20297665999999998
12.82971 0.20499094
12.83071 0.20699494
12.83171 0.20899156000000002
12.83271 0.21098366000000002
12.83371 0.21297242
12.83471 0.21495635
12.83571 0.21693173000000002
12.83671 0.21889443
12.83771 0.22084172999999999
12.83871 0.22277376
12.83971 0.22469313999999999
12.84071 0.22660359
12.84171 0.22850790999999998
12.84271 0.23040664000000002
12.84371 0.23229807
12.84471 0.23417943
12.84571 0.23604883000000002
12.84671 0.23790640000000002
12.84771 0.23975424
12.84871 0.24159502000000002
12.84971 0.24343021
12.85071 0.24525889
12.85171 0.24707785000000002
12.85271 0.24888327000000002
12.85371 0.25067257
12.85471 0.25244606999999997
12.85571 0.25420676000000003
12.85671 0.2559589
12.85771 0.25770585
12.85871 0.2594484
12.85971 0.26118452999999997
12.86071 0.26291076
12.86171 0.26462416
12.86271 0.26632391
12.86371 0.26801166
12.86471 0.26969018
12.86571 0.27136155
12.86671 0.27302562
12.86771 0.27467983
12.86871 0.27632060999999997
12.86971 0.27794547000000003
12.87071 0.27955454
12.87171 0.28115078
12.87271 0.28273854
12.87371 0.28432126
12.87471 0.28589971
12.87571 0.2874716
12.87671 0.28903289
12.87771 0.29057993
12.87871 0.29211144
12.87971 0.29362885
12.88071 0.29513526
12.88171 0.29663346
12.88271 0.29812405999999997
12.88371 0.29960524
12.88471 0.30107375000000003
12.88571 0.30252705
12.88671 0.30396504
12.88771 0.30539031
12.88871 0.30680688
12.88971 0.30821802
12.89071 0.30962438000000003
12.89171 0.31102356
12.89271 0.3124113
12.89371 0.31378383
12.89471 0.31513977
12.89571 0.31648069
12.89671 0.31781015
12.89771 0.31913151
12.89871 0.32044596
12.89971 0.32175200000000004
12.90071 0.32304642
12.90171 0.32432638
12.90271 0.32559119000000003
12.90371 0.32684277
12.90471 0.32808466
12.90571 0.32931983
12.90671 0.33054892
12.90771 0.33176964999999997
12.90871 0.33297811
12.90971 0.33417079
12.91071 0.33534656
12.91171 0.33650727
12.91271 0.33765666
12.91371 0.33879823
12.91471 0.33993337
12.91571 0.34106062000000004
12.91671 0.34217675999999997
12.91771 0.34327873000000003
12.91871 0.34436546
12.91971 0.3454386
12.92071 0.34650131
12.92171 0.34755645
12.92271 0.34860468
12.92371 0.34964404
12.92471 0.35067096
12.92571 0.35168233000000004
12.92671 0.35267721
12.92771 0.35365755
12.92871 0.35462696
12.92971 0.35558883
12.93071 0.35654446
12.93171 0.35749242999999997
12.93271 0.35842959999999996
12.93371 0.35935298
12.93471 0.36026146
12.93571 0.36115635
12.93671 0.36204042999999997
12.93771 0.36291617
12.93871 0.36378407
12.93971 0.36464229000000004
12.94071 0.3654876
12.94171 0.36631738999999996
12.94271 0.3671312
12.94371 0.36793111
12.94471 0.36872071
12.94571 0.36950316
12.94671 0.37027951000000003
12.94771 0.37104827
12.94871 0.37180631999999997
12.94971 0.37255075
12.95071 0.3732804
12.95171 0.37399638
12.95271 0.37470113
12.95371 0.37539683
12.95471 0.37608396
12.95571 0.3767611
12.95671 0.37742583
12.95771 0.37807634
12.95871 0.37871271
12.95971 0.37933709000000004
12.96071 0.37995250999999997
12.96171 0.38056124
12.96271 0.38116346
12.96371 0.38175706
12.96471 0.38233877
12.96571 0.38290587
12.96671 0.38345761
12.96771 0.3839954
12.96871 0.38452189999999997
12.96971 0.38503946
12.97071 0.38554885
12.97171 0.38604911
12.97271 0.3865384
12.97371 0.3870154
12.97471 0.3874802
12.97571 0.38793438999999996
12.97671 0.38837995000000003
12.97771 0.38881798
12.97871 0.38924771
12.97971 0.38966681
12.98071 0.39007256
12.98171 0.39046335
12.98271 0.39083953
12.98371 0.39120344
12.98471 0.391558
12.98571 0.39190529
12.98671 0.39224569000000004
12.98771 0.39257775
12.98871 0.39289934
12.98971 0.39320895000000006
12.99071 0.39350642
12.99171 0.39379289
12.99271 0.39406991999999996
12.99371 0.39433814
12.99471 0.39459686000000005
12.99571 0.3948445
12.99671 0.39507941999999996
12.99771 0.39530136000000005
12.99871 0.39551159999999996
12.99971 0.39571258
13.00071 0.39590653
13.00171 0.39609427999999997
13.00271 0.39627482
13.00371 0.39644581
13.00471 0.39660473999999996
13.00571 0.39675036
13.00671 0.39688316
13.00771 0.39700493000000003
13.00871 0.39711753
13.00971 0.39722184
13.01071 0.39731748
13.01171 0.39740317000000003
13.01271 0.39747776
13.01371 0.39754137000000006
13.01471 0.39759525
13.01571 0.39764126
13.01671 0.39768061
13.01771 0.39771302
13.01871 0.39773667
13.01971 0.39774911
13.02071 0.39774859
13.02171 0.39773504000000004
13.02271 0.39771013
13.02371 0.39767642
13.02471 0.3976359
13.02571 0.39758906000000005
13.02671 0.39753467
13.02771 0.39747087000000003
13.02871 0.39739618
13.02971 0.39731059
13.03071 0.39721532
13.03171 0.39711203000000006
13.03271 0.39700177
13.03371 0.39688395
13.03471 0.39675683
13.03571 0.39661847999999994
13.03671 0.39646802
13.03771 0.3963063
13.03871 0.39613559
13.03971 0.39595836
13.04071 0.39577596000000004
13.04171 0.39558774
13.04271 0.3953916
13.04371 0.39518517
13.04471 0.39496710999999995
13.04571 0.39473790999999997
13.04671 0.39449953000000004
13.04771 0.39425422000000004
13.04871 0.39400308999999994
13.04971 0.39374544
13.05071 0.39347941
13.05171 0.39320295
13.05271 0.39291536
13.05371 0.3926177
13.05471 0.39231227999999996
13.05571 0.39200122
13.05671 0.39168531
13.05771 0.39136340000000003
13.05871 0.39103306000000004
13.05971 0.39069205999999995
13.06071 0.39033971
13.06171 0.38997729
13.06271 0.38960727
13.06371 0.38923193
13.06471 0.38885197
13.06571 0.38846610000000004
13.06671 0.38807185
13.06771 0.38766705
13.06871 0.38725118999999997
13.06971 0.38682583
13.07071 0.38639368
13.07171 0.38595709
13.07271 0.38551672000000003
13.07371 0.38507117
13.07471 0.3846179
13.07571 0.38415471
13.07671 0.38368108
13.07771 0.38319842000000004
13.07871 0.38270915
13.07971 0.38221516
13.08071 0.38171664
13.08171 0.38121193999999997
13.08271 0.38069852000000004
13.08371 0.38017465
13.08471 0.37964055999999996
13.08571 0.37909849
13.08671 0.37855153999999996
13.08771 0.37800197
13.08871 0.37744986
13.08971 0.37689311000000003
13.09071 0.37632857000000003
13.09171 0.37575383
13.09271 0.37516844
13.09371 0.37457409999999997
13.09471 0.37397353
13.09571 0.37336887
13.09671 0.37276049
13.09771 0.37214693
13.09871 0.37152607
13.09971 0.37089663
13.10071 0.37025919
13.10171 0.36961597
13.10271 0.36896949
13.10371 0.36832101
13.10471 0.36766951
13.10571 0.36701204
13.10671 0.36634522999999997
13.10771 0.36566709000000003
13.10871 0.36497815
13.10971 0.36428114
13.11071 0.3635797
13.11171 0.36287636
13.11271 0.36217156
13.11371 0.36146371
13.11471 0.36075045
13.11571 0.36003024
13.11671 0.35930322
13.11771 0.35857097
13.11871 0.35783518
13.11971 0.35709625
13.12071 0.35635268
13.12171 0.35560168
13.12271 0.3548407
13.12371 0.35406908
13.12471 0.35328867
13.12571 0.3525032
13.12671 0.35171639
13.12771 0.35093033
13.12871 0.35014446
13.12971 0.34935615999999997
13.13071 0.34856233
13.13171 0.34776095
13.13271 0.34695207
13.13371 0.34613723
13.13471 0.34531823
13.13571 0.34449561
13.13671 0.34366839
13.13771 0.34283462000000003
13.13871 0.34199287
13.13971 0.34114355
13.14071 0.34028906000000003
13.14171 0.33943285
13.14271 0.33857764
13.14371 0.33772391999999996
13.14471 0.3368696
13.14571 0.33601106000000003
13.14671 0.33514497
13.14771 0.33426986000000003
13.14871 0.33338664
13.14971 0.33249776
13.15071 0.33160569
13.15171 0.33071151
13.15271 0.32981453
13.15371 0.32891314
13.15471 0.32800627
13.15571 0.32709439
13.15671 0.32617957
13.15771 0.32526436000000003
13.15871 0.32435015
13.15971 0.32343615
13.16071 0.32251948
13.16171 0.32159656000000003
13.16271 0.32066493
13.16371 0.31972453
13.16471 0.31877765
13.16571 0.31782764
13.16671 0.31687719999999997
13.16771 0.31592706
13.16871 0.31497602
13.16971 0.314022
13.17071 0.31306359
13.17171 0.3121011
13.17271 0.31113627
13.17371 0.31017105
13.17471 0.30920617
13.17571 0.30824027
13.17671 0.30727049
13.17771 0.30629386000000003
13.17871 0.30530908
13.17971 0.30431733
13.18071 0.30332173
13.18171 0.30232572
13.18271 0.30133142
13.18371 0.30033852
13.18471 0.29934486
13.18571 0.29834791
13.18671 0.29734622
13.18771 0.29634042
13.18871 0.29533247
13.18971 0.29432441
13.19071 0.29331672000000003
13.19171 0.29230791
13.19271 0.29129523
13.19371 0.29027637
13.19471 0.28925089000000004
13.19571 0.2882207
13.19671 0.28718926
13.19771 0.28615969
13.19871 0.28513314
13.19971 0.28410833
13.20071 0.28308236999999997
13.20171 0.28205246
13.20271 0.28101758
13.20371 0.27997885
13.20471 0.2789387
13.20571 0.27789916
13.20671 0.2768605
13.20771 0.27582096
13.20871 0.27477778
13.20971 0.27372897999999996
13.21071 0.27267472
13.21171 0.27161755
13.21271 0.27056101
13.21371 0.26950783
13.21471 0.26845837
13.21571 0.26741045999999996
13.21671 0.26636072
13.21771 0.26530647
13.21871 0.26424717999999997
13.21971 0.26318466
13.22071 0.26212176000000004
13.22171 0.26106057
13.22271 0.26000107
13.22371 0.25894125
13.22471 0.25787827999999996
13.22571 0.2568105
13.22671 0.25573859
13.22771 0.25466542999999997
13.22871 0.2535945
13.22971 0.25252788
13.23071 0.25146506
13.23171 0.25040307
13.23271 0.24933821999999997
13.23371 0.24826805999999998
13.23471 0.24719278
13.23571 0.24611496
13.23671 0.24503802
13.23771 0.24396423000000003
13.23871 0.24289347
13.23971 0.24182342
13.24071 0.24075123999999998
13.24171 0.2396754
13.24271 0.23859679
13.24371 0.23751826999999998
13.24471 0.23644296
13.24571 0.23537225
13.24671 0.23430478999999999
13.24771 0.23323712
13.24871 0.23216556
13.24971 0.23108826
13.25071 0.23000627
13.25171 0.22892300000000002
13.25271 0.22784228999999998
13.25371 0.22676634
13.25471 0.22569455
13.25571 0.22462413
13.25671 0.22355192000000002
13.25771 0.22247631999999998
13.25871 0.22139824
13.25971 0.22032058
13.26071 0.21924625999999997
13.26171 0.21817632999999997
13.26271 0.21710924
13.26371 0.21604164999999997
13.26471 0.21497032
13.26571 0.21389422
13.26671 0.21281522
13.26771 0.21173712
13.26871 0.21066365
13.26971 0.20959640000000002
13.27071 0.20853400000000002
13.27171 0.20747294000000002
13.27271 0.20640972000000002
13.27371 0.20534276999999998
13.27471 0.20427329
13.27571 0.20320434
13.27671 0.20213891000000003
13.27771 0.20107802
13.27871 0.2000201
13.27971 0.19896204999999997
13.28071 0.19790109
13.28171 0.19683663
13.28271 0.19577078000000003
13.28371 0.19470719
13.28471 0.19364897
13.28571 0.19259693
13.28671 0.19154899
13.28771 0.19050145
13.28871 0.18945104
13.28971 0.18839675
13.29071 0.18734043
13.29171 0.18628551999999998
13.29271 0.18523510999999998
13.29371 0.18419016
13.29471 0.18314902
13.29571 0.18210863
13.29671 0.18106644
13.29771 0.18002205
13.29871 0.17897746
13.29971 0.17793591
13.30071 0.17689981
13.30171 0.1758693
13.30271 0.17484202
13.30371 0.17381447
13.30471 0.17278402999999998
13.30571 0.17175046
13.30671 0.17071605
13.30771 0.16968431
13.30871 0.16865795
13.30971 0.16763745
13.31071 0.16662084000000002
13.31171 0.1656051
13.31271 0.16458799
13.31371 0.16356936
13.31471 0.16255123000000002
13.31571 0.16153645
13.31671 0.16052693
13.31771 0.15952243
13.31871 0.15852064
13.31971 0.15751859999999998
13.32071 0.15651446
13.32171 0.15550862999999998
13.32271 0.15450355
13.32371 0.15350225
13.32471 0.15250666000000002
13.32571 0.15151647000000001
13.32671 0.15052946
13.32771 0.14954283
13.32871 0.14855489
13.32971 0.14756607
13.33071 0.14657857000000002
13.33171 0.14559495
13.33271 0.14461664999999999
13.33371 0.14364311
13.33471 0.14267217
13.33571 0.14170148999999999
13.33671 0.14072999
13.33771 0.13975855
13.33871 0.13878946
13.33971 0.13782503000000002
13.34071 0.13686616
13.34171 0.13591184
13.34271 0.1349597
13.34371 0.1340075
13.34471 0.13305445000000002
13.34571 0.13210159999999999
13.34671 0.13115124
13.34771 0.13020544
13.34871 0.12926481
13.34971 0.12832822
13.35071 0.12739353
13.35171 0.12645897
13.35271 0.12552424
13.35371 0.12459067
13.35471 0.12366039000000001
13.35571 0.12273499
13.35671 0.12181448
13.35771 0.12089736999999999
13.35871 0.11998157999999999
13.35971 0.1190658
13.36071 0.11815033000000001
13.36171 0.11723695999999999
13.36271 0.11632788000000001
13.36371 0.11542436
13.36471 0.11452593999999999
13.36571 0.11363072999999999
13.36671 0.11273654999999999
13.36771 0.11184229999999999
13.36871 0.11094853
13.36971 0.11005715
13.37071 0.10917016
13.37171 0.10828839000000001
13.37271 0.10741102
13.37371 0.10653607
13.37471 0.10566181000000001
13.37571 0.10478781
13.37671 0.10391541000000001
13.37771 0.10304691
13.37871 0.10218411
13.37971 0.10132719
13.38071 0.10047443
13.38171 0.099623227
13.38271 0.09877155500000001
13.38371 0.09791923200000001
13.38471 0.097068038
13.38571 0.096220674
13.38671 0.095379126
13.38771 0.094543525
13.38871 0.093712111
13.38971 0.092882389
13.39071 0.092052773
13.39171 0.091223634
13.39271 0.09039712
13.39371 0.089575833
13.39471 0.08876110100000001
13.39571 0.087952008
13.39671 0.087145763
13.39771 0.086339272
13.39871 0.085531018
13.39971 0.084722065
13.40071 0.083915575
13.40171 0.08311505100000001
13.40271 0.082322379
13.40371 0.081536779
13.40471 0.080755336
13.40571 0.0799748
13.40671 0.07919356599999999
13.40771 0.078412623
13.40871 0.07763489800000001
13.40971 0.076863315
13.41071 0.076098851
13.41171 0.075339695
13.41271 0.074582192
13.41371 0.073822978
13.41471 0.073061086
13.41571 0.072298723
13.41671 0.07154018399999999
13.41771 0.070789474
13.41871 0.070048054
13.41971 0.069313991
13.42071 0.06858310699999999
13.42171 0.067851413
13.42271 0.067117444
13.42371 0.066383049
13.42471 0.0656522
13.42571 0.06492848600000001
13.42671 0.064212852
13.42771 0.063502922
13.42871 0.06279439
13.42971 0.06208368
13.43071 0.061370258
13.43171 0.060657167
13.43271 0.059949444
13.43371 0.059251230999999994
13.43471 0.058563327
13.43571 0.057882612
13.43671 0.057203765
13.43771 0.056522281
13.43871 0.055837043
13.43971 0.055150903
13.44071 0.054468935999999996
13.44171 0.05379541
13.44271 0.053131201999999995
13.44371 0.05247328699999999
13.44471 0.051816582
13.44571 0.051157066
13.44671 0.050494302000000005
13.44771 0.049831851999999996
13.44871 0.049175246000000006
13.44971 0.048528702
13.45071 0.047892527
13.45171 0.04726279
13.45271 0.046633487
13.45371 0.045999992
13.45471 0.045361763
13.45571 0.044722689
13.45671 0.04408886
13.45771 0.043465025
13.45871 0.042851837000000004
13.45971 0.042245534
13.46071 0.041640200999999995
13.46171 0.041031337
13.46271 0.040418596
13.46371 0.039806034
13.46471 0.039199708
13.46571 0.038604045
13.46671 0.038019121999999995
13.46771 0.037440468
13.46871 0.036861617
13.46971 0.036277855
13.47071 0.035689012
13.47171 0.035099615
13.47271 0.034516284
13.47371 0.033943859
13.47471 0.033382577000000004
13.47571 0.032827933
13.47671 0.032273345
13.47771 0.031714051
13.47871 0.031149955
13.47971 0.030585710000000002
13.48071 0.030027985
13.48171 0.029481507999999997
13.48271 0.028946233000000002
13.48371 0.028417294
13.48471 0.027887811
13.48571 0.027352905999999996
13.48671 0.02681257
13.48771 0.026271679000000003
13.48871 0.025737126
13.48971 0.025213769
13.49071 0.024701565
13.49171 0.0241956
13.49271 0.023689016
13.49371 0.023177089
13.49471 0.022660088000000002
13.49571 0.022143181999999997
13.49671 0.021633449000000003
13.49771 0.021135705
13.49871 0.020649644999999998
13.49971 0.020169959
13.50071 0.019689379
13.50171 0.019202889
13.50271 0.018710617
13.50371 0.018217717
13.50471 0.017731322
13.50571 0.017256358
13.50671 0.016792671999999998
13.50771 0.016335162
13.50871 0.01587685
13.50971 0.015413024999999999
13.51071 0.014944063
13.51171 0.014475214
13.51271 0.014013484
13.51371 0.01356345
13.51471 0.013124470999999999
13.51571 0.01269096
13.51671 0.012255572
13.51771 0.011813459
13.51871 0.011365094
13.51971 0.010916016
13.52071 0.010473654
13.52171 0.010043068
13.52271 0.0096241034
13.52371 0.0092115995
13.52471 0.008798515
13.52571 0.0083801046
13.52671 0.0079566897
13.52771 0.0075333985
13.52871 0.0071170441999999995
13.52971 0.006712004
13.53071 0.0063175386
13.53171 0.0059281352
13.53271 0.0055366931
13.53371 0.0051386858
13.53471 0.0047348272
13.53571 0.004330706
13.53671 0.0039335737
13.53771 0.0035481706
13.53871 0.0031740277
13.53971 0.0028057858999999997
13.54071 0.0024363411000000003
13.54171 0.0020609668
13.54271 0.0016799948
13.54371 0.0012985091
13.54471 0.0009232674500000001
13.54571 0.00055868545
13.54671 0.00020424384
13.54771 -0.00014516837
13.54871 -0.00049619384
13.54971 -0.00085305228
13.55071 -0.0012150271
13.55171 -0.0015768668
13.55271 -0.0019318428
13.55371 -0.0022756925
13.55471 -0.002609102
13.55571 -0.0029373108
13.55671 -0.0032670803
13.55771 -0.0036027875
13.55871 -0.0039439426
13.55971 -0.0042855612
13.56071 -0.0046211331
13.56171 -0.0049464397
13.56271 -0.005261986
13.56371 -0.0055726436
13.56471 -0.0058847498
13.56571 -0.0062023777
13.56671 -0.0065249675
13.56771 -0.0068476867
13.56871 -0.0071642825999999995
13.56971 -0.0074707234
13.57071 -0.007767514
13.57171 -0.008059338899999999
13.57271 -0.008352281999999999
13.57371 -0.0086502878
13.57471 -0.0089529225
13.57571 -0.0092557362
13.57671 -0.0095529642
13.57771 -0.009840969100000001
13.57871 -0.010120394
13.57971 -0.010395773
13.58071 -0.010672863
13.58171 -0.010955257
13.58271 -0.011242287
13.58371 -0.011529397
13.58471 -0.011810764
13.58571 -0.01208262
13.58671 -0.012345357000000001
13.58771 -0.012603222999999998
13.58871 -0.01286184
13.58971 -0.013125012999999998
13.59071 -0.013392679
13.59171 -0.013661156
13.59271 -0.013925451
13.59371 -0.01418225
13.59471 -0.014431812
13.59571 -0.014677685000000001
13.59671 -0.014924457
13.59771 -0.015174922999999998
13.59871 -0.015428341
13.59971 -0.015680794999999997
13.60071 -0.015927464000000002
13.60171 -0.016165436999999998
13.60271 -0.016395454
13.60371 -0.016621551
13.60471 -0.016848865
13.60571 -0.017080847
13.60671 -0.01731747
13.60771 -0.017555432
13.60871 -0.01779014
13.60971 -0.018018312
13.61071 -0.018239682
13.61171 -0.018456882
13.61271 -0.018673687999999997
13.61371 -0.018892692
13.61471 -0.019113813
13.61571 -0.019334479
13.61671 -0.019551322000000003
13.61771 -0.019762319
13.61871 -0.0199681
13.61971 -0.020171642
13.62071 -0.020376560999999998
13.62171 -0.020584976
13.62271 -0.020796235
13.62371 -0.021007193
13.62471 -0.02121389
13.62571 -0.021413664
13.62671 -0.0216065
13.62771 -0.021794924
13.62871 -0.021982551000000003
13.62971 -0.022172167
13.63071 -0.022364433
13.63171 -0.022557854
13.63271 -0.022749943
13.63371 -0.022938811
13.63471 -0.023124216
13.63571 -0.02330752
13.63671 -0.023490639
13.63771 -0.023674683
13.63871 -0.023859143
13.63971 -0.0240421
13.64071 -0.024221328
13.64171 -0.024395632
13.64271 -0.024565606
13.64371 -0.024733425000000003
13.64471 -0.024901747
13.64571 -0.025072393999999998
13.64671 -0.025245486
13.64771 -0.025419498
13.64871 -0.025592129999999998
13.64971 -0.025761459
13.65071 -0.025926769
13.65171 -0.026088659000000004
13.65271 -0.026248465000000002
13.65371 -0.026407439
13.65471 -0.026566145
13.65571 -0.026724392000000003
13.65671 -0.026881642
13.65771 -0.027037562999999997
13.65871 -0.027192352000000003
13.65971 -0.027346640000000002
13.66071 -0.027501065
13.66171 -0.027655796
13.66271 -0.027810317
13.66371 -0.027963602999999997
13.66471 -0.028114573999999996
13.66571 -0.028262576
13.66671 -0.028407661
13.66771 -0.028550529
13.66871 -0.028692224000000002
13.66971 -0.028833747000000003
13.67071 -0.028975774
13.67171 -0.029118525
13.67271 -0.029261788999999996
13.67371 -0.029405029
13.67471 -0.029547501000000004
13.67571 -0.029688419000000004
13.67671 -0.029827145
13.67771 -0.029963403
13.67871 -0.030097421
13.67971 -0.030229912999999997
13.68071 -0.030361838000000002
13.68171 -0.030494023999999998
13.68271 -0.030626843
13.68371 -0.030760070999999996
13.68471 -0.030893092999999996
13.68571 -0.031025245
13.68671 -0.031156186
13.68771 -0.031285992
13.68871 -0.03141496
13.68971 -0.031543226
13.69071 -0.031670497
13.69171 -0.031796106
13.69271 -0.031919449
13.69371 -0.03204052
13.69471 -0.032160248
13.69571 -0.032280269
13.69671 -0.03240224
13.69771 -0.032526939
13.69871 -0.032653703
13.69971 -0.032780576000000006
13.70071 -0.032905131000000004
13.70171 -0.033025636
13.70271 -0.033141879
13.70371 -0.033255265
13.70471 -0.033368063
13.70571 -0.033482253999999996
13.70671 -0.033598597
13.70771 -0.03371643
13.70871 -0.033834309
13.70971 -0.033951047000000005
13.71071 -0.034066514
13.71171 -0.034181671999999996
13.71271 -0.034297802
13.71371 -0.034415419
13.71471 -0.03453356
13.71571 -0.034650008
13.71671 -0.034762386
13.71771 -0.034869587
13.71871 -0.034972679
13.71971 -0.035074691
13.72071 -0.035179307
13.72171 -0.035289102
13.72271 -0.03540426
13.72371 -0.035522511
13.72471 -0.035640306000000004
13.72571 -0.035754594
13.72671 -0.035864243000000004
13.72771 -0.035970318
13.72871 -0.036075132
13.72971 -0.036180686
13.73071 -0.036287456
13.73171 -0.036394273
13.73271 -0.036499341000000005
13.73371 -0.036601751
13.73471 -0.0367025
13.73571 -0.036804304999999995
13.73671 -0.036910223
13.73771 -0.037021816
13.73871 -0.037137954
13.73971 -0.037255036
13.74071 -0.037368579
13.74171 -0.03747541
13.74271 -0.037575237000000004
13.74371 -0.037670732
13.74471 -0.037766117
13.74571 -0.037864994
13.74671 -0.037968653
13.74771 -0.038075750000000005
13.74871 -0.038183478
13.74971 -0.038289459000000005
13.75071 -0.03839322
13.75171 -0.038496344
13.75271 -0.038601263000000004
13.75371 -0.038709425000000006
13.75471 -0.038820031
13.75571 -0.038930151
13.75671 -0.039036249
13.75771 -0.039136261000000006
13.75871 -0.039231012
13.75971 -0.039324077
13.76071 -0.039420105000000004
13.76171 -0.039522478
13.76271 -0.039631597
13.76371 -0.039744763999999995
13.76471 -0.039857701999999995
13.76571 -0.039966826
13.76671 -0.040071036
13.76771 -0.040171994
13.76871 -0.040272829999999996
13.76971 -0.040376085
13.77071 -0.040482142
13.77171 -0.040589072
13.77271 -0.040693971
13.77371 -0.040794961
13.77471 -0.040892610999999995
13.77571 -0.040989899
13.77671 -0.041090668
13.77771 -0.041197459
13.77871 -0.041309977
13.77971 -0.041425103000000005
13.78071 -0.041538489
13.78171 -0.041646839
13.78271 -0.041749614
13.78371 -0.041849166
13.78471 -0.041949312
13.78571 -0.042053126
13.78671 -0.042161279
13.78771 -0.042271838
13.78871 -0.042381615
13.78971 -0.042488201999999996
13.79071 -0.042591506
13.79171 -0.04269385
13.79271 -0.042798588
13.79371 -0.042908071
13.79471 -0.043022155
13.79571 -0.043138169
13.79671 -0.043252360999999996
13.79771 -0.043361995
13.79871 -0.043466872999999996
13.79971 -0.043569437999999995
13.80071 -0.043673359
13.80171 -0.043781480000000005
13.80271 -0.043894274999999996
13.80371 -0.044009712
13.80471 -0.044124565
13.80571 -0.04423637
13.80671 -0.044344881
13.80771 -0.044452166
13.80871 -0.044561311
13.80971 -0.044674522
13.81071 -0.044791747
13.81171 -0.044910633
13.81271 -0.045027849
13.81371 -0.045141001
13.81471 -0.045250024
13.81571 -0.045357234
13.81671 -0.045466042
13.81771 -0.045579067
13.81871 -0.045696742
13.81971 -0.0458172
13.82071 -0.045937463
13.82171 -0.046055205
13.82271 -0.046170063
13.82371 -0.046283731
13.82471 -0.04639882
13.82571 -0.046517199
13.82671 -0.046638824
13.82771 -0.046761714999999995
13.82871 -0.046883131
13.82971 -0.047001219000000004
13.83071 -0.047116159000000005
13.83171 -0.047230124000000005
13.83271 -0.0473461
13.83371 -0.047466235
13.83471 -0.047590674
13.83571 -0.047717534
13.83671 -0.047844028000000004
13.83771 -0.047968031
13.83871 -0.048089208
13.83971 -0.048209069
13.84071 -0.048329946
13.84171 -0.048453553
13.84271 -0.048579976999999996
13.84371 -0.048707679000000004
13.84471 -0.048834487
13.84571 -0.048958941
13.84671 -0.049081212000000006
13.84771 -0.049203035
13.84871 -0.049326708999999996
13.84971 -0.049453758
13.85071 -0.04958408
13.85171 -0.049716042
13.85271 -0.04984744
13.85371 -0.049976783
13.85471 -0.050104106999999995
13.85571 -0.050230883
13.85671 -0.050359085
13.85771 -0.050489989
13.85871 -0.050623436
13.85971 -0.050757936000000003
13.86071 -0.050891586999999995
13.86171 -0.0510232
13.86271 -0.051152997
13.86371 -0.05128248
13.86471 -0.051413546
13.86571 -0.051547441
13.86671 -0.051684078
13.86771 -0.051822182
13.86871 -0.05196007600000001
13.86971 -0.052096659999999996
13.87071 -0.052231946
13.87171 -0.052366930000000006
13.87271 -0.052502839
13.87371 -0.052640302
13.87471 -0.052778940999999996
13.87571 -0.052917621000000005
13.87671 -0.053055218
13.87771 -0.053191418000000004
13.87871 -0.053327053
13.87971 -0.053463737
13.88071 -0.053603039000000005
13.88171 -0.053745642
13.88271 -0.053890952000000006
13.88371 -0.054037402
13.88471 -0.054183252999999994
13.88571 -0.054327380999999994
13.88671 -0.05446970500000001
13.88771 -0.054610979999999996
13.88871 -0.054752239
13.88971 -0.054894161
13.89071 -0.055036822
13.89171 -0.055179937
13.89271 -0.055323337
13.89371 -0.055467372
13.89471 -0.05561289700000001
13.89571 -0.055760832
13.89671 -0.055911526
13.89771 -0.056064343999999995
13.89871 -0.056217750999999996
13.89971 -0.056369882
13.90071 -0.05651937099999999
13.90171 -0.056665897
13.90271 -0.056810293
13.90371 -0.056954101
13.90471 -0.05709887499999999
13.90571 -0.057245611
13.90671 -0.05739459300000001
13.90771 -0.057545624000000004
13.90871 -0.057698425
13.90971 -0.057852879
13.91071 -0.058008981
13.91171 -0.058166513999999996
13.91271 -0.058324728000000006
13.91371 -0.058482336999999995
13.91471 -0.058637903000000005
13.91571 -0.058790476999999994
13.91671 -0.058940139999999995
13.91771 -0.059088127000000004
13.91871 -0.059236423
13.91971 -0.059387006
13.92071 -0.059541105000000004
13.92171 -0.059698841999999995
13.92271 -0.059859391
13.92371 -0.060021504999999996
13.92471 -0.060184078999999994
13.92571 -0.060346448999999996
13.92671 -0.060508307000000004
13.92771 -0.060669379
13.92871 -0.060829183
13.92971 -0.06098707700000001
13.93071 -0.061142637
13.93171 -0.061296124
13.93271 -0.06144871600000001
13.93371 -0.061602290999999997
13.93471 -0.061758747
13.93571 -0.061919232
13.93671 -0.062083651
13.93771 -0.062250707
13.93871 -0.06241847899999999
13.93971 -0.062585232
13.94071 -0.06275005900000001
13.94171 -0.062912999
13.94271 -0.0630747
13.94371 -0.063235848
13.94471 -0.063396752
13.94571 -0.06355733499999999
13.94671 -0.06371748199999999
13.94771 -0.063877489
13.94871 -0.06403827000000001
13.94971 -0.0642011
13.95071 -0.064366992
13.95171 -0.064536073
13.95271 -0.06470733199999999
13.95371 -0.064878911
13.95471 -0.065048877
13.95571 -0.065216044
13.95671 -0.065380428
13.95771 -0.065543118
13.95871 -0.06570564
13.95971 -0.06586918
13.96071 -0.066034117
13.96171 -0.066200068
13.96271 -0.06636639
13.96371 -0.066532788
13.96471 -0.066699623
13.96571 -0.066867715
13.96671 -0.06703777500000001
13.96771 -0.06720978999999999
13.96871 -0.067382789
13.96971 -0.067555154
13.97071 -0.067725359
13.97171 -0.06789270600000001
13.97271 -0.068057689
13.97371 -0.06822173000000001
13.97471 -0.068386499
13.97571 -0.068553089
13.97671 -0.068721623
13.97771 -0.068891363
13.97871 -0.069061329
13.97971 -0.069230975
13.98071 -0.06940054600000001
13.98171 -0.06957087299999999
13.98271 -0.069742772
13.98371 -0.06991639399999999
13.98471 -0.07009091199999999
13.98571 -0.070264813
13.98671 -0.070436602
13.98771 -0.070605561
13.98871 -0.070772134
13.98971 -0.07093772300000001
13.99071 -0.071103993
13.99171 -0.071272103
13.99271 -0.07144222
13.99371 -0.07161363
13.99471 -0.071785285
13.99571 -0.071956491
13.99671 -0.072127307
13.99771 -0.072298408
13.99871 -0.072470529
13.99971 -0.072643848
14.00071 -0.072817644
14.00171 -0.072990532
14.00271 -0.073161122
14.00371 -0.073328777
14.00471 -0.07349404000000001
14.00571 -0.073658442
14.00671 -0.073823857
14.00771 -0.073991658
14.00871 -0.074162171
14.00971 -0.074334646
14.01071 -0.074507779
14.01171 -0.074680417
14.01271 -0.074852112
14.01371 -0.07502315600000001
14.01471 -0.075194158
14.01571 -0.075365463
14.01671 -0.075536745
14.01771 -0.075707067
14.01871 -0.075875391
14.01971 -0.076041266
14.02071 -0.076205266
14.02171 -0.076368888
14.02271 -0.076533976
14.02371 -0.07670186999999999
14.02471 -0.076872803
14.02571 -0.077045796
14.02671 -0.077219127
14.02771 -0.07739114799999999
14.02871 -0.077560951
14.02971 -0.077728642
14.03071 -0.077895023
14.03171 -0.078060961
14.03271 -0.078226847
14.03371 -0.078392384
14.03471 -0.078556902
14.03571 -0.078719971
14.03671 -0.078881899
14.03771 -0.079043809
14.03871 -0.07920721
14.03971 -0.079373235
14.04071 -0.07954199099999999
14.04171 -0.079712371
14.04271 -0.079882448
14.04371 -0.080050336
14.04471 -0.080214988
14.04571 -0.080376607
14.04671 -0.080536422
14.04771 -0.080695981
14.04871 -0.08085639
14.04971 -0.081017852
14.05071 -0.081179803
14.05171 -0.081341469
14.05271 -0.081502507
14.05371 -0.081663346
14.05471 -0.081824948
14.05571 -0.081988185
14.05671 -0.082153134
14.05771 -0.082318764
14.05871 -0.082483242
14.05971 -0.082644733
14.06071 -0.082802295
14.06171 -0.08295636499999999
14.06271 -0.083108607
14.06371 -0.083261135
14.06471 -0.08341553
14.06571 -0.083572202
14.06671 -0.083730358
14.06771 -0.083888607
14.06871 -0.084045809
14.06971 -0.084201683
14.07071 -0.08435683000000001
14.07171 -0.08451217999999999
14.07271 -0.084668223
14.07371 -0.084824505
14.07471 -0.084979733
14.07571 -0.08513245800000001
14.07671 -0.085281965
14.07771 -0.085428852
14.07871 -0.085574901
14.07971 -0.085722312
14.08071 -0.08587262699999999
14.08171 -0.086025964
14.08271 -0.086180953
14.08371 -0.08633544800000001
14.08471 -0.086487585
14.08571 -0.086636638
14.08671 -0.08678322200000001
14.08771 -0.086928753
14.08871 -0.087074493
14.08971 -0.087220798
14.09071 -0.087366952
14.09171 -0.087511714
14.09271 -0.087654236
14.09371 -0.08779474300000001
14.09471 -0.087934599
14.09571 -0.088075612
14.09671 -0.088219013
14.09771 -0.088364654
14.09871 -0.088510942
14.09971 -0.08865555900000001
14.10071 -0.088796637
14.10171 -0.08893371
14.10271 -0.089067931
14.10371 -0.089201436
14.10471 -0.08933619799999999
14.10571 -0.089473021
14.10671 -0.08961121799999999
14.10771 -0.089749129
14.10871 -0.089885178
14.10971 -0.09001880500000001
14.11071 -0.090150762
14.11171 -0.090282597
14.11271 -0.090415619
14.11371 -0.090550032
14.11471 -0.090684713
14.11571 -0.09081781
14.11671 -0.090947852
14.11771 -0.091074669
14.11871 -0.091199588
14.11971 -0.091324787
14.12071 -0.091452082
14.12171 -0.091581873
14.12271 -0.09171286399999999
14.12371 -0.091842702
14.12471 -0.091969199
14.12571 -0.092091487
14.12671 -0.092210423
14.12771 -0.092328078
14.12871 -0.09244656
14.12971 -0.092566904
14.13071 -0.092688622
14.13171 -0.092810142
14.13271 -0.092929864
14.13371 -0.09304717
14.13471 -0.093162776
14.13571 -0.093278231
14.13671 -0.093394838
14.13771 -0.093512703
14.13871 -0.09363047399999999
14.13971 -0.093745993
14.14071 -0.093857519
14.14171 -0.093964802
14.14271 -0.094069418
14.14371 -0.09417407600000001
14.14471 -0.09428128799999999
14.14571 -0.09439211
14.14671 -0.09450565
14.14771 -0.094619556
14.14871 -0.094731268
14.14971 -0.094839261
14.15071 -0.094943622
14.15171 -0.095045712
14.15271 -0.095147127
14.15371 -0.095248653
14.15471 -0.095349847
14.15571 -0.095449452
14.15671 -0.095546426
14.15771 -0.095640891
14.15871 -0.095734344
14.15971 -0.095829024
14.16071 -0.09592666799999999
14.16171 -0.096027419
14.16271 -0.096129515
14.16371 -0.096230017
14.16471 -0.09632615800000001
14.16571 -0.096416689
14.16671 -0.0965024
14.16771 -0.096585636
14.16871 -0.096669054
14.16971 -0.096754334
14.17071 -0.096841541
14.17171 -0.09692944
14.17271 -0.097016484
14.17371 -0.097101839
14.17471 -0.097185851
14.17571 -0.097269646
14.17671 -0.097354146
14.17771 -0.09743919399999999
14.17871 -0.097523333
14.17971 -0.09760445100000001
14.18071 -0.097680953
14.18171 -0.097752817
14.18271 -0.09782183900000001
14.18371 -0.097890908
14.18471 -0.097962655
14.18571 -0.09803818500000001
14.18671 -0.098116591
14.18771 -0.098195474
14.18871 -0.09827215700000001
14.18971 -0.09834496300000001
14.19071 -0.098413823
14.19171 -0.098479935
14.19271 -0.098544825
14.19371 -0.098609354
14.19471 -0.098673278
14.19571 -0.09873563
14.19671 -0.098795618
14.19771 -0.098853419
14.19871 -0.098910369
14.19971 -0.09896833199999999
14.20071 -0.099028647
14.20171 -0.09909119699999999
14.20271 -0.099154271
14.20371 -0.099215284
14.20471 -0.099272002
14.20571 -0.099323655
14.20671 -0.09937130400000001
14.20771 -0.099417241
14.20871 -0.09946385399999999
14.20971 -0.099512469
14.21071 -0.09956288800000002
14.21171 -0.09961373899999999
14.21271 -0.099663425
14.21371 -0.09971105
14.21471 -0.099756755
14.21571 -0.0998014
14.21671 -0.09984574299999999
14.21771 -0.09988974799999999
14.21871 -0.099932449
14.21971 -0.09997248399999999
14.22071 -0.10000899
14.22171 -0.10004231000000001
14.22271 -0.10007398999999999
14.22371 -0.10010611999999999
14.22471 -0.10014023999999999
14.22571 -0.10017654000000001
14.22671 -0.10021367
14.22771 -0.10024947000000001
14.22871 -0.10028194
14.22971 -0.10031021999999999
14.23071 -0.10033486
14.23171 -0.10035743
14.23271 -0.10037958000000001
14.23371 -0.10040223
14.23471 -0.10042535000000001
14.23571 -0.10044823
14.23671 -0.10047017
14.23771 -0.10049103000000001
14.23871 -0.10051128
14.23971 -0.10053155000000001
14.24071 -0.10055202
14.24171 -0.10057200999999999
14.24271 -0.10059008
14.24371 -0.10060472
14.24471 -0.10061518000000001
14.24571 -0.10062195
14.24671 -0.10062669999999999
14.24771 -0.10063153
14.24871 -0.10063809
14.24971 -0.10064684000000002
14.25071 -0.10065702000000001
14.25171 -0.10066707999999999
14.25271 -0.10067548999999999
14.25371 -0.10068137
14.25471 -0.10068461000000001
14.25571 -0.10068557000000002
14.25671 -0.10068467
14.25771 -0.10068194000000001
14.25871 -0.10067719
14.25971 -0.1006703
14.26071 -0.10066164
14.26171 -0.1006522
14.26271 -0.10064327
14.26371 -0.10063587
14.26471 -0.10063009
14.26571 -0.10062499
14.26671 -0.10061886
14.26771 -0.10060990000000002
14.26871 -0.10059704
14.26971 -0.10058022
14.27071 -0.10056033
14.27171 -0.10053872
14.27271 -0.1005165
14.27371 -0.10049434
14.27471 -0.10047231
14.27571 -0.10045029999999999
14.27671 -0.10042825
14.27771 -0.10040627
14.27871 -0.10038443
14.27971 -0.10036246
14.28071 -0.10033955
14.28171 -0.1003145
14.28271 -0.10028619
14.28371 -0.10025409
14.28471 -0.10021863
14.28571 -0.10018105000000001
14.28671 -0.10014294
14.28771 -0.10010556000000001
14.28871 -0.10006940000000002
14.28971 -0.10003408
14.29071 -0.099998666
14.29171 -0.099962181
14.29271 -0.09992399700000001
14.29371 -0.099883904
14.29471 -0.099841913
14.29571 -0.09979797800000001
14.29671 -0.099751831
14.29771 -0.09970316900000001
14.29871 -0.09965196999999999
14.29971 -0.099598756
14.30071 -0.09954460000000001
14.30171 -0.099490792
14.30271 -0.099438254
14.30371 -0.099387066
14.30471 -0.099336391
14.30571 -0.09928481900000001
14.30671 -0.099230977
14.30771 -0.099174131
14.30871 -0.09911438700000001
14.30971 -0.09905249999999999
14.31071 -0.09898936800000001
14.31171 -0.098925573
14.31271 -0.09886117200000001
14.31371 -0.09879590899999999
14.31471 -0.098729564
14.31571 -0.098662276
14.31671 -0.09859452299999999
14.31771 -0.098526792
14.31871 -0.09845916599999999
14.31971 -0.098391017
14.32071 -0.098321179
14.32171 -0.098248455
14.32271 -0.098172238
14.32371 -0.098092877
14.32471 -0.09801156100000001
14.32571 -0.09792979099999999
14.32671 -0.097848696
14.32771 -0.09776850899999999
14.32871 -0.097688579
14.32971 -0.09760777999999999
14.33071 -0.097525166
14.33171 -0.09744039900000001
14.33271 -0.097353803
14.33371 -0.09726600299999999
14.33471 -0.09717741
14.33571 -0.097087916
14.33671 -0.096996984
14.33771 -0.09690407300000001
14.33871 -0.096809113
14.33971 -0.096712733
14.34071 -0.096616027
14.34171 -0.096519972
14.34271 -0.096424832
14.34371 -0.096329884
14.34471 -0.09623367199999999
14.34571 -0.096134684
14.34671 -0.096032076
14.34771 -0.095926074
14.34871 -0.095817837
14.34971 -0.09570888400000001
14.35071 -0.095600367
14.35171 -0.095492625
14.35271 -0.095385191
14.35371 -0.095277233
14.35471 -0.095168105
14.35571 -0.095057645
14.35671 -0.094946107
14.35771 -0.09483374900000001
14.35871 -0.094720419
14.35971 -0.0946054
14.36071 -0.094487722
14.36171 -0.09436672
14.36271 -0.094242545
14.36371 -0.09411631599999999
14.36471 -0.093989761
14.36571 -0.093864487
14.36671 -0.093741267
14.36771 -0.09361968799999999
14.36871 -0.093498372
14.36971 -0.093375589
14.37071 -0.093249977
14.37171 -0.093121012
14.37271 -0.09298899699999999
14.37371 -0.092854694
14.37471 -0.092718838
14.37571 -0.09258184
14.37671 -0.092443853
14.37771 -0.092305016
14.37871 -0.092165748
14.37971 -0.092026783
14.38071 -0.091888872
14.38171 -0.09175230499999999
14.38271 -0.091616559
14.38371 -0.091480277
14.38471 -0.091341673
14.38571 -0.091199216
14.38671 -0.09105223
14.38771 -0.090901175
14.38871 -0.090747431
14.38971 -0.090592745
14.39071 -0.090438582
14.39171 -0.09028572800000001
14.39271 -0.090134208
14.39371 -0.089983514
14.39471 -0.089832937
14.39571 -0.08968179999999999
14.39671 -0.089529529
14.39771 -0.089375541
14.39871 -0.089219195
14.39971 -0.089059887
14.40071 -0.08889725400000001
14.40171 -0.08873147299999999
14.40271 -0.088563375
14.40371 -0.088394328
14.40471 -0.088225858
14.40571 -0.088059128
14.40671 -0.087894546
14.40771 -0.087731634
14.40871 -0.087569194
14.40971 -0.087405712
14.41071 -0.087239803
14.41171 -0.087070547
14.41271 -0.086897623
14.41371 -0.086721301
14.41471 -0.086542283
14.41571 -0.08636155999999999
14.41671 -0.08618023699999999
14.41771 -0.085999357
14.41871 -0.085819705
14.41971 -0.08564163
14.42071 -0.085464929
14.42171 -0.085288845
14.42271 -0.08511224299999999
14.42371 -0.084933877
14.42471 -0.084752712
14.42571 -0.084568141
14.42671 -0.08438009
14.42771 -0.084188988
14.42871 -0.08399562799999999
14.42971 -0.083801046
14.43071 -0.083606329
14.43171 -0.08341246299999999
14.43271 -0.083220098
14.43371 -0.083029381
14.43471 -0.082839798
14.43571 -0.082650257
14.43671 -0.08245933
14.43771 -0.082265702
14.43871 -0.082068617
14.43971 -0.08186813200000001
14.44071 -0.081665081
14.44171 -0.08146072500000001
14.44271 -0.081256271
14.44371 -0.081052468
14.44471 -0.080849451
14.44571 -0.080646889
14.44671 -0.080444274
14.44771 -0.080241199
14.44871 -0.08003740799999999
14.44971 -0.079832639
14.45071 -0.07962645
14.45171 -0.079418154
14.45271 -0.079207058
14.45371 -0.07899286
14.45471 -0.07877600700000001
14.45571 -0.07855778699999999
14.45671 -0.078339933
14.45771 -0.078123953
14.45871 -0.077910442
14.45971 -0.077698729
14.46071 -0.077487156
14.46171 -0.077273761
14.46271 -0.077057123
14.46371 -0.076836906
14.46471 -0.076613837
14.46571 -0.076389185
14.46671 -0.076164037
14.46771 -0.075938838
14.46871 -0.07571337
14.46971 -0.075487216
14.47071 -0.07526029899999999
14.47171 -0.075033167
14.47271 -0.074806745
14.47371 -0.074581668
14.47471 -0.074357673
14.47571 -0.07413336999999999
14.47671 -0.073906704
14.47771 -0.073675887
14.47871 -0.073440344
14.47971 -0.073201139
14.48071 -0.072960561
14.48171 -0.072721124
14.48271 -0.072484399
14.48371 -0.072250387
14.48471 -0.07201766100000001
14.48571 -0.071784266
14.48671 -0.071548781
14.48771 -0.07131096199999999
14.48871 -0.071071624
14.48971 -0.070831878
14.49071 -0.07059222600000001
14.49171 -0.070352072
14.49271 -0.070110068
14.49371 -0.069864979
14.49471 -0.06961666500000001
14.49571 -0.06936645999999999
14.49671 -0.069116644
14.49771 -0.068869331
14.49871 -0.06862526099999999
14.49971 -0.06838328
14.50071 -0.068140845
14.50171 -0.067895273
14.50271 -0.067645113
14.50371 -0.067390845
14.50471 -0.06713453300000001
14.50571 -0.066878652
14.50671 -0.066624733
14.50771 -0.066372624
14.50871 -0.066120771
14.50971 -0.0658673
14.51071 -0.065611291
14.51171 -0.06535337299999999
14.51271 -0.065095368
14.51371 -0.064839097
14.51471 -0.064585137
14.51571 -0.064332283
14.51671 -0.064078072
14.51771 -0.063820131
14.51871 -0.06355755
14.51971 -0.063291506
14.52071 -0.063024688
14.52171 -0.062759855
14.52271 -0.062498328000000006
14.52371 -0.062239269
14.52471 -0.061980192999999996
14.52571 -0.061718404
14.52671 -0.06145254
14.52771 -0.061183335
14.52871 -0.060913129999999996
14.52971 -0.060644466
14.53071 -0.060378562000000004
14.53171 -0.060114589999999996
14.53271 -0.059850194
14.53371 -0.059582893000000005
14.53471 -0.059311616
14.53571 -0.05903736500000001
14.53671 -0.058762648
14.53771 -0.05848998
14.53871 -0.058220356
14.53971 -0.057952618
14.54071 -0.057684083
14.54171 -0.057412147999999996
14.54271 -0.057135872000000004
14.54371 -0.056856609
14.54471 -0.05657733400000001
14.54571 -0.056300958
14.54671 -0.056028651000000006
14.54771 -0.055759138
14.54871 -0.055489356999999996
14.54971 -0.055216177
14.55071 -0.054938096
14.55171 -0.054656022
14.55271 -0.054372632000000004
14.55371 -0.054090779
14.55471 -0.053811807
14.55571 -0.053534855
14.55671 -0.053257518000000004
14.55771 -0.052977435
14.55871 -0.052693870000000004
14.55971 -0.052408274000000005
14.56071 -0.052123511
14.56171 -0.051842106
14.56271 -0.051564642
14.56371 -0.051289203000000005
14.56471 -0.051012309
14.56571 -0.050730752999999996
14.56671 -0.05044339900000001
14.56771 -0.05015182
14.56871 -0.049859454
14.56971 -0.049569736999999996
14.57071 -0.049284298000000004
14.57171 -0.049002241999999994
14.57271 -0.048720872
14.57371 -0.048437421
14.57471 -0.048150704
14.57571 -0.047861738
14.57671 -0.047572935
14.57771 -0.047286428
14.57871 -0.047002537999999996
14.57971 -0.046719363
14.58071 -0.046433794
14.58171 -0.046143352
14.58271 -0.045847805
14.58371 -0.045549544000000004
14.58471 -0.045252463
14.58571 -0.044959961
14.58671 -0.044673152
14.58771 -0.044390323
14.58871 -0.044107929000000004
14.58971 -0.043822516
14.59071 -0.043532494
14.59171 -0.043238743
14.59271 -0.042943761000000004
14.59371 -0.042649955
14.59471 -0.042358102
14.59571 -0.042066962
14.59671 -0.04177423
14.59771 -0.041478226
14.59871 -0.041179272
14.59971 -0.040879828
14.60071 -0.040583272000000004
14.60171 -0.040291974
14.60271 -0.040005814
14.60371 -0.039721999
14.60471 -0.039436383
14.60571 -0.039145534
14.60671 -0.038848422
14.60771 -0.038546804
14.60871 -0.038244136
14.60971 -0.037943659
14.61071 -0.037646815
14.61171 -0.037352816
14.61271 -0.037059575000000004
14.61371 -0.036765312
14.61471 -0.036469809
14.61571 -0.03617453
14.61671 -0.035881522
14.61771 -0.035591816
14.61871 -0.035304349
14.61971 -0.03501614
14.62071 -0.034723712999999996
14.62171 -0.034424989
14.62271 -0.034120545
14.62371 -0.033813523
14.62471 -0.033508154
14.62571 -0.033207764
14.62671 -0.032913279999999996
14.62771 -0.032623069
14.62871 -0.032334079
14.62971 -0.032043593999999995
14.63071 -0.03175053
14.63171 -0.031455597
14.63271 -0.031160348
14.63371 -0.030865770999999997
14.63471 -0.030571423
14.63571 -0.030275626
14.63671 -0.029976654
14.63771 -0.029674132000000002
14.63871 -0.029369746
14.63971 -0.029066735
14.64071 -0.028768356
14.64171 -0.028476203000000002
14.64271 -0.028189277999999998
14.64371 -0.027904402999999998
14.64471 -0.027617735999999997
14.64571 -0.027326556000000002
14.64671 -0.027030372
14.64771 -0.026730803
14.64871 -0.026430402000000002
14.64971 -0.026131183000000002
14.65071 -0.025833724
14.65171 -0.025537313
14.65271 -0.025240908
14.65371 -0.024944253
14.65471 -0.024648322
14.65571 -0.024354825
14.65671 -0.02406502
14.65771 -0.023778638999999997
14.65871 -0.023493601
14.65971 -0.023206831
14.66071 -0.02291572
14.66171 -0.022619466
14.66271 -0.022319508000000002
14.66371 -0.02201881
14.66471 -0.021720404000000002
14.66571 -0.021425997000000002
14.66671 -0.021135384
14.66771 -0.020846925
14.66871 -0.020558708999999998
14.66971 -0.020269652
14.67071 -0.019979918
14.67171 -0.019690435
14.67271 -0.019401942000000002
14.67371 -0.019114216
14.67471 -0.018826037
14.67571 -0.018535937
14.67671 -0.018243253
14.67771 -0.017948807
14.67871 -0.017654715
14.67971 -0.01736339
14.68071 -0.017076271
14.68171 -0.016793027000000002
14.68271 -0.0165117
14.68371 -0.016229732
14.68471 -0.015945263
14.68571 -0.015657995
14.68671 -0.015369141999999999
14.68771 -0.015080574999999999
14.68871 -0.014793687000000002
14.68971 -0.014508699
14.69071 -0.014224771
14.69171 -0.013940778000000001
14.69271 -0.013656219
14.69371 -0.013371621
14.69471 -0.013088180000000001
14.69571 -0.01280686
14.69671 -0.012527558999999999
14.69771 -0.012248932
14.69871 -0.011969026
14.69971 -0.011686418
14.70071 -0.011401161
14.70171 -0.011114943
14.70271 -0.010830316999999999
14.70371 -0.010549404
14.70471 -0.01027281
14.70571 -0.0099993646
14.70671 -0.0097268079
14.70771 -0.009453026699999999
14.70871 -0.0091770948
14.70971 -0.0088995432
14.71071 -0.008621758
14.71171 -0.0083449457
14.71271 -0.008069352
14.71371 -0.0077942364000000005
14.71471 -0.007518604999999999
14.71571 -0.0072421899
14.71671 -0.0069659851000000005
14.71771 -0.006691918
14.71871 -0.006421765300000001
14.71971 -0.0061559491000000004
14.72071 -0.0058929640000000005
14.72171 -0.005629865
14.72271 -0.005363622
14.72371 -0.0050926246
14.72471 -0.0048175028
14.72571 -0.0045408004
14.72671 -0.0042656895
14.72771 -0.0039944531
14.72871 -0.0037275786000000003
14.72971 -0.0034639172
14.73071 -0.0032017204
14.73171 -0.0029398482999999998
14.73271 -0.0026783742
14.73371 -0.0024182187
14.73471 -0.0021600927
14.73571 -0.0019034904
14.73671 -0.0016464764
14.73771 -0.001386523
14.73871 -0.0011219816
14.73971 -0.0008533204900000001
14.74071 -0.0005833287599999999
14.74171 -0.00031604998000000004
14.74271 -5.4945406e-05
14.74371 0.00019874105000000002
14.74471 0.00044652552000000006
14.74571 0.00069184302
14.74671 0.00093830649
14.74771 0.0011880401999999999
14.74871 0.0014409881
14.74971 0.001695492
14.75071 0.0019496858
14.75171 0.0022027785
14.75271 0.0024554158
14.75371 0.0027089143
14.75471 0.0029639035
14.75571 0.0032193117999999997
14.75671 0.0034724504
14.75771 0.0037202768
14.75871 0.0039611641
14.75971 0.0041961299
14.76071 0.0044287219
14.76171 0.0046635119
14.76271 0.0049039543
14.76371 0.005150758399999999
14.76471 0.0054016589
14.76571 0.0056526871000000005
14.76671 0.0059002108
14.76771 0.0061425941
14.76871 0.006380593499999999
14.76971 0.0066163666000000005
14.77071 0.006851798400000001
14.77171 0.00708722
14.77271 0.0073213225
14.77371 0.0075522898000000005
14.77471 0.007779405099999999
14.77571 0.0080040474
14.77671 0.0082293613
14.77771 0.0084586834
14.77871 0.0086936016
14.77971 0.0089328008
14.78071 0.0091724476
14.78171 0.009407981999999999
14.78271 0.0096363605
14.78371 0.009857520500000001
14.78471 0.010074257
14.78571 0.010290605
14.78671 0.010509672999999999
14.78771 0.010732146
14.78871 0.010956279999999999
14.78971 0.011179292
14.79071 0.011399254
14.79171 0.011616298
14.79271 0.011832424000000001
14.79371 0.012050047999999999
14.79471 0.012270221000000001
14.79571 0.012491671
14.79671 0.01271131
14.79771 0.012925965999999999
14.79871 0.013134311
14.79971 0.013337835999999999
14.80071 0.013540211000000002
14.80171 0.013745354999999999
14.80271 0.013955298
14.80371 0.014169059999999999
14.80471 0.014383199999999999
14.80571 0.014593732
14.80671 0.014798292
14.80771 0.014997345000000002
14.80871 0.015193743000000001
14.80971 0.015390965999999999
14.81071 0.015591091000000001
14.81171 0.015793706
14.81271 0.015996362
14.81371 0.016196237
14.81471 0.016391963
14.81571 0.016584479
14.81671 0.016776381
14.81771 0.016970176
14.81871 0.017166535
14.81971 0.017363652
14.82071 0.017558158
14.82171 0.017747091
14.82271 0.017929776999999997
14.82371 0.018108466
14.82471 0.018287303
14.82571 0.018470174
14.82671 0.018658635
14.82771 0.018851081999999998
14.82871 0.019043645
14.82971 0.01923223
14.83071 0.019414584999999998
14.83171 0.019591185
14.83271 0.019764555
14.83371 0.019937505
14.83471 0.020111406
14.83571 0.020285578
14.83671 0.020458084999999997
14.83771 0.020627413
14.83871 0.020793885
14.83971 0.020959863
14.84071 0.021128519
14.84171 0.021301875
14.84271 0.021479273
14.84371 0.021657276
14.84471 0.021831163
14.84571 0.021997222
14.84671 0.022154619
14.84771 0.022305781
14.84871 0.022455117
14.84971 0.022606798
14.85071 0.022762855000000002
14.85171 0.022922605000000002
14.85271 0.023083578
14.85371 0.023243311000000003
14.85471 0.023400807
14.85571 0.023556818
14.85671 0.023712823
14.85771 0.023869459
14.85871 0.024025473999999998
14.85971 0.024178007
14.86071 0.024324098
14.86171 0.024462599
14.86271 0.024595277999999998
14.86371 0.024726384
14.86471 0.024860798
14.86571 0.025001709999999996
14.86671 0.025149120000000004
14.86771 0.025299948
14.86871 0.025449655
14.86971 0.025594495999999998
14.87071 0.025733089000000004
14.87171 0.025866553
14.87271 0.025997279
14.87371 0.026127169
14.87471 0.026256503999999996
14.87571 0.026384101000000004
14.87671 0.026508581
14.87771 0.026629865
14.87871 0.026749843
14.87971 0.026871669
14.88071 0.026998019999999998
14.88171 0.027129348
14.88271 0.027263188
14.88371 0.027395078
14.88471 0.027520646000000003
14.88571 0.027637745000000002
14.88671 0.027747464
14.88771 0.027853466
14.88871 0.027960044
14.88971 0.028070001
14.89071 0.028183518
14.89171 0.028298574
14.89271 0.028412524
14.89371 0.028523826
14.89471 0.028632829000000002
14.89571 0.028741188
14.89671 0.028850359
14.89771 0.028960186
14.89871 0.02906856
14.89971 0.029172478
14.90071 0.029269877
14.90171 0.02936114
14.90271 0.029449313
14.90371 0.029538764
14.90471 0.029632982
14.90571 0.029732750000000002
14.90671 0.029835713
14.90771 0.029937608999999997
14.90871 0.030034463
14.90971 0.030124539999999998
14.91071 0.030208941
14.91171 0.03029065
14.91271 0.030372621000000002
14.91371 0.030456131
14.91471 0.030540329
14.91571 0.030623193
14.91671 0.030703226
14.91771 0.030780725999999998
14.91871 0.030857805000000002
14.91971 0.030937077999999996
14.92071 0.031019816999999998
14.92171 0.031104745
14.92271 0.031188311
14.92371 0.031266373
14.92471 0.031336423
14.92571 0.031399037
14.92671 0.031457730999999996
14.92771 0.031517227999999994
14.92871 0.031581108
14.92971 0.03165013
14.93071 0.031722115999999995
14.93171 0.031793385
14.93271 0.031860877
14.93371 0.031923653999999996
14.93471 0.031983
14.93571 0.032041135
14.93671 0.03209945
14.93771 0.032157419
14.93871 0.032212902
14.93971 0.032263668
14.94071 0.032309181
14.94171 0.032351466
14.94271 0.032394426
14.94371 0.032441897000000004
14.94471 0.032495495
14.94571 0.032553551
14.94671 0.032611756
14.94771 0.032665237
14.94871 0.032710916
14.94971 0.03274887
14.95071 0.032781993
14.95171 0.032814205
14.95271 0.032848312
14.95371 0.032884744
14.95471 0.032921828
14.95571 0.032957317
14.95671 0.032990152
14.95771 0.033021287999999996
14.95871 0.033053069
14.95971 0.033087542
14.96071 0.033124766
14.96171 0.033162251999999996
14.96271 0.033195974999999996
14.96371 0.033222459
14.96471 0.033240757
14.96571 0.033253143
14.96671 0.033264095
14.96771 0.033278085
14.96871 0.03329739
14.96971 0.033321144000000004
14.97071 0.033346083
14.97171 0.033368522
14.97271 0.033386346
14.97371 0.033399908
14.97471 0.033411383999999995
14.97571 0.033423046
14.97671 0.033435612999999996
14.97771 0.033447714
14.97871 0.033456794
14.97971 0.033460904
14.98071 0.033460214
14.98171 0.033457297999999996
14.98271 0.033455904
14.98371 0.033458906999999996
14.98471 0.033466614
14.98571 0.033476448
14.98671 0.033484228
14.98771 0.033486338000000004
14.98871 0.033481556
14.98971 0.033471541
14.99071 0.033459734
14.99171 0.033449351999999995
14.99271 0.033441672
14.99371 0.033435559999999996
14.99471 0.033428479
14.99571 0.033418252
14.99671 0.033404506
14.99771 0.033388883
14.99871 0.033373917999999995
14.99971 0.033361286999999996
15.00071 0.033350551
15.00171 0.033339189
15.00271 0.033323947
15.00371 0.03330273
15.00471 0.033275899
15.00571 0.033246184
15.00671 0.033217255
15.00771 0.033191731
15.00871 0.033169825
15.00971 0.033149336
15.01071 0.033127007
15.01171 0.033100395000000005
15.01271 0.033069172
15.01371 0.033035112
15.01471 0.033000851
15.01571 0.032968188
15.01671 0.032937009
15.01771 0.032905437
15.01871 0.032871112
15.01971 0.032832773
15.02071 0.032791149
15.02171 0.032748579
15.02271 0.032707614999999995
15.02371 0.032669425
15.02471 0.032632993
15.02571 0.032595609
15.02671 0.032554384
15.02771 0.032507892999999996
15.02871 0.032456988
15.02971 0.032404292
15.03071 0.032352709
15.03171 0.032303802
15.03271 0.03225703
15.03371 0.032210209999999996
15.03471 0.032160917000000004
15.03571 0.032107925
15.03671 0.032051836
15.03771 0.031994533
15.03871 0.031937857
15.03971 0.031882341
15.04071 0.031826828
15.04171 0.031769206
15.04271 0.0317078
15.04371 0.031642569
15.04471 0.031575309999999995
15.04571 0.031508747
15.04671 0.031444992000000005
15.04771 0.031384319
15.04871 0.031324964999999996
15.04971 0.031264088
15.05071 0.031199315
15.05171 0.031129961
15.05271 0.031057248
15.05371 0.030983399
15.05471 0.030910244
15.05571 0.030838168
15.05671 0.030766064000000003
15.05771 0.030692251000000004
15.05871 0.030615763
15.05971 0.030537145
15.06071 0.030458233
15.06171 0.030381016999999996
15.06271 0.030306299
15.06371 0.030232985999999996
15.06471 0.030158513
15.06571 0.030080177000000003
15.06671 0.029996622
15.06771 0.029908601
15.06871 0.029818538999999998
15.06971 0.029729193
15.07071 0.029642170000000002
15.07171 0.029557184
15.07271 0.029472468
15.07371 0.029386035999999997
15.07471 0.029296977999999998
15.07571 0.029205988000000002
15.07671 0.029114791
15.07771 0.029024848
15.07871 0.028936188999999998
15.07971 0.028847158
15.08071 0.02875528
15.08171 0.028658769
15.08271 0.028557744
15.08371 0.028454387
15.08471 0.028351895000000002
15.08571 0.02825277
15.08671 0.028157463999999997
15.08771 0.028064169
15.08871 0.027969867000000002
15.08971 0.027872025
15.09071 0.027769929
15.09171 0.027664873
15.09271 0.027559142000000002
15.09371 0.027454444
15.09471 0.027350773
15.09571 0.027246459
15.09671 0.027139351
15.09771 0.027028396000000003
15.09871 0.026914605
15.09971 0.026800722
15.10071 0.026689729000000002
15.10171 0.02658306
15.10271 0.026479579
15.10371 0.026376013
15.10471 0.026268631
15.10571 0.026155252
15.10671 0.026036374
15.10771 0.025914839000000002
15.10871 0.025794169
15.10971 0.025676592
15.11071 0.025561932
15.11171 0.025447953
15.11271 0.025331958999999998
15.11371 0.025212599000000002
15.11471 0.025090759
15.11571 0.024968977
15.11671 0.0248497
15.11771 0.024733527
15.11871 0.024618499
15.11971 0.024501025000000003
15.12071 0.024377907
15.12171 0.024248315000000003
15.12271 0.024114503
15.12371 0.023980769000000002
15.12471 0.023851213
15.12571 0.023727545
15.12671 0.023608215000000002
15.12771 0.023489355
15.12871 0.023366984
15.12971 0.023239177
15.13071 0.023106941
15.13171 0.022973318
15.13271 0.022841313000000002
15.13371 0.022711937999999997
15.13471 0.022583581000000002
15.13571 0.022453121
15.13671 0.022318069
15.13771 0.022178433
15.13871 0.022037062
15.13971 0.021898205
15.14071 0.021765042000000002
15.14171 0.021637671
15.14271 0.021512769
15.14371 0.021385212
15.14471 0.021250789000000003
15.14571 0.021108454000000002
15.14671 0.020960849
15.14771 0.020812788
15.14871 0.02066859
15.14971 0.020529813
15.15071 0.020394678
15.15171 0.020259462
15.15271 0.020120955
15.15371 0.019978477
15.15471 0.019834191
15.15571 0.019691556
15.15671 0.019552876
15.15771 0.019417494
15.15871 0.01928181
15.15971 0.019141221
15.16071 0.018992861
15.16171 0.018837530999999998
15.16271 0.018679604000000002
15.16371 0.018524863
15.16471 0.01837747
15.16571 0.018237763
15.16671 0.018102149
15.16771 0.017965146
15.16871 0.017822377
15.16971 0.0176728
15.17071 0.017518930000000002
15.17171 0.017364974999999998
15.17271 0.017214111
15.17371 0.017066539999999998
15.17471 0.016919522
15.17571 0.016769332
15.17671 0.016613907
15.17771 0.016454524
15.17871 0.016295382
15.17971 0.016141271999999998
15.18071 0.015994682
15.18171 0.015854061000000003
15.18271 0.015714366
15.18371 0.015569638
15.18471 0.015416192999999998
15.18571 0.015254588999999999
15.18671 0.015089262
15.18771 0.014926023
15.18871 0.014768879999999998
15.18971 0.014618011
15.19071 0.014470010999999998
15.19171 0.014320192
15.19271 0.014165514
15.19371 0.014006359999999999
15.19471 0.013846115
15.19571 0.013688846
15.19671 0.013536515999999998
15.19771 0.013387515000000001
15.19871 0.013237422
15.19971 0.01308162
15.20071 0.012918198
15.20171 0.012749372
15.20271 0.012580508
15.20371 0.012417226
15.20471 0.012262264000000002
15.20571 0.012113892
15.20671 0.011966834
15.20771 0.011815178
15.20871 0.011655605000000001
15.20971 0.011489082
15.21071 0.01132008
15.21171 0.011153839
15.21271 0.010993320999999999
15.21371 0.010837659999999999
15.21471 0.010682975
15.21571 0.010525012
15.21671 0.010361949
15.21771 0.010195625
15.21871 0.010030436
15.21971 0.009870535699999999
15.22071 0.0097170625
15.22171 0.0095671072
15.22271 0.0094151335
15.22371 0.0092560724
15.22471 0.0090883004
15.22571 0.0089147368
15.22671 0.0087413646
15.22771 0.0085739935
15.22871 0.008415114999999999
15.22971 0.008262643699999999
15.23071 0.0081112448
15.23171 0.007955443999999999
15.23271 0.0077926787
15.23371 0.0076245364
15.23471 0.0074555035
15.23571 0.0072900562
15.23671 0.007129880399999999
15.23771 0.006972919100000001
15.23871 0.0068148031
15.23971 0.0066517692
15.24071 0.0064832544
15.24171 0.0063125299
15.24271 0.006144919499999999
15.24371 0.005984615600000001
15.24471 0.0058319856
15.24571 0.0056830173
15.24671 0.0055313121000000005
15.24771 0.0053715368
15.24871 0.0052023675
15.24971 0.0050272349
15.25071 0.0048524391000000005
15.25171 0.00468373
15.25271 0.0045233137
15.25371 0.0043689699
15.25471 0.0042157088
15.25571 0.004058898399999999
15.25671 0.0038969625
15.25771 0.0037320464
15.25871 0.0035683152
15.25971 0.0034089854999999995
15.26071 0.0032539726999999997
15.26171 0.0030996554000000003
15.26271 0.0029409684
15.26371 0.0027746031
15.26471 0.0026013709
15.26571 0.0024262421
15.26671 0.002255917
15.26771 0.0020952568
15.26871 0.0019445986
15.26971 0.0017995029
15.27071 0.001653093
15.27171 0.001499661
15.27271 0.0013375018000000001
15.27371 0.0011694185
15.27471 0.0010007102
15.27571 0.00083591831
15.27671 0.00067628853
15.27771 0.00051942461
15.27871 0.00036125232
15.27971 0.00019900954
15.28071 3.3363455e-05
15.28171 -0.00013170742
15.28271 -0.00029125467
15.28371 -0.00044253487999999997
15.28471 -0.00058707919
15.28571 -0.0007303282900000001
15.28671 -0.00087892813
15.28771 -0.0010371765
15.28871 -0.0012046426
15.28971 -0.0013763392
15.29071 -0.0015453643000000001
15.29171 -0.0017065229
15.29271 -0.0018588871
15.29371 -0.0020058969
15.29471 -0.0021530421
15.29571 -0.0023045606
15.29671 -0.0024611181
15.29771 -0.0026197913
15.29871 -0.0027762781999999997
15.29971 -0.002927911
15.30071 -0.0030755833
15.30171 -0.0032233755
15.30271 -0.0033760705
15.30371 -0.0035360521
15.30471 -0.0037014848
15.30571 -0.0038669445000000004
15.30671 -0.0040262243
15.30771 -0.0041757361
15.30871 -0.0043165506
15.30971 -0.0044538829
15.31071 -0.0045942909999999995
15.31171 -0.004742187199999999
15.31271 -0.0048976264000000005
15.31371 -0.005056596599999999
15.31471 -0.005213562
15.31571 -0.0053647273
15.31671 -0.0055101002
15.31771 -0.0056531881
15.31871 -0.0057985886
15.31971 -0.0059489776000000005
15.32071 -0.0061033403
15.32171 -0.0062575251
15.32271 -0.0064067826
15.32371 -0.0065487613
15.32471 -0.0066851302
15.32571 -0.0068208195
15.32671 -0.006961276800000001
15.32771 -0.007109326500000001
15.32871 -0.0072634823000000005
15.32971 -0.007418712599999999
15.33071 -0.0075692435
15.33171 -0.007711775099999999
15.33271 -0.007847276
15.33371 -0.0079803242
15.33471 -0.0081164115
15.33571 -0.0082587932
15.33671 -0.008406712
15.33771 -0.0085559856
15.33871 -0.0087015658
15.33971 -0.008840520599999999
15.34071 -0.0089736786
15.34171 -0.009104995099999999
15.34271 -0.009239061199999999
15.34371 -0.0093782837
15.34471 -0.009521438200000001
15.34571 -0.009664461
15.34671 -0.009803000999999999
15.34771 -0.0099351848
15.34871 -0.010062923
15.34971 -0.010190941
15.35071 -0.010324059
15.35171 -0.010464317
15.35271 -0.010609618999999999
15.35371 -0.010754714
15.35471 -0.010893984
15.35571 -0.011024436
15.35671 -0.011147233
15.35771 -0.011266904000000001
15.35871 -0.011388762
15.35971 -0.011516039
15.36071 -0.011648378000000001
15.36171 -0.011782482
15.36271 -0.011914426
15.36371 -0.012042188
15.36471 -0.01216684
15.36571 -0.012291719
15.36671 -0.012420095
15.36771 -0.012552807000000001
15.36871 -0.012687348000000001
15.36971 -0.012819012000000001
15.37071 -0.012943508
15.37171 -0.013059510000000002
15.37271 -0.013169654999999999
15.37371 -0.013279359000000001
15.37471 -0.013394092
15.37571 -0.013516611999999999
15.37671 -0.013645696
15.37771 -0.013777017999999999
15.37871 -0.013905615
15.37971 -0.014028470999999999
15.38071 -0.014145795
15.38171 -0.014260330000000002
15.38271 -0.014375254
15.38371 -0.014492005
15.38471 -0.014609391
15.38571 -0.014724504000000001
15.38671 -0.014834841999999999
[truncated: 824,846 more chars]
