# Supplementary material for: 2D Synthetic dataset of numerical simulations of long-period seismicity in a volcanic edifice and related sensitivity kernels
Source: Data Brief. 2021 Jan 25;34:106673. doi: 10.1016/j.dib.2020.106673 (PMC7841316; doi:10.1016/j.dib.2020.106673)
Supplement: Supplementary Data S1 — Supplementary Raw Research Data. This is open data under the CC BY license http://creativecommons.org/licenses/by/4.0/ [file mmc1.zip › Dataset/OUTPUT_SEISMOGRAMS/9000_3000/disp_X_homo_14000_1946_ISO7e-1Hz.semd]

-1.714286 0.0
-1.713286 0.0
-1.712286 0.0
-1.711286 0.0
-1.710286 0.0
-1.709286 0.0
-1.708286 0.0
-1.707286 0.0
-1.706286 7.200718099999999e-35
-1.705286 1.2214213999999999e-33
-1.704286 1.0955669e-32
-1.703286 6.9137371e-32
-1.702286 3.4431334999999997e-31
-1.701286 1.4397157e-30
-1.700286 5.2530721000000005e-30
-1.699286 1.7166921000000002e-29
-1.698286 5.1196414e-29
-1.697286 1.4129681000000001e-28
-1.696286 3.6480652999999997e-28
-1.695286 8.8867794e-28
-1.694286 2.0567314e-27
-1.693286 4.5480562000000004e-27
-1.692286 9.654754799999999e-27
-1.691286 1.9753937999999998e-26
-1.690286 3.9087369e-26
-1.689286 7.5016329e-26
-1.688286 1.3999379e-25
-1.687286 2.5459644e-25
-1.686286 4.520921e-25
-1.685286 7.8518962e-25
-1.684286 1.335838e-24
-1.683286 2.2292141e-24
-1.682286 3.6533766e-24
-1.681286 5.8864628e-24
-1.680286 9.3337918e-24
-1.679286 1.4577781e-23
-1.678286 2.2444227e-23
-1.677286 3.4089179e-23
-1.676286 5.111142199999999e-23
-1.675286 7.5696336e-23
-1.674286 1.1079773999999999e-22
-1.673286 1.6036508e-22
-1.672286 2.2962394000000003e-22
-1.671286 3.2541859e-22
-1.670286 4.5662523e-22
-1.669286 6.3464487e-22
-1.668286 8.7398428e-22
-1.667286 1.1929322e-21
-1.666286 1.6143363e-21
-1.665286 2.1664841999999997e-21
-1.664286 2.8840871000000002e-21
-1.663286 3.809362e-21
-1.662286 4.9931992e-21
-1.661286 6.4963977000000006e-21
-1.660286 8.390938e-21
-1.659286 1.0761254e-20
-1.658286 1.3705457000000002e-20
-1.657286 1.7336433e-20
-1.656286 2.1782744e-20
-1.655286 2.7189226e-20
-1.654286 3.3717167e-20
-1.653286 4.1543924e-20
-1.652286 5.0861818e-20
-1.651286 6.187612400000001e-20
-1.650286 7.480196699999999e-20
-1.649286 8.9859885e-20
-1.648286 1.0726984e-19
-1.647286 1.2724336e-19
-1.646286 1.4997373e-19
-1.645286 1.7562371e-19
-1.644286 2.0431074e-19
-1.643286 2.3608924e-19
-1.642286 2.7092986e-19
-1.641286 3.086955e-19
-1.640286 3.4911384e-19
-1.639286 3.9174635999999997e-19
-1.638286 4.3595379e-19
-1.637286 4.8085823e-19
-1.636286 5.2530182e-19
-1.635286 5.678024199999999e-19
-1.634286 6.0650672e-19
-1.633286 6.391413e-19
-1.632286 6.629624e-19
-1.631286 6.7470542e-19
-1.630286 6.7053494e-19
-1.629286 6.4599688e-19
-1.628286 5.959741e-19
-1.627286 5.1464726e-19
-1.626286 3.9546257000000003e-19
-1.625286 2.3110857e-19
-1.624286 1.3504428e-20
-1.623286 -2.6619837e-19
-1.622286 -6.1759813e-19
-1.621286 -1.0510065e-18
-1.620286 -1.5773908e-18
-1.619286 -2.2082929e-18
-1.618286 -2.9557215000000003e-18
-1.617286 -3.8320163e-18
-1.616286 -4.8496808e-18
-1.615286 -6.021184e-18
-1.614286 -7.358726e-18
-1.613286 -8.873971e-18
-1.612286 -1.0577742e-17
-1.611286 -1.2479682000000001e-17
-1.610286 -1.4587879000000002e-17
-1.609286 -1.6908458e-17
-1.608286 -1.944514e-17
-1.607286 -2.2198772e-17
-1.606286 -2.5166843000000003e-17
-1.605286 -2.8342961e-17
-1.604286 -3.1716329999999996e-17
-1.603286 -3.5271222e-17
-1.602286 -3.8986435999999996e-17
-1.601286 -4.2834787999999996e-17
-1.600286 -4.6782601e-17
-1.599286 -5.0789226e-17
-1.598286 -5.4806614e-17
-1.597286 -5.8778948e-17
-1.596286 -6.264231e-17
-1.595286 -6.632444800000001e-17
-1.594286 -6.9744638e-17
-1.593286 -7.281362299999999e-17
-1.592286 -7.5433692e-17
-1.591286 -7.7498882e-17
-1.590286 -7.8895303e-17
-1.589286 -7.9501616e-17
-1.588286 -7.9189691e-17
-1.587286 -7.7825386e-17
-1.586286 -7.526954300000001e-17
-1.585286 -7.1379111e-17
-1.584286 -6.600848e-17
-1.583286 -5.9010972e-17
-1.582286 -5.0240505e-17
-1.581286 -3.9553406999999996e-17
-1.580286 -2.6810409999999998e-17
-1.579286 -1.1878758e-17
-1.578286 5.36554e-18
-1.577286 2.5035366e-17
-1.576286 4.7230053999999994e-17
-1.575286 7.203289900000001e-17
-1.574286 9.9508608e-17
-1.573286 1.2970079e-16
-1.572286 1.6262945e-16
-1.571286 1.9828851e-16
-1.570286 2.3664353e-16
-1.569286 2.7762946e-16
-1.568286 3.2114859e-16
-1.567286 3.6706875999999994e-16
-1.566286 4.152218e-16
-1.565286 4.6540213e-16
-1.564286 5.173659e-16
-1.563286 5.7083035e-16
-1.562286 6.254734899999999e-16
-1.561286 6.8093438e-16
-1.560286 7.3681361e-16
-1.559286 7.9267444e-16
-1.558286 8.480442600000001e-16
-1.557286 9.0241649e-16
-1.556286 9.5525315e-16
-1.555286 1.0059877e-15
-1.554286 1.0540284e-15
-1.553286 1.098762e-15
-1.552286 1.1395580999999999e-15
-1.551286 1.1757737e-15
-1.550286 1.2067579999999999e-15
-1.549286 1.2318576e-15
-1.548286 1.250422e-15
-1.547286 1.2618093e-15
-1.546286 1.2653917e-15
-1.545286 1.2605616e-15
-1.544286 1.2467372e-15
-1.543286 1.223368e-15
-1.542286 1.1899408e-15
-1.541286 1.1459846e-15
-1.540286 1.0910756e-15
-1.539286 1.0248422000000001e-15
-1.538286 9.4696861e-16
-1.537286 8.5719883e-16
-1.536286 7.5533981e-16
-1.535286 6.412637e-16
-1.534286 5.1490984e-16
-1.533286 3.7628577999999997e-16
-1.532286 2.2546787000000003e-16
-1.531286 6.260075e-17
-1.530286 -1.1210336e-16
-1.529286 -2.9836655e-16
-1.528286 -4.9584746e-16
-1.527286 -7.0414428e-16
-1.526286 -9.227982199999999e-16
-1.525286 -1.1512977e-15
-1.524286 -1.3890826e-15
-1.523286 -1.6355493e-15
-1.522286 -1.8900555999999998e-15
-1.521286 -2.1519254e-15
-1.520286 -2.4204545e-15
-1.519286 -2.6949156e-15
-1.518286 -2.9745623e-15
-1.517286 -3.2586343e-15
-1.516286 -3.5463608999999997e-15
-1.515286 -3.836964e-15
-1.514286 -4.1296615e-15
-1.513286 -4.4236683e-15
-1.512286 -4.7181969e-15
-1.511286 -5.0124578e-15
-1.510286 -5.3056575e-15
-1.509286 -5.5969972e-15
-1.508286 -5.8856673e-15
-1.507286 -6.1708448e-15
-1.506286 -6.4516864999999996e-15
-1.505286 -6.727321e-15
-1.504286 -6.9968435000000005e-15
-1.503286 -7.259305300000001e-15
-1.502286 -7.513705e-15
-1.501286 -7.758978e-15
-1.500286 -7.9939873e-15
-1.499286 -8.217512e-15
-1.498286 -8.428237899999999e-15
-1.497286 -8.6247469e-15
-1.496286 -8.8055084e-15
-1.495286 -8.9688699e-15
-1.494286 -9.1130508e-15
-1.493286 -9.2361373e-15
-1.492286 -9.336076599999999e-15
-1.491286 -9.410677e-15
-1.490286 -9.4576079e-15
-1.489286 -9.4744023e-15
-1.488286 -9.4584655e-15
-1.487286 -9.4070817e-15
-1.486286 -9.3174286e-15
-1.485286 -9.1865911e-15
-1.484286 -9.0115829e-15
-1.483286 -8.7893677e-15
-1.482286 -8.5168872e-15
-1.481286 -8.1910892e-15
-1.480286 -7.8089602e-15
-1.479286 -7.3675634e-15
-1.478286 -6.8640751e-15
-1.477286 -6.295827199999999e-15
-1.476286 -5.6603493e-15
-1.475286 -4.9554120999999994e-15
-1.474286 -4.1790749e-15
-1.473286 -3.3297295e-15
-1.472286 -2.4061471e-15
-1.471286 -1.4075212999999998e-15
-1.470286 -3.335118e-16
-1.469286 8.157149800000001e-16
-1.468286 2.0394492e-15
-1.467286 3.3364036000000005e-15
-1.466286 4.7046844000000005e-15
-1.465286 6.1417677e-15
-1.464286 7.6444829e-15
-1.463286 9.2090004e-15
-1.462286 1.0830828e-14
-1.461286 1.2504816e-14
-1.460286 1.4225167e-14
-1.459286 1.5985456e-14
-1.458286 1.7778663e-14
-1.457286 1.9597208e-14
-1.456286 2.1432997e-14
-1.455286 2.3277477000000003e-14
-1.454286 2.51217e-14
-1.453286 2.6956395000000002e-14
-1.452286 2.8772039e-14
-1.451286 3.055895e-14
-1.450286 3.2307375e-14
-1.449286 3.4007576e-14
-1.448286 3.5649938999999997e-14
-1.447286 3.7225063e-14
-1.446286 3.8723869e-14
-1.445286 4.0137694e-14
-1.444286 4.145839e-14
-1.443286 4.2678414e-14
-1.442286 4.3790923e-14
-1.441286 4.4789848e-14
-1.440286 4.5669961999999997e-14
-1.439286 4.6426956e-14
-1.438286 4.7057471e-14
-1.437286 4.7559148000000003e-14
-1.436286 4.793064e-14
-1.435286 4.8171627e-14
-1.434286 4.82828e-14
-1.433286 4.8265833000000005e-14
-1.432286 4.8123346e-14
-1.431286 4.7858839000000005e-14
-1.430286 4.7476594e-14
-1.429286 4.6981609e-14
-1.428286 4.6379453e-14
-1.427286 4.5676151e-14
-1.426286 4.4878029e-14
-1.425286 4.3991564e-14
-1.424286 4.3023207e-14
-1.423286 4.1979202e-14
-1.422286 4.0865401e-14
-1.421286 3.9687072e-14
-1.420286 3.844871e-14
-1.419286 3.715384e-14
-1.418286 3.580484e-14
-1.417286 3.4402751e-14
-1.416286 3.2947128e-14
-1.415286 3.1435878e-14
-1.414286 2.9865135e-14
-1.413286 2.8229154e-14
-1.412286 2.6520222999999998e-14
-1.411286 2.4728612999999996e-14
-1.410286 2.284256e-14
-1.409286 2.0848271e-14
-1.408286 1.8729978e-14
-1.407286 1.6470024e-14
-1.406286 1.4048990000000001e-14
-1.405286 1.1445868e-14
-1.404286 8.638260999999999e-15
-1.403286 5.602643800000001e-15
-1.402286 2.3146426e-15
-1.401286 -1.2506319e-15
-1.400286 -5.1182214e-15
-1.399286 -9.312923400000001e-15
-1.398286 -1.3858865e-14
-1.397286 -1.8779049e-14
-1.396286 -2.4094882000000003e-14
-1.395286 -2.9825679e-14
-1.394286 -3.5988175e-14
-1.393286 -4.2596011e-14
-1.392286 -4.9659239000000004e-14
-1.391286 -5.718383000000001e-14
-1.390286 -6.517119700000001e-14
-1.389286 -7.3617762e-14
-1.388286 -8.251452499999999e-14
-1.387286 -9.184668400000001e-14
-1.386286 -1.0159332e-13
-1.385286 -1.1172712000000001e-13
-1.384286 -1.2221415e-13
-1.383286 -1.3301372000000002e-13
-1.382286 -1.440783e-13
-1.381286 -1.5535354e-13
-1.380286 -1.6677833e-13
-1.379286 -1.78285e-13
-1.378286 -1.8979956000000001e-13
-1.377286 -2.0124207e-13
-1.376286 -2.12527e-13
-1.375286 -2.2356391e-13
-1.374286 -2.3425791e-13
-1.373286 -2.4451044e-13
-1.372286 -2.5422002e-13
-1.371286 -2.632831e-13
-1.370286 -2.7159497e-13
-1.369286 -2.7905075000000004e-13
-1.368286 -2.8554637e-13
-1.367286 -2.9097965999999997e-13
-1.366286 -2.9525146e-13
-1.365286 -2.9826662e-13
-1.364286 -2.9993523e-13
-1.363286 -3.0017361e-13
-1.362286 -2.9890541e-13
-1.361286 -2.9606266e-13
-1.360286 -2.9158670999999997e-13
-1.359286 -2.8542918e-13
-1.358286 -2.7755277e-13
-1.357286 -2.67932e-13
-1.356286 -2.5655385e-13
-1.355286 -2.434183e-13
-1.354286 -2.2853872e-13
-1.353286 -2.1194219e-13
-1.352286 -1.9366953000000002e-13
-1.351286 -1.7377536e-13
-1.350286 -1.5232797e-13
-1.349286 -1.2940895e-13
-1.348286 -1.0511277e-13
-1.347286 -7.9546156e-14
-1.346286 -5.282738e-14
-1.345286 -2.5085336e-14
-1.344286 3.5414448e-15
-1.343286 3.2905922e-14
-1.342286 6.2853794e-14
-1.341286 9.322480600000001e-14
-1.340286 1.2385415e-13
-1.339286 1.5457396e-13
-1.338286 1.8521476999999999e-13
-1.337286 2.1560706999999999e-13
-1.336286 2.4558281999999997e-13
-1.335286 2.7497699e-13
-1.334286 3.0362898e-13
-1.333286 3.3138409e-13
-1.332286 3.5809483000000004e-13
-1.331286 3.8362220000000004e-13
-1.330286 4.0783674999999995e-13
-1.329286 4.3061965000000004e-13
-1.328286 4.5186348999999997e-13
-1.327286 4.7147294e-13
-1.326286 4.8936528e-13
-1.325286 5.0547085e-13
-1.324286 5.197330600000001e-13
-1.323286 5.321083800000001e-13
-1.322286 5.4256615e-13
-1.321286 5.5108815e-13
-1.320286 5.5766803e-13
-1.319286 5.6231045e-13
-1.318286 5.6503023e-13
-1.317286 5.658513399999999e-13
-1.316286 5.6480563e-13
-1.315286 5.6193153e-13
-1.314286 5.5727267e-13
-1.313286 5.508765199999999e-13
-1.312286 5.4279277e-13
-1.311286 5.330721e-13
-1.310286 5.2176455e-13
-1.309286 5.0891819e-13
-1.308286 4.9457784e-13
-1.307286 4.7878393e-13
-1.306286 4.6157146e-13
-1.305286 4.4296909000000003e-13
-1.304286 4.2299859999999996e-13
-1.303286 4.0167433e-13
-1.302286 3.7900311000000006e-13
-1.301286 3.5498427e-13
-1.300286 3.2960998e-13
-1.299286 3.0286591e-13
-1.298286 2.7473207000000003e-13
-1.297286 2.4518402e-13
-1.296286 2.1419439e-13
-1.295286 1.8173448e-13
-1.294286 1.4777629e-13
-1.293286 1.1229472999999999e-13
-1.292286 7.5269931e-14
-1.291286 3.6689857e-14
-1.290286 -3.4470661e-15
-1.289286 -4.5129190000000006e-14
-1.288286 -8.832884999999999e-14
-1.287286 -1.3299959e-13
-1.286286 -1.7907346000000002e-13
-1.285286 -2.2645843e-13
-1.284286 -2.7503592000000004e-13
-1.283286 -3.2465868999999997e-13
-1.282286 -3.7514886e-13
-1.281286 -4.2629644e-13
-1.280286 -4.7785813e-13
-1.279286 -5.2955657e-13
-1.278286 -5.8108019e-13
-1.277286 -6.3208343e-13
-1.276286 -6.8218771e-13
-1.275286 -7.3098283e-13
-1.274286 -7.780292400000001e-13
-1.273286 -8.2286049e-13
-1.272286 -8.6498683e-13
-1.271286 -9.038991e-13
-1.270286 -9.3907341e-13
-1.269286 -9.699763900000001e-13
-1.268286 -9.9607085e-13
-1.267286 -1.0168222000000002e-12
-1.266286 -1.0317051e-12
-1.265286 -1.0402106e-12
-1.264286 -1.0418537e-12
-1.263286 -1.0361811e-12
-1.262286 -1.0227786e-12
-1.261286 -1.0012797999999998e-12
-1.260286 -9.7137289e-13
-1.259286 -9.3280935e-13
-1.258286 -8.8541057e-13
-1.257286 -8.290750900000001e-13
-1.256286 -7.6378502e-13
-1.255286 -6.8961175e-13
-1.254286 -6.0672106e-13
-1.253286 -5.1537732e-13
-1.252286 -4.1594657999999994e-13
-1.251286 -3.0889881000000003e-13
-1.250286 -1.9480877e-13
-1.249286 -7.4355776e-14
-1.248286 5.167783e-14
-1.247286 1.8240963e-13
-1.246286 3.1686145e-13
-1.245286 4.5396506000000004e-13
-1.244286 5.9256934e-13
-1.243286 7.3144878e-13
-1.242286 8.6931322e-13
-1.241286 1.0048191e-12
-1.240286 1.1365821e-12
-1.239286 1.2631902000000001e-12
-1.238286 1.3832186e-12
-1.237286 1.4952449e-12
-1.236286 1.5978655000000002e-12
-1.235286 1.6897118000000001e-12
-1.234286 1.7694681e-12
-1.233286 1.835888e-12
-1.232286 1.8878123e-12
-1.231286 1.9241857999999997e-12
-1.230286 1.9440738e-12
-1.229286 1.9466782e-12
-1.228286 1.9313525e-12
-1.227286 1.8976154e-12
-1.226286 1.8451633999999997e-12
-1.225286 1.773882e-12
-1.224286 1.6838546e-12
-1.223286 1.5753696e-12
-1.222286 1.4489263e-12
-1.221286 1.3052364000000001e-12
-1.220286 1.1452256e-12
-1.219286 9.7003128e-13
-1.218286 7.8099733e-13
-1.217286 5.796673799999999e-13
-1.216286 3.6777472e-13
-1.215286 1.4722965999999998e-13
-1.214286 -7.9895483e-14
-1.213286 -3.1138401e-13
-1.212286 -5.448949e-13
-1.211286 -7.779850199999999e-13
-1.210286 -1.0081333e-12
-1.209286 -1.2327667e-12
-1.208286 -1.4492880999999999e-12
-1.207286 -1.6551051e-12
-1.206286 -1.8476597e-12
-1.205286 -2.0244592e-12
-1.204286 -2.1831068e-12
-1.203286 -2.3213326e-12
-1.202286 -2.4370239e-12
-1.201286 -2.5282551e-12
-1.200286 -2.5933157e-12
-1.199286 -2.6307373e-12
-1.198286 -2.6393186e-12
-1.197286 -2.618148e-12
-1.196286 -2.5666237e-12
-1.195286 -2.4844703e-12
-1.194286 -2.3717527e-12
-1.193286 -2.2288866000000003e-12
-1.192286 -2.0566441e-12
-1.191286 -1.856157e-12
-1.190286 -1.6289147e-12
-1.189286 -1.3767578999999999e-12
-1.188286 -1.101869e-12
-1.187286 -8.0675738e-13
-1.186286 -4.942406299999999e-13
-1.185286 -1.674216e-13
-1.184286 1.7033829e-13
-1.183286 5.1544979e-13
-1.182286 8.641298799999999e-13
-1.181286 1.2124391e-12
-1.180286 1.5563221e-12
-1.179286 1.8916494e-12
-1.178286 2.2142629e-12
-1.177286 2.5200218000000002e-12
-1.176286 2.8048493e-12
-1.175286 3.0647806999999998e-12
-1.174286 3.2960105e-12
-1.173286 3.4949396e-12
-1.172286 3.6582208e-12
-1.171286 3.7828026999999995e-12
-1.170286 3.8659709e-12
-1.169286 3.9053863e-12
-1.168286 3.899121000000001e-12
-1.167286 3.8456888e-12
-1.166286 3.7440716e-12
-1.165286 3.5937419e-12
-1.164286 3.3946794e-12
-1.163286 3.1473816e-12
-1.162286 2.85287e-12
-1.161286 2.512689e-12
-1.160286 2.1289001e-12
-1.159286 1.7040685e-12
-1.158286 1.2412452e-12
-1.157286 7.4394201e-13
-1.156286 2.1610146e-13
-1.155286 -3.3793889e-13
-1.154286 -9.1348734e-13
-1.153286 -1.5055436e-12
-1.152286 -2.1088486e-12
-1.151286 -2.7179380999999997e-12
-1.150286 -3.3271993e-12
-1.149286 -3.9309298e-12
-1.148286 -4.5233985e-12
-1.147286 -5.0989076e-12
-1.146286 -5.6518544e-12
-1.145286 -6.176794000000001e-12
-1.144286 -6.6684986e-12
-1.143286 -7.122017000000001e-12
-1.142286 -7.5327304e-12
-1.141286 -7.8964037e-12
-1.140286 -8.2092346e-12
-1.139286 -8.4678975e-12
-1.138286 -8.6695787e-12
-1.137286 -8.8120124e-12
-1.136286 -8.8935017e-12
-1.135286 -8.9129415e-12
-1.134286 -8.8698275e-12
-1.133286 -8.7642607e-12
-1.132286 -8.5969453e-12
-1.131286 -8.3691775e-12
-1.130286 -8.082826099999999e-12
-1.129286 -7.7403104e-12
-1.128286 -7.3445651e-12
-1.127286 -6.899002e-12
-1.126286 -6.4074675e-12
-1.125286 -5.8741891e-12
-1.124286 -5.3037232e-12
-1.123286 -4.7008939000000004e-12
-1.122286 -4.0707306e-12
-1.121286 -3.4184034e-12
-1.120286 -2.7491566e-12
-1.119286 -2.0682403e-12
-1.118286 -1.3808447e-12
-1.117286 -6.920328599999999e-13
-1.116286 -6.6779681e-15
-1.115286 6.7059742e-13
-1.114286 1.3354777999999998e-12
-1.113286 1.9840061e-12
-1.112286 2.6126294e-12
-1.111286 3.2182387e-12
-1.110286 3.7981997999999996e-12
-1.109286 4.350379200000001e-12
-1.108286 4.8731594e-12
-1.107286 5.3654469e-12
-1.106286 5.8266712e-12
-1.105286 6.2567762000000006e-12
-1.104286 6.656199e-12
-1.103286 7.0258449e-12
-1.102286 7.3670521e-12
-1.101286 7.6815466e-12
-1.100286 7.971393199999999e-12
-1.099286 8.238937e-12
-1.098286 8.4867409e-12
-1.097286 8.7175181e-12
-1.096286 8.9340597e-12
-1.095286 9.1391589e-12
-1.094286 9.335537e-12
-1.093286 9.5257644e-12
-1.092286 9.7121868e-12
-1.091286 9.8968502e-12
-1.090286 1.0081431e-11
-1.089286 1.026717e-11
-1.088286 1.0454815e-11
-1.087286 1.0644567e-11
-1.086286 1.0836035e-11
-1.085286 1.1028204e-11
-1.084286 1.1219411e-11
-1.083286 1.1407326999999999e-11
-1.082286 1.1588961999999999e-11
-1.081286 1.176067e-11
-1.080286 1.1918176e-11
-1.079286 1.2056610999999998e-11
-1.078286 1.217056e-11
-1.077286 1.2254122000000001e-11
-1.076286 1.2300987999999999e-11
-1.075286 1.2304519999999999e-11
-1.074286 1.2257850000000001e-11
-1.073286 1.2153986e-11
-1.072286 1.1985919999999999e-11
-1.071286 1.1746755e-11
-1.070286 1.1429827e-11
-1.069286 1.1028842e-11
-1.068286 1.0538e-11
-1.067286 9.952134300000001e-12
-1.066286 9.2668433e-12
-1.065286 8.4786168e-12
-1.064286 7.5849598e-12
-1.063286 6.5845081999999995e-12
-1.062286 5.4771358999999995e-12
-1.061286 4.2640472e-12
-1.060286 2.9478595999999997e-12
-1.059286 1.5326697e-12
-1.058286 2.4102635000000002e-14
-1.057286 -1.5706562000000001e-12
-1.056286 -3.2428494e-12
-1.055286 -4.9821556e-12
-1.054286 -6.776718900000001e-12
-1.053286 -8.6132016e-12
-1.052286 -1.0476856e-11
-1.051286 -1.2351621e-11
-1.050286 -1.4220240000000002e-11
-1.049286 -1.6064396000000002e-11
-1.048286 -1.7864879e-11
-1.047286 -1.9601755e-11
-1.046286 -2.1254569e-11
-1.045286 -2.2802555e-11
-1.044286 -2.422486e-11
-1.043286 -2.5500785e-11
-1.042286 -2.6610031999999998e-11
-1.041286 -2.7532955999999998e-11
-1.040286 -2.8250826e-11
-1.039286 -2.8746075999999998e-11
-1.038286 -2.9002571e-11
-1.037286 -2.9005844999999998e-11
-1.036286 -2.8743354e-11
-1.035286 -2.8204696e-11
-1.034286 -2.7381824e-11
-1.033286 -2.6269248000000002e-11
-1.032286 -2.4864201e-11
-1.031286 -2.3166787e-11
-1.030286 -2.1180114e-11
-1.029286 -1.8910374000000002e-11
-1.028286 -1.6366905999999998e-11
-1.027286 -1.3562228e-11
-1.026286 -1.0512029e-11
-1.025286 -7.235123e-12
-1.024286 -3.7533714e-12
-1.023286 -9.1568603e-14
-1.022286 3.7227115e-12
-1.021286 7.659302899999999e-12
-1.020286 1.1685669e-11
-1.019286 1.5767162e-11
-1.018286 1.9867304e-11
-1.017286 2.394811e-11
-1.016286 2.7970424e-11
-1.015286 3.1894284e-11
-1.014286 3.567931e-11
-1.013286 3.9285101e-11
-1.012286 4.2671647e-11
-1.011286 4.5799746e-11
-1.010286 4.8631427999999995e-11
-1.009286 5.1130367e-11
-1.008286 5.3262309999999995e-11
-1.007286 5.4995449999999995e-11
-1.006286 5.6300841e-11
-1.005286 5.7152742e-11
-1.004286 5.752896e-11
-1.003286 5.741115600000001e-11
-1.002286 5.6785132e-11
-1.001286 5.5641049000000006e-11
-1.000286 5.3973644e-11
-0.9992857 5.1782369000000005e-11
-0.9982857 4.90715e-11
-0.9972857 4.5850205e-11
-0.9962857 4.2132538e-11
-0.9952857 3.7937402e-11
-0.9942857 3.3288465e-11
-0.9932857 2.8214000999999998e-11
-0.9922857 2.2746705e-11
-0.9912857 1.6923449e-11
-0.9902857 1.0784987e-11
-0.9892857 4.3756245000000005e-12
-0.9882857 -2.2571576e-12
-0.9872857 -9.063119e-12
-0.9862857 -1.5989704e-11
-0.9852857 -2.2982516e-11
-0.9842857 -2.9985828e-11
-0.9832857 -3.6943086e-11
-0.9822857 -4.3797452999999997e-11
-0.9812857 -5.0492346999999996e-11
-0.9802857 -5.6971984000000006e-11
-0.9792857 -6.3181909e-11
-0.9782857 -6.906953300000001e-11
-0.9772857 -7.4584647e-11
-0.9762857 -7.9679899e-11
-0.9752857 -8.431126899999999e-11
-0.9742857 -8.843849e-11
-0.9732857 -9.202545399999999e-11
-0.9722857 -9.5040555e-11
-0.9712857 -9.7456993e-11
-0.9702857 -9.925301700000001e-11
-0.9692857 -1.0041216000000001e-10
-0.9682857 -1.0092336e-10
-0.9672857 -1.0078107e-10
-0.9662857 -9.9985254e-11
-0.9652857 -9.8541412e-11
-0.9642857 -9.646045900000001e-11
-0.9632857 -9.3758605e-11
-0.9622857 -9.0457161e-11
-0.9612857 -8.6582277e-11
-0.9602857 -8.2164652e-11
-0.9592857 -7.7239208e-11
-0.9582857 -7.1844679e-11
-0.9572857 -6.6023201e-11
-0.9562857 -5.9819874e-11
-0.9552857 -5.3282248e-11
-0.9542857 -4.6459863e-11
-0.9532857 -3.9403702e-11
-0.9522857 -3.216569e-11
-0.9512857 -2.4798156999999997e-11
-0.9502857 -1.7353328000000002e-11
-0.9492857 -9.8828145e-12
-0.9482857 -2.437122e-12
-0.9472857 4.9348146e-12
-0.9462857 1.2186067e-11
-0.9452857 1.9272118e-11
-0.9442857 2.6151227000000002e-11
-0.9432857 3.2784748e-11
-0.9422857 3.91374e-11
-0.9412857 4.5177504e-11
-0.9402857 5.0877146e-11
-0.9392857 5.6212294000000005e-11
-0.9382857 6.1162869e-11
-0.9372857 6.5712756e-11
-0.9362857 6.984975200000001e-11
-0.9352857 7.3565481e-11
-0.9342857 7.6855249e-11
-0.9332857 7.971784600000001e-11
-0.9322857 8.215531700000001e-11
-0.9312857 8.4172692e-11
-0.9302857 8.5777674e-11
-0.9292857 8.6980304e-11
-0.9282857 8.779261000000001e-11
-0.9272857 8.822822e-11
-0.9262857 8.8302e-11
-0.9252857 8.8029643e-11
-0.9242857 8.7427298e-11
-0.9232857 8.651120199999999e-11
-0.9222857 8.5297307e-11
-0.9212857 8.3800962e-11
-0.9202857 8.203659600000001e-11
-0.9192857 8.0017454e-11
-0.9182857 7.7755364e-11
-0.9172857 7.526055e-11
-0.9162857 7.254149000000001e-11
-0.9152857 6.9604836e-11
-0.9142857 6.6455381e-11
-0.9132857 6.3096072e-11
-0.9122857 5.9528088e-11
-0.9112857 5.5750977e-11
-0.9102857 5.1762842e-11
-0.9092857 4.7560572e-11
-0.9082857 4.3140136e-11
-0.9072857 3.8496913000000004e-11
-0.9062857 3.3626064e-11
-0.9052857 2.8522940999999997e-11
-0.9042857 2.3183514e-11
-0.9032857 1.7604833999999998e-11
-0.9022857 1.1785507e-11
-0.9012857 5.7261596000000005e-12
-0.9002857 -5.7007829e-13
-0.8992857 -7.0971176e-12
-0.8982857 -1.3845464999999999e-11
-0.8972857 -2.0801809000000002e-11
-0.8962857 -2.7948648e-11
-0.8952857 -3.5263955e-11
-0.8942857 -4.2720902e-11
-0.8932857 -5.0287649e-11
-0.8922857 -5.7927192999999996e-11
-0.8912857 -6.559728899999999e-11
-0.8902857 -7.3250477e-11
-0.8892857 -8.0834146e-11
-0.8882857 -8.829074100000001e-11
-0.8872857 -9.555801200000001e-11
-0.8862857 -1.0256935999999999e-10
-0.8852857 -1.0925433e-10
-0.8842857 -1.1553908999999999e-10
-0.8832857 -1.2134709e-10
-0.8822857 -1.2659978e-10
-0.8812857 -1.3121734e-10
-0.8802857 -1.3511955e-10
-0.8792857 -1.3822675000000002e-10
-0.8782857 -1.4046070000000002e-10
-0.8772857 -1.4174568999999998e-10
-0.8762857 -1.4200951e-10
-0.8752857 -1.4118451e-10
-0.8742857 -1.3920873e-10
-0.8732857 -1.3602683e-10
-0.8722857 -1.3159125e-10
-0.8712857 -1.2586313e-10
-0.8702857 -1.188133e-10
-0.8692857 -1.1042315000000001e-10
-0.8682857 -1.0068545999999999e-10
-0.8672857 -8.9605125e-11
-0.8662857 -7.719975399999999e-11
-0.8652857 -6.3500214e-11
-0.8642857 -4.8551012000000006e-11
-0.8632857 -3.2410533e-11
-0.8622857 -1.5151162e-11
-0.8612857 3.1407507000000003e-12
-0.8602857 2.2365082e-11
-0.8592857 4.2408286e-11
-0.8582857 6.314390199999999e-11
-0.8572857 8.443322e-11
-0.8562857 1.0612611000000002e-10
-0.8552857 1.2806199e-10
-0.8542857 1.5007098e-10
-0.8532857 1.7197515999999998e-10
-0.8522857 1.9358996e-10
-0.8512857 2.1472570000000002e-10
-0.8502857 2.3518923e-10
-0.8492857 2.5478565e-10
-0.8482857 2.7332006e-10
-0.8472857 2.9059955e-10
-0.8462857 3.0643498e-10
-0.8452857 3.2064297e-10
-0.8442857 3.3304785e-10
-0.8432857 3.4348355000000003e-10
-0.8422857 3.5179546e-10
-0.8412857 3.5784229e-10
-0.8402857 3.6149779e-10
-0.8392857 3.6265236e-10
-0.8382857 3.6121464000000003e-10
-0.8372857 3.5711282e-10
-0.8362857 3.502959e-10
-0.8352857 3.4073471e-10
-0.8342857 3.2842279e-10
-0.8332857 3.1337704e-10
-0.8322857 2.9563815e-10
-0.8312857 2.7527082e-10
-0.8302857 2.5236384e-10
-0.8292857 2.2702972e-10
-0.8282857 1.9940427000000003e-10
-0.8272857 1.6964592e-10
-0.8262857 1.379347e-10
-0.8252857 1.0447116e-10
-0.8242857 6.9474889e-11
-0.8232857 3.3182955999999996e-11
-0.8222857 -4.1518817000000005e-12
-0.8212857 -4.2263176e-11
-0.8202857 -8.0872917e-11
-0.8192857 -1.1969383e-10
-0.8182857 -1.584318e-10
-0.8172857 -1.9678833e-10
-0.8162857 -2.3446323e-10
-0.8152857 -2.7115718999999996e-10
-0.8142857 -3.0657441e-10
-0.8132857 -3.4042539e-10
-0.8122857 -3.7242952e-10
-0.8112857 -4.0231759e-10
-0.8102857 -4.2983441999999994e-10
-0.8092857 -4.5474128e-10
-0.8082857 -4.7681798e-10
-0.8072857 -4.958652e-10
-0.8062857 -5.1170635e-10
-0.8052857 -5.2418929e-10
-0.8042857 -5.331879500000001e-10
-0.8032857 -5.3860354e-10
-0.8022857 -5.4036563e-10
-0.8012857 -5.3843301e-10
-0.8002857 -5.3279416e-10
-0.7992857 -5.2346751e-10
-0.7982857 -5.1050136e-10
-0.7972857 -4.9397379e-10
-0.7962857 -4.7399181e-10
-0.7952857 -4.506907e-10
-0.7942857 -4.2423286999999996e-10
-0.7932857 -3.9480650000000003e-10
-0.7922857 -3.6262391e-10
-0.7912857 -3.2791977e-10
-0.7902857 -2.9094910000000004e-10
-0.7892857 -2.5198504e-10
-0.7882857 -2.1131651e-10
-0.7872857 -1.6924567e-10
-0.7862857 -1.2608537e-10
-0.7852857 -8.2156406e-11
-0.7842857 -3.7784785e-11
-0.7832857 6.7010613000000005e-12
-0.7822857 5.097306e-11
-0.7812857 9.470627400000001e-11
-0.7802857 1.3758158e-10
-0.7792857 1.7928833000000001e-10
-0.7782857 2.1952686999999998e-10
-0.7772857 2.5801093e-10
-0.7762857 2.9446986999999996e-10
-0.7752857 3.2865078e-10
-0.7742857 3.603203e-10
-0.7732857 3.8926640000000003e-10
-0.7722857 4.1529969999999996e-10
-0.7712857 4.382549e-10
-0.7702857 4.5799153999999997e-10
-0.7692857 4.743949199999999e-10
-0.7682857 4.8737646e-10
-0.7672857 4.9687407e-10
-0.7662857 5.028520099999999e-10
-0.7652857 5.0530084e-10
-0.7642857 5.0423667e-10
-0.7632857 4.9970071e-10
-0.7622857 4.917582e-10
-0.7612857 4.8049741e-10
-0.7602857 4.660283e-10
-0.7592857 4.4848105e-10
-0.7582857 4.2800450999999995e-10
-0.7572857 4.0476455e-10
-0.7562857 3.7894215000000005e-10
-0.7552857 3.5073160000000003e-10
-0.7542857 3.2033857e-10
-0.7532857 2.8797815e-10
-0.7522857 2.5387288000000003e-10
-0.7512857 2.1825085e-10
-0.7502857 1.8134376e-10
-0.7492857 1.433851e-10
-0.7482857 1.0460837e-10
-0.7472857 6.5245465e-11
-0.7462857 2.5525056999999998e-11
-0.7452857 -1.43288e-11
-0.7442857 -5.4097975000000006e-11
-0.7432857 -9.3571407e-11
-0.7422857 -1.3254612e-10
-0.7412857 -1.7082804e-10
-0.7402857 -2.0823269e-10
-0.7392857 -2.4458575e-10
-0.7382857 -2.7972338e-10
-0.7372857 -3.1349248e-10
-0.7362857 -3.4575077000000004e-10
-0.7352857 -3.7636673e-10
-0.7342857 -4.0521948000000003e-10
-0.7332857 -4.3219837e-10
-0.7322857 -4.5720281000000004e-10
-0.7312857 -4.8014171e-10
-0.7302857 -5.0093289e-10
-0.7292857 -5.1950271e-10
-0.7282857 -5.3578539e-10
-0.7272857 -5.4972242e-10
-0.7262857 -5.6126197e-10
-0.7252857 -5.7035843e-10
-0.7242857 -5.769718e-10
-0.7232857 -5.8106731e-10
-0.7222857 -5.8261499e-10
-0.7212857 -5.8158938e-10
-0.7202857 -5.779693099999999e-10
-0.7192857 -5.7173793e-10
-0.7182857 -5.6288251e-10
-0.7172857 -5.5139469e-10
-0.7162857 -5.3727071e-10
-0.7152857 -5.2051176e-10
-0.7142857 -5.0112436e-10
-0.7132857 -4.791210799999999e-10
-0.7122857 -4.5452106e-10
-0.7112857 -4.2735082e-10
-0.7102857 -3.9764511000000005e-10
-0.7092857 -3.6544773e-10
-0.7082857 -3.3081257e-10
-0.7072857 -2.9380446e-10
-0.7062857 -2.545002e-10
-0.7052857 -2.1298948e-10
-0.7042857 -1.6937580999999999e-10
-0.7032857 -1.2377735999999999e-10
-0.7022857 -7.632774099999999e-11
-0.7012857 -2.7176712e-11
-0.7002857 2.3509322e-11
-0.6992857 7.5546871e-11
-0.6982857 1.2873512999999998e-10
-0.6972857 1.828559e-10
-0.6962857 2.3767373e-10
-0.6952857 2.9293627e-10
-0.6942857 3.4837489000000003e-10
-0.6932857 4.0370537e-10
-0.6922857 4.5862904999999995e-10
-0.6912857 5.1283413e-10
-0.6902857 5.6599708e-10
-0.6892857 6.177845600000001e-10
-0.6882857 6.6785531e-10
-0.6872857 7.158624e-10
-0.6862857 7.6145574e-10
-0.6852857 8.042845e-10
-0.6842857 8.440003000000001e-10
-0.6832857 8.802596699999999e-10
-0.6822857 9.1272745e-10
-0.6812857 9.410799400000002e-10
-0.6802857 9.650079299999998e-10
-0.6792857 9.8422008e-10
-0.6782857 9.984462e-10
-0.6772857 1.0074405000000001e-09
-0.6762857 1.0109845000000001e-09
-0.6752857 1.0088903e-09
-0.6742857 1.0010033e-09
-0.6732857 9.8720485e-10
-0.6722857 9.6741495e-10
-0.6712857 9.4159411e-10
-0.6702857 9.097453699999999e-10
-0.6692857 8.719159899999999e-10
-0.6682857 8.2819862e-10
-0.6672857 7.7873203e-10
-0.6662857 7.237017e-10
-0.6652857 6.633397e-10
-0.6642857 5.9792449e-10
-0.6632857 5.277799e-10
-0.6622857 4.5327391999999996e-10
-0.6612857 3.7481706e-10
-0.6602857 2.9286003e-10
-0.6592857 2.0789126e-10
-0.6582857 1.204338e-10
-0.6572857 3.1041985e-11
-0.6562857 -5.970239000000001e-11
-0.6552857 -1.5119419e-10
-0.6542857 -2.4280942e-10
-0.6532857 -3.3390985e-10
-0.6522857 -4.2384811e-10
-0.6512857 -5.1197276e-10
-0.6502857 -5.9763353e-10
-0.6492857 -6.8018694e-10
-0.6482857 -7.590014600000001e-10
-0.6472857 -8.3346325e-10
-0.6462857 -9.029813400000001e-10
-0.6452857 -9.6699298e-10
-0.6442857 -1.0249687999999999e-09
-0.6432857 -1.0764177e-09
-0.6422857 -1.1208915e-09
-0.6412857 -1.1579892e-09
-0.6402857 -1.1873611999999999e-09
-0.6392857 -1.2087126e-09
-0.6382857 -1.2218065e-09
-0.6372857 -1.2264666e-09
-0.6362857 -1.2225793000000001e-09
-0.6352857 -1.2100957e-09
-0.6342857 -1.1890322e-09
-0.6332857 -1.1594711999999999e-09
-0.6322857 -1.1215611000000001e-09
-0.6312857 -1.0755155e-09
-0.6302857 -1.0216123999999999e-09
-0.6292857 -9.6019156e-10
-0.6282857 -8.916529e-10
-0.6272857 -8.164533300000001e-10
-0.6262857 -7.3510321e-10
-0.6252857 -6.4816256e-10
-0.6242857 -5.562367e-10
-0.6232857 -4.5997143e-10
-0.6222857 -3.6004791e-10
-0.6212857 -2.5717716e-10
-0.6202857 -1.5209429e-10
-0.6192857 -4.5552597000000007e-11
-0.6182857 6.1682576e-11
-0.6172857 1.688401e-10
-0.6162857 2.751493e-10
-0.6152857 3.7984624e-10
-0.6142857 4.821798300000001e-10
-0.6132857 5.8141807e-10
-0.6122857 6.7685371e-10
-0.6112857 7.6781003e-10
-0.6102857 8.5364623e-10
-0.6092857 9.337621e-10
-0.6082857 1.0076031e-09
-0.6072857 1.0746642e-09
-0.6062857 1.1344937e-09
-0.6052857 1.1866965e-09
-0.6042857 1.2309368e-09
-0.6032857 1.2669402e-09
-0.6022857 1.2944953e-09
-0.6012857 1.313455e-09
-0.6002857 1.3237364e-09
-0.5992857 1.3253214e-09
-0.5982857 1.3182553000000001e-09
-0.5972857 1.3026464e-09
-0.5962857 1.2786634e-09
-0.5952857 1.246534e-09
-0.5942857 1.2065415e-09
-0.5932857 1.159022e-09
-0.5922857 1.1043609e-09
-0.5912857 1.0429887000000001e-09
-0.5902857 9.7537707e-10
-0.5892857 9.0203418e-10
-0.5882857 8.234999499999999e-10
-0.5872857 7.403412100000001e-10
-0.5862857 6.5314676e-10
-0.5852857 5.6252225e-10
-0.5842857 4.6908506e-10
-0.5832857 3.7345921e-10
-0.5822857 2.7627048e-10
-0.5812857 1.7814155e-10
-0.5802857 7.9687288e-11
-0.5792857 -1.8489667e-11
-0.5782857 -1.1580307e-10
-0.5772857 -2.11687e-10
-0.5762857 -3.0559947000000003e-10
-0.5752857 -3.970256e-10
-0.5742857 -4.8548045e-10
-0.5732857 -5.705116499999999e-10
-0.5722857 -6.5170131e-10
-0.5712857 -7.2866782e-10
-0.5702857 -8.010672e-10
-0.5692857 -8.685936499999999e-10
-0.5682857 -9.3098047e-10
-0.5672857 -9.8799987e-10
-0.5662857 -1.0394629000000001e-09
-0.5652857 -1.0852186e-09
-0.5642857 -1.1251535e-09
-0.5632857 -1.1591899e-09
-0.5622857 -1.1872848e-09
-0.5612857 -1.209428e-09
-0.5602857 -1.2256402e-09
-0.5592857 -1.2359711e-09
-0.5582857 -1.2404974e-09
-0.5572857 -1.2393198e-09
-0.5562857 -1.2325614000000002e-09
-0.5552857 -1.2203650999999999e-09
-0.5542857 -1.2028916e-09
-0.5532857 -1.1803165999999999e-09
-0.5522857 -1.152829e-09
-0.5512857 -1.120629e-09
-0.5502857 -1.0839257e-09
-0.5492857 -1.0429357e-09
-0.5482857 -9.9788164e-10
-0.5472857 -9.4899045e-10
-0.5462857 -8.9649252e-10
-0.5452857 -8.406205400000001e-10
-0.5442857 -7.8160881e-10
-0.5432857 -7.1969266e-10
-0.5422857 -6.551083e-10
-0.5412857 -5.880925500000001e-10
-0.5402857 -5.188829e-10
-0.5392857 -4.4771790000000003e-10
-0.5382857 -3.748374e-10
-0.5372857 -3.0048312e-10
-0.5362857 -2.2489931e-10
-0.5352857 -1.4833344000000001e-10
-0.5342857 -7.1036953e-11
-0.5332857 6.7339451e-12
-0.5322857 8.4717525e-11
-0.5312857 1.6264579e-10
-0.5302857 2.4024383e-10
-0.5292857 3.1722929e-10
-0.5282857 3.9331190000000005e-10
-0.5272857 4.6819324e-10
-0.5262857 5.415665699999999e-10
-0.5252857 6.1311711e-10
-0.5242857 6.8252218e-10
-0.5232857 7.4945198e-10
-0.5222857 8.135701300000001e-10
-0.5212857 8.745351700000001e-10
-0.5202857 9.3200152e-10
-0.5192857 9.8562131e-10
-0.5182857 1.0350463e-09
-0.5172857 1.0799296e-09
-0.5162857 1.1199289000000001e-09
-0.5152857 1.1547079e-09
-0.5142857 1.1839403e-09
-0.5132857 1.2073116000000001e-09
-0.5122857 1.2245232999999998e-09
-0.5112857 1.2352954999999999e-09
-0.5102857 1.2393700999999999e-09
-0.5092857 1.2365145e-09
-0.5082857 1.226525e-09
-0.5072857 1.2092298000000001e-09
-0.5062857 1.1844922e-09
-0.5052857 1.1522138999999999e-09
-0.5042857 1.1123382e-09
-0.5032857 1.0648518999999999e-09
-0.5022857 1.0097883e-09
-0.5012857 9.4722962e-10
-0.5002857 8.7730804e-10
-0.4992857 8.0020773e-10
-0.4982857 7.1616563e-10
-0.4972857 6.2547224e-10
-0.4962857 5.2847162e-10
-0.4952857 4.2556106000000005e-10
-0.4942857 3.1719024e-10
-0.4932857 2.0385999999999998e-10
-0.4922857 8.612035199999999e-11
-0.4912857 -3.5431765e-11
-0.4902857 -1.6015539e-10
-0.4892857 -2.8736889e-10
-0.4882857 -4.1635380000000004e-10
-0.4872857 -5.463591e-10
-0.4862857 -6.7660578e-10
-0.4852857 -8.062921000000001e-10
-0.4842857 -9.3459901e-10
-0.4832857 -1.0606958e-09
-0.4822857 -1.1837461e-09
-0.4812857 -1.3029139e-09
-0.4802857 -1.4173706e-09
-0.4792857 -1.5263004e-09
-0.4782857 -1.6289079e-09
-0.4772857 -1.7244237e-09
-0.4762857 -1.8121112e-09
-0.4752857 -1.8912727e-09
-0.4742857 -1.9612553e-09
-0.4732857 -2.0214571e-09
-0.4722857 -2.0713322e-09
-0.4712857 -2.1103955e-09
-0.4702857 -2.1382285e-09
-0.4692857 -2.1544818e-09
-0.4682857 -2.15888e-09
-0.4672857 -2.1512242e-09
-0.4662857 -2.1313942e-09
-0.4652857 -2.0993509e-09
-0.4642857 -2.0551368000000002e-09
-0.4632857 -1.9988771e-09
-0.4622857 -1.9307793e-09
-0.4612857 -1.8511317000000001e-09
-0.4602857 -1.760303e-09
-0.4592857 -1.6587387999999998e-09
-0.4582857 -1.5469595999999999e-09
-0.4572857 -1.4255569e-09
-0.4562857 -1.2951891e-09
-0.4552857 -1.1565769e-09
-0.4542857 -1.0104978e-09
-0.4532857 -8.577808599999999e-10
-0.4522857 -6.992998200000001e-10
-0.4512857 -5.359671900000001e-10
-0.4502857 -3.6872718000000003e-10
-0.4492857 -1.9854856000000002e-10
-0.4482857 -2.6417312000000003e-11
-0.4472857 1.4667072e-10
-0.4462857 3.1971739e-10
-0.4452857 4.917297e-10
-0.4442857 6.6172731e-10
-0.4432857 8.287497399999999e-10
-0.4422857 9.9186345e-10
-0.4412857 1.1501688e-09
-0.4402857 1.3028063e-09
-0.4392857 1.448963e-09
-0.4382857 1.5878781e-09
-0.4372857 1.7188478e-09
-0.4362857 1.8412306e-09
-0.4352857 1.9544508e-09
-0.4342857 2.0580026e-09
-0.4332857 2.1514525e-09
-0.4322857 2.2344418e-09
-0.4312857 2.3066883000000003e-09
-0.4302857 2.3679872e-09
-0.4292857 2.4182113e-09
-0.4282857 2.4573109e-09
-0.4272857 2.4853125e-09
-0.4262857 2.5023175999999998e-09
-0.4252857 2.5085004e-09
-0.4242857 2.5041044e-09
-0.4232857 2.4894404e-09
-0.4222857 2.4648818e-09
-0.4212857 2.4308604e-09
-0.4202857 2.387862e-09
-0.4192857 2.3364217e-09
-0.4182857 2.2771184e-09
-0.4172857 2.2105691e-09
-0.4162857 2.1374232e-09
-0.4152857 2.0583573e-09
-0.4142857 1.9740685e-09
-0.4132857 1.8852692e-09
-0.4122857 1.7926808e-09
-0.4112857 1.6970279e-09
-0.4102857 1.5990331000000002e-09
-0.4092857 1.4994108000000001e-09
-0.4082857 1.398863e-09
-0.4072857 1.2980732e-09
-0.4062857 1.1977029e-09
-0.4052857 1.0983865e-09
-0.4042857 1.0007278e-09
-0.4032857 9.052964100000001e-10
-0.4022857 8.126246199999999e-10
-0.4012857 7.2320474e-10
-0.4002857 6.3748707e-10
-0.3992857 5.5587783e-10
-0.3982857 4.7873806e-10
-0.3972857 4.0638257e-10
-0.3962857 3.3907952e-10
-0.3952857 2.7705037e-10
-0.3942857 2.2047013e-10
-0.3932857 1.6946808999999998e-10
-0.3922857 1.2412882e-10
-0.3912857 8.4493529e-11
-0.3902857 5.0561611e-11
-0.3892857 2.2292532e-11
-0.3882857 -3.9210730999999997e-13
-0.3872857 -1.7606347e-11
-0.3862857 -2.9497514e-11
-0.3852857 -3.6243735e-11
-0.3842857 -3.8051401e-11
-0.3832857 -3.5152626e-11
-0.3822857 -2.7802679000000002e-11
-0.3812857 -1.6277438e-11
-0.3802857 -8.7097272e-13
-0.3792857 1.8106832e-11
-0.3782857 4.0332508e-11
-0.3772857 6.5471147e-11
-0.3762857 9.317833e-11
-0.3752857 1.2310192000000002e-10
-0.3742857 1.5488366e-10
-0.3732857 1.8816059999999998e-10
-0.3722857 2.2256634e-10
-0.3712857 2.5773205000000003e-10
-0.3702857 2.9328736e-10
-0.3692857 3.2886098e-10
-0.3682857 3.6408133e-10
-0.3672857 3.9857692e-10
-0.3662857 4.3197646e-10
-0.3652857 4.6390916000000004e-10
-0.3642857 4.9400471e-10
-0.3632857 5.2189325e-10
-0.3622857 5.4720542e-10
-0.3612857 5.6957217e-10
-0.3602857 5.8862485e-10
-0.3592857 6.039950699999999e-10
-0.3582857 6.1531487e-10
-0.3572857 6.2221686e-10
-0.3562857 6.2433453e-10
-0.3552857 6.2130262e-10
-0.3542857 6.1275776e-10
-0.3532857 5.983391699999999e-10
-0.3522857 5.7768981e-10
-0.3512857 5.5045738e-10
-0.3502857 5.1629582e-10
-0.3492857 4.7486689e-10
-0.3482857 4.2584208999999995e-10
-0.3472857 3.6890478000000003e-10
-0.3462857 3.0375242000000004e-10
-0.3452857 2.3009919000000002e-10
-0.3442857 1.4767864e-10
-0.3432857 5.624664099999999e-11
-0.3422857 -4.4415524e-11
-0.3412857 -1.5449795e-10
-0.3402857 -2.741588e-10
-0.3392857 -4.0352084e-10
-0.3382857 -5.4266808e-10
-0.3372857 -6.916421899999999e-10
-0.3362857 -8.5043916e-10
-0.3352857 -1.0190058e-09
-0.3342857 -1.1972366e-09
-0.3332857 -1.3849705e-09
-0.3322857 -1.5819882e-09
-0.3312857 -1.788009e-09
-0.3302857 -2.0026886e-09
-0.3292857 -2.2256174e-09
-0.3282857 -2.4563181000000003e-09
-0.3272857 -2.6942443e-09
-0.3262857 -2.9387797999999996e-09
-0.3252857 -3.1892381e-09
-0.3242857 -3.4448621e-09
-0.3232857 -3.7048242999999998e-09
-0.3222857 -3.9682281999999995e-09
-0.3212857 -4.2341089e-09
-0.3202857 -4.5014364e-09
-0.3192857 -4.7691164e-09
-0.3182857 -5.0359945e-09
-0.3172857 -5.3008591e-09
-0.3162857 -5.5624449e-09
-0.3152857 -5.8194383e-09
-0.3142857 -6.070482300000001e-09
-0.3132857 -6.3141804e-09
-0.3122857 -6.5491036e-09
-0.3112857 -6.7737960999999995e-09
-0.3102857 -6.986782e-09
-0.3092857 -7.1865708e-09
-0.3082857 -7.3716658e-09
-0.3072857 -7.5405703e-09
-0.3062857 -7.691793699999999e-09
-0.3052857 -7.8238603e-09
-0.3042857 -7.9353149e-09
-0.3032857 -8.0247309e-09
-0.3022857 -8.0907177e-09
-0.3012857 -8.131925e-09
-0.3002857 -8.1470518e-09
-0.2992857 -8.1348511e-09
-0.2982857 -8.0941358e-09
-0.2972857 -8.0237851e-09
-0.2962857 -7.9227472e-09
-0.2952857 -7.7900457e-09
-0.2942857 -7.6247821e-09
-0.2932857 -7.4261389e-09
-0.2922857 -7.193383399999999e-09
-0.2912857 -6.9258682000000005e-09
-0.2902857 -6.6230327000000005e-09
-0.2892857 -6.284404199999999e-09
-0.2882857 -5.9095957e-09
-0.2872857 -5.498307399999999e-09
-0.2862857 -5.050322999999999e-09
-0.2852857 -4.5655087e-09
-0.2842857 -4.0438094e-09
-0.2832857 -3.4852446999999997e-09
-0.2822857 -2.8899048e-09
-0.2812857 -2.2579454e-09
-0.2802857 -1.5895820999999998e-09
-0.2792857 -8.8508445e-10
-0.2782857 -1.4476893e-10
-0.2772857 6.3100766e-10
-0.2762857 1.4418558e-09
-0.2752857 2.2873608e-09
-0.2742857 3.1670909e-09
-0.2732857 4.080605e-09
-0.2722857 5.0274611e-09
-0.2712857 6.007224599999999e-09
-0.2702857 7.0194767e-09
-0.2692857 8.0638211e-09
-0.2682857 9.1398937e-09
-0.2672857 1.0247369e-08
-0.2662857 1.1385968e-08
-0.2652857 1.2555465e-08
-0.2642857 1.3755694000000001e-08
-0.2632857 1.4986555e-08
-0.2622857 1.6248018e-08
-0.2612857 1.7540132e-08
-0.2602857 1.8863024e-08
-0.2592857 2.0216904999999998e-08
-0.2582857 2.1602072999999997e-08
-0.2572857 2.3018917e-08
-0.2562857 2.4467914000000003e-08
-0.2552857 2.5949634e-08
-0.2542857 2.7464736e-08
-0.2532857 2.9013972e-08
-0.2522857 3.0598182e-08
-0.2512857 3.2218292e-08
-0.2502857 3.3875314000000005e-08
-0.2492857 3.5570336e-08
-0.2482857 3.7304523e-08
-0.2472857 3.9079115e-08
-0.2462857 4.0895412e-08
-0.2452857 4.2754777e-08
-0.2442857 4.4658627e-08
-0.2432857 4.6608423e-08
-0.2422857 4.8605669e-08
-0.2412857 5.0651899e-08
-0.2402857 5.2748678e-08
-0.2392857 5.4897575e-08
-0.2382857 5.7100180000000006e-08
-0.2372857 5.935808e-08
-0.2362857 6.1672861e-08
-0.2352857 6.4046091e-08
-0.2342857 6.6479311e-08
-0.2332857 6.897404900000001e-08
-0.2322857 7.1531786e-08
-0.2312857 7.4153972e-08
-0.2302857 7.6841999e-08
-0.2292857 7.9597212e-08
-0.2282857 8.2420898e-08
-0.2272857 8.5314283e-08
-0.2262857 8.8278523e-08
-0.2252857 9.131469999999999e-08
-0.2242857 9.4423835e-08
-0.2232857 9.760685599999999e-08
-0.2222857 1.0086463e-07
-0.2212857 1.0419794e-07
-0.2202857 1.0760749000000001e-07
-0.2192857 1.1109391e-07
-0.2182857 1.1465774e-07
-0.2172857 1.1829945000000001e-07
-0.2162857 1.2201944e-07
-0.2152857 1.2581803e-07
-0.2142857 1.2969549e-07
-0.2132857 1.3365198e-07
-0.2122857 1.3768763e-07
-0.2112857 1.418025e-07
-0.2102857 1.459966e-07
-0.2092857 1.5026986999999999e-07
-0.2082857 1.5462224e-07
-0.2072857 1.5905355e-07
-0.2062857 1.6356363e-07
-0.2052857 1.6815227e-07
-0.2042857 1.7281923e-07
-0.2032857 1.7756424e-07
-0.2022857 1.8238702999999998e-07
-0.2012857 1.872873e-07
-0.2002857 1.9226472000000002e-07
-0.1992857 1.9731897999999998e-07
-0.1982857 2.0244976999999998e-07
-0.1972857 2.0765674e-07
-0.1962857 2.1293958e-07
-0.1952857 2.1829796e-07
-0.1942857 2.2373158999999998e-07
-0.1932857 2.2924014e-07
-0.1922857 2.3482332e-07
-0.1912857 2.4048086e-07
-0.1902857 2.4621247e-07
-0.1892857 2.5201792000000003e-07
-0.1882857 2.5789695e-07
-0.1872857 2.6384934e-07
-0.1862857 2.6987488e-07
-0.1852857 2.7597335999999996e-07
-0.1842857 2.8214456999999997e-07
-0.1832857 2.8838838e-07
-0.1822857 2.9470459e-07
-0.1812857 3.0109308e-07
-0.1802857 3.0755369e-07
-0.1792857 3.1408629e-07
-0.1782857 3.2069076e-07
-0.1772857 3.2736698e-07
-0.1762857 3.3411482e-07
-0.1752857 3.4093421e-07
-0.1742857 3.4782506e-07
-0.1732857 3.5478727e-07
-0.1722857 3.6182075e-07
-0.1712857 3.6892542e-07
-0.1702857 3.7610124000000004e-07
-0.1692857 3.8334815e-07
-0.1682857 3.9066612e-07
-0.1672857 3.980551e-07
-0.1662857 4.0551508999999997e-07
-0.1652857 4.1304609e-07
-0.1642857 4.2064809e-07
-0.1632857 4.2832119999999997e-07
-0.1622857 4.3606545e-07
-0.1612857 4.4388098e-07
-0.1602857 4.5176790999999996e-07
-0.1592857 4.5972642999999997e-07
-0.1582857 4.6775677e-07
-0.1572857 4.7585917000000003e-07
-0.1562857 4.840339699999999e-07
-0.1552857 4.9228155e-07
-0.1542857 5.006023200000001e-07
-0.1532857 5.089968000000001e-07
-0.1522857 5.1746558e-07
-0.1512857 5.260093200000001e-07
-0.1502857 5.346287e-07
-0.1492857 5.4332454e-07
-0.1482857 5.5209775e-07
-0.1472857 5.6094924e-07
-0.1462857 5.698801e-07
-0.1452857 5.7889147e-07
-0.1442857 5.8798459e-07
-0.1432857 5.971607700000001e-07
-0.1422857 6.0642145e-07
-0.1412857 6.157681e-07
-0.1402857 6.2520233e-07
-0.1392857 6.3472583e-07
-0.1382857 6.4434036e-07
-0.1372857 6.5404779e-07
-0.1362857 6.6385004e-07
-0.1352857 6.737491e-07
-0.1342857 6.837470599999999e-07
-0.1332857 6.9384605e-07
-0.1322857 7.040482399999999e-07
-0.1312857 7.1435591e-07
-0.1302857 7.2477131e-07
-0.1292857 7.3529676e-07
-0.1282857 7.459346000000001e-07
-0.1272857 7.5668725e-07
-0.1262857 7.675570400000001e-07
-0.1252857 7.7854647e-07
-0.1242857 7.8965785e-07
-0.1232857 8.0089357e-07
-0.1222857 8.1225604e-07
-0.1212857 8.237476499999999e-07
-0.1202857 8.3537062e-07
-0.1192857 8.471272599999999e-07
-0.1182857 8.5901988e-07
-0.1172857 8.710506100000001e-07
-0.1162857 8.8322158e-07
-0.1152857 8.9553485e-07
-0.1142857 9.0799253e-07
-0.1132857 9.2059649e-07
-0.1122857 9.333485999999999e-07
-0.1112857 9.4625072e-07
-0.1102857 9.5930455e-07
-0.1092857 9.7251185e-07
-0.1082857 9.8587414e-07
-0.1072857 9.9939301e-07
-0.1062857 1.0130700000000001e-06
-0.1052857 1.0269065e-06
-0.1042857 1.0409037999999999e-06
-0.1032857 1.0550633e-06
-0.1022857 1.0693863999999999e-06
-0.1012857 1.0838741e-06
-0.1002857 1.0985279e-06
-9.9285714E-02 1.113349e-06
-9.8285712E-02 1.1283383999999998e-06
-9.7285718E-02 1.1434975e-06
-9.6285716E-02 1.1588273e-06
-9.5285714E-02 1.1743293000000001e-06
-9.4285712E-02 1.1900045e-06
-9.3285717E-02 1.2058544999999999e-06
-9.2285715E-02 1.2218806e-06
-9.1285713E-02 1.238084e-06
-9.0285711E-02 1.2544665e-06
-8.9285716E-02 1.2710295e-06
-8.8285714E-02 1.2877748e-06
-8.7285712E-02 1.3047041e-06
-8.6285718E-02 1.3218194e-06
-8.5285716E-02 1.3391226e-06
-8.4285714E-02 1.3566159e-06
-8.3285712E-02 1.3743016e-06
-8.2285717E-02 1.392182e-06
-8.1285715E-02 1.4102598e-06
-8.0285713E-02 1.4285377e-06
-7.9285711E-02 1.4470186e-06
-7.8285716E-02 1.4657055e-06
-7.7285714E-02 1.4846016e-06
-7.6285712E-02 1.5037102e-06
-7.5285718E-02 1.5230349e-06
-7.4285716E-02 1.5425791999999998e-06
-7.3285714E-02 1.5623471000000002e-06
-7.2285712E-02 1.5823424000000001e-06
-7.1285717E-02 1.6025695e-06
-7.0285715E-02 1.6230324000000002e-06
-6.9285713E-02 1.6437355e-06
-6.8285711E-02 1.6646835e-06
-6.7285717E-02 1.6858809e-06
-6.6285715E-02 1.7073328e-06
-6.5285712E-02 1.7290438999999999e-06
-6.4285718E-02 1.7510192e-06
-6.3285716E-02 1.7732639999999999e-06
-6.2285714E-02 1.7957833e-06
-6.1285716E-02 1.8185824e-06
-6.0285714E-02 1.8416666999999998e-06
-5.9285715E-02 1.8650415999999999e-06
-5.8285713E-02 1.8887127e-06
-5.7285715E-02 1.9126853e-06
-5.6285713E-02 1.9369651e-06
-5.5285715E-02 1.9615577e-06
-5.4285713E-02 1.9864686e-06
-5.3285714E-02 2.0117033000000003e-06
-5.2285716E-02 2.0372675999999997e-06
-5.1285714E-02 2.0631671e-06
-5.0285716E-02 2.0894074e-06
-4.9285714E-02 2.115994e-06
-4.8285715E-02 2.1429326e-06
-4.7285713E-02 2.1702286e-06
-4.6285715E-02 2.1978877e-06
-4.5285713E-02 2.2259155e-06
-4.4285715E-02 2.2543173000000002e-06
-4.3285713E-02 2.2830985e-06
-4.2285714E-02 2.3122647e-06
-4.1285716E-02 2.3418211e-06
-4.0285714E-02 2.3717732e-06
-3.9285716E-02 2.4021261e-06
-3.8285714E-02 2.4328854e-06
-3.7285715E-02 2.4640562e-06
-3.6285713E-02 2.4956437e-06
-3.5285715E-02 2.5276533e-06
-3.4285713E-02 2.5600899e-06
-3.3285715E-02 2.5929589e-06
-3.2285713E-02 2.6262654e-06
-3.1285714E-02 2.6600146e-06
-3.0285714E-02 2.6942114000000002e-06
-2.9285714E-02 2.7288612e-06
-2.8285714E-02 2.763969e-06
-2.7285714E-02 2.7995398e-06
-2.6285714E-02 2.8355789e-06
-2.5285713E-02 2.8720912000000003e-06
-2.4285715E-02 2.909082e-06
-2.3285715E-02 2.9465566e-06
-2.2285715E-02 2.9845199999999997e-06
-2.1285715E-02 3.0229774e-06
-2.0285714E-02 3.061934e-06
-1.9285714E-02 3.1013947000000003e-06
-1.8285714E-02 3.1413652e-06
-1.7285714E-02 3.1818505e-06
-1.6285714E-02 3.2228558999999998e-06
-1.5285715E-02 3.2643868e-06
-1.4285714E-02 3.3064484e-06
-1.3285714E-02 3.3490462e-06
-1.2285714E-02 3.3921857e-06
-1.1285714E-02 3.435872e-06
-1.0285715E-02 3.4801108e-06
-9.2857145E-03 3.5249073e-06
-8.2857143E-03 3.5702673e-06
-7.2857141E-03 3.6161961e-06
-6.2857145E-03 3.6626993e-06
-5.2857143E-03 3.7097827e-06
-4.2857141E-03 3.7574516000000002e-06
-3.2857142E-03 3.8057117000000003e-06
-2.2857143E-03 3.854568900000001e-06
-1.2857143E-03 3.9040287e-06
-2.8571428E-04 3.9540971e-06
7.1428571E-04 4.0047801999999995e-06
1.7142857E-03 4.0560831e-06
2.7142856E-03 4.1080124e-06
3.7142858E-03 4.1605737999999994e-06
4.7142855E-03 4.2137735e-06
5.7142857E-03 4.2676177e-06
6.7142858E-03 4.3221124e-06
7.7142855E-03 4.3772641e-06
8.7142857E-03 4.433079e-06
9.7142858E-03 4.4895639e-06
1.0714286E-02 4.5467253e-06
1.1714286E-02 4.6045699000000004e-06
1.2714285E-02 4.6631044e-06
1.3714286E-02 4.7223359e-06
1.4714286E-02 4.7822713000000004e-06
1.5714286E-02 4.8429179e-06
1.6714286E-02 4.9042832e-06
1.7714286E-02 4.966375e-06
1.8714286E-02 5.029200500000001e-06
1.9714287E-02 5.0927682000000004e-06
2.0714285E-02 5.1570854e-06
2.1714285E-02 5.2221608e-06
2.2714285E-02 5.2880029e-06
2.3714285E-02 5.3546202e-06
2.4714286E-02 5.4220212e-06
2.5714286E-02 5.4902152e-06
2.6714286E-02 5.5592114e-06
2.7714286E-02 5.629019e-06
2.8714286E-02 5.699648e-06
2.9714286E-02 5.7711077e-06
3.0714286E-02 5.8434082e-06
3.1714287E-02 5.9165597e-06
3.2714285E-02 5.9905723e-06
3.3714287E-02 6.0654571000000004e-06
3.4714285E-02 6.1412237e-06
3.5714287E-02 6.2178842e-06
3.6714286E-02 6.2954484e-06
3.7714284E-02 6.373927900000001e-06
3.8714286E-02 6.453333899999999e-06
3.9714284E-02 6.5336778e-06
4.0714286E-02 6.614971e-06
4.1714285E-02 6.6972248e-06
4.2714287E-02 6.7804514000000004e-06
4.3714285E-02 6.8646621e-06
4.4714287E-02 6.9498682e-06
4.5714285E-02 7.036081899999999e-06
4.6714287E-02 7.1233153e-06
4.7714286E-02 7.211579599999999e-06
4.8714284E-02 7.300886999999999e-06
4.9714286E-02 7.391249600000001e-06
5.0714284E-02 7.4826787e-06
5.1714286E-02 7.5751863e-06
5.2714285E-02 7.668784e-06
5.3714287E-02 7.763483e-06
5.4714285E-02 7.8592954e-06
5.5714287E-02 7.9562327e-06
5.6714285E-02 8.054306e-06
5.7714287E-02 8.153527600000001e-06
5.8714285E-02 8.2539081e-06
5.9714288E-02 8.3554582e-06
6.0714286E-02 8.4581899e-06
6.1714284E-02 8.5621139e-06
6.2714286E-02 8.6672408e-06
6.3714288E-02 8.7735813e-06
6.4714283E-02 8.8811468e-06
6.5714285E-02 8.989948e-06
6.6714287E-02 9.0999954e-06
6.7714289E-02 9.211299800000001e-06
6.8714283E-02 9.3238718e-06
6.9714285E-02 9.437722100000001e-06
7.0714287E-02 9.5528605e-06
7.1714282E-02 9.6692986e-06
7.2714284E-02 9.7870469e-06
7.3714286E-02 9.9061161e-06
7.4714288E-02 1.0026517e-05
7.5714283E-02 1.014826e-05
7.6714285E-02 1.0271356e-05
7.7714287E-02 1.0395816e-05
7.8714289E-02 1.0521653e-05
7.9714283E-02 1.0648876e-05
8.0714285E-02 1.0777498000000001e-05
8.1714287E-02 1.090753e-05
8.2714289E-02 1.1038984e-05
8.3714284E-02 1.1171873e-05
8.4714286E-02 1.1306209e-05
8.5714288E-02 1.1442004e-05
8.6714283E-02 1.1579272e-05
8.7714285E-02 1.1718026e-05
8.8714287E-02 1.185828e-05
8.9714289E-02 1.2000046e-05
9.0714283E-02 1.2143339999999999e-05
9.1714285E-02 1.2288176999999999e-05
9.2714287E-02 1.2434569999999999e-05
9.3714289E-02 1.2582535000000001e-05
9.4714284E-02 1.2732089e-05
9.5714286E-02 1.2883244999999999e-05
9.6714288E-02 1.3036021999999999e-05
9.7714283E-02 1.3190434e-05
9.8714285E-02 1.3346499e-05
9.9714287E-02 1.3504233999999998e-05
0.1007143 1.3663657000000002e-05
0.1017143 1.3824786e-05
0.1027143 1.3987638e-05
0.1037143 1.4152231e-05
0.1047143 1.4318584e-05
0.1057143 1.4486717000000001e-05
0.1067143 1.4656648999999999e-05
0.1077143 1.4828398999999999e-05
0.1087143 1.5001986000000001e-05
0.1097143 1.517743e-05
0.1107143 1.5354752e-05
0.1117143 1.5533970999999998e-05
0.1127143 1.5715106e-05
0.1137143 1.5898181e-05
0.1147143 1.6083212999999998e-05
0.1157143 1.6270225e-05
0.1167143 1.6459236000000002e-05
0.1177143 1.6650269e-05
0.1187143 1.6843343e-05
0.1197143 1.7038479000000002e-05
0.1207143 1.7235699e-05
0.1217143 1.7435023e-05
0.1227143 1.7636474e-05
0.1237143 1.7840071e-05
0.1247143 1.8045837e-05
0.1257143 1.8253793e-05
0.1267143 1.846396e-05
0.1277143 1.8676359e-05
0.1287143 1.8891011e-05
0.1297143 1.9107937999999998e-05
0.1307143 1.9327159999999997e-05
0.1317143 1.95487e-05
0.1327143 1.977258e-05
0.1337143 1.9998819e-05
0.1347143 2.0227441e-05
0.1357143 2.0458465e-05
0.1367143 2.0691915e-05
0.1377143 2.0927813e-05
0.1387143 2.1166178e-05
0.1397143 2.1407034e-05
0.1407143 2.1650402e-05
0.1417143 2.1896305e-05
0.1427143 2.2144765000000003e-05
0.1437143 2.2395804e-05
0.1447143 2.2649444e-05
0.1457143 2.2905708000000002e-05
0.1467143 2.316462e-05
0.1477143 2.34262e-05
0.1487143 2.3690474e-05
0.1497143 2.3957462999999998e-05
0.1507143 2.4227194e-05
0.1517143 2.4499687e-05
0.1527143 2.4774967999999998e-05
0.1537143 2.5053060000000003e-05
0.1547143 2.5333988999999998e-05
0.1557143 2.5617777e-05
0.1567143 2.590445e-05
0.1577143 2.6194033e-05
0.1587143 2.6486552e-05
0.1597143 2.678203e-05
0.1607143 2.7080495000000002e-05
0.1617143 2.7381972e-05
0.1627143 2.7686488000000004e-05
0.1637143 2.7994068e-05
0.1647143 2.8304739999999996e-05
0.1657143 2.8618526999999998e-05
0.1667143 2.8935459999999998e-05
0.1677143 2.9255565000000003e-05
0.1687143 2.9578871e-05
0.1697143 2.9905402e-05
0.1707143 3.0235188e-05
0.1717143 3.0568259e-05
0.1727143 3.0904641e-05
0.1737143 3.1244363e-05
0.1747143 3.1587453e-05
0.1757143 3.1933942000000004e-05
0.1767143 3.2283859e-05
0.1777143 3.2637232e-05
0.1787143 3.2994089e-05
0.1797143 3.3354461999999997e-05
0.1807143 3.3718381999999996e-05
0.1817143 3.4085878000000005e-05
0.1827143 3.445698e-05
0.1837143 3.483172e-05
0.1847143 3.5210127e-05
0.1857143 3.5592234e-05
0.1867143 3.5978073e-05
0.1877143 3.6367672e-05
0.1887143 3.6761065e-05
0.1897143 3.7158283999999996e-05
0.1907143 3.7559363e-05
0.1917143 3.7964332e-05
0.1927143 3.8373227e-05
0.1937143 3.8786078e-05
0.1947143 3.9202919e-05
0.1957143 3.9623785e-05
0.1967143 4.004871e-05
0.1977143 4.0477724e-05
0.1987143 4.0910865e-05
0.1997143 4.1348167e-05
0.2007143 4.1789664e-05
0.2017143 4.2235393e-05
0.2027143 4.2685389e-05
0.2037143 4.3139687e-05
0.2047143 4.3598322e-05
0.2057143 4.4061332e-05
0.2067143 4.4528753000000004e-05
0.2077143 4.5000621e-05
0.2087143 4.5476975e-05
0.2097143 4.595785e-05
0.2107143 4.6443287e-05
0.2117143 4.693332e-05
0.2127143 4.7427989000000004e-05
0.2137143 4.7927330000000007e-05
0.2147143 4.8431383000000005e-05
0.2157143 4.8940187999999997e-05
0.2167143 4.945378e-05
0.2177143 4.9972203000000004e-05
0.2187143 5.0495493000000006e-05
0.2197143 5.1023687e-05
0.2207143 5.1556826999999995e-05
0.2217143 5.2094958e-05
0.2227143 5.2638114000000005e-05
0.2237143 5.3186335e-05
0.2247143 5.373966e-05
0.2257143 5.4298135000000004e-05
0.2267143 5.4861795000000004e-05
0.2277143 5.5430683999999994e-05
0.2287143 5.6004842000000004e-05
0.2297143 5.658431e-05
0.2307143 5.7169126000000006e-05
0.2317143 5.7759336999999996e-05
0.2327143 5.8354982e-05
0.2337143 5.895610099999999e-05
0.2347143 5.9562734000000005e-05
0.2357143 6.0174925999999997e-05
0.2367143 6.0792717999999994e-05
0.2377143 6.1416148e-05
0.2387143 6.2045262e-05
0.2397143 6.2680101e-05
0.2407143 6.3320709e-05
0.2417143 6.3967127e-05
0.2427143 6.46194e-05
0.2437143 6.527756699999999e-05
0.2447143 6.5941668e-05
0.2457143 6.661175e-05
0.2467143 6.7287857e-05
0.2477143 6.797002900000001e-05
0.2487143 6.865831199999999e-05
0.2497143 6.935275099999999e-05
0.2507143 7.005339200000001e-05
0.2517143 7.0760274e-05
0.2527143 7.1473443e-05
0.2537143 7.2192938e-05
0.2547143 7.2918812e-05
0.2557143 7.3651108e-05
0.2567143 7.4389868e-05
0.2577143 7.5135137e-05
0.2587143 7.588696499999999e-05
0.2597143 7.6645398e-05
0.2607143 7.7410476e-05
0.2617143 7.8182251e-05
0.2627143 7.8960767e-05
0.2637143 7.9746076e-05
0.2647143 8.0538217e-05
0.2657143 8.133724800000001e-05
0.2667143 8.2143208e-05
0.2677143 8.2956149e-05
0.2687143 8.3776121e-05
0.2697143 8.460317e-05
0.2707143 8.5437347e-05
0.2717143 8.6278698e-05
0.2727143 8.7127273e-05
0.2737143 8.7983125e-05
0.2747143 8.884630299999999e-05
0.2757143 8.971686e-05
0.2767143 9.059484700000001e-05
0.2777143 9.148031399999999e-05
0.2787143 9.2373307e-05
0.2797143 9.3273883e-05
0.2807143 9.418209300000001e-05
0.2817143 9.5097994e-05
0.2827143 9.602163100000001e-05
0.2837143 9.695306700000001e-05
0.2847143 9.7892348e-05
0.2857143 9.883953e-05
0.2867143 9.9794659e-05
0.2877143 0.00010075779
0.2887143 0.00010172898
0.2897143 0.00010270829000000001
0.2907143 0.00010369578
0.2917143 0.00010469148
0.2927143 0.00010569547
0.2937143 0.0001067078
0.2947143 0.00010772851
0.2957143 0.00010875767
0.2967143 0.00010979534000000001
0.2977143 0.00011084156000000002
0.2987143 0.00011189641
0.2997143 0.00011295992
0.3007143 0.00011403217000000001
0.3017143 0.00011511321000000001
0.3027143 0.00011620308999999999
0.3037143 0.00011730186999999999
0.3047143 0.00011840962
0.3057143 0.00011952637
0.3067143 0.0001206522
0.3077143 0.00012178717
0.3087143 0.00012293133
0.3097143 0.00012408474
0.3107143 0.00012524744999999998
0.3117143 0.00012641952
0.3127143 0.00012760103000000002
0.3137143 0.00012879202
0.3147143 0.00012999255
0.3157143 0.00013120268
0.3167143 0.00013242247
0.3177143 0.00013365199
0.3187143 0.00013489127
0.3197143 0.00013614041
0.3207143 0.00013739943
0.3217143 0.00013866842
0.3227143 0.00013994742
0.3237143 0.0001412365
0.3247143 0.00014253570999999999
0.3257143 0.00014384512
0.3267143 0.00014516479
0.3277143 0.00014649478
0.3287143 0.00014783514
0.3297143 0.00014918593
0.3307143 0.00015054721
0.3317143 0.00015191906
0.3327143 0.00015330152
0.3337143 0.00015469465
0.3347143 0.00015609851
0.3357143 0.00015751317
0.3367143 0.00015893868
0.3377143 0.0001603751
0.3387143 0.00016182249
0.3397143 0.00016328092
0.3407143 0.00016475044
0.3417143 0.00016623111999999998
0.3427143 0.00016772300999999998
0.3437143 0.00016922618
0.3447143 0.00017074067
0.3457143 0.00017226656
0.3467143 0.0001738039
0.3477143 0.00017535276
0.3487143 0.0001769132
0.3497143 0.00017848528
0.3507143 0.00018006905
0.3517143 0.00018166459
0.3527143 0.00018327195
0.3537143 0.00018489119
0.3547143 0.00018652238
0.3557143 0.00018816556999999998
0.3567143 0.00018982082999999999
0.3577143 0.00019148821999999998
0.3587143 0.00019316781
0.3597143 0.00019485964999999998
0.3607143 0.00019656381
0.3617143 0.00019828037000000002
0.3627143 0.00020000937
0.3637143 0.00020175089
0.3647143 0.00020350499000000002
0.3657143 0.0002052717
0.3667143 0.00020705112999999998
0.3677143 0.00020884333
0.3687143 0.00021064836
0.3697143 0.00021246631
0.3707143 0.00021429721
0.3717143 0.00021614114
0.3727143 0.00021799817
0.3737143 0.00021986834
0.3747143 0.00022175175
0.3757143 0.00022364845000000003
0.3767143 0.00022555850999999997
0.3777143 0.00022748197
0.3787143 0.00022941892000000001
0.3797143 0.00023136945
0.3807143 0.00023333358999999998
0.3817143 0.00023531139999999998
0.3827143 0.00023730297000000003
0.3837143 0.00023930835999999998
0.3847143 0.00024132762
0.3857143 0.00024336083999999998
0.3867143 0.00024540806999999996
0.3877143 0.00024746937
0.3887143 0.00024954481
0.3897143 0.00025163447
0.3907143 0.0002537384
0.3917143 0.00025585666
0.3927143 0.00025798931
0.3937143 0.00026013642999999997
0.3947143 0.00026229807
0.3957143 0.00026447431
0.3967143 0.00026666518999999997
0.3977143 0.00026887078
0.3987143 0.00027109115
0.3997143 0.00027332637000000004
0.4007143 0.00027557649
0.4017143 0.00027784156
0.4027143 0.00028012166
0.4037143 0.00028241684
0.4047143 0.00028472716000000004
0.4057143 0.00028705269
0.4067143 0.00028939348
0.4077143 0.0002917496
0.4087143 0.00029412108
0.4097143 0.00029650801
0.4107143 0.00029891044
0.4117143 0.00030132841999999996
0.4127143 0.000303762
0.4137143 0.00030621125
0.4147143 0.00030867622999999997
0.4157143 0.00031115699
0.4167143 0.0003136536
0.4177143 0.00031616610000000003
0.4187143 0.00031869453999999996
0.4197143 0.00032123899
0.4207143 0.00032379951
0.4217143 0.00032637615
0.4227143 0.00032896896
0.4237143 0.00033157801
0.4247143 0.00033420333
0.4257143 0.00033684500999999996
0.4267143 0.00033950307
0.4277143 0.00034217760000000003
0.4287143 0.00034486864
0.4297143 0.00034757622
0.4307143 0.00035030041
0.4317143 0.00035304126
0.4327143 0.00035579884999999996
0.4337143 0.00035857322000000004
0.4347143 0.00036136440999999997
0.4357143 0.00036417248
0.4367143 0.00036699748
0.4377143 0.00036983946999999997
0.4387143 0.00037269848999999997
0.4397143 0.00037557461
0.4407143 0.00037846784999999997
0.4417143 0.00038137828
0.4427143 0.00038430593999999997
0.4437143 0.00038725093
0.4447143 0.00039021324
0.4457143 0.00039319293
0.4467143 0.00039619007999999994
0.4477143 0.00039920469
0.4487143 0.00040223686
0.4497143 0.00040528662
0.4507143 0.00040835398
0.4517143 0.00041143903
0.4527143 0.00041454182
0.4537143 0.00041766234
0.4547143 0.00042080069000000004
0.4557143 0.00042395691
0.4567143 0.00042713104
0.4577143 0.0004303231
0.4587143 0.00043353316
0.4597143 0.00043676123
0.4607143 0.0004400074
0.4617143 0.00044327167
0.4627143 0.00044655407999999995
0.4637143 0.00044985467999999996
0.4647143 0.00045317352
0.4657143 0.00045651063
0.4667143 0.00045986607999999997
0.4677143 0.00046323985
0.4687143 0.00046663204
0.4697143 0.00047004264
0.4707143 0.00047347165999999996
0.4717143 0.00047691918999999996
0.4727143 0.00048038523
0.4737143 0.00048386983
0.4747143 0.00048737302
0.4757143 0.00049089485
0.4767143 0.00049443533
0.4777143 0.00049799451
0.4787143 0.00050157237
0.4797143 0.00050516896
0.4807143 0.0005087843399999999
0.4817143 0.00051241855
0.4827143 0.00051607158
0.4837143 0.00051974343
0.4847143 0.00052343416
0.4857143 0.00052714381
0.4867143 0.0005308723799999999
0.4877143 0.00053461986
0.4887143 0.0005383863500000001
0.4897143 0.0005421718
0.4907143 0.0005459762599999999
0.4917143 0.00054979978
0.4927143 0.0005536422999999999
0.4937143 0.00055750393
0.4947143 0.0005613846
0.4957143 0.00056528438
0.4967143 0.0005692033
0.4977143 0.00057314132
0.4987143 0.0005770984900000001
0.4997143 0.0005810748
0.5007143 0.0005850702999999999
0.5017143 0.00058908495
0.5027143 0.00059311878
0.5037143 0.00059717181
0.5047143 0.00060124403
0.5057143 0.00060533544
0.5067143 0.00060944603
0.5077143 0.00061357587
0.5087143 0.00061772489
0.5097143 0.0006218930999999999
0.5107143 0.0006260805500000001
0.5117143 0.0006302872000000001
0.5127143 0.00063451303
0.5137143 0.00063875809
0.5147143 0.00064302235
0.5157143 0.0006473058
0.5167143 0.00065160843
0.5177143 0.0006559302200000001
0.5187143 0.00066027119
0.5197143 0.00066463131
0.5207143 0.0006690105699999999
0.5217143 0.00067340893
0.5227143 0.00067782644
0.5237143 0.00068226304
0.5247143 0.00068671875
0.5257143 0.00069119351
0.5267143 0.00069568732
0.5277143 0.00070020014
0.5287143 0.00070473197
0.5297143 0.0007092827700000001
0.5307143 0.00071385252
0.5317143 0.00071844124
0.5327143 0.00072304888
0.5337143 0.0007276753900000001
0.5347143 0.00073232072
0.5357143 0.00073698488
0.5367143 0.00074166787
0.5377143 0.0007463696
0.5387143 0.00075109006
0.5397143 0.00075582921
0.5407143 0.000760587
0.5417143 0.00076536344
0.5427143 0.00077015848
0.5437143 0.0007749719799999999
0.5447143 0.0007798040299999999
0.5457143 0.0007846545499999999
0.5467143 0.00078952344
0.5477143 0.0007944107
0.5487143 0.0007993162400000001
0.5497143 0.0008042400600000001
0.5507143 0.00080918207
0.5517143 0.00081414228
0.5527143 0.0008191205800000001
0.5537143 0.0008241169799999999
0.5547143 0.00082913139
0.5557143 0.0008341637099999999
0.5567143 0.00083921386
0.5577143 0.00084428184
0.5587143 0.00084936764
0.5597143 0.00085447109
0.5607143 0.0008595921800000001
0.5617143 0.0008647308299999999
0.5627143 0.0008698869400000001
0.5637143 0.0008750604999999999
0.5647143 0.00088025135
0.5657143 0.00088545949
0.5667143 0.00089068481
0.5677143 0.00089592731
0.5687143 0.0009011868299999999
0.5697143 0.00090646326
0.5707143 0.0009117566200000001
0.5717143 0.0009170667
0.5727143 0.0009223935200000001
0.5737143 0.00092773698
0.5747143 0.00093309691
0.5757143 0.00093847329
0.5767143 0.0009438659600000001
0.5777143 0.00094927491
0.5787143 0.00095469995
0.5797143 0.00096014101
0.5807143 0.0009655979699999999
0.5817143 0.00097107077
0.5827143 0.0009765592899999999
0.5837143 0.0009820634699999999
0.5847143 0.0009875831
0.5857143 0.0009931181000000001
0.5867143 0.00099866838
0.5877143 0.0010042339
0.5887143 0.0010098143
0.5897143 0.0010154097
0.5907143 0.0010210199
0.5917143 0.0010266448
0.5927143 0.0010322842000000001
0.5937143 0.0010379381
0.5947143 0.0010436062
0.5957143 0.0010492886
0.5967143 0.0010549849
0.5977143 0.0010606951
0.5987143 0.0010664191000000001
0.5997143 0.0010721565999999999
0.6007143 0.0010779077
0.6017143 0.0010836719
0.6027143 0.0010894494
0.6037143 0.0010952399
0.6047143 0.0011010433
0.6057143 0.0011068593
0.6067143 0.0011126878999999999
0.6077143 0.0011185289
0.6087143 0.0011243821
0.6097143 0.0011302473
0.6107143 0.0011361245
0.6117143 0.0011420134
0.6127143 0.0011479138
0.6137143 0.0011538257
0.6147143 0.0011597488
0.6157143 0.0011656829
0.6167143 0.0011716278999999998
0.6177143 0.0011775835
0.6187143 0.0011835497000000001
0.6197143 0.0011895262
0.6207143 0.0011955128
0.6217143 0.0012015093
0.6227143 0.0012075157
0.6237143 0.0012135315
0.6247143 0.0012195567000000001
0.6257143 0.0012255911
0.6267143 0.0012316345
0.6277143 0.0012376865
0.6287143 0.0012437472
0.6297143 0.0012498162
0.6307143 0.0012558933
0.6317143 0.0012619784
0.6327143 0.0012680712
0.6337143 0.0012741714
0.6347143 0.001280279
0.6357143 0.0012863936
0.6367143 0.001292515
0.6377143 0.0012986431
0.6387143 0.0013047776
0.6397143 0.0013109182
0.6407143 0.0013170647
0.6417143 0.001323217
0.6427143 0.0013293748
0.6437143 0.0013355377
0.6447143 0.0013417056
0.6457143 0.0013478782
0.6467143 0.0013540553
0.6477143 0.0013602366000000001
0.6487143 0.0013664219000000001
0.6497143 0.001372611
0.6507143 0.0013788034
0.6517143 0.0013849991
0.6527143 0.0013911977
0.6537143 0.001397399
0.6547143 0.0014036028000000002
0.6557143 0.0014098086
0.6567143 0.0014160164000000001
0.6577143 0.0014222257
0.6587143 0.0014284363
0.6597143 0.0014346479
0.6607143 0.0014408602999999999
0.6617143 0.0014470732
0.6627143 0.0014532860999999998
0.6637143 0.001459499
0.6647143 0.0014657114
0.6657143 0.001471923
0.6667143 0.0014781337
0.6677143 0.001484343
0.6687143 0.0014905507
0.6697143 0.0014967564
0.6707143 0.0015029599
0.6717143 0.0015091608
0.6727143 0.0015153589
0.6737143 0.0015215537
0.6747143 0.001527745
0.6757143 0.0015339325
0.6767143 0.0015401158
0.6777143 0.0015462945
0.6787143 0.0015524685
0.6797143 0.0015586373
0.6807143 0.0015648006
0.6817143 0.0015709580000000001
0.6827143 0.0015771093
0.6837143 0.001583254
0.6847143 0.0015893918
0.6857143 0.0015955226
0.6867143 0.0016016456
0.6877143 0.0016077607
0.6887143 0.0016138676
0.6897143 0.0016199658
0.6907143 0.0016260550000000002
0.6917143 0.0016321348
0.6927143 0.001638205
0.6937143 0.0016442649000000002
0.6947143 0.0016503145000000001
0.6957143 0.0016563531999999998
0.6967143 0.0016623806000000002
0.6977143 0.0016683965
0.6987143 0.0016744005
0.6997143 0.0016803921000000002
0.7007143 0.0016863709
0.7017143 0.0016923364
0.7027143 0.0016982884999999998
0.7037143 0.0017042266
0.7047143 0.0017101504
0.7057143 0.0017160593000000001
0.7067143 0.0017219532
0.7077143 0.0017278315000000002
0.7087143 0.0017336937000000001
0.7097143 0.0017395395999999998
0.7107143 0.0017453687
0.7117143 0.0017511806
0.7127143 0.0017569748
0.7137143 0.0017627510000000001
0.7147143 0.0017685088
0.7157143 0.0017742476999999999
0.7167143 0.0017799671999999998
0.7177143 0.001785667
0.7187143 0.0017913466
0.7197143 0.0017970055
0.7207143 0.0018026434
0.7217143 0.0018082597
0.7227143 0.0018138542
0.7237143 0.0018194260999999999
0.7247143 0.0018249753
0.7257143 0.0018305012
0.7267143 0.0018360033
0.7277143 0.0018414812000000001
0.7287143 0.0018469345
0.7297143 0.0018523626000000002
0.7307143 0.0018577651999999998
0.7317143 0.0018631416999999998
0.7327143 0.0018684917000000001
0.7337143 0.0018738147000000001
0.7347143 0.0018791103
0.7357143 0.0018843778999999999
0.7367143 0.0018896171000000002
0.7377143 0.0018948273999999999
0.7387143 0.0019000085
0.7397143 0.0019051594999999998
0.7407143 0.0019102803000000002
0.7417143 0.0019153702
0.7427143 0.0019204288
0.7437143 0.0019254556
0.7447143 0.0019304502
0.7457143 0.0019354118
0.7467143 0.0019403402
0.7477143 0.0019452347
0.7487143 0.0019500951
0.7497143 0.0019549207
0.7507143 0.0019597108
0.7517143 0.0019644651
0.7527143 0.0019691832000000003
0.7537143 0.0019738642999999998
0.7547143 0.0019785082
0.7557143 0.0019831143000000003
0.7567143 0.0019876817999999997
0.7577143 0.0019922103
0.7587143 0.0019966996
0.7597143 0.0020011488
0.7607143 0.0020055575
0.7617143 0.0020099253
0.7627143 0.0020142514
0.7637143 0.0020185355
0.7647143 0.0020227768
0.7657143 0.002026975
0.7667143 0.0020311295999999998
0.7677143 0.0020352398
0.7687143 0.0020393052
0.7697143 0.0020433254
0.7707143 0.0020472995
0.7717143 0.0020512272
0.7727143 0.0020551081
0.7737143 0.0020589414
0.7747143 0.0020627264999999997
0.7757143 0.0020664631
0.7767143 0.0020701504
0.7777143 0.002073788
0.7787143 0.0020773752
0.7797143 0.0020809115
0.7807143 0.0020843963
0.7817143 0.0020878291
0.7827143 0.0020912094
0.7837143 0.0020945365
0.7847143 0.0020978099
0.7857143 0.002101029
0.7867143 0.0021041933
0.7877143 0.0021073021
0.7887143 0.0021103549
0.7897143 0.0021133512
0.7907143 0.0021162903
0.7917143 0.0021191715999999998
0.7927143 0.0021219945
0.7937143 0.0021247586000000002
0.7947143 0.0021274633
0.7957143 0.0021301079
0.7967143 0.0021326918
0.7977143 0.0021352145
0.7987143 0.0021376754
0.7997143 0.002140074
0.8007143 0.0021424095
0.8017143 0.0021446815
0.8027143 0.0021468893
0.8037143 0.0021490325
0.8047143 0.0021511103
0.8057143 0.0021531221
0.8067143 0.0021550675
0.8077143 0.0021569458
0.8087143 0.0021587564
0.8097143 0.0021604986999999997
0.8107143 0.0021621721
0.8117143 0.0021637761
0.8127143 0.0021653101
0.8137143 0.0021667733
0.8147143 0.0021681653
0.8157143 0.0021694856000000003
0.8167143 0.0021707334
0.8177143 0.0021719081
0.8187143 0.0021730091
0.8197143 0.0021740359000000003
0.8207143 0.0021749879999999997
0.8217143 0.0021758646
0.8227143 0.0021766651
0.8237143 0.0021773891
0.8247143 0.0021780359
0.8257143 0.0021786048999999997
0.8267143 0.0021790955
0.8277143 0.0021795068999999998
0.8287143 0.0021798386999999997
0.8297143 0.0021800903
0.8307143 0.0021802611
0.8317143 0.0021803504
0.8327143 0.0021803576999999998
0.8337143 0.0021802824
0.8347143 0.0021801236999999998
0.8357143 0.0021798813
0.8367143 0.0021795544
0.8377143 0.0021791426
0.8387143 0.0021786451000000004
0.8397143 0.0021780614
0.8407143 0.0021773907
0.8417143 0.0021766326
0.8427143 0.0021757864
0.8437143 0.0021748516
0.8447143 0.0021738275
0.8457143 0.0021727137
0.8467143 0.0021715094
0.8477143 0.0021702140999999998
0.8487143 0.0021688271
0.8497143 0.0021673479
0.8507143 0.0021657759
0.8517143 0.0021641106
0.8527143 0.0021623513
0.8537143 0.0021604974
0.8547143 0.0021585483
0.8557143 0.0021565036
0.8567143 0.0021543625
0.8577143 0.0021521246
0.8587143 0.0021497892
0.8597143 0.0021473557
0.8607143 0.0021448235000000003
0.8617143 0.0021421922
0.8627143 0.002139461
0.8637143 0.0021366295
0.8647143 0.0021336971
0.8657143 0.0021306632
0.8667143 0.0021275273
0.8677143 0.0021242888
0.8687143 0.0021209471000000002
0.8697143 0.0021175016
0.8707143 0.0021139518
0.8717143 0.0021102973000000002
0.8727143 0.0021065372
0.8737143 0.0021026712
0.8747143 0.0020986986999999998
0.8757143 0.002094619
0.8767143 0.0020904317
0.8777143 0.0020861364000000003
0.8787143 0.0020817322000000003
0.8797143 0.0020772188000000003
0.8807143 0.0020725956
0.8817143 0.0020678620999999998
0.8827143 0.0020630177
0.8837143 0.0020580619
0.8847143 0.0020529940000000003
0.8857143 0.0020478137
0.8867143 0.0020425205
0.8877143 0.0020371137
0.8887143 0.0020315927
0.8897143 0.0020259573
0.8907143 0.0020202067
0.8917143 0.0020143405
0.8927143 0.0020083582
0.8937143 0.0020022590999999998
0.8947143 0.0019960429
0.8957143 0.001989709
0.8967143 0.0019832571
0.8977143 0.0019766865
0.8987143 0.0019699968
0.8997143 0.0019631874
0.9007143 0.0019562579999999998
0.9017143 0.0019492078999999998
0.9027143 0.0019420368000000001
0.9037143 0.0019347441
0.9047143 0.0019273293
0.9057143 0.001919792
0.9067143 0.0019121316999999999
0.9077143 0.001904348
0.9087143 0.0018964405
0.9097143 0.0018884086
0.9107143 0.0018802519
0.9117143 0.00187197
0.9127143 0.0018635625
0.9137143 0.0018550289000000002
0.9147143 0.0018463688000000002
0.9157143 0.0018375818
0.9167143 0.0018286675000000001
0.9177143 0.0018196253
0.9187143 0.0018104551
0.9197143 0.0018011562000000002
0.9207143 0.0017917284000000002
0.9217143 0.0017821711
0.9227143 0.001772484
0.9237143 0.0017626668
0.9247143 0.0017527190999999998
0.9257143 0.0017426404
0.9267143 0.0017324304
0.9277143 0.0017220887000000001
0.9287143 0.001711615
0.9297143 0.0017010087999999998
0.9307143 0.0016902699
0.9317143 0.0016793977999999998
0.9327143 0.0016683922000000002
0.9337143 0.0016572527000000001
0.9347143 0.0016459791
0.9357143 0.0016345709999999998
0.9367143 0.001623028
0.9377143 0.0016113499
0.9387143 0.0015995363000000002
0.9397143 0.0015875868
0.9407143 0.0015755012999999999
0.9417143 0.0015632793000000002
0.9427143 0.0015509206
0.9437143 0.0015384247999999999
0.9447143 0.0015257919
0.9457143 0.0015130213
0.9467143 0.0015001128
0.9477143 0.0014870663
0.9487143 0.0014738814
0.9497143 0.0014605578
0.9507143 0.0014470954
0.9517143 0.0014334938
0.9527143 0.0014197529000000001
0.9537143 0.0014058724
0.9547143 0.001391852
0.9557143 0.0013776917
0.9567143 0.001363391
0.9577143 0.00134895
0.9587143 0.0013343683000000002
0.9597143 0.0013196459
0.9607143 0.0013047824
0.9617143 0.0012897777
0.9627143 0.0012746317
0.9637143 0.0012593442
0.9647143 0.001243915
0.9657143 0.001228344
0.9667143 0.001212631
0.9677143 0.0011967759999999999
0.9687143 0.0011807787
0.9697143 0.0011646391
0.9707143 0.0011483569
0.9717143 0.0011319322999999999
0.9727143 0.0011153649
0.9737143 0.0010986549
0.9747143 0.0010818019000000002
0.9757143 0.001064806
0.9767143 0.0010476671
0.9777143 0.0010303852
0.9787143 0.0010129601
0.9797143 0.00099539184
0.9807143 0.00097768034
0.9817143 0.0009598255900000001
0.9827143 0.0009418276
0.9837143 0.00092368628
0.9847143 0.0009054016100000001
0.9857143 0.0008869736099999999
0.9867143 0.00086840228
0.9877143 0.0008496875999999999
0.9887143 0.00083082969
0.9897143 0.0008118284299999999
0.9907143 0.0007926839299999999
0.9917143 0.00077339619
0.9927143 0.0007539653300000001
0.9937143 0.0007343913700000001
0.9947143 0.0007146743399999999
0.9957143 0.00069481434
0.9967143 0.00067481146
0.9977143 0.00065466579
0.9987143 0.00063437737
0.9997143 0.00061394639
1.000714 0.0005933729
1.001714 0.0005726570599999999
1.002714 0.00055179898
1.003714 0.00053079884
1.004714 0.00050965677
1.005714 0.0004883729200000001
1.006714 0.00046694745000000005
1.007714 0.00044538056
1.008714 0.00042367242
1.009714 0.00040182322
1.010714 0.00037983316
1.011714 0.00035770245000000004
1.012714 0.00033543131
1.013714 0.00031302
1.014714 0.00029046871000000003
1.015714 0.00026777773
1.016714 0.00024494729999999996
1.017714 0.00022197769
1.018714 0.00019886916000000002
1.019714 0.00017562201000000002
1.020714 0.00015223651
1.021714 0.00012871298999999998
1.022714 0.00010505173999999999
1.023714 8.125309099999999e-05
1.024714 5.7317368e-05
1.025714 3.3244908e-05
1.026714 9.036059399999999e-06
1.027714 -1.5308821e-05
1.028714 -3.9789367e-05
1.029714 -6.4405202e-05
1.030714 -8.9155947e-05
1.031714 -0.0001140412
1.032714 -0.00013906057
1.033714 -0.00016421363
1.034714 -0.00018949997
1.035714 -0.00021491915000000002
1.036714 -0.00024047072
1.037714 -0.00026615426
1.038714 -0.00029196929
1.039714 -0.00031791533
1.040714 -0.00034399193
1.041714 -0.00037019859
1.042714 -0.00039653477999999995
1.043714 -0.00042300002999999997
1.044714 -0.00044959384
1.045714 -0.00047631561
1.046714 -0.00050316489
1.047714 -0.0005301411
1.048714 -0.00055724363
1.049714 -0.00058447199
1.050714 -0.00061182554
1.051714 -0.00063930374
1.052714 -0.000666906
1.053714 -0.00069463167
1.054714 -0.0007224801699999999
1.055714 -0.00075045086
1.056714 -0.00077854311
1.057714 -0.00080675627
1.058714 -0.00083508967
1.059714 -0.00086354266
1.060714 -0.0008921146200000001
1.061714 -0.00092080481
1.062714 -0.0009496126
1.063714 -0.00097853717
1.064714 -0.0010075779
1.065714 -0.0010367341000000001
1.066714 -0.001066005
1.067714 -0.0010953898
1.068714 -0.0011248878
1.069714 -0.0011544983
1.070714 -0.0011842204
1.071714 -0.0012140535
1.072714 -0.0012439966
1.073714 -0.001274049
1.074714 -0.0013042099
1.075714 -0.0013344786
1.076714 -0.0013648541
1.077714 -0.0013953356000000001
1.078714 -0.0014259223
1.079714 -0.0014566132000000001
1.080714 -0.0014874076
1.081714 -0.0015183046
1.082714 -0.0015493032999999998
1.083714 -0.0015804027
1.084714 -0.0016116021
1.085714 -0.0016429003
1.086714 -0.0016742965999999998
1.087714 -0.0017057901
1.088714 -0.0017373797
1.089714 -0.0017690645
1.090714 -0.0018008435
1.091714 -0.0018327159
1.092714 -0.0018646804
1.093714 -0.0018967362999999999
1.094714 -0.0019288824
1.095714 -0.0019611176000000003
1.096714 -0.001993441
1.097714 -0.0020258516
1.098714 -0.0020583484
1.099714 -0.0020909303
1.100714 -0.0021235961
1.101714 -0.0021563448
1.102714 -0.0021891754
1.103714 -0.0022220867
1.104714 -0.0022550777
1.105714 -0.0022881473
1.106714 -0.0023212942000000003
1.107714 -0.0023545173
1.108714 -0.0023878156
1.109714 -0.0024211879
1.110714 -0.0024546329
1.111714 -0.0024881496
1.112714 -0.0025217369
1.113714 -0.0025553933
1.114714 -0.0025891179
1.115714 -0.0026229094
1.116714 -0.0026567666
1.117714 -0.0026906881999999997
1.118714 -0.002724673
1.119714 -0.0027587197
1.120714 -0.0027928272
1.121714 -0.0028269942
1.122714 -0.0028612194
1.123714 -0.0028955015
1.124714 -0.0029298393
1.125714 -0.0029642315
1.126714 -0.0029986766
1.127714 -0.0030331736000000003
1.128714 -0.0030677209
1.129714 -0.0031023174
1.130714 -0.0031369618
1.131714 -0.0031716525000000002
1.132714 -0.0032063883000000002
1.133714 -0.0032411681
1.134714 -0.0032759901
1.135714 -0.0033108532
1.136714 -0.003345756
1.137714 -0.0033806968999999997
1.138714 -0.0034156747
1.139714 -0.003450688
1.140714 -0.0034857352
1.141714 -0.0035208152
1.142714 -0.003555926
1.143714 -0.0035910666999999998
1.144714 -0.0036262358
1.145714 -0.0036614318
1.146714 -0.0036966529
1.147714 -0.003731898
1.148714 -0.0037671656
1.149714 -0.003802454
1.150714 -0.0038377621000000002
1.151714 -0.0038730879
1.152714 -0.0039084302
1.153714 -0.0039437872999999995
1.154714 -0.0039791579
1.155714 -0.004014540499999999
1.156714 -0.0040499337
1.157714 -0.0040853356
1.158714 -0.0041207448
1.159714 -0.0041561594000000006
1.160714 -0.0041915784
1.161714 -0.004227
1.162714 -0.0042624226
1.163714 -0.0042978445
1.164714 -0.0043332642
1.165714 -0.0043686802999999995
1.166714 -0.0044040909
1.167714 -0.0044394947
1.168714 -0.0044748900000000005
1.169714 -0.0045102752
1.170714 -0.0045456483
1.171714 -0.004581008
1.172714 -0.0046163528
1.173714 -0.0046516809
1.174714 -0.0046869907
1.175714 -0.0047222806
1.176714 -0.004757549
1.177714 -0.0047927941
1.178714 -0.0048280141
1.179714 -0.0048632075
1.180714 -0.0048983726
1.181714 -0.0049335078000000004
1.182714 -0.0049686114
1.183714 -0.0050036815
1.184714 -0.0050387167
1.185714 -0.0050737151
1.186714 -0.005108675
1.187714 -0.0051435949
1.188714 -0.0051784729
1.189714 -0.0052133073
1.190714 -0.0052480966
1.191714 -0.0052828385
1.192714 -0.0053175318
1.193714 -0.0053521744
1.194714 -0.005386765
1.195714 -0.0054213015
1.196714 -0.0054557822
1.197714 -0.0054902055
1.198714 -0.0055245695
1.199714 -0.0055588723999999996
1.200714 -0.0055931127
1.201714 -0.0056272881999999995
1.202714 -0.0056613975
1.203714 -0.0056954388
1.204714 -0.0057294102999999996
1.205714 -0.005763310000000001
1.206714 -0.0057971367
1.207714 -0.005830888
1.208714 -0.0058645626
1.209714 -0.005898158299999999
1.210714 -0.0059316735
1.211714 -0.0059651065
1.212714 -0.0059984554999999995
1.213714 -0.0060317187
1.214714 -0.0060648941
1.215714 -0.0060979803999999995
1.216714 -0.0061309751
1.217714 -0.006163877
1.218714 -0.006196684300000001
1.219714 -0.0062293948
1.220714 -0.0062620071
1.221714 -0.006294519
1.222714 -0.006326929
1.223714 -0.006359235699999999
1.224714 -0.0063914369
1.225714 -0.0064235304
1.226714 -0.0064555148
1.227714 -0.0064873885999999995
1.228714 -0.0065191496
1.229714 -0.0065507957000000006
1.230714 -0.0065823253000000005
1.231714 -0.0066137371
1.232714 -0.0066450288
1.233714 -0.0066761982
1.234714 -0.0067072448
1.235714 -0.0067381654
1.236714 -0.006768958699999999
1.237714 -0.0067996231999999995
1.238714 -0.006830156800000001
1.239714 -0.0068605579000000005
1.240714 -0.0068908252
1.241714 -0.006920956400000001
1.242714 -0.006950949299999999
1.243714 -0.0069808026
1.244714 -0.007010513899999999
1.245714 -0.0070400820000000005
1.246714 -0.0070695051999999994
1.247714 -0.0070987815
1.248714 -0.0071279093000000005
1.249714 -0.0071568866
1.250714 -0.007185711699999999
1.251714 -0.007214382599999999
1.252714 -0.0072428978
1.253714 -0.007271255899999999
1.254714 -0.0072994546
1.255714 -0.0073274918
1.256714 -0.007355366699999999
1.257714 -0.0073830764
1.258714 -0.0074106203
1.259714 -0.007437996099999999
1.260714 -0.0074652016000000005
1.261714 -0.0074922362
1.262714 -0.0075190968
1.263714 -0.0075457829
1.264714 -0.0075722921
1.265714 -0.0075986231
1.266714 -0.007624773600000001
1.267714 -0.0076507421999999995
1.268714 -0.0076765267
1.269714 -0.007702126500000001
1.270714 -0.0077275392
1.271714 -0.0077527628
1.272714 -0.0077777956999999995
1.273714 -0.0078026365000000006
1.274714 -0.0078272838
1.275714 -0.0078517354
1.276714 -0.0078759898
1.277714 -0.0079000456
1.278714 -0.007923900599999999
1.279714 -0.007947553199999999
1.280714 -0.0079710022
1.281714 -0.007994246
1.282714 -0.0080172824
1.283714 -0.00804011
1.284714 -0.008062727300000001
1.285714 -0.0080851329
1.286714 -0.0081073245
1.287714 -0.008129300800000001
1.288714 -0.0081510603
1.289714 -0.008172601500000001
1.290714 -0.0081939223
1.291714 -0.0082150218
1.292714 -0.008235898
1.293714 -0.0082565493
1.294714 -0.0082769744
1.295714 -0.0082971717
1.296714 -0.0083171399
1.297714 -0.0083368774
1.298714 -0.0083563828
1.299714 -0.0083756539
1.300714 -0.0083946899
1.301714 -0.008413488799999999
1.302714 -0.0084320491
1.303714 -0.008450369899999999
1.304714 -0.0084684492
1.305714 -0.0084862855
1.306714 -0.0085038781
1.307714 -0.0085212247
1.308714 -0.0085383246
1.309714 -0.0085551757
1.310714 -0.0085717773
1.311714 -0.0085881271
1.312714 -0.0086042244
1.313714 -0.008620067799999999
1.314714 -0.008635655800000001
1.315714 -0.0086509863
1.316714 -0.0086660591
1.317714 -0.0086808723
1.318714 -0.008695424200000001
1.319714 -0.0087097142
1.320714 -0.00872374
1.321714 -0.008737501
1.322714 -0.0087509965
1.323714 -0.0087642242
1.324714 -0.0087771834
1.325714 -0.008789871900000001
1.326714 -0.0088022898
1.327714 -0.0088144348
1.328714 -0.0088263063
1.329714 -0.0088379027
1.330714 -0.0088492226
1.331714 -0.008860265400000001
1.332714 -0.008871029400000001
1.333714 -0.0088815141
1.334714 -0.0088917179
1.335714 -0.0089016394
1.336714 -0.0089112778
1.337714 -0.0089206318
1.338714 -0.0089297006
1.339714 -0.008938483399999999
1.340714 -0.0089469781
1.341714 -0.0089551846
1.342714 -0.0089631016
1.343714 -0.0089707275
1.344714 -0.0089780617
1.345714 -0.0089851033
1.346714 -0.0089918511
1.347714 -0.0089983041
1.348714 -0.0090044618
1.349714 -0.0090103225
1.350714 -0.0090158857
1.351714 -0.0090211506
1.352714 -0.0090261157
1.353714 -0.009030780300000001
1.354714 -0.009035143700000001
1.355714 -0.009039205199999999
1.356714 -0.0090429632
1.357714 -0.0090464178
1.358714 -0.0090495676
1.359714 -0.0090524118
1.360714 -0.0090549496
1.361714 -0.0090571797
1.362714 -0.009059102
1.363714 -0.0090607158
1.364714 -0.0090620197
1.365714 -0.009063013600000001
1.366714 -0.0090636968
1.367714 -0.0090640679
1.368714 -0.0090641268
1.369714 -0.009063872899999999
1.370714 -0.0090633046
1.371714 -0.009062421999999999
1.372714 -0.009061224400000002
1.373714 -0.009059711
1.374714 -0.0090578818
1.375714 -0.0090557354
1.376714 -0.0090532718
1.377714 -0.0090504902
1.378714 -0.0090473899
1.379714 -0.009043970200000001
1.380714 -0.009040231099999999
1.381714 -0.0090361718
1.382714 -0.0090317917
1.383714 -0.0090270907
1.384714 -0.0090220681
1.385714 -0.0090167239
1.386714 -0.0090110567
1.387714 -0.0090050671
1.388714 -0.0089987545
1.389714 -0.0089921181
1.390714 -0.008985157899999999
1.391714 -0.0089778732
1.392714 -0.008970263999999999
1.393714 -0.0089623296
1.394714 -0.0089540699
1.395714 -0.008945485000000001
1.396714 -0.0089365742
1.397714 -0.0089273373
1.398714 -0.0089177745
1.399714 -0.0089078851
1.400714 -0.0088976696
1.401714 -0.0088871275
1.402714 -0.0088762579
1.403714 -0.0088650617
1.404714 -0.008853538000000001
1.405714 -0.0088416869
1.406714 -0.0088295084
1.407714 -0.0088170025
1.408714 -0.0088041692
1.409714 -0.008791007699999999
1.410714 -0.0087775188
1.411714 -0.0087637025
1.412714 -0.0087495588
1.413714 -0.008735086900000001
1.414714 -0.008720287600000001
1.415714 -0.0087051609
1.416714 -0.008689706699999999
1.417714 -0.0086739252
1.418714 -0.0086578162
1.419714 -0.0086413798
1.420714 -0.0086246167
1.421714 -0.008607527
1.422714 -0.008590110500000001
1.423714 -0.0085723674
1.424714 -0.0085542983
1.425714 -0.0085359032
1.426714 -0.0085171821
1.427714 -0.008498135899999999
1.428714 -0.0084787644
1.429714 -0.0084590676
1.430714 -0.0084390464
1.431714 -0.0084187006
1.432714 -0.0083980311
1.433714 -0.008377037700000001
1.434714 -0.0083557214
1.435714 -0.0083340819
1.436714 -0.0083121202
1.437714 -0.0082898368
1.438714 -0.0082672319
1.439714 -0.0082443061
1.440714 -0.0082210594
1.441714 -0.0081974926
1.442714 -0.0081736063
1.443714 -0.0081494014
1.444714 -0.0081248778
1.445714 -0.008100036199999999
1.446714 -0.0080748774
1.447714 -0.0080494021
1.448714 -0.008023611
1.449714 -0.0079975041
1.450714 -0.007971083
1.451714 -0.0079443475
1.452714 -0.0079172984
1.453714 -0.0078899364
1.454714 -0.0078622623
1.455714 -0.0078342775
1.456714 -0.0078059819999999995
1.457714 -0.0077773766
1.458714 -0.0077484619
1.459714 -0.0077192388
1.460714 -0.0076897086
1.461714 -0.0076598713
1.462714 -0.0076297285
1.463714 -0.007599280799999999
1.464714 -0.007568528200000001
1.465714 -0.007537472999999999
1.466714 -0.0075061150999999994
1.467714 -0.0074744559
1.468714 -0.0074424963
1.469714 -0.0074102369000000005
1.470714 -0.0073776784000000005
1.471714 -0.0073448224
1.472714 -0.007311670199999999
1.473714 -0.0072782219
1.474714 -0.0072444789
1.475714 -0.0072104427
1.476714 -0.007176114
1.477714 -0.0071414943000000005
1.478714 -0.007106584199999999
1.479714 -0.007071384600000001
1.480714 -0.0070358969
1.481714 -0.007000122399999999
1.482714 -0.0069640628
1.483714 -0.0069277186
1.484714 -0.0068910907
1.485714 -0.0068541813
1.486714 -0.0068169909
1.487714 -0.0067795212
1.488714 -0.0067417728
1.489714 -0.0067037472
1.490714 -0.0066654458
1.491714 -0.0066268702
1.492714 -0.0065880216000000005
1.493714 -0.006548900999999999
1.494714 -0.006509509700000001
1.495714 -0.0064698499
1.496714 -0.0064299224
1.497714 -0.0063897278
1.498714 -0.0063492684
1.499714 -0.006308545600000001
1.500714 -0.0062675608
1.501714 -0.0062263149
1.502714 -0.0061848099
1.503714 -0.0061430465999999994
1.504714 -0.006101027199999999
1.505714 -0.0060587528
1.506714 -0.0060162249
1.507714 -0.0059734448
1.508714 -0.005930414
1.509714 -0.0058871345
1.510714 -0.0058436074999999995
1.511714 -0.0057998346000000004
1.512714 -0.0057558173
1.513714 -0.0057115572
1.514714 -0.0056670557000000005
1.515714 -0.0056223147000000005
1.516714 -0.0055773355
1.517714 -0.005532120099999999
1.518714 -0.0054866698
1.519714 -0.0054409862
1.520714 -0.0053950713
1.521714 -0.0053489264
1.522714 -0.0053025534999999995
1.523714 -0.0052559542
1.524714 -0.0052091302
1.525714 -0.0051620831
1.526714 -0.0051148148
1.527714 -0.0050673272
1.528714 -0.0050196217
1.529714 -0.0049717004
1.530714 -0.0049235647999999995
1.531714 -0.0048752168
1.532714 -0.0048266585999999995
1.533714 -0.0047778914
1.534714 -0.0047289173
1.535714 -0.0046797384
1.536714 -0.0046303561
1.537714 -0.0045807727
1.538714 -0.0045309898
1.539714 -0.0044810095
1.540714 -0.0044308334
1.541714 -0.0043804633999999995
1.542714 -0.0043299013
1.543714 -0.0042791493
1.544714 -0.004228209199999999
1.545714 -0.0041770829
1.546714 -0.0041257724999999995
1.547714 -0.0040742798
1.548714 -0.0040226067
1.549714 -0.0039707553
1.550714 -0.0039187275
1.551714 -0.003866525
1.552714 -0.0038141500999999997
1.553714 -0.0037616045999999998
1.554714 -0.0037088907
1.555714 -0.0036560101
1.556714 -0.0036029647
1.557714 -0.0035497567
1.558714 -0.0034963883
1.559714 -0.0034428613
1.560714 -0.0033891778
1.561714 -0.0033353397000000003
1.562714 -0.0032813492
1.563714 -0.0032272081
1.564714 -0.0031729185
1.565714 -0.0031184827
1.566714 -0.0030639024999999996
1.567714 -0.0030091799999999998
1.568714 -0.0029543175
1.569714 -0.0028993166999999997
1.570714 -0.00284418
1.571714 -0.0027889095
1.572714 -0.0027335071
1.573714 -0.002677975
1.574714 -0.0026223153
1.575714 -0.0025665301999999997
1.576714 -0.0025106219
1.577714 -0.0024545923
1.578714 -0.0023984438
1.579714 -0.0023421782
1.580714 -0.0022857981
1.581714 -0.0022293054
1.582714 -0.0021727023
1.583714 -0.0021159907
1.584714 -0.0020591731
1.585714 -0.0020022517
1.586714 -0.0019452284
1.587714 -0.0018881053999999999
1.588714 -0.001830885
1.589714 -0.0017735694000000001
1.590714 -0.0017161607
1.591714 -0.0016586611000000001
1.592714 -0.0016010727999999999
1.593714 -0.001543398
1.594714 -0.0014856387
1.595714 -0.0014277972
1.596714 -0.0013698756
1.597714 -0.0013118761
1.598714 -0.0012538009
1.599714 -0.0011956522
1.600714 -0.0011374320999999999
1.601714 -0.0010791428
1.602714 -0.0010207865999999999
1.603714 -0.0009623654499999999
1.604714 -0.0009038815699999999
1.605714 -0.0008453372199999999
1.606714 -0.0007867344699999999
1.607714 -0.0007280756100000001
1.608714 -0.00066936273
1.609714 -0.000610598
1.610714 -0.00055178361
1.611714 -0.0004929217499999999
1.612714 -0.00043401456
1.613714 -0.00037506418
1.614714 -0.00031607282999999997
1.615714 -0.00025704264
1.616714 -0.00019797581000000002
1.617714 -0.0001388745
1.618714 -7.974088e-05
1.619714 -2.0577124e-05
1.620714 3.8614596000000004e-05
1.621714 9.7832117e-05
1.622714 0.00015707327
1.623714 0.00021633588999999998
1.624714 0.00027561780000000003
1.625714 0.00033491685
1.626714 0.00039423089
1.627714 0.00045355772999999995
1.628714 0.00051289521
1.629714 0.0005722412
1.630714 0.0006315935
1.631714 0.00069094999
1.632714 0.0007503085299999999
1.633714 0.00080966693
1.634714 0.0008690231
1.635714 0.0009283748999999999
1.636714 0.0009877201599999999
1.637714 0.0010470568
1.638714 0.0011063826
1.639714 0.0011656955
1.640714 0.0012249935
1.641714 0.0012842744
1.642714 0.001343536
1.643714 0.0014027764
1.644714 0.0014619935
1.645714 0.001521185
1.646714 0.0015803491
1.647714 0.0016394835
1.648714 0.0016985863
1.649714 0.0017576554
1.650714 0.0018166889
1.651714 0.0018756845999999998
1.652714 0.0019346404
1.653714 0.0019935545
1.654714 0.0020524249
1.655714 0.0021112493
1.656714 0.002170026
1.657714 0.002228753
1.658714 0.0022874281
1.659714 0.0023460496
1.660714 0.0024046154000000003
1.661714 0.0024631236
1.662714 0.0025215721
1.663714 0.0025799591
1.664714 0.0026382826
1.665714 0.0026965408
1.666714 0.0027547316
1.667714 0.0028128532
1.668714 0.0028709035000000003
1.669714 0.0029288809
1.670714 0.0029867831
1.671714 0.0030446086
1.672714 0.0031023552000000003
1.673714 0.0031600212000000003
1.674714 0.0032176045
1.675714 0.0032751035000000003
1.676714 0.0033325163000000003
1.677714 0.003389841
1.678714 0.0034470759000000003
1.679714 0.0035042191
1.680714 0.0035612687000000005
1.681714 0.0036182231
1.682714 0.00367508
1.683714 0.0037318379
1.684714 0.0037884951
1.685714 0.0038450497
1.686714 0.0039015001999999997
1.687714 0.0039578445
1.688714 0.0040140811
1.689714 0.004070208200000001
1.690714 0.0041262239
1.691714 0.0041821269
1.692714 0.004237915
1.693714 0.004293587
1.694714 0.0043491407
1.695714 0.0044045748
1.696714 0.0044598877
1.697714 0.0045150777
1.698714 0.0045701427999999995
1.699714 0.0046250818
1.700714 0.004679893
1.701714 0.0047345748
1.702714 0.0047891255
1.703714 0.0048435435
1.704714 0.0048978276
1.705714 0.004951975999999999
1.706714 0.0050059873
1.707714 0.0050598595
1.708714 0.0051135918
1.709714 0.0051671821
1.710714 0.0052206291
1.711714 0.0052739313000000005
1.712714 0.0053270873
1.713714 0.0053800959
1.714714 0.005432955400000001
1.715714 0.0054856642
1.716714 0.005538221
1.717714 0.0055906246
1.718714 0.0056428736999999994
1.719714 0.0056949662
1.720714 0.0057469017
1.721714 0.0057986781
1.722714 0.0058502945
1.723714 0.0059017493
1.724714 0.0059530412
1.725714 0.006004169
1.726714 0.006055131199999999
1.727714 0.006105926899999999
1.728714 0.006156554400000001
1.729714 0.006207013199999999
1.730714 0.006257301
1.731714 0.0063074171
1.732714 0.0063573607
1.733714 0.0064071304
1.734714 0.006456724800000001
1.735714 0.0065061424000000005
1.736714 0.0065553824
1.737714 0.0066044435
1.738714 0.006653324800000001
1.739714 0.0067020249999999995
1.740714 0.0067505433
1.741714 0.0067988782000000005
1.742714 0.006847028999999999
1.743714 0.0068949943
1.744714 0.0069427733
1.745714 0.006990364600000001
1.746714 0.007037767499999999
1.747714 0.007084980499999999
1.748714 0.007132003499999999
1.749714 0.0071788345
1.750714 0.0072254734
1.751714 0.0072719187
1.752714 0.0073181698000000005
1.753714 0.0073642251999999995
1.754714 0.0074100840999999995
1.755714 0.0074557458
1.756714 0.0075012096
1.757714 0.0075464741000000005
1.758714 0.0075915392
1.759714 0.0076364035
1.760714 0.0076810662
1.761714 0.0077255267
1.762714 0.0077697834
1.763714 0.0078138364
1.764714 0.0078576842
1.765714 0.0079013269
1.766714 0.0079447629
1.767714 0.0079879916
1.768714 0.008031012799999999
1.769714 0.0080738253
1.770714 0.0081164282
1.771714 0.0081588209
1.772714 0.008201003200000001
1.773714 0.008242973899999999
1.774714 0.0082847328
1.775714 0.0083262785
1.776714 0.008367611
1.777714 0.008408729600000001
1.778714 0.0084496336
1.779714 0.0084903222
1.780714 0.0085307947
1.781714 0.0085710511
1.782714 0.008611090699999999
1.783714 0.0086509128
1.784714 0.0086905166
1.785714 0.008729902
1.786714 0.0087690685
1.787714 0.0088080153
1.788714 0.0088467423
1.789714 0.0088852488
1.790714 0.0089235349
1.791714 0.0089615998
1.792714 0.0089994428
1.793714 0.0090370639
1.794714 0.0090744623
1.795714 0.0091116381
1.796714 0.0091485912
1.797714 0.0091853202
1.798714 0.0092218259
1.799714 0.0092581075
1.800714 0.0092941642
1.801714 0.0093299961
1.802714 0.0093656032
1.803714 0.0094009847
1.804714 0.0094361407
1.805714 0.009471071099999999
1.806714 0.0095057752
1.807714 0.0095402531
1.808714 0.0095745039
1.809714 0.0096085285
1.810714 0.0096423253
1.811714 0.0096758951
1.812714 0.0097092372
1.813714 0.0097423515
1.814714 0.0097752381
1.815714 0.009807897000000001
1.816714 0.0098403274
1.817714 0.0098725293
1.818714 0.0099045028
1.819714 0.0099362478
1.820714 0.009967763599999999
1.821714 0.0099990502
1.822714 0.010030108000000001
1.823714 0.010060936999999999
1.824714 0.010091537000000001
1.825714 0.010121908
1.826714 0.010152049
1.827714 0.010181961
1.828714 0.010211644
1.829714 0.010241098
1.830714 0.010270323
1.831714 0.010299318
1.832714 0.010328084000000001
1.833714 0.010356621
1.834714 0.010384929
1.835714 0.010413008
1.836714 0.010440857999999999
1.837714 0.010468479000000001
1.838714 0.010495872
1.839714 0.010523036000000001
1.840714 0.010549971
1.841714 0.010576678
1.842714 0.010603158
1.843714 0.010629409
1.844714 0.010655433
1.845714 0.010681229
1.846714 0.010706798
1.847714 0.010732139
1.848714 0.010757254
1.849714 0.010782142
1.850714 0.010806803
1.851714 0.010831238
1.852714 0.010855446999999999
1.853714 0.010879429999999999
1.854714 0.010903188
1.855714 0.01092672
1.856714 0.010950027
1.857714 0.010973110000000001
1.858714 0.010995968
1.859714 0.011018601000000001
1.860714 0.01104101
1.861714 0.011063196
1.862714 0.011085159
1.863714 0.011106898
1.864714 0.011128413
1.865714 0.011149707
1.866714 0.011170777
1.867714 0.011191626
1.868714 0.011212252
1.869714 0.011232658
1.870714 0.011252842
1.871714 0.011272805
1.872714 0.011292547
1.873714 0.01131207
1.874714 0.011331372
1.875714 0.011350455
1.876714 0.011369318
1.877714 0.011387963000000001
1.878714 0.011406389000000001
1.879714 0.011424597
1.880714 0.011442588
1.881714 0.011460362
1.882714 0.011477918
1.883714 0.011495258999999999
1.884714 0.011512382
1.885714 0.011529291
1.886714 0.011545985
1.887714 0.011562464
1.888714 0.01157873
1.889714 0.011594781
1.890714 0.01161062
1.891714 0.011626245
1.892714 0.011641659
1.893714 0.01165686
1.894714 0.011671851
1.895714 0.011686631
1.896714 0.0117012
1.897714 0.01171556
1.898714 0.011729711
1.899714 0.011743653
1.900714 0.011757387
1.901714 0.011770913000000001
1.902714 0.011784232
1.903714 0.011797344
1.904714 0.01181025
1.905714 0.01182295
1.906714 0.011835445
1.907714 0.011847735
1.908714 0.01185982
1.909714 0.011871702
1.910714 0.011883381
1.911714 0.011894856
1.912714 0.011906129
1.913714 0.011917200000000001
1.914714 0.01192807
1.915714 0.011938738
1.916714 0.011949206
1.917714 0.011959474000000001
1.918714 0.011969543000000001
1.919714 0.011979412
1.920714 0.011989082
1.921714 0.011998555
1.922714 0.012007829000000001
1.923714 0.012016907
1.924714 0.012025788
1.925714 0.012034473
1.926714 0.012042963
1.927714 0.012051257
1.928714 0.012059357
1.929714 0.012067263
1.930714 0.012074976000000001
1.931714 0.012082495
1.932714 0.012089822
1.933714 0.012096957
1.934714 0.0121039
1.935714 0.012110652999999999
1.936714 0.012117214999999999
1.937714 0.012123588
1.938714 0.012129771
1.939714 0.012135765
1.940714 0.012141572
1.941714 0.01214719
1.942714 0.012152622
1.943714 0.012157866
1.944714 0.012162924
1.945714 0.012167797
1.946714 0.012172485
1.947714 0.012176988
1.948714 0.012181307
1.949714 0.012185443
1.950714 0.012189395
1.951714 0.012193165
1.952714 0.012196752
1.953714 0.012200158
1.954714 0.012203382
1.955714 0.012206425
1.956714 0.012209288
1.957714 0.012211972000000001
1.958714 0.012214475
1.959714 0.012216798
1.960714 0.012218945
1.961714 0.012220912
1.962714 0.012222702
1.963714 0.012224315000000001
1.964714 0.012225750999999998
1.965714 0.012227009999999998
1.966714 0.012228092000000001
1.967714 0.012228999
1.968714 0.012229731
1.969714 0.012230287
1.970714 0.012230668
1.971714 0.012230876000000002
1.972714 0.012230908999999998
1.973714 0.012230769999999998
1.974714 0.012230457
1.975714 0.012229971000000001
1.976714 0.012229313000000002
1.977714 0.012228484
1.978714 0.012227483
1.979714 0.01222631
1.980714 0.012224965999999999
1.981714 0.012223452
1.982714 0.012221767
1.983714 0.012219912999999999
1.984714 0.012217888
1.985714 0.012215695
1.986714 0.012213334
1.987714 0.012210803
1.988714 0.012208105
1.989714 0.012205239
1.990714 0.012202206
1.991714 0.012199005
1.992714 0.012195638
1.993714 0.012192104
1.994714 0.012188403
1.995714 0.012184536999999999
1.996714 0.012180505
1.997714 0.012176308
1.998714 0.012171945
1.999714 0.012167418
2.000714 0.012162726
2.001714 0.012157869
2.002714 0.012152847999999999
2.003714 0.012147663
2.004714 0.012142315
2.005714 0.012136802
2.006714 0.012131125999999999
2.007714 0.012125287
2.008714 0.012119285
2.009714 0.01211312
2.010714 0.012106793
2.011714 0.012100302
2.012714 0.012093650000000001
2.013714 0.012086835
2.014714 0.012079858
2.015714 0.012072718999999999
2.016714 0.012065417
2.017714 0.012057954
2.018714 0.012050329
2.019714 0.012042542
2.020714 0.012034594
2.021714 0.012026484
2.022714 0.012018213
2.023714 0.012009781
2.024714 0.012001187
2.025714 0.011992431999999999
2.026714 0.011983516
2.027714 0.011974439
2.028714 0.011965201
2.029714 0.011955802
2.030714 0.011946242000000001
2.031714 0.011936520999999999
2.032714 0.011926639000000001
2.033714 0.011916596
2.034714 0.011906392
2.035714 0.011896028000000001
2.036714 0.011885502000000001
2.037714 0.011874815
2.038714 0.011863967999999999
2.039714 0.011852959
2.040714 0.011841789
2.041714 0.011830458
2.042714 0.011818967
2.043714 0.011807313
2.044714 0.011795499000000001
2.045714 0.011783522
2.046714 0.011771384999999999
2.047714 0.011759084999999999
2.048714 0.011746625
2.049714 0.011734002
2.050714 0.011721218
2.051714 0.011708271
2.052714 0.011695162
2.053714 0.01168189
2.054714 0.011668457
2.055714 0.01165486
2.056714 0.011641101
2.057714 0.011627178
2.058714 0.011613092
2.059714 0.011598843000000001
2.060714 0.01158443
2.061714 0.011569852
2.062714 0.011555111
2.063714 0.011540205999999999
2.064714 0.011525134999999999
2.065714 0.0115099
2.066714 0.011494500000000001
2.067714 0.011478933
2.068714 0.011463201
2.069714 0.011447303
2.070714 0.01143124
2.071714 0.011415009
2.072714 0.011398611999999999
2.073714 0.011382048
2.074714 0.011365316
2.075714 0.011348417
2.076714 0.011331349
2.077714 0.011314114
2.078714 0.01129671
2.079714 0.011279137
2.080714 0.011261395
2.081714 0.011243484
2.082714 0.011225403
2.083714 0.011207151
2.084714 0.011188729
2.085714 0.011170136
2.086714 0.011151372
2.087714 0.011132437
2.088714 0.01111333
2.089714 0.01109405
2.090714 0.011074598
2.091714 0.011054972
2.092714 0.011035174
2.093714 0.011015201
2.094714 0.010995054
2.095714 0.010974732
2.096714 0.010954235
2.097714 0.010933563
2.098714 0.010912714
2.099714 0.010891689000000001
2.100714 0.010870487
2.101714 0.010849107
2.102714 0.010827548999999999
2.103714 0.010805813
2.104714 0.010783898
2.105714 0.010761803
2.106714 0.010739527
2.107714 0.010717072
2.108714 0.010694434999999999
2.109714 0.010671616
2.110714 0.010648616
2.111714 0.010625432
2.112714 0.010602066
2.113714 0.010578516
2.114714 0.010554781
2.115714 0.010530862
2.116714 0.010506758
2.117714 0.010482468
2.118714 0.010457991
2.119714 0.010433328
2.120714 0.010408477
2.121714 0.010383438
2.122714 0.010358211
2.123714 0.010332794999999999
2.124714 0.010307189
2.125714 0.010281394000000001
2.126714 0.010255408
2.127714 0.010229229999999999
2.128714 0.010202860999999999
2.129714 0.010176300999999999
2.130714 0.010149547
2.131714 0.010122599999999999
2.132714 0.01009546
2.133714 0.010068124999999999
2.134714 0.010040595
2.135714 0.01001287
2.136714 0.0099849494
2.137714 0.0099568322
2.138714 0.0099285178
2.139714 0.0099000055
2.140714 0.0098712953
2.141714 0.0098423865
2.142714 0.0098132783
2.143714 0.009783970000000001
2.144714 0.0097544616
2.145714 0.0097247517
2.146714 0.0096948403
2.147714 0.0096647265
2.148714 0.0096344105
2.149714 0.009603890799999999
2.150714 0.0095731666
2.151714 0.009542238
2.152714 0.0095111041
2.153714 0.0094797644
2.154714 0.009448218
2.155714 0.0094164643
2.156714 0.0093845032
2.157714 0.009352334
2.158714 0.0093199553
2.159714 0.009287367
2.160714 0.0092545684
2.161714 0.0092215596
2.162714 0.009188339
2.163714 0.0091549067
2.164714 0.009121262
2.165714 0.009087404
2.166714 0.0090533322
2.167714 0.009019046400000001
2.168714 0.008984546
2.169714 0.008949829500000001
2.170714 0.008914897599999999
2.171714 0.0088797489
2.172714 0.0088443834
2.173714 0.0088088003
2.174714 0.008772999
2.175714 0.008736979399999999
2.176714 0.008700740700000001
2.177714 0.0086642824
2.178714 0.008627603499999999
2.179714 0.0085907042
2.180714 0.0085535838
2.181714 0.0085162421
2.182714 0.0084786785
2.183714 0.008440892299999999
2.184714 0.0084028834
2.185714 0.0083646504
2.186714 0.0083261941
2.187714 0.0082875129
2.188714 0.0082486069
2.189714 0.0082094761
2.190714 0.008170119
2.191714 0.008130535599999999
2.192714 0.0080907259
2.193714 0.0080506885
2.194714 0.0080104241
2.195714 0.0079699312
2.196714 0.0079292098
2.197714 0.0078882593
2.198714 0.0078470795
2.199714 0.0078056699
2.200714 0.007764029600000001
2.201714 0.0077221586
2.202714 0.007680057
2.203714 0.0076377233
2.204714 0.0075951575
2.205714 0.007552359600000001
2.206714 0.007509328900000001
2.207714 0.0074660653
2.208714 0.0074225682
2.209714 0.0073788367
2.210714 0.007334871
2.211714 0.0072906711
2.212714 0.007246236100000001
2.213714 0.0072015653
2.214714 0.0071566596
2.215714 0.0071115173
2.216714 0.0070661394
2.217714 0.0070205249
2.218714 0.006974674
2.219714 0.006928585899999999
2.220714 0.0068822606000000005
2.221714 0.0068356982
2.222714 0.0067888985
2.223714 0.0067418609000000004
2.224714 0.0066945853
2.225714 0.006647071900000001
2.226714 0.006599320499999999
2.227714 0.0065513304
2.228714 0.0065031018
2.229714 0.0064546351
2.230714 0.0064059292
2.231714 0.0063569845
2.232714 0.0063078012
2.233714 0.006258379299999999
2.234714 0.006208718
2.235714 0.006158817299999999
2.236714 0.0061086779
2.237714 0.0060582992
2.238714 0.0060076814
2.239714 0.0059568243
2.240714 0.0059057278
2.241714 0.0058543923000000005
2.242714 0.005802817399999999
2.243714 0.0057510031
2.244714 0.0056989498
2.245714 0.0056466572
2.246714 0.0055941251
2.247714 0.005541354
2.248714 0.0054883436
2.249714 0.0054350941
2.250714 0.0053816057
2.251714 0.0053278782
2.252714 0.0052739119999999995
2.253714 0.0052197072
2.254714 0.0051652638
2.255714 0.0051105817
2.256714 0.0050556613
2.257714 0.0050005026
2.258714 0.004945106
2.259714 0.0048894719
2.260714 0.0048336002
2.261714 0.0047774913
2.262714 0.0047211452000000004
2.263714 0.0046645626
2.264714 0.004607743500000001
2.265714 0.0045506884
2.266714 0.0044933975
2.267714 0.0044358712
2.268714 0.00437811
2.269714 0.0043201144
2.270714 0.0042618845
2.271714 0.0042034208
2.272714 0.004144723800000001
2.273714 0.0040857944
2.274714 0.0040266325
2.275714 0.0039672388
2.276714 0.0039076138
2.277714 0.0038477581
2.278714 0.0037876725
2.279714 0.0037273574
2.280714 0.0036668131
2.281714 0.0036060406000000002
2.282714 0.0035450400999999998
2.283714 0.0034838125000000004
2.284714 0.0034223583
2.285714 0.0033606786
2.286714 0.0032987733
2.287714 0.0032366434999999997
2.288714 0.0031742899999999998
2.289714 0.0031117132
2.290714 0.0030489138
2.291714 0.0029858928
2.292714 0.0029226507
2.293714 0.0028591881
2.294714 0.002795506
2.295714 0.0027316051
2.296714 0.0026674863
2.297714 0.0026031501
2.298714 0.0025385976000000003
2.299714 0.0024738296
2.300714 0.0024088467000000003
2.301714 0.00234365
2.302714 0.0022782402
2.303714 0.0022126185
2.304714 0.0021467857000000003
2.305714 0.0020807424999999997
2.306714 0.0020144902
2.307714 0.0019480296
2.308714 0.0018813618
2.309714 0.0018144880000000002
2.310714 0.0017474091000000001
2.311714 0.0016801261000000001
2.312714 0.0016126403
2.313714 0.0015449528
2.314714 0.0014770648
2.315714 0.0014089774
2.316714 0.0013406918
2.317714 0.0012722092
2.318714 0.0012035308999999998
2.319714 0.0011346581
2.320714 0.0010655921999999998
2.321714 0.00099633444
2.322714 0.00092688615
2.323714 0.0008572486900000001
2.324714 0.00078742341
2.325714 0.00071741174
2.326714 0.00064721507
2.327714 0.0005768347800000001
2.328714 0.00050627236
2.329714 0.00043552923
2.330714 0.00036460681000000003
2.331714 0.00029350663
2.332714 0.00022223014
2.333714 0.00015077889
2.334714 7.9154353e-05
2.335714 7.3580708e-06
2.336714 -6.4608417e-05
2.337714 -0.00013674357
2.338714 -0.00020904581000000003
2.339714 -0.00028151357999999996
2.340714 -0.00035414525
2.341714 -0.00042693923
2.342714 -0.00049989389
2.343714 -0.00057300758
2.344714 -0.00064627866
2.345714 -0.0007197054399999999
2.346714 -0.0007932862900000001
2.347714 -0.0008670193900000001
2.348714 -0.0009409031
2.349714 -0.0010149356
2.350714 -0.0010891152
2.351714 -0.0011634401
2.352714 -0.0012379084
2.353714 -0.0013125184
2.354714 -0.0013872681
2.355714 -0.0014621557
2.356714 -0.0015371792
2.357714 -0.0016123366999999998
2.358714 -0.0016876264000000001
2.359714 -0.0017630462
2.360714 -0.0018385940999999999
2.361714 -0.0019142682999999999
2.362714 -0.0019900663999999997
2.363714 -0.0020659865
2.364714 -0.0021420265999999998
2.365714 -0.0022181845
2.366714 -0.002294458
2.367714 -0.0023708451
2.368714 -0.0024473436
2.369714 -0.0025239513
2.370714 -0.0026006659
2.371714 -0.0026774855
2.372714 -0.0027544076
2.373714 -0.0028314300000000002
2.374714 -0.0029085504
2.375714 -0.0029857667
2.376714 -0.0030630767000000003
2.377714 -0.0031404779
2.378714 -0.003217968
2.379714 -0.0032955446
2.380714 -0.0033732056
2.381714 -0.0034509485
2.382714 -0.003528771
2.383714 -0.0036066711
2.384714 -0.0036846461000000002
2.385714 -0.0037626934
2.386714 -0.0038408110000000004
2.387714 -0.0039189963
2.388714 -0.003997247
2.389714 -0.0040755607
2.390714 -0.0041539348
2.391714 -0.0042323670999999995
2.392714 -0.004310855
2.393714 -0.0043893961
2.394714 -0.0044679877
2.395714 -0.0045466273
2.396714 -0.0046253124
2.397714 -0.0047040405
2.398714 -0.0047828089
2.399714 -0.0048616152
2.400714 -0.0049404567
2.401714 -0.005019331
2.402714 -0.0050982351
2.403714 -0.0051771669
2.404714 -0.0052561230000000006
2.405714 -0.0053351014
2.406714 -0.005414099
2.407714 -0.005493113
2.408714 -0.0055721408
2.409714 -0.005651179500000001
2.410714 -0.0057302266
2.411714 -0.0058092792
2.412714 -0.0058883343
2.413714 -0.005967389
2.414714 -0.0060464407999999996
2.415714 -0.0061254868
2.416714 -0.006204523400000001
2.417714 -0.0062835483
2.418714 -0.0063625586
2.419714 -0.0064415515
2.420714 -0.0065205233
2.421714 -0.006599471799999999
2.422714 -0.0066783934
2.423714 -0.006757285900000001
2.424714 -0.0068361456
2.425714 -0.0069149704000000005
2.426714 -0.0069937567
2.427714 -0.007072501500000001
2.428714 -0.007151201899999999
2.429714 -0.007229855
2.430714 -0.0073084571000000004
2.431714 -0.007387006200000001
2.432714 -0.0074654985
2.433714 -0.007543931900000001
2.434714 -0.007622302700000001
2.435714 -0.007700608
2.436714 -0.0077788449
2.437714 -0.0078570105
2.438714 -0.0079351019
2.439714 -0.0080131154
2.440714 -0.0080910489
2.441714 -0.008168898800000001
2.442714 -0.008246662
2.443714 -0.008324335799999999
2.444714 -0.0084019171
2.445714 -0.0084794025
2.446714 -0.0085567895
2.447714 -0.008634074799999999
2.448714 -0.008711254500000001
2.449714 -0.008788326499999999
2.450714 -0.0088652872
2.451714 -0.0089421337
2.452714 -0.0090188631
2.453714 -0.0090954716
2.454714 -0.0091719565
2.455714 -0.0092483147
2.456714 -0.0093245428
2.457714 -0.0094006376
2.458714 -0.0094765957
2.459714 -0.0095524141
2.460714 -0.0096280892
2.461714 -0.009703617999999999
2.462714 -0.0097789976
2.463714 -0.0098542245
2.464714 -0.0099292949
2.465714 -0.010004207
2.466714 -0.010078956
2.467714 -0.010153538
2.468714 -0.010227953
2.469714 -0.010302194
2.470714 -0.010376261
2.471714 -0.010450148
2.472714 -0.010523853
2.473714 -0.010597372
2.474714 -0.010670703
2.475714 -0.010743841
2.476714 -0.010816784
2.477714 -0.010889529
2.478714 -0.010962072
2.479714 -0.011034410000000001
2.480714 -0.011106538999999999
2.481714 -0.011178457
2.482714 -0.01125016
2.483714 -0.011321645
2.484714 -0.011392908
2.485714 -0.011463948
2.486714 -0.011534760000000002
2.487714 -0.011605341
2.488714 -0.011675688
2.489714 -0.011745797
2.490714 -0.011815666
2.491714 -0.011885291000000001
2.492714 -0.01195467
2.493714 -0.012023797999999999
2.494714 -0.012092673
2.495714 -0.012161291
2.496714 -0.012229649
2.497714 -0.012297744999999999
2.498714 -0.012365573999999999
2.499714 -0.012433135
2.500714 -0.012500422999999998
2.501714 -0.012567436
2.502714 -0.012634169
2.503714 -0.012700621
2.504714 -0.012766787
2.505714 -0.012832665
2.506714 -0.012898251999999999
2.507714 -0.012963543000000001
2.508714 -0.013028538000000001
2.509714 -0.013093231
2.510714 -0.013157621
2.511714 -0.013221701
2.512714 -0.013285472000000001
2.513714 -0.013348928999999999
2.514714 -0.01341207
2.515714 -0.01347489
2.516714 -0.013537386
2.517714 -0.013599555999999999
2.518714 -0.013661397999999998
2.519714 -0.013722906
2.520714 -0.013784078
2.521714 -0.01384491
2.522714 -0.013905401
2.523714 -0.013965547
2.524714 -0.014025345
2.525714 -0.014084793000000002
2.526714 -0.014143884999999998
2.527714 -0.014202621000000002
2.528714 -0.014260995999999998
2.529714 -0.014319009
2.530714 -0.014376655
2.531714 -0.014433931
2.532714 -0.014490835999999998
2.533714 -0.014547366
2.534714 -0.014603519
2.535714 -0.014659291
2.536714 -0.014714677999999998
2.537714 -0.01476968
2.538714 -0.014824294
2.539714 -0.014878514
2.540714 -0.01493234
2.541714 -0.014985769
2.542714 -0.015038797999999999
2.543714 -0.015091423
2.544714 -0.015143643
2.545714 -0.015195454999999998
2.546714 -0.015246855
2.547714 -0.015297841999999999
2.548714 -0.015348411000000001
2.549714 -0.015398562
2.550714 -0.015448290000000002
2.551714 -0.015497593
2.552714 -0.015546469
2.553714 -0.015594915
2.554714 -0.015642928
2.555714 -0.015690505
2.556714 -0.015737644999999998
2.557714 -0.015784343
2.558714 -0.015830598
2.559714 -0.015876407000000002
2.560714 -0.015921768000000003
2.561714 -0.015966679
2.562714 -0.016011135000000003
2.563714 -0.016055134000000002
2.564714 -0.016098675
2.565714 -0.016141754
2.566714 -0.016184371
2.567714 -0.016226521
2.568714 -0.016268202000000002
2.569714 -0.016309413
2.570714 -0.016350151
2.571714 -0.016390413
2.572714 -0.016430198
2.573714 -0.016469503
2.574714 -0.016508323999999998
2.575714 -0.016546661
2.576714 -0.016584512
2.577714 -0.016621873
2.578714 -0.016658743
2.579714 -0.01669512
2.580714 -0.016731001000000002
2.581714 -0.016766383
2.582714 -0.016801266999999998
2.583714 -0.016835649
2.584714 -0.016869527
2.585714 -0.016902899
2.586714 -0.016935763
2.587714 -0.016968117999999997
2.588714 -0.016999961
2.589714 -0.017031289
2.590714 -0.017062103
2.591714 -0.017092398999999998
2.592714 -0.017122175
2.593714 -0.01715143
2.594714 -0.017180163
2.595714 -0.01720837
2.596714 -0.017236051000000002
2.597714 -0.017263203
2.598714 -0.017289825
2.599714 -0.017315915
2.600714 -0.017341471
2.601714 -0.017366490999999998
2.602714 -0.017390975
2.603714 -0.01741492
2.604714 -0.017438324999999998
2.605714 -0.017461189
2.606714 -0.017483509
2.607714 -0.017505285
2.608714 -0.017526513
2.609714 -0.017547194
2.610714 -0.017567325
2.611714 -0.017586906
2.612714 -0.017605934
2.613714 -0.01762441
2.614714 -0.017642328999999998
2.615714 -0.017659692
2.616714 -0.017676498
2.617714 -0.017692745
2.618714 -0.017708432
2.619714 -0.017723558
2.620714 -0.01773812
2.621714 -0.017752119
2.622714 -0.017765553
2.623714 -0.017778421
2.624714 -0.017790722999999998
2.625714 -0.017802458
2.626714 -0.017813624
2.627714 -0.017824219999999998
2.628714 -0.017834247
2.629714 -0.017843701
2.630714 -0.017852583999999998
2.631714 -0.017860893
2.632714 -0.017868628
2.633714 -0.017875789
2.634714 -0.017882376
2.635714 -0.017888386
2.636714 -0.017893819000000002
2.637714 -0.017898675
2.638714 -0.017902954
2.639714 -0.017906652999999998
2.640714 -0.017909773
2.641714 -0.017912313
2.642714 -0.017914273
2.643714 -0.017915653
2.644714 -0.01791645
2.645714 -0.017916665999999998
2.646714 -0.017916299
2.647714 -0.01791535
2.648714 -0.017913818
2.649714 -0.017911701999999998
2.650714 -0.017909003
2.651714 -0.01790572
2.652714 -0.017901852
2.653714 -0.017897399
2.654714 -0.017892361
2.655714 -0.017886738
2.656714 -0.017880530999999998
2.657714 -0.017873735999999998
2.658714 -0.017866357
2.659714 -0.017858391
2.660714 -0.017849841
2.661714 -0.017840703
2.662714 -0.01783098
2.663714 -0.017820671
2.664714 -0.017809778
2.665714 -0.017798298
2.666714 -0.017786233
2.667714 -0.017773583000000003
2.668714 -0.017760348000000002
2.669714 -0.017746529
2.670714 -0.017732126
2.671714 -0.017717139
2.672714 -0.017701568
2.673714 -0.017685414
2.674714 -0.017668678
2.675714 -0.01765136
2.676714 -0.017633459
2.677714 -0.017614978
2.678714 -0.017595917
2.679714 -0.017576276
2.680714 -0.017556055
2.681714 -0.017535256
2.682714 -0.017513879
2.683714 -0.017491925
2.684714 -0.017469394
2.685714 -0.017446287
2.686714 -0.017422605
2.687714 -0.01739835
2.688714 -0.017373521
2.689714 -0.01734812
2.690714 -0.017322147
2.691714 -0.017295605000000002
2.692714 -0.017268492
2.693714 -0.017240811
2.694714 -0.017212563
2.695714 -0.017183747
2.696714 -0.017154367
2.697714 -0.017124422
2.698714 -0.017093914
2.699714 -0.017062844
2.700714 -0.017031212
2.701714 -0.016999022
2.702714 -0.016966273
2.703714 -0.016932967
2.704714 -0.016899104
2.705714 -0.016864687
2.706714 -0.016829715999999998
2.707714 -0.016794194
2.708714 -0.016758121
2.709714 -0.016721497999999998
2.710714 -0.016684328000000002
2.711714 -0.016646611000000002
2.712714 -0.01660835
2.713714 -0.016569546
2.714714 -0.016530200000000002
2.715714 -0.016490313
2.716714 -0.016449889999999998
2.717714 -0.016408929
2.718714 -0.016367433
2.719714 -0.016325403999999998
2.720714 -0.016282844
2.721714 -0.016239754000000002
2.722714 -0.016196136
2.723714 -0.016151993
2.724714 -0.016107326
2.725714 -0.016062138
2.726714 -0.016016429999999998
2.727714 -0.015970205
2.728714 -0.015923464000000002
2.729714 -0.015876209
2.730714 -0.015828443
2.731714 -0.015780167
2.732714 -0.015731384
2.733714 -0.015682097
2.734714 -0.015632306
2.735714 -0.015582015000000001
2.736714 -0.015531226
2.737714 -0.015479940000000001
2.738714 -0.01542816
2.739714 -0.01537589
2.740714 -0.015323129
2.741714 -0.015269882
2.742714 -0.015216150000000001
2.743714 -0.015161935999999999
2.744714 -0.015107243
2.745714 -0.015052072000000001
2.746714 -0.014996424999999999
2.747714 -0.014940306
2.748714 -0.014883716000000002
2.749714 -0.01482666
2.750714 -0.014769137
2.751714 -0.014711151999999998
2.752714 -0.014652708
2.753714 -0.014593804
2.754714 -0.014534446999999999
2.755714 -0.014474637
2.756714 -0.014414378
2.757714 -0.01435367
2.758714 -0.014292518999999998
2.759714 -0.014230925
2.760714 -0.014168893
2.761714 -0.014106424000000001
2.762714 -0.014043524
2.763714 -0.013980192
2.764714 -0.013916433
2.765714 -0.013852248999999999
2.766714 -0.013787644
2.767714 -0.01372262
2.768714 -0.013657181000000001
2.769714 -0.013591329
2.770714 -0.013525066999999998
2.771714 -0.013458398000000002
2.772714 -0.013391327
2.773714 -0.013323856
2.774714 -0.013255987
2.775714 -0.013187723999999998
2.776714 -0.013119071000000001
2.777714 -0.013050029999999999
2.778714 -0.012980604
2.779714 -0.012910797
2.780714 -0.012840611000000002
2.781714 -0.012770051000000001
2.782714 -0.012699118999999998
2.783714 -0.012627819000000002
2.784714 -0.012556154000000002
2.785714 -0.012484127
2.786714 -0.012411743
2.787714 -0.012339004
2.788714 -0.012265913
2.789714 -0.012192474
2.790714 -0.012118689
2.791714 -0.012044563999999999
2.792714 -0.011970101
2.793714 -0.011895302
2.794714 -0.011820173
2.795714 -0.011744716
2.796714 -0.011668935
2.797714 -0.011592833
2.798714 -0.011516413000000001
2.799714 -0.011439679999999999
2.800714 -0.011362637
2.801714 -0.011285287
2.802714 -0.011207633
2.803714 -0.01112968
2.804714 -0.011051431
2.805714 -0.010972888
2.806714 -0.010894057
2.807714 -0.01081494
2.808714 -0.010735541000000001
2.809714 -0.010655863
2.810714 -0.010575911
2.811714 -0.010495688
2.812714 -0.010415198
2.813714 -0.010334444
2.814714 -0.010253429
2.815714 -0.010172159
2.816714 -0.010090636
2.817714 -0.010008865
2.818714 -0.009926848
2.819714 -0.0098445897
2.820714 -0.0097620941
2.821714 -0.009679365
2.822714 -0.009596406699999999
2.823714 -0.009513222200000001
2.824714 -0.0094298157
2.825714 -0.0093461917
2.826714 -0.009262353
2.827714 -0.009178304
2.828714 -0.0090940492
2.829714 -0.0090095913
2.830714 -0.008924934800000001
2.831714 -0.008840084
2.832714 -0.0087550427
2.833714 -0.0086698143
2.834714 -0.0085844025
2.835714 -0.008498811799999999
2.836714 -0.0084130457
2.837714 -0.0083271087
2.838714 -0.0082410043
2.839714 -0.0081547361
2.840714 -0.0080683079
2.841714 -0.007981724
2.842714 -0.0078949881
2.843714 -0.0078081044
2.844714 -0.007721076
2.845714 -0.0076339071
2.846714 -0.0075466021
2.847714 -0.007459164
2.848714 -0.0073715972
2.849714 -0.007283905900000001
2.850714 -0.0071960938
2.851714 -0.0071081646
2.852714 -0.0070201218
2.853714 -0.00693197
2.854714 -0.006843713300000001
2.855714 -0.0067553555999999996
2.856714 -0.0066669003
2.857714 -0.0065783519
2.858714 -0.006489714
2.859714 -0.006400990200000001
2.860714 -0.006312185
2.861714 -0.0062233026
2.862714 -0.0061343468
2.863714 -0.0060453213999999995
2.864714 -0.0059562306
2.865714 -0.0058670783
2.866714 -0.0057778681
2.867714 -0.0056886045
2.868714 -0.0055992914
2.869714 -0.0055099328
2.870714 -0.0054205324
2.871714 -0.0053310945
2.872714 -0.0052416228
2.873714 -0.0051521212
2.874714 -0.0050625938
2.875714 -0.0049730446
2.876714 -0.0048834776
2.877714 -0.0047938966999999996
2.878714 -0.0047043057
2.879714 -0.0046147088
2.880714 -0.0045251098
2.881714 -0.0044355125
2.882714 -0.0043459211000000005
2.883714 -0.0042563392
2.884714 -0.0041667707
2.885714 -0.0040772196
2.886714 -0.0039876901
2.887714 -0.0038981856
2.888714 -0.0038087102000000004
2.889714 -0.003719268
2.890714 -0.0036298625
2.891714 -0.0035404972999999998
2.892714 -0.0034511765999999996
2.893714 -0.0033619038999999997
2.894714 -0.0032726832000000003
2.895714 -0.0031835181
2.896714 -0.0030944127999999998
2.897714 -0.0030053707
2.898714 -0.0029163955
2.899714 -0.002827491
2.900714 -0.002738661
2.901714 -0.002649909
2.902714 -0.0025612389
2.903714 -0.0024726543
2.904714 -0.0023841589
2.905714 -0.0022957562
2.906714 -0.0022074501
2.907714 -0.0021192442
2.908714 -0.0020311421
2.909714 -0.0019431475999999999
2.910714 -0.0018552642
2.911714 -0.0017674956
2.912714 -0.0016798453999999998
2.913714 -0.0015923172999999999
2.914714 -0.0015049151000000001
2.915714 -0.0014176421
2.916714 -0.0013305023
2.917714 -0.001243499
2.918714 -0.001156636
2.919714 -0.0010699168
2.920714 -0.00098334513
2.921714 -0.00089692439
2.922714 -0.00081065828
2.923714 -0.00072455023
2.924714 -0.00063860384
2.925714 -0.00055282258
2.926714 -0.00046720993000000003
2.927714 -0.00038176936000000004
2.928714 -0.0002965043
2.929714 -0.00021141816
2.930714 -0.00012651429
2.931714 -4.1796056e-05
2.932714 4.2733231000000004e-05
2.933714 0.00012707027
2.934714 0.00021121180000000002
2.935714 0.00029515454
2.936714 0.00037889529
2.937714 0.00046243084999999997
2.938714 0.00054575803
2.939714 0.00062887366
2.940714 0.0007117746
2.941714 0.0007944577200000001
2.942714 0.0008769198799999999
2.943714 0.0009591579300000001
2.944714 0.0010411689
2.945714 0.0011229496
2.946714 0.0012044968999999999
2.947714 0.0012858079
2.948714 0.0013668794
2.949714 0.0014477084
2.950714 0.0015282918000000003
2.951714 0.0016086267
2.952714 0.0016887101
2.953714 0.0017685390000000002
2.954714 0.0018481103
2.955714 0.001927421
2.956714 0.0020064683
2.957714 0.0020852491
2.958714 0.0021637605
2.959714 0.0022419998
2.960714 0.0023199638000000002
2.961714 0.00239765
2.962714 0.0024750552
2.963714 0.0025521769
2.964714 0.0026290123
2.965714 0.0027055585
2.966714 0.0027818127
2.967714 0.0028577724000000003
2.968714 0.0029334347
2.969714 0.0030087971
2.970714 0.0030838567999999997
2.971714 0.0031586113999999997
2.972714 0.0032330582999999997
2.973714 0.0033071948999999997
2.974714 0.0033810185
2.975714 0.0034545263999999996
2.976714 0.0035277164000000003
2.977714 0.0036005862000000003
2.978714 0.003673133
2.979714 0.0037453545
2.980714 0.0038172486000000003
2.981714 0.0038888124
2.982714 0.003960043999999999
2.983714 0.0040309409
2.984714 0.0041015010000000005
2.985714 0.0041717216
2.986714 0.004241601
2.987714 0.0043111366
2.988714 0.0043803261999999996
2.989714 0.004449168
2.990714 0.0045176595
2.991714 0.004585798899999999
2.992714 0.0046535839
2.993714 0.0047210124
2.994714 0.0047880825
2.995714 0.0048547921
2.996714 0.0049211394
2.997714 0.0049871222
2.998714 0.0050527386
2.999714 0.0051179868
3.000714 0.0051828647
3.001714 0.0052473708
3.002714 0.0053115029
3.003714 0.0053752596
3.004714 0.0054386386
3.005714 0.0055016382
3.006714 0.0055642569
3.007714 0.0056264929
3.008714 0.005688344
3.009714 0.0057498088
3.010714 0.0058108857
3.011714 0.0058715726000000005
3.012714 0.0059318681
3.013714 0.0059917707
3.014714 0.0060512786
3.015714 0.0061103899
3.016714 0.006169103300000001
3.017714 0.0062274172
3.018714 0.0062853302000000005
3.019714 0.0063428401
3.020714 0.0063999461
3.021714 0.0064566462
3.022714 0.0065129396
3.023714 0.006568824799999999
3.024714 0.0066242995999999995
3.025714 0.0066793633
3.026714 0.0067340152
3.027714 0.006788253100000001
3.028714 0.0068420762999999996
3.029714 0.0068954832
3.030714 0.0069484733
3.031714 0.007001045000000001
3.032714 0.0070531976
3.033714 0.007104929699999999
3.034714 0.0071562405
3.035714 0.0072071292
3.036714 0.0072575953
3.037714 0.0073076371
3.038714 0.0073572541
3.039714 0.007406444599999999
3.040714 0.0074552088
3.041714 0.0075035451999999996
3.042714 0.0075514537
3.043714 0.007598933
3.044714 0.0076459823
3.045714 0.007692600799999999
3.046714 0.0077387878
3.047714 0.0077845427
3.048714 0.0078298646
3.049714 0.0078747529
3.050714 0.0079192068
3.051714 0.0079632257
3.052714 0.0080068086
3.053714 0.008049955099999999
3.054714 0.0080926649
3.055714 0.008134936800000001
3.056714 0.008176770600000001
3.057714 0.0082181657
3.058714 0.0082591214
3.059714 0.0082996376
3.060714 0.008339712800000001
3.061714 0.0083793479
3.062714 0.0084185413
3.063714 0.008457293
3.064714 0.0084956031
3.065714 0.0085334708
3.066714 0.0085708962
3.067714 0.0086078791
3.068714 0.008644419
3.069714 0.0086805157
3.070714 0.008716168699999999
3.071714 0.008751378499999999
3.072714 0.0087861445
3.073714 0.0088204666
3.074714 0.0088543449
3.075714 0.0088877794
3.076714 0.008920770100000001
3.077714 0.0089533169
3.078714 0.0089854206
3.079714 0.0090170804
3.080714 0.0090482965
3.081714 0.009079069399999999
3.082714 0.009109399300000001
3.083714 0.009139286
3.084714 0.0091687296
3.085714 0.009197730800000001
3.086714 0.0092262897
3.087714 0.009254406199999999
3.088714 0.009282081
3.089714 0.0093093142
3.090714 0.0093361065
3.091714 0.0093624578
3.092714 0.0093883689
3.093714 0.0094138399
3.094714 0.0094388721
3.095714 0.0094634648
3.096714 0.0094876188
3.097714 0.0095113348
3.098714 0.009534613499999999
3.099714 0.0095574556
3.100714 0.0095798612
3.101714 0.009601831
3.102714 0.009623364899999999
3.103714 0.0096444644
3.104714 0.0096651296
3.105714 0.0096853611
3.106714 0.0097051598
3.107714 0.0097245262
3.108714 0.0097434611
3.109714 0.009761964599999999
3.110714 0.0097800374
3.111714 0.0097976808
3.112714 0.009814894999999999
3.113714 0.0098316807
3.114714 0.0098480385
3.115714 0.0098639692
3.116714 0.0098794742
3.117714 0.009894553700000001
3.118714 0.0099092082
3.119714 0.0099234392
3.120714 0.0099372475
3.121714 0.009950633799999999
3.122714 0.009963598899999999
3.123714 0.009976144099999999
3.124714 0.0099882702
3.125714 0.0099999786
3.126714 0.010011270000000001
3.127714 0.010022146000000001
3.128714 0.010032606000000001
3.129714 0.010042654
3.130714 0.010052288000000001
3.131714 0.010061512
3.132714 0.010070326000000001
3.133714 0.010078732
3.134714 0.010086731
3.135714 0.010094324
3.136714 0.010101512
3.137714 0.010108298
3.138714 0.010114681
3.139714 0.010120664
3.140714 0.010126248000000001
3.141714 0.010131434
3.142714 0.010136224
3.143714 0.010140619
3.144714 0.010144621000000001
3.145714 0.010148230999999999
3.146714 0.01015145
3.147714 0.010154279
3.148714 0.010156721
3.149714 0.010158776
3.150714 0.010160447
3.151714 0.010161734
3.152714 0.010162639000000001
3.153714 0.010163163999999999
3.154714 0.010163309
3.155714 0.010163077
3.156714 0.010162468
3.157714 0.010161485
3.158714 0.010160128
3.159714 0.0101584
3.160714 0.010156302
3.161714 0.010153835
3.162714 0.010151001
3.163714 0.010147802
3.164714 0.010144239999999999
3.165714 0.010140315
3.166714 0.01013603
3.167714 0.010131387
3.168714 0.010126386
3.169714 0.01012103
3.170714 0.010115321
3.171714 0.010109259
3.172714 0.010102848000000001
3.173714 0.010096087
3.174714 0.010088981
3.175714 0.01008153
3.176714 0.010073735
3.177714 0.010065599000000001
3.178714 0.010057124
3.179714 0.010048311
3.180714 0.010039163
3.181714 0.010029682
3.182714 0.010019869
3.183714 0.010009726
3.184714 0.0099992547
3.185714 0.0099884572
3.186714 0.0099773359
3.187714 0.009965893
3.188714 0.0099541299
3.189714 0.009942048200000001
3.190714 0.0099296507
3.191714 0.0099169389
3.192714 0.0099039156
3.193714 0.0098905817
3.194714 0.00987694
3.195714 0.0098629927
3.196714 0.0098487413
3.197714 0.0098341879
3.198714 0.009819334800000001
3.199714 0.0098041841
3.200714 0.009788738
3.201714 0.0097729979
3.202714 0.009756966
3.203714 0.0097406446
3.204714 0.009724035800000001
3.205714 0.0097071417
3.206714 0.009689963900000001
3.207714 0.0096725045
3.208714 0.0096547657
3.209714 0.0096367497
3.210714 0.009618458
3.211714 0.0095998927
3.212714 0.0095810567
3.213714 0.0095619514
3.214714 0.0095425785
3.215714 0.009522940700000001
3.216714 0.0095030395
3.217714 0.009482877800000001
3.218714 0.0094624571
3.219714 0.009441779499999999
3.220714 0.0094208473
3.221714 0.0093996634
3.222714 0.009378229200000001
3.223714 0.0093565468
3.224714 0.0093346185
3.225714 0.0093124465
3.226714 0.0092900329
3.227714 0.0092673807
3.228714 0.0092444912
3.229714 0.009221367500000001
3.230714 0.009198011
3.231714 0.0091744245
3.232714 0.009150610299999999
3.233714 0.0091265705
3.234714 0.0091023074
3.235714 0.0090778231
3.236714 0.0090531204
3.237714 0.009028201
3.238714 0.009003067
3.239714 0.0089777212
3.240714 0.0089521658
3.241714 0.0089264024
3.242714 0.0089004337
3.243714 0.0088742621
3.244714 0.0088478897
3.245714 0.008821318600000001
3.246714 0.0087945504
3.247714 0.0087675879
3.248714 0.008740433300000001
3.249714 0.008713088800000001
3.250714 0.0086855565
3.251714 0.008657838800000001
3.252714 0.0086299369
3.253714 0.008601853900000001
3.254714 0.0085735919
3.255714 0.0085451524
3.256714 0.0085165382
3.257714 0.008487751600000001
3.258714 0.008458794
3.259714 0.0084296684
3.260714 0.0084003768
3.261714 0.0083709208
3.262714 0.0083413033
3.263714 0.008311526500000001
3.264714 0.0082815917
3.265714 0.008251502
3.266714 0.0082212595
3.267714 0.0081908656
3.268714 0.0081603233
3.269714 0.008129634799999999
3.270714 0.0080988022
3.271714 0.008067827699999999
3.272714 0.0080367136
3.273714 0.0080054611
3.274714 0.0079740734
3.275714 0.0079425525
3.276714 0.0079109006
3.277714 0.0078791199
3.278714 0.0078472127
3.279714 0.007815181
3.280714 0.007783027100000001
3.281714 0.0077507531
3.282714 0.0077183613
3.283714 0.0076858538
3.284714 0.0076532328
3.285714 0.007620500400000001
3.286714 0.0075876582
3.287714 0.007554709000000001
3.288714 0.0075216551
3.289714 0.0074884985
3.290714 0.007455241600000001
3.291714 0.0074218857
3.292714 0.0073884337
3.293714 0.007354887900000001
3.294714 0.0073212497
3.295714 0.007287521999999999
3.296714 0.007253706300000001
3.297714 0.0072198047000000005
3.298714 0.0071858194
3.299714 0.0071517519
3.300714 0.0071176050999999995
3.301714 0.0070833805
3.302714 0.0070490802
3.303714 0.007014706400000001
3.304714 0.0069802612
3.305714 0.006945746300000001
3.306714 0.0069111636999999995
3.307714 0.0068765155
3.308714 0.0068418034
3.309714 0.006807029399999999
3.310714 0.006772195
3.311714 0.0067373032
3.312714 0.0067023553
3.313714 0.0066673529
3.314714 0.0066322988
3.315714 0.006597194400000001
3.316714 0.0065620413999999995
3.317714 0.0065268418
3.318714 0.0064915977
3.319714 0.0064563115
3.320714 0.0064209846000000004
3.321714 0.0063856183
3.322714 0.0063502157
3.323714 0.0063147781
3.324714 0.006279307099999999
3.325714 0.0062438055
3.326714 0.0062082749
3.327714 0.006172716500000001
3.328714 0.0061371327
3.329714 0.0061015257
3.330714 0.006065897099999999
3.331714 0.0060302486
3.332714 0.0059945822
3.333714 0.0059588998
3.334714 0.0059232032
3.335714 0.0058874943
3.336714 0.0058517748
3.337714 0.0058160465
3.338714 0.005780311000000001
3.339714 0.0057445704
3.340714 0.0057088262
3.341714 0.0056730802
3.342714 0.0056373337
3.343714 0.0056015888
3.344714 0.0055658471
3.345714 0.0055301101
3.346714 0.0054943796999999996
3.347714 0.0054586577
3.348714 0.0054229455
3.349714 0.0053872445
3.350714 0.0053515567
3.351714 0.0053158834000000005
3.352714 0.0052802261
3.353714 0.0052445866
3.354714 0.0052089665
3.355714 0.0051733674
3.356714 0.0051377909
3.357714 0.0051022383999999995
3.358714 0.0050667117000000005
3.359714 0.0050312123
3.360714 0.0049957416
3.361714 0.0049603011999999995
3.362714 0.0049248927
3.363714 0.0048895177
3.364714 0.0048541777
3.365714 0.004818874
3.366714 0.0047836082
3.367714 0.004748382000000001
3.368714 0.0047131965
3.369714 0.0046780536999999995
3.370714 0.0046429544
3.371714 0.0046079007000000005
3.372714 0.0045728934999999995
3.373714 0.0045379347
3.374714 0.0045030254
3.375714 0.004468167
3.376714 0.004433361
3.377714 0.0043986089
3.378714 0.004363912
3.379714 0.0043292715
3.380714 0.0042946888999999995
3.381714 0.0042601652
3.382714 0.0042257023
3.383714 0.0041913008
3.384714 0.0041569627
3.385714 0.0041226889
3.386714 0.0040884806000000004
3.387714 0.0040543393
3.388714 0.004020266
3.389714 0.0039862622
3.390714 0.0039523286
3.391714 0.003918467
3.392714 0.0038846782
3.393714 0.0038509632000000003
3.394714 0.0038173235
3.395714 0.0037837603
3.396714 0.0037502745
3.397714 0.0037168673
3.398714 0.0036835398
3.399714 0.003650293
3.400714 0.0036171281
3.401714 0.0035840460999999996
3.402714 0.0035510477999999997
3.403714 0.0035181347000000003
3.404714 0.0034853074
3.405714 0.0034525669999999997
3.406714 0.0034199147
3.407714 0.0033873515
3.408714 0.0033548781999999996
3.409714 0.0033224958
3.410714 0.0032902055
3.411714 0.0032580083
3.412714 0.0032259049
3.413714 0.0031938966
3.414714 0.0031619842
3.415714 0.0031301686000000002
3.416714 0.0030984509
3.417714 0.0030668321000000003
3.418714 0.0030353131
3.419714 0.0030038947
3.420714 0.0029725781
3.421714 0.0029413641
3.422714 0.0029102535
3.423714 0.0028792471999999998
3.424714 0.0028483462
3.425714 0.0028175513
3.426714 0.0027868632999999998
3.427714 0.0027562832
3.428714 0.0027258116
3.429714 0.0026954496
3.430714 0.0026651978
3.431714 0.002635057
3.432714 0.0026050279999999997
3.433714 0.0025751115
3.434714 0.0025453081
3.435714 0.0025156187
3.436714 0.0024860439
3.437714 0.0024565843
3.438714 0.0024272405
3.439714 0.0023980134
3.440714 0.0023689034
3.441714 0.002339911
3.442714 0.002311037
3.443714 0.0022822818
3.444714 0.002253646
3.445714 0.0022251303
3.446714 0.0021967351
3.447714 0.0021684609
3.448714 0.0021403084
3.449714 0.002112278
3.450714 0.0020843703
3.451714 0.0020565858
3.452714 0.002028925
3.453714 0.0020013884
3.454714 0.0019739764
3.455714 0.0019466896000000001
3.456714 0.0019195284
3.457714 0.0018924935
3.458714 0.0018655852
3.459714 0.001838804
3.460714 0.0018121505
3.461714 0.0017856251
3.462714 0.0017592283000000002
3.463714 0.0017329605000000001
3.464714 0.0017068219999999998
3.465714 0.0016808132999999999
3.466714 0.0016549351
3.467714 0.0016291875
3.468714 0.001603571
3.469714 0.0015780863
3.470714 0.0015527333999999999
3.471714 0.0015275129
3.472714 0.001502425
3.473714 0.0014774702
3.474714 0.0014526488
3.475714 0.0014279613
3.476714 0.0014034077
3.477714 0.0013789885
3.478714 0.001354704
3.479714 0.0013305545
3.480714 0.0013065402
3.481714 0.0012826613000000001
3.482714 0.0012589181
3.483714 0.0012353108000000002
3.484714 0.0012118397
3.485714 0.0011885048
3.486714 0.0011653065
3.487714 0.0011422448
3.488714 0.0011193198
3.489714 0.0010965317
3.490714 0.0010738807
3.491714 0.0010513667
3.492714 0.0010289899
3.493714 0.0010067504
3.494714 0.00098464834
3.495714 0.0009626835899999999
3.496714 0.00094085635
3.497714 0.0009191665399999999
3.498714 0.00089761425
3.499714 0.00087619956
3.500714 0.00085492247
3.501714 0.000833783
3.502714 0.0008127811300000001
3.503714 0.00079191695
3.504714 0.0007711903900000001
3.505714 0.00075060152
3.506714 0.0007301504000000001
3.507714 0.0007098369700000001
3.508714 0.0006896612400000001
3.509714 0.00066962325
3.510714 0.00064972301
3.511714 0.0006299605
3.512714 0.00061033579
3.513714 0.00059084882
3.514714 0.00057149964
3.515714 0.0005522882499999999
3.516714 0.0005332146
3.517714 0.00051427874
3.518714 0.00049548062
3.519714 0.00047682029
3.520714 0.00045829765
3.521714 0.00043991272000000004
3.522714 0.00042166544
3.523714 0.00040355576000000005
3.524714 0.00038558364000000004
3.525714 0.00036774902
3.526714 0.0003500518
3.527714 0.00033249189
3.528714 0.00031506918
3.529714 0.00029778355
3.530714 0.00028063487000000003
3.531714 0.00026362297
3.532714 0.00024674771
3.533714 0.00023000889000000002
3.534714 0.00021340632
3.535714 0.00019693977999999998
3.536714 0.00018060904
3.537714 0.00016441388
3.538714 0.00014835405
3.539714 0.00013242927
3.540714 0.00011663927
3.541714 0.00010098377
3.542714 8.546246000000001e-05
3.543714 7.0075055e-05
3.544714 5.4821237e-05
3.545714 3.9700689e-05
3.546714 2.4713088e-05
3.547714 9.858109e-06
3.548714 -4.864575899999999e-06
3.549714 -1.9455297999999998e-05
3.550714 -3.3914395e-05
3.551714 -4.8242197e-05
3.552714 -6.243904e-05
3.553714 -7.650524999999999e-05
3.554714 -9.0441171e-05
3.555714 -0.00010424711999999999
3.556714 -0.00011792342999999999
3.557714 -0.00013147043
3.558714 -0.00014488842
3.559714 -0.00015817773
3.560714 -0.00017133867
3.561714 -0.00018437157
3.562714 -0.00019727672
3.563714 -0.00021005446
3.564714 -0.00022270508
3.565714 -0.00023522891000000003
3.566714 -0.00024762626
3.567714 -0.00025989743
3.568714 -0.00027204273
3.569714 -0.0002840625
3.570714 -0.00029595708
3.571714 -0.00030772678
3.572714 -0.00031937195
3.573714 -0.00033089293
3.574714 -0.00034229008
3.575714 -0.00035356375000000003
3.576714 -0.00036471433
3.577714 -0.00037574221
3.578714 -0.00038664775000000004
3.579714 -0.00039743140000000004
3.580714 -0.00040809354999999997
3.581714 -0.00041863463999999997
3.582714 -0.00042905508
3.583714 -0.00043935538
3.584714 -0.00044953599
3.585714 -0.00045959736999999994
3.586714 -0.00046954000999999997
3.587714 -0.00047936442000000003
3.588714 -0.00048907104
3.589714 -0.00049866048
3.590714 -0.00050813319
3.591714 -0.0005174897100000001
3.592714 -0.0005267305800000001
3.593714 -0.00053585632
3.594714 -0.00054486745
3.595714 -0.0005537645800000001
3.596714 -0.00056254821
3.597714 -0.00057121888
3.598714 -0.00057977713
3.599714 -0.00058822347
3.600714 -0.00059655849
3.601714 -0.00060478269
3.602714 -0.0006128966100000001
3.603714 -0.0006209008
3.604714 -0.00062879576
3.605714 -0.0006365820400000001
3.606714 -0.00064426008
3.607714 -0.00065183044
3.608714 -0.00065929366
3.609714 -0.0006666502
3.610714 -0.00067390056
3.611714 -0.00068104523
3.612714 -0.00068808467
3.613714 -0.00069501943
3.614714 -0.00070184997
3.615714 -0.00070857677
3.616714 -0.0007152003
3.617714 -0.00072172106
3.618714 -0.0007281395
3.619714 -0.00073445613
3.620714 -0.00074067143
3.621714 -0.00074678592
3.622714 -0.00075280009
3.623714 -0.0007587144
3.624714 -0.0007645293400000001
3.625714 -0.00077024552
3.626714 -0.00077586337
3.627714 -0.0007813834600000001
3.628714 -0.00078680623
3.629714 -0.0007921323199999999
3.630714 -0.0007973622800000001
3.631714 -0.0008024965600000001
3.632714 -0.0008075358000000001
3.633714 -0.0008124805400000001
3.634714 -0.00081733142
3.635714 -0.0008220889900000001
3.636714 -0.00082675379
3.637714 -0.00083132645
3.638714 -0.00083580762
3.639714 -0.0008401979399999999
3.640714 -0.0008444980299999999
3.641714 -0.00084870844
3.642714 -0.00085282982
3.643714 -0.0008568628800000001
3.644714 -0.0008608081800000001
3.645714 -0.00086466634
3.646714 -0.00086843811
3.647714 -0.00087212402
3.648714 -0.0008757248
3.649714 -0.000879241
3.650714 -0.00088267325
3.651714 -0.0008860221900000001
3.652714 -0.00088928846
3.653714 -0.00089247269
3.654714 -0.00089557543
3.655714 -0.0008985973199999999
3.656714 -0.00090153899
3.657714 -0.0009044009899999999
3.658714 -0.00090718386
3.659714 -0.0009098882400000001
3.660714 -0.00091251468
3.661714 -0.00091506372
3.662714 -0.00091753591
3.663714 -0.0009199317899999999
3.664714 -0.0009222519100000001
3.665714 -0.0009244968199999999
3.666714 -0.00092666705
3.667714 -0.00092876317
3.668714 -0.0009307857
3.669714 -0.0009327352
3.670714 -0.00093461213
3.671714 -0.0009364171099999999
3.672714 -0.00093815061
3.673714 -0.0009398132499999999
3.674714 -0.0009414056
3.675714 -0.00094292809
3.676714 -0.0009443813699999999
3.677714 -0.0009457659899999999
3.678714 -0.00094708248
3.679714 -0.0009483314900000001
3.680714 -0.0009495134699999999
3.681714 -0.0009506291499999999
3.682714 -0.00095167898
3.683714 -0.00095266359
3.684714 -0.00095358364
3.685714 -0.00095443966
3.686714 -0.00095523219
3.687714 -0.0009559619700000001
3.688714 -0.00095662954
3.689714 -0.00095723544
3.690714 -0.00095778032
3.691714 -0.00095826481
3.692714 -0.0009586895400000001
3.693714 -0.00095905507
3.694714 -0.0009593619299999999
3.695714 -0.0009596108599999999
3.696714 -0.0009598024
3.697714 -0.0009599371
3.698714 -0.00096001559
3.699714 -0.00096003841
3.700714 -0.0009600062200000001
3.701714 -0.00095991963
3.702714 -0.00095977912
3.703714 -0.0009595853000000001
3.704714 -0.00095933874
3.705714 -0.0009590399700000001
3.706714 -0.0009586896300000001
3.707714 -0.00095828818
3.708714 -0.00095783626
3.709714 -0.0009573344
3.710714 -0.00095678306
3.711714 -0.0009561827900000001
3.712714 -0.0009555342299999999
3.713714 -0.00095483783
3.714714 -0.00095409414
3.715714 -0.00095330361
3.716714 -0.0009524667799999999
3.717714 -0.0009515842099999999
3.718714 -0.0009506564299999999
3.719714 -0.00094968391
3.720714 -0.0009486671800000001
3.721714 -0.0009476068
3.722714 -0.0009465032200000001
3.723714 -0.00094535699
3.724714 -0.00094416855
3.725714 -0.00094293846
3.726714 -0.00094166717
3.727714 -0.0009403553100000001
3.728714 -0.00093900335
3.729714 -0.00093761173
3.730714 -0.0009361811
3.731714 -0.0009347118999999999
3.732714 -0.00093320468
3.733714 -0.00093166
3.734714 -0.0009300782899999999
3.735714 -0.0009284602099999999
3.736714 -0.00092680621
3.737714 -0.0009251168199999999
3.738714 -0.0009233926
3.739714 -0.00092163409
3.740714 -0.00091984175
3.741714 -0.0009180161200000001
3.742714 -0.0009161577500000001
3.743714 -0.00091426718
3.744714 -0.00091234497
3.745714 -0.0009103915500000001
3.746714 -0.0009084074000000001
3.747714 -0.0009063930499999999
3.748714 -0.00090434905
3.749714 -0.00090227577
3.750714 -0.0009001738399999999
3.751714 -0.00089804362
3.752714 -0.00089588557
3.753714 -0.0008937002299999999
3.754714 -0.00089148798
3.755714 -0.00088924926
3.756714 -0.00088698462
3.757714 -0.00088469442
3.758714 -0.00088237903
3.759714 -0.00088003899
3.760714 -0.0008776746700000001
3.761714 -0.00087528651
3.762714 -0.00087287499
3.763714 -0.00087044045
3.764714 -0.00086798336
3.765714 -0.00086550417
3.766714 -0.0008630032399999999
3.767714 -0.0008604811199999999
3.768714 -0.0008579381800000001
3.769714 -0.0008553747600000001
3.770714 -0.00085279144
3.771714 -0.00085018855
3.772714 -0.00084756657
3.773714 -0.00084492594
3.774714 -0.0008422670399999999
3.775714 -0.0008395903899999999
3.776714 -0.0008368963800000001
3.777714 -0.0008341855400000001
3.778714 -0.0008314582400000001
3.779714 -0.0008287149299999999
3.780714 -0.00082595607
3.781714 -0.0008231820199999999
3.782714 -0.00082039332
3.783714 -0.00081759035
3.784714 -0.0008147734699999999
3.785714 -0.00081194321
3.786714 -0.00080909995
3.787714 -0.00080624404
3.788714 -0.00080337595
3.789714 -0.0008004960400000001
3.790714 -0.00079760475
3.791714 -0.0007947024600000001
3.792714 -0.00079178953
3.793714 -0.00078886633
3.794714 -0.00078593321
3.795714 -0.0007829905399999999
3.796714 -0.00078003868
3.797714 -0.00077707791
3.798714 -0.00077410868
3.799714 -0.0007711312699999999
3.800714 -0.00076814604
3.801714 -0.00076515335
3.802714 -0.0007621534200000001
3.803714 -0.00075914663
3.804714 -0.00075613334
3.805714 -0.00075311377
3.806714 -0.00075008829
3.807714 -0.00074705722
3.808714 -0.00074402083
3.809714 -0.00074097943
3.810714 -0.00073793331
3.811714 -0.00073488277
3.812714 -0.00073182814
3.813714 -0.00072876974
3.814714 -0.00072570783
3.815714 -0.0007226426999999999
3.816714 -0.00071957465
3.817714 -0.00071650402
3.818714 -0.0007134311099999999
3.819714 -0.00071035624
3.820714 -0.0007072797
3.821714 -0.00070420178
3.822714 -0.00070112287
3.823714 -0.00069804323
3.824714 -0.00069496323
3.825714 -0.00069188318
3.826714 -0.0006888034
3.827714 -0.00068572422
3.828714 -0.00068264594
3.829714 -0.00067956894
3.830714 -0.00067649357
3.831714 -0.00067342012
3.832714 -0.00067034894
3.833714 -0.00066728035
3.834714 -0.00066421471
3.835714 -0.00066115231
3.836714 -0.0006580935
3.837714 -0.00065503855
3.838714 -0.00065198774
3.839714 -0.00064894143
3.840714 -0.0006458998500000001
3.841714 -0.00064286328
3.842714 -0.00063983198
3.843714 -0.00063680623
3.844714 -0.0006337862
3.845714 -0.00063077218
3.846714 -0.00062776435
3.847714 -0.0006247629200000001
3.848714 -0.00062176809
3.849714 -0.00061878009
3.850714 -0.00061579904
3.851714 -0.0006128251200000001
3.852714 -0.00060985849
3.853714 -0.00060689931
3.854714 -0.00060394773
3.855714 -0.00060100392
3.856714 -0.00059806803
3.857714 -0.00059514018
3.858714 -0.0005922205200000001
3.859714 -0.00058930918
3.860714 -0.0005864063499999999
3.861714 -0.0005835122
3.862714 -0.00058062687
3.863714 -0.0005777505099999999
3.864714 -0.00057488332
3.865714 -0.00057202546
3.866714 -0.00056917715
3.867714 -0.00056633858
3.868714 -0.0005635099100000001
3.869714 -0.00056069134
3.870714 -0.0005578830999999999
3.871714 -0.0005550854
3.872714 -0.00055229848
3.873714 -0.0005495225200000001
3.874714 -0.00054675775
3.875714 -0.00054400439
3.876714 -0.0005412626700000001
3.877714 -0.00053853282
3.878714 -0.00053581507
3.879714 -0.00053310964
3.880714 -0.0005304167200000001
3.881714 -0.0005277365300000001
3.882714 -0.0005250693000000001
3.883714 -0.0005224152100000001
3.884714 -0.00051977445
3.885714 -0.0005171471899999999
3.886714 -0.00051453362
3.887714 -0.00051193397
3.888714 -0.00050934832
3.889714 -0.0005067769100000001
3.890714 -0.00050421982
3.891714 -0.00050167723
3.892714 -0.00049914925
3.893714 -0.00049663599
3.894714 -0.00049413761
3.895714 -0.00049165419
3.896714 -0.0004891858199999999
3.897714 -0.0004867326
3.898714 -0.00048429456
3.899714 -0.00048187185
3.900714 -0.00047946446
3.901714 -0.00047707249
3.902714 -0.00047469598
3.903714 -0.00047233498
3.904714 -0.00046998953
3.905714 -0.00046765966999999997
3.906714 -0.00046534542000000004
3.907714 -0.00046304680999999996
3.908714 -0.00046076384
3.909714 -0.00045849656
3.910714 -0.00045624497
3.911714 -0.00045400911
3.912714 -0.00045178898999999995
3.913714 -0.00044958465
3.914714 -0.00044739613
3.915714 -0.00044522344
3.916714 -0.00044306665999999995
3.917714 -0.00044092581
3.918714 -0.00043880095000000004
3.919714 -0.0004366922
3.920714 -0.00043459959000000006
3.921714 -0.00043252320999999995
3.922714 -0.00043046315999999997
3.923714 -0.00042841953
3.924714 -0.00042639244
3.925714 -0.00042438201
3.926714 -0.0004223883
3.927714 -0.00042041152
3.928714 -0.00041845177999999994
3.929714 -0.00041650919
3.930714 -0.00041458393
3.931714 -0.00041267608
3.932714 -0.00041078579000000003
3.933714 -0.00040891318
3.934714 -0.00040705841
3.935714 -0.00040522158999999996
3.936714 -0.00040340283
3.937714 -0.00040160221
3.938714 -0.00039981977999999996
3.939714 -0.00039805567999999996
3.940714 -0.00039630994999999996
3.941714 -0.00039458264
3.942714 -0.00039287379
3.943714 -0.0003911834
3.944714 -0.00038951147999999997
3.945714 -0.00038785806
3.946714 -0.00038622311
3.947714 -0.00038460657
3.948714 -0.00038300841000000005
3.949714 -0.00038142861999999997
3.950714 -0.00037986711
3.951714 -0.00037832383
3.952714 -0.00037679872
3.953714 -0.00037529169
3.954714 -0.00037380269
3.955714 -0.00037233162
3.956714 -0.00037087843
3.957714 -0.00036944304999999997
3.958714 -0.00036802539
3.959714 -0.00036662543
3.960714 -0.00036524307
3.961714 -0.00036387828
3.962714 -0.00036253100000000003
3.963714 -0.00036120121000000004
3.964714 -0.00035988885
3.965714 -0.00035859391
3.966714 -0.00035731637
3.967714 -0.00035605619
3.968714 -0.00035481339
3.969714 -0.00035358796
3.970714 -0.0003523799
3.971714 -0.00035118921
3.972714 -0.0003500159
3.973714 -0.00034885995
3.974714 -0.00034772142
3.975714 -0.00034660029
3.976714 -0.0003454966
3.977714 -0.00034441033999999996
3.978714 -0.00034334153
3.979714 -0.0003422902
3.980714 -0.00034125634999999997
3.981714 -0.00034023999
3.982714 -0.00033924114000000004
3.983714 -0.00033825981999999996
3.984714 -0.000337296
3.985714 -0.00033634972
3.986714 -0.00033542096
3.987714 -0.00033450974
3.988714 -0.00033361603
3.989714 -0.00033273982
3.990714 -0.0003318811
3.991714 -0.00033103984
3.992714 -0.00033021602
3.993714 -0.00032940961
3.994714 -0.00032862056
3.995714 -0.00032784883
3.996714 -0.00032709434000000005
3.997714 -0.00032635703
3.998714 -0.00032563685
3.999714 -0.00032493369
4.000714 -0.0003242475
4.001714 -0.00032357813999999997
4.002714 -0.00032292553
4.003714 -0.00032228954
4.004714 -0.00032167006
4.005714 -0.00032106695
4.006714 -0.00032048010000000003
4.007714 -0.00031990937
4.008714 -0.00031935462999999997
4.009714 -0.00031881572999999997
4.010714 -0.00031829254
4.011714 -0.00031778493
4.012714 -0.00031729276
4.013714 -0.00031681589
4.014714 -0.00031635420000000004
4.015714 -0.0003159076
4.016714 -0.00031547595
4.017715 -0.00031505917
4.018714 -0.00031465715000000003
4.019714 -0.00031426981999999997
4.020714 -0.00031389711
4.021714 -0.00031353895000000003
4.022714 -0.0003131953
4.023714 -0.00031286609
4.024714 -0.00031255129000000003
4.025714 -0.00031225088
4.026714 -0.00031196482
4.027714 -0.00031169311
4.028714 -0.00031143572
4.029714 -0.00031119264
4.030715 -0.00031096383
4.031714 -0.00031074928
4.032714 -0.00031054897
4.033714 -0.00031036286
4.034714 -0.00031019094
4.035714 -0.00031003315000000003
4.036714 -0.00030988942
4.037714 -0.00030975973
4.038714 -0.00030964397
4.039714 -0.00030954209
4.040714 -0.00030945398
4.041714 -0.00030937954000000004
4.042714 -0.00030931865
4.043715 -0.00030927119
4.044714 -0.00030923706999999996
4.045714 -0.0003092161
4.046714 -0.00030920819
4.047714 -0.00030921314999999997
4.048714 -0.00030923086
4.049714 -0.00030926115
4.050714 -0.00030930387
4.051714 -0.00030935887
4.052714 -0.00030942601
4.053714 -0.00030950514
4.054714 -0.00030959609
4.055714 -0.00030969872999999997
4.056714 -0.00030981291
4.057714 -0.00030993854
4.058714 -0.00031007544
4.059714 -0.0003102235
4.060714 -0.00031038262
4.061714 -0.00031055265
4.062714 -0.0003107335
4.063715 -0.00031092504
4.064714 -0.00031112718
4.065714 -0.00031133981999999997
4.066714 -0.00031156283000000003
4.067714 -0.00031179613
4.068714 -0.00031203961
4.069714 -0.00031229315
4.070714 -0.00031255668
4.071714 -0.00031283007000000004
4.072714 -0.00031311322
4.073714 -0.00031340603
4.074714 -0.00031370839
4.075714 -0.00031402019000000003
4.076715 -0.00031434133
4.077714 -0.00031467168
4.078714 -0.00031501114999999997
4.079714 -0.00031535963
4.080714 -0.00031571697
4.081714 -0.00031608311
4.082714 -0.00031645791
4.083714 -0.00031684126
4.084714 -0.00031723307000000004
4.085714 -0.00031763323
4.086714 -0.00031804161000000003
4.087714 -0.00031845811000000003
4.088714 -0.00031888264
4.089714 -0.00031931509
4.090714 -0.00031975535
4.091714 -0.00032020329999999996
4.092714 -0.00032065884000000004
4.093714 -0.00032112187
4.094714 -0.00032159226
4.095714 -0.00032206988
4.096714 -0.00032255462000000003
4.097714 -0.00032304636
4.098714 -0.00032354496
4.099714 -0.0003240503
4.100714 -0.00032456223
4.101714 -0.0003250806
4.102714 -0.00032560527
4.103714 -0.00032613609
4.104714 -0.00032667292000000003
4.105714 -0.00032721562
4.106714 -0.00032776400000000003
4.107714 -0.00032831792
4.108714 -0.00032887726
4.109715 -0.00032944185
4.110714 -0.00033001156
4.111714 -0.00033058623
4.112714 -0.00033116573000000003
4.113714 -0.00033174995
4.114714 -0.00033233875000000004
4.115714 -0.00033293205999999995
4.116714 -0.00033352974
4.117714 -0.00033413169
4.118714 -0.00033473784
4.119714 -0.00033534809
4.120714 -0.00033596239
4.121714 -0.00033658064
4.122715 -0.00033720278
4.123714 -0.00033782874
4.124714 -0.00033845844999999997
4.125714 -0.00033909187
4.126714 -0.0003397289
4.127714 -0.00034036950000000004
4.128714 -0.00034101358
4.129714 -0.00034166105
4.130714 -0.00034231184
4.131714 -0.00034296586
4.132714 -0.00034362297
4.133714 -0.00034428308
4.134714 -0.00034494606
4.135714 -0.00034561176
4.136714 -0.00034628006
4.137714 -0.00034695079
4.138714 -0.00034762379
4.139714 -0.00034829889
4.140714 -0.00034897589
4.141714 -0.00034965465000000003
4.142715 -0.00035033495
4.143714 -0.00035101662
4.144714 -0.00035169945999999997
4.145714 -0.00035238330999999996
4.146714 -0.00035306796
4.147714 -0.00035375323999999996
4.148714 -0.00035443898000000004
4.149714 -0.00035512501
4.150714 -0.0003558112
4.151714 -0.00035649737
4.152714 -0.0003571834
4.153714 -0.00035786916000000004
4.154714 -0.00035855452999999997
4.155715 -0.0003592394
4.156714 -0.00035992366
4.157714 -0.00036060724
4.158714 -0.00036129002
4.159714 -0.00036197196
4.160714 -0.00036265293999999997
4.161714 -0.00036333292
4.162714 -0.00036401183999999997
4.163714 -0.00036468962
4.164714 -0.00036536621
4.165714 -0.00036604154
4.166714 -0.00036671551999999997
4.167714 -0.00036738811
4.168715 -0.00036805923
4.169714 -0.00036872877
4.170714 -0.00036939671
4.171714 -0.00037006291
4.172714 -0.00037072731999999997
4.173714 -0.00037138982
4.174714 -0.00037205033999999996
4.175714 -0.00037270877000000004
4.176714 -0.00037336499
4.177714 -0.00037401892
4.178714 -0.00037467045999999997
4.179714 -0.00037531947
4.180714 -0.00037596586999999996
4.181714 -0.00037660955
4.182714 -0.00037725035
4.183714 -0.0003778882
4.184714 -0.00037852299
4.185714 -0.00037915459
4.186714 -0.00037978289
4.187714 -0.00038040778
4.188715 -0.00038102914
4.189714 -0.0003816469
4.190714 -0.00038226085000000006
4.191714 -0.00038287094
4.192714 -0.00038347703000000006
4.193714 -0.00038407898
4.194714 -0.0003846767
4.195714 -0.00038527000000000006
4.196714 -0.00038585881
4.197714 -0.00038644298
4.198714 -0.00038702237
4.199714 -0.00038759686
4.200714 -0.00038816629
4.201715 -0.00038873054
4.202714 -0.00038928947000000004
4.203714 -0.00038984299
4.204714 -0.00039039091000000006
4.205714 -0.00039093316
4.206714 -0.00039146962
4.207714 -0.00039200017000000007
4.208714 -0.00039252468
4.209714 -0.00039304309000000006
4.210714 -0.00039355532
4.211714 -0.00039406126999999997
4.212714 -0.00039456089999999994
4.213714 -0.00039505416999999996
4.214714 -0.00039554102
4.215714 -0.00039602140999999997
4.216714 -0.00039649530999999997
4.217714 -0.00039696269999999997
4.218714 -0.00039742358
4.219714 -0.00039787797000000007
4.220714 -0.0003983258
4.221714 -0.00039876709
4.222714 -0.00039920186999999995
4.223714 -0.00039963005999999997
4.224714 -0.0004000517
4.225714 -0.00040046675
4.226714 -0.00040087521
4.227714 -0.00040127702000000004
4.228714 -0.0004016721
4.229714 -0.00040206046
4.230714 -0.00040244198999999997
4.231714 -0.00040281661
4.232714 -0.00040318422999999996
4.233714 -0.00040354475
4.234715 -0.00040389805
4.235714 -0.00040424402
4.236714 -0.00040458253
4.237714 -0.00040491341000000006
4.238714 -0.00040523655000000003
4.239714 -0.00040555177999999995
4.240714 -0.00040585896
4.241714 -0.00040615791000000003
4.242714 -0.00040644854
4.243714 -0.00040673067000000004
4.244714 -0.0004070042
4.245714 -0.00040726894999999996
4.246714 -0.00040752484
4.247715 -0.00040777177000000004
4.248714 -0.0004080096
4.249714 -0.00040823829000000004
4.250714 -0.00040845775
4.251714 -0.00040866794
4.252714 -0.00040886875000000004
4.253714 -0.0004090602
4.254714 -0.00040924224
4.255714 -0.00040941485999999996
4.256714 -0.00040957806999999995
4.257714 -0.00040973181999999996
4.258714 -0.00040987616
4.259714 -0.00041001108
4.260714 -0.00041013659
4.261714 -0.00041025269
4.262714 -0.00041035937000000005
4.263714 -0.00041045669
4.264714 -0.00041054464000000004
4.265714 -0.00041062322
4.266714 -0.00041069243
4.267715 -0.00041075226999999996
4.268714 -0.0004108027
4.269714 -0.00041084377000000005
4.270714 -0.00041087542
4.271714 -0.00041089766
4.272714 -0.00041091048
4.273714 -0.00041091383999999995
4.274714 -0.00041090770999999994
4.275714 -0.00041089202
4.276714 -0.00041086678000000005
4.277714 -0.00041083194
4.278714 -0.00041078747000000004
4.279714 -0.00041073336
4.280715 -0.00041066951
4.281714 -0.00041059593
4.282714 -0.00041051258000000004
4.283714 -0.00041041935000000004
4.284714 -0.00041031625999999997
4.285714 -0.00041020320999999996
4.286714 -0.0004100802
4.287714 -0.00040994714
4.288714 -0.00040980403
4.289714 -0.00040965078
4.290714 -0.00040948735000000006
4.291714 -0.00040931363
4.292714 -0.0004091296
4.293715 -0.00040893515
4.294714 -0.00040873024
4.295714 -0.00040851481999999993
4.296714 -0.00040828882
4.297714 -0.00040805212
4.298714 -0.00040780469
4.299714 -0.00040754644
4.300714 -0.00040727732
4.301714 -0.00040699729
4.302714 -0.00040670625000000004
4.303714 -0.00040640421
4.304714 -0.00040609106999999996
4.305714 -0.00040576683
4.306714 -0.00040543146
4.307714 -0.00040508494
4.308714 -0.00040472728
4.309714 -0.00040435848
4.310714 -0.00040397858
4.311714 -0.00040358759
4.312714 -0.00040318555000000005
4.313715 -0.0004027725
4.314714 -0.0004023485
4.315714 -0.00040191362
4.316714 -0.00040146792
4.317714 -0.00040101149000000005
4.318714 -0.00040054442
4.319714 -0.00040006676
4.320714 -0.00039957858
4.321714 -0.00039907995000000004
4.322714 -0.00039857091
4.323714 -0.00039805154
4.324714 -0.0003975219
4.325714 -0.00039698198
4.326715 -0.00039643182
4.327714 -0.00039587148000000004
4.328714 -0.00039530096
4.329714 -0.00039472019999999995
4.330714 -0.00039412921000000004
4.331714 -0.00039352798999999996
4.332714 -0.00039291644
4.333714 -0.00039229458
4.334714 -0.00039166234000000003
4.335714 -0.00039101965
4.336714 -0.00039036645
4.337714 -0.0003897027
4.338714 -0.00038902831
4.339714 -0.00038834323
4.340714 -0.00038764741999999997
4.341714 -0.00038694083999999996
4.342714 -0.00038622343000000006
4.343714 -0.0003854952
4.344714 -0.00038475609
4.345714 -0.00038400608
4.346714 -0.00038324519999999995
4.347714 -0.00038247344
4.348714 -0.00038169082
4.349714 -0.00038089738
4.350714 -0.00038009316000000003
4.351714 -0.00037927820999999996
4.352714 -0.00037845258999999996
4.353714 -0.00037761636
4.354714 -0.00037676957
4.355714 -0.00037591233
4.356714 -0.00037504469
4.357714 -0.00037416673
4.358714 -0.00037327854
4.359715 -0.00037238019
4.360714 -0.00037147174000000003
4.361714 -0.00037055327
4.362714 -0.00036962485
4.363714 -0.00036868655
4.364714 -0.0003677384
4.365714 -0.00036678048
4.366714 -0.00036581284
4.367714 -0.00036483552
4.368714 -0.00036384856
4.369714 -0.00036285201
4.370714 -0.0003618459
4.371714 -0.00036083024
4.372715 -0.00035980511
4.373714 -0.00035877049
4.374714 -0.00035772644000000003
4.375714 -0.00035667299
4.376714 -0.00035561015
4.377714 -0.00035453797
4.378714 -0.00035345649000000003
4.379714 -0.00035236571000000003
4.380714 -0.00035126570000000004
4.381714 -0.00035015646
4.382714 -0.00034903805
4.383714 -0.00034791049
4.384714 -0.00034677382
4.385714 -0.00034562806000000004
4.386714 -0.00034447328
4.387714 -0.00034330947
4.388714 -0.0003421367
4.389714 -0.00034095497
4.390714 -0.00033976431999999996
4.391714 -0.00033856479
4.392715 -0.00033735641
4.393714 -0.00033613921
4.394714 -0.00033491322000000004
4.395714 -0.00033367846
4.396714 -0.00033243498
4.397714 -0.00033118281000000003
4.398714 -0.00032992198
4.399714 -0.00032865255
4.400714 -0.00032737455
4.401714 -0.00032608805
4.402714 -0.00032479311
4.403714 -0.00032348977999999997
4.404714 -0.00032217815
4.405715 -0.00032085832
4.406714 -0.00031953034
4.407714 -0.00031819432
4.408714 -0.00031685036
4.409714 -0.00031549857
4.410714 -0.00031413906
4.411714 -0.00031277195
4.412714 -0.00031139737
4.413714 -0.00031001543
4.414714 -0.00030862627
4.415714 -0.00030722999
4.416714 -0.00030582671
4.417714 -0.00030441656
4.418715 -0.00030299963999999997
4.419714 -0.00030157603
4.420714 -0.00030014585
4.421714 -0.00029870916000000004
4.422714 -0.00029726607
4.423714 -0.00029581661
4.424714 -0.00029436083
4.425714 -0.00029289879
4.426714 -0.00029143052
4.427714 -0.00028995605
4.428714 -0.00028847537
4.429714 -0.00028698851
4.430714 -0.00028549546
4.431714 -0.00028399622
4.432714 -0.00028249081
4.433714 -0.00028097918000000003
4.434714 -0.00027946137
4.435714 -0.00027793735000000003
4.436714 -0.00027640715
4.437714 -0.00027487078999999996
4.438715 -0.00027332826000000003
4.439714 -0.00027177962
4.440714 -0.0002702249
4.441714 -0.00026866416999999997
4.442714 -0.00026709747
4.443714 -0.00026552488999999997
4.444714 -0.0002639465
4.445714 -0.00026236240999999997
4.446714 -0.00026077275
4.447714 -0.00025917761
4.448714 -0.00025757715
4.449714 -0.00025597149
4.450714 -0.00025436075
4.451715 -0.00025274512
4.452714 -0.00025112471999999997
4.453714 -0.00024949973000000004
4.454714 -0.00024787028
4.455714 -0.00024623653
4.456714 -0.00024459861999999997
4.457714 -0.00024295671000000002
4.458714 -0.00024131093
4.459714 -0.0002396614
4.460714 -0.00023800828000000002
4.461714 -0.00023635166
4.462714 -0.00023469166999999999
4.463714 -0.00023302841
4.464714 -0.00023136197
4.465714 -0.00022969245
4.466714 -0.00022801994000000003
4.467714 -0.00022634450999999998
4.468714 -0.00022466625
4.469714 -0.0002229852
4.470714 -0.00022130145999999998
4.471714 -0.00021961507
4.472714 -0.00021792612
4.473714 -0.00021623463999999998
4.474714 -0.00021454067999999998
4.475714 -0.00021284431999999998
4.476714 -0.00021114558000000003
4.477714 -0.00020944456
4.478714 -0.00020774128
4.479714 -0.00020603579
4.480714 -0.00020432817
4.481714 -0.00020261848
4.482714 -0.00020090674
4.483714 -0.00019919305
4.484715 -0.00019747744999999998
4.485714 -0.00019575997999999998
4.486714 -0.00019404072
4.487714 -0.00019231973
4.488714 -0.00019059705
4.489714 -0.00018887278
4.490714 -0.00018714694999999999
4.491714 -0.00018541964999999999
4.492714 -0.00018369095
4.493714 -0.00018196092
4.494714 -0.00018022964
4.495714 -0.0001784972
4.496714 -0.00017676368
4.497715 -0.00017502919
4.498714 -0.00017329381
4.499714 -0.00017155767
4.500714 -0.00016982086
4.501714 -0.00016808352
4.502714 -0.00016634577
4.503714 -0.00016460775
4.504714 -0.00016286958
4.505714 -0.00016113142
4.506714 -0.00015939340999999998
4.507714 -0.00015765571000000002
4.508714 -0.00015591846
4.509714 -0.00015418181999999998
4.510714 -0.00015244593
4.511714 -0.00015071096
4.512714 -0.00014897703999999998
4.513714 -0.00014724432
4.514714 -0.00014551293
4.515714 -0.00014378301
4.516714 -0.00014205467
4.517715 -0.00014032803000000002
4.518714 -0.00013860318
4.519714 -0.00013688024
4.520714 -0.00013515926
4.521714 -0.00013344030999999998
4.522714 -0.00013172347
4.523714 -0.00013000878
4.524714 -0.00012829627
4.525714 -0.00012658597
4.526714 -0.00012487793000000001
4.527714 -0.00012317215
4.528714 -0.00012146864
4.529714 -0.00011976744000000001
4.530715 -0.00011806853
4.531714 -0.00011637195
4.532714 -0.0001146777
4.533714 -0.00011298581
4.534714 -0.00011129631
4.535714 -0.00010960923
4.536714 -0.00010792462000000001
4.537714 -0.00010624253000000001
4.538714 -0.00010456304
4.539714 -0.0001028862
4.540714 -0.00010121212
4.541714 -9.9540887e-05
4.542714 -9.7872612e-05
4.543715 -9.6207418e-05
4.544714 -9.4545419e-05
4.545714 -9.2886762e-05
4.546714 -9.1231584e-05
4.547714 -8.958003799999999e-05
4.548714 -8.793227299999999e-05
4.549714 -8.6288446e-05
4.550714 -8.464871800000001e-05
4.551714 -8.301323599999999e-05
4.552714 -8.138216e-05
4.553714 -7.9755642e-05
4.554714 -7.8133831e-05
4.555714 -7.651686900000001e-05
4.556714 -7.4904892e-05
4.557714 -7.3298031e-05
4.558714 -7.1696411e-05
4.559714 -7.010014e-05
4.560714 -6.8509331e-05
4.561714 -6.692408200000001e-05
4.562714 -6.534447700000001e-05
4.563715 -6.3770608e-05
4.564714 -6.2202548e-05
4.565714 -6.0640365999999997e-05
4.566714 -5.9084124e-05
4.567714 -5.7533879000000004e-05
4.568714 -5.5989688000000004e-05
4.569714 -5.4451596e-05
4.570714 -5.2919643000000005e-05
4.571714 -5.1393874e-05
4.572714 -4.987432499999999e-05
4.573714 -4.8361034000000006e-05
4.574714 -4.6854031999999996e-05
4.575714 -4.5353352e-05
4.576715 -4.3859026e-05
4.577714 -4.2371084e-05
4.578714 -4.0889557e-05
4.579714 -3.9414479e-05
4.580714 -3.7945878e-05
4.581714 -3.6483786e-05
4.582714 -3.5028236e-05
4.583714 -3.3579266e-05
4.584714 -3.213691e-05
4.585714 -3.0701204e-05
4.586714 -2.9272192000000002e-05
4.587714 -2.7849916e-05
4.588714 -2.6434424e-05
4.589714 -2.5025764e-05
4.590714 -2.3623993e-05
4.591714 -2.2229169e-05
4.592714 -2.0841358e-05
4.593714 -1.9460629e-05
4.594714 -1.8087057e-05
4.595714 -1.6720723e-05
4.596714 -1.5361715e-05
4.597714 -1.4010126000000001e-05
4.598714 -1.2666055e-05
4.599714 -1.1329605e-05
4.600714 -1.0000887e-05
4.601714 -8.6800135e-06
4.602714 -7.3671038999999995e-06
4.603714 -6.0622781e-06
4.604714 -4.765659199999999e-06
4.605714 -3.4773709000000003e-06
4.606714 -2.1975376e-06
4.607714 -9.262820700000001e-07
4.608714 3.3627516e-07
4.609715 1.5900174e-06
4.610714 2.8348326e-06
4.611714 4.0706151e-06
4.612714 5.2972656e-06
4.613714 6.5146928e-06
4.614714 7.7228137e-06
4.615714 8.921555400000001e-06
4.616714 1.0110854e-05
4.617714 1.1290656e-05
4.618714 1.2460916e-05
4.619714 1.36216e-05
4.620714 1.4772684000000001e-05
4.621714 1.5914148000000002e-05
4.622715 1.7045984000000002e-05
4.623714 1.8168191e-05
4.624714 1.928077e-05
4.625714 2.038373e-05
4.626714 2.1477081e-05
4.627714 2.2560833e-05
4.628714 2.3635002e-05
4.629714 2.4699597e-05
4.630714 2.5754628e-05
4.631714 2.6800099999999998e-05
4.632714 2.7836018e-05
4.633714 2.8862374000000002e-05
4.634714 2.9879158000000002e-05
4.635714 3.0886352e-05
4.636714 3.1883934e-05
4.637714 3.287187e-05
4.638714 3.385012e-05
4.639714 3.4818637999999996e-05
4.640714 3.577737e-05
4.641714 3.6726257000000003e-05
4.642715 3.7665234e-05
4.643714 3.8594231e-05
4.644714 3.9513173999999995e-05
4.645714 4.0421983e-05
4.646714 4.1320581e-05
4.647714 4.2208887e-05
4.648714 4.3086823e-05
4.649714 4.395431e-05
4.650714 4.481127e-05
4.651714 4.5657632e-05
4.652714 4.6493321e-05
4.653714 4.7318274999999995e-05
4.654714 4.8132431999999994e-05
4.655715 4.8935732e-05
4.656714 4.9728123e-05
4.657714 5.0509567e-05
4.658714 5.1280017e-05
4.659714 5.2039439e-05
4.660714 5.2787799999999996e-05
4.661714 5.3525076e-05
4.662714 5.425125099999999e-05
4.663714 5.4966301e-05
4.664714 5.5670222e-05
4.665714 5.6362995e-05
4.666714 5.7044616e-05
4.667714 5.7715084e-05
4.668715 5.8374394e-05
4.669714 5.9022544999999996e-05
4.670714 5.9659533000000004e-05
4.671714 6.0285362e-05
4.672714 6.0900038e-05
4.673714 6.1503556e-05
4.674714 6.2095921e-05
4.675714 6.267713999999999e-05
4.676714 6.3247211e-05
4.677714 6.3806135e-05
4.678714 6.4353912e-05
4.679714 6.489054300000001e-05
4.680714 6.541603199999999e-05
4.681714 6.5930374e-05
4.682714 6.6433569e-05
4.683714 6.6925617e-05
4.684714 6.740650600000001e-05
4.685714 6.7876238e-05
4.686714 6.8334805e-05
4.687714 6.8782202e-05
4.688715 6.9218413e-05
4.689714 6.9643431e-05
4.690714 7.005724599999999e-05
4.691714 7.045983899999999e-05
4.692714 7.0851195e-05
4.693714 7.1231295e-05
4.694714 7.160011800000001e-05
4.695714 7.1957646e-05
4.696714 7.2303862e-05
4.697714 7.2638738e-05
4.698714 7.2962257e-05
4.699714 7.327439e-05
4.700714 7.357512000000001e-05
4.701715 7.386443e-05
4.702714 7.4142298e-05
4.703714 7.4408712e-05
4.704714 7.4663654e-05
4.705714 7.490711500000001e-05
4.706714 7.513909300000001e-05
4.707714 7.5359583e-05
4.708714 7.556859e-05
4.709714 7.5766121e-05
4.710714 7.5952187e-05
4.711714 7.612681e-05
4.712714 7.629001299999999e-05
4.713714 7.644182499999999e-05
4.714714 7.6582279e-05
4.715714 7.671141600000001e-05
4.716714 7.682927499999999e-05
4.717714 7.6935908e-05
4.718714 7.7031353e-05
4.719714 7.7115669e-05
4.720714 7.7188906e-05
4.721714 7.725111600000001e-05
4.722714 7.7302349e-05
4.723714 7.7342656e-05
4.724714 7.7372084e-05
4.725714 7.7390683e-05
4.726714 7.739848800000001e-05
4.727714 7.7395538e-05
4.728714 7.738187299999999e-05
4.729714 7.735750999999999e-05
4.730714 7.732247700000001e-05
4.731714 7.7276792e-05
4.732714 7.722046599999999e-05
4.733714 7.7153504e-05
4.734715 7.7075907e-05
4.735714 7.6987675e-05
4.736714 7.6888801e-05
4.737714 7.677927e-05
4.738714 7.6659074e-05
4.739714 7.652819799999999e-05
4.740714 7.638663e-05
4.741714 7.6234352e-05
4.742714 7.6071348e-05
4.743714 7.5897611e-05
4.744714 7.5713132e-05
4.745714 7.5517903e-05
4.746714 7.531192000000001e-05
4.747715 7.5095193e-05
4.748714 7.4867728e-05
4.749714 7.4629543e-05
4.750714 7.4380659e-05
4.751714 7.4121107e-05
4.752714 7.385091899999999e-05
4.753714 7.3570135e-05
4.754714 7.3278807e-05
4.755714 7.2976991e-05
4.756714 7.266475e-05
4.757714 7.2342152e-05
4.758714 7.2009266e-05
4.759714 7.166617e-05
4.760714 7.1312951e-05
4.761714 7.094968700000001e-05
4.762714 7.0576465e-05
4.763714 7.019338e-05
4.764714 6.980051799999999e-05
4.765714 6.9397976e-05
4.766714 6.898584399999999e-05
4.767715 6.8564214e-05
4.768714 6.813317e-05
4.769714 6.7692804e-05
4.770714 6.7243201e-05
4.771714 6.678444e-05
4.772714 6.6316596e-05
4.773714 6.5839748e-05
4.774714 6.535396399999999e-05
4.775714 6.4859307e-05
4.776714 6.4355834e-05
4.777714 6.3843601e-05
4.778714 6.332265300000001e-05
4.779714 6.2793038e-05
4.780715 6.2254787e-05
4.781714 6.170793700000001e-05
4.782714 6.1152514e-05
4.783714 6.0588542000000006e-05
4.784714 6.0016032000000004e-05
4.785714 5.9435007e-05
4.786714 5.8845472e-05
4.787714 5.8247440000000004e-05
4.788714 5.764091500000001e-05
4.789714 5.7025898e-05
4.790714 5.6402399e-05
4.791714 5.577042e-05
4.792714 5.5129965e-05
4.793715 5.4481046e-05
4.794714 5.3823669e-05
4.795714 5.3157855999999994e-05
4.796714 5.2483619999999995e-05
4.797714 5.1800987e-05
4.798714 5.1109987e-05
4.799714 5.0410659e-05
4.800714 4.9703043999999995e-05
4.801714 4.8987198e-05
4.802714 4.8263178e-05
4.803714 4.7531049000000004e-05
4.804714 4.6790888e-05
4.805714 4.6042780000000004e-05
4.806714 4.5286816e-05
4.807714 4.4523094e-05
4.808714 4.3751720000000005e-05
4.809714 4.2972803000000005e-05
4.810714 4.2186463e-05
4.811714 4.1392821e-05
4.812714 4.0592002e-05
4.813715 3.9784135e-05
4.814714 3.8969349999999996e-05
4.815714 3.8147778e-05
4.816714 3.7319546e-05
4.817714 3.6484786e-05
4.818714 3.5643626e-05
4.819714 3.4796187e-05
4.820714 3.394259e-05
4.821714 3.3082946999999997e-05
4.822714 3.2217366e-05
4.823714 3.1345951e-05
4.824714 3.0468794e-05
4.825714 2.9585987999999998e-05
4.826715 2.869761e-05
4.827714 2.7803736e-05
4.828714 2.6904434e-05
4.829714 2.5999762e-05
4.830714 2.5089772999999998e-05
4.831714 2.4174514000000002e-05
4.832714 2.3254026e-05
4.833714 2.2328345e-05
4.834714 2.1397501e-05
4.835714 2.046152e-05
4.836714 1.9520428e-05
4.837714 1.8574245e-05
4.838714 1.762299e-05
4.839714 1.6666684e-05
4.840714 1.5705345e-05
4.841714 1.4738994e-05
4.842714 1.3767651e-05
4.843714 1.2791341e-05
4.844714 1.1810091e-05
4.845714 1.0823933e-05
4.846714 9.8329004e-06
4.847714 8.8370342e-06
4.848714 7.8363797e-06
4.849714 6.830988e-06
4.850714 5.8209171e-06
4.851714 4.806230800000001e-06
4.852714 3.7869998999999995e-06
4.853714 2.7633019e-06
4.854714 1.7352214e-06
4.855714 7.028498200000001e-07
4.856714 -3.3371463e-07
4.857714 -1.3743669999999999e-06
4.858714 -2.4189966e-06
4.859715 -3.4674862e-06
4.860714 -4.5197137e-06
4.861714 -5.5755518e-06
4.862714 -6.634868999999999e-06
4.863714 -7.6975304e-06
4.864714 -8.7633985e-06
4.865714 -9.8323333e-06
4.866714 -1.0904194e-05
4.867714 -1.1978841e-05
4.868714 -1.3056133e-05
4.869714 -1.4135934000000001e-05
4.870714 -1.5218107e-05
4.871714 -1.6302522e-05
4.872715 -1.7389051e-05
4.873714 -1.8477576e-05
4.874714 -1.9567979e-05
4.875714 -2.0660154e-05
4.876714 -2.1754001e-05
4.877714 -2.2849426e-05
4.878714 -2.3946345e-05
4.879714 -2.5044684999999997e-05
4.880714 -2.6144374000000002e-05
4.881714 -2.7245358e-05
4.882714 -2.834758e-05
4.883714 -2.9450999000000004e-05
4.884714 -3.0555574e-05
4.885714 -3.1661278e-05
4.886714 -3.2768079e-05
4.887714 -3.3875958000000004e-05
4.888714 -3.4984893e-05
4.889714 -3.6094866e-05
4.890714 -3.7205859e-05
4.891714 -3.8317856e-05
4.892715 -3.9430833e-05
4.893714 -4.0544771000000006e-05
4.894714 -4.1659644000000004e-05
4.895714 -4.277542e-05
4.896714 -4.3892064e-05
4.897714 -4.5009534e-05
4.898714 -4.6127784e-05
4.899714 -4.7246758e-05
4.900714 -4.8366393999999995e-05
4.901714 -4.9486623999999994e-05
4.902714 -5.0607377e-05
4.903714 -5.1728568000000004e-05
4.904714 -5.2850106e-05
4.905715 -5.39719e-05
4.906714 -5.509385199999999e-05
4.907714 -5.6215862e-05
4.908714 -5.733782e-05
4.909714 -5.8459619000000004e-05
4.910714 -5.9581146000000004e-05
4.911714 -6.0702291e-05
4.912714 -6.1822948e-05
4.913714 -6.2942996e-05
4.914714 -6.4062334e-05
4.915714 -6.5180848e-05
4.916714 -6.6298429e-05
4.917714 -6.741498200000001e-05
4.918715 -6.853039700000001e-05
4.919714 -6.9644585e-05
4.920714 -7.0757449e-05
4.921714 -7.1868897e-05
4.922714 -7.2978838e-05
4.923714 -7.408719400000001e-05
4.924714 -7.5193884e-05
4.925714 -7.6298829e-05
4.926714 -7.7401955e-05
4.927714 -7.8503189e-05
4.928714 -7.9602455e-05
4.929714 -8.069969200000001e-05
4.930714 -8.179483199999999e-05
4.931714 -8.2887811e-05
4.932714 -8.3978574e-05
4.933714 -8.5067052e-05
4.934714 -8.6153187e-05
4.935714 -8.7236924e-05
4.936714 -8.8318205e-05
4.937714 -8.939698e-05
4.938715 -9.047319100000001e-05
4.939714 -9.1546792e-05
4.940714 -9.2617728e-05
4.941714 -9.3685952e-05
4.942714 -9.475142e-05
4.943714 -9.581408399999999e-05
4.944714 -9.6873896e-05
4.945714 -9.7930808e-05
4.946714 -9.8984776e-05
4.947714 -0.00010003577000000001
4.948714 -0.00010108371999999999
4.949714 -0.00010212859
4.950714 -0.00010317035
4.951715 -0.00010420893000000001
4.952714 -0.00010524427999999999
4.953714 -0.00010627635
4.954714 -0.00010730508
4.955714 -0.00010833043
4.956714 -0.0001093523
4.957714 -0.00011037064
4.958714 -0.00011138537999999999
4.959714 -0.00011239644999999999
4.960714 -0.00011340376000000001
4.961714 -0.00011440723000000001
4.962714 -0.00011540677
4.963714 -0.00011640232000000001
4.964714 -0.00011739375999999999
4.965714 -0.00011838101
4.966714 -0.00011936399
4.967714 -0.00012034261
4.968714 -0.00012131677
4.969714 -0.00012228639
4.970714 -0.0001232514
4.971714 -0.00012421172000000002
4.972714 -0.00012516726
4.973714 -0.00012611797
4.974714 -0.00012706379
4.975714 -0.00012800464999999998
4.976714 -0.00012894051999999998
4.977714 -0.00012987135
4.978714 -0.0001307971
4.979714 -0.00013171774999999998
4.980714 -0.00013263327
4.981714 -0.00013354364
4.982714 -0.00013444885
4.983714 -0.00013534888
4.984715 -0.00013624372
4.985714 -0.00013713336
4.986714 -0.0001380178
4.987714 -0.00013889702
4.988714 -0.00013977101
4.989714 -0.00014063975
4.990714 -0.00014150322
4.991714 -0.00014236141
4.992714 -0.00014321428
4.993714 -0.00014406179
4.994714 -0.00014490391
4.995714 -0.00014574061
4.996714 -0.00014657182
4.997715 -0.00014739751
4.998714 -0.00014821759999999998
4.999714 -0.00014903203000000002
5.000714 -0.00014984074
5.001714 -0.00015064368
5.002714 -0.00015144076
5.003714 -0.00015223192999999998
5.004714 -0.00015301711999999998
5.005714 -0.00015379627
5.006714 -0.00015456933
5.007714 -0.00015533623
5.008714 -0.00015609693
5.009714 -0.00015685138
5.010714 -0.00015759954
5.011714 -0.00015834138
5.012714 -0.00015907688
5.013714 -0.00015980601
5.014714 -0.00016052875000000002
5.015714 -0.00016124509
5.016714 -0.00016195503
5.017715 -0.00016265856
5.018714 -0.00016335567
5.019714 -0.00016404638
5.020714 -0.00016473067
5.021714 -0.00016540856
5.022714 -0.00016608004
5.023714 -0.00016674512
5.024714 -0.00016740379
5.025714 -0.00016805604
5.026714 -0.00016870188
5.027714 -0.00016934125999999998
5.028714 -0.0001699742
5.029714 -0.00017060067
5.030715 -0.00017122065
5.031714 -0.00017183412
5.032714 -0.00017244104
5.033714 -0.00017304138
5.034714 -0.00017363512
5.035714 -0.00017422223
5.036714 -0.00017480266
5.037714 -0.00017537639999999998
5.038714 -0.00017594339
5.039714 -0.00017650361
5.040714 -0.00017705704
5.041714 -0.00017760365
5.042714 -0.00017814341
5.043715 -0.00017867629000000002
5.044714 -0.00017920229
5.045714 -0.00017972137
5.046714 -0.00018023353
5.047714 -0.00018073875000000002
5.048714 -0.00018123703000000002
5.049714 -0.00018172834
5.050714 -0.00018221268
5.051714 -0.00018269004
5.052714 -0.00018316041
5.053714 -0.00018362377
5.054714 -0.00018408012
5.055714 -0.00018452945
5.056714 -0.00018497174
5.057714 -0.00018540696
5.058714 -0.00018583513
5.059714 -0.00018625622
5.060714 -0.00018667021
5.061714 -0.00018707709
5.062714 -0.00018747685
5.063715 -0.00018786948000000002
5.064714 -0.00018825497
5.065714 -0.00018863332
5.066714 -0.00018900453
5.067714 -0.0001893686
5.068714 -0.00018972554
5.069714 -0.00019007538
5.070714 -0.00019041813
5.071714 -0.00019075382999999998
5.072714 -0.00019108251999999998
5.073714 -0.00019140423
5.074714 -0.00019171900000000003
5.075714 -0.00019202691000000003
5.076715 -0.00019232800000000002
5.077714 -0.00019262235999999998
5.078714 -0.00019291003
5.079714 -0.00019319109
5.080714 -0.0001934656
5.081714 -0.00019373363
5.082714 -0.00019399522
5.083714 -0.00019425045
5.084714 -0.00019449938
5.085714 -0.00019474203000000002
5.086714 -0.00019497845
5.087714 -0.00019520867
5.088714 -0.00019543272000000002
5.089714 -0.00019565059
5.090714 -0.0001958623
5.091714 -0.00019606784000000002
5.092714 -0.00019626721
5.093714 -0.00019646034
5.094714 -0.00019664722
5.095714 -0.00019682782
5.096714 -0.00019700207999999997
5.097714 -0.00019716997
5.098714 -0.00019733145
5.099714 -0.00019748645
5.100714 -0.00019763493000000002
5.101714 -0.00019777685
5.102714 -0.00019791219
5.103714 -0.00019804087999999997
5.104714 -0.00019816293000000002
5.105714 -0.00019827832999999998
5.106714 -0.00019838703
5.107714 -0.00019848908
5.108714 -0.00019858448
5.109715 -0.00019867327
5.110714 -0.00019875546999999997
5.111714 -0.00019883112000000002
5.112714 -0.00019890026
5.113714 -0.00019896297
5.114714 -0.00019901931
5.115714 -0.00019906938
5.116714 -0.00019911322
5.117714 -0.00019915091999999997
5.118714 -0.00019918257000000003
5.119714 -0.00019920824
5.120714 -0.00019922799999999997
5.121714 -0.00019924194
5.122715 -0.00019925014
5.123714 -0.00019925266999999997
5.124714 -0.00019924958
5.125714 -0.00019924091000000002
5.126714 -0.00019922677
5.127714 -0.00019920717000000002
5.128714 -0.00019918216000000002
5.129714 -0.00019915178
5.130714 -0.00019911608000000003
5.131714 -0.00019907511000000002
5.132714 -0.00019902889000000001
5.133714 -0.00019897743
5.134714 -0.00019892076999999999
5.135714 -0.00019885895
5.136714 -0.00019879198999999998
5.137714 -0.00019871991
5.138714 -0.00019864275999999999
5.139714 -0.00019856056
5.140714 -0.00019847333999999998
5.141714 -0.00019838113999999998
5.142715 -0.00019828401
5.143714 -0.00019818197000000002
5.144714 -0.00019807505000000002
5.145714 -0.00019796331999999997
5.146714 -0.00019784679
5.147714 -0.00019772551
5.148714 -0.0001975995
5.149714 -0.00019746881
5.150714 -0.00019733345
5.151714 -0.00019719348000000003
5.152714 -0.00019704889
5.153714 -0.00019689974
5.154714 -0.00019674603000000002
5.155715 -0.0001965878
5.156714 -0.00019642505
5.157714 -0.00019625782
5.158714 -0.00019608610000000003
5.159714 -0.00019590993
5.160714 -0.00019572935
5.161714 -0.00019554436000000002
5.162714 -0.00019535501000000002
5.163714 -0.00019516131000000002
5.164714 -0.00019496331000000002
5.165714 -0.00019476106
5.166714 -0.00019455463
5.167714 -0.00019434406000000003
5.168715 -0.00019412944
5.169714 -0.00019391084000000002
5.170714 -0.00019368838000000002
5.171714 -0.00019346212
5.172714 -0.00019323219999999998
5.173714 -0.00019299871
5.174714 -0.00019276175999999998
5.175714 -0.0001925215
5.176714 -0.00019227803
5.177714 -0.00019203146
5.178714 -0.00019178194
5.179714 -0.00019152955999999997
5.180714 -0.00019127444000000002
5.181714 -0.00019101669000000002
5.182714 -0.00019075642
5.183714 -0.0001904937
5.184714 -0.00019022861999999998
5.185714 -0.00018996124
5.186714 -0.0001896916
5.187714 -0.00018941976999999998
5.188715 -0.00018914576
5.189714 -0.00018886958999999998
5.190714 -0.00018859129
5.191714 -0.00018831083
5.192714 -0.00018802823
5.193714 -0.00018774345999999999
5.194714 -0.00018745649
5.195714 -0.00018716731
5.196714 -0.00018687589999999998
5.197714 -0.00018658222
5.198714 -0.00018628627
5.199714 -0.00018598803
5.200714 -0.00018568749
5.201715 -0.00018538464
5.202714 -0.00018507949000000002
5.203714 -0.00018477206000000002
5.204714 -0.00018446237000000002
5.205714 -0.00018415047
5.206714 -0.00018383641
5.207714 -0.00018352024
5.208714 -0.00018320203
5.209714 -0.00018288185
5.210714 -0.00018255978999999999
5.211714 -0.00018223594
5.212714 -0.0001819104
5.213714 -0.00018158327
5.214714 -0.00018125464
5.215714 -0.00018092464
5.216714 -0.00018059336
5.217714 -0.00018026089
5.218714 -0.00017992736
5.219714 -0.00017959285
5.220714 -0.00017925744
5.221714 -0.00017892123000000002
5.222714 -0.00017858431
5.223714 -0.00017824675
5.224714 -0.00017790862999999998
5.225714 -0.00017757003
5.226714 -0.000177231
5.227714 -0.00017689161
5.228714 -0.00017655193
5.229714 -0.000176212
5.230714 -0.00017587188
5.231714 -0.00017553164
5.232714 -0.00017519133
5.233714 -0.00017485099999999998
5.234715 -0.00017451074
5.235714 -0.00017417058
5.236714 -0.0001738306
5.237714 -0.00017349084
5.238714 -0.00017315139
5.239714 -0.00017281229
5.240714 -0.00017247363
5.241714 -0.00017213545
5.242714 -0.00017179782
5.243714 -0.00017146079
5.244714 -0.00017112444
5.245714 -0.00017078879
5.246714 -0.0001704539
5.247715 -0.00017011982
5.248714 -0.00016978659
5.249714 -0.00016945421
5.250714 -0.00016912273
5.251714 -0.00016879218
5.252714 -0.00016846253999999998
5.253714 -0.00016813385
5.254714 -0.0001678061
5.255714 -0.00016747931
5.256714 -0.00016715347
5.257714 -0.00016682859
5.258714 -0.00016650466
5.259714 -0.0001661817
5.260714 -0.00016585972000000002
5.261714 -0.00016553872
5.262714 -0.00016521874000000001
5.263714 -0.00016489979999999998
5.264714 -0.00016458195
5.265714 -0.00016426523
5.266714 -0.00016394969
5.267715 -0.0001636354
5.268714 -0.00016332244
5.269714 -0.00016301089999999998
5.270714 -0.00016270085
5.271714 -0.0001623924
5.272714 -0.00016208567
5.273714 -0.00016178073999999998
5.274714 -0.00016147773
5.275714 -0.00016117675
5.276714 -0.00016087791
5.277714 -0.00016058132
5.278714 -0.00016028706
5.279714 -0.00015999524
5.280715 -0.00015970593
5.281714 -0.00015941922
5.282714 -0.00015913517
5.283714 -0.00015885385
5.284714 -0.00015857528
5.285714 -0.00015829951
5.286714 -0.00015802657
5.287714 -0.00015775646
5.288714 -0.00015748919
5.289714 -0.00015722477
5.290714 -0.00015696319
5.291714 -0.00015670442999999999
5.292714 -0.00015644847
5.293715 -0.00015619530999999999
5.294714 -0.00015594494000000002
5.295714 -0.00015569733
5.296714 -0.00015545246999999998
5.297714 -0.00015521036
5.298714 -0.00015497101
5.299714 -0.0001547344
5.300714 -0.00015450057
5.301714 -0.00015426954
5.302714 -0.00015404133
5.303714 -0.00015381599
5.304714 -0.00015359357000000002
5.305714 -0.00015337409
5.306714 -0.00015315763000000001
5.307714 -0.00015294426
5.308714 -0.00015273401
5.309714 -0.00015252697999999998
5.310714 -0.00015232322
5.311714 -0.00015212279
5.312714 -0.00015192576
5.313715 -0.00015173217
5.314714 -0.00015154210000000001
5.315714 -0.00015135557
5.316714 -0.00015117265000000001
5.317714 -0.00015099336
5.318714 -0.00015081772
5.319714 -0.00015064577
5.320714 -0.00015047752
5.321714 -0.000150313
5.322714 -0.00015015219999999998
5.323714 -0.00014999513
5.324714 -0.0001498418
5.325714 -0.00014969221
5.326715 -0.00014954636
5.327714 -0.00014940426
5.328714 -0.00014926592
5.329714 -0.00014913132000000001
5.330714 -0.0001490005
5.331714 -0.00014887347
5.332714 -0.00014875023
5.333714 -0.00014863082999999998
5.334714 -0.00014851528000000002
5.335714 -0.0001484036
5.336714 -0.00014829585
5.337714 -0.00014819204
5.338714 -0.00014809223
5.339714 -0.00014799643
5.340714 -0.0001479047
5.341714 -0.00014781706
5.342714 -0.00014773354
5.343714 -0.00014765419
5.344714 -0.00014757901
5.345714 -0.00014750804
5.346714 -0.00014744127
5.347714 -0.00014737871999999998
5.348714 -0.00014732038
5.349714 -0.00014726627
5.350714 -0.00014721636
5.351714 -0.00014717064
5.352714 -0.00014712908
5.353714 -0.00014709167999999998
5.354714 -0.00014705839
5.355714 -0.00014702919999999998
5.356714 -0.00014700407
5.357714 -0.000146983
5.358714 -0.00014696593
5.359715 -0.00014695287
5.360714 -0.0001469438
5.361714 -0.0001469387
5.362714 -0.00014693758
5.363714 -0.00014694043
5.364714 -0.00014694727
5.365714 -0.00014695810999999998
5.366714 -0.00014697297000000002
5.367714 -0.00014699186
5.368714 -0.00014701483
5.369714 -0.00014704189
5.370714 -0.00014707308
5.371714 -0.00014710844
5.372715 -0.00014714798
5.373714 -0.00014719174000000002
5.374714 -0.00014723973
5.375714 -0.00014729197999999998
5.376714 -0.00014734851
5.377714 -0.0001474093
5.378714 -0.00014747435000000002
5.379714 -0.00014754364
5.380714 -0.00014761716000000002
5.381714 -0.00014769487
5.382714 -0.00014777672
5.383714 -0.00014786267
5.384714 -0.00014795266
5.385714 -0.00014804664
5.386714 -0.00014814452
5.387714 -0.00014824625
5.388714 -0.00014835174000000001
5.389714 -0.00014846093999999998
5.390714 -0.00014857376000000001
5.391714 -0.00014869015
5.392715 -0.00014881005
5.393714 -0.0001489334
5.394714 -0.00014906016
5.395714 -0.00014919028000000002
5.396714 -0.00014932375
5.397714 -0.00014946054
5.398714 -0.00014960062999999998
5.399714 -0.00014974404
5.400714 -0.00014989075
5.401714 -0.00015004078
5.402714 -0.00015019416000000002
5.403714 -0.0001503509
5.404714 -0.00015051104
5.405715 -0.00015067459
5.406714 -0.00015084158
5.407714 -0.00015101206
5.408714 -0.00015118602
5.409714 -0.0001513635
5.410714 -0.00015154449
5.411714 -0.00015172900999999998
5.412714 -0.00015191705
5.413714 -0.0001521086
5.414714 -0.00015230364
5.415714 -0.00015250215
5.416714 -0.00015270407999999999
5.417714 -0.00015290939
5.418715 -0.00015311802999999998
5.419714 -0.00015332993
5.420714 -0.00015354502
5.421714 -0.00015376324
5.422714 -0.00015398452
5.423714 -0.00015420878
5.424714 -0.00015443594
5.425714 -0.00015466592999999998
5.426714 -0.00015489866
5.427714 -0.00015513407
5.428714 -0.00015537207999999998
5.429714 -0.00015561263
5.430714 -0.00015585565
5.431714 -0.00015610108
5.432714 -0.00015634886
5.433714 -0.00015659894
5.434714 -0.00015685126
5.435714 -0.00015710579
5.436714 -0.00015736244
5.437714 -0.00015762121000000002
5.438715 -0.000157882
5.439714 -0.0001581448
5.440714 -0.00015840955
5.441714 -0.00015867618
5.442714 -0.00015894464
5.443714 -0.00015921487
5.444714 -0.00015948681
5.445714 -0.0001597604
5.446714 -0.00016003555000000002
5.447714 -0.00016031221
5.448714 -0.0001605903
5.449714 -0.00016086974
5.450714 -0.00016115047
5.451715 -0.0001614324
5.452714 -0.00016171546999999998
5.453714 -0.00016199961
5.454714 -0.00016228474
5.455714 -0.00016257081
5.456714 -0.00016285777
5.457714 -0.00016314556
5.458714 -0.00016343413
5.459714 -0.00016372345
5.460714 -0.00016401348999999998
5.461714 -0.00016430422
5.462714 -0.00016459561999999998
5.463714 -0.00016488767
5.464714 -0.00016518035999999999
5.465714 -0.00016547367
5.466714 -0.00016576761
5.467714 -0.00016606215000000002
5.468714 -0.00016635726999999998
5.469714 -0.00016665296
5.470714 -0.00016694920000000002
5.471714 -0.00016724596000000002
5.472714 -0.00016754319
5.473714 -0.00016784086
5.474714 -0.0001681389
5.475714 -0.00016843725
5.476714 -0.00016873582
5.477714 -0.00016903455
5.478714 -0.0001693333
5.479714 -0.00016963199
5.480714 -0.0001699305
5.481714 -0.00017022868999999998
5.482714 -0.00017052644
5.483714 -0.00017082359
5.484715 -0.00017112003000000002
5.485714 -0.0001714156
5.486714 -0.00017171017000000002
5.487714 -0.00017200358
5.488714 -0.00017229571
5.489714 -0.00017258642
5.490714 -0.00017287558
5.491714 -0.00017316308
5.492714 -0.00017344883
5.493714 -0.0001737327
5.494714 -0.00017401462
5.495714 -0.00017429451
5.496714 -0.00017457228
5.497715 -0.00017484788
5.498714 -0.00017512125
5.499714 -0.00017539236
5.500714 -0.00017566115
5.501714 -0.00017592758
5.502714 -0.00017619165
5.503714 -0.00017645328
5.504714 -0.00017671248
5.505714 -0.00017696919
5.506714 -0.0001772234
5.507714 -0.00017747506000000002
5.508714 -0.00017772412000000002
5.509714 -0.00017797055
5.510714 -0.00017821428000000002
5.511714 -0.00017845526000000002
5.512714 -0.00017869344
5.513714 -0.00017892872
5.514714 -0.00017916105
5.515714 -0.00017939034
5.516714 -0.00017961651
5.517715 -0.00017983946
5.518714 -0.00018005911
5.519714 -0.00018027537000000002
5.520714 -0.00018048813
5.521714 -0.00018069732
5.522714 -0.00018090283
5.523714 -0.00018110456
5.524714 -0.00018130245
5.525714 -0.00018149639
5.526714 -0.00018168629
5.527714 -0.00018187208
5.528714 -0.00018205366
5.529714 -0.00018223095
5.530715 -0.00018240388
5.531714 -0.00018257236
5.532714 -0.00018273632
5.533714 -0.00018289568
5.534714 -0.00018305035000000002
5.535714 -0.00018320024999999998
5.536714 -0.00018334529
5.537714 -0.00018348538
5.538714 -0.00018362043
5.539714 -0.00018375034
5.540714 -0.00018387501
5.541714 -0.00018399433
5.542714 -0.00018410819
5.543715 -0.00018421649
5.544714 -0.00018431911
5.545714 -0.00018441593
5.546714 -0.00018450685
5.547714 -0.00018459174
5.548714 -0.00018467049
5.549714 -0.00018474299
5.550714 -0.00018480913
5.551714 -0.00018486881999999998
5.552714 -0.00018492194
5.553714 -0.00018496841999999998
5.554714 -0.00018500816
5.555714 -0.0001850411
5.556714 -0.00018506715000000002
5.557714 -0.00018508626
5.558714 -0.00018509837
5.559714 -0.00018510343
5.560714 -0.0001851014
5.561714 -0.00018509222999999998
5.562714 -0.0001850759
5.563715 -0.00018505235000000001
5.564714 -0.00018502157
5.565714 -0.0001849835
5.566714 -0.00018493813
5.567714 -0.0001848854
5.568714 -0.00018482527
5.569714 -0.0001847577
5.570714 -0.00018468262
5.571714 -0.00018459997999999999
5.572714 -0.0001845097
5.573714 -0.00018441170000000002
5.574714 -0.00018430591
5.575714 -0.00018419221
5.576715 -0.00018407052
5.577714 -0.00018394072
5.578714 -0.00018380271
5.579714 -0.00018365635000000002
5.580714 -0.00018350153
5.581714 -0.00018333814
5.582714 -0.00018316605
5.583714 -0.00018298514
5.584714 -0.00018279529
5.585714 -0.0001825964
5.586714 -0.00018238835
5.587714 -0.00018217104000000002
5.588714 -0.00018194438
5.589714 -0.00018170828
5.590714 -0.00018146264
5.591714 -0.00018120742
5.592714 -0.00018094254
5.593714 -0.00018066794
5.594714 -0.00018038357
5.595714 -0.00018008939000000002
5.596714 -0.00017978533999999998
5.597714 -0.00017947141000000002
5.598714 -0.00017914755
5.599714 -0.00017881374
5.600714 -0.00017846993999999999
5.601714 -0.00017811612
5.602714 -0.00017775225
5.603714 -0.00017737827
5.604714 -0.00017699417
5.605714 -0.00017659989
5.606714 -0.0001761954
5.607714 -0.00017578062
5.608714 -0.00017535551
5.609715 -0.00017492001
5.610714 -0.00017447405
5.611714 -0.00017401757
5.612714 -0.00017355048
5.613714 -0.00017307272999999998
5.614714 -0.00017258423
5.615714 -0.0001720849
5.616714 -0.00017157469
5.617714 -0.0001710535
5.618714 -0.00017052128
5.619714 -0.00016997794000000001
5.620714 -0.00016942344
5.621714 -0.00016885768
5.622715 -0.00016828064
5.623714 -0.00016769225
5.624714 -0.00016709245
5.625714 -0.0001664812
5.626714 -0.00016585846
5.627714 -0.00016522416
5.628714 -0.0001645783
5.629714 -0.0001639208
5.630714 -0.00016325164
5.631714 -0.00016257078
5.632714 -0.00016187818
5.633714 -0.00016117378
5.634714 -0.00016045757
5.635714 -0.00015972947999999998
5.636714 -0.00015898949
5.637714 -0.00015823751
5.638714 -0.00015747353
5.639714 -0.00015669748
5.640714 -0.00015590931
5.641714 -0.00015510897
5.642715 -0.0001542964
5.643714 -0.00015347156
5.644714 -0.00015263438
5.645714 -0.00015178482
5.646714 -0.00015092284
5.647714 -0.00015004839
5.648714 -0.00014916144
5.649714 -0.00014826195
5.650714 -0.0001473499
5.651714 -0.00014642525999999999
5.652714 -0.00014548802
5.653714 -0.00014453818
5.654714 -0.00014357572
5.655715 -0.00014260064
5.656714 -0.00014161295
5.657714 -0.00014061266
5.658714 -0.00013959976000000002
5.659714 -0.0001385743
5.660714 -0.00013753626
5.661714 -0.00013648565
5.662714 -0.00013542251
5.663714 -0.00013434683
5.664714 -0.00013325861
5.665714 -0.00013215786
5.666714 -0.00013104457
5.667714 -0.00012991873
5.668715 -0.00012878032
5.669714 -0.00012762933
5.670714 -0.00012646574
5.671714 -0.0001252895
5.672714 -0.00012410059
5.673714 -0.00012289896
5.674714 -0.00012168458000000001
5.675714 -0.0001204574
5.676714 -0.00011921738000000001
5.677714 -0.00011796448
5.678714 -0.00011669864
5.679714 -0.00011541984999999999
5.680714 -0.00011412805999999999
5.681714 -0.00011282324
5.682714 -0.00011150537000000001
5.683714 -0.00011017445000000001
5.684714 -0.00010883045
5.685714 -0.0001074734
5.686714 -0.00010610329
5.687714 -0.00010472014
5.688715 -0.00010332399
5.689714 -0.00010191485
5.690714 -0.00010049279000000001
5.691714 -9.9057843e-05
5.692714 -9.761006400000001e-05
5.693714 -9.614950599999999e-05
5.694714 -9.4676244e-05
5.695714 -9.3190334e-05
5.696714 -9.169184e-05
5.697714 -9.018082799999999e-05
5.698714 -8.8657356e-05
5.699714 -8.712149200000001e-05
5.700714 -8.5573299e-05
5.701715 -8.4012828e-05
5.702714 -8.244013e-05
5.703714 -8.0855256e-05
5.704714 -7.9258251e-05
5.705714 -7.7649156e-05
5.706714 -7.6028005e-05
5.707714 -7.4394831e-05
5.708714 -7.2749663e-05
5.709714 -7.1092529e-05
5.710714 -6.9423453e-05
5.711714 -6.7742457e-05
5.712714 -6.6049563e-05
5.713714 -6.43448e-05
5.714714 -6.2628186e-05
5.715714 -6.0899742e-05
5.716714 -5.9159497999999996e-05
5.717714 -5.7407482e-05
5.718714 -5.5643720999999995e-05
5.719714 -5.3868246000000006e-05
5.720714 -5.2081094e-05
5.721714 -5.028229600000001e-05
5.722714 -4.8471895e-05
5.723714 -4.6649927e-05
5.724714 -4.4816437e-05
5.725714 -4.2971465e-05
5.726714 -4.1115055e-05
5.727714 -3.9247257e-05
5.728714 -3.7368113e-05
5.729714 -3.5477672000000004e-05
5.730714 -3.3575978e-05
5.731714 -3.1663083e-05
5.732714 -2.9739033e-05
5.733714 -2.7803874999999998e-05
5.734715 -2.5857662e-05
5.735714 -2.3900445999999998e-05
5.736714 -2.1932279e-05
5.737714 -1.9953215000000002e-05
5.738714 -1.7963315e-05
5.739714 -1.596264e-05
5.740714 -1.3951255e-05
5.741714 -1.1929230999999999e-05
5.742714 -9.8966424e-06
5.743714 -7.8535713e-06
5.744714 -5.8001042e-06
5.745714 -3.7363343e-06
5.746714 -1.66236e-06
5.747715 4.2171319999999994e-07
5.748714 2.5157743e-06
5.749714 4.6197062e-06
5.750714 6.7333872e-06
5.751714 8.8566914e-06
5.752714 1.0989489e-05
5.753714 1.3131647e-05
5.754714 1.5283031e-05
5.755714 1.7443506e-05
5.756714 1.9612936000000002e-05
5.757714 2.1791188e-05
5.758714 2.3978129000000003e-05
5.759714 2.6173632e-05
5.760714 2.8377572999999997e-05
5.761714 3.0589834e-05
5.762714 3.2810297e-05
5.763714 3.5038855e-05
5.764714 3.7275402000000004e-05
5.765714 3.9519841e-05
5.766714 4.1772083e-05
5.767715 4.4032038e-05
5.768714 4.6299624000000005e-05
5.769714 4.8574765e-05
5.770714 5.085738099999999e-05
5.771714 5.314740300000001e-05
5.772714 5.5444752000000004e-05
5.773714 5.7749366999999996e-05
5.774714 6.0061165999999994e-05
5.775714 6.238007599999999e-05
5.776714 6.470601199999999e-05
5.777714 6.70389e-05
5.778714 6.937864900000001e-05
5.779714 7.1725162e-05
5.780715 7.4078343e-05
5.781714 7.643809e-05
5.782714 7.8804283e-05
5.783714 8.1176807e-05
5.784714 8.355553999999999e-05
5.785714 8.5940343e-05
5.786714 8.833108e-05
5.787714 9.072760500000001e-05
5.788714 9.3129773e-05
5.789714 9.5537428e-05
5.790714 9.7950419e-05
5.791714 0.00010036858
5.792714 0.00010279176
5.793715 0.00010521979000000001
5.794714 0.00010765251999999999
5.795714 0.00011008979
5.796714 0.00011253143
5.797714 0.00011497727
5.798714 0.00011742717999999998
5.799714 0.00011988099999999999
5.800714 0.00012233855
5.801714 0.00012479971
5.802714 0.00012726432
5.803714 0.00012973223
5.804714 0.0001322033
5.805714 0.00013467737
5.806714 0.00013715431
5.807714 0.00013963398
5.808714 0.00014211621999999998
5.809714 0.00014460089
5.810714 0.00014708785
5.811714 0.00014957694
5.812714 0.00015206803
5.813715 0.00015456096
5.814714 0.00015705559
5.815714 0.00015955177
5.816714 0.00016204933
5.817714 0.00016454813
5.818714 0.00016704803
5.819714 0.00016954885
5.820714 0.00017205045
5.821714 0.00017455268
5.822714 0.00017705538
5.823714 0.0001795584
5.824714 0.00018206159000000002
5.825714 0.00018456479
5.826715 0.00018706786
5.827714 0.00018957064
5.828714 0.00019207298000000001
5.829714 0.00019457473
5.830714 0.00019707575
5.831714 0.00019957586000000002
5.832714 0.00020207492000000001
5.833714 0.00020457277999999998
5.834714 0.00020706929999999999
5.835714 0.00020956429
5.836714 0.0002120576
5.837714 0.00021454904999999999
5.838714 0.00021703847
5.839714 0.00021952571000000002
5.840714 0.00022201057
5.841714 0.00022449284999999998
5.842714 0.00022697238
5.843714 0.00022944898
5.844714 0.00023192244000000002
5.845714 0.00023439259000000002
5.846714 0.00023685918
5.847714 0.00023932205
5.848714 0.00024178096
5.849714 0.00024423573
5.850714 0.00024668614
5.851714 0.00024913199
5.852714 0.00025157308
5.853714 0.00025400921
5.854714 0.00025644017
5.855714 0.00025886579
5.856714 0.00026128589
5.857714 0.00026370028
5.858714 0.00026610878
5.859715 0.00026851121
5.860714 0.00027090744
5.861714 0.00027329727
5.862714 0.00027568055
5.863714 0.00027805715
5.864714 0.00028042691
5.865714 0.00028278967
5.866714 0.00028514528
5.867714 0.00028749361999999996
5.868714 0.00028983454
5.869714 0.0002921679
5.870714 0.00029449354
5.871714 0.00029681132
5.872715 0.0002991211
5.873714 0.00030142269
5.874714 0.00030371596
5.875714 0.00030600072
5.876714 0.00030827682000000004
5.877714 0.00031054408
5.878714 0.00031280233000000003
5.879714 0.00031505137
5.880714 0.00031729102999999997
5.881714 0.00031952109
5.882714 0.00032174137
5.883714 0.00032395167
5.884714 0.00032615178
5.885714 0.00032834153
5.886714 0.00033052067
5.887714 0.00033268905
5.888714 0.00033484641
5.889714 0.00033699259
5.890714 0.00033912738
5.891714 0.0003412506
5.892715 0.00034336201
5.893714 0.00034546147
5.894714 0.00034754876
5.895714 0.00034962368
5.896714 0.00035168606999999997
5.897714 0.00035373575
5.898714 0.00035577254000000003
5.899714 0.00035779626
5.900714 0.00035980675000000004
5.901714 0.00036180381
5.902714 0.00036378729
5.903714 0.000365757
5.904714 0.00036771279999999997
5.905715 0.0003696545
5.906714 0.00037158197
5.907714 0.000373495
5.908714 0.00037539345999999997
5.909714 0.00037727718
5.910714 0.00037914599
5.911714 0.00038099971999999997
5.912714 0.00038283824
5.913714 0.00038466137
5.914714 0.00038646895
5.915714 0.00038826079
5.916714 0.0003900368
5.917714 0.00039179677
5.918715 0.00039354059000000003
5.919714 0.00039526808
5.920714 0.00039697911
5.921714 0.0003986735
5.922714 0.00040035114999999996
5.923714 0.00040201189000000005
5.924714 0.00040365558
5.925714 0.00040528206999999996
5.926714 0.00040689119
5.927714 0.00040848281
5.928714 0.00041005678000000003
5.929714 0.00041161297000000003
5.930714 0.00041315119999999996
5.931714 0.00041467133
5.932714 0.00041617322000000003
5.933714 0.00041765666
5.934714 0.00041912153
5.935714 0.00042056763000000003
5.936714 0.00042199481
5.937714 0.00042340289
5.938715 0.00042479169000000005
5.939714 0.00042616101999999996
5.940714 0.00042751070999999996
5.941714 0.00042884058
5.942714 0.00043015043000000004
5.943714 0.00043144009
5.944714 0.00043270938
5.945714 0.00043395817
5.946714 0.00043518625999999994
5.947714 0.00043639347
5.948714 0.00043757968
5.949714 0.0004387447
5.950714 0.00043988839
5.951715 0.00044101062
5.952714 0.00044211124
5.953714 0.00044319016999999996
5.954714 0.00044424723
5.955714 0.00044528237999999997
5.956714 0.00044629546
5.957714 0.0004472864
5.958714 0.00044825510000000003
5.959714 0.00044920147999999996
5.960714 0.00045012544000000004
5.961714 0.00045102688
5.962714 0.00045190573
5.963714 0.00045276192
5.964714 0.00045359538000000005
5.965714 0.00045440602
5.966714 0.00045519372999999996
5.967714 0.00045595843
5.968714 0.00045670004000000004
5.969714 0.00045741849
5.970714 0.00045811366
5.971714 0.00045878541999999997
5.972714 0.0004594337
5.973714 0.00046005839
5.974714 0.00046065934
5.975714 0.00046123645999999996
5.976714 0.00046178961
5.977714 0.00046231866999999995
5.978714 0.00046282352999999995
5.979714 0.00046330406
5.980714 0.00046376013000000004
5.981714 0.00046419159
5.982714 0.00046459836
5.983714 0.0004649803
5.984715 0.00046533733000000006
5.985714 0.00046566928999999997
5.986714 0.00046597606000000003
5.987714 0.00046625754999999995
5.988714 0.00046651367000000003
5.989714 0.00046674430999999996
5.990714 0.0004669494
5.991714 0.00046712885
5.992714 0.00046728255000000004
5.993714 0.00046741043
5.994714 0.00046751243
5.995714 0.00046758841999999996
5.996714 0.00046763839000000005
5.997715 0.00046766227
5.998714 0.00046765995
5.999714 0.00046763138999999994
6.000714 0.00046757655
6.001714 0.00046749537000000005
6.002714 0.00046738778
6.003714 0.00046725376999999995
6.004714 0.00046709324000000004
6.005714 0.00046690616
6.006714 0.00046669252000000003
6.007714 0.00046645223
6.008714 0.00046618529
6.009714 0.00046589166
6.010714 0.00046557133999999996
6.011714 0.00046522428000000005
6.012714 0.00046485043000000007
6.013714 0.00046444978999999996
6.014714 0.00046402238
6.015714 0.00046356818
6.016714 0.00046308714
6.017715 0.00046257928
6.018714 0.00046204458999999997
6.019714 0.00046148307000000005
6.020714 0.00046089472
6.021714 0.00046027952999999996
6.022714 0.00045963747999999997
6.023714 0.00045896859000000006
6.024714 0.00045827283
6.025714 0.00045755019000000004
6.026714 0.00045680067
6.027714 0.00045602424
6.028714 0.00045522088
6.029714 0.00045439060000000003
6.030715 0.00045353331
6.031714 0.00045264900999999997
6.032714 0.0004517377
6.033714 0.00045079928
6.034714 0.00044983375999999996
6.035714 0.00044884104999999997
6.036714 0.00044782114
6.037714 0.00044677395
6.038714 0.00044569947
6.039714 0.00044459771
6.040714 0.00044346857000000003
6.041714 0.00044231206
6.042714 0.00044112812
6.043715 0.00043991681
6.044714 0.00043867807999999997
6.045714 0.00043741193000000004
6.046714 0.00043611835
6.047714 0.00043479740000000003
6.048714 0.00043344912
6.049714 0.00043207356000000003
6.050714 0.00043067075
6.051714 0.00042924075000000004
6.052714 0.00042778361
6.053714 0.00042629945
6.054714 0.00042478831999999997
6.055714 0.00042325032000000004
6.056714 0.00042168549
6.057714 0.00042009397000000005
6.058714 0.00041847584
6.059714 0.00041683123999999996
6.060714 0.00041516023
6.061714 0.00041346289000000004
6.062714 0.0004117393
6.063715 0.00040998957000000003
6.064714 0.00040821378
6.065714 0.00040641197999999996
6.066714 0.00040458426
6.067714 0.00040273071000000005
6.068714 0.00040085138
6.069714 0.0003989463
6.070714 0.00039701558000000003
6.071714 0.00039505926
6.072714 0.00039307738000000003
6.073714 0.00039106998999999997
6.074714 0.00038903713
6.075714 0.00038697885
6.076715 0.00038489525
6.077714 0.00038278631
6.078714 0.00038065214
6.079714 0.00037849277
6.080714 0.00037630825
6.081714 0.00037409868
6.082714 0.0003718641
6.083714 0.0003696046
6.084714 0.00036732024
6.085714 0.0003650111
6.086714 0.00036267727
6.087714 0.00036031885999999997
6.088714 0.00035793594
6.089714 0.00035552862
6.090714 0.00035309698999999996
6.091714 0.00035064118
6.092714 0.00034816128
6.093714 0.00034565739
6.094714 0.00034312966
6.095714 0.00034057816
6.096714 0.00033800303999999997
6.097714 0.00033540440999999996
6.098714 0.00033278241
6.099714 0.00033013713999999997
6.100714 0.00032746875
6.101714 0.00032477737
6.102714 0.00032206315
6.103714 0.00031932623
6.104714 0.00031656675
6.105714 0.00031378486
6.106714 0.0003109807
6.107714 0.00030815447
6.108714 0.00030530632
6.109715 0.00030243641
6.110714 0.00029954492
6.111714 0.00029663204
6.112714 0.00029369792
6.113714 0.00029074276000000003
6.114714 0.00028776676
6.115714 0.00028477011
6.116714 0.00028175297999999996
6.117714 0.00027871556
6.118714 0.00027565804
6.119714 0.00027258063
6.120714 0.00026948348000000003
6.121714 0.00026636678
6.122715 0.00026323071
6.123714 0.00026007542
6.124714 0.00025690108000000003
6.125714 0.00025370784
6.126714 0.00025049587
6.127714 0.00024726533
6.128714 0.00024401630999999998
6.129714 0.000240749
6.130714 0.00023746352
6.131714 0.00023415998
6.132714 0.00023083855
6.133714 0.00022749934
6.134714 0.00022414249
6.135714 0.00022076813
6.136714 0.0002173764
6.137714 0.00021396743
6.138714 0.00021054138
6.139714 0.00020709842
6.140714 0.00020363871
6.141714 0.00020016239
6.142715 0.00019666968
6.143714 0.00019316074
6.144714 0.00018963578
6.145714 0.00018609502
6.146714 0.00018253866
6.147714 0.00017896692
6.148714 0.00017538005
6.149714 0.00017177827
6.150714 0.00016816182
6.151714 0.00016453095
6.152714 0.00016088591
6.153714 0.00015722694
6.154714 0.00015355431
6.155715 0.00014986825
6.156714 0.00014616902
6.157714 0.00014245685999999999
6.158714 0.00013873200999999999
6.159714 0.00013499471
6.160714 0.00013124518
6.161714 0.00012748366
6.162714 0.00012371037
6.163714 0.00011992552
6.164714 0.00011612933000000001
6.165714 0.000112322
6.166714 0.00010850375000000001
6.167714 0.00010467478000000001
6.168715 0.00010083528
6.169714 9.6985457e-05
6.170714 9.3125504e-05
6.171714 8.9255627e-05
6.172714 8.537602999999999e-05
6.173714 8.1486917e-05
6.174714 7.7588493e-05
6.175714 7.368096800000001e-05
6.176714 6.9764553e-05
6.177714 6.583947e-05
6.178714 6.1905939e-05
6.179714 5.7964189000000006e-05
6.180714 5.4014453e-05
6.181714 5.0056956999999994e-05
6.182714 4.6091944e-05
6.183714 4.2119652000000005e-05
6.184714 3.8140323e-05
6.185714 3.4154201e-05
6.186714 3.0161533000000003e-05
6.187714 2.6162567000000002e-05
6.188715 2.2157548e-05
6.189714 1.8146723e-05
6.190714 1.413034e-05
6.191714 1.0108646e-05
6.192714 6.0818863e-06
6.193714 2.0503069e-06
6.194714 -1.9858463e-06
6.195714 -6.026328200000001e-06
6.196714 -1.0070893e-05
6.197714 -1.4119296e-05
6.198714 -1.8171289e-05
6.199714 -2.2226627999999998e-05
6.200714 -2.6285061999999996e-05
6.201715 -3.0346339e-05
6.202714 -3.4410212e-05
6.203714 -3.8476423e-05
6.204714 -4.2544715e-05
6.205714 -4.6614832e-05
6.206714 -5.0686515e-05
6.207714 -5.4759499e-05
6.208714 -5.8833524e-05
6.209714 -6.2908322e-05
6.210714 -6.6983631e-05
6.211714 -7.1059191e-05
6.212714 -7.513473899999999e-05
6.213714 -7.9210014e-05
6.214714 -8.3284766e-05
6.215714 -8.735873400000001e-05
6.216714 -9.1431673e-05
6.217714 -9.5503333e-05
6.218714 -9.957348099999999e-05
6.219714 -0.00010364189000000001
6.220714 -0.00010770832
6.221714 -0.00011177256
6.222714 -0.00011583438
6.223714 -0.00011989359000000001
6.224714 -0.00012394997
6.225714 -0.00012800333
6.226714 -0.00013205346
6.227714 -0.00013610016
6.228714 -0.00014014324
6.229714 -0.0001441825
6.230714 -0.00014821775
6.231714 -0.00015224878
6.232714 -0.00015627538
6.233714 -0.00016029734999999998
6.234715 -0.00016431446
6.235714 -0.00016832649
6.236714 -0.00017233319999999998
6.237714 -0.00017633437
6.238714 -0.00018032971999999998
6.239714 -0.00018431899999999998
6.240714 -0.00018830195
6.241714 -0.0001922783
6.242714 -0.00019624774
6.243714 -0.00020020999999999998
6.244714 -0.0002041648
6.245714 -0.00020811183000000002
6.246714 -0.00021205078000000003
6.247715 -0.00021598134
6.248714 -0.00021990322
6.249714 -0.00022381614
6.250714 -0.00022771978
6.251714 -0.00023161385
6.252714 -0.00023549808
6.253714 -0.00023937216
6.254714 -0.00024323585
6.255714 -0.00024708887999999997
6.256714 -0.00025093098
6.257714 -0.0002547619
6.258714 -0.00025858144
6.259714 -0.00026238936
6.260714 -0.00026618543
6.261714 -0.00026996945
6.262714 -0.00027374119
6.263714 -0.00027750050000000003
6.264714 -0.00028124714
6.265714 -0.00028498096
6.266714 -0.00028870174
6.267715 -0.00029240932
6.268714 -0.00029610351
6.269714 -0.00029978412
6.270714 -0.00030345097
6.271714 -0.00030710389
6.272714 -0.00031074269
6.273714 -0.00031436716
6.274714 -0.00031797713
6.275714 -0.00032157241
6.276714 -0.00032515277
6.277714 -0.00032871803
6.278714 -0.000332268
6.279714 -0.00033580245
6.280715 -0.00033932117
6.281714 -0.00034282398
6.282714 -0.00034631064
6.283714 -0.00034978098000000004
6.284714 -0.00035323476
6.285714 -0.00035667175999999997
6.286714 -0.0003600918
6.287714 -0.00036349468
6.288714 -0.00036688016
6.289714 -0.00037024804
6.290714 -0.00037359814000000003
6.291714 -0.00037693023
6.292714 -0.00038024410999999995
6.293715 -0.00038353959999999995
6.294714 -0.00038681646
6.295714 -0.00039007450000000003
6.296714 -0.00039331353
6.297714 -0.00039653332
6.298714 -0.00039973365
6.299714 -0.00040291434
6.300714 -0.00040607515
6.301714 -0.00040921586
6.302714 -0.00041233629
6.303714 -0.00041543621999999997
6.304714 -0.00041851540000000003
6.305714 -0.00042157367
6.306714 -0.00042461079
6.307714 -0.00042762658
6.308714 -0.00043062081999999997
6.309714 -0.00043359328
6.310714 -0.00043654381000000003
6.311714 -0.00043947220999999997
6.312714 -0.00044237827
6.313715 -0.00044526182000000005
6.314714 -0.00044812273
6.315714 -0.00045096081
6.316714 -0.00045377592
6.317714 -0.00045656793000000003
6.318714 -0.00045933670999999995
6.319714 -0.00046208215000000005
6.320714 -0.00046480412999999995
6.321714 -0.00046750251000000003
6.322714 -0.00047017725000000004
6.323714 -0.0004728282
6.324714 -0.00047545523
6.325714 -0.00047805829
6.326715 -0.00048063729999999995
6.327714 -0.00048319216
6.328714 -0.00048572274000000003
6.329714 -0.00048822894000000004
6.330714 -0.00049071068
6.331714 -0.0004931678200000001
6.332714 -0.00049560026
6.333714 -0.00049800783
6.334714 -0.0005003904300000001
6.335714 -0.00050274793
6.336714 -0.00050508015
6.337714 -0.00050738695
6.338714 -0.00050966819
6.339714 -0.00051192364
6.340714 -0.00051415318
6.341714 -0.00051635661
6.342714 -0.0005185337600000001
6.343714 -0.00052068449
6.344714 -0.00052280857
6.345714 -0.00052490586
6.346714 -0.0005269761900000001
6.347714 -0.00052901942
6.348714 -0.00053103536
6.349714 -0.00053302388
6.350714 -0.0005349848400000001
6.351714 -0.00053691815
6.352714 -0.00053882368
6.353714 -0.00054070128
6.354714 -0.00054255092
6.355714 -0.00054437246
6.356714 -0.00054616585
6.357714 -0.00054793099
6.358714 -0.0005496678599999999
6.359715 -0.0005513763900000001
6.360714 -0.0005530565
6.361714 -0.00055470819
6.362714 -0.00055633141
6.363714 -0.00055792607
6.364714 -0.00055949217
6.365714 -0.00056102972
6.366714 -0.00056253862
6.367714 -0.00056401882
6.368714 -0.00056547033
6.369714 -0.00056689305
6.370714 -0.00056828699
6.371714 -0.0005696520499999999
6.372715 -0.00057098823
6.373714 -0.0005722954499999999
6.374714 -0.00057357365
6.375714 -0.0005748228000000001
6.376714 -0.0005760428399999999
6.377714 -0.00057723373
6.378714 -0.00057839538
6.379714 -0.0005795278
6.380714 -0.00058063088
6.381714 -0.00058170458
6.382714 -0.0005827488599999999
6.383714 -0.00058376372
6.384714 -0.00058474907
6.385714 -0.00058570486
6.386714 -0.00058663104
6.387714 -0.00058752762
6.388714 -0.00058839451
6.389714 -0.00058923169
6.390714 -0.00059003914
6.391714 -0.00059081681
6.392715 -0.00059156464
6.393714 -0.00059228259
6.394714 -0.0005929706299999999
6.395714 -0.00059362869
6.396714 -0.00059425674
6.397714 -0.0005948547799999999
6.398714 -0.00059542272
6.399714 -0.0005959605
6.400714 -0.0005964680899999999
6.401714 -0.00059694548
6.402714 -0.00059739259
6.403714 -0.00059780941
6.404714 -0.0005981958600000001
6.405715 -0.00059855192
6.406714 -0.00059887761
6.407714 -0.00059917288
6.408714 -0.0005994377699999999
6.409714 -0.00059967224
6.410714 -0.00059987628
6.411714 -0.00060004995
6.412714 -0.00060019324
6.413714 -0.00060030625
6.414714 -0.00060038897
6.415714 -0.00060044149
6.416714 -0.00060046386
6.417714 -0.00060045618
6.418715 -0.00060041848
6.419714 -0.00060035086
6.420714 -0.00060025345
6.421714 -0.0006001263
6.422714 -0.00059996951
6.423714 -0.0005997831499999999
6.424714 -0.00059956733
6.425714 -0.00059932213
6.426714 -0.00059904764
6.427714 -0.00059874392
6.428714 -0.0005984110399999999
6.429714 -0.0005980490199999999
6.430714 -0.0005976579400000001
6.431714 -0.00059723784
6.432714 -0.00059678878
6.433714 -0.00059631075
6.434714 -0.00059580379
6.435714 -0.0005952679199999999
6.436714 -0.00059470312
6.437714 -0.00059410941
6.438715 -0.00059348681
6.439714 -0.00059283534
6.440714 -0.0005921549900000001
6.441714 -0.00059144581
6.442714 -0.0005907078
6.443714 -0.00058994096
6.444714 -0.00058914534
6.445714 -0.00058832097
6.446714 -0.00058746791
6.447714 -0.0005865862
6.448714 -0.00058567593
6.449714 -0.0005847371499999999
6.450714 -0.00058376995
6.451715 -0.00058277442
6.452714 -0.00058175065
6.453714 -0.00058069877
6.454714 -0.00057961888
6.455714 -0.00057851107
6.456714 -0.00057737548
6.457714 -0.00057621223
6.458714 -0.00057502148
6.459714 -0.0005738033
6.460714 -0.00057255784
6.461714 -0.00057128523
6.462714 -0.00056998556
6.463714 -0.00056865897
6.464714 -0.00056730555
6.465714 -0.00056592544
6.466714 -0.00056451872
6.467714 -0.00056308554
6.468714 -0.0005616259799999999
6.469714 -0.0005601401400000001
6.470714 -0.00055862811
6.471714 -0.00055709002
6.472714 -0.00055552596
6.473714 -0.00055393602
6.474714 -0.00055232031
6.475714 -0.00055067894
6.476714 -0.00054901207
6.477714 -0.00054731972
6.478714 -0.0005456021
6.479714 -0.00054385928
6.480714 -0.00054209136
6.481714 -0.00054029852
6.482714 -0.0005384808399999999
6.483714 -0.00053663848
6.484715 -0.00053477156
6.485714 -0.00053288018
6.486714 -0.00053096451
6.487714 -0.00052902469
6.488714 -0.00052706082
6.489714 -0.0005250730700000001
6.490714 -0.00052306154
6.491714 -0.00052102637
6.492714 -0.0005189676800000001
6.493714 -0.00051688562
6.494714 -0.00051478028
6.495714 -0.00051265183
6.496714 -0.00051050033
6.497715 -0.00050832596
6.498714 -0.0005061288
6.499714 -0.0005039089500000001
6.500714 -0.00050166659
6.501714 -0.00049940181
6.502714 -0.0004971147499999999
6.503714 -0.00049480559
6.504714 -0.00049247442
6.505714 -0.00049012137
6.506714 -0.00048774664000000005
6.507714 -0.00048535039
6.508714 -0.00048293277
6.509714 -0.00048049401
6.510714 -0.00047803424000000003
6.511714 -0.00047555368
6.512714 -0.00047305252
6.513714 -0.00047053095
6.514714 -0.00046798917999999997
6.515714 -0.00046542746
6.516714 -0.00046284595
6.517715 -0.00046024484000000007
6.518714 -0.0004576244
6.519714 -0.00045498482000000005
6.520714 -0.00045232628000000004
6.521714 -0.00044964895
6.522714 -0.00044695307000000003
6.523714 -0.00044423882000000004
6.524714 -0.00044150634
6.525714 -0.00043875580000000004
6.526714 -0.00043598734
6.527714 -0.0004332011
6.528714 -0.00043039722
6.529714 -0.00042757582999999996
6.530715 -0.00042473707
6.531714 -0.00042188102999999997
6.532714 -0.00041900785
6.533714 -0.00041611761000000003
6.534714 -0.00041321041
6.535714 -0.00041028638
6.536714 -0.00040734562000000005
6.537714 -0.00040438827
6.538714 -0.0004014144
6.539714 -0.00039842416
6.540714 -0.00039541768999999997
6.541714 -0.00039239512
6.542714 -0.00038935664000000004
6.543715 -0.00038630237000000003
6.544714 -0.00038323251
6.545714 -0.00038014721
6.546714 -0.00037704667
6.547714 -0.00037393111
6.548714 -0.00037080072
6.549714 -0.00036765573
6.550714 -0.00036449634999999997
6.551714 -0.00036132279999999997
6.552714 -0.00035813534
6.553714 -0.00035493417
6.554714 -0.00035171953999999997
6.555714 -0.00034849165
6.556714 -0.00034525076
6.557714 -0.00034199706999999996
6.558714 -0.0003387308
6.559714 -0.00033545216
6.560714 -0.00033216136
6.561714 -0.0003288586
6.562714 -0.00032554408
6.563715 -0.00032221801
6.564714 -0.00031888055
6.565714 -0.00031553190999999997
6.566714 -0.00031217223
6.567714 -0.00030880171
6.568714 -0.00030542053
6.569714 -0.00030202884
6.570714 -0.00029862683
6.571714 -0.00029521468
6.572714 -0.00029179255
6.573714 -0.00028836062
6.574714 -0.00028491904
6.575714 -0.00028146801
6.576715 -0.0002780077
6.577714 -0.0002745383
6.578714 -0.00027105996
6.579714 -0.00026757289
6.580714 -0.00026407724
6.581714 -0.00026057323
6.582714 -0.00025706100999999996
6.583714 -0.00025354079
6.584714 -0.00025001273
6.585714 -0.00024647697999999996
6.586714 -0.00024293372
6.587714 -0.00023938313999999998
6.588714 -0.00023582538
6.589714 -0.00023226062
6.590714 -0.00022868898999999998
6.591714 -0.00022511064999999997
6.592714 -0.00022152573999999997
6.593714 -0.00021793444
6.594714 -0.00021433686
6.595714 -0.00021073317
6.596714 -0.0002071235
6.597714 -0.00020350801
6.598714 -0.00019988686
6.599714 -0.0001962602
6.600714 -0.00019262818
6.601714 -0.00018899099
6.602714 -0.00018534878
6.603714 -0.00018170173999999998
6.604714 -0.00017805006
6.605714 -0.00017439394
6.606714 -0.00017073358999999998
6.607714 -0.00016706919999999998
6.608714 -0.000163401
6.609715 -0.00015972921
6.610714 -0.00015605405
6.611714 -0.00015237574
6.612714 -0.00014869453
6.613714 -0.00014501061999999998
6.614714 -0.00014132426
6.615714 -0.00013763565
6.616714 -0.00013394501000000002
6.617714 -0.00013025257
6.618714 -0.00012655851
6.619714 -0.00012286300999999998
6.620714 -0.00011916628
6.621714 -0.00011546848
6.622715 -0.00011176976
6.623714 -0.00010807028
6.624714 -0.00010437017
6.625714 -0.00010066957
6.626714 -9.6968597e-05
6.627714 -9.3267357e-05
6.628714 -8.9565964e-05
6.629714 -8.5864514e-05
6.630714 -8.2163109e-05
6.631714 -7.8461852e-05
6.632714 -7.476084e-05
6.633714 -7.1060174e-05
6.634714 -6.7359957e-05
6.635714 -6.3660309e-05
6.636714 -5.9961342999999996e-05
6.637714 -5.6263184e-05
6.638714 -5.256597399999999e-05
6.639714 -4.8869856000000004e-05
6.640714 -4.5174983e-05
6.641714 -4.1481519e-05
6.642715 -3.7789638e-05
6.643714 -3.4099523e-05
6.644714 -3.0411360000000002e-05
6.645714 -2.6725345e-05
6.646714 -2.3041677e-05
6.647714 -1.9360556999999998e-05
6.648714 -1.5682191e-05
6.649714 -1.2006781999999999e-05
6.650714 -8.3345348e-06
6.651714 -4.665649599999999e-06
6.652714 -1.0003228e-06
6.653714 2.6612536e-06
6.654714 6.3188948999999995e-06
6.655715 9.9724218e-06
6.656714 1.3621664e-05
6.657714 1.7266458e-05
6.658714 2.0906649999999997e-05
6.659714 2.4542089e-05
6.660714 2.8172636e-05
6.661714 3.1798155e-05
6.662714 3.5418518e-05
6.663714 3.9033603e-05
6.664714 4.2643288e-05
6.665714 4.6247456e-05
6.666714 4.9845994e-05
6.667714 5.3438788e-05
6.668715 5.7025727e-05
6.669714 6.0606698e-05
6.670714 6.4181586e-05
6.671714 6.7750284e-05
6.672714 7.1312667e-05
6.673714 7.4868626e-05
6.674714 7.8418043e-05
6.675714 8.1960798e-05
6.676714 8.5496771e-05
6.677714 8.902584899999999e-05
6.678714 9.254791299999999e-05
6.679714 9.6062843e-05
6.680714 9.9570525e-05
6.681714 0.00010307085
6.682714 0.00010656372000000001
6.683714 0.00011004901999999999
6.684714 0.00011352664
6.685714 0.0001169965
6.686714 0.00012045849
6.687714 0.00012391253999999999
6.688715 0.00012735854
6.689714 0.00013079642
6.690714 0.00013422609
6.691714 0.00013764746
6.692714 0.00014106047
6.693714 0.000144465
6.694714 0.00014786099
6.695714 0.00015124833
6.696714 0.00015462693
6.697714 0.00015799669
6.698714 0.0001613575
6.699714 0.00016470924000000001
6.700714 0.00016805178
6.701715 0.000171385
6.702714 0.00017470875
6.703714 0.00017802288
6.704714 0.00018132724
6.705714 0.00018462167999999999
6.706714 0.00018790603
6.707714 0.00019118013000000002
6.708714 0.00019444381
6.709714 0.00019769689000000002
6.710714 0.00020093921
6.711714 0.00020417061999999998
6.712714 0.00020739096
6.713714 0.00021060009000000002
6.714714 0.00021379787999999998
6.715714 0.00021698418
6.716714 0.00022015887999999998
6.717714 0.0002233219
6.718714 0.00022647312000000002
6.719714 0.00022961245999999997
6.720714 0.00023273988
6.721714 0.0002358553
6.722714 0.00023895871
6.723714 0.00024205006
6.724714 0.00024512933
6.725714 0.00024819651000000003
6.726714 0.00025125156999999997
6.727714 0.00025429454
6.728714 0.00025732538000000003
6.729714 0.00026034413
6.730714 0.00026335076
6.731714 0.00026634525
6.732714 0.00026932762
6.733714 0.00027229783
6.734715 0.00027525584
6.735714 0.00027820165
6.736714 0.00028113519999999997
6.737714 0.00028405644999999997
6.738714 0.00028696534
6.739714 0.00028986178
6.740714 0.0002927457
6.741714 0.00029561702
6.742714 0.00029847565
6.743714 0.00030132148
6.744714 0.00030415445
6.745714 0.0003069744
6.746714 0.00030978129
6.747715 0.00031257497999999997
6.748714 0.00031535537
6.749714 0.00031812237000000004
6.750714 0.00032087592
6.751714 0.00032361588000000003
6.752714 0.00032634221
6.753714 0.00032905482
6.754714 0.00033175363
6.755714 0.00033443860000000004
6.756714 0.00033710965
6.757714 0.00033976671
6.758714 0.00034240977
6.759714 0.00034503877999999996
6.760714 0.00034765369
6.761714 0.00035025446
6.762714 0.00035284104
6.763714 0.00035541341
6.764714 0.00035797154
6.765714 0.00036051538
6.766714 0.00036304489
6.767715 0.00036556005
6.768714 0.0003680608
6.769714 0.0003705471
6.770714 0.00037301893
6.771714 0.00037547622
6.772714 0.00037791895000000004
6.773714 0.00038034704999999997
6.774714 0.00038276048
6.775714 0.00038515923
6.776714 0.00038754324
6.777714 0.00038991247
6.778714 0.00039226688
6.779714 0.00039460646999999995
6.780715 0.00039693123000000005
6.781714 0.00039924112
6.782714 0.00040153609
6.783714 0.00040381619
6.784714 0.00040608143
6.785714 0.00040833174
6.786714 0.00041056719
6.787714 0.00041278777
6.788714 0.00041499352
6.789714 0.00041718444999999996
6.790714 0.00041936050000000003
6.791714 0.00042152178000000003
6.792714 0.00042366823000000004
6.793715 0.00042579985999999996
6.794714 0.00042791671
6.795714 0.00043001873999999997
6.796714 0.00043210594
6.797714 0.00043417830999999997
6.798714 0.00043623581
6.799714 0.00043827840000000004
6.800714 0.00044030608
6.801714 0.00044231874000000005
6.802714 0.00044431639999999997
6.803714 0.00044629896
6.804714 0.00044826633999999995
6.805714 0.00045021852000000004
6.806714 0.00045215543
6.807714 0.00045407701
6.808714 0.00045598317
6.809714 0.00045787388
6.810714 0.00045974907
6.811714 0.00046160875999999996
6.812714 0.00046345285
6.813715 0.00046528135
6.814714 0.00046709424
6.815714 0.00046889149000000003
6.816714 0.00047067314999999995
6.817714 0.00047243921
6.818714 0.00047418966
6.819714 0.00047592457
6.820714 0.00047764397
6.821714 0.00047934795
6.822714 0.00048103652
6.823714 0.00048270976999999996
6.824714 0.00048436767999999997
6.825714 0.00048601041000000003
6.826715 0.00048763795
6.827714 0.0004892504
6.828714 0.00049084774
6.829714 0.00049243008
6.830714 0.00049399746
6.831714 0.00049554988
6.832714 0.00049708738
6.833714 0.00049861001
6.834714 0.00050011772
6.835714 0.0005016105200000001
6.836714 0.00050308845
6.837714 0.00050455146
6.838714 0.00050599951
6.839714 0.0005074326499999999
6.840714 0.00050885078
6.841714 0.0005102539
6.842714 0.00051164197
6.843714 0.0005130149900000001
6.844714 0.00051437291
6.845714 0.00051571569
6.846714 0.00051704333
6.847714 0.00051835577
6.848714 0.00051965303
6.849714 0.00052093515
6.850714 0.00052220207
6.851714 0.00052345381
6.852714 0.00052469036
6.853714 0.00052591176
6.854714 0.00052711803
6.855714 0.00052830919
6.856714 0.0005294852599999999
6.857714 0.0005306462799999999
6.858714 0.00053179228
6.859715 0.00053292333
6.860714 0.00053403942
6.861714 0.00053514059
6.862714 0.00053622689
6.863714 0.00053729837
6.864714 0.00053835502
6.865714 0.00053939684
6.866714 0.0005404239299999999
6.867714 0.00054143629
6.868714 0.0005424339199999999
6.869714 0.00054341685
6.870714 0.0005443851
6.871714 0.00054533871
6.872715 0.00054627767
6.873714 0.00054720199
6.874714 0.00054811171
6.875714 0.00054900688
6.876714 0.0005498874999999999
6.877714 0.00055075366
6.878714 0.00055160531
6.879714 0.00055244254
6.880714 0.00055326541
6.881714 0.0005540739000000001
6.882714 0.00055486812
6.883714 0.0005556481
6.884714 0.0005564138999999999
6.885714 0.0005571655500000001
6.886714 0.0005579031499999999
6.887714 0.0005586267
6.888714 0.00055933629
6.889714 0.00056003191
6.890714 0.0005607136699999999
6.891714 0.00056138156
6.892715 0.00056203562
6.893714 0.0005626759000000001
6.894714 0.00056330241
6.895714 0.00056391514
6.896714 0.00056451413
6.897714 0.00056509939
6.898714 0.00056567087
6.899714 0.00056622862
6.900714 0.00056677259
6.901714 0.00056730278
6.902714 0.00056781919
6.903714 0.00056832178
6.904714 0.00056881058
6.905715 0.00056928557
6.906714 0.00056974668
6.907714 0.00057019397
6.908714 0.0005706274400000001
6.909714 0.00057104708
6.910714 0.00057145294
6.911714 0.00057184502
6.912714 0.00057222337
6.913714 0.00057258803
6.914714 0.0005729390500000001
6.915714 0.00057327647
6.916714 0.00057360035
6.917714 0.0005739107600000001
6.918715 0.0005742078
6.919714 0.00057449151
6.920714 0.000574762
6.921714 0.00057501934
6.922714 0.00057526363
6.923714 0.00057549491
6.924714 0.00057571324
6.925714 0.00057591874
6.926714 0.00057611142
6.927714 0.00057629136
6.928714 0.00057645861
6.929714 0.00057661323
6.930714 0.0005767552
6.931714 0.00057688458
6.932714 0.0005770014
6.933714 0.00057710567
6.934714 0.00057719744
6.935714 0.00057727666
6.936714 0.00057734333
6.937714 0.00057739749
6.938715 0.00057743914
6.939714 0.0005774682399999999
6.940714 0.0005774848
6.941714 0.00057748885
6.942714 0.0005774803900000001
6.943714 0.00057745938
6.944714 0.0005774258599999999
6.945714 0.0005773798900000001
6.946714 0.00057732141
6.947714 0.00057725047
6.948714 0.00057716711
6.949714 0.0005770713899999999
6.950714 0.00057696329
6.951715 0.00057684288
6.952714 0.00057671018
6.953714 0.0005765653
6.954714 0.00057640823
6.955714 0.00057623902
6.956714 0.00057605771
6.957714 0.00057586435
6.958714 0.00057565899
6.959714 0.0005754416600000001
6.960714 0.0005752124699999999
6.961714 0.00057497136
6.962714 0.00057471843
6.963714 0.00057445372
6.964714 0.00057417724
6.965714 0.00057388902
6.966714 0.00057358907
6.967714 0.00057327743
6.968714 0.0005729541
6.969714 0.00057261914
6.970714 0.00057227257
6.971714 0.00057191442
6.972714 0.00057154471
6.973714 0.00057116345
6.974714 0.00057077064
6.975714 0.0005703663600000001
6.976714 0.0005699506299999999
6.977714 0.00056952344
6.978714 0.00056908489
6.979714 0.00056863496
6.980714 0.00056817366
6.981714 0.0005677010900000001
6.982714 0.0005672172400000001
6.983714 0.00056672211
6.984715 0.00056621579
6.985714 0.0005656982899999999
6.986714 0.0005651696
6.987714 0.00056462977
6.988714 0.0005640788
6.989714 0.00056351673
6.990714 0.00056294357
6.991714 0.00056235931
6.992714 0.000561764
6.993714 0.00056115759
6.994714 0.00056054009
6.995714 0.0005599115400000001
6.996714 0.00055927189
6.997715 0.0005586212
6.998714 0.0005579594
6.999714 0.00055728656
7.000714 0.00055660266
7.001714 0.0005559077200000001
7.002714 0.00055520172
7.003714 0.00055448472
7.004714 0.00055375672
7.005714 0.00055301775
7.006714 0.00055226783
7.007714 0.00055150704
7.008714 0.00055073542
7.009714 0.00054995298
7.010714 0.00054915986
7.011714 0.00054835605
7.012714 0.0005475416400000001
7.013714 0.00054671673
7.014714 0.00054588136
7.015714 0.00054503557
7.016714 0.00054417951
7.017715 0.00054331317
7.018714 0.00054243665
7.019714 0.00054155003
7.020714 0.00054065331
7.021714 0.00053974659
7.022714 0.00053882991
7.023714 0.0005379032700000001
7.024714 0.00053696672
7.025714 0.00053602025
7.026714 0.00053506392
7.027714 0.0005340977199999999
7.028714 0.0005331216
7.029714 0.00053213562
7.030715 0.00053113972
7.031714 0.00053013387
7.032714 0.00052911805
7.033714 0.0005280922299999999
7.034714 0.00052705641
7.035714 0.0005260105399999999
7.036714 0.00052495457
7.037714 0.00052388846
7.038714 0.00052281221
7.039714 0.0005217257700000001
7.040714 0.0005206291499999999
7.041714 0.00051952229
7.042714 0.0005184052000000001
7.043715 0.00051727784
7.044714 0.0005161402399999999
7.045714 0.00051499237
7.046714 0.00051383427
7.047714 0.00051266588
7.048714 0.0005114872699999999
7.049714 0.00051029842
7.050714 0.00050909939
7.051714 0.00050789017
7.052714 0.00050667081
7.053714 0.00050544136
7.054714 0.00050420181
7.055714 0.00050295221
7.056714 0.0005016926
7.057714 0.00050042304
7.058714 0.0004991435199999999
7.059714 0.00049785413
7.060714 0.0004965548700000001
7.061714 0.0004952457899999999
7.062714 0.0004939269300000001
7.063715 0.00049259834
7.064714 0.00049126006
7.065714 0.00048991214
7.066714 0.00048855463
7.067714 0.00048718753
7.068714 0.00048581091999999994
7.069714 0.00048442479999999996
7.070714 0.00048302927000000006
7.071714 0.00048162433
7.072714 0.00048021002
7.073714 0.00047878639000000005
7.074714 0.00047735343
7.075714 0.00047591120000000005
7.076715 0.00047445974
7.077714 0.00047299905
7.078714 0.00047152912
7.079714 0.00047005001000000003
7.080714 0.00046856166999999997
7.081714 0.00046706414
7.082714 0.00046555742
7.083714 0.00046404148
7.084714 0.0004625163
7.085714 0.00046098185000000003
7.086714 0.00045943812
7.087714 0.00045788511000000005
7.088714 0.00045632273
7.089714 0.00045475099
7.090714 0.00045316983000000006
7.091714 0.00045157921999999996
7.092714 0.0004499791
7.093714 0.00044836946999999997
7.094714 0.0004467503
7.095714 0.00044512153
7.096714 0.00044348312
7.097714 0.00044183507
7.098714 0.00044017738
7.099714 0.00043851005000000005
7.100714 0.00043683303000000007
7.101714 0.00043514637999999997
7.102714 0.00043345003000000003
7.103714 0.00043174409
7.104714 0.00043002856
7.105714 0.00042830342999999996
7.106714 0.00042656879000000004
7.107714 0.0004248247
7.108714 0.00042307114999999996
7.109715 0.00042130823
7.110714 0.00041953599
7.111714 0.00041775452
7.112714 0.00041596386
7.113714 0.00041416406000000005
7.114714 0.00041235517
7.115714 0.00041053722
7.116714 0.00040871032
7.117714 0.00040687451
7.118714 0.00040502978
7.119714 0.00040317618
7.120714 0.00040131376
7.121714 0.00039944256999999996
7.122715 0.0003975626
7.123714 0.00039567385
7.124714 0.00039377633
7.125714 0.00039187007
7.126714 0.00038995504000000005
7.127714 0.00038803123
7.128714 0.00038609865
7.129714 0.00038415728
7.130714 0.0003822071
7.131714 0.00038024809000000004
7.132714 0.00037828024
7.133714 0.00037630352
7.134714 0.00037431793999999997
7.135714 0.00037232344
7.136714 0.00037032003000000003
7.137714 0.00036830768
7.138714 0.00036628637
7.139714 0.00036425608000000004
7.140714 0.00036221682000000003
7.141714 0.00036016856
7.142715 0.00035811131
7.143714 0.00035604503
7.144714 0.00035396974
7.145714 0.00035188543000000004
7.146714 0.00034979209
7.147714 0.00034768973
7.148714 0.00034557834
7.149714 0.00034345794
7.150714 0.00034132852
7.151714 0.00033919009
7.152714 0.00033704268
7.153714 0.00033488629
7.154714 0.00033272095
7.155715 0.00033054664
7.156714 0.00032836342000000003
7.157714 0.00032617131
7.158714 0.00032397033
7.159714 0.00032176054
7.160714 0.00031954195999999997
7.161714 0.00031731463
7.162714 0.00031507859
7.163714 0.00031283391000000004
7.164714 0.00031058062
7.165714 0.00030831877
7.166714 0.00030604842
7.167714 0.00030376962
7.168715 0.00030148242
7.169714 0.00029918685
7.170714 0.00029688299
7.171714 0.00029457086999999996
7.172714 0.00029225055
7.173714 0.00028992206
7.174714 0.00028758543
7.175714 0.00028524069
7.176714 0.00028288785
7.177714 0.00028052693
7.178714 0.00027815797
7.179714 0.00027578094
7.180714 0.00027339586000000004
7.181714 0.0002710027
7.182714 0.00026860148
7.183714 0.00026619218000000004
7.184714 0.00026377477
7.185714 0.00026134921
7.186714 0.00025891552
7.187714 0.00025647364
7.188715 0.00025402355
7.189714 0.00025156523
7.190714 0.00024909868
7.191714 0.00024662386
7.192714 0.00024414078
7.193714 0.00024164942000000003
7.194714 0.00023914977
7.195714 0.00023664186
7.196714 0.00023412567
7.197714 0.00023160126
7.198714 0.00022906862999999997
7.199714 0.00022652782
7.200714 0.00022397886999999997
7.201715 0.00022142185
7.202714 0.00021885678000000002
7.203714 0.00021628373
7.204714 0.00021370274
7.205714 0.00021111389000000002
7.206714 0.00020851723999999999
7.207714 0.00020591285
7.208714 0.00020330078
7.209714 0.0002006811
7.210714 0.00019805386000000002
7.211714 0.00019541912000000002
7.212714 0.00019277693
7.213714 0.00019012734
7.214714 0.00018747041
7.215714 0.00018480617
7.216714 0.00018213467
7.217714 0.00017945594
7.218714 0.00017677
7.219714 0.0001740769
7.220714 0.00017137665999999999
7.221714 0.00016866928
7.222714 0.0001659548
7.223714 0.00016323325999999998
7.224714 0.00016050464
7.225714 0.00015776898
7.226714 0.00015502631
7.227714 0.00015227663
7.228714 0.00014951997
7.229714 0.00014675636
7.230714 0.00014398581
7.231714 0.00014120836
7.232714 0.00013842404
7.233714 0.00013563287
7.234715 0.00013283487
7.235714 0.00013003009
7.236714 0.00012721856
7.237714 0.00012440031
7.238714 0.00012157537
7.239714 0.00011874378999999999
7.240714 0.00011590558
7.241714 0.00011306079
7.242714 0.00011020944
7.243714 0.00010735157
7.244714 0.00010448720999999999
7.245714 0.0001016164
7.246714 9.873915599999999e-05
7.247715 9.585552300000001e-05
7.248714 9.2965541e-05
7.249714 9.0069238e-05
7.250714 8.7166654e-05
7.251714 8.4257829e-05
7.252714 8.1342802e-05
7.253714 7.8421624e-05
7.254714 7.5494341e-05
7.255714 7.256101100000001e-05
7.256714 6.9621689e-05
7.257714 6.6676438e-05
7.258714 6.3725321e-05
7.259714 6.0768406e-05
7.260714 5.7805767e-05
7.261714 5.4837483e-05
7.262714 5.1863628e-05
7.263714 4.8884283e-05
7.264714 4.5899526e-05
7.265714 4.290944e-05
7.266714 3.9914104e-05
7.267715 3.6913596e-05
7.268714 3.3907992e-05
7.269714 3.0897365e-05
7.270714 2.7881782e-05
7.271714 2.4861311000000002e-05
7.272714 2.1836009e-05
7.273714 1.880593e-05
7.274714 1.5771126e-05
7.275714 1.2731638e-05
7.276714 9.6875077e-06
7.277714 6.6387684999999995e-06
7.278714 3.5854505e-06
7.279714 5.2758167e-07
7.280715 -2.5348133999999998e-06
7.281714 -5.6017104e-06
7.282714 -8.6730857e-06
7.283714 -1.1748914e-05
7.284714 -1.4829170000000002e-05
7.285714 -1.7913824e-05
7.286714 -2.1002842e-05
7.287714 -2.4096184e-05
7.288714 -2.7193806e-05
7.289714 -3.0295655e-05
7.290714 -3.3401673e-05
7.291714 -3.6511793e-05
7.292714 -3.9625942e-05
7.293715 -4.2744043e-05
7.294714 -4.5866005e-05
7.295714 -4.8991734e-05
7.296714 -5.2121129e-05
7.297714 -5.5254088e-05
7.298714 -5.8390503e-05
7.299714 -6.1530267e-05
7.300714 -6.4673259e-05
7.301714 -6.7819371e-05
7.302714 -7.0968497e-05
7.303714 -7.412052100000001e-05
7.304714 -7.7275337e-05
7.305714 -8.0432847e-05
7.306714 -8.3592948e-05
7.307714 -8.6755551e-05
7.308714 -8.992057600000001e-05
7.309714 -9.3087937e-05
7.310714 -9.6257565e-05
7.311714 -9.9429394e-05
7.312714 -0.00010260335999999999
7.313715 -0.00010577942
7.314714 -0.00010895751
7.315714 -0.00011213759
7.316714 -0.00011531962
7.317714 -0.00011850356000000001
7.318714 -0.00012168936
7.319714 -0.00012487699
7.320714 -0.0001280664
7.321714 -0.00013125756
7.322714 -0.00013445042
7.323714 -0.00013764493
7.324714 -0.00014084104
7.325714 -0.00014403871000000001
7.326715 -0.00014723786
7.327714 -0.00015043844
7.328714 -0.00015364037
7.329714 -0.00015684359000000002
7.330714 -0.00016004801
7.331714 -0.00016325356
7.332714 -0.00016646015
7.333714 -0.0001696677
7.334714 -0.00017287611999999998
7.335714 -0.00017608528999999999
7.336714 -0.00017929515
7.337714 -0.0001825056
7.338714 -0.00018571653000000002
7.339714 -0.00018892785999999998
7.340714 -0.00019213949000000002
7.341714 -0.00019535130000000001
7.342714 -0.00019856323
7.343714 -0.00020177514999999998
7.344714 -0.00020498699000000002
7.345714 -0.00020819864
7.346714 -0.00021140999999999998
7.347714 -0.00021462095
7.348714 -0.00021783139
7.349714 -0.00022104125
7.350714 -0.00022425038
7.351714 -0.00022745869000000002
7.352714 -0.00023066605000000002
7.353714 -0.00023387235999999998
7.354714 -0.00023707748
7.355714 -0.00024028129
7.356714 -0.00024348369
7.357714 -0.00024668452
7.358714 -0.00024988367
7.359715 -0.000253081
7.360714 -0.00025627639
7.361714 -0.00025946974
7.362714 -0.00026266089000000003
7.363714 -0.00026584974
7.364714 -0.00026903617000000003
7.365714 -0.00027222006
7.366714 -0.00027540134000000004
7.367714 -0.00027857989
7.368714 -0.00028175562
7.369714 -0.00028492843
7.370714 -0.00028809827
7.371714 -0.00029126506
7.372715 -0.00029442874
7.373714 -0.00029758926
7.374714 -0.00030074655
7.375714 -0.00030390058
7.376714 -0.00030705129999999996
7.377714 -0.00031019867
7.378714 -0.00031334266
7.379714 -0.00031648322
7.380714 -0.00031962029
7.381714 -0.00032275386
7.382714 -0.00032588384
7.383714 -0.00032901019
7.384714 -0.00033213282
7.385714 -0.00033525168
7.386714 -0.00033836668000000004
7.387714 -0.00034147772
7.388714 -0.00034458469
7.389714 -0.00034768746
7.390714 -0.00035078592
7.391714 -0.00035387995000000003
7.392715 -0.00035696939
7.393714 -0.00036005410000000004
7.394714 -0.0003631339
7.395714 -0.00036620866
7.396714 -0.00036927819999999997
7.397714 -0.00037234236
7.398714 -0.00037540098999999996
7.399714 -0.00037845391
7.400714 -0.00038150097
7.401714 -0.00038454200000000003
7.402714 -0.00038757685
7.403714 -0.00039060537
7.404714 -0.00039362744
7.405715 -0.00039664292
7.406714 -0.00039965165999999996
7.407714 -0.00040265358999999997
7.408714 -0.00040564855
7.409714 -0.00040863652
7.410714 -0.00041161733999999997
7.411714 -0.00041459092999999997
7.412714 -0.00041755725
7.413714 -0.0004205162
7.414714 -0.00042346768999999997
7.415714 -0.00042641168
7.416714 -0.00042934807
7.417714 -0.00043227677999999997
7.418715 -0.00043519776
7.419714 -0.00043811096000000003
7.420714 -0.0004410163
7.421714 -0.00044391368
7.422714 -0.00044680300999999997
7.423714 -0.00044968424
7.424714 -0.00045255724000000004
7.425714 -0.00045542197000000004
7.426714 -0.00045827827999999997
7.427714 -0.00046112609000000004
7.428714 -0.00046396531000000006
7.429714 -0.00046679584
7.430714 -0.00046961754
7.431714 -0.00047243034
7.432714 -0.00047523412999999997
7.433714 -0.00047802878000000005
7.434714 -0.00048081419999999994
7.435714 -0.00048359025
7.436714 -0.00048635679000000006
7.437714 -0.0004891137499999999
7.438715 -0.00049186101
7.439714 -0.00049459845
7.440714 -0.0004973259800000001
7.441714 -0.0005000434599999999
7.442714 -0.0005027508
7.443714 -0.00050544786
7.444714 -0.00050813451
7.445714 -0.00051081065
7.446714 -0.00051347615
7.447714 -0.00051613088
7.448714 -0.00051877469
7.449714 -0.00052140749
7.450714 -0.00052402911
7.451715 -0.0005266394100000001
7.452714 -0.0005292382899999999
7.453714 -0.00053182557
7.454714 -0.00053440112
7.455714 -0.00053696481
7.456714 -0.0005395164400000001
7.457714 -0.00054205593
7.458714 -0.00054458314
7.459714 -0.0005470979
7.460714 -0.0005496001
7.461714 -0.00055208961
7.462714 -0.0005545663500000001
7.463714 -0.00055703017
7.464714 -0.00055948094
7.465714 -0.0005619186100000001
7.466714 -0.0005643431
7.467714 -0.00056675431
7.468714 -0.00056915219
7.469714 -0.0005715367
7.470714 -0.00057390776
7.471714 -0.0005762653
7.472714 -0.0005786093
7.473714 -0.00058093974
7.474714 -0.00058325654
7.475714 -0.0005855597
7.476714 -0.00058784917
7.477714 -0.00059012491
7.478714 -0.00059238687
7.479714 -0.000594635
7.480714 -0.00059686922
7.481714 -0.0005990894800000001
7.482714 -0.0006012957300000001
7.483714 -0.00060348789
7.484715 -0.00060566581
7.485714 -0.00060782945
7.486714 -0.00060997863
7.487714 -0.00061211331
7.488714 -0.00061423329
7.489714 -0.00061633846
7.490714 -0.00061842866
7.491714 -0.00062050376
7.492714 -0.00062256358
7.493714 -0.00062460799
7.494714 -0.0006266368
7.495714 -0.00062864983
7.496714 -0.00063064695
7.497715 -0.0006326280100000001
7.498714 -0.0006345928300000001
7.499714 -0.0006365412899999999
7.500714 -0.00063847324
7.501714 -0.00064038854
7.502714 -0.00064228707
7.503714 -0.00064416872
7.504714 -0.0006460334100000001
7.505714 -0.0006478810100000001
7.506714 -0.00064971141
7.507714 -0.0006515245300000001
7.508714 -0.00065332033
7.509714 -0.00065509871
7.510714 -0.00065685958
7.511714 -0.00065860295
7.512714 -0.00066032867
7.513714 -0.00066203675
7.514714 -0.0006637271299999999
7.515714 -0.00066539974
7.516714 -0.00066705452
7.517715 -0.00066869143
7.518714 -0.00067031037
7.519714 -0.00067191131
7.520714 -0.0006734942
7.521714 -0.00067505898
7.522714 -0.00067660558
7.523714 -0.0006781339400000001
7.524714 -0.00067964402
7.525714 -0.00068113573
7.526714 -0.00068260897
7.527714 -0.0006840637099999999
7.528714 -0.00068549989
7.529714 -0.00068691743
7.530715 -0.00068831623
7.531714 -0.00068969625
7.532714 -0.00069105745
7.533714 -0.00069239973
7.534714 -0.0006937230400000001
7.535714 -0.0006950273
7.536714 -0.0006963124599999999
7.537714 -0.00069757843
7.538714 -0.00069882517
7.539714 -0.00070005258
7.540714 -0.00070126061
7.541714 -0.0007024491900000001
7.542714 -0.0007036182100000001
7.543715 -0.00070476763
7.544714 -0.00070589731
7.545714 -0.00070700721
7.546714 -0.00070809724
7.547714 -0.00070916731
7.548714 -0.00071021732
7.549714 -0.0007112471800000001
7.550714 -0.00071225681
7.551714 -0.00071324607
7.552714 -0.00071421487
7.553714 -0.00071516311
7.554714 -0.0007160907
7.555714 -0.00071699751
7.556714 -0.00071788349
7.557714 -0.00071874856
7.558714 -0.0007195925699999999
7.559714 -0.00072041548
7.560714 -0.00072121725
7.561714 -0.0007219977800000001
7.562714 -0.00072275702
7.563715 -0.0007234949
7.564714 -0.0007242113999999999
7.565714 -0.00072490648
7.566714 -0.00072558014
7.567714 -0.00072623234
7.568714 -0.0007268630700000001
7.569714 -0.00072747234
7.570714 -0.00072806015
7.571714 -0.00072862649
7.572714 -0.0007291713199999999
7.573714 -0.00072969469
7.574714 -0.0007301966
7.575714 -0.0007306770400000001
7.576715 -0.00073113597
7.577714 -0.00073157339
7.578714 -0.0007319893
7.579714 -0.0007323837100000001
7.580714 -0.00073275655
7.581714 -0.0007331077999999999
7.582714 -0.0007334374
7.583714 -0.00073374531
7.584714 -0.0007340314400000001
7.585714 -0.00073429578
7.586714 -0.0007345382499999999
7.587714 -0.00073475876
7.588714 -0.00073495726
7.589714 -0.00073513365
7.590714 -0.0007352879
7.591714 -0.0007354199200000001
7.592714 -0.0007355295999999999
7.593714 -0.00073561691
7.594714 -0.00073568181
7.595714 -0.00073572419
7.596714 -0.00073574406
7.597714 -0.0007357413299999999
7.598714 -0.0007357159599999999
7.599714 -0.00073566794
7.600714 -0.00073559727
7.601714 -0.00073550391
7.602714 -0.00073538781
7.603714 -0.00073524902
7.604714 -0.00073508754
7.605714 -0.00073490332
7.606714 -0.00073469641
7.607714 -0.00073446686
7.608714 -0.00073421461
7.609715 -0.00073393971
7.610714 -0.00073364217
7.611714 -0.00073332199
7.612714 -0.0007329792
7.613714 -0.00073261381
7.614714 -0.0007322258200000001
7.615714 -0.00073181523
7.616714 -0.00073138208
7.617714 -0.00073092633
7.618714 -0.0007304479799999999
7.619714 -0.0007299470300000001
7.620714 -0.0007294234799999999
7.621714 -0.0007288773299999999
7.622715 -0.00072830858
7.623714 -0.0007277171799999999
7.624714 -0.0007271031799999999
7.625714 -0.00072646653
7.626714 -0.00072580724
7.627714 -0.0007251253
7.628714 -0.0007244206700000001
7.629714 -0.00072369339
7.630714 -0.00072294342
7.631714 -0.00072217081
7.632714 -0.00072137555
7.633714 -0.0007205575900000001
7.634714 -0.00071971699
7.635714 -0.00071885374
7.636714 -0.0007179678500000001
7.637714 -0.00071705931
7.638714 -0.00071612817
7.639714 -0.0007151743800000001
7.640714 -0.00071419799
7.641714 -0.0007131990099999999
7.642715 -0.00071217742
7.643714 -0.00071113323
7.644714 -0.00071006643
7.645714 -0.00070897704
7.646714 -0.00070786509
7.647714 -0.00070673059
7.648714 -0.00070557348
7.649714 -0.00070439382
7.650714 -0.0007031916499999999
7.651714 -0.00070196697
7.652714 -0.00070071978
7.653714 -0.00069945008
7.654714 -0.00069815796
7.655715 -0.0006968434300000001
7.656714 -0.00069550651
7.657714 -0.00069414727
7.658714 -0.0006927657500000001
7.659714 -0.00069136204
7.660714 -0.00068993618
7.661714 -0.00068848822
7.662714 -0.00068701829
7.663714 -0.0006855264
7.664714 -0.00068401268
7.665714 -0.00068247723
7.666714 -0.00068092008
7.667714 -0.00067934138
7.668715 -0.00067774117
7.669714 -0.00067611954
7.670714 -0.0006744765899999999
7.671714 -0.00067281239
7.672714 -0.00067112701
7.673714 -0.00066942052
7.674714 -0.00066769298
7.675714 -0.00066594444
7.676714 -0.00066417492
7.677714 -0.00066238449
7.678714 -0.00066057319
7.679714 -0.00065874106
7.680714 -0.0006568880999999999
7.681714 -0.00065501431
7.682714 -0.0006531197
7.683714 -0.0006512043
7.684714 -0.00064926812
7.685714 -0.0006473111599999999
7.686714 -0.00064533342
7.687714 -0.00064333494
7.688715 -0.0006413157300000001
7.689714 -0.00063927578
7.690714 -0.0006372151299999999
7.691714 -0.00063513385
7.692714 -0.00063303191
7.693714 -0.00063090943
7.694714 -0.0006287664299999999
7.695714 -0.00062660297
7.696714 -0.00062441914
7.697714 -0.00062221498
7.698714 -0.00061999062
7.699714 -0.00061774613
7.700714 -0.00061548162
7.701715 -0.0006131972
7.702714 -0.00061089295
7.703714 -0.0006085690100000001
7.704714 -0.00060622551
7.705714 -0.00060386255
7.706714 -0.00060148022
7.707714 -0.0005990787
7.708714 -0.00059665808
7.709714 -0.00059421845
7.710714 -0.00059175995
7.711714 -0.00058928272
7.712714 -0.00058678684
7.713714 -0.0005842724
7.714714 -0.0005817395499999999
7.715714 -0.00057918842
7.716714 -0.00057661905
7.717714 -0.00057403158
7.718714 -0.0005714261100000001
7.719714 -0.00056880267
7.720714 -0.00056616145
7.721714 -0.0005635025000000001
7.722714 -0.0005608258999999999
7.723714 -0.0005581317499999999
7.724714 -0.00055542018
7.725714 -0.0005526912399999999
7.726714 -0.00054994503
7.727714 -0.00054718162
7.728714 -0.00054440115
7.729714 -0.0005416036899999999
7.730714 -0.0005387893
7.731714 -0.00053595813
7.732714 -0.00053311023
7.733714 -0.00053024569
7.734715 -0.00052736459
7.735714 -0.00052446703
7.736714 -0.00052155306
7.737714 -0.0005186228
7.738714 -0.00051567631
7.739714 -0.00051271372
7.740714 -0.00050973508
7.741714 -0.00050674043
7.742714 -0.00050372992
7.743714 -0.0005007036199999999
7.744714 -0.00049766159
7.745714 -0.00049460391
7.746714 -0.00049153073
7.747715 -0.0004884420800000001
7.748714 -0.00048533811
7.749714 -0.00048221896
7.750714 -0.00047908466000000003
7.751714 -0.00047593539
7.752714 -0.00047277125999999997
7.753714 -0.0004695924
7.754714 -0.00046639893000000005
7.755714 -0.00046319101
7.756714 -0.00045996880999999996
7.757714 -0.00045673245999999995
7.758714 -0.00045348211
7.759714 -0.00045021792999999996
7.760714 -0.00044694011
7.761714 -0.00044364883000000004
7.762714 -0.00044034422999999996
7.763714 -0.00043702647999999995
7.764714 -0.00043369578000000003
7.765714 -0.00043035229
7.766714 -0.00042699617000000004
7.767715 -0.00042362753000000004
7.768714 -0.00042024657999999995
7.769714 -0.00041685344000000005
7.770714 -0.00041344829
7.771714 -0.00041003123
7.772714 -0.00040660237999999994
7.773714 -0.0004031619
7.774714 -0.00039970987000000004
7.775714 -0.00039624642000000006
7.776714 -0.00039277165
7.777714 -0.00038928564999999996
7.778714 -0.00038578855000000005
7.779714 -0.0003822804
7.780715 -0.00037876132
7.781714 -0.00037523137
7.782714 -0.00037169066
7.783714 -0.00036813926
7.784714 -0.00036457728999999997
7.785714 -0.00036100484999999997
7.786714 -0.00035742203
7.787714 -0.00035382895
7.788714 -0.00035022572
7.789714 -0.00034661246
7.790714 -0.00034298928
7.791714 -0.00033935635000000003
7.792714 -0.00033571378
7.793715 -0.00033206172000000003
7.794714 -0.00032840034999999997
7.795714 -0.00032472979
7.796714 -0.00032105022
7.797714 -0.00031736181
7.798714 -0.00031366474000000004
7.799714 -0.00030995916
7.800714 -0.00030624526
7.801714 -0.0003025232
7.802714 -0.00029879316
7.803714 -0.00029505532
7.804714 -0.00029130986
7.805714 -0.00028755694
7.806714 -0.00028379675
7.807714 -0.00028002944000000003
7.808714 -0.00027625517
7.809714 -0.00027247413
7.810714 -0.00026868645
7.811714 -0.00026489231000000003
7.812714 -0.00026109185
7.813715 -0.00025728525
7.814714 -0.00025347265
7.815714 -0.00024965418
7.816714 -0.00024583001
7.817714 -0.00024200028000000002
7.818714 -0.00023816514999999998
7.819714 -0.00023432473999999997
7.820714 -0.00023047921000000001
7.821714 -0.00022662871
7.822714 -0.00022277336000000003
7.823714 -0.00021891331
7.824714 -0.00021504869999999999
7.825714 -0.00021117969
7.826715 -0.00020730639999999998
7.827714 -0.00020342898
7.828714 -0.00019954754999999998
7.829714 -0.00019566223000000001
7.830714 -0.00019177319
7.831714 -0.00018788055
7.832714 -0.00018398442999999998
7.833714 -0.00018008499
7.834714 -0.00017618232
7.835714 -0.00017227658
7.836714 -0.00016836789
7.837714 -0.00016445636999999998
7.838714 -0.00016054216
7.839714 -0.0001566254
7.840714 -0.00015270620999999999
7.841714 -0.00014878473000000001
7.842714 -0.00014486110000000001
7.843714 -0.00014093547
7.844714 -0.00013700799
7.845714 -0.00013307881
7.846714 -0.00012914809
7.847714 -0.00012521599
7.848714 -0.00012128269
7.849714 -0.00011734835
7.850714 -0.00011341315999999999
7.851714 -0.0001094773
7.852714 -0.00010554096
7.853714 -0.00010160434
7.854714 -9.7667623e-05
7.855714 -9.3731012e-05
7.856714 -8.9794702e-05
7.857714 -8.585889199999999e-05
7.858714 -8.192378099999999e-05
7.859715 -7.7989557e-05
7.860714 -7.4056413e-05
7.861714 -7.0124537e-05
7.862714 -6.619410999999999e-05
7.863714 -6.2265309e-05
7.864714 -5.8338298e-05
7.865714 -5.441323800000001e-05
7.866714 -5.0490286e-05
7.867714 -4.6569582e-05
7.868714 -4.2651265999999996e-05
7.869714 -3.8735465e-05
7.870714 -3.4822304e-05
7.871714 -3.0911896999999996e-05
7.872715 -2.7004356e-05
7.873714 -2.3099787e-05
7.874714 -1.9198291e-05
7.875714 -1.5299965e-05
7.876714 -1.1404906999999999e-05
7.877714 -7.5132135e-06
7.878714 -3.6249815999999998e-06
7.879714 2.5969029e-07
7.880714 4.1407002e-06
7.881714 8.0179433e-06
7.882714 1.189131e-05
7.883714 1.5760685e-05
7.884714 1.9625946e-05
7.885714 2.3486969e-05
7.886714 2.7343617000000003e-05
7.887714 3.1195754000000005e-05
7.888714 3.5043228999999996e-05
7.889714 3.8885892e-05
7.890714 4.2723585e-05
7.891714 4.6556144e-05
7.892715 5.0383403000000004e-05
7.893714 5.4205191e-05
7.894714 5.8021327999999996e-05
7.895714 6.1831639e-05
7.896714 6.5635948e-05
7.897714 6.9434077e-05
7.898714 7.3225846e-05
7.899714 7.7011072e-05
7.900714 8.0789579e-05
7.901714 8.4561196e-05
7.902714 8.8325743e-05
7.903714 9.2083053e-05
7.904714 9.583295699999998e-05
7.905715 9.957528800000001e-05
7.906714 0.00010330988999999999
7.907714 0.00010703660000000001
7.908714 0.00011075526
7.909714 0.00011446572999999999
7.910714 0.00011816785
7.911714 0.00012186148
7.912714 0.00012554647
7.913714 0.00012922267999999998
7.914714 0.00013288998
7.915714 0.00013654824
7.916714 0.00014019732
7.917714 0.00014383711
7.918715 0.00014746746
7.919714 0.00015108827
7.920714 0.00015469942
7.921714 0.00015830078
7.922714 0.00016189225
7.923714 0.00016547373
7.924714 0.0001690451
7.925714 0.00017260626
7.926714 0.00017615711
7.927714 0.00017969755
7.928714 0.0001832275
7.929714 0.00018674684
7.930714 0.0001902555
7.931714 0.00019375338999999997
7.932714 0.00019724041
7.933714 0.00020071648
7.934714 0.00020418149
7.935714 0.00020763537
7.936714 0.00021107801
7.937714 0.00021450932999999997
7.938715 0.00021792921
7.939714 0.00022133755999999998
7.940714 0.00022473425
7.941714 0.00022811919000000002
7.942714 0.00023149223
7.943714 0.00023485327000000001
7.944714 0.00023820215999999998
7.945714 0.00024153876000000002
7.946714 0.00024486294
7.947714 0.00024817455
7.948714 0.00025147342
7.949714 0.00025475942
7.950714 0.00025803238
7.951715 0.00026129212
7.952714 0.00026453851999999996
7.953714 0.00026777138
7.954714 0.00027099056
7.955714 0.0002741959
7.956714 0.00027738724
7.957714 0.00028056445
7.958714 0.00028372735
7.959714 0.00028687583999999997
7.960714 0.00029000978
7.961714 0.00029312903000000003
7.962714 0.0002962335
7.963714 0.00029932305
7.964714 0.00030239762
7.965714 0.00030545709
7.966714 0.0003085014
7.967714 0.00031153045
7.968714 0.0003145442
7.969714 0.00031754257000000003
7.970714 0.00032052550999999997
7.971714 0.00032349296
7.972714 0.00032644487
7.973714 0.00032938119
7.974714 0.00033230187
7.975714 0.00033520687
7.976714 0.00033809615
7.977714 0.00034096965
7.978714 0.00034382733
7.979714 0.00034666912
7.980714 0.00034949496
7.981714 0.0003523048
7.982714 0.00035509855999999997
7.983714 0.00035787621
7.984715 0.00036063761
7.985714 0.00036338274
7.986714 0.0003661115
7.987714 0.00036882379
7.988714 0.00037151953999999996
7.989714 0.00037419861
7.990714 0.00037686095
7.991714 0.00037950645
7.992714 0.00038213502
7.993714 0.00038474654999999996
7.994714 0.00038734092
7.995714 0.00038991807
7.996714 0.00039247783999999997
7.997715 0.0003950202
7.998714 0.000397545
7.999714 0.00040005216
8.000714 0.00040254158000000003
8.001715 0.00040501317999999995
8.002714 0.00040746685999999997
8.003715 0.00040990253
8.004714 0.00041232011
8.005714 0.00041471948999999996
8.006714 0.00041710064
8.007714 0.00041946341
8.008715 0.00042180777
8.009714 0.00042413367
8.010715 0.00042644101
8.011714 0.00042872970999999996
8.012714 0.00043099972000000005
8.013714 0.00043325099000000004
8.014714 0.00043548343
8.015715 0.00043769701000000004
8.016714 0.00043989165999999994
8.017715 0.00044206736
8.018714 0.00044422403999999996
8.019714 0.00044636166999999997
8.020715 0.00044848020000000003
8.021714 0.00045057964
8.022715 0.00045265991999999996
8.023714 0.00045472102
8.024714 0.00045676293
8.025714 0.00045878564
8.026714 0.00046078912
8.027715 0.00046277336999999997
8.028714 0.00046473832999999995
8.029715 0.00046668405999999996
8.030714 0.00046861051
8.031714 0.00047051767000000003
8.032714 0.00047240551000000004
8.033714 0.00047427402
8.034715 0.0004761232
8.035714 0.00047795302
8.036715 0.00047976345999999997
8.037714 0.00048155453000000003
8.038714 0.00048332613
8.039714 0.00048507826999999996
8.040714 0.00048681095
8.041715 0.00048852407
8.042714 0.0004902175999999999
8.043715 0.0004918915199999999
8.044714 0.00049354576
8.045714 0.00049518026
8.046714 0.00049679493
8.047714 0.0004983897700000001
8.048715 0.0004999647
8.049714 0.00050151966
8.050714 0.00050305462
8.051714 0.0005045694699999999
8.052714 0.00050606423
8.053715 0.0005075387900000001
8.054714 0.0005089931599999999
8.055715 0.0005104273
8.056714 0.00051184115
8.057714 0.00051323468
8.058714 0.00051460788
8.059714 0.00051596071
8.060715 0.00051729321
8.061714 0.0005186053399999999
8.062715 0.0005198970899999999
8.063714 0.00052116852
8.064714 0.00052241962
8.065714 0.0005236504
8.066714 0.00052486084
8.067715 0.00052605101
8.068714 0.00052722094
8.069715 0.00052837063
8.070714 0.0005295000799999999
8.071714 0.0005306093499999999
8.072714 0.00053169847
8.073714 0.00053276744
8.074715 0.00053381632
8.075714 0.0005348451399999999
8.076715 0.00053585386
8.077714 0.00053684253
8.078714 0.00053781118
8.079714 0.0005387597900000001
8.080714 0.00053968838
8.081715 0.00054059697
8.082714 0.00054148554
8.083714 0.00054235411
8.084714 0.0005432026699999999
8.085714 0.0005440312199999999
8.086715 0.00054483976
8.087714 0.00054562825
8.088715 0.00054639672
8.089714 0.00054714519
8.090714 0.0005478736499999999
8.091714 0.00054858206
8.092714 0.00054927045
8.093715 0.0005499388399999999
8.094714 0.00055058722
8.095715 0.00055121559
8.096714 0.00055182395
8.097714 0.0005524123500000001
8.098714 0.00055298074
8.099714 0.00055352916
8.100715 0.00055405767
8.101714 0.00055456626
8.102715 0.00055505498
8.103714 0.00055552382
8.104714 0.00055597279
8.105714 0.00055640198
8.106714 0.00055681139
8.107715 0.0005572010699999999
8.108714 0.00055757105
8.109715 0.00055792138
8.110714 0.00055825212
8.111714 0.00055856335
8.112714 0.00055885507
8.113714 0.0005591273300000001
8.114715 0.00055938021
8.115714 0.00055961377
8.116714 0.0005598280500000001
8.117714 0.00056002314
8.118714 0.00056019912
8.119715 0.00056035601
8.120714 0.00056049394
8.121715 0.0005606129400000001
8.122714 0.00056071308
8.123714 0.00056079443
8.124714 0.00056085705
8.125714 0.0005609010299999999
8.126715 0.00056092645
8.127714 0.00056093336
8.128715 0.0005609218099999999
8.129714 0.00056089184
8.130714 0.00056084355
8.131714 0.0005607769699999999
8.132714 0.00056069216
8.133715 0.0005605892099999999
8.134714 0.00056046811
8.135715 0.00056032891
8.136714 0.00056017166
8.137714 0.0005599963999999999
8.138714 0.00055980313
8.139714 0.0005595919400000001
8.140715 0.00055936284
8.141714 0.00055911587
8.142715 0.00055885102
8.143714 0.0005585684
8.144714 0.00055826799
8.145715 0.0005579498499999999
8.146714 0.00055761402
8.147715 0.0005572605
8.148714 0.00055688938
8.149714 0.00055650071
8.150714 0.0005560945699999999
8.151714 0.00055567098
8.152715 0.00055523001
8.153714 0.00055477176
8.154715 0.00055429628
8.155714 0.00055380369
8.156714 0.0005532940599999999
8.157714 0.00055276746
8.158714 0.00055222404
8.159715 0.00055166383
8.160714 0.00055108699
8.161715 0.00055049359
8.162714 0.00054988377
8.163714 0.00054925763
8.164714 0.00054861525
8.165714 0.00054795678
8.166715 0.0005472823
8.167714 0.0005465919499999999
8.168715 0.0005458858100000001
8.169714 0.00054516399
8.170714 0.00054442662
8.171714 0.0005436737899999999
8.172714 0.00054290558
8.173715 0.0005421221
8.174714 0.00054132342
8.175714 0.00054050965
8.176714 0.00053968088
8.177714 0.0005388371800000001
8.178715 0.00053797867
8.179714 0.00053710537
8.180715 0.00053621743
8.181714 0.0005353148900000001
8.182714 0.0005343978
8.183714 0.00053346625
8.184714 0.00053252033
8.185715 0.00053156009
8.186714 0.00053058561
8.187715 0.0005295969900000001
8.188714 0.00052859427
8.189714 0.00052757755
8.190714 0.0005265468600000001
8.191714 0.00052550231
8.192715 0.00052444398
8.193714 0.00052337195
8.194715 0.00052228629
8.195714 0.00052118708
8.196714 0.0005200744000000001
8.197714 0.00051894835
8.198714 0.00051780903
8.199715 0.00051665652
8.200714 0.00051549091
8.201715 0.0005143123
8.202714 0.0005131208100000001
8.203714 0.00051191655
8.204714 0.0005106996000000001
8.205714 0.0005094701
8.206715 0.00050822814
8.207714 0.00050697386
8.208714 0.00050570738
8.209714 0.00050442886
8.210714 0.00050313843
8.211715 0.0005018361699999999
8.212714 0.0005005222599999999
8.213715 0.0004991968099999999
8.214714 0.00049785999
8.215714 0.00049651194
8.216714 0.00049515274
8.217714 0.00049378259
8.218715 0.00049240166
8.219714 0.00049101004
8.220715 0.00048960787
8.221714 0.00048819529
8.222714 0.00048677242999999997
8.223714 0.00048533943
8.224714 0.00048389643
8.225715 0.00048244350999999996
8.226714 0.00048098082
8.227715 0.00047950848
8.228714 0.00047802655
8.229714 0.00047653516
8.230714 0.00047503445000000004
8.231714 0.00047352446
8.232715 0.00047200529
8.233714 0.00047047706000000005
8.234715 0.00046893982999999997
8.235714 0.00046739374000000005
8.236714 0.00046583881999999997
8.237714 0.00046427517
8.238714 0.00046270288
8.239715 0.00046112199999999995
8.240714 0.00045953266
8.241714 0.00045793495
8.242714 0.00045632896000000005
8.243714 0.00045471479
8.244715 0.00045309253
8.245714 0.0004514623
8.246715 0.00044982421
8.247714 0.00044817834
8.248714 0.00044652484
8.249714 0.00044486383
8.250714 0.00044319545
8.251715 0.00044151984
8.252714 0.00043983709
8.253715 0.00043814739
8.254714 0.00043645086000000004
8.255714 0.00043474765000000004
8.256714 0.00043303794
8.257714 0.00043132181
8.258715 0.00042959945999999997
8.259714 0.00042787101
8.260715 0.00042613665
8.261714 0.00042439646999999997
8.262714 0.00042265065000000006
8.263714 0.00042089932
8.264714 0.00041914263000000004
8.265715 0.00041738071999999996
8.266714 0.00041561375
8.267715 0.00041384183
8.268714 0.00041206508
8.269714 0.0004102837
8.270715 0.00040849777
8.271714 0.00040670739000000003
8.272715 0.00040491273
8.273714 0.00040311388000000004
8.274714 0.00040131098999999994
8.275714 0.00039950418999999996
8.276714 0.00039769357
8.277715 0.00039587926
8.278714 0.00039406136000000005
8.279715 0.00039224001
8.280714 0.00039041533
8.281714 0.00038858743
8.282714 0.00038675643999999996
8.283714 0.00038492244
8.284715 0.00038308558
8.285714 0.00038124592
8.286715 0.00037940363
8.287714 0.00037755879
8.288714 0.00037571151
8.289714 0.00037386192
8.290714 0.00037201014
8.291715 0.00037015627
8.292714 0.00036830045
8.293715 0.00036644278
8.294714 0.00036458339
8.295714 0.00036272238
8.296714 0.00036085988999999996
8.297714 0.00035899604
8.298715 0.00035713097
8.299714 0.0003552648
8.300714 0.00035339767
8.301714 0.00035152971000000004
8.302714 0.00034966106
8.303715 0.00034779189000000004
8.304714 0.00034592233
8.305715 0.00034405252
8.306714 0.00034218262000000003
8.307714 0.00034031279
8.308714 0.00033844318999999996
8.309714 0.00033657395
8.310715 0.00033470526
8.311714 0.00033283727
8.312715 0.00033097012
8.313714 0.00032910400000000004
8.314714 0.00032723904
8.315714 0.00032537541
8.316714 0.00032351324999999997
8.317715 0.00032165269
8.318714 0.00031979390999999996
8.319715 0.00031793702
8.320714 0.00031608214999999997
8.321714 0.00031422942
8.322714 0.00031237896
8.323714 0.00031053088999999996
8.324715 0.0003086853
8.325714 0.00030684230000000004
8.326715 0.00030500198
8.327714 0.00030316444
8.328714 0.00030132976000000003
8.329714 0.00029949804000000004
8.330714 0.00029766936
8.331715 0.0002958438
8.332714 0.00029402145
8.333714 0.00029220237
8.334714 0.00029038665
8.335714 0.00028857439
8.336715 0.00028676568
8.337714 0.00028496061
8.338715 0.00028315926
8.339714 0.00028136174
8.340714 0.00027956817
8.341714 0.00027777864
8.342714 0.00027599328
8.343715 0.00027421220000000004
8.344714 0.00027243552
8.345715 0.00027066339000000005
8.346714 0.00026889595
8.347714 0.00026713333
8.348714 0.00026537566
8.349714 0.00026362311
8.350715 0.00026187580999999997
8.351714 0.00026013391999999997
8.352715 0.00025839761
8.353714 0.000256667
8.354714 0.00025494226
8.355714 0.00025322354
8.356714 0.00025151101
8.357715 0.00024980479
8.358714 0.00024810504
8.359715 0.00024641188
8.360714 0.00024472546999999996
8.361714 0.00024304595
8.362714 0.00024137346
8.363714 0.00023970810999999998
8.364715 0.00023805003
8.365714 0.00023639933999999998
8.366714 0.00023475618
8.367714 0.00023312066
8.368714 0.00023149289
8.369715 0.00022987297
8.370714 0.00022826102
8.371715 0.00022665715
8.372714 0.00022506147
8.373714 0.00022347408000000001
8.374714 0.00022189508
8.375714 0.00022032457
8.376715 0.00021876265
8.377714 0.00021720939
8.378715 0.00021566491
8.379714 0.00021412930000000002
8.380714 0.00021260261999999998
8.381714 0.00021108499
8.382714 0.00020957648
8.383715 0.00020807718
8.384714 0.00020658715
8.385715 0.00020510648999999998
8.386714 0.00020363527
8.387714 0.00020217358
8.388714 0.00020072149999999999
8.389714 0.00019927911
8.390715 0.00019784648
8.391714 0.00019642367999999998
8.392715 0.00019501082999999998
8.393714 0.00019360798
8.394714 0.00019221523000000003
8.395715 0.00019083267999999999
8.396714 0.0001894604
8.397715 0.0001880985
8.398714 0.00018674708
8.399714 0.00018540625
8.400714 0.00018407611
8.401714 0.00018275677999999998
8.402715 0.00018144837
8.403714 0.00018015101
8.404715 0.00017886481
8.405714 0.00017758991
8.406714 0.00017632643999999998
8.407714 0.00017507452
8.408714 0.00017383429
8.409715 0.00017260588
8.410714 0.00017138941999999998
8.411715 0.00017018505
8.412714 0.00016899287000000002
8.413714 0.00016781302
8.414714 0.00016664561000000002
8.415714 0.00016549077
8.416715 0.00016434858999999998
8.417714 0.00016321918
8.418715 0.00016210263
8.419714 0.00016099902
8.420714 0.00015990845
8.421714 0.00015883098
8.422714 0.00015776668
8.423715 0.00015671561
8.424714 0.00015567783
8.425714 0.0001546534
8.426714 0.00015364235
8.427714 0.00015264472
8.428715 0.00015166057
8.429714 0.00015068993
8.430715 0.00014973282
8.431714 0.0001487893
8.432714 0.0001478594
8.433714 0.00014694316
8.434714 0.00014604062000000002
8.435715 0.00014515184
8.436714 0.00014427686
8.437715 0.00014341573000000002
8.438714 0.0001425685
8.439714 0.00014173525000000001
8.440714 0.00014091602
8.441714 0.0001401109
8.442715 0.00013931995
8.443714 0.00013854324
8.444715 0.00013778085000000002
8.445714 0.00013703287
8.446714 0.00013629939
8.447714 0.00013558047
8.448714 0.0001348762
8.449715 0.00013418666
8.450714 0.00013351191999999999
8.451715 0.00013285210000000002
8.452714 0.00013220724
8.453714 0.00013157744
8.454714 0.00013096276
8.455714 0.00013036328
8.456715 0.00012977906
8.457714 0.00012921018
8.458714 0.00012865671
8.459714 0.0001281187
8.460714 0.00012759621
8.461715 0.0001270893
8.462714 0.00012659802
8.463715 0.00012612245000000001
8.464714 0.00012566261999999998
8.465714 0.00012521858
8.466714 0.00012479039
8.467714 0.0001243781
8.468715 0.00012398174
8.469714 0.00012360138
8.470715 0.00012323704
8.471714 0.00012288879
8.472714 0.00012255665
8.473714 0.00012224068000000002
8.474714 0.0001219409
8.475715 0.00012165734999999999
8.476714 0.00012139008000000001
8.477715 0.00012113909999999999
8.478714 0.00012090445000000001
8.479714 0.00012068616000000001
8.480714 0.00012048425000000001
8.481714 0.00012029874
8.482715 0.00012012963999999999
8.483714 0.00011997698
8.484715 0.00011984077
8.485714 0.00011972102000000002
8.486714 0.00011961772
8.487714 0.00011953090000000001
8.488714 0.00011946056
8.489715 0.00011940671
8.490714 0.00011936935
8.491714 0.00011934848999999999
8.492714 0.00011934414
8.493714 0.00011935632
8.494715 0.00011938503
8.495714 0.00011943027
8.496715 0.00011949208999999999
8.497714 0.00011957046999999999
8.498714 0.00011966546999999999
8.499714 0.00011977710000000001
8.500714 0.00011990538
8.501715 0.00012005037
8.502714 0.00012021208
8.503715 0.00012039053999999999
8.504714 0.00012058580000000001
8.505714 0.00012079788000000001
8.506714 0.00012102684000000001
8.507714 0.00012127268000000001
8.508715 0.00012153546000000001
8.509714 0.0001218152
8.510715 0.00012211192
8.511714 0.00012242566
8.512714 0.00012275642000000002
8.513714 0.00012310421999999998
8.514714 0.00012346906999999998
8.515715 0.00012385095
8.516714 0.00012424988
8.517715 0.00012466584
8.518714 0.0001250988
8.519714 0.00012554875
8.520715 0.00012601565999999998
8.521714 0.0001264995
8.522715 0.00012700024
8.523714 0.00012751782
8.524714 0.00012805220000000001
8.525714 0.00012860336
8.526714 0.00012917124
8.527715 0.00012975578
8.528714 0.00013035695
8.529715 0.00013097472
8.530714 0.00013160902
8.531714 0.00013225983
8.532714 0.00013292712
8.533714 0.00013361084
8.534715 0.00013431096
8.535714 0.00013502746
8.536715 0.00013576031
8.537714 0.00013650949
8.538714 0.00013727498000000001
8.539714 0.00013805676
8.540714 0.00013885482
8.541715 0.00013966913
8.542714 0.0001404997
8.543715 0.00014134649
8.544714 0.0001422095
8.545714 0.0001430887
8.546714 0.00014398407
8.547714 0.00014489560000000002
8.548715 0.00014582325
8.549714 0.00014676701
8.550714 0.00014772684
8.551714 0.00014870269000000002
8.552714 0.00014969454
8.553715 0.00015070233999999998
8.554714 0.00015172604
8.555715 0.0001527656
8.556714 0.00015382095
8.557714 0.00015489206
8.558714 0.00015597887999999998
8.559714 0.00015708132000000002
8.560715 0.00015819934
8.561714 0.00015933288
8.562715 0.00016048187
8.563714 0.00016164627
8.564714 0.000162826
8.565714 0.00016402099
8.566714 0.00016523119
8.567715 0.00016645653
8.568714 0.00016769693999999999
8.569715 0.00016895237
8.570714 0.00017022275
8.571714 0.00017150799999999998
8.572714 0.00017280806
8.573714 0.00017412287000000002
8.574715 0.00017545235
8.575714 0.00017679642
8.576715 0.00017815503
8.577714 0.00017952807
8.578714 0.00018091548
8.579714 0.00018231717
8.580714 0.00018373306
8.581715 0.00018516307
8.582714 0.00018660710000000002
8.583714 0.00018806506
8.584714 0.00018953687000000002
8.585714 0.00019102242
8.586715 0.00019252163
8.587714 0.0001940344
8.588715 0.00019556062
8.589714 0.00019710021
8.590714 0.00019865307999999998
8.591714 0.00020021913999999997
8.592714 0.00020179832000000002
8.593715 0.0002033905
8.594714 0.00020499559999999999
8.595715 0.00020661353000000002
8.596714 0.00020824421
8.597714 0.00020988755
8.598714 0.00021154349
8.599714 0.00021321191
8.600715 0.00021489277
8.601714 0.00021658594999999999
8.602715 0.00021829139
8.603714 0.00022000900000000001
8.604714 0.00022173867000000003
8.605714 0.00022348031
8.606714 0.00022523384
8.607715 0.00022699915
8.608714 0.00022877614000000002
8.609715 0.00023056471
8.610714 0.00023236471
8.611714 0.00023417606
8.612714 0.0002359986
8.613714 0.00023783221
8.614715 0.00023967674999999999
8.615714 0.00024153209999999998
8.616714 0.00024339809
8.617714 0.00024527458
8.618714 0.00024716142000000003
8.619715 0.00024905844
8.620714 0.00025096551
8.621715 0.00025288246
8.622714 0.00025480913
8.623714 0.00025674537
8.624714 0.00025869103
8.625714 0.00026064595
8.626715 0.00026260998
8.627714 0.00026458299
8.628715 0.00026656483
8.629714 0.00026855535000000003
8.630714 0.00027055444
8.631714 0.00027256197
8.632714 0.00027457779
8.633715 0.0002766018
8.634714 0.00027863387
8.635715 0.00028067388
8.636714 0.00028272173
8.637714 0.00028477727
8.638714 0.00028684044
8.639714 0.00028891109
8.640715 0.0002909891
8.641714 0.00029307439
8.642715 0.00029516682
8.643714 0.00029726625
8.644714 0.00029937257
8.645715 0.00030148567
8.646714 0.00030360538000000003
8.647715 0.0003057316
8.648714 0.00030786416000000004
8.649714 0.00031000293
8.650714 0.00031214774
8.651714 0.00031429847000000004
8.652715 0.00031645493
8.653714 0.00031861697999999996
8.654715 0.00032078444000000004
8.655714 0.00032295716
8.656714 0.00032513494
8.657714 0.00032731764
8.658714 0.00032950506
8.659715 0.00033169704
8.660714 0.00033389338000000004
8.661715 0.00033609392
8.662714 0.00033829847
8.663714 0.00034050686
8.664714 0.00034271889
8.665714 0.00034493439000000004
8.666715 0.00034715316999999997
8.667714 0.00034937505
8.668715 0.00035159983
8.669714 0.00035382734
8.670714 0.0003560574
8.671714 0.00035828979999999997
8.672714 0.00036052436
8.673715 0.0003627609
8.674714 0.00036499921
8.675714 0.00036723908999999996
8.676714 0.00036948036
8.677714 0.00037172283
8.678715 0.0003739663
8.679714 0.00037621057
8.680715 0.00037845546
8.681714 0.00038070074999999997
8.682714 0.00038294625000000003
8.683714 0.00038519178999999994
8.684714 0.00038743718999999997
8.685715 0.00038968223999999994
8.686714 0.00039192673
8.687715 0.00039417054999999997
8.688714 0.00039641345
8.689714 0.00039865531
8.690714 0.00040089594
8.691714 0.00040313516
8.692715 0.00040537278999999997
8.693714 0.0004076087
8.694715 0.00040984269
8.695714 0.00041207459000000004
8.696714 0.00041430426000000004
8.697714 0.00041653157000000004
8.698714 0.00041875628
8.699715 0.00042097827
8.700714 0.00042319734000000004
8.701715 0.00042541337
8.702714 0.00042762613
8.703714 0.00042983546999999996
8.704714 0.00043204117999999996
8.705714 0.00043424307
8.706715 0.00043644095
8.707714 0.00043863465000000003
8.708714 0.00044082389999999995
8.709714 0.0004430085
8.710714 0.00044518829
8.711715 0.00044736298
8.712714 0.00044953235
8.713715 0.00045169617999999995
8.714714 0.00045385423
8.715714 0.00045600622999999996
8.716714 0.00045815195
8.717714 0.00046029118000000003
8.718715 0.00046242367000000003
8.719714 0.00046454916
8.720715 0.00046666746
8.721714 0.00046877831000000005
8.722714 0.00047088147
8.723714 0.00047297671999999995
8.724714 0.00047506383
8.725715 0.00047714257
8.726714 0.00047921276
8.727715 0.00048127417
8.728714 0.00048332658000000003
8.729714 0.00048536981
8.730714 0.00048740367
8.731714 0.0004894279299999999
8.732715 0.00049144246
8.733714 0.00049344703
8.734715 0.00049544146
8.735714 0.00049742557
8.736714 0.00049939918
8.737714 0.00050136209
8.738714 0.00050331414
8.739715 0.00050525514
8.740714 0.0005071849
8.741714 0.0005091032599999999
8.742714 0.00051100997
8.743714 0.00051290485
8.744715 0.00051478773
8.745714 0.00051665843
8.746715 0.00051851671
8.747714 0.0005203623900000001
8.748714 0.00052219525
8.749714 0.0005240150599999999
8.750714 0.00052582163
8.751715 0.00052761475
8.752714 0.00052939422
8.753715 0.00053115982
8.754714 0.00053291133
8.755714 0.00053464851
8.756714 0.00053637114
8.757714 0.00053807903
8.758715 0.00053977196
8.759714 0.00054144966
8.760715 0.0005431119500000001
8.761714 0.00054475859
8.762714 0.00054638936
8.763714 0.00054800407
8.764714 0.00054960246
8.765715 0.0005511842999999999
8.766714 0.0005527493599999999
8.767715 0.00055429741
8.768714 0.00055582823
8.769714 0.00055734158
8.770715 0.00055883725
8.771714 0.00056031499
8.772715 0.00056177455
8.773714 0.00056321574
8.774714 0.00056463832
8.775714 0.0005660420400000001
8.776714 0.0005674267
8.777715 0.0005687920299999999
8.778714 0.0005701378499999999
8.779715 0.00057146394
8.780714 0.0005727700699999999
8.781714 0.00057405605
8.782714 0.00057532166
8.783714 0.00057656666
8.784715 0.00057779093
8.785714 0.00057899424
8.786715 0.0005801764
8.787714 0.00058133724
8.788714 0.00058247656
8.789714 0.00058359419
8.790714 0.00058469
8.791715 0.00058576379
8.792714 0.00058681539
8.793715 0.0005878446699999999
8.794714 0.00058885144
8.795714 0.0005898355100000001
8.796714 0.00059079675
8.797714 0.0005917349900000001
8.798715 0.00059265003
8.799714 0.0005935417
8.800714 0.00059440986
8.801714 0.00059525428
8.802714 0.00059607478
8.803715 0.0005968711799999999
8.804714 0.00059764325
8.805715 0.00059839081
8.806714 0.00059911363
8.807714 0.0005998115300000001
8.808714 0.00060048424
8.809714 0.00060113157
8.810715 0.0006017533
8.811714 0.0006023492
8.812715 0.00060291904
8.813714 0.0006034626
8.814714 0.0006039797000000001
8.815714 0.00060447005
8.816714 0.00060493344
8.817715 0.00060536968
8.818714 0.00060577854
8.819715 0.00060615985
8.820714 0.00060651337
8.821714 0.00060683892
8.822714 0.0006071363300000001
8.823714 0.0006074054
8.824715 0.0006076459200000001
8.825714 0.00060785778
8.826715 0.00060804077
8.827714 0.00060819475
8.828714 0.00060831953
8.829714 0.00060841498
8.830714 0.00060848097
8.831715 0.0006085173499999999
8.832714 0.0006085239400000001
8.833714 0.0006085006099999999
8.834714 0.00060844723
8.835714 0.00060836364
8.836715 0.00060824973
8.837714 0.00060810539
8.838715 0.0006079304500000001
8.839714 0.00060772472
8.840714 0.00060748812
8.841714 0.0006072205000000001
8.842714 0.00060692173
8.843715 0.00060659168
8.844714 0.0006062302
8.845715 0.0006058371599999999
8.846714 0.00060541242
8.847714 0.00060495586
8.848714 0.00060446732
8.849714 0.0006039466800000001
8.850715 0.0006033938
8.851714 0.00060280854
8.852715 0.00060219077
8.853714 0.00060154034
8.854714 0.00060085713
8.855714 0.0006001409899999999
8.856714 0.0005993918000000001
8.857715 0.0005986094
8.858714 0.00059779368
8.859715 0.00059694448
8.860714 0.00059606168
8.861714 0.00059514514
8.862714 0.0005941946700000001
8.863714 0.00059321019
8.864715 0.00059219151
8.865714 0.0005911385
8.866714 0.00059005101
8.867714 0.0005889289200000001
8.868714 0.00058777205
8.869715 0.00058658029
8.870714 0.0005853534300000001
8.871715 0.0005840913700000001
8.872714 0.00058279397
8.873714 0.00058146106
8.874714 0.00058009255
8.875714 0.00057868829
8.876715 0.00057724815
8.877714 0.0005757719899999999
8.878715 0.0005742597299999999
8.879714 0.00057271122
8.880714 0.00057112643
8.881714 0.00056950521
8.882714 0.00056784747
8.883715 0.00056615318
8.884714 0.00056442227
8.885715 0.00056265462
8.886714 0.0005608502300000001
8.887714 0.00055900905
8.888714 0.00055713099
8.889714 0.00055521605
8.890715 0.0005532641399999999
8.891714 0.00055127525
8.892715 0.00054924935
8.893714 0.00054718639
8.894714 0.00054508637
8.895715 0.0005429492399999999
8.896714 0.00054077491
8.897715 0.00053856338
8.898714 0.00053631466
8.899714 0.00053402864
8.900714 0.00053170529
8.901714 0.0005293445199999999
8.902715 0.00052694631
8.903714 0.0005245105999999999
8.904715 0.00052203736
8.905714 0.00051952647
8.906714 0.00051697793
8.907714 0.00051439165
8.908714 0.00051176758
8.909715 0.00050910562
8.910714 0.00050640574
8.911715 0.00050366789
8.912714 0.00050089202
8.913714 0.0004980780900000001
8.914714 0.00049522605
8.915714 0.00049233586
8.916715 0.00048940751
8.917714 0.00048644097000000007
8.918715 0.00048343618
8.919714 0.00048039315
8.920714 0.00047731186999999995
8.921714 0.0004741923
8.922714 0.00047103445
8.923715 0.00046783834
8.924714 0.00046460394999999995
8.925714 0.00046133132
8.926714 0.00045802044
8.927714 0.00045467131999999994
8.928715 0.00045128395
8.929714 0.00044785838000000003
8.930715 0.00044439462
8.931714 0.00044089265
8.932714 0.00043735254
8.933714 0.00043377431
8.934714 0.00043015793000000005
8.935715 0.00042650349
8.936714 0.00042281093999999996
8.937715 0.00041908038
8.938714 0.00041531174999999995
8.939714 0.00041150514999999994
8.940714 0.00040766057999999997
8.941714 0.00040377809
8.942715 0.00039985766
8.943714 0.00039589941
8.944715 0.00039190331000000004
8.945714 0.00038786948
8.946714 0.00038379790000000005
8.947714 0.00037968864
8.948714 0.00037554178
8.949715 0.00037135735
8.950714 0.00036713543
8.951715 0.00036287609
8.952714 0.00035857938
8.953714 0.00035424541
8.954714 0.00034987422
8.955714 0.00034546588
8.956715 0.00034102047
8.957714 0.00033653807
8.958714 0.00033201876999999996
8.959714 0.00032746264
8.960714 0.00032286973
8.961715 0.00031824013
8.962714 0.00031357392
8.963715 0.00030887118000000004
8.964714 0.00030413196
8.965714 0.00029935636
8.966714 0.00029454445
8.967714 0.00028969632
8.968715 0.00028481206
8.969714 0.00027989174
8.970715 0.00027493545
8.971714 0.00026994328
8.972714 0.00026491534
8.973714 0.00025985172999999997
8.974714 0.00025475256
8.975715 0.00024961794000000003
8.976714 0.00024444801
8.977715 0.00023924288
8.978714 0.00023400268999999998
8.979714 0.00022872757
8.980714 0.00022341769
8.981714 0.00021807317999999998
8.982715 0.00021269423
8.983714 0.00020728096
8.984715 0.00020183356000000002
8.985714 0.00019635220000000002
8.986714 0.00019083702000000002
8.987714 0.00018528824
8.988714 0.00017970600000000002
8.989715 0.00017409050000000002
8.990714 0.00016844189000000002
8.991714 0.00016276035
8.992714 0.00015704607
8.993714 0.0001512992
8.994715 0.0001455199
8.995714 0.00013970836
8.996715 0.00013386473000000001
8.997714 0.00012798916
8.998714 0.00012208184000000002
8.999714 0.00011614291
9.000714 0.00011017252
9.001715 0.00010417082999999999
9.002714 9.8138003e-05
9.003715 9.2074197e-05
9.004714 8.5979576e-05
9.005714 7.9854306e-05
9.006714 7.369855e-05
9.007714 6.7512485e-05
9.008715 6.1296288e-05
9.009714 5.5050145e-05
9.010715 4.8774245e-05
9.011714 4.2468784000000005e-05
9.012714 3.6133966000000004e-05
9.013714 2.9770001e-05
9.014714 2.3377106e-05
9.015715 1.6955505e-05
9.016714 1.0505428000000001e-05
9.017715 4.027109299999999e-06
9.018714 -2.4792097e-06
9.019714 -9.0132836e-06
9.020715 -1.5574861999999998e-05
9.021714 -2.2163691999999997e-05
9.022715 -2.8779519e-05
9.023714 -3.5422084e-05
9.024714 -4.2091128000000004e-05
9.025714 -4.8786393000000005e-05
9.026714 -5.5507616e-05
9.027715 -6.2254543e-05
9.028714 -6.9026908e-05
9.029715 -7.5824454e-05
9.030714 -8.264692600000001e-05
9.031714 -8.9494068e-05
9.032714 -9.6365613e-05
9.033714 -0.00010326132000000001
9.034715 -0.00011018093
9.035714 -0.00011712417999999998
9.036715 -0.00012409082
9.037714 -0.00013108059
9.038714 -0.00013809325
9.039714 -0.00014512854
9.040714 -0.00015218618
9.041715 -0.00015926592999999998
9.042714 -0.00016636751
9.043715 -0.00017349067
9.044714 -0.00018063514000000002
9.045714 -0.00018780065
9.046714 -0.00019498693000000002
9.047714 -0.0002021937
9.048715 -0.00020942067999999998
9.049714 -0.00021666760000000002
9.050714 -0.00022393416999999999
9.051714 -0.00023122013000000002
9.052714 -0.00023852517
9.053715 -0.00024584904
9.054714 -0.00025319143
9.055715 -0.00026055206
9.056714 -0.00026793066
9.057714 -0.00027532692
9.058714 -0.00028274055
9.059714 -0.00029017128
9.060715 -0.00029761882
9.061714 -0.00030508288
9.062715 -0.00031256316
9.063714 -0.00032005936999999996
9.064714 -0.00032757121
9.065714 -0.00033509839
9.066714 -0.0003426406
9.067715 -0.00035019752
9.068714 -0.00035776884
9.069715 -0.00036535423
9.070714 -0.00037295338
9.071714 -0.00038056594
9.072714 -0.00038819156999999997
9.073714 -0.00039582992000000006
9.074715 -0.00040348068
9.075714 -0.00041114345000000004
9.076715 -0.00041881785000000006
9.077714 -0.00042650358
9.078714 -0.00043420023000000004
9.079714 -0.00044190737999999995
9.080714 -0.00044962470999999996
9.081715 -0.00045735177999999997
9.082714 -0.00046508826000000005
9.083714 -0.00047283374
9.084714 -0.00048058781999999996
9.085714 -0.00048835018
9.086715 -0.00049612036
9.087714 -0.00050389804
9.088715 -0.00051168281
9.089714 -0.00051947436
9.090714 -0.00052727228
9.091714 -0.00053507624
9.092714 -0.00054288585
9.093715 -0.00055070082
9.094714 -0.00055852074
9.095715 -0.00056634535
9.096714 -0.00057417428
9.097714 -0.00058200717
9.098714 -0.00058984374
9.099714 -0.00059768363
9.100715 -0.00060552657
9.101714 -0.0006133721899999999
9.102715 -0.00062122017
9.103714 -0.0006290702
9.104714 -0.00063692196
9.105714 -0.00064477508
9.106714 -0.00065262925
9.107715 -0.0006604841000000001
9.108714 -0.00066833932
9.109715 -0.00067619453
9.110714 -0.00068404938
9.111714 -0.00069190355
9.112714 -0.00069975658
9.113714 -0.00070760816
9.114715 -0.0007154578700000001
9.115714 -0.00072330536
9.116714 -0.00073115025
9.117714 -0.00073899209
9.118714 -0.00074683053
9.119715 -0.00075466519
9.120714 -0.00076249562
9.121715 -0.00077032146
9.122714 -0.0007781422899999999
9.123714 -0.00078595767
9.124714 -0.00079376723
9.125714 -0.0008015706
9.126715 -0.0008093673399999999
9.127714 -0.00081715707
9.128715 -0.0008249394299999999
9.129714 -0.00083271398
9.130714 -0.0008404803299999999
9.131714 -0.00084823814
9.132714 -0.0008559869500000001
9.133715 -0.00086372638
9.134714 -0.0008714560899999999
9.135715 -0.0008791756
9.136714 -0.00088688457
9.137714 -0.00089458263
9.138714 -0.0009022694
9.139714 -0.0009099444499999999
9.140715 -0.00091760739
9.141714 -0.0009252578799999999
9.142715 -0.00093289555
9.143714 -0.00094051993
9.144714 -0.00094813067
9.145715 -0.00095572741
9.146714 -0.0009633096899999999
9.147715 -0.0009708772299999999
9.148714 -0.00097842958
9.149714 -0.00098596638
9.150714 -0.0009934871700000001
9.151714 -0.0010009917
9.152715 -0.0010084796
9.153714 -0.0010159503
9.154715 -0.0010234037
9.155714 -0.0010308393
9.156714 -0.0010382568
9.157714 -0.0010456557
9.158714 -0.0010530358
9.159715 -0.0010603966000000001
9.160714 -0.0010677379
9.161715 -0.0010750591
9.162714 -0.0010823601000000001
9.163714 -0.0010896404000000001
9.164714 -0.0010968996000000001
9.165714 -0.0011041375
9.166715 -0.0011113536
9.167714 -0.0011185475
9.168715 -0.001125719
9.169714 -0.0011328675
9.170714 -0.0011399928
9.171714 -0.0011470943
9.172714 -0.0011541718
9.173715 -0.0011612248
9.174714 -0.0011682529
9.175714 -0.0011752558
9.176714 -0.001182233
9.177714 -0.0011891841
9.178715 -0.0011961087
9.179714 -0.0012030064
9.180715 -0.0012098768
9.181714 -0.0012167196
9.182714 -0.0012235342
9.183714 -0.0012303204
9.184714 -0.0012370778
9.185715 -0.0012438059
9.186714 -0.0012505043
9.187715 -0.0012571728
9.188714 -0.0012638109
9.189714 -0.0012704183
9.190714 -0.0012769947
9.191714 -0.0012835396
9.192715 -0.0012900528
9.193714 -0.0012965338
9.194715 -0.0013029825
9.195714 -0.0013093984
9.196714 -0.0013157813
9.197714 -0.0013221307000000002
9.198714 -0.0013284464
9.199715 -0.0013347281
9.200714 -0.0013409755
9.201715 -0.0013471881
9.202714 -0.0013533659
9.203714 -0.0013595082
9.204714 -0.001365615
9.205714 -0.0013716858
9.206715 -0.0013777203000000001
9.207714 -0.0013837182
9.208714 -0.0013896792999999999
9.209714 -0.001395603
9.210714 -0.0014014891000000002
9.211715 -0.0014073373
9.212714 -0.0014131472
9.213715 -0.0014189185
9.214714 -0.0014246509
9.215714 -0.0014303439
9.216714 -0.0014359974
9.217714 -0.0014416109
9.218715 -0.0014471841
9.219714 -0.0014527167
9.220715 -0.0014582084
9.221714 -0.0014636588000000001
9.222714 -0.0014690677
9.223714 -0.0014744346
9.224714 -0.0014797592999999999
9.225715 -0.0014850416
9.226714 -0.001490281
9.227715 -0.0014954773000000001
9.228714 -0.0015006302
9.229714 -0.0015057394
9.230714 -0.0015108046
9.231714 -0.0015158253999999999
9.232715 -0.0015208017
9.233714 -0.0015257331
9.234715 -0.0015306194
9.235714 -0.0015354601
9.236714 -0.0015402551
9.237714 -0.0015450041000000002
9.238714 -0.0015497069
9.239715 -0.0015543631999999999
9.240714 -0.0015589725
9.241714 -0.0015635349
9.242714 -0.0015680498
9.243714 -0.0015725171
9.244715 -0.0015769364999999999
9.245714 -0.0015813078999999998
9.246715 -0.0015856309
9.247714 -0.0015899052
9.248714 -0.0015941306999999998
9.249714 -0.0015983071
9.250714 -0.001602434
9.251715 -0.0016065114
9.252714 -0.001610539
9.253715 -0.0016145165999999999
9.254714 -0.0016184438
9.255714 -0.0016223206
9.256714 -0.0016261467
9.257714 -0.0016299218000000002
9.258715 -0.0016336458
9.259714 -0.0016373186
9.260715 -0.0016409396
9.261714 -0.001644509
9.262714 -0.0016480264
9.263714 -0.0016514916000000001
9.264714 -0.0016549041999999999
9.265715 -0.0016582642
9.266714 -0.0016615713
9.267715 -0.0016648252999999999
9.268714 -0.001668026
9.269714 -0.0016711731999999998
9.270715 -0.0016742665999999998
9.271714 -0.0016773060000000002
9.272715 -0.0016802911000000002
9.273714 -0.0016832219
9.274714 -0.0016860979999999998
9.275714 -0.0016889192999999998
9.276714 -0.0016916856
9.277715 -0.0016943966
9.278714 -0.0016970522
9.279715 -0.0016996522
9.280714 -0.0017021965000000002
9.281714 -0.0017046847
9.282714 -0.0017071168
9.283714 -0.0017094926
9.284715 -0.0017118119999999998
9.285714 -0.0017140748000000002
9.286715 -0.0017162808999999998
9.287714 -0.0017184302
9.288714 -0.0017205224
9.289714 -0.0017225577
9.290714 -0.0017245357000000002
9.291715 -0.0017264563
9.292714 -0.0017283196999999999
9.293715 -0.0017301255999999999
9.294714 -0.001731874
9.295714 -0.0017335647
9.296714 -0.0017351977
9.297714 -0.0017367727
9.298715 -0.0017382899
9.299714 -0.0017397490999999999
9.300714 -0.0017411503
9.301714 -0.0017424933
9.302714 -0.0017437778
9.303715 -0.0017450042
9.304714 -0.001746172
9.305715 -0.0017472812
9.306714 -0.0017483319000000002
9.307714 -0.0017493237
9.308714 -0.0017502568999999998
9.309714 -0.0017511311
9.310715 -0.0017519463999999998
9.311714 -0.0017527024999999998
9.312715 -0.0017533996
9.313714 -0.0017540372999999998
9.314714 -0.0017546157
9.315714 -0.0017551347
9.316714 -0.0017555942000000001
9.317715 -0.001755994
9.318714 -0.0017563341
9.319715 -0.0017566146
9.320714 -0.0017568354000000001
9.321714 -0.0017569964000000002
9.322714 -0.0017570974000000001
9.323714 -0.0017571385
9.324715 -0.0017571196000000001
9.325714 -0.0017570406
9.326715 -0.0017569015
9.327714 -0.0017567022999999998
9.328714 -0.0017564429
9.329714 -0.0017561233000000002
9.330714 -0.0017557437
9.331715 -0.0017553039
9.332714 -0.0017548036
9.333714 -0.0017542432
9.334714 -0.0017536226
9.335714 -0.0017529416999999999
9.336715 -0.0017522006999999998
9.337714 -0.0017513994
9.338715 -0.0017505381
9.339714 -0.0017496166
9.340714 -0.0017486348999999999
9.341714 -0.0017475932
9.342714 -0.0017464914000000001
9.343715 -0.0017453296
9.344714 -0.001744108
9.345715 -0.0017428265000000002
9.346714 -0.0017414852
9.347714 -0.001740084
9.348714 -0.0017386232
9.349714 -0.0017371027000000002
9.350715 -0.0017355227
9.351714 -0.0017338833000000002
9.352715 -0.0017321845
9.353714 -0.0017304264
9.354714 -0.0017286091
9.355714 -0.0017267326000000001
9.356714 -0.0017247972000000002
9.357715 -0.0017228029000000001
9.358714 -0.0017207496
9.359715 -0.0017186376
9.360714 -0.0017164668
9.361714 -0.0017142373
9.362714 -0.0017119492
9.363714 -0.0017096025
9.364715 -0.0017071974
9.365714 -0.0017047338999999998
9.366714 -0.0017022123000000001
9.367714 -0.0016996324
9.368714 -0.0016969945000000002
9.369715 -0.0016942985999999999
9.370714 -0.0016915445999999999
9.371715 -0.0016887328
9.372714 -0.0016858634
9.373714 -0.0016829363
9.374714 -0.0016799514999999998
9.375714 -0.0016769092
9.376715 -0.0016738097
9.377714 -0.0016706529999999998
9.378715 -0.0016674391999999998
9.379714 -0.0016641685
9.380714 -0.0016608408
9.381714 -0.0016574565999999998
9.382714 -0.0016540158
9.383715 -0.0016505188
9.384714 -0.0016469655999999998
9.385715 -0.0016433563
9.386714 -0.0016396913
9.387714 -0.0016359704999999998
9.388714 -0.0016321945
9.389714 -0.0016283631
9.390715 -0.0016244767
9.391714 -0.0016205355
9.392715 -0.0016165395
9.393714 -0.0016124892
9.394714 -0.0016083846
9.395715 -0.0016042261
9.396714 -0.0016000136000000002
9.397715 -0.0015957475999999998
9.398714 -0.001591428
9.399714 -0.0015870553
9.400714 -0.0015826296
9.401714 -0.0015781509999999999
9.402715 -0.0015736199000000001
9.403714 -0.0015690364
9.404715 -0.0015644007
9.405714 -0.001559713
9.406714 -0.0015549735
9.407714 -0.0015501824
9.408714 -0.0015453401
9.409715 -0.0015404466000000002
9.410714 -0.0015355023
9.411715 -0.0015305071
9.412714 -0.0015254615
9.413714 -0.0015203655999999999
9.414714 -0.0015152197
9.415714 -0.001510024
9.416715 -0.0015047786
9.417714 -0.0014994839
9.418715 -0.0014941401
9.419714 -0.0014887474
9.420714 -0.0014833061
9.421714 -0.0014778163000000002
9.422714 -0.0014722783
9.423715 -0.0014666924
9.424714 -0.0014610588
9.425714 -0.0014553778
9.426714 -0.0014496495999999999
9.427714 -0.0014438745
9.428715 -0.0014380527
9.429714 -0.0014321846
9.430715 -0.0014262703
9.431714 -0.0014203102
9.432714 -0.0014143046000000001
9.433714 -0.0014082536
9.434714 -0.0014021576
9.435715 -0.001396017
9.436714 -0.0013898319
9.437715 -0.0013836026
9.438714 -0.0013773296999999999
9.439714 -0.0013710132
9.440714 -0.0013646536000000002
9.441714 -0.0013582511
9.442715 -0.0013518061
9.443714 -0.0013453188000000001
9.444715 -0.0013387897
9.445714 -0.0013322189
9.446714 -0.0013256069
9.447714 -0.0013189539
9.448714 -0.0013122604
9.449715 -0.0013055266
9.450714 -0.0012987529
9.451715 -0.0012919395
9.452714 -0.0012850868
9.453714 -0.0012781951999999998
9.454714 -0.001271265
9.455714 -0.0012642963
9.456715 -0.0012572897
9.457714 -0.0012502453
9.458714 -0.0012431635
9.459714 -0.0012360446
9.460714 -0.0012288889
9.461715 -0.0012216967
9.462714 -0.0012144683
9.463715 -0.0012072041
9.464714 -0.0011999043
9.465714 -0.0011925692
9.466714 -0.0011851992000000001
9.467714 -0.0011777945
9.468715 -0.0011703556
9.469714 -0.0011628827
9.470715 -0.001155376
9.471714 -0.0011478362
9.472714 -0.0011402632000000002
9.473714 -0.0011326577
9.474714 -0.0011250198000000002
9.475715 -0.0011173501
9.476714 -0.0011096487
9.477715 -0.0011019162000000002
9.478714 -0.0010941528
9.479714 -0.0010863589
9.480714 -0.0010785348
9.481714 -0.001070681
9.482715 -0.0010627978000000001
9.483714 -0.0010548856
9.484715 -0.0010469448
9.485714 -0.0010389757000000002
9.486714 -0.0010309788
9.487714 -0.0010229543999999999
9.488714 -0.001014903
9.489715 -0.0010068247
9.490714 -0.00099872022
9.491714 -0.00099058971
9.492714 -0.00098243363
9.493714 -0.00097425236
9.494715 -0.0009660462600000001
9.495714 -0.0009578157
9.496715 -0.00094956104
9.497714 -0.0009412827199999999
9.498714 -0.0009329810400000001
9.499714 -0.0009246563400000001
9.500714 -0.0009163090899999999
9.501715 -0.0009079395600000001
9.502714 -0.00089954819
9.503715 -0.0008911352800000001
9.504714 -0.00088270126
9.505714 -0.0008742464199999999
9.506714 -0.0008657712
9.507714 -0.00085727588
9.508715 -0.00084876092
9.509714 -0.00084022658
9.510715 -0.00083167333
9.511714 -0.0008231014399999999
9.512714 -0.00081451135
9.513714 -0.0008059033500000001
9.514714 -0.0007972777899999999
9.515715 -0.00078863513
9.516714 -0.00077997565
9.517715 -0.0007712998
9.518714 -0.0007626079
9.519714 -0.0007539003
9.520715 -0.00074517739
9.521714 -0.00073643951
9.522715 -0.00072768703
9.523714 -0.00071892036
9.524714 -0.00071013988
9.525714 -0.00070134593
9.526714 -0.00069253888
9.527715 -0.0006837191399999999
9.528714 -0.00067488709
9.529715 -0.00066604312
9.530714 -0.00065718759
9.531714 -0.00064832093
9.532714 -0.00063944353
9.533714 -0.0006305557699999999
9.534715 -0.0006216580899999999
9.535714 -0.00061275086
9.536715 -0.0006038345
9.537714 -0.0005949093999999999
9.538714 -0.00058597593
9.539714 -0.00057703455
9.540714 -0.00056808567
9.541715 -0.00055912965
9.542714 -0.0005501669
9.543715 -0.00054119782
9.544714 -0.0005322227899999999
9.545714 -0.00052324222
9.546714 -0.0005142565
9.547714 -0.0005052660099999999
9.548715 -0.0004962711
9.549714 -0.00048727214999999996
9.550714 -0.00047826957
9.551714 -0.00046926366000000006
9.552714 -0.0004602548
9.553715 -0.00045124334000000004
9.554714 -0.00044222966000000006
9.555715 -0.00043321406000000005
9.556714 -0.00042419692
9.557714 -0.00041517856000000003
9.558714 -0.00040615928000000003
9.559714 -0.00039713945999999997
9.560715 -0.00038811941
9.561714 -0.00037909949
9.562715 -0.00037008003
9.563714 -0.00036106137
9.564714 -0.00035204382
9.565714 -0.00034302775
9.566714 -0.00033401348
9.567715 -0.00032500136
9.568714 -0.00031599175
9.569715 -0.000306985
9.570714 -0.00029798146
9.571714 -0.00028898148000000004
9.572714 -0.00027998544
9.573714 -0.00027099368
9.574715 -0.00026200656999999996
9.575714 -0.00025302450000000003
9.576715 -0.00024404778
9.577714 -0.00023507681999999997
9.578714 -0.00022611198000000002
9.579714 -0.00021715362
9.580714 -0.00020820212
9.581715 -0.00019925782999999998
9.582714 -0.00019032112
9.583714 -0.00018139236
9.584714 -0.00017247191
9.585714 -0.00016356014
9.586715 -0.00015465738999999998
9.587714 -0.00014576402
9.588715 -0.0001368804
9.589714 -0.00012800685
9.590714 -0.00011914375
9.591714 -0.00011029142
9.592714 -0.00010145021
9.593715 -9.2620462e-05
9.594714 -8.380250699999999e-05
9.595715 -7.499668299999999e-05
9.596714 -6.6203313e-05
9.597714 -5.7422733e-05
9.598714 -4.8655260999999995e-05
9.599714 -3.9901224e-05
9.600715 -3.1160940000000005e-05
9.601714 -2.2434725e-05
9.602715 -1.3722891e-05
9.603714 -5.0257484e-06
9.604714 3.6564000000000003e-06
9.605714 1.2323251e-05
9.606714 2.0974507e-05
9.607715 2.9609873000000002e-05
9.608714 3.8229058e-05
9.609715 4.6831772e-05
9.610714 5.5417735000000006e-05
9.611714 6.398665800000001e-05
9.612714 7.2538268e-05
9.613714 8.1072284e-05
9.614715 8.958842800000001e-05
9.615714 9.8086434e-05
9.616714 0.00010656602000000001
9.617714 0.00011502691
9.618714 0.00012346884
9.619715 0.00013189155
9.620714 0.00014029474
9.621715 0.00014867814999999999
9.622714 0.0001570415
9.623714 0.00016538451
9.624714 0.00017370691
9.625714 0.0001820084
9.626715 0.00019028871
9.627714 0.00019854756
9.628715 0.00020678465
9.629714 0.00021499968
9.630714 0.00022319239
9.631714 0.00023136247
9.632714 0.00023950961
9.633715 0.00024763355999999996
9.634714 0.00025573399
9.635715 0.00026381065
9.636714 0.0002718632
9.637714 0.0002798914
9.638714 0.00028789495
9.639714 0.00029587359
9.640715 0.00030382703
9.641714 0.000311755
9.642715 0.00031965726000000004
9.643714 0.00032753355
9.644714 0.00033538363
9.645715 0.00034320724
9.646714 0.00035100416
9.647715 0.00035877415
9.648714 0.000366517
9.649714 0.00037423247
9.650714 0.00038192038
9.651714 0.00038958051
9.652715 0.00039721267
9.653714 0.00040481663999999994
9.654715 0.00041239223
9.655714 0.00041993921999999997
9.656714 0.00042745746
9.657714 0.00043494674
9.658714 0.00044240687
9.659715 0.00044983772
9.660714 0.00045723899999999996
9.661715 0.00046461059
9.662714 0.00047195231
9.663714 0.00047926392
9.664714 0.00048654529
9.665714 0.00049379619
9.666715 0.00050101644
9.667714 0.00050820581
9.668715 0.00051536417
9.669714 0.0005224912900000001
9.670714 0.00052958699
9.671714 0.0005366510800000001
9.672714 0.00054368334
9.673715 0.00055068358
9.674714 0.00055765163
9.675714 0.0005645873
9.676714 0.00057149041
9.677714 0.00057836078
9.678715 0.00058519822
9.679714 0.0005920025599999999
9.680715 0.0005987736100000001
9.681714 0.0006055111499999999
9.682714 0.00061221504
9.683714 0.00061888513
9.684714 0.00062552122
9.685715 0.00063212315
9.686714 0.00063869074
9.687715 0.00064522383
9.688714 0.00065172226
9.689714 0.00065818585
9.690714 0.0006646144799999999
9.691714 0.00067100796
9.692715 0.00067736614
9.693714 0.0006836889
9.694715 0.00068997606
9.695714 0.0006962274700000001
9.696714 0.00070244305
9.697714 0.0007086226100000001
9.698714 0.00071476602
9.699715 0.00072087319
9.700714 0.00072694397
9.701715 0.00073297824
9.702714 0.0007389759
9.703714 0.00074493687
9.704714 0.000750861
9.705714 0.0007567482
9.706715 0.00076259839
9.707714 0.0007684115200000001
9.708714 0.00077418745
9.709714 0.0007799261799999999
9.710714 0.00078562753
9.711715 0.0007912914999999999
9.712714 0.00079691799
9.713715 0.00080250702
9.714714 0.00080805839
9.715714 0.00081357211
9.716714 0.00081904818
9.717714 0.0008244864099999999
9.718715 0.00082988681
9.719714 0.0008352492799999999
9.720715 0.0008405737400000001
9.721714 0.00084586009
9.722714 0.00085110833
9.723714 0.0008563183699999999
9.724714 0.0008614901200000001
9.725715 0.00086662349
9.726714 0.00087171838
9.727715 0.0008767747199999999
9.728714 0.0008817924
9.729714 0.00088677143
9.730714 0.00089171162
9.731714 0.00089661298
9.732715 0.00090147541
9.733714 0.00090629883
9.734715 0.0009110831300000001
9.735714 0.0009158282400000001
9.736714 0.00092053415
9.737714 0.0009252008600000001
9.738714 0.00092982818
9.739715 0.0009344162200000001
9.740714 0.00093896488
9.741714 0.00094347406
9.742714 0.00094794377
9.743714 0.0009523740099999999
9.744715 0.00095676478
9.745714 0.0009611160700000001
9.746715 0.00096542781
9.747714 0.0009696999800000001
9.748714 0.0009739326700000001
9.749714 0.00097812581
9.750714 0.00098227938
9.751715 0.00098639339
9.752714 0.00099046783
9.753715 0.00099450281
9.754714 0.00099849822
9.755714 0.0010024541
9.756714 0.0010063703
9.757714 0.0010102472
9.758715 0.0010140844
9.759714 0.0010178821000000002
9.760715 0.0010216402
9.761714 0.0010253589
9.762714 0.001029038
9.763714 0.0010326775
9.764714 0.0010362774
9.765715 0.0010398378000000001
9.766714 0.0010433588
9.767715 0.0010468401
9.768714 0.001050282
9.769714 0.0010536844
9.770715 0.0010570472
9.771714 0.0010603706
9.772715 0.0010636546
9.773714 0.0010668990999999999
9.774714 0.0010701043
9.775714 0.0010732701000000001
9.776714 0.0010763965
9.777715 0.0010794837
9.778714 0.0010825316
9.779715 0.0010855403
9.780714 0.0010885098
9.781714 0.0010914402
9.782714 0.0010943315
9.783714 0.0010971837
9.784715 0.0010999968
9.785714 0.0011027711
9.786715 0.0011055064
9.787714 0.0011082028
9.788714 0.0011108605
9.789714 0.0011134793
9.790714 0.0011160594
9.791715 0.0011186009
9.792714 0.0011211036999999998
9.793715 0.001123568
9.794714 0.0011259937999999999
9.795714 0.0011283812
9.796714 0.0011307304
9.797714 0.0011330412
9.798715 0.0011353139
9.799714 0.0011375483999999999
9.800714 0.0011397449
9.801714 0.0011419034999999998
9.802714 0.0011440244
9.803715 0.0011461075
9.804714 0.0011481529
9.805715 0.0011501609
9.806714 0.0011521314
9.807714 0.0011540646
9.808714 0.0011559607
9.809714 0.0011578196
9.810715 0.0011596415
9.811714 0.0011614264999999999
9.812715 0.0011631747
9.813714 0.0011648862
9.814714 0.001166561
9.815714 0.0011681994
9.816714 0.0011698013
9.817715 0.0011713668
9.818714 0.0011728959999999999
9.819715 0.001174389
9.820714 0.001175846
9.821714 0.0011772668
9.822714 0.0011786517
9.823714 0.0011800006
9.824715 0.0011813137
9.825714 0.0011825909
9.826715 0.0011838325
9.827714 0.0011850385
9.828714 0.0011862088999999999
9.829714 0.0011873439
9.830714 0.0011884435
9.831715 0.0011895077
9.832714 0.0011905369
9.833714 0.001191531
9.834714 0.0011924902000000001
9.835714 0.0011934145
9.836715 0.0011943041
9.837714 0.0011951593
9.838715 0.0011959800000000001
9.839714 0.0011967664
9.840714 0.0011975188000000001
9.841714 0.0011982372
9.842714 0.0011989217
9.843715 0.0011995727
9.844714 0.0012001901
9.845715 0.0012007742
9.846714 0.0012013251
9.847714 0.001201843
9.848714 0.001202328
9.849714 0.0012027803
9.850715 0.0012032
9.851714 0.0012035873
9.852715 0.0012039423
9.853714 0.0012042652
9.854714 0.0012045561
9.855714 0.0012048151
9.856714 0.0012050424
9.857715 0.0012052381
9.858714 0.0012054024
9.859715 0.0012055352
9.860714 0.0012056369
9.861714 0.0012057075
9.862714 0.0012057471
9.863714 0.001205756
9.864715 0.001205734
9.865714 0.0012056815999999999
9.866714 0.0012055987
9.867714 0.0012054856
9.868714 0.0012053422000000002
9.869715 0.0012051689
9.870714 0.0012049657
9.871715 0.0012047328
9.872714 0.0012044702
9.873714 0.0012041782
9.874714 0.0012038568
9.875714 0.0012035063
9.876715 0.0012031268
9.877714 0.0012027184000000001
9.878715 0.0012022812
9.879714 0.0012018155
9.880714 0.0012013212999999999
9.881714 0.0012007988
9.882714 0.0012002481000000001
9.883715 0.0011996693
9.884714 0.0011990625
9.885715 0.0011984281
9.886714 0.0011977659999999998
9.887714 0.0011970764
9.888714 0.0011963594999999999
9.889714 0.0011956154999999999
9.890715 0.0011948445
9.891714 0.0011940467
9.892715 0.0011932221
9.893714 0.0011923711
9.894714 0.0011914938000000001
9.895715 0.0011905903000000002
9.896714 0.0011896609
9.897715 0.0011887058
9.898714 0.0011877250000000002
9.899714 0.001186719
9.900714 0.0011856878
9.901714 0.0011846317
9.902715 0.0011835508
9.903714 0.0011824454
9.904715 0.0011813156999999999
9.905714 0.001180162
9.906714 0.0011789842
9.907714 0.0011777826
9.908714 0.0011765575
9.909715 0.0011753091
9.910714 0.0011740374
9.911715 0.0011727428000000001
9.912714 0.0011714253000000001
9.913714 0.001170085
9.914714 0.0011687222000000001
9.915714 0.001167337
9.916715 0.0011659295
9.917714 0.0011644997
9.918715 0.0011630479
9.919714 0.0011615742
9.920714 0.0011600786000000001
9.921714 0.0011585613000000001
9.922714 0.0011570224
9.923715 0.0011554621
9.924714 0.0011538804
9.925714 0.0011522775000000001
9.926714 0.0011506535
9.927714 0.0011490086
9.928715 0.0011473427999999998
9.929714 0.0011456565
9.930715 0.0011439495000000002
9.931714 0.0011422223
9.932714 0.0011404749
9.933714 0.0011387075
9.934714 0.0011369202
9.935715 0.0011351133
9.936714 0.0011332870000000002
9.937715 0.0011314413
9.938714 0.0011295767
9.939714 0.0011276931
9.940714 0.0011257909
9.941714 0.0011238702
9.942715 0.0011219313
9.943714 0.0011199742
9.944715 0.0011179994
9.945714 0.0011160068
9.946714 0.0011139967
9.947714 0.0011119692
9.948714 0.0011099247
9.949715 0.0011078631
9.950714 0.0011057848000000001
9.951715 0.0011036899
9.952714 0.0011015785
9.953714 0.0010994509000000002
9.954714 0.001097307
9.955714 0.0010951472
9.956715 0.0010929716
9.957714 0.0010907804
9.958714 0.0010885737
9.959714 0.0010863517
9.960714 0.0010841145
9.961715 0.0010818623
9.962714 0.0010795953
9.963715 0.0010773137
9.964714 0.0010750176
9.965714 0.0010727071
9.966714 0.0010703824
9.967714 0.0010680436999999999
9.968715 0.0010656912
9.969714 0.0010633251
9.970715 0.0010609454
9.971714 0.0010585523
9.972714 0.001056146
9.973714 0.0010537266
9.974714 0.0010512942
9.975715 0.0010488490000000001
9.976714 0.0010463911
9.977715 0.0010439207
9.978714 0.0010414377000000001
9.979714 0.0010389425
9.980714 0.0010364352000000001
9.981714 0.0010339157
9.982715 0.0010313841999999998
9.983714 0.0010288409
9.984715 0.0010262857999999999
9.985714 0.0010237192
9.986714 0.0010211412
9.987714 0.0010185518
9.988714 0.0010159513
9.989715 0.0010133397999999999
9.990714 0.0010107173999999999
9.991714 0.0010080842
9.992714 0.0010054405
9.993714 0.0010027864
9.994715 0.0010001221
9.995714 0.00099744784
9.996715 0.00099476383
9.997714 0.00099207018
9.998714 0.00098936716
9.999714 0.00098665487
10.00071 0.0009839335699999999
10.00171 0.0009812034499999999
10.00271 0.00097846478
10.00371 0.00097571765
10.00471 0.0009729622400000001
10.00571 0.00097019883
10.00671 0.00096742751
10.00771 0.00096464846
10.00871 0.0009618617700000001
10.00971 0.00095906762
10.01071 0.00095626619
10.01171 0.00095345758
10.01271 0.00095064188
10.01371 0.00094781926
10.01471 0.00094498982
10.01571 0.0009421535699999999
10.01671 0.0009393106699999999
10.01771 0.00093646122
10.01871 0.00093360532
10.01971 0.00093074304
10.02071 0.0009278744999999999
10.02171 0.00092499968
10.02271 0.00092211876
10.02371 0.0009192318400000001
10.02471 0.00091633901
10.02571 0.0009134403599999999
10.02671 0.0009105360699999999
10.02771 0.00090762624
10.02871 0.0009047109399999999
10.02971 0.00090179028
10.03071 0.0008988644400000001
10.03171 0.0008959335
10.03271 0.00089299765
10.03371 0.00089005707
10.03471 0.0008871118599999999
10.03571 0.00088416218
10.03671 0.00088120814
10.03771 0.00087824992
10.03871 0.0008752876099999999
10.03971 0.00087232138
10.04071 0.00086935133
10.04171 0.0008663775599999999
10.04271 0.00086340024
10.04371 0.00086041955
10.04471 0.0008574355000000001
10.04571 0.00085444826
10.04671 0.0008514579300000001
10.04771 0.0008484647000000001
10.04871 0.0008454685499999999
10.04971 0.0008424696699999999
10.05071 0.00083946816
10.05171 0.0008364641
10.05271 0.00083345758
10.05371 0.00083044879
10.05471 0.00082743782
10.05571 0.00082442475
10.05671 0.00082140969
10.05771 0.0008183928
10.05871 0.0008153741899999999
10.05971 0.00081235403
10.06071 0.0008093324099999999
10.06171 0.00080630944
10.06271 0.00080328527
10.06371 0.00080026011
10.06471 0.00079723404
10.06571 0.0007942071500000001
10.06671 0.00079117954
10.06771 0.0007881513700000001
10.06871 0.0007851227600000001
10.06971 0.00078209387
10.07071 0.0007790647
10.07171 0.0007760354499999999
10.07271 0.0007730061
10.07371 0.0007699768499999999
10.07471 0.0007669476900000001
10.07571 0.00076391871
10.07671 0.00076088995
10.07771 0.00075786152
10.07871 0.0007548334499999999
10.07971 0.0007518057800000001
10.08071 0.00074877858
10.08171 0.00074575187
10.08271 0.00074272575
10.08371 0.00073970023
10.08471 0.00073667538
10.08571 0.00073365127
10.08671 0.00073062797
10.08771 0.00072760554
10.08871 0.00072458406
10.08971 0.00072156363
10.09071 0.00071854433
10.09171 0.00071552627
10.09271 0.00071250956
10.09371 0.00070949427
10.09471 0.00070648052
10.09571 0.00070346846
10.09671 0.00070045817
10.09771 0.00069744979
10.09871 0.0006944434100000001
10.09971 0.00069143916
10.10071 0.00068843715
10.10171 0.00068543745
10.10271 0.0006824401700000001
10.10371 0.00067944538
10.10471 0.00067645319
10.10571 0.00067346368
10.10671 0.0006704769499999999
10.10771 0.00066749299
10.10871 0.0006645118899999999
10.10971 0.0006615337000000001
10.11071 0.00065855847
10.11171 0.00065558625
10.11271 0.00065261702
10.11371 0.00064965084
10.11471 0.00064668775
10.11571 0.0006437278
10.11671 0.00064077103
10.11771 0.00063781745
10.11871 0.00063486709
10.11971 0.00063192006
10.12071 0.00062897634
10.12171 0.00062603604
10.12271 0.00062309919
10.12371 0.00062016588
10.12471 0.0006172362199999999
10.12571 0.00061431024
10.12671 0.00061138803
10.12771 0.00060846969
10.12871 0.00060555531
10.12971 0.00060264497
10.13071 0.00059973877
10.13171 0.0005968367499999999
10.13271 0.00059393906
10.13371 0.00059104573
10.13471 0.0005881569
10.13571 0.0005852725700000001
10.13671 0.00058239284
10.13771 0.00057951779
10.13871 0.00057664743
10.13971 0.00057378179
10.14071 0.0005709209700000001
10.14171 0.00056806493
10.14271 0.00056521376
10.14371 0.0005623674
10.14471 0.00055952592
10.14571 0.00055668929
10.14671 0.00055385758
10.14771 0.00055103073
10.14871 0.0005482088
10.14971 0.00054539178
10.15071 0.00054257966
10.15171 0.00053977251
10.15271 0.0005369703100000001
10.15371 0.00053417307
10.15471 0.0005313808699999999
10.15571 0.00052859373
10.15671 0.00052581167
10.15771 0.0005230347599999999
10.15871 0.0005202630300000001
10.15971 0.00051749653
10.16071 0.0005147353
10.16171 0.00051197944
10.16271 0.00050922895
10.16371 0.00050648391
10.16471 0.00050374438
10.16571 0.0005010103899999999
10.16671 0.000498282
10.16771 0.00049555924
10.16871 0.0004928421699999999
10.16971 0.0004901307900000001
10.17071 0.00048742513
10.17171 0.00048472520999999995
10.17271 0.00048203106
10.17371 0.00047934268000000005
10.17471 0.00047666007999999996
10.17571 0.00047398324999999995
10.17671 0.00047131221
10.17771 0.00046864697999999996
10.17871 0.00046598752
10.17971 0.00046333389000000004
10.18071 0.00046068603
10.18171 0.00045804399999999995
10.18271 0.00045540783
10.18371 0.00045277748
10.18471 0.00045015304
10.18571 0.00044753451
10.18671 0.00044492193999999996
10.18771 0.00044231532999999996
10.18871 0.00043971476999999997
10.18971 0.0004371203
10.19071 0.00043453196999999996
10.19171 0.00043194982
10.19271 0.0004293739
10.19371 0.00042680426
10.19471 0.00042424099
10.19571 0.00042168408
10.19671 0.00041913358000000004
10.19771 0.00041658955000000006
10.19871 0.00041405196000000004
10.19971 0.00041152089
10.20071 0.00040899631
10.20171 0.00040647818999999994
10.20271 0.00040396658000000003
10.20371 0.00040146142000000004
10.20471 0.00039896266999999997
10.20571 0.00039647034
10.20671 0.00039398433
10.20771 0.00039150464000000003
10.20871 0.00038903117000000005
10.20971 0.00038656393999999996
10.21071 0.00038410284999999995
10.21171 0.00038164785
10.21271 0.0003791989
10.21371 0.00037675595
10.21471 0.00037431898
10.21571 0.00037188795
10.21671 0.00036946282999999997
10.21771 0.00036704359
10.21871 0.00036463025
10.21971 0.0003622228
10.22071 0.00035982125
10.22171 0.00035742562
10.22271 0.00035503592000000003
10.22371 0.00035265223
10.22471 0.00035027454
10.22571 0.00034790291
10.22671 0.00034553739
10.22771 0.00034317802
10.22871 0.00034082486
10.22971 0.00033847793000000003
10.23071 0.00033613728
10.23171 0.00033380295
10.23271 0.00033147496
10.23371 0.00032915336
10.23471 0.00032683815000000003
10.23571 0.00032452933
10.23671 0.0003222269
10.23771 0.00031993086
10.23871 0.00031764118
10.23971 0.00031535785
10.24071 0.00031308086
10.24171 0.00031081015
10.24271 0.00030854571
10.24371 0.00030628748
10.24471 0.00030403544
10.24571 0.00030178953
10.24671 0.00029954971999999997
10.24771 0.00029731598
10.24871 0.00029508826
10.24971 0.00029286652999999997
10.25071 0.00029065075000000003
10.25171 0.0002884409
10.25271 0.00028623697
10.25371 0.00028403895
10.25471 0.00028184678999999997
10.25571 0.00027966053000000004
10.25671 0.0002774801
10.25771 0.00027530552000000003
10.25871 0.00027313679
10.25971 0.00027097387
10.26071 0.00026881678
10.26171 0.00026666551
10.26271 0.00026452001
10.26371 0.00026238029
10.26471 0.00026024629000000004
10.26571 0.00025811801
10.26671 0.00025599541
10.26771 0.00025387844
10.26871 0.0002517671
10.26971 0.00024966130000000003
10.27071 0.000247561
10.27171 0.00024546618999999996
10.27271 0.00024337678
10.27371 0.00024129274000000002
10.27471 0.00023921402000000002
10.27571 0.00023714058
10.27671 0.00023507239
10.27771 0.00023300940000000003
10.27871 0.0002309516
10.27971 0.00022889897
10.28071 0.00022685147
10.28171 0.00022480911000000002
10.28271 0.00022277187999999998
10.28371 0.00022073980000000002
10.28471 0.00021871288
10.28571 0.00021669113999999999
10.28671 0.00021467461000000001
10.28771 0.0002126633
10.28871 0.00021065725
10.28971 0.00020865648
10.29071 0.00020666100000000002
10.29171 0.00020467087
10.29271 0.00020268606
10.29371 0.00020070661000000001
10.29471 0.0001987325
10.29571 0.00019676374000000002
10.29671 0.00019480033
10.29771 0.00019284221
10.29871 0.00019088936000000002
10.29971 0.00018894174
10.30071 0.00018699928
10.30171 0.00018506192000000002
10.30271 0.00018312959
10.30371 0.0001812022
10.30471 0.00017927966
10.30571 0.00017736189
10.30671 0.00017544878
10.30771 0.00017354023999999998
10.30871 0.00017163617999999998
10.30971 0.00016973649999999998
10.31071 0.00016784111
10.31171 0.00016594994000000002
10.31271 0.00016406291
10.31371 0.00016217995
10.31471 0.000160301
10.31571 0.00015842602
10.31671 0.00015655496
10.31771 0.00015468779
10.31871 0.0001528245
10.31971 0.00015096506
10.32071 0.00014910947000000002
10.32171 0.00014725774
10.32271 0.00014540986999999998
10.32371 0.00014356585
10.32471 0.00014172571999999999
10.32571 0.00013988947
10.32671 0.00013805712
10.32771 0.00013622869
10.32871 0.00013440416
10.32971 0.00013258355
10.33071 0.00013076684
10.33171 0.00012895404
10.33271 0.00012714512
10.33371 0.00012534006
10.33471 0.00012353884
10.33571 0.00012174143
10.33671 0.00011994778000000001
10.33771 0.00011815785999999999
10.33871 0.00011637162
10.33971 0.00011458902
10.34071 0.00011281001999999999
10.34171 0.00011103456
10.34271 0.00010926259000000001
10.34371 0.00010749408
10.34471 0.00010572898
10.34571 0.00010396724
10.34671 0.00010220884
10.34771 0.00010045375
10.34871 9.870192299999999e-05
10.34971 9.695335200000001e-05
10.35071 9.5208003e-05
10.35171 9.346585999999999e-05
10.35271 9.1726901e-05
10.35371 8.999110699999999e-05
10.35471 8.8258463e-05
10.35571 8.6528945e-05
10.35671 8.4802537e-05
10.35771 8.307920300000001e-05
10.35871 8.1358922e-05
10.35971 7.9641654e-05
10.36071 7.7927365e-05
10.36171 7.6216003e-05
10.36271 7.4507523e-05
10.36371 7.2801862e-05
10.36471 7.1098958e-05
10.36571 6.9398749e-05
10.36671 6.7701166e-05
10.36771 6.6006129e-05
10.36871 6.4313571e-05
10.36971 6.2623411e-05
10.37071 6.0935577000000004e-05
10.37171 5.9249999e-05
10.37271 5.7566604e-05
10.37371 5.5885329000000004e-05
10.37471 5.4206117e-05
10.37571 5.2528918e-05
10.37671 5.0853691000000006e-05
10.37771 4.9180397e-05
10.37871 4.7509008e-05
10.37971 4.5839505e-05
10.38071 4.4171877999999996e-05
10.38171 4.2506124e-05
10.38271 4.0842244e-05
10.38371 3.9180244e-05
10.38471 3.7520141e-05
10.38571 3.5861947e-05
10.38671 3.4205678e-05
10.38771 3.2551346999999996e-05
10.38871 3.0898971000000004e-05
10.38971 2.9248558999999998e-05
10.39071 2.7600115e-05
10.39171 2.5953639e-05
10.39271 2.4309122e-05
10.39371 2.2666548e-05
10.39471 2.102589e-05
10.39571 1.9387117000000003e-05
10.39671 1.7750186e-05
10.39771 1.6115047e-05
10.39871 1.4481641e-05
10.39971 1.2849902000000001e-05
10.40071 1.1219762e-05
10.40171 9.5911432e-06
10.40271 7.963969e-06
10.40371 6.3381599e-06
10.40471 4.7136364e-06
10.40571 3.0903223e-06
10.40671 1.4681438e-06
10.40771 -1.5296757e-07
10.40871 -1.7730748e-06
10.40971 -3.3922337e-06
10.41071 -5.0104919e-06
10.41171 -6.627888600000001e-06
10.41271 -8.244455099999999e-06
10.41371 -9.8602129e-06
10.41471 -1.1475176999999999e-05
10.41571 -1.3089354000000001e-05
10.41671 -1.4702745e-05
10.41771 -1.6315343e-05
10.41871 -1.7927140000000003e-05
10.41971 -1.953812e-05
10.42071 -2.1148272999999998e-05
10.42171 -2.275758e-05
10.42271 -2.4366028e-05
10.42371 -2.5973608e-05
10.42471 -2.7580309999999998e-05
10.42571 -2.9186131e-05
10.42671 -3.0791071e-05
10.42771 -3.2395141e-05
10.42871 -3.3998353e-05
10.42971 -3.5600729e-05
10.43071 -3.7202292e-05
10.43171 -3.8803077e-05
10.43271 -4.040312e-05
10.43371 -4.2002463e-05
10.43471 -4.360115e-05
10.43571 -4.5199226000000004e-05
10.43671 -4.679674e-05
10.43771 -4.8393736e-05
10.43871 -4.9990267999999994e-05
10.43971 -5.1586375e-05
10.44071 -5.31821e-05
10.44171 -5.4777479e-05
10.44271 -5.6372545e-05
10.44371 -5.7967327e-05
10.44471 -5.9561847000000005e-05
10.44571 -6.1156129e-05
10.44671 -6.2750183e-05
10.44771 -6.4344022e-05
10.44871 -6.593765e-05
10.44971 -6.7531073e-05
10.45071 -6.912429699999999e-05
10.45171 -7.071732299999999e-05
10.45271 -7.231015500000001e-05
10.45371 -7.39028e-05
10.45471 -7.5495262e-05
10.45571 -7.7087549e-05
10.45671 -7.8679676e-05
10.45771 -8.0271667e-05
10.45871 -8.186354400000001e-05
10.45971 -8.345533e-05
10.46071 -8.504706e-05
10.46171 -8.6638772e-05
10.46271 -8.8230502e-05
10.46371 -8.9822299e-05
10.46471 -9.1414205e-05
10.46571 -9.3006264e-05
10.46671 -9.459852199999999e-05
10.46771 -9.6191025e-05
10.46871 -9.7783811e-05
10.46971 -9.9376916e-05
10.47071 -0.00010097036999999999
10.47171 -0.00010256421
10.47271 -0.00010415844
10.47371 -0.00010575308
10.47471 -0.00010734814
10.47571 -0.00010894360999999999
10.47671 -0.00011053947000000001
10.47771 -0.00011213571999999999
10.47871 -0.00011373231000000001
10.47971 -0.00011532924
10.48071 -0.00011692646
10.48171 -0.00011852394000000002
10.48271 -0.00012012164
10.48371 -0.00012171951999999999
10.48471 -0.00012331754999999998
10.48571 -0.0001249157
10.48671 -0.00012651393999999998
10.48771 -0.00012811225
10.48871 -0.00012971061
10.48971 -0.00013130903
10.49071 -0.00013290747999999999
10.49171 -0.000134506
10.49271 -0.0001361046
10.49371 -0.0001377033
10.49471 -0.00013930213999999998
10.49571 -0.00014090117
10.49671 -0.00014250043
10.49771 -0.00014409997
10.49871 -0.00014569983
10.49971 -0.00014730009999999998
10.50071 -0.00014890081
10.50171 -0.00015050202
10.50271 -0.00015210379
10.50371 -0.00015370615
10.50471 -0.00015530915
10.50571 -0.00015691281
10.50671 -0.00015851717
10.50771 -0.00016012224
10.50871 -0.00016172801999999998
10.50971 -0.00016333452
10.51071 -0.00016494171
10.51171 -0.00016654958
10.51271 -0.0001681581
10.51371 -0.00016976724
10.51471 -0.00017137694
10.51571 -0.00017298717
10.51671 -0.00017459788
10.51771 -0.00017620902
10.51871 -0.00017782054
10.51971 -0.00017943239
10.52071 -0.00018104454
10.52171 -0.00018265692000000002
10.52271 -0.00018426953
10.52371 -0.00018588231000000001
10.52471 -0.00018749524
10.52571 -0.00018910831000000001
10.52671 -0.00019072149
10.52771 -0.00019233479999999998
10.52871 -0.00019394822
10.52971 -0.00019556176
10.53071 -0.00019717539999999998
10.53171 -0.00019878919
10.53271 -0.00020040311
10.53371 -0.00020201718999999997
10.53471 -0.00020363143
10.53571 -0.00020524583000000002
10.53671 -0.00020686041
10.53771 -0.00020847518999999998
10.53871 -0.00021009016
10.53971 -0.00021170531000000003
10.54071 -0.00021332064000000001
10.54171 -0.00021493612999999999
10.54271 -0.00021655178
10.54371 -0.00021816757
10.54471 -0.00021978346
10.54571 -0.00022139945
10.54671 -0.00022301551000000001
10.54771 -0.00022463159
10.54871 -0.0002262477
10.54971 -0.00022786378
10.55071 -0.00022947984000000002
10.55171 -0.00023109583
10.55271 -0.00023271175000000001
10.55371 -0.00023432758
10.55471 -0.00023594331999999998
10.55571 -0.00023755895000000002
10.55671 -0.00023917448000000002
10.55771 -0.00024078992999999999
10.55871 -0.00024240528
10.55971 -0.00024402056999999998
10.56071 -0.00024563578
10.56171 -0.00024725093
10.56271 -0.00024886605999999996
10.56371 -0.00025048113999999997
10.56471 -0.0002520962
10.56571 -0.00025371123
10.56671 -0.00025532624
10.56771 -0.00025694123
10.56871 -0.00025855618
10.56971 -0.00026017105
10.57071 -0.00026178584
10.57171 -0.00026340049
10.57271 -0.00026501496
10.57371 -0.00026662917
10.57471 -0.00026824309
10.57571 -0.00026985667000000005
10.57671 -0.0002714698
10.57771 -0.00027308241999999996
10.57871 -0.00027469446
10.57971 -0.00027630583
10.58071 -0.00027791648
10.58171 -0.00027952631
10.58271 -0.00028113526999999996
10.58371 -0.00028274328000000003
10.58471 -0.00028435029
10.58571 -0.00028595625
10.58671 -0.00028756112
10.58771 -0.00028916486
10.58871 -0.00029076746
10.58971 -0.00029236887000000004
10.59071 -0.00029396913
10.59171 -0.0002955682
10.59271 -0.00029716609
10.59371 -0.00029876281999999997
10.59471 -0.00030035842000000003
10.59571 -0.00030195288
10.59671 -0.00030354622
10.59771 -0.00030513847
10.59871 -0.00030672966
10.59971 -0.00030831977
10.60071 -0.00030990882
10.60171 -0.00031149680000000003
10.60271 -0.00031308371
10.60371 -0.00031466952
10.60471 -0.00031625423
10.60571 -0.00031783779
10.60671 -0.00031942018
10.60771 -0.00032100133
10.60871 -0.0003225812
10.60971 -0.00032415971
10.61071 -0.00032573682
10.61171 -0.00032731243000000003
10.61271 -0.00032888649
10.61371 -0.00033045892
10.61471 -0.00033202962
10.61571 -0.00033359854
10.61671 -0.0003351656
10.61771 -0.00033673073
10.61871 -0.00033829385
10.61971 -0.00033985491
10.62071 -0.00034141385
10.62171 -0.00034297063
10.62271 -0.00034452521
10.62371 -0.00034607754
10.62471 -0.00034762759
10.62571 -0.00034917534
10.62671 -0.00035072078
10.62771 -0.00035226385
10.62871 -0.00035380456000000003
10.62971 -0.00035534288
10.63071 -0.00035687879
10.63171 -0.00035841226
10.63271 -0.00035994328
10.63371 -0.00036147183
10.63471 -0.00036299784
10.63571 -0.00036452134
10.63671 -0.00036604224000000003
10.63771 -0.00036756053
10.63871 -0.00036907613
10.63971 -0.00037058903
10.64071 -0.00037209916
10.64171 -0.00037360644
10.64271 -0.00037511084
10.64371 -0.00037661229999999996
10.64471 -0.00037811074
10.64571 -0.00037960613
10.64671 -0.0003810984
10.64771 -0.0003825875
10.64871 -0.00038407338
10.64971 -0.00038555599999999995
10.65071 -0.00038703529
10.65171 -0.00038851126
10.65271 -0.00038998387
10.65371 -0.00039145307000000004
10.65471 -0.00039291885999999995
10.65571 -0.00039438118999999996
10.65671 -0.00039584006
10.65771 -0.00039729543
10.65871 -0.00039874735000000003
10.65971 -0.00040019577
10.66071 -0.00040164068000000003
10.66171 -0.00040308205
10.66271 -0.00040451987
10.66371 -0.0004059541
10.66471 -0.00040738469
10.66571 -0.00040881164
10.66671 -0.00041023485999999997
10.66771 -0.00041165436
10.66871 -0.00041307003
10.66971 -0.00041448179
10.67071 -0.0004158896
10.67171 -0.00041729336000000003
10.67271 -0.00041869298
10.67371 -0.00042008842
10.67471 -0.00042147954
10.67571 -0.00042286624
10.67671 -0.00042424849000000006
10.67771 -0.00042562614999999996
10.67871 -0.00042699917
10.67971 -0.00042836740999999996
10.68071 -0.00042973084
10.68171 -0.00043108939
10.68271 -0.00043244299
10.68371 -0.00043379155
10.68471 -0.00043513505
10.68571 -0.00043647347
10.68671 -0.00043780678
10.68771 -0.00043913492000000005
10.68871 -0.00044045792
10.68971 -0.00044177573
10.69071 -0.00044308836
10.69171 -0.00044439576
10.69271 -0.00044569797
10.69371 -0.00044699495
10.69471 -0.00044828676
10.69571 -0.00044957333
10.69671 -0.00045085466999999997
10.69771 -0.00045213073
10.69871 -0.00045340153000000003
10.69971 -0.00045466695
10.70071 -0.00045592701000000003
10.70171 -0.00045718166
10.70271 -0.00045843085000000003
10.70371 -0.00045967449
10.70471 -0.00046091254
10.70571 -0.00046214491
10.70671 -0.00046337150000000003
10.70771 -0.00046459226999999995
10.70871 -0.00046580708000000005
10.70971 -0.00046701584
10.71071 -0.00046821851000000003
10.71171 -0.000469415
10.71271 -0.00047060521
10.71371 -0.00047178905
10.71471 -0.00047296644000000004
10.71571 -0.00047413732000000004
10.71671 -0.00047530166
10.71771 -0.00047645935
10.71871 -0.00047761037000000004
10.71971 -0.00047875465
10.72071 -0.0004798922
10.72171 -0.00048102297
10.72271 -0.00048214692000000004
10.72371 -0.00048326406
10.72471 -0.00048437432
10.72571 -0.00048547772
10.72671 -0.00048657425
10.72771 -0.00048766392
10.72871 -0.0004887466300000001
10.72971 -0.00048982242
10.73071 -0.00049089126
10.73171 -0.0004919531
10.73271 -0.00049300793
10.73371 -0.0004940557100000001
10.73471 -0.0004950964
10.73571 -0.00049612995
10.73671 -0.00049715632
10.73771 -0.00049817545
10.73871 -0.00049918731
10.73971 -0.0005001918
10.74071 -0.00050118888
10.74171 -0.0005021785
10.74271 -0.00050316062
10.74371 -0.0005041351399999999
10.74471 -0.00050510203
10.74571 -0.0005060612199999999
10.74671 -0.00050701269
10.74771 -0.0005079563799999999
10.74871 -0.00050889225
10.74971 -0.00050982026
10.75071 -0.0005107403899999999
10.75171 -0.00051165262
10.75271 -0.00051255688
10.75371 -0.00051345319
10.75471 -0.00051434149
10.75571 -0.0005152217899999999
10.75671 -0.00051609404
10.75771 -0.00051695824
10.75871 -0.00051781435
10.75971 -0.0005186623199999999
10.76071 -0.00051950215
10.76171 -0.00052033374
10.76271 -0.00052115711
10.76371 -0.0005219722000000001
10.76471 -0.00052277892
10.76571 -0.00052357723
10.76671 -0.00052436703
10.76771 -0.00052514829
10.76871 -0.0005259209499999999
10.76971 -0.00052668488
10.77071 -0.00052744008
10.77171 -0.00052818641
10.77271 -0.00052892383
10.77371 -0.00052965224
10.77471 -0.00053037161
10.77571 -0.00053108183
10.77671 -0.00053178287
10.77771 -0.00053247468
10.77871 -0.00053315725
10.77971 -0.0005338305099999999
10.78071 -0.00053449444
10.78171 -0.00053514905
10.78271 -0.0005357942900000001
10.78371 -0.00053643021
10.78471 -0.0005370567600000001
10.78571 -0.00053767399
10.78671 -0.00053828189
10.78771 -0.00053888048
10.78871 -0.00053946978
10.78971 -0.00054004986
10.79071 -0.00054062066
10.79171 -0.0005411822299999999
10.79271 -0.00054173456
10.79371 -0.00054227767
10.79471 -0.0005428115399999999
10.79571 -0.00054333618
10.79671 -0.0005438515900000001
10.79771 -0.0005443576800000001
10.79871 -0.0005448544499999999
10.79971 -0.00054534185
10.80071 -0.00054581983
10.80171 -0.00054628836
10.80271 -0.00054674733
10.80371 -0.00054719667
10.80471 -0.00054763632
10.80571 -0.00054806619
10.80671 -0.0005484862
10.80771 -0.00054889629
10.80871 -0.0005492963699999999
10.80971 -0.00054968637
10.81071 -0.00055006622
10.81171 -0.00055043583
10.81271 -0.00055079518
10.81371 -0.00055114419
10.81471 -0.00055148284
10.81571 -0.00055181108
10.81671 -0.0005521289
10.81771 -0.00055243627
10.81871 -0.00055273317
10.81971 -0.00055301962
10.82071 -0.00055329556
10.82171 -0.00055356104
10.82271 -0.00055381602
10.82371 -0.00055406053
10.82471 -0.00055429459
10.82571 -0.0005545181899999999
10.82671 -0.00055473133
10.82771 -0.0005549340099999999
10.82871 -0.0005551262299999999
10.82971 -0.0005553080400000001
10.83071 -0.00055547939
10.83171 -0.00055564033
10.83271 -0.0005557908
10.83371 -0.00055593086
10.83471 -0.00055606047
10.83571 -0.00055617961
10.83671 -0.00055628825
10.83771 -0.00055638643
10.83871 -0.0005564741099999999
10.83971 -0.00055655128
10.84071 -0.00055661794
10.84171 -0.0005566741
10.84271 -0.00055671976
10.84371 -0.0005567549100000001
10.84471 -0.00055677951
10.84571 -0.0005567936099999999
10.84671 -0.0005567972
10.84771 -0.00055679029
10.84871 -0.00055677292
10.84971 -0.00055674504
10.85071 -0.00055670671
10.85171 -0.0005566579100000001
10.85271 -0.00055659866
10.85371 -0.00055652895
10.85471 -0.00055644878
10.85571 -0.0005563581
10.85671 -0.0005562569599999999
10.85771 -0.00055614532
10.85871 -0.00055602318
10.85971 -0.00055589048
10.86071 -0.00055574719
10.86171 -0.00055559331
10.86271 -0.00055542873
10.86371 -0.00055525343
10.86471 -0.00055506734
10.86571 -0.0005548704399999999
10.86671 -0.0005546626700000001
10.86771 -0.0005544439299999999
10.86871 -0.00055421419
10.86971 -0.0005539734000000001
10.87071 -0.0005537215200000001
10.87171 -0.00055345849
10.87271 -0.00055318428
10.87371 -0.00055289884
10.87471 -0.0005526021599999999
10.87571 -0.0005522942
10.87671 -0.0005519750199999999
10.87771 -0.00055164455
10.87871 -0.00055130286
10.87971 -0.00055094993
10.88071 -0.00055058586
10.88171 -0.00055021064
10.88271 -0.00054982434
10.88371 -0.00054942698
10.88471 -0.00054901866
10.88571 -0.00054859943
10.88671 -0.00054816933
10.88771 -0.00054772845
10.88871 -0.00054727684
10.88971 -0.00054681454
10.89071 -0.0005463416099999999
10.89171 -0.00054585812
10.89271 -0.00054536408
10.89371 -0.00054485954
10.89471 -0.00054434449
10.89571 -0.00054381899
10.89671 -0.00054328307
10.89771 -0.00054273669
10.89871 -0.00054217985
10.89971 -0.0005416126
10.90071 -0.0005410348899999999
10.90171 -0.0005404466699999999
10.90271 -0.00053984795
10.90371 -0.00053923873
10.90471 -0.0005386189499999999
10.90571 -0.00053798863
10.90671 -0.00053734771
10.90771 -0.00053669619
10.90871 -0.00053603403
10.90971 -0.00053536123
10.91071 -0.00053467779
10.91171 -0.00053398371
10.91271 -0.00053327899
10.91371 -0.00053256363
10.91471 -0.00053183767
10.91571 -0.00053110107
10.91671 -0.00053035387
10.91771 -0.0005295961299999999
10.91871 -0.00052882783
10.91971 -0.00052804899
10.92071 -0.00052725964
10.92171 -0.00052645983
10.92271 -0.0005256495599999999
10.92371 -0.0005248288700000001
10.92471 -0.00052399782
10.92571 -0.00052315636
10.92671 -0.00052230457
10.92771 -0.0005214424200000001
10.92871 -0.00052056998
10.92971 -0.00051968723
10.93071 -0.0005187942
10.93171 -0.00051789093
10.93271 -0.00051697739
10.93371 -0.00051605361
10.93471 -0.0005151196500000001
10.93571 -0.00051417551
10.93671 -0.00051322122
10.93771 -0.00051225679
10.93871 -0.0005112822700000001
10.93971 -0.00051029765
10.94071 -0.00050930303
10.94171 -0.0005082983999999999
10.94271 -0.00050728381
10.94371 -0.00050625936
10.94471 -0.00050522503
10.94571 -0.00050418093
10.94671 -0.0005031271000000001
10.94771 -0.00050206359
10.94871 -0.00050099043
10.94971 -0.00049990772
10.95071 -0.00049881546
10.95171 -0.00049771375
10.95271 -0.00049660257
10.95371 -0.00049548203
10.95471 -0.00049435212
10.95571 -0.00049321288
10.95671 -0.0004920643299999999
10.95771 -0.00049090645
10.95871 -0.0004897393
10.95971 -0.00048856286
10.96071 -0.00048737716
10.96171 -0.00048618213000000006
10.96271 -0.00048497782
10.96371 -0.00048376419
10.96471 -0.00048254128000000003
10.96571 -0.00048130905000000004
10.96671 -0.00048006746
10.96771 -0.00047881654
10.96871 -0.00047755625000000005
10.96971 -0.00047628663999999996
10.97071 -0.00047500771
10.97171 -0.00047371941000000004
10.97271 -0.00047242183000000004
10.97371 -0.00047111498
10.97471 -0.00046979884999999997
10.97571 -0.00046847349
10.97671 -0.00046713899000000003
10.97771 -0.00046579535
10.97871 -0.00046444266
10.97971 -0.00046308096
10.98071 -0.00046171034999999995
10.98171 -0.00046033088
10.98271 -0.00045894258
10.98371 -0.00045754559000000004
10.98471 -0.00045613997
10.98571 -0.00045472575
10.98671 -0.00045330303
10.98771 -0.00045187189
10.98871 -0.00045043239
10.98971 -0.00044898457
10.99071 -0.00044752846
10.99171 -0.00044606418
10.99271 -0.00044459174999999997
10.99371 -0.00044311118000000003
10.99471 -0.00044162256999999997
10.99571 -0.0004401259
10.99671 -0.00043862123999999995
10.99771 -0.00043710856999999996
10.99871 -0.00043558797999999996
10.99971 -0.00043405948
11.00071 -0.00043252306999999997
11.00171 -0.00043097880000000005
11.00271 -0.0004294267
11.00371 -0.00042786678
11.00471 -0.00042629908
11.00571 -0.00042472366
11.00671 -0.00042314055
11.00771 -0.00042154979
11.00871 -0.00041995145
11.00971 -0.00041834554999999995
11.01071 -0.00041673215000000006
11.01171 -0.00041511134
11.01271 -0.00041348312000000003
11.01371 -0.00041184758
11.01471 -0.0004102048
11.01571 -0.0004085548
11.01671 -0.00040689765000000004
11.01771 -0.00040523346
11.01871 -0.00040356222
11.01971 -0.00040188401999999995
11.02071 -0.00040019891
11.02171 -0.00039850688
11.02271 -0.00039680804
11.02371 -0.00039510242
11.02471 -0.00039339006
11.02571 -0.00039167098
11.02671 -0.00038994522
11.02771 -0.00038821281000000005
11.02871 -0.00038647381000000004
11.02971 -0.00038472822
11.03071 -0.00038297603
11.03171 -0.0003812173
11.03271 -0.00037945204
11.03371 -0.00037768029
11.03471 -0.0003759021
11.03571 -0.00037411744
11.03671 -0.00037232639
11.03771 -0.00037052898
11.03871 -0.00036872523
11.03971 -0.0003669152
11.04071 -0.00036509891
11.04171 -0.00036327643999999997
11.04271 -0.00036144784
11.04371 -0.00035961314000000004
11.04471 -0.00035777239
11.04571 -0.00035592566
11.04671 -0.00035407302
11.04771 -0.00035221450999999997
11.04871 -0.00035035018
11.04971 -0.0003484801
11.05071 -0.00034660434
11.05171 -0.00034472291
11.05271 -0.00034283589
11.05371 -0.00034094335
11.05471 -0.0003390453
11.05571 -0.0003371418
11.05671 -0.00033523289999999996
11.05771 -0.00033331864
11.05871 -0.00033139906
11.05971 -0.00032947419
11.06071 -0.00032754408000000004
11.06171 -0.00032560877
11.06271 -0.00032366829
11.06371 -0.0003217227
11.06471 -0.00031977204
11.06571 -0.00031781635
11.06671 -0.00031585569
11.06771 -0.00031389009
11.06871 -0.00031191962
11.06971 -0.00030994436
11.07071 -0.00030796434
11.07171 -0.00030597964
11.07271 -0.00030399035
11.07371 -0.00030199651
11.07471 -0.00029999820999999997
11.07571 -0.00029799555000000003
11.07671 -0.00029598857
11.07771 -0.00029397736000000003
11.07871 -0.00029196201
11.07971 -0.00028994257
11.08071 -0.00028791912000000004
11.08171 -0.00028589174999999996
11.08271 -0.0002838605
11.08371 -0.00028182544
11.08471 -0.00027978663
11.08571 -0.00027774411
11.08671 -0.00027569793
11.08771 -0.00027364813
11.08871 -0.00027159474
11.08971 -0.00026953778
11.09071 -0.0002674773
11.09171 -0.00026541329
11.09271 -0.00026334578000000003
11.09371 -0.00026127479
11.09471 -0.00025920033
11.09571 -0.00025712240999999997
11.09671 -0.00025504103
11.09771 -0.00025295619000000004
11.09871 -0.00025086792
11.09971 -0.00024877625
11.10071 -0.00024668118
11.10171 -0.00024458271999999997
11.10271 -0.00024248093
11.10371 -0.00024037581
11.10471 -0.00023826742000000002
11.10571 -0.00023615580000000002
11.10671 -0.000234041
11.10771 -0.00023192305999999999
11.10871 -0.00022980205
11.10971 -0.00022767802
11.11071 -0.00022555104999999999
11.11171 -0.00022342119000000001
11.11271 -0.00022128854
11.11371 -0.00021915316
11.11471 -0.00021701512
11.11571 -0.00021487451
11.11671 -0.0002127314
11.11771 -0.00021058586
11.11871 -0.00020843796999999998
11.11971 -0.00020628781
11.12071 -0.00020413545000000003
11.12171 -0.00020198092
11.12271 -0.00019982433
11.12371 -0.00019766574000000002
11.12471 -0.00019550519
11.12571 -0.00019334273
11.12671 -0.00019117845
11.12771 -0.00018901237
11.12871 -0.00018684456000000001
11.12971 -0.00018467505
11.13071 -0.00018250389
11.13171 -0.00018033112
11.13271 -0.00017815679
11.13371 -0.00017598094000000002
11.13471 -0.0001738036
11.13571 -0.00017162480999999998
11.13671 -0.00016944462
11.13771 -0.00016726304000000002
11.13871 -0.00016508014
11.13971 -0.00016289594000000002
11.14071 -0.00016071045000000002
11.14171 -0.00015852373
11.14271 -0.00015633580000000002
11.14371 -0.00015414668
11.14471 -0.00015195640000000002
11.14571 -0.00014976498
11.14671 -0.00014757245
11.14771 -0.00014537883
11.14871 -0.00014318414
11.14971 -0.00014098840000000001
11.15071 -0.00013879162999999998
11.15171 -0.00013659384000000002
11.15271 -0.00013439504
11.15371 -0.00013219526
11.15471 -0.0001299945
11.15571 -0.00012779278
11.15671 -0.00012559013
11.15771 -0.00012338658
11.15871 -0.00012118212
11.15971 -0.0001189768
11.16071 -0.00011677064
11.16171 -0.00011456367
11.16271 -0.00011235594
11.16371 -0.00011014748000000001
11.16471 -0.00010793833999999999
11.16571 -0.00010572858
11.16671 -0.00010351824
11.16771 -0.00010130741
11.16871 -9.9096133e-05
11.16971 -9.6884492e-05
11.17071 -9.4672549e-05
11.17171 -9.2460391e-05
11.17271 -9.024809100000001e-05
11.17371 -8.8035728e-05
11.17471 -8.5823382e-05
11.17571 -8.3611138e-05
11.17671 -8.1399071e-05
11.17771 -7.9187259e-05
11.17871 -7.6975778e-05
11.17971 -7.4764694e-05
11.18071 -7.2554076e-05
11.18171 -7.0343987e-05
11.18271 -6.8134477e-05
11.18371 -6.5925605e-05
11.18471 -6.3717408e-05
11.18571 -6.1509928e-05
11.18671 -5.9303198000000006e-05
11.18771 -5.7097242e-05
11.18871 -5.4892081000000004e-05
11.18971 -5.2687739e-05
11.19071 -5.0484221000000004e-05
11.19171 -4.828153799999999e-05
11.19271 -4.6079694e-05
11.19371 -4.3878691e-05
11.19471 -4.167853e-05
11.19571 -3.947921e-05
11.19671 -3.7280728e-05
11.19771 -3.5083085e-05
11.19871 -3.2886279999999996e-05
11.19971 -3.0690316000000004e-05
11.20071 -2.8495197000000003e-05
11.20171 -2.6300924000000003e-05
11.20271 -2.4107506999999998e-05
11.20371 -2.1914958e-05
11.20471 -1.9723292e-05
11.20571 -1.7532523999999998e-05
11.20671 -1.5342675e-05
11.20771 -1.3153769999999999e-05
11.20871 -1.0965834e-05
11.20971 -8.778895500000001e-06
11.21071 -6.592986800000001e-06
11.21171 -4.408141799999999e-06
11.21271 -2.224396e-06
11.21371 -4.1786821e-08
11.21471 2.1396467e-06
11.21571 4.3198646e-06
11.21671 6.4988264e-06
11.21771 8.6764913e-06
11.21871 1.0852817e-05
11.21971 1.3027761000000001e-05
11.22071 1.5201283e-05
11.22171 1.737334e-05
11.22271 1.954389e-05
11.22371 2.1712891e-05
11.22471 2.3880301000000002e-05
11.22571 2.6046081000000003e-05
11.22671 2.8210187e-05
11.22771 3.0372578e-05
11.22871 3.2533217e-05
11.22971 3.4692061e-05
11.23071 3.6849073e-05
11.23171 3.9004212e-05
11.23271 4.115744e-05
11.23371 4.3308722e-05
11.23471 4.545802e-05
11.23571 4.7605297e-05
11.23671 4.975052e-05
11.23771 5.1893658999999995e-05
11.23871 5.4034678e-05
11.23971 5.6173548e-05
11.24071 5.8310246e-05
11.24171 6.0444745e-05
11.24271 6.2577021e-05
11.24371 6.4707058e-05
11.24471 6.6834832e-05
11.24571 6.8960327e-05
11.24671 7.1083531e-05
11.24771 7.3204427e-05
11.24871 7.532301e-05
11.24971 7.7439267e-05
11.25071 7.9553195e-05
11.25171 8.166478e-05
11.25271 8.377402299999999e-05
11.25371 8.5880913e-05
11.25471 8.7985444e-05
11.25571 9.008761000000001e-05
11.25671 9.21874e-05
11.25771 9.4284809e-05
11.25871 9.6379824e-05
11.25971 9.847242399999999e-05
11.26071 0.0001005626
11.26171 0.00010265034000000001
11.26271 0.0001047356
11.26371 0.00010681836999999999
11.26471 0.00010889862
11.26571 0.00011097632000000001
11.26671 0.00011305143
11.26771 0.00011512392999999999
11.26871 0.00011719376999999999
11.26971 0.00011926091
11.27071 0.00012132533
11.27171 0.00012338697
11.27271 0.0001254458
11.27371 0.00012750176
11.27471 0.00012955481
11.27571 0.00013160493
11.27671 0.00013365207
11.27771 0.00013569618
11.27871 0.00013773723
11.27971 0.00013977519
11.28071 0.00014181004
11.28171 0.00014384174000000002
11.28271 0.00014587025000000002
11.28371 0.00014789557
11.28471 0.00014991767
11.28571 0.00015193655
11.28671 0.00015395217
11.28771 0.00015596453
11.28871 0.00015797361
11.28971 0.00015997942
11.29071 0.00016198195
11.29171 0.00016398119
11.29271 0.00016597713
11.29371 0.00016796978000000002
11.29471 0.00016995912
11.29571 0.00017194515
11.29671 0.00017392787
11.29771 0.00017590727
11.29871 0.00017788334000000001
11.29971 0.00017985608
11.30071 0.00018182548
11.30171 0.00018379150999999998
11.30271 0.00018575417
11.30371 0.00018771347000000002
11.30471 0.00018966936
11.30571 0.00019162183
11.30671 0.00019357087000000003
11.30771 0.00019551646
11.30871 0.00019745857999999998
11.30971 0.00019939721
11.31071 0.00020133232000000003
11.31171 0.00020326388
11.31271 0.00020519187
11.31371 0.00020711627
11.31471 0.00020903707999999998
11.31571 0.00021095423
11.31671 0.00021286771
11.31771 0.00021477751
11.31871 0.00021668361
11.31971 0.00021858598
11.32071 0.00022048456999999998
11.32171 0.00022237939000000002
11.32271 0.00022427041
11.32371 0.00022615761000000003
11.32471 0.00022804095
11.32571 0.00022992042
11.32671 0.000231796
11.32771 0.00023366767000000002
11.32871 0.00023553540999999998
11.32971 0.00023739918999999998
11.33071 0.000239259
11.33171 0.0002411148
11.33271 0.00024296660000000002
11.33371 0.00024481435
11.33471 0.00024665806
11.33571 0.00024849769
11.33671 0.00025033323
11.33771 0.00025216466
11.33871 0.00025399195
11.33971 0.0002558151
11.34071 0.00025763409
11.34171 0.00025944889
11.34271 0.00026125949
11.34371 0.00026306585999999997
11.34471 0.00026486798
11.34571 0.00026666585
11.34671 0.00026845944
11.34771 0.00027024873
11.34871 0.00027203373
11.34971 0.00027381438
11.35071 0.0002755907
11.35171 0.00027736264
11.35271 0.0002791302
11.35371 0.00028089335
11.35471 0.00028265206
11.35571 0.00028440633999999996
11.35671 0.00028615614
11.35771 0.00028790145999999997
11.35871 0.00028964225
11.35971 0.0002913785
11.36071 0.0002931102
11.36171 0.00029483731
11.36271 0.0002965598
11.36371 0.00029827765999999997
11.36471 0.00029999085
11.36571 0.00030169933
11.36671 0.00030340311
11.36771 0.00030510214
11.36871 0.00030679639
11.36971 0.00030848585
11.37071 0.00031017046
11.37171 0.00031185023
11.37271 0.00031352511
11.37371 0.00031519508
11.37471 0.00031686010999999997
11.37571 0.00031852021
11.37671 0.00032017533
11.37771 0.00032182544999999997
11.37871 0.00032347057
11.37971 0.00032511064000000003
11.38071 0.00032674566
11.38171 0.00032837563000000003
11.38271 0.00033000051
11.38371 0.0003316203
11.38471 0.00033323499
11.38571 0.00033484457
11.38671 0.00033644900999999996
11.38771 0.00033804831000000003
11.38871 0.00033964247
11.38971 0.00034123145
11.39071 0.00034281527
11.39171 0.0003443939
11.39271 0.00034596732999999996
11.39371 0.00034753555
11.39471 0.00034909854
11.39571 0.00035065627
11.39671 0.00035220874000000004
11.39771 0.00035375592
11.39871 0.00035529779
11.39971 0.00035683433000000003
11.40071 0.00035836551
11.40171 0.00035989131
11.40271 0.00036141166
11.40371 0.00036292656
11.40471 0.00036443598
11.40571 0.00036593988
11.40671 0.00036743822000000003
11.40771 0.00036893096
11.40871 0.00037041805
11.40971 0.00037189944999999996
11.41071 0.00037337515999999997
11.41171 0.0003748451
11.41271 0.00037630923
11.41371 0.00037776754
11.41471 0.00037921995000000003
11.41571 0.00038066646
11.41671 0.00038210701000000003
11.41771 0.00038354156000000003
11.41871 0.00038497005
11.41971 0.00038639249999999995
11.42071 0.00038780886000000004
11.42171 0.00038921912
11.42271 0.0003906232
11.42371 0.00039202114
11.42471 0.00039341284999999996
11.42571 0.00039479837
11.42671 0.00039617762
11.42771 0.00039755064
11.42871 0.00039891738
11.42971 0.0004002778
11.43071 0.00040163191
11.43171 0.00040297969
11.43271 0.0004043211
11.43371 0.00040565615
11.43471 0.00040698483
11.43571 0.0004083071
11.43671 0.00040962291
11.43771 0.00041093225999999997
11.43871 0.00041223516
11.43971 0.00041353155
11.44071 0.00041482144
11.44171 0.00041610473999999996
11.44271 0.00041738149
11.44371 0.0004186516
11.44471 0.00041991506999999997
11.44571 0.00042117185
11.44671 0.00042242195
11.44771 0.00042366528
11.44871 0.00042490183000000003
11.44971 0.00042613156
11.45071 0.00042735442
11.45171 0.00042857036999999996
11.45271 0.00042977936
11.45371 0.00043098134000000004
11.45471 0.00043217627999999996
11.45571 0.00043336412999999996
11.45671 0.00043454484000000004
11.45771 0.00043571836
11.45871 0.00043688465
11.45971 0.00043804371
11.46071 0.00043919545
11.46171 0.00044033982
11.46271 0.00044147677999999997
11.46371 0.00044260632000000003
11.46471 0.00044372836999999994
11.46571 0.00044484286
11.46671 0.00044594976
11.46771 0.00044704907
11.46871 0.00044814069
11.46971 0.00044922463
11.47071 0.00045030079000000004
11.47171 0.00045136916999999994
11.47271 0.00045242969
11.47371 0.00045348232999999993
11.47471 0.00045452707
11.47571 0.00045556385000000005
11.47671 0.00045659266999999995
11.47771 0.00045761349
11.47871 0.00045862625000000004
11.47971 0.00045963092999999996
11.48071 0.00046062751000000004
11.48171 0.00046161595
11.48271 0.0004625962
11.48371 0.00046356827
11.48471 0.00046453215
11.48571 0.0004654878
11.48671 0.00046643518
11.48771 0.00046737431999999997
11.48871 0.00046830514
11.48971 0.00046922764
11.49071 0.00047014182
11.49171 0.00047104763
11.49271 0.00047194508
11.49371 0.00047283411
11.49471 0.00047371473
11.49571 0.00047458689
11.49671 0.00047545054
11.49771 0.00047630569
11.49871 0.00047715230000000005
11.49971 0.00047799031000000003
11.50071 0.00047881966999999994
11.50171 0.00047964036
11.50271 0.00048045226
11.50371 0.00048125539000000005
11.50471 0.0004820497
11.50571 0.00048283509000000005
11.50671 0.00048361153
11.50771 0.00048437892
11.50871 0.00048513721
11.50971 0.00048588636
11.51071 0.00048662628
11.51171 0.00048735692000000005
11.51271 0.00048807824
11.51371 0.0004887901500000001
11.51471 0.00048949255
11.51571 0.00049018545
11.51671 0.00049086875
11.51771 0.00049154237
11.51871 0.0004922063
11.51971 0.0004928604500000001
11.52071 0.00049350479
11.52171 0.00049413929
11.52271 0.00049476389
11.52371 0.00049537853
11.52471 0.00049598316
11.52571 0.00049657779
11.52671 0.00049716236
11.52771 0.0004977368
11.52871 0.0004983011
11.52971 0.00049885525
11.53071 0.00049939918
11.53171 0.00049993287
11.53271 0.00050045628
11.53371 0.00050096937
11.53471 0.00050147214
11.53571 0.0005019645
11.53671 0.00050244644
11.53771 0.00050291792
11.53871 0.0005033788999999999
11.53971 0.0005038293700000001
11.54071 0.00050426925
11.54171 0.00050469853
11.54271 0.00050511712
11.54371 0.00050552503
11.54471 0.00050592221
11.54571 0.00050630861
11.54671 0.00050668418
11.54771 0.00050704889
11.54871 0.00050740268
11.54971 0.0005077455200000001
11.55071 0.00050807735
11.55171 0.00050839817
11.55271 0.00050870794
11.55371 0.00050900662
11.55471 0.00050929416
11.55571 0.00050957051
11.55671 0.00050983563
11.55771 0.00051008947
11.55871 0.00051033203
11.55971 0.00051056322
11.56071 0.00051078305
11.56171 0.0005109914599999999
11.56271 0.00051118841
11.56371 0.0005113738100000001
11.56471 0.0005115476600000001
11.56571 0.0005117098699999999
11.56671 0.0005118604300000001
11.56771 0.0005119992700000001
11.56871 0.00051212633
11.56971 0.00051224156
11.57071 0.00051234492
11.57171 0.00051243633
11.57271 0.00051251573
11.57371 0.00051258307
11.57471 0.0005126383299999999
11.57571 0.00051268139
11.57671 0.00051271227
11.57771 0.00051273087
11.57871 0.00051273714
11.57971 0.00051273105
11.58071 0.00051271254
11.58171 0.0005126815700000001
11.58271 0.0005126381
11.58371 0.0005125820700000001
11.58471 0.0005125135
11.58571 0.0005124323299999999
11.58671 0.00051233851
11.58771 0.00051223201
11.58871 0.00051211282
11.58971 0.0005119809
11.59071 0.0005118362000000001
11.59171 0.00051167872
11.59271 0.00051150842
11.59371 0.00051132529
11.59471 0.00051112925
11.59571 0.00051092029
11.59671 0.00051069842
11.59771 0.00051046354
11.59871 0.00051021566
11.59971 0.0005099546800000001
11.60071 0.0005096806
11.60171 0.00050939339
11.60271 0.00050909298
11.60371 0.00050877929
11.60471 0.0005084523299999999
11.60571 0.00050811204
11.60671 0.00050775834
11.60771 0.00050739122
11.60871 0.0005070106
11.60971 0.0005066164700000001
11.61071 0.00050620874
11.61171 0.00050578742
11.61271 0.00050535241
11.61371 0.00050490371
11.61471 0.00050444128
11.61571 0.00050396511
11.61671 0.0005034751199999999
11.61771 0.00050297131
11.61871 0.00050245367
11.61971 0.00050192211
11.62071 0.0005013766899999999
11.62171 0.00050081735
11.62271 0.00050024405
11.62371 0.00049965679
11.62471 0.0004990555200000001
11.62571 0.00049844025
11.62671 0.00049781092
11.62771 0.0004971675499999999
11.62871 0.00049651007
11.62971 0.00049583846
11.63071 0.0004951526999999999
11.63171 0.00049445275
11.63271 0.00049373857
11.63371 0.00049301011
11.63471 0.00049226737
11.63571 0.00049151026
11.63671 0.0004907387799999999
11.63771 0.00048995289
11.63871 0.0004891525400000001
11.63971 0.0004883376700000001
11.64071 0.00048750831
11.64171 0.00048666434
11.64271 0.00048580578000000004
11.64371 0.00048493253000000004
11.64471 0.00048404463
11.64571 0.000483142
11.64671 0.00048222464
11.64771 0.00048129255
11.64871 0.00048034567
11.64971 0.00047938402
11.65071 0.00047840754000000004
11.65171 0.00047741627999999995
11.65271 0.00047641020000000004
11.65371 0.00047538924
11.65471 0.00047435345999999995
11.65571 0.00047330285999999997
11.65671 0.00047223739
11.65771 0.00047115705
11.65871 0.00047006183
11.65971 0.00046895175
11.66071 0.00046782678999999995
11.66171 0.00046668692
11.66271 0.00046553218
11.66371 0.00046436252999999995
11.66471 0.00046317791000000005
11.66571 0.00046197833
11.66671 0.00046076379000000003
11.66771 0.00045953425
11.66871 0.0004582897
11.66971 0.00045703014
11.67071 0.00045575553
11.67171 0.00045446582
11.67271 0.00045316100999999995
11.67371 0.00045184110999999997
11.67471 0.0004505061
11.67571 0.00044915596000000003
11.67671 0.00044779067
11.67771 0.00044641019
11.67871 0.00044501458
11.67971 0.00044360377000000006
11.68071 0.00044217777
11.68171 0.00044073663
11.68271 0.00043928030000000006
11.68371 0.00043780882999999997
11.68471 0.00043632217
11.68571 0.00043482036999999997
11.68671 0.00043330342
11.68771 0.00043177133
11.68871 0.00043022409999999997
11.68971 0.00042866172000000004
11.69071 0.00042708420999999997
11.69171 0.00042549153999999997
11.69271 0.00042388374000000003
11.69371 0.00042226079000000003
11.69471 0.0004206227
11.69571 0.00041896946999999996
11.69671 0.00041730109
11.69771 0.00041561752
11.69871 0.00041391880999999995
11.69971 0.00041220487
11.70071 0.00041047573999999996
11.70171 0.00040873141999999996
11.70271 0.00040697187
11.70371 0.00040519708000000005
11.70471 0.00040340706
11.70571 0.0004016018
11.70671 0.00039978131
11.70771 0.00039794559000000005
11.70871 0.00039609467
11.70971 0.00039422853
11.71071 0.00039234719
11.71171 0.00039045071000000007
11.71271 0.00038853909
11.71371 0.00038661233000000003
11.71471 0.00038467051
11.71571 0.00038271364
11.71671 0.00038074177
11.71771 0.00037875493
11.71871 0.00037675316000000003
11.71971 0.00037473651
11.72071 0.00037270502
11.72171 0.00037065873999999997
11.72271 0.00036859771999999996
11.72371 0.00036652198
11.72471 0.00036443155
11.72571 0.00036232648
11.72671 0.00036020679
11.72771 0.00035807252
11.72871 0.00035592368
11.72971 0.00035376031
11.73071 0.00035158241
11.73171 0.00034939001
11.73271 0.0003471831
11.73371 0.00034496172
11.73471 0.00034272589
11.73571 0.00034047559
11.73671 0.00033821086
11.73771 0.00033593171
11.73871 0.00033363815000000003
11.73971 0.00033133022
11.74071 0.00032900791
11.74171 0.00032667126
11.74271 0.00032432031
11.74371 0.00032195507999999997
11.74471 0.00031957559000000003
11.74571 0.00031718191000000003
11.74671 0.00031477407
11.74771 0.00031235211
11.74871 0.00030991609
11.74971 0.00030746604999999996
11.75071 0.00030500205
11.75171 0.00030252413
11.75271 0.00030003237
11.75371 0.0002975268
11.75471 0.00029500749999999997
11.75571 0.00029247451
11.75671 0.00028992788
11.75771 0.00028736767
11.75871 0.00028479394
11.75971 0.00028220672
11.76071 0.00027960607
11.76171 0.00027699205
11.76271 0.00027436467
11.76371 0.00027172402
11.76471 0.00026907012
11.76571 0.00026640303
11.76671 0.00026372278999999997
11.76771 0.00026102946000000003
11.76871 0.00025832308
11.76971 0.00025560369000000003
11.77071 0.00025287135999999997
11.77171 0.00025012616
11.77271 0.00024736814
11.77371 0.00024459737
11.77471 0.00024181393
11.77571 0.00023901786999999997
11.77671 0.00023620928
11.77771 0.00023338824999999999
11.77871 0.00023055485999999998
11.77971 0.00022770917
11.78071 0.00022485128
11.78171 0.00022198128000000002
11.78271 0.00021909925000000003
11.78371 0.00021620526
11.78471 0.00021329942999999998
11.78571 0.00021038178999999998
11.78671 0.00020745247
11.78771 0.00020451153000000002
11.78871 0.00020155903000000001
11.78971 0.00019859506
11.79071 0.00019561967
11.79171 0.00019263293
11.79271 0.00018963491
11.79371 0.00018662566
11.79471 0.00018360524
11.79571 0.0001805737
11.79671 0.00017753109
11.79771 0.00017447747
11.79871 0.0001714129
11.79971 0.00016833742000000001
11.80071 0.00016525108
11.80171 0.00016215397
11.80271 0.00015904612
11.80371 0.00015592763000000002
11.80471 0.00015279854
11.80571 0.00014965896
11.80671 0.00014650896
11.80771 0.00014334862
11.80871 0.00014017805000000002
11.80971 0.00013699735000000001
11.81071 0.00013380661
11.81171 0.00013060595
11.81271 0.00012739548
11.81371 0.00012417532
11.81471 0.00012094558999999999
11.81571 0.00011770640999999999
11.81671 0.00011445788
11.81771 0.00011120015
11.81871 0.00010793334
11.81971 0.00010465756000000001
11.82071 0.00010137292
11.82171 9.8079533e-05
11.82271 9.4777528e-05
11.82371 9.1467007e-05
11.82471 8.8148079e-05
11.82571 8.482084e-05
11.82671 8.1485393e-05
11.82771 7.8141841e-05
11.82871 7.4790273e-05
11.82971 7.143078700000001e-05
11.83071 6.806348000000001e-05
11.83171 6.4688442e-05
11.83271 6.1305769e-05
11.83371 5.7915554e-05
11.83471 5.4517897999999996e-05
11.83571 5.1112897e-05
11.83671 4.7700655e-05
11.83771 4.4281276e-05
11.83871 4.0854869e-05
11.83971 3.7421546e-05
11.84071 3.3981422e-05
11.84171 3.0534616e-05
11.84271 2.7081250999999997e-05
11.84371 2.3621449999999997e-05
11.84471 2.0155341000000002e-05
11.84571 1.6683049e-05
11.84671 1.3204702999999999e-05
11.84771 9.7204349e-06
11.84871 6.2303705e-06
11.84971 2.7346372000000003e-06
11.85071 -7.666389300000001e-07
11.85171 -4.273334e-06
11.85271 -7.7853272e-06
11.85371 -1.1302499e-05
11.85471 -1.4824734e-05
11.85571 -1.8351918000000002e-05
11.85671 -2.1883942e-05
11.85771 -2.5420698e-05
11.85871 -2.896208e-05
11.85971 -3.2507984e-05
11.86071 -3.6058307e-05
11.86171 -3.9612948e-05
11.86271 -4.3171803999999996e-05
11.86371 -4.6734769e-05
11.86471 -5.0301736e-05
11.86571 -5.38726e-05
11.86671 -5.7447244e-05
11.86771 -6.102556e-05
11.86871 -6.460742299999999e-05
11.86971 -6.819270799999999e-05
11.87071 -7.178129e-05
11.87171 -7.537303199999999e-05
11.87271 -7.8967798e-05
11.87371 -8.2565447e-05
11.87471 -8.616582900000001e-05
11.87571 -8.976879800000001e-05
11.87671 -9.3374206e-05
11.87771 -9.6981887e-05
11.87871 -0.00010059169000000001
11.87971 -0.00010420348
11.88071 -0.00010781706999999999
11.88171 -0.00011143233000000001
11.88271 -0.00011504908
11.88371 -0.00011866719
11.88471 -0.00012228651
11.88571 -0.00012590689
11.88671 -0.00012952819
11.88771 -0.00013315027
11.88871 -0.00013677301
11.88971 -0.00014039626
11.89071 -0.00014401991
11.89171 -0.00014764381
11.89271 -0.00015126785
11.89371 -0.00015489192
11.89471 -0.00015851587
11.89571 -0.00016213959
11.89671 -0.00016576295000000002
11.89771 -0.00016938582
11.89871 -0.00017300807
11.89971 -0.00017662958
11.90071 -0.0001802502
11.90171 -0.00018386979
11.90271 -0.00018748820999999998
11.90371 -0.0001911053
11.90471 -0.00019472091
11.90571 -0.00019833487
11.90671 -0.00020194705
11.90771 -0.00020555724
11.90871 -0.0002091653
11.90971 -0.00021277105999999998
11.91071 -0.00021637434
11.91171 -0.00021997498000000002
11.91271 -0.00022357281
11.91371 -0.00022716765000000002
11.91471 -0.00023075935999999998
11.91571 -0.00023434774999999997
11.91671 -0.00023793268
11.91771 -0.000241514
11.91871 -0.00024509156
11.91971 -0.00024866522
11.92071 -0.00025223485
11.92171 -0.00025580030000000003
11.92271 -0.00025936145
11.92371 -0.00026291818
11.92471 -0.00026647037
11.92571 -0.0002700179
11.92671 -0.00027356065999999997
11.92771 -0.0002770985
11.92871 -0.00028063134
11.92971 -0.00028415905
11.93071 -0.00028768151999999995
11.93171 -0.0002911986
11.93271 -0.00029471021000000003
11.93371 -0.00029821617
11.93471 -0.00030171639
11.93571 -0.00030521069
11.93671 -0.00030869894
11.93771 -0.00031218101
11.93871 -0.00031565673
11.93971 -0.00031912596
11.94071 -0.00032258849
11.94171 -0.00032604420999999997
11.94271 -0.00032949292
11.94371 -0.00033293446999999997
11.94471 -0.00033636868
11.94571 -0.00033979538
11.94671 -0.0003432144
11.94771 -0.00034662557
11.94871 -0.00035002874
11.94971 -0.00035342375
11.95071 -0.00035681044
11.95171 -0.00036018862
11.95271 -0.00036355816
11.95371 -0.00036691893
11.95471 -0.00037027075
11.95571 -0.00037361349
11.95671 -0.00037694699
11.95771 -0.00038027115
11.95871 -0.00038358580000000004
11.95971 -0.00038689081999999995
11.96071 -0.00039018605
11.96171 -0.00039347137
11.96271 -0.0003967466
11.96371 -0.00040001164
11.96471 -0.00040326631
11.96571 -0.00040651052999999995
11.96671 -0.00040974405
11.96771 -0.0004129668
11.96871 -0.00041617859
11.96971 -0.00041937927999999996
11.97071 -0.00042256870000000003
11.97171 -0.0004257467
11.97271 -0.00042891314999999995
11.97371 -0.00043206787
11.97471 -0.00043521068000000005
11.97571 -0.00043834143
11.97671 -0.00044145995000000006
11.97771 -0.00044456615
11.97871 -0.00044765984
11.97971 -0.00045074089
11.98071 -0.00045380912
11.98171 -0.00045686443
11.98271 -0.00045990673
11.98371 -0.00046293585
11.98471 -0.00046595169
11.98571 -0.00046895411000000004
11.98671 -0.00047194303000000005
11.98771 -0.00047491835
11.98871 -0.00047787998
11.98971 -0.00048082779
11.99071 -0.00048376169
11.99171 -0.00048668153
11.99271 -0.00048958727
11.99371 -0.00049247878
11.99471 -0.0004953559299999999
11.99571 -0.00049821865
11.99671 -0.00050106678
11.99771 -0.00050390022
11.99871 -0.00050671883
11.99971 -0.0005095224400000001
12.00071 -0.00051231095
12.00171 -0.00051508418
12.00271 -0.0005178420499999999
12.00371 -0.00052058431
12.00471 -0.00052331084
12.00571 -0.00052602149
12.00671 -0.0005287161
12.00771 -0.00053139447
12.00871 -0.00053405643
12.00971 -0.00053670187
12.01071 -0.00053933059
12.01171 -0.00054194243
12.01271 -0.00054453726
12.01371 -0.0005471149499999999
12.01471 -0.00054967531
12.01571 -0.00055221826
12.01671 -0.00055474366
12.01771 -0.00055725136
12.01871 -0.00055974128
12.01971 -0.00056221334
12.02071 -0.00056466738
12.02171 -0.00056710337
12.02271 -0.00056952117
12.02371 -0.00057192069
12.02471 -0.0005743018399999999
12.02571 -0.0005766645700000001
12.02671 -0.0005790087900000001
12.02771 -0.00058133442
12.02871 -0.00058364135
12.02971 -0.0005859295
12.03071 -0.0005881987800000001
12.03171 -0.0005904491000000001
12.03271 -0.00059268036
12.03371 -0.00059489248
12.03471 -0.00059708536
12.03571 -0.00059925887
12.03671 -0.00060141292
12.03771 -0.00060354741
12.03871 -0.00060566222
12.03971 -0.00060775724
12.04071 -0.00060983239
12.04171 -0.00061188753
12.04271 -0.00061392257
12.04371 -0.00061593742
12.04471 -0.00061793194
12.04571 -0.00061990604
12.04671 -0.0006218596399999999
12.04771 -0.00062379263
12.04871 -0.00062570493
12.04971 -0.0006275965
12.05071 -0.00062946719
12.05171 -0.00063131697
12.05271 -0.00063314574
12.05371 -0.0006349534
12.05471 -0.00063673988
12.05571 -0.00063850512
12.05671 -0.00064024907
12.05771 -0.00064197161
12.05871 -0.0006436726800000001
12.05971 -0.0006453522
12.06071 -0.00064701007
12.06171 -0.0006486462099999999
12.06271 -0.00065026056
12.06371 -0.000651853
12.06471 -0.0006534234199999999
12.06571 -0.00065497175
12.06671 -0.00065649788
12.06771 -0.00065800173
12.06871 -0.00065948316
12.06971 -0.0006609421199999999
12.07071 -0.00066237849
12.07171 -0.00066379216
12.07271 -0.00066518305
12.07371 -0.00066655107
12.07471 -0.00066789617
12.07571 -0.00066921821
12.07671 -0.00067051719
12.07771 -0.00067179299
12.07871 -0.00067304559
12.07971 -0.00067427495
12.08071 -0.00067548103
12.08171 -0.0006766637900000001
12.08271 -0.00067782316
12.08371 -0.00067895921
12.08471 -0.00068007184
12.08571 -0.0006811611
12.08671 -0.00068222694
12.08771 -0.0006832694
12.08871 -0.00068428844
12.08971 -0.0006852840699999999
12.09071 -0.00068625627
12.09171 -0.0006872050099999999
12.09271 -0.00068813033
12.09371 -0.00068903214
12.09471 -0.00068991048
12.09571 -0.00069076527
12.09671 -0.0006915965100000001
12.09771 -0.0006924041400000001
12.09871 -0.00069318812
12.09971 -0.00069394841
12.10071 -0.0006946849699999999
12.10171 -0.00069539769
12.10271 -0.00069608659
12.10371 -0.00069675157
12.10471 -0.00069739253
12.10571 -0.0006980094400000001
12.10671 -0.0006986022500000001
12.10771 -0.00069917091
12.10871 -0.00069971538
12.10971 -0.00070023561
12.11071 -0.0007007315599999999
12.11171 -0.00070120318
12.11271 -0.00070165042
12.11371 -0.00070207329
12.11471 -0.00070247179
12.11571 -0.00070284586
12.11671 -0.00070319552
12.11771 -0.0007035207499999999
12.11871 -0.00070382162
12.11971 -0.00070409806
12.12071 -0.0007043501199999999
12.12171 -0.00070457777
12.12271 -0.00070478109
12.12371 -0.00070496003
12.12471 -0.0007051146
12.12571 -0.00070524484
12.12671 -0.00070535075
12.12771 -0.00070543233
12.12871 -0.00070548958
12.12971 -0.00070552251
12.13071 -0.00070553115
12.13171 -0.00070551546
12.13271 -0.0007054754400000001
12.13371 -0.00070541114
12.13471 -0.00070532251
12.13571 -0.0007052095999999999
12.13671 -0.0007050723500000001
12.13771 -0.00070491083
12.13871 -0.00070472502
12.13971 -0.0007045149200000001
12.14071 -0.0007042805900000001
12.14171 -0.00070402202
12.14271 -0.00070373926
12.14371 -0.0007034323499999999
12.14471 -0.0007031013
12.14571 -0.00070274618
12.14671 -0.00070236706
12.14771 -0.0007019640199999999
12.14871 -0.00070153706
12.14971 -0.00070108626
12.15071 -0.00070061174
12.15171 -0.00070011351
12.15271 -0.00069959169
12.15371 -0.00069904631
12.15471 -0.00069847742
12.15571 -0.00069788512
12.15671 -0.00069726943
12.15771 -0.00069663047
12.15871 -0.00069596822
12.15971 -0.00069528278
12.16071 -0.00069457419
12.16171 -0.00069384246
12.16271 -0.00069308762
12.16371 -0.00069230973
12.16471 -0.00069150883
12.16571 -0.00069068492
12.16671 -0.00068983804
12.16771 -0.0006889682
12.16871 -0.00068807544
12.16971 -0.00068715981
12.17071 -0.0006862213
12.17171 -0.0006852599699999999
12.17271 -0.00068427585
12.17371 -0.00068326899
12.17471 -0.00068223944
12.17571 -0.00068118725
12.17671 -0.00068011245
12.17771 -0.00067901515
12.17871 -0.0006778954199999999
12.17971 -0.00067675333
12.18071 -0.00067558894
12.18171 -0.00067440237
12.18271 -0.0006731937
12.18371 -0.00067196306
12.18471 -0.00067071051
12.18571 -0.00066943612
12.18671 -0.00066814005
12.18771 -0.0006668223300000001
12.18871 -0.00066548309
12.18971 -0.0006641224
12.19071 -0.00066274038
12.19171 -0.0006613370700000001
12.19271 -0.00065991258
12.19371 -0.00065846698
12.19471 -0.00065700033
12.19571 -0.00065551276
12.19671 -0.00065400432
12.19771 -0.00065247505
12.19871 -0.0006509250400000001
12.19971 -0.0006493543900000001
12.20071 -0.00064776318
12.20171 -0.00064615147
12.20271 -0.0006445193300000001
12.20371 -0.00064286692
12.20471 -0.00064119426
12.20571 -0.00063950151
12.20671 -0.0006377887500000001
12.20771 -0.00063605612
12.20871 -0.00063430375
12.20971 -0.00063253178
12.21071 -0.0006307403099999999
12.21171 -0.0006289294999999999
12.21271 -0.00062709951
12.21371 -0.0006252505
12.21471 -0.00062338263
12.21571 -0.0006214960200000001
12.21671 -0.00061959086
12.21771 -0.00061766727
12.21871 -0.00061572546
12.21971 -0.00061376554
12.22071 -0.00061178771
12.22171 -0.00060979205
12.22271 -0.0006077787499999999
12.22371 -0.0006057479399999999
12.22471 -0.0006036997100000001
12.22571 -0.0006016342
12.22671 -0.00059955155
12.22771 -0.00059745184
12.22871 -0.00059533518
12.22971 -0.00059320168
12.23071 -0.0005910514100000001
12.23171 -0.0005888845
12.23271 -0.00058670103
12.23371 -0.00058450109
12.23471 -0.00058228479
12.23571 -0.00058005221
12.23671 -0.00057780344
12.23771 -0.00057553857
12.23871 -0.0005732577400000001
12.23971 -0.00057096104
12.24071 -0.0005686485999999999
12.24171 -0.0005663205199999999
12.24271 -0.0005639769399999999
12.24371 -0.00056161798
12.24471 -0.0005592437899999999
12.24571 -0.0005568545
12.24671 -0.00055445025
12.24771 -0.00055203118
12.24871 -0.00054959746
12.24971 -0.0005471492399999999
12.25071 -0.00054468669
12.25171 -0.00054220991
12.25271 -0.00053971912
12.25371 -0.00053721442
12.25471 -0.00053469598
12.25571 -0.00053216399
12.25671 -0.00052961855
12.25771 -0.00052705982
12.25871 -0.00052448795
12.25971 -0.00052190312
12.26071 -0.00051930547
12.26171 -0.00051669513
12.26271 -0.00051407224
12.26371 -0.00051143697
12.26471 -0.00050878948
12.26571 -0.00050612989
12.26671 -0.00050345839
12.26771 -0.00050077515
12.26871 -0.00049808032
12.26971 -0.0004953740700000001
12.27071 -0.00049265655
12.27171 -0.0004899279700000001
12.27271 -0.00048718853000000005
12.27371 -0.00048443840000000004
12.27471 -0.00048167776
12.27571 -0.00047890685
12.27671 -0.00047612584000000004
12.27771 -0.00047333491999999996
12.27871 -0.00047053430999999995
12.27971 -0.00046772416
12.28071 -0.00046490468
12.28171 -0.0004620761
12.28271 -0.00045923856999999994
12.28371 -0.00045639226
12.28471 -0.00045353736
12.28571 -0.000450674
12.28671 -0.0004478024
12.28771 -0.00044492267
12.28871 -0.00044203493000000003
12.28971 -0.00043913938000000007
12.29071 -0.00043623609
12.29171 -0.0004333252
12.29271 -0.00043040685999999996
12.29371 -0.00042748115
12.29471 -0.00042454822
12.29571 -0.00042160813999999995
12.29671 -0.00041866101
12.29771 -0.00041570697000000003
12.29871 -0.00041274610999999996
12.29971 -0.00040977857
12.30071 -0.00040680447
12.30171 -0.00040382397
12.30271 -0.00040083714
12.30371 -0.00039784418
12.30471 -0.00039484521
12.30571 -0.00039184041999999996
12.30671 -0.00038882995
12.30771 -0.00038581397
12.30871 -0.00038279271999999996
12.30971 -0.00037976633
12.31071 -0.00037673501
12.31171 -0.00037369896
12.31271 -0.00037065838
12.31371 -0.00036761348
12.31471 -0.00036456446999999997
12.31571 -0.00036151155
12.31671 -0.00035845492
12.31771 -0.00035539481
12.31871 -0.00035233138
12.31971 -0.00034926486
12.32071 -0.00034619543
12.32171 -0.00034312327
12.32271 -0.00034004854
12.32371 -0.00033697145000000003
12.32471 -0.00033389215
12.32571 -0.0003308108
12.32671 -0.00032772759
12.32771 -0.00032464266
12.32871 -0.00032155614999999997
12.32971 -0.00031846823
12.33071 -0.00031537904
12.33171 -0.00031228874
12.33271 -0.00030919746
12.33371 -0.00030610536
12.33471 -0.00030301258
12.33571 -0.00029991927
12.33671 -0.00029682558000000003
12.33771 -0.00029373168000000003
12.33871 -0.00029063772
12.33971 -0.00028754384
12.34071 -0.00028445022
12.34171 -0.00028135701
12.34271 -0.00027826436
12.34371 -0.00027517242
12.34471 -0.00027208137
12.34571 -0.00026899136
12.34671 -0.00026590253000000004
12.34771 -0.00026281505000000003
12.34871 -0.00025972905999999997
12.34971 -0.00025664472
12.35071 -0.00025356214
12.35171 -0.00025048148
12.35271 -0.00024740286
12.35371 -0.00024432643
12.35471 -0.00024125229
12.35571 -0.00023818059
12.35671 -0.00023511145
12.35771 -0.00023204498
12.35871 -0.00022898129999999998
12.35971 -0.00022592053
12.36071 -0.00022286281
12.36171 -0.00021980824999999997
12.36271 -0.00021675697999999998
12.36371 -0.00021370913
12.36471 -0.00021066485
12.36571 -0.00020762427
12.36671 -0.00020458753999999998
12.36771 -0.0002015548
12.36871 -0.00019852621
12.36971 -0.00019550193
12.37071 -0.00019248216000000002
12.37171 -0.00018946704
12.37271 -0.00018645675
12.37371 -0.00018345147
12.37471 -0.00018045137999999998
12.37571 -0.00017745664
12.37671 -0.00017446744
12.37771 -0.00017148394
12.37871 -0.00016850632
12.37971 -0.00016553475
12.38071 -0.00016256938
12.38171 -0.00015961036
12.38271 -0.00015665784999999998
12.38371 -0.00015371196
12.38471 -0.00015077284
12.38571 -0.00014784059
12.38671 -0.00014491535
12.38771 -0.0001419972
12.38871 -0.00013908625
12.38971 -0.00013618259999999998
12.39071 -0.00013328632
12.39171 -0.00013039751
12.39271 -0.00012751623
12.39371 -0.00012464257
12.39471 -0.0001217766
12.39571 -0.00011891840999999999
12.39671 -0.00011606807999999999
12.39771 -0.00011322568
12.39871 -0.00011039131
12.39971 -0.00010756504
12.40071 -0.00010474698
12.40171 -0.00010193723
12.40271 -9.913590000000001e-05
12.40371 -9.6343081e-05
12.40471 -9.3558896e-05
12.40571 -9.0783465e-05
12.40671 -8.8016907e-05
12.40771 -8.5259342e-05
12.40871 -8.25109e-05
12.40971 -7.9771701e-05
12.41071 -7.7041875e-05
12.41171 -7.4321542e-05
12.41271 -7.1610827e-05
12.41371 -6.890984399999999e-05
12.41471 -6.6218712e-05
12.41571 -6.3537533e-05
12.41671 -6.0866415e-05
12.41771 -5.8205455e-05
12.41871 -5.5554744000000006e-05
12.41971 -5.2914372999999996e-05
12.42071 -5.0284421999999996e-05
12.42171 -4.7664969e-05
12.42271 -4.5056083000000004e-05
12.42371 -4.2457832999999995e-05
12.42471 -3.9870284e-05
12.42571 -3.7293498e-05
12.42671 -3.4727535e-05
12.42771 -3.2172454e-05
12.42871 -2.9628312999999998e-05
12.42971 -2.7095174e-05
12.43071 -2.4573097e-05
12.43171 -2.2062143e-05
12.43271 -1.9562376999999998e-05
12.43371 -1.7073864e-05
12.43471 -1.4596674000000001e-05
12.43571 -1.2130874e-05
12.43671 -9.6765383e-06
12.43771 -7.233737199999999e-06
12.43871 -4.8025449e-06
12.43971 -2.3830344e-06
12.44071 2.4721689e-08
12.44171 2.4206521e-06
12.44271 4.8046878e-06
12.44371 7.1767623e-06
12.44471 9.536812200000001e-06
12.44571 1.1884778e-05
12.44671 1.4220605e-05
12.44771 1.6544243e-05
12.44871 1.8855646000000002e-05
12.44971 2.1154773000000002e-05
12.45071 2.3441588e-05
12.45171 2.5716058999999997e-05
12.45271 2.7978157e-05
12.45371 3.0227858e-05
12.45471 3.2465141e-05
12.45571 3.4689987e-05
12.45671 3.6902375e-05
12.45771 3.9102287e-05
12.45871 4.1289707e-05
12.45971 4.3464613e-05
12.46071 4.5626982e-05
12.46171 4.7776790999999995e-05
12.46271 4.9914019e-05
12.46371 5.2038631999999994e-05
12.46471 5.4150598000000004e-05
12.46571 5.6249883e-05
12.46671 5.8336445e-05
12.46771 6.0410247e-05
12.46871 6.2471247e-05
12.46971 6.4519401e-05
12.47071 6.655466200000001e-05
12.47171 6.8576986e-05
12.47271 7.058633299999999e-05
12.47371 7.2582662e-05
12.47471 7.456594100000001e-05
12.47571 7.6536134e-05
12.47671 7.8493213e-05
12.47771 8.0437155e-05
12.47871 8.236795600000001e-05
12.47971 8.4285597e-05
12.48071 8.6190084e-05
12.48171 8.8081424e-05
12.48271 8.9959627e-05
12.48371 9.1824711e-05
12.48471 9.3676709e-05
12.48571 9.5515645e-05
12.48671 9.734155800000001e-05
12.48771 9.9154488e-05
12.48871 0.00010095447999999999
12.48971 0.00010274158
12.49071 0.00010451582
12.49171 0.00010627725999999999
12.49271 0.00010802594
12.49371 0.00010976188000000002
12.49471 0.00011148513
12.49571 0.00011319572000000001
12.49671 0.00011489368
12.49771 0.00011657903000000001
12.49871 0.00011825179999999999
12.49971 0.00011991199000000001
12.50071 0.00012155961000000001
12.50171 0.00012319466000000002
12.50271 0.00012481715
12.50371 0.0001264271
12.50471 0.00012802448
12.50571 0.00012960929
12.50671 0.00013118155
12.50771 0.00013274123
12.50871 0.00013428835999999998
12.50971 0.00013582292999999999
12.51071 0.00013734495000000002
12.51171 0.00013885445
12.51271 0.00014035146
12.51371 0.00014183598
12.51471 0.00014330807
12.51571 0.00014476775
12.51671 0.00014621509
12.51771 0.00014765012000000002
12.51871 0.00014907292
12.51971 0.00015048355
12.52071 0.00015188208
12.52171 0.00015326857
12.52271 0.00015464311
12.52371 0.00015600577
12.52471 0.00015735665000000002
12.52571 0.00015869581
12.52671 0.00016002333
12.52771 0.0001613393
12.52871 0.00016264379
12.52971 0.00016393687000000002
12.53071 0.00016521864
12.53171 0.00016648914
12.53271 0.00016774846
12.53371 0.00016899667
12.53471 0.00017023382
12.53571 0.00017145998
12.53671 0.00017267522
12.53771 0.0001738796
12.53871 0.00017507318
12.53971 0.00017625604
12.54071 0.00017742823
12.54171 0.00017858982
12.54271 0.00017974089
12.54371 0.00018088149999999999
12.54471 0.00018201173
12.54571 0.00018313166
12.54671 0.00018424137
12.54771 0.00018534093
12.54871 0.00018643044999999998
12.54971 0.00018751001
12.55071 0.0001885797
12.55171 0.00018963961999999998
12.55271 0.00019068984
12.55371 0.00019173048999999998
12.55471 0.00019276162999999998
12.55571 0.00019378334999999998
12.55671 0.00019479576000000002
12.55771 0.00019579892999999998
12.55871 0.00019679296
12.55971 0.00019777791999999998
12.56071 0.0001987539
12.56171 0.00019972099
12.56271 0.00020067925999999999
12.56371 0.00020162877
12.56471 0.00020256959
12.56571 0.00020350183
12.56671 0.00020442551
12.56771 0.00020534073
12.56871 0.00020624757
12.56971 0.0002071461
12.57071 0.00020803639
12.57171 0.00020891853
12.57271 0.00020979260000000003
12.57371 0.00021065871
12.57471 0.00021151693000000002
12.57571 0.00021236739999999998
12.57671 0.00021321021
12.57771 0.00021404546
12.57871 0.00021487328
12.57971 0.00021569381000000003
12.58071 0.00021650717
12.58171 0.0002173135
12.58271 0.00021811295000000001
12.58371 0.00021890564000000002
12.58471 0.00021969172
12.58571 0.00022047134000000002
12.58671 0.00022124466
12.58771 0.00022201182000000002
12.58871 0.00022277295
12.58971 0.0002235282
12.59071 0.00022427770999999998
12.59171 0.00022502161
12.59271 0.00022576003
12.59371 0.00022649308
12.59471 0.00022722090000000002
12.59571 0.00022794358999999998
12.59671 0.00022866125
12.59771 0.000229374
12.59871 0.0002300819
12.59971 0.00023078508
12.60071 0.00023148361
12.60171 0.0002321776
12.60271 0.00023286713999999997
12.60371 0.00023355228
12.60471 0.00023423313
12.60571 0.00023490979
12.60671 0.00023558234000000002
12.60771 0.00023625087000000002
12.60871 0.00023691546
12.60971 0.00023757622999999998
12.61071 0.00023823329
12.61171 0.00023888674
12.61271 0.00023953671
12.61371 0.00024018332
12.61471 0.00024082667
12.61571 0.00024146689000000002
12.61671 0.00024210412000000002
12.61771 0.0002427385
12.61871 0.00024337014
12.61971 0.00024399919
12.62071 0.00024462579
12.62171 0.00024525009
12.62271 0.00024587221
12.62371 0.00024649228
12.62471 0.00024711043999999996
12.62571 0.00024772683
12.62671 0.00024834157999999997
12.62771 0.0002489548
12.62871 0.00024956664
12.62971 0.00025017721
12.63071 0.00025078663999999996
12.63171 0.00025139502000000004
12.63271 0.0002520025
12.63371 0.00025260916999999996
12.63471 0.00025321515
12.63571 0.00025382053
12.63671 0.00025442546
12.63771 0.00025503002
12.63871 0.00025563431
12.63971 0.00025623846999999996
12.64071 0.0002568426
12.64171 0.0002574468
12.64271 0.0002580512
12.64371 0.0002586559
12.64471 0.00025926104
12.64571 0.00025986672
12.64671 0.00026047303
12.64771 0.00026108012
12.64871 0.00026168811
12.64971 0.00026229711
12.65071 0.00026290722
12.65171 0.00026351856
12.65271 0.00026413127
12.65371 0.00026474543
12.65471 0.00026536115000000003
12.65571 0.00026597857
12.65671 0.00026659775
12.65771 0.00026721882
12.65871 0.00026784189
12.65971 0.00026846703000000003
12.66071 0.00026909436
12.66171 0.00026972396
12.66271 0.00027035594
12.66371 0.00027099038
12.66471 0.00027162739
12.66571 0.00027226704
12.66671 0.00027290944
12.66771 0.00027355467999999996
12.66871 0.00027420288
12.66971 0.00027485412
12.67071 0.00027550852000000003
12.67171 0.00027616618
12.67271 0.0002768272
12.67371 0.00027749172
12.67471 0.00027815984
12.67571 0.00027883166
12.67671 0.00027950732
12.67771 0.00028018694
12.67871 0.00028087065
12.67971 0.00028155857
12.68071 0.00028225080999999996
12.68171 0.00028294751
12.68271 0.00028364877
12.68371 0.00028435472
12.68471 0.00028506547
12.68571 0.00028578111000000003
12.68671 0.00028650174
12.68771 0.0002872275
12.68871 0.00028795844000000003
12.68971 0.00028869465
12.69071 0.00028943622999999996
12.69171 0.00029018324
12.69271 0.00029093576
12.69371 0.00029169385
12.69471 0.00029245755
12.69571 0.00029322694
12.69671 0.00029400205
12.69771 0.00029478294
12.69871 0.00029556963
12.69971 0.00029636219
12.70071 0.00029716066
12.70171 0.00029796506
12.70271 0.00029877544
12.70371 0.00029959187
12.70471 0.00030041438
12.70571 0.00030124299
12.70671 0.00030207780000000004
12.70771 0.00030291884999999997
12.70871 0.00030376621
12.70971 0.0003046199
12.71071 0.00030548003
12.71171 0.00030634666999999996
12.71271 0.00030721987999999997
12.71371 0.00030809972
12.71471 0.00030898627000000003
12.71571 0.00030987965
12.71671 0.00031077989
12.71771 0.00031168709
12.71871 0.00031260133
12.71971 0.0003135227
12.72071 0.00031445127
12.72171 0.00031538709
12.72271 0.00031633028
12.72371 0.00031728089
12.72471 0.00031823897
12.72571 0.00031920461
12.72671 0.00032017786
12.72771 0.00032115877
12.72871 0.00032214741
12.72971 0.00032314383
12.73071 0.00032414807
12.73171 0.00032516018
12.73271 0.0003261802
12.73371 0.00032720816
12.73471 0.00032824410000000003
12.73571 0.00032928804
12.73671 0.00033034003
12.73771 0.00033140009
12.73871 0.00033246822
12.73971 0.00033354447
12.74071 0.00033462884
12.74171 0.00033572135
12.74271 0.00033682202
12.74371 0.00033793085
12.74471 0.00033904787
12.74571 0.00034017307
12.74671 0.00034130644
12.74771 0.00034244799
12.74871 0.00034359773
12.74971 0.00034475565
12.75071 0.00034592174
12.75171 0.00034709597
12.75271 0.00034827835
12.75371 0.00034946886
12.75471 0.00035066747999999996
12.75571 0.0003518742
12.75671 0.00035308901
12.75771 0.00035431187
12.75871 0.00035554278
12.75971 0.00035678172
12.76071 0.00035802868
12.76171 0.00035928365
12.76271 0.0003605466
12.76371 0.00036181752000000005
12.76471 0.00036309643
12.76571 0.0003643833
12.76671 0.00036567815000000003
12.76771 0.00036698095000000004
12.76871 0.00036829172
12.76971 0.00036961046
12.77071 0.00037093719
12.77171 0.00037227189
12.77271 0.0003736146
12.77371 0.00037496531999999997
12.77471 0.00037632402999999997
12.77571 0.00037769078
12.77671 0.00037906557
12.77771 0.00038044839000000004
12.77871 0.00038183925
12.77971 0.00038323815
12.78071 0.00038464509
12.78171 0.00038606004
12.78271 0.00038748303
12.78371 0.00038891399
12.78471 0.00039035294
12.78571 0.00039179981
12.78671 0.0003932546
12.78771 0.0003947172
12.78871 0.00039618762
12.78971 0.00039766578
12.79071 0.00039915162
12.79171 0.00040064506
12.79271 0.00040214604
12.79371 0.00040365449000000003
12.79471 0.00040517029
12.79571 0.00040669343000000003
12.79671 0.00040822379
12.79771 0.00040976129
12.79871 0.00041130584000000005
12.79971 0.00041285734
12.80071 0.00041441572
12.80171 0.00041598087000000003
12.80271 0.0004175527
12.80371 0.00041913116999999997
12.80471 0.00042071614999999996
12.80571 0.00042230758
12.80671 0.00042390539
12.80771 0.00042550951
12.80871 0.00042711981
12.80971 0.00042873626
12.81071 0.00043035880000000004
12.81171 0.00043198734
12.81271 0.00043362179
12.81371 0.00043526206
12.81471 0.00043690811
12.81571 0.00043855988999999995
12.81671 0.00044021731
12.81771 0.00044188027
12.81871 0.00044354874
12.81971 0.00044522261999999996
12.82071 0.00044690187000000003
12.82171 0.00044858638999999996
12.82271 0.00045027609
12.82371 0.00045197094000000004
12.82471 0.00045367083000000003
12.82571 0.00045537572
12.82671 0.00045708548
12.82771 0.00045880005999999996
12.82871 0.00046051937
12.82971 0.00046224332
12.83071 0.00046397186
12.83171 0.00046570484999999996
12.83271 0.00046744220999999996
12.83371 0.00046918385
12.83471 0.00047092967
12.83571 0.00047267959
12.83671 0.00047443345
12.83771 0.00047619118999999994
12.83871 0.00047795270000000004
12.83971 0.00047971785
12.84071 0.00048148650000000005
12.84171 0.00048325854999999994
12.84271 0.00048503389
12.84371 0.00048681236
12.84471 0.00048859388
12.84571 0.00049037826
12.84671 0.00049216537
12.84771 0.00049395512
12.84871 0.0004957473299999999
12.84971 0.00049754185
12.85071 0.00049933851
12.85171 0.00050113722
12.85271 0.0005029377900000001
12.85371 0.00050474014
12.85471 0.00050654407
12.85571 0.00050834947
12.85671 0.00051015613
12.85771 0.0005119639799999999
12.85871 0.00051377287
12.85971 0.00051558268
12.86071 0.00051739325
12.86171 0.0005192044700000001
12.86271 0.00052101623
12.86371 0.0005228284
12.86471 0.00052464084
12.86571 0.00052645341
12.86671 0.00052826604
12.86771 0.00053007857
12.86871 0.00053189092
12.86971 0.0005337029499999999
12.87071 0.00053551453
12.87171 0.00053732556
12.87271 0.00053913591
12.87371 0.00054094548
12.87471 0.00054275415
12.87571 0.00054456173
12.87671 0.00054636816
12.87771 0.00054817328
12.87871 0.0005499769
12.87971 0.0005517789299999999
12.88071 0.00055357923
12.88171 0.00055537762
12.88271 0.00055717396
12.88371 0.00055896808
12.88471 0.00056075983
12.88571 0.00056254908
12.88671 0.0005643356
12.88771 0.00056611925
12.88871 0.00056789991
12.88971 0.0005696773300000001
12.89071 0.00057145139
12.89171 0.00057322191
12.89271 0.00057498869
12.89371 0.00057675161
12.89471 0.00057851048
12.89571 0.00058026512
12.89671 0.00058201535
12.89771 0.00058376104
12.89871 0.0005855019899999999
12.89971 0.00058723804
12.90071 0.0005889690299999999
12.90171 0.00059069484
12.90271 0.00059241524
12.90371 0.00059413014
12.90471 0.0005958393100000001
12.90571 0.00059754266
12.90671 0.00059923996
12.90771 0.00060093112
12.90871 0.00060261596
12.90971 0.00060429429
12.91071 0.00060596599
12.91171 0.00060763091
12.91271 0.00060928887
12.91371 0.00061093974
12.91471 0.00061258334
12.91571 0.0006142195199999999
12.91671 0.0006158481499999999
12.91771 0.0006174691
12.91871 0.00061908218
12.91971 0.00062068725
12.92071 0.0006222841400000001
12.92171 0.00062387276
12.92271 0.00062545291
12.92371 0.00062702447
12.92471 0.0006285872599999999
12.92571 0.00063014113
12.92671 0.00063168595
12.92771 0.00063322159
12.92871 0.00063474786
12.92971 0.00063626462
12.93071 0.00063777175
12.93171 0.0006392690499999999
12.93271 0.00064075634
12.93371 0.0006422335
12.93471 0.00064370038
12.93571 0.00064515675
12.93671 0.00064660248
12.93771 0.0006480373899999999
12.93871 0.00064946134
12.93971 0.00065087411
12.94071 0.0006522755
12.94171 0.00065366539
12.94271 0.00065504355
12.94371 0.00065640984
12.94471 0.00065776403
12.94571 0.0006591059900000001
12.94671 0.00066043549
12.94771 0.00066175239
12.94871 0.00066305652
12.94971 0.00066434768
12.95071 0.00066562575
12.95171 0.00066689054
12.95271 0.00066814187
12.95371 0.0006693796399999999
12.95471 0.00067060369
12.95571 0.0006718138600000001
12.95671 0.00067301003
12.95771 0.00067419205
12.95871 0.0006753598
12.95971 0.00067651313
12.96071 0.00067765195
12.96171 0.00067877613
12.96271 0.00067988558
12.96371 0.00068098016
12.96471 0.0006820597300000001
12.96571 0.0006831242
12.96671 0.00068417344
12.96771 0.00068520731
12.96871 0.00068622571
12.96971 0.00068722852
12.97071 0.0006882156
12.97171 0.0006891868
12.97271 0.000690142
12.97371 0.0006910810500000001
12.97471 0.00069200382
12.97571 0.0006929101300000001
12.97671 0.0006937998900000001
12.97771 0.00069467287
12.97871 0.00069552898
12.97971 0.00069636803
12.98071 0.00069718985
12.98171 0.0006979943
12.98271 0.00069878124
12.98371 0.00069955049
12.98471 0.0007003018700000001
12.98571 0.00070103529
12.98671 0.00070175056
12.98771 0.0007024475100000001
12.98871 0.00070312603
12.98971 0.00070378596
12.99071 0.0007044271999999999
12.99171 0.00070504957
12.99271 0.00070565297
12.99371 0.00070623723
12.99471 0.0007068023000000001
12.99571 0.000707348
12.99671 0.00070787423
12.99771 0.00070838087
12.99871 0.00070886781
12.99971 0.00070933497
13.00071 0.00070978222
13.00171 0.00071020945
13.00271 0.00071061654
13.00371 0.00071100344
13.00471 0.00071137001
13.00571 0.00071171617
13.00671 0.00071204181
13.00771 0.00071234681
13.00871 0.00071263112
13.00971 0.00071289464
13.01071 0.00071313725
13.01171 0.0007133589
13.01271 0.0007135594799999999
13.01371 0.00071373893
13.01471 0.00071389713
13.01571 0.0007140340100000001
13.01671 0.00071414952
13.01771 0.00071424356
13.01871 0.00071431609
13.01971 0.00071436698
13.02071 0.0007143962199999999
13.02171 0.0007144036800000001
13.02271 0.00071438935
13.02371 0.00071435311
13.02471 0.00071429495
13.02571 0.00071421473
13.02671 0.00071411241
13.02771 0.00071398795
13.02871 0.0007138412
13.02971 0.0007136721300000001
13.03071 0.00071348063
13.03171 0.0007132666299999999
13.03271 0.00071303007
13.03371 0.0007127708199999999
13.03471 0.00071248878
13.03571 0.00071218392
13.03671 0.00071185609
13.03771 0.00071150516
13.03871 0.00071113109
13.03971 0.00071073378
13.04071 0.0007103130899999999
13.04171 0.00070986898
13.04271 0.0007094013199999999
13.04371 0.00070891006
13.04471 0.0007083951
13.04571 0.0007078563600000001
13.04671 0.00070729379
13.04771 0.00070670731
13.04871 0.00070609685
13.04971 0.00070546239
13.05071 0.00070480392
13.05171 0.00070412134
13.05271 0.0007034147100000001
13.05371 0.00070268397
13.05471 0.0007019290900000001
13.05571 0.00070115011
13.05671 0.00070034703
13.05771 0.00069951984
13.05871 0.00069866855
13.05971 0.00069779317
13.06071 0.00069689372
13.06171 0.00069597022
13.06271 0.00069502271
13.06371 0.00069405114
13.06471 0.00069305556
13.06571 0.0006920359699999999
13.06671 0.00069099237
13.06771 0.0006899248100000001
13.06871 0.00068883323
13.06971 0.0006877176
13.07071 0.00068657796
13.07171 0.00068541426
13.07271 0.0006842265099999999
13.07371 0.00068301465
13.07471 0.00068177865
13.07571 0.0006805185
13.07671 0.0006792342
13.07771 0.00067792566
13.07871 0.00067659289
13.07971 0.00067523588
13.08071 0.0006738545800000001
13.08171 0.00067244896
13.08271 0.00067101905
13.08371 0.00066956477
13.08471 0.00066808616
13.08571 0.00066658317
13.08671 0.00066505586
13.08771 0.00066350422
13.08871 0.0006619282000000001
13.08971 0.0006603279
13.09071 0.0006587032700000001
13.09171 0.00065705435
13.09271 0.0006553812
13.09371 0.0006536838100000001
13.09471 0.00065196223
13.09571 0.0006502165000000001
13.09671 0.00064844662
13.09771 0.00064665269
13.09871 0.0006448347
13.09971 0.0006429927
13.10071 0.00064112678
13.10171 0.00063923694
13.10271 0.00063732323
13.10371 0.00063538573
13.10471 0.0006334245
13.10571 0.00063143957
13.10671 0.000629431
13.10771 0.0006273988699999999
13.10871 0.00062534323
13.10971 0.0006232641700000001
13.11071 0.00062116173
13.11171 0.00061903597
13.11271 0.00061688702
13.11371 0.0006147149199999999
13.11471 0.00061251981
13.11571 0.0006103017300000001
13.11671 0.00060806078
13.11771 0.0006057970500000001
13.11871 0.00060351063
13.11971 0.0006012016
13.12071 0.00059887007
13.12171 0.0005965161100000001
13.12271 0.00059413983
13.12371 0.00059174131
13.12471 0.00058932064
13.12571 0.0005868779200000001
13.12671 0.00058441319
13.12771 0.00058192654
13.12871 0.00057941807
13.12971 0.00057688781
13.13071 0.00057433581
13.13171 0.0005717621699999999
13.13271 0.00056916692
13.13371 0.00056655012
13.13471 0.00056391182
13.13571 0.00056125209
13.13671 0.0005585709899999999
13.13771 0.00055586852
13.13871 0.00055314481
13.13971 0.0005503998600000001
13.14071 0.00054763377
13.14171 0.00054484658
13.14271 0.00054203838
13.14371 0.00053920926
13.14471 0.00053635931
13.14571 0.00053348863
13.14671 0.00053059734
13.14771 0.00052768555
13.14871 0.0005247533899999999
13.14971 0.00052180098
13.15071 0.00051882848
13.15171 0.00051583602
13.15271 0.00051282377
13.15371 0.0005097918800000001
13.15471 0.0005067404799999999
13.15571 0.00050366975
13.15671 0.0005005798800000001
13.15771 0.00049747105
13.15871 0.00049434339
13.15971 0.00049119708
13.16071 0.00048803226000000005
13.16171 0.00048484912
13.16271 0.00048164784
13.16371 0.00047842854999999995
13.16471 0.00047519138
13.16571 0.00047193648000000004
13.16671 0.00046866397999999996
13.16771 0.00046537407
13.16871 0.00046206683
13.16971 0.0004587424
13.17071 0.00045540091000000006
13.17171 0.00045204247
13.17271 0.0004486672
13.17371 0.00044527524
13.17471 0.00044186668000000006
13.17571 0.00043844166
13.17671 0.00043500027
13.17771 0.00043154268000000003
13.17871 0.00042806900999999996
13.17971 0.00042457932
13.18071 0.00042107381
13.18171 0.00041755261
13.18271 0.00041401586000000003
13.18371 0.00041046369
13.18471 0.00040689624000000003
13.18571 0.0004033137
13.18671 0.00039971619
13.18771 0.00039610386
13.18871 0.00039247689
13.18971 0.00038883544999999996
13.19071 0.00038517969000000004
13.19171 0.00038150974
13.19271 0.00037782584000000004
13.19371 0.00037412810000000003
13.19471 0.00037041673
13.19571 0.00036669187
13.19671 0.00036295369
13.19771 0.00035920236
13.19871 0.00035543806
13.19971 0.00035166095
13.20071 0.0003478712
13.20171 0.00034406899
13.20271 0.00034025449999999997
13.20371 0.00033642789
13.20471 0.00033258934
13.20571 0.00032873904
13.20671 0.00032487716999999997
13.20771 0.0003210039
13.20871 0.00031711945000000003
13.20971 0.00031322397
13.21071 0.00030931769
13.21171 0.00030540079000000004
13.21271 0.00030147345999999997
13.21371 0.00029753592000000004
13.21471 0.00029358835
13.21571 0.00028963095
13.21671 0.00028566392000000003
13.21771 0.00028168747000000005
13.21871 0.00027770179
13.21971 0.00027370706
13.22071 0.00026970351
13.22171 0.0002656913
13.22271 0.00026167063
13.22371 0.00025764166
13.22471 0.00025360457
13.22571 0.00024955955
13.22671 0.00024550675
13.22771 0.00024144633000000001
13.22871 0.00023737846
13.22971 0.00023330328999999998
13.23071 0.00022922096999999998
13.23171 0.00022513166000000002
13.23271 0.0002210355
13.23371 0.00021693262999999998
13.23471 0.00021282322000000002
13.23571 0.00020870741
13.23671 0.00020458535
13.23771 0.00020045719999999998
13.23871 0.00019632312000000002
13.23971 0.00019218328
13.24071 0.00018803785999999998
13.24171 0.00018388703
13.24271 0.00017973098
13.24371 0.00017556989
13.24471 0.00017140397
13.24571 0.00016723343999999998
13.24671 0.0001630585
13.24771 0.00015887936
13.24871 0.00015469625000000001
13.24971 0.00015050939000000002
13.25071 0.00014631902
13.25171 0.00014212536
13.25271 0.00013792865
13.25371 0.0001337291
13.25471 0.00012952696
13.25571 0.00012532245
13.25671 0.00012111578
13.25771 0.00011690719000000001
13.25871 0.00011269688000000001
13.25971 0.00010848505999999999
13.26071 0.00010427194
13.26171 0.00010005772
13.26271 9.5842586e-05
13.26371 9.1626725e-05
13.26471 8.741031899999999e-05
13.26571 8.3193549e-05
13.26671 7.8976586e-05
13.26771 7.475960000000001e-05
13.26871 7.0542757e-05
13.26971 6.632622599999999e-05
13.27071 6.2110166e-05
13.27171 5.7894744e-05
13.27271 5.3680121999999995e-05
13.27371 4.9466468e-05
13.27471 4.5253947e-05
13.27571 4.1042725e-05
13.27671 3.6832972e-05
13.27771 3.2624862e-05
13.27871 2.8418568999999998e-05
13.27971 2.4214268000000002e-05
13.28071 2.0012136e-05
13.28171 1.5812356e-05
13.28271 1.1615109e-05
13.28371 7.4205779000000005e-06
13.28471 3.2289478e-06
13.28571 -9.5959782e-07
13.28671 -5.144874e-06
13.28771 -9.326695500000001e-06
13.28871 -1.3504879000000001e-05
13.28971 -1.7679243000000003e-05
13.29071 -2.1849603e-05
13.29171 -2.6015779999999998e-05
13.29271 -3.0177597e-05
13.29371 -3.4334872e-05
13.29471 -3.8487428e-05
13.29571 -4.2635091e-05
13.29671 -4.6777683e-05
13.29771 -5.0915031e-05
13.29871 -5.5046957e-05
13.29971 -5.9173283e-05
13.30071 -6.3293834e-05
13.30171 -6.740843300000001e-05
13.30271 -7.1516899e-05
13.30371 -7.561905e-05
13.30471 -7.971470400000001e-05
13.30571 -8.3803673e-05
13.30671 -8.7885775e-05
13.30771 -9.1960823e-05
13.30871 -9.6028623e-05
13.30971 -0.00010008899
13.31071 -0.00010414175
13.31171 -0.00010818668999999999
13.31271 -0.00011222363
13.31371 -0.00011625239999999998
13.31471 -0.0001202728
13.31571 -0.00012428465
13.31671 -0.00012828777
13.31771 -0.00013228201
13.31871 -0.00013626719
13.31971 -0.00014024315000000002
13.32071 -0.00014420971999999998
13.32171 -0.00014816676
13.32271 -0.00015211413
13.32371 -0.00015605167
13.32471 -0.00015997925
13.32571 -0.00016389674
13.32671 -0.00016780401
13.32771 -0.00017170094
13.32871 -0.00017558738999999998
13.32971 -0.00017946326
13.33071 -0.00018332842
13.33171 -0.00018718274
13.33271 -0.00019102611
13.33371 -0.00019485839999999998
13.33471 -0.00019867948
13.33571 -0.00020248922
13.33671 -0.00020628746999999998
13.33771 -0.00021007413
13.33871 -0.00021384903
13.33971 -0.00021761201999999998
13.34071 -0.00022136296
13.34171 -0.00022510169
13.34271 -0.00022882805000000003
13.34371 -0.00023254188
13.34471 -0.000236243
13.34571 -0.00023993125
13.34671 -0.00024360647000000002
13.34771 -0.00024726851
13.34871 -0.00025091717
13.34971 -0.00025455231
13.35071 -0.00025817376
13.35171 -0.00026178134
13.35271 -0.00026537490999999997
13.35371 -0.00026895434
13.35471 -0.00027251947
13.35571 -0.00027607016
13.35671 -0.00027960627
13.35771 -0.0002831277
13.35871 -0.0002866343
13.35971 -0.00029012597
13.36071 -0.00029360257999999997
13.36171 -0.00029706403000000003
13.36271 -0.00030051020999999995
13.36371 -0.00030394103
13.36471 -0.00030735639
13.36571 -0.00031075617
13.36671 -0.00031414031
13.36771 -0.00031750869
13.36871 -0.00032086123
13.36971 -0.00032419782
13.37071 -0.00032751836
13.37171 -0.00033082276000000004
13.37271 -0.00033411093
13.37371 -0.00033738276999999996
13.37471 -0.00034063816999999996
13.37571 -0.00034387701
13.37671 -0.00034709922
13.37771 -0.00035030469
13.37871 -0.00035349331
13.37971 -0.00035666496
13.38071 -0.00035981957000000005
13.38171 -0.00036295703
13.38271 -0.00036607723000000003
13.38371 -0.00036918007
13.38471 -0.00037226546
13.38571 -0.0003753333
13.38671 -0.00037838351999999997
13.38771 -0.000381416
13.38871 -0.00038443068
13.38971 -0.00038742746
13.39071 -0.00039040623999999995
13.39171 -0.00039336696
13.39271 -0.00039630959
13.39371 -0.00039923398
13.39471 -0.00040214008999999996
13.39571 -0.00040502781999999995
13.39671 -0.00040789714
13.39771 -0.00041074795
13.39871 -0.00041358016
13.39971 -0.00041639369
13.40071 -0.00041918846999999994
13.40171 -0.00042196443000000006
13.40271 -0.00042472151999999996
13.40371 -0.00042745964000000003
13.40471 -0.00043017872
13.40571 -0.00043287864
13.40671 -0.00043555937999999997
13.40771 -0.00043822083
13.40871 -0.00044086291
13.40971 -0.00044348558000000004
13.41071 -0.00044608873
13.41171 -0.00044867234
13.41271 -0.00045123634000000004
13.41371 -0.00045378065000000004
13.41471 -0.00045630522
13.41571 -0.00045881002
13.41671 -0.00046129498999999995
13.41771 -0.00046376007999999997
13.41871 -0.00046620525999999996
13.41971 -0.00046863047
13.42071 -0.00047103571999999996
13.42171 -0.00047342101000000003
13.42271 -0.00047578624
13.42371 -0.00047813145999999997
13.42471 -0.00048045662999999996
13.42571 -0.0004827617
13.42671 -0.00048504667
13.42771 -0.00048731154
13.42871 -0.00048955626
13.42971 -0.0004917808399999999
13.43071 -0.00049398523
13.43171 -0.00049616942
13.43271 -0.00049833334
13.43371 -0.0005004769699999999
13.43471 -0.0005026002799999999
13.43571 -0.00050470321
13.43671 -0.00050678573
13.43771 -0.0005088477799999999
13.43871 -0.0005108893200000001
13.43971 -0.0005129102599999999
13.44071 -0.00051491061
13.44171 -0.00051689026
13.44271 -0.00051884917
13.44371 -0.00052078731
13.44471 -0.00052270461
13.44571 -0.00052460105
13.44671 -0.0005264765599999999
13.44771 -0.00052833111
13.44871 -0.0005301647
13.44971 -0.00053197728
13.45071 -0.00053376884
13.45171 -0.0005355393999999999
13.45271 -0.00053728891
13.45371 -0.0005390174000000001
13.45471 -0.0005407248899999999
13.45571 -0.00054241136
13.45671 -0.00054407687
13.45771 -0.0005457214199999999
13.45871 -0.00054734505
13.45971 -0.0005489477599999999
13.46071 -0.0005505296
13.46171 -0.0005520906099999999
13.46271 -0.0005536308
13.46371 -0.0005551502
13.46471 -0.00055664887
13.46571 -0.00055812679
13.46671 -0.00055958403
13.46771 -0.00056102062
13.46871 -0.00056243657
13.46971 -0.00056383192
13.47071 -0.0005652066599999999
13.47171 -0.0005665608099999999
13.47271 -0.0005678944
13.47371 -0.00056920744
13.47471 -0.00057049997
13.47571 -0.00057177199
13.47671 -0.0005730234999999999
13.47771 -0.0005742545
13.47871 -0.00057546504
13.47971 -0.0005766551599999999
13.48071 -0.00057782481
13.48171 -0.00057897405
13.48271 -0.00058010291
13.48371 -0.00058121141
13.48471 -0.00058229957
13.48571 -0.00058336741
13.48671 -0.00058441497
13.48771 -0.00058544224
13.48871 -0.0005864492799999999
13.48971 -0.00058743608
13.49071 -0.00058840274
13.49171 -0.0005893492
13.49271 -0.00059027557
13.49371 -0.00059118183
13.49471 -0.0005920680000000001
13.49571 -0.0005929341099999999
13.49671 -0.0005937802099999999
13.49771 -0.00059460631
13.49871 -0.00059541244
13.49971 -0.00059619861
13.50071 -0.00059696486
13.50171 -0.00059771119
13.50271 -0.00059843765
13.50371 -0.00059914428
13.50471 -0.00059983108
13.50571 -0.00060049811
13.50671 -0.00060114539
13.50771 -0.0006017729899999999
13.50871 -0.0006023809400000001
13.50971 -0.00060296929
13.51071 -0.00060353814
13.51171 -0.00060408752
13.51271 -0.00060461753
13.51371 -0.0006051282099999999
13.51471 -0.0006056196500000001
13.51571 -0.00060609195
13.51671 -0.0006065452000000001
13.51771 -0.0006069794799999999
13.51871 -0.0006073949
13.51971 -0.0006077915299999999
13.52071 -0.0006081694700000001
13.52171 -0.0006085288500000001
13.52271 -0.00060886973
13.52371 -0.00060919224
13.52471 -0.00060949642
13.52571 -0.00060978236
13.52671 -0.00061005017
13.52771 -0.0006102999100000001
13.52871 -0.00061053161
13.52971 -0.00061074538
13.53071 -0.0006109412400000001
13.53171 -0.00061111928
13.53271 -0.00061127953
13.53371 -0.00061142205
13.53471 -0.00061154688
13.53571 -0.00061165401
13.53671 -0.00061174355
13.53771 -0.0006118154899999999
13.53871 -0.0006118698800000001
13.53971 -0.00061190676
13.54071 -0.00061192618
13.54171 -0.0006119281400000001
13.54271 -0.00061191272
13.54371 -0.00061187998
13.54471 -0.00061182996
13.54571 -0.00061176274
13.54671 -0.00061167839
13.54771 -0.00061157698
13.54871 -0.00061145856
13.54971 -0.00061132323
13.55071 -0.0006111710699999999
13.55171 -0.00061100222
13.55271 -0.0006108167299999999
13.55371 -0.00061061473
13.55471 -0.0006103963199999999
13.55571 -0.00061016158
13.55671 -0.0006099106000000001
13.55771 -0.00060964353
13.55871 -0.00060936045
13.55971 -0.00060906145
13.56071 -0.00060874668
13.56171 -0.00060841621
13.56271 -0.00060807015
13.56371 -0.00060770858
13.56471 -0.0006073315899999999
13.56571 -0.00060693933
13.56671 -0.00060653183
13.56771 -0.00060610923
13.56871 -0.00060567163
13.56971 -0.00060521907
13.57071 -0.00060475168
13.57171 -0.00060426955
13.57271 -0.00060377274
13.57371 -0.00060326138
13.57471 -0.00060273555
13.57571 -0.00060219536
13.57671 -0.00060164089
13.57771 -0.00060107222
13.57871 -0.0006004895100000001
13.57971 -0.0005998927900000001
13.58071 -0.0005992822
13.58171 -0.00059865783
13.58271 -0.00059801978
13.58371 -0.0005973681299999999
13.58471 -0.00059670301
13.58571 -0.00059602448
13.58671 -0.00059533263
13.58771 -0.00059462759
13.58871 -0.00059390941
13.58971 -0.00059317817
13.59071 -0.0005924339799999999
13.59171 -0.0005916768700000001
13.59271 -0.00059090694
13.59371 -0.00059012427
13.59471 -0.00058932892
13.59571 -0.00058852092
13.59671 -0.00058770038
13.59771 -0.00058686733
13.59871 -0.00058602186
13.59971 -0.00058516403
13.60071 -0.0005842938699999999
13.60171 -0.00058341152
13.60271 -0.00058251699
13.60371 -0.0005816104
13.60471 -0.0005806918100000001
13.60571 -0.0005797613499999999
13.60671 -0.00057881907
13.60771 -0.0005778651
13.60871 -0.0005768995400000001
13.60971 -0.00057592251
13.61071 -0.00057493417
13.61171 -0.00057393459
13.61271 -0.00057292391
13.61371 -0.00057190227
13.61471 -0.0005708698200000001
13.61571 -0.00056982667
13.61671 -0.00056877298
13.61771 -0.00056770891
13.61871 -0.00056663457
13.61971 -0.00056555009
13.62071 -0.00056445556
13.62171 -0.00056335116
13.62271 -0.00056223698
13.62371 -0.00056111312
13.62471 -0.00055997971
13.62571 -0.0005588368400000001
13.62671 -0.0005576846
13.62771 -0.00055652313
13.62871 -0.00055535243
13.62971 -0.00055417263
13.63071 -0.00055298378
13.63171 -0.00055178598
13.63271 -0.00055057926
13.63371 -0.0005493637199999999
13.63471 -0.00054813941
13.63571 -0.0005469063999999999
13.63671 -0.0005456647600000001
13.63771 -0.00054441452
13.63871 -0.00054315578
13.63971 -0.00054188863
13.64071 -0.00054061311
13.64171 -0.0005393293099999999
13.64271 -0.00053803733
13.64371 -0.00053673725
13.64471 -0.00053542917
13.64571 -0.0005341131799999999
13.64671 -0.00053278936
13.64771 -0.0005314578199999999
13.64871 -0.00053011863
13.64971 -0.0005287719400000001
13.65071 -0.00052741784
13.65171 -0.00052605642
13.65271 -0.00052468777
13.65371 -0.0005233120200000001
13.65471 -0.00052192922
13.65571 -0.00052053952
13.65671 -0.0005191429899999999
13.65771 -0.0005177397299999999
13.65871 -0.00051632983
13.65971 -0.00051491343
13.66071 -0.00051349057
13.66171 -0.00051206134
13.66271 -0.0005106258
13.66371 -0.00050918406
13.66471 -0.00050773624
13.66571 -0.00050628237
13.66671 -0.00050482258
13.66771 -0.00050335693
13.66871 -0.0005018855500000001
13.66971 -0.00050040853
13.67071 -0.00049892597
13.67171 -0.00049743794
13.67271 -0.0004959446
13.67371 -0.0004944459799999999
13.67471 -0.00049294226
13.67571 -0.0004914335
13.67671 -0.00048991983
13.67771 -0.0004884013800000001
13.67871 -0.00048687825000000003
13.67971 -0.00048535053000000006
13.68071 -0.00048381835
13.68171 -0.0004822818
13.68271 -0.00048074098
13.68371 -0.00047919601999999996
13.68471 -0.00047764696999999995
13.68571 -0.00047609392000000003
13.68671 -0.00047453696
13.68771 -0.00047297617000000003
13.68871 -0.00047141161
13.68971 -0.00046984333
13.69071 -0.0004682714
13.69171 -0.00046669588
13.69271 -0.00046511682000000004
13.69371 -0.00046353425
13.69471 -0.00046194823
13.69571 -0.0004603588
13.69671 -0.000458766
13.69771 -0.00045716987999999995
13.69871 -0.00045557044
13.69971 -0.00045396777999999997
13.70071 -0.00045236193000000005
13.70171 -0.00045075299
13.70271 -0.00044914095
13.70371 -0.00044752592000000006
13.70471 -0.00044590796999999997
13.70571 -0.00044428716
13.70671 -0.00044266358000000005
13.70771 -0.00044103731000000003
13.70871 -0.00043940845
13.70971 -0.00043777708999999995
13.71071 -0.00043614331999999997
13.71171 -0.00043450723
13.71271 -0.00043286890999999993
13.71371 -0.0004312285
13.71471 -0.00042958604000000003
13.71571 -0.00042794168
13.71671 -0.00042629545000000003
13.71771 -0.00042464744000000003
13.71871 -0.0004229978
13.71971 -0.00042134657
13.72071 -0.00041969379000000005
13.72171 -0.00041803955
13.72271 -0.00041638395000000004
13.72371 -0.00041472699
13.72471 -0.00041306876
13.72571 -0.00041140934
13.72671 -0.00040974874
13.72771 -0.00040808699999999996
13.72871 -0.00040642421
13.72971 -0.00040476039
13.73071 -0.00040309556
13.73171 -0.00040142982
13.73271 -0.00039976317
13.73371 -0.0003980957
13.73471 -0.00039642746
13.73571 -0.00039475849
13.73671 -0.00039308889
13.73771 -0.00039141869
13.73871 -0.00038974795
13.73971 -0.00038807674999999993
13.74071 -0.00038640519000000004
13.74171 -0.00038473336000000003
13.74271 -0.0003830613
13.74371 -0.0003813891
13.74471 -0.00037971683
13.74571 -0.00037804459
13.74671 -0.00037637246
13.74771 -0.00037470052000000004
13.74871 -0.00037302882
13.74971 -0.00037135744000000003
13.75071 -0.00036968643
13.75171 -0.00036801587
13.75271 -0.00036634581000000003
13.75371 -0.00036467629
13.75471 -0.00036300737000000003
13.75571 -0.00036133908
13.75671 -0.00035967148
13.75771 -0.00035800458
13.75871 -0.00035633841
13.75971 -0.00035467303
13.76071 -0.00035300845
13.76171 -0.00035134471999999996
13.76271 -0.00034968182
13.76371 -0.00034801982999999997
13.76471 -0.00034635875
13.76571 -0.00034469865
13.76671 -0.00034303955
13.76771 -0.00034138147
13.76871 -0.00033972449
13.76971 -0.00033806862
13.77071 -0.00033641393
13.77171 -0.00033476047
13.77271 -0.00033310828
13.77371 -0.00033145742999999997
13.77471 -0.00032980796999999997
13.77571 -0.00032815997
13.77671 -0.00032651346
13.77771 -0.00032486851
13.77871 -0.00032322516
13.77971 -0.00032158345999999997
13.78071 -0.00031994346
13.78171 -0.00031830521
13.78271 -0.00031666873
13.78371 -0.00031503407
13.78471 -0.00031340126
13.78571 -0.0003117703
13.78671 -0.00031014124
13.78771 -0.00030851409
13.78871 -0.00030688883999999996
13.78971 -0.00030526555
13.79071 -0.00030364422
13.79171 -0.00030202484
13.79271 -0.00030040744
13.79371 -0.00029879204000000004
13.79471 -0.00029717867
13.79571 -0.00029556734
13.79671 -0.00029395806
13.79771 -0.00029235086
13.79871 -0.00029074581000000004
13.79971 -0.00028914292
13.80071 -0.00028754223
13.80171 -0.00028594378999999997
13.80271 -0.00028434765
13.80371 -0.00028275384999999997
13.80471 -0.00028116247
13.80571 -0.00027957356
13.80671 -0.00027798719
13.80771 -0.00027640342
13.80871 -0.00027482229
13.80971 -0.00027324388
13.81071 -0.00027166823
13.81171 -0.00027009539
13.81271 -0.00026852542
13.81371 -0.00026695836
13.81471 -0.00026539424000000003
13.81571 -0.00026383309
13.81671 -0.00026227494
13.81771 -0.00026071982
13.81871 -0.00025916772
13.81971 -0.00025761865
13.82071 -0.0002560726
13.82171 -0.00025452957000000003
13.82271 -0.00025298957
13.82371 -0.00025145259
13.82471 -0.00024991862000000003
13.82571 -0.00024838762
13.82671 -0.0002468596
13.82771 -0.00024533454
13.82871 -0.00024381243
13.82971 -0.00024229328
13.83071 -0.00024077708
13.83171 -0.00023926384
13.83271 -0.00023775356
13.83371 -0.00023624623
13.83471 -0.00023474188000000002
13.83571 -0.00023324054999999998
13.83671 -0.00023174224999999998
13.83771 -0.000230247
13.83871 -0.00022875483
13.83971 -0.00022726581
13.84071 -0.00022577995
13.84171 -0.00022429729
13.84271 -0.00022281786
13.84371 -0.00022134172
13.84471 -0.00021986889
13.84571 -0.00021839941999999998
13.84671 -0.00021693334000000002
13.84771 -0.00021547066000000001
13.84871 -0.00021401141999999998
13.84971 -0.00021255566
13.85071 -0.00021110338
13.85171 -0.00020965460000000002
13.85271 -0.00020820935
13.85371 -0.00020676762000000002
13.85471 -0.00020532943
13.85571 -0.0002038948
13.85671 -0.00020246370999999998
13.85771 -0.00020103616
13.85871 -0.00019961217000000002
13.85971 -0.00019819174
13.86071 -0.00019677489
13.86171 -0.00019536159999999998
13.86271 -0.00019395188
13.86371 -0.00019254576
13.86471 -0.00019114322999999998
13.86571 -0.00018974429
13.86671 -0.00018834896
13.86771 -0.00018695727
13.86871 -0.00018556921
13.86971 -0.0001841848
13.87071 -0.00018280406
13.87171 -0.00018142699
13.87271 -0.00018005361
13.87371 -0.00017868392000000002
13.87471 -0.00017731793
13.87571 -0.00017595563
13.87671 -0.00017459702999999998
[truncated: 216,108 more chars]
