# Supplementary material for: 2D Synthetic dataset of numerical simulations of long-period seismicity in a volcanic edifice and related sensitivity kernels
Source: Data Brief. 2021 Jan 25;34:106673. doi: 10.1016/j.dib.2020.106673 (PMC7841316; doi:10.1016/j.dib.2020.106673)
Supplement: Supplementary Data S1 — Supplementary Raw Research Data. This is open data under the CC BY license http://creativecommons.org/licenses/by/4.0/ [file mmc1.zip › Dataset/OUTPUT_SEISMOGRAMS/9000_3000/disp_X_homo_14000_1946_SVF7e-1Hz.semd]

-1.714286 0.0
-1.713286 0.0
-1.712286 0.0
-1.711286 0.0
-1.710286 0.0
-1.709286 0.0
-1.708286 0.0
-1.707286 0.0
-1.706286 0.0
-1.705286 0.0
-1.704286 0.0
-1.703286 0.0
-1.702286 0.0
-1.701286 0.0
-1.700286 0.0
-1.699286 0.0
-1.698286 0.0
-1.697286 0.0
-1.696286 0.0
-1.695286 0.0
-1.694286 0.0
-1.693286 0.0
-1.692286 0.0
-1.691286 0.0
-1.690286 0.0
-1.689286 0.0
-1.688286 0.0
-1.687286 0.0
-1.686286 0.0
-1.685286 0.0
-1.684286 0.0
-1.683286 0.0
-1.682286 0.0
-1.681286 0.0
-1.680286 0.0
-1.679286 0.0
-1.678286 0.0
-1.677286 0.0
-1.676286 0.0
-1.675286 0.0
-1.674286 0.0
-1.673286 0.0
-1.672286 0.0
-1.671286 0.0
-1.670286 0.0
-1.669286 0.0
-1.668286 0.0
-1.667286 0.0
-1.666286 0.0
-1.665286 0.0
-1.664286 0.0
-1.663286 0.0
-1.662286 0.0
-1.661286 0.0
-1.660286 0.0
-1.659286 0.0
-1.658286 0.0
-1.657286 0.0
-1.656286 0.0
-1.655286 0.0
-1.654286 0.0
-1.653286 0.0
-1.652286 0.0
-1.651286 0.0
-1.650286 0.0
-1.649286 0.0
-1.648286 0.0
-1.647286 0.0
-1.646286 0.0
-1.645286 0.0
-1.644286 0.0
-1.643286 0.0
-1.642286 0.0
-1.641286 0.0
-1.640286 0.0
-1.639286 -2.9965456e-36
-1.638286 -1.1395291999999999e-35
-1.637286 -2.4959165999999996e-35
-1.636286 -4.2903898e-35
-1.635286 -6.1675854e-35
-1.634286 -7.503473e-35
-1.633286 -7.2927733e-35
-1.632286 -4.0650099e-35
-1.631286 4.0421447e-35
-1.630286 1.9398367e-34
-1.629286 4.4355024e-34
-1.628286 8.069994e-34
-1.627286 1.2863110000000001e-33
-1.626286 1.8532132e-33
-1.625286 2.4331739999999997e-33
-1.624286 2.886755e-33
-1.623286 2.99241e-33
-1.622286 2.4377709e-33
-1.621286 8.2331498e-34
-1.620286 -2.3088747e-33
-1.619286 -7.4147561e-33
-1.618286 -1.4848822e-32
-1.617286 -2.4721011e-32
-1.616286 -3.6713512999999996e-32
-1.615286 -4.986998000000001e-32
-1.614286 -6.2382222e-32
-1.613286 -7.1410088e-32
-1.612286 -7.298680200000001e-32
-1.611286 -6.2070776e-32
-1.610286 -3.2809207e-32
-1.609286 2.0924364e-32
-1.608286 1.046711e-31
-1.607286 2.2218684e-31
-1.606286 3.739217e-31
-1.605286 5.552525800000001e-31
-1.604286 7.5460323999999995e-31
-1.603286 9.5165238e-31
-1.602286 1.1158962000000001e-30
-1.601286 1.2058887e-30
-1.600286 1.1695296999999999e-30
-1.599286 9.457958499999999e-31
-1.598286 4.6830979e-31
-1.597286 -3.2888451e-31
-1.596286 -1.5030488e-30
-1.595286 -3.0918117e-30
-1.594286 -5.099593699999999e-30
-1.593286 -7.4817083e-30
-1.592286 -1.0126863000000001e-29
-1.591286 -1.2839292e-29
-1.590286 -1.5322451e-29
-1.589286 -1.7166908e-29
-1.588286 -1.7845954e-29
-1.587286 -1.672315e-29
-1.586286 -1.3076553e-29
-1.585286 -6.1444524e-30
-1.584286 4.8031801e-30
-1.583286 2.0364852e-29
-1.582286 4.0879354e-29
-1.581286 6.6273078e-29
-1.580286 9.5891676e-29
-1.579286 1.2833084e-28
-1.578286 1.6128688999999999e-28
-1.577286 1.9145346000000001e-28
-1.576286 2.1449471000000003e-28
-1.575286 2.2512654e-28
-1.574286 2.1733536e-28
-1.573286 1.8475674000000001e-28
-1.572286 1.2122445e-28
-1.571286 2.1483518e-29
-1.570286 -1.1796058e-28
-1.569286 -2.9790835e-28
-1.568286 -5.1552586e-28
-1.567286 -7.634977600000001e-28
-1.566286 -1.0293942e-27
-1.565286 -1.2953820999999998e-27
-1.564286 -1.5384127e-27
-1.563286 -1.7310036e-27
-1.562286 -1.842704e-27
-1.561286 -1.8422827e-27
-1.560286 -1.7006088e-27
-1.559286 -1.3941083e-27
-1.558286 -9.085715199999999e-28
-1.557286 -2.4296123000000003e-28
-1.556286 5.8724655e-28
-1.555286 1.5477813000000001e-27
-1.554286 2.5850277e-27
-1.553286 3.6279073e-27
-1.552286 4.5928374e-27
-1.551286 5.3922193e-27
-1.550286 5.9465825e-27
-1.549286 6.2000024000000005e-27
-1.548286 6.1377431e-27
-1.547286 5.8042714e-27
-1.546286 5.3189298000000004e-27
-1.545286 4.885749e-27
-1.544286 4.7932719000000005e-27
-1.543286 5.4000788999999996e-27
-1.542286 7.1020665e-27
-1.541286 1.0278721e-26
-1.540286 1.5217658e-26
-1.539286 2.2019704000000002e-26
-1.538286 3.0490528e-26
-1.537286 4.0029241e-26
-1.536286 4.9528687999999994e-26
-1.535286 5.7306171e-26
-1.534286 6.1085885e-26
-1.533286 5.805504e-26
-1.532286 4.5013432000000006e-26
-1.531286 1.8630805e-26
-1.530286 -2.4182797e-26
-1.529286 -8.5800978e-26
-1.528286 -1.6732212e-25
-1.527286 -2.6796761e-25
-1.526286 -3.8449465999999996e-25
-1.525286 -5.1069657e-25
-1.524286 -6.3707455e-25
-1.523286 -7.5077048e-25
-1.522286 -8.358450399999999e-25
-1.521286 -8.7397276e-25
-1.520286 -8.4559788e-25
-1.519286 -7.3155833000000005e-25
-1.518286 -5.1513638e-25
-1.517286 -1.8443737e-25
-1.516286 2.6506299999999997e-25
-1.515286 8.2802492e-25
-1.514286 1.4870797e-24
-1.513286 2.2113096e-24
-1.512286 2.9557084e-24
-1.511286 3.6619389e-24
-1.510286 4.2606615e-24
-1.509286 4.6755995e-24
-1.508286 4.8293726e-24
-1.507286 4.6509359e-24
-1.506286 4.0842364e-24
-1.505286 3.0974516e-24
-1.504286 1.6919281e-24
-1.503286 -9.0272862e-26
-1.502286 -2.1614635999999998e-24
-1.501286 -4.3873242000000006e-24
-1.500286 -6.5909654999999996e-24
-1.499286 -8.5629409e-24
-1.498286 -1.0077603000000001e-23
-1.497286 -1.0915545000000001e-23
-1.496286 -1.0891052e-23
-1.495286 -9.8825746e-24
-1.494286 -7.8633347e-24
-1.493286 -4.9283842e-24
-1.492286 -1.3138838999999998e-24
-1.491286 2.5957936000000003e-24
-1.490286 6.277206e-24
-1.489286 9.0963853e-24
-1.488286 1.0358438e-23
-1.487286 9.3777627e-24
-1.486286 5.5659184e-24
-1.485286 -1.4685985e-24
-1.484286 -1.1817157e-23
-1.483286 -2.51753e-23
-1.482286 -4.0767183000000003e-23
-1.481286 -5.7303458e-23
-1.480286 -7.2985332e-23
-1.479286 -8.5565317e-23
-1.478286 -9.2471626e-23
-1.477286 -9.099779700000001e-23
-1.476286 -7.855286100000001e-23
-1.475286 -5.2960024e-23
-1.474286 -1.2784319e-23
-1.473286 4.2337381e-23
-1.472286 1.1139652000000001e-22
-1.471286 1.9177952000000002e-22
-1.470286 2.7913859e-22
-1.469286 3.6740187e-22
-1.468286 4.4895218e-22
-1.467286 5.1499285000000005e-22
-1.466286 5.5610592e-22
-1.465286 5.6298865e-22
-1.464286 5.2733541e-22
-1.463286 4.4280991e-22
-1.462286 3.0603153e-22
-1.461286 1.1748297e-22
-1.460286 -1.1776664e-22
-1.459286 -3.8963279999999998e-22
-1.458286 -6.829837e-22
-1.457286 -9.7808986e-22
-1.456286 -1.2516077e-21
-1.455286 -1.4781057e-21
-1.454286 -1.6320862999999999e-21
-1.453286 -1.6903948e-21
-1.452286 -1.6348449999999998e-21
-1.451286 -1.4548321e-21
-1.450286 -1.1496595e-21
-1.449286 -7.302819899999999e-22
-1.448286 -2.2017494e-22
-1.447286 3.4492880000000003e-22
-1.446286 9.1861519e-22
-1.445286 1.4467569e-21
-1.444286 1.8718164e-21
-1.443286 2.1382761e-21
-1.442286 2.1988309999999997e-21
-1.441286 2.0208359e-21
-1.440286 1.5923836e-21
-1.439286 9.2732153e-22
-1.438286 6.850650500000001e-23
-1.437286 -9.1134071e-22
-1.436286 -1.9116836999999997e-21
-1.435286 -2.8094177e-21
-1.434286 -3.4673438e-21
-1.433286 -3.7455924e-21
-1.432286 -3.5153867e-21
-1.431286 -2.674223e-21
-1.430286 -1.1612594e-21
-1.429286 1.0284989e-21
-1.428286 3.8327473e-21
-1.427286 7.1146885e-21
-1.426286 1.0661480000000001e-20
-1.425286 1.4189438e-20
-1.424286 1.7356663000000002e-20
-1.423286 1.9783247000000002e-20
-1.422286 2.1078538e-20
-1.421286 2.087423e-20
-1.420286 1.8861339e-20
-1.419286 1.4828393e-20
-1.418286 8.697635799999999e-21
-1.417286 5.5561769e-22
-1.416286 -9.325565899999999e-21
-1.415286 -2.0479940000000002e-20
-1.414286 -3.2255205e-20
-1.413286 -4.3838204999999996e-20
-1.412286 -5.4299025e-20
-1.411286 -6.2652747e-20
-1.410286 -6.7936055e-20
-1.409286 -6.929402199999999e-20
-1.408286 -6.607055700000001e-20
-1.407286 -5.7894615e-20
-1.406286 -4.4753393999999994e-20
-1.405286 -2.7043624e-20
-1.404286 -5.592844e-21
-1.403286 1.8355800999999998e-20
-1.402286 4.3199033e-20
-1.401286 6.7069621e-20
-1.400286 8.796986000000001e-20
-1.399286 1.0393481e-19
-1.398286 1.1321394e-19
-1.397286 1.1445665e-19
-1.396286 1.0688483999999999e-19
-1.395286 9.043492300000001e-20
-1.394286 6.5852412e-20
-1.393286 3.4724439999999997e-20
-1.392286 -5.603438399999999e-22
-1.391286 -3.6929933999999996e-20
-1.390286 -7.0824235e-20
-1.389286 -9.8459807e-20
-1.388286 -1.1614952e-19
-1.387286 -1.2065628e-19
-1.386286 -1.0955478e-19
-1.385286 -8.1571272e-20
-1.384286 -3.686963e-20
-1.383286 2.2747798000000002e-20
-1.382286 9.3753269e-20
-1.381286 1.7094405999999998e-19
-1.380286 2.4764588e-19
-1.379286 3.160747e-19
-1.378286 3.6785025000000005e-19
-1.377286 3.9464088e-19
-1.376286 3.8890498e-19
-1.375286 3.4468055000000003e-19
-1.374286 2.5836195e-19
-1.373286 1.2939417000000001e-19
-1.372286 -3.9189648e-20
-1.371286 -2.4045999e-19
-1.370286 -4.635757199999999e-19
-1.369286 -6.9410914e-19
-1.368286 -9.1473485e-19
-1.367286 -1.1062754e-18
-1.366286 -1.2490626e-18
-1.365286 -1.3245367000000001e-18
-1.364286 -1.3169732e-18
-1.363286 -1.2151967e-18
-1.362286 -1.0141266999999999e-18
-1.361286 -7.1599203e-19
-1.360286 -3.3106389e-19
-1.359286 1.2221841000000001e-19
-1.358286 6.178112199999999e-19
-1.357286 1.1233493e-18
-1.356286 1.6021138e-18
-1.355286 2.0155878e-18
-1.354286 2.326439e-18
-1.353286 2.5017173000000002e-18
-1.352286 2.5160158999999998e-18
-1.351286 2.3543305e-18
-1.350286 2.0143464e-18
-1.349286 1.5079139e-18
-1.348286 8.6151555e-19
-1.347286 1.1559108e-19
-1.346286 -6.7733701e-19
-1.345286 -1.4557073e-18
-1.344286 -2.1530141e-18
-1.343286 -2.702743e-18
-1.342286 -3.0438579e-18
-1.341286 -3.1264739000000002e-18
-1.340286 -2.9172979999999997e-18
-1.339286 -2.4043806e-18
-1.338286 -1.6007174000000002e-18
-1.337286 -5.4626155e-19
-1.336286 6.9203368e-19
-1.335286 2.0224165e-18
-1.334286 3.332921e-18
-1.333286 4.4982906e-18
-1.332286 5.3889902e-18
-1.331286 5.8818319e-18
-1.330286 5.8715225e-18
-1.329286 5.2822449e-18
-1.328286 4.078247e-18
-1.327286 2.2723504000000002e-18
-1.326286 -6.867609e-20
-1.325286 -2.8227881e-18
-1.324286 -5.8160276999999994e-18
-1.323286 -8.8308749e-18
-1.322286 -1.1619436000000001e-17
-1.321286 -1.3920856e-17
-1.320286 -1.5481881e-17
-1.319286 -1.6079050000000002e-17
-1.318286 -1.554075e-17
-1.317286 -1.3767169e-17
-1.316286 -1.0746204e-17
-1.315286 -6.5636025999999995e-18
-1.314286 -1.4059644999999999e-18
-1.313286 4.4442346e-18
-1.312286 1.0621836e-17
-1.311286 1.6699964e-17
-1.310286 2.2217689000000002e-17
-1.309286 2.6712716999999997e-17
-1.308286 2.9756949e-17
-1.307286 3.0992454e-17
-1.306286 3.0165201e-17
-1.305286 2.7153915e-17
-1.304286 2.1991553000000002e-17
-1.303286 1.4877274e-17
-1.302286 6.1771457e-18
-1.301286 -3.5875111e-18
-1.300286 -1.3764588e-17
-1.299286 -2.3608073e-17
-1.298286 -3.2326078999999996e-17
-1.297286 -3.9137764e-17
-1.296286 -4.3335959000000004e-17
-1.295286 -4.4351351e-17
-1.294286 -4.1813357000000004e-17
-1.293286 -3.5602303000000004e-17
-1.292286 -2.5887418999999998e-17
-1.291286 -1.3145498999999999e-17
-1.290286 1.8439643e-18
-1.289286 1.8029932e-17
-1.288286 3.4147947e-17
-1.287286 4.8803553e-17
-1.286286 6.057667500000001e-17
-1.285286 6.8140125e-17
-1.284286 7.0383123e-17
-1.283286 6.6529263e-17
-1.282286 5.6237652e-17
-1.281286 3.9676372e-17
-1.280286 1.7559073e-17
-1.279286 -8.8619717e-18
-1.278286 -3.7849432999999996e-17
-1.277286 -6.7280188e-17
-1.276286 -9.4785168e-17
-1.275286 -1.1792077999999998e-16
-1.274286 -1.3435958e-16
-1.273286 -1.4208589e-16
-1.272286 -1.3958079e-16
-1.271286 -1.2598142e-16
-1.270286 -1.0120097e-16
-1.269286 -6.5998466e-17
-1.268286 -2.1990491e-17
-1.267286 2.8398992e-17
-1.266286 8.2050578e-17
-1.265286 1.3531932e-16
-1.264286 1.8425497999999998e-16
-1.263286 2.2486154e-16
-1.262286 2.5338254e-16
-1.261286 2.6659514e-16
-1.260286 2.6209476e-16
-1.259286 2.3854985000000003e-16
-1.258286 1.9590575000000001e-16
-1.257286 1.3551718e-16
-1.256286 6.019048e-17
-1.255286 -2.5879136e-17
-1.254286 -1.1728473000000002e-16
-1.253286 -2.0770014999999998e-16
-1.252286 -2.9027949e-16
-1.251286 -3.5814418e-16
-1.250286 -4.0492757e-16
-1.249286 -4.2533681e-16
-1.248286 -4.1568481e-16
-1.247286 -3.7434183e-16
-1.246286 -3.0205656e-16
-1.245286 -2.0210503999999998e-16
-1.244286 -8.0236049e-17
-1.243286 5.560022199999999e-17
-1.242286 1.9573489999999998e-16
-1.241286 3.2944767e-16
-1.240286 4.4577247e-16
-1.239286 5.3437927e-16
-1.238286 5.8645927e-16
-1.237286 5.9553679e-16
-1.236286 5.581350299999999e-16
-1.235286 4.7423389e-16
-1.234286 3.4747421e-16
-1.233286 1.8508413999999999e-16
-1.232286 -2.4748515e-18
-1.231286 -2.0212249000000001e-16
-1.230286 -3.989959e-16
-1.229286 -5.7745342e-16
-1.228286 -7.221818599999999e-16
-1.227286 -8.1933687e-16
-1.226286 -8.5764551e-16
-1.225286 -8.294008500000001e-16
-1.224286 -7.3128325e-16
-1.223286 -5.6494794e-16
-1.222286 -3.3732548999999997e-16
-1.221286 -6.059067499999999e-17
-1.220286 2.4823313999999997e-16
-1.219286 5.6805107e-16
-1.218286 8.7485111e-16
-1.217286 1.1432054e-15
-1.216286 1.3480546e-15
-1.215286 1.4666804000000001e-15
-1.214286 1.4807325000000002e-15
-1.213286 1.3781529e-15
-1.212286 1.1548176e-15
-1.211286 8.1571639e-16
-1.210286 3.7550497000000003e-16
-1.209286 -1.4169758e-16
-1.208286 -7.033358800000001e-16
-1.207286 -1.2702685000000001e-15
-1.206286 -1.7993559e-15
-1.205286 -2.2466207e-15
-1.204286 -2.5707409e-15
-1.203286 -2.7365859e-15
-1.202286 -2.7184806000000002e-15
-1.201286 -2.5028884e-15
-1.200286 -2.0902475e-15
-1.199286 -1.4957647000000002e-15
-1.198286 -7.490591899999999e-16
-1.197286 1.0734200000000001e-16
-1.196286 1.0205567e-15
-1.195286 1.9307582e-15
-1.194286 2.7751833e-15
-1.193286 3.4924403000000003e-15
-1.192286 4.0268069e-15
-1.191286 4.3322268e-15
-1.190286 4.375751e-15
-1.189286 4.1402196e-15
-1.188286 3.626036900000001e-15
-1.187286 2.8519388e-15
-1.186286 1.8547032e-15
-1.185286 6.877791700000001e-16
-1.184286 -5.8114769e-16
-1.183286 -1.8736104e-15
-1.182286 -3.1047493e-15
-1.181286 -4.1884939e-15
-1.180286 -5.0433222000000005e-15
-1.179286 -5.5983068e-15
-1.178286 -5.7990609e-15
-1.177286 -5.6131219e-15
-1.176286 -5.0342636e-15
-1.175286 -4.0852217e-15
-1.174286 -2.8183671000000002e-15
-1.173286 -1.3139916e-15
-1.172286 3.2394746000000003e-16
-1.171286 1.9745339e-15
-1.170286 3.508695e-15
-1.169286 4.7994789e-15
-1.168286 5.7329566e-15
-1.167286 6.218759699999999e-15
-1.166286 6.1992045e-15
-1.165286 5.6560367e-15
-1.164286 4.6140075e-15
-1.163286 3.1408002e-15
-1.162286 1.343165e-15
-1.161286 -6.4048169e-16
-1.160286 -2.6503843000000003e-15
-1.159286 -4.5178018e-15
-1.158286 -6.0783005e-15
-1.157286 -7.1848484e-15
-1.156286 -7.7196273e-15
-1.155286 -7.6036765e-15
-1.154286 -6.8037174e-15
-1.153286 -5.335803000000001e-15
-1.152286 -3.2657147000000003e-15
-1.151286 -7.062482100000001e-16
-1.150286 2.1883075e-15
-1.149286 5.2301197e-15
-1.148286 8.2077956e-15
-1.147286 1.0898027e-14
-1.146286 1.307855e-14
-1.145286 1.4542044e-14
-1.144286 1.5110536e-14
-1.143286 1.4649706e-14
-1.142286 1.3082322000000001e-14
-1.141286 1.0399765e-14
-1.140286 6.670493e-15
-1.139286 2.0441517e-15
-1.138286 -3.2498305e-15
-1.137286 -8.9100686e-15
-1.136286 -1.4577886e-14
-1.135286 -1.9858568e-14
-1.134286 -2.43482e-14
-1.133286 -2.7664280999999998e-14
-1.132286 -2.9477636e-14
-1.131286 -2.9542725e-14
-1.130286 -2.7723235e-14
-1.129286 -2.4010139e-14
-1.128286 -1.8529940000000002e-14
-1.127286 -1.1541810000000001e-14
-1.126286 -3.4233881999999997e-15
-1.125286 5.3537227e-15
-1.124286 1.4256662000000002e-14
-1.123286 2.2729227e-14
-1.122286 3.023154e-14
-1.121286 3.6277913e-14
-1.120286 4.0469731e-14
-1.119286 4.2520943e-14
-1.118286 4.2274644e-14
-1.117286 3.9710321e-14
-1.116286 3.4942256e-14
-1.115286 2.8210292e-14
-1.114286 1.9864565000000002e-14
-1.113286 1.0345852e-14
-1.112286 1.6290782000000002e-16
-1.111286 -1.0132243e-14
-1.110286 -1.9970559e-14
-1.109286 -2.8793665e-14
-1.108286 -3.6082862e-14
-1.107286 -4.1389219e-14
-1.106286 -4.4363848e-14
-1.105286 -4.4786788e-14
-1.104286 -4.2592049e-14
-1.103286 -3.7885714e-14
-1.102286 -3.0953750000000003e-14
-1.101286 -2.2256405000000002e-14
-1.100286 -1.2407005e-14
-1.099286 -2.1344201e-15
-1.098286 7.769503e-15
-1.097286 1.6514132999999998e-14
-1.096286 2.3380423e-14
-1.095286 2.7790463e-14
-1.094286 2.9368504e-14
-1.093286 2.7985982e-14
-1.092286 2.3784431e-14
-1.091286 1.7172447e-14
-1.090286 8.795803200000001e-15
-1.089286 -5.1690537e-16
-1.088286 -9.8277395e-15
-1.087286 -1.8174258e-14
-1.086286 -2.4656671e-14
-1.085286 -2.8518128e-14
-1.084286 -2.9210143e-14
-1.083286 -2.6437381e-14
-1.082286 -2.0178896000000002e-14
-1.081286 -1.0686047e-14
-1.080286 1.5399932e-15
-1.079286 1.5786182e-14
-1.078286 3.1175183e-14
-1.077286 4.6717012000000003e-14
-1.076286 6.1360448e-14
-1.075286 7.4041908e-14
-1.074286 8.373150999999999e-14
-1.073286 8.9477945e-14
-1.072286 9.045453199999999e-14
-1.071286 8.6008811e-14
-1.070286 7.571644500000001e-14
-1.069286 5.9437964e-14
-1.068286 3.7373857e-14
-1.067286 1.0110832e-14
-1.066286 -2.1349955e-14
-1.065286 -5.5592419e-14
-1.064286 -9.0821244e-14
-1.063286 -1.24939e-13
-1.062286 -1.5566505e-13
-1.061286 -1.8069076e-13
-1.060286 -1.9785978e-13
-1.059286 -2.0535653e-13
-1.058286 -2.0188353e-13
-1.057286 -1.8680693000000002e-13
-1.056286 -1.6025199e-13
-1.055286 -1.2313531e-13
-1.054286 -7.7127501e-14
-1.053286 -2.4548561000000004e-14
-1.052286 3.1793919e-14
-1.051286 8.8806497e-14
-1.050286 1.4333010000000001e-13
-1.049286 1.9235585e-13
-1.048286 2.3321584999999997e-13
-1.047286 2.6373292e-13
-1.046286 2.8232063e-13
-1.045286 2.8803226e-13
-1.044286 2.8056454000000003e-13
-1.043286 2.602273e-13
-1.042286 2.278922e-13
-1.041286 1.8493315e-13
-1.040286 1.3316732e-13
-1.039286 7.4800098e-14
-1.038286 1.2371004000000001e-14
-1.037286 -5.1307369e-14
-1.036286 -1.1322881e-13
-1.035286 -1.7030223e-13
-1.034286 -2.1949681000000003e-13
-1.033286 -2.5802394e-13
-1.032286 -2.8354678e-13
-1.031286 -2.9439956e-13
-1.030286 -2.8979019e-13
-1.029286 -2.6995599e-13
-1.028286 -2.3624247000000003e-13
-1.027286 -1.9108121e-13
-1.026286 -1.3785354e-13
-1.025286 -8.0641496e-14
-1.024286 -2.3883845999999997e-14
-1.023286 2.8030058999999997e-14
-1.022286 7.118420399999999e-14
-1.021286 1.0252756999999999e-13
-1.020286 1.2018482e-13
-1.019286 1.2364626e-13
-1.018286 1.1381194999999999e-13
-1.017286 9.2884225e-14
-1.016286 6.4122745e-14
-1.015286 3.1494413e-14
-1.014286 -7.3667068e-16
-1.013286 -2.8428003e-14
-1.012286 -4.7937231e-14
-1.011286 -5.6420981e-14
-1.010286 -5.2029845999999996e-14
-1.009286 -3.3993264e-14
-1.008286 -2.6054965e-15
-1.007286 4.0862619e-14
-1.006286 9.4294259e-14
-1.005286 1.5486801e-13
-1.004286 2.1918623e-13
-1.003286 2.8337967999999996e-13
-1.002286 3.4319317e-13
-1.001286 3.9407141e-13
-1.000286 4.3127402e-13
-0.9992857 4.5005032999999996e-13
-0.9982857 4.4589795999999996e-13
-0.9972857 4.1491425999999996e-13
-0.9962857 3.5422753e-13
-0.9952857 2.6247211e-13
-0.9942857 1.4024923e-13
-0.9932857 -9.498273399999999e-15
-0.9922857 -1.8127292999999998e-13
-0.9912857 -3.6703745999999995e-13
-0.9902857 -5.565009e-13
-0.9892857 -7.3768684e-13
-0.9882857 -8.9775599e-13
-0.9872857 -1.0240156999999999e-12
-0.9862857 -1.1050189e-12
-0.9852857 -1.1316322e-12
-0.9842857 -1.0979511e-12
-0.9832857 -1.0019546e-12
-0.9822857 -8.458176199999999e-13
-0.9812857 -6.3584688e-13
-0.9802857 -3.820482e-13
-0.9792857 -9.7381578e-14
-0.9782857 2.0320410999999999e-13
-0.9772857 5.0384357e-13
-0.9762857 7.8881697e-13
-0.9752857 1.0434986e-12
-0.9742857 1.2551174e-12
-0.9732857 1.4132934e-12
-0.9722857 1.5103533000000002e-12
-0.9712857 1.5414611e-12
-0.9702857 1.5046232e-12
-0.9692857 1.4006302e-12
-0.9682857 1.2329868e-12
-0.9672857 1.0078584e-12
-0.9662857 7.3402579e-13
-0.9652857 4.2281039000000004e-13
-0.9642857 8.790483e-14
-0.9632857 -2.5496446e-13
-0.9622857 -5.8860675e-13
-0.9612857 -8.9520405e-13
-0.9602857 -1.157405e-12
-0.9592857 -1.3596121e-12
-0.9582857 -1.4893456999999999e-12
-0.9572857 -1.5385273e-12
-0.9562857 -1.5045086e-12
-0.9552857 -1.3906733e-12
-0.9542857 -1.2064871e-12
-0.9532857 -9.669224100000001e-13
-0.9522857 -6.9127422e-13
-0.9512857 -4.0146262000000005e-13
-0.9502857 -1.1999765e-13
-0.9492857 1.3216372e-13
-0.9482857 3.3761433e-13
-0.9472857 4.8410622e-13
-0.9462857 5.6558059e-13
-0.9452857 5.8250405e-13
-0.9442857 5.414916e-13
-0.9432857 4.5429325000000003e-13
-0.9422857 3.3630401e-13
-0.9412857 2.0481299e-13
-0.9402857 7.7226387e-14
-0.9392857 -3.0518557e-14
-0.9382857 -1.0518399e-13
-0.9372857 -1.3701717e-13
-0.9362857 -1.2008642e-13
-0.9352857 -5.2238772e-14
-0.9342857 6.519387600000001e-14
-0.9332857 2.2779138e-13
-0.9322857 4.2840974e-13
-0.9312857 6.5742263e-13
-0.9302857 9.0281972e-13
-0.9292857 1.1502142e-12
-0.9282857 1.3828789e-12
-0.9272857 1.5819666999999999e-12
-0.9262857 1.727076e-12
-0.9252857 1.797277e-12
-0.9242857 1.7726424e-12
-0.9232857 1.6362173e-12
-0.9222857 1.3762584e-12
-0.9212857 9.8847551e-13
-0.9202857 4.7794529e-13
-0.9192857 -1.3964035999999998e-13
-0.9182857 -8.3768323e-13
-0.9172857 -1.5795356999999999e-12
-0.9162857 -2.3205518e-12
-0.9152857 -3.0112126e-12
-0.9142857 -3.6010481e-12
-0.9132857 -4.0429465e-12
-0.9122857 -4.297372499999999e-12
-0.9112857 -4.3360037e-12
-0.9102857 -4.144368900000001e-12
-0.9092857 -3.7231909e-12
-0.9082857 -3.0883163e-12
-0.9072857 -2.2692958e-12
-0.9062857 -1.3068538e-12
-0.9052857 -2.4961244e-13
-0.9042857 8.4949807e-13
-0.9032857 1.9367170999999998e-12
-0.9022857 2.9604696e-12
-0.9012857 3.8736968e-12
-0.9002857 4.6354349e-12
-0.8992857 5.2117219e-12
-0.8982857 5.576033800000001e-12
-0.8972857 5.7095089e-12
-0.8962857 5.6012097e-12
-0.8952857 5.2486068e-12
-0.8942857 4.6583336e-12
-0.8932857 3.8471186e-12
-0.8922857 2.8426592e-12
-0.8912857 1.6841048000000002e-12
-0.8902857 4.2177785e-13
-0.8892857 -8.8418136e-13
-0.8882857 -2.1664391e-12
-0.8872857 -3.3543598999999998e-12
-0.8862857 -4.3789428e-12
-0.8852857 -5.178361e-12
-0.8842857 -5.7035031e-12
-0.8832857 -5.9228244e-12
-0.8822857 -5.8258350000000005e-12
-0.8812857 -5.4246951e-12
-0.8802857 -4.7535906e-12
-0.8792857 -3.8658679e-12
-0.8782857 -2.8292019e-12
-0.8772857 -1.7193441e-12
-0.8762857 -6.132016199999999e-13
-0.8752857 4.1792411000000003e-13
-0.8742857 1.314143e-12
-0.8732857 2.0311903999999998e-12
-0.8722857 2.5426685999999997e-12
-0.8712857 2.8402307e-12
-0.8702857 2.9319314e-12
-0.8692857 2.8392067e-12
-0.8682857 2.5931075e-12
-0.8672857 2.2304395e-12
-0.8662857 1.7903788e-12
-0.8652857 1.311946e-12
-0.8642857 8.324721999999999e-13
-0.8632857 3.8693278e-13
-0.8622857 7.8112875e-15
-0.8612857 -2.7496981e-13
-0.8602857 -4.3452395999999994e-13
-0.8592857 -4.4823971000000003e-13
-0.8582857 -2.9992903e-13
-0.8572857 1.7247962e-14
-0.8562857 4.974930699999999e-13
-0.8552857 1.1193525000000001e-12
-0.8542857 1.8437256e-12
-0.8532857 2.6136279e-12
-0.8522857 3.3562583e-12
-0.8512857 3.9876094999999995e-12
-0.8502857 4.4194639e-12
-0.8492857 4.568193e-12
-0.8482857 4.3644186000000005e-12
-0.8472857 3.7623384e-12
-0.8462857 2.7474466e-12
-0.8452857 1.3415008000000001e-12
-0.8442857 -3.9610962e-13
-0.8432857 -2.3709899e-12
-0.8422857 -4.4602275000000004e-12
-0.8412857 -6.5220880000000006e-12
-0.8402857 -8.4078333e-12
-0.8392857 -9.9743063e-12
-0.8382857 -1.1095848e-11
-0.8372857 -1.1674265e-11
-0.8362857 -1.1645891e-11
-0.8352857 -1.0985224e-11
-0.8342857 -9.7051361e-12
-0.8332857 -7.854119799999999e-12
-0.8322857 -5.5113429e-12
-0.8312857 -2.7804923999999998e-12
-0.8302857 2.1666726000000001e-13
-0.8292857 3.3462829e-12
-0.8282857 6.4675437999999995e-12
-0.8272857 9.436941799999999e-12
-0.8262857 1.2111982e-11
-0.8252857 1.4354909000000001e-11
-0.8242857 1.6037088e-11
-0.8232857 1.7044528e-11
-0.8222857 1.7284755e-11
-0.8212857 1.6694790000000002e-11
-0.8202857 1.5249554e-11
-0.8192857 1.2969581e-11
-0.8182857 9.9267091e-12
-0.8172857 6.2463503e-12
-0.8162857 2.1052206e-12
-0.8152857 -2.2761573e-12
-0.8142857 -6.6461749e-12
-0.8132857 -1.0739348e-11
-0.8122857 -1.429656e-11
-0.8112857 -1.7086331999999998e-11
-0.8102857 -1.8924804e-11
-0.8092857 -1.9692131999999998e-11
-0.8082857 -1.9343353e-11
-0.8072857 -1.7912409e-11
-0.8062857 -1.5508870999999998e-11
-0.8052857 -1.2307767e-11
-0.8042857 -8.533815599999999e-12
-0.8032857 -4.4419675e-12
-0.8022857 -2.9652216e-13
-0.8012857 3.6488987e-12
-0.8002857 7.168558399999999e-12
-0.7992857 1.0077609e-11
-0.7982857 1.2240226e-11
-0.7972857 1.3572978000000001e-11
-0.7962857 1.4044128999999998e-11
-0.7952857 1.3670055e-11
-0.7942857 1.2510018000000001e-11
-0.7932857 1.0660455e-11
-0.7922857 8.2495256e-12
-0.7912857 5.4321534e-12
-0.7902857 2.3852699e-12
-0.7892857 -6.9745044e-13
-0.7882857 -3.6122564e-12
-0.7872857 -6.1541992e-12
-0.7862857 -8.1286526e-12
-0.7852857 -9.365310600000001e-12
-0.7842857 -9.7337726e-12
-0.7832857 -9.1591556e-12
-0.7822857 -7.635651700000001e-12
-0.7812857 -5.2357587e-12
-0.7802857 -2.1130867e-12
-0.7792857 1.5027715000000001e-12
-0.7782857 5.3199053e-12
-0.7772857 9.005756600000001e-12
-0.7762857 1.2215104e-11
-0.7752857 1.4621645e-11
-0.7742857 1.5949785e-11
-0.7732857 1.6002972e-11
-0.7722857 1.4685227e-11
-0.7712857 1.2013247000000001e-11
-0.7702857 8.117605299999999e-12
-0.7692857 3.2329367e-12
-0.7682857 -2.3216514e-12
-0.7672857 -8.1695481e-12
-0.7662857 -1.3907785e-11
-0.7652857 -1.9138876e-11
-0.7642857 -2.3500046999999998e-11
-0.7632857 -2.6687246e-11
-0.7622857 -2.8472274e-11
-0.7612857 -2.8712506000000003e-11
-0.7602857 -2.7353753999999997e-11
-0.7592857 -2.4427576e-11
-0.7582857 -2.0044829000000002e-11
-0.7572857 -1.4387238e-11
-0.7562857 -7.6983931e-12
-0.7552857 -2.7488748e-13
-0.7542857 7.5424171e-12
-0.7532857 1.5377753e-11
-0.7522857 2.2831635999999998e-11
-0.7512857 2.9495135e-11
-0.7502857 3.4968147e-11
-0.7492857 3.888184e-11
-0.7482857 4.0924442000000004e-11
-0.7472857 4.0868478e-11
-0.7462857 3.8596613e-11
-0.7452857 3.412274e-11
-0.7442857 2.7604815e-11
-0.7432857 1.9346559e-11
-0.7422857 9.7861579e-12
-0.7412857 -5.2838343e-13
-0.7402857 -1.0975843e-11
-0.7392857 -2.0907336e-11
-0.7382857 -2.9696438000000004e-11
-0.7372857 -3.6788763e-11
-0.7362857 -4.1745736e-11
-0.7352857 -4.4277971e-11
-0.7342857 -4.4264922999999996e-11
-0.7332857 -4.1759163e-11
-0.7322857 -3.6975612000000005e-11
-0.7312857 -3.0267743e-11
-0.7302857 -2.2094276e-11
-0.7292857 -1.2980667e-11
-0.7282857 -3.4798075e-12
-0.7272857 5.8641284e-12
-0.7262857 1.4545849e-11
-0.7252857 2.2121675e-11
-0.7242857 2.8224772e-11
-0.7232857 3.2574049e-11
-0.7222857 3.4978636e-11
-0.7212857 3.5340044000000004e-11
-0.7202857 3.3653695e-11
-0.7192857 3.0010749e-11
-0.7182857 2.4599951000000002e-11
-0.7172857 1.7708204e-11
-0.7162857 9.717687099999999e-12
-0.7152857 1.0970732000000001e-12
-0.7142857 -7.6154042e-12
-0.7132857 -1.5838287999999998e-11
-0.7122857 -2.2982522000000003e-11
-0.7112857 -2.8494543e-11
-0.7102857 -3.1903318000000004e-11
-0.7092857 -3.2866524e-11
-0.7082857 -3.1210299e-11
-0.7072857 -2.6957146999999998e-11
-0.7062857 -2.0337477000000002e-11
-0.7052857 -1.1781998e-11
-0.7042857 -1.8944532e-12
-0.7032857 8.593414200000001e-12
-0.7022857 1.8880434e-11
-0.7012857 2.8162151e-11
-0.7002857 3.5697622e-11
-0.6992857 4.0869898e-11
-0.6982857 4.3234185e-11
-0.6972857 4.2549414e-11
-0.6962857 3.8791133000000004e-11
-0.6952857 3.2145995e-11
-0.6942857 2.2990312000000002e-11
-0.6932857 1.185661e-11
-0.6922857 -6.0699732e-13
-0.6912857 -1.3679882e-11
-0.6902857 -2.6610482000000003e-11
-0.6892857 -3.8653793999999996e-11
-0.6882857 -4.9103700999999995e-11
-0.6872857 -5.7320555e-11
-0.6862857 -6.2755405e-11
-0.6852857 -6.4972604e-11
-0.6842857 -6.367224500000001e-11
-0.6832857 -5.871281100000001e-11
-0.6822857 -5.0133113000000006e-11
-0.6812857 -3.8171007e-11
-0.6802857 -2.3275251e-11
-0.6792857 -6.1061799000000005e-12
-0.6782857 1.2478843000000001e-11
-0.6772857 3.1458169e-11
-0.6762857 4.969774e-11
-0.6752857 6.6020556e-11
-0.6742857 7.928940200000001e-11
-0.6732857 8.8496116e-11
-0.6722857 9.284881899999999e-11
-0.6712857 9.1847829e-11
-0.6702857 8.534152099999999e-11
-0.6692857 7.3555056e-11
-0.6682857 5.7087722e-11
-0.6672857 3.6878012e-11
-0.6662857 1.4139295999999998e-11
-0.6652857 -9.7279464e-12
-0.6642857 -3.3238728e-11
-0.6632857 -5.4931113999999995e-11
-0.6622857 -7.3468776e-11
-0.6612857 -8.772975300000001e-11
-0.6602857 -9.6874874e-11
-0.6592857 -1.0039197e-10
-0.6582857 -9.8115038e-11
-0.6572857 -9.022008400000001e-11
-0.6562857 -7.7201353e-11
-0.6552857 -5.9832548e-11
-0.6542857 -3.9117865e-11
-0.6532857 -1.6236821e-11
-0.6522857 7.5143234e-12
-0.6512857 3.0783113e-11
-0.6502857 5.2223090999999996e-11
-0.6492857 7.0557812e-11
-0.6482857 8.4646629e-11
-0.6472857 9.355125199999999e-11
-0.6462857 9.6600505e-11
-0.6452857 9.3449077e-11
-0.6442857 8.4124455e-11
-0.6432857 6.9055411e-11
-0.6422857 4.9075528e-11
-0.6412857 2.5396635999999998e-11
-0.6402857 -4.5056566999999995e-13
-0.6392857 -2.6707984e-11
-0.6382857 -5.1509084999999994e-11
-0.6372857 -7.301686899999999e-11
-0.6362857 -8.956930199999999e-11
-0.6352857 -9.981862300000001e-11
-0.6342857 -1.0285065e-10
-0.6332857 -9.827153199999999e-11
-0.6322857 -8.6252397e-11
-0.6312857 -6.7526648e-11
-0.6302857 -4.3339605e-11
-0.6292857 -1.5355207e-11
-0.6282857 1.4471078000000001e-11
-0.6272857 4.4040829e-11
-0.6262857 7.1268799e-11
-0.6252857 9.423278099999999e-11
-0.6242857 1.1130508e-10
-0.6232857 1.2125644e-10
-0.6222857 1.233268e-10
-0.6212857 1.1726118e-10
-0.6202857 1.0331210999999999e-10
-0.6192857 8.2212709e-11
-0.6182857 5.5125728e-11
-0.6172857 2.3574054e-11
-0.6162857 -1.0642108e-11
-0.6152857 -4.5537657e-11
-0.6142857 -7.9041824e-11
-0.6132857 -1.0910243e-10
-0.6122857 -1.3379345e-10
-0.6112857 -1.5142362e-10
-0.6102857 -1.6064246e-10
-0.6092857 -1.6053833e-10
-0.6082857 -1.5072144e-10
-0.6072857 -1.3138359e-10
-0.6062857 -1.0332591999999999e-10
-0.6052857 -6.7947509e-11
-0.6042857 -2.7189592000000002e-11
-0.6032857 1.6565506e-11
-0.6022857 6.0637395e-11
-0.6012857 1.0222407000000001e-10
-0.6002857 1.3859888e-10
-0.5992857 1.6731173000000002e-10
-0.5982857 1.8637650000000003e-10
-0.5972857 1.9442713e-10
-0.5962857 1.9082745000000002e-10
-0.5952857 1.7572378e-10
-0.5942857 1.5003577e-10
-0.5932857 1.1538643e-10
-0.5922857 7.397896899999999e-11
-0.5912857 2.8432592e-11
-0.5902857 -1.8406747999999998e-11
-0.5892857 -6.3663723e-11
-0.5882857 -1.046226e-10
-0.5872857 -1.3889384e-10
-0.5862857 -1.6454814e-10
-0.5852857 -1.8021202999999999e-10
-0.5842857 -1.8512352999999999e-10
-0.5832857 -1.7914985e-10
-0.5822857 -1.6277153e-10
-0.5812857 -1.3703882e-10
-0.5802857 -1.0350556e-10
-0.5792857 -6.414542300000001e-11
-0.5782857 -2.1253453999999998e-11
-0.5772857 2.2664944e-11
-0.5762857 6.501635700000001e-11
-0.5752857 1.0325138e-10
-0.5742857 1.3500349e-10
-0.5732857 1.5822980000000002e-10
-0.5722857 1.7134644e-10
-0.5712857 1.7334893e-10
-0.5702857 1.6390648e-10
-0.5692857 1.4341898999999998e-10
-0.5682857 1.1302714e-10
-0.5672857 7.4568758e-11
-0.5662857 3.0479769000000003e-11
-0.5652857 -1.6356718e-11
-0.5642857 -6.2803766e-11
-0.5632857 -1.0569176e-10
-0.5622857 -1.4204899999999998e-10
-0.5612857 -1.6932159e-10
-0.5602857 -1.8556285e-10
-0.5592857 -1.8957569999999998e-10
-0.5582857 -1.8099591e-10
-0.5572857 -1.6031035e-10
-0.5562857 -1.2881105e-10
-0.5552857 -8.8491909e-11
-0.5542857 -4.1899961e-11
-0.5532857 8.0438362e-12
-0.5522857 5.823807699999999e-11
-0.5512857 1.0559345000000001e-10
-0.5502857 1.4721163e-10
-0.5492857 1.8054127e-10
-0.5482857 2.0350588e-10
-0.5472857 2.1460154e-10
-0.5462857 2.1296519e-10
-0.5452857 1.9841526e-10
-0.5442857 1.7146642e-10
-0.5432857 1.3331948e-10
-0.5422857 8.5825542e-11
-0.5412857 3.1422461e-11
-0.5402857 -2.6958926000000003e-11
-0.5392857 -8.6021023e-11
-0.5382857 -1.4225822000000001e-10
-0.5372857 -1.9214498e-10
-0.5362857 -2.3234604000000002e-10
-0.5352857 -2.5993699e-10
-0.5342857 -2.7261962e-10
-0.5332857 -2.6891384e-10
-0.5322857 -2.4830742999999997e-10
-0.5312857 -2.1134658999999998e-10
-0.5302857 -1.5965414e-10
-0.5292857 -9.5868333e-11
-0.5282857 -2.3502809e-11
-0.5272857 5.3264457e-11
-0.5262857 1.2985775e-10
-0.5252857 2.0160499e-10
-0.5242857 2.6404963000000004e-10
-0.5232857 3.1324805999999997e-10
-0.5222857 3.4602948e-10
-0.5212857 3.6019946e-10
-0.5202857 3.5467445e-10
-0.5192857 3.2954076e-10
-0.5182857 2.8603853e-10
-0.5172857 2.2647663e-10
-0.5162857 1.5408856e-10
-0.5152857 7.284199300000001e-11
-0.5142857 -1.2784903e-11
-0.5132857 -9.804758999999999e-11
-0.5122857 -1.7818841e-10
-0.5112857 -2.486892e-10
-0.5102857 -3.0551473e-10
-0.5092857 -3.4533861999999997e-10
-0.5082857 -3.6574346e-10
-0.5072857 -3.6538563e-10
-0.5062857 -3.4411436e-10
-0.5052857 -3.0303388e-10
-0.5042857 -2.4449815e-10
-0.5032857 -1.7202971e-10
-0.5022857 -9.0158008e-11
-0.5012857 -4.1784144999999995e-12
-0.5002857 8.015975e-11
-0.4992857 1.570203e-10
-0.4982857 2.2087911e-10
-0.4972857 2.6692609e-10
-0.4962857 2.9143753e-10
-0.4952857 2.9208675e-10
-0.4942857 2.6816356999999996e-10
-0.4932857 2.2067998000000002e-10
-0.4922857 1.5234895e-10
-0.4912857 6.743392699999999e-11
-0.4902857 -2.8521245e-11
-0.4892857 -1.2906228e-10
-0.4882857 -2.2726502e-10
-0.4872857 -3.1621231e-10
-0.4862857 -3.8947023e-10
-0.4852857 -4.4152811e-10
-0.4842857 -4.6817129e-10
-0.4832857 -4.6676222e-10
-0.4822857 -4.3641397000000005e-10
-0.4812857 -3.7804907e-10
-0.4802857 -2.9434448000000004e-10
-0.4792857 -1.8957043000000003e-10
-0.4782857 -6.9336767e-11
-0.4772857 5.973655800000001e-11
-0.4762857 1.9040559e-10
-0.4752857 3.152248e-10
-0.4742857 4.2698505e-10
-0.4732857 5.1914614e-10
-0.4722857 5.862422100000001e-10
-0.4712857 6.242392000000001e-10
-0.4702857 6.3082235e-10
-0.4692857 6.05594e-10
-0.4682857 5.5016339e-10
-0.4672857 4.6811465e-10
-0.4662857 3.6484531e-10
-0.4652857 2.4727559e-10
-0.4642857 1.2343837e-10
-0.4632857 1.9703921e-12
-0.4622857 -1.0846502e-10
-0.4612857 -1.9978479e-10
-0.4602857 -2.6507783e-10
-0.4592857 -2.9913520000000003e-10
-0.4582857 -2.9887438e-10
-0.4572857 -2.6362033e-10
-0.4562857 -1.9521663e-10
-0.4552857 -9.7953763e-11
-0.4542857 2.1683163e-11
-0.4532857 1.5542969e-10
-0.4522857 2.9378899e-10
-0.4512857 4.2666867999999995e-10
-0.4502857 5.4405916e-10
-0.4492857 6.3670258e-10
-0.4482857 6.9670541e-10
-0.4472857 7.180517500000001e-10
-0.4462857 6.9698639e-10
-0.4452857 6.3224634e-10
-0.4442857 5.251312e-10
-0.4432857 3.7941521e-10
-0.4422857 2.0111184999999999e-10
-0.4412857 -1.8892568e-12
-0.4402857 -2.2028835000000001e-10
-0.4392857 -4.4391595e-10
-0.4382857 -6.6231721e-10
-0.4372857 -8.653492900000001e-10
-0.4362857 -1.0437604e-09
-0.4352857 -1.189721e-09
-0.4342857 -1.2972772999999999e-09
-0.4332857 -1.3627019e-09
-0.4322857 -1.3847173000000001e-09
-0.4312857 -1.3645751000000002e-09
-0.4302857 -1.3059793e-09
-0.4292857 -1.2148506e-09
-0.4282857 -1.0989402e-09
-0.4272857 -9.6731078e-10
-0.4262857 -8.297146800000001e-10
-0.4252857 -6.9590904e-10
-0.4242857 -5.7495462e-10
-0.4232857 -4.7454935e-10
-0.4222857 -4.0044769e-10
-0.4212857 -3.560119e-10
-0.4202857 -3.4193156e-10
-0.4192857 -3.5613561e-10
-0.4182857 -3.9390518e-10
-0.4172857 -4.4817947e-10
-0.4162857 -5.1003121e-10
-0.4152857 -5.6927523e-10
-0.4142857 -6.1516374e-10
-0.4132857 -6.3711657e-10
-0.4122857 -6.254346400000001e-10
-0.4112857 -5.719480399999999e-10
-0.4102857 -4.7055788e-10
-0.4092857 -3.1764133000000003e-10
-0.4082857 -1.123004e-10
-0.4072857 1.4355332000000001e-10
-0.4062857 4.4527553999999997e-10
-0.4052857 7.8571594e-10
-0.4042857 1.1555759e-09
-0.4032857 1.5438742e-09
-0.4022857 1.9384938e-09
-0.4012857 2.326781e-09
-0.4002857 2.6961674000000002e-09
-0.3992857 3.0347856e-09
-0.3982857 3.3320453999999997e-09
-0.3972857 3.5791463999999997e-09
-0.3962857 3.7694927000000004e-09
-0.3952857 3.8989908999999995e-09
-0.3942857 3.9662040999999995e-09
-0.3932857 3.9723523e-09
-0.3922857 3.9211513e-09
-0.3912857 3.8184934e-09
-0.3902857 3.6719876999999995e-09
-0.3892857 3.4903809e-09
-0.3882857 3.2829002999999996e-09
-0.3872857 3.0585603000000003e-09
-0.3862857 2.8254793000000002e-09
-0.3852857 2.590261e-09
-0.3842857 2.3574805e-09
-0.3832857 2.1293167e-09
-0.3822857 1.9053557e-09
-0.3812857 1.6825824000000001e-09
-0.3802857 1.4555566999999999e-09
-0.3792857 1.2167632e-09
-0.3782857 9.5710904e-10
-0.3772857 6.6653319e-10
-0.3762857 3.3468944e-10
-0.3752857 -4.8341376e-11
-0.3742857 -4.913513200000001e-10
-0.3732857 -1.0013562e-09
-0.3722857 -1.5830306e-09
-0.3712857 -2.2382535e-09
-0.3702857 -2.9657870000000002e-09
-0.3692857 -3.7610979999999995e-09
-0.3682857 -4.6163347e-09
-0.3672857 -5.5204574e-09
-0.3662857 -6.4595197e-09
-0.3652857 -7.417092600000001e-09
-0.3642857 -8.374814700000001e-09
-0.3632857 -9.3130482e-09
-0.3622857 -1.0211612e-08
-0.3612857 -1.1050557999999999e-08
-0.3602857 -1.1810951e-08
-0.3592857 -1.2475604e-08
-0.3582857 -1.3029737999999999e-08
-0.3572857 -1.3461508e-08
-0.3562857 -1.3762365000000002e-08
-0.3552857 -1.3927225e-08
-0.3542857 -1.3954433e-08
-0.3532857 -1.3845516e-08
-0.3522857 -1.3604734e-08
-0.3512857 -1.3238464e-08
-0.3502857 -1.2754472e-08
-0.3492857 -1.2161094e-08
-0.3482857 -1.1466415e-08
-0.3472857 -1.0677492e-08
-0.3462857 -9.7996777e-09
-0.3452857 -8.8361048e-09
-0.3442857 -7.7873513e-09
-0.3432857 -6.651334299999999e-09
-0.3422857 -5.4234225e-09
-0.3412857 -4.0967795e-09
-0.3402857 -2.6629102e-09
-0.3392857 -1.1123844e-09
-0.3382857 5.643014699999999e-10
-0.3372857 2.3757728e-09
-0.3362857 4.3287863e-09
-0.3352857 6.4272532e-09
-0.3342857 8.6713373e-09
-0.3332857 1.1056669e-08
-0.3322857 1.3573742e-08
-0.3312857 1.6207512e-08
-0.3302857 1.893725e-08
-0.3292857 2.1736672e-08
-0.3282857 2.4574329e-08
-0.3272857 2.7414279000000003e-08
-0.3262857 3.0217015e-08
-0.3252857 3.2940572e-08
-0.3242857 3.5541811e-08
-0.3232857 3.7977754e-08
-0.3222857 4.0206935e-08
-0.3212857 4.2190665e-08
-0.3202857 4.3894122e-08
-0.3192857 4.5287213e-08
-0.3182857 4.6345144e-08
-0.3172857 4.7048659e-08
-0.3162857 4.7383936e-08
-0.3152857 4.7342140999999997e-08
-0.3142857 4.6918724e-08
-0.3132857 4.6112457999999997e-08
-0.3122857 4.4924328000000004e-08
-0.3112857 4.3356363e-08
-0.3102857 4.1410489e-08
-0.3092857 3.9087511e-08
-0.3082857 3.6386297000000004e-08
-0.3072857 3.3303227e-08
-0.3062857 2.9831989999999996e-08
-0.3052857 2.5963709e-08
-0.3042857 2.1687450000000002e-08
-0.3032857 1.699106e-08
-0.3022857 1.1862307000000001e-08
-0.3012857 6.2902876999999995e-09
-0.3002857 2.6700118e-10
-0.2992857 -6.2109859e-09
-0.2982857 -1.3140869999999998e-08
-0.2972857 -2.0512038999999998e-08
-0.2962857 -2.8304681e-08
-0.2952857 -3.648867e-08
-0.2942857 -4.5022788000000004e-08
-0.2932857 -5.3854342999999994e-08
-0.2922857 -6.2919231e-08
-0.2912857 -7.2142409e-08
-0.2902857 -8.143880599999999e-08
-0.2892857 -9.0714591e-08
-0.2882857 -9.9868736e-08
-0.2872857 -1.0879478000000001e-07
-0.2862857 -1.1738273e-07
-0.2852857 -1.2552082e-07
-0.2842857 -1.3309728e-07
-0.2832857 -1.4000174000000002e-07
-0.2822857 -1.4612636e-07
-0.2812857 -1.5136642e-07
-0.2802857 -1.5562069e-07
-0.2792857 -1.5879112e-07
-0.2782857 -1.6078221e-07
-0.2772857 -1.6150001e-07
-0.2762857 -1.6085082e-07
-0.2752857 -1.5873972e-07
-0.2742857 -1.5506906e-07
-0.2732857 -1.4973699999999999e-07
-0.2722857 -1.4263628000000002e-07
-0.2712857 -1.3365326e-07
-0.2702857 -1.226673e-07
-0.2692857 -1.0955068999999999e-07
-0.2682857 -9.4168973e-08
-0.2672857 -7.6381756e-08
-0.2662857 -5.6044036e-08
-0.2652857 -3.3007833e-08
-0.2642857 -7.1242255e-09
-0.2632857 2.1754475e-08
-0.2622857 5.3772425e-08
-0.2612857 8.9067992e-08
-0.2602857 1.2777167e-07
-0.2592857 1.7000424e-07
-0.2582857 2.1587534e-07
-0.2572857 2.6548246e-07
-0.2562857 3.1891052e-07
-0.2552857 3.7623193e-07
-0.2542857 4.3750727000000005e-07
-0.2532857 5.0278621e-07
-0.2522857 5.721091199999999e-07
-0.2512857 6.4550894e-07
-0.2502857 7.2301303e-07
-0.2492857 8.0464533e-07
-0.2482857 8.904283499999999e-07
-0.2472857 9.8038466e-07
-0.2462857 1.0745387e-06
-0.2452857 1.1729176e-06
-0.2442857 1.2755517e-06
-0.2432857 1.3824745e-06
-0.2422857 1.4937224999999999e-06
-0.2412857 1.609334e-06
-0.2402857 1.7293477000000001e-06
-0.2392857 1.8538012e-06
-0.2382857 1.9827295e-06
-0.2372857 2.1161629e-06
-0.2362857 2.2541251e-06
-0.2352857 2.396632e-06
-0.2342857 2.5436909e-06
-0.2332857 2.6952993000000003e-06
-0.2322857 2.8514451e-06
-0.2312857 3.0121071999999998e-06
-0.2302857 3.1772554e-06
-0.2292857 3.3468538e-06
-0.2282857 3.5208604e-06
-0.2272857 3.6992304000000003e-06
-0.2262857 3.8819191e-06
-0.2252857 4.0688835e-06
-0.2242857 4.2600846e-06
-0.2232857 4.4554902e-06
-0.2222857 4.6550767e-06
-0.2212857 4.8588305e-06
-0.2202857 5.0667495000000005e-06
-0.2192857 5.278843e-06
-0.2182857 5.4951318e-06
-0.2172857 5.7156488e-06
-0.2162857 5.9404364e-06
-0.2152857 6.169545899999999e-06
-0.2142857 6.403036e-06
-0.2132857 6.640969699999999e-06
-0.2122857 6.8834132999999996e-06
-0.2112857 7.1304348999999995e-06
-0.2102857 7.3821013e-06
-0.2092857 7.6384772e-06
-0.2082857 7.8996244e-06
-0.2072857 8.1656005e-06
-0.2062857 8.4364601e-06
-0.2052857 8.712253e-06
-0.2042857 8.9930268e-06
-0.2032857 9.2788284e-06
-0.2022857 9.5697054e-06
-0.2012857 9.8657068e-06
-0.2002857 1.0166885e-05
-0.1992857 1.0473301e-05
-0.1982857 1.0785021e-05
-0.1972857 1.1102122e-05
-0.1962857 1.1424688e-05
-0.1952857 1.1752817e-05
-0.1942857 1.2086612e-05
-0.1932857 1.242619e-05
-0.1922857 1.2771675e-05
-0.1912857 1.3123196e-05
-0.1902857 1.3480889e-05
-0.1892857 1.3844890000000001e-05
-0.1882857 1.4215338e-05
-0.1872857 1.4592371000000002e-05
-0.1862857 1.4976118999999999e-05
-0.1852857 1.5366712e-05
-0.1842857 1.5764265000000002e-05
-0.1832857 1.6168889e-05
-0.1822857 1.6580681e-05
-0.1812857 1.6999731e-05
-0.1802857 1.7426116e-05
-0.1792857 1.7859904000000003e-05
-0.1782857 1.8301154e-05
-0.1772857 1.8749915e-05
-0.1762857 1.9206237e-05
-0.1752857 1.9670161e-05
-0.1742857 2.0141727e-05
-0.1732857 2.0620977999999998e-05
-0.1722857 2.1107959e-05
-0.1712857 2.1602722000000003e-05
-0.1702857 2.2105318e-05
-0.1692857 2.2615812e-05
-0.1682857 2.3134271e-05
-0.1672857 2.3660766e-05
-0.1662857 2.4195379e-05
-0.1652857 2.4738188000000004e-05
-0.1642857 2.5289276e-05
-0.1632857 2.5848726e-05
-0.1622857 2.641662e-05
-0.1612857 2.6993033e-05
-0.1602857 2.7578037e-05
-0.1592857 2.8171695e-05
-0.1582857 2.8774058999999997e-05
-0.1572857 2.9385174e-05
-0.1562857 3.0005077e-05
-0.1552857 3.0633797e-05
-0.1542857 3.127135e-05
-0.1532857 3.1917747e-05
-0.1522857 3.2573001e-05
-0.1512857 3.3237114e-05
-0.1502857 3.3910089e-05
-0.1492857 3.4591932e-05
-0.1482857 3.5282656e-05
-0.1472857 3.5982282e-05
-0.1462857 3.6690840999999997e-05
-0.1452857 3.7408375000000004e-05
-0.1442857 3.8134942e-05
-0.1432857 3.8870612999999996e-05
-0.1422857 3.9615472e-05
-0.1412857 4.0369625e-05
-0.1402857 4.1133185e-05
-0.1392857 4.1906279e-05
-0.1382857 4.2689038e-05
-0.1372857 4.3481606000000004e-05
-0.1362857 4.4284127e-05
-0.1352857 4.5096746000000004e-05
-0.1342857 4.5919605999999996e-05
-0.1332857 4.6752851e-05
-0.1322857 4.7596612e-05
-0.1312857 4.8451022e-05
-0.1302857 4.9316202e-05
-0.1292857 5.0192278e-05
-0.1282857 5.107936e-05
-0.1272857 5.197756e-05
-0.1262857 5.2886998e-05
-0.1252857 5.3807793e-05
-0.1242857 5.4740065e-05
-0.1232857 5.568395e-05
-0.1222857 5.6639595e-05
-0.1212857 5.7607156000000006e-05
-0.1202857 5.858681199999999e-05
-0.1192857 5.9578764e-05
-0.1182857 6.0583216e-05
-0.1172857 6.1600412e-05
-0.1162857 6.263059599999999e-05
-0.1152857 6.3674037e-05
-0.1142857 6.4731017e-05
-0.1132857 6.5801839e-05
-0.1122857 6.6886804e-05
-0.1112857 6.798621799999999e-05
-0.1102857 6.9100383e-05
-0.1092857 7.0229595e-05
-0.1082857 7.1374143e-05
-0.1072857 7.25343e-05
-0.1062857 7.3710339e-05
-0.1052857 7.4902505e-05
-0.1042857 7.6111041e-05
-0.1032857 7.7336176e-05
-0.1022857 7.857812500000001e-05
-0.1012857 7.9837105e-05
-0.1002857 8.1113325e-05
-9.9285714E-02 8.2406996e-05
-9.8285712E-02 8.371833400000001e-05
-9.7285718E-02 8.5047566e-05
-9.6285716E-02 8.6394925e-05
-9.5285714E-02 8.7760668e-05
-9.4285712E-02 8.9145055e-05
-9.3285717E-02 9.0548377e-05
-9.2285715E-02 9.1970929e-05
-9.1285713E-02 9.3413036e-05
-9.0285711E-02 9.4875026e-05
-8.9285716E-02 9.635723500000001e-05
-8.8285714E-02 9.7860016e-05
-8.7285712E-02 9.9383715e-05
-8.6285718E-02 0.00010092868
-8.5285716E-02 0.00010249525999999999
-8.4285714E-02 0.00010408376000000001
-8.3285712E-02 0.00010569450999999999
-8.2285717E-02 0.00010732778000000001
-8.1285715E-02 0.00010898383
-8.0285713E-02 0.00011066292999999999
-7.9285711E-02 0.00011236528999999999
-7.8285716E-02 0.00011409112
-7.7285714E-02 0.00011584062
-7.6285712E-02 0.00011761399
-7.5285718E-02 0.00011941140000000001
-7.4285716E-02 0.00012123304999999999
-7.3285714E-02 0.00012307913
-7.2285712E-02 0.00012494986000000002
-7.1285717E-02 0.00012684545
-7.0285715E-02 0.00012876616
-6.9285713E-02 0.00013071225
-6.8285711E-02 0.00013268402000000002
-6.7285717E-02 0.00013468178
-6.6285715E-02 0.00013670588
-6.5285712E-02 0.00013875666
-6.4285718E-02 0.00014083452
-6.3285716E-02 0.00014293984
-6.2285714E-02 0.00014507302
-6.1285716E-02 0.00014723446
-6.0285714E-02 0.00014942455
-5.9285715E-02 0.00015164366
-5.8285713E-02 0.00015389216999999998
-5.7285715E-02 0.00015617043
-5.6285713E-02 0.00015847877
-5.5285715E-02 0.00016081751999999998
-5.4285713E-02 0.00016318698
-5.3285714E-02 0.00016558747
-5.2285716E-02 0.00016801929
-5.1285714E-02 0.00017048275
-5.0285716E-02 0.00017297816
-4.9285714E-02 0.00017550587
-4.8285715E-02 0.00017806623
-4.7285713E-02 0.00018065959
-4.6285715E-02 0.00018328639
-4.5285713E-02 0.00018594704
-4.4285715E-02 0.00018864205
-4.3285713E-02 0.00019137189999999998
-4.2285714E-02 0.00019413715
-4.1285716E-02 0.00019693837
-4.0285714E-02 0.00019977614999999998
-3.9285716E-02 0.00020265111
-3.8285714E-02 0.00020556389999999998
-3.7285715E-02 0.00020851517000000002
-3.6285713E-02 0.00021150556000000003
-3.5285715E-02 0.00021453573
-3.4285713E-02 0.00021760627
-3.3285715E-02 0.00022071782999999998
-3.2285713E-02 0.00022387101
-3.1285714E-02 0.00022706638
-3.0285714E-02 0.00023030451999999998
-2.9285714E-02 0.00023358597999999998
-2.8285714E-02 0.00023691130000000002
-2.7285714E-02 0.00024028099999999999
-2.6285714E-02 0.00024369563
-2.5285713E-02 0.00024715573
-2.4285715E-02 0.00025066186
-2.3285715E-02 0.00025421457
-2.2285715E-02 0.00025781446
-2.1285715E-02 0.00026146215
-2.0285714E-02 0.00026515827
-1.9285714E-02 0.0002689035
-1.8285714E-02 0.00027269855
-1.7285714E-02 0.00027654414
-1.6285714E-02 0.00028044101
-1.5285715E-02 0.00028438992000000003
-1.4285714E-02 0.00028839165000000004
-1.3285714E-02 0.00029244700000000004
-1.2285714E-02 0.00029655668999999996
-1.1285714E-02 0.00030072151
-1.0285715E-02 0.0003049422
-9.2857145E-03 0.00030921949
-8.2857143E-03 0.00031355405
-7.2857141E-03 0.00031794659
-6.2857145E-03 0.00032239777
-5.2857143E-03 0.00032690823
-4.2857141E-03 0.00033147855
-3.2857142E-03 0.00033610937999999996
-2.2857143E-03 0.00034080128
-1.2857143E-03 0.00034555486999999997
-2.8571428E-04 0.00035037074
7.1428571E-04 0.00035524947
1.7142857E-03 0.00036019171
2.7142856E-03 0.00036519809000000003
3.7142858E-03 0.0003702693
4.7142855E-03 0.00037540603
5.7142857E-03 0.000380609
6.7142858E-03 0.00038587900000000005
7.7142855E-03 0.00039121678
8.7142857E-03 0.00039662318000000007
9.7142858E-03 0.00040209907
1.0714286E-02 0.0004076453
1.1714286E-02 0.0004132628
1.2714285E-02 0.00041895241
1.3714286E-02 0.00042471502
1.4714286E-02 0.00043055156000000003
1.5714286E-02 0.00043646291
1.6714286E-02 0.00044244994
1.7714286E-02 0.00044851349
1.8714286E-02 0.00045465444999999996
1.9714287E-02 0.00046087357
2.0714285E-02 0.00046717173
2.1714285E-02 0.00047354973999999995
2.2714285E-02 0.00048000848
2.3714285E-02 0.00048654869999999997
2.4714286E-02 0.0004931713200000001
2.5714286E-02 0.00049987725
2.6714286E-02 0.00050666736
2.7714286E-02 0.00051354264
2.8714286E-02 0.0005205040000000001
2.9714286E-02 0.00052755249
3.0714286E-02 0.00053468912
3.1714287E-02 0.0005419150100000001
3.2714285E-02 0.00054923125
3.3714287E-02 0.00055663904
3.4714285E-02 0.00056413951
3.5714287E-02 0.00057173393
3.6714286E-02 0.0005794234800000001
3.7714284E-02 0.00058720943
3.8714286E-02 0.0005950931199999999
3.9714284E-02 0.00060307575
4.0714286E-02 0.00061115861
4.1714285E-02 0.00061934302
4.2714287E-02 0.0006276301500000001
4.3714285E-02 0.00063602124
4.4714287E-02 0.00064451751
4.5714285E-02 0.0006531201999999999
4.6714287E-02 0.00066183043
4.7714286E-02 0.00067064939
4.8714284E-02 0.00067957822
4.9714286E-02 0.00068861814
5.0714284E-02 0.00069777029
5.1714286E-02 0.00070703586
5.2714285E-02 0.00071641607
5.3714287E-02 0.0007259122
5.4714285E-02 0.00073552555
5.5714287E-02 0.00074525742
5.6714285E-02 0.0007551091599999999
5.7714287E-02 0.0007650821300000001
5.8714285E-02 0.0007751778000000001
5.9714288E-02 0.00078539751
6.0714286E-02 0.0007957428400000001
6.1714284E-02 0.0008062152100000001
6.2714286E-02 0.0008168161000000001
6.3714288E-02 0.00082754705
6.4714283E-02 0.0008384096
6.5714285E-02 0.0008494052099999999
6.6714287E-02 0.0008605355100000001
6.7714289E-02 0.00087180188
6.8714283E-02 0.0008832059400000001
6.9714285E-02 0.00089474916
7.0714287E-02 0.00090643289
7.1714282E-02 0.00091825868
7.2714284E-02 0.00093022782
7.3714286E-02 0.0009423417399999999
7.4714288E-02 0.0009546018200000001
7.5714283E-02 0.00096700942
7.6714285E-02 0.0009795659
7.7714287E-02 0.0009922727299999999
7.8714289E-02 0.0010051314
7.9714283E-02 0.0010181435
8.0714285E-02 0.0010313105
8.1714287E-02 0.0010446342
8.2714289E-02 0.0010581161
8.3714284E-02 0.0010717582
8.4714286E-02 0.0010855621
8.5714288E-02 0.0010995294999999999
8.6714283E-02 0.0011136625
8.7714285E-02 0.0011279629
8.8714287E-02 0.0011424325
8.9714289E-02 0.0011570732
9.0714283E-02 0.0011718867999999999
9.1714285E-02 0.0011868755
9.2714287E-02 0.001202041
9.3714289E-02 0.0012173854
9.4714284E-02 0.0012329105
9.5714286E-02 0.0012486182999999998
9.6714288E-02 0.0012645107
9.7714283E-02 0.0012805895000000001
9.8714285E-02 0.0012968567
9.9714287E-02 0.0013133139
0.1007143 0.0013299629
0.1017143 0.0013468056
0.1027143 0.0013638438
0.1037143 0.0013810794
0.1047143 0.0013985145000000002
0.1057143 0.0014161512
0.1067143 0.0014339916000000001
0.1077143 0.0014520379
0.1087143 0.0014702926
0.1097143 0.0014887579000000001
0.1107143 0.0015074362
0.1117143 0.0015263298000000002
0.1127143 0.0015454414
0.1137143 0.0015647731
0.1147143 0.0015843274
0.1157143 0.0016041069
0.1167143 0.0016241142000000001
0.1177143 0.0016443515
0.1187143 0.0016648214999999999
0.1197143 0.0016855264999999999
0.1207143 0.0017064693
0.1217143 0.0017276521000000001
0.1227143 0.0017490775
0.1237143 0.0017707477999999999
0.1247143 0.0017926654999999999
0.1257143 0.0018148329999999999
0.1267143 0.0018372523999999999
0.1277143 0.0018599263
0.1287143 0.001882857
0.1297143 0.0019060473
0.1307143 0.0019294996
0.1317143 0.0019532166
0.1327143 0.0019772012999999997
0.1337143 0.0020014566
0.1347143 0.0020259855
0.1357143 0.0020507912
0.1367143 0.0020758769000000002
0.1377143 0.0021012456
0.1387143 0.0021269003000000002
0.1397143 0.0021528442
0.1407143 0.0021790804
0.1417143 0.002205612
0.1427143 0.0022324419000000002
0.1437143 0.0022595734
0.1447143 0.0022870094
0.1457143 0.0023147531
0.1467143 0.002342808
0.1477143 0.0023711767
0.1487143 0.0023998628000000003
0.1497143 0.0024288690999999998
0.1507143 0.0024581987000000002
0.1517143 0.0024878547
0.1527143 0.00251784
0.1537143 0.002548158
0.1547143 0.0025788118
0.1557143 0.0026098045
0.1567143 0.0026411397
0.1577143 0.0026728207
0.1587143 0.0027048511
0.1597143 0.0027372345
0.1607143 0.0027699749
0.1617143 0.0028030759000000002
0.1627143 0.0028365417
0.1637143 0.0028703762
0.1647143 0.002904583
0.1657143 0.0029391664
0.1667143 0.0029741297
0.1677143 0.003009477
0.1687143 0.0030452120000000003
0.1697143 0.0030813386
0.1707143 0.0031178603
0.1717143 0.0031547806
0.1727143 0.0031921038
0.1737143 0.0032298332
0.1747143 0.0032679733999999997
0.1757143 0.0033065280000000004
0.1767143 0.0033455006
0.1777143 0.0033848955
0.1787143 0.0034247164999999997
0.1797143 0.0034649671000000003
0.1807143 0.0035056517
0.1817143 0.0035467742999999996
0.1827143 0.0035883392999999995
0.1837143 0.0036303511
0.1847143 0.0036728139
0.1857143 0.0037157326
0.1867143 0.0037591115
0.1877143 0.0038029557
0.1887143 0.0038472699
0.1897143 0.0038920592
0.1907143 0.0039373284000000005
0.1917143 0.0039830822
0.1927143 0.0040293253
0.1937143 0.004076062
0.1947143 0.0041232975
0.1957143 0.0041710362
0.1967143 0.0042192827
0.1977143 0.0042680413999999995
0.1987143 0.0043173175
0.1997143 0.004367116
0.2007143 0.0044174416
0.2017143 0.0044682998
0.2027143 0.0045196954
0.2037143 0.004571632999999999
0.2047143 0.0046241181000000004
0.2057143 0.0046771558
0.2067143 0.0047307512
0.2077143 0.0047849095
0.2087143 0.0048396359
0.2097143 0.0048949361
0.2107143 0.0049508155
0.2117143 0.0050072795
0.2127143 0.0050643343
0.2137143 0.005121985700000001
0.2147143 0.005180239499999999
0.2157143 0.005239102
0.2167143 0.005298579
0.2177143 0.0053586766
0.2187143 0.0054194006
0.2197143 0.0054807566
0.2207143 0.0055427503
0.2217143 0.0056053876
0.2227143 0.005668673799999999
0.2237143 0.0057326146
0.2247143 0.005797216
0.2257143 0.0058624839
0.2267143 0.0059284244
0.2277143 0.0059950438
0.2287143 0.0060623479
0.2297143 0.0061303435000000005
0.2307143 0.006199036599999999
0.2317143 0.0062684325
0.2327143 0.0063385385
0.2337143 0.006409360500000001
0.2347143 0.006480905
0.2357143 0.0065531785
0.2367143 0.0066261877
0.2377143 0.006699939
0.2387143 0.006774438999999999
0.2397143 0.006849694900000001
0.2407143 0.0069257148
0.2417143 0.0070025059999999995
0.2427143 0.007080075
0.2437143 0.0071584291000000005
0.2447143 0.0072375748
0.2457143 0.0073175193
0.2467143 0.0073982694
0.2477143 0.0074798321
0.2487143 0.0075622149
0.2497143 0.007645423500000001
0.2507143 0.0077294659
0.2517143 0.0078143486
0.2527143 0.0079000791
0.2537143 0.0079866652
0.2547143 0.0080741149
0.2557143 0.0081624348
0.2567143 0.008251633
0.2577143 0.0083417173
0.2587143 0.0084326959
0.2597143 0.008524576
0.2607143 0.0086173663
0.2617143 0.008711074
0.2627143 0.0088057081
0.2637143 0.0089012756
0.2647143 0.0089977853
0.2657143 0.0090952468
0.2667143 0.0091936679
0.2677143 0.0092930575
0.2687143 0.0093934243
0.2697143 0.0094947776
0.2707143 0.0095971256
0.2717143 0.0097004769
0.2727143 0.0098048404
0.2737143 0.0099102246
0.2747143 0.010016638
0.2757143 0.010124088
0.2767143 0.010232583
0.2777143 0.010342133
0.2787143 0.010452746
0.2797143 0.010564431
0.2807143 0.010677199
0.2817143 0.010791056
0.2827143 0.010906014
0.2837143 0.011022082
0.2847143 0.011139269
0.2857143 0.011257586
0.2867143 0.01137704
0.2877143 0.011497641999999999
0.2887143 0.011619402
0.2897143 0.011742327
0.2907143 0.011866429999999999
0.2917143 0.011991719
0.2927143 0.012118206
0.2937143 0.012245899
0.2947143 0.01237481
0.2957143 0.012504951
0.2967143 0.012636329
0.2977143 0.012768955
0.2987143 0.01290284
0.2997143 0.013037994
0.3007143 0.013174426999999999
0.3017143 0.013312147
0.3027143 0.013451165000000001
0.3037143 0.013591490000000001
0.3047143 0.013733133000000002
0.3057143 0.013876104
0.3067143 0.014020415
0.3077143 0.014166077000000001
0.3087143 0.014313101
0.3097143 0.014461497
0.3107143 0.014611278
0.3117143 0.014762455
0.3127143 0.014915039000000001
0.3137143 0.015069042000000001
0.3147143 0.015224474
0.3157143 0.015381347
0.3167143 0.015539672
0.3177143 0.01569946
0.3187143 0.015860725000000003
0.3197143 0.016023476000000002
0.3207143 0.016187728
0.3217143 0.016353492
0.3227143 0.016520781
0.3237143 0.016689607999999998
0.3247143 0.016859983999999998
0.3257143 0.017031921
0.3267143 0.017205431
0.3277143 0.017380525
0.3287143 0.017557215
0.3297143 0.017735512000000002
0.3307143 0.017915429
0.3317143 0.018096979
0.3327143 0.018280173
0.3337143 0.018465024
0.3347143 0.018651548
0.3357143 0.018839757999999998
0.3367143 0.019029668
0.3377143 0.01922129
0.3387143 0.019414639
0.3397143 0.019609726
0.3407143 0.019806565
0.3417143 0.020005171000000002
0.3427143 0.020205557
0.3437143 0.020407735
0.3447143 0.020611721
0.3457143 0.020817528
0.3467143 0.021025169
0.3477143 0.02123466
0.3487143 0.021446013
0.3497143 0.021659243999999998
0.3507143 0.021874366
0.3517143 0.022091392999999997
0.3527143 0.022310339000000002
0.3537143 0.022531216
0.3547143 0.02275404
0.3557143 0.022978825
0.3567143 0.023205584
0.3577143 0.023434333
0.3587143 0.023665084
0.3597143 0.023897855000000003
0.3607143 0.024132658999999997
0.3617143 0.024369513000000002
0.3627143 0.024608432
0.3637143 0.024849433
0.3647143 0.025092531
0.3657143 0.025337739
0.3667143 0.025585075
0.3677143 0.025834554
0.3687143 0.026086190999999998
0.3697143 0.026340003
0.3707143 0.026596006000000002
0.3717143 0.026854214999999997
0.3727143 0.027114647999999998
0.3737143 0.027377317999999998
0.3747143 0.027642245
0.3757143 0.027909441
0.3767143 0.028178924999999997
0.3777143 0.028450711000000004
0.3787143 0.028724814
0.3797143 0.029001251
0.3807143 0.029280034
0.3817143 0.029561182999999998
0.3827143 0.029844712
0.3837143 0.030130643000000002
0.3847143 0.030418988999999997
0.3857143 0.030709771000000004
0.3867143 0.031003003999999997
0.3877143 0.031298707
0.3887143 0.031596899000000005
0.3897143 0.031897597
0.3907143 0.032200819
0.3917143 0.03250658
0.3927143 0.032814901
0.3937143 0.033125796
0.3947143 0.033439285
0.3957143 0.033755385
0.3967143 0.034074113
0.3977143 0.034395486
0.3987143 0.034719525
0.3997143 0.035046248
0.4007143 0.035375674
0.4017143 0.035707821
0.4027143 0.03604271
0.4037143 0.036380355999999996
0.4047143 0.036720774
0.4057143 0.037063987
0.4067143 0.037410008
0.4077143 0.037758856
0.4087143 0.038110546
0.4097143 0.038465100999999995
0.4107143 0.038822538999999996
0.4117143 0.039182882999999995
0.4127143 0.039546147999999996
0.4137143 0.039912359
0.4147143 0.040281535
0.4157143 0.040653697
0.4167143 0.041028863
0.4177143 0.041407056
0.4187143 0.041788293
0.4197143 0.042172588000000004
0.4207143 0.042559966
0.4217143 0.042950443
0.4227143 0.043344041
0.4237143 0.043740778
0.4247143 0.044140676999999996
0.4257143 0.044543753000000005
0.4267143 0.044950034
0.4277143 0.045359539000000004
0.4287143 0.045772287
0.4297143 0.0461883
0.4307143 0.046607599
0.4317143 0.047030204
0.4327143 0.047456133
0.4337143 0.047885405
0.4347143 0.048318043
0.4357143 0.048754067
0.4367143 0.0491935
0.4377143 0.049636356000000006
0.4387143 0.050082663
0.4397143 0.050532444999999995
0.4407143 0.050985726
0.4417143 0.051442522
0.4427143 0.051902863
0.4437143 0.052366767
0.4447143 0.052834256
0.4457143 0.053305347999999995
0.4467143 0.053780066
0.4477143 0.054258433999999994
0.4487143 0.054740469
0.4497143 0.055226199999999996
0.4507143 0.055715651
0.4517143 0.056208839000000003
0.4527143 0.056705793000000004
0.4537143 0.05720653
0.4547143 0.057711068000000004
0.4557143 0.058219436000000006
0.4567143 0.058731652
0.4577143 0.059247733
0.4587143 0.059767708
0.4597143 0.0602916
0.4607143 0.060819439
0.4617143 0.061351240999999994
0.4627143 0.061887031
0.4637143 0.062426837
0.4647143 0.062970683
0.4657143 0.063518592
0.4667143 0.064070587
0.4677143 0.064626685
0.4687143 0.065186917
0.4697143 0.065751292
0.4707143 0.066319841
0.4717143 0.066892587
0.4727143 0.067469559
0.4737143 0.068050774
0.4747143 0.068636268
0.4757143 0.06922606299999999
0.4767143 0.06982018200000001
0.4777143 0.07041865
0.4787143 0.07102149
0.4797143 0.071628724
0.4807143 0.072240375
0.4817143 0.072856463
0.4827143 0.073477009
0.4837143 0.07410203700000001
0.4847143 0.07473157000000001
0.4857143 0.075365632
0.4867143 0.07600425200000001
0.4877143 0.076647464
0.4887143 0.07729528599999999
0.4897143 0.07794775300000001
0.4907143 0.078604894
0.4917143 0.079266733
0.4927143 0.079933292
0.4937143 0.080604589
0.4947143 0.08128065400000001
0.4957143 0.081961497
0.4967143 0.08264714899999999
0.4977143 0.083337631
0.4987143 0.084032968
0.4997143 0.084733189
0.5007143 0.085438328
0.5017143 0.086148409
0.5027143 0.086863467
0.5037143 0.087583525
0.5047143 0.08830861799999999
0.5057143 0.08903876299999999
0.5067143 0.08977397799999999
0.5077143 0.090514286
0.5087143 0.09125971100000001
0.5097143 0.09201027
0.5107143 0.092765986
0.5117143 0.093526882
0.5127143 0.094292994
0.5137143 0.09506435
0.5147143 0.09584097999999999
0.5157143 0.096622918
0.5167143 0.097410195
0.5177143 0.098202843
0.5187143 0.09900088200000001
0.5197143 0.09980433400000001
0.5207143 0.10061321999999999
0.5217143 0.10142757000000001
0.5227143 0.1022474
0.5237143 0.10307274000000001
0.5247143 0.10390359999999998
0.5257143 0.10474001
0.5267143 0.10558200000000001
0.5277143 0.10642961
0.5287143 0.10728287
0.5297143 0.1081418
0.5307143 0.10900643
0.5317143 0.10987678999999999
0.5327143 0.11075289
0.5337143 0.11163477
0.5347143 0.11252243999999999
0.5357143 0.11341593
0.5367143 0.11431525999999999
0.5377143 0.11522046
0.5387143 0.11613155
0.5397143 0.11704856
0.5407143 0.11797154
0.5417143 0.11890049999999999
0.5427143 0.11983548000000001
0.5437143 0.1207765
0.5447143 0.12172358
0.5457143 0.12267675000000001
0.5467143 0.12363603000000001
0.5477143 0.12460144000000001
0.5487143 0.12557301999999998
0.5497143 0.12655078
0.5507143 0.12753475
0.5517143 0.12852497000000002
0.5527143 0.12952146
0.5537143 0.13052425
0.5547143 0.13153336
0.5557143 0.13254883
0.5567143 0.13357068
0.5577143 0.13459893
0.5587143 0.13563361999999998
0.5597143 0.13667474999999998
0.5607143 0.13772238
0.5617143 0.1387765
0.5627143 0.13983716000000002
0.5637143 0.14090438
0.5647143 0.14197818
0.5657143 0.1430586
0.5667143 0.14414565
0.5677143 0.14523935999999998
0.5687143 0.14633975999999999
0.5697143 0.1474469
0.5707143 0.14856076999999998
0.5717143 0.14968143
0.5727143 0.15080889
0.5737143 0.15194317
0.5747143 0.1530843
0.5757143 0.15423229
0.5767143 0.15538719
0.5777143 0.156549
0.5787143 0.15771777
0.5797143 0.15889351
0.5807143 0.16007627
0.5817143 0.16126606
0.5827143 0.1624629
0.5837143 0.16366682
0.5847143 0.16487786000000001
0.5857143 0.16609601
0.5867143 0.16732133000000002
0.5877143 0.16855383
0.5887143 0.16979353
0.5897143 0.17104044999999998
0.5907143 0.17229464
0.5917143 0.17355611999999998
0.5927143 0.17482491
0.5937143 0.17610103
0.5947143 0.17738452000000002
0.5957143 0.17867539
0.5967143 0.17997365
0.5977143 0.18127933999999998
0.5987143 0.18259248
0.5997143 0.1839131
0.6007143 0.18524121
0.6017143 0.18657686
0.6027143 0.18792006
0.6037143 0.18927084
0.6047143 0.19062922000000002
0.6057143 0.19199522
0.6067143 0.19336888000000002
0.6077143 0.19475021
0.6087143 0.19613925999999998
0.6097143 0.19753600999999998
0.6107143 0.19894049
0.6117143 0.20035270000000002
0.6127143 0.20177269
0.6137143 0.20320048
0.6147143 0.20463609
0.6157143 0.20607954
0.6167143 0.20753089
0.6177143 0.20899016
0.6187143 0.21045734
0.6197143 0.21193249
0.6207143 0.21341559
0.6217143 0.21490669
0.6227143 0.21640577
0.6237143 0.21791285999999999
0.6247143 0.21942799999999998
0.6257143 0.22095120999999998
0.6267143 0.22248249
0.6277143 0.22402188999999997
0.6287143 0.22556942
0.6297143 0.22712512999999998
0.6307143 0.22868903
0.6317143 0.23026115000000003
0.6327143 0.23184148999999998
0.6337143 0.23343007
0.6347143 0.23502690999999998
0.6357143 0.23663199999999998
0.6367143 0.23824535
0.6377143 0.239867
0.6387143 0.24149695000000002
0.6397143 0.24313524
0.6407143 0.24478191
0.6417143 0.24643695999999998
0.6427143 0.24810042
0.6437143 0.24977231
0.6447143 0.25145265
0.6457143 0.25314146
0.6467143 0.25483875
0.6477143 0.25654451
0.6487143 0.25825878
0.6497143 0.25998153999999996
0.6507143 0.26171282
0.6517143 0.26345261999999997
0.6527143 0.26520099
0.6537143 0.26695796
0.6547143 0.26872354000000004
0.6557143 0.27049778
0.6567143 0.27228065
0.6577143 0.27407221000000004
0.6587143 0.27587246
0.6597143 0.27768139
0.6607143 0.27949899
0.6617143 0.28132525999999997
0.6627143 0.28316022
0.6637143 0.28500389
0.6647143 0.28685629
0.6657143 0.28871745
0.6667143 0.29058738
0.6677143 0.29246612
0.6687143 0.29435367
0.6697143 0.29625006
0.6707143 0.29815526
0.6717143 0.30006932000000003
0.6727143 0.30199222
0.6737143 0.30392397
0.6747143 0.30586454
0.6757143 0.30781399
0.6767143 0.3097723
0.6777143 0.31173949
0.6787143 0.31371559
0.6797143 0.31570061
0.6807143 0.3176946
0.6817143 0.31969752
0.6827143 0.32170942999999996
0.6837143 0.32373031
0.6847143 0.32576014999999997
0.6857143 0.32779896000000003
0.6867143 0.32984675
0.6877143 0.33190351
0.6887143 0.33396923
0.6897143 0.33604393
0.6907143 0.33812763
0.6917143 0.34022033
0.6927143 0.34232207000000003
0.6937143 0.34443284
0.6947143 0.34655267
0.6957143 0.34868158
0.6967143 0.35081957
0.6977143 0.35296662
0.6987143 0.35512273
0.6997143 0.35728789
0.7007143 0.35946209
0.7017143 0.36164531
0.7027143 0.36383758
0.7037143 0.3660389
0.7047143 0.36824928
0.7057143 0.37046871
0.7067143 0.37269723
0.7077143 0.37493485000000004
0.7087143 0.37718154000000004
0.7097143 0.37943735
0.7107143 0.38170223
0.7117143 0.3839762
0.7127143 0.38625924
0.7137143 0.38855133999999997
0.7147143 0.39085248000000006
0.7157143 0.39316267000000005
0.7167143 0.39548188999999995
0.7177143 0.39781015000000003
0.7187143 0.40014749000000005
0.7197143 0.40249391000000007
0.7207143 0.40484941999999996
0.7217143 0.407214
0.7227143 0.40958766
0.7237143 0.4119704
0.7247143 0.41436218
0.7257143 0.41676299
0.7267143 0.41917283
0.7277143 0.42159166000000003
0.7287143 0.42401948000000006
0.7297143 0.42645629
0.7307143 0.42890208
0.7317143 0.43135681
0.7327143 0.43382053
0.7337143 0.43629319000000005
0.7347143 0.43877483999999994
0.7357143 0.44126543
0.7367143 0.44376501
0.7377143 0.44627353000000003
0.7387143 0.44879094
0.7397143 0.45131729
0.7407143 0.45385249000000005
0.7417143 0.45639653999999996
0.7427143 0.45894943
0.7437143 0.46151116999999997
0.7447143 0.46408176000000007
0.7457143 0.46666116
0.7467143 0.46924934999999995
0.7477143 0.47184629000000006
0.7487143 0.47445203999999996
0.7497143 0.47706654
0.7507143 0.47968985
0.7517143 0.48232186
0.7527143 0.48496262
0.7537143 0.48761209
0.7547143 0.49027023
0.7557143 0.49293697999999997
0.7567143 0.49561234
0.7577143 0.49829627000000004
0.7587143 0.50098873
0.7597143 0.50368975
0.7607143 0.5063992500000001
0.7617143 0.50911726
0.7627143 0.51184376
0.7637143 0.51457873
0.7647143 0.51732217
0.7657143 0.5200740899999999
0.7667143 0.52283439
0.7677143 0.52560307
0.7687143 0.52838009
0.7697143 0.5311653900000001
0.7707143 0.53395894
0.7717143 0.53676069
0.7727143 0.5395706299999999
0.7737143 0.54238876
0.7747143 0.54521505
0.7757143 0.54804948
0.7767143 0.5508920199999999
0.7777143 0.55374266
0.7787143 0.55660135
0.7797143 0.5594680599999999
0.7807143 0.5623427200000001
0.7817143 0.56522531
0.7827143 0.5681158000000001
0.7837143 0.57101417
0.7847143 0.57392037
0.7857143 0.57683429
0.7867143 0.57975599
0.7877143 0.58268537
0.7887143 0.58562243
0.7897143 0.58856714
0.7907143 0.59151947
0.7917143 0.5944794
0.7927143 0.59744683
0.7937143 0.6004218
0.7947143 0.60340422
0.7957143 0.606394
0.7967143 0.6093911399999999
0.7977143 0.6123955799999999
0.7987143 0.6154072899999999
0.7997143 0.61842622
0.8007143 0.62145237
0.8017143 0.6244856400000001
0.8027143 0.62752599
0.8037143 0.63057342
0.8047143 0.63362783
0.8057143 0.63668927
0.8067143 0.63975765
0.8077143 0.64283293
0.8087143 0.64591505
0.8097143 0.6490040100000001
0.8107143 0.65209973
0.8117143 0.6552021
0.8127143 0.65831114
0.8137143 0.66142674
0.8147143 0.66454886
0.8157143 0.6676774
0.8167143 0.6708123300000001
0.8177143 0.6739535799999999
0.8187143 0.67710113
0.8197143 0.68025491
0.8207143 0.68341489
0.8217143 0.6865810099999999
0.8227143 0.6897532399999999
0.8237143 0.69293156
0.8247143 0.69611589
0.8257143 0.69930614
0.8267143 0.70250225
0.8277143 0.70570414
0.8287143 0.7089117500000001
0.8297143 0.712125
0.8307143 0.71534384
0.8317143 0.71856822
0.8327143 0.72179809
0.8337143 0.72503341
0.8347143 0.72827409
0.8357143 0.73152012
0.8367143 0.73477146
0.8377143 0.73802797
0.8387143 0.7412896
0.8397143 0.74455631
0.8407143 0.74782795
0.8417143 0.75110444
0.8427143 0.75438572
0.8437143 0.75767166
0.8447143 0.76096226
0.8457143 0.76425737
0.8467143 0.7675569999999999
0.8477143 0.7708611
0.8487143 0.77416962
0.8497143 0.77748252
0.8507143 0.78079975
0.8517143 0.7841211699999999
0.8527143 0.7874468299999999
0.8537143 0.7907765000000001
0.8547143 0.79411007
0.8557143 0.7974474699999999
0.8567143 0.8007885899999999
0.8577143 0.8041333399999999
0.8587143 0.8074816300000001
0.8597143 0.81083337
0.8607143 0.81418846
0.8617143 0.81754699
0.8627143 0.82090879
0.8637143 0.8242739400000001
0.8647143 0.82764225
0.8657143 0.8310137299999999
0.8667143 0.8343881900000001
0.8677143 0.8377655399999999
0.8687143 0.84114559
0.8697143 0.84452825
0.8707143 0.84791342
0.8717143 0.8513009199999999
0.8727143 0.8546907499999999
0.8737143 0.85808281
0.8747143 0.8614771099999999
0.8757143 0.8648736400000001
0.8767143 0.8682723200000001
0.8777143 0.8716730400000001
0.8787143 0.8750757200000001
0.8797143 0.87848026
0.8807143 0.8818864799999999
0.8817143 0.8852942799999999
0.8827143 0.8887034800000001
0.8837143 0.8921139899999999
0.8847143 0.89552561
0.8857143 0.89893825
0.8867143 0.90235183
0.8877143 0.9057663400000001
0.8887143 0.9091816799999999
0.8897143 0.91259778
0.8907143 0.9160146100000001
0.8917143 0.91943219
0.8927143 0.9228503299999999
0.8937143 0.9262689399999999
0.8947143 0.92968782
0.8957143 0.9331068
0.8967143 0.9365257800000001
0.8977143 0.93994448
0.8987143 0.9433629000000001
0.8997143 0.9467808499999999
0.9007143 0.95019825
0.9017143 0.95361518
0.9027143 0.95703145
0.9037143 0.96044708
0.9047143 0.96386196
0.9057143 0.9672761
0.9067143 0.9706893
0.9077143 0.97410139
0.9087143 0.97751226
0.9097143 0.9809216500000001
0.9107143 0.98432945
0.9117143 0.98773548
0.9127143 0.9911396499999999
0.9137143 0.99454178
0.9147143 0.99794185
0.9157143 1.0013397
0.9167143 1.0047353
0.9177143 1.0081286999999999
0.9187143 1.0115196
0.9197143 1.0149081
0.9207143 1.018294
0.9217143 1.0216772
0.9227143 1.0250574000000001
0.9237143 1.0284345
0.9247143 1.0318083
0.9257143 1.0351786
0.9267143 1.0385455
0.9277143 1.0419087
0.9287143 1.045268
0.9297143 1.0486236
0.9307143 1.0519752
0.9317143 1.0553229000000002
0.9327143 1.0586664000000001
0.9337143 1.0620057999999999
0.9347143 1.0653408
0.9357143 1.0686714
0.9367143 1.0719974
0.9377143 1.0753185
0.9387143 1.0786345
0.9397143 1.0819454
0.9407143 1.0852508
0.9417143 1.0885509
0.9427143 1.0918453
0.9437143 1.0951340999999999
0.9447143 1.098417
0.9457143 1.1016942
0.9467143 1.1049653
0.9477143 1.1082305000000001
0.9487143 1.1114893000000001
0.9497143 1.1147419
0.9507143 1.117988
0.9517143 1.1212274
0.9527143 1.1244601
0.9537143 1.1276856
0.9547143 1.1309039
0.9557143 1.1341148
0.9567143 1.1373182000000002
0.9577143 1.140514
0.9587143 1.1437021
0.9597143 1.1468825
0.9607143 1.150055
0.9617143 1.1532195
0.9627143 1.1563759
0.9637143 1.1595242000000001
0.9647143 1.1626638999999999
0.9657143 1.1657951
0.9667143 1.1689175
0.9677143 1.1720306999999999
0.9687143 1.1751347
0.9697143 1.1782294
0.9707143 1.1813145
0.9717143 1.1843899999999998
0.9727143 1.1874558
0.9737143 1.1905119
0.9747143 1.1935581000000002
0.9757143 1.1965942
0.9767143 1.1996202
0.9777143 1.2026359
0.9787143 1.2056412
0.9797143 1.2086358
0.9807143 1.2116195
0.9817143 1.2145921
0.9827143 1.2175534
0.9837143 1.2205034
0.9847143 1.2234418
0.9857143 1.2263685
0.9867143 1.2292832999999999
0.9877143 1.2321862
0.9887143 1.2350771
0.9897143 1.2379556999999999
0.9907143 1.2408219
0.9917143 1.2436757
0.9927143 1.2465169
0.9937143 1.2493452
0.9947143 1.2521605
0.9957143 1.2549627
0.9967143 1.2577514
0.9977143 1.2605267
0.9987143 1.2632882
0.9997143 1.2660358
1.000714 1.2687694
1.001714 1.2714889
1.002714 1.2741940999999999
1.003714 1.2768849
1.004714 1.2795612
1.005714 1.2822228999999998
1.006714 1.2848699
1.007714 1.287502
1.008714 1.2901188
1.009714 1.2927202
1.010714 1.2953059
1.011714 1.2978758
1.012714 1.3004296
1.013714 1.3029673
1.014714 1.3054885999999999
1.015714 1.3079934
1.016714 1.3104816
1.017714 1.3129532
1.018714 1.3154081
1.019714 1.3178462
1.020714 1.3202673999999999
1.021714 1.3226714
1.022714 1.325058
1.023714 1.3274269
1.024714 1.3297778999999998
1.025714 1.3321106
1.026714 1.3344251
1.027714 1.3367211
1.028714 1.3389984000000001
1.029714 1.3412571
1.030714 1.3434968999999999
1.031714 1.3457179
1.032714 1.34792
1.033714 1.350103
1.034714 1.3522668999999998
1.035714 1.3544113
1.036714 1.3565361
1.037714 1.3586407999999999
1.038714 1.3607252
1.039714 1.3627892000000001
1.040714 1.3648326
1.041714 1.366855
1.042714 1.3688565
1.043714 1.3708371000000001
1.044714 1.3727967
1.045714 1.3747352
1.046714 1.3766526
1.047714 1.3785488000000001
1.048714 1.3804235
1.049714 1.3822766
1.050714 1.3841077
1.051714 1.3859165
1.052714 1.3877028
1.053714 1.3894662
1.054714 1.3912068
1.055714 1.3929242
1.056714 1.3946185999999998
1.057714 1.3962897
1.058714 1.3979377
1.059714 1.3995625
1.060714 1.4011639
1.061714 1.4027417
1.062714 1.4042956
1.063714 1.4058255
1.064714 1.4073309
1.065714 1.4088118
1.066714 1.4102679
1.067714 1.4116989
1.068714 1.4131049999999998
1.069714 1.4144858
1.070714 1.4158415
1.071714 1.4171718
1.072714 1.4184766999999998
1.073714 1.4197562000000001
1.074714 1.4210099999999999
1.075714 1.4222381
1.076714 1.42344
1.077714 1.4246155999999999
1.078714 1.4257647
1.079714 1.426887
1.080714 1.4279822
1.081714 1.4290502999999999
1.082714 1.4300913
1.083714 1.4311049
1.084714 1.4320913
1.085714 1.4330502999999999
1.086714 1.4339818
1.087714 1.4348856
1.088714 1.4357615000000001
1.089714 1.4366094
1.090714 1.437429
1.091714 1.43822
1.092714 1.4389823
1.093714 1.4397157
1.094714 1.44042
1.095714 1.4410951
1.096714 1.441741
1.097714 1.4423576
1.098714 1.4429449
1.099714 1.4435028
1.100714 1.444031
1.101714 1.4445295
1.102714 1.444998
1.103714 1.4454363
1.104714 1.4458442
1.105714 1.4462215
1.106714 1.4465679
1.107714 1.4468835
1.108714 1.4471679
1.109714 1.4474212
1.110714 1.4476432
1.111714 1.4478341000000001
1.112714 1.4479934
1.113714 1.4481213
1.114714 1.4482175
1.115714 1.4482819
1.116714 1.4483144
1.117714 1.4483145
1.118714 1.4482823
1.119714 1.4482176
1.120714 1.4481202
1.121714 1.4479898999999998
1.122714 1.4478267
1.123714 1.4476305999999999
1.124714 1.4474015
1.125714 1.4471393000000001
1.126714 1.446844
1.127714 1.4465153
1.128714 1.4461532
1.129714 1.4457575
1.130714 1.4453278999999999
1.131714 1.4448642
1.132714 1.4443663
1.133714 1.4438339999999998
1.134714 1.4432671
1.135714 1.4426655
1.136714 1.4420293000000002
1.137714 1.4413584
1.138714 1.4406526
1.139714 1.4399119999999999
1.140714 1.4391363000000001
1.141714 1.4383256
1.142714 1.4374796
1.143714 1.4365983
1.144714 1.4356814
1.145714 1.4347288999999999
1.146714 1.4337404
1.147714 1.4327159
1.148714 1.4316554000000001
1.149714 1.4305588
1.150714 1.4294259
1.151714 1.4282568
1.152714 1.4270515
1.153714 1.4258098000000001
1.154714 1.4245316
1.155714 1.4232168
1.156714 1.4218652
1.157714 1.4204767
1.158714 1.4190511
1.159714 1.4175883
1.160714 1.4160883000000002
1.161714 1.4145507
1.162714 1.4129757
1.163714 1.4113631
1.164714 1.409713
1.165714 1.4080252
1.166714 1.4062998
1.167714 1.4045365
1.168714 1.4027353
1.169714 1.4008961
1.170714 1.3990186999999998
1.171714 1.3971031
1.172714 1.3951491
1.173714 1.3931567
1.174714 1.3911258
1.175714 1.3890565000000001
1.176714 1.3869487
1.177714 1.3848022
1.178714 1.382617
1.179714 1.380393
1.180714 1.3781301
1.181714 1.3758282
1.182714 1.3734872
1.183714 1.3711071
1.184714 1.3686876000000001
1.185714 1.3662288
1.186714 1.3637306
1.187714 1.3611929
1.188714 1.3586158
1.189714 1.3559991
1.190714 1.3533430000000002
1.191714 1.3506474
1.192714 1.3479121
1.193714 1.3451371
1.194714 1.3423223
1.195714 1.3394675
1.196714 1.3365728000000001
1.197714 1.333638
1.198714 1.3306633
1.199714 1.3276484
1.200714 1.3245934
1.201714 1.3214981000000001
1.202714 1.3183626
1.203714 1.3151868
1.204714 1.3119708
1.205714 1.3087144
1.206714 1.3054177
1.207714 1.3020805
1.208714 1.2987028
1.209714 1.2952844
1.210714 1.2918252
1.211714 1.2883253000000001
1.212714 1.2847847000000001
1.213714 1.2812033999999999
1.214714 1.2775814
1.215714 1.2739188000000001
1.216714 1.2702156
1.217714 1.2664718
1.218714 1.2626872
1.219714 1.2588619
1.220714 1.2549958
1.221714 1.2510887
1.222714 1.2471408
1.223714 1.2431516999999999
1.224714 1.2391216999999999
1.225714 1.2350506
1.226714 1.2309385000000002
1.227714 1.2267854999999999
1.228714 1.2225916
1.229714 1.2183568
1.230714 1.2140811
1.231714 1.2097646
1.232714 1.2054070000000001
1.233714 1.2010084
1.234714 1.1965686999999998
1.235714 1.1920878
1.236714 1.1875656
1.237714 1.1830023
1.238714 1.178398
1.239714 1.1737526999999999
1.240714 1.1690666
1.241714 1.1643398
1.242714 1.1595720999999999
1.243714 1.1547637
1.244714 1.1499145
1.245714 1.1450244
1.246714 1.1400934
1.247714 1.1351215
1.248714 1.1301085
1.249714 1.1250545
1.250714 1.1199595
1.251714 1.1148236
1.252714 1.1096468
1.253714 1.1044294
1.254714 1.0991714
1.255714 1.093873
1.256714 1.0885343
1.257714 1.0831552
1.258714 1.0777355
1.259714 1.0722753999999999
1.260714 1.0667745
1.261714 1.0612329999999999
1.262714 1.055651
1.263714 1.0500284
1.264714 1.0443653000000002
1.265714 1.0386619
1.266714 1.0329183
1.267714 1.0271348
1.268714 1.0213114
1.269714 1.0154483
1.270714 1.0095454
1.271714 1.0036028000000001
1.272714 0.99762045
1.273714 0.9915982400000001
1.274714 0.98553617
1.275714 0.9794343299999999
1.276714 0.97329263
1.277714 0.9671112500000001
1.278714 0.9608903
1.279714 0.95462995
1.280714 0.94833039
1.281714 0.9419917099999999
1.282714 0.9356141099999999
1.283714 0.92919767
1.284714 0.92274239
1.285714 0.91624828
1.286714 0.90971533
1.287714 0.90314364
1.288714 0.8965332100000001
1.289714 0.8898841200000001
1.290714 0.8831963899999999
1.291714 0.8764701899999999
1.292714 0.8697057100000001
1.293714 0.8629031500000001
1.294714 0.8560625800000001
1.295714 0.8491843000000001
1.296714 0.8422683
1.297714 0.8353146699999999
1.298714 0.8283234199999999
1.299714 0.8212946400000001
1.300714 0.8142284099999999
1.301714 0.80712466
1.302714 0.79998355
1.303714 0.7928052
1.304714 0.78558968
1.305714 0.77833724
1.306714 0.77104801
1.307714 0.76372223
1.308714 0.75636008
1.309714 0.7489617
1.310714 0.74152718
1.311714 0.7340566700000001
1.312714 0.72655026
1.313714 0.71900794
1.314714 0.71142982
1.315714 0.70381598
1.316714 0.69616656
1.317714 0.68848166
1.318714 0.6807615
1.319714 0.6730062400000001
1.320714 0.6652160100000001
1.321714 0.65739099
1.322714 0.64953133
1.323714 0.64163716
1.324714 0.63370862
1.325714 0.62574581
1.326714 0.61774887
1.327714 0.6097179399999999
1.328714 0.60165315
1.329714 0.5935546899999999
1.330714 0.58542276
1.331714 0.57725753
1.332714 0.56905923
1.333714 0.56082802
1.334714 0.55256411
1.335714 0.5442676599999999
1.336714 0.5359387999999999
1.337714 0.52757761
1.338714 0.51918426
1.339714 0.51075886
1.340714 0.50230152
1.341714 0.49381242000000003
1.342714 0.48529174999999997
1.343714 0.47673973999999997
1.344714 0.46815658
1.345714 0.45954244999999994
1.346714 0.45089759
1.347714 0.44222217999999996
1.348714 0.43351641
1.349714 0.42478046
1.350714 0.41601444000000004
1.351714 0.40721856
1.352714 0.39839293000000003
1.353714 0.38953772999999997
1.354714 0.38065314
1.355714 0.37173938
1.356714 0.36279669000000003
1.357714 0.3538253
1.358714 0.34482546999999997
1.359714 0.33579739000000003
1.360714 0.32674128
1.361714 0.3176573
1.362714 0.30854559
1.363714 0.29940633
1.364714 0.29023967
1.365714 0.28104577
1.366714 0.27182482
1.367714 0.26257704
1.368714 0.2533027
1.369714 0.24400207000000002
1.370714 0.23467543000000002
1.371714 0.22532309
1.372714 0.2159453
1.373714 0.20654229
1.374714 0.19711426
1.375714 0.18766135
1.376714 0.17818369
1.377714 0.1686814
1.378714 0.15915462
1.379714 0.14960354
1.380714 0.14002835
1.381714 0.13042933
1.382714 0.12080676
1.383714 0.11116097
1.384714 0.10149227
1.385714 0.09180096700000001
1.386714 0.082087331
1.387714 0.07235161000000001
1.388714 0.06259400400000001
1.389714 0.05281468
1.390714 0.043013782
1.391714 0.033191458
1.392714 0.023347873
1.393714 0.013483231
1.394714 0.0035977839
1.395714 -0.0063081709
1.396714 -0.016234301
1.397714 -0.026180266
1.398714 -0.036145735
1.399714 -0.046130415
1.400714 -0.056134048000000006
1.401714 -0.06615642299999999
1.402714 -0.076197361
1.403714 -0.08625671
1.404714 -0.096334313
1.405714 -0.10643001
1.406714 -0.11654358999999999
1.407714 -0.12667481
1.408714 -0.13682339000000002
1.409714 -0.14698901
1.410714 -0.15717129999999999
1.411714 -0.16736990000000002
1.412714 -0.17758446
1.413714 -0.18781467000000002
1.414714 -0.19806025
1.415714 -0.20832103
1.416714 -0.21859679999999998
1.417714 -0.22888741999999998
1.418714 -0.23919276
1.419714 -0.24951262999999999
1.420714 -0.2598468
1.421714 -0.27019499999999996
1.422714 -0.28055697
1.423714 -0.29093233999999996
1.424714 -0.30132077999999995
1.425714 -0.31172193000000004
1.426714 -0.32213544
1.427714 -0.33256102000000004
1.428714 -0.3429984
1.429714 -0.35344732
1.430714 -0.36390757
1.431714 -0.37437896000000004
1.432714 -0.38486132
1.433714 -0.39535444
1.434714 -0.40585804000000003
1.435714 -0.41637178999999996
1.436714 -0.42689540000000004
1.437714 -0.43742852000000004
1.438714 -0.44797082
1.439714 -0.458522
1.440714 -0.46908176
1.441714 -0.47964979999999996
1.442714 -0.4902259
1.443714 -0.50080987
1.444714 -0.51140147
1.445714 -0.52200053
1.446714 -0.5326067999999999
1.447714 -0.54322006
1.448714 -0.55384003
1.449714 -0.5644663200000001
1.450714 -0.57509863
1.451714 -0.58573657
1.452714 -0.59637977
1.453714 -0.60702791
1.454714 -0.6176807000000001
1.455714 -0.62833792
1.456714 -0.63899928
1.457714 -0.64966464
1.458714 -0.66033378
1.459714 -0.67100646
1.460714 -0.6816824
1.461714 -0.69236131
1.462714 -0.70304289
1.463714 -0.71372683
1.464714 -0.72441283
1.465714 -0.7351005899999999
1.466714 -0.7457898000000001
1.467714 -0.75648022
1.468714 -0.76717162
1.469714 -0.77786371
1.470714 -0.7885563199999999
1.471714 -0.7992491100000001
1.472714 -0.8099417200000001
1.473714 -0.8206339599999999
1.474714 -0.83132554
1.475714 -0.8420161
1.476714 -0.8527052599999999
1.477714 -0.86339274
1.478714 -0.8740781799999999
1.479714 -0.8847613799999999
1.480714 -0.89544207
1.481714 -0.9061199600000001
1.482714 -0.9167949700000001
1.483714 -0.92746681
1.484714 -0.9381352900000001
1.485714 -0.9488002400000001
1.486714 -0.95946128
1.487714 -0.9701180300000001
1.488714 -0.98077022
1.489714 -0.99141756
1.490714 -1.0020596
1.491714 -1.0126961
1.492714 -1.0233267000000001
1.493714 -1.0339512
1.494714 -1.0445693
1.495714 -1.0551807
1.496714 -1.0657855
1.497714 -1.0763833
1.498714 -1.0869739
1.499714 -1.0975568999999998
1.500714 -1.1081322
1.501714 -1.1186992999999998
1.502714 -1.1292578
1.503714 -1.1398073
1.504714 -1.1503478
1.505714 -1.1608788
1.506714 -1.1714001
1.507714 -1.1819117000000001
1.508714 -1.1924132
1.509714 -1.2029045
1.510714 -1.2133854
1.511714 -1.2238557
1.512714 -1.2343151
1.513714 -1.2447634
1.514714 -1.2552002
1.515714 -1.2656251
1.516714 -1.2760377999999999
1.517714 -1.2864381
1.518714 -1.2968255
1.519714 -1.3071998
1.520714 -1.3175608
1.521714 -1.3279082
1.522714 -1.3382421
1.523714 -1.3485620999999999
1.524714 -1.358868
1.525714 -1.3691596000000001
1.526714 -1.3794366
1.527714 -1.3896988000000001
1.528714 -1.3999457
1.529714 -1.4101773
1.530714 -1.4203929
1.531714 -1.4305925000000002
1.532714 -1.4407757
1.533714 -1.4509421999999998
1.534714 -1.4610919
1.535714 -1.4712247
1.536714 -1.4813405
1.537714 -1.491439
1.538714 -1.5015201
1.539714 -1.5115836
1.540714 -1.5216292
1.541714 -1.5316566
1.542714 -1.5416657
1.543714 -1.5516558999999999
1.544714 -1.5616269999999999
1.545714 -1.5715786999999999
1.546714 -1.5815109
1.547714 -1.5914233
1.548714 -1.6013158
1.549714 -1.6111884
1.550714 -1.6210407
1.551714 -1.6308723
1.552714 -1.6406832
1.553714 -1.6504731000000001
1.554714 -1.6602415999999998
1.555714 -1.6699884000000003
1.556714 -1.6797137
1.557714 -1.6894167000000002
1.558714 -1.6990978
1.559714 -1.7087565999999998
1.560714 -1.718393
1.561714 -1.7280066
1.562714 -1.7375976000000002
1.563714 -1.7471653999999999
1.564714 -1.7567102
1.565714 -1.7662315000000002
1.566714 -1.7757288999999998
1.567714 -1.7852025
1.568714 -1.7946519
1.569714 -1.8040769
1.570714 -1.8134773
1.571714 -1.8228529
1.572714 -1.8322036
1.573714 -1.8415293
1.574714 -1.8508297999999999
1.575714 -1.8601052
1.576714 -1.8693551
1.577714 -1.8785791
1.578714 -1.8877773
1.579714 -1.8969491
1.580714 -1.9060943000000001
1.581714 -1.9152129
1.582714 -1.9243045
1.583714 -1.9333690000000001
1.584714 -1.9424064
1.585714 -1.9514166
1.586714 -1.9603996
1.587714 -1.9693551999999999
1.588714 -1.9782834
1.589714 -1.9871842000000002
1.590714 -1.9960571
1.591714 -2.0049021
1.592714 -2.0137187
1.593714 -2.0225067
1.594714 -2.0312658
1.595714 -2.0399960000000004
1.596714 -2.048697
1.597714 -2.0573688999999997
1.598714 -2.0660115
1.599714 -2.0746248
1.600714 -2.0832088
1.601714 -2.0917634
1.602714 -2.1002885
1.603714 -2.108784
1.604714 -2.1172496
1.605714 -2.1256851
1.606714 -2.1340903
1.607714 -2.1424649000000002
1.608714 -2.1508088
1.609714 -2.1591218
1.610714 -2.1674039
1.611714 -2.1756548
1.612714 -2.1838749
1.613714 -2.1920640000000002
1.614714 -2.2002222
1.615714 -2.2083495
1.616714 -2.2164457
1.617714 -2.2245105
1.618714 -2.2325439
1.619714 -2.2405457
1.620714 -2.2485154
1.621714 -2.2564532
1.622714 -2.2643588
1.623714 -2.2722322
1.624714 -2.2800734
1.625714 -2.2878824
1.626714 -2.2956591
1.627714 -2.3034036
1.628714 -2.3111157
1.629714 -2.3187956
1.630714 -2.326443
1.631714 -2.3340579
1.632714 -2.3416402
1.633714 -2.3491897
1.634714 -2.3567063999999998
1.635714 -2.3641899
1.636714 -2.3716403
1.637714 -2.3790576
1.638714 -2.3864415
1.639714 -2.3937922
1.640714 -2.4011096
1.641714 -2.4083938
1.642714 -2.4156447
1.643714 -2.4228627
1.644714 -2.4300474999999997
1.645714 -2.4371993
1.646714 -2.4443178999999997
1.647714 -2.4514034000000002
1.648714 -2.4584554
1.649714 -2.465474
1.650714 -2.472459
1.651714 -2.4794102
1.652714 -2.4863275000000002
1.653714 -2.4932111
1.654714 -2.5000611
1.655714 -2.5068775000000003
1.656714 -2.5136605
1.657714 -2.5204101999999997
1.658714 -2.5271267
1.659714 -2.5338097
1.660714 -2.5404592999999998
1.661714 -2.5470754
1.662714 -2.553658
1.663714 -2.5602069000000003
1.664714 -2.5667218
1.665714 -2.5732029
1.666714 -2.5796503
1.667714 -2.5860637
1.668714 -2.5924437
1.669714 -2.5987903
1.670714 -2.6051035000000002
1.671714 -2.6113836
1.672714 -2.6176305
1.673714 -2.6238444999999997
1.674714 -2.6300253
1.675714 -2.636173
1.676714 -2.6422874999999997
1.677714 -2.6483689
1.678714 -2.6544168999999997
1.679714 -2.6604316999999997
1.680714 -2.6664132
1.681714 -2.6723618
1.682714 -2.6782772
1.683714 -2.6841596
1.684714 -2.6900092
1.685714 -2.6958263
1.686714 -2.7016109
1.687714 -2.7073631000000002
1.688714 -2.7130829
1.689714 -2.7187704999999998
1.690714 -2.7244257000000003
1.691714 -2.7300486
1.692714 -2.7356393999999997
1.693714 -2.7411979
1.694714 -2.7467242
1.695714 -2.7522184000000003
1.696714 -2.7576808
1.697714 -2.7631115
1.698714 -2.7685106
1.699714 -2.7738782
1.700714 -2.7792143
1.701714 -2.7845191
1.702714 -2.7897926
1.703714 -2.7950352
1.704714 -2.8002466999999998
1.705714 -2.8054275
1.706714 -2.8105773000000003
1.707714 -2.8156963999999998
1.708714 -2.8207848
1.709714 -2.8258426
1.710714 -2.8308699
1.711714 -2.8358668
1.712714 -2.8408336
1.713714 -2.8457703
1.714714 -2.8506773
1.715714 -2.8555546
1.716714 -2.8604027
1.717714 -2.8652215
1.718714 -2.8700115
1.719714 -2.8747726
1.720714 -2.8795049
1.721714 -2.8842084
1.722714 -2.8888833
1.723714 -2.8935295
1.724714 -2.8981471
1.725714 -2.9027363
1.726714 -2.9072974
1.727714 -2.9118305
1.728714 -2.9163360999999997
1.729714 -2.9208142
1.730714 -2.925265
1.731714 -2.9296888
1.732714 -2.9340858
1.733714 -2.9384559
1.734714 -2.9427996000000003
1.735714 -2.9471168
1.736714 -2.9514078
1.737714 -2.9556725
1.738714 -2.9599113
1.739714 -2.9641243
1.740714 -2.9683115
1.741714 -2.9724732
1.742714 -2.9766098000000003
1.743714 -2.9807216000000003
1.744714 -2.9848089
1.745714 -2.9888719
1.746714 -2.9929109
1.747714 -2.996926
1.748714 -3.0009173000000002
1.749714 -3.0048849
1.750714 -3.0088291
1.751714 -3.0127497
1.752714 -3.0166473
1.753714 -3.020522
1.754714 -3.0243741
1.755714 -3.0282039
1.756714 -3.0320117
1.757714 -3.0357979
1.758714 -3.0395624999999997
1.759714 -3.0433059
1.760714 -3.047028
1.761714 -3.0507293
1.762714 -3.0544097
1.763714 -3.0580694
1.764714 -3.0617086000000002
1.765714 -3.0653277
1.766714 -3.0689269
1.767714 -3.0725064
1.768714 -3.0760666
1.769714 -3.0796079
1.770714 -3.0831304999999998
1.771714 -3.0866347
1.772714 -3.0901209
1.773714 -3.0935891
1.774714 -3.0970395
1.775714 -3.1004725
1.776714 -3.1038882
1.777714 -3.107287
1.778714 -3.1106688
1.779714 -3.1140342000000003
1.780714 -3.1173833
1.781714 -3.1207165
1.782714 -3.1240342
1.783714 -3.1273369000000004
1.784714 -3.1306248
1.785714 -3.1338982
1.786714 -3.1371571
1.787714 -3.1404018
1.788714 -3.1436328
1.789714 -3.1468499
1.790714 -3.1500532999999997
1.791714 -3.1532432999999997
1.792714 -3.1564198
1.793714 -3.1595837
1.794714 -3.1627349999999996
1.795714 -3.1658743000000005
1.796714 -3.1690016
1.797714 -3.1721178
1.798714 -3.1752232
1.799714 -3.1783182
1.800714 -3.1814028000000003
1.801714 -3.1844769000000004
1.802714 -3.1875409
1.803714 -3.1905953
1.804714 -3.1936403
1.805714 -3.1966761000000004
1.806714 -3.1997025
1.807714 -3.20272
1.808714 -3.2057289000000004
1.809714 -3.20873
1.810714 -3.2117236
1.811714 -3.2147098
1.812714 -3.2176893
1.813714 -3.2206625000000004
1.814714 -3.2236296999999996
1.815714 -3.2265913
1.816714 -3.2295472999999997
1.817714 -3.2324976999999997
1.818714 -3.2354429
1.819714 -3.2383829000000004
1.820714 -3.2413181
1.821714 -3.2442484
1.822714 -3.2471746
1.823714 -3.2500970999999996
1.824714 -3.2530162000000002
1.825714 -3.2559328
1.826714 -3.2588467000000003
1.827714 -3.2617588000000004
1.828714 -3.264669
1.829714 -3.2675777000000004
1.830714 -3.2704845000000002
1.831714 -3.2733898999999997
1.832714 -3.2762937
1.833714 -3.2791965
1.834714 -3.2820984999999996
1.835714 -3.2849996999999997
1.836714 -3.2879014
1.837714 -3.2908037
1.838714 -3.2937071999999996
1.839714 -3.2966126
1.840714 -3.2995202
1.841714 -3.3024299999999998
1.842714 -3.3053428000000005
1.843714 -3.3082582
1.844714 -3.3111766
1.845714 -3.314098
1.846714 -3.3170227
1.847714 -3.3199511
1.848714 -3.3228833
1.849714 -3.3258195999999995
1.850714 -3.3287603
1.851714 -3.3317063
1.852714 -3.3346578
1.853714 -3.3376154
1.854714 -3.3405788
1.855714 -3.3435486
1.856714 -3.3465248
1.857714 -3.3495072
1.858714 -3.3524968000000004
1.859714 -3.3554929999999996
1.860714 -3.3584967
1.861714 -3.3615086
1.862714 -3.3645287
1.863714 -3.3675574
1.864714 -3.3705954000000005
1.865714 -3.373643
1.866714 -3.3767004000000003
1.867714 -3.3797677999999998
1.868714 -3.3828456
1.869714 -3.3859342
1.870714 -3.3890339999999997
1.871714 -3.3921447000000002
1.872714 -3.3952668
1.873714 -3.3984004999999997
1.874714 -3.4015462000000003
1.875714 -3.4047037
1.876714 -3.4078740000000005
1.877714 -3.4110568
1.878714 -3.4142524
1.879714 -3.4174614
1.880714 -3.4206833999999997
1.881714 -3.4239187999999996
1.882714 -3.4271676
1.883714 -3.4304305999999998
1.884714 -3.4337085000000003
1.885714 -3.4370013
1.886714 -3.4403097000000002
1.887714 -3.4436341
1.888714 -3.446975
1.889714 -3.4503326000000003
1.890714 -3.4537069
1.891714 -3.4570981
1.892714 -3.4605063
1.893714 -3.4639318
1.894714 -3.4673743
1.895714 -3.4708339999999995
1.896714 -3.4743112
1.897714 -3.4778066000000005
1.898714 -3.4813203
1.899714 -3.484853
1.900714 -3.488405
1.901714 -3.4919769000000005
1.902714 -3.4955684000000002
1.903714 -3.4991801000000002
1.904714 -3.5028115
1.905714 -3.506463
1.906714 -3.5101343
1.907714 -3.5138257
1.908714 -3.5175368
1.909714 -3.5212684000000003
1.910714 -3.5250209
1.911714 -3.5287949999999997
1.912714 -3.5325906999999996
1.913714 -3.5364091
1.914714 -3.5402503000000003
1.915714 -3.5441149
1.916714 -3.5480030000000005
1.917714 -3.5519149
1.918714 -3.5558503
1.919714 -3.5598091999999997
1.920714 -3.5637911
1.921714 -3.5677962
1.922714 -3.571824
1.923714 -3.5758751999999996
1.924714 -3.5799503
1.925714 -3.5840496
1.926714 -3.5881739
1.927714 -3.5923235
1.928714 -3.5964983999999998
1.929714 -3.6006995
1.930714 -3.6049262
1.931714 -3.6091789999999997
1.932714 -3.6134578
1.933714 -3.6177623999999997
1.934714 -3.6220923000000003
1.935714 -3.6264479
1.936714 -3.6308292
1.937714 -3.6352362
1.938714 -3.6396697
1.939714 -3.64413
1.940714 -3.6486175000000003
1.941714 -3.6531329
1.942714 -3.6576763
1.943714 -3.662248
1.944714 -3.6668475999999997
1.945714 -3.6714748
1.946714 -3.6761299
1.947714 -3.6808122
1.948714 -3.6855221
1.949714 -3.6902592
1.950714 -3.6950242
1.951714 -3.6998175
1.952714 -3.7046392
1.953714 -3.7094895
1.954714 -3.7143691999999997
1.955714 -3.7192781
1.956714 -3.7242163
1.957714 -3.729184
1.958714 -3.7341811000000003
1.959714 -3.7392072
1.960714 -3.7442621000000003
1.961714 -3.7493456000000003
1.962714 -3.7544578000000004
1.963714 -3.7595986999999997
1.964714 -3.7647690999999996
1.965714 -3.7699688
1.966714 -3.7751984000000003
1.967714 -3.7804580999999997
1.968714 -3.7857483999999997
1.969714 -3.7910684999999997
1.970714 -3.7964184
1.971714 -3.8017981
1.972714 -3.8072068
1.973714 -3.812645
1.974714 -3.8181122
1.975714 -3.8236089
1.976714 -3.8291354
1.977714 -3.8346916
1.978714 -3.8402781
1.979714 -3.8458951
1.980714 -3.8515422
1.981714 -3.85722
1.982714 -3.8629282000000003
1.983714 -3.8686667
1.984714 -3.8744349
1.985714 -3.8802322
1.986714 -3.8860586
1.987714 -3.891914
1.988714 -3.8977981
1.989714 -3.9037112
1.990714 -3.9096538
1.991714 -3.9156261999999997
1.992714 -3.9216284
1.993714 -3.9276606999999997
1.994714 -3.9337229000000002
1.995714 -3.9398145
1.996714 -3.9459351
1.997714 -3.9520848999999996
1.998714 -3.9582629000000003
1.999714 -3.9644692000000004
2.000714 -3.9707035
2.001714 -3.9769657
2.002714 -3.9832558
2.003714 -3.9895739
2.004714 -3.9959203
2.005714 -4.0022953999999995
2.006714 -4.008699200000001
2.007714 -4.0151319999999995
2.008714 -4.0215932
2.009714 -4.0280823
2.010714 -4.0345989
2.011714 -4.0411428
2.012714 -4.0477134
2.013714 -4.054310500000001
2.014714 -4.0609341
2.015714 -4.067584500000001
2.016714 -4.074261
2.017714 -4.0809639
2.018714 -4.0876931999999995
2.019714 -4.0944487
2.020714 -4.1012302
2.021714 -4.1080371
2.022714 -4.1148692
2.023714 -4.121726
2.024714 -4.1286074
2.025714 -4.1355126
2.026714 -4.1424416
2.027714 -4.1493945
2.028714 -4.156371200000001
2.029714 -4.1633718
2.030714 -4.1703958
2.031714 -4.1774433
2.032714 -4.184513900000001
2.033714 -4.1916072
2.034714 -4.198722500000001
2.035714 -4.205859800000001
2.036714 -4.2130187
2.037714 -4.2201988
2.038714 -4.2274002
2.039714 -4.2346224
2.040714 -4.2418659
2.041714 -4.2491302
2.042714 -4.2564150000000005
2.043714 -4.2637199
2.044714 -4.2710446
2.045714 -4.2783882
2.046714 -4.2857505
2.047714 -4.2931307
2.048714 -4.3005284
2.049714 -4.3079428
2.050714 -4.315374
2.051714 -4.3228216
2.052714 -4.3302856
2.053714 -4.337766
2.054714 -4.3452624
2.055714 -4.3527748
2.056714 -4.3603029
2.057714 -4.3678455
2.058714 -4.3754026
2.059714 -4.3829732
2.060714 -4.3905567
2.061714 -4.3981526
2.062714 -4.4057607999999995
2.063714 -4.4133805
2.064714 -4.4210117
2.065714 -4.4286544999999995
2.066714 -4.4363085
2.067714 -4.4439737
2.068714 -4.4516496000000005
2.069714 -4.4593357000000005
2.070714 -4.4670309999999995
2.071714 -4.4747349
2.072714 -4.4824466
2.073714 -4.490165
2.074714 -4.4978898
2.075714 -4.5056205
2.076714 -4.5133567999999995
2.077714 -4.5210987000000005
2.078714 -4.5288458
2.079714 -4.5365978
2.080714 -4.544354200000001
2.081714 -4.5521151
2.082714 -4.5598794
2.083714 -4.5676466
2.084714 -4.5754161
2.085714 -4.583187
2.086714 -4.5909587
2.087714 -4.5987301
2.088714 -4.6065005999999995
2.089714 -4.6142697
2.090714 -4.622037
2.091714 -4.629802000000001
2.092714 -4.6375643
2.093714 -4.6453241
2.094714 -4.6530809
2.095714 -4.6608339999999995
2.096714 -4.6685826
2.097714 -4.676326
2.098714 -4.6840634
2.099714 -4.6917938
2.100714 -4.6995163
2.101714 -4.7072303
2.102714 -4.7149353
2.103714 -4.7226306000000005
2.104714 -4.7303159
2.105714 -4.7379907
2.106714 -4.7456551
2.107714 -4.753308
2.108714 -4.7609493
2.109714 -4.768578
2.110714 -4.7761932
2.111714 -4.7837939
2.112714 -4.7913793
2.113714 -4.7989484
2.114714 -4.806500300000001
2.115714 -4.8140347
2.116714 -4.8215505
2.117714 -4.8290476
2.118714 -4.8365254
2.119714 -4.8439834
2.120714 -4.8514213
2.121714 -4.858838
2.122714 -4.866232699999999
2.123714 -4.8736047
2.124714 -4.8809528
2.125714 -4.8882764000000005
2.126714 -4.8955746
2.127714 -4.9028464000000005
2.128714 -4.9100913
2.129714 -4.9173086999999995
2.130714 -4.9244981
2.131714 -4.9316589
2.132714 -4.9387902
2.133714 -4.9458917
2.134714 -4.9529623
2.135714 -4.9600013
2.136714 -4.9670074
2.137714 -4.97398
2.138714 -4.9809184
2.139714 -4.9878214
2.140714 -4.9946886
2.141714 -5.0015189
2.142714 -5.0083123
2.143714 -5.0150678
2.144714 -5.0217845
2.145714 -5.028461699999999
2.146714 -5.0350983000000005
2.147714 -5.0416935
2.148714 -5.0482467
2.149714 -5.054756299999999
2.150714 -5.0612215
2.151714 -5.0676413
2.152714 -5.0740149
2.153714 -5.080341499999999
2.154714 -5.0866204999999995
2.155714 -5.0928514
2.156714 -5.099033599999999
2.157714 -5.1051661
2.158714 -5.1112484
2.159714 -5.1172797
2.160714 -5.1232588
2.161714 -5.1291842
2.162714 -5.1350545
2.163714 -5.1408689
2.164714 -5.1466264
2.165714 -5.1523264
2.166714 -5.1579688
2.167714 -5.1635526
2.168714 -5.1690776000000005
2.169714 -5.1745433
2.170714 -5.1799491
2.171714 -5.1852941999999995
2.172714 -5.1905774000000005
2.173714 -5.1957971999999994
2.174714 -5.2009523
2.175714 -5.2060407
2.176714 -5.2110616
2.177714 -5.2160136
2.178714 -5.2208956
2.179714 -5.2257072
2.180714 -5.230448
2.181714 -5.2351177
2.182714 -5.2397162
2.183714 -5.2442428
2.184714 -5.2486967
2.185714 -5.2530769
2.186714 -5.2573819
2.187714 -5.2616100999999995
2.188714 -5.26576
2.189714 -5.2698307
2.190714 -5.2738205
2.191714 -5.2777283
2.192714 -5.2815538
2.193714 -5.285296600000001
2.194714 -5.2889563
2.195714 -5.2925326
2.196714 -5.2960253999999996
2.197714 -5.2994337
2.198714 -5.3027567
2.199714 -5.3059928
2.200714 -5.3091407
2.201714 -5.3121988
2.202714 -5.315164800000001
2.203714 -5.3180378
2.204714 -5.3208169
2.205714 -5.3235009
2.206714 -5.3260896
2.207714 -5.328583
2.208714 -5.3309806
2.209714 -5.3332817
2.210714 -5.3354856
2.211714 -5.3375918
2.212714 -5.339599
2.213714 -5.3415056000000005
2.214714 -5.3433102
2.215714 -5.3450111
2.216714 -5.3466067
2.217714 -5.3480957
2.218714 -5.3494774000000005
2.219714 -5.3507514
2.220714 -5.3519174000000005
2.221714 -5.3529751
2.222714 -5.3539239
2.223714 -5.3547632
2.224714 -5.3554926
2.225714 -5.3561106
2.226714 -5.3566162
2.227714 -5.3570077000000005
2.228714 -5.3572837
2.229714 -5.3574428
2.230714 -5.3574841
2.231714 -5.3574067
2.232714 -5.3572096
2.233714 -5.3568922
2.234714 -5.3564541
2.235714 -5.3558946
2.236714 -5.355213200000001
2.237714 -5.3544093
2.238714 -5.3534821
2.239714 -5.35243
2.240714 -5.3512525
2.241714 -5.3499475
2.242714 -5.348514
2.243714 -5.3469508999999995
2.244714 -5.3452566
2.245714 -5.3434305
2.246714 -5.3414721
2.247714 -5.3393807
2.248714 -5.337156
2.249714 -5.3347971
2.250714 -5.3323034
2.251714 -5.3296741
2.252714 -5.326908100000001
2.253714 -5.3240042
2.254714 -5.3209618
2.255714 -5.3177796
2.256714 -5.3144567
2.257714 -5.3109914
2.258714 -5.3073835
2.259714 -5.3036317
2.260714 -5.2997358000000006
2.261714 -5.295695
2.262714 -5.2915085
2.263714 -5.287176
2.264714 -5.2826963
2.265714 -5.2780688
2.266714 -5.2732922
2.267714 -5.268365500000001
2.268714 -5.2632876
2.269714 -5.2580576
2.270714 -5.252675
2.271714 -5.2471388
2.272714 -5.241448800000001
2.273714 -5.2356038
2.274714 -5.2296035
2.275714 -5.2234463
2.276714 -5.217132
2.277714 -5.2106593
2.278714 -5.2040275
2.279714 -5.1972356
2.280714 -5.1902827
2.281714 -5.1831678
2.282714 -5.1758904
2.283714 -5.168449900000001
2.284714 -5.1608453999999995
2.285714 -5.1530767
2.286714 -5.1451433
2.287714 -5.1370446
2.288714 -5.1287796
2.289714 -5.120347799999999
2.290714 -5.111748
2.291714 -5.1029798
2.292714 -5.094042
2.293714 -5.0849341
2.294714 -5.0756548
2.295714 -5.066203300000001
2.296714 -5.0565793999999995
2.297714 -5.0467823
2.298714 -5.0368119
2.299714 -5.0266671999999994
2.300714 -5.0163478
2.301714 -5.0058525
2.302714 -4.995181
2.303714 -4.9843322
2.304714 -4.9733054
2.305714 -4.9620993
2.306714 -4.9507137
2.307714 -4.939147800000001
2.308714 -4.9274012
2.309714 -4.915473599999999
2.310714 -4.9033649
2.311714 -4.891074799999999
2.312714 -4.8786029
2.313714 -4.8659489
2.314714 -4.8531119
2.315714 -4.8400909
2.316714 -4.8268847
2.317714 -4.8134927
2.318714 -4.7999136
2.319714 -4.7861472
2.320714 -4.772193000000001
2.321714 -4.7580507
2.322714 -4.7437198
2.323714 -4.7292005
2.324714 -4.7144927
2.325714 -4.699595599999999
2.326714 -4.684509299999999
2.327714 -4.669232999999999
2.328714 -4.6537656
2.329714 -4.6381067
2.330714 -4.6222553
2.331714 -4.6062104
2.332714 -4.5899719
2.333714 -4.5735393
2.334714 -4.5569126
2.335714 -4.5400918
2.336714 -4.5230772
2.337714 -4.505869
2.338714 -4.4884667
2.339714 -4.470869899999999
2.340714 -4.4530779
2.341714 -4.4350896
2.342714 -4.4169039
2.343714 -4.3985199
2.344714 -4.3799374
2.345714 -4.361156
2.346714 -4.3421756
2.347714 -4.3229964
2.348714 -4.3036185
2.349714 -4.2840425
2.350714 -4.2642683
2.351714 -4.2442959
2.352714 -4.2241249000000005
2.353714 -4.203755
2.354714 -4.1831855000000004
2.355714 -4.162415500000001
2.356714 -4.1414436
2.357714 -4.120269
2.358714 -4.0988915
2.359714 -4.0773109000000005
2.360714 -4.055528
2.361714 -4.0335435
2.362714 -4.0113587
2.363714 -3.9889734000000003
2.364714 -3.9663885000000003
2.365714 -3.9436035
2.366714 -3.9206177
2.367714 -3.8974304
2.368714 -3.8740407999999995
2.369714 -3.8504481
2.370714 -3.8266513
2.371714 -3.8026504
2.372714 -3.7784446
2.373714 -3.7540343
2.374714 -3.7294202
2.375714 -3.7046034
2.376714 -3.6795847
2.377714 -3.6543648999999996
2.378714 -3.6289446000000005
2.379714 -3.6033231999999997
2.380714 -3.5775005999999996
2.381714 -3.5514757
2.382714 -3.5252478
2.383714 -3.4988156999999998
2.384714 -3.4721795
2.385714 -3.4453388
2.386714 -3.4182943
2.387714 -3.3910464
2.388714 -3.3635962999999998
2.389714 -3.3359446
2.390714 -3.3080923999999996
2.391714 -3.2800405999999995
2.392714 -3.2517894999999997
2.393714 -3.2233387000000002
2.394714 -3.1946879
2.395714 -3.1658363
2.396714 -3.1367830999999997
2.397714 -3.107528
2.398714 -3.0780708
2.399714 -3.0484120999999997
2.400714 -3.0185526
2.401714 -2.9884936
2.402714 -2.9582361
2.403714 -2.9277807
2.404714 -2.8971281
2.405714 -2.8662786
2.406714 -2.8352322
2.407714 -2.8039891
2.408714 -2.7725489999999997
2.409714 -2.7409114
2.410714 -2.7090766
2.411714 -2.6770443
2.412714 -2.6448149
2.413714 -2.6123891
2.414714 -2.5797678
2.415714 -2.5469525
2.416714 -2.5139442
2.417714 -2.4807438
2.418714 -2.447352
2.419714 -2.4137691
2.420714 -2.3799948
2.421714 -2.3460289
2.422714 -2.3118716
2.423714 -2.2775227
2.424714 -2.2429828
2.425714 -2.2082523
2.426714 -2.1733321
2.427714 -2.1382228999999997
2.428714 -2.1029258
2.429714 -2.0674419
2.430714 -2.0317722
2.431714 -1.9959175999999998
2.432714 -1.9598787999999998
2.433714 -1.9236565
2.434714 -1.8872511
2.435714 -1.8506628
2.436714 -1.8138919
2.437714 -1.7769387
2.438714 -1.7398039
2.439714 -1.7024882000000001
2.440714 -1.6649924
2.441714 -1.6273178
2.442714 -1.5894653
2.443714 -1.5514359
2.444714 -1.5132301000000001
2.445714 -1.4748486
2.446714 -1.4362921000000002
2.447714 -1.3975614
2.448714 -1.3586571
2.449714 -1.3195801
2.450714 -1.2803313
2.451714 -1.2409118000000001
2.452714 -1.2013224
2.453714 -1.1615640999999999
2.454714 -1.1216378
2.455714 -1.0815443
2.456714 -1.0412846999999998
2.457714 -1.0008598
2.458714 -0.9602704999999999
2.459714 -0.9195175
2.460714 -0.87860152
2.461714 -0.83752349
2.462714 -0.79628443
2.463714 -0.75488561
2.464714 -0.71332864
2.465714 -0.67161494
2.466714 -0.6297459400000001
2.467714 -0.5877228
2.468714 -0.54554651
2.469714 -0.50321771
2.470714 -0.46073711000000006
2.471714 -0.41810526000000003
2.472714 -0.37532287999999997
2.473714 -0.33239062999999996
2.474714 -0.28930933
2.475714 -0.24607999
2.476714 -0.20270385
2.477714 -0.1591825
2.478714 -0.11551783
2.479714 -0.071711943
2.480714 -0.027766827
2.481714 0.016315797
2.482714 0.060534581999999997
2.483714 0.10488884
2.484714 0.14937822
2.485714 0.19400235999999998
2.486714 0.23876096
2.487714 0.28365322000000004
2.488714 0.32867813
2.489714 0.37383427999999996
2.490714 0.41911989
2.491714 0.46453276
2.492714 0.51007071
2.493714 0.55573159
2.494714 0.6015132599999999
2.495714 0.64741396
2.496714 0.6934323299999999
2.497714 0.73956749
2.498714 0.78581907
2.499714 0.83218683
2.500714 0.8786703499999999
2.501714 0.9252688800000001
2.502714 0.9719815099999999
2.503714 1.0188065
2.504714 1.0657419
2.505714 1.1127853
2.506714 1.1599345
2.507714 1.2071873
2.508714 1.2545416
2.509714 1.3019956
2.510714 1.3495478
2.511714 1.3971969
2.512714 1.4449419
2.513714 1.4927819
2.514714 1.5407162
2.515714 1.5887437
2.516714 1.6368631000000002
2.517714 1.6850726999999999
2.518714 1.7333707
2.519714 1.7817551
2.520714 1.8302237999999997
2.521714 1.8787747000000001
2.522714 1.9274063000000001
2.523714 1.9761168999999998
2.524714 2.024905
2.525714 2.0737691
2.526714 2.1227075
2.527714 2.1717185
2.528714 2.2208003
2.529714 2.2699513000000002
2.530714 2.3191699999999997
2.531714 2.3684548
2.532714 2.4178045
2.533714 2.4672171
2.534714 2.5166912
2.535714 2.5662253
2.536714 2.6158176
2.537714 2.6654668
2.538714 2.7151709
2.539714 2.7649282
2.540714 2.8147364
2.541714 2.8645931
2.542714 2.914496
2.543714 2.9644428
2.544714 3.0144315
2.545714 3.0644605
2.546714 3.1145286000000003
2.547714 3.1646345
2.548714 3.2147776
2.549714 3.2649565
2.550714 3.3151697
2.551714 3.3654157
2.552714 3.4156922
2.553714 3.4659970999999996
2.554714 3.5163279999999997
2.555714 3.5666823
2.556714 3.6170576000000003
2.557714 3.6674511
2.558714 3.7178601999999996
2.559714 3.7682835
2.560714 3.8187195
2.561714 3.8691673000000004
2.562714 3.9196264000000003
2.563714 3.9700963
2.564714 4.020575099999999
2.565714 4.0710613
2.566714 4.121551999999999
2.567714 4.1720446
2.568714 4.2225361
2.569714 4.2730235
2.570714 4.3235041
2.571714 4.3739762
2.572714 4.4244379
2.573714 4.4748873
2.574714 4.5253232
2.575714 4.5757443
2.576714 4.626150099999999
2.577714 4.6765391
2.578714 4.7269106
2.579714 4.7772624
2.580714 4.8275925
2.581714 4.8778974
2.582714 4.9281739
2.583714 4.9784184
2.584714 5.0286286
2.585714 5.0788023
2.586714 5.1289375999999995
2.587714 5.1790338
2.588714 5.229089800000001
2.589714 5.2791044000000005
2.590714 5.3290762
2.591714 5.379004
2.592714 5.428886
2.593714 5.47872
2.594714 5.5285033
2.595714 5.5782329
2.596714 5.6279059
2.597714 5.6775196999999995
2.598714 5.7270713
2.599714 5.7765584
2.600714 5.82598
2.601714 5.8753349
2.602714 5.924622
2.603714 5.973840099999999
2.604714 6.0229883
2.605714 6.0720645
2.606714 6.1210666
2.607714 6.1699919
2.608714 6.2188372
2.609714 6.267599799999999
2.610714 6.316277400000001
2.611714 6.3648671000000006
2.612714 6.4133681
2.613714 6.4617775
2.614714 6.5100946
2.615714 6.5583184
2.616714 6.606447
2.617714 6.6544794000000005
2.618714 6.7024142
2.619714 6.7502491
2.620714 6.7979813
2.621714 6.8456076
2.622714 6.8931252
2.623714 6.940531
2.624714 6.987822100000001
2.625714 7.034996899999999
2.626714 7.0820548
2.627714 7.1289934
2.628714 7.1758129
2.629714 7.222511600000001
2.630714 7.2690882
2.631714 7.315541100000001
2.632714 7.3618688
2.633714 7.408068299999999
2.634714 7.454137500000001
2.635714 7.5000733
2.636714 7.545872800000001
2.637714 7.591532900000001
2.638714 7.6370507000000005
2.639714 7.6824248
2.640714 7.7276543
2.641714 7.7727377
2.642714 7.817673699999999
2.643714 7.8624621
2.644714 7.9071015
2.645714 7.9515904
2.646714 7.9959266
2.647714 8.040107
2.648714 8.0841295
2.649714 8.1279911
2.650714 8.1716895
2.651714 8.2152225
2.652714 8.2585871
2.653714 8.3017819
2.654714 8.3448045
2.655714 8.387654999999999
2.656714 8.4303319
2.657714 8.4728353
2.658714 8.5151635
2.659714 8.557314400000001
2.660714 8.5992865
2.661714 8.6410768
2.662714 8.6826824
2.663714 8.7241009
2.664714 8.7653294
2.665714 8.8063657
2.666714 8.8472083
2.667714 8.8878557
2.668714 8.9283064
2.669714 8.9685597
2.670714 9.0086132
2.671714 9.0484671
2.672714 9.088119899999999
2.673714 9.127569900000001
2.674714 9.166816599999999
2.675714 9.2058569
2.676714 9.244687899999999
2.677714 9.2833072
2.678714 9.321712699999999
2.679714 9.359902100000001
2.680714 9.397873299999999
2.681714 9.4356254
2.682714 9.4731577
2.683714 9.5104679
2.684714 9.5475554
2.685714 9.5844187
2.686714 9.6210562
2.687714 9.6574664
2.688714 9.6936479
2.689714 9.7295992
2.690714 9.765318
2.691714 9.8008022
2.692714 9.8360494
2.693714 9.8710582
2.694714 9.9058263
2.695714 9.940352299999999
2.696714 9.9746354
2.697714 10.00867
2.698714 10.04247
2.699714 10.07602
2.700714 10.10932
2.701714 10.14237
2.702714 10.175180000000001
2.703714 10.20773
2.704714 10.24002
2.705714 10.27206
2.706714 10.30385
2.707714 10.335379999999999
2.708714 10.36664
2.709714 10.39765
2.710714 10.42839
2.711714 10.45886
2.712714 10.48907
2.713714 10.51901
2.714714 10.548689999999999
2.715714 10.5781
2.716714 10.60723
2.717714 10.636099999999999
2.718714 10.66469
2.719714 10.693
2.720714 10.72104
2.721714 10.74881
2.722714 10.77629
2.723714 10.803500000000001
2.724714 10.83042
2.725714 10.85706
2.726714 10.883420000000001
2.727714 10.90949
2.728714 10.93527
2.729714 10.96077
2.730714 10.98597
2.731714 11.0109
2.732714 11.03553
2.733714 11.05988
2.734714 11.08393
2.735714 11.10769
2.736714 11.13115
2.737714 11.15432
2.738714 11.17719
2.739714 11.19976
2.740714 11.22203
2.741714 11.244
2.742714 11.26567
2.743714 11.287030000000001
2.744714 11.3081
2.745714 11.32886
2.746714 11.34932
2.747714 11.36947
2.748714 11.38932
2.749714 11.40887
2.750714 11.428099999999999
2.751714 11.44703
2.752714 11.46564
2.753714 11.48395
2.754714 11.50194
2.755714 11.51961
2.756714 11.53697
2.757714 11.55402
2.758714 11.57076
2.759714 11.58718
2.760714 11.60329
2.761714 11.61908
2.762714 11.63455
2.763714 11.64971
2.764714 11.66455
2.765714 11.67907
2.766714 11.69326
2.767714 11.707130000000001
2.768714 11.72068
2.769714 11.73391
2.770714 11.74681
2.771714 11.759400000000001
2.772714 11.77166
2.773714 11.7836
2.774714 11.79521
2.775714 11.8065
2.776714 11.81747
2.777714 11.82811
2.778714 11.838429999999999
2.779714 11.848419999999999
2.780714 11.85807
2.781714 11.8674
2.782714 11.8764
2.783714 11.88506
2.784714 11.8934
2.785714 11.90141
2.786714 11.909089999999999
2.787714 11.916450000000001
2.788714 11.92348
2.789714 11.93017
2.790714 11.936539999999999
2.791714 11.94257
2.792714 11.948269999999999
2.793714 11.95364
2.794714 11.95867
2.795714 11.96337
2.796714 11.967740000000001
2.797714 11.97177
2.798714 11.97548
2.799714 11.978850000000001
2.800714 11.98189
2.801714 11.984599999999999
2.802714 11.98699
2.803714 11.98904
2.804714 11.99076
2.805714 11.99215
2.806714 11.9932
2.807714 11.99392
2.808714 11.994290000000001
2.809714 11.994340000000001
2.810714 11.994050000000001
2.811714 11.99343
2.812714 11.99248
2.813714 11.991200000000001
2.814714 11.98959
2.815714 11.987639999999999
2.816714 11.98537
2.817714 11.98276
2.818714 11.97982
2.819714 11.97655
2.820714 11.97295
2.821714 11.969009999999999
2.822714 11.96474
2.823714 11.96013
2.824714 11.955200000000001
2.825714 11.94994
2.826714 11.94435
2.827714 11.93844
2.828714 11.9322
2.829714 11.92563
2.830714 11.91874
2.831714 11.91151
2.832714 11.90396
2.833714 11.896080000000001
2.834714 11.88786
2.835714 11.87932
2.836714 11.87045
2.837714 11.86126
2.838714 11.85174
2.839714 11.84191
2.840714 11.83174
2.841714 11.82126
2.842714 11.81046
2.843714 11.799339999999999
2.844714 11.787889999999999
2.845714 11.776119999999999
2.846714 11.76402
2.847714 11.75161
2.848714 11.73887
2.849714 11.72582
2.850714 11.71244
2.851714 11.69876
2.852714 11.684759999999999
2.853714 11.67044
2.854714 11.65582
2.855714 11.640880000000001
2.856714 11.625630000000001
2.857714 11.61006
2.858714 11.59418
2.859714 11.57799
2.860714 11.56148
2.861714 11.54466
2.862714 11.52753
2.863714 11.5101
2.864714 11.49236
2.865714 11.474310000000001
2.866714 11.45597
2.867714 11.43732
2.868714 11.41837
2.869714 11.39912
2.870714 11.37957
2.871714 11.35971
2.872714 11.33956
2.873714 11.3191
2.874714 11.29835
2.875714 11.277289999999999
2.876714 11.25594
2.877714 11.2343
2.878714 11.21237
2.879714 11.19014
2.880714 11.16763
2.881714 11.14483
2.882714 11.12175
2.883714 11.098370000000001
2.884714 11.07471
2.885714 11.05076
2.886714 11.02652
2.887714 11.002
2.888714 10.9772
2.889714 10.95211
2.890714 10.92674
2.891714 10.9011
2.892714 10.87518
2.893714 10.84899
2.894714 10.82253
2.895714 10.7958
2.896714 10.7688
2.897714 10.741530000000001
2.898714 10.71398
2.899714 10.68617
2.900714 10.658090000000001
2.901714 10.62974
2.902714 10.60112
2.903714 10.572239999999999
2.904714 10.54311
2.905714 10.51371
2.906714 10.484060000000001
2.907714 10.45415
2.908714 10.42399
2.909714 10.39357
2.910714 10.36291
2.911714 10.331990000000001
2.912714 10.30082
2.913714 10.269409999999999
2.914714 10.237739999999999
2.915714 10.20583
2.916714 10.17367
2.917714 10.141269999999999
2.918714 10.10863
2.919714 10.07576
2.920714 10.04264
2.921714 10.0093
2.922714 9.9757202
2.923714 9.9419087
2.924714 9.9078655
2.925714 9.8735921
2.926714 9.8390907
2.927714 9.8043628
2.928714 9.769409900000001
2.929714 9.7342342
2.930714 9.698837300000001
2.931714 9.6632197
2.932714 9.6273832
2.933714 9.591329799999999
2.934714 9.5550619
2.935714 9.5185824
2.936714 9.4818927
2.937714 9.4449937
2.938714 9.4078869
2.939714 9.3705721
2.940714 9.333052499999999
2.941714 9.295329500000001
2.942714 9.257406699999999
2.943714 9.2192866
2.944714 9.1809712
2.945714 9.1424607
2.946714 9.1037557
2.947714 9.0648562
2.948714 9.0257637
2.949714 8.9864798
2.950714 8.9470074
2.951714 8.907349400000001
2.952714 8.8675089
2.953714 8.827488899999999
2.954714 8.7872908
2.955714 8.7469153
2.956714 8.7063648
2.957714 8.6656414
2.958714 8.6247474
2.959714 8.5836835
2.960714 8.5424513
2.961714 8.5010514
2.962714 8.459483800000001
2.963714 8.4177494
2.964714 8.3758503
2.965714 8.3337903
2.966714 8.2915731
2.967714 8.249203099999999
2.968714 8.206683400000001
2.969714 8.1640154
2.970714 8.121200700000001
2.971714 8.0782384
2.972714 8.0351286
2.973714 7.991872699999999
2.974714 7.9484715999999995
2.975714 7.9049289
2.976714 7.8612454
2.977714 7.8174241
2.978714 7.773466399999999
2.979714 7.7293746
2.980714 7.685150999999999
2.981714 7.6407991
2.982714 7.596323600000001
2.983714 7.5517274
2.984714 7.5070120000000005
2.985714 7.4621774
2.986714 7.4172236
2.987714 7.3721498
2.988714 7.3269568
2.989714 7.2816461
2.990714 7.2362207
2.991714 7.190684999999999
2.992714 7.145042
2.993714 7.0992954
2.994714 7.053446800000001
2.995714 7.007498299999999
2.996714 6.9614515
2.997714 6.9153085
2.998714 6.8690717
2.999714 6.822743300000001
3.000714 6.7763239
3.001714 6.7298144
3.002714 6.683214799999999
3.003714 6.6365249
3.004714 6.5897465
3.005714 6.542883100000001
3.006714 6.495938499999999
3.007714 6.4489171
3.008714 6.401822699999999
3.009714 6.3546575999999995
3.010714 6.3074224
3.011714 6.2601170999999995
3.012714 6.2127423
3.013714 6.1652992
3.014714 6.1177898
3.015714 6.0702175
3.016714 6.0225852
3.017714 5.9748948
3.018714 5.9271477
3.019714 5.8793455
3.020714 5.8314893
3.021714 5.7835821
3.022714 5.7356272
3.023714 5.6876272
3.024714 5.6395851
3.025714 5.591501699999999
3.026714 5.5433769
3.027714 5.4952111
3.028714 5.4470051
3.029714 5.3987611
3.030714 5.3504828
3.031714 5.302174
3.032714 5.2538384
3.033714 5.2054781000000006
3.034714 5.1570941
3.035714 5.1086865
3.036714 5.0602559
3.037714 5.0118032999999995
3.038714 4.9633309
3.039714 4.9148414
3.040714 4.8663374
3.041714 4.8178207
3.042714 4.7692925
3.043714 4.7207545
3.044714 4.6722088
3.045714 4.6236581999999995
3.046714 4.5751065
3.047714 4.5265569999999995
3.048714 4.4780124
3.049714 4.4294737
3.050714 4.380941
3.051714 4.3324128
3.052714 4.2838894000000005
3.053714 4.2353716
3.054714 4.1868620000000005
3.055714 4.1383643
3.056714 4.0898826
3.057714 4.0414199
3.058714 3.9929785000000004
3.059714 3.9445594
3.060714 3.8961645000000003
3.061714 3.8477957
3.062714 3.7994545
3.063714 3.7511427
3.064714 3.7028621999999998
3.065714 3.6546133000000003
3.066714 3.6063962
3.067714 3.5582107
3.068714 3.5100579
3.069714 3.4619405999999997
3.070714 3.4138626999999997
3.071714 3.3658285
3.072714 3.3178422999999997
3.073714 3.2699071
3.074714 3.2220237
3.075714 3.1741917
3.076714 3.1264104
3.077714 3.0786792
3.078714 3.030999
3.079714 2.9833715
3.080714 2.9357990000000003
3.081714 2.8882835
3.082714 2.840827
3.083714 2.7934315
3.084714 2.7460992
3.085714 2.6988333
3.086714 2.6516376
3.087714 2.6045155
3.088714 2.5574692999999997
3.089714 2.5105
3.090714 2.4636066000000003
3.091714 2.416788
3.092714 2.3700433
3.093714 2.3233723
3.094714 2.2767765
3.095714 2.230259
3.096714 2.1838233
3.097714 2.1374725
3.098714 2.0912092
3.099714 2.0450352
3.100714 1.9989522
3.101714 1.952962
3.102714 1.9070663
3.103714 1.8612664
3.104714 1.8155634
3.105714 1.7699574999999999
3.106714 1.7244484
3.107714 1.6790361999999999
3.108714 1.6337214
3.109714 1.5885063000000001
3.110714 1.5433934999999999
3.111714 1.4983864
3.112714 1.4534883
3.113714 1.4087015
3.114714 1.3640271000000002
3.115714 1.3194654
3.116714 1.2750167
3.117714 1.2306811
3.118714 1.1864595
3.119714 1.142353
3.120714 1.0983629
3.121714 1.0544905
3.122714 1.0107369
3.123714 0.96710362
3.124714 0.9235923199999999
3.125714 0.88020535
3.126714 0.8369454199999999
3.127714 0.7938149400000001
3.128714 0.75081568
3.129714 0.70794844
3.130714 0.66521307
3.131714 0.62260898
3.132714 0.58013573
3.133714 0.53779371
3.134714 0.49558425999999994
3.135714 0.45350944
3.136714 0.41157156
3.137714 0.36977271
3.138714 0.32811437
3.139714 0.28659783
3.140714 0.24522413
3.141714 0.20399441000000001
3.142714 0.16290986000000002
3.143714 0.12197143
3.144714 0.081179559
3.145714 0.040534409
3.146714 3.5969182e-05
3.147714 -0.040315263000000004
3.148714 -0.080518244
3.149714 -0.12057074
3.150714 -0.16047015
3.151714 -0.20021375
3.152714 -0.23979918999999997
3.153714 -0.27922518
3.154714 -0.31849134
3.155714 -0.35759802
3.156714 -0.39654579
3.157714 -0.43533505000000006
3.158714 -0.4739658
3.159714 -0.51243757
3.160714 -0.5507496700000001
3.161714 -0.5889012499999999
3.162714 -0.62689106
3.163714 -0.66471742
3.164714 -0.70237825
3.165714 -0.73987106
3.166714 -0.77719353
3.167714 -0.8143438
3.168714 -0.85132122
3.169714 -0.8881260599999999
3.170714 -0.9247594499999999
3.171714 -0.9612225
3.172714 -0.99751605
3.173714 -1.0336400000000001
3.174714 -1.0695933
3.175714 -1.1053744
3.176714 -1.1409811
3.177714 -1.1764116999999998
3.178714 -1.2116643999999999
3.179714 -1.2467378
3.180714 -1.2816307
3.181714 -1.3163421
3.182714 -1.3508713
3.183714 -1.3852181
3.184714 -1.4193833
3.185714 -1.4533679000000002
3.186714 -1.4871729999999999
3.187714 -1.5207993
3.188714 -1.5542462
3.189714 -1.5875123000000002
3.190714 -1.6205953
3.191714 -1.6534925999999999
3.192714 -1.6862019999999998
3.193714 -1.7187223
3.194714 -1.7510528
3.195714 -1.7831935
3.196714 -1.8151447
3.197714 -1.8469067
3.198714 -1.8784801
3.199714 -1.9098653
3.200714 -1.9410631
3.201714 -1.9720739
3.202714 -2.0028979
3.203714 -2.0335346
3.204714 -2.0639824
3.205714 -2.0942392
3.206714 -2.124303
3.207714 -2.1541718000000003
3.208714 -2.1838449
3.209714 -2.2133222
3.210714 -2.2426044999999997
3.211714 -2.2716925999999997
3.212714 -2.3005875
3.213714 -2.329289
3.214714 -2.3577968
3.215714 -2.3861103000000004
3.216714 -2.414229
3.217714 -2.4421524
3.218714 -2.4698803
3.219714 -2.4974119
3.220714 -2.5247464
3.221714 -2.5518829
3.222714 -2.5788208
3.223714 -2.6055597
3.224714 -2.6321001
3.225714 -2.6584428
3.226714 -2.6845889
3.227714 -2.7105392999999998
3.228714 -2.7362935
3.229714 -2.7618511
3.230714 -2.7872106
3.231714 -2.812371
3.232714 -2.837332
3.233714 -2.8620934
3.234714 -2.8866556
3.235714 -2.9110193
3.236714 -2.9351847
3.237714 -2.9591519
3.238714 -2.9829206
3.239714 -3.0064905
3.240714 -3.0298615
3.241714 -3.0530334
3.242714 -3.0760061
3.243714 -3.0987793999999997
3.244714 -3.1213524
3.245714 -3.1437240999999996
3.246714 -3.165894
3.247714 -3.1878620000000004
3.248714 -3.2096285
3.249714 -3.231195
3.250714 -3.2525635999999998
3.251714 -3.2737356
3.252714 -3.2947116
3.253714 -3.3154916
3.254714 -3.3360749000000003
3.255714 -3.3564605
3.256714 -3.3766475
3.257714 -3.3966354999999995
3.258714 -3.4164246
3.259714 -3.4360144000000004
3.260714 -3.4554053000000002
3.261714 -3.4745973
3.262714 -3.4935902999999997
3.263714 -3.5123844
3.264714 -3.5309803
3.265714 -3.5493795
3.266714 -3.5675827
3.267714 -3.5855911999999996
3.268714 -3.6034051
3.269714 -3.6210239
3.270714 -3.6384467
3.271714 -3.6556732000000003
3.272714 -3.6727026000000005
3.273714 -3.6895352999999997
3.274714 -3.7061724999999996
3.275714 -3.7226144000000003
3.276714 -3.7388623
3.277714 -3.7549156999999997
3.278714 -3.770775
3.279714 -3.7864398
3.280714 -3.8019106
3.281714 -3.817188
3.282714 -3.8322728
3.283714 -3.8471658
3.284714 -3.8618680000000003
3.285714 -3.8763794999999996
3.286714 -3.8907003000000002
3.287714 -3.9048303
3.288714 -3.9187703
3.289714 -3.9325210999999998
3.290714 -3.9460834
3.291714 -3.9594576
3.292714 -3.9726440000000003
3.293714 -3.9856423000000003
3.294714 -3.9984516999999995
3.295714 -4.0110718
3.296714 -4.0235031
3.297714 -4.0357459
3.298714 -4.0478017
3.299714 -4.0596716
3.300714 -4.071357099999999
3.301714 -4.0828589
3.302714 -4.0941775
3.303714 -4.1053127
3.304714 -4.116265100000001
3.305714 -4.1270349
3.306714 -4.1376222
3.307714 -4.1480273
3.308714 -4.1582502
3.309714 -4.168291
3.310714 -4.17815
3.311714 -4.1878276
3.312714 -4.1973252
3.313714 -4.2066444
3.314714 -4.2157874
3.315714 -4.224756
3.316714 -4.2335507
3.317714 -4.2421713
3.318714 -4.2506177
3.319714 -4.2588886
3.320714 -4.2669833
3.321714 -4.2749017
3.322714 -4.282644
3.323714 -4.290210500000001
3.324714 -4.2976025
3.325714 -4.3048214
3.326714 -4.3118689
3.327714 -4.3187469
3.328714 -4.3254573
3.329714 -4.3320019
3.330714 -4.3383814
3.331714 -4.3445967
3.332714 -4.350647299999999
3.333714 -4.3565325
3.334714 -4.362250899999999
3.335714 -4.3678019
3.336714 -4.373185
3.337714 -4.3784015
3.338714 -4.3834526
3.339714 -4.3883398
3.340714 -4.393065
3.341714 -4.3976299
3.342714 -4.4020358
3.343714 -4.4062842
3.344714 -4.4103757
3.345714 -4.4143111
3.346714 -4.4180907
3.347714 -4.4217143
3.348714 -4.4251811000000005
3.349714 -4.428490999999999
3.350714 -4.4316437
3.351714 -4.43464
3.352714 -4.4374812
3.353714 -4.4401694
3.354714 -4.4427063
3.355714 -4.4450939
3.356714 -4.4473331
3.357714 -4.4494249
3.358714 -4.4513695
3.359714 -4.4531669
3.360714 -4.454818
3.361714 -4.4563234
3.362714 -4.4576831
3.363714 -4.4588979
3.364714 -4.4599682000000005
3.365714 -4.4608943
3.366714 -4.461677
3.367714 -4.4623177
3.368714 -4.4628176999999996
3.369714 -4.4631783
3.370714 -4.4634007
3.371714 -4.4634856
3.372714 -4.4634335
3.373714 -4.4632439
3.374714 -4.4629171
3.375714 -4.4624537
3.376714 -4.4618551
3.377714 -4.4611222999999995
3.378714 -4.4602573
3.379714 -4.4592611
3.380714 -4.4581346
3.381714 -4.4568785
3.382714 -4.4554934
3.383714 -4.4539794
3.384714 -4.4523381
3.385714 -4.45057
3.386714 -4.4486761
3.387714 -4.4466566
3.388714 -4.444512
3.389714 -4.4422422
3.390714 -4.4398487
3.391714 -4.437333000000001
3.392714 -4.4346966000000005
3.393714 -4.4319417
3.394714 -4.4290699
3.395714 -4.4260815000000004
3.396714 -4.422976800000001
3.397714 -4.4197559
3.398714 -4.4164181
3.399714 -4.4129636
3.400714 -4.4093933000000005
3.401714 -4.405708199999999
3.402714 -4.4019096
3.403714 -4.397998
3.404714 -4.3939747
3.405714 -4.3898407
3.406714 -4.3855969
3.407714 -4.3812446
3.408714 -4.3767851
3.409714 -4.3722205
3.410714 -4.3675512
3.411714 -4.3627784
3.412714 -4.3579016
3.413714 -4.3529205
3.414714 -4.3478351
3.415714 -4.3426465
3.416714 -4.337356199999999
3.417714 -4.3319661
3.418714 -4.326478
3.419714 -4.3208931
3.420714 -4.315212
3.421714 -4.3094356000000005
3.422714 -4.3035638
3.423714 -4.2975970000000006
3.424714 -4.2915367
3.425714 -4.285384
3.426714 -4.27914
3.427714 -4.272804799999999
3.428714 -4.2663782999999995
3.429714 -4.259860499999999
3.430714 -4.2532522
3.431714 -4.2465542
3.432714 -4.239768499999999
3.433714 -4.232897599999999
3.434714 -4.2259425
3.435714 -4.2189047
3.436714 -4.2117842
3.437714 -4.2045806
3.438714 -4.1972939
3.439714 -4.1899245
3.440714 -4.1824736
3.441714 -4.1749425
3.442714 -4.1673329
3.443714 -4.1596454
3.444714 -4.1518806999999995
3.445714 -4.1440394
3.446714 -4.1361216
3.447714 -4.1281289999999995
3.448714 -4.1200634
3.449714 -4.1119263
3.450714 -4.1037191
3.451714 -4.0954422
3.452714 -4.0870957
3.453714 -4.0786788
3.454714 -4.0701915
3.455714 -4.0616345
3.456714 -4.0530093
3.457714 -4.0443182
3.458714 -4.0355623
3.459714 -4.026743
3.460714 -4.0178604
3.461714 -4.0089153
3.462714 -3.9999071999999996
3.463714 -3.9908371999999996
3.464714 -3.9817061000000002
3.465714 -3.9725154999999996
3.466714 -3.9632663
3.467714 -3.953959
3.468714 -3.9445937
3.469714 -3.9351702000000004
3.470714 -3.9256889000000004
3.471714 -3.9161511000000004
3.472714 -3.9065585
3.473714 -3.8969133000000005
3.474714 -3.8872175
3.475714 -3.8774721
3.476714 -3.8676769
3.477714 -3.8578317
3.478714 -3.8479362000000004
3.479714 -3.8379904
3.480714 -3.8279954
3.481714 -3.8179521000000003
3.482714 -3.8078617
3.483714 -3.7977247999999997
3.484714 -3.7875418
3.485714 -3.7773132
3.486714 -3.7670396000000004
3.487714 -3.7567224
3.488714 -3.7463639
3.489714 -3.7359655
3.490714 -3.7255291
3.491714 -3.7150551
3.492714 -3.7045434000000004
3.493714 -3.6939930000000003
3.494714 -3.6834035000000003
3.495714 -3.6727753
3.496714 -3.6621094
3.497714 -3.6514074
3.498714 -3.6406711
3.499714 -3.6299012999999998
3.500714 -3.6190987
3.501714 -3.6082633000000004
3.502714 -3.5973955
3.503714 -3.5864963999999997
3.504714 -3.5755668
3.505714 -3.5646077
3.506714 -3.5536199999999996
3.507714 -3.5426039
3.508714 -3.5315592
3.509714 -3.5204850000000003
3.510714 -3.5093818
3.511714 -3.4982505999999995
3.512714 -3.4870934
3.513714 -3.4759123
3.514714 -3.4647091999999997
3.515714 -3.4534857000000003
3.516714 -3.4422420000000002
3.517714 -3.4309778
3.518714 -3.4196923999999997
3.519714 -3.4083862
3.520714 -3.3970594
3.521714 -3.385713
3.522714 -3.3743475000000003
3.523714 -3.3629633
3.524714 -3.3515610000000002
3.525714 -3.3401407
3.526714 -3.3287030000000004
3.527714 -3.3172487999999998
3.528714 -3.3057805000000005
3.529714 -3.2942995
3.530714 -3.282807
3.531714 -3.2713037
3.532714 -3.2597885
3.533714 -3.2482604999999998
3.534714 -3.2367188
3.535714 -3.2251637
3.536714 -3.2135963
3.537714 -3.2020181
3.538714 -3.190431
3.539714 -3.1788364
3.540714 -3.1672351
3.541714 -3.1556278
3.542714 -3.144015
3.543714 -3.1323972999999996
3.544714 -3.1207755
3.545714 -3.1091504
3.546714 -3.0975221
3.547714 -3.08589
3.548714 -3.0742534
3.549714 -3.0626111000000003
3.550714 -3.050963
3.551714 -3.0393101
3.552714 -3.0276543
3.553714 -3.0159978
3.554714 -3.0043431
3.555714 -2.9926915
3.556714 -2.9810432000000002
3.557714 -2.9693983
3.558714 -2.9577563000000002
3.559714 -2.9461166
3.560714 -2.9344797
3.561714 -2.9228457999999997
3.562714 -2.9112150999999997
3.563714 -2.8995875
3.564714 -2.8879629
3.565714 -2.8763411999999997
3.566714 -2.8647231
3.567714 -2.8531101999999997
3.568714 -2.8415048
3.569714 -2.8299091
3.570714 -2.8183244
3.571714 -2.8067512
3.572714 -2.7951892
3.573714 -2.7836371
3.574714 -2.7720936000000003
3.575714 -2.7605582
3.576714 -2.749031
3.577714 -2.7375130000000003
3.578714 -2.7260046
3.579714 -2.7145065
3.580714 -2.7030192
3.581714 -2.6915431
3.582714 -2.6800791
3.583714 -2.6686285
3.584714 -2.6571929
3.585714 -2.645774
3.586714 -2.6343726000000003
3.587714 -2.6229883
3.588714 -2.6116204
3.589714 -2.6002677
3.590714 -2.5889298000000003
3.591714 -2.5776064
3.592714 -2.5662987000000004
3.593714 -2.5550075
3.594714 -2.5437344
3.595714 -2.5324797
3.596714 -2.5212440999999997
3.597714 -2.5100272
3.598714 -2.4988297
3.599714 -2.4876519999999998
3.600714 -2.4764951
3.601714 -2.4653597
3.602714 -2.4542458
3.603714 -2.4431534
3.604714 -2.4320815
3.605714 -2.4210293000000003
3.606714 -2.4099965
3.607714 -2.3989836
3.608714 -2.3879919
3.609714 -2.3770228
3.610714 -2.3660777
3.611714 -2.3551572
3.612714 -2.3442616999999997
3.613714 -2.3333909
3.614714 -2.3225451
3.615714 -2.3117248
3.616714 -2.3009306
3.617714 -2.2901629999999997
3.618714 -2.2794221
3.619714 -2.2687071999999997
3.620714 -2.2580175000000002
3.621714 -2.2473522
3.622714 -2.236711
3.623714 -2.2260945
3.624714 -2.2155039000000003
3.625714 -2.2049403
3.626714 -2.1944052
3.627714 -2.1838989
3.628714 -2.1734221000000002
3.629714 -2.1629743
3.630714 -2.1525559999999997
3.631714 -2.1421672999999997
3.632714 -2.1318085
3.633714 -2.1214802
3.634714 -2.1111824
3.635714 -2.1009143
3.636714 -2.0906754
3.637714 -2.0804651
3.638714 -2.0702833
3.639714 -2.0601308
3.640714 -2.0500088
3.641714 -2.0399187
3.642714 -2.0298615
3.643714 -2.0198377
3.644714 -2.009847
3.645714 -1.9998891
3.646714 -1.9899632999999999
3.647714 -1.9800693
3.648714 -1.9702071
3.649714 -1.960377
3.650714 -1.9505789999999998
3.651714 -1.9408127000000002
3.652714 -1.9310782
3.653714 -1.9213753
3.654714 -1.911705
3.655714 -1.9020682
3.656714 -1.8924667
3.657714 -1.8829014000000002
3.658714 -1.8733731
3.659714 -1.8638812
3.660714 -1.8544249
3.661714 -1.8450029
3.662714 -1.8356141
3.663714 -1.8262581999999998
3.664714 -1.8169355000000003
3.665714 -1.8076466
3.666714 -1.7983923
3.667714 -1.7891733
3.668714 -1.7799901
3.669714 -1.7708434
3.670714 -1.7617337
3.671714 -1.7526623000000001
3.672714 -1.7436294
3.673714 -1.7346349
3.674714 -1.7256780999999999
3.675714 -1.7167578
3.676714 -1.7078718
3.677714 -1.6990194
3.678714 -1.6902
3.679714 -1.6814142
3.680714 -1.6726635
3.681714 -1.6639495
3.682714 -1.6552737000000002
3.683714 -1.6466374
3.684714 -1.6380408999999998
3.685714 -1.6294841
3.686714 -1.6209669
3.687714 -1.6124889
3.688714 -1.6040493
3.689714 -1.5956470999999999
3.690714 -1.5872807999999998
3.691714 -1.5789494000000002
3.692714 -1.5706521000000002
3.693714 -1.5623889
3.694714 -1.5541609
3.695714 -1.54597
3.696714 -1.5378184
3.697714 -1.5297077
3.698714 -1.5216391
3.699714 -1.5136125
3.700714 -1.505627
3.701714 -1.4976814
3.702714 -1.4897742999999999
3.703714 -1.4819044
3.704714 -1.4740706
3.705714 -1.4662724999999999
3.706714 -1.4585096
3.707714 -1.4507822
3.708714 -1.4430907
3.709714 -1.4354364
3.710714 -1.4278212000000001
3.711714 -1.4202468
3.712714 -1.4127147
3.713714 -1.4052254
3.714714 -1.3977781
3.715714 -1.3903712000000001
3.716714 -1.3830026
3.717714 -1.3756704
3.718714 -1.3683733999999999
3.719714 -1.3611112
3.720714 -1.3538842
3.721714 -1.3466931999999998
3.722714 -1.339539
3.723714 -1.332423
3.724714 -1.3253461
3.725714 -1.3183095
3.726714 -1.3113143
3.727714 -1.3043612
3.728714 -1.2974503
3.729714 -1.2905804
3.730714 -1.2837497999999998
3.731714 -1.2769568
3.732714 -1.2701993999999999
3.733714 -1.2634767
3.734714 -1.2567889
3.735714 -1.2501368000000002
3.736714 -1.243522
3.737714 -1.2369458999999998
3.738714 -1.2304093999999999
3.739714 -1.2239129
3.740714 -1.2174566
3.741714 -1.2110404
3.742714 -1.2046638
3.743714 -1.1983265
3.744714 -1.1920278
3.745714 -1.1857664
3.746714 -1.179541
3.747714 -1.1733504000000001
3.748714 -1.1671941
3.749714 -1.1610725
3.750714 -1.1549869000000001
3.751714 -1.1489388999999999
3.752714 -1.1429303
3.753714 -1.1369619
3.754714 -1.1310334
3.755714 -1.1251444
3.756714 -1.1192936
3.757714 -1.1134800999999999
3.758714 -1.1077033
3.759714 -1.1019628
3.760714 -1.0962583
3.761714 -1.0905893999999998
3.762714 -1.0849554000000001
3.763714 -1.0793561999999999
3.764714 -1.0737919
3.765714 -1.0682635
3.766714 -1.0627723
3.767714 -1.0573195
3.768714 -1.0519059000000002
3.769714 -1.0465313
3.770714 -1.0411943
3.771714 -1.0358935
3.772714 -1.0306275
3.773714 -1.0253953
3.774714 -1.0201969
3.775714 -1.0150329
3.776714 -1.0099038
3.777714 -1.0048101
3.778714 -0.99975178
3.779714 -0.99472906
3.780714 -0.98974193
3.781714 -0.9847908299999999
3.782714 -0.97987624
3.783714 -0.97499844
3.784714 -0.97015714
3.785714 -0.96535133
3.786714 -0.9605793300000001
3.787714 -0.9558395500000001
3.788714 -0.9511308700000001
3.789714 -0.9464534
3.790714 -0.94180806
3.791714 -0.9371963299999999
3.792714 -0.93261944
3.793714 -0.9280781300000001
3.794714 -0.9235724799999999
3.795714 -0.91910204
3.796714 -0.91466624
3.797714 -0.9102648099999999
3.798714 -0.90589765
3.799714 -0.90156458
3.800714 -0.8972651300000001
3.801714 -0.8929983699999999
3.802714 -0.88876318
3.803714 -0.8845586299999999
3.804714 -0.88038435
3.805714 -0.87624099
3.806714 -0.8721297600000001
3.807714 -0.8680519600000001
3.808714 -0.86400844
3.809714 -0.8599991899999999
3.810714 -0.8560232799999999
3.811714 -0.85207932
3.812714 -0.84816618
3.813714 -0.84428312
3.814714 -0.8404302400000001
3.815714 -0.8366078100000001
3.816714 -0.83281621
3.817714 -0.8290554400000001
3.818714 -0.82532521
3.819714 -0.8216252599999999
3.820714 -0.8179553799999999
3.821714 -0.8143162400000001
3.822714 -0.8107084800000001
3.823714 -0.80713285
3.824714 -0.80358936
3.825714 -0.80007724
3.826714 -0.79659512
3.827714 -0.79314141
3.828714 -0.78971507
3.829714 -0.78631593
3.830714 -0.78294463
3.831714 -0.77960221
3.832714 -0.7762895
3.833714 -0.77300672
3.834714 -0.76975352
3.835714 -0.76652919
3.836714 -0.76333317
3.837714 -0.76016537
3.838714 -0.75702607
3.839714 -0.75391564
3.840714 -0.75083408
3.841714 -0.7477808699999999
3.842714 -0.74475515
3.843714 -0.74175587
3.844714 -0.73878258
3.845714 -0.73583541
3.846714 -0.7329151
3.847714 -0.73002246
3.848714 -0.72715781
3.849714 -0.7243208600000001
3.850714 -0.72151069
3.851714 -0.71872617
3.852714 -0.71596662
3.853714 -0.7132319300000001
3.854714 -0.71052262
3.855714 -0.7078394299999999
3.856714 -0.70518288
3.857714 -0.70255282
3.858714 -0.69994861
3.859714 -0.69736945
3.860714 -0.6948147
3.861714 -0.6922842
3.862714 -0.68977834
3.863714 -0.68729748
3.864714 -0.68484186
3.865714 -0.68241111
3.866714 -0.6800045299999999
3.867714 -0.67762141
3.868714 -0.67526139
3.869714 -0.6729246999999999
3.870714 -0.670612
3.871714 -0.66832383
3.872714 -0.6660603
3.873714 -0.66382089
3.874714 -0.66160443
3.875714 -0.6594098199999999
3.876714 -0.6572363
3.877714 -0.65508382
3.878714 -0.65295305
3.879714 -0.65084491
3.880714 -0.64876005
3.881714 -0.64669866
3.882714 -0.64466032
3.883714 -0.6426444299999999
3.884714 -0.6406503299999999
3.885714 -0.63867769
3.886714 -0.63672638
3.887714 -0.63479617
3.888714 -0.63288659
3.889714 -0.6309968
3.890714 -0.62912591
3.891714 -0.6272733699999999
3.892714 -0.62543927
3.893714 -0.62362449
3.894714 -0.6218303900000001
3.895714 -0.62005818
3.896714 -0.6183084999999999
3.897714 -0.61658113
3.898714 -0.61487509
3.899714 -0.61318898
3.900714 -0.61152158
3.901714 -0.60987212
3.902714 -0.60824035
3.903714 -0.6066263199999999
3.904714 -0.60503022
3.905714 -0.60345219
3.906714 -0.60189227
3.907714 -0.60035074
3.908714 -0.59882808
3.909714 -0.59732492
3.910714 -0.59584174
3.911714 -0.59437845
3.912714 -0.59293425
3.913714 -0.5915076499999999
3.914714 -0.59009679
3.915714 -0.58870018
3.916714 -0.58731707
3.917714 -0.58594765
3.918714 -0.5845929
3.919714 -0.58325417
3.920714 -0.58193272
3.921714 -0.58062929
3.922714 -0.5793441100000001
3.923714 -0.57807718
3.924714 -0.57682819
3.925714 -0.57559679
3.926714 -0.5743824399999999
3.927714 -0.57318434
3.928714 -0.57200133
3.929714 -0.57083224
3.930714 -0.56967614
3.931714 -0.56853262
3.932714 -0.56740209
3.933714 -0.56628562
3.934714 -0.56518442
3.935714 -0.5640994300000001
3.936714 -0.56303083
3.937714 -0.5619779699999999
3.938714 -0.56093968
3.939714 -0.55991462
3.940714 -0.55890176
3.941714 -0.5579005899999999
3.942714 -0.5569110199999999
3.943714 -0.55593327
3.944714 -0.55496767
3.945714 -0.55401451
3.946714 -0.55307429
3.947714 -0.55214753
3.948714 -0.55123498
3.949714 -0.55033723
3.950714 -0.54945457
3.951714 -0.5485865799999999
3.952714 -0.54773213
3.953714 -0.5468896099999999
3.954714 -0.54605743
3.955714 -0.54523451
3.956714 -0.54442058
3.957714 -0.5436162
3.958714 -0.54282239
3.959714 -0.54204022
3.960714 -0.54127029
3.961714 -0.5405128
3.962714 -0.53976751
3.963714 -0.53903391
3.964714 -0.53831157
3.965714 -0.53760004
3.966714 -0.5368989000000001
3.967714 -0.53620744
3.968714 -0.5355248699999999
3.969714 -0.53485045
3.970714 -0.53418386
3.971714 -0.53352527
3.972714 -0.53287558
3.973714 -0.53223595
3.974714 -0.53160745
3.975714 -0.53099054
3.976714 -0.53038495
3.977714 -0.52978969
3.978714 -0.5292035199999999
3.979714 -0.52862545
3.980714 -0.52805496
3.981714 -0.52749207
3.982714 -0.52693705
3.983714 -0.5263902699999999
3.984714 -0.52585187
3.985714 -0.52532181
3.986714 -0.5247999
3.987714 -0.52428618
3.988714 -0.52378071
3.989714 -0.5232836599999999
3.990714 -0.5227949
3.991714 -0.52231383
3.992714 -0.5218394599999999
3.993714 -0.5213707700000001
3.994714 -0.52090706
3.995714 -0.5204482899999999
3.996714 -0.51999516
3.997714 -0.5195488699999999
3.998714 -0.51911059
3.999714 -0.51868097
4.000714 -0.51825996
4.001714 -0.51784683
4.002714 -0.51744045
4.003714 -0.51703979
4.004714 -0.51664412
4.005714 -0.5162531
4.006714 -0.51586665
4.007714 -0.51548472
4.008714 -0.5151073
4.009714 -0.5147344899999999
4.010714 -0.51436666
4.011714 -0.51400457
4.012714 -0.51364917
4.013714 -0.51330137
4.014714 -0.51296144
4.015714 -0.51262882
4.016714 -0.5123021999999999
4.017715 -0.51197978
4.018714 -0.51165987
4.019714 -0.51134136
4.020714 -0.51102405
4.021714 -0.5107086200000001
4.022714 -0.51039616
4.023714 -0.51008775
4.024714 -0.50978418
4.025714 -0.50948602
4.026714 -0.50919345
4.027714 -0.50890651
4.028714 -0.50862511
4.029714 -0.50834892
4.030715 -0.50807716
4.031714 -0.50780862
4.032714 -0.5075418899999999
4.033714 -0.50727562
4.034714 -0.50700922
4.035714 -0.50674295
4.036714 -0.50647799
4.037714 -0.50621601
4.038714 -0.50595864
4.039714 -0.50570699
4.040714 -0.50546126
4.041714 -0.5052209400000001
4.042714 -0.50498489
4.043715 -0.50475188
4.044714 -0.5045207700000001
4.045714 -0.50429055
4.046714 -0.50406037
4.047714 -0.50382949
4.048714 -0.5035975
4.049714 -0.5033643
4.050714 -0.50313044
4.051714 -0.50289719
4.052714 -0.5026661299999999
4.053714 -0.50243889
4.054714 -0.50221649
4.055714 -0.50199917
4.056714 -0.50178608
4.057714 -0.50157579
4.058714 -0.5013667
4.059714 -0.50115739
4.060714 -0.50094691
4.061714 -0.50073494
4.062714 -0.50052144
4.063715 -0.50030663
4.064714 -0.50009084
4.065714 -0.49987458999999995
4.066714 -0.49965861000000006
4.067714 -0.4994439
4.068714 -0.49923141
4.069714 -0.49902187
4.070714 -0.49881535
4.071714 -0.49861124999999995
4.072714 -0.49840835999999994
4.073714 -0.49820519
4.074714 -0.49800044
4.075714 -0.49779335999999996
4.076715 -0.49758381
4.077714 -0.49737217
4.078714 -0.49715894000000005
4.079714 -0.49694465000000004
4.080714 -0.49672960000000005
4.081714 -0.49651414000000005
4.082714 -0.49629862999999996
4.083714 -0.4960835
4.084714 -0.49586919999999995
4.085714 -0.49565592999999997
4.086714 -0.49544354
4.087714 -0.49523129000000005
4.088714 -0.4950183
4.089714 -0.49480352999999994
4.090714 -0.49458634999999995
4.091714 -0.49436656
4.092714 -0.49414434
4.093714 -0.49392018
4.094714 -0.49369447
4.095714 -0.49346740999999994
4.096714 -0.49323896
4.097714 -0.49300911
4.098714 -0.49277791
4.099714 -0.49254559000000003
4.100714 -0.49231248000000005
4.101714 -0.49207872
4.102714 -0.49184412
4.103714 -0.49160812000000004
4.104714 -0.49136993
4.105714 -0.49112886
4.106714 -0.49088444
4.107714 -0.49063666
4.108714 -0.49038576000000006
4.109715 -0.49013216000000004
4.110714 -0.48987614
4.111714 -0.48961787999999995
4.112714 -0.48935749
4.113714 -0.48909513
4.114714 -0.48883119999999997
4.115714 -0.48856619
4.116714 -0.48830052999999995
4.117714 -0.48803426000000005
4.118714 -0.48776693
4.119714 -0.48749759
4.120714 -0.48722504
4.121714 -0.48694825
4.122715 -0.48666661999999994
4.123714 -0.48638005
4.124714 -0.48608901
4.125714 -0.48579411
4.126714 -0.48549594
4.127714 -0.48519503
4.128714 -0.48489179000000004
4.129714 -0.48458664999999995
4.130714 -0.48427996
4.131714 -0.48397207000000003
4.132714 -0.48366296
4.133714 -0.48335209
4.134714 -0.48303831999999997
4.135714 -0.48272028000000006
4.136714 -0.48239655000000004
4.137714 -0.48206635
4.138714 -0.48172972
4.139714 -0.48138746000000004
4.140714 -0.48104087
4.141714 -0.48069143999999997
4.142715 -0.48034023
4.143714 -0.47998787000000004
4.144714 -0.47963453
4.145714 -0.47927992
4.146714 -0.47892374000000004
4.147714 -0.47856532
4.148714 -0.47820383000000005
4.149714 -0.47783814
4.150714 -0.47746697000000005
4.151714 -0.47708908
4.152714 -0.47670384
4.153714 -0.47631147
4.154714 -0.4759131
4.155715 -0.47551054
4.156714 -0.4751056
4.157714 -0.47469973
4.158714 -0.47429344
4.159714 -0.47388635999999995
4.160714 -0.47347741000000004
4.161714 -0.47306526000000004
4.162714 -0.47264863
4.163714 -0.47222669
4.164714 -0.47179874999999993
4.165714 -0.47136443
4.166714 -0.4709234
4.167714 -0.47047567
4.168715 -0.47002169
4.169714 -0.46956246
4.170714 -0.4690995
4.171714 -0.46863438999999996
4.172714 -0.46816827
4.173714 -0.46770144
4.174714 -0.46723313
4.175714 -0.46676174
4.176714 -0.46628555000000005
4.177714 -0.46580312999999995
4.178714 -0.46531376
4.179714 -0.46481756
4.180714 -0.46431511000000003
4.181714 -0.46380716
4.182714 -0.46329433000000003
4.183714 -0.46277703000000003
4.184714 -0.46225553
4.185714 -0.46173031000000003
4.186714 -0.46120184
4.187714 -0.46067065999999995
4.188715 -0.46013687
4.189714 -0.45960005
4.190714 -0.45905923
4.191714 -0.45851315
4.192714 -0.45796074000000003
4.193714 -0.45740162
4.194714 -0.45683625999999994
4.195714 -0.45626564000000003
4.196714 -0.45569091999999994
4.197714 -0.45511289
4.198714 -0.45453166
4.199714 -0.45394665000000006
4.200714 -0.45335712
4.201715 -0.45276242
4.202714 -0.45216233000000006
4.203714 -0.45155706
4.204714 -0.45094695
4.205714 -0.45033223
4.206714 -0.44971281
4.207714 -0.44908831
4.208714 -0.44845841000000003
4.209714 -0.44782315
4.210714 -0.44718305999999997
4.211714 -0.44653890999999996
4.212714 -0.44589136
4.213714 -0.44524050000000004
4.214714 -0.44458578000000004
4.215714 -0.44392631000000005
4.216714 -0.44326116
4.217714 -0.44258996
4.218714 -0.44191303
4.219714 -0.44123121000000004
4.220714 -0.44054543
4.221714 -0.43985633999999996
4.222714 -0.43916386
4.223714 -0.43846731999999994
4.224714 -0.43776580000000004
4.225714 -0.43705865
4.226714 -0.43634558
4.227714 -0.43562688000000005
4.228714 -0.43490301
4.229714 -0.43417433999999994
4.230714 -0.43344088
4.231714 -0.43270243
4.232714 -0.43195887
4.233714 -0.43121041000000004
4.234715 -0.43045775999999997
4.235714 -0.42970170999999996
4.236714 -0.42894296000000004
4.237714 -0.42818147
4.238714 -0.42741648
4.239714 -0.4266466
4.240714 -0.42587039
4.241714 -0.42508701
4.242714 -0.42429646000000004
4.243714 -0.42349957
4.244714 -0.42269756
4.245714 -0.42189163999999996
4.246714 -0.42108246000000005
4.247715 -0.42027011999999997
4.248714 -0.41945432000000005
4.249714 -0.41863476
4.250714 -0.41781127999999995
4.251714 -0.41698389999999996
4.252714 -0.4161526
4.253714 -0.41531705999999996
4.254714 -0.41447654
4.255714 -0.41363016
4.256714 -0.41277725
4.257714 -0.41191778
4.258714 -0.41105249
4.259714 -0.41018277000000003
4.260714 -0.40931008
4.261714 -0.40843529
4.262714 -0.40755849
4.263714 -0.40667891
4.264714 -0.40579527
4.265714 -0.40490646
4.266714 -0.40401188
4.267715 -0.40311147
4.268714 -0.40220576
4.269714 -0.40129520999999996
4.270714 -0.40038014
4.271714 -0.39946064
4.272714 -0.39853668
4.273714 -0.39760834
4.274714 -0.39667608
4.275714 -0.39574056999999996
4.276714 -0.39480221000000004
4.277714 -0.39386097
4.278714 -0.39291619000000005
4.279714 -0.39196676
4.280715 -0.39101155000000004
4.281714 -0.39004997999999996
4.282714 -0.38908229
4.283714 -0.38810954
4.284714 -0.38713316999999997
4.285714 -0.38615444
4.286714 -0.38517395
4.287714 -0.38419156000000004
4.288714 -0.38320653
4.289714 -0.38221795
4.290714 -0.38122514
4.291714 -0.38022775999999997
4.292714 -0.37922582
4.293715 -0.37821932
4.294714 -0.3772082
4.295714 -0.37619234
4.296714 -0.37517168
4.297714 -0.3741466
4.298714 -0.37311795
4.299714 -0.37208684000000003
4.300714 -0.37105426
4.301714 -0.37002058
4.302714 -0.36898527999999997
4.303714 -0.36794697
4.304714 -0.36690389
4.305714 -0.36585447
4.306714 -0.36479791
4.307714 -0.36373436000000003
4.308714 -0.36266481
4.309714 -0.36159069
4.310714 -0.36051339
4.311714 -0.35943401
4.312714 -0.35835325
4.313715 -0.35727157
4.314714 -0.35618928
4.315714 -0.35510652
4.316714 -0.35402314
4.317714 -0.3529384
4.318714 -0.35185100999999996
4.319714 -0.35075929
4.320714 -0.34966166
4.321714 -0.34855716
4.322714 -0.34744584
4.323714 -0.34632878
4.324714 -0.34520776999999997
4.325714 -0.34408467
4.326715 -0.34296089
4.327714 -0.34183697
4.328714 -0.34071265
4.329714 -0.3395871
4.330714 -0.33845928999999997
4.331714 -0.33732834
4.332714 -0.33619355
4.333714 -0.33505436
4.334714 -0.33391034
4.335714 -0.33276116
4.336714 -0.33160681000000003
4.337714 -0.33044777999999997
4.338714 -0.32928516
4.339714 -0.32812059
4.340714 -0.32695578000000003
4.341714 -0.325792
4.342714 -0.32462962
4.343714 -0.32346798
4.344714 -0.32230555
4.345714 -0.32114051
4.346714 -0.31997121
4.347714 -0.31879672
4.348714 -0.31761681
4.349714 -0.31643193000000003
4.350714 -0.31524289
4.351714 -0.31405054
4.352714 -0.31285575
4.353714 -0.31165932
4.354714 -0.31046213
4.355714 -0.30926496
4.356714 -0.30806842
4.357714 -0.30687258
4.358714 -0.30567683
4.359715 -0.30447989999999997
4.360714 -0.30328017
4.361714 -0.30207613
4.362714 -0.30086688
4.363714 -0.29965241
4.364714 -0.29843359
4.365714 -0.29721181
4.366714 -0.29598856
4.367714 -0.29476492000000004
4.368714 -0.29354147
4.369714 -0.29231822
4.370714 -0.29109491
4.371714 -0.2898711
4.372715 -0.28864644
4.373714 -0.28742047
4.374714 -0.28619263
4.375714 -0.28496226
4.376714 -0.2837287
4.377714 -0.28249156000000003
4.378714 -0.28125094
4.379714 -0.28000759999999997
4.380714 -0.27876275
4.381714 -0.27751771
4.382714 -0.27627349
4.383714 -0.27503043
4.384714 -0.27378821000000003
4.385714 -0.27254594
4.386714 -0.27130265
4.387714 -0.27005756
4.388714 -0.26881031
4.389714 -0.26756097
4.390714 -0.26630983
4.391714 -0.2650572
4.392715 -0.26380329
4.393714 -0.26254819
4.394714 -0.26129202
4.395714 -0.26003507000000003
4.396714 -0.25877769
4.397714 -0.25752026
4.398714 -0.25626295
4.399714 -0.25500557
4.400714 -0.25374754
4.401714 -0.25248813999999997
4.402714 -0.25122683
4.403714 -0.24996349
4.404714 -0.24869849000000002
4.405715 -0.24743259
4.406714 -0.24616665000000001
4.407714 -0.24490124000000002
4.408714 -0.24363649999999998
4.409714 -0.24237210999999997
4.410714 -0.24110748999999998
4.411714 -0.23984215
4.412714 -0.23857586000000003
4.413714 -0.23730863
4.414714 -0.23604076999999998
4.415714 -0.23477259
4.416714 -0.23350432
4.417714 -0.23223606000000002
4.418715 -0.23096795
4.419714 -0.22970017
4.420714 -0.22843305
4.421714 -0.22716701
4.422714 -0.22590226
4.423714 -0.22463866000000002
4.424714 -0.22337569
4.425714 -0.22211249
4.426714 -0.22084815000000002
4.427714 -0.21958209
4.428714 -0.21831424
4.429714 -0.2170451
4.430714 -0.21577557000000003
4.431714 -0.21450661999999998
4.432714 -0.21323897
4.433714 -0.21197299999999997
4.434714 -0.21070866
4.435714 -0.20944567
4.436714 -0.20818373
4.437714 -0.20692254999999998
4.438715 -0.20566194000000002
4.439714 -0.20440163000000003
4.440714 -0.20314133999999998
4.441714 -0.2018807
4.442714 -0.20061940999999997
4.443714 -0.19935744
4.444714 -0.19809513
4.445714 -0.19683319000000002
4.446714 -0.19557248000000002
4.447714 -0.19431374999999998
4.448714 -0.19305743
4.449714 -0.19180344
4.450714 -0.19055132
4.451715 -0.18930045
4.452714 -0.1880503
4.453714 -0.18680064000000002
4.454714 -0.18555152
4.455714 -0.18430315
4.456714 -0.18305572
4.457714 -0.18180925
4.458714 -0.18056358
4.459714 -0.17931844000000002
4.460714 -0.17807372
4.461714 -0.17682947
4.462714 -0.17558602
4.463714 -0.17434376000000001
4.464714 -0.17310308
4.465714 -0.17186416999999998
4.466714 -0.1706271
4.467714 -0.16939181
4.468714 -0.16815834000000002
4.469714 -0.16692681
4.470714 -0.16569747999999998
4.471714 -0.16447055
4.472714 -0.163246
4.473714 -0.16202347
4.474714 -0.16080228
4.475714 -0.15958166999999998
4.476714 -0.15836102
4.477714 -0.15714018000000002
4.478714 -0.15591951
4.479714 -0.15469977000000001
4.480714 -0.15348191
4.481714 -0.15226676
4.482714 -0.15105478
4.483714 -0.14984608
4.484715 -0.14864041
4.485714 -0.14743736
4.486714 -0.14623648
4.487714 -0.14503732
4.488714 -0.14383947
4.489714 -0.14264252
4.490714 -0.14144614
4.491714 -0.14025018
4.492714 -0.13905483
4.493714 -0.1378607
4.494714 -0.13666881
4.495714 -0.13548032
4.496714 -0.13429626
4.497715 -0.13311715999999998
4.498714 -0.13194283
4.499714 -0.13077244000000002
4.500714 -0.12960469
4.501714 -0.12843823000000001
4.502714 -0.12727199
4.503714 -0.12610543000000002
4.504714 -0.12493855
4.505714 -0.12377184
4.506714 -0.12260604000000001
4.507714 -0.12144207
4.508714 -0.12028080000000001
4.509714 -0.11912310000000001
4.510714 -0.11796968000000001
4.511714 -0.11682106
4.512714 -0.11567738999999999
4.513714 -0.11453831
4.514714 -0.11340296999999999
4.515714 -0.11227017
4.516714 -0.11113862000000001
4.517715 -0.11000738999999998
4.518714 -0.10887616
4.519714 -0.10774534000000001
4.520714 -0.10661596000000001
4.521714 -0.10548936
4.522714 -0.10436679
4.523714 -0.10324908999999999
4.524714 -0.10213653
4.525714 -0.10102887
4.526714 -0.09992551100000001
4.527714 -0.09882565400000001
4.528714 -0.097728497
4.529714 -0.096633245
4.530715 -0.09553919100000001
4.531714 -0.094445742
4.532714 -0.09335255
4.533714 -0.092259649
4.534714 -0.091167568
4.535714 -0.090077351
4.536714 -0.08899034
4.537714 -0.087907864
4.538714 -0.08683089399999999
4.539714 -0.085759768
4.540714 -0.084694166
4.541714 -0.083633268
4.542714 -0.082576048
4.543715 -0.081521599
4.544714 -0.080469321
4.545714 -0.079418957
4.546714 -0.078370515
4.547714 -0.077324099
4.548714 -0.076279836
4.549714 -0.075237895
4.550714 -0.07419858600000001
4.551714 -0.073162396
4.552714 -0.072130002
4.553714 -0.071102096
4.554714 -0.070079142
4.555714 -0.069061213
4.556714 -0.068047887
4.557714 -0.067038386
4.558714 -0.066031812
4.559714 -0.06502741599999999
4.560714 -0.06402479500000001
4.561714 -0.063023908
4.562714 -0.062024948
4.563715 -0.061028160000000005
4.564714 -0.060033739999999995
4.565714 -0.059041841
4.566714 -0.058052695
4.567714 -0.057066762
4.568714 -0.056084774999999996
4.569714 -0.05510762
4.570714 -0.054136082
4.571714 -0.053170556
4.572714 -0.052210863
4.573714 -0.051256269
4.574714 -0.050305686
4.575714 -0.049358001000000006
4.576715 -0.048412377
4.577714 -0.047468391
4.578714 -0.046526028999999997
4.579714 -0.045585535999999996
4.580714 -0.044647275
4.581714 -0.043711637000000005
4.582714 -0.042779074
4.583714 -0.041850167
4.584714 -0.040925623
4.585714 -0.040006169
4.586714 -0.039092326
4.587714 -0.03818415
4.588714 -0.037281075
4.589714 -0.036381994
4.590714 -0.035485550000000005
4.591714 -0.034590543
4.592714 -0.033696333
4.593714 -0.032803012
4.594714 -0.031911352
4.595714 -0.031022546999999998
4.596714 -0.030137828000000002
4.597714 -0.029258191
4.598714 -0.028384246999999998
4.599714 -0.027516231
4.600714 -0.026654096999999998
4.601714 -0.02579756
4.602714 -0.02494611
4.603714 -0.024098969999999997
4.604714 -0.023255093
4.605714 -0.022413321
4.606714 -0.021572651
4.607714 -0.020732579
4.608714 -0.019893353000000003
4.609715 -0.019055999
4.610714 -0.018222092999999998
4.611714 -0.017393317999999998
4.612714 -0.016570975
4.613714 -0.015755637
4.614714 -0.014947045
4.615714 -0.014144270999999998
4.616714 -0.013346047
4.617714 -0.012551103
4.618714 -0.011758401
4.619714 -0.010967243
4.620714 -0.010177266
4.621714 -0.009388445300000001
4.622715 -0.0086010878
4.623714 -0.007815886099999999
4.624714 -0.007033923599999999
4.625714 -0.0062565494
4.626714 -0.0054851058
4.627714 -0.0047205554000000005
4.628714 -0.0039631428
4.629714 -0.0032122352
4.630714 -0.0024664487
4.631714 -0.0017240111000000002
4.632714 -0.0009832539
4.633714 -0.00024305306999999998
4.634714 0.00049693535
4.635714 0.001236274
4.636714 0.0019739677
4.637714 0.0027087695
4.638714 0.0034394496
4.639714 0.0041649632999999995
4.640714 0.0048845319
4.641714 0.0055976827
4.642715 0.006304321900000001
4.643714 0.007004811799999999
4.644714 0.0077000128
4.645714 0.0083912229
4.646714 0.0090799404
4.647714 0.0097675125
4.648714 0.010454763
4.649714 0.011141729
4.650714 0.011827636
4.651714 0.012511099
4.652714 0.013190534
4.653714 0.013864564
4.654714 0.014532333
4.655715 0.015193626
4.656714 0.015848794
4.657714 0.016498576
4.658714 0.017143899
4.659714 0.017785723
4.660714 0.018424937
4.661714 0.019062283
4.662714 0.019698279
4.663714 0.020333102000000002
4.664714 0.020966498
4.665714 0.021597768
4.666714 0.022225869000000002
4.667714 0.022849663
4.668715 0.023468223
4.669714 0.024081077
4.670714 0.024688340000000003
4.671714 0.025290647000000003
4.672714 0.025888934
4.673714 0.026484151
4.674714 0.027077018999999997
4.675714 0.027667874000000002
4.676714 0.028256659000000003
4.677714 0.028843005
4.678714 0.029426385
4.679714 0.030006223999999998
4.680714 0.030581982
4.681714 0.031153223
4.682714 0.031719662
4.683714 0.032281227
4.684714 0.032838102
4.685714 0.033390761
4.686714 0.03393988
4.687714 0.034486243
4.688715 0.035030552
4.689714 0.035573242
4.690714 0.036114396
4.691714 0.036653708
4.692714 0.037190586
4.693714 0.037724318
4.694714 0.038254249
4.695714 0.038779926
4.696714 0.039301169
4.697714 0.039818065
4.698714 0.040330895
4.699714 0.040840052
4.700714 0.041345949
4.701715 0.041848939
4.702714 0.042349256999999994
4.703714 0.042847014
4.704714 0.043342184
4.705714 0.043834621000000004
4.706714 0.044324098
4.707714 0.044810338
4.708714 0.045293066
4.709714 0.045772057
4.710714 0.04624718
4.711714 0.046718438
4.712714 0.047185988
4.713714 0.047650121000000004
4.714714 0.04811121
4.715714 0.048569618999999994
4.716714 0.049025611999999996
4.717714 0.049479305999999994
4.718714 0.049930636
4.719714 0.050379429
4.720714 0.050825480000000006
4.721714 0.05126866199999999
4.722714 0.05170894399999999
4.723714 0.052146387
4.724714 0.052581052
4.725714 0.05301293000000001
4.726714 0.053441874
4.727714 0.053867634000000005
4.728714 0.054289941999999994
4.729714 0.054708641
4.730714 0.055123754999999997
4.731714 0.05553550399999999
4.732714 0.055944220999999995
4.733714 0.056350243
4.734715 0.056753819999999996
4.735714 0.05715507399999999
4.736714 0.057554047
4.737714 0.057950779
4.738714 0.05834535700000001
4.739714 0.058737874
4.740714 0.059128349
4.741714 0.059516599999999996
4.742714 0.059902214
4.743714 0.060284615
4.744714 0.06066325
4.745714 0.061037805
4.746714 0.06140838999999999
4.747715 0.061775499000000005
4.748714 0.062139879
4.749714 0.062502257
4.750714 0.062863098
4.751714 0.06322248400000001
4.752714 0.06358017
4.753714 0.063935772
4.754714 0.064288947
4.755714 0.064639497
4.756714 0.064987369
4.757714 0.065332535
4.758714 0.065674924
4.759714 0.066014391
4.760714 0.066350854
4.761714 0.066684443
4.762714 0.067015598
4.763714 0.06734503
4.764714 0.067673466
4.765714 0.068001344
4.766714 0.06832857599999999
4.767715 0.068654492
4.768714 0.06897804
4.769714 0.069298153
4.770714 0.069614127
4.771714 0.069925835
4.772714 0.07023370699999999
4.773714 0.070538482
4.774714 0.070840906
4.775714 0.07114151399999999
4.776714 0.071440585
4.777714 0.07173824100000001
4.778714 0.072034588
4.779714 0.072329753
4.780715 0.072623807
4.781714 0.07291658
4.782714 0.07320756
4.783714 0.073495926
4.784714 0.073780812
4.785714 0.074061682
4.786714 0.074338663
4.787714 0.074612634
4.788714 0.074884988
4.789714 0.07515719
4.790714 0.07543026
4.791714 0.07570443
4.792714 0.075979106
4.793715 0.076253153
4.794714 0.076525286
4.795714 0.076794426
4.796714 0.077059871
4.797714 0.077321264
4.798714 0.077578466
4.799714 0.077831495
4.800714 0.078080565
4.801714 0.078326266
4.802714 0.078569655
4.803714 0.078812201
4.804714 0.079055474
4.805714 0.079300662
4.806714 0.079548103
4.807714 0.079797121
4.808714 0.080046168
4.809714 0.080293353
4.810714 0.080537004
4.811714 0.080776185
4.812714 0.081010832
4.813715 0.08124157900000001
4.814714 0.081469404
4.815714 0.081695244
4.816714 0.08191981499999999
4.817714 0.082143629
4.818714 0.082367106
4.819714 0.082590664
4.820714 0.082814629
4.821714 0.083039055
4.822714 0.083263504
4.823714 0.083486998
4.824714 0.083708263
4.825714 0.083926151
4.826715 0.084140099
4.827714 0.084350409
4.828714 0.084558147
4.829714 0.084764767
4.830714 0.08497154900000001
4.831714 0.085179176
4.832714 0.085387571
4.833714 0.085596082
4.834714 0.08580386100000001
4.835714 0.08601023
4.836714 0.08621488199999999
4.837714 0.08641779999999999
4.838714 0.086619053
4.839714 0.086818595
4.840714 0.087016245
4.841714 0.087211817
4.842714 0.087405369
4.843714 0.087597326
4.844714 0.087788398
4.845714 0.08797928499999999
4.846714 0.088170351
4.847714 0.088361395
4.848714 0.088551705
4.849714 0.088740396
4.850714 0.088926853
4.851714 0.089111074
4.852714 0.08929371800000001
4.853714 0.089475844
4.854714 0.089658459
4.855714 0.089842104
4.856714 0.090026652
4.857714 0.09021142
4.858714 0.09039549599999999
4.859715 0.090578082
4.860714 0.090758735
4.861714 0.090937346
4.862714 0.091114
4.863714 0.09128883800000001
4.864714 0.091461994
4.865714 0.091633719
4.866714 0.091804494
4.867714 0.091975136
4.868714 0.09214661
4.869714 0.092319702
4.870714 0.092494651
4.871714 0.092670874
4.872715 0.09284703999999999
4.873714 0.093021436
4.874714 0.093192549
4.875714 0.093359564
4.876714 0.093522615
4.877714 0.093682727
4.878714 0.093841448
4.879714 0.094000367
4.880714 0.094160752
4.881714 0.094323355
4.882714 0.09448838000000001
4.883714 0.094655587
4.884714 0.094824383
4.885714 0.09499381999999999
4.886714 0.095162628
4.887714 0.095329364
4.888714 0.09549266000000001
4.889714 0.09565161300000001
4.890714 0.095806184
4.891714 0.095957372
4.892715 0.09610708200000001
4.893714 0.096257654
4.894714 0.09641124100000001
4.895714 0.096569193
4.896714 0.096731709
4.897714 0.096897833
4.898714 0.09706578
4.899714 0.097233418
4.900714 0.09739875099999999
4.901714 0.097560283
4.902714 0.097717182
4.903714 0.09786936
4.904714 0.098017429
4.905715 0.09816265700000001
4.906714 0.098306872
4.907714 0.098452158
4.908714 0.098600506
4.909714 0.09875336000000001
4.910714 0.098911196
4.911714 0.099073316
4.912714 0.099237962
4.913714 0.099402748
4.914714 0.099565263
4.915714 0.09972368100000001
4.916714 0.099877187
4.917714 0.10002606
4.918715 0.10017151
4.919714 0.10031527
4.920714 0.10045924
4.921714 0.10060506999999999
4.922714 0.10075395
4.923714 0.10090642999999999
4.924714 0.10106240999999999
4.925714 0.10122112
4.926714 0.10138121
4.927714 0.10154099
4.928714 0.10169878
4.929714 0.10185330000000001
4.930714 0.10200403999999999
4.931714 0.10215141000000001
4.932714 0.10229669
4.933714 0.10244170999999999
4.934714 0.10258833999999999
4.935714 0.10273801
4.936714 0.10289144
4.937714 0.10304848
4.938715 0.10320829000000001
4.939714 0.10336957999999999
4.940714 0.10353088
4.941714 0.10369089000000001
4.942714 0.10384865000000001
4.943714 0.10400362999999999
4.944714 0.10415589
4.945714 0.104306
4.946714 0.10445494
4.947714 0.10460396999999999
4.948714 0.10475434000000002
4.949714 0.10490696
4.950714 0.1050622
4.951715 0.10521979000000001
4.952714 0.10537893
4.953714 0.10553850000000001
4.954714 0.10569743
4.955714 0.10585496
4.956714 0.10601084000000001
4.957714 0.10616535
4.958714 0.10631917
4.959714 0.10647316
4.960714 0.10662817999999999
4.961714 0.10678488
4.962714 0.10694356999999999
4.963714 0.10710424
4.964714 0.1072665
4.965714 0.10742969000000001
4.966714 0.107593
4.967714 0.10775561
4.968714 0.10791691999999999
4.969714 0.10807674
4.970714 0.10823529000000001
4.971714 0.10839326999999999
4.972714 0.10855158000000001
4.973714 0.10871117
4.974714 0.10887269000000001
4.975714 0.10903644000000001
4.976714 0.10920218999999999
4.977714 0.10936934000000001
4.978714 0.10953703
4.979714 0.10970438999999998
4.980714 0.10987071
4.981714 0.11003562000000001
4.982714 0.11019914
4.983714 0.11036167
4.984715 0.11052394
4.985714 0.11068687
4.986714 0.11085138
4.987714 0.11101817
4.988714 0.11118756
4.989714 0.11135944
4.990714 0.11153318000000001
4.991714 0.11170782
4.992714 0.11188233
4.993714 0.11205579
4.994714 0.11222764999999998
4.995714 0.11239789
4.996714 0.11256692
4.997715 0.11273559999999999
4.998714 0.11290495
4.999714 0.11307596
5.000714 0.11324941
5.001714 0.11342569
5.002714 0.11360475
5.003714 0.11378605
5.004714 0.11396869999999999
5.005714 0.11415164000000001
5.006714 0.11433383
5.007714 0.11451452000000001
5.008714 0.11469338
5.009714 0.11487057999999999
5.010714 0.11504679
5.011714 0.11522293
5.012714 0.11540001999999999
5.013714 0.11557894999999999
5.014714 0.11576026
5.015714 0.11594413
5.016714 0.11613028
5.017715 0.11631814
5.018714 0.11650693000000001
5.019714 0.11669586
5.020714 0.11688425
5.021714 0.11707173
5.022714 0.11725825999999999
5.023714 0.11744422
5.024714 0.11763025999999999
5.025714 0.11781713999999999
5.026714 0.11800553000000001
5.027714 0.11819582
5.028714 0.11838803999999999
5.029714 0.11858184999999999
5.030715 0.11877668999999999
5.031714 0.11897193
5.032714 0.11916704
5.033714 0.11936171
5.034714 0.11955593
5.035714 0.11974993
5.036714 0.1199442
5.037714 0.1201393
5.038714 0.12033586
5.039714 0.12053442
5.040714 0.1207353
5.041714 0.12093849000000001
5.042714 0.12114361
5.043715 0.12134996
5.044714 0.12155664999999999
5.045714 0.12176289
5.046714 0.12196817
5.047714 0.12217241000000001
5.048714 0.12237598000000001
5.049714 0.12257958000000001
5.050714 0.122784
5.051714 0.12298986999999999
5.052714 0.12319754999999999
5.053714 0.12340707
5.054714 0.12361817
5.055714 0.12383042
5.056714 0.12404332000000001
5.057714 0.12425638
5.058714 0.12446921
5.059714 0.12468157
5.060714 0.12489349
5.061714 0.12510535
5.062714 0.12531787
5.063715 0.125532
5.064714 0.12574871
5.065714 0.12596865000000002
5.066714 0.12619196
5.067714 0.12641809
5.068714 0.12664594999999998
5.069714 0.12687418
5.070714 0.12710154
5.071714 0.12732721
5.072714 0.12755096999999999
5.073714 0.12777317000000002
5.074714 0.12799457
5.075714 0.12821613
5.076715 0.12843885
5.077714 0.12866359
5.078714 0.12889103
5.079714 0.12912152999999998
5.080714 0.12935511
5.081714 0.12959124
5.082714 0.12982896
5.083714 0.13006695
5.084714 0.13030389
5.085714 0.13053883000000002
5.086714 0.13077153
5.087714 0.13100262000000001
5.088714 0.1312334
5.089714 0.13146552
5.090714 0.13170046000000002
5.091714 0.13193912
5.092714 0.13218169000000002
5.093714 0.13242768
5.094714 0.13267610000000002
5.095714 0.13292581
5.096714 0.13317569
5.097714 0.13342482
5.098714 0.13367247000000002
5.099714 0.13391825999999998
5.100714 0.13416219
5.101714 0.13440481
5.102714 0.13464724
5.103714 0.13489103
5.104714 0.13513777
5.105714 0.13538867
5.106714 0.13564413
5.107714 0.13590360999999998
5.108714 0.13616572
5.109715 0.13642869
5.110714 0.13669087
5.111714 0.13695118
5.112714 0.13720936
5.113714 0.13746581
5.114714 0.13772137
5.115714 0.13797705
5.116714 0.13823372
5.117714 0.13849215
5.118714 0.13875294999999999
5.119714 0.13901659
5.120714 0.13928323
5.121714 0.13955266
5.122715 0.13982415
5.123714 0.14009650999999998
5.124714 0.14036843
5.125714 0.14063882
5.126714 0.14090731
5.127714 0.14117438000000002
5.128714 0.14144123
5.129714 0.14170938
5.130714 0.14198015
5.131714 0.14225424
5.132714 0.14253159
5.133714 0.14281153000000002
5.134714 0.14309316
5.135714 0.14337562
5.136714 0.14365832
5.137714 0.14394094
5.138714 0.1442233
5.139714 0.14450527999999999
5.140714 0.14478685
5.141714 0.14506821
5.142715 0.14534986
5.143714 0.14563267
5.144714 0.14591763000000002
5.145714 0.14620553
5.146714 0.14649655
5.147714 0.1467902
5.148714 0.14708536
5.149714 0.14738073000000002
5.150714 0.14767529999999998
5.151714 0.14796873
5.152714 0.14826137
5.153714 0.1485541
5.154714 0.14884787
5.155715 0.14914337
5.156714 0.14944085
5.157714 0.14974019
5.158714 0.15004107
5.159714 0.15034322
5.160714 0.15064644
5.161714 0.15095060999999999
5.162714 0.15125549
5.163714 0.1515607
5.164714 0.15186582
5.165714 0.15217065
5.166714 0.15247538
5.167714 0.15278073
5.168715 0.1530878
5.169714 0.15339761999999998
5.170714 0.15371076
5.171714 0.15402709
5.172714 0.1543457
5.173714 0.15466531
5.174714 0.15498465
5.175714 0.15530291999999998
5.176714 0.15562
5.177714 0.15593636
5.178714 0.15625278
5.179714 0.15657014
5.180714 0.15688911
5.181714 0.15721017
5.182714 0.15753366000000002
5.183714 0.15785978
5.184714 0.1581886
5.185714 0.15851980999999998
5.186714 0.15885271
5.187714 0.15918616
5.188715 0.15951885
5.189714 0.15984967
5.190714 0.16017813
5.191714 0.16050466
5.192714 0.16083043
5.193714 0.16115716
5.194714 0.1614865
5.195714 0.16181959999999998
5.196714 0.16215686999999998
5.197714 0.16249794
5.198714 0.16284195
5.199714 0.16318776000000002
5.200714 0.16353428
5.201715 0.16388057
5.202714 0.16422593
5.203714 0.1645699
5.204714 0.16491243
5.205714 0.16525391
5.206714 0.16559527000000002
5.207714 0.16593784
5.208714 0.16628314
5.209714 0.16663239
5.210714 0.16698616
5.211714 0.16734413
5.212714 0.16770512
5.213714 0.16806745
5.214714 0.16842935
5.215714 0.16878945
5.216714 0.16914707
5.217714 0.16950232
5.218714 0.1698559
5.219714 0.17020899
5.220714 0.17056289
5.221714 0.17091888
5.222714 0.17127799999999999
5.223714 0.17164096
5.224714 0.17200795
5.225714 0.17237854
5.226714 0.17275176
5.227714 0.17312613999999998
5.228714 0.17350010999999999
5.229714 0.17387243
5.230714 0.17424244
5.231714 0.17461039
5.232714 0.17497727
5.233714 0.17534465
5.234715 0.17571423
5.235714 0.17608741
5.236714 0.17646502
5.237714 0.17684719000000002
5.238714 0.17723333
5.239714 0.17762226
5.240714 0.17801248
5.241714 0.17840242
5.242714 0.17879066
5.243714 0.17917628
5.244714 0.17955899
5.245714 0.17993931000000002
5.246714 0.18031845
5.247715 0.18069812000000002
5.248714 0.18108007
5.249714 0.18146581
5.250714 0.18185612
5.251714 0.18225101999999999
5.252714 0.18264969
5.253714 0.18305079
5.254714 0.1834527
5.255714 0.18385394
5.256714 0.18425341
5.257714 0.18465058
5.258714 0.18504566
5.259714 0.18543948999999998
5.260714 0.18583348
5.261714 0.18622926
5.262714 0.18662844
5.263714 0.18703212
5.264714 0.18744069
5.265714 0.18785365
5.266714 0.18826973
5.267715 0.18868719
5.268714 0.18910421
5.269714 0.18951936
5.270714 0.18993184
5.271714 0.19034162000000002
5.272714 0.19074937
5.273714 0.19115626000000002
5.274714 0.1915638
5.275714 0.19197349
5.276714 0.19238667
5.277714 0.19280422
5.278714 0.19322638
5.279714 0.19365267
5.280715 0.19408186
5.281714 0.19451224
5.282714 0.19494201
5.283714 0.19536973
5.284714 0.19579471999999998
5.285714 0.19621712
5.286714 0.19663791
5.287714 0.19705857000000002
5.288714 0.19748057
5.289714 0.19790521
5.290714 0.1983332
5.291714 0.19876481999999998
5.292714 0.19919984000000002
5.293715 0.1996377
5.294714 0.20007757
5.295714 0.20051845
5.296714 0.2009593
5.297714 0.20139909
5.298714 0.20183721000000002
5.299714 0.20227359999999997
5.300714 0.20270885
5.301714 0.20314408
5.302714 0.20358067000000002
5.303714 0.20401981
5.304714 0.20446214000000001
5.305714 0.20490768
5.306714 0.20535585999999997
5.307714 0.20580583
5.308714 0.20625682
5.309714 0.20670829999999998
5.310714 0.20716004
5.311714 0.20761194000000002
5.312714 0.20806396
5.313715 0.20851593000000002
5.314714 0.20896771
5.315714 0.20941928999999998
5.316714 0.20987092999999998
5.317714 0.21032314
5.318714 0.21077648000000002
5.319714 0.21123141
5.320714 0.21168806
5.321714 0.21214623
5.322714 0.21260553000000001
5.323714 0.21306570000000002
5.324714 0.21352668
5.325714 0.21398878
5.326715 0.21445237
5.327714 0.21491763000000003
5.328714 0.21538432
5.329714 0.21585173000000002
5.330714 0.21631899000000002
5.331714 0.21678535000000002
5.332714 0.21725057
5.333714 0.21771500000000002
5.334714 0.21817952
5.335714 0.21864518000000002
5.336714 0.21911287
5.337714 0.21958309
5.338714 0.22005597000000002
5.339714 0.22053134000000002
5.340714 0.22100885
5.341714 0.22148811000000002
5.342714 0.22196856
5.343714 0.22244938
5.344714 0.22292957
5.345714 0.22340806
5.346714 0.22388406
5.347714 0.22435749
5.348714 0.22482918999999998
5.349714 0.22530069
5.350714 0.22577392
5.351714 0.22625056999999998
5.352714 0.2267316
5.353714 0.22721691000000002
5.354714 0.22770553000000002
5.355714 0.22819589
5.356714 0.22868637
5.357714 0.22917559999999998
5.358714 0.22966267999999998
5.359715 0.23014721999999999
5.360714 0.2306293
5.361714 0.23110943999999997
5.362714 0.23158861
5.363714 0.23206826
5.364714 0.23255013
5.365714 0.23303591
5.366714 0.23352673999999998
5.367714 0.23402283
5.368714 0.23452318
5.369714 0.23502574999999998
5.370714 0.23552795999999998
5.371714 0.23602749999999997
5.372715 0.23652283000000002
5.373714 0.23701359
5.374714 0.23750059999999998
5.375714 0.23798549000000002
5.376714 0.2384702
5.377714 0.23895660000000002
5.378714 0.2394462
5.379714 0.23993994000000002
5.380714 0.24043824999999996
5.381714 0.24094088
5.382714 0.24144682
5.383714 0.24195442
5.384714 0.24246151999999999
5.385714 0.24296592
5.386714 0.243466
5.387714 0.24396116
5.388714 0.24445208000000002
5.389714 0.24494061
5.390714 0.2454292
5.391714 0.24592021999999997
5.392715 0.24641531000000003
5.393714 0.24691512999999998
5.394714 0.24741923000000002
5.395714 0.24792640000000002
5.396714 0.24843509
5.397714 0.24894364
5.398714 0.24945061000000002
5.399714 0.24995485
5.400714 0.25045574
5.401714 0.2509532
5.402714 0.25144792
5.403714 0.25194131
5.404714 0.25243529
5.405715 0.25293184
5.406714 0.25343245
5.407714 0.2539376
5.408714 0.25444666000000005
5.409714 0.25495801
5.410714 0.25546951
5.411714 0.25597918
5.412714 0.25648563
5.413714 0.25698838
5.414714 0.2574878
5.415714 0.2579848
5.416714 0.25848058999999995
5.417714 0.25897641
5.418715 0.25947343
5.419714 0.2599726
5.420714 0.26047451
5.421714 0.26097929
5.422714 0.26148632
5.423714 0.26199436000000004
5.424714 0.26250166999999996
5.425714 0.26300652
5.426714 0.26350769
5.427714 0.26400490000000004
5.428714 0.26449892
5.429714 0.26499128
5.430714 0.26548385999999996
5.431714 0.26597823
5.432714 0.26647537
5.433714 0.26697547
5.434714 0.26747808
5.435714 0.26798234000000004
5.436714 0.26848726
5.437714 0.26899173
5.438715 0.26949472
5.439714 0.26999523
5.440714 0.27049258
5.441714 0.27098653
5.442714 0.27147757
5.443714 0.27196686999999997
5.444714 0.27245607
5.445714 0.27294678
5.446714 0.2734401
5.447714 0.27393617
5.448714 0.27443417000000003
5.449714 0.27493264
5.450714 0.2754299
5.451715 0.27592466
5.452714 0.27641628
5.453714 0.27690469
5.454714 0.27739028
5.455714 0.27787366
5.456714 0.27835551000000003
5.457714 0.27883653999999997
5.458714 0.27931759
5.459714 0.27979959
5.460714 0.28028332
5.461714 0.28076912
5.462714 0.28125662
5.463714 0.28174473
5.464714 0.28223180999999997
5.465714 0.28271629000000004
5.466714 0.28319708
5.467714 0.28367408
5.468714 0.28414803
5.469714 0.28462023000000003
5.470714 0.285092
5.471714 0.28556422
5.472714 0.28603724
5.473714 0.28651089
5.474714 0.28698482
5.475714 0.28745865
5.476714 0.28793209000000003
5.477714 0.28840476
5.478714 0.28887605
5.479714 0.28934514
5.480714 0.28981112000000003
5.481714 0.29027346
5.482714 0.29073223
5.483714 0.29118829
5.484715 0.29164308
5.485714 0.29209796
5.486714 0.29255382
5.487714 0.29301067999999997
5.488714 0.2934678
5.489714 0.29392401
5.490714 0.29437824
5.491714 0.29482995
5.492714 0.29527915
5.493714 0.29572615999999996
5.494714 0.29617129
5.495714 0.29661465
5.496714 0.29705604999999996
5.497715 0.29749537
5.498714 0.29793279
5.499714 0.29836884
5.500714 0.2988043
5.501714 0.29923983
5.502714 0.29967552999999997
5.503714 0.30011078
5.504714 0.30054452
5.505714 0.30097563
5.506714 0.30140351
5.507714 0.30182826
5.508714 0.30225061
5.509714 0.30267152
5.510714 0.30309159999999996
5.511714 0.30351083
5.512714 0.3039286
5.513714 0.30434409
5.514714 0.30475671000000004
5.515714 0.30516642
5.516714 0.30557364
5.517715 0.30597894999999997
5.518714 0.30638271
5.519714 0.30678478000000003
5.520714 0.30718467
5.521714 0.30758188
5.522714 0.30797620000000003
5.523714 0.30836798
5.524714 0.30875793
5.525714 0.30914666
5.526714 0.30953437
5.527714 0.30992059
5.528714 0.31030441000000003
5.529714 0.3106849
5.530715 0.31106174000000003
5.531714 0.31143534
5.532714 0.31180677
5.533714 0.31217724999999996
5.534714 0.3125476
5.535714 0.31291777000000004
5.536714 0.31328707
5.537714 0.31365429
5.538714 0.31401839
5.539714 0.31437874
5.540714 0.31473525
5.541714 0.31508806
5.542714 0.31543726
5.543715 0.31578273
5.544714 0.31612422
5.545714 0.31646171
5.546714 0.31679573
5.547714 0.31712735
5.548714 0.31745795
5.549714 0.31778864
5.550714 0.31811967
5.551714 0.31845032
5.552714 0.31877890999999997
5.553714 0.31910359
5.554714 0.31942289999999995
5.555714 0.31973631
5.556714 0.32004425000000003
5.557714 0.32034777
5.558714 0.3206481
5.559714 0.32094617000000003
5.560714 0.32124253999999997
5.561714 0.32153747
5.562714 0.32183116
5.563715 0.32212387000000003
5.564714 0.32241573
5.565714 0.32270644000000004
5.566714 0.32299508
5.567714 0.32328011
5.568714 0.32355974
5.569714 0.32383255
5.570714 0.32409804000000003
5.571714 0.32435695000000003
5.572714 0.32461099
5.573714 0.32486229
5.574714 0.32511265
5.575714 0.32536306000000004
5.576715 0.32561349
5.577714 0.3258632
5.578714 0.3261111
5.579714 0.32635615
5.580714 0.3265975
5.581714 0.32683446
5.582714 0.32706631
5.583714 0.32729234
5.584714 0.32751202
5.585714 0.32772529
5.586714 0.32793286
5.587714 0.32813614
5.588714 0.32833696
5.589714 0.32853690999999996
5.590714 0.32873678
5.591714 0.32893626
5.592714 0.32913415
5.593714 0.32932871999999996
5.594714 0.32951845999999996
5.595714 0.32970236999999997
5.596714 0.32988025000000004
5.597714 0.33005243
5.598714 0.33021951
5.599714 0.33038203
5.600714 0.33054042
5.601714 0.33069507000000004
5.602714 0.33084648
5.603714 0.33099533000000003
5.604714 0.3311422
5.605714 0.33128739
5.606714 0.33143053
5.607714 0.33157063
5.608714 0.33170627
5.609715 0.3318361
5.610714 0.33195936
5.611714 0.33207603
5.612714 0.33218686000000003
5.613714 0.33229294000000004
5.614714 0.33239527
5.615714 0.33249448000000004
5.616714 0.33259067999999997
5.617714 0.33268372
5.618714 0.33277334
5.619714 0.33285939
5.620714 0.33294186
5.621714 0.33302066999999996
5.622715 0.33309555
5.623714 0.33316591
5.624714 0.33323104
5.625714 0.33329034
5.626714 0.33334363
5.627714 0.33339126999999996
5.628714 0.33343398999999996
5.629714 0.33347262
5.630714 0.33350771
5.631714 0.33353940000000004
5.632714 0.33356743
5.633714 0.33359139
5.634714 0.33361095
5.635714 0.33362601000000003
5.636714 0.33363677
5.637714 0.33364340000000003
5.638714 0.33364596
5.639714 0.33364417
5.640714 0.33363758000000004
5.641714 0.33362575
5.642715 0.33360845
5.643714 0.33358582000000003
5.644714 0.33355826
5.645714 0.33352617
5.646714 0.33348985
5.647714 0.33344929
5.648714 0.33340426
5.649714 0.33335444000000003
5.650714 0.33329965
5.651714 0.33323992999999996
5.652714 0.33317539
5.653714 0.33310615
5.654714 0.33303213
5.655715 0.33295306
5.656714 0.33286856
5.657714 0.33277837000000005
5.658714 0.33268244
5.659714 0.33258109
5.660714 0.33247482
5.661714 0.33236421
5.662714 0.33224958
5.663714 0.33213103
5.664714 0.33200832999999996
5.665714 0.33188111000000003
5.666714 0.33174909
5.667714 0.33161207
5.668715 0.33146995
5.669714 0.33132264
5.670714 0.33116999999999996
5.671714 0.33101183
5.672714 0.33084804
5.673714 0.33067861
5.674714 0.3305038
5.675714 0.33032408
5.676714 0.33013995
5.677714 0.32995178
5.678714 0.3297596
5.679714 0.32956316
5.680714 0.32936195
5.681714 0.32915543
5.682714 0.32894316
5.683714 0.32872488
5.684714 0.32850057
5.685714 0.32827028
5.686714 0.32803414000000003
5.687714 0.32779237
5.688715 0.32754517
5.689714 0.32729285
5.690714 0.32703576
5.691714 0.32677427
5.692714 0.32650859
5.693714 0.32623864
5.694714 0.32596409000000004
5.695714 0.32568437
5.696714 0.32539885
5.697714 0.32510704
5.698714 0.32480876
5.699714 0.32450408000000003
5.700714 0.32419332
5.701715 0.32387697
5.702714 0.32355554999999997
5.703714 0.32322949
5.704714 0.32289925
5.705714 0.32256511
5.706714 0.32222725
5.707714 0.32188562
5.708714 0.32153989
5.709714 0.32118948
5.710714 0.3208336
5.711714 0.3204714
5.712714 0.3201023
5.713714 0.31972596999999997
5.714714 0.31934255
5.715714 0.31895249
5.716714 0.31855647
5.717714 0.31815523
5.718714 0.3177494
5.719714 0.31733946
5.720714 0.31692563
5.721714 0.3165079
5.722714 0.31608606
5.723714 0.31565961
5.724714 0.3152279
5.725714 0.31479017
5.726714 0.31434582
5.727714 0.31389443
5.728714 0.31343603000000003
5.729714 0.31297114
5.730714 0.31250056
5.731714 0.31202531
5.732714 0.31154621
5.733714 0.31106388
5.734715 0.31057848
5.735714 0.31008974
5.736714 0.3095971
5.737714 0.30909975
5.738714 0.30859683
5.739714 0.30808751
5.740714 0.30757114
5.741714 0.30704737
5.742714 0.30651623
5.743714 0.30597819
5.744714 0.30543408
5.745714 0.30488502
5.746714 0.30433203000000003
5.747715 0.30377584
5.748714 0.30321672
5.749714 0.30265441
5.750714 0.30208819
5.751714 0.30151708
5.752714 0.30094013000000003
5.753714 0.30035654
5.754714 0.29976591
5.755714 0.29916826
5.756714 0.2985639
5.757714 0.29795349
5.758714 0.29733785999999995
5.759714 0.29671793
5.760714 0.29609448
5.761714 0.295468
5.762714 0.29483861
5.763714 0.29420587
5.764714 0.29356894
5.765714 0.29292675
5.766714 0.29227827
5.767715 0.29162279999999996
5.768714 0.29096014000000003
5.769714 0.29029062
5.770714 0.28961494
5.771714 0.28893407
5.772714 0.28824895
5.773714 0.28756035
5.774714 0.28686873
5.775714 0.28617417
5.776714 0.28547647
5.777714 0.28477506999999996
5.778714 0.28406919
5.779714 0.28335799
5.780715 0.28264068999999997
5.781714 0.28191679
5.782714 0.28118629
5.783714 0.28044959
5.784714 0.27970751
5.785714 0.27896101
5.786714 0.2782109
5.787714 0.27745769
5.788714 0.27670141
5.789714 0.27594166
5.790714 0.27517776
5.791714 0.27440898
5.792714 0.27363466
5.793715 0.27285435
5.794714 0.27206794
5.795714 0.27127559
5.796714 0.27047772999999997
5.797714 0.269675
5.798714 0.26886822
5.799714 0.26805815
5.800714 0.26724538999999997
5.801714 0.26643017999999996
5.802714 0.26561227000000004
5.803714 0.26479096
5.804714 0.26396532
5.805714 0.26313437
5.806714 0.26229743
5.807714 0.26145433
5.808714 0.26060533999999996
5.809714 0.25975109999999996
5.810714 0.25889247
5.811714 0.25803023
5.812714 0.25716498
5.813715 0.25629706
5.814714 0.25542653
5.815714 0.25455321000000003
5.816714 0.25367667
5.817714 0.25279630999999997
5.818714 0.25191142
5.819714 0.25102127999999996
5.820714 0.25012542
5.821714 0.24922377999999998
5.822714 0.24831674999999997
5.823714 0.24740510000000002
5.824714 0.24648982000000003
5.825714 0.24557178999999998
5.826715 0.24465157
5.827714 0.24372920999999997
5.828714 0.24280432
5.829714 0.24187623000000003
5.830714 0.24094429999999997
5.831714 0.24000800000000003
5.832714 0.23906703999999998
5.833714 0.23812134999999998
5.834714 0.23717107
5.835714 0.23621647
5.836714 0.2352579
5.837714 0.23429592
5.838714 0.23333114
5.839714 0.23236412
5.840714 0.23139529
5.841714 0.23042469000000002
5.842714 0.22945190000000001
5.843714 0.22847620000000002
5.844714 0.22749670000000002
5.845714 0.22651269
5.846714 0.22552386
5.847714 0.22453032000000003
5.848714 0.22353258
5.849714 0.22253122000000003
5.850714 0.22152681
5.851714 0.22051972
5.852714 0.2195101
5.853714 0.21849799
5.854714 0.21748343
5.855714 0.21646649
5.856714 0.21544721000000003
5.857714 0.21442547
5.858714 0.21340106999999997
5.859715 0.21237361
5.860714 0.21134282000000001
5.861714 0.21030856
5.862714 0.20927099999999998
5.863714 0.20823053000000002
5.864714 0.20718761
5.865714 0.20614255
5.866714 0.20509535
5.867714 0.20404574
5.868714 0.20299333
5.869714 0.20193779
5.870714 0.20087908000000002
5.871714 0.19981747
5.872715 0.19875339
5.873714 0.19768726
5.874714 0.19661931
5.875714 0.19554954
5.876714 0.19447779
5.877714 0.19340386
5.878714 0.19232768
5.879714 0.19124933
5.880714 0.19016892000000002
5.881714 0.18908653
5.882714 0.18800206
5.883714 0.18691529999999998
5.884714 0.18582605
5.885714 0.18473432
5.886714 0.1836404
5.887714 0.18254477
5.888714 0.18144794
5.889714 0.1803502
5.890714 0.17925146
5.891714 0.17815124
5.892715 0.1770489
5.893714 0.17594392
5.894714 0.17483607
5.895714 0.17372551
5.896714 0.1726127
5.897714 0.17149815
5.898714 0.17038229
5.899714 0.16926534000000001
5.900714 0.16814739
5.901714 0.16702854
5.902714 0.16590894
5.903714 0.16478879999999999
5.904714 0.16366827
5.905715 0.16254728000000002
5.906714 0.1614255
5.907714 0.1603024
5.908714 0.15917744
5.909714 0.15805033999999998
5.910714 0.15692123
5.911714 0.15579056
5.912714 0.15465895000000002
5.913714 0.15352694
5.914714 0.15239471999999998
5.915714 0.15126212
5.916714 0.15012876
5.917714 0.14899424
5.918715 0.14785841
5.919714 0.14672136
5.920714 0.14558337
5.921714 0.14444473
5.922714 0.14330562
5.923714 0.14216605000000002
5.924714 0.14102596
5.925714 0.13988535
5.926714 0.13874434
5.927714 0.13760319000000001
5.928714 0.13646215
5.929714 0.13532126
5.930714 0.1341803
5.931714 0.13303882
5.932714 0.13189637
5.933714 0.13075273
5.934714 0.12960806
5.935714 0.12846293
5.936714 0.12731805
5.937714 0.12617403
5.938715 0.12503116
5.939714 0.12388931
5.940714 0.12274803999999999
5.941714 0.12160681999999999
5.942714 0.12046525
5.943714 0.11932316000000001
5.944714 0.11818055999999999
5.945714 0.11703759000000001
5.946714 0.11589434000000001
5.947714 0.11475091999999999
5.948714 0.11360747
5.949714 0.11246426
5.950714 0.11132176
5.951715 0.11018052
5.952714 0.10904098999999999
5.953714 0.10790324999999999
5.954714 0.10676698000000001
5.955714 0.10563148000000001
5.956714 0.10449588
5.957714 0.10335952000000001
5.958714 0.10222215
5.959714 0.10108406
5.960714 0.09994592999999999
5.961714 0.09880856399999999
5.962714 0.097672688
5.963714 0.09653874400000001
5.964714 0.095406902
5.965714 0.094277103
5.966714 0.093149184
5.967714 0.09202292399999999
5.968714 0.09089802
5.969714 0.08977405399999999
5.970714 0.088650495
5.971714 0.087526819
5.972714 0.086402684
5.973714 0.08527813499999999
5.974714 0.084153685
5.975714 0.083030236
5.976714 0.081908813
5.977714 0.080790254
5.978714 0.079674943
5.979714 0.078562723
5.980714 0.077452988
5.981714 0.07634492899999999
5.982714 0.075237814
5.983714 0.074131158
5.984715 0.073024794
5.985714 0.07191879
5.986714 0.070813362
5.987714 0.069708825
5.988714 0.068605551
5.989714 0.06750402400000001
5.990714 0.066404801
5.991714 0.065308437
5.992714 0.064215309
5.993714 0.063125446
5.994714 0.062038453
5.995714 0.06095359
5.996714 0.059869990000000005
5.997715 0.058786949
5.998714 0.057704165
5.999714 0.056621834
6.000714 0.055540545
6.001714 0.054461072
6.002714 0.053384108
6.003714 0.052310107
6.004714 0.051239226
6.005714 0.050171418
6.006714 0.049106531999999994
6.007714 0.048044382000000004
6.008714 0.046984782
6.009714 0.045927495
6.010714 0.044872225
6.011714 0.043818666
6.012714 0.042766606000000006
6.013714 0.041716065999999996
6.014714 0.040667364000000004
6.015714 0.039621073
6.016714 0.038577834
6.017715 0.037538132
6.018714 0.036502102999999994
6.019714 0.035469473
6.020714 0.034439676999999995
6.021714 0.033412065
6.022714 0.032386148999999996
6.023714 0.031361743
6.024714 0.030338988
6.025714 0.02931823
6.026714 0.028299881
6.027714 0.027284294
6.028714 0.026271725000000003
6.029714 0.025262369
6.030715 0.024256398
6.031714 0.023253962
6.032714 0.022255127
6.033714 0.021259791
6.034714 0.020267627
6.035714 0.019278128
6.036714 0.018290765
6.037714 0.017305184
6.038714 0.016321383
6.039714 0.015339746999999999
6.040714 0.014360945
6.041714 0.013385701
6.042714 0.012414562
6.043715 0.011447739
6.044714 0.010485102
6.045714 0.0095262913
6.046714 0.0085708838
6.047714 0.0076185308
6.048714 0.006669000099999999
6.049714 0.0057221398000000005
6.050714 0.0047778175999999995
6.051714 0.0038358990000000003
6.052714 0.0028962955
6.053714 0.0019590638
6.054714 0.0010244801
6.055714 9.303714699999999e-05
6.056714 -0.0008346813
6.057714 -0.0017581911
6.058714 -0.0026772872
6.059714 -0.0035921188
6.060714 -0.0045031196
6.061714 -0.0054108183
6.062714 -0.006315627999999999
6.063715 -0.0072177078
6.064714 -0.0081169572
6.065714 -0.0090131318
6.066714 -0.0099060024
6.067714 -0.010795462
6.068714 -0.011681530999999998
6.069714 -0.012564266
6.070714 -0.01344363
6.071714 -0.014319433999999999
6.072714 -0.015191379000000001
6.073714 -0.016059191
6.074714 -0.016922773
6.075714 -0.017782276
6.076715 -0.018638057
6.077714 -0.019490518999999998
6.078714 -0.020339931999999998
6.079714 -0.021186332999999998
6.080714 -0.022029545
6.081714 -0.022869314
6.082714 -0.023705479
6.083714 -0.024538061999999996
6.084714 -0.025367239
6.085714 -0.026193184999999997
6.086714 -0.027015913
6.087714 -0.027835179999999998
6.088714 -0.028650553
6.089714 -0.029461583000000003
6.090714 -0.030268036
6.091714 -0.031070021
6.092714 -0.031867975
6.093714 -0.03266249
6.094714 -0.033454085
6.095714 -0.034243027999999995
6.096714 -0.035029289
6.097714 -0.035812639
6.098714 -0.036592805
6.099714 -0.037369595
6.100714 -0.038142895
6.101714 -0.038912587
6.102714 -0.039678407
6.103714 -0.040439924
6.104714 -0.04119662
6.105714 -0.041948119
6.106714 -0.042694411
6.107714 -0.043435956
6.108714 -0.044173587
6.109715 -0.044908238
6.110714 -0.045640607
6.111714 -0.046370926
6.112714 -0.047098912
6.113714 -0.047823937999999996
6.114714 -0.04854532
6.115714 -0.04926256400000001
6.116714 -0.049975455999999994
6.117714 -0.050684023999999994
6.118714 -0.051388377
6.119714 -0.052088586000000006
6.120714 -0.052784679999999994
6.121714 -0.053476752
6.122715 -0.054165097999999995
6.123714 -0.05485026
6.124714 -0.055532879
6.125714 -0.056213449000000006
6.126714 -0.056892022
6.127714 -0.057568063
6.128714 -0.058240572
6.129714 -0.058908381999999995
6.130714 -0.059570605
6.131714 -0.060226919999999996
6.132714 -0.06087767
6.133714 -0.061523676
6.134714 -0.062165892
6.135714 -0.0628051
6.136714 -0.06344175199999999
6.137714 -0.064076018
6.138714 -0.064707914
6.139714 -0.065337459
6.140714 -0.065964676
6.141714 -0.066589448
6.142715 -0.067211362
6.143714 -0.06782967200000001
6.144714 -0.06844342
6.145714 -0.069051783
6.146714 -0.069654424
6.147714 -0.070251705
6.148714 -0.07084462
6.149714 -0.071434432
6.150714 -0.072022242
6.151714 -0.07260857999999999
6.152714 -0.073193305
6.153714 -0.073775777
6.154714 -0.074355199
6.155715 -0.074930949
6.156714 -0.07550274
6.157714 -0.07607055
6.158714 -0.076634414
6.159714 -0.07719427200000001
6.160714 -0.07774995800000001
6.161714 -0.07830136500000001
6.162714 -0.078848668
6.163714 -0.07939246100000001
6.164714 -0.079933624
6.165714 -0.080473017
6.166714 -0.081011065
6.167714 -0.081547507
6.168715 -0.08208144
6.169714 -0.082611665
6.170714 -0.083137158
6.171714 -0.083657476
6.172714 -0.084172899
6.173714 -0.084684219
6.174714 -0.08519236599999999
6.175714 -0.085698033
6.176714 -0.086201512
6.177714 -0.08670277900000001
6.178714 -0.087201735
6.179714 -0.087698421
6.180714 -0.088193046
6.181714 -0.088685792
6.182714 -0.08917655199999999
6.183714 -0.089664746
6.184714 -0.090149423
6.185714 -0.090629607
6.186714 -0.091104722
6.187714 -0.091574911
6.188715 -0.09204103799999999
6.189714 -0.092504371
6.190714 -0.092966063
6.191714 -0.09342671300000001
6.192714 -0.09388622699999999
6.193714 -0.094343984
6.194714 -0.09479922
6.195714 -0.095251424
6.196714 -0.095700484
6.197714 -0.096146582
6.198714 -0.096589909
6.199714 -0.09703043
6.200714 -0.097467861
6.201715 -0.097901863
6.202714 -0.098332367
6.203714 -0.098759821
6.204714 -0.099185121
6.205714 -0.09960928
6.206714 -0.10003294
6.207714 -0.10045605
6.208714 -0.10087781
6.209714 -0.10129695
6.210714 -0.10171229
6.211714 -0.10212318000000001
6.212714 -0.10252970000000002
6.213714 -0.1029325
6.214714 -0.10333239
6.215714 -0.10373004000000001
6.216714 -0.10412574
6.217714 -0.10451951999999999
6.218714 -0.10491144
6.219714 -0.1053018
6.220714 -0.10569118000000001
6.221714 -0.10608010999999999
6.222714 -0.10646881000000001
6.223714 -0.10685684
6.224714 -0.10724320999999999
6.225714 -0.10762668
6.226714 -0.10800624
6.227714 -0.10838162999999999
6.228714 -0.10875339
6.229714 -0.1091226
6.230714 -0.10949039
6.231714 -0.10985751999999999
6.232714 -0.11022410999999999
6.233714 -0.11058978
6.234715 -0.11095401
6.235714 -0.11131642000000001
6.236714 -0.11167696999999999
6.237714 -0.11203579999999999
6.238714 -0.11239296
6.239714 -0.11274819999999999
6.240714 -0.11310100000000001
6.241714 -0.11345076000000001
6.242714 -0.11379726999999999
6.243714 -0.11414095999999999
6.244714 -0.11448288999999999
6.245714 -0.11482437
6.246714 -0.11516651000000001
6.247715 -0.11550976000000002
6.248714 -0.11585372999999999
6.249714 -0.11619745000000001
6.250714 -0.11653976999999999
6.251714 -0.11687989
6.252714 -0.11721749000000001
6.253714 -0.11755272
6.254714 -0.11788588
6.255714 -0.11821714
6.256714 -0.11854647
6.257714 -0.11887372000000002
6.258714 -0.11919898
6.259714 -0.11952268
6.260714 -0.11984565
6.261714 -0.1201688
6.262714 -0.12049268
6.263714 -0.12081723999999999
6.264714 -0.12114177000000001
6.265714 -0.12146520999999999
6.266714 -0.12178661
6.267715 -0.12210552000000001
6.268714 -0.12242217
6.269714 -0.12273726
6.270714 -0.12305159
6.271714 -0.12336571
6.272714 -0.12367974999999999
6.273714 -0.12399352
6.274714 -0.12430678
6.275714 -0.12461952999999999
6.276714 -0.12493204999999999
6.277714 -0.12524473
6.278714 -0.12555778
6.279714 -0.12587101
6.280715 -0.12618379999999998
6.281714 -0.12649542
6.282714 -0.1268053
6.283714 -0.12711334
6.284714 -0.12741999
6.285714 -0.12772597
6.286714 -0.12803191
6.287714 -0.12833809000000002
6.288714 -0.12864434000000002
6.289714 -0.12895028
6.290714 -0.12925557
6.291714 -0.12956022
6.292714 -0.12986464
6.293715 -0.13016944
6.294714 -0.13047509
6.295714 -0.13078165
6.296714 -0.13108874
6.297714 -0.13139574
6.298714 -0.13170205999999998
6.299714 -0.13200747000000002
6.300714 -0.13231209
6.301714 -0.1326163
6.302714 -0.13292044
6.303714 -0.13322468
6.304714 -0.13352897
6.305714 -0.13383317
6.306714 -0.13413736999999998
6.307714 -0.13444192
6.308714 -0.13474742
6.309714 -0.13505439
6.310714 -0.13536299
6.311714 -0.13567283
6.312714 -0.13598305
6.313715 -0.13629263
6.314714 -0.1366008
6.315714 -0.13690728000000002
6.316714 -0.13721243
6.317714 -0.13751703
6.318714 -0.13782198
6.319714 -0.13812804
6.320714 -0.13843569
6.321714 -0.13874519999999999
6.322714 -0.13905673
6.323714 -0.13937038999999998
6.324714 -0.13968614000000001
6.325714 -0.14000367
6.326715 -0.14032229000000002
6.327714 -0.14064095
6.328714 -0.14095854
6.329714 -0.14127421
6.330714 -0.14158782
6.331714 -0.14189997000000001
6.332714 -0.14221194
6.333714 -0.14252520999999999
6.334714 -0.14284104
6.335714 -0.14316016
6.336714 -0.14348263
6.337714 -0.14380801000000001
6.338714 -0.1441356
6.339714 -0.1444646
6.340714 -0.14479427
6.341714 -0.14512389
6.342714 -0.14545278
6.343714 -0.1457804
6.344714 -0.14610653
6.345714 -0.14643149
6.346714 -0.14675622
6.347714 -0.14708213
6.348714 -0.14741076
6.349714 -0.14774323
6.350714 -0.14807995000000002
6.351714 -0.14842044
6.352714 -0.14876359
6.353714 -0.14910802
6.354714 -0.14945253
6.355714 -0.14979644
6.356714 -0.15013951
6.357714 -0.15048197
6.358714 -0.15082422
6.359715 -0.15116680000000002
6.360714 -0.15151032
6.361714 -0.15185556
6.362714 -0.15220343
6.363714 -0.15255477
6.364714 -0.1529101
6.365714 -0.15326935
6.366714 -0.15363171
6.367714 -0.15399585000000002
6.368714 -0.15436034999999998
6.369714 -0.15472412
6.370714 -0.1550868
6.371714 -0.1554488
6.372715 -0.15581108
6.373714 -0.15617476
6.374714 -0.15654071
6.375714 -0.1569094
6.376714 -0.15728092
6.377714 -0.15765518
6.378714 -0.15803209
6.379714 -0.15841156
6.380714 -0.1587934
6.381714 -0.15917718
6.382714 -0.15956222
6.383714 -0.15994769
6.384714 -0.160333
6.385714 -0.16071807999999999
6.386714 -0.16110352
6.387714 -0.16149041
6.388714 -0.16187996
6.389714 -0.16227302
6.390714 -0.1626698
6.391714 -0.16306986999999998
6.392715 -0.16347244
6.393714 -0.16387678
6.394714 -0.16428248
6.395714 -0.16468957
6.396714 -0.16509824
6.397714 -0.1655087
6.398714 -0.16592087
6.399714 -0.16633449
6.400714 -0.16674930999999998
6.401714 -0.16716532
6.402714 -0.16758292
6.403714 -0.16800274999999998
6.404714 -0.16842543
6.405715 -0.16885122
6.406714 -0.16927982
6.407714 -0.16971055999999998
6.408714 -0.17014266
6.409714 -0.1705757
6.410714 -0.17100981
6.411714 -0.17144558
6.412714 -0.17188374
6.413714 -0.17232477000000002
6.414714 -0.17276864
6.415714 -0.17321485
6.416714 -0.17366275
6.417714 -0.17411193
6.418715 -0.17456241
6.419714 -0.17501466
6.420714 -0.17546931999999998
6.421714 -0.1759268
6.422714 -0.17638713
6.423714 -0.17684997
6.424714 -0.17731488
6.425714 -0.17778161
6.426714 -0.1782503
6.427714 -0.1787214
6.428714 -0.17919532000000002
6.429714 -0.17967216
6.430714 -0.18015148
6.431714 -0.18063248
6.432714 -0.18111438
6.433714 -0.18159683
6.434714 -0.18208012
6.435714 -0.18256507
6.436714 -0.18305269999999998
6.437714 -0.18354373
6.438715 -0.18403832
6.439714 -0.18453604
6.440714 -0.18503616
6.441714 -0.18553803
6.442714 -0.18604137
6.443714 -0.1865463
6.444714 -0.1870531
6.445714 -0.18756195
6.446714 -0.18807276
6.447714 -0.18858521
6.448714 -0.18909908
6.449714 -0.18961447
6.450714 -0.19013197999999998
6.451715 -0.1906525
6.452714 -0.19117685
6.453714 -0.19170534
6.454714 -0.19223758000000002
6.455714 -0.19277255999999998
6.456714 -0.19330907
6.457714 -0.19384617
6.458714 -0.19438353
6.459714 -0.1949215
6.460714 -0.19546084000000002
6.461714 -0.19600235000000002
6.462714 -0.19654656999999998
6.463714 -0.19709368
6.464714 -0.19764365
6.465714 -0.19819646
6.466714 -0.19875225
6.467714 -0.19931123
6.468714 -0.19987347
6.469714 -0.20043866000000002
6.470714 -0.20100600000000002
6.471714 -0.20157436
6.472714 -0.20214273
6.473714 -0.20271062
6.474714 -0.20327831
6.475714 -0.20384677
6.476714 -0.20441729999999997
6.477714 -0.20499108000000002
6.478714 -0.20556883
6.479714 -0.20615058000000003
6.480714 -0.20673594
6.481714 -0.20732433
6.482714 -0.20791527
6.483714 -0.20850849999999999
6.484715 -0.20910383
6.485714 -0.20970097000000001
6.486714 -0.21029947999999998
6.487714 -0.21089886000000002
6.488714 -0.21149879
6.489714 -0.21209933
6.490714 -0.21270108000000001
6.491714 -0.21330498
6.492714 -0.21391204000000003
6.493714 -0.21452290999999998
6.494714 -0.21513763
6.495714 -0.21575561000000001
6.496714 -0.21637585
6.497715 -0.21699738999999998
6.498714 -0.21761958
6.499714 -0.21824224
6.500714 -0.21886553
6.501714 -0.21948977000000003
6.502714 -0.22011529999999999
6.503714 -0.22074233000000001
6.504714 -0.22137104999999999
6.505714 -0.22200168999999997
6.506714 -0.22263471
6.507714 -0.22327062000000003
6.508714 -0.22390976
6.509714 -0.22455223
6.510714 -0.22519763999999998
6.511714 -0.22584524
6.512714 -0.22649416
6.513714 -0.22714378000000002
6.514714 -0.22779384
6.515714 -0.22844457999999998
6.516714 -0.22909655
6.517715 -0.22975034
6.518714 -0.23040636
6.519714 -0.23106476
6.520714 -0.2317254
6.521714 -0.23238801
6.522714 -0.23305237
6.523714 -0.23371835999999999
6.524714 -0.23438588000000002
6.525714 -0.23505484999999998
6.526714 -0.23572507999999998
6.527714 -0.23639633
6.528714 -0.23706845999999998
6.529714 -0.23774151
6.530715 -0.23841574000000001
6.531714 -0.23909162
6.532714 -0.23976967000000002
6.533714 -0.24045028000000002
6.534714 -0.24113354999999997
6.535714 -0.24181921
6.536714 -0.24250681
6.537714 -0.24319582
6.538714 -0.24388584
6.539714 -0.24457665
6.540714 -0.2452682
6.541714 -0.24596062000000002
6.542714 -0.24665402999999997
6.543715 -0.24734857
6.544714 -0.24804431000000002
6.545714 -0.24874131
6.546714 -0.24943964
6.547714 -0.25013936999999997
6.548714 -0.25084054
6.549714 -0.25154313
6.550714 -0.25224704
6.551714 -0.25295212
6.552714 -0.25365825000000003
6.553714 -0.25436534
6.554714 -0.25507342
6.555714 -0.25578265
6.556714 -0.25649325
6.557714 -0.25720545
6.558714 -0.2579194
6.559714 -0.25863515
6.560714 -0.25935255
6.561714 -0.26007139
6.562714 -0.26079137
6.563715 -0.26151217
6.564714 -0.26223357
6.565714 -0.26295541
6.566714 -0.26367765
6.567714 -0.26440038
6.568714 -0.26512374
6.569714 -0.26584791
6.570714 -0.26657302
6.571714 -0.2672991
6.572714 -0.26802613999999997
6.573714 -0.26875413
6.574714 -0.26948303
6.575714 -0.27021284
6.576715 -0.27094357999999996
6.577714 -0.27167522
6.578714 -0.27240776
6.579714 -0.27314108
6.580714 -0.27387511999999997
6.581714 -0.27460984
6.582714 -0.27534531
6.583714 -0.27608159
6.584714 -0.27681882
6.585714 -0.27755701
6.586714 -0.27829609
6.587714 -0.27903582
6.588714 -0.27977594
6.589714 -0.28051625
6.590714 -0.28125671999999996
6.591714 -0.28199749
6.592714 -0.28273875
6.593714 -0.28348074
6.594714 -0.28422347000000003
6.595714 -0.28496683
6.596714 -0.28571058
6.597714 -0.28645452
6.598714 -0.28719853
6.599714 -0.28794265999999996
6.600714 -0.28868713
6.601714 -0.28943217
6.602714 -0.2901779
6.603714 -0.29092431
6.604714 -0.2916713
6.605714 -0.29241873
6.606714 -0.29316656
6.607714 -0.29391479
6.608714 -0.29466343
6.609715 -0.29541247
6.610714 -0.29616165
6.611714 -0.29691062
6.612714 -0.29765894000000004
6.613714 -0.29840637000000003
6.614714 -0.29915299
6.615714 -0.29989914
6.616714 -0.30064546000000003
6.617714 -0.30139254
6.618714 -0.30214072
6.619714 -0.30289003999999997
6.620714 -0.30364015
6.621714 -0.30439056000000003
6.622715 -0.30514079
6.623714 -0.30589052
6.624714 -0.30663966
6.625714 -0.30738818
6.626714 -0.30813613
6.627714 -0.30888354
6.628714 -0.30963046
6.629714 -0.31037707999999997
6.630714 -0.31112372
6.631714 -0.31187083
6.632714 -0.31261884
6.633714 -0.31336793
6.634714 -0.31411783000000004
6.635714 -0.31486787
6.636714 -0.31561713999999996
6.637714 -0.31636478
6.638714 -0.31711028
6.639714 -0.31785364
6.640714 -0.31859537
6.641714 -0.31933624
6.642715 -0.32007708
6.643714 -0.32081853
6.644714 -0.32156087
6.645714 -0.32230413
6.646714 -0.32304816000000003
6.647714 -0.32379271
6.648714 -0.32453735
6.649714 -0.32528155
6.650714 -0.32602464999999997
6.651714 -0.32676593000000004
6.652714 -0.32750487
6.653714 -0.32824124
6.654714 -0.32897543
6.655715 -0.32970831
6.656714 -0.33044107
6.657714 -0.33117483999999997
6.658714 -0.33191033
6.659714 -0.33264759
6.660714 -0.33338608
6.661714 -0.33412483
6.662714 -0.33486274
6.663714 -0.33559890000000003
6.664714 -0.33633271000000003
6.665714 -0.33706389
6.666714 -0.33779249
6.667714 -0.33851874000000004
6.668715 -0.3392431
6.669714 -0.3399662
6.670714 -0.34068888
6.671714 -0.34141196
6.672714 -0.34213611
6.673714 -0.34286156
6.674714 -0.34358799
6.675714 -0.34431449999999997
6.676714 -0.34503981
6.677714 -0.34576273
6.678714 -0.34648236
6.679714 -0.34719843
6.680714 -0.34791129
6.681714 -0.34862175
6.682714 -0.34933083000000004
6.683714 -0.35003947999999996
6.684714 -0.35074842
6.685714 -0.35145811
6.686714 -0.35216871
6.687714 -0.35288015
6.688715 -0.3535921
6.689714 -0.35430393
6.690714 -0.35501478999999997
6.691714 -0.35572371
6.692714 -0.35642982
6.693714 -0.35713257
6.694714 -0.35783187
6.695714 -0.35852818
6.696714 -0.35922232
6.697714 -0.35991526999999995
6.698714 -0.36060787
6.699714 -0.36130060999999997
6.700714 -0.36199358000000004
6.701715 -0.36268653
6.702714 -0.36337902
6.703714 -0.36407053
6.704714 -0.36476059
6.705714 -0.36544877
6.706714 -0.36613464
6.707714 -0.36681792999999996
6.708714 -0.36749842
6.709714 -0.36817617
6.710714 -0.36885149
6.711714 -0.36952491
6.712714 -0.37019707
6.713714 -0.37086855
6.714714 -0.37153976
6.715714 -0.37221073000000005
6.716714 -0.37288126
6.717714 -0.37355095
6.718714 -0.37421936
6.719714 -0.37488609
6.720714 -0.37555082
6.721714 -0.37621327
6.722714 -0.37687328000000003
6.723714 -0.37753072
6.724714 -0.37818558
6.725714 -0.37883804000000004
6.726714 -0.37948845
6.727714 -0.38013731
6.728714 -0.38078512999999997
6.729714 -0.38143231
6.730714 -0.382079
6.731714 -0.38272512999999997
6.732714 -0.3833703
6.733714 -0.38401401
6.734715 -0.38465569
6.735714 -0.38529478
6.736714 -0.3859309
6.737714 -0.38656374
6.738714 -0.38719326
6.739714 -0.38781965
6.740714 -0.38844333000000003
6.741714 -0.38906494
6.742714 -0.3896852
6.743714 -0.39030481
6.744714 -0.39092423
6.745714 -0.39154361
6.746714 -0.39216266000000005
6.747715 -0.39278077999999994
6.748714 -0.39339722
6.749714 -0.3940112
6.750714 -0.39462200000000003
6.751714 -0.39522923
6.752714 -0.39583272
6.753714 -0.39643272999999996
6.754714 -0.39702971
6.755714 -0.39762431000000004
6.756714 -0.39821737
6.757714 -0.3988096
6.758714 -0.3994015
6.759714 -0.39999327
6.760714 -0.40058461
6.761714 -0.40117484
6.762714 -0.40176301
6.763714 -0.40234821
6.764714 -0.40292977
6.765714 -0.40350733
6.766714 -0.40408093
6.767715 -0.40465103999999996
6.768714 -0.40521830999999997
6.769714 -0.40578348999999997
6.770714 -0.40634722
6.771714 -0.40691015
6.772714 -0.40747258
6.773714 -0.40803454
6.774714 -0.40859575
6.775714 -0.40915562
6.776714 -0.40971328999999995
6.777714 -0.41026789999999996
6.778714 -0.41081872999999997
6.779714 -0.41136537
6.780715 -0.411908
6.781714 -0.4124471
6.782714 -0.41298345000000003
6.783714 -0.41351783999999997
6.784714 -0.41405093000000004
6.785714 -0.41458299
6.786714 -0.41511402999999997
6.787714 -0.41564386000000003
6.788714 -0.41617211
6.789714 -0.41669835
6.790714 -0.41722222
6.791714 -0.41774330000000004
6.792714 -0.41826125000000003
6.793715 -0.41877590000000003
6.794714 -0.4192872
6.795714 -0.41979542000000003
6.796714 -0.42030104
6.797714 -0.42080455000000005
6.798714 -0.42130649
6.799714 -0.42180698
6.800714 -0.42230594
6.801714 -0.42280289
6.802714 -0.42329728999999994
6.803714 -0.4237887
6.804714 -0.42427685
6.805714 -0.42476173999999994
6.806714 -0.42524361
6.807714 -0.42572258999999996
6.808714 -0.42619891000000004
6.809714 -0.42667267999999997
6.810714 -0.42714393
6.811714 -0.42761279999999996
6.812714 -0.42807949
6.813715 -0.42854422
6.814714 -0.42900713
6.815714 -0.42946814
6.816714 -0.429927
6.817714 -0.4303833
6.818714 -0.43083671
6.819714 -0.43128706
6.820714 -0.43173437000000003
6.821714 -0.43217889
6.822714 -0.43262085000000006
6.823714 -0.43306029
6.824714 -0.43349712999999995
6.825714 -0.43393108
6.826715 -0.43436196
6.827714 -0.43478967
6.828714 -0.43521444
6.829714 -0.43563657
6.830714 -0.43605636
6.831714 -0.43647406
6.832714 -0.43688966
6.833714 -0.43730303
6.834714 -0.43771382999999997
6.835714 -0.43812189
6.836714 -0.43852711
6.837714 -0.43892949000000003
6.838714 -0.43932907
6.839714 -0.43972572
6.840714 -0.44011924999999996
6.841714 -0.44050948
6.842714 -0.4408963
6.843714 -0.44127991
6.844714 -0.44166073
6.845714 -0.44203921999999995
6.846714 -0.44241576
6.847714 -0.44279038
6.848714 -0.44316286
6.849714 -0.44353268999999995
6.850714 -0.44389935
6.851714 -0.44426246999999996
6.852714 -0.44462201
6.853714 -0.4449781
6.854714 -0.44533103
6.855714 -0.44568107
6.856714 -0.4460284
6.857714 -0.44637313
6.858714 -0.44671535
6.859715 -0.44705519000000005
6.860714 -0.44739284
6.861714 -0.44772844
6.862714 -0.4480619
6.863714 -0.44839289
6.864714 -0.4487209
6.865714 -0.44904528
6.866714 -0.4493657
6.867714 -0.44968207
6.868714 -0.44999477
6.869714 -0.45030429000000005
6.870714 -0.45061121
6.871714 -0.45091580000000003
6.872715 -0.45121809999999996
6.873714 -0.45151779999999997
6.874714 -0.45181462
6.875714 -0.45210822
6.876714 -0.45239855999999995
6.877714 -0.45268558999999997
6.878714 -0.45296936
6.879714 -0.45324988
6.880714 -0.45352704000000005
6.881714 -0.45380075
6.882714 -0.45407116000000003
6.883714 -0.45433859000000004
6.884714 -0.45460351
6.885714 -0.45486633000000004
6.886714 -0.45512718999999996
6.887714 -0.45538596
6.888714 -0.45564203
6.889714 -0.45589469000000005
6.890714 -0.4561434
6.891714 -0.45638787999999997
6.892715 -0.4566282
6.893714 -0.45686481
6.894714 -0.45709806
6.895714 -0.45732832999999995
6.896714 -0.45755566
6.897714 -0.45778015999999994
6.898714 -0.45800181000000006
6.899714 -0.45822076
6.900714 -0.45843715999999995
6.901714 -0.45865113
6.902714 -0.45886258999999996
6.903714 -0.45907111000000006
6.904714 -0.45927619
6.905715 -0.45947726
6.906714 -0.45967394999999994
6.907714 -0.45986626999999997
6.908714 -0.46005459
6.909714 -0.46023936
6.910714 -0.46042100999999996
6.911714 -0.46059964000000003
6.912714 -0.46077519999999994
6.913714 -0.46094749
6.914714 -0.46111638999999993
6.915714 -0.46128198
6.916714 -0.46144449000000004
6.917714 -0.46160426
6.918715 -0.46176137
6.919714 -0.46191569
6.920714 -0.46206679999999994
6.921714 -0.46221428000000003
6.922714 -0.46235788999999994
6.923714 -0.46249758
6.924714 -0.46263370000000004
6.925714 -0.46276655
6.926714 -0.46289642000000003
6.927714 -0.46302332
6.928714 -0.46314700000000003
6.929714 -0.46326723
6.930714 -0.46338378
6.931714 -0.46349666
6.932714 -0.46360595000000004
6.933714 -0.46371175000000003
6.934714 -0.46381395999999997
6.935714 -0.46391226
6.936714 -0.46400619
6.937714 -0.46409536
6.938715 -0.46417979000000004
6.939714 -0.46425987999999996
6.940714 -0.46433643
6.941714 -0.46441024
6.942714 -0.46448191
6.943714 -0.46455162
6.944714 -0.46461908999999996
6.945714 -0.46468377
6.946714 -0.46474500999999996
6.947714 -0.46480219
6.948714 -0.46485498999999997
6.949714 -0.46490314
6.950714 -0.4649464
6.951715 -0.46498468000000004
6.952714 -0.46501802000000003
6.953714 -0.46504675
6.954714 -0.46507148
6.955714 -0.46509318
6.956714 -0.46511288
6.957714 -0.46513127
6.958714 -0.46514845
6.959714 -0.46516387000000003
6.960714 -0.46517625
6.961714 -0.46518422
6.962714 -0.4651865
6.963714 -0.46518231
6.964714 -0.46517141
6.965714 -0.46515423000000006
6.966714 -0.46513155
6.967714 -0.46510426000000005
6.968714 -0.46507329999999997
6.969714 -0.46503958
6.970714 -0.46500387000000004
6.971714 -0.46496666000000003
6.972714 -0.4649281
6.973714 -0.46488778000000003
6.974714 -0.4648447
6.975714 -0.46479749
6.976714 -0.46474459
6.977714 -0.46468483999999993
6.978714 -0.46461774
6.979714 -0.46454369999999995
6.980714 -0.46446383999999996
6.981714 -0.46437969
6.982714 -0.4642928
6.983714 -0.46420428
6.984715 -0.46411459
6.985714 -0.46402364999999995
6.986714 -0.4639308
6.987714 -0.4638351
6.988714 -0.46373536
6.989714 -0.4636304
6.990714 -0.46351911
6.991714 -0.46340064
6.992714 -0.46327462999999997
6.993714 -0.46314136
6.994714 -0.46300170999999996
6.995714 -0.46285717000000004
6.996714 -0.46270941
6.997715 -0.46255984
6.998714 -0.46240916
6.999714 -0.46225735
7.000714 -0.46210354
7.001714 -0.46194642999999996
7.002714 -0.46178456
7.003714 -0.46161683
7.004714 -0.46144249
7.005714 -0.4612613
7.006714 -0.46107345
7.007714 -0.46087955
7.008714 -0.46068033999999997
7.009714 -0.4604768
7.010714 -0.46026986
7.011714 -0.46006031
7.012714 -0.45984857999999995
7.013714 -0.45963451000000005
7.014714 -0.45941737
7.015714 -0.45919609
7.016714 -0.45896936
7.017715 -0.45873616
7.018714 -0.45849583
7.019714 -0.45824847
7.020714 -0.45799464
7.021714 -0.45773522
7.022714 -0.45747124
7.023714 -0.45720348000000005
7.024714 -0.45693247000000003
7.025714 -0.45665838000000003
7.026714 -0.45638103
7.027714 -0.4561
7.028714 -0.45581474000000005
7.029714 -0.45552454
7.030715 -0.45522870000000004
7.031714 -0.45492657999999997
7.032714 -0.4546179
7.033714 -0.45430264
7.034714 -0.45398124
7.035714 -0.4536544
7.036714 -0.45332294
7.037714 -0.45298748
7.038714 -0.45264824000000004
7.039714 -0.45230519
7.040714 -0.45195795
7.041714 -0.45160599999999995
7.042714 -0.45124884000000004
7.043715 -0.45088604
7.044714 -0.45051737999999997
7.045714 -0.45014285
7.046714 -0.44976245000000004
7.047714 -0.44937631999999994
7.048714 -0.44898475
7.049714 -0.44858800000000004
7.050714 -0.44818642000000003
7.051714 -0.44778012999999994
7.052714 -0.44736923
7.053714 -0.44695353
7.054714 -0.44653267
7.055714 -0.44610617
7.056714 -0.44567361
7.057714 -0.44523487
7.058714 -0.44478992999999994
7.059714 -0.44433907999999994
7.060714 -0.44388263000000006
7.061714 -0.44342089
7.062714 -0.44295397000000003
7.063715 -0.44248192999999997
7.064714 -0.44200467000000004
7.065714 -0.44152206000000005
7.066714 -0.44103405
7.067714 -0.44054048999999995
7.068714 -0.44004125999999993
7.069714 -0.4395362
7.070714 -0.43902517999999996
7.071714 -0.43850816000000004
7.072714 -0.43798517000000003
7.073714 -0.43745646000000005
7.074714 -0.43692230000000004
7.075714 -0.43638293
7.076715 -0.43583834
7.077714 -0.4352883
7.078714 -0.43473239
7.079714 -0.43417024000000004
7.080714 -0.43360153
7.081714 -0.43302621
7.082714 -0.43244432
7.083714 -0.43185614000000005
7.084714 -0.43126186
7.085714 -0.43066171999999997
7.086714 -0.43005571
7.087714 -0.42944387999999994
7.088714 -0.42882627
7.089714 -0.42820289
7.090714 -0.42757378
7.091714 -0.4269388
7.092714 -0.42629777
7.093714 -0.42565032
7.094714 -0.42499616
7.095714 -0.42433510999999996
7.096714 -0.42366735000000005
7.097714 -0.42299326
7.098714 -0.42231334
7.099714 -0.42162812
7.100714 -0.42093773
7.101714 -0.42024208
7.102714 -0.41954074999999996
7.103714 -0.41883312999999994
7.104714 -0.41811881
7.105714 -0.41739736000000005
7.106714 -0.41666864000000003
7.107714 -0.41593257
7.108714 -0.41518915
7.109715 -0.41443836
7.110714 -0.41368026
7.111714 -0.41291512999999996
7.112714 -0.41214334999999996
7.113714 -0.41136537
7.114714 -0.41058166
7.115714 -0.40979241
7.116714 -0.40899752999999994
7.117714 -0.40819654
7.118714 -0.40738881
7.119714 -0.40657381
7.120714 -0.40575126000000006
7.121714 -0.40492127
7.122715 -0.40408418999999995
7.123714 -0.40324059999999995
7.124714 -0.40239085999999996
7.125714 -0.40153521000000003
7.126714 -0.4006736
7.127714 -0.39980583999999997
7.128714 -0.39893165
7.129714 -0.39805085000000007
7.130714 -0.39716316
7.131714 -0.39626821
7.132714 -0.39536557
7.133714 -0.39445473999999997
7.134714 -0.39353534
7.135714 -0.39260737
7.136714 -0.39167115
7.137714 -0.39072745000000003
7.138714 -0.38977712
7.139714 -0.38882096
7.140714 -0.38785934
7.141714 -0.38689217
7.142715 -0.38591893
7.143714 -0.38493893
7.144714 -0.38395145
7.145714 -0.38295602
7.146714 -0.38195245
7.147714 -0.38094074
7.148714 -0.37992097999999996
7.149714 -0.37889339
7.150714 -0.3778582
7.151714 -0.37681579000000004
7.152714 -0.37576666
7.153714 -0.37471128000000004
7.154714 -0.37365006
7.155715 -0.372583
7.156714 -0.37150967
7.157714 -0.37042922
7.158714 -0.36934065
7.159714 -0.36824306
7.160714 -0.36713593
7.161714 -0.36601929
7.162714 -0.36489367
7.163714 -0.36375988
7.164714 -0.36261878000000003
7.165714 -0.36147103999999997
7.166714 -0.36031704
7.167714 -0.35915691
7.168715 -0.35799055
7.169714 -0.35681769
7.170714 -0.35563796
7.171714 -0.35445082
7.172714 -0.35325561
7.173714 -0.35205167
7.174714 -0.35083848
7.175714 -0.34961586
7.176714 -0.34838413999999995
7.177714 -0.34714402
7.178714 -0.34589642000000004
7.179714 -0.34464221
7.180714 -0.34338188999999997
7.181714 -0.34211547999999997
7.182714 -0.34084248
7.183714 -0.33956207
7.184714 -0.33827343000000004
7.185714 -0.33697579
7.186714 -0.3356688
7.187714 -0.33435234999999996
7.188715 -0.33302666
7.189714 -0.33169212000000003
7.190714 -0.33034929
7.191714 -0.32899876
7.192714 -0.32764117000000004
7.193714 -0.32627712999999997
7.194714 -0.32490699
7.195714 -0.32353078
7.196714 -0.32214809
7.197714 -0.32075811000000004
7.198714 -0.31935981999999996
7.199714 -0.31795227
7.200714 -0.31653475
7.201715 -0.31510708
7.202714 -0.31366958
7.203714 -0.31222290999999996
7.204714 -0.31076788
7.205714 -0.30930524
7.206714 -0.3078355
7.207714 -0.30635886
7.208714 -0.30487529
7.209714 -0.30338452
7.210714 -0.30188614
7.211714 -0.30037968
7.212714 -0.29886467
7.213714 -0.2973407
7.214714 -0.29580747
7.215714 -0.29426494
7.216714 -0.29271333
7.217714 -0.29115309
7.218714 -0.28958484
7.219714 -0.28800913
7.220714 -0.28642637
7.221714 -0.28483664999999997
7.222714 -0.28323978
7.223714 -0.28163530000000003
7.224714 -0.28002262
7.225714 -0.27840128000000003
7.226714 -0.27677094999999996
7.227714 -0.27513155
7.228714 -0.27348318
7.229714 -0.27182607
7.230714 -0.27016047
7.231714 -0.26848658000000003
7.232714 -0.26680444999999997
7.233714 -0.26511408000000003
7.234715 -0.26341539
7.235714 -0.2617083
7.236714 -0.25999271
7.237714 -0.25826859999999996
7.238714 -0.25653599
7.239714 -0.25479496
7.240714 -0.25304568
7.241714 -0.25128839
7.242714 -0.24952334
7.243714 -0.24775078
7.244714 -0.24597079
7.245714 -0.24418328
7.246714 -0.24238795000000002
7.247715 -0.24058423
7.248714 -0.23877153
7.249714 -0.23694929999999997
7.250714 -0.23511723
7.251714 -0.2332754
7.252714 -0.23142422999999998
7.253714 -0.22956447000000002
7.254714 -0.22769698
7.255714 -0.22582249
7.256714 -0.22394143
7.257714 -0.22205387
7.258714 -0.22015946
7.259714 -0.21825756000000002
7.260714 -0.21634733
7.261714 -0.21442797
7.262714 -0.21249878
7.263714 -0.21055937
7.264714 -0.20860967000000002
7.265714 -0.20665002999999998
7.266714 -0.20468114
7.267715 -0.20270401
7.268714 -0.20071974
7.269714 -0.19872931
7.270714 -0.19673333
7.271714 -0.19473176
7.272714 -0.19272396
7.273714 -0.19070872
7.274714 -0.18868458
7.275714 -0.1866502
7.276714 -0.18460467
7.277714 -0.18254772
7.278714 -0.18047982999999998
7.279714 -0.17840199
7.280715 -0.17631555999999998
7.281714 -0.17422192
7.282714 -0.17212228
7.283714 -0.17001745
7.284714 -0.16790776
7.285714 -0.16579295
7.286714 -0.16367221
7.287714 -0.16154429
7.288714 -0.15940765
7.289714 -0.15726079
7.290714 -0.15510261
7.291714 -0.15293272000000002
7.292714 -0.15075157
7.293715 -0.14856036
7.294714 -0.14636084
7.295714 -0.14415477999999998
7.296714 -0.14194361
7.297714 -0.13972806000000002
7.298714 -0.13750806999999998
7.299714 -0.13528285
7.300714 -0.13305112
7.301714 -0.13081142
7.302714 -0.12856234
7.303714 -0.12630276999999998
7.304714 -0.12403202999999999
7.305714 -0.12175000000000001
7.306714 -0.11945717
7.307714 -0.11715463
7.308714 -0.11484392
7.309714 -0.11252677999999999
7.310714 -0.11020474
7.311714 -0.1078788
7.312714 -0.10554912000000001
7.313715 -0.10321501999999999
7.314714 -0.10087518000000001
7.315714 -0.09852793299999998
7.316714 -0.096171739
7.317714 -0.093805516
7.318714 -0.091428804
7.319714 -0.089041766
7.320714 -0.086645049
7.321714 -0.084239594
7.322714 -0.081826473
7.323714 -0.079406734
7.324714 -0.07698129000000001
7.325714 -0.074550795
7.326715 -0.072115503
7.327714 -0.069675175
7.328714 -0.067229092
7.329714 -0.064776145
7.330714 -0.062315131
7.331714 -0.059845048
7.332714 -0.057365373000000004
7.333714 -0.054876175
7.334714 -0.052378064999999994
7.335714 -0.049871992000000004
7.336714 -0.047358951999999996
7.337714 -0.044839768
7.338714 -0.042314964
7.339714 -0.039784776
7.340714 -0.037249213
7.341714 -0.034708131
7.342714 -0.032161281
7.343714 -0.029608302000000003
7.344714 -0.027048719
7.345714 -0.024481994
7.346714 -0.021907641999999998
7.347714 -0.019325363
7.348714 -0.016735154
7.349714 -0.014137331000000001
7.350714 -0.01153244
7.351714 -0.0089210851
7.352714 -0.006303762300000001
7.353714 -0.0036807534000000003
7.354714 -0.0010521287
7.355714 0.0015821719
7.356714 0.0042222297999999995
7.357714 0.0068680834
7.358714 0.0095197378
7.359715 0.012177232999999999
7.360714 0.014840723
7.361714 0.017510491
7.362714 0.020186897000000002
7.363714 0.022870251
7.364714 0.025560691999999996
7.365714 0.028258105
7.366714 0.030962145
7.367714 0.033672308
7.368714 0.036388071
7.369714 0.039108968
7.370714 0.041834649
7.371714 0.044564888
7.372715 0.047299566
7.373714 0.050038681
7.374714 0.052782393000000004
7.375714 0.05553104600000001
7.376714 0.05828516400000001
7.377714 0.06104536000000001
7.378714 0.06381220900000001
7.379714 0.066586054
7.380714 0.069366879
7.381714 0.072154257
7.382714 0.074947439
7.383714 0.077745505
7.384714 0.080547569
7.385714 0.083352969
7.386714 0.086161355
7.387714 0.08897275
7.388714 0.091787515
7.389714 0.094606268
7.390714 0.097429799
7.391714 0.10025895000000001
7.392715 0.10309443000000001
7.393714 0.10593669
7.394714 0.10878576
7.395714 0.11164125
7.396714 0.11450225
7.397714 0.11736761000000001
7.398714 0.12023615
7.399714 0.12310689
7.400714 0.12597925
7.401714 0.1288532
7.402714 0.13172921
7.403714 0.13460811
7.404714 0.13749099
7.405715 0.14037888
7.406714 0.14327265
7.407714 0.14617279
7.408714 0.1490793
7.409714 0.15199163
7.410714 0.15490879000000002
7.411714 0.15782944
7.412714 0.16075221
7.413714 0.16367595
7.414714 0.1666
7.415714 0.16952433
7.416714 0.17244953000000002
7.417714 0.17537666999999998
7.418715 0.17830701999999998
7.419714 0.1812418
7.420714 0.18418194000000002
7.421714 0.18712791
7.422714 0.19007964000000002
7.423714 0.19303655
7.424714 0.19599758
7.425714 0.19896144999999998
7.426714 0.20192671
7.427714 0.20489215000000002
7.428714 0.20785702
7.429714 0.21082114000000002
7.430714 0.21378504999999998
7.431714 0.21674985000000002
7.432714 0.21971690000000002
7.433714 0.22268752000000003
7.434714 0.2256626
7.435714 0.22864251
7.436714 0.23162692999999998
7.437714 0.23461506000000001
7.438715 0.23760578999999998
7.439714 0.24059792
7.440714 0.24359033000000002
7.441714 0.24658213
7.442714 0.24957284000000002
7.443714 0.25256239
7.444714 0.25555121
7.445714 0.2585402
7.446714 0.26153055999999997
7.447714 0.2645235
7.448714 0.26751996
7.449714 0.27052031
7.450714 0.2735242
7.451715 0.27653065
7.452714 0.27953830999999996
7.453714 0.28254581
7.454714 0.28555207
7.455714 0.28855649
7.456714 0.29155898
7.457714 0.29455987
7.458714 0.29755977
7.459714 0.3005594
7.460714 0.30355954
7.461714 0.30656087
7.462714 0.30956394
7.463714 0.31256904
7.464714 0.31557602
7.465714 0.31858427
7.466714 0.32159269
7.467714 0.32460012
7.468714 0.32760545
7.469714 0.33060806
7.470714 0.3336079
7.471714 0.33660552
7.472714 0.33960177
7.473714 0.34259751
7.474714 0.34559334
7.475714 0.34858945
7.476714 0.35158568
7.477714 0.35458163
7.478714 0.35757681
7.479714 0.36057071
7.480714 0.36356286
7.481714 0.36655276
7.482714 0.3695399
7.483714 0.37252395
7.484715 0.37550482
7.485714 0.37848279
7.486714 0.38145857
7.487714 0.38443299
7.488714 0.38740673999999997
7.489714 0.39038011
7.490714 0.39335280000000006
7.491714 0.39632408999999996
7.492714 0.39929305000000004
7.493714 0.40225885000000006
7.494714 0.40522101
7.495714 0.40817941
7.496714 0.41113426
7.497715 0.41408581000000005
7.498714 0.41703428
7.499714 0.41997972999999994
7.500714 0.4229221
7.501714 0.42586145
7.502714 0.42879781999999994
7.503714 0.4317313
7.504714 0.4346618
7.505714 0.43758904
7.506714 0.44051236
7.507714 0.44343113
7.508714 0.44634482000000003
7.509714 0.44925334
7.510714 0.45215706
7.511714 0.45505669
7.512714 0.45795301
7.513714 0.46084643999999997
7.514714 0.46373699
7.515714 0.46662409000000005
7.516714 0.46950704
7.517715 0.47238515999999997
7.518714 0.47525796
7.519714 0.47812527000000005
7.520714 0.48098709
7.521714 0.48384344999999995
7.522714 0.48669432
7.523714 0.48953961
7.524714 0.4923793
7.525714 0.49521364
7.526714 0.49804295000000004
7.527714 0.50086761
7.528714 0.5036877900000001
7.529714 0.50650323
7.530715 0.50931321
7.531714 0.51211677
7.532714 0.51491307
7.533714 0.5177016799999999
7.534714 0.52048271
7.535714 0.5232566999999999
7.536714 0.5260244
7.537714 0.52878642
7.538714 0.531543
7.539714 0.53429394
7.540714 0.53703892
7.541714 0.53977752
7.542714 0.54250946
7.543715 0.54523456
7.544714 0.54795267
7.545714 0.5506635200000001
7.546714 0.55336668
7.547714 0.55606179
7.548714 0.55874861
7.549714 0.56142733
7.550714 0.5640984499999999
7.551714 0.56676259
7.552714 0.56942021
7.553714 0.57207122
7.554714 0.5747150200000001
7.555714 0.57735061
7.556714 0.57997704
7.557714 0.58259373
7.558714 0.58520064
7.559714 0.5877982399999999
7.560714 0.59038713
7.561714 0.5929679600000001
7.562714 0.59554107
7.563715 0.59810644
7.564714 0.6006639
7.565714 0.6032132499999999
7.566714 0.60575437
7.567714 0.6082869599999999
7.568714 0.61081066
7.569714 0.61332476
7.570714 0.61582848
7.571714 0.6183211200000001
7.572714 0.6208024000000001
7.573714 0.62327264
7.574714 0.62573273
7.575714 0.62818378
7.576715 0.6306267299999999
7.577714 0.63306196
7.578714 0.6354890799999999
7.579714 0.63790712
7.580714 0.64031491
7.581714 0.64271139
7.582714 0.64509599
7.583714 0.6474684900000001
7.584714 0.64982907
7.585714 0.6521779999999999
7.586714 0.65451572
7.587714 0.65684253
7.588714 0.65915901
7.589714 0.66146571
7.590714 0.66376324
7.591714 0.66605182
7.592714 0.66833124
7.593714 0.67060045
7.594714 0.67285807
7.595714 0.67510251
7.596714 0.6773325600000001
7.597714 0.6795479
7.598714 0.68174899
7.599714 0.68393708
7.600714 0.68611358
7.601714 0.68827975
7.602714 0.69043622
7.603714 0.69258302
7.604714 0.6947196999999999
7.605714 0.69684549
7.606714 0.6989595900000001
7.607714 0.70106108
7.608714 0.7031491
7.609715 0.70522269
7.610714 0.7072811
7.611714 0.7093241
7.612714 0.7113521
7.613714 0.7133662199999999
7.614714 0.7153681000000001
7.615714 0.71735927
7.616714 0.7193406999999999
7.617714 0.7213125499999999
7.618714 0.72327387
7.619714 0.72522294
7.620714 0.7271579
7.621714 0.72907717
7.622715 0.7309798200000001
7.623714 0.7328657
7.624714 0.7347351400000001
7.625714 0.73658894
7.626714 0.73842802
7.627714 0.74025337
7.628714 0.74206595
7.629714 0.74386671
7.630714 0.74565629
7.631714 0.74743479
7.632714 0.7492015599999999
7.633714 0.75095519
7.634714 0.75269383
7.635714 0.75441566
7.636714 0.75611947
7.637714 0.75780503
7.638714 0.75947307
7.639714 0.76112505
7.640714 0.76276269
7.641714 0.76438729
7.642715 0.76599959
7.643714 0.76759965
7.644714 0.7691869
7.645714 0.7707604699999999
7.646714 0.77231932
7.647714 0.7738623800000001
7.648714 0.77538863
7.649714 0.77689704
7.650714 0.77838697
7.651714 0.77985828
7.652714 0.78131147
7.653714 0.78274785
7.654714 0.78416904
7.655715 0.78557665
7.656714 0.78697158
7.657714 0.78835404
7.658714 0.78972317
7.659714 0.7910775
7.660714 0.79241535
7.661714 0.79373559
7.662714 0.79503739
7.663714 0.79632057
7.664714 0.7975854900000001
7.665714 0.7988326299999999
7.666714 0.8000625299999999
7.667714 0.80127576
7.668715 0.80247298
7.669714 0.8036549199999999
7.670714 0.80482205
7.671714 0.8059746600000001
7.672714 0.8071122700000001
7.673714 0.8082338600000001
7.674714 0.80933832
7.675714 0.8104244199999999
7.676714 0.81149144
7.677714 0.8125392699999999
7.678714 0.81356829
7.679714 0.81457952
7.680714 0.8155737099999999
7.681714 0.8165515
7.682714 0.8175129999999999
7.683714 0.8184581099999999
7.684714 0.81938645
7.685714 0.8202976500000001
7.686714 0.8211916300000001
7.687714 0.8220681900000001
7.688715 0.82292724
7.689714 0.82376841
7.690714 0.82459152
7.691714 0.82539637
7.692714 0.8261830499999999
7.693714 0.8269519499999999
7.694714 0.82770344
7.695714 0.8284377900000001
7.696714 0.82915509
7.697714 0.8298548899999999
7.698714 0.8305366200000001
7.699714 0.8311997200000001
7.700714 0.83184382
7.701715 0.8324689200000001
7.702714 0.8330754900000001
7.703714 0.83366409
7.704714 0.83423527
7.705714 0.83478913
7.706714 0.83532566
7.707714 0.8358444099999999
7.708714 0.83634499
7.709714 0.8368269500000001
7.710714 0.8372901
7.711714 0.8377341599999999
7.712714 0.8381589300000001
7.713714 0.83856434
7.714714 0.83895028
7.715714 0.83931712
7.716714 0.83966535
7.717714 0.83999569
7.718714 0.84030889
7.719714 0.84060542
7.720714 0.8408851
7.721714 0.84114745
7.722714 0.8413914600000001
7.723714 0.841616
7.724714 0.84182033
7.725714 0.84200408
7.726714 0.8421672499999999
7.727714 0.8423103
7.728714 0.84243389
7.729714 0.8425386599999999
7.730714 0.84262537
7.731714 0.84269466
7.732714 0.8427469099999999
7.733714 0.8427822999999999
7.734715 0.84280064
7.735714 0.8428012
7.736714 0.8427829499999999
7.737714 0.8427447600000001
7.738714 0.8426854399999999
7.739714 0.8426045099999999
7.740714 0.84250215
7.741714 0.8423790299999999
7.742714 0.8422362600000001
7.743714 0.84207524
7.744714 0.84189689
7.745714 0.84170178
7.746714 0.84149009
7.747715 0.84126154
7.748714 0.84101548
7.749714 0.84075108
7.750714 0.8404674000000001
7.751714 0.8401634200000001
7.752714 0.83983839
7.753714 0.83949175
7.754714 0.83912369
7.755714 0.83873495
7.756714 0.83832676
7.757714 0.83790049
7.758714 0.8374573700000001
7.759714 0.8369980399999999
7.760714 0.8365225000000001
7.761714 0.83603002
7.762714 0.83551956
7.763714 0.83498983
7.764714 0.8344399699999999
7.765714 0.83386926
7.766714 0.8332774
7.767715 0.8326645
7.768714 0.8320310200000001
7.769714 0.8313776
7.770714 0.8307052800000001
7.771714 0.83001507
7.772714 0.8293080099999999
7.773714 0.8285847500000001
7.774714 0.82784547
7.775714 0.82708951
7.776714 0.8263157700000001
7.777714 0.82552275
7.778714 0.8247092399999999
7.779714 0.8238744900000001
7.780715 0.82301842
7.781714 0.8221416699999999
7.782714 0.8212450899999999
7.783714 0.82032969
7.784714 0.81939651
7.785714 0.8184460899999999
7.786714 0.8174788199999999
7.787714 0.81649488
7.788714 0.8154942700000001
7.789714 0.81447661
7.790714 0.81344116
7.791714 0.812387
7.792714 0.811313
7.793715 0.8102184199999999
7.794714 0.80910297
7.795714 0.8079670400000001
7.796714 0.80681182
7.797714 0.8056386400000001
7.798714 0.80444878
7.799714 0.803243
7.800714 0.80202147
7.801714 0.80078384
7.802714 0.79952935
7.803714 0.79825725
7.804714 0.79696691
7.805714 0.7956578400000001
7.806714 0.7943296799999999
7.807714 0.79298206
7.808714 0.7916146900000001
7.809714 0.79022767
7.810714 0.78882147
7.811714 0.7873970100000001
7.812714 0.7859553199999999
7.813715 0.78449761
7.814714 0.78302445
7.815714 0.78153601
7.816714 0.78003164
7.817714 0.77851051
7.818714 0.77697178
7.819714 0.77541489
7.820714 0.7738397499999999
7.821714 0.77224653
7.822714 0.77063562
7.823714 0.7690073000000001
7.824714 0.76736165
7.825714 0.76569864
7.826715 0.76401844
7.827714 0.76232133
7.828714 0.7606078900000001
7.829714 0.75887847
7.830714 0.75713331
7.831714 0.7553722199999999
7.832714 0.7535947000000001
7.833714 0.75180018
7.834714 0.7499882
7.835714 0.7481588100000001
7.836714 0.74631241
7.837714 0.74444963
7.838714 0.74257101
7.839714 0.74067675
7.840714 0.73876665
7.841714 0.7368403499999999
7.842714 0.73489756
7.843714 0.73293825
7.844714 0.73096273
7.845714 0.72897151
7.846714 0.72696502
7.847714 0.72494335
7.848714 0.72290637
7.849714 0.72085373
7.850714 0.71878522
7.851714 0.71670078
7.852714 0.7146007400000001
7.853714 0.71248552
7.854714 0.71035544
7.855714 0.70821065
7.856714 0.7060509199999999
7.857714 0.703876
7.858714 0.7016857599999999
7.859715 0.69948039
7.860714 0.6972604
7.861714 0.69502639
7.862714 0.69277873
7.863714 0.69051743
7.864714 0.68824198
7.865714 0.68595163
7.866714 0.68364572
7.867714 0.68132393
7.868714 0.67898645
7.869714 0.67663384
7.870714 0.67426688
7.871714 0.67188619
7.872715 0.66949222
7.873714 0.66708517
7.874714 0.6646652200000001
7.875714 0.66223261
7.876714 0.65978752
7.877714 0.65733008
7.878714 0.65486012
7.879714 0.65237712
7.880714 0.6498802899999999
7.881714 0.6473688400000001
7.882714 0.64484226
7.883714 0.6423007199999999
7.884714 0.63974503
7.885714 0.63717645
7.886714 0.63459622
7.887714 0.63200537
7.888714 0.62940428
7.889714 0.62679271
7.890714 0.6241700600000001
7.891714 0.62153558
7.892715 0.61888858
7.893714 0.61622849
7.894714 0.61355494
7.895714 0.61086765
7.896714 0.60816649
7.897714 0.6054516400000001
7.898714 0.6027237000000001
7.899714 0.5999837499999999
7.900714 0.59723319
7.901714 0.59447335
7.902714 0.5917051799999999
7.903714 0.58892891
7.904714 0.5861439700000001
7.905715 0.5833491199999999
7.906714 0.58054295
7.907714 0.57772421
7.908714 0.57489225
7.909714 0.57204706
7.910714 0.56918925
7.911714 0.56631975
7.912714 0.56343968
7.913714 0.56055002
7.914714 0.5576516499999999
7.915714 0.5547452700000001
7.916714 0.55183135
7.917714 0.54890993
7.918715 0.5459806
7.919714 0.5430425099999999
7.920714 0.54009436
7.921714 0.5371349400000001
7.922714 0.53416332
7.923714 0.53117932
7.924714 0.52818358
7.925714 0.52517746
7.926714 0.52216263
7.927714 0.51914062
7.928714 0.51611257
7.929714 0.51307883
7.930714 0.51003918
7.931714 0.50699292
7.932714 0.50393906
7.933714 0.50087674
7.934714 0.49780509
7.935714 0.49472358
7.936714 0.49163192
7.937714 0.48853014999999994
7.938715 0.48541883
7.939714 0.4822989
7.940714 0.47917161
7.941714 0.47603836
7.942714 0.47290022
7.943714 0.46975771
7.944714 0.46661068
7.945714 0.46345824
7.946714 0.46029924000000005
7.947714 0.45713251
7.948714 0.45395731000000006
7.949714 0.45077344
7.950714 0.44758128999999997
7.951715 0.44438163999999997
7.952714 0.44117536999999996
7.953714 0.43796338
7.954714 0.43474636000000005
7.955714 0.43152478
7.956714 0.42829894999999996
7.957714 0.42506889
7.958714 0.42183441
7.959714 0.41859513
7.960714 0.4153505
7.961714 0.41209986
7.962714 0.40884279
7.963714 0.4055792
7.964714 0.40230947000000006
7.965714 0.39903442
7.966714 0.39575499999999997
7.967714 0.39247205
7.968714 0.38918601
7.969714 0.38589688
7.970714 0.38260416999999997
7.971714 0.37930722
7.972714 0.37600544999999996
7.973714 0.37269858
7.974714 0.36938672
7.975714 0.36607035
7.976714 0.36275012
7.977714 0.35942669
7.978714 0.35610071000000004
7.979714 0.35277263
7.980714 0.3494428
7.981714 0.34611132
7.982714 0.34277807
7.983714 0.33944263
7.984715 0.33610438
7.985714 0.33276253
7.986714 0.3294165
7.987714 0.32606602
7.988714 0.32271142
7.989714 0.31935357999999997
7.990714 0.31599383999999997
7.991714 0.31263356
7.992714 0.30927381
7.993714 0.30591507
7.994714 0.30255707
7.995714 0.29919897
7.996714 0.29583964
7.997715 0.29247787000000003
7.998714 0.2891128
7.999714 0.28574397
8.000714 0.28237146
8.001715 0.27899588000000003
8.002714 0.27561826
8.003715 0.27223993
8.004714 0.2688624
8.005714 0.26548707
8.006714 0.26211496
8.007714 0.25874644
8.008715 0.25538104
8.009714 0.2520175
8.010715 0.24865401999999998
8.011714 0.24528876000000002
8.012714 0.24192028
8.013714 0.23854801000000003
8.014714 0.23517236000000002
8.015715 0.23179464000000002
8.016714 0.22841672999999998
8.017715 0.22504064000000001
8.018714 0.22166808999999998
8.019714 0.21830024
8.020715 0.21493752
8.021714 0.21157959
8.022715 0.20822549999999998
8.023714 0.20487381000000002
8.024714 0.20152284
8.025714 0.19817100999999998
8.026714 0.19481716000000002
8.027715 0.19146091
8.028714 0.18810283
8.029715 0.18474443000000002
8.030714 0.18138791
8.031714 0.17803563
8.032714 0.17468955
8.033714 0.17135076999999999
8.034715 0.16801928
8.035714 0.16469401
8.036715 0.16137321
8.037714 0.15805481
8.038714 0.15473702
8.039714 0.15141860000000001
8.040714 0.14809907
8.041715 0.14477876
8.042714 0.14145876
8.043715 0.13814069
8.044714 0.13482654000000002
8.045714 0.13151832
8.046714 0.12821768
8.047714 0.12492558
8.048715 0.12164202
8.049714 0.11836599
8.050714 0.1150957
8.051714 0.11182900000000001
8.052714 0.10856398
8.053715 0.10529944
8.054714 0.10203519999999999
8.055715 0.09877209099999999
8.056714 0.09551167
8.057714 0.09225583100000001
8.058714 0.089006365
8.059714 0.085764634
8.060715 0.082531426
8.061714 0.079306861
8.062715 0.076090475
8.063714 0.072881294
8.064714 0.069677993
8.065714 0.066479115
8.066714 0.063283357
8.067715 0.060089905
8.068714 0.056898699
8.069715 0.053710537
8.070714 0.05052695100000001
8.071714 0.047349856999999995
8.072714 0.044181076
8.073714 0.041021881
8.074715 0.037872748000000005
8.075714 0.034733315
8.076715 0.031602607
8.077714 0.028479367000000002
8.078714 0.025362387999999996
8.079714 0.022250731
8.080714 0.019143845
8.081715 0.016041561
8.082714 0.012944078000000001
8.083714 0.0098519362
8.084714 0.006765983600000001
8.085714 0.0036873018
8.086715 0.00061704295
8.087714 -0.0024438081
8.088715 -0.0054946795
8.089714 -0.0085355699
8.090714 -0.011567034
8.091714 -0.014589987
8.092714 -0.017605387
8.093715 -0.020613923
8.094714 -0.023615832
8.095715 -0.026610901
8.096714 -0.029598633000000003
8.097714 -0.032578473
8.098714 -0.035549983
8.099714 -0.03851291
8.100715 -0.041467126
8.101714 -0.044412508999999996
8.102715 -0.047348878999999996
8.103714 -0.050275994000000004
8.104714 -0.053193641
8.105714 -0.056101743
8.106714 -0.059000385
8.107715 -0.061889773
8.108714 -0.064770103
8.109715 -0.06764145199999999
8.110714 -0.070503732
8.111714 -0.073356769
8.112714 -0.076200423
8.113714 -0.079034735
8.114715 -0.081859931
8.115714 -0.08467632
8.116714 -0.087484089
8.117714 -0.090283109
8.118714 -0.09307285700000001
8.119715 -0.095852523
8.120714 -0.09862122799999999
8.121715 -0.10137833
8.122714 -0.10412359
8.123714 -0.10685725
8.124714 -0.10957993
8.125714 -0.11229236000000001
8.126715 -0.11499524
8.127714 -0.11768907999999999
8.128715 -0.12037409000000002
8.129714 -0.12305028999999999
8.130714 -0.12571742
8.131714 -0.12837504
8.132714 -0.13102244
8.133715 -0.13365869
8.134714 -0.13628277
8.135715 -0.13889383
8.136714 -0.14149143
8.137714 -0.14407575
8.138714 -0.14664767
8.139714 -0.14920852
8.140715 -0.15175976000000002
8.141714 -0.15430254999999998
8.142715 -0.15683741
8.143714 -0.15936408999999999
8.144714 -0.16188162
8.145715 -0.16438856999999998
8.146714 -0.16688346
8.147715 -0.16936495
8.148714 -0.17183212
8.149714 -0.17428461
8.150714 -0.17672258999999998
8.151714 -0.1791468
8.152715 -0.18155841
8.153714 -0.18395894
8.154715 -0.18634994
8.155714 -0.18873266
8.156714 -0.19110772
8.157714 -0.19347483999999998
8.158714 -0.19583281000000002
8.159715 -0.19817974000000002
8.160714 -0.20051346999999997
8.161715 -0.20283209
8.162714 -0.20513441000000002
8.163714 -0.20742025
8.164714 -0.2096904
8.165714 -0.21194633999999998
8.166715 -0.21418996999999998
8.167714 -0.21642304
8.168715 -0.21864699999999998
8.169714 -0.22086253999999997
8.170714 -0.22306966
8.171714 -0.22526761
8.172714 -0.22745498
8.173715 -0.22962999000000003
8.174714 -0.23179078
8.175714 -0.23393572999999998
8.176714 -0.23606396000000002
8.177714 -0.23817552999999997
8.178715 -0.24027152000000002
8.179714 -0.24235378999999999
8.180715 -0.24442459000000002
8.181714 -0.24648593
8.182714 -0.24853916999999998
8.183714 -0.25058463000000003
8.184714 -0.25262155
8.185715 -0.25464827
8.186714 -0.25666268000000003
8.187715 -0.25866259999999996
8.188714 -0.26064632
8.189714 -0.26261280000000004
8.190714 -0.26456192
8.191714 -0.26649437000000004
8.192715 -0.26841157000000004
8.193714 -0.27031542000000003
8.194715 -0.27220792
8.195714 -0.27409072
8.196714 -0.2759649
8.197714 -0.27783054
8.198714 -0.27968681
8.199715 -0.28153202
8.200714 -0.28336409
8.201715 -0.28518105
8.202714 -0.28698145999999997
8.203714 -0.28876476
8.204714 -0.29053139
8.205714 -0.29228267
8.206715 -0.29402042
8.207714 -0.29574650999999996
8.208714 -0.29746245
8.209714 -0.29916909999999997
8.210714 -0.30086646
8.211715 -0.30255381
8.212714 -0.30422981000000004
8.213715 -0.30589280999999996
8.214714 -0.30754117999999997
8.215714 -0.30917362
8.216714 -0.31078944000000003
8.217714 -0.31238871
8.218715 -0.31397226
8.219714 -0.31554149
8.220715 -0.31709813
8.221714 -0.31864378
8.222714 -0.32017953
8.223714 -0.32170571000000003
8.224714 -0.32322186
8.225715 -0.32472673
8.226714 -0.32621876
8.227715 -0.32769635
8.228714 -0.32915832
8.229714 -0.33060417
8.230714 -0.33203415
8.231714 -0.3334491
8.232715 -0.33485034999999996
8.233714 -0.33623925
8.234715 -0.33761703
8.235714 -0.33898444
8.236714 -0.34034173
8.237714 -0.34168847
8.238714 -0.3430238
8.239715 -0.34434655999999997
8.240714 -0.34565551
8.241714 -0.34694963
8.242714 -0.34822833000000003
8.243714 -0.34949169
8.244715 -0.35074039
8.245714 -0.3519756
8.246715 -0.35319870999999997
8.247714 -0.35441094
8.248714 -0.35561305
8.249714 -0.35680512000000003
8.250714 -0.35798652
8.251715 -0.35915615
8.252714 -0.36031271
8.253715 -0.36145501999999996
8.254714 -0.36258234
8.255714 -0.36369443
8.256714 -0.36479167
8.257714 -0.36587487
8.258715 -0.36694512
8.259714 -0.36800357
8.260715 -0.36905117
8.261714 -0.37008852000000003
8.262714 -0.37111582
8.263714 -0.37213271
8.264714 -0.37313839
8.265715 -0.37413179
8.266714 -0.3751118
8.267715 -0.37607756
8.268714 -0.37702869
8.269714 -0.37796546000000003
8.270715 -0.37888873
8.271714 -0.37979973
8.272715 -0.38069966
8.273714 -0.38158952
8.274714 -0.38246973
8.275714 -0.38334012
8.276714 -0.38419999
8.277715 -0.38504837999999997
8.278714 -0.38588424
8.279715 -0.38670676
8.280714 -0.38751547999999997
8.281714 -0.38831031000000005
8.282714 -0.38909161999999997
8.283714 -0.3898601
8.284715 -0.39061669
8.285714 -0.39136237000000007
8.286715 -0.39209798
8.287714 -0.39282409
8.288714 -0.39354074000000006
8.289714 -0.39424747000000004
8.290714 -0.3949434
8.291715 -0.39562746000000004
8.292714 -0.39629871
8.293715 -0.39695655
8.294714 -0.39760092999999996
8.295714 -0.39823246
8.296714 -0.39885207000000006
8.297714 -0.39946087999999996
8.298715 -0.40005986000000004
8.299714 -0.40064957
8.300714 -0.4012302
8.301714 -0.40180148
8.302714 -0.40236278000000003
8.303715 -0.40291334
8.304714 -0.40345239
8.305715 -0.40397936999999995
8.306714 -0.40449398000000003
8.307714 -0.40499629
8.308714 -0.40548677
8.309714 -0.40596621
8.310715 -0.4064356
8.311714 -0.40689586000000005
8.312715 -0.40734769000000004
8.313714 -0.40779128
8.314714 -0.40822621000000003
8.315714 -0.40865173
8.316714 -0.40906672
8.317715 -0.40947016999999997
8.318714 -0.40986142
8.319715 -0.41024024
8.320714 -0.41060708
8.321714 -0.41096285000000005
8.322714 -0.41130865
8.323714 -0.41164565
8.324715 -0.41197472999999996
8.325714 -0.41229641
8.326715 -0.41261069
8.327714 -0.41291709
8.328714 -0.41321479
8.329714 -0.41350266
8.330714 -0.41377973
8.331715 -0.41404516
8.332714 -0.41429866
8.333714 -0.41454057
8.334714 -0.41477168000000003
8.335714 -0.41499333000000005
8.336715 -0.41520693000000003
8.337714 -0.41541378
8.338715 -0.41561475999999997
8.339714 -0.41581006
8.340714 -0.41599921
8.341714 -0.41618119000000003
8.342714 -0.41635465000000005
8.343715 -0.41651819
8.344714 -0.41667074
8.345715 -0.41681178999999996
8.346714 -0.41694143000000006
8.347714 -0.41706041
8.348714 -0.41716998000000005
8.349714 -0.41727154
8.350715 -0.41736644
8.351714 -0.4174557
8.352715 -0.41753985
8.353714 -0.41761873
8.354714 -0.41769169999999994
8.355714 -0.41775769000000007
8.356714 -0.41781537999999996
8.357715 -0.41786358
8.358714 -0.41790153
8.359715 -0.41792891
8.360714 -0.41794613999999997
8.361714 -0.41795424
8.362714 -0.41795466000000003
8.363714 -0.41794898
8.364715 -0.4179385
8.365714 -0.41792407
8.366714 -0.41790581
8.367714 -0.41788314000000004
8.368714 -0.41785492
8.369715 -0.41781976
8.370714 -0.41777641
8.371715 -0.41772392999999997
8.372714 -0.41766190000000003
8.373714 -0.41759056
8.374714 -0.41751065000000004
8.375714 -0.41742329
8.376715 -0.41732988
8.377714 -0.41723177
8.378715 -0.41713002000000005
8.379714 -0.41702529
8.380714 -0.41691763
8.381714 -0.41680634
8.382714 -0.41669016
8.383715 -0.41656760000000004
8.384714 -0.41643721
8.385715 -0.41629798
8.386714 -0.41614952000000005
8.387714 -0.41599241000000003
8.388714 -0.41582779999999997
8.389714 -0.41565726999999997
8.390715 -0.41548247000000005
8.391714 -0.41530463
8.392715 -0.41512456
8.393714 -0.41494248
8.394714 -0.41475808
8.395715 -0.4145707
8.396714 -0.41437927
8.397715 -0.41418262000000006
8.398714 -0.41397964000000004
8.399714 -0.41376939
8.400714 -0.41355146
8.401714 -0.41332603
8.402715 -0.41309409
8.403714 -0.41285710999999997
8.404715 -0.41261683
8.405714 -0.41237473
8.406714 -0.41213175
8.407714 -0.41188802999999996
8.408714 -0.41164295
8.409715 -0.41139545
8.410714 -0.41114432
8.411715 -0.41088848000000006
8.412714 -0.41062714999999994
8.413714 -0.41036
8.414714 -0.41008703
8.415714 -0.40980857000000004
8.416715 -0.40952521000000003
8.417714 -0.40923790000000004
8.418715 -0.4089477
8.419714 -0.40865577999999997
8.420714 -0.40836316
8.421714 -0.40807035
8.422714 -0.40777721
8.423715 -0.40748292
8.424714 -0.40718624
8.425714 -0.40688594000000006
8.426714 -0.40658112
8.427714 -0.40627155000000004
8.428715 -0.4059575
8.429714 -0.40563983
8.430715 -0.40531941
8.431714 -0.40499698
8.432714 -0.40467321000000006
8.433714 -0.40434846
8.434714 -0.40402305000000005
8.435715 -0.40369718
8.436714 -0.40337094
8.437715 -0.40304428
8.438714 -0.40271672999999997
8.439714 -0.40238765
8.440714 -0.40205624
8.441714 -0.40172194
8.442715 -0.40138461999999997
8.443714 -0.40104468000000004
8.444715 -0.40070293
8.445714 -0.40036025
8.446714 -0.40001734
8.447714 -0.39967448000000005
8.448714 -0.39933156000000003
8.449715 -0.39898828000000003
8.450714 -0.39864434000000004
8.451715 -0.39829970000000003
8.452714 -0.39795456
8.453714 -0.39760917
8.454714 -0.39726374999999997
8.455714 -0.39691813000000004
8.456715 -0.39657201000000003
8.457714 -0.39622504
8.458714 -0.3958771
8.459714 -0.39552837
8.460714 -0.39517926000000003
8.461715 -0.39483034000000006
8.462714 -0.39448198
8.463715 -0.39413436
8.464714 -0.3937874
8.465714 -0.39344104
8.466714 -0.39309532999999997
8.467714 -0.39275065
8.468715 -0.39240746
8.469714 -0.39206613
8.470715 -0.39172675
8.471714 -0.39138892000000003
8.472714 -0.39105178
8.473714 -0.39071454999999994
8.474714 -0.39037657
8.475715 -0.39003778
8.476714 -0.38969866000000003
8.477715 -0.38936004999999996
8.478714 -0.38902288999999995
8.479714 -0.38868787
8.480714 -0.38835546000000004
8.481714 -0.38802584
8.482715 -0.38769909
8.483714 -0.38737515
8.484715 -0.38705391
8.485714 -0.38673512
8.486714 -0.38641819
8.487714 -0.38610236000000003
8.488714 -0.38578683
8.489715 -0.38547111
8.490714 -0.38515530000000003
8.491714 -0.38484016000000004
8.492714 -0.38452703
8.493714 -0.38421741
8.494715 -0.38391249
8.495714 -0.38361286
8.496715 -0.3833184
8.497714 -0.38302834
8.498714 -0.38274168
8.499714 -0.38245739
8.500714 -0.38217467
8.501715 -0.38189299
8.502714 -0.38161215000000004
8.503715 -0.38133219
8.504714 -0.38105345
8.505714 -0.38077659
8.506714 -0.38050264
8.507714 -0.38023286
8.508715 -0.37996842999999997
8.509714 -0.37971018
8.510715 -0.37945819
8.511714 -0.37921178
8.512714 -0.37896971
8.513714 -0.37873049999999997
8.514714 -0.37849292
8.515715 -0.37825634
8.516714 -0.3780209
8.517715 -0.37778734999999997
8.518714 -0.37755682
8.519714 -0.37733049
8.520715 -0.37710933999999996
8.521714 -0.37689412
8.522715 -0.3766852
8.523714 -0.37648265999999997
8.524714 -0.37628615
8.525714 -0.37609498999999996
8.526714 -0.37590819
8.527715 -0.37572461
8.528714 -0.37554323
8.529715 -0.37536353
8.530714 -0.37518566999999997
8.531714 -0.37501056
8.532714 -0.37483957
8.533714 -0.37467424
8.534715 -0.37451577
8.535714 -0.37436483000000004
8.536715 -0.37422134
8.537714 -0.37408464
8.538714 -0.37395381
8.539714 -0.37382785
8.540714 -0.37370587
8.541715 -0.37358729
8.542714 -0.37347183
8.543715 -0.37335956
8.544714 -0.37325092
8.545714 -0.37314671
8.546714 -0.37304792000000003
8.547714 -0.3729556
8.548715 -0.37287057
8.549714 -0.37279318
8.550714 -0.37272321
8.551714 -0.37265986
8.552714 -0.37260207
8.553715 -0.3725488
8.554714 -0.37249934
8.555715 -0.37245359
8.556714 -0.37241192
8.557714 -0.37237507999999997
8.558714 -0.37234395
8.559714 -0.37231939
8.560715 -0.372302
8.561714 -0.3722921
8.562715 -0.3722898
8.563714 -0.3722948
8.564714 -0.37230661000000004
8.565714 -0.37232444
8.566714 -0.37234747
8.567715 -0.37237499
8.568714 -0.37240663
8.569715 -0.37244256000000003
8.570714 -0.37248344
8.571714 -0.37253029
8.572714 -0.37258414
8.573714 -0.37264581999999996
8.574715 -0.37271563999999996
8.575714 -0.3727935
8.576715 -0.37287886
8.577714 -0.37297099
8.578714 -0.37306922
8.579714 -0.37317304
8.580714 -0.37328214
8.581715 -0.37339644
8.582714 -0.37351608999999997
8.583714 -0.37364147000000003
8.584714 -0.37377318
8.585714 -0.37391193
8.586715 -0.3740584
8.587714 -0.37421307
8.588715 -0.37437598
8.589714 -0.37454667
8.590714 -0.37472437000000003
8.591714 -0.37490809
8.592714 -0.37509711
8.593715 -0.37529108
8.594714 -0.37549017
8.595715 -0.37569501
8.596714 -0.3759064
8.597714 -0.37612508
8.598714 -0.37635157
8.599714 -0.37658612999999996
8.600715 -0.37682876000000004
8.601714 -0.37707931
8.602715 -0.37733745
8.603714 -0.37760271
8.604714 -0.3778745
8.605714 -0.37815215
8.606714 -0.37843513
8.607715 -0.37872321
8.608714 -0.37901667
8.609715 -0.37931628
8.610714 -0.37962305
8.611714 -0.379938
8.612714 -0.38026175
8.613714 -0.3805944
8.614715 -0.38093543
8.615714 -0.381284
8.616714 -0.3816392
8.617714 -0.38200039
8.618714 -0.3823672
8.619715 -0.38273956000000003
8.620714 -0.38311766
8.621715 -0.38350175999999997
8.622714 -0.38389221
8.623714 -0.38428948999999996
8.624714 -0.38469413
8.625714 -0.38510675
8.626715 -0.38552785
8.627714 -0.38595754000000004
8.628715 -0.38639547
8.629714 -0.38684082999999997
8.630714 -0.38729249
8.631714 -0.38774952
8.632714 -0.38821136
8.633715 -0.38867811999999996
8.634714 -0.38915036999999997
8.635715 -0.389629
8.636714 -0.39011475
8.637714 -0.39060812
8.638714 -0.39110923999999997
8.639714 -0.39161798
8.640715 -0.39213416
8.641714 -0.39265756
8.642715 -0.39318805
8.643714 -0.39372533
8.644714 -0.39426908
8.645715 -0.39481884
8.646714 -0.39537414000000004
8.647715 -0.3959348
8.648714 -0.39650113
8.649714 -0.39707370999999997
8.650714 -0.39765341
8.651714 -0.39824084
8.652715 -0.39883623999999995
8.653714 -0.39943922000000004
8.654715 -0.40004905
8.655714 -0.40066488999999994
8.656714 -0.40128613
8.657714 -0.40191254000000004
8.658714 -0.4025443
8.659715 -0.40318174
8.660714 -0.40382515
8.661715 -0.40447456
8.662714 -0.40512993
8.663714 -0.40579126
8.664714 -0.40645865
8.665714 -0.40713241
8.666715 -0.40781283999999995
8.667714 -0.40850000999999997
8.668715 -0.40919366
8.669714 -0.40989323
8.670714 -0.410598
8.671714 -0.41130758
8.672714 -0.41202186
8.673715 -0.4127413
8.674714 -0.41346661999999995
8.675714 -0.41419836000000004
8.676714 -0.41493671
8.677714 -0.41568144
8.678715 -0.41643195000000005
8.679714 -0.41718767
8.680715 -0.41794813999999997
8.681714 -0.41871336000000003
8.682714 -0.41948352
8.683714 -0.42025880000000004
8.684714 -0.42103929
8.685715 -0.42182486999999996
8.686714 -0.42261528
8.687715 -0.42341044
8.688714 -0.42421049
8.689714 -0.42501585999999997
8.690714 -0.4258268
8.691714 -0.42664339
8.692715 -0.42746527999999995
8.693714 -0.42829169
8.694715 -0.42912173
8.695714 -0.42995489000000003
8.696714 -0.43079108
8.697714 -0.43163076000000006
8.698714 -0.43247482
8.699715 -0.43332400000000004
8.700714 -0.43417867
8.701715 -0.43503884000000004
8.702714 -0.43590404
8.703714 -0.43677376
8.704714 -0.43764762
8.705714 -0.43852534
8.706715 -0.43940675
8.707714 -0.44029159
8.708714 -0.44117947
8.709714 -0.44206982
8.710714 -0.44296235000000006
8.711715 -0.44385712
8.712714 -0.44475473
8.713715 -0.44565615000000003
8.714714 -0.44656238
8.715714 -0.44747395
8.716714 -0.44839075
8.717714 -0.44931197
8.718715 -0.45023649
8.719714 -0.4511632
8.720715 -0.45209140999999997
8.721714 -0.45302096
8.722714 -0.453952
8.723714 -0.45488481
8.724714 -0.45581963000000003
8.725715 -0.45675663
8.726714 -0.45769592000000003
8.727715 -0.45863776
8.728714 -0.45958268
8.729714 -0.46053114
8.730714 -0.46148333
8.731714 -0.462439
8.732715 -0.46339724000000004
8.733714 -0.46435669
8.734715 -0.46531614000000004
8.735714 -0.46627480000000004
8.736714 -0.46723266
8.737714 -0.46819043000000005
8.738714 -0.46914914
8.739715 -0.47010984
8.740714 -0.47107316000000005
8.741714 -0.47203922000000004
8.742714 -0.47300779
8.743714 -0.47397846
8.744715 -0.47495095
8.745714 -0.47592497
8.746715 -0.47690012000000004
8.747714 -0.47787572
8.748714 -0.47885086
8.749714 -0.47982461000000004
8.750714 -0.48079635
8.751715 -0.48176618000000004
8.752714 -0.48273485
8.753715 -0.48370356999999997
8.754714 -0.48467359000000004
8.755714 -0.48564561
8.756714 -0.48661963
8.757714 -0.48759487
8.758715 -0.48857019
8.759714 -0.48954445
8.760715 -0.49051683999999995
8.761714 -0.49148705
8.762714 -0.49245493
8.763714 -0.49342047
8.764714 -0.49438360000000003
8.765715 -0.49534426
8.766714 -0.49630259
8.767715 -0.49725911
8.768714 -0.49821474000000004
8.769714 -0.49917046
8.770715 -0.50012697
8.771714 -0.50108423
8.772715 -0.50204145
8.773714 -0.50299726
8.774714 -0.50395024
8.775714 -0.5048992999999999
8.776714 -0.50584404
8.777715 -0.50678463
8.778714 -0.5077216800000001
8.779715 -0.5086557
8.780714 -0.50958693
8.781714 -0.51051532
8.782714 -0.51144077
8.783714 -0.51236334
8.784715 -0.51328321
8.785714 -0.5142007
8.786715 -0.51511582
8.787714 -0.5160282399999999
8.788714 -0.51693711
8.789714 -0.51784134
8.790714 -0.51873997
8.791715 -0.51963269
8.792714 -0.5205198200000001
8.793715 -0.5214021099999999
8.794714 -0.5222804400000001
8.795714 -0.52315528
8.796714 -0.52402662
8.797714 -0.52489392
8.798715 -0.52575651
8.799714 -0.52661393
8.800714 -0.527466
8.801714 -0.5283128
8.802714 -0.52915448
8.803715 -0.5299909
8.804714 -0.5308216
8.805715 -0.53164596
8.806714 -0.53246343
8.807714 -0.53327391
8.808714 -0.53407783
8.809714 -0.53487583
8.810715 -0.53566843
8.811714 -0.53645582
8.812715 -0.53723757
8.813714 -0.5380130399999999
8.814714 -0.5387814200000001
8.815714 -0.53954236
8.816714 -0.5402958
8.817715 -0.5410420699999999
8.818714 -0.5417814
8.819715 -0.5425137
8.820714 -0.5432386
8.821714 -0.54395534
8.822714 -0.54466333
8.823714 -0.54536224
8.824715 -0.54605226
8.825714 -0.54673385
8.826715 -0.54740743
8.827714 -0.54807323
8.828714 -0.54873112
8.829714 -0.54938057
8.830714 -0.5500212299999999
8.831715 -0.55065285
8.832714 -0.55127554
8.833714 -0.55188956
8.834714 -0.55249501
8.835714 -0.55309166
8.836715 -0.55367891
8.837714 -0.5542559499999999
8.838715 -0.55482215
8.839714 -0.55537736
8.840714 -0.55592181
8.841714 -0.55645616
8.842714 -0.5569809099999999
8.843715 -0.55749635
8.844714 -0.55800229
8.845715 -0.5584981800000001
8.846714 -0.55898339
8.847714 -0.55945744
8.848714 -0.55992012
8.849714 -0.56037134
8.850715 -0.56081107
8.851714 -0.56123906
8.852715 -0.56165494
8.853714 -0.56205839
8.854714 -0.56244927
8.855714 -0.5628278
8.856714 -0.56319451
8.857715 -0.56355
8.858714 -0.5638946300000001
8.859715 -0.5642282799999999
8.860714 -0.56455038
8.861714 -0.56486004
8.862714 -0.56515639
8.863714 -0.5654388100000001
8.864715 -0.56570717
8.865714 -0.56596161
8.866714 -0.56620231
8.867714 -0.56642951
8.868714 -0.5666432
8.869715 -0.5668434299999999
8.870714 -0.56703025
8.871715 -0.56720376
8.872714 -0.56736413
8.873714 -0.56751142
8.874714 -0.5676453899999999
8.875714 -0.56776549
8.876715 -0.56787096
8.877714 -0.56796097
8.878715 -0.56803511
8.879714 -0.56809331
8.880714 -0.56813592
8.881714 -0.56816358
8.882714 -0.56817671
8.883715 -0.5681756
8.884714 -0.56816004
8.885715 -0.56812973
8.886714 -0.56808419
8.887714 -0.568023
8.888714 -0.56794584
8.889714 -0.56785233
8.890715 -0.56774216
8.891714 -0.56761489
8.892715 -0.5674703
8.893714 -0.56730835
8.894714 -0.56712935
8.895715 -0.56693386
8.896714 -0.56672255
8.897715 -0.56649591
8.898714 -0.56625395
8.899714 -0.56599625
8.900714 -0.56572203
8.901714 -0.56543038
8.902715 -0.56512058
8.903714 -0.5647921499999999
8.904715 -0.56444495
8.905714 -0.56407903
8.906714 -0.56369463
8.907714 -0.56329197
8.908714 -0.56287129
8.909715 -0.5624329699999999
8.910714 -0.56197736
8.911715 -0.56150476
8.912714 -0.56101521
8.913714 -0.56050844
8.914714 -0.55998364
8.915714 -0.55943988
8.916715 -0.5588761999999999
8.917714 -0.55829193
8.918715 -0.55768699
8.919714 -0.5570618
8.920714 -0.556417
8.921714 -0.5557532900000001
8.922714 -0.55507114
8.923715 -0.5543706899999999
8.924714 -0.5536518500000001
8.925714 -0.55291429
8.926714 -0.55215769
8.927714 -0.55138157
8.928715 -0.55058538
8.929714 -0.54976852
8.930715 -0.5489302300000001
8.931714 -0.5480700199999999
8.932714 -0.54718773
8.933714 -0.54628369
8.934714 -0.5453587999999999
8.935715 -0.54441416
8.936714 -0.5434507
8.937715 -0.5424689
8.938714 -0.5414685699999999
8.939714 -0.5404489600000001
8.940714 -0.53940895
8.941714 -0.53834757
8.942715 -0.53726402
8.943714 -0.53615789
8.944715 -0.53502899
8.945714 -0.53387731
8.946714 -0.5327030100000001
8.947714 -0.5315063099999999
8.948714 -0.53028772
8.949715 -0.52904794
8.950714 -0.52778786
8.951715 -0.52650813
8.952714 -0.52520884
8.953714 -0.52388944
8.954714 -0.5225487099999999
8.955714 -0.5211852
8.956715 -0.51979767
8.957714 -0.51838541
8.958714 -0.51694852
8.959714 -0.5154877
8.960714 -0.51400401
8.961715 -0.51249838
8.962714 -0.51097153
8.963715 -0.50942372
8.964714 -0.5078550900000001
8.965714 -0.50626555
8.966714 -0.50465488
8.967714 -0.50302269
8.968715 -0.50136819
8.969714 -0.49969028000000004
8.970715 -0.49798773
8.971714 -0.49625956000000004
8.972714 -0.49450537000000006
8.973714 -0.49272566
8.974714 -0.49092164000000005
8.975715 -0.48909490000000005
8.976714 -0.48724688
8.977715 -0.48537832
8.978714 -0.48348922000000005
8.979714 -0.48157889000000004
8.980714 -0.47964626
8.981714 -0.4776903
8.982715 -0.47571016
8.983714 -0.47370535
8.984715 -0.47167553999999995
8.985714 -0.46962048
8.986714 -0.46754014
8.987714 -0.46543460000000003
8.988714 -0.46330447999999996
8.989715 -0.46115071
8.990714 -0.45897448
8.991714 -0.45677689
8.992714 -0.45455839
8.993714 -0.45231855
8.994715 -0.45005623
8.995714 -0.44776984
8.996715 -0.44545801
8.997714 -0.44311997000000003
8.998714 -0.44075567
8.999714 -0.43836570999999996
9.000714 -0.43595098000000004
9.001715 -0.43351236
9.002714 -0.43105045000000003
9.003715 -0.42856550000000004
9.004714 -0.42605773
9.005714 -0.42352723
9.006714 -0.42097419999999997
9.007714 -0.41839862
9.008715 -0.41580009
9.009714 -0.41317786
9.010715 -0.41053080999999997
9.011714 -0.40785810000000006
9.012714 -0.40515922
9.013714 -0.40243450000000003
9.014714 -0.39968491
9.015715 -0.39691171
9.016714 -0.39411591999999995
9.017715 -0.39129797000000005
9.018714 -0.38845767000000003
9.019714 -0.38559423
9.020715 -0.38270676000000003
9.021714 -0.37979465
9.022715 -0.37685765000000004
9.023714 -0.37389589
9.024714 -0.37090962
9.025714 -0.36789903
9.026714 -0.36486422
9.027715 -0.36180532
9.028714 -0.35872252
9.029715 -0.35561637
9.030714 -0.35248753
9.031714 -0.34933643999999997
9.032714 -0.34616319
9.033714 -0.34296729
9.034715 -0.33974783
9.035714 -0.33650382
9.036715 -0.33323462
9.037714 -0.32994021
9.038714 -0.32662121
9.039714 -0.32327862
9.040714 -0.31991345
9.041715 -0.31652625
9.042714 -0.3131171
9.043715 -0.30968557
9.044714 -0.30623106
9.045714 -0.30275309
9.046714 -0.29925134000000003
9.047714 -0.29572574
9.048715 -0.29217629
9.049714 -0.28860292
9.050714 -0.28500566
9.051714 -0.2813847
9.052714 -0.27774055
9.053715 -0.27407402999999997
9.054714 -0.27038609
9.055715 -0.26667751
9.056714 -0.26294859
9.057714 -0.25919892
9.058714 -0.25542751
9.059714 -0.25163304999999997
9.060715 -0.24781448
9.061714 -0.24397131
9.062715 -0.24010371
9.063714 -0.23621245999999999
9.064714 -0.23229865000000002
9.065714 -0.22836331999999998
9.066714 -0.22440727
9.067715 -0.22043099000000002
9.068714 -0.21643471
9.069715 -0.21241843
9.070714 -0.20838196
9.071714 -0.20432483999999998
9.072714 -0.2002463
9.073714 -0.19614543
9.074715 -0.19202137
9.075714 -0.18787361
9.076715 -0.18370227
9.077714 -0.17950822
9.078714 -0.17529287
9.079714 -0.17105779000000002
9.080714 -0.16680424
9.081715 -0.16253288999999999
9.082714 -0.15824367
9.083714 -0.1539359
9.084714 -0.14960858999999999
9.085714 -0.14526071999999998
9.086715 -0.1408915
9.087714 -0.13650046999999998
9.088715 -0.13208751
9.089714 -0.12765287
9.090714 -0.12319708
9.091714 -0.11872101
9.092714 -0.11422572000000002
9.093715 -0.10971238
9.094714 -0.10518195
9.095715 -0.10063496999999999
9.096714 -0.096071319
9.097714 -0.09149033
9.098714 -0.0868909
9.099714 -0.082271919
9.100715 -0.077632582
9.101714 -0.072972657
9.102715 -0.068292511
9.103714 -0.063592981
9.104714 -0.058875134
9.105714 -0.054139982
9.106714 -0.049388321
9.107715 -0.04462064
9.108714 -0.039837105
9.109715 -0.035037571999999996
9.110714 -0.030221653
9.111714 -0.025388773
9.112714 -0.020538281999999998
9.113714 -0.015669668
9.114715 -0.010782707
9.115714 -0.0058776473
9.116714 -0.0009552110899999999
9.117714 0.0039835282
9.118714 0.0089374138
9.119715 0.013905497
9.120714 0.018887263
9.121715 0.023882731
9.122714 0.028892365000000003
9.123714 0.033916891
9.124714 0.038957025
9.125714 0.044013307
9.126715 0.049085967
9.127714 0.054174889000000004
9.128715 0.059279607
9.129714 0.064399402
9.130714 0.069533364
9.131714 0.074680528
9.132714 0.079840038
9.133715 0.085011328
9.134714 0.090194272
9.135715 0.095389236
9.136714 0.10059694999999999
9.137714 0.10581828
9.138714 0.11105395
9.139714 0.11630427
9.140715 0.12156903000000001
9.141714 0.12684751
9.142715 0.1321387
9.143714 0.13744154
9.144714 0.14275506000000002
9.145715 0.1480786
9.146714 0.15341183
9.147715 0.15875472
9.148714 0.16410750999999998
9.149714 0.16947064
9.150714 0.17484466
9.151714 0.18023012
9.152715 0.18562735
9.153714 0.19103634
9.154715 0.19645658
9.155714 0.20188717
9.156714 0.20732691
9.157714 0.21277472999999997
9.158714 0.21822988
9.159715 0.22369213
9.160714 0.22916179
9.161715 0.23463952999999999
9.162714 0.24012609
9.163714 0.24562203
9.164714 0.25112757
9.165714 0.25664258
9.166715 0.26216665
9.167714 0.2676991
9.168715 0.27323915
9.169714 0.27878589000000004
9.170714 0.28433839
9.171714 0.28989583
9.172714 0.29545766
9.173715 0.30102381
9.174714 0.30659463
9.175714 0.31217092
9.176714 0.31775355
9.177714 0.32334316
9.178715 0.32893987
9.179714 0.33454325
9.180715 0.3401523
9.181714 0.34576582
9.182714 0.35138272
9.183714 0.35700221
9.184714 0.36262395000000003
9.185715 0.36824795
9.186714 0.37387442
9.187715 0.37950366
9.188714 0.38513599
9.189714 0.39077178
9.190714 0.39641126
9.191714 0.40205470000000004
9.192715 0.40770196
9.193714 0.41335258
9.194715 0.41900561
9.195714 0.42465981
9.196714 0.43031387000000004
9.197714 0.43596681000000004
9.198714 0.44161831
9.199715 0.4472686
9.200714 0.45291842000000004
9.201715 0.45856871000000005
9.202714 0.46422002
9.203714 0.46987254
9.204714 0.47552595000000003
9.205714 0.48117968000000005
9.206715 0.48683304
9.207714 0.49248529
9.208714 0.49813580999999996
9.209714 0.5037840499999999
9.210714 0.50942944
9.211715 0.51507154
9.212714 0.52071
9.213715 0.5263448700000001
9.214714 0.53197653
9.215714 0.5376056300000001
9.216714 0.5432327699999999
9.217714 0.5488582
9.218715 0.55448152
9.219714 0.56010187
9.220715 0.5657179299999999
9.221714 0.57132845
9.222714 0.5769325399999999
9.223714 0.5825298799999999
9.224714 0.58812066
9.225715 0.5937052899999999
9.226714 0.59928424
9.227715 0.60485783
9.228714 0.61042625
9.229714 0.61598946
9.230714 0.62154736
9.231714 0.62709982
9.232715 0.63264645
9.233714 0.63818661
9.234715 0.6437192700000001
9.235714 0.64924331
9.236714 0.65475772
9.237714 0.66026188
9.238714 0.66575576
9.239715 0.67123994
9.240714 0.67671537
9.241714 0.68218294
9.242714 0.687643
9.243714 0.6930954300000001
9.244715 0.69853952
9.245714 0.7039742499999999
9.246715 0.70939865
9.247714 0.71481187
9.248714 0.7202134
9.249714 0.72560278
9.250714 0.73097963
9.251715 0.7363437700000001
9.252714 0.7416951500000001
9.253715 0.747034
9.254714 0.75236084
9.255714 0.75767641
9.256714 0.76298132
9.257714 0.76827579
9.258715 0.77355928
9.259714 0.77883075
9.260715 0.78408867
9.261714 0.7893317400000001
9.262714 0.7945588800000001
9.263714 0.7997698200000001
9.264714 0.8049646400000001
9.265715 0.81014382
9.266714 0.81530791
9.267715 0.8204572800000001
9.268714 0.82559213
9.269714 0.83071245
9.270715 0.83581833
9.271714 0.84090959
9.272715 0.84598586
9.273714 0.8510465700000001
9.274714 0.8560907099999999
9.275714 0.8611170600000001
9.276714 0.8661245
9.277715 0.87111229
9.278714 0.8760804299999999
9.279715 0.88102948
9.280714 0.88596046
9.281714 0.8908743
9.282714 0.8957718499999999
9.283714 0.9006531
9.284715 0.90551749
9.285714 0.91036418
9.286715 0.91519207
9.287714 0.92000011
9.288714 0.92478748
9.289714 0.92955353
9.290714 0.93429768
9.291715 0.9390194
9.292714 0.9437185699999999
9.293715 0.94839539
9.294714 0.95305061
9.295714 0.9576851500000001
9.296714 0.9623001299999999
9.297714 0.96689602
9.298715 0.97147292
9.299714 0.9760298800000001
9.300714 0.9805657000000001
9.301714 0.98507879
9.302714 0.9895679500000001
9.303715 0.99403225
9.304714 0.9984714
9.305715 1.0028856
9.306714 1.0072751
9.307714 1.0116404
9.308714 1.0159817999999998
9.309714 1.0202997999999999
9.310715 1.0245948
9.311714 1.028867
9.312715 1.0331163
9.313714 1.0373426
9.314714 1.0415448
9.315714 1.0457218000000001
9.316714 1.0498722
9.317715 1.0539948000000001
9.318714 1.058089
9.319715 1.0621549
9.320714 1.066193
9.321714 1.0702044000000002
9.322714 1.0741899
9.323714 1.07815
9.324715 1.082085
9.325714 1.0859945
9.326715 1.0898782
9.327714 1.0937354
9.328714 1.0975653
9.329714 1.1013675
9.330714 1.105141
9.331715 1.1088851
9.332714 1.1125992
9.333714 1.1162831
9.334714 1.1199367
9.335714 1.123561
9.336715 1.1271566
9.337714 1.1307243999999999
9.338715 1.1342647000000001
9.339714 1.1377774
9.340714 1.1412617
9.341714 1.1447166
9.342714 1.1481411000000001
9.343715 1.1515344
9.344714 1.1548958999999999
9.345715 1.1582254
9.346714 1.1615231
9.347714 1.1647889
9.348714 1.1680232000000002
9.349714 1.1712261
9.350715 1.1743979999999998
9.351714 1.1775393
9.352715 1.1806503
9.353714 1.1837311
9.354714 1.1867815
9.355714 1.1898008
9.356714 1.1927882
9.357715 1.1957427
9.358714 1.1986637
9.359715 1.2015508
9.360714 1.204404
9.361714 1.2072239
9.362714 1.2100107
9.363714 1.2127649
9.364715 1.2154865000000001
9.365714 1.2181753
9.366714 1.2208313
9.367714 1.2234540999999999
9.368714 1.2260434
9.369715 1.2285991
9.370714 1.2311207
9.371715 1.2336079
9.372714 1.2360602
9.373714 1.2384772
9.374714 1.2408588999999999
9.375714 1.2432052
9.376715 1.2455165000000001
9.377714 1.2477933
9.378715 1.250036
9.379714 1.2522445
9.380714 1.2544189000000001
9.381714 1.2565586
9.382714 1.2586633
9.383715 1.2607327
9.384714 1.2627665
9.385715 1.2647646000000001
9.386714 1.2667271
9.387714 1.2686539000000001
9.388714 1.2705446
9.389714 1.2723991000000001
9.390715 1.2742168999999999
9.391714 1.2759981
9.392715 1.2777425
9.393714 1.2794503000000002
9.394714 1.2811217
9.395715 1.2827566000000001
9.396714 1.2843552
9.397715 1.2859173
9.398714 1.2874429
9.399714 1.2889319
9.400714 1.2903844
9.401714 1.2918006
9.402715 1.2931803
9.403714 1.2945236
9.404715 1.2958298
9.405714 1.2970987999999999
9.406714 1.2983299
9.407714 1.2995227999999999
9.408714 1.3006777
9.409715 1.3017945
9.410714 1.3028737000000001
9.411715 1.3039158
9.412714 1.3049209000000002
9.413714 1.3058892
9.414714 1.3068205
9.415714 1.3077146
9.416715 1.3085714
9.417714 1.3093904
9.418715 1.3101713
9.419714 1.3109138
9.420714 1.3116176
9.421714 1.3122824
9.422714 1.3129082
9.423715 1.3134949999999999
9.424714 1.3140433999999999
9.425714 1.3145542
9.426714 1.3150278
9.427714 1.3154648
9.428715 1.3158651000000001
9.429714 1.3162284
9.430715 1.3165540999999998
9.431714 1.3168414
9.432714 1.3170898
9.433714 1.317299
9.434714 1.3174688
9.435715 1.3175996
9.436714 1.3176915
9.437715 1.3177451
9.438714 1.3177606
9.439714 1.3177386
9.440714 1.3176792
9.441714 1.3175827
9.442715 1.3174491
9.443714 1.3172779000000001
9.444715 1.3170685999999998
9.445714 1.3168204
9.446714 1.3165327
9.447714 1.3162051
9.448714 1.3158378
9.449715 1.3154313000000002
9.450714 1.3149863
9.451715 1.3145037
9.452714 1.3139842000000002
9.453714 1.3134280999999999
9.454714 1.3128354
9.455714 1.3122058
9.456715 1.3115389
9.457714 1.310834
9.458714 1.3100905
9.459714 1.3093081
9.460714 1.3084864999999999
9.461715 1.3076256
9.462714 1.3067257
9.463715 1.3057874
9.464714 1.3048116
9.465714 1.3037992999999999
9.466714 1.3027511
9.467714 1.3016674000000001
9.468715 1.3005479
9.469714 1.2993922
9.470715 1.298199
9.471714 1.2969675
9.472714 1.295697
9.473714 1.2943872
9.474714 1.2930382
9.475715 1.2916505
9.476714 1.2902251
9.477715 1.2887627000000001
9.478714 1.2872643
9.479714 1.2857306000000002
9.480714 1.284162
9.481714 1.2825589
9.482715 1.2809207
9.483714 1.2792468
9.484715 1.2775362000000001
9.485714 1.2757881
9.486714 1.2740015
9.487714 1.2721763000000001
9.488714 1.2703128
9.489715 1.2684119
9.490714 1.2664747
9.491714 1.2645025
9.492714 1.2624961000000001
9.493714 1.2604562
9.494715 1.2583826
9.495714 1.256275
9.496715 1.2541329
9.497714 1.2519558
9.498714 1.2497428
9.499714 1.2474934
9.500714 1.2452071
9.501715 1.242884
9.502714 1.2405244
9.503715 1.238129
9.504714 1.2356991
9.505714 1.2332357
9.506714 1.2307395
9.507714 1.2282112
9.508715 1.2256505
9.509714 1.2230568000000002
9.510715 1.220429
9.511714 1.2177666
9.512714 1.215069
9.513714 1.2123361
9.514714 1.2095683
9.515715 1.2067662
9.516714 1.2039303
9.517715 1.2010614
9.518714 1.1981604
9.519714 1.1952276
9.520715 1.1922637999999999
9.521714 1.1892691
9.522715 1.1862435
9.523714 1.1831863999999999
9.524714 1.180097
9.525714 1.1769745
9.526714 1.1738183
9.527715 1.1706285
9.528714 1.1674056
9.529715 1.1641506
9.530714 1.1608646
9.531714 1.1575486
9.532714 1.1542028
9.533714 1.1508276
9.534715 1.1474227
9.535714 1.1439878
9.536715 1.140523
9.537714 1.1370277
9.538714 1.133502
9.539714 1.1299455999999999
9.540714 1.1263585
9.541715 1.1227406
9.542714 1.119092
9.543715 1.1154136000000001
9.544714 1.1117061
9.545714 1.1079703
9.546714 1.1042071
9.547714 1.1004165
9.548715 1.0965982
9.549714 1.0927518
9.550714 1.0888765999999999
9.551714 1.0849725
9.552714 1.0810396999999998
9.553715 1.0770788999999998
9.554714 1.073091
9.555715 1.0690765
9.556714 1.0650358
9.557714 1.0609688000000002
9.558714 1.0568754
9.559714 1.0527555
9.560715 1.0486093
9.561714 1.044437
9.562715 1.0402386
9.563714 1.036014
9.564714 1.0317632
9.565714 1.0274859
9.566714 1.0231824
9.567715 1.0188532000000001
9.568714 1.0144993999999998
9.569715 1.0101219
9.570714 1.0057216
9.571714 1.0012984
9.572714 0.9968522000000001
9.573714 0.99238204
9.574715 0.9878870999999999
9.575714 0.98336702
9.576715 0.97882189
9.577714 0.9742523499999999
9.578714 0.9696594399999999
9.579714 0.965044
9.580714 0.9604067500000001
9.581715 0.95574809
9.582714 0.9510682899999999
9.583714 0.9463676299999999
9.584714 0.94164629
9.585714 0.9369044599999999
9.586715 0.9321419500000001
9.587714 0.9273582100000001
9.588715 0.9225525
9.589714 0.91772396
9.590714 0.91287242
9.591714 0.90799835
9.592714 0.90310285
9.593715 0.8981876999999999
9.594714 0.89325448
9.595715 0.8883043199999999
9.596714 0.88333748
9.597714 0.87835342
9.598714 0.8733512800000001
9.599714 0.86833024
9.600715 0.86328965
9.601714 0.8582294
9.602715 0.8531495
9.603714 0.84805023
9.604714 0.84293177
9.605714 0.8377947800000001
9.606714 0.8326400100000001
9.607715 0.8274686499999999
9.608714 0.82228202
9.609715 0.8170812399999999
9.610714 0.81186695
9.611714 0.80663888
9.612714 0.801396
9.613714 0.79613673
9.614715 0.7908597599999999
9.615714 0.78556435
9.616714 0.7802507799999999
9.617714 0.7749201699999999
9.618714 0.76957406
9.619715 0.76421406
9.620714 0.7588414499999999
9.621715 0.75345696
9.622714 0.74806092
9.623714 0.74265338
9.624714 0.7372341600000001
9.625714 0.73180301
9.626715 0.72635934
9.627714 0.7209022500000001
9.628715 0.7154307799999999
9.629714 0.70994417
9.630714 0.7044423400000001
9.631714 0.6989260700000001
9.632714 0.69339699
9.633715 0.68785721
9.634714 0.68230862
9.635715 0.67675258
9.636714 0.67118928
9.637714 0.66561801
9.638714 0.66003758
9.639714 0.65444666
9.640715 0.64884434
9.641714 0.64323018
9.642715 0.6376042000000001
9.643714 0.63196677
9.644714 0.62631848
9.645715 0.62066014
9.646714 0.6149928100000001
9.647715 0.60931784
9.648714 0.60363668
9.649714 0.5979505399999999
9.650714 0.5922599700000001
9.651714 0.58656465
9.652715 0.5808634699999999
9.653714 0.57515488
9.654715 0.56943744
9.655714 0.56371037
9.656714 0.55797379
9.657714 0.5522287
9.658714 0.5464766200000001
9.659715 0.54071913
9.660714 0.53495755
9.661715 0.52919271
9.662714 0.52342503
9.663714 0.51765461
9.664714 0.51188129
9.665714 0.50610476
9.666715 0.50032442
9.667714 0.49453941
9.668715 0.48874887000000006
9.669714 0.48295218
9.670714 0.47714919999999994
9.671714 0.47134059
9.672714 0.46552769
9.673715 0.45971223
9.674714 0.45389588999999997
9.675714 0.44807983
9.676714 0.44226442
9.677714 0.43644933
9.678715 0.43063377999999997
9.679714 0.42481693
9.680715 0.41899811000000003
9.681714 0.41317712
9.682714 0.40735393
9.683714 0.40152879
9.684714 0.39570205999999997
9.685715 0.38987424
9.686714 0.38404596999999996
9.687715 0.37821811
9.688714 0.37239157
9.689714 0.36656715
9.690714 0.36074531
9.691714 0.35492601
9.692715 0.34910876
9.693714 0.34329281
9.694715 0.33747754
9.695714 0.33166267
9.696714 0.3258484
9.697714 0.32003538
9.698714 0.31422446
9.699715 0.30841641
9.700714 0.30261176
9.701715 0.2968108
9.702714 0.29101367
9.703714 0.28522043
9.704714 0.27943114
9.705714 0.27364594999999997
9.706715 0.26786495
9.707714 0.26208813999999997
9.708714 0.25631548
9.709714 0.25054696
9.710714 0.24478275
9.711715 0.23902319
9.712714 0.23326882999999998
9.713715 0.22752014999999998
9.714714 0.22177754
9.715714 0.21604106
9.716714 0.21031056999999997
9.717714 0.20458579999999998
9.718715 0.19886657
9.719714 0.19315300000000002
9.720715 0.18744547
9.721714 0.18174455
9.722714 0.17605089999999998
9.723714 0.17036500999999998
9.724714 0.16468723000000002
9.725715 0.15901772
9.726714 0.15335654999999998
9.727715 0.14770373
9.728714 0.14205927000000002
9.729714 0.13642304
9.730714 0.13079494
9.731714 0.12517483999999998
9.732715 0.11956270999999999
9.733714 0.11395876
9.734715 0.10836348
9.735714 0.10277759
9.736714 0.097201887
9.737714 0.091636938
9.738714 0.086082995
9.739715 0.080539897
9.740714 0.075007172
9.741714 0.06948426599999999
9.742714 0.06397072
9.743714 0.058466365000000006
9.744715 0.052971317
9.745714 0.047485973
9.746715 0.042010905
9.747714 0.0365468
9.748714 0.031094419
9.749714 0.025654546
9.750714 0.020227894
9.751715 0.014814963
9.752714 0.0094158946
9.753715 0.0040303847
9.754714 -0.0013422923
9.755714 -0.006703042899999999
9.756714 -0.01205267
9.757714 -0.017391547
9.758715 -0.022719479
9.759714 -0.028035711
9.760715 -0.033339151000000004
9.761714 -0.038628667
9.762714 -0.043903346999999995
9.763714 -0.049162668
9.764714 -0.054406497
9.765715 -0.059635012
9.766714 -0.064848614
9.767715 -0.070047844
9.768714 -0.075233355
9.769714 -0.080405799
9.770715 -0.085565721
9.771714 -0.09071333300000001
9.772715 -0.09584832
9.773714 -0.10096979
9.774714 -0.10607634999999999
9.775714 -0.11116646000000001
9.776714 -0.1162388
9.777715 -0.12129268000000001
9.778714 -0.12632816
9.779715 -0.13134598
9.780714 -0.13634731
9.781714 -0.14133331
9.782714 -0.14630484
9.783714 -0.15126233
9.784715 -0.15620574
9.785714 -0.16113471
9.786715 -0.16604855999999998
9.787714 -0.17094645
9.788714 -0.17582730000000002
9.789714 -0.18068998
9.790714 -0.18553343
9.791715 -0.19035694
9.792714 -0.19516044999999999
9.793715 -0.19994460000000003
9.794714 -0.20471059
9.795714 -0.20945997000000002
9.796714 -0.21419397
9.797714 -0.21891326
9.798715 -0.22361765
9.799714 -0.22830625999999998
9.800714 -0.23297777
9.801714 -0.23763083999999998
9.802714 -0.24226440999999999
9.803715 -0.24687776
9.804714 -0.25147058
9.805715 -0.25604279
9.806714 -0.26059456
9.807714 -0.26512633
9.808714 -0.26963882
9.809714 -0.27413298
9.810715 -0.27860983
9.811714 -0.28307019
9.812715 -0.28751424999999997
9.813714 -0.29194145
9.814714 -0.29635066
9.815714 -0.30074031
9.816714 -0.30510898000000003
9.817715 -0.30945577
9.818714 -0.31378043
9.819715 -0.31808333
9.820714 -0.3223652
9.821714 -0.32662677
9.822714 -0.33086862
9.823714 -0.3350911
9.824715 -0.33929446
9.825714 -0.34347887
9.826715 -0.34764446000000004
9.827714 -0.3517912
9.828714 -0.35591871
9.829714 -0.36002623
9.830714 -0.36411277999999997
9.831715 -0.36817738
9.832714 -0.37221941
9.833714 -0.37623888
9.834714 -0.38023638
9.835714 -0.38421282
9.836715 -0.38816914999999996
9.837714 -0.39210594000000004
9.838715 -0.39602323
9.839714 -0.39992076
9.840714 -0.403798
9.841714 -0.40765456
9.842714 -0.41149011999999996
9.843715 -0.41530454000000006
9.844714 -0.41909757999999997
9.845715 -0.42286888
9.846714 -0.42661792000000004
9.847714 -0.43034423
9.848714 -0.43404764
9.849714 -0.43772841
9.850715 -0.44138720000000004
9.851714 -0.44502481
9.852715 -0.44864188
9.853714 -0.45223865
9.854714 -0.45581488
9.855714 -0.45936997
9.856714 -0.46290336
9.857715 -0.46641463
9.858714 -0.46990379000000004
9.859715 -0.47337087000000005
9.860714 -0.47681601999999995
9.861714 -0.48023909
9.862714 -0.48363986
9.863714 -0.487018
9.864715 -0.49037333
9.865714 -0.49370611
9.866714 -0.49701681999999997
9.867714 -0.50030611
9.868714 -0.5035745
9.869715 -0.5068219700000001
9.870714 -0.51004826
9.871715 -0.5132527100000001
9.872714 -0.5164348099999999
9.873714 -0.51959422
9.874714 -0.52273092
9.875714 -0.52584508
9.876715 -0.52893674
9.877714 -0.53200582
9.878715 -0.53505208
9.879714 -0.53807525
9.880714 -0.54107532
9.881714 -0.5440526600000001
9.882714 -0.5470078899999999
9.883715 -0.54994174
9.884714 -0.55285473
9.885715 -0.55574696
9.886714 -0.55861799
9.887714 -0.56146719
9.888714 -0.5642938
9.889714 -0.56709736
9.890715 -0.56987773
9.891714 -0.57263491
9.892715 -0.57536908
9.893714 -0.57808021
9.894714 -0.58076829
9.895715 -0.58343336
9.896714 -0.58607571
9.897715 -0.58869589
9.898714 -0.59129475
9.899714 -0.59387293
9.900714 -0.59643076
9.901714 -0.59896801
9.902715 -0.60148397
9.903714 -0.60397764
9.904715 -0.60644816
9.905714 -0.60889497
9.906714 -0.61131804
9.907714 -0.6137176400000001
9.908714 -0.61609419
9.909715 -0.6184482
9.910714 -0.62078005
9.911715 -0.6230901
9.912714 -0.62537882
9.913714 -0.6276467800000001
9.914714 -0.62989439
9.915714 -0.63212179
9.916715 -0.6343286499999999
9.917714 -0.63651414
9.918715 -0.63867713
9.919714 -0.64081652
9.920714 -0.6429316
9.921714 -0.64502233
9.922714 -0.64708935
9.923715 -0.6491336999999999
9.924714 -0.65115648
9.925714 -0.65315864
9.926714 -0.65514077
9.927714 -0.6571031199999999
9.928715 -0.65904558
9.929714 -0.66096797
9.930715 -0.6628698199999999
9.931714 -0.66475063
9.932714 -0.6666095000000001
9.933714 -0.6684456
9.934714 -0.6702581400000001
9.935715 -0.6720467499999999
9.936714 -0.67381174
9.937715 -0.67555411
9.938714 -0.67727519
9.939714 -0.67897644
9.940714 -0.68065897
9.941714 -0.68232319
9.942715 -0.68396879
9.943714 -0.6855949299999999
9.944715 -0.68720048
9.945714 -0.68878438
9.946714 -0.69034584
9.947714 -0.6918843800000001
9.948714 -0.69339979
9.949715 -0.69489223
9.950714 -0.6963621799999999
9.951715 -0.69781044
9.952714 -0.69923811
9.953714 -0.70064645
9.954714 -0.70203659
9.955714 -0.70340922
9.956715 -0.70476416
9.957714 -0.70610065
9.958714 -0.70741726
9.959714 -0.70871254
9.960714 -0.70998538
9.961715 -0.71123526
9.962714 -0.7124624199999999
9.963715 -0.71366769
9.964714 -0.7148522
9.965714 -0.71601709
9.966714 -0.71716332
9.967714 -0.71829162
9.968715 -0.71940236
9.969714 -0.72049554
9.970715 -0.7215709
9.971714 -0.72262762
9.972714 -0.72366474
9.973714 -0.72468114
9.974714 -0.72567584
9.975715 -0.7266483699999999
9.976714 -0.72759902
9.977715 -0.72852876
9.978714 -0.72943894
9.979714 -0.7303310599999999
9.980714 -0.73120617
9.981714 -0.73206481
9.982715 -0.73290681
9.983714 -0.7337315
9.984715 -0.73453793
9.985714 -0.73532518
9.986714 -0.73609254
9.987714 -0.73683951
9.988714 -0.73756604
9.989715 -0.7382723499999999
9.990714 -0.73895897
9.991714 -0.73962673
9.992714 -0.74027665
9.993714 -0.74090972
9.994715 -0.74152676
9.995714 -0.74212803
9.996715 -0.74271318
9.997714 -0.74328133
9.998714 -0.74383137
9.999714 -0.74436222
10.00071 -0.74487319
10.00171 -0.74536428
10.00271 -0.74583604
10.00371 -0.74628941
10.00471 -0.7467255
10.00571 -0.74714529
10.00671 -0.74754944
10.00771 -0.74793827
10.00871 -0.74831168
10.00971 -0.74866926
10.01071 -0.7490103100000001
10.01171 -0.74933404
10.01271 -0.7496397
10.01371 -0.74992669
10.01471 -0.7501948199999999
10.01571 -0.7504443199999999
10.01671 -0.75067598
10.01771 -0.75089093
10.01871 -0.75109038
10.01971 -0.75127529
10.02071 -0.75144614
10.02171 -0.75160284
10.02271 -0.75174477
10.02371 -0.7518711
10.02471 -0.75198091
10.02571 -0.75207343
10.02671 -0.75214831
10.02771 -0.75220559
10.02871 -0.75224577
10.02971 -0.75226957
10.03071 -0.75227786
10.03171 -0.7522716700000001
10.03271 -0.75225169
10.03371 -0.7522183499999999
10.03471 -0.7521716399999999
10.03571 -0.75211106
10.03671 -0.75203581
10.03771 -0.75194496
10.03871 -0.7518377199999999
10.03971 -0.75171357
10.04071 -0.75157257
10.04171 -0.75141517
10.04271 -0.75124223
10.04371 -0.7510548
10.04471 -0.75085387
10.04571 -0.75064013
10.04671 -0.75041396
10.04771 -0.7501753
10.04871 -0.74992375
10.04971 -0.74965861
10.05071 -0.74937907
10.05171 -0.74908445
10.05271 -0.74877427
10.05371 -0.74844854
10.05471 -0.7481076799999999
10.05571 -0.74775247
10.05671 -0.7473839
10.05771 -0.74700285
10.05871 -0.74661002
10.05971 -0.74620564
10.06071 -0.74578952
10.06171 -0.74536116
10.06271 -0.74491985
10.06371 -0.74446485
10.06471 -0.7439956999999999
10.06571 -0.74351211
10.06671 -0.74301409
10.06771 -0.74250209
10.06871 -0.7419767300000001
10.06971 -0.74143889
10.07071 -0.74088946
10.07171 -0.74032908
10.07271 -0.7397581799999999
10.07371 -0.73917671
10.07471 -0.73858416
10.07571 -0.7379797300000001
10.07671 -0.73736263
10.07771 -0.73673222
10.07871 -0.7360883500000001
10.07971 -0.73543121
10.08071 -0.73476145
10.08171 -0.73407982
10.08271 -0.73338705
10.08371 -0.73268367
10.08471 -0.73197004
10.08571 -0.73124622
10.08671 -0.73051215
10.08771 -0.72976756
10.08871 -0.72901202
10.08971 -0.72824503
10.09071 -0.72746612
10.09171 -0.72667492
10.09271 -0.7258714599999999
10.09371 -0.72505623
10.09471 -0.72422996
10.09571 -0.72339363
10.09671 -0.72254809
10.09771 -0.72169378
10.09871 -0.72083068
10.09971 -0.71995826
10.10071 -0.71907584
10.10171 -0.7181827
10.10271 -0.71727834
10.10371 -0.71636266
10.10471 -0.71543581
10.10571 -0.7144981499999999
10.10671 -0.71355011
10.10771 -0.71259225
10.10871 -0.71162502
10.10971 -0.710649
10.11071 -0.70966464
10.11171 -0.70867226
10.11271 -0.70767184
10.11371 -0.7066629799999999
10.11471 -0.705645
10.11571 -0.7046171
10.11671 -0.70357863
10.11771 -0.7025294
10.11871 -0.70146979
10.11971 -0.70040054
10.12071 -0.6993226699999999
10.12171 -0.69823703
10.12271 -0.69714407
10.12371 -0.6960438600000001
10.12471 -0.69493609
10.12571 -0.6938203700000001
10.12671 -0.69269622
10.12771 -0.6915633600000001
10.12871 -0.69042156
10.12971 -0.68927058
10.13071 -0.6881103399999999
10.13171 -0.68694078
10.13271 -0.68576219
10.13371 -0.68457518
10.13471 -0.68338062
10.13571 -0.6821794
10.13671 -0.68097222
10.13771 -0.67975926
10.13871 -0.6785401600000001
10.13971 -0.67731412
10.14071 -0.6760802100000001
10.14171 -0.67483759
10.14271 -0.67358604
10.14371 -0.67232563
10.14471 -0.67105689
10.14571 -0.66978056
10.14671 -0.66849715
10.14771 -0.66720713
10.14871 -0.6659108199999999
10.14971 -0.66460851
10.15071 -0.66330032
10.15171 -0.66198641
10.15271 -0.66066668
10.15371 -0.65934076
10.15471 -0.65800794
10.15571 -0.65666749
10.15671 -0.65531889
10.15771 -0.65396195
10.15871 -0.65259715
10.15971 -0.6512253499999999
10.16071 -0.64984765
10.16171 -0.64846482
10.16271 -0.6470773400000001
10.16371 -0.6456852
10.16471 -0.64428803
10.16571 -0.6428853099999999
10.16671 -0.64147669
10.16771 -0.64006192
10.16871 -0.6386409
10.16971 -0.6372135600000001
10.17071 -0.63577984
10.17171 -0.6343396400000001
10.17271 -0.63289311
10.17371 -0.6314405200000001
10.17471 -0.62998249
10.17571 -0.62851971
10.17671 -0.62705278
10.17771 -0.6255819499999999
10.17871 -0.62410701
10.17971 -0.6226273299999999
10.18071 -0.62114215
10.18171 -0.6196509099999999
10.18271 -0.61815339
10.18371 -0.61664972
10.18471 -0.61514042
10.18571 -0.6136259500000001
10.18671 -0.6121067299999999
10.18771 -0.61058295
10.18871 -0.6090547
10.18971 -0.60752206
10.19071 -0.6059851500000001
10.19171 -0.60444414
10.19271 -0.60289912
10.19371 -0.6013500500000001
10.19471 -0.59979665
10.19571 -0.5982385
10.19671 -0.59667532
10.19771 -0.59510702
10.19871 -0.59353393
10.19971 -0.59195659
10.20071 -0.59037562
10.20171 -0.58879144
10.20271 -0.58720415
10.20371 -0.58561349
10.20471 -0.5840189800000001
10.20571 -0.58242013
10.20671 -0.5808167200000001
10.20771 -0.5792086
10.20871 -0.57759602
10.20971 -0.57597915
10.21071 -0.5743582700000001
10.21171 -0.5727335299999999
10.21271 -0.57110516
10.21371 -0.56947349
10.21471 -0.5678388799999999
10.21571 -0.5662016599999999
10.21671 -0.56456206
10.21771 -0.56292
10.21871 -0.56127501
10.21971 -0.55962643
10.22071 -0.5579737
10.22171 -0.55631641
10.22271 -0.55465456
10.22371 -0.55298852
10.22471 -0.55131898
10.22571 -0.54964665
10.22671 -0.54797204
10.22771 -0.54629548
10.22871 -0.54461695
10.22971 -0.54293633
10.23071 -0.54125339
10.23171 -0.53956783
10.23271 -0.5378793500000001
10.23371 -0.53618755
10.23471 -0.5344920799999999
10.23571 -0.53279269
10.23671 -0.53108945
10.23771 -0.52938266
10.23871 -0.52767303
10.23971 -0.52596144
10.24071 -0.52424865
10.24171 -0.52253511
10.24271 -0.52082078
10.24371 -0.51910514
10.24471 -0.51738755
10.24571 -0.51566716
10.24671 -0.51394338
10.24771 -0.51221587
10.24871 -0.51048459
10.24971 -0.50874972
10.25071 -0.50701178
10.25171 -0.5052713200000001
10.25271 -0.5035291
10.25371 -0.50178585
10.25471 -0.50004218
10.25571 -0.49829846000000005
10.25671 -0.49655456000000003
10.25771 -0.49480987000000004
10.25871 -0.4930635
10.25971 -0.49131438000000005
10.26071 -0.48956162999999997
10.26171 -0.48780479
10.26271 -0.48604393
10.26371 -0.48427973
10.26471 -0.4825131
10.26571 -0.48074512999999996
10.26671 -0.47897678
10.26771 -0.47720866
10.26871 -0.47544110999999994
10.26971 -0.47367401000000003
10.27071 -0.47190701999999995
10.27171 -0.47013941
10.27271 -0.46837027000000003
10.27371 -0.46659857
10.27471 -0.46482347
10.27571 -0.46304446000000005
10.27671 -0.46126166999999996
10.27771 -0.45947577000000006
10.27871 -0.45768785999999995
10.27971 -0.45589935
10.28071 -0.45411135
10.28171 -0.45232461
10.28271 -0.45053917
10.28371 -0.44875456999999996
10.28471 -0.44696997000000005
10.28571 -0.44518439000000004
10.28671 -0.44339690000000004
10.28771 -0.44160681
10.28871 -0.43981359
10.28971 -0.43801712
10.29071 -0.43621766
10.29171 -0.43441583000000006
10.29271 -0.43261261
10.29371 -0.43080915
10.29471 -0.42900647999999997
10.29571 -0.42720535000000004
10.29671 -0.42540594000000004
10.29771 -0.42360773999999995
10.29871 -0.42180977999999997
10.29971 -0.42001088000000003
10.30071 -0.41820998000000004
10.30171 -0.41640647999999997
10.30271 -0.41460022
10.30371 -0.41279159
10.30471 -0.41098134
10.30571 -0.40917019000000004
10.30671 -0.40735886
10.30771 -0.405548
10.30871 -0.40373798
10.30971 -0.40192902
10.31071 -0.40012117999999997
10.31171 -0.39831409
10.31271 -0.39650714
10.31371 -0.39469943999999996
10.31471 -0.39289012
10.31571 -0.39107851000000005
10.31671 -0.38926443
10.31771 -0.38744826
10.31871 -0.38563083
10.31971 -0.38381314
10.32071 -0.38199606
10.32171 -0.38018008
10.32271 -0.37836521
10.32371 -0.37655111
10.32471 -0.37473731
10.32571 -0.3729234
10.32671 -0.37110909000000003
10.32771 -0.36929422
10.32871 -0.36747872000000004
10.32971 -0.36566255
10.33071 -0.36384566
10.33171 -0.36202811
10.33271 -0.36021019
10.33371 -0.35839237
10.33471 -0.35657517
10.33571 -0.35475902
10.33671 -0.35294404
10.33771 -0.35112989
10.33871 -0.34931597999999997
10.33971 -0.34750164
10.34071 -0.34568646999999997
10.34171 -0.34387042
10.34271 -0.34205387000000004
10.34371 -0.3402374
10.34471 -0.33842155
10.34571 -0.33660659
10.34671 -0.33479247
10.34771 -0.33297886
10.34871 -0.33116539
10.34971 -0.32935180000000003
10.35071 -0.32753802
10.35171 -0.32572411
10.35271 -0.32391017
10.35371 -0.32209619
10.35471 -0.32028216
10.35571 -0.31846808
10.35671 -0.31665417
10.35771 -0.31484088
10.35871 -0.31302879
10.35971 -0.31121839
10.36071 -0.30940985000000004
10.36171 -0.30760288
10.36271 -0.30579669
10.36371 -0.30399039
10.36471 -0.30218323
10.36571 -0.30037493
10.36671 -0.29856572000000003
10.36771 -0.29675628
10.36871 -0.29494746
10.36971 -0.29313999999999996
10.37071 -0.29133433000000003
10.37171 -0.28953054
10.37271 -0.28772854999999997
10.37371 -0.28592818
10.37471 -0.28412929
10.37571 -0.28233158
10.37671 -0.28053464
10.37771 -0.27873788
10.37871 -0.27694064
10.37971 -0.27514233
10.38071 -0.27334278
10.38171 -0.27154239
10.38271 -0.26974205
10.38371 -0.26794288
10.38471 -0.26614587
10.38571 -0.26435154
10.38671 -0.26255983
10.38771 -0.26077016
10.38871 -0.25898169
10.38971 -0.25719374
10.39071 -0.25540588
10.39171 -0.25361804
10.39271 -0.25183044
10.39371 -0.25004332
10.39471 -0.24825687999999999
10.39571 -0.24647131
10.39671 -0.24468682
10.39771 -0.24290381000000003
10.39871 -0.24112273999999997
10.39971 -0.23934406
10.40071 -0.23756788999999998
10.40171 -0.23579387999999998
10.40271 -0.23402129
10.40371 -0.23224915000000002
10.40471 -0.23047660999999997
10.40571 -0.2287033
10.40671 -0.2269295
10.40771 -0.22515596
10.40871 -0.22338366
10.40971 -0.22161345
10.41071 -0.21984575
10.41171 -0.21808056999999997
10.41271 -0.21631755
10.41371 -0.21455626
10.41471 -0.21279636
10.41571 -0.21103760000000002
10.41671 -0.20927985000000002
10.41771 -0.20752291
10.41871 -0.20576650000000002
10.41971 -0.2040104
10.42071 -0.2022546
10.42171 -0.20049943
10.42271 -0.19874563
10.42371 -0.19699409999999998
10.42471 -0.1952456
10.42571 -0.19350040999999998
10.42671 -0.19175824
10.42771 -0.19001825
10.42871 -0.18827942
10.42971 -0.18654091
10.43071 -0.18480234
10.43171 -0.18306386000000002
10.43271 -0.18132600999999998
10.43371 -0.17958945999999998
10.43471 -0.17785474
10.43571 -0.17612223000000002
10.43671 -0.17439208
10.43771 -0.17266441000000002
10.43871 -0.17093929
10.43971 -0.16921677999999998
10.44071 -0.16749677999999998
10.44171 -0.16577888
10.44271 -0.16406239
10.44371 -0.16234653000000002
10.44471 -0.16063065
10.44571 -0.15891459
10.44671 -0.15719876
10.44771 -0.15548412
10.44871 -0.1537718
10.44971 -0.15206275
10.45071 -0.15035743000000001
10.45171 -0.14865568
10.45271 -0.14695692000000002
10.45371 -0.14526033
10.45471 -0.14356521
10.45571 -0.14187112000000002
10.45671 -0.14017783
10.45771 -0.13848529999999998
10.45871 -0.13679358
10.45971 -0.13510279
10.46071 -0.1334132
10.46171 -0.13172537
10.46271 -0.13004005
10.46371 -0.12835807999999999
10.46471 -0.12668013
10.46571 -0.12500637
10.46671 -0.12333638
10.46771 -0.12166919000000001
10.46871 -0.12000361000000001
10.46971 -0.11833862
10.47071 -0.11667366
10.47171 -0.11500880000000001
10.47271 -0.11334462000000001
10.47371 -0.11168192999999998
10.47471 -0.11002154
10.47571 -0.10836404
10.47671 -0.10670978
10.47771 -0.10505893999999999
10.47871 -0.10341158
10.47971 -0.10176764
10.48071 -0.10012689999999999
10.48171 -0.09848887599999999
10.48271 -0.096852874
10.48371 -0.095218077
10.48471 -0.093583844
10.48571 -0.09194993800000001
10.48671 -0.09031668899999999
10.48771 -0.088684913
10.48871 -0.087055675
10.48971 -0.085429923
10.49071 -0.08380821699999999
10.49171 -0.082190597
10.49271 -0.08057666100000001
10.49371 -0.07896581100000001
10.49471 -0.077357475
10.49571 -0.075751252
10.49671 -0.074146956
10.49771 -0.072544516
10.49871 -0.070943916
10.49971 -0.06934517899999999
10.50071 -0.06774842
10.50171 -0.06615392
10.50271 -0.064562139
10.50371 -0.062973623
10.50471 -0.061388814
10.50571 -0.059807836
10.50671 -0.058230408
10.50771 -0.056655914999999994
10.50871 -0.055083626999999996
10.50971 -0.053512974000000005
10.51071 -0.051943766
10.51171 -0.050376222000000005
10.51271 -0.048810864
10.51371 -0.047248276
10.51471 -0.04568889
10.51571 -0.044132874
10.51671 -0.042580164000000004
10.51771 -0.041030577
10.51871 -0.039483942
10.51971 -0.037940149
10.52071 -0.036399139
10.52171 -0.034860836
10.52271 -0.033325114
10.52371 -0.031791863000000004
10.52471 -0.030261092
10.52571 -0.028733021
10.52671 -0.027208103
10.52771 -0.025686894999999998
10.52871 -0.024169844
10.52971 -0.022657066
10.53071 -0.021148249
10.53171 -0.019642712
10.53271 -0.018139634999999998
10.53371 -0.016638344000000003
10.53471 -0.015138549
10.53571 -0.013640415
10.53671 -0.012144475
10.53771 -0.01065144
10.53871 -0.009161987
10.53971 -0.0076766308000000005
10.54071 -0.0061956729
10.54171 -0.004719213
10.54271 -0.0032471546999999997
10.54371 -0.0017791908
10.54471 -0.00031477400000000003
10.54571 0.0011468638
10.54671 0.0026065869
10.54771 0.0040651310000000005
10.54871 0.0055228309
10.54971 0.0069794223
10.55071 0.0084340179
10.55171 0.009885295700000001
10.55271 0.011331857
10.55371 0.012772613000000002
10.55471 0.014207086
10.55571 0.015635487
10.55671 0.017058618
10.55771 0.018477613
10.55871 0.019893667
10.55971 0.021307812
10.56071 0.022720784
10.56171 0.024132946000000002
10.56271 0.025544234
10.56371 0.026954125000000002
10.56471 0.02836163
10.56571 0.029765404000000002
10.56671 0.031163977000000002
10.56771 0.032556115
10.56871 0.033941172
10.56971 0.035319349
10.57071 0.036691684999999995
10.57171 0.038059815
10.57271 0.03942553
10.57371 0.04079029
10.57471 0.042154882000000005
10.57571 0.043519278
10.57671 0.044882734
10.57771 0.046244033999999996
10.57871 0.047601783
10.57971 0.048954645000000005
10.58071 0.050301518
10.58171 0.051641679999999995
10.58271 0.052974890999999996
10.58371 0.054301489999999994
10.58471 0.055622438
10.58571 0.056939188
10.58671 0.05825343
10.58771 0.059566653
10.58871 0.060879748000000004
10.58971 0.062192691
10.59071 0.063504529
10.59171 0.064813625
10.59271 0.066118117
10.59371 0.067416404
10.59471 0.06870752
10.59571 0.06999129
10.59671 0.071268226
10.59771 0.07253933600000001
10.59871 0.073805847
10.59971 0.075069012
10.60071 0.076329941
10.60171 0.077589485
10.60271 0.07884809200000001
10.60371 0.080105662
10.60471 0.081361469
10.60571 0.08261422
10.60671 0.083862297
10.60771 0.08510414599999999
10.60871 0.086338702
10.60971 0.087565713
10.61071 0.088785792
10.61171 0.09000021999999999
10.61271 0.091210543
10.61371 0.092418119
10.61471 0.093623815
10.61571 0.094827876
10.61671 0.096030015
10.61771 0.097229611
10.61871 0.098425872
10.61971 0.099617965
10.62071 0.10080511
10.62171 0.10198657
10.62271 0.10316182
10.62371 0.10433064
10.62471 0.10549325999999999
10.62571 0.10665039
10.62671 0.10780313
10.62771 0.10895258999999999
10.62871 0.11009959000000001
10.62971 0.11124443
10.63071 0.11238673
10.63171 0.11352567000000001
10.63271 0.11466024
10.63371 0.11578965
10.63471 0.11691344
10.63571 0.11803159
10.63671 0.11914433
10.63771 0.12025200000000001
10.63871 0.12135487
10.63971 0.12245311999999998
10.64071 0.12354694000000001
10.64171 0.12463653000000001
10.64271 0.12572216
10.64371 0.12680406
10.64471 0.12788231
10.64571 0.12895671
10.64671 0.13002682000000002
10.64771 0.13109211999999998
10.64871 0.13215222
10.64971 0.13320703
10.65071 0.13425681
10.65171 0.13530197
10.65271 0.13634294
10.65371 0.13737984
10.65471 0.1384125
10.65571 0.13944051000000002
10.65671 0.14046343
10.65771 0.141481
10.65871 0.14249324
10.65971 0.14350047999999999
10.66071 0.14450314
10.66171 0.14550155
10.66271 0.14649587
10.66371 0.14748602
10.66471 0.14847184
10.66571 0.14945314
10.66671 0.15042977999999999
10.66771 0.15140167
10.66871 0.15236865
10.66971 0.15333045
10.67071 0.15428675
10.67171 0.15523731999999998
10.67271 0.15618212
10.67371 0.15712149
10.67471 0.15805608
10.67571 0.15898668
10.67671 0.15991395
10.67771 0.16083814
10.67871 0.16175898
10.67971 0.1626758
10.68071 0.16358767000000002
10.68171 0.16449373
10.68271 0.16539341999999999
10.68371 0.16628654
10.68471 0.16717323
10.68571 0.16805391
10.68671 0.16892916000000002
10.68771 0.16979959
10.68871 0.17066589000000001
10.68971 0.17152865
10.69071 0.17238834
10.69171 0.1732451
10.69271 0.17409864
10.69371 0.1749482
10.69471 0.17579269
10.69571 0.17663091
10.69671 0.17746192
10.69771 0.17828532
10.69871 0.17910133
10.69971 0.17991079
10.70071 0.18071487
10.70171 0.18151478999999998
10.70271 0.18231152
10.70371 0.18310556
10.70471 0.18389696
10.70571 0.18468529
10.70671 0.18546979
10.70771 0.18624947
10.70871 0.18702329
10.70971 0.1877903
10.71071 0.18854983
10.71171 0.18930167
10.71271 0.19004619
10.71371 0.19078426
10.71471 0.19151719
10.71571 0.19224635999999998
10.71671 0.1929729
10.71771 0.19369737
10.71871 0.19441962000000002
10.71971 0.19513887000000002
10.72071 0.19585388
10.72171 0.19656329
10.72271 0.1972659
10.72371 0.19796089999999997
10.72471 0.19864801
10.72571 0.19932750000000002
10.72671 0.20000013
10.72771 0.20066695
10.72871 0.20132919
10.72971 0.20198795999999997
10.73071 0.20264413
10.73171 0.20329796
10.73271 0.20394919
10.73371 0.2045969
10.73471 0.20523979
10.73571 0.20587649000000002
10.73671 0.20650583
10.73771 0.20712714000000002
10.73871 0.20774042
10.73971 0.20834629000000002
10.74071 0.20894585
10.74171 0.20954041
10.74271 0.21013117
10.74371 0.21071909
10.74471 0.21130461
10.74571 0.21188766999999997
10.74671 0.21246759999999998
10.74771 0.21304339
10.74871 0.21361375999999999
10.74971 0.21417748999999997
10.75071 0.21473367
10.75171 0.21528189999999997
10.75271 0.21582232
10.75371 0.21635569
10.75471 0.21688316000000002
10.75571 0.21740603
10.75671 0.21792538000000003
10.75771 0.21844197
10.75871 0.21895596
10.75971 0.21946700000000002
10.76071 0.21997429000000002
10.76171 0.22047679
10.76271 0.22097339
10.76371 0.22146315
10.76471 0.22194545999999998
10.76571 0.22242016
10.76671 0.22288763
10.76771 0.22334864
10.76871 0.22380426999999997
10.76971 0.22425556
10.77071 0.22470341
10.77171 0.22514827999999998
10.77271 0.2255901
10.77371 0.22602835999999998
10.77471 0.22646219
10.77571 0.22689064
10.77671 0.22731281
10.77771 0.22772814
10.77871 0.22813638
10.77971 0.22853769
10.78071 0.22893252
10.78171 0.22932160999999998
10.78271 0.22970573
10.78371 0.23008566000000003
10.78471 0.23046198999999998
10.78571 0.23083496
10.78671 0.23120441
10.78771 0.23156986999999998
10.78871 0.23193051999999997
10.78971 0.23228556000000003
10.79071 0.23263431999999998
10.79171 0.23297642
10.79271 0.23331186
10.79371 0.23364101
10.79471 0.23396441
10.79571 0.23428267
10.79671 0.23459627
10.79771 0.23490558
10.79871 0.23521073
10.79971 0.23551166999999998
10.80071 0.2358082
10.80171 0.23610003
10.80271 0.23638671
10.80371 0.23666783000000002
10.80471 0.23694305999999998
10.80571 0.23721221
10.80671 0.23747534
10.80771 0.23773270999999999
10.80871 0.23798479
10.80971 0.23823206
10.81071 0.23847485000000002
10.81171 0.23871332
10.81271 0.23894731
10.81371 0.23917661
10.81471 0.23940085000000003
10.81571 0.2396198
10.81671 0.23983335
10.81771 0.24004155000000002
10.81871 0.24024447999999998
10.81971 0.24044232
10.82071 0.24063515
10.82171 0.24082307000000003
10.82271 0.24100612
10.82371 0.24118437
10.82471 0.24135787999999997
10.82571 0.24152664
10.82671 0.24169052000000002
10.82771 0.24184931999999998
10.82871 0.24200277
10.82971 0.24215071
10.83071 0.24229304
10.83171 0.24242993000000002
10.83271 0.24256166
10.83371 0.24268858
10.83471 0.24281091
10.83571 0.24292872000000001
10.83671 0.24304187
10.83771 0.24315012
10.83871 0.24325314
10.83971 0.24335077
10.84071 0.24344295
10.84171 0.24352979000000002
10.84271 0.24361154000000002
10.84371 0.24368842
10.84471 0.24376066999999998
10.84571 0.24382842
10.84671 0.24389186999999998
10.84771 0.24395108000000001
10.84871 0.24400607000000002
10.84971 0.24405674
10.85071 0.24410279000000001
10.85171 0.24414384
10.85271 0.24417941
10.85371 0.24420915
10.85471 0.2442329
10.85571 0.24425085000000002
10.85671 0.24426344
10.85771 0.24427129
10.85871 0.24427499
10.85971 0.24427492
10.86071 0.24427117
10.86171 0.24426358
10.86271 0.24425173
10.86371 0.24423513
10.86471 0.24421326999999998
10.86571 0.24418577000000002
10.86671 0.24415241000000001
10.86771 0.24411307999999998
10.86871 0.24406796
10.86971 0.24401741
10.87071 0.243962
10.87171 0.24390242
10.87271 0.24383934000000002
10.87371 0.24377321999999998
10.87471 0.24370414
10.87571 0.24363175
10.87671 0.24355535999999997
10.87771 0.24347408
10.87871 0.24338701999999998
10.87971 0.24329361000000002
10.88071 0.24319368
10.88171 0.24308746
10.88271 0.24297552
10.88371 0.24285864000000001
10.88471 0.24273766
10.88571 0.24261326
10.88671 0.24248593999999998
10.88771 0.24235593000000002
10.88871 0.24222306
10.88971 0.24208680000000002
10.89071 0.24194643000000002
10.89171 0.24180095999999998
10.89271 0.2416495
10.89371 0.24149141
10.89471 0.24132647
10.89571 0.24115504
10.89671 0.24097792
10.89771 0.24079618
10.89871 0.24061091
10.89971 0.24042297
10.90071 0.24023275
10.90171 0.24004017000000002
10.90271 0.23984474
10.90371 0.23964564
10.90471 0.23944195999999998
10.90571 0.23923281
10.90671 0.23901754000000003
10.90771 0.23879578999999998
10.90871 0.23856759000000002
10.90971 0.23833343
10.91071 0.23809411000000003
10.91171 0.23785064
10.91271 0.23760409000000002
10.91371 0.23735525999999998
10.91471 0.23710451
10.91571 0.23685168
10.91671 0.23659605
10.91771 0.23633661
10.91871 0.23607225
10.91971 0.23580203
10.92071 0.23552540000000002
10.92171 0.23524233
10.92271 0.23495322000000002
10.92371 0.23465881000000002
10.92471 0.23436002
10.92571 0.23405773
10.92671 0.23375269999999998
10.92771 0.23344541000000002
10.92871 0.233136
10.92971 0.23282416999999997
10.93071 0.23250928999999998
10.93171 0.23219045
10.93271 0.23186665
10.93371 0.23153706
10.93471 0.23120118
10.93571 0.23085901
10.93671 0.23051105000000002
10.93771 0.23015812000000002
10.93871 0.22980126
10.93971 0.22944135000000002
10.94071 0.22907897
10.94171 0.22871436
10.94271 0.22834733
10.94371 0.22797741000000002
10.94471 0.22760399
10.94571 0.22722646000000002
10.94671 0.22684424
10.94771 0.22645692999999997
10.94871 0.22606438
10.94971 0.22566664999999997
10.95071 0.22526413999999997
10.95171 0.22485736
10.95271 0.22444702000000002
10.95371 0.22403377
10.95471 0.22361799999999998
10.95571 0.22319980999999997
10.95671 0.22277887999999998
10.95771 0.22235462
10.95871 0.2219263
10.95971 0.22149333000000002
10.96071 0.22105533000000002
10.96171 0.2206122
10.96271 0.22016417000000002
10.96371 0.21971154
10.96471 0.21925477999999998
10.96571 0.21879426000000002
10.96671 0.2183303
10.96771 0.21786313
10.96871 0.21739288
10.96971 0.21691965000000002
10.97071 0.21644339
10.97171 0.21596393000000003
10.97271 0.21548097
10.97371 0.21499419
10.97471 0.21450333
10.97571 0.21400834
10.97671 0.21350930999999998
10.97771 0.21300656
10.97871 0.21250043
10.97971 0.21199118000000003
10.98071 0.21147889
10.98171 0.21096335
10.98271 0.2104443
10.98371 0.20992146
10.98471 0.20939462999999997
10.98571 0.20886383
10.98671 0.20832918
10.98771 0.20779090000000003
10.98871 0.20724916999999998
10.98971 0.20670404
10.99071 0.20615552
10.99171 0.20560354
10.99271 0.20504808000000002
10.99371 0.20448914999999998
10.99471 0.20392679
10.99571 0.20336099
10.99671 0.20279163
10.99771 0.20221856
10.99871 0.20164165000000003
10.99971 0.20106088
11.00071 0.20047647
11.00171 0.19988886
11.00271 0.19929851
11.00371 0.19870584
11.00471 0.19811096000000003
11.00571 0.19751363
11.00671 0.19691342
11.00771 0.19630971
11.00871 0.195702
11.00971 0.19509007
11.01071 0.19447391
11.01171 0.19385379
11.01271 0.19323003
11.01371 0.19260295
11.01471 0.19197281
11.01571 0.19133987
11.01671 0.1907044
11.01771 0.19006664
11.01871 0.18942675
11.01971 0.18878469
11.02071 0.18814008
11.02171 0.18749234
11.02271 0.18684069
11.02371 0.18618453999999998
11.02471 0.18552359999999998
11.02571 0.18485811
11.02671 0.18418869
11.02771 0.18351619
11.02871 0.18284142
11.02971 0.18216487
11.03071 0.1814867
11.03171 0.18080676
11.03271 0.1801247
11.03371 0.17944018
11.03471 0.17875284
11.03571 0.17806233
11.03671 0.1773683
11.03771 0.17667033
11.03871 0.17596812
11.03971 0.17526156
11.04071 0.17455094000000002
11.04171 0.17383697
11.04271 0.17312056
11.04371 0.17240263
11.04471 0.17168376
11.04571 0.17096399999999998
11.04671 0.17024287
11.04771 0.16951953
11.04871 0.16879311
11.04971 0.16806296999999998
11.05071 0.16732879
11.05171 0.1665906
11.05271 0.16584859
11.05371 0.16510297000000002
11.05471 0.16435401
11.05571 0.16360199
11.05671 0.16284732
11.05771 0.16209057
11.05871 0.16133237
11.05971 0.16057316
11.06071 0.15981297
11.06171 0.15905137
11.06271 0.15828746999999999
11.06371 0.15752022
11.06471 0.1567488
11.06571 0.15597281000000002
11.06671 0.15519246
11.06771 0.15440839
11.06871 0.1536214
11.06971 0.15283216
11.07071 0.15204112
11.07171 0.1512485
11.07271 0.15045439
11.07371 0.14965894
11.07471 0.14886226
11.07571 0.14806436
11.07671 0.147265
11.07771 0.14646355
11.07871 0.14565914
11.07971 0.14485088999999998
11.08071 0.14403823999999998
11.08171 0.14322121
11.08271 0.14240035
11.08371 0.14157664
11.08471 0.14075107
11.08571 0.13992432999999999
11.08671 0.13909665
11.08771 0.13826787000000001
11.08871 0.13743765
11.08971 0.13660561999999998
11.09071 0.13577156
11.09171 0.13493536
11.09271 0.13409683
11.09371 0.13325562
11.09471 0.13241124
11.09571 0.13156320999999999
11.09671 0.13071139
11.09771 0.12985608
11.09871 0.12899808000000001
11.09971 0.12813844
11.10071 0.12727805
11.10171 0.12641738
11.10271 0.12555629000000001
11.10371 0.12469417
11.10471 0.12383026
11.10571 0.12296388
11.10671 0.12209472
11.10771 0.12122277
11.10871 0.12034816
11.10971 0.11947096
11.11071 0.1185911
11.11171 0.11770850000000001
11.11271 0.11682322
11.11371 0.11593561999999999
11.11471 0.11504639000000001
11.11571 0.11415631
11.11671 0.11326589000000001
11.11771 0.11237521
11.11871 0.11148374
11.11971 0.11059055000000001
11.12071 0.1096947
11.12171 0.10879555
11.12271 0.10789298
11.12371 0.10698731
11.12471 0.10607914
11.12571 0.10516897
11.12671 0.10425709999999999
11.12771 0.10334363
11.12871 0.10242857
11.12971 0.1015121
11.13071 0.10059456
11.13171 0.099676335
11.13271 0.09875762
11.13371 0.097838207
11.13471 0.096917461
11.13571 0.095994514
11.13671 0.095068588
11.13771 0.094139337
11.13871 0.09320699
11.13971 0.092272239
11.14071 0.09133593400000001
11.14171 0.090398767
11.14271 0.089461048
11.14371 0.08852270000000001
11.14471 0.087583461
11.14571 0.086643087
11.14671 0.085701497
11.14771 0.084758719
11.14871 0.083814736
11.14971 0.082869321
11.15071 0.081921986
11.15171 0.080972165
11.15271 0.08001945099999999
11.15371 0.079063862
11.15471 0.078105921
11.15571 0.077146507
11.15671 0.07618652899999999
11.15771 0.075226586
11.15871 0.074266788
11.15971 0.073306769
11.16071 0.072345929
11.16171 0.071383693
11.16271 0.070419715
11.16371 0.06945388699999999
11.16471 0.06848622
11.16571 0.067516672
11.16671 0.06654511099999999
11.16771 0.065571361
11.16871 0.06459541
11.16971 0.063617562
11.17071 0.062638463
11.17171 0.061658950000000004
11.17271 0.060679734
11.17371 0.059701141000000006
11.17471 0.058722956
11.17571 0.057744526000000004
11.17671 0.056765025000000004
11.17771 0.05578376
11.17871 0.054800377
11.17971 0.053814886000000006
11.18071 0.052827538
11.18171 0.051838619
11.18271 0.050848327
11.18371 0.049856771
11.18471 0.04886408
11.18571 0.047870507
11.18671 0.046876448
11.18771 0.045882317
11.18871 0.044888345
11.18971 0.043894403
11.19071 0.042899975
11.19171 0.041904318
11.19271 0.040906732
11.19371 0.039906841000000005
11.19471 0.038904720000000004
11.19571 0.037900859
11.19671 0.036895947
11.19771 0.035890622999999997
11.19871 0.034885286
11.19971 0.033880072
11.20071 0.032874939
11.20171 0.031869789
11.20271 0.030864545
11.20371 0.02985913
11.20471 0.028853372
11.20571 0.027846937999999998
11.20671 0.026839365999999996
11.20771 0.025830205
11.20871 0.024819214
11.20971 0.023806519999999998
11.21071 0.02279262
11.21171 0.02177823
11.21271 0.020764042
11.21371 0.019750472
11.21471 0.018737545
11.21571 0.01772494
11.21671 0.016712163000000002
11.21771 0.015698739
11.21871 0.014684351000000002
11.21971 0.01366886
11.22071 0.012652234
11.22171 0.011634479999999999
11.22271 0.010615612
11.22371 0.0095957133
11.22471 0.0085750136
11.22571 0.0075539327
11.22671 0.006533014699999999
11.22771 0.005512767500000001
11.22871 0.0044934727999999995
11.22971 0.0034750621
11.23071 0.0024571271
11.23171 0.00143908
11.23271 0.00042037263
11.23371 -0.00059931667
11.23471 -0.001620008
11.23571 -0.002641484
11.23671 -0.0036634363
11.23771 -0.0046855996000000006
11.23871 -0.0057078123
11.23971 -0.006729987200000001
11.24071 -0.0077520373
11.24171 -0.0087738219
11.24271 -0.0097951728
11.24371 -0.010815989
11.24471 -0.011836332
11.24571 -0.012856462999999999
11.24671 -0.013876765000000001
11.24771 -0.014897586
11.24871 -0.015919079000000003
11.24971 -0.016941117000000002
11.25071 -0.017963344000000003
11.25171 -0.018985334
11.25271 -0.020006768
11.25371 -0.021027550000000002
11.25471 -0.022047797
11.25571 -0.023067725
11.25671 -0.024087499
11.25771 -0.025107141
11.25871 -0.026126546
11.25971 -0.02714557
11.26071 -0.028164146
11.26171 -0.02918235
11.26271 -0.030200342999999998
11.26371 -0.031218262
11.26471 -0.032236098
11.26571 -0.033253667
11.26671 -0.034270683
11.26771 -0.035286907
11.26871 -0.036302273
11.26971 -0.037316926
11.27071 -0.038331135999999995
11.27171 -0.039345128
11.27271 -0.040358931
11.27371 -0.041372341
11.27471 -0.042385
11.27571 -0.043396588
11.27671 -0.044406982
11.27771 -0.045416324
11.27871 -0.046424937
11.27971 -0.047433161
11.28071 -0.048441178
11.28171 -0.049448945
11.28271 -0.050456245999999996
11.28371 -0.051462831
11.28471 -0.052468554
11.28571 -0.053473416
11.28671 -0.054477487000000005
11.28771 -0.055480788999999996
11.28871 -0.056483189
11.28971 -0.057484402
11.29071 -0.058484124000000005
11.29171 -0.05948221100000001
11.29271 -0.060478802
11.29371 -0.06147431
11.29471 -0.062469271
11.29571 -0.06346407999999999
11.29671 -0.064458809
11.29771 -0.065453147
11.29871 -0.066446548
11.29971 -0.06743843
11.30071 -0.068428426
11.30171 -0.06941645399999999
11.30271 -0.07040269
11.30371 -0.071387389
11.30471 -0.072370737
11.30571 -0.07335280500000001
11.30671 -0.074333593
11.30771 -0.075313164
11.30871 -0.07629171
11.30971 -0.077269541
11.31071 -0.07824690000000001
11.31171 -0.079223787
11.31271 -0.080199854
11.31371 -0.081174431
11.31471 -0.082146755
11.31571 -0.083116256
11.31671 -0.08408278200000001
11.31771 -0.08504666
11.31871 -0.086008519
11.31971 -0.08696904999999999
11.32071 -0.087928737
11.32171 -0.088887732
11.32271 -0.089845917
11.32371 -0.090803049
11.32471 -0.09175892299999999
11.32571 -0.09271341799999999
11.32671 -0.093666441
11.32771 -0.09461779299999999
11.32871 -0.095567101
11.32971 -0.096513878
11.33071 -0.097457686
11.33171 -0.098398363
11.33271 -0.099336146
11.33371 -0.10027161999999999
11.33471 -0.10120554
11.33571 -0.10213848
11.33671 -0.10307063000000001
11.33771 -0.10400173
11.33871 -0.10493124999999999
11.33971 -0.10585859
11.34071 -0.10678336
11.34171 -0.10770548
11.34271 -0.10862506
11.34371 -0.10954230000000001
11.34471 -0.11045729
11.34571 -0.11136994
11.34671 -0.11228010999999999
11.34771 -0.11318774000000001
11.34871 -0.11409294999999998
11.34971 -0.11499604
11.35071 -0.11589733999999999
11.35171 -0.11679697
11.35271 -0.11769473999999999
11.35371 -0.11859017999999999
11.35471 -0.11948275
11.35571 -0.12037202
11.35671 -0.12125793
11.35771 -0.12214077
11.35871 -0.12302102999999999
11.35971 -0.12389916000000001
11.36071 -0.12477535000000001
11.36171 -0.12564946
11.36271 -0.12652111
11.36371 -0.12738995
11.36471 -0.12825575
11.36571 -0.12911852999999998
11.36671 -0.12997845
11.36771 -0.13083565
11.36871 -0.13169014
11.36971 -0.13254174999999999
11.37071 -0.13339026
11.37171 -0.13423555
11.37271 -0.13507773
11.37371 -0.13591708000000002
11.37471 -0.13675389000000002
11.37571 -0.13758831000000002
11.37671 -0.13842019
11.37771 -0.13924908
11.37871 -0.14007444
11.37971 -0.14089587
11.38071 -0.14171328
11.38171 -0.14252692
11.38271 -0.14333726
11.38371 -0.14414475
11.38471 -0.14494964999999999
11.38571 -0.14575191
11.38671 -0.14655131
11.38771 -0.14734756
11.38871 -0.14814043000000002
11.38971 -0.14892982999999999
11.39071 -0.14971572
11.39171 -0.15049801
11.39271 -0.15127652
11.39371 -0.15205097
11.39471 -0.15282116
11.39571 -0.15358711
11.39671 -0.15434909000000002
11.39771 -0.15510764999999999
11.39871 -0.15586333
11.39971 -0.15661649
11.40071 -0.15736712
11.40171 -0.15811487
11.40271 -0.15885915
11.40371 -0.15959939
11.40471 -0.16033519999999998
11.40571 -0.16106645
11.40671 -0.1617932
11.40771 -0.16251559
11.40871 -0.16323373000000002
11.40971 -0.1639477
11.41071 -0.16465754000000002
11.41171 -0.16536337999999998
11.41271 -0.16606542
11.41371 -0.1667639
11.41471 -0.16745895
11.41571 -0.16815048
11.41671 -0.16883815
11.41771 -0.16952149
11.41871 -0.17019999
11.41971 -0.1708734
11.42071 -0.17154176000000002
11.42171 -0.17220541
11.42271 -0.17286481
11.42371 -0.17352039
11.42471 -0.17417239
11.42571 -0.17482077999999998
11.42671 -0.17546542
11.42771 -0.17610608
11.42871 -0.17674254
11.42971 -0.17737463
11.43071 -0.17800215
11.43171 -0.17862484
11.43271 -0.17924242
11.43371 -0.17985464
11.43471 -0.18046139
11.43571 -0.18106279
11.43671 -0.18165919
11.43771 -0.18225109
11.43871 -0.18283885
11.43971 -0.18342268
11.44071 -0.18400244999999998
11.44171 -0.18457784000000002
11.44271 -0.18514845
11.44371 -0.18571395
11.44471 -0.1862742
11.44571 -0.1868292
11.44671 -0.18737902
11.44771 -0.18792372000000002
11.44871 -0.18846333
11.44971 -0.18899781999999998
11.45071 -0.18952722
11.45171 -0.19005165000000002
11.45271 -0.19057126
11.45371 -0.19108619999999998
11.45471 -0.19159646
11.45571 -0.19210182
11.45671 -0.19260191
11.45771 -0.19309632
11.45871 -0.19358482000000002
11.45971 -0.19406737
11.46071 -0.19454421
11.46171 -0.19501569000000002
11.46271 -0.19548214
11.46371 -0.19594368
11.46471 -0.19640028
11.46571 -0.19685174
11.46671 -0.19729787000000001
11.46771 -0.19773855
11.46871 -0.19817373
11.46971 -0.19860344
11.47071 -0.19902764
11.47171 -0.19944613
11.47271 -0.19985873
11.47371 -0.20026527
11.47471 -0.20066577
11.47571 -0.20106037
11.47671 -0.2014494
11.47771 -0.20183316
11.47871 -0.20221166999999998
11.47971 -0.20258478000000002
11.48071 -0.20295207
11.48171 -0.20331313999999998
11.48271 -0.2036677
11.48371 -0.20401573
11.48471 -0.20435748
11.48571 -0.20469322
11.48671 -0.20502326
11.48771 -0.20534766000000002
11.48871 -0.20566641000000002
11.48971 -0.20597936
11.49071 -0.20628644
11.49171 -0.20658765
11.49271 -0.20688307
11.49371 -0.20717266
11.49471 -0.20745629000000002
11.49571 -0.20773367
11.49671 -0.20800438
11.49771 -0.20826817
11.49871 -0.20852508
11.49971 -0.20877544
11.50071 -0.20901973
11.50171 -0.20925843
11.50271 -0.20949172
11.50371 -0.20971947999999999
11.50471 -0.20994125
11.50571 -0.21015652
11.50671 -0.21036486
11.50771 -0.21056604999999998
11.50871 -0.21076013999999998
11.50971 -0.21094726
11.51071 -0.21112757
11.51171 -0.21130112
11.51271 -0.21146797
11.51371 -0.21162820000000002
11.51471 -0.21178210000000003
11.51571 -0.21193004
11.51671 -0.21207236999999998
11.51771 -0.21220920999999998
11.51871 -0.21234029
11.51971 -0.21246502
11.52071 -0.21258262
11.52171 -0.2126924
11.52271 -0.21279405
11.52371 -0.21288774000000002
11.52471 -0.21297398
11.52571 -0.21305345
11.52671 -0.21312672000000002
11.52771 -0.21319413
11.52871 -0.21325571
11.52971 -0.21331133
11.53071 -0.21336081
11.53171 -0.21340395
11.53271 -0.21344053
11.53371 -0.21347024
11.53471 -0.21349257
11.53571 -0.21350696
11.53671 -0.21351292
11.53771 -0.21351029000000002
11.53871 -0.21349941
11.53971 -0.21348107
11.54071 -0.21345625000000001
11.54171 -0.21342582000000002
11.54271 -0.21339024
11.54371 -0.21334940000000002
11.54471 -0.21330274000000002
11.54571 -0.2132494
11.54671 -0.21318855999999997
11.54771 -0.21311969
11.54871 -0.21304246
11.54971 -0.2129568
11.55071 -0.21286275999999998
11.55171 -0.21276043
11.55271 -0.21265008999999999
11.55371 -0.21253217000000002
11.55471 -0.21240737
11.55571 -0.21227647
11.55671 -0.21214015
11.55771 -0.21199868000000002
11.55871 -0.21185179
11.55971 -0.21169863
11.56071 -0.2115381
11.56171 -0.21136908
11.56271 -0.2111909
11.56371 -0.2110034
11.56471 -0.21080701000000002
11.56571 -0.21060241999999998
11.56671 -0.21039038000000002
11.56771 -0.2101715
11.56871 -0.20994616000000002
11.56971 -0.20971458999999998
11.57071 -0.20947689000000003
11.57171 -0.20923305
11.57271 -0.20898287
11.57371 -0.20872591999999998
11.57471 -0.20846141999999998
11.57571 -0.2081885
11.57671 -0.20790633
11.57771 -0.20761457
11.57871 -0.20731341
11.57971 -0.20700363
11.58071 -0.20668637
11.58171 -0.20636276
11.58271 -0.20603356
11.58371 -0.20569896000000001
11.58471 -0.20535865000000003
11.58571 -0.20501197
11.58671 -0.20465816000000003
11.58771 -0.20429657
11.58871 -0.20392668
11.58971 -0.20354812
11.59071 -0.20316064
11.59171 -0.20276411000000003
11.59271 -0.20235861
11.59371 -0.20194458999999998
11.59471 -0.20152284
11.59571 -0.20109434
11.59671 -0.20065998999999998
11.59771 -0.20022031
11.59871 -0.19977526
11.59971 -0.19932413
11.60071 -0.19886587000000003
11.60171 -0.19839942
11.60271 -0.19792398
11.60371 -0.19743921999999997
11.60471 -0.19694529
11.60571 -0.19644266
11.60671 -0.19593188
11.60771 -0.19541345999999998
11.60871 -0.19488784
11.60971 -0.19435541
11.61071 -0.19381654
11.61171 -0.19327147
11.61271 -0.19272026
11.61371 -0.19216264
11.61471 -0.19159798
11.61571 -0.19102542
11.61671 -0.19044415
11.61771 -0.18985362
11.61871 -0.18925384
11.61971 -0.1886453
11.62071 -0.18802885
11.62171 -0.18740535
11.62271 -0.18677544000000001
11.62371 -0.18613936
11.62471 -0.18549698
11.62571 -0.18484798
11.62671 -0.18419201
11.62771 -0.18352875000000002
11.62871 -0.18285796999999998
11.62971 -0.18217941999999998
11.63071 -0.18149284000000002
11.63171 -0.18079795
11.63271 -0.18009465
11.63371 -0.17938307
11.63471 -0.17866364
11.63571 -0.17793704000000002
11.63671 -0.1772039
11.63771 -0.17646464
11.63871 -0.17571929
11.63971 -0.17496746000000002
11.64071 -0.17420853
11.64171 -0.17344193
11.64271 -0.17266729
11.64371 -0.17188456000000002
11.64471 -0.17109391999999998
11.64571 -0.17029564
11.64671 -0.16948992
11.64771 -0.16867683
11.64871 -0.16785636999999998
11.64971 -0.16702859
11.65071 -0.16619365
11.65171 -0.16535178
11.65271 -0.16450321999999998
11.65371 -0.16364804
11.65471 -0.16278615
11.65571 -0.16191726
11.65671 -0.16104106
11.65771 -0.16015739
11.65871 -0.15926632000000002
11.65971 -0.15836813
11.66071 -0.15746316999999999
11.66171 -0.15655163
11.66271 -0.1556335
11.66371 -0.15470849
11.66471 -0.15377625
11.66571 -0.15283651
11.66671 -0.15188927
11.66771 -0.15093478999999999
11.66871 -0.14997348
11.66971 -0.14900573
11.67071 -0.14803176999999998
11.67171 -0.14705161
11.67271 -0.14606511
11.67371 -0.14507204999999998
11.67471 -0.14407226
11.67571 -0.14306562
11.67671 -0.14205198
11.67771 -0.14103113
11.67871 -0.14000279
11.67971 -0.1389667
11.68071 -0.13792281
11.68171 -0.13687134
11.68271 -0.13581290000000001
11.68371 -0.13474829
11.68471 -0.13367835
11.68571 -0.13260364
11.68671 -0.13152428
11.68771 -0.13043993
11.68871 -0.12934995
11.68971 -0.12825355
11.69071 -0.12715008
11.69171 -0.12603914
11.69271 -0.12492059000000001
11.69371 -0.12379451999999999
11.69471 -0.12266117000000001
11.69571 -0.12152094
11.69671 -0.12037434000000001
11.69771 -0.11922203
11.69871 -0.11806464
11.69971 -0.11690271
11.70071 -0.11573643
11.70171 -0.11456558
11.70271 -0.11338943
11.70371 -0.11220704999999999
11.70471 -0.11101746
11.70571 -0.10981999999999999
11.70671 -0.10861452
11.70771 -0.10740138
11.70871 -0.10618137
11.70971 -0.10495542999999999
11.71071 -0.10372449
11.71171 -0.10248921999999999
11.71271 -0.10124999999999999
11.71371 -0.10000690999999999
11.71471 -0.098759739
11.71571 -0.097508042
11.71671 -0.096251164
11.71771 -0.094988337
11.71871 -0.093718793
11.71971 -0.092441973
11.72071 -0.091157714
11.72171 -0.089866342
11.72271 -0.08856866599999999
11.72371 -0.087265787
11.72471 -0.085958798
11.72571 -0.084648503
11.72671 -0.083335221
11.72771 -0.082018739
11.72871 -0.080698426
11.72971 -0.079373422
11.73071 -0.078042876
11.73171 -0.07670612
11.73271 -0.075362757
11.73371 -0.0740127
11.73471 -0.072656176
11.73571 -0.071293698
11.73671 -0.069925998
11.73771 -0.06855395
11.73871 -0.067178404
11.73971 -0.065799995
11.74071 -0.064418983
11.74171 -0.063035166
11.74271 -0.061647907999999994
11.74371 -0.060256331999999996
11.74471 -0.058859534
11.74571 -0.057456868999999994
11.74671 -0.056048069
11.74771 -0.054633302999999994
11.74871 -0.053213082999999994
11.74971 -0.051788113000000004
11.75071 -0.050359126
11.75171 -0.04892674600000001
11.75271 -0.047491409000000005
11.75371 -0.046053328000000004
11.75471 -0.044612481999999995
11.75571 -0.043168635
11.75671 -0.041721368
11.75771 -0.040270173
11.75871 -0.038814565
11.75971 -0.037354228
11.76071 -0.035889120999999996
11.76171 -0.034419508
11.76271 -0.032945897
11.76371 -0.031468898
11.76471 -0.029989053
11.76571 -0.028506696
11.76671 -0.027021891000000003
11.76771 -0.025534454999999998
11.76871 -0.024044058
11.76971 -0.02255033
11.77071 -0.021052967
11.77171 -0.019551792
11.77271 -0.018046773999999998
11.77371 -0.016538037999999998
11.77471 -0.015025835
11.77571 -0.013510519
11.77671 -0.011992487000000001
11.77771 -0.010472097
11.77871 -0.0089495836
11.77971 -0.007424980900000001
11.78071 -0.0058981102
11.78171 -0.0043686356
11.78271 -0.002836185
11.78371 -0.0013004927000000001
11.78471 0.00023848786000000001
11.78571 0.001780546
11.78671 0.0033252618
11.78771 0.0048721144
11.78871 0.006420612
11.78971 0.0079703932
11.79071 0.0095212825
11.79171 0.011073297
11.79271 0.012626622999999998
11.79371 0.014181573000000001
11.79471 0.01573855
11.79571 0.017297969
11.79671 0.018860174
11.79771 0.020425329
11.79871 0.021993330000000002
11.79971 0.023563781000000002
11.80071 0.02513605
11.80171 0.026709418
11.80271 0.028283271
11.80371 0.02985727
11.80471 0.031431438
11.80571 0.033006126999999996
11.80671 0.034581880999999995
11.80771 0.036159268
11.80871 0.03773871
11.80971 0.039320395
11.81071 0.040904261
11.81171 0.042490015000000006
11.81271 0.044077207
11.81371 0.045665263000000005
11.81471 0.047253558
11.81571 0.048841488999999995
11.81671 0.050428597
11.81771 0.052014692
11.81871 0.053599942
11.81971 0.055184902
11.82071 0.056770379999999995
11.82171 0.058357237
11.82271 0.059946108000000005
11.82371 0.061537203
11.82471 0.063130225
11.82571 0.064724451
11.82671 0.06631894499999999
11.82771 0.067912776
11.82871 0.069505232
11.82971 0.07109591400000001
11.83071 0.072684739
11.83171 0.074271893
11.83271 0.075857749
11.83371 0.07744285399999999
11.83471 0.07902784900000001
11.83571 0.08061339
11.83671 0.082200021
11.83771 0.083787978
11.83871 0.08537708199999999
11.83971 0.086966687
11.84071 0.088555791
11.84171 0.09014330599999999
11.84271 0.091728353
11.84371 0.093310507
11.84471 0.09488989
11.84571 0.096467073
11.84671 0.098042854
11.84771 0.099618
11.84871 0.10119306
11.84971 0.10276826
11.85071 0.10434350999999999
11.85171 0.10591851000000001
11.85271 0.10749283000000001
11.85371 0.10906588
11.85471 0.11063697
11.85571 0.11220534
11.85671 0.11377034
11.85771 0.11533158
11.85871 0.11688906000000002
11.85971 0.11844332
11.86071 0.11999523999999999
11.86171 0.12154583999999999
11.86271 0.12309593
11.86371 0.12464589000000001
11.86471 0.1261955
11.86571 0.12774412000000002
11.86671 0.12929084000000002
11.86771 0.1308348
11.86871 0.13237536
11.86971 0.13391217
11.87071 0.13544514
11.87171 0.13697436000000002
11.87271 0.13850003
11.87371 0.14002246000000002
11.87471 0.14154207
11.87571 0.14305938
11.87671 0.1445749
11.87771 0.14608896999999998
11.87871 0.14760158
11.87971 0.14911225
11.88071 0.15062016
11.88171 0.15212428
11.88271 0.15362378000000002
11.88371 0.15511818
11.88471 0.15660753
11.88571 0.15809229000000002
11.88671 0.1595731
11.88771 0.16105059
11.88871 0.16252511
11.88971 0.16399678
11.89071 0.16546550000000002
11.89171 0.16693106
11.89271 0.16839323
11.89371 0.16985171
11.89471 0.17130616999999998
11.89571 0.17275616
11.89671 0.17420119
11.89771 0.17564091
11.89871 0.1770752
11.89971 0.17850433999999998
11.90071 0.1799289
11.90171 0.18134961
11.90271 0.18276706
11.90371 0.18418151
11.90471 0.18559275
11.90571 0.18700024
11.90671 0.18840325
11.90771 0.18980115
11.90871 0.19119353
11.90971 0.19258019
11.91071 0.19396115
11.91171 0.19533647999999998
11.91271 0.19670625
11.91371 0.1980705
11.91471 0.19942936
11.91571 0.20078307
11.91671 0.20213188
11.91771 0.20347603
11.91871 0.20481561999999998
11.91971 0.20615045999999998
11.92071 0.20748014
11.92171 0.20880408
11.92271 0.21012180999999996
11.92371 0.21143304
11.92471 0.21273784999999998
11.92571 0.21403653
11.92671 0.21532944
11.92771 0.21661681
11.92871 0.21789872999999998
11.92971 0.21917503
11.93071 0.22044554
11.93171 0.22171002
11.93271 0.2229684
11.93371 0.22422064000000003
11.93471 0.22546676999999998
11.93571 0.22670673
11.93671 0.22794041
11.93771 0.22916761
11.93871 0.23038822999999997
11.93971 0.23160223000000002
11.94071 0.23280968999999999
11.94171 0.23401072
11.94271 0.23520538000000002
11.94371 0.23639356
11.94471 0.23757500999999998
11.94571 0.23874941
11.94671 0.23991652
11.94771 0.24107627
11.94871 0.24222881
11.94971 0.24337445
11.95071 0.24451350000000002
11.95171 0.2456462
11.95271 0.24677257
11.95371 0.24789239
11.95471 0.24900539000000002
11.95571 0.25011119000000004
11.95671 0.25120948000000004
11.95771 0.25229994
11.95871 0.25338235
11.95971 0.25445656
11.96071 0.25552253
11.96171 0.25658035
11.96271 0.2576303
11.96371 0.2586728
11.96471 0.25970833
11.96571 0.26073728
11.96671 0.2617598
11.96771 0.26277581
11.96871 0.26378492
11.96971 0.26478656
11.97071 0.26578011
11.97171 0.26676508
11.97271 0.26774118
11.97371 0.26870831
11.97471 0.26966657
11.97571 0.27061626
11.97671 0.27155774
11.97771 0.27249141000000004
11.97871 0.27341768
11.97971 0.27433678
11.98071 0.27524875
11.98171 0.27615335
11.98271 0.27705009999999997
11.98371 0.27793837
11.98471 0.27881756
11.98571 0.27968723
11.98671 0.28054724
11.98771 0.28139774
11.98871 0.28223917
11.98971 0.28307204999999996
11.99071 0.28389688
11.99171 0.28471404
11.99271 0.28552375999999996
11.99371 0.28632605
11.99471 0.2871207
11.99571 0.28790736
11.99671 0.2886855
11.99771 0.2894545
11.99871 0.29021371
11.99971 0.29096273
12.00071 0.29170145000000003
12.00171 0.29243019000000003
12.00271 0.29314959
12.00371 0.29386044
12.00471 0.2945635
12.00571 0.29525917
12.00671 0.29594747
12.00771 0.29662803
12.00871 0.29730026
12.00971 0.29796348
12.01071 0.29861713
12.01171 0.29926074
12.01271 0.29989404
12.01371 0.30051689000000004
12.01471 0.3011293
12.01571 0.30173152000000003
12.01671 0.302324
12.01771 0.30290748
12.01871 0.30348271
12.01971 0.3040503
12.02071 0.30461052
12.02171 0.30516307
12.02271 0.30570726
12.02371 0.30624215
12.02471 0.30676681
12.02571 0.30728073
12.02671 0.30778383
12.02771 0.30827641
12.02871 0.30875897999999996
12.02971 0.30923204
12.03071 0.30969596
12.03171 0.31015098
12.03271 0.31059727
12.03371 0.31103499
12.03471 0.31146421
12.03571 0.31188494
12.03671 0.31229686
12.03771 0.31269942
12.03871 0.31309186
12.03971 0.31347349
12.04071 0.31384397
12.04171 0.31420349000000003
12.04271 0.31455271
12.04371 0.31489259999999997
12.04471 0.31522398
12.04571 0.31554734
12.04671 0.31586257
12.04771 0.31616921
12.04871 0.3164666
12.04971 0.31675422
12.05071 0.31703177
12.05171 0.31729916
12.05271 0.31755639
12.05371 0.31780337000000003
12.05471 0.31804
12.05571 0.3182662
12.05671 0.3184821
12.05771 0.3186882
12.05871 0.31888525
12.05971 0.319074
12.06071 0.31925491
12.06171 0.31942786
12.06271 0.31959216999999995
12.06371 0.31974688
12.06471 0.3198911
12.06571 0.32002435
12.06671 0.32014665000000003
12.06771 0.32025855000000003
12.06871 0.32036069
12.06971 0.32045356999999997
12.07071 0.32053737
12.07171 0.32061199
12.07271 0.3206773
12.07371 0.32073329
12.07471 0.32078017999999997
12.07571 0.32081827999999996
12.07671 0.32084766
12.07771 0.3208681
12.07871 0.32087897
12.07971 0.32087953
12.08071 0.32086924
12.08171 0.32084805
12.08271 0.32081651
12.08371 0.3207755
12.08471 0.32072593
12.08571 0.32066826
12.08671 0.32060242
12.08771 0.32052789
12.08871 0.32044407
12.08971 0.32035053999999996
12.09071 0.3202473
12.09171 0.32013466
12.09271 0.32001298
12.09371 0.31988238999999996
12.09471 0.31974267
12.09571 0.31959335
12.09671 0.31943405
12.09771 0.31926474
12.09871 0.31908583
12.09971 0.31889798
12.10071 0.3187018
12.10171 0.31849751
12.10271 0.31828481999999997
12.10371 0.31806307
12.10471 0.31783162000000004
12.10571 0.31759017
12.10671 0.31733899
12.10771 0.31707876
12.10871 0.31681019
12.10971 0.3165337
12.11071 0.31624918
12.11171 0.31595605
12.11271 0.31565365
12.11371 0.31534159
12.11471 0.31501993
12.11571 0.31468912
12.11671 0.3143498
12.11771 0.31400232
12.11871 0.31364664999999997
12.11971 0.31328243
12.12071 0.3129093
12.12171 0.31252713
12.12271 0.31213620999999997
12.12371 0.31173711
12.12471 0.3113304
12.12571 0.31091627
12.12671 0.31049429
12.12771 0.31006369
12.12871 0.30962365999999997
12.12971 0.30917374
12.13071 0.30871416
12.13171 0.30824568
12.13271 0.30776933
12.13371 0.30728586
12.13471 0.30679556
12.13571 0.30629814
12.13671 0.30579304
12.13771 0.30527974
12.13871 0.30475806
12.13971 0.30422814000000004
12.14071 0.30369021
12.14171 0.30314438
12.14271 0.30259045
12.14371 0.30202798000000003
12.14471 0.30145660999999996
12.14571 0.3008764
12.14671 0.3002879
12.14771 0.29969215
12.14871 0.29909019000000003
12.14971 0.29848265
12.15071 0.29786939
12.15171 0.29724964
12.15271 0.29662228
12.15371 0.29598628
12.15471 0.29534115
12.15571 0.29468704
12.15671 0.29402454
12.15771 0.29335439
12.15871 0.29267708
12.15971 0.29199291
12.16071 0.29130195999999997
12.16171 0.29060438
12.16271 0.28990053000000005
12.16371 0.28919089000000003
12.16471 0.28847577
12.16571 0.28775511
12.16671 0.28702828999999996
12.16771 0.28629419
12.16871 0.2855517
12.16971 0.28480012
12.17071 0.28403951
12.17171 0.2832707
12.17271 0.282495
12.17371 0.28171374
12.17471 0.28092777
12.17571 0.28013731
12.17671 0.27934203
12.17771 0.27854135
12.17871 0.27773469
12.17971 0.27692163999999997
12.18071 0.27610203
12.18171 0.27527567000000003
12.18271 0.27444220999999996
12.18371 0.27360129
12.18471 0.27275272
12.18571 0.27189669
12.18671 0.27103394000000003
12.18771 0.27016567
12.18871 0.26929313
12.18971 0.26841727
12.19071 0.26753829
12.19171 0.2666556
12.19271 0.26576808
12.19371 0.26487443
12.19471 0.26397374
12.19571 0.26306568
12.19671 0.26215047
12.19771 0.26122872
12.19871 0.26030107
12.19971 0.25936808
12.20071 0.25843009
12.20171 0.25748753
12.20271 0.25654077
12.20371 0.25559025999999996
12.20471 0.25463632999999997
12.20571 0.253679
12.20671 0.25271778
12.20771 0.25175179
12.20871 0.25077998
12.20971 0.24980158
12.21071 0.24881640000000002
12.21171 0.24782494000000002
12.21271 0.24682821
12.21371 0.24582738999999998
12.21471 0.2448234
12.21571 0.24381664
12.21671 0.24280699
12.21771 0.24179402
12.21871 0.24077717999999998
12.21971 0.2397561
12.22071 0.23873054999999999
12.22171 0.23770043999999999
12.22271 0.23666568999999998
12.22371 0.23562622
12.22471 0.234582
12.22571 0.23353318999999997
12.22671 0.23248027999999998
12.22771 0.23142404
12.22871 0.23036529
12.22971 0.22930467999999998
12.23071 0.22824234000000002
12.23171 0.22717789000000002
12.23271 0.22611045000000002
12.23371 0.22503903999999997
12.23471 0.22396292
12.23571 0.22288181
12.23671 0.22179596000000001
12.23771 0.22070594000000002
12.23871 0.21961245
12.23971 0.21851612
12.24071 0.21741737
12.24171 0.21631643
12.24271 0.21521344
12.24371 0.21410855
12.24471 0.21300178
12.24571 0.21189307
12.24671 0.21078212
12.24771 0.20966843999999998
12.24871 0.20855151
12.24971 0.20743092
12.25071 0.2063066
12.25171 0.20517893
12.25271 0.20404862999999998
12.25371 0.20291654
12.25471 0.20178332999999998
12.25571 0.20064935
12.25671 0.19951450999999998
12.25771 0.19837844
12.25871 0.19724064
12.25971 0.19610066
12.26071 0.19495824
12.26171 0.19381333
12.26271 0.19266601
12.26371 0.19151639
12.26471 0.19036465
12.26571 0.18921098
12.26671 0.18805567
12.26771 0.18689913
12.26871 0.1857418
12.26971 0.184584
12.27071 0.18342588999999998
12.27171 0.18226728
12.27271 0.18110775999999998
12.27371 0.17994681
12.27471 0.17878398
12.27571 0.17761909
12.27671 0.17645229
12.27771 0.17528394
12.27871 0.1741146
12.27971 0.17294472
12.28071 0.17177465
12.28171 0.17060452
12.28271 0.16943433
12.28371 0.16826399
12.28471 0.16709341
12.28571 0.16592247
12.28671 0.16475106
12.28771 0.16357899
12.28871 0.1624061
12.28971 0.16123229
12.29071 0.16005754
12.29171 0.15888205
12.29271 0.15770620999999999
12.29371 0.15653049000000002
12.29471 0.15535537000000002
12.29571 0.15418115999999998
12.29671 0.15300792
12.29771 0.15183548
12.29871 0.1506635
12.29971 0.14949163000000001
12.30071 0.14831957
12.30171 0.14714716
12.30271 0.14597438
12.30371 0.14480131
12.30471 0.14362808999999999
12.30571 0.14245486999999998
12.30671 0.14128183
12.30771 0.14010921999999998
12.30871 0.13893729999999999
12.30971 0.13776636
12.31071 0.13659663
12.31171 0.13542826
12.31271 0.13426123
12.31371 0.13309539
12.31471 0.13193052
12.31571 0.13076637
12.31671 0.12960285
12.31771 0.12843997
12.31871 0.12727788
12.31971 0.12611682000000002
12.32071 0.12495698999999999
12.32171 0.12379854
12.32271 0.12264154
12.32371 0.12148595
12.32471 0.12033174999999999
12.32571 0.11917893
12.32671 0.11802748
12.32771 0.11687744
12.32871 0.11572882999999999
12.32971 0.11458162000000001
12.33071 0.11343575
12.33171 0.11229119
12.33271 0.11114794
12.33371 0.11000609
12.33471 0.10886581
12.33571 0.10772729
12.33671 0.10659067
12.33771 0.10545598
12.33871 0.10432316
12.33971 0.10319208
12.34071 0.10206262
12.34171 0.10093477000000001
12.34271 0.099808665
12.34371 0.098684512
12.34471 0.097562571
12.34571 0.096443045
12.34671 0.09532602899999999
12.34771 0.094211497
12.34871 0.093099347
12.34971 0.091989443
12.35071 0.09088168199999999
12.35171 0.089775986
12.35271 0.08867231099999999
12.35371 0.08757062
12.35471 0.08647089699999999
12.35571 0.085373165
12.35671 0.084277533
12.35771 0.08318421899999999
12.35871 0.08209354099999999
12.35971 0.081005832
12.36071 0.079921325
12.36171 0.078840065
12.36271 0.07776185499999999
12.36371 0.076686306
12.36471 0.075612945
12.36571 0.074541371
12.36671 0.073471369
12.36771 0.072402979
12.36871 0.07133648000000001
12.36971 0.070272305
12.37071 0.06921092300000001
12.37171 0.068152777
12.37271 0.067098206
12.37371 0.06604740599999999
12.37471 0.06500040800000001
12.37571 0.06395706400000001
12.37671 0.062917051
12.37771 0.061879866
12.37871 0.060844939
12.37971 0.059811741999999994
12.38071 0.05877997
12.38171 0.05774966
12.38271 0.056721241
12.38371 0.055695453
12.38471 0.054673180999999994
12.38571 0.053655222
12.38671 0.052642076999999995
12.38771 0.051633821999999996
12.38871 0.050630112
12.38971 0.049630273
12.39071 0.048633467
12.39171 0.047638861
12.39271 0.046645789
12.39371 0.045653860000000004
12.39471 0.044663021000000004
12.39571 0.043673581
12.39671 0.042686198
12.39771 0.041701773
12.39871 0.040721303
12.39971 0.039745672
12.40071 0.038775429
12.40171 0.037810626
12.40271 0.036850764
12.40371 0.035894889
12.40471 0.03494182
12.40571 0.033990433
12.40671 0.033039952
12.40771 0.032090116
12.40871 0.031141241
12.40971 0.030194108999999997
12.41071 0.029249798
12.41171 0.02830943
12.41271 0.027373969
12.41371 0.026444034
12.41471 0.025519799
12.41571 0.02460095
12.41671 0.023686737
12.41771 0.022776097
12.41871 0.021867849999999998
12.41971 0.020960947
12.42071 0.020054712000000002
12.42171 0.019149012
12.42271 0.018244308
12.42371 0.017341551
12.42471 0.016441953000000002
12.42571 0.015546697
12.42671 0.014656650999999998
12.42771 0.013772177
12.42871 0.012893075
12.42971 0.012018665999999999
12.43071 0.011147967
12.43171 0.010279923
12.43271 0.009413626
12.43371 0.0085484928
12.43471 0.0076843615
12.43571 0.006821515100000001
12.43671 0.0059606198
12.43771 0.0051025817999999995
12.43871 0.0042483574000000005
12.43971 0.0033987391
12.44071 0.0025541685
12.44171 0.0017146263
12.44271 0.00087963153
12.44371 4.8355707e-05
12.44471 -0.00078017438
12.44571 -0.0016068398000000002
12.44671 -0.0024322233
12.44771 -0.0032564876
12.44871 -0.0040793613
12.44971 -0.0049002287
12.45071 -0.0057182944
12.45171 -0.006532774599999999
12.45271 -0.0073430747000000005
12.45371 -0.0081489125
12.45471 -0.008950367899999999
12.45571 -0.009747856499999999
12.45671 -0.010542023999999999
12.45771 -0.011333603000000001
12.45871 -0.012123238
12.45971 -0.012911351
12.46071 -0.013698051
12.46171 -0.014483127
12.46271 -0.015266128
12.46371 -0.016046486999999998
12.46471 -0.016823682
12.46571 -0.017597358
12.46671 -0.018367416
12.46771 -0.019134021
12.46871 -0.019897553
12.46971 -0.020658503
12.47071 -0.021417356
12.47171 -0.02217447
12.47271 -0.022929987
12.47371 -0.023683791
12.47471 -0.024435534999999998
12.47571 -0.025184735
12.47671 -0.025930898999999997
12.47771 -0.026673684
12.47871 -0.027413010999999998
12.47971 -0.028149108
12.48071 -0.028882460999999998
12.48171 -0.02961368
12.48271 -0.030343336000000002
12.48371 -0.031071802
12.48471 -0.031799159
12.48571 -0.032525207
12.48671 -0.033249522999999996
12.48771 -0.0339716
12.48871 -0.034690971
12.48971 -0.035407313
12.49071 -0.036120519999999996
12.49171 -0.036830734000000004
12.49271 -0.037538345
12.49371 -0.038243932
12.49471 -0.038948184000000004
12.49571 -0.039651748
12.49671 -0.040355063
12.49771 -0.041058211
12.49871 -0.041760842
12.49971 -0.042462224
12.50071 -0.043161408
12.50171 -0.043857502
12.50271 -0.044549923
12.50371 -0.045238584
12.50471 -0.045923924
12.50571 -0.046606781
12.50671 -0.047288174
12.50771 -0.047969053
12.50871 -0.0486501
12.50971 -0.049331639000000004
12.51071 -0.0500136
12.51171 -0.050695595999999996
12.51271 -0.051376986
12.51371 -0.052056962000000005
12.51471 -0.052734685999999996
12.51571 -0.053409446000000006
12.51671 -0.054080842999999997
12.51771 -0.05474894400000001
12.51871 -0.055414362999999994
12.51971 -0.056078163
12.52071 -0.056741631
12.52171 -0.057405909
12.52271 -0.058071687999999996
12.52371 -0.058738998
12.52471 -0.059407228000000006
12.52571 -0.060075324
12.52671 -0.060742133000000004
12.52771 -0.061406707
12.52871 -0.06206851100000001
12.52971 -0.062727474
12.53071 -0.063383946
12.53171 -0.06403854299999999
12.53271 -0.064692064
12.53371 -0.06534536399999999
12.53471 -0.065999292
12.53571 -0.06665454700000001
12.53671 -0.06731153100000001
12.53771 -0.067970186
12.53871 -0.068629911
12.53971 -0.069289643
12.54071 -0.069948117
12.54171 -0.07060425099999999
12.54271 -0.071257481
12.54371 -0.071907986
12.54471 -0.072556623
12.54571 -0.073204655
12.54671 -0.073853368
12.54771 -0.07450372200000001
12.54871 -0.075156137
12.54971 -0.075810531
12.55071 -0.076466438
12.55171 -0.077123236
12.55271 -0.07778025999999999
12.55371 -0.07843687199999999
12.55471 -0.079092494
12.55571 -0.079746649
12.55671 -0.080399087
12.55771 -0.08104995400000001
12.55871 -0.081699889
12.55971 -0.082349981
12.56071 -0.083001534
12.56171 -0.08365568400000001
12.56271 -0.08431301699999999
12.56371 -0.084973365
12.56471 -0.085635856
12.56571 -0.08629921900000001
12.56671 -0.086962228
12.56771 -0.087624067
12.56871 -0.08828449099999999
12.56971 -0.088943786
12.57071 -0.089602545
12.57171 -0.090261444
12.57271 -0.090921088
12.57371 -0.09158200699999999
12.57471 -0.09224471299999999
12.57571 -0.092909689
12.57671 -0.09357731899999999
12.57771 -0.094247703
12.57871 -0.09492047199999999
12.57971 -0.095594797
12.58071 -0.09626955699999999
12.58171 -0.096943724
12.58271 -0.09761675
12.58371 -0.09828881599999999
12.58471 -0.098960788
12.58571 -0.099633925
12.58671 -0.10030944000000001
12.58771 -0.10098813
12.58871 -0.10167019
12.58971 -0.10235535
12.59071 -0.10304305000000001
12.59171 -0.10373276
12.59271 -0.10442404
12.59371 -0.1051166
12.59471 -0.10581007
12.59571 -0.10650406
12.59671 -0.10719816
12.59771 -0.10789217000000001
12.59871 -0.10858634
12.59971 -0.10928146000000001
12.60071 -0.10997871000000001
12.60171 -0.11067927
12.60271 -0.11138398
12.60371 -0.11209293
12.60471 -0.11280549
12.60571 -0.11352062
12.60671 -0.11423718
12.60771 -0.11495443000000001
12.60871 -0.11567213
12.60971 -0.11639050000000001
12.61071 -0.11711
12.61171 -0.11783103
12.61271 -0.11855387999999999
12.61371 -0.11927881
12.61471 -0.12000614
12.61571 -0.12073640000000001
12.61671 -0.12147026
12.61771 -0.12220824
12.61871 -0.12295044000000001
12.61971 -0.12369631
12.62071 -0.12444482000000001
12.62171 -0.12519477
12.62271 -0.1259452
12.62371 -0.12669578
12.62471 -0.12744694
12.62571 -0.1281996
12.62671 -0.12895481
12.62771 -0.12971337
12.62871 -0.13047567000000002
12.62971 -0.1312417
12.63071 -0.13201128
12.63171 -0.13278429
12.63271 -0.13356073000000002
12.63371 -0.13434057
12.63471 -0.13512362
12.63571 -0.13590937
12.63671 -0.13669704
12.63771 -0.13748587
12.63871 -0.13827548
12.63971 -0.13906612
12.64071 -0.13985862999999998
12.64171 -0.14065417000000002
12.64271 -0.14145377
12.64371 -0.14225797
12.64471 -0.14306669
12.64571 -0.14387934
12.64671 -0.14469519
12.64771 -0.14551369
12.64871 -0.14633468
12.64971 -0.14715822
12.65071 -0.14798448
12.65171 -0.14881346
12.65271 -0.14964497
12.65371 -0.15047876000000002
12.65471 -0.15131475
12.65571 -0.15215324
12.65671 -0.15299485999999998
12.65771 -0.15384034
12.65871 -0.15469025
12.65971 -0.15554461
12.66071 -0.15640294
12.66171 -0.15726443
12.66271 -0.15812836
12.66371 -0.15899435
12.66471 -0.15986252
12.66571 -0.16073333
12.66671 -0.16160733000000002
12.66771 -0.16248479000000002
12.66871 -0.16336564
12.66971 -0.16424959
12.67071 -0.1651363
12.67171 -0.1660257
12.67271 -0.16691807
12.67371 -0.16781386
12.67471 -0.1687135
12.67571 -0.16961706999999998
12.67671 -0.17052434
12.67771 -0.17143482
12.67871 -0.1723481
12.67971 -0.17326399
12.68071 -0.17418266999999998
12.68171 -0.17510451
12.68271 -0.17602984
12.68371 -0.17695867999999998
12.68471 -0.17789075000000001
12.68571 -0.17882559
12.68671 -0.17976284
12.68771 -0.18070250999999998
12.68871 -0.18164502999999999
12.68971 -0.18259108999999998
12.69071 -0.1835413
12.69171 -0.18449597
12.69271 -0.18545488
12.69371 -0.18641748
12.69471 -0.18738306
12.69571 -0.18835104
12.69671 -0.18932115
12.69771 -0.19029343
12.69871 -0.19126801
12.69971 -0.19224505
12.70071 -0.19322461
12.70171 -0.19420676
12.70271 -0.1951917
12.70371 -0.19617986
12.70471 -0.19717189000000002
12.70571 -0.19816838
12.70671 -0.19916964
12.70771 -0.20017547
12.70871 -0.20118512
12.70971 -0.20219751000000002
12.71071 -0.20321161000000001
12.71171 -0.20422669999999998
12.71271 -0.20524263
12.71371 -0.20625978
12.71471 -0.20727888000000003
12.71571 -0.2083007
12.71671 -0.20932592000000003
12.71771 -0.21035501
12.71871 -0.21138822000000002
12.71971 -0.21242566999999998
12.72071 -0.21346732999999998
12.72171 -0.21451295
12.72271 -0.21556204
12.72371 -0.21661382999999998
12.72471 -0.21766739
12.72571 -0.21872185
12.72671 -0.21977671
12.72771 -0.22083203999999998
12.72871 -0.22188844000000002
12.72971 -0.22294694
12.73071 -0.22400862000000002
12.73171 -0.22507433
12.73271 -0.22614445000000002
12.73371 -0.22721884000000003
12.73471 -0.22829699
12.73571 -0.22937816000000003
12.73671 -0.23046159000000002
12.73771 -0.23154660999999999
12.73871 -0.23263266999999999
12.73971 -0.2337194
12.74071 -0.23480668000000002
12.74171 -0.23589458000000002
12.74271 -0.23698353
12.74371 -0.23807422
12.74471 -0.23916749999999998
12.74571 -0.24026415999999998
12.74671 -0.24136470000000002
12.74771 -0.24246916
12.74871 -0.24357710000000002
12.74971 -0.24468778
12.75071 -0.24580027000000002
12.75171 -0.24691371
12.75271 -0.24802754999999999
12.75371 -0.24914152
12.75471 -0.25025574
12.75571 -0.25137046
12.75671 -0.25248616
12.75771 -0.25360333
12.75871 -0.25472248000000003
12.75971 -0.255844
12.76071 -0.25696815
12.76171 -0.25809493
12.76271 -0.25922412
12.76371 -0.26035523
12.76471 -0.26148763
12.76571 -0.26262070000000004
12.76671 -0.26375395
12.76771 -0.26488713999999997
12.76871 -0.26602026
12.76971 -0.26715354
12.77071 -0.26828733
12.77171 -0.26942204999999997
12.77271 -0.27055808
12.77371 -0.27169569
12.77471 -0.27283505
12.77571 -0.2739761
12.77671 -0.27511864999999996
12.77771 -0.27626234
12.77871 -0.27740667999999996
12.77971 -0.27855118
12.78071 -0.27969545
12.78171 -0.28083927000000003
12.78271 -0.28198261
12.78371 -0.2831256
12.78471 -0.28426845
12.78571 -0.28541137
12.78671 -0.28655459
12.78771 -0.28769833
12.78871 -0.28884273
12.78971 -0.28998791
12.79071 -0.29113386
12.79171 -0.29228041
12.79271 -0.29342722
12.79371 -0.29457379
12.79471 -0.29571962
12.79571 -0.29686431
12.79671 -0.29800765
12.79771 -0.29914971
12.79871 -0.30029074
12.79971 -0.30143105
12.80071 -0.30257090000000003
12.80171 -0.30371043999999997
12.80271 -0.3048497
12.80371 -0.30598864000000003
12.80471 -0.30712723
12.80571 -0.30826544
12.80671 -0.30940314999999996
12.80771 -0.31054012999999997
12.80871 -0.31167602
12.80971 -0.31281033999999996
12.81071 -0.31394265
12.81171 -0.31507271
12.81271 -0.31620064
12.81371 -0.31732678999999997
12.81471 -0.31845164
12.81571 -0.31957561
12.81671 -0.32069883
12.81771 -0.32182115
12.81871 -0.32294217999999997
12.81971 -0.32406151
12.82071 -0.32517882
12.82171 -0.32629399000000003
12.82271 -0.32740695999999997
12.82371 -0.32851770999999996
12.82471 -0.3296261
12.82571 -0.3307319
12.82671 -0.33183494
12.82771 -0.33293515
12.82871 -0.33403276
12.82971 -0.33512816
12.83071 -0.33622177000000003
12.83171 -0.33731374000000003
12.83271 -0.33840388
12.83371 -0.33949166999999997
12.83471 -0.34057642
12.83571 -0.34165767
12.83671 -0.34273518000000003
12.83771 -0.34380916
12.83871 -0.34488002
12.83971 -0.34594811
12.84071 -0.34701352
12.84171 -0.34807611
12.84271 -0.34913551
12.84371 -0.35019142000000003
12.84471 -0.35124374999999997
12.84571 -0.35229255
12.84671 -0.35333803
12.84771 -0.35438021
12.84871 -0.35541881999999997
12.84971 -0.35645338000000004
12.85071 -0.3574834
12.85171 -0.35850856999999997
12.85271 -0.35952904999999996
12.85371 -0.36054528
12.85471 -0.36155784
12.85571 -0.36256711
12.85671 -0.36357306
12.85771 -0.36457519
12.85871 -0.36557284
12.85971 -0.36656549
12.86071 -0.36755297000000003
12.86171 -0.36853547
12.86271 -0.36951336
12.86371 -0.37048697
12.86471 -0.37145624
12.86571 -0.37242081
12.86671 -0.37338017
12.86771 -0.37433386
12.86871 -0.37528186
12.86971 -0.3762244
12.87071 -0.37716194000000003
12.87171 -0.37809473
12.87271 -0.37902268
12.87371 -0.37994538
12.87471 -0.38086229
12.87571 -0.3817731
12.87671 -0.38267786
12.87771 -0.38357695999999997
12.87871 -0.38447091
12.87971 -0.38535993
12.88071 -0.38624378000000004
12.88171 -0.38712171
12.88271 -0.38799285
12.88371 -0.38885655999999996
12.88471 -0.38971272
12.88571 -0.39056181
12.88671 -0.39140461
12.88771 -0.39224178000000004
12.88871 -0.39307368
12.88971 -0.39390009
12.89071 -0.39472049
12.89171 -0.39553433
12.89271 -0.39634132
12.89371 -0.39714141999999997
12.89471 -0.39793467
12.89571 -0.39872099
12.89671 -0.39949995
12.89771 -0.40027089
12.89871 -0.40103331999999997
12.89971 -0.40178708999999996
12.90071 -0.40253279999999997
12.90171 -0.40327152
12.90271 -0.40400443
12.90371 -0.40473230000000004
12.90471 -0.40545515
12.90571 -0.40617208
12.90671 -0.40688178999999997
12.90771 -0.40758285
12.90871 -0.40827440000000004
12.90971 -0.40895617999999995
12.91071 -0.40962845000000003
12.91171 -0.41029169
12.91271 -0.41094636999999995
12.91371 -0.41159275
12.91471 -0.41223107999999997
12.91571 -0.41286172000000004
12.91671 -0.41348529000000006
12.91771 -0.41410242999999997
12.91871 -0.41471352
12.91971 -0.41531822999999995
12.92071 -0.41591553
12.92171 -0.41650380000000004
12.92271 -0.41708127
12.92371 -0.41764677000000006
12.92471 -0.41820011
12.92571 -0.41874228
12.92671 -0.41927485999999997
12.92771 -0.41979955999999996
12.92871 -0.42031761
12.92971 -0.42082951
12.93071 -0.42133508
12.93171 -0.42183361999999996
12.93271 -0.42232438
12.93371 -0.42280657000000005
12.93471 -0.4232794
12.93571 -0.42374195
12.93671 -0.42419313
12.93771 -0.42463192
12.93871 -0.42505777
12.93971 -0.42547098999999994
12.94071 -0.42587286
12.94171 -0.42626536000000004
12.94271 -0.42665051
12.94371 -0.42702984
12.94471 -0.42740363
12.94571 -0.42777103
12.94671 -0.42813028999999997
12.94771 -0.42847939999999995
12.94871 -0.42881672
12.94971 -0.42914129000000006
12.95071 -0.42945290999999997
12.95171 -0.42975182
12.95271 -0.43003848
12.95371 -0.43031345
12.95471 -0.43057753
12.95571 -0.43083173
12.95671 -0.43107728
12.95771 -0.43131541
12.95871 -0.43154689
12.95971 -0.43177158
12.96071 -0.43198825
12.96171 -0.43219482
12.96271 -0.43238903999999995
12.96371 -0.43256911
12.96471 -0.43273427999999997
12.96571 -0.43288501999999995
12.96671 -0.43302267
12.96771 -0.43314896
12.96871 -0.43326531999999995
12.96971 -0.43337275
12.97071 -0.43347157000000003
12.97171 -0.43356181
12.97271 -0.43364329999999995
12.97371 -0.43371575999999995
12.97471 -0.43377862
12.97571 -0.43383092
12.97671 -0.43387128999999997
12.97771 -0.43389834000000005
12.97871 -0.43391092
12.97971 -0.43390872999999996
12.98071 -0.43389257000000003
12.98171 -0.43386403
12.98271 -0.4338251
12.98371 -0.43377741
12.98471 -0.43372172
12.98571 -0.43365773999999996
12.98671 -0.43358449
12.98771 -0.43350062
12.98871 -0.43340498
12.98971 -0.43329676
12.99071 -0.43317555
12.99171 -0.43304106
12.99271 -0.43289312
12.99371 -0.43273163
12.99471 -0.43255667999999997
12.99571 -0.43236897
12.99671 -0.43216966999999995
12.99771 -0.43196026
12.99871 -0.43174201
12.99971 -0.43151546
13.00071 -0.43128016
13.00171 -0.43103485
13.00271 -0.43077776
13.00371 -0.43050735
13.00471 -0.43022274
13.00571 -0.42992369
13.00671 -0.42961077000000003
13.00771 -0.42928467000000003
13.00871 -0.42894604000000003
13.00971 -0.42859539
13.01071 -0.42823311
13.01171 -0.42785965
13.01271 -0.42747566000000004
13.01371 -0.42708180999999995
13.01471 -0.42667840999999995
13.01571 -0.42626527000000003
13.01671 -0.42584143
13.01771 -0.42540547
13.01871 -0.42495592
13.01971 -0.42449189000000004
13.02071 -0.42401319000000004
13.02171 -0.42352051999999996
13.02271 -0.42301500000000003
13.02371 -0.42249775
13.02471 -0.42196945
13.02571 -0.42143040000000004
13.02671 -0.42088046
13.02771 -0.42031947999999997
13.02871 -0.41974736
13.02971 -0.41916422
13.03071 -0.41856994000000003
13.03171 -0.41796425
13.03271 -0.41734640999999995
13.03371 -0.41671554
13.03471 -0.41607087
13.03571 -0.41541219999999995
13.03671 -0.41474006
13.03771 -0.41405554
13.03871 -0.41335984
13.03971 -0.41265385
13.04071 -0.41193776
13.04171 -0.41121123
13.04271 -0.41047353
13.04371 -0.40972400000000003
13.04471 -0.40896227999999996
13.04571 -0.40818829999999995
13.04671 -0.40740217000000006
13.04771 -0.40660393
13.04871 -0.40579326000000004
13.04971 -0.40496979000000005
13.05071 -0.40413322999999995
13.05171 -0.40328368
13.05271 -0.40242183
13.05371 -0.40154867
13.05471 -0.40066503000000003
13.05571 -0.39977138
13.05671 -0.39886744
13.05771 -0.39795251
13.05871 -0.39702565
13.05971 -0.39608632000000005
13.06071 -0.39513432
13.06171 -0.39417008
13.06271 -0.39319404999999996
13.06371 -0.39220657000000003
13.06471 -0.39120763999999997
13.06571 -0.39019701
13.06671 -0.38917447
13.06771 -0.38814004999999996
13.06871 -0.38709422
13.06971 -0.38603768
13.07071 -0.38497103000000005
13.07171 -0.38389442
13.07271 -0.38280741
13.07371 -0.38170919000000003
13.07471 -0.38059896
13.07571 -0.37947624999999996
13.07671 -0.37834116
13.07771 -0.37719421
13.07871 -0.37603604
13.07971 -0.37486702
13.08071 -0.37368713
13.08171 -0.37249604
13.08271 -0.37129347
13.08371 -0.37007944
13.08471 -0.36885445
13.08571 -0.36761921000000003
13.08671 -0.36637436
13.08771 -0.36512003
13.08871 -0.36385579
13.08971 -0.36258076
13.09071 -0.36129414
13.09171 -0.35999545
13.09271 -0.35868487
13.09371 -0.35736302
13.09471 -0.35603063
13.09571 -0.35468822
13.09671 -0.35333587
13.09771 -0.35197339
13.09871 -0.35060062
13.09971 -0.34921765
13.10071 -0.34782493000000003
13.10171 -0.34642306
13.10271 -0.34501238
13.10371 -0.34359272
13.10471 -0.34216326
13.10571 -0.34072286999999996
13.10671 -0.33927057
13.10771 -0.33780597
13.10871 -0.3363295
13.10971 -0.33484225
13.11071 -0.33334547
13.11171 -0.33184013
13.11271 -0.33032661
13.11371 -0.32880483
13.11471 -0.32727446
13.11571 -0.32573526
13.11671 -0.32418722
13.11771 -0.32263037
13.11871 -0.32106462999999996
13.11971 -0.31948951000000003
13.12071 -0.31790412
13.12171 -0.31630751
13.12271 -0.31469921
13.12371 -0.3130795
13.12471 -0.31144953999999997
13.12571 -0.30981104
13.12671 -0.30816558
13.12771 -0.30651414
13.12871 -0.30485669
13.12971 -0.30319237
13.13071 -0.30151999
13.13171 -0.29983846
13.13271 -0.29814718
13.13371 -0.29644601
13.13471 -0.29473505
13.13571 -0.2930145
13.13671 -0.29128438
13.13771 -0.28954477
13.13871 -0.28779602
13.13971 -0.28603906
13.14071 -0.2842752
13.14171 -0.28250585
13.14271 -0.28073192
13.14371 -0.27895332
13.14471 -0.27716891
13.14571 -0.27537682999999996
13.14671 -0.27357524
13.14771 -0.27176284
13.14871 -0.26993942
13.14971 -0.26810574
13.15071 -0.26626308
13.15171 -0.26441279
13.15271 -0.2625559
13.15371 -0.26069295000000003
13.15471 -0.2588243
13.15571 -0.25695028999999997
13.15671 -0.25507133000000004
13.15771 -0.2531877
13.15871 -0.25129928
13.15971 -0.24940527999999998
13.16071 -0.24750424
13.16171 -0.24559451000000002
13.16271 -0.24367492
13.16371 -0.24174522
13.16471 -0.23980637
13.16571 -0.2378602
13.16671 -0.23590878
13.16771 -0.23395365999999998
13.16871 -0.2319955
13.16971 -0.23003402
13.17071 -0.22806833
13.17171 -0.22609748000000002
13.17271 -0.2241208
13.17371 -0.22213797000000002
13.17471 -0.2201488
13.17571 -0.218153
13.17671 -0.21615007
13.17771 -0.21413956
13.17871 -0.21212134
13.17971 -0.21009600999999997
13.18071 -0.20806496000000002
13.18171 -0.20602997
13.18271 -0.20399256999999998
13.18371 -0.20195346
13.18471 -0.19991228000000003
13.18571 -0.19786772
13.18671 -0.19581818
13.18771 -0.19376237999999998
13.18871 -0.19169982
13.18971 -0.1896308
13.19071 -0.18755615
13.19171 -0.1854767
13.19271 -0.18339294
13.19371 -0.18130505
13.19471 -0.17921308
13.19571 -0.17711732000000002
13.19671 -0.17501843
13.19771 -0.17291725
13.19871 -0.1708144
13.19971 -0.16870985
13.20071 -0.16660283
13.20171 -0.16449199
13.20271 -0.16237601
13.20371 -0.16025415
13.20471 -0.15812659
13.20571 -0.15599434
13.20671 -0.15385876999999998
13.20771 -0.15172103
13.20871 -0.14958162
13.20971 -0.14744038
13.21071 -0.14529679
13.21171 -0.14315041
13.21271 -0.14100127
13.21371 -0.13884978
13.21471 -0.13669645
13.21571 -0.13454154
13.21671 -0.13238472
13.21771 -0.13022526
13.21871 -0.12806238
13.21971 -0.12589573
13.22071 -0.12372565999999999
13.22171 -0.12155314999999998
13.22271 -0.11937937000000001
13.22371 -0.11720515999999999
13.22471 -0.1150307
13.22571 -0.11285548
13.22671 -0.11067874000000001
13.22771 -0.10849990999999999
13.22871 -0.10631902
13.22971 -0.10413665999999999
13.23071 -0.10195364000000001
13.23171 -0.099770515
13.23271 -0.097587286
13.23371 -0.095403369
13.23471 -0.09321795100000001
13.23571 -0.091030472
13.23671 -0.088840962
13.23771 -0.08665007200000001
13.23871 -0.084458746
13.23971 -0.082267757
13.24071 -0.08007735
13.24171 -0.07788722299999999
13.24271 -0.075696805
13.24371 -0.073505705
13.24471 -0.071314001
13.24571 -0.069122249
13.24671 -0.066931162
13.24771 -0.064741151
13.24871 -0.06255205999999999
13.24971 -0.06036316
13.25071 -0.058173563
13.25171 -0.055982696
13.25271 -0.053790695
13.25371 -0.05159842
13.25471 -0.049407122
13.25571 -0.047217915
13.25671 -0.04503135
13.25771 -0.042847288
13.25871 -0.040665123
13.25971 -0.038484193
13.26071 -0.036304136
13.26171 -0.034124998
13.26271 -0.031947056
13.26371 -0.029770483000000004
13.26471 -0.027595107999999997
13.26571 -0.025420447000000002
13.26671 -0.023245996
13.26771 -0.021071639
13.26871 -0.018897909
13.26971 -0.016725939
13.27071 -0.014557087
13.27171 -0.012392385999999998
13.27271 -0.01023213
13.27371 -0.008075772299999999
13.27471 -0.005922198
13.27571 -0.0037702495
13.27671 -0.0016191841
13.27771 0.00053110293
13.27871 0.0026801938
13.27971 0.0048274818
13.28071 0.0069724912
13.28171 0.0091150025
13.28271 0.011254932
13.28371 0.013392071999999998
13.28471 0.015525914
13.28571 0.017655701
13.28671 0.019780704
13.28771 0.021900627
13.28871 0.024015868
13.28971 0.026127475
13.29071 0.028236762999999998
13.29171 0.030344777
13.29271 0.032451842
13.29371 0.034557417
13.29471 0.036660323
13.29571 0.038759212
13.29671 0.040853035
13.29771 0.042941314
13.29871 0.045024079999999994
13.29971 0.047101645
13.30071 0.049174315
13.30171 0.051242264
13.30271 0.053305633000000005
13.30371 0.0553647
13.30471 0.057420024
13.30571 0.059472362
13.30671 0.061522383
13.30771 0.063570269
13.30871 0.065615476
13.30971 0.067656784
13.31071 0.069692655
13.31171 0.071721751
13.31271 0.07374340800000001
13.31371 0.07575780600000001
13.31471 0.077765825
13.31571 0.079768599
13.31671 0.081767089
13.31771 0.083761819
13.31871 0.08575284700000001
13.31971 0.08773997
13.32071 0.089722918
13.32171 0.091701461
13.32271 0.09367532299999999
13.32371 0.09564402899999999
13.32471 0.097606808
13.32571 0.09956271400000001
13.32671 0.10151089999999999
13.32771 0.103451
13.32871 0.10538339
13.32971 0.10730909
13.33071 0.10922949
13.33171 0.11114581000000001
13.33271 0.11305865
13.33371 0.11496786
13.33471 0.11687261
13.33571 0.11877178999999999
13.33671 0.12066434
13.33771 0.12254957000000001
13.33871 0.12442716
13.33971 0.12629706
13.34071 0.12815928000000001
13.34171 0.13001387
13.34271 0.13186102
13.34371 0.13370115000000002
13.34471 0.13553501
13.34571 0.13736354
13.34671 0.13918753
13.34771 0.14100731
13.34871 0.1428225
13.34971 0.14463202
13.35071 0.14643447
13.35171 0.14822851
13.35271 0.15001334
13.35371 0.15178886
13.35471 0.15355556
13.35571 0.15531426
13.35671 0.15706575
13.35771 0.15881064
13.35871 0.16054926
13.35971 0.16228178
13.36071 0.16400834
13.36171 0.16572898
13.36271 0.16744358
13.36371 0.16915168
13.36471 0.17085246999999998
13.36571 0.17254489
13.36671 0.17422797
13.36771 0.17590119
13.36871 0.17756463
13.36971 0.17921908
13.37071 0.18086567
13.37171 0.18250552
13.37271 0.18413934999999998
13.37371 0.18576732
13.37471 0.18738909
13.37571 0.18900406
13.37671 0.19061161000000001
13.37771 0.19221125
13.37871 0.19380258
13.37971 0.19538524
13.38071 0.19695886999999998
13.38171 0.19852312000000003
13.38271 0.20007782
13.38371 0.20162321000000002
13.38471 0.20315988999999998
13.38571 0.20468878000000001
13.38671 0.20621072000000001
13.38771 0.20772628
13.38871 0.2092354
13.38971 0.21073746000000002
13.39071 0.21223153
13.39171 0.21371667
13.39271 0.21519221000000002
13.39371 0.21665792
13.39471 0.21811395
13.39571 0.21956060000000002
13.39671 0.22099821
13.39771 0.22242705000000002
13.39871 0.22384734
13.39971 0.22525939
13.40071 0.22666357
13.40171 0.22806026999999998
13.40271 0.22944973000000002
13.40371 0.23083182
13.40471 0.23220597999999998
13.40571 0.23357139
13.40671 0.23492721
13.40771 0.23627291
13.40871 0.23760842000000001
13.40971 0.23893414
13.41071 0.24025072
13.41171 0.24155880999999998
13.41271 0.24285881999999998
13.41371 0.24415085
13.41471 0.2454347
13.41571 0.24671014
13.41671 0.247977
13.41771 0.24923512
13.41871 0.25048438
13.41971 0.25172455
13.42071 0.25295526999999995
13.42171 0.25417621
13.42271 0.25538711000000003
13.42371 0.25658808
13.42471 0.25777949
13.42571 0.25896199999999997
13.42671 0.26013621
13.42771 0.26130248
13.42871 0.26246079
13.42971 0.26361072
13.43071 0.26475168000000004
13.43171 0.26588321
13.43271 0.26700506
13.43371 0.26811725000000003
13.43471 0.26921995
13.43571 0.27031335
13.43671 0.27139755
13.43771 0.27247259999999995
13.43871 0.2735385
13.43971 0.27459533999999997
13.44071 0.27564331
13.44171 0.27668262
13.44271 0.27771334
13.44371 0.27873532
13.44471 0.27974821
13.44571 0.28075152000000003
13.44671 0.28174487
13.44771 0.28272818
13.44871 0.28370169
13.44971 0.28466587
13.45071 0.28562119999999996
13.45171 0.28656798
13.45271 0.28750626
13.45371 0.28843586
13.45471 0.28935647999999997
13.45571 0.29026782
13.45671 0.29116971
13.45771 0.29206211
13.45871 0.29294495
13.45971 0.29381822999999996
13.46071 0.29468189
13.46171 0.29553596
13.46271 0.2963806
13.46371 0.29721616
13.46471 0.29804305999999997
13.46571 0.29886162
13.46671 0.29967199
13.46771 0.30047393
13.46871 0.30126695000000003
13.46971 0.30205047
13.47071 0.30282402999999997
13.47171 0.30358741
13.47271 0.30434073
13.47371 0.30508437
13.47471 0.30581877
13.47571 0.30654436
13.47671 0.30726145
13.47771 0.30797021
13.47871 0.30867073
13.47971 0.30936301
13.48071 0.31004695
13.48171 0.31072225
13.48271 0.31138845
13.48371 0.31204496000000004
13.48471 0.31269128
13.48571 0.31332711
13.48671 0.31395259000000003
13.48771 0.31456826
13.48871 0.31517488
13.48971 0.31577316
13.49071 0.31636364
13.49171 0.31694644
13.49271 0.31752136999999997
13.49371 0.31808799
13.49471 0.31864585
13.49571 0.31919456
13.49671 0.31973384
13.49771 0.32026351000000003
13.49871 0.32078347
13.49971 0.32129372
13.50071 0.32179449
13.50171 0.32228619999999997
13.50271 0.32276954
13.50371 0.32324519
13.50471 0.32371364
13.50571 0.32417499
13.50671 0.32462883
13.50771 0.32507426
13.50871 0.32551037
13.50971 0.32593639999999996
13.51071 0.32635203
13.51171 0.32675746
13.51271 0.32715321999999997
13.51371 0.32754003
13.51471 0.32791846999999996
13.51571 0.32828902000000004
13.51671 0.32865196
13.51771 0.32900751
13.51871 0.32935583
13.51971 0.32969685
13.52071 0.33003029
13.52171 0.33035548
13.52271 0.33067156999999997
13.52371 0.33097772
13.52471 0.33127342
13.52571 0.33155878
13.52671 0.33183456
13.52771 0.33210202
13.52871 0.33236237
13.52971 0.33261648000000005
13.53071 0.33286456000000003
13.53171 0.33310622
13.53271 0.33334068
13.53371 0.33356713
13.53471 0.33378494000000003
13.53571 0.33399372
13.53671 0.33419321
13.53771 0.33438329
13.53871 0.33456385
13.53971 0.33473501
13.54071 0.33489715
13.54171 0.33505114
13.54271 0.33519813
13.54371 0.3353392
13.54471 0.33547503
13.54571 0.33560549
13.54671 0.33572963
13.54771 0.33584600000000003
13.54871 0.3359532
13.54971 0.33605034
13.55071 0.33613727
13.55171 0.33621457000000005
13.55271 0.33628321
13.55371 0.33634412
13.55471 0.33639797
13.55571 0.33644514999999997
13.55671 0.33648586999999996
13.55771 0.33652044
13.55871 0.33654915
13.55971 0.33657216
13.56071 0.33658922
13.56171 0.33659954
13.56271 0.33660186
13.56371 0.33659490000000003
13.56471 0.33657781
13.56571 0.33655064
13.56671 0.33651433999999997
13.56771 0.33647043
13.56871 0.33642048999999996
13.56971 0.33636549
13.57071 0.33630566
13.57171 0.33624049
13.57271 0.33616915
13.57371 0.33609099
13.57471 0.33600566
13.57571 0.3359131
13.57671 0.33581329
13.57771 0.33570596
13.57871 0.33559061
13.57971 0.33546678999999996
13.58071 0.33533438
13.58171 0.33519396
13.58271 0.33504674
13.58371 0.33489414
13.58471 0.33473724
13.58571 0.33457626
13.58671 0.33441051
13.58771 0.33423868
13.58871 0.33405942
13.58971 0.33387195000000003
13.59071 0.33367621000000003
13.59171 0.33347277999999997
13.59271 0.33326244
13.59371 0.33304573
13.59471 0.33282267
13.59571 0.33259306
13.59671 0.33235676000000003
13.59771 0.33211408
13.59871 0.33186581
13.59971 0.33161289
13.60071 0.33135589000000004
13.60171 0.33109467000000004
13.60271 0.33082828999999997
13.60371 0.33055537
13.60471 0.33027469
13.60571 0.32998584
13.60671 0.32968924
13.60771 0.32938595
13.60871 0.32907713
13.60971 0.32876339000000004
13.61071 0.32844467
13.61171 0.3281204
13.61271 0.32779004
13.61371 0.32745341
13.61471 0.32711099000000005
13.61571 0.32676356
13.61671 0.32641175
13.61771 0.32605554000000003
13.61871 0.32569421
13.61971 0.32532667000000004
13.62071 0.324952
13.62171 0.32457002
13.62271 0.3241814
13.62371 0.3237874
13.62471 0.32338919
13.62571 0.3229873
13.62671 0.32258146
13.62771 0.32217079000000004
13.62871 0.32175444
13.62971 0.32133208999999996
13.63071 0.32090407
13.63171 0.32047124
13.63271 0.32003433000000003
13.63371 0.31959349
13.63471 0.31914811
13.63571 0.31869714
13.63671 0.31823972
13.63771 0.31777567
13.63871 0.31730565
13.63971 0.31683084
13.64071 0.31635232999999996
13.64171 0.3158706
13.64271 0.31538529
13.64371 0.31489546
13.64471 0.31440023
13.64571 0.31389929
13.64671 0.3133931
13.64771 0.31288264
13.64871 0.31236877999999996
13.64971 0.31185176000000003
13.65071 0.31133099000000003
13.65171 0.31080542
13.65271 0.31027404999999997
13.65371 0.30973660999999997
13.65471 0.3091936
13.65571 0.30864617
13.65671 0.30809543
13.65771 0.30754191999999997
13.65871 0.30698536000000004
13.65971 0.30642499
13.66071 0.30585999999999997
13.66171 0.30529017
13.66271 0.30471602999999997
13.66371 0.30413847
13.66471 0.30355828
13.66571 0.30297548999999996
13.66671 0.30238932999999996
13.66771 0.30179855
13.66871 0.30120204
13.66971 0.30059945
13.67071 0.29999146
13.67171 0.29937942
13.67271 0.29876472
13.67371 0.29814818
13.67471 0.29752979
13.67571 0.29690878
13.67671 0.2962843
13.67771 0.29565592
13.67871 0.29502374
13.67971 0.29438827
13.68071 0.2937499
13.68171 0.29310845
13.68271 0.29246313
13.68371 0.29181289
13.68471 0.291157
13.68571 0.29049565
13.68671 0.28982998
13.68771 0.28916178
13.68871 0.28849265
13.68971 0.2878234
13.69071 0.28715369
13.69171 0.28648234
13.69271 0.28580795000000003
13.69371 0.28512948
13.69471 0.28444661
13.69571 0.28375969
13.69671 0.28306921
13.69771 0.28237536999999996
13.69871 0.28167804999999996
13.69971 0.28097683
13.70071 0.28027168
13.70171 0.27956315
13.70271 0.27885251
13.70371 0.27814116
13.70471 0.27743015
13.70571 0.27671945
13.70671 0.27600797
13.70771 0.27529388
13.70871 0.27457541
13.70971 0.27385156
13.71071 0.27312241
13.71171 0.27238890000000004
13.71271 0.27165234
13.71371 0.27091373
13.71471 0.27017356
13.71571 0.26943181
13.71671 0.26868836
13.71771 0.26794337
13.71871 0.26719733
13.71971 0.26645083
13.72071 0.26570403
13.72171 0.26495636
13.72271 0.26420653
13.72371 0.26345295
13.72471 0.26269446
13.72571 0.26193087000000004
13.72671 0.26116311000000003
13.72771 0.26039281000000003
13.72871 0.2596217
13.72971 0.25885083999999997
13.73071 0.25808043
13.73171 0.25730990000000004
13.73271 0.25653844000000003
13.73371 0.25576546
13.73471 0.25499086
13.73571 0.25421479
13.73671 0.25343734
13.73771 0.2526582
13.73871 0.25187659
13.73971 0.25109164
13.74071 0.25030285999999996
13.74171 0.24951054000000003
13.74271 0.24871577
13.74371 0.24792008999999998
13.74471 0.24712477
13.74571 0.24633033000000001
13.74671 0.2455364
13.74771 0.24474195999999998
13.74871 0.24394596
13.74971 0.24314779
13.75071 0.24234753
13.75171 0.24154566
13.75271 0.24074267000000002
13.75371 0.23993868000000002
13.75471 0.23913328000000003
13.75571 0.23832584
13.75671 0.23751598999999998
13.75771 0.23670394000000003
13.75871 0.2358906
13.75971 0.23507709000000002
13.76071 0.23426434
13.76171 0.23345265
13.76271 0.23264145
13.76371 0.23182973
13.76471 0.23101657
13.76571 0.23020152000000002
13.76671 0.22938473
13.76771 0.22856677
13.76871 0.22774811
13.76971 0.22692881
13.77071 0.22610843
13.77171 0.22528639999999997
13.77271 0.22446236
13.77371 0.22363665
13.77471 0.22281017
13.77571 0.22198409000000002
13.77671 0.22115931
13.77771 0.22033602000000002
13.77871 0.21951364
13.77971 0.21869107000000002
13.78071 0.21786729
13.78171 0.21704178999999998
13.78271 0.21621463999999999
13.78371 0.21538632
13.78471 0.21455733000000002
13.78571 0.21372787000000001
13.78671 0.21289772999999998
13.78771 0.21206661999999998
13.78871 0.21123446
13.78971 0.21040173999999998
13.79071 0.20956936999999998
13.79171 0.20873831
13.79271 0.20790915000000001
13.79371 0.20708172
13.79471 0.20625510000000002
13.79571 0.20542804
13.79671 0.20459949
13.79771 0.20376903000000002
13.79871 0.20293694
13.79971 0.20210403000000002
13.80071 0.20127108
13.80171 0.20043856999999998
13.80271 0.19960655000000002
13.80371 0.19877478
13.80471 0.19794316
13.80571 0.19711186000000003
13.80671 0.19628139999999997
13.80771 0.19545227
13.80871 0.19462459
13.80971 0.19379789
13.81071 0.19297121
13.81171 0.19214347
13.81271 0.19131395
13.81371 0.19048266
13.81471 0.18965031
13.81571 0.18881799999999999
13.81671 0.18798673
13.81771 0.187157
13.81871 0.18632879
13.81971 0.18550174
13.82071 0.1846755
13.82171 0.18385001
13.82271 0.1830255
13.82371 0.18220221
13.82471 0.18138012
13.82571 0.18055874
13.82671 0.17973724
13.82771 0.17891476
13.82871 0.1780909
13.82971 0.1772659
13.83071 0.17644062
13.83171 0.1756162
13.83271 0.1747936
13.83371 0.17397323
13.83471 0.17315497
13.83571 0.17233833999999998
13.83671 0.17152288
13.83771 0.17070835
13.83871 0.16989481
13.83971 0.16908230999999999
13.84071 0.1682707
13.84171 0.16745948
13.84271 0.16664795
13.84371 0.16583552000000001
13.84471 0.16502211
13.84571 0.16420825
13.84671 0.16339502
13.84771 0.16258361999999998
13.84871 0.16177493
13.84971 0.16096918
13.85071 0.16016595
13.85171 0.15936444
13.85271 0.15856386
13.85371 0.15776368999999998
13.85471 0.15696376
13.85571 0.15616408
13.85671 0.15536469
13.85771 0.1545655
13.85871 0.1537664
13.85971 0.15296747
13.86071 0.15216919
13.86171 0.15137242
13.86271 0.1505782
13.86371 0.14978736
13.86471 0.14900011
13.86571 0.14821594999999999
13.86671 0.14743375
13.86771 0.14665223
13.86871 0.14587038
13.86971 0.14508774000000002
13.87071 0.14430452000000002
13.87171 0.14352134
13.87271 0.1427389
13.87371 0.1419578
13.87471 0.14117843
13.87571 0.14040108999999998
13.87671 0.13962605
13.87771 0.13885361
13.87871 0.13808394
13.87971 0.13731691000000001
13.88071 0.13655196
13.88171 0.13578812
13.88271 0.13502437
13.88371 0.13425999
13.88471 0.13349489
13.88571 0.13272973999999998
13.88671 0.1319657
13.88771 0.13120403
13.88871 0.13044565
13.88971 0.12969092000000002
13.89071 0.12893957
13.89171 0.12819096
13.89271 0.12744437
13.89371 0.12669916
13.89471 0.12595488999999999
13.89571 0.12521126000000002
13.89671 0.12446801
13.89771 0.12372504
13.89871 0.1229824
13.89971 0.12224052
13.90071 0.1215002
13.90171 0.12076247000000001
13.90271 0.12002827
13.90371 0.11929806999999999
13.90471 0.11857164
13.90571 0.11784808000000001
13.90671 0.11712613
13.90771 0.11640458999999999
13.90871 0.11568272000000002
13.90971 0.11496042999999999
13.91071 0.11423824
13.91171 0.11351697999999999
13.91271 0.11279754
13.91371 0.11208066
13.91471 0.11136681
13.91571 0.11065629
13.91671 0.10994922
13.91771 0.10924552000000001
13.91871 0.10854484
13.91971 0.10784649
13.92071 0.10714947999999999
13.92171 0.10645279
13.92271 0.10575573
13.92371 0.1050582
13.92471 0.10436085
13.92571 0.10366492000000001
13.92671 0.10297183000000001
13.92771 0.10228274999999999
13.92871 0.10159819999999999
13.92971 0.100918
13.93071 0.10024137
13.93171 0.099567277
13.93271 0.098894734
13.93371 0.09822300599999999
13.93471 0.097551662
13.93571 0.096880534
13.93671 0.096209696
13.93771 0.095539493
13.93871 0.09487058300000001
13.93971 0.094203925
13.94071 0.093540631
13.94171 0.092881673
13.94271 0.092227518
13.94371 0.091577898
13.94471 0.090931781
13.94571 0.090287678
13.94671 0.089644076
13.94771 0.088999927
13.94871 0.088354957
13.94971 0.087709684
13.95071 0.087065168
13.95171 0.086422649
13.95271 0.085783232
13.95371 0.085147691
13.95471 0.08451642899999999
13.95571 0.083889539
13.95671 0.083266804
13.95771 0.082647725
13.95871 0.08203147400000001
13.95971 0.08141694099999999
13.96071 0.080802949
13.96171 0.08018858499999999
13.96271 0.07957354
13.96371 0.07895830799999999
13.96471 0.07834413600000001
13.96571 0.07773266399999999
13.96671 0.077125407
13.96771 0.076523295
13.96871 0.075926428
13.96971 0.075334113
13.97071 0.074745179
13.97171 0.074158382
13.97271 0.07357270199999999
13.97371 0.072987488
13.97471 0.07240247200000001
13.97571 0.071817666
13.97671 0.071233331
13.97771 0.070650002
13.97871 0.070068508
13.97971 0.069489918
13.98071 0.06891533799999999
13.98171 0.06834559
13.98271 0.067780865
13.98371 0.067220576
13.98471 0.06666347
13.98571 0.066108024
13.98671 0.065552926
13.98771 0.064997526
13.98871 0.064441987
13.98971 0.063887174
13.99071 0.06333427700000001
13.99171 0.06278441900000001
13.99271 0.062238367
13.99371 0.061696448
13.99471 0.061158638
13.99571 0.060624682000000006
13.99671 0.060094177
13.99771 0.059566571
13.99871 0.059041131
13.99971 0.058516994
14.00071 0.057993328999999996
14.00171 0.057469646
14.00271 0.056946051
14.00371 0.056423352
14.00471 0.055902882
14.00571 0.055386103
14.00671 0.054874114
14.00771 0.054367271
14.00871 0.053865095999999994
14.00971 0.053366489
14.01071 0.052870146
14.01171 0.052374968
14.01271 0.051880318999999994
14.01371 0.051386089999999995
14.01471 0.050892546999999996
14.01571 0.050400151000000004
14.01671 0.04990944900000001
14.01771 0.049421033999999996
14.01871 0.048935582
14.01971 0.048453803000000004
14.02071 0.047976293999999996
14.02171 0.047503298
14.02271 0.047034502000000006
14.02371 0.046568987000000006
14.02471 0.046105433
14.02571 0.045642539
14.02671 0.045179468
14.02771 0.044716173000000005
14.02871 0.044253407
14.02971 0.043792464
14.03071 0.043334719
14.03171 0.042881210999999995
14.03271 0.042432389
14.03371 0.041988110999999995
14.03471 0.041547808
14.03571 0.041110726
14.03671 0.040676090000000005
14.03771 0.040243167
14.03871 0.039811278000000005
14.03971 0.039379846
14.04071 0.038948515
14.04171 0.038517351
14.04271 0.038086961
14.04371 0.037658471
14.04471 0.037233281
14.04571 0.036812646
14.04671 0.036397242
14.04771 0.035986918
14.04871 0.035580725
14.04971 0.035177232
14.05071 0.034774988
14.05171 0.034372951
14.05271 0.033970733
14.05371 0.033568585
14.05471 0.033167211
14.05571 0.032767517
14.05671 0.032370407000000004
14.05771 0.031976687000000004
14.05871 0.031587016
14.05971 0.031201847
14.06071 0.030821312
14.06171 0.030445085999999996
14.06271 0.030072335999999998
14.06371 0.029701792
14.06471 0.029332042000000003
14.06571 0.028961938000000003
14.06671 0.028590977
14.06771 0.028219508
14.06871 0.027848635
14.06971 0.027479879999999998
14.07071 0.027114726
14.07171 0.026754205000000003
14.07271 0.026398679
14.07371 0.026047847
14.07471 0.025700947000000002
14.07571 0.025356986
14.07671 0.025014955
14.07771 0.024673957
14.07871 0.024333279
14.07971 0.023992483
14.08071 0.023651508999999998
14.08171 0.023310768
14.08271 0.022971163
14.08371 0.022633947
14.08471 0.02230044
14.08571 0.021971641
14.08671 0.021647915
14.08771 0.021328853000000002
14.08871 0.021013396
14.08971 0.020700168
14.09071 0.020387882
14.09171 0.020075693000000002
14.09271 0.019763342
14.09371 0.019451125
14.09471 0.019139718
14.09571 0.018829957
14.09671 0.018522667
14.09771 0.018218554
14.09871 0.017918141000000002
14.09971 0.017621703000000002
14.10071 0.01732918
14.10171 0.017040117
14.10271 0.016753687
14.10371 0.016468842
14.10471 0.016184573
14.10571 0.015900224
14.10671 0.015615707
14.10771 0.015331536
14.10871 0.015048665
14.10971 0.014768176000000001
14.11071 0.014490940999999999
14.11171 0.014217405
14.11271 0.013947518999999999
14.11371 0.013680854
14.11471 0.013416783
14.11571 0.013154665
14.11671 0.012893962
14.11771 0.012634283000000001
14.11871 0.012375411
14.11971 0.012117328
14.12071 0.011860247999999999
14.12171 0.011604638
14.12271 0.01135116
14.12371 0.011100513999999999
14.12471 0.010853213
14.12571 0.010609379
14.12671 0.010368657
14.12771 0.010130298
14.12871 0.0098933953
14.12971 0.009657185
14.13071 0.009421288299999999
14.13171 0.0091858063
14.13271 0.0089512381
14.13371 0.0087182794
14.13471 0.008487594499999999
14.13571 0.0082596584
14.13671 0.0080346901
14.13771 0.0078126774
14.13871 0.0075934135
14.13971 0.0073765281
14.14071 0.0071615003
14.14171 0.006947703499999999
14.14271 0.006734506300000001
14.14371 0.006521447400000001
14.14471 0.006308426200000001
14.14571 0.0060958202
14.14671 0.0058844475
14.14771 0.0056753524
14.14871 0.0054694887000000005
14.14971 0.0052674026
14.15071 0.0050690513
14.15171 0.0048738275
14.15271 0.0046807665
14.15371 0.0044888471
14.15471 0.0042972554999999996
14.15571 0.0041055431
14.15671 0.0039136401
14.15771 0.0037217942
14.15871 0.0035304849000000003
14.15971 0.0033403612
14.16071 0.0031521973
14.16171 0.0029668112000000003
14.16271 0.0027849126
14.16371 0.0026068939
14.16471 0.0024326308
14.16571 0.0022614064
14.16671 0.0020920268
14.16771 0.0019231267
14.16871 0.0017535683999999998
14.16971 0.0015827938
14.17071 0.0014109807
14.17171 0.0012389562000000001
14.17271 0.0010679059
14.17371 0.0008990110499999999
14.17471 0.00073315914
14.17571 0.00057080483
14.17671 0.00041197604000000004
14.17771 0.00025636525
14.17871 0.0001034248
14.17971 -4.7588082000000003e-05
14.18071 -0.00019757558
14.18171 -0.00034751604000000003
14.18271 -0.00049828573
14.18371 -0.00065040526
14.18471 -0.00080379241
14.18571 -0.0009576687300000001
14.18671 -0.0011106908
14.18771 -0.0012613118
14.18871 -0.0014082374
14.18971 -0.0015508191
14.19071 -0.0016892219999999998
14.19171 -0.0018243152
14.19271 -0.0019573476
14.19371 -0.0020895646
14.19471 -0.0022219179
14.19571 -0.0023549436999999998
14.19671 -0.0024888006
14.19771 -0.0026233689
14.19871 -0.0027583148000000003
14.19971 -0.0028930848
14.20071 -0.0030268851
14.20171 -0.0031587286
14.20271 -0.0032876149
14.20371 -0.0034128294
14.20471 -0.0035342484
14.20571 -0.0036524954
14.20671 -0.0037688409
14.20771 -0.0038848447999999995
14.20871 -0.004001872
14.20971 -0.0041206658
14.21071 -0.0042411564
14.21171 -0.0043625743
14.21271 -0.0044837728999999995
14.21371 -0.004603616299999999
14.21471 -0.0047212561000000005
14.21571 -0.004836221700000001
14.21671 -0.0049483566
14.21771 -0.0050577044
14.21871 -0.0051644591
14.21971 -0.0052690193
14.22071 -0.0053720694
14.22171 -0.0054745859000000004
14.22271 -0.0055776723
14.22371 -0.005682231100000001
14.22471 -0.0057886031
14.22571 -0.0058963462
14.22671 -0.0060042981
14.22771 -0.0061109204
14.22871 -0.006214813800000001
14.22971 -0.006315178299999999
14.23071 -0.006412033
14.23171 -0.006506122699999999
14.23271 -0.0065985791
14.23371 -0.006690518100000001
14.23471 -0.0067827554
14.23571 -0.0068757283
14.23671 -0.0069695794
14.23771 -0.0070642935
14.23871 -0.007159745300000001
14.23971 -0.007255632200000001
14.24071 -0.0073513525
14.24171 -0.007445968400000001
14.24271 -0.0075383636
14.24371 -0.0076275843
14.24471 -0.0077132405
14.24571 -0.0077957695
14.24671 -0.0078764031
14.24771 -0.0079568083
14.24871 -0.008038534
14.24971 -0.0081224956
14.25071 -0.008208715699999999
14.25171 -0.0082964136
14.25271 -0.008384366800000001
14.25371 -0.0084713611
14.25471 -0.008556524
14.25571 -0.008639427
14.25671 -0.0087199907
14.25771 -0.0087983244
14.25871 -0.0088746419
14.25971 -0.00894931
14.26071 -0.0090229667
14.26171 -0.0090965696
14.26271 -0.00917125
14.26371 -0.0092479677
14.26471 -0.0093270966
14.26571 -0.0094081435
14.26671 -0.009489780500000001
14.26771 -0.0095702278
14.26871 -0.0096478565
14.26971 -0.0097217562
14.27071 -0.0097920303
14.27171 -0.0098596975
14.27271 -0.0099262717
14.27371 -0.009993236
14.27471 -0.01006163
14.27571 -0.0101319
14.27671 -0.010204005
14.27771 -0.010277615
14.27871 -0.01035228
14.27971 -0.010427434
14.28071 -0.010502324
14.28171 -0.010575966999999999
14.28271 -0.010647281
14.28371 -0.01071541
14.28471 -0.010780119000000001
14.28571 -0.010842073
14.28671 -0.010902782
14.28771 -0.01096419
14.28871 -0.011028040999999999
14.28971 -0.011095269999999999
14.29071 -0.011165692
14.29171 -0.011238117
14.29271 -0.01131083
14.29371 -0.011382192000000001
14.29471 -0.01145113
14.29571 -0.011517312
14.29671 -0.011581026
14.29771 -0.011642894
14.29871 -0.011703617
14.29971 -0.011763874
14.30071 -0.011824369999999999
14.30171 -0.011885886
14.30271 -0.011949225
14.30371 -0.012014961999999999
14.30471 -0.012083118
14.30571 -0.012152937999999999
14.30671 -0.012222951000000001
14.30771 -0.012291373000000001
14.30871 -0.012356722
14.30971 -0.012418402
14.31071 -0.012476961
14.31171 -0.012533925000000001
14.31271 -0.012591248000000001
14.31371 -0.012650623
14.31471 -0.012712961
14.31571 -0.012778211
14.31671 -0.012845572
14.31771 -0.012913896000000001
14.31871 -0.012982099999999998
14.31971 -0.013049375000000002
14.32071 -0.013115195999999999
14.32171 -0.013179216
14.32271 -0.013241221
14.32371 -0.013301222
14.32471 -0.013359643000000001
14.32571 -0.013417459999999999
14.32671 -0.013476108
14.32771 -0.013537114
14.32871 -0.013601541
14.32971 -0.013669497000000001
14.33071 -0.013739952
14.33171 -0.013811002
14.33271 -0.013880494
14.33371 -0.013946780999999998
14.33471 -0.014009266
14.33571 -0.014068541
14.33671 -0.014126087
14.33771 -0.014183705000000001
14.33871 -0.014242949999999999
14.33971 -0.014304783
14.34071 -0.014369522
14.34171 -0.014436991000000001
14.34271 -0.014506716999999999
14.34371 -0.014578006999999999
14.34471 -0.014649935000000001
14.34571 -0.014721311
14.34671 -0.014790794
14.34771 -0.014857214
14.34871 -0.014920025
14.34971 -0.01497968
14.35071 -0.015037712
14.35171 -0.015096390999999999
14.35271 -0.015158036000000001
14.35371 -0.01522424
14.35471 -0.015295327000000001
14.35571 -0.015370255
14.35671 -0.015447006000000001
14.35771 -0.015523279000000001
14.35871 -0.015597187
14.35971 -0.015667712
14.36071 -0.015734792
14.36171 -0.015799103000000002
14.36271 -0.015861748000000002
14.36371 -0.015923988
14.36471 -0.015987118
14.36571 -0.016052405
14.36671 -0.016120978
14.36771 -0.01619359
14.36871 -0.01627029
14.36971 -0.016350174000000002
14.37071 -0.016431400000000002
14.37171 -0.016511565
14.37271 -0.016588395
14.37371 -0.016660485000000003
14.37471 -0.016727818
14.37571 -0.016791807
14.37671 -0.016854861
14.37771 -0.016919611
14.37871 -0.016988149
14.37971 -0.017061511
14.38071 -0.017139575
14.38171 -0.017221316
14.38271 -0.017305223
14.38371 -0.017389692999999998
14.38471 -0.017473263000000003
14.38571 -0.017554725
14.38671 -0.017633199000000002
14.38771 -0.017708274
14.38871 -0.017780201
14.38971 -0.017850043
14.39071 -0.017919611000000002
14.39171 -0.017991121
14.39271 -0.018066584
14.39371 -0.018147157
14.39471 -0.0182327
14.39571 -0.018321761
14.39671 -0.018412007
14.39771 -0.018500962
14.39871 -0.018586742
14.39971 -0.018668557
14.40071 -0.018746786
14.40171 -0.01882269
14.40271 -0.018897944
14.40371 -0.018974175
14.40471 -0.019052681
14.40571 -0.019134325
14.40671 -0.019219530999999998
14.40771 -0.019308276
14.40871 -0.019400033
14.40971 -0.019493721999999998
14.41071 -0.019587792
14.41171 -0.019680484999999998
14.41271 -0.019770303
14.41371 -0.019856501999999998
14.41471 -0.019939411
14.41571 -0.020020427
14.41671 -0.020101626
14.41771 -0.020185123
14.41871 -0.020272427
14.41971 -0.020364023
14.42071 -0.020459328
14.42171 -0.020556987
14.42271 -0.020655362
14.42371 -0.020752993
14.42471 -0.020848887
14.42571 -0.020942604
14.42671 -0.021034188
14.42771 -0.021124058
14.42871 -0.021212938
14.42971 -0.021301809
14.43071 -0.021391833
14.43171 -0.021484165
14.43271 -0.021579675
14.43371 -0.021678637
14.43471 -0.021780537
14.43571 -0.021884125
14.43671 -0.021987726
14.43771 -0.022089742000000002
14.43871 -0.022189146
14.43971 -0.022285795
14.44071 -0.022380443
14.44171 -0.022474451
14.44271 -0.022569351
14.44371 -0.022666407
14.44471 -0.022766326
14.44571 -0.022869199
14.44671 -0.022974599000000002
14.44771 -0.023081762999999998
14.44871 -0.023189776000000002
14.44971 -0.023297702
14.45071 -0.023404689
14.45171 -0.023510084
14.45271 -0.02361357
14.45371 -0.023715294
14.45471 -0.023815922
14.45571 -0.023916554
14.45671 -0.024018482
14.45771 -0.024122841
14.45871 -0.024230269
14.45971 -0.024340696000000002
14.46071 -0.024453356
14.46171 -0.024567000000000002
14.46271 -0.024680267
14.46371 -0.024792051000000002
14.46471 -0.024901773
14.46571 -0.025009474
14.46671 -0.025115746999999997
14.46771 -0.025221528
14.46871 -0.025327873
14.46971 -0.025435732
14.47071 -0.025545788
14.47171 -0.025658365000000002
14.47271 -0.025773388999999997
14.47371 -0.025890392
14.47471 -0.026008594
14.47571 -0.026127015000000003
14.47671 -0.02624467
14.47771 -0.026360773999999997
14.47871 -0.026474934
14.47971 -0.026587269
14.48071 -0.026698419
14.48171 -0.02680941
14.48271 -0.026921416
14.48371 -0.027035478999999998
14.48471 -0.027152244
14.48571 -0.027271791
14.48671 -0.027393624999999998
14.48771 -0.027516812999999998
14.48871 -0.027640213
14.48971 -0.027762772999999998
14.49071 -0.027883754
14.49171 -0.028002882
14.49271 -0.028120347999999996
14.49371 -0.028236708
14.49471 -0.028352721999999997
14.49571 -0.028469187
14.49671 -0.028586807
14.49771 -0.028706106
14.49871 -0.028827369999999998
14.49971 -0.028950618999999997
14.50071 -0.029075568
14.50171 -0.02920164
14.50271 -0.029328037999999997
14.50371 -0.029453891
14.50471 -0.029578485
14.50571 -0.029701481
14.50671 -0.029823059
14.50771 -0.029943892000000003
14.50871 -0.030064952
14.50971 -0.030187203
14.51071 -0.030311287000000003
14.51171 -0.030437348000000003
14.51271 -0.030565026000000002
14.51371 -0.030693647999999997
14.51471 -0.030822487
14.51571 -0.030950981
14.51671 -0.031078836999999998
14.51771 -0.031205985999999998
14.51871 -0.031332471
14.51971 -0.031458359
14.52071 -0.031583745
14.52171 -0.031708815
14.52271 -0.031833943999999996
14.52371 -0.031959679
14.52471 -0.032086598
14.52571 -0.032215076
14.52671 -0.03234506
14.52771 -0.032475998000000006
14.52871 -0.032606992
14.52971 -0.032737132
14.53071 -0.032865885
14.53171 -0.032993312999999996
14.53271 -0.033120066
14.53371 -0.033247095000000004
14.53471 -0.033375266
14.53571 -0.033505011
14.53671 -0.033636228000000004
14.53771 -0.033768406
14.53871 -0.033900918999999995
14.53971 -0.034033283
14.54071 -0.034165272000000003
14.54171 -0.034296841
14.54271 -0.034427946
14.54371 -0.034558415
14.54471 -0.034688002999999995
14.54571 -0.034816586
14.54671 -0.034944407999999996
14.54771 -0.035072188000000004
14.54871 -0.035200975
14.54971 -0.035331761999999996
14.55071 -0.035465014
14.55171 -0.035600373
14.55271 -0.035736692
14.55371 -0.035872415
14.55471 -0.036006156
14.55571 -0.036137205
14.55671 -0.03626573
14.55771 -0.036392635
14.55871 -0.036519123
14.55971 -0.036646254
14.56071 -0.036774672
14.56171 -0.036904597
14.56271 -0.037036030000000005
14.56371 -0.037168944
14.56471 -0.037303328000000004
14.56571 -0.037439033999999996
14.56671 -0.037575519
14.56771 -0.037711747999999996
14.56871 -0.037846342
14.56971 -0.037978030999999995
14.57071 -0.03810621
14.57171 -0.038231333
14.57271 -0.038354899
14.57371 -0.038478989
14.57471 -0.038605547000000004
14.57571 -0.038735694
14.57671 -0.038869379
14.57771 -0.039005517999999996
14.57871 -0.039142481
14.57971 -0.039278701
14.58071 -0.039413106
14.58171 -0.039545208000000005
14.58271 -0.039674944
14.58371 -0.039802425
14.58471 -0.039927821
14.58571 -0.040051469
14.58671 -0.040174086000000005
14.58771 -0.040296902
14.58871 -0.040421501
14.58971 -0.040549348
14.59071 -0.040681168000000004
14.59171 -0.040816484
14.59271 -0.040953586
14.59371 -0.041090022
14.59471 -0.041223407999999996
14.59571 -0.041352244
14.59671 -0.041476384000000005
14.59771 -0.041596955
14.59871 -0.041715829999999995
14.59971 -0.041834925999999995
14.60071 -0.041955651
14.60171 -0.042078702
14.60271 -0.042204204
14.60371 -0.04233199
14.60471 -0.042461772999999994
14.60571 -0.042593115
14.60671 -0.042725221
14.60771 -0.042856805
14.60871 -0.042986203
14.60971 -0.043111836
14.61071 -0.043232823000000004
14.61171 -0.043349494999999995
14.61271 -0.043463468
14.61371 -0.043577215
14.61471 -0.043693223
14.61571 -0.043813145000000005
14.61671 -0.043937273
14.61771 -0.04406455
14.61871 -0.044193098
14.61971 -0.044320946
14.62071 -0.044446636
14.62171 -0.044569477999999996
14.62271 -0.044689418
14.62371 -0.044806718
14.62471 -0.044921719
14.62571 -0.045034813
14.62671 -0.045146613
14.62771 -0.045258124
14.62871 -0.045370715
14.62971 -0.045485753999999996
14.63071 -0.045604058
14.63171 -0.045725412
14.63271 -0.045848454000000004
14.63371 -0.045971031
14.63471 -0.046090939
14.63571 -0.046206726000000004
14.63671 -0.046318182
14.63771 -0.046426334
14.63871 -0.046532956
14.63971 -0.04663984
14.64071 -0.046748205
14.64171 -0.046858448
14.64271 -0.046970302
14.64371 -0.047083202
14.64471 -0.047196602000000004
14.64571 -0.04731009
14.64671 -0.047423256999999996
14.64771 -0.047535502
14.64871 -0.047645971
14.64971 -0.047753783
14.65071 -0.047858417
14.65171 -0.047960109
14.65271 -0.048059964
14.65371 -0.048159674
14.65471 -0.048260909000000005
14.65571 -0.048364673000000004
14.65671 -0.048470893
14.65771 -0.048578472
14.65871 -0.048685761
14.65971 -0.048791218
14.66071 -0.048893958
14.66171 -0.048993946999999996
14.66271 -0.049091816999999996
14.66371 -0.049188447999999996
14.66471 -0.049284572000000006
14.66571 -0.049380615
14.66671 -0.049476733
14.66771 -0.049573032
14.66871 -0.049669703
14.66971 -0.049766962
14.67071 -0.049864833
14.67171 -0.04996293
14.67271 -0.05006037
14.67371 -0.050156016
14.67471 -0.050248898
14.67571 -0.050338684
14.67671 -0.050425908
14.67771 -0.050511839999999995
14.67871 -0.05059804
14.67971 -0.050685741
14.68071 -0.050775416000000004
14.68171 -0.050866639000000005
14.68271 -0.050958316
14.68371 -0.051049143
14.68471 -0.051138043999999994
14.68571 -0.05122443
14.68671 -0.051308202000000004
14.68771 -0.051389617
14.68871 -0.051469094
14.68971 -0.051547132999999995
14.69071 -0.051624340000000005
14.69171 -0.051701471
14.69271 -0.051779376
14.69371 -0.051858806
14.69471 -0.051940093
14.69571 -0.05202289300000001
14.69671 -0.052106136000000004
14.69771 -0.052188254999999996
14.69871 -0.052267668
14.69971 -0.052343273999999995
14.70071 -0.05241483400000001
14.70171 -0.052483024999999996
14.70271 -0.052549201
14.70371 -0.052614958
14.70471 -0.05268166999999999
14.70571 -0.052750186000000004
14.70671 -0.052820751
14.70771 -0.052893039999999995
14.70871 -0.052966317
14.70971 -0.053039595
14.71071 -0.053111719999999994
14.71171 -0.053181546
14.71271 -0.053248089
14.71371 -0.053310773
14.71471 -0.053369650000000005
14.71571 -0.0534255
14.71671 -0.05347972
14.71771 -0.053534005
14.71871 -0.053589896
14.71971 -0.053648342
14.72071 -0.053709454000000004
14.72171 -0.05377247599999999
14.72271 -0.053836033
14.72371 -0.053898507
14.72471 -0.05395842
14.72571 -0.054014730000000004
14.72671 -0.054066976999999995
14.72771 -0.054115331
14.72871 -0.05416054000000001
14.72971 -0.054203789
14.73071 -0.054246513
14.73171 -0.054290146000000004
14.73271 -0.054335804
14.73371 -0.054384005
14.73471 -0.054434518
14.73571 -0.054486363999999995
14.73671 -0.054538058
14.73771 -0.054587977
14.73871 -0.054634758000000005
14.73971 -0.054677640000000007
14.74071 -0.054716569
14.74171 -0.054752168999999996
14.74271 -0.054785516
14.74371 -0.054817885000000004
14.74471 -0.054850493
14.74571 -0.054884306
14.74671 -0.054919877000000006
14.74771 -0.054957223
14.74871 -0.054995809
14.74971 -0.055034574999999995
14.75071 -0.055072154
14.75171 -0.055107159999999995
14.75271 -0.055138569
14.75371 -0.055166002
14.75471 -0.055189867000000004
14.75571 -0.055211224
14.75671 -0.055231474
14.75771 -0.055251957000000004
14.75871 -0.055273604999999996
14.75971 -0.055296782999999995
14.76071 -0.055321305999999994
14.76171 -0.055346591
14.76271 -0.055371871
14.76371 -0.055396312
14.76471 -0.055419135999999994
14.76571 -0.055439659999999995
14.76671 -0.055457401
14.76771 -0.055472198
14.76871 -0.055484334
14.76971 -0.055494566999999995
14.77071 -0.055504002000000004
14.77171 -0.055513764
14.77271 -0.055524636999999995
14.77371 -0.055536773
14.77471 -0.055549631
14.77571 -0.055562175
14.77671 -0.055573246
14.77771 -0.055581982999999995
14.77871 -0.055588071999999995
14.77971 -0.055591756
14.78071 -0.055593631
14.78171 -0.055594341000000005
14.78271 -0.055594381
14.78371 -0.055594026000000005
14.78471 -0.055593397999999995
14.78571 -0.055592583
14.78671 -0.055591669
14.78771 -0.055590656
14.78871 -0.055589317
14.78971 -0.055587117
14.79071 -0.055583287
14.79171 -0.055577093999999994
14.79271 -0.055568193999999994
14.79371 -0.055556854999999995
14.79471 -0.055543968
14.79571 -0.055530737000000004
14.79671 -0.055518223000000005
14.79771 -0.055506924
14.79871 -0.055496587
14.79971 -0.055486331
14.80071 -0.055475027
14.80171 -0.055461738
14.80271 -0.055445997999999996
14.80371 -0.055427843
14.80471 -0.055407634
14.80571 -0.055385806
14.80671 -0.055362721000000004
14.80771 -0.055338664
14.80871 -0.055313971999999996
14.80971 -0.055289129000000006
14.81071 -0.055264710999999994
14.81171 -0.055241160000000004
14.81271 -0.055218464999999994
14.81371 -0.055195972999999995
14.81471 -0.055172456999999994
14.81571 -0.055146484999999995
14.81671 -0.055116939
14.81771 -0.055083487
14.81871 -0.055046740000000004
14.81971 -0.055008038
14.82071 -0.054968958
14.82171 -0.054930785
14.82271 -0.054894136999999996
14.82371 -0.054858928
14.82471 -0.054824572999999995
14.82571 -0.054790324
14.82671 -0.054755481
14.82771 -0.054719456
14.82871 -0.054681697
14.82971 -0.054641591999999996
14.83071 -0.05459853
14.83171 -0.054552127
14.83271 -0.054502522
14.83371 -0.05445056
14.83471 -0.054397702
14.83571 -0.054345611999999995
14.83671 -0.054295606
14.83771 -0.054248160000000004
14.83871 -0.054202723999999994
14.83971 -0.054157927
14.84071 -0.054112083
14.84171 -0.054063747
14.84271 -0.054012117000000005
14.84371 -0.053957086999999994
14.84471 -0.053899083
14.84571 -0.053838739000000004
14.84671 -0.053776673
14.84771 -0.053713435999999996
14.84871 -0.053649611
14.84971 -0.053585885
14.85071 -0.053523027
14.85171 -0.053461624000000006
14.85271 -0.053401792000000003
14.85371 -0.053342956000000004
14.85471 -0.05328390399999999
14.85571 -0.053223112
14.85671 -0.05315927
14.85771 -0.053091749
14.85871 -0.053020794
14.85971 -0.052947382
14.86071 -0.052872795
14.86171 -0.052798161
14.86271 -0.052724109
14.86371 -0.052650733000000005
14.86471 -0.052577781
14.86571 -0.052504905
14.86671 -0.052431848999999996
14.86771 -0.052358431
14.86871 -0.052284420000000005
14.86971 -0.052209396000000005
14.87071 -0.052132743
14.87171 -0.052053848
14.87271 -0.051972381
14.87371 -0.051888538
14.87471 -0.051803049000000004
14.87571 -0.051716948
14.87671 -0.051631196000000004
14.87771 -0.051546318
14.87871 -0.05146222
14.87971 -0.051378319
14.88071 -0.051293854
14.88171 -0.051208213
14.88271 -0.051121134
14.88371 -0.051032699
14.88471 -0.050943118
14.88571 -0.050852518000000006
14.88671 -0.050760823000000004
14.88771 -0.050667813
14.88871 -0.050573319
14.88971 -0.050477398
14.89071 -0.050380401000000005
14.89171 -0.050282845
14.89271 -0.050185202000000005
14.89371 -0.050087663000000004
14.89471 -0.049990084
14.89571 -0.049892091
14.89671 -0.049793301
14.89771 -0.049693538999999995
14.89871 -0.049592892
14.89971 -0.049491611
14.90071 -0.049389905000000005
14.90171 -0.04928774400000001
14.90271 -0.049184816000000006
14.90371 -0.049080653
14.90471 -0.048974867
14.90571 -0.04886734499999999
14.90671 -0.048758354
14.90771 -0.048648426
14.90871 -0.048538155
14.90971 -0.048427978999999996
14.91071 -0.048318057
14.91171 -0.048208285999999996
14.91271 -0.048098437
14.91371 -0.047988258
14.91471 -0.047877544
14.91571 -0.047766094
14.91671 -0.047653637
14.91771 -0.047539803000000005
14.91871 -0.047424194
14.91971 -0.047306542
14.92071 -0.047186879
14.92171 -0.047065631999999996
14.92271 -0.046943553
14.92371 -0.046821512
14.92471 -0.04670023
14.92571 -0.046580055
14.92671 -0.046460892
14.92771 -0.046342277
14.92871 -0.046223539
14.92971 -0.046103992
14.93071 -0.04598306
14.93171 -0.045860322999999995
14.93271 -0.045735529
14.93371 -0.045608601
14.93471 -0.045479683
14.93571 -0.045349187
14.93671 -0.045217795
14.93771 -0.045086359
14.93871 -0.0449557
14.93971 -0.04482638
14.94071 -0.044698504
14.94171 -0.044571675
14.94271 -0.044445106
14.94371 -0.044317837
14.94471 -0.044189012
14.94571 -0.044058048
14.94671 -0.043924717
14.94771 -0.043789123
14.94871 -0.043651613
14.94971 -0.043512712
14.95071 -0.04337306
14.95171 -0.043233368
14.95271 -0.043094327
14.95371 -0.042956470999999996
14.95471 -0.042820002999999995
14.95571 -0.042684693
14.95671 -0.042549864
14.95771 -0.042414549
14.95871 -0.042277758
14.95971 -0.042138758000000005
14.96071 -0.041997273
14.96171 -0.041853514
14.96271 -0.041708062
14.96371 -0.041561661
14.96471 -0.04141503
14.96571 -0.04126874
14.96671 -0.041123186
14.96771 -0.040978600999999996
14.96871 -0.040835046
14.96971 -0.040692365
14.97071 -0.040550134
14.97171 -0.040407665
14.97271 -0.040264105
14.97371 -0.040118655
14.97471 -0.039970831
14.97571 -0.039820647
14.97671 -0.039668640000000005
14.97771 -0.039515705
14.97871 -0.039362806
14.97971 -0.039210674
14.98071 -0.03905964
14.98171 -0.038909618
14.98271 -0.038760250999999996
14.98371 -0.038611074
14.98471 -0.038461652
14.98571 -0.038311598
14.98671 -0.038160553
14.98771 -0.038008142
14.98871 -0.037854034
14.98971 -0.037698072
14.99071 -0.037540422999999996
14.99171 -0.037381644
14.99271 -0.037222591
14.99371 -0.037064179
14.99471 -0.036907059
14.99571 -0.036751402999999995
14.99671 -0.036596844
14.99771 -0.036442661
14.99871 -0.03628805
14.99971 -0.036132417
15.00071 -0.035975515
15.00171 -0.035817405999999996
15.00271 -0.035658298000000005
15.00371 -0.035498379
15.00471 -0.035337745999999996
15.00571 -0.035176464
15.00671 -0.035014685
15.00771 -0.034852722
15.00871 -0.034691006
15.00971 -0.034529917
15.01071 -0.034369568999999996
15.01171 -0.034209693
15.01271 -0.03404968
15.01371 -0.03388882
15.01471 -0.033726600999999995
15.01571 -0.03356293
15.01671 -0.033398168
15.01771 -0.033232936
15.01871 -0.033067842
15.01971 -0.03290321
15.02071 -0.032739007
15.02171 -0.032574931
15.02271 -0.032410648
15.02371 -0.032245975999999996
15.02471 -0.032080949000000004
15.02571 -0.031915729000000004
15.02671 -0.031750416
15.02771 -0.031584929000000005
15.02871 -0.031418997000000004
15.02971 -0.031252328
15.03071 -0.031084818
15.03171 -0.030916685
15.03271 -0.030748433
15.03371 -0.030580629
15.03471 -0.030413636999999997
15.03571 -0.030247404000000002
15.03671 -0.030081474999999996
15.03771 -0.029915193000000003
15.03871 -0.029747999999999997
15.03971 -0.029579690000000002
15.04071 -0.029410457
15.04171 -0.029240766999999997
15.04271 -0.029071092000000003
15.04371 -0.028901687000000002
15.04471 -0.028732520999999997
15.04571 -0.028563381
15.04671 -0.028394078000000003
15.04771 -0.028224607
15.04871 -0.028055158
15.04971 -0.027885984000000003
15.05071 -0.027717184
15.05171 -0.027548577
15.05271 -0.027379717
15.05371 -0.0272101
15.05471 -0.027039422999999996
15.05571 -0.026867759999999997
15.05671 -0.026695558
15.05771 -0.026523441
15.05871 -0.026351914999999997
15.05971 -0.026181153999999998
15.06071 -0.026010942999999998
15.06171 -0.025840846
15.06271 -0.025670457
15.06371 -0.025499617999999998
15.06471 -0.025328466999999997
15.06571 -0.025157322
15.06671 -0.02498645
15.06771 -0.024815896
15.06871 -0.024645446999999997
15.06971 -0.024474764
15.07071 -0.024303603
15.07171 -0.024131972
15.07271 -0.023960145999999998
15.07371 -0.023788513
15.07471 -0.023617354
15.07571 -0.023446672
15.07671 -0.023276187
15.07771 -0.023105502
15.07871 -0.022934325
15.07971 -0.022762653
15.08071 -0.022590773
15.08171 -0.022419103000000003
15.08271 -0.022247945999999998
15.08371 -0.022077313
15.08471 -0.0219069
15.08571 -0.021736239
15.08671 -0.021564955
15.08771 -0.021392957
15.08871 -0.021220493
15.08971 -0.021048026
15.09071 -0.020876
15.09171 -0.020704656
15.09271 -0.020533959
15.09371 -0.020363687000000002
15.09471 -0.020193605
15.09571 -0.020023611
15.09671 -0.019853759
15.09771 -0.019684159
15.09871 -0.019514823
15.09971 -0.019345561
15.10071 -0.019176009
15.10171 -0.019005801
15.10271 -0.018834778
15.10371 -0.018663141
15.10471 -0.018491426
15.10571 -0.018320313
15.10671 -0.018150358999999998
15.10771 -0.017981768
15.10871 -0.017814318
15.10971 -0.017647473
15.11071 -0.01748061
15.11171 -0.017313244
15.11271 -0.017145149000000002
15.11371 -0.016976344
15.11471 -0.016806981999999998
15.11571 -0.016637234
15.11671 -0.016467243
15.11771 -0.016297169
15.11871 -0.016127272
15.11971 -0.015957952
15.12071 -0.015789675
15.12171 -0.015622811
15.12271 -0.015457437
15.12371 -0.015293226000000002
15.12471 -0.015129487
15.12571 -0.014965372
15.12671 -0.014800167
15.12771 -0.014633531
15.12871 -0.014465602999999999
15.12971 -0.014296921
15.13071 -0.014128213999999998
15.13171 -0.013960167
15.13271 -0.013793254
15.13371 -0.01362769
15.13471 -0.013463481
15.13571 -0.013300512
15.13671 -0.013138582000000001
15.13771 -0.012977407
15.13871 -0.012816572000000002
15.13971 -0.012655539
15.14071 -0.012493730000000002
15.14171 -0.012330695
15.14271 -0.012166293
15.14371 -0.012000807
15.14471 -0.011834915
15.14571 -0.011669503
15.14671 -0.011505403
15.14771 -0.011343134
15.14871 -0.011182773
15.14971 -0.011023976
15.15071 -0.010866138
15.15171 -0.0107086
15.15271 -0.010550821
15.15371 -0.010392454
15.15471 -0.010233337
15.15571 -0.010073445
15.15671 -0.0099128585
15.15771 -0.0097517717
15.15871 -0.0095905278
15.15971 -0.009429628
15.16071 -0.0092696697
15.16171 -0.0091112051
15.16271 -0.008954564
15.16371 -0.0087997178
15.16471 -0.0086462562
15.16571 -0.0084934931
15.16671 -0.0083406791
15.16771 -0.008187224699999999
15.16871 -0.008032857999999999
15.16971 -0.0078776495
15.17071 -0.0077219265
15.17171 -0.007566121299999999
15.17271 -0.0074106319999999995
15.17371 -0.0072557537
15.17471 -0.0071016817
15.17571 -0.006948555499999999
15.17671 -0.006796483599999999
15.17771 -0.006645523499999999
15.17871 -0.0064956184
15.17971 -0.0063465399
15.18071 -0.006197884799999999
15.18171 -0.0060491602
15.18271 -0.0058999314
15.18371 -0.0057499805
15.18471 -0.0055993984
15.18571 -0.0054485641
15.18671 -0.0052980155
15.18771 -0.0051482690000000005
15.18871 -0.0049996648
15.18971 -0.0048523008
15.19071 -0.0047060683
15.19171 -0.0045607558
15.19271 -0.0044161556
15.19371 -0.0042721171
15.19471 -0.0041285286
15.19571 -0.0039852621
15.19671 -0.003842128
15.19771 -0.0036988942000000004
15.19871 -0.0035553694
15.19971 -0.0034115156999999998
15.20071 -0.0032675202
15.20171 -0.0031237782
15.20271 -0.0029807767
15.20371 -0.0028389233
15.20471 -0.0026983998
15.20571 -0.0025591062
15.20671 -0.0024207202
15.20771 -0.0022828415
15.20871 -0.0021451461999999998
15.20971 -0.0020074775000000003
15.21071 -0.0018698419999999998
15.21171 -0.0017323273
15.21271 -0.001595006
15.21371 -0.0014578875000000001
15.21471 -0.0013209496999999999
15.21571 -0.0011842228
15.21671 -0.0010478674
15.21771 -0.00091218099
15.21871 -0.00077751101
15.21971 -0.00064410829
15.22071 -0.0005119950900000001
15.22171 -0.00038092221
15.22271 -0.00025044899
15.22371 -0.00012011328
15.22471 1.0387592e-05
15.22571 0.00014109391
15.22671 0.00027180533
15.22771 0.00040220802
15.22871 0.0005320338000000001
15.22971 0.0006611644
15.23071 0.0007896310299999999
15.23171 0.00091752127
15.23271 0.0010448601
15.23371 0.0011715468000000001
15.23471 0.0012973923000000002
15.23571 0.0014222375
15.23671 0.0015460823999999998
15.23771 0.0016691411
15.23871 0.0017917786000000002
15.23971 0.0019143528
15.24071 0.0020370437
15.24171 0.0021597623
15.24271 0.0022821947
15.24371 0.0024039584
15.24471 0.0025247883999999997
15.24571 0.0026446522
15.24671 0.0027637323
15.24771 0.0028822926
15.24871 0.0030005072
15.24971 0.0031183560999999997
15.25071 0.0032356464
15.25171 0.0033521461
15.25271 0.0034677523
15.25371 0.0035825859
15.25471 0.0036969525999999996
15.25571 0.0038111880999999997
15.25671 0.0039254668
15.25771 0.004039691
15.25871 0.0041535190000000005
15.25971 0.0042665237
15.26071 0.004378392300000001
15.26171 0.0044890588
15.26271 0.0045986963
15.26371 0.0047075806
15.26471 0.0048159152
15.26571 0.0049237206
15.26671 0.0050308578999999996
15.26771 0.0051371731
15.26871 0.0052426632
15.26971 0.0053475596
15.27071 0.0054522614
15.27171 0.00555714
15.27271 0.0056623208
15.27371 0.0057675668
15.27471 0.0058723392
15.27571 0.0059760128000000004
15.27671 0.0060781451
15.27771 0.006178657299999999
15.27871 0.0062778403
15.27971 0.0063761945000000006
15.28071 0.0064741944
15.28171 0.0065721099
15.28271 0.0066699663999999995
15.28371 0.0067676439
15.28471 0.0068650304
15.28571 0.006962112099999999
15.28671 0.0070589398000000005
15.28771 0.0071554889
15.28871 0.007251516899999999
15.28971 0.007346530800000001
15.29071 0.007439925699999999
15.29171 0.0075312484
15.29271 0.0076204574999999995
15.29371 0.007708032399999999
15.29471 0.0077948622000000006
15.29571 0.0078819357
15.29671 0.0079699814
15.29771 0.0080592137
15.29871 0.0081493017
15.29971 0.0082395462
15.30071 0.008329165599999999
15.30171 0.008417540099999999
15.30271 0.008504311
15.30371 0.008589333400000001
15.30471 0.008672566
15.30571 0.008754010900000001
15.30671 0.008833758300000001
15.30771 0.0089121146
15.30871 0.0089896952
15.30971 0.0090673762
15.31071 0.0091460613
15.31171 0.009226336299999999
15.31271 0.0093081726
15.31371 0.009390834
15.31471 0.0094730683
15.31571 0.0095535121
15.31671 0.0096311494
15.31771 0.009705621099999999
15.31871 0.009777273999999999
15.31971 0.009846952899999999
15.32071 0.0099156692
15.32171 0.0099843048
15.32271 0.010053469
15.32371 0.010123506
15.32471 0.010194574999999999
15.32571 0.010266677
15.32671 0.010339593000000001
15.32771 0.010412771
15.32871 0.010485276
15.32971 0.010555916
15.33071 0.010623569999999999
15.33171 0.010687589
15.33271 0.010748122
15.33371 0.010806158
15.33471 0.010863261
15.33571 0.010921067
15.33671 0.01098076
15.33771 0.011042733
15.33871 0.011106569
15.33971 0.011171282999999999
15.34071 0.011235711
15.34171 0.011298826
15.34271 0.011359894
15.34371 0.01141847
15.34471 0.011474331
15.34571 0.01152746
15.34671 0.011578133000000001
15.34771 0.011627033
15.34871 0.01167527
15.34971 0.011724192
15.35071 0.011775009
15.35171 0.011828336
15.35271 0.011883888
15.35371 0.011940479
15.35471 0.011996373
15.35571 0.012049845
15.35671 0.01209974
15.35771 0.012145775
15.35871 0.012188507
15.35971 0.012229018000000001
15.36071 0.012268496
15.36171 0.012307924
15.36271 0.012347962
15.36371 0.012388999
15.36471 0.012431244
15.36571 0.01247474
15.36671 0.012519253000000001
15.36771 0.012564137
15.36871 0.012608310000000001
15.36971 0.012650454
15.37071 0.012689424
15.37171 0.012724698000000001
15.37271 0.012756660999999999
15.37371 0.012786545
15.37471 0.012816026000000001
15.37571 0.012846626
15.37671 0.012879202
15.37771 0.012913714
15.37871 0.012949376999999998
15.37971 0.012985049
15.38071 0.013019679999999999
15.38171 0.01305258
15.38271 0.013083444
[truncated: 824,516 more chars]
