# Supplementary material for: 2D Synthetic dataset of numerical simulations of long-period seismicity in a volcanic edifice and related sensitivity kernels
Source: Data Brief. 2021 Jan 25;34:106673. doi: 10.1016/j.dib.2020.106673 (PMC7841316; doi:10.1016/j.dib.2020.106673)
Supplement: Supplementary Data S1 — Supplementary Raw Research Data. This is open data under the CC BY license http://creativecommons.org/licenses/by/4.0/ [file mmc1.zip › Dataset/OUTPUT_SEISMOGRAMS/9000_3000/disp_X_homo_15000_1795_ISO7e-1Hz.semd]

-1.714286 0.0
-1.713286 0.0
-1.712286 0.0
-1.711286 0.0
-1.710286 0.0
-1.709286 0.0
-1.708286 0.0
-1.707286 0.0
-1.706286 0.0
-1.705286 0.0
-1.704286 0.0
-1.703286 0.0
-1.702286 0.0
-1.701286 0.0
-1.700286 0.0
-1.699286 0.0
-1.698286 0.0
-1.697286 -9.6927703e-36
-1.696286 -4.5230762000000004e-35
-1.695286 -1.5682770999999999e-34
-1.694286 -4.7681025e-34
-1.693286 -1.3372693e-33
-1.692286 -3.5247152e-33
-1.691286 -8.8213074e-33
-1.690286 -2.109429e-32
-1.689286 -4.8420068000000004e-32
-1.688286 -1.0708787e-31
-1.687286 -2.2892073e-31
-1.686286 -4.7429449e-31
-1.685286 -9.5470132e-31
-1.684286 -1.8709328e-30
-1.683286 -3.5762758e-30
-1.682286 -6.6789526e-30
-1.681286 -1.2204980000000001e-29
-1.680286 -2.1852374e-29
-1.679286 -3.8381125000000004e-29
-1.678286 -6.6201735e-29
-1.677286 -1.1224972e-28
-1.676286 -1.8726584e-28
-1.675286 -3.0764408e-28
-1.674286 -4.9806282e-28
-1.673286 -7.951832199999999e-28
-1.672286 -1.2527819e-27
-1.671286 -1.9487889e-27
-1.670286 -2.9948241000000002e-27
-1.669286 -4.5489728e-27
-1.668286 -6.8327095e-27
-1.667286 -1.0153070999999999e-26
-1.666286 -1.4931395e-26
-1.665286 -2.1740186000000002e-26
-1.664286 -3.1349864e-26
-1.663286 -4.4787506e-26
-1.662286 -6.3409765e-26
-1.661286 -8.8992572e-26
-1.660286 -1.2384007e-25
-1.659286 -1.7091573e-25
-1.658286 -2.3399806e-25
-1.657286 -3.1786337e-25
-1.656286 -4.2849788e-25
-1.655286 -5.7333971e-25
-1.654286 -7.615516799999999e-25
-1.653286 -1.0043232e-24
-1.652286 -1.3151972000000001e-24
-1.651286 -1.7104173e-24
-1.650286 -2.2092845e-24
-1.649286 -2.8345100000000003e-24
-1.648286 -3.6125457e-24
-1.647286 -4.5738676e-24
-1.646286 -5.7531768e-24
-1.645286 -7.189484200000001e-24
-1.644286 -8.9260197e-24
-1.643286 -1.1009918000000002e-23
-1.642286 -1.3491592e-23
-1.641286 -1.6423723e-23
-1.640286 -1.9859759e-23
-1.639286 -2.3851821e-23
-1.638286 -2.8447858e-23
-1.637286 -3.3687967000000004e-23
-1.636286 -3.9599651e-23
-1.635286 -4.6191883e-23
-1.634286 -5.3447811e-23
-1.633286 -6.1315895e-23
-1.632286 -6.9699258e-23
-1.631286 -7.8443111e-23
-1.630286 -8.7320039e-23
-1.629286 -9.6012961e-23
-1.628286 -1.0409561e-22
-1.627286 -1.110105e-22
-1.626286 -1.1604413e-22
-1.625286 -1.1829958e-22
-1.624286 -1.1666640999999999e-22
-1.623286 -1.0978811000000002e-22
-1.622286 -9.6027121e-23
-1.621286 -7.3428154e-23
-1.620286 -3.9679689e-23
-1.619286 7.925030400000001e-24
-1.618286 7.2527305e-23
-1.617286 1.5774133e-22
-1.616286 2.6769038000000003e-22
-1.615286 4.0703972e-22
-1.614286 5.8102434e-22
-1.613286 7.954699e-22
-1.612286 1.0568049e-21
-1.611286 1.3720615e-21
-1.610286 1.7488627e-21
-1.609286 2.1953930999999997e-21
-1.608286 2.7203518e-21
-1.607286 3.3328804999999998e-21
-1.606286 4.0424688e-21
-1.605286 4.8588294e-21
-1.604286 5.7917423e-21
-1.603286 6.8508663e-21
-1.602286 8.0455072e-21
-1.601286 9.3843518e-21
-1.600286 1.0875154000000001e-20
-1.599286 1.252438e-20
-1.598286 1.4336806e-20
-1.597286 1.6315065e-20
-1.596286 1.8459152e-20
-1.595286 2.0765879e-20
-1.594286 2.3228291e-20
-1.593286 2.5835030999999998e-20
-1.592286 2.8569673999999997e-20
-1.591286 3.1410038e-20
-1.590286 3.432745e-20
-1.589286 3.7286022e-20
-1.588286 4.0241903e-20
-1.587286 4.3142548e-20
-1.586286 4.5926003000000005e-20
-1.585286 4.8520237000000007e-20
-1.584286 5.0842502e-20
-1.583286 5.2798831e-20
-1.582286 5.4283531e-20
-1.581286 5.5178874e-20
-1.580286 5.5354907e-20
-1.579286 5.4669383e-20
-1.578286 5.2967963e-20
-1.577286 5.0084519e-20
-1.576286 4.5841770000000004e-20
-1.575286 4.0052147e-20
-1.574286 3.2518909e-20
-1.573286 2.3037614e-20
-1.572286 1.1397885e-20
-1.571286 -2.6144726e-21
-1.570286 -1.9214994e-20
-1.569286 -3.8617728e-20
-1.568286 -6.103201e-20
-1.567286 -8.6658892e-20
-1.566286 -1.1568720000000001e-19
-1.565286 -1.4828917e-19
-1.564286 -1.8461591e-19
-1.563286 -2.2479231e-19
-1.562286 -2.6891188999999998e-19
-1.561286 -3.1703135e-19
-1.560286 -3.6916473e-19
-1.559286 -4.2527775e-19
-1.558286 -4.8528194e-19
-1.557286 -5.4902869000000005e-19
-1.556286 -6.163032700000001e-19
-1.555286 -6.8681961e-19
-1.554286 -7.6021477e-19
-1.553286 -8.3604356e-19
-1.552286 -9.1377471e-19
-1.551286 -9.9278629e-19
-1.550286 -1.0723630000000001e-18
-1.549286 -1.1516932e-18
-1.548286 -1.2298678e-18
-1.547286 -1.3058798e-18
-1.546286 -1.3786248e-18
-1.545286 -1.4469026999999998e-18
-1.544286 -1.5094215999999998e-18
-1.543286 -1.5648021000000002e-18
-1.542286 -1.6115835e-18
-1.541286 -1.6482320000000002e-18
-1.540286 -1.6731497e-18
-1.539286 -1.6846855e-18
-1.538286 -1.6811488e-18
-1.537286 -1.6608226e-18
-1.536286 -1.6219806999999999e-18
-1.535286 -1.562904e-18
-1.534286 -1.4819007e-18
-1.533286 -1.3773255e-18
-1.532286 -1.247602e-18
-1.531286 -1.0912448e-18
-1.530286 -9.068827e-19
-1.529286 -6.9328317e-19
-1.528286 -4.493767699999999e-19
-1.527286 -1.7428084000000001e-19
-1.526286 1.3267536e-19
-1.525286 4.7192714e-19
-1.524286 8.4365168e-19
-1.523286 1.247746e-18
-1.522286 1.6838063e-18
-1.521286 2.1511105e-18
-1.520286 2.6486010000000002e-18
-1.519286 3.1748713999999996e-18
-1.518286 3.7281554e-18
-1.517286 4.30632e-18
-1.516286 4.90686e-18
-1.515286 5.526899e-18
-1.514286 6.1631916e-18
-1.513286 6.8121316000000006e-18
-1.512286 7.469764e-18
-1.511286 8.1318019e-18
-1.510286 8.7936453e-18
-1.509286 9.4504086e-18
-1.508286 1.0096949e-17
-1.507286 1.0727899e-17
-1.506286 1.1337706e-17
-1.505286 1.1920671999999998e-17
-1.504286 1.2470999e-17
-1.503286 1.2982835000000001e-17
-1.502286 1.3450326e-17
-1.501286 1.3867666e-17
-1.500286 1.4229152999999998e-17
-1.499286 1.4529239e-17
-1.498286 1.4762586e-17
-1.497286 1.4924119e-17
-1.496286 1.5009080000000002e-17
-1.495286 1.5013072e-17
-1.494286 1.4932112e-17
-1.493286 1.4762672e-17
-1.492286 1.4501714e-17
-1.491286 1.4146735000000002e-17
-1.490286 1.3695780999999999e-17
-1.489286 1.314748e-17
-1.488286 1.2501049e-17
-1.487286 1.1756312e-17
-1.486286 1.0913694e-17
-1.485286 9.9742169e-18
-1.484286 8.9394811e-18
-1.483286 7.811651399999999e-18
-1.482286 6.5934179e-18
-1.481286 5.287965e-18
-1.480286 3.8989281e-18
-1.479286 2.4303379e-18
-1.478286 8.865719399999999e-19
-1.477286 -7.277144100000001e-19
-1.476286 -2.4076438e-18
-1.475286 -4.1481902e-18
-1.474286 -5.9442472e-18
-1.473286 -7.790694e-18
-1.472286 -9.6824696e-18
-1.471286 -1.1614632000000001e-17
-1.470286 -1.3582428000000001e-17
-1.469286 -1.5581348999999998e-17
-1.468286 -1.7607182e-17
-1.467286 -1.9656051000000002e-17
-1.466286 -2.1724459000000002e-17
-1.465286 -2.3809308e-17
-1.464286 -2.5907917e-17
-1.463286 -2.8018014e-17
-1.462286 -3.0137744e-17
-1.461286 -3.226563e-17
-1.460286 -3.4400537e-17
-1.459286 -3.6541634e-17
-1.458286 -3.868832e-17
-1.457286 -4.0840145e-17
-1.456286 -4.2996726999999996e-17
-1.455286 -4.5157656e-17
-1.454286 -4.7322367e-17
-1.453286 -4.9490039999999997e-17
-1.452286 -5.1659477e-17
-1.451286 -5.3828949e-17
-1.450286 -5.5996095e-17
-1.449286 -5.8157761e-17
-1.448286 -6.0309894e-17
-1.447286 -6.2447395e-17
-1.446286 -6.4564047e-17
-1.445286 -6.6652358e-17
-1.444286 -6.8703502e-17
-1.443286 -7.0707249e-17
-1.442286 -7.2651904e-17
-1.441286 -7.452426300000001e-17
-1.440286 -7.630963999999999e-17
-1.439286 -7.799185099999999e-17
-1.438286 -7.9553284e-17
-1.437286 -8.0974969e-17
-1.436286 -8.2236699e-17
-1.435286 -8.3317136e-17
-1.434286 -8.4194031e-17
-1.433286 -8.4844381e-17
-1.432286 -8.5244684e-17
-1.431286 -8.5371191e-17
-1.430286 -8.5200161e-17
-1.429286 -8.4708216e-17
-1.428286 -8.3872614e-17
-1.427286 -8.2671615e-17
-1.426286 -8.1084824e-17
-1.425286 -7.9093532e-17
-1.424286 -7.668109e-17
-1.423286 -7.3833206e-17
-1.422286 -7.0538297e-17
-1.421286 -6.678785e-17
-1.420286 -6.2576617e-17
-1.419286 -5.7902907e-17
-1.418286 -5.2768855e-17
-1.417286 -4.718049e-17
-1.416286 -4.1147932e-17
-1.415286 -3.4685405e-17
-1.414286 -2.7811268e-17
-1.413286 -2.0547907e-17
-1.412286 -1.2921649e-17
-1.411286 -4.9625622e-18
-1.410286 3.295895e-18
-1.409286 1.1817131e-17
-1.408286 2.0561925e-17
-1.407286 2.9488873e-17
-1.406286 3.8554958000000004e-17
-1.405286 4.7716182e-17
-1.404286 5.6928214e-17
-1.403286 6.6147173e-17
-1.402286 7.5330341e-17
-1.401286 8.4436979e-17
-1.400286 9.3429161e-17
-1.399286 1.0227257999999999e-16
-1.398286 1.1093738e-16
-1.397286 1.1939895000000002e-16
-1.396286 1.2763874e-16
-1.395286 1.3564488e-16
-1.394286 1.4341297e-16
-1.393286 1.5094655e-16
-1.392286 1.5825773e-16
-1.391286 1.6536739000000001e-16
-1.390286 1.7230568e-16
-1.389286 1.7911192000000001e-16
-1.388286 1.8583483000000002e-16
-1.387286 1.9253220000000002e-16
-1.386286 1.9927066e-16
-1.385286 2.0612519999999999e-16
-1.384286 2.1317849e-16
-1.383286 2.2052004000000002e-16
-1.382286 2.2824537e-16
-1.381286 2.3645454e-16
-1.380286 2.4525119e-16
-1.379286 2.5474071e-16
-1.378286 2.6502894000000003e-16
-1.377286 2.7622024000000004e-16
-1.376286 2.8841556999999997e-16
-1.375286 3.017107e-16
-1.374286 3.1619412999999996e-16
-1.373286 3.3194491e-16
-1.372286 3.4903068e-16
-1.371286 3.6750546999999996e-16
-1.370286 3.8740772e-16
-1.369286 4.0875821e-16
-1.368286 4.3155798999999997e-16
-1.367286 4.5578694e-16
-1.366286 4.8140179e-16
-1.365286 5.0833487e-16
-1.364286 5.3649259e-16
-1.363286 5.6575481e-16
-1.362286 5.9597354e-16
-1.361286 6.2697296e-16
-1.360286 6.5854888e-16
-1.359286 6.9046896e-16
-1.358286 7.224732e-16
-1.357286 7.542747300000001e-16
-1.356286 7.8556094e-16
-1.355286 8.1599457e-16
-1.354286 8.452161300000001e-16
-1.353286 8.7284561e-16
-1.352286 8.9848507e-16
-1.351286 9.217213199999999e-16
-1.350286 9.4212877e-16
-1.349286 9.592730000000002e-16
-1.348286 9.7271403e-16
-1.347286 9.820098e-16
-1.346286 9.867201800000002e-16
-1.345286 9.8641106e-16
-1.344286 9.8065769e-16
-1.343286 9.6904912e-16
-1.342286 9.5119219e-16
-1.341286 9.2671501e-16
-1.340286 8.9527089e-16
-1.339286 8.5654222e-16
-1.338286 8.1024351e-16
-1.337286 7.5612456e-16
-1.336286 6.9397376e-16
-1.335286 6.2362003e-16
-1.334286 5.449357499999999e-16
-1.333286 4.5783831e-16
-1.332286 3.6229158000000003e-16
-1.331286 2.5830742999999997e-16
-1.330286 1.4594625e-16
-1.329286 2.5317584000000003e-17
-1.328286 -1.0342006e-16
-1.327286 -2.4005919e-16
-1.326286 -3.8434418000000004e-16
-1.325286 -5.3597209e-16
-1.324286 -6.945937299999999e-16
-1.323286 -8.598152e-16
-1.322286 -1.0311995e-15
-1.321286 -1.208268e-15
-1.320286 -1.3905027e-15
-1.319286 -1.5773476e-15
-1.318286 -1.7682109e-15
-1.317286 -1.9624668e-15
-1.316286 -2.1594569e-15
-1.315286 -2.3584921e-15
-1.314286 -2.5588534e-15
-1.313286 -2.7597945000000002e-15
-1.312286 -2.9605403e-15
-1.311286 -3.1602891999999997e-15
-1.310286 -3.3582147e-15
-1.309286 -3.5534624e-15
-1.308286 -3.7451522e-15
-1.307286 -3.9323769e-15
-1.306286 -4.1142021e-15
-1.305286 -4.2896657e-15
-1.304286 -4.4577758999999996e-15
-1.303286 -4.6175114e-15
-1.302286 -4.7678207e-15
-1.301286 -4.9076209e-15
-1.300286 -5.0357978e-15
-1.299286 -5.1512044e-15
-1.298286 -5.2526627e-15
-1.297286 -5.3389651e-15
-1.296286 -5.4088745e-15
-1.295286 -5.4611281e-15
-1.294286 -5.49444e-15
-1.293286 -5.5075062e-15
-1.292286 -5.49901e-15
-1.291286 -5.4676291e-15
-1.290286 -5.4120429e-15
-1.289286 -5.3309445e-15
-1.288286 -5.223049e-15
-1.287286 -5.0871074999999996e-15
-1.286286 -4.9219218e-15
-1.285286 -4.7263581e-15
-1.284286 -4.4993658999999995e-15
-1.283286 -4.2399948e-15
-1.282286 -3.9474161000000005e-15
-1.281286 -3.6209395e-15
-1.280286 -3.2600396e-15
-1.279286 -2.8643738999999997e-15
-1.278286 -2.4338077e-15
-1.277286 -1.9684361e-15
-1.276286 -1.4686069e-15
-1.275286 -9.3494297e-16
-1.274286 -3.6836305e-16
-1.273286 2.2989734e-16
-1.272286 8.582673e-16
-1.271286 1.5148250000000001e-15
-1.270286 2.197282e-15
-1.269286 2.9029732e-15
-1.268286 3.6288466000000004e-15
-1.267286 4.3714629000000005e-15
-1.266286 5.1269902e-15
-1.265286 5.8912108e-15
-1.264286 6.659531199999999e-15
-1.263286 7.4269907e-15
-1.262286 8.1882867e-15
-1.261286 8.9377957e-15
-1.260286 9.6696031e-15
-1.259286 1.0377541e-14
-1.258286 1.1055229e-14
-1.257286 1.1696118999999998e-14
-1.256286 1.2293554e-14
-1.255286 1.2840820000000001e-14
-1.254286 1.3331211000000001e-14
-1.253286 1.3758099000000001e-14
-1.252286 1.4115002000000001e-14
-1.251286 1.4395662e-14
-1.250286 1.4594121e-14
-1.249286 1.47048e-14
-1.248286 1.4722587e-14
-1.247286 1.4642911e-14
-1.246286 1.4461828e-14
-1.245286 1.4176098000000001e-14
-1.244286 1.3783269999999999e-14
-1.243286 1.3281739e-14
-1.242286 1.2670833e-14
-1.241286 1.1950869e-14
-1.240286 1.1123201999999999e-14
-1.239286 1.0190285e-14
-1.238286 9.1557009e-15
-1.237286 8.024192600000001e-15
-1.236286 6.801679199999999e-15
-1.235286 5.4952632e-15
-1.234286 4.1132243999999994e-15
-1.233286 2.6649991e-15
-1.232286 1.1611439e-15
-1.231286 -3.8670996e-16
-1.230286 -1.9659221000000002e-15
-1.229286 -3.5629187e-15
-1.228286 -5.1632849e-15
-1.227286 -6.7518723e-15
-1.226286 -8.3129177e-15
-1.225286 -9.8301754e-15
-1.224286 -1.1287066e-14
-1.223286 -1.266683e-14
-1.222286 -1.3952695e-14
-1.221286 -1.5128052999999998e-14
-1.220286 -1.6176641e-14
-1.219286 -1.7082729e-14
-1.218286 -1.7831313000000002e-14
-1.217286 -1.8408304e-14
-1.216286 -1.8800729e-14
-1.215286 -1.8996907e-14
-1.214286 -1.898665e-14
-1.213286 -1.8761424e-14
-1.212286 -1.8314529e-14
-1.211286 -1.7641244999999998e-14
-1.210286 -1.6738983e-14
-1.209286 -1.5607396999999998e-14
-1.208286 -1.4248502e-14
-1.207286 -1.2666755999999998e-14
-1.206286 -1.0869111e-14
-1.205286 -8.86507e-15
-1.204286 -6.6666886e-15
-1.203286 -4.2885619e-15
-1.202286 -1.7477855e-15
-1.201286 9.3611641e-16
-1.200286 3.7412896e-15
-1.199286 6.6436784e-15
-1.198286 9.617183e-15
-1.197286 1.2633840999999998e-14
-1.196286 1.5664044e-14
-1.195286 1.8676772e-14
-1.194286 2.1639855999999997e-14
-1.193286 2.4520264e-14
-1.192286 2.7284398e-14
-1.191286 2.9898423000000004e-14
-1.190286 3.2328609e-14
-1.189286 3.4541656999999996e-14
-1.188286 3.6505074e-14
-1.187286 3.8187525000000003e-14
-1.186286 3.9559189e-14
-1.185286 4.059213e-14
-1.184286 4.1260629e-14
-1.183286 4.154154e-14
-1.182286 4.1414596e-14
-1.181286 4.0862738e-14
-1.180286 3.9872377e-14
-1.179286 3.8433654e-14
-1.178286 3.6540673e-14
-1.177286 3.4191692e-14
-1.176286 3.1389273000000004e-14
-1.175286 2.8140412e-14
-1.174286 2.4456602000000003e-14
-1.173286 2.035388e-14
-1.172286 1.5852809000000002e-14
-1.171286 1.0978426e-14
-1.170286 5.7601397e-15
-1.169286 2.3158352e-16
-1.168286 -5.569575799999999e-15
-1.167286 -1.1601879e-14
-1.166286 -1.782035e-14
-1.165286 -2.4176819000000002e-14
-1.164286 -3.0620286e-14
-1.163286 -3.7097309e-14
-1.162286 -4.3552433e-14
-1.161286 -4.9928659e-14
-1.160286 -5.6167908999999993e-14
-1.159286 -6.2211531e-14
-1.158286 -6.8000821e-14
-1.157286 -7.3477551e-14
-1.156286 -7.8584493e-14
-1.155286 -8.3265954e-14
-1.154286 -8.7468307e-14
-1.153286 -9.1140502e-14
-1.152286 -9.4234586e-14
-1.151286 -9.6706165e-14
-1.150286 -9.851485499999999e-14
-1.149286 -9.9624722e-14
-1.148286 -1.0000467e-13
-1.147286 -9.962880900000001e-14
-1.146286 -9.8476728e-14
-1.145286 -9.6533804e-14
-1.144286 -9.3791376e-14
-1.143286 -9.024696699999999e-14
-1.142286 -8.5904372e-14
-1.141286 -8.0773718e-14
-1.140286 -7.4871497e-14
-1.139286 -6.8220505e-14
-1.138286 -6.084978300000001e-14
-1.137286 -5.2794447e-14
-1.136286 -4.4095511e-14
-1.135286 -3.4799646999999995e-14
-1.134286 -2.4958906e-14
-1.133286 -1.4630391e-14
-1.132286 -3.875902e-15
-1.131286 7.238458399999999e-15
-1.130286 1.8642707e-14
-1.129286 3.0263436e-14
-1.128286 4.2024274e-14
-1.127286 5.3846387e-14
-1.126286 6.5648971e-14
-1.125286 7.7349741e-14
-1.124286 8.886548800000001e-14
-1.123286 1.0011256e-13
-1.122286 1.1100736000000001e-13
-1.121286 1.2146690000000001e-13
-1.120286 1.3140923e-13
-1.119286 1.4075395000000001e-13
-1.118286 1.494227e-13
-1.117286 1.5733954999999998e-13
-1.116286 1.6443144e-13
-1.115286 1.7062864e-13
-1.114286 1.7586506e-13
-1.113286 1.800787e-13
-1.112286 1.8321191e-13
-1.111286 1.8521175999999999e-13
-1.110286 1.8603035000000002e-13
-1.109286 1.8562511e-13
-1.108286 1.8395904e-13
-1.107286 1.8100097e-13
-1.106286 1.767258e-13
-1.105286 1.7111479e-13
-1.104286 1.6415572e-13
-1.103286 1.558431e-13
-1.102286 1.4617846000000001e-13
-1.101286 1.3517043e-13
-1.100286 1.2283505e-13
-1.099286 1.0919586999999999e-13
-1.098286 9.428418000000001e-14
-1.097286 7.8139197e-14
-1.096286 6.0808204e-14
-1.095286 4.2346737e-14
-1.094286 2.2818723000000004e-14
-1.093286 2.2966064e-15
-1.092286 -1.9138531e-14
-1.091286 -4.139688e-14
-1.090286 -6.437984e-14
-1.089286 -8.7980036e-14
-1.088286 -1.1208126000000001e-13
-1.087286 -1.3655864e-13
-1.086286 -1.6127865e-13
-1.085286 -1.8609941e-13
-1.084286 -2.1087084000000001e-13
-1.083286 -2.3543508999999997e-13
-1.082286 -2.5962691e-13
-1.081286 -2.8327412000000003e-13
-1.080286 -3.0619828e-13
-1.079286 -3.2821544e-13
-1.078286 -3.4913688e-13
-1.077286 -3.6877007e-13
-1.076286 -3.8691974000000005e-13
-1.075286 -4.0338901999999996e-13
-1.074286 -4.1798082e-13
-1.073286 -4.3049906999999996e-13
-1.072286 -4.4075029e-13
-1.071286 -4.4854532e-13
-1.070286 -4.53701e-13
-1.069286 -4.5604182e-13
-1.068286 -4.5540189e-13
-1.067286 -4.5162704000000004e-13
-1.066286 -4.4457672e-13
-1.065286 -4.341259e-13
-1.064286 -4.2016752e-13
-1.063286 -4.0261394999999995e-13
-1.062286 -3.8139967e-13
-1.061286 -3.5648271e-13
-1.060286 -3.2784692e-13
-1.059286 -2.9550352000000003e-13
-1.058286 -2.5949293e-13
-1.057286 -2.1988617e-13
-1.056286 -1.7678629e-13
-1.055286 -1.3032939e-13
-1.054286 -8.068559000000001e-14
-1.053286 -2.8059597e-14
-1.052286 2.7308922e-14
-1.051286 8.514532399999999e-14
-1.050286 1.4514032000000002e-13
-1.049286 2.0695058e-13
-1.048286 2.7019978e-13
-1.047286 3.3447997e-13
-1.046286 3.9935338000000003e-13
-1.045286 4.643545200000001e-13
-1.044286 5.2899283e-13
-1.043286 5.927554799999999e-13
-1.042286 6.5511078e-13
-1.041286 7.1551177e-13
-1.040286 7.734004600000001e-13
-1.039286 8.2821204e-13
-1.038286 8.7937927e-13
-1.037286 9.2633802e-13
-1.036286 9.6853169e-13
-1.035286 1.0054173e-12
-1.034286 1.0364703e-12
-1.033286 1.0611907e-12
-1.032286 1.0791082e-12
-1.031286 1.0897882000000001e-12
-1.030286 1.0928372e-12
-1.029286 1.0879083999999998e-12
-1.028286 1.0747064e-12
-1.027286 1.0529931000000001e-12
-1.026286 1.0225914e-12
-1.025286 9.8339009e-13
-1.024286 9.3534765e-13
-1.023286 8.7849573e-13
-1.022286 8.1294165e-13
-1.021286 7.3887082e-13
-1.020286 6.5654837e-13
-1.019286 5.6632017e-13
-1.018286 4.686128899999999e-13
-1.017286 3.6393321e-13
-1.016286 2.5286693e-13
-1.015286 1.3607645e-13
-1.014286 1.4298052e-14
-1.013286 -1.1166202999999999e-13
-1.012286 -2.4093206e-13
-1.011286 -3.7258019000000004e-13
-1.010286 -5.0562048e-13
-1.009286 -6.3901995e-13
-1.008286 -7.717058e-13
-1.007286 -9.025738299999999e-13
-1.006286 -1.0304969e-12
-1.005286 -1.1543346e-12
-1.004286 -1.2729421e-12
-1.003286 -1.3851814e-12
-1.002286 -1.4899306e-12
-1.001286 -1.5860946000000002e-12
-1.000286 -1.672616e-12
-0.9992857 -1.7484856000000002e-12
-0.9982857 -1.8127519999999999e-12
-0.9972857 -1.864533e-12
-0.9962857 -1.9030249e-12
-0.9952857 -1.9275112e-12
-0.9942857 -1.9373731e-12
-0.9932857 -1.9320959000000003e-12
-0.9922857 -1.9112782e-12
-0.9912857 -1.8746370999999997e-12
-0.9902857 -1.822015e-12
-0.9892857 -1.7533833e-12
-0.9882857 -1.6688474999999999e-12
-0.9872857 -1.5686483999999999e-12
-0.9862857 -1.4531645999999999e-12
-0.9852857 -1.3229116e-12
-0.9842857 -1.1785418e-12
-0.9832857 -1.0208415e-12
-0.9822857 -8.5072728e-13
-0.9812857 -6.6924154e-13
-0.9802857 -4.7754625e-13
-0.9792857 -2.7691556999999997e-13
-0.9782857 -6.8727592e-14
-0.9772857 1.4554536999999998e-13
-0.9762857 3.6434728000000004e-13
-0.9752857 5.8604994e-13
-0.9742857 8.089651699999999e-13
-0.9732857 1.0313582e-12
-0.9722857 1.2514615e-12
-0.9712857 1.4674883e-12
-0.9702857 1.6776485000000002e-12
-0.9692857 1.8801628e-12
-0.9682857 2.0732776e-12
-0.9672857 2.2552807999999997e-12
-0.9662857 2.4245161e-12
-0.9652857 2.5793983e-12
-0.9642857 2.7184265e-12
-0.9632857 2.8401992e-12
-0.9622857 2.9434258999999998e-12
-0.9612857 3.0269397000000003e-12
-0.9602857 3.0897085e-12
-0.9592857 3.1308462e-12
-0.9582857 3.1496198e-12
-0.9572857 3.1454589e-12
-0.9562857 3.1179605e-12
-0.9552857 3.0668966e-12
-0.9542857 2.992215e-12
-0.9532857 2.8940439e-12
-0.9522857 2.772691e-12
-0.9512857 2.6286436e-12
-0.9502857 2.4625664e-12
-0.9492857 2.2752965000000002e-12
-0.9482857 2.0678407e-12
-0.9472857 1.8413658000000003e-12
-0.9462857 1.5971929e-12
-0.9452857 1.336788e-12
-0.9442857 1.0617504999999999e-12
-0.9432857 7.7380314e-13
-0.9422857 4.7477806e-13
-0.9412857 1.6660503e-13
-0.9402857 -1.487037e-13
-0.9392857 -4.6906749e-13
-0.9382857 -7.923526500000001e-13
-0.9372857 -1.1163881e-12
-0.9362857 -1.4389806e-12
-0.9352857 -1.7579312e-12
-0.9342857 -2.0710503e-12
-0.9332857 -2.3761742e-12
-0.9322857 -2.6711792e-12
-0.9312857 -2.9539976e-12
-0.9302857 -3.222631e-12
-0.9292857 -3.4751651000000004e-12
-0.9282857 -3.709781e-12
-0.9272857 -3.9247692e-12
-0.9262857 -4.1185395000000005e-12
-0.9252857 -4.289631e-12
-0.9242857 -4.4367227e-12
-0.9232857 -4.5586405e-12
-0.9222857 -4.6543640999999995e-12
-0.9212857 -4.7230337e-12
-0.9202857 -4.7639532e-12
-0.9192857 -4.7765957e-12
-0.9182857 -4.7606047e-12
-0.9172857 -4.715796e-12
-0.9162857 -4.6421566000000005e-12
-0.9152857 -4.5398471999999995e-12
-0.9142857 -4.4091968e-12
-0.9132857 -4.250702e-12
-0.9122857 -4.0650229e-12
-0.9112857 -3.8529801e-12
-0.9102857 -3.6155466000000003e-12
-0.9092857 -3.3538456e-12
-0.9082857 -3.0691408999999997e-12
-0.9072857 -2.7628322e-12
-0.9062857 -2.4364478e-12
-0.9052857 -2.091634e-12
-0.9042857 -1.73015e-12
-0.9032857 -1.3538577000000001e-12
-0.9022857 -9.6471335e-13
-0.9012857 -5.647588400000001e-13
-0.9002857 -1.5611189e-13
-0.8992857 2.5904269e-13
-0.8982857 6.7846293e-13
-0.8972857 1.099859e-12
-0.8962857 1.5209029e-12
-0.8952857 1.9392386e-12
-0.8942857 2.3524909e-12
-0.8932857 2.7582769e-12
-0.8922857 3.1542148e-12
-0.8912857 3.5379343e-12
-0.8902857 3.9070879e-12
-0.8892857 4.2593594e-12
-0.8882857 4.5924764e-12
-0.8872857 4.9042198e-12
-0.8862857 5.1924362999999995e-12
-0.8852857 5.455047e-12
-0.8842857 5.6900603999999995e-12
-0.8832857 5.895583099999999e-12
-0.8822857 6.069834000000001e-12
-0.8812857 6.2111503000000004e-12
-0.8802857 6.318005200000001e-12
-0.8792857 6.3890171e-12
-0.8782857 6.4229606999999995e-12
-0.8772857 6.4187811e-12
-0.8762857 6.3756028000000004e-12
-0.8752857 6.2927433e-12
-0.8742857 6.1697243000000006e-12
-0.8732857 6.006279499999999e-12
-0.8722857 5.8023675e-12
-0.8712857 5.5581817e-12
-0.8702857 5.274157e-12
-0.8692857 4.9509776999999995e-12
-0.8682857 4.5895853e-12
-0.8672857 4.1911844e-12
-0.8662857 3.7572444e-12
-0.8652857 3.2895036e-12
-0.8642857 2.7899695e-12
-0.8632857 2.2609193e-12
-0.8622857 1.7048947000000001e-12
-0.8612857 1.1246985999999998e-12
-0.8602857 5.2338729e-13
-0.8592857 -9.573902199999999e-14
-0.8582857 -7.2914705e-13
-0.8572857 -1.3730854e-12
-0.8562857 -2.0236005e-12
-0.8552857 -2.676556e-12
-0.8542857 -3.3276532999999997e-12
-0.8532857 -3.9724560999999996e-12
-0.8522857 -4.6064152e-12
-0.8512857 -5.224898e-12
-0.8502857 -5.8232173e-12
-0.8492857 -6.396663400000001e-12
-0.8482857 -6.9405399000000006e-12
-0.8472857 -7.4501962e-12
-0.8462857 -7.9210659e-12
-0.8452857 -8.348703e-12
-0.8442857 -8.7288202e-12
-0.8432857 -9.0573294e-12
-0.8422857 -9.3303776e-12
-0.8412857 -9.5443855e-12
-0.8402857 -9.6960871e-12
-0.8392857 -9.782563800000001e-12
-0.8382857 -9.8012798e-12
-0.8372857 -9.7501177e-12
-0.8362857 -9.6274056e-12
-0.8352857 -9.431949e-12
-0.8342857 -9.163053299999999e-12
-0.8332857 -8.820547800000001e-12
-0.8322857 -8.4048037e-12
-0.8312857 -7.916748699999999e-12
-0.8302857 -7.3578764e-12
-0.8292857 -6.7302534e-12
-0.8282857 -6.0365199e-12
-0.8272857 -5.2798856999999996e-12
-0.8262857 -4.4641225e-12
-0.8252857 -3.5935491e-12
-0.8242857 -2.6730124e-12
-0.8232857 -1.7078643999999999e-12
-0.8222857 -7.0393351e-13
-0.8212857 3.3251036e-13
-0.8202857 1.394794e-12
-0.8192857 2.4758832e-12
-0.8182857 3.5684309e-12
-0.8172857 4.6648283e-12
-0.8162857 5.7572579e-12
-0.8152857 6.8377547999999996e-12
-0.8142857 7.8982637e-12
-0.8132857 8.9307027e-12
-0.8122857 9.9270276e-12
-0.8112857 1.0879299e-11
-0.8102857 1.1779744e-11
-0.8092857 1.2620826000000001e-11
-0.8082857 1.3395308e-11
-0.8072857 1.4096317999999999e-11
-0.8062857 1.4717408e-11
-0.8052857 1.5252614e-11
-0.8042857 1.5696515e-11
-0.8032857 1.6044287e-11
-0.8022857 1.6291737e-11
-0.8012857 1.6435371e-11
-0.8002857 1.647241e-11
-0.7992857 1.6400835e-11
-0.7982857 1.6219411e-11
-0.7972857 1.5927705e-11
-0.7962857 1.5526103e-11
-0.7952857 1.5015818e-11
-0.7942857 1.4398882000000001e-11
-0.7932857 1.3678152000000001e-11
-0.7922857 1.2857283000000002e-11
-0.7912857 1.1940717000000002e-11
-0.7902857 1.0933647e-11
-0.7892857 9.8419923e-12
-0.7882857 8.6723482e-12
-0.7872857 7.431945699999999e-12
-0.7862857 6.1285937e-12
-0.7852857 4.7706271e-12
-0.7842857 3.3668408e-12
-0.7832857 1.9264245e-12
-0.7822857 4.5889166e-13
-0.7812857 -1.0259917e-12
-0.7802857 -2.518284e-12
-0.7792857 -4.0079437e-12
-0.7782857 -5.4849063e-12
-0.7772857 -6.939165e-12
-0.7762857 -8.3608433e-12
-0.7752857 -9.7402765e-12
-0.7742857 -1.1068081e-11
-0.7732857 -1.2335229999999999e-11
-0.7722857 -1.3533116999999999e-11
-0.7712857 -1.4653624e-11
-0.7702857 -1.5689181e-11
-0.7692857 -1.663282e-11
-0.7682857 -1.7478228000000002e-11
-0.7672857 -1.8219788e-11
-0.7662857 -1.8852616e-11
-0.7652857 -1.9372596e-11
-0.7642857 -1.9776405e-11
-0.7632857 -2.0061529e-11
-0.7622857 -2.0226277999999998e-11
-0.7612857 -2.0269787e-11
-0.7602857 -2.0192015e-11
-0.7592857 -1.999374e-11
-0.7582857 -1.9676543e-11
-0.7572857 -1.9242782e-11
-0.7562857 -1.8695576e-11
-0.7552857 -1.8038759e-11
-0.7542857 -1.7276855e-11
-0.7532857 -1.6415031e-11
-0.7522857 -1.5459052e-11
-0.7512857 -1.4415227999999999e-11
-0.7502857 -1.3290372e-11
-0.7492857 -1.2091732999999999e-11
-0.7482857 -1.0826947999999999e-11
-0.7472857 -9.5039814e-12
-0.7462857 -8.1310677e-12
-0.7452857 -6.716649400000001e-12
-0.7442857 -5.269324499999999e-12
-0.7432857 -3.7977839999999995e-12
-0.7422857 -2.3107592e-12
-0.7412857 -8.1696565e-13
-0.7402857 6.7494808e-13
-0.7392857 2.1564485999999998e-12
-0.7382857 3.6191658e-12
-0.7372857 5.0549344e-12
-0.7362857 6.4558364e-12
-0.7352857 7.8142354e-12
-0.7342857 9.1228098e-12
-0.7332857 1.0374581999999999e-11
-0.7322857 1.1562946999999998e-11
-0.7312857 1.2681687999999999e-11
-0.7302857 1.3725002e-11
-0.7292857 1.4687511e-11
-0.7282857 1.5564275e-11
-0.7272857 1.6350803e-11
-0.7262857 1.7043055e-11
-0.7252857 1.7637455e-11
-0.7242857 1.8130885e-11
-0.7232857 1.8520688e-11
-0.7222857 1.8804668000000002e-11
-0.7212857 1.8981091000000002e-11
-0.7202857 1.9048675e-11
-0.7192857 1.9006591e-11
-0.7182857 1.8854463000000003e-11
-0.7172857 1.8592356e-11
-0.7162857 1.8220776e-11
-0.7152857 1.7740674e-11
-0.7142857 1.7153431e-11
-0.7132857 1.6460864000000002e-11
-0.7122857 1.5665222e-11
-0.7112857 1.4769186e-11
-0.7102857 1.3775867000000002e-11
-0.7092857 1.2688807000000001e-11
-0.7082857 1.1511983000000002e-11
-0.7072857 1.0249799e-11
-0.7062857 8.9070983e-12
-0.7052857 7.4891516e-12
-0.7042857 6.0016662e-12
-0.7032857 4.4507804e-12
-0.7022857 2.8430586000000002e-12
-0.7012857 1.1854919000000001e-12
-0.7002857 -5.1451284e-13
-0.6992857 -2.2491384e-12
-0.6982857 -4.0101718e-12
-0.6972857 -5.7890182e-12
-0.6962857 -7.5767199e-12
-0.6952857 -9.3639797e-12
-0.6942857 -1.1141187e-11
-0.6932857 -1.2898447e-11
-0.6922857 -1.4625621999999998e-11
-0.6912857 -1.6312366e-11
-0.6902857 -1.7948174e-11
-0.6892857 -1.9522432e-11
-0.6882857 -2.1024469e-11
-0.6872857 -2.2443625e-11
-0.6862857 -2.3769303e-11
-0.6852857 -2.4991053e-11
-0.6842857 -2.6098627e-11
-0.6832857 -2.7082069e-11
-0.6822857 -2.7931791e-11
-0.6812857 -2.8638647e-11
-0.6802857 -2.9194015999999997e-11
-0.6792857 -2.9589899000000004e-11
-0.6782857 -2.9818986e-11
-0.6772857 -2.9874746e-11
-0.6762857 -2.9751508e-11
-0.6752857 -2.9444538e-11
-0.6742857 -2.8950111999999998e-11
-0.6732857 -2.8265589999999997e-11
-0.6722857 -2.7389481e-11
-0.6712857 -2.6321499000000002e-11
-0.6702857 -2.5062618e-11
-0.6692857 -2.3615111000000003e-11
-0.6682857 -2.1982589e-11
-0.6672857 -2.0170024e-11
-0.6662857 -1.8183766e-11
-0.6652857 -1.6031539e-11
-0.6642857 -1.3722442999999999e-11
-0.6632857 -1.1266931e-11
-0.6622857 -8.6767717e-12
-0.6612857 -5.9650127e-12
-0.6602857 -3.1459217e-12
-0.6592857 -2.3491402e-13
-0.6582857 2.7515242e-12
-0.6572857 5.7959314e-12
-0.6562857 8.8799729e-12
-0.6552857 1.1984558e-11
-0.6542857 1.5089966e-11
-0.6532857 1.817598e-11
-0.6522857 2.1222027e-11
-0.6512857 2.4207329e-11
-0.6502857 2.7111058e-11
-0.6492857 2.9912501e-11
-0.6482857 3.259122e-11
-0.6472857 3.5127215e-11
-0.6462857 3.7501092000000003e-11
-0.6452857 3.9694233e-11
-0.6442857 4.1688948e-11
-0.6432857 4.3468641000000003e-11
-0.6422857 4.5017958e-11
-0.6412857 4.6322933999999995e-11
-0.6402857 4.7371129e-11
-0.6392857 4.8151750000000005e-11
-0.6382857 4.8655763e-11
-0.6372857 4.8876007000000005e-11
-0.6362857 4.8807269000000004e-11
-0.6352857 4.8446354e-11
-0.6342857 4.7792158e-11
-0.6332857 4.6845686999999997e-11
-0.6322857 4.5610098e-11
-0.6312857 4.4090681e-11
-0.6302857 4.2294862e-11
-0.6292857 4.0232178e-11
-0.6282857 3.7914203e-11
-0.6272857 3.5354491e-11
-0.6262857 3.2568506e-11
-0.6252857 2.9573495e-11
-0.6242857 2.6388374999999998e-11
-0.6232857 2.3033622999999998e-11
-0.6222857 1.953109e-11
-0.6212857 1.590387e-11
-0.6202857 1.2176115999999999e-11
-0.6192857 8.372857e-12
-0.6182857 4.5198108e-12
-0.6172857 6.4318253e-13
-0.6162857 -3.2305352e-12
-0.6152857 -7.0747715e-12
-0.6142857 -1.0863082e-11
-0.6132857 -1.4569357e-11
-0.6122857 -1.8168027e-11
-0.6112857 -2.1634265e-11
-0.6102857 -2.4944177e-11
-0.6092857 -2.8074995e-11
-0.6082857 -3.1005249e-11
-0.6072857 -3.3714942e-11
-0.6062857 -3.6185697000000004e-11
-0.6052857 -3.8400899e-11
-0.6042857 -4.0345833e-11
-0.6032857 -4.2007774e-11
-0.6022857 -4.3376096e-11
-0.6012857 -4.4442344e-11
-0.6002857 -4.5200287999999995e-11
-0.5992857 -4.5645963e-11
-0.5982857 -4.5777699e-11
-0.5972857 -4.559609e-11
-0.5962857 -4.5104026999999996e-11
-0.5952857 -4.4306618e-11
-0.5942857 -4.3211157e-11
-0.5932857 -4.1827034e-11
-0.5922857 -4.0165679e-11
-0.5912857 -3.8240418e-11
-0.5902857 -3.6066395e-11
-0.5892857 -3.3660409e-11
-0.5882857 -3.1040792e-11
-0.5872857 -2.8227247e-11
-0.5862857 -2.5240687e-11
-0.5852857 -2.2103074e-11
-0.5842857 -1.8837228e-11
-0.5832857 -1.546666e-11
-0.5822857 -1.2015383e-11
-0.5812857 -8.5077419e-12
-0.5802857 -4.9682158e-12
-0.5792857 -1.4212469e-12
-0.5782857 2.1089384e-12
-0.5772857 5.5984965e-12
-0.5762857 9.0241345e-12
-0.5752857 1.2363267e-11
-0.5742857 1.5594161e-11
-0.5732857 1.8696074000000003e-11
-0.5722857 2.1649382e-11
-0.5712857 2.4435694e-11
-0.5702857 2.7037955999999997e-11
-0.5692857 2.9440542e-11
-0.5682857 3.1629323999999996e-11
-0.5672857 3.3591746000000003e-11
-0.5662857 3.5316872e-11
-0.5652857 3.6795415e-11
-0.5642857 3.8019765999999996e-11
-0.5632857 3.8984015e-11
-0.5622857 3.9683941e-11
-0.5612857 4.011699e-11
-0.5602857 4.0282266e-11
-0.5592857 4.0180488999999995e-11
-0.5582857 3.9813947e-11
-0.5572857 3.918646e-11
-0.5562857 3.8303285e-11
-0.5552857 3.7171083e-11
-0.5542857 3.5797818999999996e-11
-0.5532857 3.4192687e-11
-0.5522857 3.2366037e-11
-0.5512857 3.0329266e-11
-0.5502857 2.8094744e-11
-0.5492857 2.567571e-11
-0.5482857 2.3086192999999997e-11
-0.5472857 2.0340889e-11
-0.5462857 1.7455102e-11
-0.5452857 1.4444633e-11
-0.5442857 1.1325688e-11
-0.5432857 8.1147965e-12
-0.5422857 4.8287251e-12
-0.5412857 1.4843909e-12
-0.5402857 -1.9012102e-12
-0.5392857 -5.311089e-12
-0.5382857 -8.7283262e-12
-0.5372857 -1.2136144e-11
-0.5362857 -1.5517974e-11
-0.5352857 -1.8857515e-11
-0.5342857 -2.2138788000000002e-11
-0.5332857 -2.5346196000000003e-11
-0.5322857 -2.8464573e-11
-0.5312857 -3.1479233e-11
-0.5302857 -3.4376012e-11
-0.5292857 -3.7141319e-11
-0.5282857 -3.9762161e-11
-0.5272857 -4.22262e-11
-0.5262857 -4.4521789000000004e-11
-0.5252857 -4.6637986e-11
-0.5242857 -4.8564619e-11
-0.5232857 -5.0292295e-11
-0.5222857 -5.181245e-11
-0.5212857 -5.3117352e-11
-0.5202857 -5.4200183e-11
-0.5192857 -5.5055006e-11
-0.5182857 -5.567683899999999e-11
-0.5172857 -5.6061666e-11
-0.5162857 -5.6206461000000005e-11
-0.5152857 -5.6109213000000005e-11
-0.5142857 -5.5768942e-11
-0.5132857 -5.5185733000000004e-11
-0.5122857 -5.4360737e-11
-0.5112857 -5.3296202e-11
-0.5102857 -5.1995468e-11
-0.5092857 -5.0462976e-11
-0.5082857 -4.8704286e-11
-0.5072857 -4.6726051000000005e-11
-0.5062857 -4.4536036e-11
-0.5052857 -4.2143074e-11
-0.5042857 -3.9557076e-11
-0.5032857 -3.6788983e-11
-0.5022857 -3.3850768e-11
-0.5012857 -3.0755357e-11
-0.5002857 -2.7516600999999998e-11
-0.4992857 -2.4149236999999998e-11
-0.4982857 -2.0668816e-11
-0.4972857 -1.7091633000000002e-11
-0.4962857 -1.3434662e-11
-0.4952857 -9.7154699e-12
-0.4942857 -5.9521344000000005e-12
-0.4932857 -2.1631486999999998e-12
-0.4922857 1.6326729e-12
-0.4912857 5.4163058e-12
-0.4902857 9.1686167e-12
-0.4892857 1.2870479e-11
-0.4882857 1.6502888e-11
-0.4872857 2.0047074e-11
-0.4862857 2.3484629e-11
-0.4852857 2.6797618e-11
-0.4842857 2.9968698e-11
-0.4832857 3.2981246e-11
-0.4822857 3.5819451000000005e-11
-0.4812857 3.8468461e-11
-0.4802857 4.0914443e-11
-0.4792857 4.3144722000000004e-11
-0.4782857 4.5147862e-11
-0.4772857 4.6913747999999995e-11
-0.4762857 4.8433669e-11
-0.4752857 4.9700386e-11
-0.4742857 5.070819e-11
-0.4732857 5.1452950000000004e-11
-0.4722857 5.1932156e-11
-0.4712857 5.2144947e-11
-0.4702857 5.2092109e-11
-0.4692857 5.1776075000000004e-11
-0.4682857 5.1200949e-11
-0.4672857 5.0372428999999996e-11
-0.4662857 4.9297822000000003e-11
-0.4652857 4.7985942e-11
-0.4642857 4.6447107e-11
-0.4632857 4.4693017e-11
-0.4622857 4.273671e-11
-0.4612857 4.0592434e-11
-0.4602857 3.8275576e-11
-0.4592857 3.5802524e-11
-0.4582857 3.3190575e-11
-0.4572857 3.0457780999999996e-11
-0.4562857 2.7622837e-11
-0.4552857 2.4704933999999998e-11
-0.4542857 2.1723632e-11
-0.4532857 1.8698716e-11
-0.4522857 1.5650041999999997e-11
-0.4512857 1.2597410000000001e-11
-0.4502857 9.5604236e-12
-0.4492857 6.558339600000001e-12
-0.4482857 3.6099491000000003e-12
-0.4472857 7.3344447e-13
-0.4462857 -2.0537047e-12
-0.4452857 -4.7348606e-12
-0.4442857 -7.294331300000001e-12
-0.4432857 -9.7174608e-12
-0.4422857 -1.1990724000000002e-11
-0.4412857 -1.41018e-11
-0.4402857 -1.6039643999999998e-11
-0.4392857 -1.7794539e-11
-0.4382857 -1.9358142e-11
-0.4372857 -2.0723524e-11
-0.4362857 -2.1885182e-11
-0.4352857 -2.2839055000000003e-11
-0.4342857 -2.3582517000000003e-11
-0.4332857 -2.4114376999999998e-11
-0.4322857 -2.4434841e-11
-0.4312857 -2.4545489e-11
-0.4302857 -2.4449228e-11
-0.4292857 -2.4150237e-11
-0.4282857 -2.3653922e-11
-0.4272857 -2.2966809e-11
-0.4262857 -2.2096521e-11
-0.4252857 -2.1051653e-11
-0.4242857 -1.9841709999999998e-11
-0.4232857 -1.8477012999999998e-11
-0.4222857 -1.6968589e-11
-0.4212857 -1.5328102e-11
-0.4202857 -1.3567736e-11
-0.4192857 -1.17001e-11
-0.4182857 -9.7381406e-12
-0.4172857 -7.6950382e-12
-0.4162857 -5.5841196e-12
-0.4152857 -3.418753e-12
-0.4142857 -1.2122749e-12
-0.4132857 1.0220902e-12
-0.4122857 3.2713222e-12
-0.4112857 5.5226653e-12
-0.4102857 7.7637021e-12
-0.4092857 9.982412700000001e-12
-0.4082857 1.2167228e-11
-0.4072857 1.430708e-11
-0.4062857 1.6391441e-11
-0.4052857 1.8410364e-11
-0.4042857 2.0354505e-11
-0.4032857 2.2215149e-11
-0.4022857 2.3984222e-11
-0.4012857 2.5654302000000002e-11
-0.4002857 2.721863e-11
-0.3992857 2.86711e-11
-0.3982857 3.0006248999999995e-11
-0.3972857 3.1219259999999996e-11
-0.3962857 3.2305936999999997e-11
-0.3952857 3.3262691e-11
-0.3942857 3.4086506e-11
-0.3932857 3.4774928e-11
-0.3922857 3.5326034e-11
-0.3912857 3.5738407e-11
-0.3902857 3.60111e-11
-0.3892857 3.6143606e-11
-0.3882857 3.6135832e-11
-0.3872857 3.5988069e-11
-0.3862857 3.5700956e-11
-0.3852857 3.5275464e-11
-0.3842857 3.4712863e-11
-0.3832857 3.4014686e-11
-0.3822857 3.3182726000000005e-11
-0.3812857 3.2219008e-11
-0.3802857 3.1125761e-11
-0.3792857 2.9905421e-11
-0.3782857 2.8560607e-11
-0.3772857 2.7094117e-11
-0.3762857 2.5508918999999997e-11
-0.3752857 2.3808153e-11
-0.3742857 2.1995113e-11
-0.3732857 2.0073285e-11
-0.3722857 1.8046312e-11
-0.3712857 1.5918037e-11
-0.3702857 1.369249e-11
-0.3692857 1.1373911e-11
-0.3682857 8.966766e-12
-0.3672857 6.475761399999999e-12
-0.3662857 3.9058593e-12
-0.3652857 1.2623018e-12
-0.3642857 -1.4493719999999999e-12
-0.3632857 -4.223307e-12
-0.3622857 -7.053307e-12
-0.3612857 -9.9328213e-12
-0.3602857 -1.2854919e-11
-0.3592857 -1.5812277e-11
-0.3582857 -1.8797161000000002e-11
-0.3572857 -2.1801409999999998e-11
-0.3562857 -2.4816428e-11
-0.3552857 -2.7833171999999998e-11
-0.3542857 -3.0842145e-11
-0.3532857 -3.3833404e-11
-0.3522857 -3.6796551e-11
-0.3512857 -3.9720743999999996e-11
-0.3502857 -4.2594709e-11
-0.3492857 -4.5406758000000004e-11
-0.3482857 -4.8144805e-11
-0.3472857 -5.0796406e-11
-0.3462857 -5.3348775e-11
-0.3452857 -5.5788843e-11
-0.3442857 -5.8103289e-11
-0.3432857 -6.0278594e-11
-0.3422857 -6.2301119e-11
-0.3412857 -6.4157138e-11
-0.3402857 -6.5832946e-11
-0.3392857 -6.7314893e-11
-0.3382857 -6.858950799999999e-11
-0.3372857 -6.964356400000001e-11
-0.3362857 -7.0464169e-11
-0.3352857 -7.1038894e-11
-0.3342857 -7.135583900000001e-11
-0.3332857 -7.1403744e-11
-0.3322857 -7.1172143e-11
-0.3312857 -7.06514e-11
-0.3302857 -6.9832893e-11
-0.3292857 -6.870906799999999e-11
-0.3282857 -6.7273601e-11
-0.3272857 -6.5521454e-11
-0.3262857 -6.344904e-11
-0.3252857 -6.1054265e-11
-0.3242857 -5.833668e-11
-0.3232857 -5.5297536e-11
-0.3222857 -5.1939881e-11
-0.3212857 -4.8268637e-11
-0.3202857 -4.4290654e-11
-0.3192857 -4.0014763e-11
-0.3182857 -3.5451836e-11
-0.3172857 -3.0614787999999996e-11
-0.3162857 -2.5518601e-11
-0.3152857 -2.0180323e-11
-0.3142857 -1.4619035000000002e-11
-0.3132857 -8.8558372e-12
-0.3122857 -2.9137706e-12
-0.3112857 3.1822394e-12
-0.3102857 9.4054823e-12
-0.3092857 1.5727568000000002e-11
-0.3082857 2.2118556e-11
-0.3072857 2.8547108e-11
-0.3062857 3.4980642e-11
-0.3052857 4.1385518e-11
-0.3042857 4.7727236e-11
-0.3032857 5.3970652e-11
-0.3022857 6.0080212e-11
-0.3012857 6.6020171e-11
-0.3002857 7.1754847e-11
-0.2992857 7.7248922e-11
-0.2982857 8.2467659e-11
-0.2972857 8.737718100000001e-11
-0.2962857 9.19448e-11
-0.2952857 9.6139199e-11
-0.2942857 9.9930784e-11
-0.2932857 1.0329194000000001e-10
-0.2922857 1.0619726e-10
-0.2912857 1.0862379e-10
-0.2902857 1.1055131e-10
-0.2892857 1.1196253999999999e-10
-0.2882857 1.1284332000000001e-10
-0.2872857 1.131828e-10
-0.2862857 1.1297362000000001e-10
-0.2852857 1.1221200000000001e-10
-0.2842857 1.108979e-10
-0.2832857 1.0903504e-10
-0.2822857 1.0663098e-10
-0.2812857 1.0369712999999999e-10
-0.2802857 1.0024869e-10
-0.2792857 9.6304648e-11
-0.2782857 9.188764100000001e-11
-0.2772857 8.7023851e-11
-0.2762857 8.1742843e-11
-0.2752857 7.607735e-11
-0.2742857 7.006307399999999e-11
-0.2732857 6.3738403e-11
-0.2722857 5.7144116999999994e-11
-0.2712857 5.0323103e-11
-0.2702857 4.3319954000000005e-11
-0.2692857 3.6180659000000004e-11
-0.2682857 2.8952191e-11
-0.2672857 2.168211e-11
-0.2662857 1.4418141999999999e-11
-0.2652857 7.2077679e-12
-0.2642857 9.7789011e-14
-0.2632857 -6.8660911e-12
-0.2622857 -1.3639699999999999e-11
-0.2612857 -2.0180807000000002e-11
-0.2602857 -2.6449513e-11
-0.2592857 -3.2408657e-11
-0.2582857 -3.8024157000000004e-11
-0.2572857 -4.3265372e-11
-0.2562857 -4.8105378e-11
-0.2552857 -5.2521262999999996e-11
-0.2542857 -5.6494381999999993e-11
-0.2532857 -6.001052e-11
-0.2522857 -6.3060082e-11
-0.2512857 -6.563818e-11
-0.2502857 -6.7744725e-11
-0.2492857 -6.9384434e-11
-0.2482857 -7.0566795e-11
-0.2472857 -7.1306004e-11
-0.2462857 -7.1620829e-11
-0.2452857 -7.153445600000001e-11
-0.2442857 -7.1074239e-11
-0.2432857 -7.0271463e-11
-0.2422857 -6.9161023e-11
-0.2412857 -6.7781078e-11
-0.2402857 -6.617266999999999e-11
-0.2392857 -6.4379318e-11
-0.2382857 -6.2446576e-11
-0.2372857 -6.0421541e-11
-0.2362857 -5.835239e-11
-0.2352857 -5.6287874e-11
-0.2342857 -5.4276803e-11
-0.2332857 -5.236755e-11
-0.2322857 -5.0607504999999995e-11
-0.2312857 -4.9042628e-11
-0.2302857 -4.7716902999999994e-11
-0.2292857 -4.667191700000001e-11
-0.2282857 -4.5946358000000005e-11
-0.2272857 -4.5575674e-11
-0.2262857 -4.5591607e-11
-0.2252857 -4.6021926999999994e-11
-0.2242857 -4.6890062999999997e-11
-0.2232857 -4.821489300000001e-11
-0.2222857 -5.0010506000000005e-11
-0.2212857 -5.2286073e-11
-0.2202857 -5.504572e-11
-0.2192857 -5.8288492e-11
-0.2182857 -6.2008368e-11
-0.2172857 -6.6194294e-11
-0.2162857 -7.0830315e-11
-0.2152857 -7.5895762e-11
-0.2142857 -8.1365432e-11
-0.2132857 -8.7209894e-11
-0.2122857 -9.339575600000001e-11
-0.2112857 -9.9886082e-11
-0.2102857 -1.0664071e-10
-0.2092857 -1.1361672e-10
-0.2082857 -1.207689e-10
-0.2072857 -1.2805014999999998e-10
-0.2062857 -1.3541205e-10
-0.2052857 -1.4280529e-10
-0.2042857 -1.5018018e-10
-0.2032857 -1.5748721e-10
-0.2022857 -1.6467743e-10
-0.2012857 -1.7170303e-10
-0.2002857 -1.7851769999999999e-10
-0.1992857 -1.8507715e-10
-0.1982857 -1.9133937e-10
-0.1972857 -1.972651e-10
-0.1962857 -2.0281810000000002e-10
-0.1952857 -2.0796544e-10
-0.1942857 -2.1267764e-10
-0.1932857 -2.1692890999999997e-10
-0.1922857 -2.2069727e-10
-0.1912857 -2.2396455e-10
-0.1902857 -2.2671641e-10
-0.1892857 -2.2894232e-10
-0.1882857 -2.3063537e-10
-0.1872857 -2.3179220999999998e-10
-0.1862857 -2.3241273999999998e-10
-0.1852857 -2.3249996e-10
-0.1842857 -2.3205947000000002e-10
-0.1832857 -2.3109937999999999e-10
-0.1822857 -2.2962973e-10
-0.1812857 -2.276622e-10
-0.1802857 -2.2520963e-10
-0.1792857 -2.2228558e-10
-0.1782857 -2.1890384e-10
-0.1772857 -2.1507815e-10
-0.1762857 -2.1082144e-10
-0.1752857 -2.0614569e-10
-0.1742857 -2.0106139e-10
-0.1732857 -1.955771e-10
-0.1722857 -1.8969915000000001e-10
-0.1712857 -1.8343129000000001e-10
-0.1702857 -1.7677448e-10
-0.1692857 -1.6972659e-10
-0.1682857 -1.6228226e-10
-0.1672857 -1.5443279e-10
-0.1662857 -1.4616603e-10
-0.1652857 -1.374665e-10
-0.1642857 -1.2831538e-10
-0.1632857 -1.1869072e-10
-0.1622857 -1.0856761000000001e-10
-0.1612857 -9.791846200000001e-11
-0.1602857 -8.671338399999999e-11
-0.1592857 -7.492053899999999e-11
-0.1582857 -6.2506646e-11
-0.1572857 -4.943746200000001e-11
-0.1562857 -3.5678334e-11
-0.1552857 -2.1194824e-11
-0.1542857 -5.9533235999999996e-12
-0.1532857 1.0078293e-11
-0.1522857 2.6930004e-11
-0.1512857 4.4628938e-11
-0.1502857 6.319870299999999e-11
-0.1492857 8.2658728e-11
-0.1482857 1.0302358000000001e-10
-0.1472857 1.2430235e-10
-0.1462857 1.4649809e-10
-0.1452857 1.696072e-10
-0.1442857 1.9361901e-10
-0.1432857 2.1851527e-10
-0.1422857 2.4426986e-10
-0.1412857 2.7084844999999997e-10
-0.1402857 2.9820829e-10
-0.1392857 3.2629812e-10
-0.1382857 3.5505806e-10
-0.1372857 3.844198e-10
-0.1362857 4.1430643999999995e-10
-0.1352857 4.4463321999999997e-10
-0.1342857 4.7530734e-10
-0.1332857 5.0622883e-10
-0.1322857 5.3729065e-10
-0.1312857 5.683795400000001e-10
-0.1302857 5.9937662e-10
-0.1292857 6.3015825e-10
-0.1282857 6.6059662e-10
-0.1272857 6.9056076e-10
-0.1262857 7.1991744e-10
-0.1252857 7.485320499999999e-10
-0.1242857 7.7626976e-10
-0.1232857 8.029963e-10
-0.1222857 8.285792200000001e-10
-0.1212857 8.5288842e-10
-0.1202857 8.7579787e-10
-0.1192857 8.971858799999999e-10
-0.1182857 9.169364899999999e-10
-0.1172857 9.349398e-10
-0.1162857 9.5109346e-10
-0.1152857 9.6530275e-10
-0.1142857 9.7748181e-10
-0.1132857 9.8755379e-10
-0.1122857 9.954512899999999e-10
-0.1112857 1.0011173e-09
-0.1102857 1.0045047999999999e-09
-0.1092857 1.0055771e-09
-0.1082857 1.0043082e-09
-0.1072857 1.0006821e-09
-0.1062857 9.9469348e-10
-0.1052857 9.8634642e-10
-0.1042857 9.7565454e-10
-0.1032857 9.6264082e-10
-0.1022857 9.4733596e-10
-0.1012857 9.297788200000001e-10
-0.1002857 9.100149500000001e-10
-9.9285714E-02 8.880956700000001e-10
-9.8285712E-02 8.6407773e-10
-9.7285718E-02 8.3802184e-10
-9.6285716E-02 8.099917400000001e-10
-9.5285714E-02 7.8005328e-10
-9.4285712E-02 7.4827332e-10
-9.3285717E-02 7.147186500000001e-10
-9.2285715E-02 6.7945515e-10
-9.1285713E-02 6.425463900000001e-10
-9.0285711E-02 6.0405301e-10
-8.9285716E-02 5.6403163e-10
-8.8285714E-02 5.2253406e-10
-8.7285712E-02 4.7960668e-10
-8.6285718E-02 4.3528939e-10
-8.5285716E-02 3.8961534e-10
-8.4285714E-02 3.4261045e-10
-8.3285712E-02 2.942928e-10
-8.2285717E-02 2.4467268000000004e-10
-8.1285715E-02 1.9375238999999997e-10
-8.0285713E-02 1.4152618e-10
-7.9285711E-02 8.7980523e-11
-7.8285716E-02 3.3094293e-11
-7.7285714E-02 -2.3160735e-11
-7.6285712E-02 -8.0819411e-11
-7.5285718E-02 -1.3992247e-10
-7.4285716E-02 -2.0051582000000001e-10
-7.3285714E-02 -2.6264958e-10
-7.2285712E-02 -3.2637718e-10
-7.1285717E-02 -3.9175421e-10
-7.0285715E-02 -4.5883731e-10
-6.9285713E-02 -5.2768293e-10
-6.8285711E-02 -5.9834594e-10
-6.7285717E-02 -6.708785400000001e-10
-6.6285715E-02 -7.4532889e-10
-6.5285712E-02 -8.217395500000001e-10
-6.4285718E-02 -9.0014645e-10
-6.3285716E-02 -9.805773399999999e-10
-6.2285714E-02 -1.0630504e-09
-6.1285716E-02 -1.1475735e-09
-6.0285714E-02 -1.2341429000000001e-09
-5.9285715E-02 -1.3227415e-09
-5.8285713E-02 -1.4133388e-09
-5.7285715E-02 -1.5058895e-09
-5.6285713E-02 -1.6003325e-09
-5.5285715E-02 -1.6965915e-09
-5.4285713E-02 -1.7945723e-09
-5.3285714E-02 -1.8941643e-09
-5.2285716E-02 -1.9952397e-09
-5.1285714E-02 -2.0976528e-09
-5.0285716E-02 -2.2012411e-09
-4.9285714E-02 -2.3058243e-09
-4.8285715E-02 -2.4112053e-09
-4.7285713E-02 -2.5171702e-09
-4.6285715E-02 -2.6234894000000002e-09
-4.5285713E-02 -2.7299179e-09
-4.4285715E-02 -2.8361957e-09
-4.3285713E-02 -2.9420494e-09
-4.2285714E-02 -3.0471924e-09
-4.1285716E-02 -3.1513264000000002e-09
-4.0285714E-02 -3.2541421e-09
-3.9285716E-02 -3.3553209000000002e-09
-3.8285714E-02 -3.4545346000000003e-09
-3.7285715E-02 -3.5514480000000004e-09
-3.6285713E-02 -3.6457198e-09
-3.5285715E-02 -3.7370031e-09
-3.4285713E-02 -3.8249459000000005e-09
-3.3285715E-02 -3.9091935e-09
-3.2285713E-02 -3.989388e-09
-3.1285714E-02 -4.0651708e-09
-3.0285714E-02 -4.136182e-09
-2.9285714E-02 -4.2020606000000005e-09
-2.8285714E-02 -4.2624463e-09
-2.7285714E-02 -4.3169794e-09
-2.6285714E-02 -4.3653005e-09
-2.5285713E-02 -4.4070515e-09
-2.4285715E-02 -4.441875e-09
-2.3285715E-02 -4.4694137e-09
-2.2285715E-02 -4.4893114e-09
-2.1285715E-02 -4.5012119e-09
-2.0285714E-02 -4.504757e-09
-1.9285714E-02 -4.4995882e-09
-1.8285714E-02 -4.4853451e-09
-1.7285714E-02 -4.4616637e-09
-1.6285714E-02 -4.4281762e-09
-1.5285715E-02 -4.3845094e-09
-1.4285714E-02 -4.330284e-09
-1.3285714E-02 -4.2651143e-09
-1.2285714E-02 -4.1886043e-09
-1.1285714E-02 -4.100349899999999e-09
-1.0285715E-02 -3.999935099999999e-09
-9.2857145E-03 -3.8869321e-09
-8.2857143E-03 -3.7608999e-09
-7.2857141E-03 -3.6213831e-09
-6.2857145E-03 -3.467911e-09
-5.2857143E-03 -3.2999978000000003e-09
-4.2857141E-03 -3.1171392000000004e-09
-3.2857142E-03 -2.9188148e-09
-2.2857143E-03 -2.7044846e-09
-1.2857143E-03 -2.4735918e-09
-2.8571428E-04 -2.2255604e-09
7.1428571E-04 -1.9597955e-09
1.7142857E-03 -1.6756842000000003e-09
2.7142856E-03 -1.3725954e-09
3.7142858E-03 -1.0498796e-09
4.7142855E-03 -7.0687115e-10
5.7142857E-03 -3.4288781e-10
6.7142858E-03 4.2767631e-11
7.7142855E-03 4.5080640999999995e-10
8.7142857E-03 8.8195258e-10
9.7142858E-03 1.3369412e-09
1.0714286E-02 1.8165176000000001e-09
1.1714286E-02 2.3214342e-09
1.2714285E-02 2.8524505999999998e-09
1.3714286E-02 3.4103304e-09
1.4714286E-02 3.9958391e-09
1.5714286E-02 4.6097442e-09
1.6714286E-02 5.252811e-09
1.7714286E-02 5.925801499999999e-09
1.8714286E-02 6.6294734000000005e-09
1.9714287E-02 7.3645776999999995e-09
2.0714285E-02 8.131854900000001e-09
2.1714285E-02 8.9320371e-09
2.2714285E-02 9.7658437e-09
2.3714285E-02 1.0633981e-08
2.4714286E-02 1.1537142e-08
2.5714286E-02 1.2476003999999998e-08
2.6714286E-02 1.3451226e-08
2.7714286E-02 1.4463451e-08
2.8714286E-02 1.5513307e-08
2.9714286E-02 1.6601401e-08
3.0714286E-02 1.7728322000000002e-08
3.1714287E-02 1.8894643e-08
3.2714285E-02 2.0100921e-08
3.3714287E-02 2.1347689999999997e-08
3.4714285E-02 2.2635475e-08
3.5714287E-02 2.3964783e-08
3.6714286E-02 2.5336105000000003e-08
3.7714284E-02 2.6749922e-08
3.8714286E-02 2.8206703999999997e-08
3.9714284E-02 2.9706906e-08
4.0714286E-02 3.1250985e-08
4.1714285E-02 3.2839381e-08
4.2714287E-02 3.4472533e-08
4.3714285E-02 3.6150876999999994e-08
4.4714287E-02 3.7874856e-08
4.5714285E-02 3.9644904000000004e-08
4.6714287E-02 4.1461459e-08
4.7714286E-02 4.3324974e-08
4.8714284E-02 4.5235896e-08
4.9714286E-02 4.7194687e-08
5.0714284E-02 4.9201815e-08
5.1714286E-02 5.1257764999999996e-08
5.2714285E-02 5.336302e-08
5.3714287E-02 5.5518090000000003e-08
5.4714285E-02 5.7723504e-08
5.5714287E-02 5.9979788e-08
5.6714285E-02 6.2287492e-08
5.7714287E-02 6.464717699999999e-08
5.8714285E-02 6.7059425e-08
5.9714288E-02 6.952483e-08
6.0714286E-02 7.2043999e-08
6.1714284E-02 7.4617551e-08
6.2714286E-02 7.7246115e-08
6.3714288E-02 7.9930335e-08
6.4714283E-02 8.2670865e-08
6.5714285E-02 8.5468366e-08
6.6714287E-02 8.832350399999999e-08
6.7714289E-02 9.1236935e-08
6.8714283E-02 9.420934000000001e-08
6.9714285E-02 9.724139300000001e-08
7.0714287E-02 1.0033376e-07
7.1714282E-02 1.0348710000000001e-07
7.2714284E-02 1.0670206e-07
7.3714286E-02 1.0997929e-07
7.4714288E-02 1.1331942e-07
7.5714283E-02 1.1672309e-07
7.6714285E-02 1.2019088e-07
7.7714287E-02 1.2372338e-07
7.8714289E-02 1.2732114e-07
7.9714283E-02 1.3098472e-07
8.0714285E-02 1.3471465e-07
8.1714287E-02 1.385114e-07
8.2714289E-02 1.4237547000000001e-07
8.3714284E-02 1.4630727000000001e-07
8.4714286E-02 1.5030721e-07
8.5714288E-02 1.5437570999999999e-07
8.6714283E-02 1.5851311000000001e-07
8.7714285E-02 1.6271974999999998e-07
8.8714287E-02 1.6699592e-07
8.9714289E-02 1.7134191e-07
9.0714283E-02 1.7575796e-07
9.1714285E-02 1.8024434e-07
9.2714287E-02 1.8480122e-07
9.3714289E-02 1.8942881e-07
9.4714284E-02 1.9412727e-07
9.5714286E-02 1.9889677e-07
9.6714288E-02 2.0373745e-07
9.7714283E-02 2.0864939e-07
9.8714285E-02 2.136328e-07
9.9714287E-02 2.1868773e-07
0.1007143 2.238143e-07
0.1017143 2.2901265e-07
0.1027143 2.3428288e-07
0.1037143 2.3962511999999996e-07
0.1047143 2.4503948e-07
0.1057143 2.5052611e-07
0.1067143 2.5608513e-07
0.1077143 2.6171676e-07
0.1087143 2.674212e-07
0.1097143 2.7319857e-07
0.1107143 2.7904918e-07
0.1117143 2.8497325e-07
0.1127143 2.90971e-07
0.1137143 2.9704277e-07
0.1147143 3.031889e-07
0.1157143 3.0940970000000004e-07
0.1167143 3.1570557000000004e-07
0.1177143 3.220769e-07
0.1187143 3.285241e-07
0.1197143 3.3504766e-07
0.1207143 3.4164801999999996e-07
0.1217143 3.4832566e-07
0.1227143 3.5508114000000003e-07
0.1237143 3.6191499e-07
0.1247143 3.6882775e-07
0.1257143 3.7582e-07
0.1267143 3.8289237999999996e-07
0.1277143 3.9004542000000004e-07
0.1287143 3.9727981e-07
0.1297143 4.0459613000000005e-07
0.1307143 4.1199505999999996e-07
0.1317143 4.1947721e-07
0.1327143 4.2704325000000003e-07
0.1337143 4.3469384000000004e-07
0.1347143 4.4242959999999995e-07
0.1357143 4.5025121e-07
0.1367143 4.5815933e-07
0.1377143 4.6615454e-07
0.1387143 4.7423758e-07
0.1397143 4.824090499999999e-07
0.1407143 4.9066959e-07
0.1417143 4.9901985e-07
0.1427143 5.0746043e-07
0.1437143 5.159919600000001e-07
0.1447143 5.246151499999999e-07
0.1457143 5.333306199999999e-07
0.1467143 5.42139e-07
0.1477143 5.510409e-07
0.1487143 5.6003699e-07
0.1497143 5.6912794e-07
0.1507143 5.7831437e-07
0.1517143 5.8759699e-07
0.1527143 5.9697651e-07
0.1537143 6.0645364e-07
0.1547143 6.160290900000001e-07
0.1557143 6.257036700000001e-07
0.1567143 6.354782e-07
0.1577143 6.4535342e-07
0.1587143 6.5533023e-07
0.1597143 6.6540955e-07
0.1607143 6.755922899999999e-07
0.1617143 6.8587944e-07
0.1627143 6.9627206e-07
0.1637143 7.067712200000001e-07
0.1647143 7.1737807e-07
0.1657143 7.280938100000001e-07
0.1667143 7.389195899999999e-07
0.1677143 7.498567999999999e-07
0.1687143 7.609068000000001e-07
0.1697143 7.7207085e-07
0.1707143 7.8335063e-07
0.1717143 7.947476499999999e-07
0.1727143 8.062633199999999e-07
0.1737143 8.1789944e-07
0.1747143 8.296576800000001e-07
0.1757143 8.4153982e-07
0.1767143 8.535478100000001e-07
0.1777143 8.656832600000001e-07
0.1787143 8.7794829e-07
0.1797143 8.903446900000001e-07
0.1807143 9.0287475e-07
0.1817143 9.1554035e-07
0.1827143 9.2834371e-07
0.1837143 9.412868700000001e-07
0.1847143 9.5437214e-07
0.1857143 9.6760173e-07
0.1867143 9.809779700000001e-07
0.1877143 9.9450297e-07
0.1887143 1.0081792e-06
0.1897143 1.0220089e-06
0.1907143 1.0359944e-06
0.1917143 1.0501381e-06
0.1927143 1.0644425000000001e-06
0.1937143 1.0789098e-06
0.1947143 1.0935427e-06
0.1957143 1.1083435e-06
0.1967143 1.1233146000000001e-06
0.1977143 1.1384586e-06
0.1987143 1.1537778e-06
0.1997143 1.1692746999999999e-06
0.2007143 1.184952e-06
0.2017143 1.2008122e-06
0.2027143 1.2168576e-06
0.2037143 1.233091e-06
0.2047143 1.2495147e-06
0.2057143 1.2661315e-06
0.2067143 1.2829439e-06
0.2077143 1.2999545e-06
0.2087143 1.317166e-06
0.2097143 1.3345812e-06
0.2107143 1.3522025e-06
0.2117143 1.3700329e-06
0.2127143 1.3880752000000001e-06
0.2137143 1.4063322e-06
0.2147143 1.4248068e-06
0.2157143 1.4435019e-06
0.2167143 1.4624203e-06
0.2177143 1.4815654e-06
0.2187143 1.5009402e-06
0.2197143 1.5205476e-06
0.2207143 1.5403911000000002e-06
0.2217143 1.5604736999999998e-06
0.2227143 1.5807990999999999e-06
0.2237143 1.6013703999999998e-06
0.2247143 1.6221913000000001e-06
0.2257143 1.6432654e-06
0.2267143 1.6645963e-06
0.2277143 1.6861874999999998e-06
0.2287143 1.7080431e-06
0.2297143 1.7301666000000001e-06
0.2307143 1.7525622e-06
0.2317143 1.7752338000000002e-06
0.2327143 1.7981858e-06
0.2337143 1.8214218e-06
0.2347143 1.8449462e-06
0.2357143 1.8687635000000002e-06
0.2367143 1.8928779e-06
0.2377143 1.9172935e-06
0.2387143 1.9420153000000002e-06
0.2397143 1.9670473e-06
0.2407143 1.9923944999999997e-06
0.2417143 2.0180613e-06
0.2427143 2.044052e-06
0.2437143 2.0703718e-06
0.2447143 2.0970253e-06
0.2457143 2.1240169000000002e-06
0.2467143 2.1513516e-06
0.2477143 2.1790344e-06
0.2487143 2.2070699e-06
0.2497143 2.2354628e-06
0.2507143 2.2642183e-06
0.2517143 2.2933413e-06
0.2527143 2.3228365e-06
0.2537143 2.3527091e-06
0.2547143 2.3829639e-06
0.2557143 2.4136058e-06
0.2567143 2.44464e-06
0.2577143 2.4760714e-06
0.2587143 2.5079048e-06
0.2597143 2.5401455e-06
0.2607143 2.5727985e-06
0.2617143 2.6058688e-06
0.2627143 2.6393613e-06
0.2637143 2.6732813e-06
0.2647143 2.7076343e-06
0.2657143 2.7424250999999998e-06
0.2667143 2.7776586000000003e-06
0.2677143 2.8133405e-06
0.2687143 2.8494759000000002e-06
0.2697143 2.88607e-06
0.2707143 2.9231282e-06
0.2717143 2.9606557e-06
0.2727143 2.9986584e-06
0.2737143 3.0371414e-06
0.2747143 3.0761097e-06
0.2757143 3.1155696999999996e-06
0.2767143 3.1555270000000002e-06
0.2777143 3.1959868e-06
0.2787143 3.2369552000000002e-06
0.2797143 3.2784381000000004e-06
0.2807143 3.3204412000000004e-06
0.2817143 3.3629703e-06
0.2827143 3.4060310000000003e-06
0.2837143 3.4496303e-06
0.2847143 3.4937738e-06
0.2857143 3.5384677000000002e-06
0.2867143 3.5837186e-06
0.2877143 3.6295326e-06
0.2887143 3.6759161e-06
0.2897143 3.7228759e-06
0.2907143 3.7704183e-06
0.2917143 3.818549699999999e-06
0.2927143 3.8672773000000005e-06
0.2937143 3.9166075000000004e-06
0.2947143 3.9665476e-06
0.2957143 4.0171042e-06
0.2967143 4.0682846e-06
0.2977143 4.1200952e-06
0.2987143 4.1725436e-06
0.2997143 4.2256366999999995e-06
0.3007143 4.2793822e-06
0.3017143 4.3337867e-06
0.3027143 4.3888580000000006e-06
0.3037143 4.4446033e-06
0.3047143 4.5010295999999996e-06
0.3057143 4.5581452e-06
0.3067143 4.6159563e-06
0.3077143 4.6744724e-06
0.3087143 4.7336993e-06
0.3097143 4.793646e-06
0.3107143 4.8543192999999995e-06
0.3117143 4.9157275999999995e-06
0.3127143 4.977878e-06
0.3137143 5.0407788e-06
0.3147143 5.1044381e-06
0.3157143 5.1688641e-06
0.3167143 5.234064199999999e-06
0.3177143 5.3000466e-06
0.3187143 5.3668199e-06
0.3197143 5.4343918e-06
0.3207143 5.5027709e-06
0.3217143 5.5719656e-06
0.3227143 5.6419847e-06
0.3237143 5.7128361e-06
0.3247143 5.7845284e-06
0.3257143 5.8570706e-06
0.3267143 5.9304714e-06
0.3277143 6.0047398e-06
0.3287143 6.0798847e-06
0.3297143 6.1559142000000005e-06
0.3307143 6.2328381999999995e-06
0.3317143 6.3106654e-06
0.3327143 6.389405599999999e-06
0.3337143 6.4690688e-06
0.3347143 6.549663599999999e-06
0.3357143 6.6312005e-06
0.3367143 6.7136881e-06
0.3377143 6.7971364000000004e-06
0.3387143 6.8815552000000004e-06
0.3397143 6.9669561e-06
0.3407143 7.0533474e-06
0.3417143 7.1407399e-06
0.3427143 7.229144199999999e-06
0.3437143 7.3185717e-06
0.3447143 7.409031600000001e-06
0.3457143 7.5005346e-06
0.3467143 7.5930926999999996e-06
0.3477143 7.6867153e-06
0.3487143 7.7814143e-06
0.3497143 7.8771997e-06
0.3507143 7.9740836e-06
0.3517143 8.0720774e-06
0.3527143 8.1711924e-06
0.3537143 8.2714394e-06
0.3547143 8.372830299999999e-06
0.3557143 8.4753765e-06
0.3567143 8.5790916e-06
0.3577143 8.683984700000001e-06
0.3587143 8.7900695e-06
0.3597143 8.897357899999999e-06
0.3607143 9.0058613e-06
0.3617143 9.1155925e-06
0.3627143 9.226563699999999e-06
0.3637143 9.3387868e-06
0.3647143 9.4522754e-06
0.3657143 9.567040799999999e-06
0.3667143 9.6830959e-06
0.3677143 9.8004541e-06
0.3687143 9.9191276e-06
0.3697143 1.0039129e-05
0.3707143 1.0160472e-05
0.3717143 1.0283169e-05
0.3727143 1.0407235e-05
0.3737143 1.0532681e-05
0.3747143 1.0659522e-05
0.3757143 1.078777e-05
0.3767143 1.0917441e-05
0.3777143 1.1048547e-05
0.3787143 1.1181103e-05
0.3797143 1.1315122e-05
0.3807143 1.145062e-05
0.3817143 1.158761e-05
0.3827143 1.1726106e-05
0.3837143 1.1866123e-05
0.3847143 1.2007676e-05
0.3857143 1.215078e-05
0.3867143 1.229545e-05
0.3877143 1.2441701000000001e-05
0.3887143 1.2589549999999999e-05
0.3897143 1.2739011000000001e-05
0.3907143 1.2890098e-05
0.3917143 1.3042829000000001e-05
0.3927143 1.319722e-05
0.3937143 1.3353286e-05
0.3947143 1.3511045e-05
0.3957143 1.3670514e-05
0.3967143 1.3831706000000001e-05
0.3977143 1.3994641e-05
0.3987143 1.4159336e-05
0.3997143 1.4325808e-05
0.4007143 1.4494073e-05
0.4017143 1.4664150000000001e-05
0.4027143 1.4836056000000001e-05
0.4037143 1.5009809999999999e-05
0.4047143 1.5185427999999999e-05
0.4057143 1.536293e-05
0.4067143 1.5542333999999998e-05
0.4077143 1.5723657e-05
0.4087143 1.5906919e-05
0.4097143 1.6092137e-05
0.4107143 1.6279333e-05
0.4117143 1.6468525000000002e-05
0.4127143 1.665973e-05
0.4137143 1.6852971e-05
0.4147143 1.7048264e-05
0.4157143 1.7245631e-05
0.4167143 1.7445090000000003e-05
0.4177143 1.7646664e-05
0.4187143 1.7850371000000002e-05
0.4197143 1.805623e-05
0.4207143 1.8264262e-05
0.4217143 1.8474491e-05
0.4227143 1.8686931e-05
0.4237143 1.8901609e-05
0.4247143 1.9118541999999998e-05
0.4257143 1.9337752999999998e-05
0.4267143 1.9559263e-05
0.4277143 1.9783093e-05
0.4287143 2.0009263e-05
0.4297143 2.0237798e-05
0.4307143 2.0468715e-05
0.4317143 2.0702039e-05
0.4327143 2.0937792e-05
0.4337143 2.1175994999999998e-05
0.4347143 2.1416672e-05
0.4357143 2.1659844e-05
0.4367143 2.1905535e-05
0.4377143 2.2153768e-05
0.4387143 2.2404561999999998e-05
0.4397143 2.2657946e-05
0.4407143 2.291394e-05
0.4417143 2.3172569e-05
0.4427143 2.3433857e-05
0.4437143 2.3697827e-05
0.4447143 2.3964503e-05
0.4457143 2.423391e-05
0.4467143 2.4506073e-05
0.4477143 2.4781019e-05
0.4487143 2.505877e-05
0.4497143 2.5339352e-05
0.4507143 2.5622788e-05
0.4517143 2.5909105000000003e-05
0.4527143 2.6198329999999998e-05
0.4537143 2.6490491000000002e-05
0.4547143 2.6785608e-05
0.4557143 2.7083715e-05
0.4567143 2.7384831e-05
0.4577143 2.7688989000000002e-05
0.4587143 2.7996214e-05
0.4597143 2.8306533e-05
0.4607143 2.8619971e-05
0.4617143 2.8936559999999997e-05
0.4627143 2.9256324000000002e-05
0.4637143 2.9579291999999998e-05
0.4647143 2.9905496000000003e-05
0.4657143 3.0234955e-05
0.4667143 3.0567708000000004e-05
0.4677143 3.090378e-05
0.4687143 3.1243198e-05
0.4697143 3.1585995e-05
0.4707143 3.19322e-05
0.4717143 3.2281838e-05
0.4727143 3.2634944e-05
0.4737143 3.2991545e-05
0.4747143 3.3351671e-05
0.4757143 3.3715349e-05
0.4767143 3.4082618e-05
0.4777143 3.4453501e-05
0.4787143 3.4828031e-05
0.4797143 3.5206238999999995e-05
0.4807143 3.5588158e-05
0.4817143 3.5973820999999995e-05
0.4827143 3.6363255e-05
0.4837143 3.6756492e-05
0.4847143 3.7153565999999996e-05
0.4857143 3.7554503e-05
0.4867143 3.7959344e-05
0.4877143 3.8368117e-05
0.4887143 3.8780853999999994e-05
0.4897143 3.9197587e-05
0.4907143 3.9618351e-05
0.4917143 4.0043182e-05
0.4927143 4.0472108e-05
0.4937143 4.0905164e-05
0.4947143 4.1342386e-05
0.4957143 4.1783801e-05
0.4967143 4.2229453000000004e-05
0.4977143 4.2679369e-05
0.4987143 4.3133588e-05
0.4997143 4.3592146e-05
0.5007143 4.4055074e-05
0.5017143 4.4522412e-05
0.5027143 4.4994189e-05
0.5037143 4.5470446e-05
0.5047143 4.5951219e-05
0.5057143 4.6436543e-05
0.5067143 4.6926451e-05
0.5077143 4.7420983e-05
0.5087143 4.7920179000000005e-05
0.5097143 4.8424067e-05
0.5107143 4.8932695999999996e-05
0.5117143 4.9446095e-05
0.5127143 4.996430800000001e-05
0.5137143 5.0487375e-05
0.5147143 5.1015326e-05
0.5157143 5.1548204000000007e-05
0.5167143 5.2086050999999995e-05
0.5177143 5.2628899999999993e-05
0.5187143 5.3176797e-05
0.5197143 5.3729775e-05
0.5207143 5.4287875000000004e-05
0.5217143 5.4851142e-05
0.5227143 5.5419611e-05
0.5237143 5.5993325999999996e-05
0.5247143 5.6572321e-05
0.5257143 5.7156643000000005e-05
0.5267143 5.7746331e-05
0.5277143 5.8341431e-05
0.5287143 5.8941976e-05
0.5297143 5.9548012000000006e-05
0.5307143 6.0159584e-05
0.5317143 6.0776733e-05
0.5327143 6.1399498e-05
0.5337143 6.2027931e-05
0.5347143 6.2662059e-05
0.5357143 6.330194e-05
0.5367143 6.3947607e-05
0.5377143 6.4599107e-05
0.5387143 6.5256478e-05
0.5397143 6.5919767e-05
0.5407143 6.658903e-05
0.5417143 6.726429e-05
0.5427143 6.7945604e-05
0.5437143 6.863301699999999e-05
0.5447143 6.932656900000001e-05
0.5457143 7.002631200000001e-05
0.5467143 7.073229e-05
0.5477143 7.1444538e-05
0.5487143 7.2163112e-05
0.5497143 7.288805400000001e-05
0.5507143 7.3619401e-05
0.5517143 7.435721700000001e-05
0.5527143 7.5101542e-05
0.5537143 7.5852415e-05
0.5547143 7.6609888e-05
0.5557143 7.7374011e-05
0.5567143 7.8144831e-05
0.5577143 7.8922386e-05
0.5587143 7.9706734e-05
0.5597143 8.0497927e-05
0.5607143 8.1295997e-05
0.5617143 8.2101002e-05
0.5627143 8.2912993e-05
0.5637143 8.3732016e-05
0.5647143 8.4558121e-05
0.5657143 8.5391349e-05
0.5667143 8.623175600000001e-05
0.5677143 8.70794e-05
0.5687143 8.7934313e-05
0.5697143 8.879656e-05
0.5707143 8.966617900000001e-05
0.5717143 9.0543239e-05
0.5727143 9.142777299999999e-05
0.5737143 9.2319846e-05
0.5747143 9.3219495e-05
0.5757143 9.4126784e-05
0.5767143 9.5041759e-05
0.5777143 9.5964469e-05
0.5787143 9.6894973e-05
0.5797143 9.7833333e-05
0.5807143 9.8779583e-05
0.5817143 9.9733779e-05
0.5827143 0.00010069599000000001
0.5837143 0.00010166625
0.5847143 0.00010264461999999999
0.5857143 0.00010363116000000001
0.5867143 0.00010462592
0.5877143 0.00010562895
0.5887143 0.00010664031
0.5897143 0.00010766006
0.5907143 0.00010868824
0.5917143 0.00010972492
0.5927143 0.00011077016000000001
0.5937143 0.00011182399
0.5947143 0.00011288648
0.5957143 0.00011395768999999999
0.5967143 0.00011503766000000001
0.5977143 0.00011612648
0.5987143 0.00011722417
0.5997143 0.0001183308
0.6007143 0.00011944644
0.6017143 0.00012057113
0.6027143 0.00012170493000000001
0.6037143 0.00012284791
0.6047143 0.0001240001
0.6057143 0.00012516159000000002
0.6067143 0.00012633241
0.6077143 0.00012751264
0.6087143 0.00012870231
0.6097143 0.00012990149999999998
0.6107143 0.00013111028
0.6117143 0.00013232868000000002
0.6127143 0.00013355677
0.6137143 0.00013479462
0.6147143 0.00013604227
0.6157143 0.0001372998
0.6167143 0.00013856724999999998
0.6177143 0.00013984467
0.6187143 0.00014113216
0.6197143 0.00014242973999999999
0.6207143 0.00014373749
0.6217143 0.00014505547
0.6227143 0.00014638373
0.6237143 0.00014772235
0.6247143 0.00014907135
0.6257143 0.00015043082
0.6267143 0.00015180083
0.6277143 0.00015318143
0.6287143 0.00015457267
0.6297143 0.00015597461
0.6307143 0.00015738733
0.6317143 0.00015881087
0.6327143 0.00016024532
0.6337143 0.00016169072
0.6347143 0.00016314713
0.6357143 0.00016461461
0.6367143 0.00016609323
0.6377143 0.00016758306
0.6387143 0.00016908415
0.6397143 0.00017059657
0.6407143 0.00017212038
0.6417143 0.00017365564
0.6427143 0.00017520242
0.6437143 0.00017676077999999998
0.6447143 0.00017833079
0.6457143 0.0001799125
0.6467143 0.00018150598
0.6477143 0.0001831113
0.6487143 0.00018472851
0.6497143 0.00018635768
0.6507143 0.00018799888
0.6517143 0.00018965216
0.6527143 0.00019131758
0.6537143 0.00019299522999999998
0.6547143 0.00019468513999999998
0.6557143 0.00019638740000000002
0.6567143 0.00019810206999999999
0.6577143 0.00019982922000000002
0.6587143 0.0002015689
0.6597143 0.00020332116
0.6607143 0.0002050861
0.6617143 0.00020686375
0.6627143 0.00020865421
0.6637143 0.00021045751000000002
0.6647143 0.00021227372
0.6657143 0.00021410292
0.6667143 0.00021594515000000002
0.6677143 0.00021780049
0.6687143 0.00021966903000000002
0.6697143 0.00022155079
0.6707143 0.00022344584
0.6717143 0.00022535428
0.6727143 0.00022727613
0.6737143 0.00022921149
0.6747143 0.0002311604
0.6757143 0.00023312291
0.6767143 0.00023509911
0.6777143 0.00023708908
0.6787143 0.00023909281
0.6797143 0.00024111043
0.6807143 0.00024314202
0.6817143 0.00024518758
0.6827143 0.0002472472
0.6837143 0.00024932094
0.6847143 0.00025140891
0.6857143 0.0002535111
0.6867143 0.00025562761
0.6877143 0.00025775848
0.6887143 0.00025990379999999997
0.6897143 0.00026206365
0.6907143 0.00026423804
0.6917143 0.00026642706
0.6927143 0.00026863079
0.6937143 0.0002708493
0.6947143 0.00027308258
0.6957143 0.00027533076
0.6967143 0.00027759388000000003
0.6977143 0.00027987201
0.6987143 0.00028216516000000003
0.6997143 0.00028447346000000004
0.7007143 0.00028679694
0.7017143 0.00028913566
0.7027143 0.00029148971
0.7037143 0.00029385910000000003
0.7047143 0.00029624393
0.7057143 0.00029864425
0.7067143 0.00030106014
0.7077143 0.00030349163
0.7087143 0.00030593880999999997
0.7097143 0.0003084017
0.7107143 0.00031088036
0.7117143 0.00031337488
0.7127143 0.00031588534
0.7137143 0.00031841172999999995
0.7147143 0.00032095413
0.7157143 0.00032351265000000003
0.7167143 0.00032608729999999996
0.7177143 0.00032867815
0.7187143 0.00033128526
0.7197143 0.00033390868
0.7207143 0.00033654844
0.7217143 0.00033920464
0.7227143 0.00034187733
0.7237143 0.00034456655
0.7247143 0.00034727236
0.7257143 0.00034999482
0.7267143 0.00035273399
0.7277143 0.0003554899
0.7287143 0.00035826263
0.7297143 0.00036105223
0.7307143 0.00036385875000000004
0.7317143 0.00036668225
0.7327143 0.00036952276
0.7337143 0.00037238034999999997
0.7347143 0.00037525508
0.7357143 0.00037814698
0.7367143 0.00038105613
0.7377143 0.00038398252
0.7387143 0.00038692629
0.7397143 0.00038988746
0.7407143 0.00039286606000000005
0.7417143 0.00039586212000000003
0.7427143 0.00039887567999999997
0.7437143 0.00040190684999999996
0.7447143 0.00040495556
0.7457143 0.00040802197000000003
0.7467143 0.00041110606999999994
0.7477143 0.00041420799
0.7487143 0.00041732765
0.7497143 0.00042046518
0.7507143 0.00042362062
0.7517143 0.00042679403
0.7527143 0.00042998536000000005
0.7537143 0.00043319469000000003
0.7547143 0.00043642212
0.7557143 0.0004396677
0.7567143 0.00044293138000000003
0.7577143 0.00044621324
0.7587143 0.00044951335000000003
0.7597143 0.00045283173
0.7607143 0.00045616844
0.7617143 0.00045952346999999995
0.7627143 0.00046289683
0.7637143 0.00046628866000000005
0.7647143 0.0004696989
0.7657143 0.00047312769000000006
0.7667143 0.00047657503999999997
0.7677143 0.00048004090000000003
0.7687143 0.00048352540000000003
0.7697143 0.00048702850000000003
0.7707143 0.00049055029
0.7717143 0.00049409077
0.7727143 0.00049764999
0.7737143 0.00050122794
0.7747143 0.00050482467
0.7757143 0.0005084402799999999
0.7767143 0.00051207462
0.7777143 0.00051572792
0.7787143 0.00051940006
0.7797143 0.0005230911899999999
0.7807143 0.0005268012
0.7817143 0.00053053022
0.7827143 0.0005342782099999999
0.7837143 0.0005380452
0.7847143 0.00054183129
0.7857143 0.00054563639
0.7867143 0.0005494606300000001
0.7877143 0.0005533038800000001
0.7887143 0.00055716632
0.7897143 0.0005610478199999999
0.7907143 0.00056494846
0.7917143 0.00056886829
0.7927143 0.00057280731
0.7937143 0.0005767654800000001
0.7947143 0.00058074288
0.7957143 0.00058473943
0.7967143 0.00058875526
0.7977143 0.0005927902699999999
0.7987143 0.0005968445699999999
0.7997143 0.00060091811
0.8007143 0.00060501084
0.8017143 0.00060912284
0.8027143 0.00061325413
0.8037143 0.00061740466
0.8047143 0.00062157446
0.8057143 0.00062576355
0.8067143 0.00062997187
0.8077143 0.00063419943
0.8087143 0.00063844632
0.8097143 0.00064271244
0.8107143 0.0006469978
0.8117143 0.00065130243
0.8127143 0.0006556263099999999
0.8137143 0.00065996942
0.8147143 0.00066433172
0.8157143 0.0006687132600000001
0.8167143 0.00067311403
0.8177143 0.00067753399
0.8187143 0.00068197314
0.8197143 0.00068643144
0.8207143 0.00069090897
0.8217143 0.00069540556
0.8227143 0.00069992129
0.8237143 0.00070445617
0.8247143 0.0007090101000000001
0.8257143 0.00071358304
0.8267143 0.0007181750799999999
0.8277143 0.00072278608
0.8287143 0.00072741609
0.8297143 0.00073206502
0.8307143 0.00073673291
0.8317143 0.00074141972
0.8327143 0.0007461253500000001
0.8337143 0.00075084981
0.8347143 0.00075559306
0.8357143 0.0007603551200000001
0.8367143 0.0007651358800000001
0.8377143 0.00076993529
0.8387143 0.00077475333
0.8397143 0.00077958994
0.8407143 0.00078444518
0.8417143 0.0007893188899999999
0.8427143 0.00079421116
0.8437143 0.0007991217000000001
0.8447143 0.0008040508
0.8457143 0.00080899808
0.8467143 0.00081396365
0.8477143 0.0008189474100000001
0.8487143 0.00082394927
0.8497143 0.00082896931
0.8507143 0.00083400728
0.8517143 0.0008390633400000001
0.8527143 0.0008441373199999999
0.8537143 0.00084922913
0.8547143 0.00085433867
0.8557143 0.00085946594
0.8567143 0.00086461087
0.8577143 0.00086977334
0.8587143 0.00087495337
0.8597143 0.0008801507600000001
0.8607143 0.00088536553
0.8617143 0.00089059768
0.8627143 0.00089584701
0.8637143 0.0009011133399999999
0.8647143 0.0009063968700000001
0.8657143 0.0009116973200000001
0.8667143 0.00091701468
0.8677143 0.00092234877
0.8687143 0.0009276995100000001
0.8697143 0.00093306699
0.8707143 0.00093845092
0.8717143 0.0009438512300000001
0.8727143 0.000949268
0.8737143 0.00095470095
0.8747143 0.00096015001
0.8757143 0.00096561507
0.8767143 0.00097109614
0.8777143 0.0009765930399999998
0.8787143 0.00098210558
0.8797143 0.00098763376
0.8807143 0.0009931774
0.8817143 0.0009987365
0.8827143 0.0010043108
0.8837143 0.0010099004000000001
0.8847143 0.0010155048999999998
0.8857143 0.0010211243
0.8867143 0.0010267585
0.8877143 0.0010324074
0.8887143 0.0010380708000000002
0.8897143 0.0010437485000000001
0.8907143 0.0010494406
0.8917143 0.0010551467
0.8927143 0.0010608669
0.8937143 0.0010666011
0.8947143 0.0010723488000000002
0.8957143 0.0010781102
0.8967143 0.0010838851
0.8977143 0.0010896731999999998
0.8987143 0.0010954745
0.8997143 0.0011012887
0.9007143 0.0011071159
0.9017143 0.0011129557
0.9027143 0.0011188079
0.9037143 0.0011246726
0.9047143 0.0011305495
0.9057143 0.0011364384
0.9067143 0.0011423391
0.9077143 0.0011482515
0.9087143 0.0011541756
0.9097143 0.0011601111
0.9107143 0.0011660577
0.9117143 0.0011720152999999999
0.9127143 0.0011779838
0.9137143 0.0011839629
0.9147143 0.0011899525
0.9157143 0.0011959524
0.9167143 0.0012019624
0.9177143 0.0012079823000000001
0.9187143 0.0012140119
0.9197143 0.001220051
0.9207143 0.0012260994
0.9217143 0.001232157
0.9227143 0.0012382236
0.9237143 0.0012442987
0.9247143 0.0012503825000000001
0.9257143 0.0012564745
0.9267143 0.0012625746
0.9277143 0.0012686827000000002
0.9287143 0.0012747984
0.9297143 0.0012809215000000001
0.9307143 0.0012870519
0.9317143 0.0012931893
0.9327143 0.0012993333999999999
0.9337143 0.0013054841
0.9347143 0.0013116412
0.9357143 0.0013178042
0.9367143 0.0013239732
0.9377143 0.0013301477
0.9387143 0.0013363277
0.9397143 0.0013425127
0.9407143 0.0013487026
0.9417143 0.0013548971
0.9427143 0.0013610961
0.9437143 0.0013672991
0.9447143 0.0013735061
0.9457143 0.0013797167
0.9467143 0.0013859305999999998
0.9477143 0.0013921474
0.9487143 0.0013983673
0.9497143 0.0014045897000000002
0.9507143 0.0014108143000000001
0.9517143 0.0014170409
0.9527143 0.0014232694000000001
0.9537143 0.0014294991
0.9547143 0.0014357301
0.9557143 0.0014419619
0.9567143 0.0014481943
0.9577143 0.0014544272000000002
0.9587143 0.00146066
0.9597143 0.0014668924
0.9607143 0.0014731243999999998
0.9617143 0.0014793553999999998
0.9627143 0.0014855852
0.9637143 0.0014918135
0.9647143 0.0014980401
0.9657143 0.0015042646
0.9667143 0.0015104866
0.9677143 0.0015167059
0.9687143 0.0015229221000000002
0.9697143 0.0015291351
0.9707143 0.0015353442
0.9717143 0.0015415493
0.9727143 0.0015477501000000001
0.9737143 0.0015539465
0.9747143 0.0015601374000000002
0.9757143 0.0015663232
0.9767143 0.0015725032000000001
0.9777143 0.0015786774000000003
0.9787143 0.0015848451
0.9797143 0.0015910062000000001
0.9807143 0.0015971600000000002
0.9817143 0.0016033067000000001
0.9827143 0.0016094455
0.9837143 0.0016155762000000001
0.9847143 0.0016216985
0.9857143 0.001627812
0.9867143 0.0016339163
0.9877143 0.001640011
0.9887143 0.0016460956
0.9897143 0.0016521698999999999
0.9907143 0.0016582335
0.9917143 0.0016642862
0.9927143 0.0016703273999999998
0.9937143 0.0016763566
0.9947143 0.0016823738
0.9957143 0.0016883781
0.9967143 0.0016943695000000002
0.9977143 0.0017003474999999998
0.9987143 0.0017063116
0.9997143 0.0017122614999999998
1.000714 0.001718197
1.001714 0.0017241174999999998
1.002714 0.0017300224
1.003714 0.0017359116000000001
1.004714 0.0017417848
1.005714 0.001747641
1.006714 0.0017534805000000001
1.007714 0.0017593022
1.008714 0.0017651062
1.009714 0.0017708919
1.010714 0.0017766586
1.011714 0.0017824064
1.012714 0.0017881344000000002
1.013714 0.0017938426
1.014714 0.0017995300000000001
1.015714 0.0018051966
1.016714 0.0018108416
1.017714 0.0018164652
1.018714 0.001822066
1.019714 0.0018276443000000001
1.020714 0.0018331993
1.021714 0.0018387311
1.022714 0.0018442384000000001
1.023714 0.0018497214
1.024714 0.0018551791
1.025714 0.0018606114999999998
1.026714 0.0018660179
1.027714 0.0018713978
1.028714 0.001876751
1.029714 0.0018820767000000001
1.030714 0.0018873745000000002
1.031714 0.0018926439
1.032714 0.0018978846
1.033714 0.0019030962
1.034714 0.0019082780000000002
1.035714 0.0019134295
1.036714 0.0019185502
1.037714 0.0019236397
1.038714 0.0019286974
1.039714 0.0019337227
1.040714 0.0019387153
1.041714 0.0019436748000000001
1.042714 0.0019486004000000001
1.043714 0.0019534917
1.044714 0.0019583484
1.045714 0.0019631698
1.046714 0.0019679554
1.047714 0.0019727044
1.048714 0.001977417
1.049714 0.001982092
1.050714 0.0019867291
1.051714 0.0019913279
1.052714 0.0019958878
1.053714 0.0020004083
1.054714 0.0020048888
1.055714 0.002009329
1.056714 0.0020137279
1.057714 0.0020180853
1.058714 0.0020224006
1.059714 0.0020266732
1.060714 0.0020309026
1.061714 0.0020350882999999997
1.062714 0.0020392297
1.063714 0.0020433265
1.064714 0.0020473774999999997
1.065714 0.0020513828
1.066714 0.0020553416
1.067714 0.0020592533
1.068714 0.0020631174
1.069714 0.0020669337
1.070714 0.002070701
1.071714 0.002074419
1.072714 0.0020780873
1.073714 0.0020817051
1.074714 0.002085272
1.075714 0.0020887874
1.076714 0.0020922504999999997
1.077714 0.002095661
1.078714 0.0020990181
1.079714 0.0021023214
1.080714 0.0021055701
1.081714 0.0021087641
1.082714 0.0021119025
1.083714 0.0021149846
1.084714 0.0021180102999999997
1.085714 0.0021209786
1.086714 0.002123889
1.087714 0.0021267408
1.088714 0.0021295335
1.089714 0.0021322667
1.090714 0.0021349395
1.091714 0.0021375516
1.092714 0.0021401022
1.093714 0.0021425907
1.094714 0.0021450169
1.095714 0.0021473797
1.096714 0.0021496788
1.097714 0.0021519134
1.098714 0.0021540833
1.099714 0.0021561871
1.100714 0.0021582251
1.101714 0.0021601963
1.102714 0.0021621001
1.103714 0.0021639358
1.104714 0.0021657032000000002
1.105714 0.0021674014
1.106714 0.0021690295
1.107714 0.0021705873
1.108714 0.0021720743
1.109714 0.0021734895
1.110714 0.0021748325
1.111714 0.0021761029
1.112714 0.0021772994
1.113714 0.0021784223
1.114714 0.0021794704
1.115714 0.0021804432
1.116714 0.0021813401
1.117714 0.0021821608
1.118714 0.0021829041
1.119714 0.0021835698
1.120714 0.0021841573
1.121714 0.0021846659
1.122714 0.0021850947
1.123714 0.0021854436000000002
1.124714 0.0021857117
1.125714 0.0021858985
1.126714 0.0021860034
1.127714 0.0021860258
1.128714 0.0021859651
1.129714 0.0021858204
1.130714 0.0021855914
1.131714 0.0021852773000000003
1.132714 0.0021848777000000002
1.133714 0.0021843920000000003
1.134714 0.0021838196
1.135714 0.0021831596
1.136714 0.0021824117
1.137714 0.0021815749
1.138714 0.0021806491000000002
1.139714 0.0021796332
1.140714 0.0021785268
1.141714 0.0021773295999999998
1.142714 0.0021760408
1.143714 0.0021746597
1.144714 0.0021731857
1.145714 0.0021716180999999998
1.146714 0.0021699565
1.147714 0.0021682003
1.148714 0.0021663487
1.149714 0.0021644013
1.150714 0.0021623575
1.151714 0.0021602164999999997
1.152714 0.0021579779
1.153714 0.0021556412
1.154714 0.0021532056
1.155714 0.0021506705
1.156714 0.0021480351
1.157714 0.0021452995
1.158714 0.0021424625
1.159714 0.0021395235
1.160714 0.0021364825
1.161714 0.0021333384
1.162714 0.0021300908
1.163714 0.0021267391
1.164714 0.0021232825
1.165714 0.0021197208999999997
1.166714 0.0021160533
1.167714 0.0021122793
1.168714 0.0021083981
1.169714 0.0021044094
1.170714 0.0021003127
1.171714 0.0020961072
1.172714 0.0020917923
1.173714 0.0020873678
1.174714 0.0020828329
1.175714 0.0020781871999999996
1.176714 0.0020734298
1.177714 0.0020685606
1.178714 0.0020635787
1.179714 0.0020584836
1.180714 0.0020532752
1.181714 0.0020479525
1.182714 0.002042515
1.183714 0.0020369624
1.184714 0.0020312938000000003
1.185714 0.0020255093
1.186714 0.0020196076
1.187714 0.0020135887
1.188714 0.0020074518
1.189714 0.0020011967
1.190714 0.0019948226
1.191714 0.0019883290999999997
1.192714 0.0019817156
1.193714 0.0019749819
1.194714 0.0019681271
1.195714 0.0019611509000000004
1.196714 0.0019540528000000002
1.197714 0.0019468323
1.198714 0.0019394887
1.199714 0.0019320218000000002
1.200714 0.0019244308999999999
1.201714 0.0019167159
1.202714 0.0019088757000000002
1.203714 0.0019009105000000002
1.204714 0.0018928193000000001
1.205714 0.0018846018000000001
1.206714 0.0018762577
1.207714 0.0018677863
1.208714 0.0018591874
1.209714 0.0018504605
1.210714 0.0018416048999999998
1.211714 0.0018326203999999998
1.212714 0.0018235064999999999
1.213714 0.0018142628000000001
1.214714 0.0018048888
1.215714 0.0017953842
1.216714 0.0017857485
1.217714 0.0017759812
1.218714 0.0017660823
1.219714 0.0017560507000000001
1.220714 0.0017458866
1.221714 0.0017355893
1.222714 0.0017251587
1.223714 0.0017145941
1.224714 0.0017038954000000001
1.225714 0.0016930622
1.226714 0.0016820939
1.227714 0.0016709901999999999
1.228714 0.0016597508999999999
1.229714 0.0016483755
1.230714 0.0016368635999999999
1.231714 0.0016252151999999998
1.232714 0.0016134298
1.233714 0.0016015068000000002
1.234714 0.0015894462
1.235714 0.0015772475
1.236714 0.0015649105999999999
1.237714 0.0015524350999999998
1.238714 0.0015398206000000001
1.239714 0.0015270667
1.240714 0.0015141733
1.241714 0.0015011402
1.242714 0.0014879669
1.243714 0.0014746533000000001
1.244714 0.0014611989999999998
1.245714 0.0014476038
1.246714 0.0014338673999999998
1.247714 0.0014199896
1.248714 0.0014059701
1.249714 0.0013918086999999998
1.250714 0.0013775052
1.251714 0.0013630593000000001
1.252714 0.0013484709
1.253714 0.0013337395
1.254714 0.0013188652
1.255714 0.0013038476
1.256714 0.0012886867
1.257714 0.0012733821
1.258714 0.0012579338
1.259714 0.0012423414
1.260714 0.0012266049
1.261714 0.0012107242
1.262714 0.001194699
1.263714 0.0011785290999999998
1.264714 0.0011622146
1.265714 0.0011457552
1.266714 0.0011291509
1.267714 0.0011124013
1.268714 0.0010955067
1.269714 0.0010784668
1.270714 0.0010612815
1.271714 0.0010439506999999999
1.272714 0.0010264743
1.273714 0.0010088522999999999
1.274714 0.0009910845599999999
1.275714 0.00097317125
1.276714 0.0009551121399999999
1.277714 0.00093690724
1.278714 0.00091855654
1.279714 0.00090005997
1.280714 0.0008814176
1.281714 0.00086262926
1.282714 0.00084369522
1.283714 0.0008246152
1.284714 0.00080538939
1.285714 0.0007860177
1.286714 0.0007665004
1.287714 0.0007468373
1.288714 0.00072702851
1.289714 0.0007070741000000001
1.290714 0.00068697418
1.291714 0.00066672874
1.292714 0.00064633787
1.293714 0.00062580175
1.294714 0.0006051203400000001
1.295714 0.0005842938699999999
1.296714 0.0005633223699999999
1.297714 0.00054220595
1.298714 0.00052094483
1.299714 0.0004995391
1.300714 0.0004779889
1.301714 0.00045629435999999996
1.302714 0.00043445570999999997
1.303714 0.00041247307999999996
1.304714 0.00039034667
1.305714 0.00036807664
1.306714 0.00034566326
1.307714 0.0003231067
1.308714 0.00030040717
1.309714 0.00027756489
1.310714 0.00025458012
1.311714 0.0002314531
1.312714 0.00020818406000000002
1.313714 0.00018477330999999998
1.314714 0.00016122108999999999
1.315714 0.00013752770999999998
1.316714 0.00011369345
1.317714 8.9718628e-05
1.318714 6.5603547e-05
1.319714 4.1348522e-05
1.320714 1.6953912e-05
1.321714 -7.579968300000001e-06
1.322714 -3.2252750999999996e-05
1.323714 -5.7064067999999994e-05
1.324714 -8.201354800000001e-05
1.325714 -0.00010710080999999999
1.326714 -0.00013232547
1.327714 -0.0001576871
1.328714 -0.00018318531
1.329714 -0.00020881967000000001
1.330714 -0.00023458974000000002
1.331714 -0.00026049511
1.332714 -0.00028653528
1.333714 -0.00031270979000000003
1.334714 -0.00033901822
1.335714 -0.00036546003
1.336714 -0.00039203478
1.337714 -0.00041874191000000003
1.338714 -0.00044558095999999996
1.339714 -0.00047255143999999996
1.340714 -0.00049965274
1.341714 -0.00052688438
1.342714 -0.0005542458
1.343714 -0.00058173646
1.344714 -0.0006093557200000001
1.345714 -0.00063710304
1.346714 -0.00066497792
1.347714 -0.00069297957
1.348714 -0.0007211076100000001
1.349714 -0.0007493612900000001
1.350714 -0.0007777400199999999
1.351714 -0.00080624313
1.352714 -0.00083487012
1.353714 -0.00086362015
1.354714 -0.0008924927000000001
1.355714 -0.00092148694
1.356714 -0.00095060223
1.357714 -0.00097983784
1.358714 -0.0010091932
1.359714 -0.0010386677
1.360714 -0.0010682603
1.361714 -0.0010979704000000001
1.362714 -0.0011277972
1.363714 -0.0011577401
1.364714 -0.0011877982
1.365714 -0.0012179707
1.366714 -0.0012482568
1.367714 -0.0012786559
1.368714 -0.001309167
1.369714 -0.0013397894
1.370714 -0.001370522
1.371714 -0.0014013644
1.372714 -0.0014323153
1.373714 -0.0014633741
1.374714 -0.0014945399
1.375714 -0.0015258117
1.376714 -0.0015571888
1.377714 -0.0015886701000000002
1.378714 -0.0016202548
1.379714 -0.0016519420000000002
1.380714 -0.0016837304
1.381714 -0.0017156195
1.382714 -0.0017476083
1.383714 -0.0017796958
1.384714 -0.0018118806
1.385714 -0.0018441622
1.386714 -0.0018765397
1.387714 -0.0019090116
1.388714 -0.0019415773
1.389714 -0.0019742355999999997
1.390714 -0.0020069856
1.391714 -0.0020398260000000002
1.392714 -0.0020727561000000003
1.393714 -0.0021057745
1.394714 -0.0021388802
1.395714 -0.0021720722000000002
1.396714 -0.0022053492999999998
1.397714 -0.0022387107
1.398714 -0.002272155
1.399714 -0.0023056809
1.400714 -0.0023392877
1.401714 -0.0023729741
1.402714 -0.0024067387
1.403714 -0.0024405805999999997
1.404714 -0.0024744986
1.405714 -0.0025084917
1.406714 -0.0025425585
1.407714 -0.0025766976
1.408714 -0.0026109081
1.409714 -0.0026451886000000003
1.410714 -0.002679538
1.411714 -0.0027139553
1.412714 -0.0027484388
1.413714 -0.0027829874000000004
1.414714 -0.0028175999
1.415714 -0.0028522749
1.416714 -0.0028870112
1.417714 -0.0029218076
1.418714 -0.0029566627
1.419714 -0.0029915751
1.420714 -0.0030265434999999998
1.421714 -0.0030615665000000005
1.422714 -0.0030966432
1.423714 -0.0031317719
1.424714 -0.0031669515
1.425714 -0.0032021799
1.426714 -0.0032374566
1.427714 -0.0032727795999999997
1.428714 -0.0033081475999999998
1.429714 -0.0033435597
1.430714 -0.0033790140000000005
1.431714 -0.0034145094
1.432714 -0.0034500437
1.433714 -0.0034856166
1.434714 -0.0035212255
1.435714 -0.0035568700999999998
1.436714 -0.0035925481
1.437714 -0.0036282580999999997
1.438714 -0.0036639991
1.439714 -0.0036997691000000004
1.440714 -0.0037355669
1.441714 -0.0037713911000000003
1.442714 -0.0038072394
1.443714 -0.0038431113000000003
1.444714 -0.0038790047
1.445714 -0.0039149189
1.446714 -0.0039508508
1.447714 -0.0039867999
1.448714 -0.0040227642
1.449714 -0.0040587426999999995
1.450714 -0.0040947332
1.451714 -0.004130734699999999
1.452714 -0.0041667452
1.453714 -0.0042027637
1.454714 -0.0042387881
1.455714 -0.0042748165000000005
1.456714 -0.0043108480999999995
1.457714 -0.0043468801000000005
1.458714 -0.0043829124
1.459714 -0.0044189419
1.460714 -0.0044549677000000005
1.461714 -0.0044909884
1.462714 -0.0045270015
1.463714 -0.0045630062
1.464714 -0.0045990004
1.465714 -0.0046349825
1.466714 -0.0046709509
1.467714 -0.0047069035999999995
1.468714 -0.0047428392
1.469714 -0.0047787558
1.470714 -0.0048146514
1.471714 -0.0048505251
1.472714 -0.0048863745
1.473714 -0.0049221984
1.474714 -0.0049579947
1.475714 -0.0049937618
1.476714 -0.0050294981
1.477714 -0.0050652012
1.478714 -0.0051008705
1.479714 -0.0051365027
1.480714 -0.0051720974
1.481714 -0.0052076521
1.482714 -0.0052431653
1.483714 -0.0052786356
1.484714 -0.0053140604
1.485714 -0.0053494387
1.486714 -0.005384767800000001
1.487714 -0.0054200464
1.488714 -0.0054552733
1.489714 -0.005490446
1.490714 -0.0055255627
1.491714 -0.0055606219
1.492714 -0.0055956214
1.493714 -0.0056305598
1.494714 -0.005665434600000001
1.495714 -0.0057002446
1.496714 -0.0057349873
1.497714 -0.0057696619
1.498714 -0.0058042657
1.499714 -0.0058387974
1.500714 -0.0058732548
1.501714 -0.0059076358999999995
1.502714 -0.0059419395
1.503714 -0.0059761631
1.504714 -0.0060103052
1.505714 -0.0060443638999999995
1.506714 -0.0060783367999999996
1.507714 -0.0061122235
1.508714 -0.0061460203
1.509714 -0.0061797262
1.510714 -0.0062133397
1.511714 -0.006246857799999999
1.512714 -0.0062802799000000005
1.513714 -0.0063136031
1.514714 -0.0063468266
1.515714 -0.0063799482
1.516714 -0.0064129657
1.517714 -0.0064458771
1.518714 -0.0064786807
1.519714 -0.0065113745
1.520714 -0.0065439569999999996
1.521714 -0.0065764259
1.522714 -0.0066087792
1.523714 -0.0066410154
1.524714 -0.0066731329
1.525714 -0.0067051289
1.526714 -0.006737002000000001
1.527714 -0.0067687506
1.528714 -0.0068003719
1.529714 -0.0068318652
1.530714 -0.0068632282
1.531714 -0.0068944588
1.532714 -0.006925554800000001
1.533714 -0.0069565162
1.534714 -0.006987337799999999
1.535714 -0.0070180206
1.536714 -0.0070485614
1.537714 -0.0070789589
1.538714 -0.0071092109
1.539714 -0.007139315100000001
1.540714 -0.0071692695
1.541714 -0.007199073300000001
1.542714 -0.0072287243
1.543714 -0.007258220300000001
1.544714 -0.0072875591
1.545714 -0.007316739399999999
1.546714 -0.007345758799999999
1.547714 -0.0073746174
1.548714 -0.0074033102
1.549714 -0.0074318377
1.550714 -0.0074601965
1.551714 -0.007488387200000001
1.552714 -0.007516404700000001
1.553714 -0.007544249100000001
1.554714 -0.007571918100000001
1.555714 -0.0075994109999999995
1.556714 -0.0076267235
1.557714 -0.0076538563
1.558714 -0.0076808064
1.559714 -0.007707571799999999
1.560714 -0.0077341509
1.561714 -0.0077605415
1.562714 -0.0077867422
1.563714 -0.0078127516
1.564714 -0.007838566699999999
1.565714 -0.007864186
1.566714 -0.007889609700000001
1.567714 -0.007914834
1.568714 -0.0079398567
1.569714 -0.007964677199999999
1.570714 -0.007989294
1.571714 -0.0080137041
1.572714 -0.0080379068
1.573714 -0.0080618993
1.574714 -0.0080856807
1.575714 -0.008109249800000001
1.576714 -0.0081326041
1.577714 -0.0081557409
1.578714 -0.0081786602
1.579714 -0.008201359
1.580714 -0.0082238359
1.581714 -0.008246090099999999
1.582714 -0.0082681181
1.583714 -0.0082899205
1.584714 -0.008311493
1.585714 -0.0083328363
1.586714 -0.0083539468
1.587714 -0.0083748244
1.588714 -0.008395467
1.589714 -0.0084158724
1.590714 -0.008436039900000001
1.591714 -0.0084559666
1.592714 -0.0084756517
1.593714 -0.008495093799999999
1.594714 -0.008514289900000001
1.595714 -0.0085332402
1.596714 -0.0085519416
1.597714 -0.0085703934
1.598714 -0.0085885942
1.599714 -0.008606541799999999
1.600714 -0.008624235499999999
1.601714 -0.008641673
1.602714 -0.008658853
1.603714 -0.008675773999999999
1.604714 -0.0086924345
1.605714 -0.008708833
1.606714 -0.0087249682
1.607714 -0.0087408378
1.608714 -0.0087564411
1.609714 -0.0087717766
1.610714 -0.0087868422
1.611714 -0.0088016372
1.612714 -0.0088161592
1.613714 -0.0088304085
1.614714 -0.0088443827
1.615714 -0.0088580789
1.616714 -0.008871498
1.617714 -0.0088846384
1.618714 -0.0088974964
1.619714 -0.0089100729
1.620714 -0.0089223664
1.621714 -0.0089343746
1.622714 -0.0089460962
1.623714 -0.0089575304
1.624714 -0.008968675700000001
1.625714 -0.0089795307
1.626714 -0.0089900954
1.627714 -0.0090003668
1.628714 -0.0090103444
1.629714 -0.009020027199999999
1.630714 -0.0090294139
1.631714 -0.0090385016
1.632714 -0.009047291
1.633714 -0.0090557805
1.634714 -0.0090639689
1.635714 -0.009071855299999999
1.636714 -0.0090794369
1.637714 -0.009086715
1.638714 -0.0090936875
1.639714 -0.0091003531
1.640714 -0.0091067101
1.641714 -0.0091127593
1.642714 -0.0091184978
1.643714 -0.0091239257
1.644714 -0.0091290407
1.645714 -0.0091338428
1.646714 -0.0091383314
1.647714 -0.0091425041
1.648714 -0.0091463611
1.649714 -0.0091499001
1.650714 -0.0091531219
1.651714 -0.0091560236
1.652714 -0.009158606599999999
1.653714 -0.009160867900000001
1.654714 -0.0091628084
1.655714 -0.0091644251
1.656714 -0.0091657181
1.657714 -0.009166688
1.658714 -0.0091673326
1.659714 -0.0091676498
1.660714 -0.0091676411
1.661714 -0.009167305
1.662714 -0.0091666407
1.663714 -0.0091656468
1.664714 -0.009164323299999999
1.665714 -0.0091626694
1.666714 -0.0091606846
1.667714 -0.0091583679
1.668714 -0.009155718
1.669714 -0.0091527356
1.670714 -0.0091494185
1.671714 -0.009145767400000001
1.672714 -0.0091417809
1.673714 -0.009137459
1.674714 -0.0091327995
1.675714 -0.0091278038
1.676714 -0.0091224705
1.677714 -0.0091167996
1.678714 -0.0091107904
1.679714 -0.0091044414
1.680714 -0.0090977534
1.681714 -0.0090907255
1.682714 -0.0090833571
1.683714 -0.009075648300000001
1.684714 -0.0090675989
1.685714 -0.0090592075
1.686714 -0.0090504735
1.687714 -0.0090413974
1.688714 -0.0090319794
1.689714 -0.009022218
1.690714 -0.0090121139
1.691714 -0.009001666299999999
1.692714 -0.0089908739
1.693714 -0.008979738
1.694714 -0.008968258
1.695714 -0.0089564346
1.696714 -0.0089442656
1.697714 -0.008931752400000001
1.698714 -0.0089188936
1.699714 -0.0089056906
1.700714 -0.0088921421
1.701714 -0.0088782479
1.702714 -0.008864008100000001
1.703714 -0.0088494242
1.704714 -0.008834493899999999
1.705714 -0.0088192188
1.706714 -0.008803598
1.707714 -0.0087876324
1.708714 -0.0087713212
1.709714 -0.0087546636
1.710714 -0.0087376618
1.711714 -0.0087203145
1.712714 -0.0087026223
1.713714 -0.0086845845
1.714714 -0.0086662025
1.715714 -0.0086474749
1.716714 -0.008628403199999999
1.717714 -0.008608988
1.718714 -0.0085892279
1.719714 -0.0085691237
1.720714 -0.0085486761
1.721714 -0.008527885099999999
1.722714 -0.008506752099999999
1.723714 -0.008485274899999999
1.724714 -0.0084634565
1.725714 -0.008441294600000001
1.726714 -0.0084187923
1.727714 -0.008395947999999999
1.728714 -0.0083727638
1.729714 -0.0083492385
1.730714 -0.0083253733
1.731714 -0.0083011691
1.732714 -0.0082766259
1.733714 -0.0082517443
1.734714 -0.0082265244
1.735714 -0.008200966799999999
1.736714 -0.008175073199999999
1.737714 -0.0081488426
1.738714 -0.0081222759
1.739714 -0.0080953745
1.740714 -0.008068138400000001
1.741714 -0.0080405684
1.742714 -0.008012665799999999
1.743714 -0.007984429999999999
1.744714 -0.0079558631
1.745714 -0.0079269645
1.746714 -0.007897735500000001
1.747714 -0.0078681784
1.748714 -0.0078382916
1.749714 -0.007808077500000001
1.750714 -0.0077775351999999996
1.751714 -0.007746667699999999
1.752714 -0.0077154749
1.753714 -0.0076839569
1.754714 -0.0076521159
1.755714 -0.0076199525
1.756714 -0.0075874668
1.757714 -0.007554661
1.758714 -0.0075215343
1.759714 -0.0074880896
1.760714 -0.007454327
1.761714 -0.0074202479
1.762714 -0.007385853
1.763714 -0.007351143
1.764714 -0.007316120200000001
1.765714 -0.007280785200000001
1.766714 -0.0072451380999999995
1.767714 -0.0072091811
1.768714 -0.007172914799999999
1.769714 -0.0071363400000000006
1.770714 -0.007099458899999999
1.771714 -0.007062272200000001
1.772714 -0.007024781399999999
1.773714 -0.006986988600000001
1.774714 -0.0069488924
1.775714 -0.0069104964000000005
1.776714 -0.0068718015
1.777714 -0.0068328089
1.778714 -0.006793519400000001
1.779714 -0.006753934600000001
1.780714 -0.0067140565
1.781714 -0.006673885899999999
1.782714 -0.0066334236
1.783714 -0.0065926731999999995
1.784714 -0.006551633100000001
1.785714 -0.0065103071
1.786714 -0.0064686952
1.787714 -0.006426800199999999
1.788714 -0.006384623
1.789714 -0.0063421656
1.790714 -0.006299428100000001
1.791714 -0.0062564126000000005
1.792714 -0.0062131214
1.793714 -0.0061695566
1.794714 -0.0061257189
1.795714 -0.0060816099
1.796714 -0.0060372313
1.797714 -0.0059925849
1.798714 -0.0059476723
1.799714 -0.005902495099999999
1.800714 -0.005857054899999999
1.801714 -0.0058113539
1.802714 -0.0057653931
1.803714 -0.0057191744
1.804714 -0.005672700399999999
1.805714 -0.005625972
1.806714 -0.0055789915
1.807714 -0.0055317607
1.808714 -0.0054842814
1.809714 -0.0054365551
1.810714 -0.0053885836999999995
1.811714 -0.0053403695
1.812714 -0.0052919138
1.813714 -0.0052432191
1.814714 -0.0051942872
1.815714 -0.0051451196
1.816714 -0.0050957184
1.817714 -0.0050460858
1.818714 -0.0049962237
1.819714 -0.0049461341
1.820714 -0.0048958191
1.821714 -0.0048452803
1.822714 -0.0047945199
1.823714 -0.0047435406
1.824714 -0.0046923433
1.825714 -0.0046409306
1.826714 -0.0045893052
1.827714 -0.0045374683
1.828714 -0.0044854223
1.829714 -0.0044331693
1.830714 -0.0043807111
1.831714 -0.0043280503000000005
1.832714 -0.0042751889999999996
1.833714 -0.0042221294
1.834714 -0.0041688734
1.835714 -0.004115423500000001
1.836714 -0.0040617822
1.837714 -0.0040079511
1.838714 -0.0039539322
1.839714 -0.0038997285
1.840714 -0.0038453413999999997
1.841714 -0.0037907743
1.842714 -0.0037360285
1.843714 -0.0036811067
1.844714 -0.0036260109
1.845714 -0.0035707439000000002
1.846714 -0.003515308
1.847714 -0.0034597047000000003
1.848714 -0.0034039370999999997
1.849714 -0.0033480072
1.850714 -0.0032919178999999995
1.851714 -0.0032356711
1.852714 -0.0031792689999999998
1.853714 -0.0031227143999999997
1.854714 -0.00306601
1.855714 -0.0030091567
1.856714 -0.0029521585
1.857714 -0.0028950173
1.858714 -0.0028377352999999998
1.859714 -0.0027803153
1.860714 -0.0027227594
1.861714 -0.0026650703
1.862714 -0.0026072503
1.863714 -0.002549302
1.864714 -0.0024912276999999997
1.865714 -0.00243303
1.866714 -0.0023747116
1.867714 -0.0023162747
1.868714 -0.0022577219999999998
1.869714 -0.0021990556
1.870714 -0.0021402786
1.871714 -0.0020813934
1.872714 -0.0020224021
1.873714 -0.0019633075
1.874714 -0.0019041125
1.875714 -0.0018448191
1.876714 -0.0017854303
1.877714 -0.0017259484999999999
1.878714 -0.0016663762
1.879714 -0.0016067162999999999
1.880714 -0.0015469708
1.881714 -0.0014871428
1.882714 -0.0014272347000000001
1.883714 -0.0013672491
1.884714 -0.0013071886
1.885714 -0.0012470559
1.886714 -0.0011868535
1.887714 -0.0011265838999999999
1.888714 -0.00106625
1.889714 -0.0010058542
1.890714 -0.00094539919
1.891714 -0.0008848876
1.892714 -0.00082432198
1.893714 -0.00076370507
1.894714 -0.0007030394
1.895714 -0.00064232763
1.896714 -0.0005815724299999999
1.897714 -0.00052077639
1.898714 -0.00045994225000000005
1.899714 -0.00039907262999999997
1.900714 -0.00033817007000000004
1.901714 -0.00027723731
1.902714 -0.00021627706999999998
1.903714 -0.0001552919
1.904714 -9.4284485e-05
1.905714 -3.325747e-05
1.906714 2.7786459e-05
1.907714 8.8844649e-05
1.908714 0.00014991443
1.909714 0.00021099318000000002
1.910714 0.00027207816
1.911714 0.00033316678
1.912714 0.00039425636
1.913714 0.00045534425
1.914714 0.00051642778
1.915714 0.00057750431
1.916714 0.00063857115
1.917714 0.00069962571
1.918714 0.0007606653100000001
1.919714 0.00082168726
1.920714 0.00088268889
1.921714 0.00094366769
1.922714 0.0010046208000000002
1.923714 0.0010655457
1.924714 0.0011264397
1.925714 0.0011873003
1.926714 0.0012481247
1.927714 0.0013089103
1.928714 0.0013696545
1.929714 0.0014303547
1.930714 0.0014910082000000001
1.931714 0.0015516123
1.932714 0.0016121645
1.933714 0.0016726621000000001
1.934714 0.0017331025
1.935714 0.0017934832
1.936714 0.0018538014
1.937714 0.0019140547
1.938714 0.0019742405
1.939714 0.0020343559
1.940714 0.0020943987999999998
1.941714 0.0021543661
1.942714 0.0022142554
1.943714 0.0022740644000000003
1.944714 0.0023337900999999997
1.945714 0.0023934304
1.946714 0.0024529825
1.947714 0.0025124438
1.948714 0.0025718118
1.949714 0.0026310842999999998
1.950714 0.0026902586000000003
1.951714 0.0027493318999999997
1.952714 0.0028083019
1.953714 0.0028671662
1.954714 0.0029259219
1.955714 0.0029845673
1.956714 0.0030430991999999997
1.957714 0.0031015154999999997
1.958714 0.0031598138000000003
1.959714 0.0032179913000000004
1.960714 0.0032760458
1.961714 0.0033339744
1.962714 0.0033917753
1.963714 0.0034494456
1.964714 0.0035069835999999997
1.965714 0.0035643857999999996
1.966714 0.0036216500999999997
1.967714 0.0036787747000000003
1.968714 0.0037357568
1.969714 0.003792594
1.970714 0.0038492838999999997
1.971714 0.0039058250000000004
1.972714 0.0039622137
1.973714 0.0040184485
1.974714 0.0040745261
1.975714 0.0041304454
1.976714 0.0041862033
1.977714 0.0042417978
1.978714 0.0042972259999999995
1.979714 0.0043524866
1.980714 0.0044075769
1.981714 0.0044624947
1.982714 0.0045172371999999995
1.983714 0.0045718029
1.984714 0.0046261892
1.985714 0.0046803943
1.986714 0.0047344158
1.987714 0.0047882517
1.988714 0.0048418995
1.989714 0.0048953571
1.990714 0.0049486225
1.991714 0.0050016934
1.992714 0.0050545681
1.993714 0.0051072442
1.994714 0.005159719100000001
1.995714 0.005211991799999999
1.996714 0.0052640596999999996
1.997714 0.0053159201
1.998714 0.0053675725
1.999714 0.0054190139
2.000714 0.0054702421
2.001714 0.0055212557
2.002714 0.005572052
2.003714 0.0056226298
2.004714 0.0056729863
2.005714 0.0057231206
2.006714 0.00577303
2.007714 0.0058227131
2.008714 0.0058721678
2.009714 0.0059213922
2.010714 0.0059703849
2.011714 0.0060191436
2.012714 0.0060676663
2.013714 0.006115951
2.014714 0.006163997
2.015714 0.0062118015
2.016714 0.0062593637
2.017714 0.006306680699999999
2.018714 0.0063537518
2.019714 0.0064005748
2.020714 0.0064471475
2.021714 0.006493468400000001
2.022714 0.0065395361
2.023714 0.006585349199999999
2.024714 0.0066309061
2.025714 0.006676204099999999
2.026714 0.006721243
2.027714 0.006766019900000001
2.028714 0.0068105343
2.029714 0.006854784399999999
2.030714 0.0068987676
2.031714 0.006942483699999999
2.032714 0.0069859314
2.033714 0.0070291076999999995
2.034714 0.0070720111
2.035714 0.007114641600000001
2.036714 0.0071569972
2.037714 0.0071990762
2.038714 0.0072408773
2.039714 0.007282399700000001
2.040714 0.0073236413
2.041714 0.0073646006
2.042714 0.007405276099999999
2.043714 0.0074456679
2.044714 0.007485772900000001
2.045714 0.0075255914
2.046714 0.0075651216
2.047714 0.0076043623
2.048714 0.0076433127
2.049714 0.007681969899999999
2.050714 0.0077203345
2.051714 0.007758404500000001
2.052714 0.0077961806
2.053714 0.0078336583
2.054714 0.0078708392
2.055714 0.0079077217
2.056714 0.0079443045
2.057714 0.007980586100000001
2.058714 0.008016566400000001
2.059714 0.0080522441
2.060714 0.0080876169
2.061714 0.008122685499999999
2.062714 0.0081574479
2.063714 0.0081919039
2.064714 0.0082260514
2.065714 0.0082598905
2.066714 0.0082934203
2.067714 0.0083266401
2.068714 0.0083595492
2.069714 0.0083921448
2.070714 0.008424428999999999
2.071714 0.0084563988
2.072714 0.0084880543
2.073714 0.0085193948
2.074714 0.0085504202
2.075714 0.008581128300000001
2.076714 0.0086115186
2.077714 0.0086415916
2.078714 0.0086713459
2.079714 0.0087007822
2.080714 0.008729896899999999
2.081714 0.0087586915
2.082714 0.008787166
2.083714 0.0088153181
2.084714 0.008843148
2.085714 0.0088706562
2.086714 0.008897839900000001
2.087714 0.0089246998
2.088714 0.0089512359
2.089714 0.008977448300000001
2.090714 0.0090033347
2.091714 0.0090288959
2.092714 0.0090541311
2.093714 0.009079041000000001
2.094714 0.0091036243
2.095714 0.0091278809
2.096714 0.0091518108
2.097714 0.0091754126
2.098714 0.0091986876
2.099714 0.0092216353
2.100714 0.009244254
2.101714 0.0092665447
2.102714 0.009288507100000001
2.103714 0.009310141499999999
2.104714 0.0093314469
2.105714 0.0093524235
2.106714 0.009373072
2.107714 0.0093933915
2.108714 0.009413382199999999
2.109714 0.009433044
2.110714 0.0094523763
2.111714 0.0094713803
2.112714 0.0094900548
2.113714 0.0095084011
2.114714 0.009526418600000001
2.115714 0.009544107900000001
2.116714 0.0095614683
2.117714 0.0095785006
2.118714 0.009595204
2.119714 0.0096115786
2.120714 0.0096276257
2.121714 0.009643345400000001
2.122714 0.0096587377
2.123714 0.0096738018
2.124714 0.0096885393
2.125714 0.00970295
2.126714 0.0097170341
2.127714 0.0097307915
2.128714 0.009744223599999999
2.129714 0.009757329799999999
2.130714 0.00977011
2.131714 0.009782566500000001
2.132714 0.0097946984
2.133714 0.0098065058
2.134714 0.009817989499999999
2.135714 0.009829149300000001
2.136714 0.0098399876
2.137714 0.0098505021
2.138714 0.009860696399999999
2.139714 0.0098705692
2.140714 0.0098801218
2.141714 0.009889352799999999
2.142714 0.0098982659
2.143714 0.0099068595
2.144714 0.0099151344
2.145714 0.0099230914
2.146714 0.0099307326
2.147714 0.0099380566
2.148714 0.009945064100000001
2.149714 0.009951758
2.150714 0.0099581375
2.151714 0.0099642035
2.152714 0.0099699566
2.153714 0.0099753968
2.154714 0.0099805264
2.155714 0.0099853467
2.156714 0.0099898563
2.157714 0.0099940575
2.158714 0.0099979508
2.159714 0.010001537
2.160714 0.010004818
2.161714 0.010007793
2.162714 0.010010465
2.163714 0.010012832
2.164714 0.010014899
2.165714 0.010016664
2.166714 0.010018129
2.167714 0.010019296
2.168714 0.010020163
2.169714 0.010020732999999999
2.170714 0.010021008
2.171714 0.010020988
2.172714 0.010020673999999999
2.173714 0.010020068
2.174714 0.010019169
2.175714 0.010017980000000001
2.176714 0.010016502
2.177714 0.010014736
2.178714 0.010012682
2.179714 0.010010343
2.180714 0.010007719
2.181714 0.010004810999999999
2.182714 0.010001622
2.183714 0.0099981509
2.184714 0.009994400899999999
2.185714 0.0099903722
2.186714 0.0099860663
2.187714 0.0099814839
2.188714 0.009976627200000001
2.189714 0.0099714976
2.190714 0.009966096
2.191714 0.0099604244
2.192714 0.0099544835
2.193714 0.009948275000000001
2.194714 0.0099417994
2.195714 0.0099350589
2.196714 0.009928055100000001
2.197714 0.0099207879
2.198714 0.0099132616
2.199714 0.0099054749
2.200714 0.0098974306
2.201714 0.0098891302
2.202714 0.009880575099999999
2.203714 0.009871766799999999
2.204714 0.009862706800000001
2.205714 0.0098533972
2.206714 0.0098438381
2.207714 0.0098340322
2.208714 0.0098239805
2.209714 0.009813685
2.210714 0.009803148000000001
2.211714 0.0097923701
2.212714 0.0097813536
2.213714 0.0097700984
2.214714 0.0097586082
2.215714 0.009746883
2.216714 0.009734925699999999
2.217714 0.009722736999999999
2.218714 0.0097103191
2.219714 0.009697675
2.220714 0.0096848045
2.221714 0.00967171
2.222714 0.0096583928
2.223714 0.0096448544
2.224714 0.0096310978
2.225714 0.009617123600000001
2.226714 0.0096029347
2.227714 0.009588532700000001
2.228714 0.0095739182
2.229714 0.009559093500000001
2.230714 0.0095440606
2.231714 0.0095288211
2.232714 0.009513377200000001
2.233714 0.0094977295
2.234714 0.0094818803
2.235714 0.009465832399999999
2.236714 0.0094495874
2.237714 0.0094331459
2.238714 0.009416510099999999
2.239714 0.0093996823
2.240714 0.0093826646
2.241714 0.0093654584
2.242714 0.0093480652
2.243714 0.0093304872
2.244714 0.0093127266
2.245714 0.0092947848
2.246714 0.0092766641
2.247714 0.0092583665
2.248714 0.0092398936
2.249714 0.009221245999999999
2.250714 0.0092024282
2.251714 0.0091834401
2.252714 0.0091642847
2.253714 0.0091449641
2.254714 0.0091254784
2.255714 0.0091058319
2.256714 0.0090860252
2.257714 0.0090660607
2.258714 0.0090459405
2.259714 0.0090256668
2.260714 0.0090052403
2.261714 0.0089846639
2.262714 0.0089639398
2.263714 0.0089430694
2.264714 0.0089220557
2.265714 0.0089008994
2.266714 0.0088796027
2.267714 0.0088581692
2.268714 0.008836598099999999
2.269714 0.0088148932
2.270714 0.0087930559
2.271714 0.008771088299999999
2.272714 0.0087489927
2.273714 0.0087267712
2.274714 0.008704426000000001
2.275714 0.0086819586
2.276714 0.0086593704
2.277714 0.0086366643
2.278714 0.0086138411
2.279714 0.0085909043
2.280714 0.008567855499999999
2.281714 0.008544696899999999
2.282714 0.008521428400000001
2.283714 0.0084980544
2.284714 0.0084745763
2.285714 0.0084509957
2.286714 0.0084273146
2.287714 0.0084035346
2.288714 0.0083796593
2.289714 0.0083556886
2.290714 0.0083316256
2.291714 0.008307473
2.292714 0.008283231700000001
2.293714 0.0082589038
2.294714 0.0082344915
2.295714 0.0082099978
2.296714 0.0081854218
2.297714 0.008160767900000001
2.298714 0.0081360376
2.299714 0.0081112332
2.300714 0.008086356
2.301714 0.0080614082
2.302714 0.008036392
2.303714 0.0080113095
2.304714 0.007986161700000001
2.305714 0.0079609526
2.306714 0.0079356818
2.307714 0.0079103527
2.308714 0.0078849662
2.309714 0.0078595258
2.310714 0.007834032999999999
2.311714 0.007808489300000001
2.312714 0.0077828961
2.313714 0.0077572571000000005
2.314714 0.007731572999999999
2.315714 0.0077058459
2.316714 0.0076800774
2.317714 0.0076542703
2.318714 0.0076284268
2.319714 0.007602546999999999
2.320714 0.0075766337
2.321714 0.0075506898
2.322714 0.0075247161
2.323714 0.0074987147
2.324714 0.0074726879
2.325714 0.007446637799999999
2.326714 0.0074205658
2.327714 0.0073944735
2.328714 0.0073683622999999995
2.329714 0.007342235799999999
2.330714 0.007316094699999999
2.331714 0.0072899405000000006
2.332714 0.0072637755
2.333714 0.0072376016999999996
2.334714 0.0072114206
2.335714 0.0071852337
2.336714 0.0071590439
2.337714 0.007132851900000001
2.338714 0.0071066584
2.339714 0.007080467900000001
2.340714 0.007054280300000001
2.341714 0.007028098500000001
2.342714 0.0070019232
2.343714 0.0069757574
2.344714 0.0069496018
2.345714 0.0069234578
2.346714 0.0068973284
2.347714 0.0068712136
2.348714 0.0068451176
2.349714 0.0068190398
2.350714 0.0067929825
2.351714 0.006766948399999999
2.352714 0.0067409390000000005
2.353714 0.0067149544
2.354714 0.0066889974000000005
2.355714 0.0066630695
2.356714 0.006637172900000001
2.357714 0.0066113091
2.358714 0.0065854786999999994
2.359714 0.0065596847
2.360714 0.0065339278
2.361714 0.0065082095
2.362714 0.0064825326
2.363714 0.0064568965
2.364714 0.006431305500000001
2.365714 0.006405759600000001
2.366714 0.0063802603
2.367714 0.006354809
2.368714 0.0063294086
2.369714 0.0063040599
2.370714 0.0062787629
2.371714 0.006253521099999999
2.372714 0.006228334699999999
2.373714 0.0062032063999999994
2.374714 0.006178137100000001
2.375714 0.0061531275
2.376714 0.0061281797
2.377714 0.0061032952
2.378714 0.0060784754
2.379714 0.0060537215
2.380714 0.0060290353
2.381714 0.0060044174
2.382714 0.0059798698
2.383714 0.0059553939
2.384714 0.0059309906999999995
2.385714 0.005906662
2.386714 0.0058824087
2.387714 0.0058582322
2.388714 0.0058341331000000005
2.389714 0.0058101134
2.390714 0.0057861747
2.391714 0.0057623176000000005
2.392714 0.0057385434
2.393714 0.0057148533
2.394714 0.005691249
2.395714 0.0056677309
2.396714 0.0056443008
2.397714 0.0056209596
2.398714 0.0055977089
2.399714 0.0055745488
2.400714 0.0055514814
2.401714 0.0055285075999999995
2.402714 0.0055056284
2.403714 0.0054828444
2.404714 0.0054601569
2.405714 0.0054375672
2.406714 0.0054150765
2.407714 0.0053926859
2.408714 0.0053703963
2.409714 0.0053482079000000005
2.410714 0.0053261228
2.411714 0.0053041418
2.412714 0.0052822652000000005
2.413714 0.0052604948
2.414714 0.005238831
2.415714 0.0052172749
2.416714 0.0051958279
2.417714 0.0051744901
2.418714 0.0051532632
2.419714 0.0051321473
2.420714 0.0051111433999999996
2.421714 0.005090252700000001
2.422714 0.0050694758
2.423714 0.0050488135
2.424714 0.0050282666
2.425714 0.0050078360999999995
2.426714 0.0049875223
2.427714 0.0049673268
2.428714 0.0049472492
2.429714 0.0049272909
2.430714 0.0049074522
2.431714 0.0048877344000000005
2.432714 0.0048681381
2.433714 0.0048486632
2.434714 0.0048293106
2.435714 0.0048100817
2.436714 0.0047909764999999995
2.437714 0.0047719953999999995
2.438714 0.0047531394
2.439714 0.0047344081
2.440714 0.0047158035
2.441714 0.0046973251
2.442714 0.0046789737
2.443714 0.00466075
2.444714 0.0046426543
2.445714 0.0046246874
2.446714 0.004606849
2.447714 0.0045891396
2.448714 0.0045715602
2.449714 0.004554111400000001
2.450714 0.0045367928
2.451714 0.004519604799999999
2.452714 0.0045025481
2.453714 0.0044856231
2.454714 0.004468829499999999
2.455714 0.0044521683
2.456714 0.0044356395
2.457714 0.0044192439
2.458714 0.0044029806
2.459714 0.0043868502
2.460714 0.0043708536
2.461714 0.0043549906
2.462714 0.0043392618
2.463714 0.0043236672
2.464714 0.0043082065999999995
2.465714 0.004292880099999999
2.466714 0.0042776886
2.467714 0.0042626318
2.468714 0.0042477098999999996
2.469714 0.0042329229
2.470714 0.004218271
2.471714 0.0042037540000000005
2.472714 0.004189372
2.473714 0.0041751253
2.474714 0.004161013900000001
2.475714 0.0041470375
2.476714 0.0041331968999999994
2.477714 0.0041194908
2.478714 0.00410592
2.479714 0.0040924842
2.480714 0.004079183399999999
2.481714 0.0040660176
2.482714 0.0040529863
2.483714 0.0040400897
2.484714 0.0040273272999999995
2.485714 0.0040146992
2.486714 0.004002205599999999
2.487714 0.0039898456
2.488714 0.0039776194
2.489714 0.0039655268
2.490714 0.003953566899999999
2.491714 0.0039417402
2.492714 0.0039300463
2.493714 0.0039184844
2.494714 0.003907054599999999
2.495714 0.0038957565
2.496714 0.0038845901000000003
2.497714 0.0038735546999999998
2.498714 0.0038626495
2.499714 0.0038518749000000002
2.500714 0.0038412301
2.501714 0.0038307148999999997
2.502714 0.0038203289
2.503714 0.0038100712
2.504714 0.003799942
2.505714 0.0037899401
2.506714 0.0037800659
2.507714 0.0037703176000000002
2.508714 0.0037606961999999996
2.509714 0.0037512
2.510714 0.0037418293
2.511714 0.0037325825999999997
2.512714 0.0037234599999999996
2.513714 0.0037144608
2.514714 0.0037055845000000002
2.515714 0.0036968304
2.516714 0.0036881977999999997
2.517714 0.0036796864000000003
2.518714 0.0036712951
2.519714 0.003663023
2.520714 0.0036548703
2.521714 0.0036468350999999998
2.522714 0.0036389181
2.523714 0.0036311176
2.524714 0.0036234330999999997
2.525714 0.0036158639000000003
2.526714 0.0036084093000000005
2.527714 0.0036010679
2.528714 0.0035938399
2.529714 0.0035867241
2.530714 0.0035797199
2.531714 0.0035728259000000003
2.532714 0.0035660414
2.533714 0.0035593660999999996
2.534714 0.0035527984
2.535714 0.0035463380999999996
2.536714 0.0035399837000000003
2.537714 0.0035337347
2.538714 0.0035275898
2.539714 0.0035215485999999996
2.540714 0.0035156092
2.541714 0.0035097713
2.542714 0.0035040335
2.543714 0.0034983957
2.544714 0.0034928558000000003
2.545714 0.0034874133999999997
2.546714 0.0034820674
2.547714 0.003476816
2.548714 0.0034716588
2.549714 0.0034665946999999997
2.550714 0.0034616227000000004
2.551714 0.0034567413
2.552714 0.0034519497
2.553714 0.0034472460999999998
2.554714 0.0034426306
2.555714 0.0034381010000000003
2.556714 0.0034336564999999995
2.557714 0.003429296
2.558714 0.0034250181
2.559714 0.0034208217000000003
2.560714 0.0034167057
2.561714 0.003412669
2.562714 0.0034087094
2.563714 0.0034048269
2.564714 0.0034010198
2.565714 0.0033972869
2.566714 0.0033936267
2.567714 0.0033900385
2.568714 0.0033865202999999997
2.569714 0.0033830710999999997
2.570714 0.0033796892
2.571714 0.0033763743000000002
2.572714 0.0033731245000000005
2.573714 0.0033699380000000003
2.574714 0.0033668137
2.575714 0.0033637509000000003
2.576714 0.0033607476999999997
2.577714 0.0033578028
2.578714 0.0033549142
2.579714 0.0033520813000000003
2.580714 0.003349303
2.581714 0.0033465771000000004
2.582714 0.0033439024000000003
2.583714 0.0033412776
2.584714 0.0033387011999999995
2.585714 0.0033361721
2.586714 0.0033336888000000003
2.587714 0.0033312487999999996
2.588714 0.0033288516999999997
2.589714 0.0033264958
2.590714 0.0033241794999999998
2.591714 0.0033219010000000004
2.592714 0.0033196596999999998
2.593714 0.0033174536
2.594714 0.0033152806
2.595714 0.00331314
2.596714 0.0033110296000000003
2.597714 0.0033089487
2.598714 0.0033068943999999996
2.599714 0.0033048661999999997
2.600714 0.0033028619999999997
2.601714 0.0033008804
2.602714 0.0032989199000000003
2.603714 0.0032969790000000002
2.604714 0.003295056
2.605714 0.003293149
2.606714 0.0032912565
2.607714 0.0032893768
2.608714 0.0032875086999999996
2.609714 0.0032856504
2.610714 0.0032837994
2.611714 0.0032819549
2.612714 0.0032801147999999996
2.613714 0.0032782783999999996
2.614714 0.0032764430000000004
2.615714 0.0032746077
2.616714 0.0032727701
2.617714 0.0032709289
2.618714 0.0032690819
2.619714 0.0032672283999999998
2.620714 0.0032653665
2.621714 0.0032634939999999996
2.622714 0.0032616095
2.623714 0.0032597112
2.624714 0.0032577973
2.625714 0.0032558666
2.626714 0.003253917
2.627714 0.0032519467
2.628714 0.0032499545
2.629714 0.0032479384000000003
2.630714 0.0032458966999999997
2.631714 0.0032438277999999997
2.632714 0.0032417294
2.633714 0.0032396005
2.634714 0.0032374388
2.635714 0.0032352433
2.636714 0.0032330117
2.637714 0.0032307427000000002
2.638714 0.0032284340999999997
2.639714 0.0032260843
2.640714 0.0032236916
2.641714 0.0032212542
2.642714 0.0032187705
2.643714 0.0032162385000000003
2.644714 0.0032136562
2.645714 0.0032110231
2.646714 0.0032083364
2.647714 0.0032055945
2.648714 0.0032027954
2.649714 0.0031999381
2.650714 0.0031970200999999997
2.651714 0.0031940402999999997
2.652714 0.003190996
2.653714 0.0031878863
2.654714 0.0031847092
2.655714 0.0031814626999999997
2.656714 0.0031781452000000003
2.657714 0.0031747549999999996
2.658714 0.0031712902
2.659714 0.0031677492999999998
2.660714 0.0031641302
2.661714 0.0031604314999999997
2.662714 0.0031566513
2.663714 0.0031527874000000003
2.664714 0.0031488387
2.665714 0.0031448031
2.666714 0.0031406791
2.667714 0.0031364644999999996
2.668714 0.0031321579
2.669714 0.0031277574000000002
2.670714 0.0031232612
2.671714 0.0031186675
2.672714 0.0031139748999999997
2.673714 0.0031091815
2.674714 0.0031042854999999998
2.675714 0.0030992847
2.676714 0.0030941785
2.677714 0.0030889644999999998
2.678714 0.0030836411
2.679714 0.0030782062999999997
2.680714 0.0030726591
2.681714 0.0030669973000000002
2.682714 0.0030612191
2.683714 0.0030553233999999997
2.684714 0.0030493081999999998
2.685714 0.0030431718
2.686714 0.0030369125
2.687714 0.0030305289
2.688714 0.0030240191000000002
2.689714 0.0030173815
2.690714 0.0030106144999999997
2.691714 0.0030037164999999998
2.692714 0.0029966859
2.693714 0.0029895207
2.694714 0.0029822197999999998
2.695714 0.0029747813
2.696714 0.0029672035
2.697714 0.0029594848000000003
2.698714 0.0029516237000000002
2.699714 0.0029436183
2.700714 0.0029354675
2.701714 0.002927169
2.702714 0.0029187217000000002
2.703714 0.002910124
2.704714 0.0029013741
2.705714 0.0028924707
2.706714 0.002883412
2.707714 0.0028741966
2.708714 0.0028648225999999997
2.709714 0.0028552889
2.710714 0.0028455939
2.711714 0.0028357358999999997
2.712714 0.0028257135
2.713714 0.0028155248999999997
2.714714 0.0028051691
2.715714 0.002794644
2.716714 0.0027839487000000003
2.717714 0.0027730815
2.718714 0.0027620410000000002
2.719714 0.0027508258
2.720714 0.0027394344
2.721714 0.0027278653
2.722714 0.0027161172
2.723714 0.0027041884
2.724714 0.0026920779
2.725714 0.0026797841
2.726714 0.0026673057
2.727714 0.0026546413
2.728714 0.0026417893
2.729714 0.0026287487
2.730714 0.0026155181000000003
2.731714 0.0026020962
2.732714 0.0025884816
2.733714 0.0025746729
2.734714 0.0025606691
2.735714 0.0025464687000000003
2.736714 0.0025320707
2.737714 0.0025174735
2.738714 0.002502676
2.739714 0.0024876772
2.740714 0.0024724757
2.741714 0.0024570703
2.742714 0.0024414601
2.743714 0.0024256437
2.744714 0.0024096198
2.745714 0.0023933873
2.746714 0.0023769455
2.747714 0.0023602925999999997
2.748714 0.0023434282
2.749714 0.0023263507000000003
2.750714 0.0023090592
2.751714 0.0022915525
2.752714 0.0022738295
2.753714 0.0022558893999999998
2.754714 0.002237731
2.755714 0.0022193532
2.756714 0.0022007549
2.757714 0.0021819353
2.758714 0.0021628934
2.759714 0.0021436281000000003
2.760714 0.0021241382
2.761714 0.002104423
2.762714 0.0020844816
2.763714 0.0020643129000000003
2.764714 0.002043916
2.765714 0.0020232899
2.766714 0.0020024338
2.767714 0.0019813469
2.768714 0.0019600284
2.769714 0.0019384769999999999
2.770714 0.0019166924
2.771714 0.0018946737000000002
2.772714 0.0018724199999999999
2.773714 0.0018499306
2.774714 0.0018272046999999998
2.775714 0.0018042418
2.776714 0.0017810411000000002
2.777714 0.0017576017999999998
2.778714 0.0017339235
2.779714 0.0017100052000000002
2.780714 0.0016858465
2.781714 0.0016614469
2.782714 0.0016368058
2.783714 0.0016119224
2.784714 0.0015867961000000002
2.785714 0.0015614267000000001
2.786714 0.0015358133000000001
2.787714 0.0015099557
2.788714 0.0014838531999999999
2.789714 0.0014575053
2.790714 0.0014309116
2.791714 0.0014040715
2.792714 0.0013769847
2.793714 0.0013496508
2.794714 0.0013220691
2.795714 0.0012942395
2.796714 0.0012661614000000002
2.797714 0.0012378346000000001
2.798714 0.0012092586
2.799714 0.0011804330999999999
2.800714 0.0011513579
2.801714 0.0011220327
2.802714 0.0010924570999999998
2.803714 0.0010626309
2.804714 0.001032554
2.805714 0.0010022261
2.806714 0.0009716469299999999
2.807714 0.00094081652
2.808714 0.0009097345399999999
2.809714 0.0008784009000000001
2.810714 0.0008468155999999999
2.811714 0.00081497847
2.812714 0.0007828894000000001
2.813714 0.00075054827
2.814714 0.00071795516
2.815714 0.00068510994
2.816714 0.0006520126099999999
2.817714 0.0006186631700000001
2.818714 0.00058506162
2.819714 0.00055120795
2.820714 0.0005171021699999999
2.821714 0.00048274445999999996
2.822714 0.00044813482
2.823714 0.00041327335000000004
2.824714 0.00037816019
2.825714 0.00034279551
2.826714 0.00030717944999999997
2.827714 0.00027131221
2.828714 0.00023519397
2.829714 0.00019882505
2.830714 0.00016220567
2.831714 0.00012533616
2.832714 8.8216854e-05
2.833714 5.0848087e-05
2.834714 1.3230247e-05
2.835714 -2.4636273e-05
2.836714 -6.2751064e-05
2.837714 -0.00010111366
2.838714 -0.00013972365999999998
2.839714 -0.00017858052
2.840714 -0.00021768378
2.841714 -0.00025703290999999997
2.842714 -0.00029662738
2.843714 -0.00033646669999999997
2.844714 -0.00037655022
2.845714 -0.00041687745
2.846714 -0.00045744778
2.847714 -0.00049826053
2.848714 -0.00053931526
2.849714 -0.00058061123
2.850714 -0.00062214781
2.851714 -0.00066392431
2.852714 -0.0007059401
2.853714 -0.00074819441
2.854714 -0.0007906865899999999
2.855714 -0.00083341583
2.856714 -0.0008763815499999999
2.857714 -0.00091958273
2.858714 -0.00096301865
2.859714 -0.0010066886
2.860714 -0.0010505915
2.861714 -0.0010947266
2.862714 -0.0011390931
2.863714 -0.00118369
2.864714 -0.0012285162
2.865714 -0.0012735707
2.866714 -0.0013188528
2.867714 -0.0013643612
2.868714 -0.0014100949999999999
2.869714 -0.001456053
2.870714 -0.0015022341000000001
2.871714 -0.0015486375999999998
2.872714 -0.0015952618999999998
2.873714 -0.0016421061000000002
2.874714 -0.0016891692000000002
2.875714 -0.0017364498
2.876714 -0.0017839468
2.877714 -0.001831659
2.878714 -0.001879585
2.879714 -0.0019277237
2.880714 -0.0019760739
2.881714 -0.002024634
2.882714 -0.0020734029
2.883714 -0.0021223797
2.884714 -0.0021715625
2.885714 -0.00222095
2.886714 -0.0022705408
2.887714 -0.0023203338
2.888714 -0.0023703273
2.889714 -0.0024205199
2.890714 -0.0024709103
2.891714 -0.0025214968
2.892714 -0.0025722778
2.893714 -0.0026232521
2.894714 -0.0026744177
2.895714 -0.0027257736
2.896714 -0.002777318
2.897714 -0.0028290488
2.898714 -0.0028809649
2.899714 -0.0029330644
2.900714 -0.0029853457999999998
2.901714 -0.0030378073
2.902714 -0.003090447
2.903714 -0.0031432634999999996
2.904714 -0.0031962551
2.905714 -0.0032494197999999998
2.906714 -0.0033027561999999996
2.907714 -0.0033562621
2.908714 -0.0034099361
2.909714 -0.0034637756000000003
2.910714 -0.00351778
2.911714 -0.0035719466
2.912714 -0.0036262736
2.913714 -0.0036807600000000004
2.914714 -0.0037354028
2.915714 -0.0037902006
2.916714 -0.0038451519
2.917714 -0.0039002538
2.918714 -0.0039555052
2.919714 -0.0040109036
2.920714 -0.0040664476
2.921714 -0.0041221345
2.922714 -0.0041779622
2.923714 -0.0042339296
2.924714 -0.0042900338
2.925714 -0.0043462722
2.926714 -0.0044026434000000005
2.927714 -0.0044591456000000005
2.928714 -0.0045157762
2.929714 -0.0045725322999999995
2.930714 -0.0046294132
2.931714 -0.0046864152
2.932714 -0.0047435366
2.933714 -0.0048007754
2.934714 -0.004858129300000001
2.935714 -0.0049155955
2.936714 -0.004973172
2.937714 -0.0050308565
2.938714 -0.0050886469
2.939714 -0.0051465406
2.940714 -0.0052045354
2.941714 -0.0052626285
2.942714 -0.0053208179
2.943714 -0.0053791009
2.944714 -0.0054374759000000005
2.945714 -0.0054959397
2.946714 -0.0055544901
2.947714 -0.0056131248
2.948714 -0.0056718411
2.949714 -0.0057306366
2.950714 -0.0057895088999999995
2.951714 -0.0058484558
2.952714 -0.005907474
2.953714 -0.0059665617
2.954714 -0.0060257164
2.955714 -0.0060849345999999995
2.956714 -0.0061442144
2.957714 -0.0062035542
2.958714 -0.006262949299999999
2.959714 -0.006322399
2.960714 -0.0063819003
2.961714 -0.0064414497
2.962714 -0.0065010441000000006
2.963714 -0.0065606829999999994
2.964714 -0.0066203618
2.965714 -0.0066800792
2.966714 -0.0067398316
2.967714 -0.006799615900000001
2.968714 -0.0068594309
2.969714 -0.0069192734
2.970714 -0.0069791393
2.971714 -0.0070390277
2.972714 -0.007098935000000001
2.973714 -0.007158858400000001
2.974714 -0.0072187962
2.975714 -0.0072787436
2.976714 -0.007338698899999999
2.977714 -0.0073986594
2.978714 -0.007458622
2.979714 -0.0075185839
2.980714 -0.0075785421
2.981714 -0.007638495300000001
2.982714 -0.0076984383
2.983714 -0.0077583696
2.984714 -0.0078182849
2.985714 -0.0078781835
2.986714 -0.0079380603
2.987714 -0.0079979131
2.988714 -0.0080577396
2.989714 -0.008117536299999999
2.990714 -0.0081773003
2.991714 -0.0082370294
2.992714 -0.0082967199
2.993714 -0.0083563689
2.994714 -0.008415973600000001
2.995714 -0.0084755309
2.996714 -0.0085350366
2.997714 -0.0085944899
2.998714 -0.008653886500000001
2.999714 -0.008713223400000001
3.000714 -0.0087724977
3.001714 -0.0088317072
3.002714 -0.0088908477
3.003714 -0.008949916799999999
3.004714 -0.0090089117
3.005714 -0.009067829500000001
3.006714 -0.0091266666
3.007714 -0.0091854199
3.008714 -0.0092440874
3.009714 -0.0093026654
3.010714 -0.009361150300000001
3.011714 -0.0094195399
3.012714 -0.0094778312
3.013714 -0.0095360199
3.014714 -0.0095941039
3.015714 -0.0096520809
3.016714 -0.0097099466
3.017714 -0.0097676981
3.018714 -0.009825332400000001
3.019714 -0.0098828474
3.020714 -0.0099402394
3.021714 -0.0099975055
3.022714 -0.010054641
3.023714 -0.010111646
3.024714 -0.010168515
3.025714 -0.010225245
3.026714 -0.010281835
3.027714 -0.010338278999999999
3.028714 -0.010394575999999999
3.029714 -0.010450721999999999
3.030714 -0.010506714
3.031714 -0.010562549
3.032714 -0.010618225
3.033714 -0.010673737
3.034714 -0.010729084
3.035714 -0.010784261
3.036714 -0.010839265
3.037714 -0.010894095999999999
3.038714 -0.010948748
3.039714 -0.011003218
3.040714 -0.011057503
3.041714 -0.011111599
3.042714 -0.011165506
3.043714 -0.01121922
3.044714 -0.011272735
3.045714 -0.01132605
3.046714 -0.011379163
3.047714 -0.011432069
3.048714 -0.011484766
3.049714 -0.01153725
3.050714 -0.011589519
3.051714 -0.011641569
3.052714 -0.011693397
3.053714 -0.011745001
3.054714 -0.011796375999999999
3.055714 -0.011847522
3.056714 -0.011898433
3.057714 -0.011949108
3.058714 -0.011999543
3.059714 -0.012049735
3.060714 -0.012099681999999999
3.061714 -0.012149381
3.062714 -0.012198828
3.063714 -0.012248021000000001
3.064714 -0.012296956
3.065714 -0.01234563
3.066714 -0.012394042000000001
3.067714 -0.012442186999999999
3.068714 -0.012490063000000001
3.069714 -0.012537668
3.070714 -0.012584995
3.071714 -0.012632046000000001
3.072714 -0.012678816
3.073714 -0.012725304
3.074714 -0.012771506000000002
3.075714 -0.012817416000000002
3.076714 -0.012863033999999999
3.077714 -0.012908359
3.078714 -0.012953384000000002
3.079714 -0.01299811
3.080714 -0.013042531
3.081714 -0.013086647000000002
3.082714 -0.013130454000000001
3.083714 -0.013173948
3.084714 -0.013217126000000001
3.085714 -0.013259987
3.086714 -0.013302529
3.087714 -0.013344746999999999
3.088714 -0.013386638999999999
3.089714 -0.013428203
3.090714 -0.013469434999999998
3.091714 -0.013510333999999999
3.092714 -0.013550895
3.093714 -0.013591118
3.094714 -0.013630997
3.095714 -0.013670533
3.096714 -0.013709723
3.097714 -0.013748561
3.098714 -0.013787048000000001
3.099714 -0.013825179
3.100714 -0.013862953
3.101714 -0.013900366
3.102714 -0.013937416999999999
3.103714 -0.013974102
3.104714 -0.014010421
3.105714 -0.014046369
3.106714 -0.014081942000000002
3.107714 -0.014117142
3.108714 -0.014151963
3.109714 -0.014186403
3.110714 -0.01422046
3.111714 -0.014254132000000001
3.112714 -0.014287415
3.113714 -0.014320310000000001
3.114714 -0.014352812000000001
3.115714 -0.014384919000000001
3.116714 -0.014416630000000001
3.117714 -0.014447940000000001
3.118714 -0.014478848999999998
3.119714 -0.014509352000000001
3.120714 -0.014539452000000001
3.121714 -0.014569141999999998
3.122714 -0.014598422
3.123714 -0.014627290000000001
3.124714 -0.014655743
3.125714 -0.014683779
3.126714 -0.014711395
3.127714 -0.014738592
3.128714 -0.014765363
3.129714 -0.014791709
3.130714 -0.014817627
3.131714 -0.014843117
3.132714 -0.014868172999999998
3.133714 -0.014892797999999999
3.134714 -0.014916986
3.135714 -0.014940738
3.136714 -0.014964049
3.137714 -0.014986919999999999
3.138714 -0.015009347000000001
3.139714 -0.015031328
3.140714 -0.015052863000000001
3.141714 -0.015073949
3.142714 -0.015094584
3.143714 -0.015114767
3.144714 -0.015134493999999998
3.145714 -0.015153765
3.146714 -0.015172581000000001
3.147714 -0.015190935
3.148714 -0.015208828
3.149714 -0.015226258
3.150714 -0.015243224
3.151714 -0.015259723000000001
3.152714 -0.015275757000000001
3.153714 -0.01529132
3.154714 -0.015306411999999998
3.155714 -0.015321032
3.156714 -0.015335178
3.157714 -0.015348849000000001
3.158714 -0.015362042000000001
3.159714 -0.015374759
3.160714 -0.015386996000000002
3.161714 -0.015398751
3.162714 -0.015410023
3.163714 -0.015420812
3.164714 -0.015431114000000001
3.165714 -0.015440932
3.166714 -0.015450262000000001
3.167714 -0.015459103
3.168714 -0.015467454999999998
3.169714 -0.015475314
3.170714 -0.01548268
3.171714 -0.015489553
3.172714 -0.01549593
3.173714 -0.01550181
3.174714 -0.015507196
3.175714 -0.015512081
3.176714 -0.015516467
3.177714 -0.015520354
3.178714 -0.01552374
3.179714 -0.015526624000000001
3.180714 -0.015529005
3.181714 -0.015530884
3.182714 -0.015532257
3.183714 -0.015533126
3.184714 -0.015533488000000002
3.185714 -0.015533344
3.186714 -0.015532691000000001
3.187714 -0.015531531000000001
3.188714 -0.015529861
3.189714 -0.015527682000000001
3.190714 -0.015524992999999999
3.191714 -0.015521795
3.192714 -0.015518085000000001
3.193714 -0.015513862
3.194714 -0.015509127000000001
3.195714 -0.015503880000000001
3.196714 -0.01549812
3.197714 -0.015491844
3.198714 -0.015485055
3.199714 -0.015477749
3.200714 -0.01546993
3.201714 -0.015461595000000002
3.202714 -0.015452744000000001
3.203714 -0.015443375999999998
3.204714 -0.015433493999999999
3.205714 -0.015423092999999999
3.206714 -0.015412176000000001
3.207714 -0.015400742
3.208714 -0.015388789
3.209714 -0.015376321000000002
3.210714 -0.015363333
3.211714 -0.015349828999999999
3.212714 -0.015335807
3.213714 -0.015321268
3.214714 -0.015306212
3.215714 -0.015290637
3.216714 -0.015274544000000001
3.217714 -0.015257936
3.218714 -0.015240809000000001
3.219714 -0.015223167
3.220714 -0.015205007
3.221714 -0.015186331
3.222714 -0.015167136999999999
3.223714 -0.015147428000000001
3.224714 -0.0151272
3.225714 -0.01510646
3.226714 -0.015085203999999998
3.227714 -0.015063431
3.228714 -0.015041145
3.229714 -0.015018345
3.230714 -0.014995030000000001
3.231714 -0.014971204
3.232714 -0.014946864
3.233714 -0.014922013000000001
3.234714 -0.01489665
3.235714 -0.014870777
3.236714 -0.014844392999999999
3.237714 -0.014817499
3.238714 -0.014790096999999999
3.239714 -0.014762185
3.240714 -0.014733766
3.241714 -0.014704841000000001
3.242714 -0.01467541
3.243714 -0.014645475
3.244714 -0.014615036
3.245714 -0.014584094
3.246714 -0.01455265
3.247714 -0.014520704
3.248714 -0.014488258
3.249714 -0.014455313999999999
3.250714 -0.014421871000000001
3.251714 -0.014387931
3.252714 -0.014353494
3.253714 -0.014318564
3.254714 -0.014283138
3.255714 -0.01424722
3.256714 -0.01421081
3.257714 -0.014173909000000002
3.258714 -0.014136522
3.259714 -0.014098645
3.260714 -0.014060282
3.261714 -0.014021434
3.262714 -0.013982099999999999
3.263714 -0.013942283000000001
3.264714 -0.013901986
3.265714 -0.013861209
3.266714 -0.013819952
3.267714 -0.013778219
3.268714 -0.013736011
3.269714 -0.013693329
3.270714 -0.013650174
3.271714 -0.013606549
3.272714 -0.013562453
3.273714 -0.013517893000000001
3.274714 -0.013472863
3.275714 -0.013427371999999998
3.276714 -0.013381419
3.277714 -0.013335003
3.278714 -0.013288128
3.279714 -0.013240798000000002
3.280714 -0.013193011000000001
3.281714 -0.013144771000000001
3.282714 -0.013096079
3.283714 -0.013046937000000002
3.284714 -0.012997348999999998
3.285714 -0.012947315000000001
3.286714 -0.012896836
3.287714 -0.012845915999999999
3.288714 -0.012794554999999999
3.289714 -0.012742756000000001
3.290714 -0.012690522000000001
3.291714 -0.012637852
3.292714 -0.012584752000000001
3.293714 -0.012531225000000002
3.294714 -0.012477268000000001
3.295714 -0.012422883999999999
3.296714 -0.012368078999999999
3.297714 -0.012312852999999999
3.298714 -0.012257208
3.299714 -0.012201147
3.300714 -0.012144672
3.301714 -0.012087786
3.302714 -0.012030489
3.303714 -0.011972786999999999
3.304714 -0.01191468
3.305714 -0.011856171
3.306714 -0.011797262000000001
3.307714 -0.011737956
3.308714 -0.011678256000000001
3.309714 -0.011618162999999999
3.310714 -0.011557681
3.311714 -0.011496812
3.312714 -0.011435558
3.313714 -0.011373922
3.314714 -0.011311907
3.315714 -0.011249515
3.316714 -0.011186748
3.317714 -0.011123611
3.318714 -0.011060103
3.319714 -0.01099623
3.320714 -0.010931994
3.321714 -0.010867396999999999
3.322714 -0.010802441
3.323714 -0.010737130999999999
3.324714 -0.010671467
3.325714 -0.010605454
3.326714 -0.010539094
3.327714 -0.010472388000000001
3.328714 -0.010405343000000001
3.329714 -0.010337958
3.330714 -0.010270238999999999
3.331714 -0.010202186
3.332714 -0.010133805000000001
3.333714 -0.010065096999999999
3.334714 -0.009996065600000001
3.335714 -0.0099267127
3.336714 -0.0098570432
3.337714 -0.009787059399999999
3.338714 -0.0097167642
3.339714 -0.0096461605
3.340714 -0.0095752519
3.341714 -0.0095040406
3.342714 -0.0094325311
3.343714 -0.0093607247
3.344714 -0.009288626500000001
3.345714 -0.0092162372
3.346714 -0.009143562800000001
3.347714 -0.0090706038
3.348714 -0.0089973655
3.349714 -0.0089238492
3.350714 -0.0088500601
3.351714 -0.0087759989
3.352714 -0.008701670600000001
3.353714 -0.0086270782
3.354714 -0.0085522246
3.355714 -0.0084771142
3.356714 -0.0084017483
3.357714 -0.0083261315
3.358714 -0.0082502673
3.359714 -0.0081741578
3.360714 -0.0080978069
3.361714 -0.008021218699999999
3.362714 -0.0079443955
3.363714 -0.007867341600000001
3.364714 -0.007790060800000001
3.365714 -0.0077125551
3.366714 -0.0076348289000000005
3.367714 -0.007556886
3.368714 -0.0074787291
3.369714 -0.0074003611999999995
3.370714 -0.007321787400000001
3.371714 -0.0072430106000000005
3.372714 -0.007164032999999999
3.373714 -0.0070848597
3.374714 -0.0070054950000000005
3.375714 -0.0069259397
3.376714 -0.0068461995000000005
3.377714 -0.0067662768
3.378714 -0.006686174999999999
3.379714 -0.0066058987
3.380714 -0.006525449899999999
3.381714 -0.0064448336999999994
3.382714 -0.0063640524
3.383714 -0.0062831103
3.384714 -0.006202011
3.385714 -0.0061207567
3.386714 -0.0060393526
3.387714 -0.0059578011
3.388714 -0.0058761067
3.389714 -0.0057942725
3.390714 -0.0057123019
3.391714 -0.0056301989
3.392714 -0.0055479668
3.393714 -0.0054656095
3.394714 -0.0053831303
3.395714 -0.0053005329
3.396714 -0.0052178217
3.397714 -0.0051349991
3.398714 -0.0050520699
3.399714 -0.004969037
3.400714 -0.0048859049
3.401714 -0.0048026763
3.402714 -0.0047193553
3.403714 -0.0046359459
3.404714 -0.0045524517
3.405714 -0.0044688761
3.406714 -0.0043852226
3.407714 -0.0043014952
3.408714 -0.0042176969
3.409714 -0.0041338328
3.410714 -0.004049905
3.411714 -0.0039659179
3.412714 -0.0038818747
3.413714 -0.0037977796000000005
3.414714 -0.0037136352999999995
3.415714 -0.0036294463000000003
3.416714 -0.0035452158
3.417714 -0.0034609475
3.418714 -0.0033766446
3.419714 -0.0032923114999999998
3.420714 -0.0032079519000000004
3.421714 -0.0031235686
3.422714 -0.003039166
3.423714 -0.0029547477
3.424714 -0.0028703167
3.425714 -0.0027858775999999997
3.426714 -0.0027014333999999997
3.427714 -0.0026169879
3.428714 -0.0025325451
3.429714 -0.0024481085000000002
3.430714 -0.0023636819999999998
3.431714 -0.0022792692
3.432714 -0.0021948736
3.433714 -0.002110499
3.434714 -0.0020261489999999997
3.435714 -0.0019418272
3.436714 -0.0018575374
3.437714 -0.0017732829
3.438714 -0.0016890679
3.439714 -0.0016048954
3.440714 -0.0015207692
3.441714 -0.0014366927999999999
3.442714 -0.0013526696
3.443714 -0.0012687034999999999
3.444714 -0.0011847977
3.445714 -0.0011009559
3.446714 -0.0010171815
3.447714 -0.00093347799
3.448714 -0.0008498487700000001
3.449714 -0.00076629749
3.450714 -0.00068282743
3.451714 -0.00059944223
3.452714 -0.00051614525
3.453714 -0.00043293985
3.454714 -0.00034982966
3.455714 -0.00026681805
3.456714 -0.00018390842
3.457714 -0.00010110424
3.458714 -1.8408979999999998e-05
3.459714 6.417394000000001e-05
3.460714 0.00014664109
3.461714 0.00022898903
3.462714 0.00031121433
3.463714 0.00039331353
3.464714 0.00047528333
3.465714 0.00055712026
3.466714 0.00063882103
3.467714 0.0007203822
3.468714 0.0008018005200000001
3.469714 0.0008830727000000001
3.470714 0.00096419526
3.471714 0.0010451650999999998
3.472714 0.0011259789
3.473714 0.0012066333
3.474714 0.0012871251
3.475714 0.001367451
3.476714 0.001447608
3.477714 0.0015275926
3.478714 0.0016074018000000001
3.479714 0.0016870325
3.480714 0.0017664814
3.481714 0.0018457455000000002
3.482714 0.0019248212999999998
3.483714 0.002003706
3.484714 0.0020823963
3.485714 0.0021608896000000002
3.486714 0.0022391820999999998
3.487714 0.002317271
3.488714 0.002395153
3.489714 0.0024728252999999998
3.490714 0.002550285
3.491714 0.0026275283999999998
3.492714 0.0027045530999999998
3.493714 0.0027813556
3.494714 0.002857933
3.495714 0.0029342826
3.496714 0.0030104013
3.497714 0.0030862859
3.498714 0.0031619336000000002
3.499714 0.0032373416999999997
3.500714 0.0033125069999999997
3.501714 0.0033874271999999998
3.502714 0.0034620993
3.503714 0.0035365199
3.504714 0.0036106871
3.505714 0.0036845977
3.506714 0.0037582489
3.507714 0.0038316386
3.508714 0.0039047634
3.509714 0.0039776212
3.510714 0.004050208699999999
3.511714 0.0041225245
3.512714 0.0041945648
3.513714 0.0042663276000000005
3.514714 0.0043378102
3.515714 0.0044090102
3.516714 0.0044799246
3.517714 0.0045505516
3.518714 0.0046208879
3.519714 0.0046909317
3.520714 0.0047606802
3.521714 0.0048301306
3.522714 0.0048992813
3.523714 0.004968129
3.524714 0.005036671800000001
3.525714 0.0051049068
3.526714 0.0051728315
3.527714 0.0052404444000000005
3.528714 0.0053077422999999995
3.529714 0.0053747225999999995
3.530714 0.0054413835
3.531714 0.0055077224
3.532714 0.005573737499999999
3.533714 0.0056394263
3.534714 0.005704786999999999
3.535714 0.0057698166
3.536714 0.0058345133
3.537714 0.0058988750000000005
3.538714 0.0059628997
3.539714 0.0060265846999999996
3.540714 0.0060899285
3.541714 0.0061529296
3.542714 0.006215584299999999
3.543714 0.006277892
3.544714 0.0063398503999999994
3.545714 0.006401457399999999
3.546714 0.0064627115
3.547714 0.0065236098
3.548714 0.006584151599999999
3.549714 0.0066443339
3.550714 0.006704154699999999
3.551714 0.0067636138
3.552714 0.0068227083999999995
3.553714 0.006881437
3.554714 0.006939797499999999
3.555714 0.0069977875999999994
3.556714 0.0070554065999999995
3.557714 0.0071126517
3.558714 0.007169522
3.559714 0.0072260154
3.560714 0.0072821312999999995
3.561714 0.0073378665999999995
3.562714 0.0073932213
3.563714 0.0074481919
3.564714 0.007502779
3.565714 0.0075569798
3.566714 0.0076107935
3.567714 0.007664217300000001
3.568714 0.007717251
3.569714 0.0077698933
3.570714 0.0078221419
3.571714 0.007873997700000001
3.572714 0.0079254569
3.573714 0.007976519599999999
3.574714 0.0080271842
3.575714 0.0080774487
3.576714 0.008127313
3.577714 0.0081767757
3.578714 0.0082258353
3.579714 0.0082744918
3.580714 0.0083227424
3.581714 0.0083705876
3.582714 0.0084180247
3.583714 0.0084650543
3.584714 0.008511673499999999
3.585714 0.0085578824
3.586714 0.0086036787
3.587714 0.0086490632
3.588714 0.0086940337
3.589714 0.008738589500000001
3.590714 0.0087827299
3.591714 0.0088264533
3.592714 0.008869759
3.593714 0.008912645700000001
3.594714 0.0089551133
3.595714 0.0089971603
3.596714 0.0090387861
3.597714 0.009079990599999999
3.598714 0.009120773
3.599714 0.009161131999999999
3.600714 0.0092010669
3.601714 0.0092405768
3.602714 0.009279662499999999
3.603714 0.0093183218
3.604714 0.0093565548
3.605714 0.0093943607
3.606714 0.0094317402
3.607714 0.0094686911
3.608714 0.0095052143
3.609714 0.0095413088
3.610714 0.0095769741
3.611714 0.0096122101
3.612714 0.009647016900000001
3.613714 0.0096813936
3.614714 0.0097153388
3.615714 0.0097488541
3.616714 0.0097819378
3.617714 0.0098145902
3.618714 0.0098468103
3.619714 0.009878599699999999
3.620714 0.0099099561
3.621714 0.0099408804
3.622714 0.0099713725
3.623714 0.010001432000000001
3.624714 0.010031059
3.625714 0.010060254
3.626714 0.010089015
3.627714 0.010117343
3.628714 0.01014524
3.629714 0.010172703
3.630714 0.010199734
3.631714 0.010226331
3.632714 0.010252496
3.633714 0.010278228
3.634714 0.010303529
3.635714 0.010328396
3.636714 0.010352833
3.637714 0.010376838
3.638714 0.010400411
3.639714 0.010423553
3.640714 0.010446264
3.641714 0.010468544
3.642714 0.010490395
3.643714 0.010511815
3.644714 0.010532805999999999
3.645714 0.010553366
3.646714 0.010573497
3.647714 0.010593201
3.648714 0.010612475
3.649714 0.010631321
3.650714 0.010649740999999999
3.651714 0.010667733
3.652714 0.010685298
3.653714 0.010702436
3.654714 0.01071915
3.655714 0.010735437
3.656714 0.010751299
3.657714 0.010766737
3.658714 0.010781752
3.659714 0.010796343
3.660714 0.010810513
3.661714 0.010824261
3.662714 0.010837588
3.663714 0.010850494
3.664714 0.01086298
3.665714 0.010875048
3.666714 0.0108867
3.667714 0.010897934
3.668714 0.010908751
3.669714 0.010919153000000001
3.670714 0.010929142
3.671714 0.010938718
3.672714 0.01094788
3.673714 0.010956631
3.674714 0.010964973000000001
3.675714 0.010972904
3.676714 0.010980428
3.677714 0.010987544
3.678714 0.010994254
3.679714 0.011000558
3.680714 0.011006456999999999
3.681714 0.011011954000000001
3.682714 0.011017048
3.683714 0.011021741
3.684714 0.011026034
3.685714 0.011029928
3.686714 0.011033424
3.687714 0.011036523999999999
3.688714 0.011039228
3.689714 0.011041537
3.690714 0.011043453
3.691714 0.011044977
3.692714 0.011046110000000001
3.693714 0.011046854
3.694714 0.011047211
3.695714 0.011047181
3.696714 0.011046766
3.697714 0.011045967
3.698714 0.011044785
3.699714 0.011043222
3.700714 0.01104128
3.701714 0.011038959000000001
3.702714 0.011036263000000001
3.703714 0.011033189
3.704714 0.011029743
3.705714 0.011025923
3.706714 0.011021732
3.707714 0.011017171
3.708714 0.011012242
3.709714 0.011006946
3.710714 0.011001284
3.711714 0.01099526
3.712714 0.010988873
3.713714 0.010982124999999999
3.714714 0.010975018
3.715714 0.010967552
3.716714 0.010959731
3.717714 0.010951555
3.718714 0.010943025
3.719714 0.010934144
3.720714 0.010924913000000001
3.721714 0.010915334
3.722714 0.010905409
3.723714 0.010895139
3.724714 0.010884526
3.725714 0.010873571
3.726714 0.010862276
3.727714 0.010850644999999999
3.728714 0.010838678000000001
3.729714 0.010826375000000001
3.730714 0.010813741
3.731714 0.010800776
3.732714 0.010787482
3.733714 0.010773861999999999
3.734714 0.010759916999999999
3.735714 0.010745649
3.736714 0.01073106
3.737714 0.010716149999999999
3.738714 0.010700925
3.739714 0.010685383
3.740714 0.010669527
3.741714 0.01065336
3.742714 0.010636882
3.743714 0.010620096
3.744714 0.010603005
3.745714 0.010585609000000001
3.746714 0.01056791
3.747714 0.010549910999999999
3.748714 0.010531613
3.749714 0.010513020000000001
3.750714 0.01049413
3.751714 0.010474949
3.752714 0.010455477
3.753714 0.010435715
3.754714 0.010415668000000001
3.755714 0.010395335
3.756714 0.010374719999999999
3.757714 0.010353823
3.758714 0.010332649
3.759714 0.010311196
3.760714 0.01028947
3.761714 0.010267469999999999
3.762714 0.010245202
3.763714 0.010222664
3.764714 0.010199859
3.765714 0.01017679
3.766714 0.010153457999999999
3.767714 0.010129866
3.768714 0.010106015999999999
3.769714 0.010081910000000001
3.770714 0.01005755
3.771714 0.010032937
3.772714 0.010008074
3.773714 0.0099829624
3.774714 0.0099576057
3.775714 0.009932004500000001
3.776714 0.009906162400000001
3.777714 0.0098800796
3.778714 0.0098537595
3.779714 0.0098272038
3.780714 0.0098004151
3.781714 0.0097733944
3.782714 0.0097461445
3.783714 0.0097186683
3.784714 0.0096909665
3.785714 0.0096630414
3.786714 0.0096348966
3.787714 0.0096065334
3.788714 0.0095779535
3.789714 0.0095491603
3.790714 0.009520156200000001
3.791714 0.0094909425
3.792714 0.0094615207
3.793714 0.0094318944
3.794714 0.0094020666
3.795714 0.0093720373
3.796714 0.0093418093
3.797714 0.0093113857
3.798714 0.0092807684
3.799714 0.0092499591
3.800714 0.0092189599
3.801714 0.0091877737
3.802714 0.0091564019
3.803714 0.009124846800000001
3.804714 0.009093110599999999
3.805714 0.009061196
3.806714 0.0090291047
3.807714 0.0089968395
3.808714 0.0089644011
3.809714 0.008931791699999999
3.810714 0.0088990149
3.811714 0.008866071599999999
3.812714 0.0088329645
3.813714 0.0087996945
3.814714 0.0087662658
3.815714 0.0087326793
3.816714 0.0086989377
3.817714 0.0086650427
3.818714 0.0086309963
3.819714 0.0085968015
3.820714 0.008562459000000001
3.821714 0.0085279724
3.822714 0.0084933432
3.823714 0.0084585736
3.824714 0.0084236664
3.825714 0.0083886225
3.826714 0.008353445400000001
3.827714 0.0083181367
3.828714 0.0082826977
3.829714 0.0082471328
3.830714 0.0082114413
3.831714 0.0081756269
3.832714 0.0081396916
3.833714 0.0081036371
3.834714 0.0080674661
3.835714 0.0080311802
3.836714 0.0079947815
3.837714 0.0079582722
3.838714 0.0079216545
3.839714 0.0078849298
3.840714 0.007848101100000001
3.841714 0.0078111698
3.842714 0.007774139499999999
3.843714 0.0077370102999999996
3.844714 0.007699785099999999
3.845714 0.0076624652
3.846714 0.0076250544
3.847714 0.0075875534
3.848714 0.0075499651
3.849714 0.0075122923999999995
3.850714 0.007474535200000001
3.851714 0.0074366973000000005
3.852714 0.0073987801
3.853714 0.0073607858
3.854714 0.007322716599999999
3.855714 0.0072845738
3.856714 0.007246360499999999
3.857714 0.007208078
3.858714 0.007169729400000001
3.859714 0.0071313152
3.860714 0.0070928385
3.861714 0.0070543007
3.862714 0.007015703900000001
3.863714 0.0069770496
3.864714 0.006938340800000001
3.865714 0.006899578900000001
3.866714 0.006860765299999999
3.867714 0.006821902899999999
3.868714 0.0067829918
3.869714 0.006744035600000001
3.870714 0.006705035799999999
3.871714 0.006665993699999999
3.872714 0.006626911599999999
3.873714 0.0065877917
3.874714 0.0065486354
3.875714 0.0065094449
3.876714 0.006470221700000001
3.877714 0.006430967199999999
3.878714 0.0063916843
3.879714 0.0063523737
3.880714 0.0063130392
3.881714 0.0062736805999999996
3.882714 0.006234300999999999
3.883714 0.0061949024
3.884714 0.0061554849
3.885714 0.006116051399999999
3.886714 0.0060766044
3.887714 0.0060371451
3.888714 0.0059976748
3.889714 0.0059581958
3.890714 0.0059187099
3.891714 0.005879219
3.892714 0.0058397243
3.893714 0.0058002279
3.894714 0.0057607318
3.895714 0.0057212368
3.896714 0.0056817455
3.897714 0.0056422592
3.898714 0.0056027795
3.899714 0.0055633085
3.900714 0.0055238474
3.901714 0.0054843975
3.902714 0.0054449614
3.903714 0.0054055403
3.904714 0.0053661362
3.905714 0.00532675
3.906714 0.0052873838
3.907714 0.0052480391
3.908714 0.005208717999999999
3.909714 0.0051694213
3.910714 0.0051301511
3.911714 0.005090909
3.912714 0.0050516963
3.913714 0.0050125149
3.914714 0.0049733662
3.915714 0.0049342518
3.916714 0.0048951733
3.917714 0.004856132
3.918714 0.004817129999999999
3.919714 0.0047781679
3.920714 0.0047392481
3.921714 0.0047003716
3.922714 0.0046615398
3.923714 0.0046227542
3.924714 0.0045840166
3.925714 0.0045453275
3.926714 0.0045066889
3.927714 0.0044681022999999995
3.928714 0.0044295687999999995
3.929714 0.0043910895
3.930714 0.0043526663
3.931714 0.0043143002
3.932714 0.0042759923
3.933714 0.0042377444
3.934714 0.0041995572
3.935714 0.0041614327
3.936714 0.0041233718
3.937714 0.004085376
3.938714 0.0040474464
3.939714 0.0040095842
3.940714 0.0039717905999999996
3.941714 0.0039340674
3.942714 0.0038964156999999997
3.943714 0.0038588365
3.944714 0.0038213315000000005
3.945714 0.003783901
3.946714 0.0037465474
3.947714 0.0037092711999999997
3.948714 0.0036720732
3.949714 0.003634956
3.950714 0.0035979196
3.951714 0.0035609653
3.952714 0.0035240948
3.953714 0.003487309
3.954714 0.0034506087
3.955714 0.0034139954
3.956714 0.0033774701000000005
3.957714 0.0033410339
3.958714 0.0033046876
3.959714 0.0032684326
3.960714 0.00323227
3.961714 0.0031962009
3.962714 0.0031602256000000002
3.963714 0.0031243459999999996
3.964714 0.0030885629
3.965714 0.0030528769
3.966714 0.0030172894
3.967714 0.0029818011
3.968714 0.0029464136
3.969714 0.0029111274
3.970714 0.0028759432
3.971714 0.0028408627000000002
3.972714 0.0028058862999999997
3.973714 0.0027710152
3.974714 0.0027362497
3.975714 0.0027015916
3.976714 0.0026670414
3.977714 0.0026326001
3.978714 0.0025982683
3.979714 0.0025640469000000003
3.980714 0.0025299369
3.981714 0.0024959392
3.982714 0.0024620544
3.983714 0.0024282832000000003
3.984714 0.0023946264
3.985714 0.002361085
3.986714 0.0023276598
3.987714 0.0022943514
3.988714 0.0022611601000000004
3.989714 0.0022280871999999998
3.990714 0.0021951333000000003
3.991714 0.0021622991
3.992714 0.0021295851
3.993714 0.0020969918999999997
3.994714 0.0020645206
3.995714 0.0020321713000000003
3.996714 0.0019999452
3.997714 0.0019678428000000003
3.998714 0.0019358644000000002
3.999714 0.0019040110000000002
4.000714 0.0018722832
4.001714 0.0018406818
4.002714 0.0018092069000000001
4.003714 0.0017778597000000001
4.004714 0.0017466404
4.005714 0.0017155498
4.006714 0.0016845888000000002
4.007714 0.0016537576999999999
4.008714 0.0016230570000000002
4.009714 0.0015924869999999999
4.010714 0.0015620488000000002
4.011714 0.0015317428
4.012714 0.0015015692
4.013714 0.001471529
4.014714 0.0014416224
4.015714 0.0014118498999999998
4.016714 0.001382212
4.017715 0.0013527093
4.018714 0.0013233420000000001
4.019714 0.0012941106
4.020714 0.0012650157
4.021714 0.0012360577
4.022714 0.0012072367
4.023714 0.0011785533
4.024714 0.0011500078
4.025714 0.0011216007
4.026714 0.0010933323000000001
4.027714 0.0010652028
4.028714 0.0010372128
4.029714 0.0010093625
4.030715 0.00098165219
4.031714 0.0009540822200000001
4.032714 0.0009266530500000001
4.033714 0.00089936475
4.034714 0.0008722178800000001
4.035714 0.00084521234
4.036714 0.00081834869
4.037714 0.00079162701
4.038714 0.0007650477500000001
4.039714 0.00073861111
4.040714 0.00071231721
4.041714 0.00068616628
4.042714 0.00066015855
4.043715 0.00063429429
4.044714 0.0006085736
4.045714 0.00058299665
4.046714 0.00055756373
4.047714 0.00053227482
4.048714 0.00050713015
4.049714 0.00048212986999999997
4.050714 0.00045727410999999997
4.051714 0.000432563
4.052714 0.00040799673000000005
4.053714 0.00038357534000000004
4.054714 0.00035929893
4.055714 0.00033516774
4.056714 0.00031118175
4.057714 0.00028734116
4.058714 0.00026364605
4.059714 0.00024009653
4.060714 0.00021669271
4.061714 0.00019343468000000003
4.062714 0.00017032249
4.063715 0.00014735627
4.064714 0.00012453609
4.065714 0.000101862
4.066714 7.9334109e-05
4.067714 5.6952371e-05
4.068714 3.4716908e-05
4.069714 1.2627733e-05
4.070714 -9.3151904e-06
4.071714 -3.1111855e-05
4.072714 -5.2762249e-05
4.073714 -7.4266381e-05
4.074714 -9.562428400000001e-05
4.075714 -0.00011683605
4.076715 -0.00013790176
4.077714 -0.00015882144
4.078714 -0.00017959521
4.079714 -0.00020022314
4.080714 -0.00022070534999999998
4.081714 -0.00024104197000000003
4.082714 -0.00026123307
4.083714 -0.00028127881
4.084714 -0.00030117931
4.085714 -0.00032093471
4.086714 -0.00034054517
4.087714 -0.00036001081
4.088714 -0.0003793318
4.089714 -0.00039850829000000003
4.090714 -0.00041754042
4.091714 -0.00043642835
4.092714 -0.00045517226999999995
4.093714 -0.00047377239000000003
4.094714 -0.00049222881
4.095714 -0.00051054185
4.096714 -0.0005287115499999999
4.097714 -0.00054673815
4.098714 -0.0005646219500000001
4.099714 -0.00058236301
4.100714 -0.0005999616
4.101714 -0.00061741798
4.102714 -0.00063473231
4.103714 -0.00065190479
4.104714 -0.0006689357600000001
4.105714 -0.00068582535
4.106714 -0.00070257383
4.107714 -0.00071918153
4.108714 -0.0007356485200000001
4.109715 -0.00075197518
4.110714 -0.0007681616799999999
4.111714 -0.00078420835
4.112714 -0.0008001155000000001
4.113714 -0.00081588314
4.114714 -0.0008315117200000001
4.115714 -0.0008470015
4.116714 -0.00086235259
4.117714 -0.00087756553
4.118714 -0.0008926403099999999
4.119714 -0.0009075773999999999
4.120714 -0.00092237688
4.121714 -0.0009370393899999999
4.122715 -0.0009515650200000001
4.123714 -0.00096595404
4.124714 -0.00098020673
4.125714 -0.00099432345
4.126714 -0.0010083046
4.127714 -0.0010221504
4.128714 -0.0010358613
4.129714 -0.0010494376999999999
4.130714 -0.0010628797
4.131714 -0.001076188
4.132714 -0.0010893628999999998
4.133714 -0.0011024047
4.134714 -0.0011153139
4.135714 -0.001128091
4.136714 -0.0011407362
4.137714 -0.0011532501
4.138714 -0.0011656331
4.139714 -0.0011778857
4.140714 -0.0011900082
4.141714 -0.0012020013000000002
4.142715 -0.0012138652
4.143714 -0.0012256005
4.144714 -0.0012372077
4.145714 -0.0012486870999999999
4.146714 -0.0012600392
4.147714 -0.0012712644
4.148714 -0.0012823632
4.149714 -0.0012933361
4.150714 -0.0013041834000000001
4.151714 -0.0013149056
4.152714 -0.0013255031
4.153714 -0.0013359764
4.154714 -0.0013463259
4.155715 -0.0013565521999999999
4.156714 -0.0013666555
4.157714 -0.0013766363
4.158714 -0.001386495
4.159714 -0.0013962323
4.160714 -0.0014058483
4.161714 -0.0014153435999999999
4.162714 -0.0014247189
4.163714 -0.0014339743
4.164714 -0.0014431103
4.165714 -0.0014521276
4.166714 -0.0014610265
4.167714 -0.0014698075
4.168715 -0.001478471
4.169714 -0.0014870176
4.170714 -0.0014954475
4.171714 -0.0015037615
4.172714 -0.00151196
4.173714 -0.0015200435
4.174714 -0.0015280124
4.175714 -0.0015358672999999999
4.176714 -0.0015436083999999998
4.177714 -0.0015512364999999998
4.178714 -0.001558752
4.179714 -0.0015661555
4.180714 -0.0015734472999999998
4.181714 -0.0015806279000000001
4.182714 -0.001587698
4.183714 -0.0015946578
4.184714 -0.0016015082999999999
4.185714 -0.0016082495000000001
4.186714 -0.0016148824
4.187714 -0.0016214070999999999
4.188715 -0.0016278247000000002
4.189714 -0.0016341352000000002
4.190714 -0.0016403394
4.191714 -0.0016464379
4.192714 -0.0016524312999999999
4.193714 -0.0016583199000000002
4.194714 -0.0016641048
4.195714 -0.0016697863
4.196714 -0.0016753648999999998
4.197714 -0.0016808412999999999
4.198714 -0.0016862161
4.199714 -0.0016914901
4.200714 -0.0016966637999999998
4.201715 -0.0017017373
4.202714 -0.0017067117
4.203714 -0.0017115875000000003
4.204714 -0.0017163651
4.205714 -0.001721045
4.206714 -0.0017256281000000001
4.207714 -0.0017301149
4.208714 -0.0017345053
4.209714 -0.0017388005000000002
4.210714 -0.0017430008
4.211714 -0.0017471067999999998
4.212714 -0.0017511189
4.213714 -0.0017550376
4.214714 -0.0017588634
4.215714 -0.0017625968999999998
4.216714 -0.0017662389
4.217714 -0.0017697893999999998
4.218714 -0.0017732489
4.219714 -0.0017766180000000002
4.220714 -0.0017798974999999999
4.221714 -0.0017830876
4.222714 -0.0017861892000000002
4.223714 -0.0017892024999999999
4.224714 -0.001792128
4.225714 -0.0017949664
4.226714 -0.0017977180999999998
4.227714 -0.0018003837
4.228714 -0.0018029641
4.229714 -0.0018054592
4.230714 -0.0018078703
4.231714 -0.0018101971000000002
4.232714 -0.001812441
4.233714 -0.0018146021999999999
4.234715 -0.0018166811000000001
4.235714 -0.0018186787
4.236714 -0.0018205950000000002
4.237714 -0.0018224311
4.238714 -0.0018241872
4.239714 -0.0018258641
4.240714 -0.0018274622999999999
4.241714 -0.0018289822
4.242714 -0.0018304246999999998
4.243714 -0.00183179
4.244714 -0.0018330789
4.245714 -0.0018342922
4.246714 -0.0018354298
4.247715 -0.0018364928000000002
4.248714 -0.0018374816
4.249714 -0.0018383966
4.250714 -0.0018392385999999998
4.251714 -0.0018400083999999999
4.252714 -0.001840706
4.253714 -0.0018413324000000001
4.254714 -0.0018418885
4.255714 -0.0018423741
4.256714 -0.0018427902999999999
4.257714 -0.0018431374
4.258714 -0.0018434162
4.259714 -0.0018436273000000001
4.260714 -0.0018437711000000002
4.261714 -0.0018438483
4.262714 -0.001843859
4.263714 -0.0018438042
4.264714 -0.0018436844
4.265714 -0.0018435001000000001
4.266714 -0.0018432516
4.267715 -0.0018429396999999998
4.268714 -0.0018425648
4.269714 -0.0018421271
4.270714 -0.0018416275
4.271714 -0.0018410662999999998
4.272714 -0.0018404437
4.273714 -0.0018397603
4.274714 -0.0018390168000000002
4.275714 -0.0018382136
4.276714 -0.0018373508000000002
4.277714 -0.0018364293
4.278714 -0.0018354494
4.279714 -0.0018344115
4.280715 -0.0018333163
4.281714 -0.001832164
4.282714 -0.0018309552999999999
4.283714 -0.0018296907
4.284714 -0.0018283707000000002
4.285714 -0.0018269959
4.286714 -0.0018255665
4.287714 -0.0018240833
4.288714 -0.0018225468
4.289714 -0.0018209576
4.290714 -0.0018193158999999998
4.291714 -0.0018176225999999998
4.292714 -0.0018158782
4.293715 -0.0018140831999999998
4.294714 -0.0018122382
4.295714 -0.0018103437
4.296714 -0.0018084003
4.297714 -0.0018064084000000002
4.298714 -0.0018043687
4.299714 -0.0018022814000000001
4.300714 -0.0018001474
4.301714 -0.0017979670000000001
4.302714 -0.0017957407000000001
4.303714 -0.0017934689999999998
4.304714 -0.0017911525
4.305714 -0.0017887915
4.306714 -0.0017863866
4.307714 -0.0017839378
4.308714 -0.0017814463999999998
4.309714 -0.0017789125
4.310714 -0.0017763363
4.311714 -0.0017737184
4.312714 -0.0017710593999999999
4.313715 -0.0017683598
4.314714 -0.0017656201000000001
4.315714 -0.0017628404999999998
4.316714 -0.0017600214
4.317714 -0.0017571636000000002
4.318714 -0.0017542674
4.319714 -0.0017513332000000002
4.320714 -0.0017483617
4.321714 -0.0017453530999999999
4.322714 -0.0017423077
4.323714 -0.0017392264
4.324714 -0.0017361092
4.325714 -0.0017329564999999999
4.326715 -0.0017297692
4.327714 -0.0017265472999999998
4.328714 -0.0017232913000000002
4.329714 -0.0017200014999999998
4.330714 -0.0017166782
4.331714 -0.0017133221000000002
4.332714 -0.0017099333000000002
4.333714 -0.0017065122
4.334714 -0.0017030594
4.335714 -0.0016995751
4.336714 -0.0016960597
4.337714 -0.0016925136
4.338714 -0.0016889373
4.339714 -0.001685331
4.340714 -0.0016816950000000002
4.341714 -0.0016780297000000002
4.342714 -0.0016743357
4.343714 -0.0016706135000000002
4.344714 -0.0016668632999999999
4.345714 -0.0016630856
4.346714 -0.0016592808999999998
4.347714 -0.0016554494999999998
4.348714 -0.0016515920000000001
4.349714 -0.0016477088
4.350714 -0.0016438003999999999
4.351714 -0.0016398672
4.352714 -0.0016359094000000002
4.353714 -0.0016319278
4.354714 -0.0016279229
4.355714 -0.0016238950000000002
4.356714 -0.0016198446
4.357714 -0.0016157721
4.358714 -0.0016116779
4.359715 -0.0016075621
4.360714 -0.0016034253000000002
4.361714 -0.0015992682000000001
4.362714 -0.0015950907
4.363714 -0.0015908933999999998
4.364714 -0.0015866764
4.365714 -0.0015824402
4.366714 -0.001578185
4.367714 -0.0015739112999999998
4.368714 -0.0015696194
4.369714 -0.0015653092999999999
4.370714 -0.0015609816000000001
4.371714 -0.0015566363999999998
4.372715 -0.0015522739
4.373714 -0.0015478947
4.374714 -0.0015434990999999999
4.375714 -0.0015390871
4.376714 -0.0015346593
4.377714 -0.0015302158999999998
4.378714 -0.0015257569
4.379714 -0.0015212832
4.380714 -0.0015167947
4.381714 -0.0015122919000000001
4.382714 -0.001507775
4.383714 -0.0015032443
4.384714 -0.0014987003
4.385714 -0.0014941432
4.386714 -0.0014895733
4.387714 -0.001484991
4.388714 -0.0014803965
4.389714 -0.0014757902000000001
4.390714 -0.0014711724000000001
4.391714 -0.0014665434
4.392715 -0.0014619034
4.393714 -0.0014572527999999999
4.394714 -0.0014525919
4.395714 -0.0014479209
4.396714 -0.0014432402
4.397714 -0.00143855
4.398714 -0.0014338503999999999
4.399714 -0.001429142
4.400714 -0.0014244248
4.401714 -0.0014196992
4.402714 -0.0014149655
4.403714 -0.001410224
4.404714 -0.001405475
4.405715 -0.0014007187
4.406714 -0.0013959556000000001
4.407714 -0.0013911858
4.408714 -0.0013864097
4.409714 -0.0013816277
4.410714 -0.0013768399
4.411714 -0.0013720467999999999
4.412714 -0.0013672487
4.413714 -0.0013624458
4.414714 -0.0013576386
4.415714 -0.0013528271
4.416714 -0.0013480118000000001
4.417714 -0.0013431931000000002
4.418715 -0.0013383709
4.419714 -0.0013335458
4.420714 -0.0013287177
4.421714 -0.0013238871
4.422714 -0.0013190541
4.423714 -0.0013142189
4.424714 -0.0013093816999999999
4.425714 -0.0013045427
4.426714 -0.0012997021
4.427714 -0.00129486
4.428714 -0.0012900165
4.429714 -0.0012851718
4.430714 -0.001280326
4.431714 -0.0012754793
4.432714 -0.0012706319
4.433714 -0.0012657837000000002
4.434714 -0.0012609351
4.435714 -0.0012560862
4.436714 -0.0012512372000000002
4.437714 -0.0012463881
4.438715 -0.0012415392
4.439714 -0.0012366907
4.440714 -0.0012318429999999998
4.441714 -0.001226996
4.442714 -0.0012221501
4.443714 -0.0012173056
4.444714 -0.0012124627
4.445714 -0.0012076216
4.446714 -0.0012027825
4.447714 -0.0011979456000000002
4.448714 -0.0011931112
4.449714 -0.0011882797
4.450714 -0.001183451
4.451715 -0.0011786256
4.452714 -0.0011738037
4.453714 -0.0011689854000000001
4.454714 -0.0011641709
4.455714 -0.0011593605
4.456714 -0.0011545542
4.457714 -0.0011497524000000001
4.458714 -0.0011449551
4.459714 -0.0011401624999999999
4.460714 -0.0011353746
4.461714 -0.001130592
4.462714 -0.0011258143
4.463714 -0.0011210419
4.464714 -0.0011162750000000001
4.465714 -0.0011115136
4.466714 -0.0011067577
4.467714 -0.0011020078
4.468714 -0.0010972637999999999
4.469714 -0.0010925260000000001
4.470714 -0.0010877943
4.471714 -0.0010830691
4.472714 -0.0010783504
4.473714 -0.0010736385
4.474714 -0.0010689334000000001
4.475714 -0.0010642354
4.476714 -0.0010595446
4.477714 -0.0010548610999999999
4.478714 -0.0010501849
4.479714 -0.0010455164
4.480714 -0.0010408556
4.481714 -0.0010362025
4.482714 -0.0010315574000000001
4.483714 -0.0010269205
4.484715 -0.0010222915
4.485714 -0.0010176709
4.486714 -0.0010130584
4.487714 -0.0010084543
4.488714 -0.0010038586
4.489714 -0.00099927129
4.490714 -0.00099469253
4.491714 -0.00099012232
4.492714 -0.0009855605599999998
4.493714 -0.00098100763
4.494714 -0.0009764634300000001
4.495714 -0.0009719279700000001
4.496714 -0.0009674013199999999
4.497715 -0.0009628837700000001
4.498714 -0.00095837522
4.499714 -0.0009538758600000001
4.500714 -0.00094938569
4.501714 -0.00094490506
4.502714 -0.00094043407
4.503714 -0.00093597264
4.504714 -0.00093152121
4.505714 -0.0009270797800000001
4.506714 -0.0009226485399999999
4.507714 -0.0009182276700000001
4.508714 -0.00091381726
4.509714 -0.00090941758
4.510714 -0.0009050289000000001
4.511714 -0.00090065123
4.512714 -0.0008962845599999999
4.513714 -0.0008919292700000001
4.514714 -0.00088758525
4.515714 -0.0008832527800000001
4.516714 -0.0008789318599999999
4.517715 -0.0008746224899999999
4.518714 -0.00087032477
4.519714 -0.00086603877
4.520714 -0.00086176451
4.521714 -0.0008575020699999999
4.522714 -0.00085325137
4.523714 -0.00084901239
4.524714 -0.00084478515
4.525714 -0.00084056974
4.526714 -0.00083636614
4.527714 -0.00083217419
4.528714 -0.00082799406
4.529714 -0.00082382576
4.530715 -0.00081966928
4.531714 -0.00081552453
4.532714 -0.0008113916
4.533714 -0.0008072706800000001
4.534714 -0.00080316158
4.535714 -0.00079906458
4.536714 -0.00079497968
4.537714 -0.0007909068700000001
4.538714 -0.00078684634
4.539714 -0.00078279809
4.540714 -0.00077876221
4.541714 -0.0007747386899999999
4.542714 -0.00077072773
4.543715 -0.00076672932
4.544714 -0.0007627435
4.545714 -0.00075877042
4.546714 -0.00075481003
4.547714 -0.00075086241
4.548714 -0.00074692757
4.549714 -0.0007430055100000001
4.550714 -0.0007390963200000001
4.551714 -0.00073519996
4.552714 -0.00073131646
4.553714 -0.00072744583
4.554714 -0.0007235880299999999
4.555714 -0.00071974314
4.556714 -0.00071591107
4.557714 -0.00071209197
4.558714 -0.00070828573
4.559714 -0.00070449246
4.560714 -0.00070071214
4.561714 -0.00069694483
4.562714 -0.0006931905299999999
4.563715 -0.00068944942
4.564714 -0.0006857214899999999
4.565714 -0.00068200675
4.566714 -0.00067830533
4.567714 -0.00067461724
4.568714 -0.0006709427
4.569714 -0.0006672815699999999
4.570714 -0.00066363405
4.571714 -0.00066000021
4.572714 -0.00065637996
4.573714 -0.0006527735
4.574714 -0.00064918077
4.575714 -0.00064560186
4.576715 -0.00064203673
4.577714 -0.00063848529
4.578714 -0.00063494767
4.579714 -0.0006314237499999999
4.580714 -0.0006279135099999999
4.581714 -0.00062441691
4.582714 -0.00062093386
4.583714 -0.00061746427
4.584714 -0.0006140081
4.585714 -0.00061056526
4.586714 -0.00060713564
4.587714 -0.00060371926
4.588714 -0.00060031593
4.589714 -0.00059692566
4.590714 -0.0005935484300000001
4.591714 -0.0005901840699999999
4.592714 -0.00058683268
4.593714 -0.00058349415
4.594714 -0.00058016858
4.595714 -0.00057685588
4.596714 -0.0005735561
4.597714 -0.00057026932
4.598714 -0.0005669955
4.599714 -0.00056373478
4.600714 -0.0005604871599999999
4.601714 -0.00055725268
4.602714 -0.0005540313399999999
4.603714 -0.00055082328
4.604714 -0.00054762859
4.605714 -0.00054444722
4.606714 -0.00054127927
4.607714 -0.00053812469
4.608714 -0.0005349835600000001
4.609715 -0.0005318559
4.610714 -0.00052874166
4.611714 -0.00052564083
4.612714 -0.00052255346
4.613714 -0.0005194794499999999
4.614714 -0.0005164187299999999
4.615714 -0.00051337129
4.616714 -0.00051033708
4.617714 -0.00050731601
4.618714 -0.00050430804
4.619714 -0.00050131316
4.620714 -0.0004983312500000001
4.621714 -0.00049536229
4.622715 -0.0004924062100000001
4.623714 -0.0004894629500000001
4.624714 -0.00048653246000000003
4.625714 -0.0004836148
4.626714 -0.00048070988
4.627714 -0.00047781772999999997
4.628714 -0.00047493821999999993
4.629714 -0.00047207149999999997
4.630714 -0.00046921749999999997
4.631714 -0.0004663762
4.632714 -0.00046354758000000004
4.633714 -0.00046073169
4.634714 -0.00045792854
4.635714 -0.00045513807
4.636714 -0.00045236029
4.637714 -0.00044959514999999995
4.638714 -0.00044684266
4.639714 -0.00044410276
4.640714 -0.00044137531999999995
4.641714 -0.00043866038999999996
4.642715 -0.00043595783000000004
4.643714 -0.00043326763
4.644714 -0.00043058967
4.645714 -0.00042792385
4.646714 -0.00042527008000000006
4.647714 -0.00042262831999999995
4.648714 -0.00041999851
4.649714 -0.00041738043999999994
4.650714 -0.00041477415
4.651714 -0.00041217945
4.652714 -0.0004095964
4.653714 -0.00040702489000000005
4.654714 -0.00040446494
4.655715 -0.00040191644
4.656714 -0.00039937945
4.657714 -0.00039685397
4.658714 -0.00039433994
4.659714 -0.00039183742
4.660714 -0.00038934636
4.661714 -0.00038686685000000005
4.662714 -0.00038439893999999997
4.663714 -0.00038194262000000004
4.664714 -0.00037949794
4.665714 -0.00037706491000000003
4.666714 -0.00037464355999999996
4.667714 -0.00037223392
4.668715 -0.00036983596999999997
4.669714 -0.00036744966
4.670714 -0.00036507502
4.671714 -0.00036271201
4.672714 -0.00036036056
4.673714 -0.00035802059
4.674714 -0.00035569205
4.675714 -0.00035337489
4.676714 -0.00035106896
4.677714 -0.00034877419
4.678714 -0.00034649044999999996
4.679714 -0.00034421764
4.680714 -0.00034195566
4.681714 -0.00033970441
4.682714 -0.00033746373
4.683714 -0.00033523358999999997
4.684714 -0.00033301383
4.685714 -0.00033080440999999996
4.686714 -0.00032860528
4.687714 -0.00032641633
4.688715 -0.00032423754
4.689714 -0.00032206885
4.690714 -0.00031991024
4.691714 -0.00031776165
4.692714 -0.00031562311
4.693714 -0.00031349457
4.694714 -0.00031137606
4.695714 -0.00030926756
4.696714 -0.00030716908
4.697714 -0.00030508061
4.698714 -0.00030300209
4.699714 -0.00030093356
4.700714 -0.00029887499
4.701715 -0.00029682635000000005
4.702714 -0.00029478756
4.703714 -0.00029275861
4.704714 -0.00029073947
4.705714 -0.00028873000999999997
4.706714 -0.00028673015999999997
4.707714 -0.00028473992
4.708714 -0.00028275913
4.709714 -0.00028078773
4.710714 -0.00027882563
4.711714 -0.00027687269999999997
4.712714 -0.00027492893
4.713714 -0.00027299416
4.714714 -0.00027106835
4.715714 -0.00026915143000000004
4.716714 -0.00026724333
4.717714 -0.00026534401
4.718714 -0.00026345342
4.719714 -0.00026157149
4.720714 -0.00025969821
4.721714 -0.00025783354
4.722714 -0.00025597749
4.723714 -0.00025413005
4.724714 -0.00025229117
4.725714 -0.00025046093
4.726714 -0.00024863921
4.727714 -0.00024682606
4.728714 -0.00024502146999999996
4.729714 -0.00024322542
4.730714 -0.00024143785000000002
4.731714 -0.00023965874
4.732714 -0.00023788807
4.733714 -0.00023612577
4.734715 -0.00023437177999999998
4.735714 -0.00023262601
4.736714 -0.00023088837000000001
4.737714 -0.00022915879
4.738714 -0.00022743714000000002
4.739714 -0.00022572332999999998
4.740714 -0.00022401728
4.741714 -0.00022231884
4.742714 -0.00022062795
4.743714 -0.00021894448
4.744714 -0.00021726833
4.745714 -0.00021559942999999998
4.746714 -0.00021393766
4.747715 -0.00021228297999999999
4.748714 -0.00021063530999999999
4.749714 -0.00020899463
4.750714 -0.00020736088
4.751714 -0.00020573401999999998
4.752714 -0.00020411403
4.753714 -0.00020250095
4.754714 -0.00020089474
4.755714 -0.00019929541
4.756714 -0.00019770292999999998
4.757714 -0.00019611736999999998
4.758714 -0.00019453867000000002
4.759714 -0.00019296688
4.760714 -0.000191402
4.761714 -0.00018984399
4.762714 -0.00018829286
4.763714 -0.00018674856999999998
4.764714 -0.0001852111
4.765714 -0.00018368039000000002
4.766714 -0.0001821564
4.767715 -0.00018063904000000002
4.768714 -0.00017912826000000001
4.769714 -0.00017762394
4.770714 -0.000176126
4.771714 -0.00017463435
4.772714 -0.00017314887
4.773714 -0.00017166947000000002
4.774714 -0.00017019605
4.775714 -0.00016872849
4.776714 -0.00016726671
4.777714 -0.00016581059000000001
4.778714 -0.00016436009
4.779714 -0.00016291508
4.780715 -0.00016147552000000002
4.781714 -0.00016004137000000002
4.782714 -0.00015861257
4.783714 -0.00015718907
4.784714 -0.00015577083999999999
4.785714 -0.00015435788000000002
4.786714 -0.00015295016
4.787714 -0.00015154766999999998
4.788714 -0.00015015040000000002
4.789714 -0.00014875835
4.790714 -0.0001473715
4.791714 -0.00014598986
4.792714 -0.00014461341
4.793715 -0.00014324213
4.794714 -0.000141876
4.795714 -0.00014051501
4.796714 -0.00013915909
4.797714 -0.00013780822
4.798714 -0.00013646234
4.799714 -0.00013512139000000002
4.800714 -0.00013378528
4.801714 -0.00013245399000000002
4.802714 -0.00013112739
4.803714 -0.00012980544
4.804714 -0.00012848803
4.805714 -0.00012717510999999998
4.806714 -0.00012586659
4.807714 -0.00012456239
4.808714 -0.00012326245
4.809714 -0.00012196672999999999
4.810714 -0.00012067516
4.811714 -0.00011938768000000001
4.812714 -0.00011810428
4.813715 -0.0001168249
4.814714 -0.00011554955
4.815714 -0.0001142782
4.816714 -0.00011301086000000001
4.817714 -0.00011174750000000001
4.818714 -0.00011048813
4.819714 -0.00010923276000000001
4.820714 -0.00010798137
4.821714 -0.00010673397
4.822714 -0.00010549053999999999
4.823714 -0.00010425108
4.824714 -0.00010301558
4.825714 -0.000101784
4.826715 -0.00010055629000000001
4.827714 -9.9332431e-05
4.828714 -9.811235499999999e-05
4.829714 -9.6896008e-05
4.830714 -9.568332199999999e-05
4.831714 -9.4474211e-05
4.832714 -9.3268585e-05
4.833714 -9.206636399999999e-05
4.834714 -9.086746800000001e-05
4.835714 -8.967178900000001e-05
4.836714 -8.8479248e-05
4.837714 -8.7289749e-05
4.838714 -8.6103216e-05
4.839714 -8.4919571e-05
4.840714 -8.373874e-05
4.841714 -8.2560672e-05
4.842714 -8.138531500000001e-05
4.843714 -8.0212618e-05
4.844714 -7.9042559e-05
4.845714 -7.787511999999999e-05
4.846714 -7.6710296e-05
4.847714 -7.5548076e-05
4.848714 -7.438845799999999e-05
4.849714 -7.3231473e-05
4.850714 -7.207712500000001e-05
4.851714 -7.0925438e-05
4.852714 -6.9776422e-05
4.853714 -6.8630095e-05
4.854714 -6.7486474e-05
4.855714 -6.634556899999999e-05
4.856714 -6.5207388e-05
4.857714 -6.407191199999999e-05
4.858714 -6.2939154e-05
4.859715 -6.180907799999999e-05
4.860714 -6.0681646000000004e-05
4.861714 -5.9556834e-05
4.862714 -5.8434596999999996e-05
4.863714 -5.7314872e-05
4.864714 -5.6197603999999996e-05
4.865714 -5.5082728000000004e-05
4.866714 -5.3970172e-05
4.867714 -5.285986e-05
4.868714 -5.1751731999999995e-05
4.869714 -5.0645713e-05
4.870714 -4.954173399999999e-05
4.871714 -4.8439733e-05
4.872715 -4.7339650999999996e-05
4.873714 -4.6241445000000004e-05
4.874714 -4.5145063e-05
4.875714 -4.4050472e-05
4.876714 -4.2957645999999996e-05
4.877714 -4.1866562e-05
4.878714 -4.0777209000000005e-05
4.879714 -3.9689581e-05
4.880714 -3.8603679e-05
4.881714 -3.7519499e-05
4.882714 -3.6437049e-05
4.883714 -3.5356337e-05
4.884714 -3.4277372e-05
4.885714 -3.3200155000000005e-05
4.886714 -3.2124697e-05
4.887714 -3.1050996e-05
4.888714 -2.9979043e-05
4.889714 -2.8908829e-05
4.890714 -2.7840340999999997e-05
4.891714 -2.6773552e-05
4.892715 -2.5708437e-05
4.893714 -2.4644961999999998e-05
4.894714 -2.3583088000000002e-05
4.895714 -2.2522770999999998e-05
4.896714 -2.1463963000000002e-05
4.897714 -2.0406617999999998e-05
4.898714 -1.9350688e-05
4.899714 -1.8296123999999998e-05
4.900714 -1.7242884e-05
4.901714 -1.6190926999999998e-05
4.902714 -1.5140212999999998e-05
4.903714 -1.4090715e-05
4.904714 -1.3042408000000001e-05
4.905715 -1.1995276e-05
4.906714 -1.0949310000000001e-05
4.907714 -9.904512399999999e-06
4.908714 -8.860885699999999e-06
4.909714 -7.818445599999999e-06
4.910714 -6.7772120000000004e-06
4.911714 -5.7372048e-06
4.912714 -4.6984518e-06
4.913714 -3.6609832999999997e-06
4.914714 -2.6248296e-06
4.915714 -1.5900197e-06
4.916714 -5.5657816e-07
4.917714 4.7546909e-07
4.918715 1.5061090000000001e-06
4.919714 2.5353302e-06
4.920714 3.5631306000000003e-06
4.921714 4.5895135e-06
4.922714 5.614492e-06
4.923714 6.638088499999999e-06
4.924714 7.66033e-06
4.925714 8.6812541e-06
4.926714 9.7009014e-06
4.927714 1.0719321e-05
4.928714 1.1736563000000001e-05
4.929714 1.2752683e-05
4.930714 1.3767735e-05
4.931714 1.4781772e-05
4.932714 1.5794843e-05
4.933714 1.6807002e-05
4.934714 1.7818284e-05
4.935714 1.8828728999999997e-05
4.936714 1.9838362000000002e-05
4.937714 2.0847203e-05
4.938715 2.1855264e-05
4.939714 2.2862547999999998e-05
4.940714 2.3869046e-05
4.941714 2.4874745e-05
4.942714 2.5879622999999998e-05
4.943714 2.6883654000000002e-05
4.944714 2.7886799000000003e-05
4.945714 2.8889025e-05
4.946714 2.989029e-05
4.947714 3.0890556000000005e-05
4.948714 3.1889778e-05
4.949714 3.2887922e-05
4.950714 3.3884952999999996e-05
4.951715 3.4880841e-05
4.952714 3.5875556e-05
4.953714 3.6869085e-05
4.954714 3.7861415e-05
4.955714 3.8852536e-05
4.956714 3.9842453e-05
4.957714 4.0831171e-05
4.958714 4.1818703e-05
4.959714 4.2805061e-05
4.960714 4.3790274e-05
4.961714 4.4774359000000004e-05
4.962714 4.5757338e-05
4.963714 4.6739237e-05
4.964714 4.772008400000001e-05
4.965714 4.8699883000000005e-05
4.966714 4.967867e-05
4.967714 5.0656439000000005e-05
4.968714 5.1633202000000004e-05
4.969714 5.2608971e-05
4.970714 5.3583716000000004e-05
4.971714 5.455744400000001e-05
4.972714 5.553012e-05
4.973714 5.6501738999999995e-05
4.974714 5.7472261e-05
4.975714 5.8441651000000006e-05
4.976714 5.9409882e-05
4.977714 6.0376908e-05
4.978714 6.1342701e-05
4.979714 6.230722e-05
4.980714 6.327042e-05
4.981714 6.423228499999999e-05
4.982714 6.5192779e-05
4.983714 6.6151881e-05
4.984715 6.7109573e-05
4.985714 6.806585e-05
4.986714 6.90207e-05
4.987714 6.997412400000001e-05
4.988714 7.0926131e-05
4.989714 7.187671799999999e-05
4.990714 7.2825901e-05
4.991714 7.3773708e-05
4.992714 7.4720157e-05
4.993714 7.5665253e-05
4.994714 7.6609012e-05
4.995714 7.7551459e-05
4.996714 7.849259300000001e-05
4.997715 7.9432425e-05
4.998714 8.037095500000001e-05
4.999714 8.1308178e-05
5.000714 8.2244065e-05
5.001714 8.317861100000001e-05
5.002714 8.4111781e-05
5.003714 8.504353e-05
5.004714 8.5973818e-05
5.005714 8.69026e-05
5.006714 8.7829824e-05
5.007714 8.8755417e-05
5.008714 8.967933200000001e-05
5.009714 9.0601498e-05
5.010714 9.1521855e-05
5.011714 9.244034800000001e-05
5.012714 9.3356908e-05
5.013714 9.4271479e-05
5.014714 9.518402599999999e-05
5.015714 9.609449299999999e-05
5.016714 9.700285099999999e-05
5.017715 9.7909071e-05
5.018714 9.8813132e-05
5.019714 9.971501e-05
5.020714 0.0001006147
5.021714 0.00010151223
5.022714 0.00010240755
5.023714 0.00010330069
5.024714 0.00010419166
5.025714 0.00010508048
5.026714 0.00010596715
5.027714 0.00010685168
5.028714 0.00010773408
5.029714 0.00010861434
5.030715 0.00010949245
5.031714 0.00011036842999999999
5.032714 0.00011124224
5.033714 0.00011211386
5.034714 0.00011298324999999999
5.035714 0.0001138504
5.036714 0.00011471522999999999
5.037714 0.00011557769
5.038714 0.00011643774
5.039714 0.00011729530999999999
5.040714 0.00011815033
5.041714 0.00011900274
5.042714 0.00011985247000000001
5.043715 0.00012069945
5.044714 0.00012154362
5.045714 0.0001223849
5.046714 0.00012322325
5.047714 0.00012405861999999999
5.048714 0.00012489096
5.049714 0.00012572023
5.050714 0.00012654639
5.051714 0.00012736941
5.052714 0.00012818928
5.053714 0.00012900597000000002
5.054714 0.00012981948
5.055714 0.00013062978
5.056714 0.00013143688
5.057714 0.00013224077
5.058714 0.00013304144
5.059714 0.00013383888
5.060714 0.00013463308
5.061714 0.00013542402
5.062714 0.00013621172
5.063715 0.00013699612
5.064714 0.00013777718
5.065714 0.0001385549
5.066714 0.00013932921
5.067714 0.00014010006
5.068714 0.00014086742
5.069714 0.00014163120000000001
5.070714 0.00014239137999999999
5.071714 0.00014314784999999998
5.072714 0.00014390057
5.073714 0.00014464945999999998
5.074714 0.00014539448
5.075714 0.00014613553
5.076715 0.00014687257
5.077714 0.00014760554
5.078714 0.00014833439
5.079714 0.00014905906
5.080714 0.00014977953
5.081714 0.00015049574
5.082714 0.00015120767
5.083714 0.00015191529
5.084714 0.00015261858
5.085714 0.00015331752
5.086714 0.00015401209000000002
5.087714 0.00015470227
5.088714 0.00015538807
5.089714 0.00015606944
5.090714 0.0001567464
5.091714 0.00015741889
5.092714 0.00015808690999999999
5.093714 0.00015875043999999999
5.094714 0.0001594094
5.095714 0.00016006378
5.096714 0.0001607135
5.097714 0.00016135851
5.098714 0.00016199876
5.099714 0.00016263416
5.100714 0.00016326462
5.101714 0.00016389009
5.102714 0.00016451047
5.103714 0.00016512568
5.104714 0.00016573562
5.105714 0.00016634021
5.106714 0.00016693938
5.107714 0.00016753303
5.108714 0.00016812111
5.109715 0.00016870353
5.110714 0.00016928024
5.111714 0.00016985119
5.112714 0.00017041634
5.113714 0.00017097565
5.114714 0.00017152908999999998
5.115714 0.00017207664
5.116714 0.0001726183
5.117714 0.00017315402
5.118714 0.00017368384
5.119714 0.00017420773000000002
5.120714 0.00017472571000000001
5.121714 0.00017523776
5.122715 0.00017574389
5.123714 0.00017624409
5.124714 0.00017673835
5.125714 0.00017722666
5.126714 0.00017770900000000002
5.127714 0.00017818533
5.128714 0.0001786556
5.129714 0.0001791198
5.130714 0.00017957784
5.131714 0.00018002969
5.132714 0.00018047527
5.133714 0.00018091453
5.134714 0.00018134735
5.135714 0.0001817737
5.136714 0.00018219347
5.137714 0.00018260656
5.138714 0.00018301291
5.139714 0.00018341244
5.140714 0.00018380506999999998
5.141714 0.00018419072
5.142715 0.00018456933
5.143714 0.00018494081
5.144714 0.00018530513
5.145714 0.00018566221
5.146714 0.00018601202
5.147714 0.00018635451
5.148714 0.00018668964
5.149714 0.00018701737
5.150714 0.00018733767
5.151714 0.00018765052
5.152714 0.00018795587
5.153714 0.00018825369999999998
5.154714 0.00018854398
5.155715 0.00018882668
5.156714 0.00018910174
5.157714 0.00018936915
5.158714 0.00018962886000000001
5.159714 0.00018988078000000002
5.160714 0.0001901249
5.161714 0.00019036112
5.162714 0.00019058940000000002
5.163714 0.00019080967
5.164714 0.00019102188
5.165714 0.00019122594
5.166714 0.00019142178
5.167714 0.00019160932
5.168715 0.00019178853999999998
5.169714 0.00019195932
5.170714 0.00019212161999999997
5.171714 0.00019227539
5.172714 0.00019242059
5.173714 0.00019255717000000002
5.174714 0.00019268509
5.175714 0.00019280433
5.176714 0.00019291485
5.177714 0.00019301665000000001
5.178714 0.00019310971000000002
5.179714 0.00019319406999999999
5.180714 0.00019326965000000001
5.181714 0.00019333650000000001
5.182714 0.00019339461000000003
5.183714 0.00019344395
5.184714 0.00019348456
5.185714 0.00019351642
5.186714 0.00019353947
5.187714 0.00019355373000000002
5.188715 0.00019355916
5.189714 0.00019355573
5.190714 0.00019354337999999999
5.191714 0.00019352208000000001
5.192714 0.00019349175
5.193714 0.00019345232
5.194714 0.00019340373
5.195714 0.00019334586
5.196714 0.00019327869999999998
5.197714 0.0001932021
5.198714 0.00019311593999999998
5.199714 0.00019302022
5.200714 0.00019291479
5.201715 0.00019279955000000003
5.202714 0.00019267447
5.203714 0.00019253943999999998
5.204714 0.00019239439999999998
5.205714 0.00019223928000000002
5.206714 0.00019207403000000002
5.207714 0.00019189861000000003
5.208714 0.00019171296
5.209714 0.00019151706999999998
5.210714 0.00019131094000000002
5.211714 0.00019109451999999998
5.212714 0.00019086781
5.213714 0.00019063079
5.214714 0.00019038348
5.215714 0.00019012587
5.216714 0.00018985795
5.217714 0.00018957974
5.218714 0.00018929122
5.219714 0.0001889924
5.220714 0.00018868326
5.221714 0.00018836379
5.222714 0.00018803397
5.223714 0.00018769377
5.224714 0.00018734318
5.225714 0.00018698215
5.226714 0.00018661065
5.227714 0.00018622864
5.228714 0.00018583606000000002
5.229714 0.00018543287
5.230714 0.00018501903000000001
5.231714 0.00018459448
5.232714 0.00018415917
5.233714 0.00018371306
5.234715 0.00018325611999999998
5.235714 0.00018278828999999998
5.236714 0.00018230954
5.237714 0.00018181986
5.238714 0.00018131919
5.239714 0.00018080752
5.240714 0.00018028483
5.241714 0.00017975111
5.242714 0.00017920634
5.243714 0.00017865049
5.244714 0.00017808355999999998
5.245714 0.00017750555
5.246714 0.00017691644
5.247715 0.00017631622
5.248714 0.00017570486
5.249714 0.00017508235
5.250714 0.00017444864
5.251714 0.00017380371999999999
5.252714 0.00017314754
5.253714 0.00017248005
5.254714 0.00017180123
5.255714 0.00017111101
5.256714 0.00017040934
5.257714 0.00016969615
5.258714 0.00016897138
5.259714 0.00016823498
5.260714 0.00016748687999999998
5.261714 0.00016672705
5.262714 0.0001659554
5.263714 0.00016517189
5.264714 0.00016437648
5.265714 0.00016356913000000001
5.266714 0.00016274981
5.267715 0.0001619185
5.268714 0.00016107521
5.269714 0.00016021988
5.270714 0.00015935257
5.271714 0.00015847327000000002
5.272714 0.00015758196999999998
5.273714 0.00015667874
5.274714 0.00015576358999999998
5.275714 0.00015483654
5.276714 0.00015389766
5.277714 0.00015294694
5.278714 0.00015198445
5.279714 0.00015101023
5.280715 0.00015002427
5.281714 0.00014902661
5.282714 0.00014801728
5.283714 0.00014699629999999998
5.284714 0.00014596367
5.285714 0.00014491938999999999
5.286714 0.00014386343
5.287714 0.00014279581
5.288714 0.00014171649
5.289714 0.00014062546
5.290714 0.00013952266
5.291714 0.00013840807
5.292714 0.00013728167
5.293715 0.00013614339
5.294714 0.00013499322
5.295714 0.00013383109
5.296714 0.00013265699
5.297714 0.00013147087
5.298714 0.00013027272
5.299714 0.00012906249
5.300714 0.00012784018
5.301714 0.00012660576
5.302714 0.00012535922
5.303714 0.00012410059
5.304714 0.00012282981000000002
5.305714 0.00012154691999999999
5.306714 0.00012025192
5.307714 0.00011894483000000001
5.308714 0.00011762564
5.309714 0.00011629439
5.310714 0.00011495107000000001
5.311714 0.00011359571000000001
5.312714 0.00011222829
5.313715 0.00011084887
5.314714 0.00010945741
5.315714 0.00010805395999999999
5.316714 0.00010663849
5.317714 0.00010521102
5.318714 0.00010377153
5.319714 0.00010232004
5.320714 0.00010085654000000001
5.321714 9.938102e-05
5.322714 9.7893496e-05
5.323714 9.6393956e-05
5.324714 9.4882398e-05
5.325714 9.335884100000001e-05
5.326715 9.1823279e-05
5.327714 9.027573400000001e-05
5.328714 8.8716223e-05
5.329714 8.714476999999999e-05
5.330714 8.556140200000001e-05
5.331714 8.396616e-05
5.332714 8.2359082e-05
5.333714 8.0740216e-05
5.334714 7.9109611e-05
5.335714 7.7467325e-05
5.336714 7.5813404e-05
5.337714 7.414790299999999e-05
5.338714 7.2470885e-05
5.339714 7.078240899999999e-05
5.340714 6.9082529e-05
5.341714 6.7371292e-05
5.342714 6.564874900000001e-05
5.343714 6.3914945e-05
5.344714 6.2169914e-05
5.345714 6.0413685999999996e-05
5.346714 5.8646293e-05
5.347714 5.6867748e-05
5.348714 5.5078061e-05
5.349714 5.3277245e-05
5.350714 5.1465304e-05
5.351714 4.9642227000000004e-05
5.352714 4.780801000000001e-05
5.353714 4.5962648e-05
5.354714 4.410613e-05
5.355714 4.2238442999999996e-05
5.356714 4.0359578e-05
5.357714 3.8469531e-05
5.358714 3.6568292e-05
5.359715 3.4655863999999996e-05
5.360714 3.2732247999999996e-05
5.361714 3.0797459999999995e-05
5.362714 2.8851511e-05
5.363714 2.6894426000000002e-05
5.364714 2.4926231e-05
5.365714 2.2946965e-05
5.366714 2.0956669e-05
5.367714 1.8955389e-05
5.368714 1.6943176000000002e-05
5.369714 1.4920084e-05
5.370714 1.2886179000000001e-05
5.371714 1.0841517000000001e-05
5.372715 8.7861643e-06
5.373714 6.7201860000000005e-06
5.374714 4.6436448e-06
5.375714 2.5566061e-06
5.376714 4.5913309e-07
5.377714 -1.648713e-06
5.378714 -3.7668729999999998e-06
5.379714 -5.8952907e-06
5.380714 -8.0339113e-06
5.381714 -1.0182681e-05
5.382714 -1.2341552000000001e-05
5.383714 -1.4510472e-05
5.384714 -1.6689394e-05
5.385714 -1.8878272e-05
5.386714 -2.1077058e-05
5.387714 -2.3285702e-05
5.388714 -2.5504158e-05
5.389714 -2.7732368999999997e-05
5.390714 -2.9970289000000003e-05
5.391714 -3.2217855000000006e-05
5.392715 -3.4475016e-05
5.393714 -3.6741704e-05
5.394714 -3.9017857e-05
5.395714 -4.1303414e-05
5.396714 -4.3598297e-05
5.397714 -4.5902438999999996e-05
5.398714 -4.821577e-05
5.399714 -5.053821600000001e-05
5.400714 -5.2869700000000006e-05
5.401714 -5.5210148000000007e-05
5.402714 -5.7559492e-05
5.403714 -5.9917659e-05
5.404714 -6.2284585e-05
5.405715 -6.4660196e-05
5.406714 -6.7044436e-05
5.407714 -6.9437255e-05
5.408714 -7.1838588e-05
5.409714 -7.4248391e-05
5.410714 -7.6666606e-05
5.411714 -7.9093195e-05
5.412714 -8.1528117e-05
5.413714 -8.3971332e-05
5.414714 -8.6422801e-05
5.415714 -8.888249e-05
5.416714 -9.1350364e-05
5.417714 -9.3826372e-05
5.418715 -9.6310487e-05
5.419714 -9.880265000000001e-05
5.420714 -0.00010130284
5.421714 -0.00010381098
5.422714 -0.00010632702
5.423714 -0.00010885091
5.424714 -0.00011138256
5.425714 -0.00011392192999999999
5.426714 -0.00011646891
5.427714 -0.00011902342
5.428714 -0.00012158539
5.429714 -0.00012415472000000001
5.430714 -0.00012673129
5.431714 -0.00012931501
5.432714 -0.00013190578
5.433714 -0.00013450348000000002
5.434714 -0.00013710801
5.435714 -0.00013971924
5.436714 -0.00014233708
5.437714 -0.0001449614
5.438715 -0.00014759212
5.439714 -0.0001502291
5.440714 -0.00015287225
5.441714 -0.00015552146999999998
5.442714 -0.00015817666
5.443714 -0.00016083773
5.444714 -0.00016350457999999998
5.445714 -0.00016617712
5.446714 -0.00016885526
5.447714 -0.00017153894
5.448714 -0.00017422806999999998
5.449714 -0.00017692253
5.450714 -0.00017962227
5.451715 -0.00018232721
5.452714 -0.00018503727
5.453714 -0.00018775235
5.454714 -0.00019047238000000001
5.455714 -0.00019319727
5.456714 -0.00019592694
5.457714 -0.00019866129
5.458714 -0.00020140025999999998
5.459714 -0.0002041437
5.460714 -0.00020689159999999997
5.461714 -0.00020964380000000003
5.462714 -0.00021240025000000002
5.463714 -0.00021516082
5.464714 -0.00021792543999999997
5.465714 -0.00022069397999999998
5.466714 -0.00022346635
5.467714 -0.00022624247
5.468714 -0.00022902225
5.469714 -0.00023180557000000002
5.470714 -0.00023459238000000002
5.471714 -0.00023738252999999998
5.472714 -0.00024017595
5.473714 -0.00024297253000000001
5.474714 -0.00024577223
5.475714 -0.00024857492999999997
5.476714 -0.00025138054
5.477714 -0.00025418897
5.478714 -0.00025700012
5.479714 -0.0002598139
5.480714 -0.00026263024
5.481714 -0.00026544903
5.482714 -0.00026827017
5.483714 -0.00027109354
5.484715 -0.00027391903999999997
5.485714 -0.0002767466
5.486714 -0.00027957608000000003
5.487714 -0.00028240734
5.488714 -0.00028524029999999997
5.489714 -0.00028807483
5.490714 -0.00029091079
5.491714 -0.00029374808
5.492714 -0.00029658654
5.493714 -0.00029942603
5.494714 -0.00030226645
5.495714 -0.00030510764
5.496714 -0.00030794947000000004
5.497715 -0.0003107918
5.498714 -0.00031363452
5.499714 -0.00031647744
5.500714 -0.00031932046999999996
5.501714 -0.00032216346
5.502714 -0.00032500629
5.503714 -0.00032784884999999996
5.504714 -0.00033069102
5.505714 -0.00033353265
5.506714 -0.00033637368
5.507714 -0.00033921394
5.508714 -0.00034205339
5.509714 -0.00034489184999999997
5.510714 -0.00034772926999999997
5.511714 -0.00035056555
5.512714 -0.00035340054
5.513714 -0.0003562342
5.514714 -0.00035906639
5.515714 -0.00036189704
5.516714 -0.00036472602
5.517715 -0.00036755328000000003
5.518714 -0.00037037867
5.519714 -0.0003732021
5.520714 -0.00037602349
5.521714 -0.0003788427
5.522714 -0.00038165958
5.523714 -0.00038447411000000004
5.524714 -0.00038728612999999995
5.525714 -0.00039009551
5.526714 -0.00039290212
5.527714 -0.00039570581999999997
5.528714 -0.00039850652
5.529714 -0.00040130412
5.530715 -0.00040409835999999995
5.531714 -0.00040688924
5.532714 -0.00040967661
5.533714 -0.00041246026000000006
5.534714 -0.00041524013
5.535714 -0.00041801603999999995
5.536714 -0.00042078791
5.537714 -0.00042355554999999996
5.538714 -0.00042631881999999994
5.539714 -0.00042907764
5.540714 -0.00043183181
5.541714 -0.00043458130999999997
5.542714 -0.00043732589
5.543715 -0.00044006547
5.544714 -0.00044279991
5.545714 -0.00044552908
5.546714 -0.00044825282999999994
5.547714 -0.00045097108000000005
5.548714 -0.0004536837
5.549714 -0.00045639044
5.550714 -0.00045909128000000003
5.551714 -0.00046178606999999994
5.552714 -0.00046447467
5.553714 -0.00046715691
5.554714 -0.00046983268000000004
5.555714 -0.00047250182
5.556714 -0.00047516423
5.557714 -0.00047781978
5.558714 -0.00048046827
5.559714 -0.00048310967
5.560714 -0.00048574375000000005
5.561714 -0.00048837037
5.562714 -0.00049098944
5.563715 -0.00049360083
5.564714 -0.0004962043899999999
5.565714 -0.00049880005
5.566714 -0.00050138756
5.567714 -0.00050396688
5.568714 -0.00050653789
5.569714 -0.0005091004399999999
5.570714 -0.0005116544300000001
5.571714 -0.0005141997
5.572714 -0.0005167361900000001
5.573714 -0.00051926377
5.574714 -0.00052178234
5.575714 -0.0005242917699999999
5.576715 -0.0005267918799999999
5.577714 -0.00052928262
5.578714 -0.0005317638200000001
5.579714 -0.00053423546
5.580714 -0.00053669733
5.581714 -0.00053914932
5.582714 -0.00054159127
5.583714 -0.00054402312
5.584714 -0.00054644465
5.585714 -0.0005488559099999999
5.586714 -0.00055125661
5.587714 -0.00055364662
5.588714 -0.00055602586
5.589714 -0.00055839414
5.590714 -0.00056075123
5.591714 -0.00056309714
5.592714 -0.0005654316700000001
5.593714 -0.00056775461
5.594714 -0.00057006582
5.595714 -0.00057236525
5.596714 -0.0005746526799999999
5.597714 -0.0005769279599999999
5.598714 -0.00057919096
5.599714 -0.00058144155
5.600714 -0.00058367955
5.601714 -0.00058590481
5.602714 -0.0005881172500000001
5.603714 -0.00059031672
5.604714 -0.0005925030600000001
5.605714 -0.00059467616
5.606714 -0.00059683589
5.607714 -0.00059898211
5.608714 -0.00060111474
5.609715 -0.0006032336399999999
5.610714 -0.0006053387600000001
5.611714 -0.00060742987
5.612714 -0.00060950701
5.613714 -0.0006115698900000001
5.614714 -0.00061361852
5.615714 -0.0006156527399999999
5.616714 -0.00061767246
5.617714 -0.0006196775300000001
5.618714 -0.0006216679100000001
5.619714 -0.00062364338
5.620714 -0.0006256039299999999
5.621714 -0.00062754939
5.622715 -0.00062947965
5.623714 -0.0006313946
5.624714 -0.00063329412
5.625714 -0.00063517809
5.626714 -0.0006370463299999999
5.627714 -0.00063889875
5.628714 -0.00064073529
5.629714 -0.00064255573
5.630714 -0.00064435999
5.631714 -0.00064614787
5.632714 -0.00064791939
5.633714 -0.0006496743
5.634714 -0.00065141253
5.635714 -0.00065313393
5.636714 -0.00065483841
5.637714 -0.00065652584
5.638714 -0.00065819618
5.639714 -0.00065984923
5.640714 -0.00066148482
5.641714 -0.0006631029
5.642715 -0.00066470338
5.643714 -0.0006662860900000001
5.644714 -0.00066785092
5.645714 -0.00066939779
5.646714 -0.00067092656
5.647714 -0.0006724370499999999
5.648714 -0.0006739292500000001
5.649714 -0.000675403
5.650714 -0.0006768581
5.651714 -0.00067829455
5.652714 -0.00067971218
5.653714 -0.00068111085
5.654714 -0.00068249046
5.655715 -0.0006838508900000001
5.656714 -0.00068519194
5.657714 -0.00068651361
5.658714 -0.00068781574
5.659714 -0.00068909821
5.660714 -0.0006903609099999999
5.661714 -0.0006916037399999999
5.662714 -0.00069282655
5.663714 -0.00069402922
5.664714 -0.00069521175
5.665714 -0.0006963739900000001
5.666714 -0.00069751586
5.667714 -0.00069863727
5.668715 -0.0006997381199999999
5.669714 -0.00070081828
5.670714 -0.00070187771
5.671714 -0.0007029163
5.672714 -0.00070393403
5.673714 -0.00070493084
5.674714 -0.00070590654
5.675714 -0.0007068611
5.676714 -0.00070779447
5.677714 -0.00070870656
5.678714 -0.00070959732
5.679714 -0.00071046661
5.680714 -0.00071131435
5.681714 -0.00071214049
5.682714 -0.00071294494
5.683714 -0.0007137275999999999
5.684714 -0.00071448844
5.685714 -0.0007152272699999999
5.686714 -0.0007159439999999999
5.687714 -0.00071663858
5.688715 -0.0007173108799999999
5.689714 -0.00071796085
5.690714 -0.00071858831
5.691714 -0.0007191932600000001
5.692714 -0.00071977552
5.693714 -0.00072033504
5.694714 -0.00072087169
5.695714 -0.0007213854099999999
5.696714 -0.0007218760399999999
5.697714 -0.00072234357
5.698714 -0.00072278785
5.699714 -0.00072320881
5.700714 -0.0007236064
5.701715 -0.00072398052
5.702714 -0.00072433113
5.703714 -0.00072465809
5.704714 -0.0007249613600000001
5.705714 -0.00072524085
5.706714 -0.0007254966
5.707714 -0.00072572843
5.708714 -0.00072593634
5.709714 -0.0007261202
5.710714 -0.00072628
5.711714 -0.0007264157400000001
5.712714 -0.00072652729
5.713714 -0.0007266146
5.714714 -0.00072667763
5.715714 -0.00072671633
5.716714 -0.00072673056
5.717714 -0.00072672037
5.718714 -0.00072668563
5.719714 -0.00072662633
5.720714 -0.0007265424300000001
5.721714 -0.00072643379
5.722714 -0.00072630041
5.723714 -0.0007261423
5.724714 -0.00072595931
5.725714 -0.00072575135
5.726714 -0.00072551848
5.727714 -0.00072526063
5.728714 -0.00072497778
5.729714 -0.00072466983
5.730714 -0.0007243367200000001
5.731714 -0.00072397852
5.732714 -0.00072359512
5.733714 -0.00072318649
5.734715 -0.00072275266
5.735714 -0.0007222935
5.736714 -0.00072180906
5.737714 -0.00072129938
5.738714 -0.0007207643200000001
5.739714 -0.00072020389
5.740714 -0.00071961808
5.741714 -0.00071900681
5.742714 -0.00071837017
5.743714 -0.0007177080500000001
5.744714 -0.00071702048
5.745714 -0.00071630739
5.746714 -0.00071556874
5.747715 -0.00071480458
5.748714 -0.00071401478
5.749714 -0.00071319937
5.750714 -0.00071235831
5.751714 -0.00071149157
5.752714 -0.00071059908
5.753714 -0.0007096809
5.754714 -0.0007087368900000001
5.755714 -0.00070776714
5.756714 -0.00070677147
5.757714 -0.00070574997
5.758714 -0.00070470264
5.759714 -0.0007036293900000001
5.760714 -0.00070253022
5.761714 -0.00070140518
5.762714 -0.00070025421
5.763714 -0.00069907728
5.764714 -0.0006978744799999999
5.765714 -0.00069664575
5.766714 -0.0006953911
5.767715 -0.00069411058
5.768714 -0.0006928041799999999
5.769714 -0.00069147191
5.770714 -0.0006901138
5.771714 -0.00068872987
5.772714 -0.0006873201099999999
5.773714 -0.00068588461
5.774714 -0.00068442337
5.775714 -0.00068293643
5.776714 -0.00068142376
5.777714 -0.0006798854
5.778714 -0.00067832148
5.779714 -0.00067673186
5.780715 -0.00067511673
5.781714 -0.00067347601
5.782714 -0.00067180972
5.783714 -0.00067011792
5.784714 -0.00066840062
5.785714 -0.00066665789
5.786714 -0.00066488965
5.787714 -0.00066309603
5.788714 -0.00066127695
5.789714 -0.00065943259
5.790714 -0.00065756285
5.791714 -0.00065566778
5.792714 -0.0006537475200000001
5.793715 -0.00065180207
5.794714 -0.0006498313700000001
5.795714 -0.00064783553
5.796714 -0.00064581463
5.797714 -0.00064376877
5.798714 -0.00064169785
5.799714 -0.0006396021
5.800714 -0.00063748148
5.801714 -0.0006353360700000001
5.802714 -0.00063316597
5.803714 -0.0006309711800000001
5.804714 -0.00062875179
5.805714 -0.00062650788
5.806714 -0.00062423951
5.807714 -0.00062194672
5.808714 -0.00061962965
5.809714 -0.00061728829
5.810714 -0.00061492274
5.811714 -0.00061253309
5.812714 -0.00061011933
5.813715 -0.00060768157
5.814714 -0.00060521984
5.815714 -0.0006027342400000001
5.816714 -0.0006002248000000001
5.817714 -0.00059769163
5.818714 -0.00059513468
5.819714 -0.00059255412
5.820714 -0.00058994997
5.821714 -0.0005873223
5.822714 -0.0005846712199999999
5.823714 -0.00058199676
5.824714 -0.00057929901
5.825714 -0.00057657803
5.826715 -0.000573834
5.827714 -0.00057106686
5.828714 -0.00056827685
5.829714 -0.0005654640100000001
5.830714 -0.00056262838
5.831714 -0.00055977021
5.832714 -0.00055688952
5.833714 -0.00055398641
5.834714 -0.00055106102
5.835714 -0.00054811348
5.836714 -0.0005451438500000001
5.837714 -0.00054215234
5.838714 -0.00053913909
5.839714 -0.00053610415
5.840714 -0.00053304771
5.841714 -0.00052996979
5.842714 -0.0005268706
5.843714 -0.0005237502600000001
5.844714 -0.00052060886
5.845714 -0.00051744651
5.846714 -0.0005142633700000001
5.847714 -0.0005110595300000001
5.848714 -0.00050783515
5.849714 -0.0005045903
5.850714 -0.0005013251699999999
5.851714 -0.00049803975
5.852714 -0.0004947342900000001
5.853714 -0.0004914089
5.854714 -0.00048806364
5.855714 -0.00048469869
5.856714 -0.00048131410000000003
5.857714 -0.00047791013
5.858714 -0.0004744868
5.859715 -0.00047104435999999997
5.860714 -0.00046758282
5.861714 -0.00046410237
5.862714 -0.00046060313
5.863714 -0.00045708539
5.864714 -0.00045354914
5.865714 -0.0004499946
5.866714 -0.00044642193
5.867714 -0.00044283133
5.868714 -0.00043922287000000006
5.869714 -0.00043559675999999995
5.870714 -0.00043195319
5.871714 -0.00042829220000000005
5.872715 -0.00042461411
5.873714 -0.00042091896999999997
5.874714 -0.000417207
5.875714 -0.0004134783
5.876714 -0.00040973309000000004
5.877714 -0.00040597147
5.878714 -0.00040219360999999996
5.879714 -0.00039839964999999997
5.880714 -0.00039458978
5.881714 -0.00039076413
5.882714 -0.00038692283
5.883714 -0.00038306603
5.884714 -0.00037919392
5.885714 -0.00037530663
5.886714 -0.00037140435
5.887714 -0.00036748727
5.888714 -0.0003635555
5.889714 -0.00035960925
5.890714 -0.00035564869000000003
5.891714 -0.00035167402
5.892715 -0.00034768543
5.893714 -0.00034368311
5.894714 -0.00033966728
5.895714 -0.00033563810999999997
5.896714 -0.00033159581000000003
5.897714 -0.00032754062
5.898714 -0.00032347276999999995
5.899714 -0.00031939244
5.900714 -0.00031529987
5.901714 -0.0003111953
5.902714 -0.0003070789
5.903714 -0.00030295093
5.904714 -0.00029881157
5.905715 -0.00029466105
5.906714 -0.00029049959
5.907714 -0.00028632738999999997
5.908714 -0.00028214463
5.909714 -0.00027795154000000003
5.910714 -0.00027374828999999996
5.911714 -0.00026953510000000003
5.912714 -0.00026531213
5.913714 -0.00026107959
5.914714 -0.00025683767000000003
5.915714 -0.00025258653
5.916714 -0.00024832634
5.917714 -0.00024405730999999998
5.918715 -0.00023977966000000001
5.919714 -0.00023549355
5.920714 -0.00023119917
5.921714 -0.00022689674
5.922714 -0.00022258644000000002
5.923714 -0.00021826847
5.924714 -0.0002139431
5.925714 -0.00020961046999999999
5.926714 -0.00020527086000000002
5.927714 -0.00020092446
5.928714 -0.0001965715
5.929714 -0.00019221225
5.930714 -0.00018784693
5.931714 -0.00018347574999999999
5.932714 -0.00017909898
5.933714 -0.00017471685000000002
5.934714 -0.0001703296
5.935714 -0.00016593745999999999
5.936714 -0.00016154066
5.937714 -0.00015713945
5.938715 -0.00015273404
5.939714 -0.00014832466000000002
5.940714 -0.00014391155
5.941714 -0.00013949492
5.942714 -0.00013507498000000002
5.943714 -0.00013065195
5.944714 -0.00012622604
5.945714 -0.00012179746999999999
5.946714 -0.00011736646
5.947714 -0.00011293320999999999
5.948714 -0.00010849793000000001
5.949714 -0.00010406085
5.950714 -9.962217299999999e-05
5.951715 -9.5182145e-05
5.952714 -9.074098e-05
5.953714 -8.6298922e-05
5.954714 -8.1856211e-05
5.955714 -7.741307999999999e-05
5.956714 -7.2969789e-05
5.957714 -6.8526595e-05
5.958714 -6.4083747e-05
5.959714 -5.964151899999999e-05
5.960714 -5.5200172e-05
5.961714 -5.0759974000000004e-05
5.962714 -4.6321193e-05
5.963714 -4.1884101000000004e-05
5.964714 -3.7448963999999995e-05
5.965714 -3.3016042e-05
5.966714 -2.85856e-05
5.967714 -2.4157893000000002e-05
5.968714 -1.9733172e-05
5.969714 -1.5311679e-05
5.970714 -1.089366e-05
5.971714 -6.4793447e-06
5.972714 -2.0689617e-06
5.973714 2.3372674e-06
5.974714 6.739125499999999e-06
5.975714 1.1136399e-05
5.976714 1.5528879999999998e-05
5.977714 1.9916358e-05
5.978714 2.4298626000000003e-05
5.979714 2.8675476e-05
5.980714 3.3046697e-05
5.981714 3.7412082e-05
5.982714 4.1771412000000004e-05
5.983714 4.6124464000000004e-05
5.984715 5.0471020999999996e-05
5.985714 5.4810839999999996e-05
5.986714 5.9143695999999997e-05
5.987714 6.3469332e-05
5.988714 6.778750500000001e-05
5.989714 7.209794700000001e-05
5.990714 7.6400397e-05
5.991714 8.0694605e-05
5.992714 8.498028e-05
5.993714 8.9257168e-05
5.994714 9.3524983e-05
5.995714 9.7783459e-05
5.996714 0.00010203234999999999
5.997715 0.00010627135000000001
5.998714 0.00011050023
5.999714 0.0001147187
6.000714 0.00011892655
6.001714 0.00012312352
6.002714 0.00012730935
6.003714 0.00013148383
6.004714 0.00013564674
6.005714 0.00013979786
6.006714 0.00014393696
6.007714 0.00014806386
6.008714 0.00015217836
6.009714 0.00015628023
6.010714 0.00016036928
6.011714 0.00016444533
6.012714 0.00016850814
6.013714 0.00017255753
6.014714 0.00017659328
6.015714 0.00018061518
6.016714 0.00018462302
6.017715 0.00018861656999999998
6.018714 0.00019259558
6.019714 0.00019655981000000003
6.020714 0.00020050902
6.021714 0.00020444297
6.022714 0.00020836137
6.023714 0.00021226401
6.024714 0.0002161506
6.025714 0.00022002093
6.026714 0.00022387471
6.027714 0.00022771167000000002
6.028714 0.00023153159000000002
6.029714 0.00023533423000000002
6.030715 0.00023911933999999998
6.031714 0.00024288669999999999
6.032714 0.00024663611
6.033714 0.00025036735999999995
6.034714 0.00025408021
6.035714 0.00025777451
6.036714 0.00026145003
6.037714 0.00026510663
6.038714 0.00026874411
6.039714 0.00027236231
6.040714 0.00027596107
6.041714 0.00027954018000000004
6.042714 0.00028309953
6.043715 0.00028663894
6.044714 0.00029015823
6.045714 0.00029365724
6.046714 0.00029713574
6.047714 0.00030059359
6.048714 0.00030403053
6.049714 0.00030744641
6.050714 0.00031084101
6.051714 0.00031421412
6.052714 0.00031756549
6.053714 0.00032089492
6.054714 0.00032420216
6.055714 0.00032748699
6.056714 0.00033074916
6.057714 0.00033398846
6.058714 0.00033720463999999996
6.059714 0.00034039751
6.060714 0.00034356683
6.061714 0.00034671239
6.062714 0.00034983402
6.063715 0.00035293153
6.064714 0.00035600469
6.065714 0.00035905340999999995
6.066714 0.00036207748
6.067714 0.00036507679
6.068714 0.00036805118000000003
6.069714 0.00037100052999999996
6.070714 0.00037392469
6.071714 0.00037682357000000003
6.072714 0.00037969701000000003
6.073714 0.00038254493000000004
6.074714 0.00038536723
6.075714 0.00038816374000000004
6.076715 0.00039093434
6.077714 0.00039367887
6.078714 0.00039639726000000004
6.079714 0.00039908932
6.080714 0.00040175491
6.081714 0.00040439386
6.082714 0.00040700602
6.083714 0.00040959117
6.084714 0.00041214911999999995
6.085714 0.00041467979000000003
6.086714 0.00041718289999999997
6.087714 0.00041965827
6.088714 0.00042210572
6.089714 0.00042452515999999994
6.090714 0.00042691631
6.091714 0.00042927903999999997
6.092714 0.00043161317000000004
6.093714 0.00043391856000000003
6.094714 0.00043619507
6.095714 0.00043844266
6.096714 0.00044066110000000005
6.097714 0.0004428503
6.098714 0.00044501026
6.099714 0.00044714084
6.100714 0.00044924200000000003
6.101714 0.0004513136
6.102714 0.00045335564000000006
6.103714 0.00045536808
6.104714 0.00045735081999999995
6.105714 0.00045930383000000003
6.106714 0.00046122705
6.107714 0.00046312043
6.108714 0.0004649838
6.109715 0.00046681721
6.110714 0.00046862056000000003
6.111714 0.00047039365999999996
6.112714 0.00047213648
6.113714 0.00047384892000000003
6.114714 0.0004755309
6.115714 0.00047718222
6.116714 0.00047880279999999996
6.117714 0.00048039250999999997
6.118714 0.00048195125
6.119714 0.00048347888
6.120714 0.00048497526999999996
6.121714 0.00048644042000000004
6.122715 0.0004878741
6.123714 0.00048927627
6.124714 0.00049064683
6.125714 0.0004919857
6.126714 0.00049329292
6.127714 0.0004945683499999999
6.128714 0.00049581195
6.129714 0.0004970238
6.130714 0.0004982038300000001
6.131714 0.00049935206
6.132714 0.00050046851
6.133714 0.00050155313
6.134714 0.00050260601
6.135714 0.00050362714
6.136714 0.00050461654
6.137714 0.00050557419
6.138714 0.00050650015
6.139714 0.00050739436
6.140714 0.00050825688
6.141714 0.0005090876599999999
6.142715 0.00050988665
6.143714 0.00051065385
6.144714 0.00051138927
6.145714 0.00051209272
6.146714 0.0005127641999999999
6.147714 0.0005134037099999999
6.148714 0.00051401112
6.149714 0.00051458642
6.150714 0.00051512952
6.151714 0.00051564039
6.152714 0.00051611892
6.153714 0.00051656507
6.154714 0.0005169789299999999
6.155715 0.00051736038
6.156714 0.00051770949
6.157714 0.00051802617
6.158714 0.00051831053
6.159714 0.00051856264
6.160714 0.00051878246
6.161714 0.00051897018
6.162714 0.0005191258
6.163714 0.0005192494
6.164714 0.00051934107
6.165714 0.00051940096
6.166714 0.00051942911
6.167714 0.0005194257
6.168715 0.00051939078
6.169714 0.00051932443
6.170714 0.00051922675
6.171714 0.00051909778
6.172714 0.0005189376700000001
6.173714 0.0005187464
6.174714 0.0005185240799999999
6.175714 0.00051827069
6.176714 0.0005179862899999999
6.177714 0.00051767092
6.178714 0.00051732459
6.179714 0.00051694733
6.180714 0.0005165391499999999
6.181714 0.00051610014
6.182714 0.00051563015
6.183714 0.00051512934
6.184714 0.0005145977
6.185714 0.00051403536
6.186714 0.00051344227
6.187714 0.00051281863
6.188715 0.0005121644300000001
6.189714 0.00051147981
6.190714 0.0005107649
6.191714 0.0005100197499999999
6.192714 0.00050924459
6.193714 0.00050843955
6.194714 0.00050760473
6.195714 0.0005067403399999999
6.196714 0.0005058465800000001
6.197714 0.00050492358
6.198714 0.00050397148
6.199714 0.0005029905
6.200714 0.00050198078
6.201715 0.00050094241
6.202714 0.00049987566
6.203714 0.00049878054
6.204714 0.00049765722
6.205714 0.0004965058
6.206714 0.00049532641
6.207714 0.0004941190999999999
6.208714 0.00049288401
6.209714 0.00049162127
6.210714 0.00049033083
6.211714 0.00048901288
6.212714 0.00048766747
6.213714 0.00048629471999999996
6.214714 0.00048489469
6.215714 0.00048346751000000003
6.216714 0.00048201327
6.217714 0.00048053216
6.218714 0.00047902427
6.219714 0.00047748981
6.220714 0.00047592897999999996
6.221714 0.00047434186999999997
6.222714 0.00047272883
6.223714 0.00047109002
6.224714 0.00046942558999999996
6.225714 0.00046773588999999996
6.226714 0.00046602112999999997
6.227714 0.00046428149000000003
6.228714 0.00046251729999999996
6.229714 0.00046072877999999996
6.230714 0.00045891620000000004
6.231714 0.00045707975000000003
6.232714 0.00045521965
6.233714 0.00045333608999999995
6.234715 0.00045142932999999997
6.235714 0.00044949957
6.236714 0.00044754697000000003
6.237714 0.00044557169000000003
6.238714 0.00044357388999999997
6.239714 0.00044155368
6.240714 0.00043951122
6.241714 0.00043744667
6.242714 0.0004353602
6.243714 0.0004332519
6.244714 0.00043112190999999996
6.245714 0.00042897040999999997
6.246714 0.00042679753
6.247715 0.00042460347
6.248714 0.00042238839
6.249714 0.00042015248999999996
6.250714 0.00041789594000000003
6.251714 0.00041561902
6.252714 0.00041332205
6.253714 0.00041100511
6.254714 0.00040866867
6.255714 0.00040631276000000003
6.256714 0.00040393788
6.257714 0.00040154428
6.258714 0.00039913215999999997
6.259714 0.0003967019
6.260714 0.00039425376999999997
6.261714 0.00039178808
6.262714 0.00038930515999999996
6.263714 0.00038680522999999994
6.264714 0.00038428857000000004
6.265714 0.00038175549
6.266714 0.00037920618000000003
6.267715 0.00037664088
6.268714 0.00037405982
6.269714 0.00037146326
6.270714 0.00036885137
6.271714 0.00036622437
6.272714 0.00036358242
6.273714 0.00036092579
6.274714 0.0003582546
6.275714 0.00035556911
6.276714 0.00035286951000000003
6.277714 0.00035015598
6.278714 0.00034742877
6.279714 0.00034468815
6.280715 0.00034193429
6.281714 0.00033916751
6.282714 0.00033638807999999997
6.283714 0.00033359624
6.284714 0.00033079234
6.285714 0.00032797665999999997
6.286714 0.00032514949
6.287714 0.00032231121
6.288714 0.00031946208
6.289714 0.0003166025
6.290714 0.00031373273999999997
6.291714 0.00031085312
6.292714 0.000307964
6.293715 0.00030506565
6.294714 0.0003021584
6.295714 0.00029924252
6.296714 0.00029631829
6.297714 0.00029338598
6.298714 0.00029044581
6.299714 0.00028749807
6.300714 0.00028454297
6.301714 0.00028158072
6.302714 0.00027861153999999996
6.303714 0.00027563562999999996
6.304714 0.00027265323
6.305714 0.00026966454
6.306714 0.00026666980000000003
6.307714 0.00026366919999999997
6.308714 0.000260663
6.309714 0.00025765144
6.310714 0.00025463476
6.311714 0.00025161326
6.312714 0.00024858720999999996
6.313715 0.00024555691
6.314714 0.00024252265
6.315714 0.0002394848
6.316714 0.00023644366
6.317714 0.00023339962
6.318714 0.000230353
6.319714 0.00022730420999999998
6.320714 0.00022425356
6.321714 0.00022120144
6.322714 0.00021814819
6.323714 0.00021509418
6.324714 0.00021203971
6.325714 0.00020898517
6.326715 0.00020593083999999998
6.327714 0.00020287702999999998
6.328714 0.00019982403999999998
6.329714 0.00019677213
6.330714 0.00019372158
6.331714 0.00019067263999999998
6.332714 0.00018762555000000002
6.333714 0.00018458054
6.334714 0.00018153781
6.335714 0.00017849761
6.336714 0.00017546013
6.337714 0.0001724256
6.338714 0.00016939424
6.339714 0.00016636627000000002
6.340714 0.00016334193
6.341714 0.00016032145000000002
6.342714 0.00015730508
6.343714 0.00015429309
6.344714 0.00015128576
6.345714 0.00014828337000000002
6.346714 0.00014528622
6.347714 0.00014229460999999998
6.348714 0.00013930886
6.349714 0.00013632928
6.350714 0.00013335621
6.351714 0.00013038996
6.352714 0.00012743088
6.353714 0.00012447927
6.354714 0.00012153545
6.355714 0.00011859971999999999
6.356714 0.00011567242
6.357714 0.0001127538
6.358714 0.00010984415
6.359715 0.00010694375
6.360714 0.00010405286
6.361714 0.00010117169
6.362714 9.8300507e-05
6.363714 9.543952000000001e-05
6.364714 9.2588959e-05
6.365714 8.974903899999999e-05
6.366714 8.691996e-05
6.367714 8.4101953e-05
6.368714 8.1295224e-05
6.369714 7.8499983e-05
6.370714 7.571646300000001e-05
6.371714 7.294490300000001e-05
6.372715 7.018553599999999e-05
6.373714 6.7438611e-05
6.374714 6.4704403e-05
6.375714 6.1983184e-05
6.376714 5.9275242999999995e-05
6.377714 5.6580859e-05
6.378714 5.3900345e-05
6.379714 5.1234013999999996e-05
6.380714 4.8582166e-05
6.381714 4.594512e-05
6.382714 4.3323189e-05
6.383714 4.0716679e-05
6.384714 3.8125893e-05
6.385714 3.5551119000000005e-05
6.386714 3.2992644999999996e-05
6.387714 3.0450738e-05
6.388714 2.7925651000000002e-05
6.389714 2.5417631000000004e-05
6.390714 2.2926901e-05
6.391714 2.0453672e-05
6.392715 1.7998141000000002e-05
6.393714 1.5560493999999998e-05
6.394714 1.3140900000000002e-05
6.395714 1.0739522e-05
6.396714 8.3565169e-06
6.397714 5.9920318e-06
6.398714 3.6462161000000003e-06
6.399714 1.3192163e-06
6.400714 -9.8881667e-07
6.401714 -3.2777287e-06
6.402714 -5.5473553e-06
6.403714 -7.7975294e-06
6.404714 -1.0028069e-05
6.405715 -1.2238782000000001e-05
6.406714 -1.4429465e-05
6.407714 -1.6599908e-05
6.408714 -1.8749886e-05
6.409714 -2.0879165e-05
6.410714 -2.2987502999999998e-05
6.411714 -2.5074652e-05
6.412714 -2.7140368e-05
6.413714 -2.9184397e-05
6.414714 -3.1206486e-05
6.415714 -3.3206391e-05
6.416714 -3.5183865e-05
6.417714 -3.7138685e-05
6.418715 -3.9070615999999995e-05
6.419714 -4.097945e-05
6.420714 -4.2864977e-05
6.421714 -4.472702e-05
6.422714 -4.6565393e-05
6.423714 -4.8379933999999994e-05
6.424714 -5.0170489999999996e-05
6.425714 -5.1936928000000004e-05
6.426714 -5.3679111e-05
6.427714 -5.539691300000001e-05
6.428714 -5.7090216e-05
6.429714 -5.8758911e-05
6.430714 -6.0402874e-05
6.431714 -6.2021996e-05
6.432714 -6.361615900000001e-05
6.433714 -6.5185242e-05
6.434714 -6.6729115e-05
6.435714 -6.8247647e-05
6.436714 -6.9740696e-05
6.437714 -7.1208115e-05
6.438715 -7.2649755e-05
6.439714 -7.4065457e-05
6.440714 -7.545504600000001e-05
6.441714 -7.6818355e-05
6.442714 -7.8155222e-05
6.443714 -7.9465462e-05
6.444714 -8.0748919e-05
6.445714 -8.200542500000001e-05
6.446714 -8.3234806e-05
6.447714 -8.443692e-05
6.448714 -8.5611629e-05
6.449714 -8.675879100000001e-05
6.450714 -8.78783e-05
6.451715 -8.897004e-05
6.452714 -9.0033922e-05
6.453714 -9.1069876e-05
6.454714 -9.2077812e-05
6.455714 -9.3057702e-05
6.456714 -9.4009471e-05
6.457714 -9.493308499999999e-05
6.458714 -9.5828511e-05
6.459714 -9.6695726e-05
6.460714 -9.7534689e-05
6.461714 -9.8345402e-05
6.462714 -9.912780599999999e-05
6.463714 -9.988189000000001e-05
6.464714 -0.0001006076
6.465714 -0.00010130489
6.466714 -0.00010197369
6.467714 -0.00010261396000000001
6.468714 -0.00010322559
6.469714 -0.00010380854
6.470714 -0.00010436269
6.471714 -0.00010488795
6.472714 -0.00010538423000000001
6.473714 -0.00010585138
6.474714 -0.00010628933000000001
6.475714 -0.00010669795000000001
6.476714 -0.00010707714
6.477714 -0.00010742679
6.478714 -0.00010774679000000001
6.479714 -0.00010803708
6.480714 -0.00010829755
6.481714 -0.00010852816
6.482714 -0.00010872885
6.483714 -0.00010889959
6.484715 -0.00010904033000000001
6.485714 -0.00010915109
6.486714 -0.00010923185
6.487714 -0.00010928261999999999
6.488714 -0.00010930344
6.489714 -0.00010929432
6.490714 -0.00010925531
6.491714 -0.00010918646
6.492714 -0.00010908782
6.493714 -0.00010895943
6.494714 -0.00010880133999999999
6.495714 -0.00010861357
6.496714 -0.00010839622
6.497715 -0.00010814928
6.498714 -0.0001078728
6.499714 -0.00010756681000000001
6.500714 -0.00010723131999999999
6.501714 -0.00010686634
6.502714 -0.0001064719
6.503714 -0.00010604798000000001
6.504714 -0.00010559462
6.505714 -0.00010511178999999999
6.506714 -0.00010459950000000001
6.507714 -0.00010405774000000001
6.508714 -0.00010348656
6.509714 -0.00010288593
6.510714 -0.00010225588
6.511714 -0.00010159644
6.512714 -0.00010090766000000001
6.513714 -0.00010018957
6.514714 -9.9442218e-05
6.515714 -9.8665691e-05
6.516714 -9.786004999999999e-05
6.517715 -9.702539500000001e-05
6.518714 -9.616180699999999e-05
6.519714 -9.526938800000001e-05
6.520714 -9.434822899999999e-05
6.521714 -9.3398461e-05
6.522714 -9.242018e-05
6.523714 -9.1413506e-05
6.524714 -9.037854600000001e-05
6.525714 -8.9315404e-05
6.526714 -8.8224198e-05
6.527714 -8.7105025e-05
6.528714 -8.595797e-05
6.529714 -8.4783125e-05
6.530715 -8.358056799999999e-05
6.531714 -8.2350374e-05
6.532714 -8.1092617e-05
6.533714 -7.9807364e-05
6.534714 -7.8494679e-05
6.535714 -7.7154613e-05
6.536714 -7.5787233e-05
6.537714 -7.439260200000001e-05
6.538714 -7.2970789e-05
6.539714 -7.1521862e-05
6.540714 -7.0045888e-05
6.541714 -6.8542965e-05
6.542714 -6.7013178e-05
6.543715 -6.5456646e-05
6.544714 -6.3873472e-05
6.545714 -6.2263791e-05
6.546714 -6.0627752e-05
6.547714 -5.8965492e-05
6.548714 -5.7277191e-05
6.549714 -5.556300400000001e-05
6.550714 -5.3823123e-05
6.551714 -5.2057743e-05
6.552714 -5.0267062e-05
6.553714 -4.8451273e-05
6.554714 -4.6610572e-05
6.555714 -4.4745178e-05
6.556714 -4.2855277e-05
6.557714 -4.0941077e-05
6.558714 -3.9002771e-05
6.559714 -3.7040542e-05
6.560714 -3.505458e-05
6.561714 -3.304506e-05
6.562714 -3.1012146e-05
6.563715 -2.8956009000000003e-05
6.564714 -2.6876802000000002e-05
6.565714 -2.4774670000000003e-05
6.566714 -2.2649769e-05
6.567714 -2.0502239999999998e-05
6.568714 -1.8332224e-05
6.569714 -1.6139865e-05
6.570714 -1.3925305e-05
6.571714 -1.1688690999999999e-05
6.572714 -9.4301718e-06
6.573714 -7.1499059e-06
6.574714 -4.8480522999999996e-06
6.575714 -2.5247848e-06
6.576715 -1.8028322e-07
6.577714 2.1852712999999997e-06
6.578714 4.571679899999999e-06
6.579714 6.9787383e-06
6.580714 9.4062372e-06
6.581714 1.1853957000000001e-05
6.582714 1.4321678e-05
6.583714 1.6809166999999998e-05
6.584714 1.9316194e-05
6.585714 2.1842523000000003e-05
6.586714 2.4387919000000003e-05
6.587714 2.6952145000000002e-05
6.588714 2.9534971e-05
6.589714 3.2136159999999996e-05
6.590714 3.4755487e-05
6.591714 3.7392724e-05
6.592714 4.0047649e-05
6.593714 4.2720049e-05
6.594714 4.5409706e-05
6.595714 4.8116414e-05
6.596714 5.0839958000000006e-05
6.597714 5.3580141000000004e-05
6.598714 5.6336751e-05
6.599714 5.910959e-05
6.600714 6.1898442e-05
6.601714 6.4703096e-05
6.602714 6.7523342e-05
6.603714 7.0358965e-05
6.604714 7.3209731e-05
6.605714 7.6075406e-05
6.606714 7.8955753e-05
6.607714 8.1850521e-05
6.608714 8.4759461e-05
6.609715 8.7682304e-05
6.610714 9.0618784e-05
6.611714 9.3568616e-05
6.612714 9.6531528e-05
6.613714 9.9507224e-05
6.614714 0.00010249541
6.615714 0.00010549581
6.616714 0.00010850815
6.617714 0.00011153211000000001
6.618714 0.00011456740999999999
6.619714 0.00011761376000000001
6.620714 0.00012067088999999999
6.621714 0.00012373854
6.622715 0.00012681643000000002
6.623714 0.00012990430000000002
6.624714 0.0001330019
6.625714 0.00013610899999999998
6.626714 0.00013922532
6.627714 0.00014235067
6.628714 0.00014548477000000002
6.629714 0.00014862744
6.630714 0.00015177843
6.631714 0.00015493752
6.632714 0.00015810449
6.633714 0.0001612791
6.634714 0.00016446112
6.635714 0.00016765033000000002
6.636714 0.00017084647000000002
6.637714 0.00017404929999999998
6.638714 0.00017725856
6.639714 0.00018047400000000002
6.640714 0.00018369534000000002
6.641714 0.00018692231
6.642715 0.00019015462
6.643714 0.00019339197
6.644714 0.0001966341
6.645714 0.00019988067
6.646714 0.00020313139
6.647714 0.00020638594999999998
6.648714 0.00020964403
6.649714 0.00021290536999999998
6.650714 0.00021616963
6.651714 0.00021943648999999998
6.652714 0.00022270567
6.653714 0.00022597686999999999
6.654714 0.00022924983
6.655715 0.00023252421
6.656714 0.00023579978000000002
6.657714 0.00023907623000000002
6.658714 0.0002423533
6.659714 0.00024563073999999996
6.660714 0.00024890824
6.661714 0.00025218555
6.662714 0.00025546244
6.663714 0.00025873865
6.664714 0.0002620139
6.665714 0.00026528792
6.666714 0.00026856047999999997
6.667714 0.00027183128
6.668715 0.00027510007
6.669714 0.00027836656
6.670714 0.00028163049
6.671714 0.00028489158
6.672714 0.00028814952
6.673714 0.00029140405999999997
6.674714 0.00029465489
6.675714 0.00029790169
6.676714 0.0003011442
6.677714 0.00030438211999999997
6.678714 0.00030761514
6.679714 0.00031084297999999996
6.680714 0.00031406535
6.681714 0.00031728196
6.682714 0.00032049252
6.683714 0.00032369676
6.684714 0.00032689438
6.685714 0.00033008514
6.686714 0.00033326876
6.687714 0.00033644499000000003
6.688715 0.00033961355
6.689714 0.00034277423
6.690714 0.00034592674
6.691714 0.00034907087000000004
6.692714 0.00035220635
6.693714 0.00035533296
6.694714 0.00035845044
6.695714 0.00036155857
6.696714 0.00036465708
6.697714 0.00036774569999999996
6.698714 0.00037082423
6.699714 0.00037389236
6.700714 0.00037694988
6.701715 0.00037999648
6.702714 0.00038303192
6.703714 0.00038605590000000004
6.704714 0.00038906815
6.705714 0.00039206834
6.706714 0.00039505625999999996
6.707714 0.00039803152999999997
6.708714 0.00040099394
6.709714 0.0004039432
6.710714 0.00040687896
6.711714 0.00040980099000000004
6.712714 0.00041270901
6.713714 0.0004156027
6.714714 0.00041848175
6.715714 0.00042134598000000004
6.716714 0.00042419501
6.717714 0.00042702873
6.718714 0.00042984680000000006
6.719714 0.00043264894999999994
6.720714 0.000435435
6.721714 0.00043820473
6.722714 0.00044095791
6.723714 0.00044369426
6.724714 0.00044641356
6.725714 0.00044911571
6.726714 0.00045180040999999997
6.727714 0.00045446745
6.728714 0.00045711658
6.729714 0.00045974771
6.730714 0.00046236049999999994
6.731714 0.00046495484
6.732714 0.00046753039000000003
6.733714 0.00047008697999999997
6.734715 0.00047262438000000005
6.735714 0.00047514240999999995
6.736714 0.00047764074
6.737714 0.00048011920999999996
6.738714 0.00048257752
6.739714 0.00048501547
6.740714 0.00048743285999999997
6.741714 0.00048982943
6.742714 0.00049220494
6.743714 0.00049455907
6.744714 0.00049689174
6.745714 0.00049920263
6.746714 0.00050149156
6.747715 0.0005037582500000001
6.748714 0.00050600256
6.749714 0.00050822428
6.750714 0.00051042311
6.751714 0.00051259899
6.752714 0.00051475158
6.753714 0.00051688085
6.754714 0.00051898646
6.755714 0.0005210683
6.756714 0.00052312616
6.757714 0.00052515984
6.758714 0.00052716914
6.759714 0.00052915393
6.760714 0.00053111398
6.761714 0.0005330491100000001
6.762714 0.00053495914
6.763714 0.00053684389
6.764714 0.00053870313
6.765714 0.00054053671
6.766714 0.00054234438
6.767715 0.00054412599
6.768714 0.00054588131
6.769714 0.00054761013
6.770714 0.00054931234
6.771714 0.00055098762
6.772714 0.0005526359
6.773714 0.00055425694
6.774714 0.0005558506
6.775714 0.00055741662
6.776714 0.0005589548900000001
6.777714 0.0005604652899999999
6.778714 0.00056194758
6.779714 0.0005634016799999999
6.780715 0.0005648273599999999
6.781714 0.00056622457
6.782714 0.0005675931299999999
6.783714 0.0005689329599999999
6.784714 0.00057024386
6.785714 0.00057152579
6.786714 0.00057277857
6.787714 0.00057400212
6.788714 0.0005751963299999999
6.789714 0.00057636107
6.790714 0.00057749626
6.791714 0.0005786017
6.792714 0.00057967732
6.793715 0.00058072296
6.794714 0.0005817385
6.795714 0.0005827239
6.796714 0.00058367896
6.797714 0.00058460355
6.798714 0.00058549754
6.799714 0.00058636078
6.800714 0.0005871931999999999
6.801714 0.00058799455
6.802714 0.00058876481
6.803714 0.00058950372
6.804714 0.00059021122
6.805714 0.00059088716
6.806714 0.0005915314
6.807714 0.00059214385
6.808714 0.00059272443
6.809714 0.00059327294
6.810714 0.00059378935
6.811714 0.00059427352
6.812714 0.0005947253200000001
6.813715 0.00059514477
6.814714 0.0005955316700000001
6.815714 0.0005958860100000001
6.816714 0.00059620761
6.817714 0.00059649651
6.818714 0.0005967525799999999
6.819714 0.00059697577
6.820714 0.00059716604
6.821714 0.00059732324
6.822714 0.00059744739
6.823714 0.00059753838
6.824714 0.0005975961800000001
6.825714 0.0005976207400000001
6.826715 0.00059761196
6.827714 0.00059756981
6.828714 0.00059749418
6.829714 0.00059738504
6.830714 0.0005972423399999999
6.831714 0.00059706604
6.832714 0.0005968559899999999
6.833714 0.0005966122400000001
6.834714 0.00059633471
6.835714 0.00059602335
6.836714 0.0005956781
6.837714 0.00059529893
6.838714 0.00059488584
6.839714 0.00059443873
6.840714 0.0005939577
6.841714 0.00059344261
6.842714 0.0005928935
6.843714 0.00059231033
6.844714 0.00059169306
6.845714 0.00059104182
6.846714 0.00059035647
6.847714 0.00058963706
6.848714 0.00058888354
6.849714 0.0005880960099999999
6.850714 0.0005872743299999999
6.851714 0.00058641858
6.852714 0.00058552882
6.853714 0.00058460496
6.854714 0.00058364694
6.855714 0.00058265487
6.856714 0.00058162864
6.857714 0.0005805683
6.858714 0.00057947386
6.859715 0.00057834523
6.860714 0.00057718244
6.861714 0.00057598545
6.862714 0.00057475427
6.863714 0.00057348884
6.864714 0.00057218926
6.865714 0.00057085545
6.866714 0.0005694874299999999
6.867714 0.0005680852200000001
6.868714 0.00056664881
6.869714 0.0005651782
6.870714 0.00056367348
6.871714 0.00056213457
6.872715 0.0005605616
6.873714 0.00055895453
6.874714 0.00055731348
6.875714 0.0005556384200000001
6.876714 0.00055392948
6.877714 0.00055218666
6.878714 0.0005504101
6.879714 0.00054859975
6.880714 0.00054675575
6.881714 0.0005448781399999999
6.882714 0.00054296702
6.883714 0.00054102243
6.884714 0.00053904441
6.885714 0.00053703311
6.886714 0.0005349885699999999
6.887714 0.0005329108300000001
6.888714 0.0005307999300000001
6.889714 0.00052865603
6.890714 0.00052647915
6.891714 0.00052426931
6.892715 0.00052202663
6.893714 0.00051975112
6.894714 0.00051744291
6.895714 0.00051510201
6.896714 0.00051272855
6.897714 0.00051032262
6.898714 0.0005078842599999999
6.899714 0.00050541353
6.900714 0.0005029106
6.901714 0.00050037543
6.902714 0.00049780829
6.903714 0.00049520913
6.904714 0.0004925781
6.905715 0.00048991528
6.906714 0.00048722081
6.907714 0.00048449474
6.908714 0.00048173723999999995
6.909714 0.00047894837
6.910714 0.00047612825
6.911714 0.00047327703
6.912714 0.00047039471
6.913714 0.0004674815
6.914714 0.00046453746999999997
6.915714 0.00046156273999999997
6.916714 0.00045855745
6.917714 0.00045552159999999995
6.918715 0.00045245542
6.919714 0.00044935891
6.920714 0.00044623225000000005
6.921714 0.00044307558
6.922714 0.00043988889
6.923714 0.00043667246000000004
6.924714 0.00043342629
6.925714 0.00043015048
6.926714 0.00042684524
6.927714 0.00042351062
6.928714 0.00042014685
6.929714 0.00041675398
6.930714 0.00041333219000000003
6.931714 0.00040988170000000004
6.932714 0.00040640257
6.933714 0.00040289497
6.934714 0.00039935903
6.935714 0.00039579503999999995
6.936714 0.00039220313000000006
6.937714 0.00038858334
6.938715 0.00038493595
6.939714 0.00038126111000000003
6.940714 0.00037755897
6.941714 0.00037382972
6.942714 0.00037007353
6.943714 0.00036629058
6.944714 0.000362481
6.945714 0.00035864496
6.946714 0.00035478261
6.947714 0.00035089415000000003
6.948714 0.00034697966
6.949714 0.00034303939
6.950714 0.0003390734
6.951715 0.00033508193
6.952714 0.00033106508
6.953714 0.00032702299
6.954714 0.00032295588
6.955714 0.00031886383999999996
6.956714 0.00031474706
6.957714 0.00031060572
6.958714 0.00030643997999999997
6.959714 0.00030224999
6.960714 0.00029803593
6.961714 0.00029379803
6.962714 0.00028953639000000003
6.963714 0.00028525124
6.964714 0.00028094275
6.965714 0.00027661115
6.966714 0.00027225663
6.967714 0.00026787936
6.968714 0.00026347955
6.969714 0.0002590574
6.970714 0.00025461311
6.971714 0.0002501469
6.972714 0.00024565895
6.973714 0.00024114945
6.974714 0.00023661864
6.975714 0.00023206669
6.976714 0.00022749379999999997
6.977714 0.00022290017
6.978714 0.00021828598000000002
6.979714 0.00021365145
6.980714 0.00020899679
6.981714 0.00020432212
6.982714 0.00019962774
6.983714 0.00019491379
6.984715 0.00019018049
6.985714 0.00018542805
6.986714 0.00018065669999999998
6.987714 0.0001758666
6.988714 0.000171058
6.989714 0.00016623111999999998
6.990714 0.00016138619
6.991714 0.00015652341
6.992714 0.00015164303000000001
6.993714 0.00014674528
6.994714 0.00014183038000000002
6.995714 0.00013689855000000001
6.996714 0.00013195007
6.997715 0.00012698513
6.998714 0.00012200401
6.999714 0.00011700689
7.000714 0.00011199404
7.001714 0.00010696567
7.002714 0.00010192201999999999
7.003714 9.6863289e-05
7.004714 9.1789713e-05
7.005714 8.6701505e-05
7.006714 8.1598876e-05
7.007714 7.6482053e-05
7.008714 7.1351235e-05
7.009714 6.6206627e-05
7.010714 6.104843900000001e-05
7.011714 5.5876882000000004e-05
7.012714 5.0692159000000004e-05
7.013714 4.5494494e-05
7.014714 4.0284087e-05
7.015714 3.506116e-05
7.016714 2.9825928999999998e-05
7.017715 2.4578617000000002e-05
7.018714 1.931945e-05
7.019714 1.4048661e-05
7.020714 8.7664887e-06
7.021714 3.4731726999999997e-06
7.022714 -1.8310422e-06
7.023714 -7.145906299999999e-06
7.024714 -1.2471170000000001e-05
7.025714 -1.7806579e-05
7.026714 -2.3151875e-05
7.027714 -2.8506803999999997e-05
7.028714 -3.3871103e-05
7.029714 -3.9244517e-05
7.030715 -4.4626793e-05
7.031714 -5.001767800000001e-05
7.032714 -5.5416911e-05
7.033714 -6.0824254e-05
7.034714 -6.623946e-05
7.035714 -7.1662282e-05
7.036714 -7.7092488e-05
7.037714 -8.2529846e-05
7.038714 -8.7974104e-05
7.039714 -9.3425052e-05
7.040714 -9.8882447e-05
7.041714 -0.00010434607
7.042714 -0.00010981568
7.043715 -0.00011529106
7.044714 -0.00012077197999999999
7.045714 -0.00012625821
7.046714 -0.0001317495
7.047714 -0.00013724563
7.048714 -0.00014274635
7.049714 -0.00014825141
7.050714 -0.00015376056
7.051714 -0.00015927355
7.052714 -0.00016479013999999998
7.053714 -0.00017031006
7.054714 -0.00017583305
7.055714 -0.00018135885
7.056714 -0.00018688721
7.057714 -0.00019241784000000002
7.058714 -0.00019795048
7.059714 -0.00020348489
7.060714 -0.0002090208
7.061714 -0.00021455796
7.062714 -0.0002200961
7.063715 -0.00022563497000000003
7.064714 -0.00023117439
7.065714 -0.000236714
7.066714 -0.00024225365
7.067714 -0.00024779308
7.068714 -0.00025333206
7.069714 -0.00025887036
7.070714 -0.00026440775
7.071714 -0.00026994401
7.072714 -0.00027547892
7.073714 -0.00028101225999999996
7.074714 -0.00028654376
7.075714 -0.00029207322
7.076715 -0.0002976004
7.077714 -0.00030312508
7.078714 -0.00030864701
7.079714 -0.00031416596
7.080714 -0.00031968164
7.081714 -0.00032519383000000003
7.082714 -0.0003307023
7.083714 -0.00033620672
7.084714 -0.00034170689
7.085714 -0.00034720254
7.086714 -0.00035269338
7.087714 -0.00035817918
7.088714 -0.00036365966
7.089714 -0.00036913455
7.090714 -0.00037460363
7.091714 -0.00038006658
7.092714 -0.00038552321
7.093714 -0.00039097322
7.094714 -0.00039641644999999996
7.095714 -0.00040185264
7.096714 -0.00040728150000000007
7.097714 -0.00041270287
7.098714 -0.00041811653999999996
7.099714 -0.00042352217
7.100714 -0.00042891966
7.101714 -0.00043430878
7.102714 -0.00043968930000000005
7.103714 -0.000445061
7.104714 -0.00045042370000000006
7.105714 -0.00045577713
7.106714 -0.00046112109
7.107714 -0.00046645537000000004
7.108714 -0.00047177973
7.109715 -0.00047709395
7.110714 -0.00048239772
7.111714 -0.00048769089000000006
7.112714 -0.00049297323
7.113714 -0.0004982443900000001
7.114714 -0.00050350413
7.115714 -0.00050875228
7.116714 -0.00051398852
7.117714 -0.00051921252
7.118714 -0.00052442415
7.119714 -0.00052962305
7.120714 -0.00053480903
7.121714 -0.00053998178
7.122715 -0.00054514107
7.123714 -0.00055028672
7.124714 -0.00055541846
7.125714 -0.00056053609
7.126714 -0.00056563931
7.127714 -0.00057072798
7.128714 -0.00057580191
7.129714 -0.00058086075
7.130714 -0.00058590444
7.131714 -0.00059093281
7.132714 -0.00059594558
7.133714 -0.0006009426199999999
7.134714 -0.0006059237
7.135714 -0.00061088867
7.136714 -0.00061583733
7.137714 -0.00062076942
7.138714 -0.00062568483
7.139714 -0.00063058333
7.140714 -0.00063546477
7.141714 -0.00064032879
7.142715 -0.00064517535
7.143714 -0.00065000413
7.144714 -0.00065481495
7.145714 -0.00065960758
7.146714 -0.00066438174
7.147714 -0.0006691372599999999
7.148714 -0.00067387391
7.149714 -0.00067859146
7.150714 -0.00068328968
7.151714 -0.0006879683500000001
7.152714 -0.00069262724
7.153714 -0.00069726616
7.154714 -0.0007018848900000001
7.155715 -0.00070648325
7.156714 -0.00071106101
7.157714 -0.00071561803
7.158714 -0.000720154
7.159714 -0.00072466883
7.160714 -0.00072916232
7.161714 -0.00073363426
7.162714 -0.00073808451
7.163714 -0.0007425128799999999
7.164714 -0.0007469192499999999
7.165714 -0.00075130333
7.166714 -0.0007556650399999999
7.167714 -0.0007600040999999999
7.168715 -0.0007643204300000001
7.169714 -0.00076861379
7.170714 -0.0007728839599999999
7.171714 -0.00077713075
7.172714 -0.00078135408
7.173714 -0.0007855536799999999
7.174714 -0.0007897291699999999
7.175714 -0.00079388046
7.176714 -0.0007980073900000001
7.177714 -0.00080210975
7.178714 -0.0008061871999999999
7.179714 -0.00081023954
7.180714 -0.0008142667
7.181714 -0.0008182682900000001
7.182714 -0.0008222442400000001
7.183714 -0.00082619445
7.184714 -0.00083011864
7.185714 -0.0008340165600000001
7.186714 -0.00083788818
7.187714 -0.0008417332500000001
7.188715 -0.00084555177
7.189714 -0.0008493436300000001
7.190714 -0.00085310849
7.191714 -0.00085684633
7.192714 -0.00086055716
7.193714 -0.0008642407
7.194714 -0.0008678969599999999
7.195714 -0.00087152566
7.196714 -0.00087512681
7.197714 -0.0008787003
7.198714 -0.00088224597
7.199714 -0.0008857638000000001
7.200714 -0.00088925344
7.201715 -0.0008927148900000001
7.202714 -0.00089614796
7.203714 -0.00089955256
7.204714 -0.00090292851
7.205714 -0.00090627564
7.206714 -0.0009095937499999999
7.207714 -0.00091288275
7.208714 -0.0009161423799999999
7.209714 -0.0009193725399999999
7.210714 -0.0009225729599999999
7.211714 -0.0009257435499999999
7.212714 -0.0009288841300000001
7.213714 -0.0009319944200000001
7.214714 -0.0009350743299999999
7.215714 -0.0009381236900000001
7.216714 -0.00094114239
7.217714 -0.0009441302600000001
7.218714 -0.00094708712
7.219714 -0.0009500129599999999
7.220714 -0.00095290761
7.221714 -0.0009557708799999999
7.222714 -0.00095860269
7.223714 -0.0009614029300000001
7.224714 -0.0009641714299999999
7.225714 -0.0009669081899999999
7.226714 -0.00096961312
7.227714 -0.00097228613
7.228714 -0.00097492693
7.229714 -0.00097753555
7.230714 -0.00098011205
7.231714 -0.0009826559099999999
7.232714 -0.00098516739
7.233714 -0.00098764622
7.234715 -0.00099009221
7.235714 -0.0009925053700000001
7.236714 -0.00099488543
7.237714 -0.00099723238
7.238714 -0.00099954614
7.239714 -0.0010018266000000001
7.240714 -0.0010040734
7.241714 -0.0010062867
7.242714 -0.0010084662
7.243714 -0.001010612
7.244714 -0.0010127238000000002
7.245714 -0.0010148017
7.246714 -0.0010168455
7.247715 -0.0010188551
7.248714 -0.0010208307
7.249714 -0.0010227719
7.250714 -0.0010246788999999999
7.251714 -0.0010265516
7.252714 -0.0010283899
7.253714 -0.0010301937999999998
7.254714 -0.0010319633
7.255714 -0.0010336985
7.256714 -0.0010353991
7.257714 -0.0010370651999999998
7.258714 -0.0010386967
7.259714 -0.0010402936999999999
7.260714 -0.0010418561000000001
7.261714 -0.0010433837
7.262714 -0.0010448764
7.263714 -0.0010463345
7.264714 -0.0010477575
7.265714 -0.0010491455
7.266714 -0.0010504983
7.267715 -0.0010518159
7.268714 -0.0010530981
7.269714 -0.0010543449000000001
7.270714 -0.0010555560999999998
7.271714 -0.0010567317
7.272714 -0.0010578713999999999
7.273714 -0.0010589752
7.274714 -0.0010600429999999999
7.275714 -0.0010610748
7.276714 -0.0010620704000000002
7.277714 -0.0010630298
7.278714 -0.0010639528
7.279714 -0.0010648396
7.280715 -0.00106569
7.281714 -0.001066504
7.282714 -0.0010672815
7.283714 -0.0010680225
7.284714 -0.0010687272
7.285714 -0.0010693955
7.286714 -0.0010700273
7.287714 -0.0010706227
7.288714 -0.0010711819
7.289714 -0.0010717043999999998
7.290714 -0.0010721907
7.291714 -0.0010726404
7.292714 -0.0010730539
7.293715 -0.0010734310000000001
7.294714 -0.0010737717
7.295714 -0.001074076
7.296714 -0.0010743439
7.297714 -0.0010745754
7.298714 -0.0010747704
7.299714 -0.0010749291
7.300714 -0.0010750512
7.301714 -0.0010751367999999998
7.302714 -0.0010751860000000001
7.303714 -0.0010751985
7.304714 -0.0010751746
7.305714 -0.0010751141
7.306714 -0.0010750171
7.307714 -0.0010748836
7.308714 -0.0010747134999999999
7.309714 -0.001074507
7.310714 -0.0010742638999999999
7.311714 -0.0010739845
7.312714 -0.0010736686
7.313715 -0.0010733163
7.314714 -0.0010729278
7.315714 -0.001072503
7.316714 -0.0010720419
7.317714 -0.0010715446
7.318714 -0.0010710112
7.319714 -0.0010704415
7.320714 -0.0010698359
7.321714 -0.0010691941000000001
7.322714 -0.0010685163
7.323714 -0.0010678024
7.324714 -0.0010670526
7.325714 -0.0010662665
7.326715 -0.0010654445
7.327714 -0.0010645863
7.328714 -0.001063692
7.329714 -0.0010627617
7.330714 -0.0010617951
7.331714 -0.0010607925
7.332714 -0.0010597536
7.333714 -0.0010586785000000001
7.334714 -0.0010575672
7.335714 -0.0010564198000000001
7.336714 -0.001055236
7.337714 -0.0010540162000000001
7.338714 -0.0010527603000000001
7.339714 -0.0010514684
7.340714 -0.0010501405
7.341714 -0.0010487766
7.342714 -0.001047377
7.343714 -0.0010459416
7.344714 -0.0010444705
7.345714 -0.001042964
7.346714 -0.0010414221
7.347714 -0.0010398449
7.348714 -0.0010382326
7.349714 -0.0010365853
7.350714 -0.001034903
7.351714 -0.0010331861
7.352714 -0.0010314345
7.353714 -0.0010296483
7.354714 -0.0010278276
7.355714 -0.0010259726
7.356714 -0.0010240832
7.357714 -0.0010221598
7.358714 -0.0010202022
7.359715 -0.0010182105
7.360714 -0.0010161848
7.361714 -0.0010141252
7.362714 -0.0010120316
7.363714 -0.0010099042
7.364714 -0.001007743
7.365714 -0.0010055483
7.366714 -0.0010033198
7.367714 -0.0010010578
7.368714 -0.0009987621499999999
7.369714 -0.00099643321
7.370714 -0.00099407089
7.371714 -0.00099167528
7.372715 -0.00098924647
7.373714 -0.00098678474
7.374714 -0.00098429
7.375714 -0.00098176251
7.376714 -0.0009792022
7.377714 -0.00097660932
7.378714 -0.0009739839700000001
7.379714 -0.00097132624
7.380714 -0.00096863623
7.381714 -0.00096591421
7.382714 -0.0009631600700000001
7.383714 -0.0009603741099999999
7.384714 -0.0009575562199999999
7.385714 -0.00095470668
7.386714 -0.0009518255000000001
7.387714 -0.00094891284
7.388714 -0.0009459686200000001
7.389714 -0.0009429930299999999
7.390714 -0.0009399861499999999
7.391714 -0.0009369479799999999
7.392715 -0.0009338787100000001
7.393714 -0.0009307783299999999
7.394714 -0.00092764703
7.395714 -0.0009244849
7.396714 -0.00092129194
7.397714 -0.00091806833
7.398714 -0.0009148143400000001
7.399714 -0.00091152997
7.400714 -0.00090821532
7.401714 -0.00090487074
7.402714 -0.00090149633
7.403714 -0.0008980921799999999
7.404714 -0.00089465857
7.405715 -0.0008911957600000001
7.406714 -0.00088770366
7.407714 -0.0008841827399999999
7.408714 -0.0008806330700000001
7.409714 -0.0008770549400000001
7.410714 -0.00087344861
7.411714 -0.00086981427
7.412714 -0.0008661519100000001
7.413714 -0.0008624619100000001
7.414714 -0.00085874444
7.415714 -0.0008549996
7.416714 -0.00085122747
7.417714 -0.00084742833
7.418715 -0.0008436022699999999
7.419714 -0.00083974946
7.420714 -0.00083587001
7.421714 -0.00083196401
7.422714 -0.0008280314400000001
7.423714 -0.00082407269
7.424714 -0.00082008773
7.425714 -0.00081607668
7.426714 -0.00081203962
7.427714 -0.00080797672
7.428714 -0.000803888
7.429714 -0.0007997738100000001
7.430714 -0.0007956341500000001
7.431714 -0.0007914691199999999
7.432714 -0.0007872789000000001
7.433714 -0.00078306375
7.434714 -0.0007788236900000001
7.435714 -0.00077455907
7.436714 -0.0007702698900000001
7.437714 -0.0007659565199999999
7.438715 -0.00076161896
7.439714 -0.00075725752
7.440714 -0.0007528723499999999
7.441714 -0.00074846366
7.442714 -0.00074403169
7.443714 -0.00073957658
7.444714 -0.00073509855
7.445714 -0.00073059778
7.446714 -0.00072607445
7.447714 -0.0007215288
7.448714 -0.00071696086
7.449714 -0.00071237096
7.450714 -0.00070775918
7.451715 -0.00070312576
7.452714 -0.00069847079
7.453714 -0.00069379453
7.454714 -0.00068909703
7.455714 -0.00068437853
7.456714 -0.00067963924
7.457714 -0.00067487936
7.458714 -0.00067009901
7.459714 -0.00066529842
7.460714 -0.0006604777799999999
7.461714 -0.00065563736
7.462714 -0.00065077734
7.463714 -0.0006458979000000001
7.464714 -0.00064099931
7.465714 -0.00063608186
7.466714 -0.00063114571
7.467714 -0.00062619119
7.468714 -0.00062121849
7.469714 -0.0006162278599999999
7.470714 -0.00061121955
7.471714 -0.00060619373
7.472714 -0.00060115071
7.473714 -0.00059609069
7.474714 -0.00059101394
7.475714 -0.00058592054
7.476714 -0.00058081077
7.477714 -0.00057568486
7.478714 -0.00057054294
7.479714 -0.00056538515
7.480714 -0.00056021167
7.481714 -0.00055502273
7.482714 -0.0005498184199999999
7.483714 -0.00054459892
7.484715 -0.0005393643300000001
7.485714 -0.00053411477
7.486714 -0.00052885043
7.487714 -0.00052357159
7.488714 -0.0005182782400000001
7.489714 -0.00051297056
7.490714 -0.00050764879
7.491714 -0.00050231306
7.492714 -0.00049696359
7.493714 -0.00049160058
7.494714 -0.00048622414
7.495714 -0.00048083466
7.496714 -0.00047543221999999996
7.497715 -0.00047001708000000004
7.498714 -0.00046458954
7.499714 -0.00045914975999999995
7.500714 -0.00045369807
7.501714 -0.00044823469
7.502714 -0.00044275988999999995
7.503714 -0.00043727390999999995
7.504714 -0.00043177697
7.505714 -0.00042626933999999995
7.506714 -0.00042075126
7.507714 -0.00041522293999999996
7.508714 -0.00040968456999999995
7.509714 -0.00040413647
7.510714 -0.00039857882000000005
7.511714 -0.00039301185
7.512714 -0.00038743574
7.513714 -0.00038185070999999997
7.514714 -0.00037625698
7.515714 -0.00037065472
7.516714 -0.00036504416
7.517715 -0.00035942553
7.518714 -0.00035379895999999996
7.519714 -0.00034816474
7.520714 -0.00034252303
7.521714 -0.00033687411
7.522714 -0.00033121814
7.523714 -0.00032555538
7.524714 -0.00031988607
7.525714 -0.00031421043
7.526714 -0.00030852873
7.527714 -0.00030284116
7.528714 -0.00029714799
7.529714 -0.00029144943999999997
7.530715 -0.00028574575
7.531714 -0.00028003719
7.532714 -0.00027432397
7.533714 -0.00026860632
7.534714 -0.00026288446
7.535714 -0.0002571586
7.536714 -0.00025142899
7.537714 -0.00024569579
7.538714 -0.00023995916999999998
7.539714 -0.00023421937
7.540714 -0.00022847655
7.541714 -0.00022273086
7.542714 -0.00021698249
7.543715 -0.00021123165
7.544714 -0.00020547843
7.545714 -0.00019972299000000002
7.546714 -0.00019396557000000002
7.547714 -0.00018820626
7.548714 -0.0001824453
7.549714 -0.00017668282
7.550714 -0.00017091901
7.551714 -0.00016515409
7.552714 -0.00015938823
7.553714 -0.00015362166000000002
7.554714 -0.00014785458
7.555714 -0.00014208723
7.556714 -0.00013631983
7.557714 -0.00013055264
7.558714 -0.00012478589
7.559714 -0.00011901984999999998
7.560714 -0.00011325478
7.561714 -0.00010749092
7.562714 -0.00010172853000000001
7.563715 -9.596788e-05
7.564714 -9.0209204e-05
7.565714 -8.445276199999999e-05
7.566714 -7.8698798e-05
7.567714 -7.2947552e-05
7.568714 -6.7199255e-05
7.569714 -6.1454131e-05
7.570714 -5.57124e-05
7.571714 -4.997427299999999e-05
7.572714 -4.4239937e-05
7.573714 -3.8509597e-05
7.574714 -3.2783444e-05
7.575714 -2.7061660000000003e-05
7.576715 -2.1344431e-05
7.577714 -1.5631935e-05
7.578714 -9.9243522e-06
7.579714 -4.2218549000000005e-06
7.580714 1.4753741e-06
7.581714 7.1671558e-06
7.582714 1.2853306e-05
7.583714 1.8533642e-05
7.584714 2.4207968999999998e-05
7.585714 2.9876099e-05
7.586714 3.5537832e-05
7.587714 4.1192972999999996e-05
7.588714 4.6841319e-05
7.589714 5.2482665e-05
7.590714 5.8116808e-05
7.591714 6.3743545e-05
7.592714 6.936267e-05
7.593714 7.4973991e-05
7.594714 8.0577308e-05
7.595714 8.617241699999999e-05
7.596714 9.175915400000001e-05
7.597714 9.7337318e-05
7.598714 0.00010290672
7.599714 0.00010846721999999999
7.600714 0.00011401863
7.601714 0.0001195608
7.602714 0.00012509354000000001
7.603714 0.00013061673
7.604714 0.00013613018999999999
7.605714 0.00014163379
7.606714 0.00014712735
7.607714 0.00015261074000000002
7.608714 0.0001580838
7.609715 0.00016354635
7.610714 0.00016899826
7.611714 0.00017443934
7.612714 0.00017986941
7.613714 0.00018528831
7.614714 0.00019069581999999998
7.615714 0.00019609178999999998
7.616714 0.00020147594999999998
7.617714 0.00020684815
7.618714 0.00021220815000000002
7.619714 0.00021755576999999999
7.620714 0.00022289077999999998
7.621714 0.00022821296
7.622715 0.00023352209000000002
7.623714 0.00023881798
7.624714 0.00024410042
7.625714 0.00024936919000000004
7.626714 0.00025462411
7.627714 0.00025986499
7.628714 0.00026509165
7.629714 0.00027030392
7.630714 0.00027550166
7.631714 0.00028068468999999997
7.632714 0.00028585287
7.633714 0.00029100606
7.634714 0.00029614414
7.635714 0.000301267
7.636714 0.00030637452000000003
7.637714 0.00031146653
7.638714 0.00031654299
7.639714 0.00032160378000000003
7.640714 0.00032664877
7.641714 0.00033167785
7.642715 0.00033669094
7.643714 0.00034168786
7.644714 0.00034666853
7.645714 0.00035163282
7.646714 0.00035658059
7.647714 0.00036151171
7.648714 0.00036642601999999997
7.649714 0.00037132343
7.650714 0.00037620373
7.651714 0.00038106687
7.652714 0.00038591261000000003
7.653714 0.00039074080000000005
7.654714 0.00039555134
7.655715 0.00040034406000000005
7.656714 0.00040511885999999997
7.657714 0.00040987557000000003
7.658714 0.00041461403
7.659714 0.00041933412999999996
7.660714 0.00042403571999999996
7.661714 0.00042871869999999994
7.662714 0.00043338295999999996
7.663714 0.00043802842999999994
7.664714 0.00044265485
7.665714 0.00044726221000000006
7.666714 0.00045185042999999997
7.667714 0.00045641940999999994
7.668715 0.00046096902
7.669714 0.00046549917000000005
7.670714 0.00047000972
7.671714 0.00047450058
7.672714 0.00047897165
7.673714 0.00048342281
7.674714 0.00048785395999999996
7.675714 0.0004922649599999999
7.676714 0.00049665568
7.677714 0.00050102612
7.678714 0.00050537601
7.679714 0.00050970525
7.680714 0.0005140138
7.681714 0.00051830139
7.682714 0.00052256805
7.683714 0.0005268134799999999
7.684714 0.00053103777
7.685714 0.0005352406300000001
7.686714 0.0005394220400000001
7.687714 0.00054358184
7.688715 0.00054771999
7.689714 0.00055183632
7.690714 0.00055593086
7.691714 0.00056000349
7.692714 0.00056405415
7.693714 0.0005680828099999999
7.694714 0.0005720894
7.695714 0.0005760739
7.696714 0.00058003616
7.697714 0.00058397632
7.698714 0.0005878941899999999
7.699714 0.00059178988
7.700714 0.00059566323
7.701715 0.00059951426
7.702714 0.00060334291
7.703714 0.00060714915
7.704714 0.00061093292
7.705714 0.0006146941800000001
7.706714 0.00061843293
7.707714 0.0006221489899999999
7.708714 0.00062584236
7.709714 0.00062951294
7.710714 0.00063316065
7.711714 0.00063678535
7.712714 0.0006403870899999999
7.713714 0.00064396577
7.714714 0.00064752121
7.715714 0.00065105337
7.716714 0.00065456215
7.717714 0.00065804752
7.718714 0.00066150938
7.719714 0.0006649476700000001
7.720714 0.00066836237
7.721714 0.00067175338
7.722714 0.00067512069
7.723714 0.00067846418
7.724714 0.00068178392
7.725714 0.00068507984
7.726714 0.00068835197
7.727714 0.00069160019
7.728714 0.00069482458
7.729714 0.00069802509
7.730714 0.00070120168
7.731714 0.0007043543999999999
7.732714 0.0007074831999999999
7.733714 0.0007105881199999999
7.734715 0.00071366908
7.735714 0.00071672612
7.736714 0.00071975924
7.737714 0.00072276835
7.738714 0.00072575344
7.739714 0.0007287145299999999
7.740714 0.00073165156
7.741714 0.00073456454
7.742714 0.00073745341
7.743714 0.0007403180900000001
7.744714 0.00074315867
7.745714 0.0007459751
7.746714 0.0007487673
7.747715 0.0007515353
7.748714 0.0007542790599999999
7.749714 0.00075699868
7.750714 0.00075969406
7.751714 0.00076236524
7.752714 0.00076501219
7.753714 0.00076763499
7.754714 0.00077023369
7.755714 0.00077280829
7.756714 0.0007753586899999999
7.757714 0.00077788518
7.758714 0.00078038765
7.759714 0.0007828662099999999
7.760714 0.00078532084
7.761714 0.0007877516500000001
7.762714 0.0007901585399999999
7.763714 0.0007925415
7.764714 0.0007949008199999999
7.765714 0.00079723632
7.766714 0.00079954816
7.767715 0.00080183618
7.768714 0.00080410055
7.769714 0.00080634118
7.770714 0.00080855807
7.771714 0.0008107512299999999
7.772714 0.00081292064
7.773714 0.0008150663200000001
7.774714 0.0008171882700000001
7.775714 0.00081928647
7.776714 0.0008213610299999999
7.777714 0.0008234117600000001
7.778714 0.0008254388400000001
7.779714 0.00082744227
7.780715 0.00082942188
7.781714 0.0008313779300000001
7.782714 0.00083331042
7.783714 0.0008352194499999999
7.784714 0.00083710493
7.785714 0.00083896693
7.786714 0.0008408056599999999
7.787714 0.0008426211
7.788714 0.0008444133499999999
7.789714 0.00084618241
7.790714 0.00084792846
7.791714 0.0008496515899999999
7.792714 0.0008513517100000001
7.793715 0.0008530290900000001
7.794714 0.0008546838199999999
7.795714 0.0008563159100000001
7.796714 0.00085792544
7.797714 0.00085951242
7.798714 0.00086107702
7.799714 0.00086261925
7.800714 0.00086413911
7.801714 0.00086563668
7.802714 0.00086711207
7.803714 0.00086856526
7.804714 0.0008699962600000001
7.805714 0.00087140525
7.806714 0.00087279222
7.807714 0.0008741571
7.808714 0.00087550015
7.809714 0.0008768213800000001
7.810714 0.00087812077
7.811714 0.00087939843
7.812714 0.00088065435
7.813715 0.00088188881
7.814714 0.00088310171
7.815714 0.0008842931500000001
7.816714 0.0008854634
7.817714 0.00088661227
7.818714 0.00088774013
7.819714 0.0008888469899999999
7.820714 0.00088993293
7.821714 0.0008909980399999999
7.822714 0.0008920425000000001
7.823714 0.0008930663199999999
7.824714 0.00089406976
7.825714 0.00089505274
7.826715 0.00089601544
7.827714 0.00089695795
7.828714 0.0008978803600000001
7.829714 0.0008987827600000001
7.830714 0.00089966516
7.831714 0.0009005277200000001
7.832714 0.0009013703699999999
7.833714 0.0009021933700000001
7.834714 0.00090299673
7.835714 0.00090378053
7.836714 0.00090454478
7.837714 0.00090528956
7.838714 0.00090601507
7.839714 0.0009067212900000001
7.840714 0.00090740832
7.841714 0.00090807634
7.842714 0.00090872536
7.843714 0.0009093554599999999
7.844714 0.0009099669100000001
7.845714 0.00091055972
7.846714 0.0009111340699999999
7.847714 0.00091168986
7.848714 0.00091222764
7.849714 0.00091274724
7.850714 0.0009132488199999999
7.851714 0.00091373267
7.852714 0.00091419897
7.853714 0.0009146476300000001
7.854714 0.00091507891
7.855714 0.000915493
7.856714 0.0009158899999999999
7.857714 0.0009162698900000001
7.858714 0.00091663296
7.859715 0.00091697921
7.860714 0.00091730881
7.861714 0.0009176218599999999
7.862714 0.00091791853
7.863714 0.00091819875
7.864714 0.0009184626800000001
7.865714 0.0009187105200000001
7.866714 0.0009189421699999999
7.867714 0.00091915781
7.868714 0.0009193576300000001
7.869714 0.0009195415299999999
7.870714 0.00091970978
7.871714 0.0009198623
7.872715 0.0009199992699999999
7.873714 0.00092012097
7.874714 0.00092022728
7.875714 0.0009203186
7.876714 0.00092039481
7.877714 0.0009204561999999999
7.878714 0.00092050286
7.879714 0.00092053497
7.880714 0.00092055261
7.881714 0.00092055607
7.882714 0.00092054543
7.883714 0.00092052078
7.884714 0.0009204824
7.885714 0.0009204302799999999
7.886714 0.00092036462
7.887714 0.00092028567
7.888714 0.00092019345
7.889714 0.00092008813
7.890714 0.0009199699
7.891714 0.00091983884
7.892715 0.00091969487
7.893714 0.00091953834
7.894714 0.00091936936
7.895714 0.0009191878200000001
7.896714 0.00091899401
7.897714 0.0009187880100000001
7.898714 0.00091856982
7.899714 0.00091833972
7.900714 0.00091809761
7.901714 0.00091784377
7.902714 0.0009175782
7.903714 0.00091730099
7.904714 0.00091701249
7.905715 0.00091671263
7.906714 0.0009164016800000001
7.907714 0.00091607972
7.908714 0.0009157468400000001
7.909714 0.00091540342
7.910714 0.00091504935
7.911714 0.00091468492
7.912714 0.00091431029
7.913714 0.0009139255800000001
7.914714 0.00091353086
7.915714 0.00091312659
7.916714 0.00091271249
7.917714 0.0009122890299999999
7.918715 0.0009118562
7.919714 0.0009114141
7.920714 0.00091096308
7.921714 0.00091050297
7.922714 0.0009100341200000001
7.923714 0.00090955655
7.924714 0.0009090702399999999
7.925714 0.00090857538
7.926714 0.00090807207
7.927714 0.00090756048
7.928714 0.00090704061
7.929714 0.0009065125600000001
7.930714 0.0009059765
7.931714 0.00090543253
7.932714 0.0009048807399999999
7.933714 0.0009043212199999999
7.934714 0.00090375406
7.935714 0.00090317935
7.936714 0.00090259737
7.937714 0.0009020082900000001
7.938715 0.00090141202
7.939714 0.00090080885
7.940714 0.0009001989399999999
7.941714 0.0008995823900000001
7.942714 0.00089895939
7.943714 0.00089833011
7.944714 0.0008976947400000001
7.945714 0.0008970532700000001
7.946714 0.0008964059800000001
7.947714 0.0008957529599999999
7.948714 0.00089509431
7.949714 0.00089443029
7.950714 0.0008937609
7.951715 0.0008930864199999999
7.952714 0.0008924067499999999
7.953714 0.00089172217
7.954714 0.0008910325999999999
7.955714 0.0008903381999999999
7.956714 0.00088963925
7.957714 0.00088893557
7.958714 0.00088822735
7.959714 0.00088751467
7.960714 0.0008867977200000001
7.961714 0.0008860764
7.962714 0.00088535098
7.963714 0.00088462139
7.964714 0.00088388788
7.965714 0.00088315055
7.966714 0.00088240949
7.967714 0.00088166471
7.968714 0.00088091647
7.969714 0.0008801647700000001
7.970714 0.00087940989
7.971714 0.0008786517399999999
7.972714 0.0008778907600000001
7.973714 0.00087712679
7.974714 0.0008763601699999999
7.975714 0.00087559092
7.976714 0.00087481903
7.977714 0.0008740449600000001
7.978714 0.00087326862
7.979714 0.0008724901800000001
7.980714 0.00087170965
7.981714 0.0008709273099999999
7.982714 0.00087014305
7.983714 0.0008693571499999999
7.984715 0.00086856944
7.985714 0.0008677802700000001
7.986714 0.0008669895600000001
7.987714 0.00086619739
7.988714 0.0008654037599999999
7.989714 0.0008646087700000001
7.990714 0.0008638126
7.991714 0.00086301516
7.992714 0.0008622165299999999
7.993714 0.0008614167199999999
7.994714 0.0008606159100000001
7.995714 0.00085981419
7.996714 0.0008590116499999999
7.997715 0.0008582081999999999
7.998714 0.00085740412
7.999714 0.0008565993999999999
8.000714 0.00085579422
8.001715 0.0008549886800000001
8.002714 0.00085418278
8.003715 0.0008533767900000001
8.004714 0.0008525707
8.005714 0.00085176462
8.006714 0.00085095871
8.007714 0.00085015308
8.008715 0.00084934773
8.009714 0.00084854273
8.010715 0.0008477383699999999
8.011714 0.00084693456
8.012714 0.0008461314799999999
8.013714 0.00084532903
8.014714 0.0008445274900000001
8.015715 0.0008437267800000001
8.016714 0.00084292697
8.017715 0.00084212807
8.018714 0.00084133017
8.019714 0.00084053336
8.020715 0.00083973755
8.021714 0.00083894274
8.022715 0.00083814912
8.023714 0.0008373565799999999
8.024714 0.00083656532
8.025714 0.00083577515
8.026714 0.0008349862600000001
8.027715 0.00083419873
8.028714 0.00083341247
8.029715 0.00083262757
8.030714 0.0008318442299999999
8.031714 0.00083106243
8.032714 0.0008302822599999999
8.033714 0.0008295036399999999
8.034715 0.00082872693
8.035714 0.00082795186
8.036715 0.00082717879
8.037714 0.00082640763
8.038714 0.00082563847
8.039714 0.0008248713999999999
8.040714 0.0008241065200000001
8.041715 0.00082334363
8.042714 0.00082258293
8.043715 0.0008218244100000001
8.044714 0.00082106817
8.045714 0.0008203139299999999
8.046714 0.00081956214
8.047714 0.0008188123499999999
8.048715 0.0008180649299999999
8.049714 0.0008173196
8.050714 0.00081657645
8.051714 0.0008158353900000001
8.052714 0.00081509643
8.053715 0.00081435965
8.054714 0.00081362487
8.055715 0.00081289236
8.056714 0.0008121618499999999
8.057714 0.00081143353
8.058714 0.00081070739
8.059714 0.00080998334
8.060715 0.0008092614700000001
8.061714 0.00080854179
8.062715 0.0008078242899999999
8.063714 0.0008071089699999999
8.064714 0.0008063960199999999
8.065714 0.00080568534
8.066714 0.0008049769300000001
8.067715 0.0008042709899999999
8.068714 0.0008035675799999999
8.069715 0.0008028664499999999
8.070714 0.0008021678699999999
8.071714 0.00080147183
8.072714 0.00080077816
8.073714 0.00080008713
8.074715 0.00079939837
8.075714 0.0007987121500000001
8.076715 0.0007980284
8.077714 0.00079734709
8.078714 0.0007966680599999999
8.079714 0.0007959914899999999
8.080714 0.00079531719
8.081715 0.0007946451699999999
8.082714 0.00079397523
8.083714 0.0007933074800000001
8.084714 0.00079264182
8.085714 0.00079197825
8.086715 0.0007913166900000001
8.087714 0.00079065694
8.088715 0.00078999919
8.089714 0.0007893433599999999
8.090714 0.0007886893399999999
8.091714 0.0007880370499999999
8.092714 0.00078738658
8.093715 0.00078673784
8.094714 0.0007860909100000001
8.095715 0.00078544572
8.096714 0.00078480225
8.097714 0.00078416051
8.098714 0.00078352041
8.099714 0.00078288203
8.100715 0.00078224521
8.101714 0.00078161002
8.102715 0.00078097628
8.103714 0.00078034418
8.104714 0.00077971345
8.105714 0.0007790840800000001
8.106714 0.00077845616
8.107715 0.0007778295199999999
8.108714 0.0007772038799999999
8.109715 0.00077657942
8.110714 0.00077595605
8.111714 0.0007753335
8.112714 0.00077471186
8.113714 0.0007740908600000001
8.114715 0.00077347058
8.115714 0.00077285085
8.116714 0.0007722314000000001
8.117714 0.0007716124900000001
8.118714 0.00077099376
8.119715 0.0007703753
8.120714 0.0007697569300000001
8.121715 0.00076913866
8.122714 0.0007685204799999999
8.123714 0.0007679022000000001
8.124714 0.0007672837499999999
8.125714 0.00076666511
8.126715 0.00076604629
8.127714 0.00076542728
8.128715 0.00076480792
8.129714 0.00076418828
8.130714 0.00076356828
8.131714 0.00076294773
8.132714 0.00076232668
8.133715 0.00076170509
8.134714 0.00076108277
8.135715 0.00076045962
8.136714 0.00075983571
8.137714 0.00075921075
8.138714 0.00075858475
8.139714 0.0007579576
8.140715 0.0007573291000000001
8.141714 0.00075669914
8.142715 0.00075606758
8.143714 0.00075543439
8.144714 0.0007547993400000001
8.145715 0.00075416233
8.146714 0.00075352318
8.147715 0.0007528817600000001
8.148714 0.00075223797
8.149714 0.00075159173
8.150714 0.00075094285
8.151714 0.00075029134
8.152715 0.00074963696
8.153714 0.00074897962
8.154715 0.00074831928
8.155714 0.0007476558
8.156714 0.0007469891400000001
8.157714 0.00074631912
8.158714 0.00074564568
8.159715 0.00074496875
8.160714 0.00074428826
8.161715 0.00074360405
8.162714 0.0007429160200000001
8.163714 0.0007422240699999999
8.164714 0.00074152822
8.165714 0.00074082818
8.166715 0.00074012387
8.167714 0.00073941519
8.168715 0.00073870206
8.169714 0.0007379842399999999
8.170714 0.00073726164
8.171714 0.000736534
8.172714 0.00073580131
8.173715 0.00073506335
8.174714 0.00073431993
8.175714 0.0007335709100000001
8.176714 0.00073281622
8.177714 0.0007320555599999999
8.178715 0.0007312889
8.179714 0.0007305160099999999
8.180715 0.0007297368
8.181714 0.00072895109
8.182714 0.00072815874
8.183714 0.00072735961
8.184714 0.00072655362
8.185715 0.00072574062
8.186714 0.00072492053
8.187715 0.00072409316
8.188714 0.00072325847
8.189714 0.00072241628
8.190714 0.0007215664900000001
8.191714 0.00072070902
8.192715 0.00071984373
8.193714 0.0007189704799999999
8.194715 0.00071808909
8.195714 0.00071719946
8.196714 0.00071630147
8.197714 0.00071539494
8.198714 0.0007144797600000001
8.199715 0.00071355576
8.200714 0.0007126226600000001
8.201715 0.00071168047
8.202714 0.00071072882
8.203714 0.00070976766
8.204714 0.00070879678
8.205714 0.00070781598
8.206715 0.0007068249899999999
8.207714 0.00070582382
8.208714 0.00070481219
8.209714 0.0007037899199999999
8.210714 0.00070275678
8.211715 0.00070171272
8.212714 0.00070065757
8.213715 0.0006995911
8.214714 0.00069851321
8.215714 0.0006974238199999999
8.216714 0.00069632265
8.217714 0.00069520975
8.218715 0.00069408484
8.219714 0.00069294783
8.220715 0.00069179869
8.221714 0.00069063717
8.222714 0.0006894632
8.223714 0.0006882766199999999
8.224714 0.00068707736
8.225715 0.0006858652300000001
8.226714 0.0006846400499999999
8.227715 0.0006834017800000001
8.228714 0.0006821502200000001
8.229714 0.0006808852
8.230714 0.0006796065
8.231714 0.00067831411
8.232715 0.0006770077100000001
8.233714 0.00067568722
8.234715 0.00067435235
8.235714 0.0006730030200000001
8.236714 0.00067163896
8.237714 0.00067026003
8.238714 0.0006688661399999999
8.239715 0.00066745697
8.240714 0.00066603243
8.241714 0.00066459229
8.242714 0.00066313642
8.243714 0.0006616645799999999
8.244715 0.00066017674
8.245714 0.00065867262
8.246715 0.0006571520799999999
8.247714 0.00065561503
8.248714 0.00065406139
8.249714 0.00065249083
8.250714 0.00065090335
8.251715 0.00064929877
8.252714 0.0006476769199999999
8.253715 0.00064603769
8.254714 0.0006443809500000001
8.255714 0.00064270657
8.256714 0.00064101437
8.257714 0.0006393042400000001
8.258715 0.00063757598
8.259714 0.00063582938
8.260715 0.00063406442
8.261714 0.00063228081
8.262714 0.00063047837
8.263714 0.00062865702
8.264714 0.0006268165200000001
8.265715 0.0006249567399999999
8.266714 0.00062307749
8.267715 0.0006211786100000001
8.268714 0.00061925989
8.269714 0.00061732121
8.270715 0.0006153624300000001
8.271714 0.00061338337
8.272715 0.00061138385
8.273714 0.00060936372
8.274714 0.00060732291
8.275714 0.0006052612199999999
8.276714 0.0006031786100000001
8.277715 0.00060107491
8.278714 0.00059895001
8.279715 0.00059680378
8.280714 0.00059463609
8.281714 0.00059244694
8.282714 0.0005902361
8.283714 0.00058800351
8.284715 0.00058574906
8.285714 0.00058347268
8.286715 0.00058117416
8.287714 0.00057885345
8.288714 0.00057651041
8.289714 0.0005741449500000001
8.290714 0.00057175689
8.291715 0.0005693461400000001
8.292714 0.00056691247
8.293715 0.00056445583
8.294714 0.000561976
8.295714 0.00055947285
8.296714 0.00055694618
8.297714 0.0005543958700000001
8.298715 0.00055182186
8.299714 0.0005492238400000001
8.300714 0.00054660172
8.301714 0.00054395537
8.302714 0.00054128459
8.303715 0.00053858926
8.304714 0.00053586923
8.305715 0.00053312442
8.306714 0.00053035469
8.307714 0.00052755986
8.308714 0.0005247399300000001
8.309714 0.00052189471
8.310715 0.0005190240699999999
8.311714 0.0005161279699999999
8.312715 0.00051320635
8.313714 0.00051025909
8.314714 0.00050728604
8.315714 0.00050428721
8.316714 0.00050126246
8.317715 0.00049821169
8.318714 0.00049513487
8.319715 0.0004920319
8.320714 0.0004889027
8.321714 0.00048574711
8.322714 0.00048256516
8.323714 0.00047935664
8.324715 0.00047612157000000003
8.325714 0.00047285975999999995
8.326715 0.00046957116
8.327714 0.00046625569
8.328714 0.00046291325
8.329714 0.00045954375
8.330714 0.00045614711
8.331715 0.00045272322
8.332714 0.00044927206000000005
8.333714 0.00044579351
8.334714 0.00044228746
8.335714 0.00043875388999999997
8.336715 0.00043519280999999995
8.337714 0.00043160402999999997
8.338715 0.00042798756
8.339714 0.0004243434
8.340714 0.0004206714
8.341714 0.00041697153
8.342714 0.00041324388
8.343715 0.00040948826
8.344714 0.00040570467
8.345715 0.00040189311000000006
8.346714 0.00039805354
8.347714 0.00039418587
8.348714 0.00039029001
8.349714 0.00038636604
8.350715 0.00038241378000000004
8.351714 0.00037843322
8.352715 0.00037442433000000003
8.353714 0.00037038701000000003
8.354714 0.00036632123
8.355714 0.00036222688999999997
8.356714 0.00035810392
8.357715 0.00035395230000000004
8.358714 0.00034977193
8.359715 0.00034556273999999997
8.360714 0.0003413247
8.361714 0.00033705769
8.362714 0.00033276174
8.363714 0.00032843675
8.364715 0.0003240827
8.365714 0.00031969957
8.366714 0.00031528732
8.367714 0.00031084594
8.368714 0.00030637541
8.369715 0.00030187573
8.370714 0.00029734692
8.371715 0.00029278899
8.372714 0.00028820195
8.373714 0.00028358581
8.374714 0.00027894062
8.375714 0.0002742664
8.376715 0.00026956316
8.377714 0.00026483101
8.378715 0.00026006992
8.379714 0.00025527993
8.380714 0.00025046113
8.381714 0.0002456135
8.382714 0.00024073710999999998
8.383715 0.00023583198000000003
8.384714 0.00023089817
8.385715 0.00022593567
8.386714 0.00022094450000000003
8.387714 0.00021592475
8.388714 0.00021087642
8.389714 0.00020579947999999998
8.390715 0.00020069406000000002
8.391714 0.0001955601
8.392715 0.00019039766
8.393714 0.00018520677
8.394714 0.00017998748
8.395715 0.00017473978
8.396714 0.00016946375
8.397715 0.00016415943
8.398714 0.00015882684
8.399714 0.00015346606
8.400714 0.00014807712
8.401714 0.00014266006
8.402715 0.00013721498
8.403714 0.00013174192
8.404715 0.00012624096
8.405714 0.00012071214999999999
8.406714 0.00011515556999999999
8.407714 0.00010957131
8.408714 0.00010395941
8.409715 9.8319958e-05
8.410714 9.2653033e-05
8.411715 8.6958698e-05
8.412714 8.1237044e-05
8.413714 7.548814e-05
8.414714 6.9712058e-05
8.415714 6.3908885e-05
8.416715 5.8078689e-05
8.417714 5.2221543e-05
8.418715 4.6337536e-05
8.419714 4.0426752e-05
8.420714 3.4489275e-05
8.421714 2.8525199e-05
8.422714 2.253461e-05
8.423715 1.6517619e-05
8.424714 1.0474322000000001e-05
8.425714 4.4048367e-06
8.426714 -1.6907258e-06
8.427714 -7.812233300000001e-06
8.428715 -1.3959558000000001e-05
8.429714 -2.0132552e-05
8.430715 -2.6331082e-05
8.431714 -3.2554987999999996e-05
8.432714 -3.8804134e-05
8.433714 -4.5078335e-05
8.434714 -5.1377441e-05
8.435715 -5.7701270999999997e-05
8.436714 -6.404965800000001e-05
8.437715 -7.0422436e-05
8.438714 -7.6819418e-05
8.439714 -8.3240423e-05
8.440714 -8.9685295e-05
8.441714 -9.615386e-05
8.442715 -0.00010264595
8.443714 -0.00010916134999999999
8.444715 -0.00011569995
8.445714 -0.00012226155
8.446714 -0.00012884601
8.447714 -0.00013545315
8.448714 -0.00014208281000000002
8.449715 -0.00014873484
8.450714 -0.00015540907
8.451715 -0.00016210536
8.452714 -0.00016882354
8.453714 -0.00017556346
8.454714 -0.00018232497
8.455714 -0.00018910789
8.456715 -0.00019591207
8.457714 -0.00020273737000000002
8.458714 -0.00020958356999999997
8.459714 -0.00021645053
8.460714 -0.00022333804
8.461715 -0.00023024597
8.462714 -0.00023717406999999998
8.463715 -0.00024412217999999998
8.464714 -0.00025109011000000003
8.465714 -0.00025807765
8.466714 -0.00026508455
8.467714 -0.00027211065
8.468715 -0.00027915573
8.469714 -0.00028621955
8.470715 -0.0002933019
8.471714 -0.00030040258
8.472714 -0.00030752133000000004
8.473714 -0.00031465793
8.474714 -0.00032181213
8.475715 -0.00032898374
8.476714 -0.00033617251999999996
8.477715 -0.00034337825
8.478714 -0.00035060066000000003
8.479714 -0.00035783951
8.480714 -0.00036509459
8.481714 -0.00037236559
8.482715 -0.00037965237
8.483714 -0.00038695461999999997
8.484715 -0.00039427209000000006
8.485714 -0.00040160448
8.486714 -0.00040895166
8.487714 -0.00041631329000000006
8.488714 -0.00042368905999999997
8.489715 -0.00043107884
8.490714 -0.00043848222
8.491714 -0.00044589905999999996
8.492714 -0.0004533289
8.493714 -0.00046077162
8.494715 -0.00046822688000000003
8.495714 -0.00047569438
8.496715 -0.00048317388
8.497714 -0.00049066502
8.498714 -0.00049816754
8.499714 -0.0005056811500000001
8.500714 -0.0005132055299999999
8.501715 -0.0005207404200000001
8.502714 -0.0005282855
8.503715 -0.00053584049
8.504714 -0.00054340508
8.505714 -0.00055097903
8.506714 -0.00055856199
8.507714 -0.00056615377
8.508715 -0.00057375401
8.509714 -0.00058136247
8.510715 -0.00058897886
8.511714 -0.00059660288
8.512714 -0.00060423431
8.513714 -0.00061187288
8.514714 -0.0006195182300000001
8.515715 -0.00062717017
8.516714 -0.00063482844
8.517715 -0.00064249266
8.518714 -0.00065016261
8.519714 -0.00065783797
8.520715 -0.00066551847
8.521714 -0.0006732038900000001
8.522715 -0.00068089385
8.523714 -0.00068858803
8.524714 -0.00069628618
8.525714 -0.0007039880100000001
8.526714 -0.00071169311
8.527715 -0.0007194012100000001
8.528714 -0.00072711191
8.529715 -0.0007348249699999999
8.530714 -0.00074254003
8.531714 -0.00075025673
8.532714 -0.00075797479
8.533714 -0.00076569377
8.534715 -0.0007734133800000001
8.535714 -0.00078113317
8.536715 -0.00078885296
8.537714 -0.0007965722000000001
8.538714 -0.0008042908100000001
8.539714 -0.0008120082399999999
8.540714 -0.0008197243
8.541715 -0.00082743836
8.542714 -0.00083515033
8.543715 -0.0008428597500000001
8.544714 -0.00085056627
8.545714 -0.0008582696
8.546714 -0.00086596938
8.547714 -0.0008736652500000001
8.548715 -0.00088135675
8.549714 -0.0008890437999999999
8.550714 -0.00089672576
8.551714 -0.0009044024400000001
8.552714 -0.0009120733900000001
8.553715 -0.00091973834
8.554714 -0.0009273969199999999
8.555715 -0.00093504877
8.556714 -0.0009426934400000001
8.557714 -0.0009503305599999999
8.558714 -0.00095796004
8.559714 -0.0009655812399999999
8.560715 -0.0009731938
8.561714 -0.00098079754
8.562715 -0.000988392
8.563714 -0.00099597682
8.564714 -0.0010035515999999999
8.565714 -0.001011116
8.566714 -0.0010186697999999999
8.567715 -0.0010262125
8.568714 -0.0010337439
8.569715 -0.0010412634
8.570714 -0.0010487709
8.571714 -0.001056266
8.572714 -0.0010637484000000001
8.573714 -0.0010712175000000001
8.574715 -0.0010786733
8.575714 -0.0010861152
8.576715 -0.0010935431
8.577714 -0.0011009566000000001
8.578714 -0.0011083553
8.579714 -0.0011157386
8.580714 -0.0011231067
8.581715 -0.0011304589
8.582714 -0.0011377949
8.583714 -0.0011451143000000001
8.584714 -0.0011524168
8.585714 -0.0011597021
8.586715 -0.0011669697
8.587714 -0.0011742193
8.588715 -0.0011814505
8.589714 -0.0011886628
8.590714 -0.0011958561
8.591714 -0.0012030298
8.592714 -0.0012101835
8.593715 -0.0012173168
8.594714 -0.0012244293999999999
8.595715 -0.0012315209
8.596714 -0.0012385908
8.597714 -0.0012456388000000001
8.598714 -0.0012526644999999999
8.599714 -0.0012596675
8.600715 -0.0012666475
8.601714 -0.001273604
8.602715 -0.0012805367000000001
8.603714 -0.0012874451
8.604714 -0.0012943289
8.605714 -0.0013011878
8.606714 -0.0013080213
8.607715 -0.0013148292
8.608714 -0.0013216109999999999
8.609715 -0.0013283666
8.610714 -0.0013350953
8.611714 -0.0013417969
8.612714 -0.0013484711
8.613714 -0.0013551175999999999
8.614715 -0.0013617360000000001
8.615714 -0.0013683259
8.616714 -0.001374887
8.617714 -0.001381419
8.618714 -0.0013879214
8.619715 -0.001394394
8.620714 -0.0014008365
8.621715 -0.0014072484
8.622714 -0.0014136294000000002
8.623714 -0.0014199794
8.624714 -0.0014262978
8.625714 -0.0014325843
8.626715 -0.0014388385
8.627714 -0.0014450602
8.628715 -0.001451249
8.629714 -0.0014574045
8.630714 -0.0014635264
8.631714 -0.0014696145
8.632714 -0.0014756683
8.633715 -0.0014816876
8.634714 -0.0014876719
8.635715 -0.0014936212000000002
8.636714 -0.0014995348
8.637714 -0.0015054125
8.638714 -0.001511254
8.639714 -0.0015170589
8.640715 -0.001522827
8.641714 -0.0015285579000000001
8.642715 -0.0015342512
8.643714 -0.0015399067999999998
8.644714 -0.001545524
8.645715 -0.001551103
8.646714 -0.0015566428999999999
8.647715 -0.0015621436000000002
8.648714 -0.0015676046999999998
8.649714 -0.0015730257999999999
8.650714 -0.0015784068
8.651714 -0.0015837473000000003
8.652715 -0.0015890467999999998
8.653714 -0.0015943050999999999
8.654715 -0.0015995214000000002
8.655714 -0.0016046961
8.656714 -0.0016098284000000001
8.657714 -0.0016149177000000002
8.658714 -0.0016199643
8.659715 -0.0016249674
8.660714 -0.0016299269
8.661715 -0.0016348424
8.662714 -0.0016397133999999998
8.663714 -0.0016445401
8.664714 -0.0016493219
8.665714 -0.0016540583999999998
8.666715 -0.0016587496999999997
8.667714 -0.0016633951999999999
8.668715 -0.0016679950999999998
8.669714 -0.0016725484
8.670714 -0.0016770557
8.671714 -0.0016815159999999999
8.672714 -0.0016859294
8.673715 -0.0016902956999999999
8.674714 -0.0016946147
8.675714 -0.0016988859000000001
8.676714 -0.0017031091999999998
8.677714 -0.0017072845
8.678715 -0.0017114113000000002
8.679714 -0.0017154895000000001
8.680715 -0.0017195185
8.681714 -0.0017234986
8.682714 -0.0017274292999999998
8.683714 -0.0017313105
8.684714 -0.0017351416
8.685715 -0.0017389228
8.686714 -0.0017426533
8.687715 -0.0017463333
8.688714 -0.0017499625999999999
8.689714 -0.0017535403
8.690714 -0.0017570668000000001
8.691714 -0.0017605415
8.692715 -0.0017639642
8.693714 -0.0017673347
8.694715 -0.0017706529
8.695714 -0.0017739181
8.696714 -0.0017771306
8.697714 -0.0017802898999999999
8.698714 -0.0017833958000000002
8.699715 -0.0017864481999999998
8.700714 -0.0017894465
8.701715 -0.0017923909000000001
8.702714 -0.0017952809
8.703714 -0.0017981162999999999
8.704714 -0.0018008967999999998
8.705714 -0.0018036226
8.706715 -0.001806293
8.707714 -0.0018089082
8.708714 -0.0018114677000000002
8.709714 -0.0018139715
8.710714 -0.0018164192
8.711715 -0.0018188106
8.712714 -0.0018211455
8.713715 -0.0018234238999999999
8.714714 -0.0018256454000000002
8.715714 -0.0018278099
8.716714 -0.0018299172
8.717714 -0.0018319672
8.718715 -0.0018339595
8.719714 -0.001835894
8.720715 -0.0018377707
8.721714 -0.0018395895000000002
8.722714 -0.0018413499
8.723714 -0.0018430519000000002
8.724714 -0.0018446953999999998
8.725715 -0.0018462804
8.726714 -0.0018478067000000003
8.727715 -0.0018492741
8.728714 -0.0018506826000000002
8.729714 -0.0018520319000000002
8.730714 -0.0018533223
8.731714 -0.0018545534
8.732715 -0.0018557252000000002
8.733714 -0.0018568377
8.734715 -0.0018578906999999999
8.735714 -0.0018588838
8.736714 -0.0018598174999999999
8.737714 -0.0018606914000000002
8.738714 -0.0018615054000000002
8.739715 -0.0018622591999999999
8.740714 -0.0018629531
8.741714 -0.0018635868000000002
8.742714 -0.0018641602
8.743714 -0.0018646733
8.744715 -0.0018651259
8.745714 -0.0018655179
8.746715 -0.0018658489000000001
8.747714 -0.0018661190999999999
8.748714 -0.0018663284000000001
8.749714 -0.0018664767000000002
8.750714 -0.0018665636
8.751715 -0.0018665894
8.752714 -0.0018665538
8.753715 -0.0018664567
8.754714 -0.0018662979
8.755714 -0.0018660774000000002
8.756714 -0.0018657951
8.757714 -0.0018654509000000001
8.758715 -0.0018650450999999999
8.759714 -0.0018645771000000001
8.760715 -0.0018640471999999998
8.761714 -0.0018634553
8.762714 -0.0018628014
8.763714 -0.0018620853000000002
8.764714 -0.0018613072999999999
8.765715 -0.0018604673
8.766714 -0.0018595648999999998
8.767715 -0.0018586006000000002
8.768714 -0.0018575738
8.769714 -0.0018564850999999998
8.770715 -0.0018553344
8.771714 -0.0018541212
8.772715 -0.0018528461
8.773714 -0.0018515087999999998
8.774714 -0.0018501092
8.775714 -0.0018486475
8.776714 -0.0018471235
8.777715 -0.0018455377
8.778714 -0.0018438899000000001
8.779715 -0.0018421796999999998
8.780714 -0.0018404076
8.781714 -0.0018385737
8.782714 -0.0018366778000000002
8.783714 -0.00183472
8.784715 -0.0018327002000000001
8.785714 -0.0018306186999999998
8.786715 -0.0018284756000000002
8.787714 -0.0018262706
8.788714 -0.0018240042
8.789714 -0.0018216762
8.790714 -0.0018192867999999999
8.791715 -0.0018168361
8.792714 -0.0018143239
8.793715 -0.0018117506
8.794714 -0.0018091163
8.795714 -0.0018064207000000002
8.796714 -0.0018036643999999999
8.797714 -0.0018008471999999998
8.798715 -0.0017979688
8.799714 -0.0017950299
8.800714 -0.0017920305
8.801714 -0.0017889703
8.802714 -0.0017858496000000001
8.803715 -0.0017826682000000001
8.804714 -0.0017794267
8.805715 -0.0017761247
8.806714 -0.0017727625000000002
8.807714 -0.0017693401
8.808714 -0.0017658576000000002
8.809714 -0.001762315
8.810715 -0.0017587125000000001
8.811714 -0.0017550499000000002
8.812715 -0.0017513277
8.813714 -0.0017475459
8.814714 -0.0017437043
8.815714 -0.0017398035
8.816714 -0.0017358432
8.817715 -0.0017318236000000002
8.818714 -0.0017277453
8.819715 -0.0017236077999999999
8.820714 -0.0017194115999999999
8.821714 -0.0017151568999999999
8.822714 -0.0017108438000000001
8.823714 -0.0017064723999999998
8.824715 -0.0017020428
8.825714 -0.0016975555
8.826715 -0.0016930105999999998
8.827714 -0.0016884082
8.828714 -0.0016837485000000003
8.829714 -0.0016790318
8.830714 -0.0016742582
8.831715 -0.0016694279
8.832714 -0.0016645409999999999
8.833714 -0.0016595979000000002
8.834714 -0.0016545988
8.835714 -0.0016495436
8.836715 -0.001644433
8.837714 -0.0016392669000000002
8.838715 -0.0016340457
8.839714 -0.0016287693
8.840714 -0.001623438
8.841714 -0.0016180521999999999
8.842714 -0.0016126118
8.843715 -0.0016071170000000001
8.844714 -0.0016015683
8.845715 -0.0015959658
8.846714 -0.0015903099000000001
8.847714 -0.0015846001999999999
8.848714 -0.0015788375000000002
8.849714 -0.0015730219999999999
8.850715 -0.0015671536
8.851714 -0.0015612330000000002
8.852715 -0.0015552602999999998
8.853714 -0.0015492355
8.854714 -0.0015431589
8.855714 -0.0015370311000000002
8.856714 -0.0015308518
8.857715 -0.0015246219
8.858714 -0.0015183411
8.859715 -0.0015120099
8.860714 -0.0015056285000000001
8.861714 -0.0014991971
8.862714 -0.0014927159
8.863714 -0.0014861853
8.864715 -0.0014796055000000001
8.865714 -0.0014729766
8.866714 -0.001466299
8.867714 -0.0014595729
8.868714 -0.0014527986000000001
8.869715 -0.0014459762
8.870714 -0.0014391061
8.871715 -0.0014321885
8.872714 -0.0014252237
8.873714 -0.0014182118
8.874714 -0.0014111533000000002
8.875714 -0.0014040485
8.876715 -0.0013968976
8.877714 -0.0013897009
8.878715 -0.0013824588
8.879714 -0.0013751715
8.880714 -0.0013678395
8.881714 -0.0013604628999999999
8.882714 -0.0013530423
8.883715 -0.0013455778
8.884714 -0.0013380699
8.885715 -0.001330519
8.886714 -0.0013229253
8.887714 -0.0013152892000000002
8.888714 -0.0013076113
8.889714 -0.0012998916
8.890715 -0.0012921305999999998
8.891714 -0.0012843287
8.892715 -0.0012764862
8.893714 -0.0012686034999999998
8.894714 -0.0012606808
8.895715 -0.0012527185999999999
8.896714 -0.0012447172
8.897715 -0.0012366768
8.898714 -0.0012285977
8.899714 -0.0012204804
8.900714 -0.0012123252
8.901714 -0.0012041324
8.902715 -0.0011959024
8.903714 -0.0011876353
8.904715 -0.0011793316999999998
8.905714 -0.0011709916
8.906714 -0.0011626157
8.907714 -0.0011542042
8.908714 -0.0011457573
8.909715 -0.0011372754999999998
8.910714 -0.0011287591
8.911715 -0.0011202084999999999
8.912714 -0.0011116241
8.913714 -0.0011030062
8.914714 -0.001094355
8.915714 -0.0010856712
8.916715 -0.0010769549
8.917714 -0.0010682064999999999
8.918715 -0.0010594265
8.919714 -0.0010506152999999999
8.920714 -0.001041773
8.921714 -0.0010329001
8.922714 -0.0010239970999999998
8.923715 -0.0010150641
8.924714 -0.0010061017000000002
8.925714 -0.0009971101499999999
8.926714 -0.00098808978
8.927714 -0.0009790411200000001
8.928715 -0.00096996437
8.929714 -0.00096085996
8.930715 -0.00095172818
8.931714 -0.00094256948
8.932714 -0.00093338422
8.933714 -0.00092417276
8.934714 -0.00091493539
8.935715 -0.00090567273
8.936714 -0.0008963850600000001
8.937715 -0.00088707275
8.938714 -0.0008777362400000001
8.939714 -0.0008683759900000001
8.940714 -0.00085899237
8.941714 -0.00084958592
8.942715 -0.0008401569199999999
8.943714 -0.0008307059
8.944715 -0.00082123324
8.945714 -0.00081173939
8.946714 -0.00080222489
8.947714 -0.00079269003
8.948714 -0.0007831353300000001
8.949715 -0.00077356126
8.950714 -0.00076396809
8.951715 -0.00075435642
8.952714 -0.00074472655
8.953714 -0.00073507886
8.954714 -0.0007254138400000001
8.955714 -0.00071573181
8.956715 -0.00070603323
8.957714 -0.00069631842
8.958714 -0.00068658774
8.959714 -0.00067684164
8.960714 -0.00066708044
8.961715 -0.00065730451
8.962714 -0.00064751421
8.963715 -0.00063770995
8.964714 -0.000627892
8.965714 -0.0006180608099999999
8.966714 -0.00060821671
8.967714 -0.0005983601599999999
8.968715 -0.00058849141
8.969714 -0.00057861098
8.970715 -0.00056871922
8.971714 -0.00055881651
8.972714 -0.00054890324
8.973714 -0.00053897984
8.974714 -0.00052904675
8.975715 -0.00051910433
8.976714 -0.00050915305
8.977715 -0.0004991933099999999
8.978714 -0.00048922552
8.979714 -0.00047925005
8.980714 -0.00046926738999999995
8.981714 -0.00045927791
8.982715 -0.00044928206
8.983714 -0.00043928026
8.984715 -0.00042927281000000004
8.985714 -0.00041926022999999997
8.986714 -0.00040924292
8.987714 -0.00039922123999999997
8.988714 -0.00038919557
8.989715 -0.00037916636000000003
8.990714 -0.00036913398
8.991714 -0.00035909882
8.992714 -0.00034906132000000003
8.993714 -0.00033902179
8.994715 -0.00032898074
8.995714 -0.00031893851
8.996715 -0.00030889555
8.997714 -0.00029885223
8.998714 -0.00028880896999999996
8.999714 -0.00027876622
9.000714 -0.0002687244
9.001715 -0.00025868389
9.002714 -0.00024864516
9.003715 -0.00023860861999999998
9.004714 -0.00022857468999999998
9.005714 -0.00021854378000000003
9.006714 -0.00020851633
9.007714 -0.00019849276
9.008715 -0.00018847348
9.009714 -0.0001784589
9.010715 -0.00016844944
9.011714 -0.00015844545
9.012714 -0.00014844735
9.013714 -0.00013845551999999998
9.014714 -0.00012847032
9.015715 -0.00011849211999999998
9.016714 -0.00010852126999999999
9.017715 -9.855813199999999e-05
9.018714 -8.8603053e-05
9.019714 -7.865636499999999e-05
9.020715 -6.8718407e-05
9.021714 -5.8789516e-05
9.022715 -4.8870032e-05
9.023714 -3.8960283e-05
9.024714 -2.9060615e-05
9.025714 -1.9171355e-05
9.026714 -9.2928524e-06
9.027715 5.7454139e-07
9.028714 1.0430481000000001e-05
9.029715 2.0274601e-05
9.030714 3.0106542999999998e-05
9.031714 3.9925928e-05
9.032714 4.9732386999999996e-05
9.033714 5.9525541e-05
9.034715 6.9305008e-05
9.035714 7.907039500000001e-05
9.036715 8.8821309e-05
9.037714 9.8557382e-05
9.038714 0.00010827819000000001
9.039714 0.00011798336
9.040714 0.00012767250000000001
9.041715 0.00013734522000000002
9.042714 0.00014700114
9.043715 0.00015663986
9.044714 0.00016626107
9.045714 0.00017586433
9.046714 0.00018544932000000001
9.047714 0.00019501567
9.048715 0.00020456305000000002
9.049714 0.00021409110000000003
9.050714 0.00022359945
9.051714 0.00023308783
9.052714 0.00024255585
9.053715 0.0002520032
9.054714 0.00026142957000000003
9.055715 0.00027083463
9.056714 0.00028021801999999997
9.057714 0.00028957948
9.058714 0.00029891862000000003
9.059714 0.00030823517
9.060715 0.00031752877000000004
9.061714 0.00032679909
9.062715 0.00033604583000000003
9.063714 0.00034526868
9.064714 0.00035446728000000004
9.065714 0.00036364131
9.066714 0.00037279046
9.067715 0.00038191438
9.068714 0.00039101278
9.069715 0.00040008540000000003
9.070714 0.00040913186999999996
9.071714 0.00041815191999999997
9.072714 0.00042714519000000003
9.073714 0.00043611149
9.074715 0.00044505045
9.075714 0.00045396176999999997
9.076715 0.00046284522
9.077714 0.00047170059999999996
9.078714 0.00048052747999999994
9.079714 0.0004893257
9.080714 0.00049809505
9.081715 0.00050683511
9.082714 0.00051554584
9.083714 0.00052422674
9.084714 0.0005328777699999999
9.085714 0.00054149859
9.086715 0.00055008891
9.087714 0.00055864843
9.088715 0.0005671769500000001
9.089714 0.00057567422
9.090714 0.00058413989
9.091714 0.00059257377
9.092714 0.0006009755
9.093715 0.0006093448100000001
9.094714 0.00061768137
9.095715 0.00062598497
9.096714 0.00063425528
9.097714 0.00064249198
9.098714 0.0006506948
9.099714 0.00065886347
9.100715 0.00066699772
9.101714 0.00067509718
9.102715 0.00068316158
9.103714 0.00069119069
9.104714 0.0006991842400000001
9.105714 0.00070714195
9.106714 0.00071506356
9.107715 0.0007229489299999999
9.108714 0.00073079768
9.109715 0.0007386097400000001
9.110714 0.0007463848299999999
9.111714 0.00075412268
9.112714 0.00076182318
9.113714 0.00076948609
9.114715 0.0007771112
9.115714 0.0007846983
9.116714 0.00079224728
9.117714 0.00079975798
9.118714 0.00080723012
9.119715 0.00081466351
9.120714 0.00082205806
9.121715 0.00082941342
9.122714 0.00083672958
9.123714 0.0008440063499999999
9.124714 0.00085124339
9.125714 0.00085844067
9.126715 0.0008655978499999999
9.127714 0.00087271492
9.128715 0.00087979151
9.129714 0.00088682755
9.130714 0.00089382274
9.131714 0.0009007771
9.132714 0.00090769017
9.133715 0.00091456204
9.134714 0.00092139217
9.135715 0.00092818073
9.136714 0.00093492754
9.137714 0.00094163224
9.138714 0.0009482948399999999
9.139714 0.00095491505
9.140715 0.0009614927
9.141714 0.0009680277799999999
9.142715 0.00097452012
9.143714 0.00098096953
9.144714 0.00098737582
9.145715 0.00099373892
9.146714 0.0010000588
9.147715 0.0010063352
9.148714 0.0010125679
9.149714 0.0010187568
9.150714 0.0010249019
9.151714 0.0010310029000000001
9.152715 0.0010370598
9.153714 0.0010430722
9.154715 0.0010490401999999998
9.155714 0.0010549635
9.156714 0.0010608418
9.157714 0.0010666754
9.158714 0.0010724637
9.159715 0.0010782068
9.160714 0.0010839045
9.161715 0.0010895566
9.162714 0.0010951631
9.163714 0.0011007239
9.164714 0.0011062386
9.165714 0.0011117073
9.166715 0.0011171301
9.167714 0.0011225064999999998
9.168715 0.0011278366
9.169714 0.0011331203000000001
9.170714 0.0011383576
9.171714 0.0011435485
9.172714 0.0011486927
9.173715 0.0011537903
9.174714 0.0011588414
9.175714 0.0011638457
9.176714 0.0011688032999999998
9.177714 0.001173714
9.178715 0.001178578
9.179714 0.0011833950999999999
9.180715 0.0011881653
9.181714 0.0011928885
9.182714 0.0011975649
9.183714 0.0012021941
9.184714 0.0012067762
9.185715 0.0012113112000000001
9.186714 0.0012157989
9.187715 0.0012202394
9.188714 0.0012246324000000002
9.189714 0.0012289782
9.190714 0.0012332765000000001
9.191714 0.0012375272
9.192715 0.0012417303
9.193714 0.0012458857
9.194715 0.0012499934
9.195714 0.0012540533
9.196714 0.0012580655
9.197714 0.0012620299
9.198714 0.0012659462
9.199715 0.0012698147
9.200714 0.0012736351
9.201715 0.0012774077000000002
9.202714 0.0012811322
9.203714 0.0012848086
9.204714 0.0012884369
9.205714 0.0012920173
9.206715 0.0012955495
9.207714 0.0012990336
9.208714 0.0013024695
9.209714 0.0013058575
9.210714 0.0013091973000000001
9.211715 0.001312489
9.212714 0.0013157325
9.213715 0.0013189278000000002
9.214714 0.0013220751
9.215714 0.0013251743
9.216714 0.0013282252
9.217714 0.0013312279
9.218715 0.0013341827
9.219714 0.0013370890999999999
9.220715 0.0013399473999999999
9.221714 0.0013427577
9.222714 0.0013455197
9.223714 0.0013482338
9.224714 0.0013508996
9.225715 0.0013535173
9.226714 0.001356087
9.227715 0.0013586086
9.228714 0.0013610824
9.229714 0.0013635082
9.230714 0.0013658861
9.231714 0.0013682160999999998
9.232715 0.0013704985000000001
9.233714 0.0013727331
9.234715 0.0013749201
9.235714 0.0013770596000000001
9.236714 0.0013791516
9.237714 0.0013811962
9.238714 0.0013831935
9.239715 0.0013851435
9.240714 0.0013870464
9.241714 0.0013889022
9.242714 0.0013907109000000002
9.243714 0.0013924728000000001
9.244715 0.0013941877
9.245714 0.0013958556
9.246715 0.0013974769
9.247714 0.0013990513999999998
9.248714 0.0014005792
9.249714 0.0014020604
9.250714 0.0014034949
9.251715 0.0014048829
9.252714 0.0014062243
9.253715 0.0014075194
9.254714 0.001408768
9.255714 0.0014099703
9.256714 0.0014111262
9.257714 0.0014122359
9.258715 0.0014132994
9.259714 0.0014143167
9.260715 0.0014152882
9.261714 0.0014162136
9.262714 0.0014170931
9.263714 0.0014179267
9.264714 0.0014187147
9.265715 0.0014194569999999998
9.266714 0.0014201539
9.267715 0.0014208054
9.268714 0.0014214115
9.269714 0.0014219725
9.270715 0.0014224883999999999
9.271714 0.0014229593
9.272715 0.0014233852
9.273714 0.0014237665
9.274714 0.0014241031
9.275714 0.0014243952
9.276714 0.001424643
9.277715 0.0014248464000000001
9.278714 0.0014250057999999999
9.279715 0.0014251208999999999
9.280714 0.0014251923
9.281714 0.0014252198
9.282714 0.0014252035
9.283714 0.0014251437
9.284715 0.0014250404
9.285714 0.0014248937
9.286715 0.0014247039
9.287714 0.001424471
9.288714 0.0014241950999999999
9.289714 0.0014238764
9.290714 0.001423515
9.291715 0.0014231111
9.292714 0.0014226647000000002
9.293715 0.0014221761
9.294714 0.0014216454
9.295714 0.0014210726
9.296714 0.0014204582
9.297714 0.0014198021
9.298715 0.0014191044000000002
9.299714 0.0014183654000000001
9.300714 0.0014175851
9.301714 0.0014167638
9.302714 0.0014159015
9.303715 0.0014149987
9.304714 0.0014140551
9.305715 0.0014130710000000001
9.306714 0.0014120466
9.307714 0.0014109819999999999
9.308714 0.0014098773
9.309714 0.0014087326
9.310715 0.0014075481
9.311714 0.0014063239
9.312715 0.0014050603
9.313714 0.0014037571
9.314714 0.0014024145
9.315714 0.0014010328
9.316714 0.0013996121
9.317715 0.0013981525
9.318714 0.001396654
9.319715 0.0013951169
9.320714 0.0013935415
9.321714 0.0013919276
9.322714 0.0013902756
9.323714 0.0013885855
9.324715 0.0013868576
9.325714 0.0013850919999999999
9.326715 0.0013832891
9.327714 0.0013814486
9.328714 0.0013795712
9.329714 0.0013776567
9.330714 0.0013757055
9.331715 0.0013737176
9.332714 0.0013716935
9.333714 0.001369633
9.334714 0.0013675365
9.335714 0.0013654042
9.336715 0.0013632363
9.337714 0.0013610328000000001
9.338715 0.0013587942
9.339714 0.0013565203999999999
9.340714 0.0013542117
9.341714 0.0013518683
9.342714 0.0013494903
9.343715 0.001347078
9.344714 0.0013446316
9.345715 0.0013421512
9.346714 0.0013396369
9.347714 0.0013370888999999998
9.348714 0.0013345075000000001
9.349714 0.0013318928
9.350715 0.0013292451
9.351714 0.0013265643999999998
9.352715 0.0013238509
9.353714 0.0013211049
9.354714 0.0013183265
9.355714 0.0013155159
9.356714 0.0013126732
9.357715 0.0013097987
9.358714 0.0013068925
9.359715 0.0013039548
9.360714 0.0013009859
9.361714 0.0012979857
9.362714 0.0012949547
9.363714 0.0012918929
9.364715 0.0012888006
9.365714 0.0012856780000000002
9.366714 0.001282525
9.367714 0.0012793421
9.368714 0.0012761293
9.369715 0.0012728868
9.370714 0.0012696149
9.371715 0.0012663136
9.372714 0.0012629833
9.373714 0.0012596239
9.374714 0.0012562358000000001
9.375714 0.0012528191
9.376715 0.0012493739000000001
9.377714 0.0012459005
9.378715 0.0012423991
9.379714 0.0012388698
9.380714 0.0012353128
9.381714 0.0012317283
9.382714 0.0012281165
9.383715 0.0012244775999999998
9.384714 0.0012208119
9.385715 0.0012171194
9.386714 0.0012134004
9.387714 0.0012096551
9.388714 0.0012058837
9.389714 0.0012020862999999999
9.390715 0.0011982635
9.391714 0.0011944151
9.392715 0.0011905416
9.393714 0.001186643
9.394714 0.0011827196
9.395715 0.0011787717000000001
9.396714 0.0011747995
9.397715 0.0011708032
9.398714 0.0011667829
9.399714 0.0011627389
9.400714 0.0011586713
9.401714 0.0011545806
9.402715 0.0011504667
9.403714 0.0011463299
9.404715 0.0011421705
9.405714 0.0011379886
9.406714 0.0011337843
9.407714 0.0011295579
9.408714 0.0011253095999999999
9.409715 0.0011210395
9.410714 0.0011167479
9.411715 0.0011124349000000001
9.412714 0.0011081008
9.413714 0.0011037457
9.414714 0.0010993697
9.415714 0.001094973
9.416715 0.0010905558
9.417714 0.0010861184
9.418715 0.0010816608
9.419714 0.0010771832999999999
9.420714 0.0010726862
9.421714 0.0010681694
9.422714 0.0010636331999999999
9.423715 0.0010590778000000001
9.424714 0.0010545034
9.425714 0.0010499103000000001
9.426714 0.0010452986
9.427714 0.0010406685
9.428715 0.0010360201000000002
9.429714 0.0010313537999999999
9.430715 0.0010266696
9.431714 0.0010219678
9.432714 0.0010172487000000001
9.433714 0.0010125123
9.434714 0.0010077589
9.435715 0.0010029886
9.436714 0.00099820172
9.437715 0.00099339841
9.438714 0.000988579
9.439714 0.00098374358
9.440714 0.00097889224
9.441714 0.00097402544
9.442715 0.00096914309
9.443714 0.0009642456500000001
9.444715 0.0009593331899999999
9.445714 0.00095440582
9.446714 0.0009494638099999999
9.447714 0.00094450743
9.448714 0.0009395368600000001
9.449715 0.00093455228
9.450714 0.0009295538799999999
9.451715 0.0009245420199999999
9.452714 0.0009195166099999999
9.453714 0.0009144781000000001
9.454714 0.00090942658
9.455714 0.0009043622399999999
9.456715 0.0008992853499999999
9.457714 0.0008941960900000001
9.458714 0.00088909455
9.459714 0.0008839811899999999
9.460714 0.00087885592
9.461715 0.0008737190900000001
9.462714 0.0008685708100000001
9.463715 0.0008634114200000001
9.464714 0.00085824095
9.465714 0.00085305965
9.466714 0.0008478676999999999
9.467714 0.0008426651199999999
9.468715 0.00083745235
9.469714 0.00083222931
9.470715 0.00082699644
9.471714 0.0008217535699999999
9.472714 0.00081650123
9.473714 0.00081123935
9.474714 0.0008059680999999999
9.475715 0.00080068767
9.476714 0.00079539823
9.477715 0.00079009997
9.478714 0.00078479297
9.479714 0.0007794774300000001
9.480714 0.00077415352
9.481714 0.0007688214300000001
9.482715 0.0007634813300000001
9.483714 0.0007581333199999999
9.484715 0.0007527776200000001
9.485714 0.00074741451
9.486714 0.00074204399
9.487714 0.00073666642
9.488714 0.00073128194
9.489715 0.00072589064
9.490714 0.00072049284
9.491714 0.00071508871
9.492714 0.00070967844
9.493714 0.00070426222
9.494715 0.00069884027
9.495714 0.00069341277
9.496715 0.00068797995
9.497714 0.00068254194
9.498714 0.00067709898
9.499714 0.00067165129
9.500714 0.000666199
9.501715 0.00066074231
9.502714 0.00065528143
9.503715 0.0006498165
9.504714 0.00064434771
9.505714 0.00063887533
9.506714 0.0006333994
9.507714 0.00062792014
9.508715 0.00062243771
9.509714 0.0006169523200000001
9.510715 0.00061146411
9.511714 0.00060597317
9.512714 0.00060047978
9.513714 0.00059498407
9.514714 0.0005894861699999999
9.515715 0.0005839862299999999
9.516714 0.00057848447
9.517715 0.00057298093
9.518714 0.00056747594
9.519714 0.00056196955
9.520715 0.0005564620099999999
9.521714 0.00055095343
9.522715 0.00054544394
9.523714 0.0005399337200000001
9.524714 0.00053442295
9.525714 0.00052891178
9.526714 0.00052340042
9.527715 0.0005178888799999999
9.528714 0.00051237748
9.529715 0.00050686626
9.530714 0.00050135536
9.531714 0.00049584501
9.532714 0.00049033529
9.533714 0.00048482634
9.534715 0.0004793184
9.535714 0.00047381145
9.536715 0.00046830573
9.537714 0.00046280129
9.538714 0.00045729839
9.539714 0.00045179704
9.540714 0.00044629751000000004
9.541715 0.00044079989
9.542714 0.00043530430999999997
9.543715 0.00042981095999999994
9.544714 0.00042431989
9.545714 0.00041883136
9.546714 0.00041334551
9.547714 0.00040786243999999997
9.548715 0.00040238242
9.549714 0.00039690558
9.550714 0.00039143206
9.551714 0.00038596208
9.552714 0.00038049573
9.553715 0.00037503330000000003
9.554714 0.00036957488
9.555715 0.00036412068
9.556714 0.00035867088
9.557714 0.00035322563999999997
9.558714 0.00034778516
9.559714 0.00034234954
9.560715 0.00033691897000000004
9.561714 0.00033149363
9.562715 0.00032607363
9.563714 0.00032065914000000003
9.564714 0.00031525028
9.565714 0.0003098472
9.566714 0.00030445001
9.567715 0.00029905884
9.568714 0.00029367381999999997
9.569715 0.00028829502
9.570714 0.00028292261
9.571714 0.00027755668
9.572714 0.0002721973
9.573714 0.00026684463
9.574715 0.00026149878
9.575714 0.00025615984
9.576715 0.00025082791
9.577714 0.00024550311
9.578714 0.00024018557000000002
9.579714 0.00023487539
9.580714 0.0002295727
9.581715 0.00022427762
9.582714 0.00021899027
9.583714 0.00021371079
9.584714 0.00020843929
9.585714 0.00020317593
9.586715 0.00019792085
9.587714 0.00019267413000000001
9.588715 0.00018743594
9.589714 0.00018220642
9.590714 0.00017698566000000002
9.591714 0.00017177381999999999
9.592714 0.00016657101
9.593715 0.00016137737
9.594714 0.00015619302
9.595715 0.00015101806
9.596714 0.00014585263
9.597714 0.00014069685
9.598714 0.00013555082000000002
9.599714 0.00013041466999999998
9.600715 0.00012528852
9.601714 0.00012017245999999999
9.602715 0.00011506662
9.603714 0.00010997112
9.604714 0.00010488607
9.605714 9.9811587e-05
9.606714 9.474779300000001e-05
9.607715 8.969482200000001e-05
9.608714 8.4652794e-05
9.609715 7.9621833e-05
9.610714 7.4602082e-05
9.611714 6.959366500000001e-05
9.612714 6.4596725e-05
9.613714 5.9611392e-05
9.614715 5.4637798e-05
9.615714 4.9676088999999993e-05
9.616714 4.4726391e-05
9.617714 3.978883e-05
9.618714 3.4863544e-05
9.619715 2.995065e-05
9.620714 2.5050272e-05
9.621715 2.0162523e-05
9.622714 1.528751e-05
9.623714 1.0425338e-05
9.624714 5.5760999e-06
9.625714 7.3988664e-07
9.626715 -4.0832173e-06
9.627714 -8.8931358e-06
9.628715 -1.3689794000000001e-05
9.629714 -1.8473123e-05
9.630714 -2.3243059e-05
9.631714 -2.7999539000000002e-05
9.632714 -3.2742503e-05
9.633715 -3.7471889e-05
9.634714 -4.2187636e-05
9.635715 -4.6889681e-05
9.636714 -5.1577956e-05
9.637714 -5.6252401e-05
9.638714 -6.0912936e-05
9.639714 -6.5559482e-05
9.640715 -7.0191953e-05
9.641714 -7.4810271e-05
9.642715 -7.941434300000001e-05
9.643714 -8.4004063e-05
9.644714 -8.8579338e-05
9.645715 -9.3140051e-05
9.646714 -9.7686097e-05
9.647715 -0.00010221736000000001
9.648714 -0.00010673372999999999
9.649714 -0.00011123509
9.650714 -0.00011572132
9.651714 -0.00012019232
9.652715 -0.00012464797
9.653714 -0.00012908814
9.654715 -0.00013351275
9.655714 -0.0001379217
9.656714 -0.00014231484999999998
9.657714 -0.00014669215
9.658714 -0.00015105348
9.659715 -0.00015539877
9.660714 -0.00015972792
9.661715 -0.00016404088
9.662714 -0.00016833754
9.663714 -0.00017261784000000002
9.664714 -0.00017688172
9.665714 -0.00018112910000000001
9.666715 -0.00018535989
9.667714 -0.00018957402
9.668715 -0.00019377143999999998
9.669714 -0.00019795204000000002
9.670714 -0.00020211578
9.671714 -0.00020626259999999999
9.672714 -0.00021039236
9.673715 -0.00021450501
9.674714 -0.00021860046
9.675714 -0.00022267861
9.676714 -0.00022673944
9.677714 -0.00023078280000000002
9.678715 -0.00023480863999999997
9.679714 -0.00023881686999999998
9.680715 -0.00024280741
9.681714 -0.0002467802
9.682714 -0.00025073516
9.683714 -0.00025467219999999996
9.684714 -0.00025859131
9.685715 -0.0002624924
9.686714 -0.00026637545
9.687715 -0.00027024037
9.688714 -0.00027408712
9.689714 -0.00027791568
9.690714 -0.00028172601
9.691714 -0.00028551808
9.692715 -0.00028929187
9.693714 -0.00029304733
9.694715 -0.00029678444999999996
9.695714 -0.00030050321
9.696714 -0.00030420356
9.697714 -0.00030788547
9.698714 -0.00031154889
9.699715 -0.00031519378
9.700714 -0.00031882012
9.701715 -0.00032242779
9.702714 -0.00032601677
9.703714 -0.00032958699000000004
9.704714 -0.00033313838
9.705714 -0.00033667088
9.706715 -0.0003401844
9.707714 -0.00034367883000000003
9.708714 -0.0003471541
9.709714 -0.00035061012
9.710714 -0.00035404678
9.711715 -0.00035746402
9.712714 -0.00036086174
9.713715 -0.00036423985
9.714714 -0.00036759827
9.715714 -0.00037093693999999997
9.716714 -0.00037425577
9.717714 -0.00037755472
9.718715 -0.00038083374000000004
9.719714 -0.00038409271000000003
9.720715 -0.00038733165
9.721714 -0.00039055053000000003
9.722714 -0.00039374927
9.723714 -0.00039692791000000004
9.724714 -0.0004000864
9.725715 -0.00040322465999999995
9.726714 -0.00040634267999999996
9.727715 -0.00040944051
9.728714 -0.00041251809999999994
9.729714 -0.00041557545999999996
9.730714 -0.00041861254
9.731714 -0.00042162928
9.732715 -0.00042462574999999997
9.733714 -0.00042760188999999997
9.734715 -0.00043055770000000005
9.735714 -0.00043349305
9.736714 -0.00043640803000000004
9.737714 -0.00043930244999999997
9.738714 -0.00044217645
9.739715 -0.00044502984999999996
9.740714 -0.0004478627
9.741714 -0.00045067485999999995
9.742714 -0.00045346633
9.743714 -0.00045623710000000005
9.744715 -0.00045898714000000004
9.745714 -0.00046171635
9.746715 -0.00046442474000000004
9.747714 -0.00046711224999999997
9.748714 -0.00046977889000000004
9.749714 -0.00047242465
9.750714 -0.00047504946
9.751715 -0.00047765338
9.752714 -0.0004802363
9.753715 -0.00048279830000000004
9.754714 -0.00048533939
9.755714 -0.00048785946
9.756714 -0.00049035862
9.757714 -0.0004928367600000001
9.758715 -0.00049529394
9.759714 -0.00049773012
9.760715 -0.00050014532
9.761714 -0.00050253948
9.762714 -0.00050491262
9.763714 -0.00050726467
9.764714 -0.00050959566
9.765715 -0.0005119055
9.766714 -0.00051419411
9.767715 -0.0005164615700000001
9.768714 -0.0005187077
9.769714 -0.00052093251
9.770715 -0.00052313599
9.771714 -0.0005253179599999999
9.772715 -0.00052747855
9.773714 -0.0005296175899999999
9.774714 -0.00053173503
9.775714 -0.00053383083
9.776714 -0.0005359050599999999
9.777715 -0.0005379575699999999
9.778714 -0.00053998838
9.779715 -0.00054199745
9.780714 -0.00054398488
9.781714 -0.0005459506199999999
9.782714 -0.00054789457
9.783714 -0.0005498169200000001
9.784715 -0.00055171754
9.785714 -0.00055359651
9.786715 -0.0005554538300000001
9.787714 -0.00055728956
9.788714 -0.00055910368
9.789714 -0.00056089634
9.790714 -0.00056266745
9.791715 -0.00056441709
9.792714 -0.00056614531
9.793715 -0.00056785211
9.794714 -0.00056953745
9.795714 -0.00057120137
9.796714 -0.0005728438700000001
9.797714 -0.000574465
9.798715 -0.0005760647099999999
9.799714 -0.000577643
9.800714 -0.00057919983
9.801714 -0.00058073524
9.802714 -0.0005822491900000001
9.803715 -0.0005837416700000001
9.804714 -0.00058521259
9.805715 -0.00058666201
9.806714 -0.00058808992
9.807714 -0.00058949622
9.808714 -0.0005908810199999999
9.809714 -0.00059224426
9.810715 -0.00059358586
9.811714 -0.00059490599
9.812715 -0.00059620452
9.813714 -0.00059748154
9.814714 -0.00059873701
9.815714 -0.00059997101
9.816714 -0.00060118359
9.817715 -0.00060237467
9.818714 -0.0006035443700000001
9.819715 -0.00060469265
9.820714 -0.00060581956
9.821714 -0.00060692523
9.822714 -0.00060800953
9.823714 -0.00060907259
9.824715 -0.00061011438
9.825714 -0.00061113492
9.826715 -0.00061213427
9.827714 -0.00061311234
9.828714 -0.00061406918
9.829714 -0.00061500477
9.830714 -0.00061591918
9.831715 -0.00061681239
9.832714 -0.00061768428
9.833714 -0.00061853498
9.834714 -0.00061936439
9.835714 -0.00062017252
9.836715 -0.00062095942
9.837714 -0.00062172503
9.838715 -0.00062246936
9.839714 -0.0006231925
9.840714 -0.00062389436
9.841714 -0.00062457507
9.842714 -0.00062523454
9.843715 -0.0006258729599999999
9.844714 -0.00062649028
9.845715 -0.0006270866399999999
9.846714 -0.00062766194
9.847714 -0.00062821641
9.848714 -0.00062875001
9.849714 -0.00062926283
9.850715 -0.00062975496
9.851714 -0.00063022649
9.852715 -0.00063067741
9.853714 -0.00063110779
9.854714 -0.00063151774
9.855714 -0.00063190728
9.856714 -0.0006322764
9.857715 -0.00063262519
9.858714 -0.0006329536999999999
9.859715 -0.0006332619300000001
9.860714 -0.00063354987
9.861714 -0.0006338176299999999
9.862714 -0.0006340651
9.863714 -0.00063429238
9.864715 -0.0006344994300000001
9.865714 -0.00063468619
9.866714 -0.00063485281
9.867714 -0.0006349992399999999
9.868714 -0.00063512548
9.869715 -0.0006352314799999999
9.870714 -0.00063531729
9.871715 -0.000635383
9.872714 -0.00063542857
9.873714 -0.0006354541300000001
9.874714 -0.00063545958
9.875714 -0.00063544503
9.876715 -0.00063541052
9.877714 -0.00063535608
9.878715 -0.00063528182
9.879714 -0.00063518783
9.880714 -0.00063507409
9.881714 -0.00063494072
9.882714 -0.00063478778
9.883715 -0.00063461534
9.884714 -0.0006344234
9.885715 -0.00063421207
9.886714 -0.00063398147
9.887714 -0.00063373154
9.888714 -0.00063346242
9.889714 -0.00063317411
9.890715 -0.00063286661
9.891714 -0.0006325400100000001
9.892715 -0.00063219441
9.893714 -0.0006318297
9.894714 -0.00063144603
9.895715 -0.00063104335
9.896714 -0.00063062175
9.897715 -0.00063018119
9.898714 -0.00062972176
9.899714 -0.00062924355
9.900714 -0.00062874651
9.901714 -0.00062823074
9.902715 -0.00062769627
9.903714 -0.00062714312
9.904715 -0.00062657145
9.905714 -0.0006259812799999999
9.906714 -0.00062537274
9.907714 -0.0006247458299999999
9.908714 -0.00062410068
9.909715 -0.00062343738
9.910714 -0.00062275608
9.911715 -0.00062205681
9.912714 -0.00062133968
9.913714 -0.0006206047600000001
9.914714 -0.00061985215
9.915714 -0.0006190819500000001
9.916715 -0.0006182941899999999
9.917714 -0.00061748906
9.918715 -0.00061666651
9.919714 -0.00061582664
9.920714 -0.00061496944
9.921714 -0.0006140951000000001
9.922714 -0.00061320352
9.923715 -0.00061229475
9.924714 -0.0006113688900000001
9.925714 -0.0006104259200000001
9.926714 -0.00060946591
9.927714 -0.00060848879
9.928715 -0.00060749467
9.929714 -0.0006064835800000001
9.930715 -0.00060545549
9.931714 -0.00060441048
9.932714 -0.00060334855
9.933714 -0.00060226985
9.934714 -0.00060117432
9.935715 -0.00060006209
9.936714 -0.00059893323
9.937715 -0.00059778777
9.938714 -0.0005966258
9.939714 -0.00059544745
9.940714 -0.0005942527399999999
9.941714 -0.00059304184
9.942715 -0.0005918148400000001
9.943714 -0.00059057184
9.944715 -0.00058931291
9.945714 -0.00058803817
9.946714 -0.00058674777
9.947714 -0.00058544174
9.948714 -0.0005841202
9.949715 -0.0005827832000000001
9.950714 -0.00058143091
9.951715 -0.00058006331
9.952714 -0.00057868051
9.953714 -0.0005772825699999999
9.954714 -0.00057586963
9.955714 -0.00057444163
9.956715 -0.0005729987200000001
9.957714 -0.00057154084
9.958714 -0.00057006823
9.959714 -0.00056858084
9.960714 -0.00056707872
9.961715 -0.00056556196
9.962714 -0.0005640306
9.963715 -0.00056248477
9.964714 -0.00056092454
9.965714 -0.0005593499300000001
9.966714 -0.00055776109
9.967714 -0.00055615806
9.968715 -0.00055454097
9.969714 -0.0005529099299999999
9.970715 -0.00055126502
9.971714 -0.00054960633
9.972714 -0.0005479339999999999
9.973714 -0.00054624816
9.974714 -0.0005445488100000001
9.975715 -0.0005428362299999999
9.976714 -0.00054111033
9.977715 -0.00053937138
9.978714 -0.00053761937
9.979714 -0.00053585441
9.980714 -0.00053407657
9.981714 -0.00053228596
9.982715 -0.00053048257
9.983714 -0.00052866658
9.984715 -0.0005268379
9.985714 -0.00052499668
9.986714 -0.00052314294
9.987714 -0.00052127671
9.988714 -0.00051939801
9.989715 -0.00051750699
9.990714 -0.0005156036
9.991714 -0.00051368793
9.992714 -0.00051176007
9.993714 -0.00050982003
9.994715 -0.0005078678900000001
9.995714 -0.00050590374
9.996715 -0.00050392769
9.997714 -0.00050193971
9.998714 -0.00049994001
9.999714 -0.0004979287
10.00071 -0.00049590581
10.00171 -0.0004938715800000001
10.00271 -0.0004918260400000001
10.00371 -0.00048976931
10.00471 -0.00048770153
10.00571 -0.00048562287999999996
10.00671 -0.00048353345
10.00771 -0.00048143337999999997
10.00871 -0.00047932271999999996
10.00971 -0.00047720172999999997
10.01071 -0.00047507042
10.01171 -0.00047292892
10.01271 -0.00047077733
10.01371 -0.00046861569
10.01471 -0.00046644418
10.01571 -0.0004642628
10.01671 -0.00046207169000000005
10.01771 -0.0004598709
10.01871 -0.00045766046000000004
10.01971 -0.00045544043
10.02071 -0.00045321094000000004
10.02171 -0.00045097199
10.02271 -0.00044872368
10.02371 -0.00044646607999999997
10.02471 -0.00044419926000000004
10.02571 -0.00044192324999999997
10.02671 -0.00043963822999999996
10.02771 -0.00043734422000000003
10.02871 -0.00043504127999999996
10.02971 -0.00043272958
10.03071 -0.00043040923
10.03171 -0.00042808033000000004
10.03271 -0.00042574297
10.03371 -0.00042339719999999996
10.03471 -0.00042104325
10.03571 -0.00041868119999999997
10.03671 -0.0004163111
10.03771 -0.00041393314
10.03871 -0.00041154740000000004
10.03971 -0.00040915402
10.04071 -0.00040675304
10.04171 -0.00040434465999999997
10.04271 -0.00040192886
10.04371 -0.00039950583
10.04471 -0.00039707556000000003
10.04571 -0.00039463816
10.04671 -0.00039219376
10.04771 -0.00038974230999999995
10.04871 -0.00038728399
10.04971 -0.00038481876
10.05071 -0.0003823468
10.05171 -0.00037986811
10.05271 -0.00037738268
10.05371 -0.00037489071
10.05471 -0.0003723922
10.05571 -0.00036988727
10.05671 -0.00036737597
10.05771 -0.0003648584
10.05871 -0.00036233471
10.05971 -0.00035980495
10.06071 -0.00035726928
10.06171 -0.00035472779000000004
10.06271 -0.00035218061
10.06371 -0.00034962784
10.06471 -0.00034706968
10.06571 -0.00034450622
10.06671 -0.00034193761
10.06771 -0.00033936398999999997
10.06871 -0.00033678548
10.06971 -0.00033420222
10.07071 -0.00033161432
10.07171 -0.00032902186999999997
10.07271 -0.00032642504
10.07371 -0.00032382388
10.07471 -0.00032121852
10.07571 -0.00031860902
10.07671 -0.00031599545
10.07771 -0.00031337790000000003
10.07871 -0.00031075642
10.07971 -0.00030813112
10.08071 -0.00030550202
10.08171 -0.00030286919
10.08271 -0.0003002327
10.08371 -0.0002975926
10.08471 -0.00029494897000000004
10.08571 -0.00029230184
10.08671 -0.00028965128
10.08771 -0.0002869974
10.08871 -0.00028434026
10.08971 -0.00028167997
10.09071 -0.0002790166
10.09171 -0.00027635026
10.09271 -0.00027368105000000003
10.09371 -0.00027100909
10.09471 -0.00026833454
10.09571 -0.00026565744999999997
10.09671 -0.00026297801
10.09771 -0.00026029627000000004
10.09871 -0.00025761242
10.09971 -0.00025492654
10.10071 -0.00025223880999999997
10.10171 -0.00024954927
10.10271 -0.00024685805
10.10371 -0.00024416529
10.10471 -0.00024147104999999998
10.10571 -0.00023877544
10.10671 -0.00023607853999999998
10.10771 -0.00023338041
10.10871 -0.00023068117000000002
10.10971 -0.00022798085000000001
10.11071 -0.00022527954
10.11171 -0.00022257729999999997
10.11271 -0.00021987416
10.11371 -0.00021717024
10.11471 -0.00021446560000000002
10.11571 -0.00021176027
10.11671 -0.00020905438000000002
10.11771 -0.00020634795
10.11871 -0.00020364116
10.11971 -0.00020093401
10.12071 -0.00019822661999999998
10.12171 -0.0001955191
10.12271 -0.00019281158
10.12371 -0.00019010416
10.12471 -0.00018739696
10.12571 -0.0001846901
10.12671 -0.00018198369
10.12771 -0.00017927788999999998
10.12871 -0.00017657279000000002
10.12971 -0.00017386851
10.13071 -0.00017116517
10.13171 -0.0001684629
10.13271 -0.00016576178
10.13371 -0.00016306192
10.13471 -0.0001603634
10.13571 -0.00015766631
10.13671 -0.00015497073
10.13771 -0.00015227672
10.13871 -0.00014958435
10.13971 -0.00014689367
10.14071 -0.00014420473
10.14171 -0.00014151759
10.14271 -0.00013883227
10.14371 -0.00013614884
10.14471 -0.00013346735
10.14571 -0.00013078783
10.14671 -0.00012811036000000002
10.14771 -0.00012543496
10.14871 -0.00012276173
10.14971 -0.00012009075
10.15071 -0.00011742206
10.15171 -0.00011475577
10.15271 -0.00011209197000000001
10.15371 -0.00010943078
10.15471 -0.00010677228
10.15571 -0.0001041166
10.15671 -0.00010146385
10.15771 -9.881416600000001e-05
10.15871 -9.616765099999999e-05
10.15971 -9.3524437e-05
10.16071 -9.088464e-05
10.16171 -8.824838499999999e-05
10.16271 -8.5615778e-05
10.16371 -8.2986935e-05
10.16471 -8.0361957e-05
10.16571 -7.7740941e-05
10.16671 -7.5123972e-05
10.16771 -7.2511142e-05
10.16871 -6.9902512e-05
10.16971 -6.7298157e-05
10.17071 -6.4698145e-05
10.17171 -6.2102526e-05
10.17271 -5.951137e-05
10.17371 -5.6924716e-05
10.17471 -5.4342615000000005e-05
10.17571 -5.1765123999999996e-05
10.17671 -4.9192295000000006e-05
10.17771 -4.6624173999999995e-05
10.17871 -4.4060835e-05
10.17971 -4.1502327000000005e-05
10.18071 -3.8948727e-05
10.18171 -3.6400101e-05
10.18271 -3.3856537e-05
10.18371 -3.1318109e-05
10.18471 -2.878491e-05
10.18571 -2.6257032e-05
10.18671 -2.3734566e-05
10.18771 -2.1217613e-05
10.18871 -1.8706270000000002e-05
10.18971 -1.6200633000000002e-05
10.19071 -1.3700800000000001e-05
10.19171 -1.1206861e-05
10.19271 -8.7189008e-06
10.19371 -6.2370049e-06
10.19471 -3.7612477000000003e-06
10.19571 -1.2916995e-06
10.19671 1.1715782e-06
10.19771 3.6285297000000002e-06
10.19871 6.0791066e-06
10.19971 8.5232642e-06
10.20071 1.0960966e-05
10.20171 1.3392177e-05
10.20271 1.5816867e-05
10.20371 1.8235005e-05
10.20471 2.0646561e-05
10.20571 2.3051507e-05
10.20671 2.5449801999999997e-05
10.20771 2.7841411999999997e-05
10.20871 3.0226292e-05
10.20971 3.2604387e-05
10.21071 3.4975639000000004e-05
10.21171 3.7339984e-05
10.21271 3.9697349e-05
10.21371 4.2047645000000004e-05
10.21471 4.4390791e-05
10.21571 4.6726686e-05
10.21671 4.9055228e-05
10.21771 5.1376315e-05
10.21871 5.3689831e-05
10.21971 5.5995672999999996e-05
10.22071 5.8293733e-05
10.22171 6.0583898e-05
10.22271 6.286606399999999e-05
10.22371 6.5140125e-05
10.22471 6.7406e-05
10.22571 6.9663599e-05
10.22671 7.1912842e-05
10.22771 7.4153655e-05
10.22871 7.638598700000001e-05
10.22971 7.860978699999999e-05
10.23071 8.0825004e-05
10.23171 8.3031603e-05
10.23271 8.5229561e-05
10.23371 8.7418846e-05
10.23471 8.9599439e-05
10.23571 9.177133499999999e-05
10.23671 9.39345e-05
10.23771 9.608892200000001e-05
10.23871 9.8234591e-05
10.23971 0.00010037146000000001
10.24071 0.00010249953999999999
10.24171 0.00010461878000000001
10.24271 0.00010672914000000001
10.24371 0.00010883058000000001
10.24471 0.00011092307000000001
10.24571 0.00011300651
10.24671 0.00011508090000000001
10.24771 0.00011714615
10.24871 0.00011920218000000001
10.24971 0.00012124895
10.25071 0.00012328635
10.25171 0.00012531436
10.25271 0.0001273329
10.25371 0.00012934188
10.25471 0.00013134126
10.25571 0.00013333097999999999
10.25671 0.00013531098
10.25771 0.00013728122
10.25871 0.00013924165
10.25971 0.00014119224
10.26071 0.00014313297
10.26171 0.00014506381
10.26271 0.00014698475
10.26371 0.00014889574
10.26471 0.00015079679
10.26571 0.00015268788
10.26671 0.00015456898
10.26771 0.00015644008
10.26871 0.00015830114999999998
10.26971 0.00016015216
10.27071 0.00016199308
10.27171 0.00016382386
10.27271 0.00016564447000000002
10.27371 0.00016745487
10.27471 0.00016925496000000002
10.27571 0.0001710447
10.27671 0.00017282401
10.27771 0.00017459283000000002
10.27871 0.00017635107
10.27971 0.00017809865
10.28071 0.0001798355
10.28171 0.00018156153
10.28271 0.00018327669
10.28371 0.00018498090000000002
10.28471 0.00018667409
10.28571 0.00018835622
10.28671 0.00019002723
10.28771 0.00019168710000000002
10.28871 0.00019333579
10.28971 0.00019497329
10.29071 0.00019659960000000003
10.29171 0.00019821470999999998
10.29271 0.00019981862
10.29371 0.00020141135
10.29471 0.00020299292
10.29571 0.00020456334
10.29671 0.00020612263
10.29771 0.00020767085999999997
10.29871 0.00020920802
10.29971 0.00021073413000000001
10.30071 0.00021224919
10.30171 0.00021375322000000003
10.30271 0.00021524625
10.30371 0.00021672821999999998
10.30471 0.00021819917
10.30571 0.00021965905000000002
10.30671 0.00022110783
10.30771 0.00022254550999999999
10.30871 0.00022397201
10.30971 0.00022538731999999998
10.31071 0.00022679135000000002
10.31171 0.00022818408000000002
10.31271 0.00022956542000000002
10.31371 0.00023093537
10.31471 0.00023229386
10.31571 0.00023364082
10.31671 0.00023497623
10.31771 0.00023630005000000001
10.31871 0.00023761220000000002
10.31971 0.00023891273000000002
10.32071 0.00024020155
10.32171 0.00024147869
10.32271 0.00024274414000000002
10.32371 0.0002439979
10.32471 0.00024523995
10.32571 0.00024647028999999997
10.32671 0.00024768897
10.32771 0.00024889596
10.32871 0.00025009126
10.32971 0.00025127491999999996
10.33071 0.0002524469
10.33171 0.00025360721
10.33271 0.00025475588
10.33371 0.00025589284
10.33471 0.00025701811
10.33571 0.00025813167
10.33671 0.00025923355
10.33771 0.00026032362
10.33871 0.00026140194
10.33971 0.00026246844
10.34071 0.00026352311
10.34171 0.00026456589
10.34271 0.00026559676
10.34371 0.00026661571
10.34471 0.0002676227
10.34571 0.00026861774
10.34671 0.00026960076
10.34771 0.00027057183
10.34871 0.00027153094
10.34971 0.00027247806
10.35071 0.00027341325
10.35171 0.00027433655
10.35271 0.00027524795
10.35371 0.00027614752999999997
10.35471 0.00027703531
10.35571 0.00027791136
10.35671 0.0002787757
10.35771 0.00027962837999999997
10.35871 0.0002804695
10.35971 0.00028129905
10.36071 0.00028211709
10.36171 0.00028292368
10.36271 0.00028371879999999997
10.36371 0.00028450249
10.36471 0.00028527477
10.36571 0.00028603563
10.36671 0.00028678505000000003
10.36771 0.00028752306
10.36871 0.00028824963
10.36971 0.00028896468
10.37071 0.00028966824
10.37171 0.00029036028
10.37271 0.00029104071
10.37371 0.00029170952999999996
10.37471 0.00029236671
10.37571 0.0002930122
10.37671 0.00029364600999999996
10.37771 0.0002942681
10.37871 0.00029487844
10.37971 0.00029547703
10.38071 0.00029606385
10.38171 0.00029663897
10.38271 0.00029720236
10.38371 0.00029775406000000004
10.38471 0.00029829411999999995
10.38571 0.00029882253
10.38671 0.00029933935000000004
10.38771 0.00029984465
10.38871 0.00030033846
10.38971 0.00030082083
10.39071 0.00030129177
10.39171 0.00030175138
10.39271 0.00030219971
10.39371 0.00030263675000000005
10.39471 0.00030306260000000003
10.39571 0.00030347721
10.39671 0.00030388067
10.39771 0.00030427295
10.39871 0.00030465408
10.39971 0.0003050241
10.40071 0.00030538297
10.40171 0.00030573074
10.40271 0.00030606739
10.40371 0.00030639292
10.40471 0.00030670737
10.40571 0.00030701074
10.40671 0.00030730302999999997
10.40771 0.00030758426
10.40871 0.00030785443
10.40971 0.00030811361
10.41071 0.00030836181
10.41171 0.00030859912
10.41271 0.00030882551999999997
10.41371 0.00030904109
10.41471 0.00030924589
10.41571 0.00030943997000000003
10.41671 0.00030962342000000003
10.41771 0.00030979627
10.41871 0.00030995859
10.41971 0.00031011045
10.42071 0.00031025193
10.42171 0.00031038303
10.42271 0.00031050383
10.42371 0.00031061436
10.42471 0.00031071463
10.42571 0.00031080474
10.42671 0.00031088464
10.42771 0.00031095437000000004
10.42871 0.00031101394999999996
10.42971 0.00031106333
10.43071 0.00031110255000000003
10.43171 0.00031113161000000003
10.43271 0.00031115046
10.43371 0.00031115912
10.43471 0.00031115756
10.43571 0.00031114578
10.43671 0.00031112379
10.43771 0.00031109157
10.43871 0.00031104913999999997
10.43971 0.00031099657
10.44071 0.0003109338
10.44171 0.00031086092
10.44271 0.00031077798
10.44371 0.000310685
10.44471 0.00031058204999999997
10.44571 0.00031046918
10.44671 0.00031034649
10.44771 0.00031021404999999997
10.44871 0.00031007191000000003
10.44971 0.00030992021
10.45071 0.00030975898
10.45171 0.00030958830999999997
10.45271 0.0003094083
10.45371 0.00030921899
10.45471 0.00030902049
10.45571 0.00030881281
10.45671 0.00030859605000000003
10.45771 0.00030837023000000003
10.45871 0.0003081354
10.45971 0.00030789160999999997
10.46071 0.0003076389
10.46171 0.00030737731
10.46271 0.0003071068
10.46371 0.00030682747
10.46471 0.00030653931999999996
10.46571 0.00030624235
10.46671 0.00030593662
10.46771 0.00030562217
10.46871 0.00030529898
10.46971 0.0003049671
10.47071 0.00030462659
10.47171 0.0003042775
10.47271 0.00030391984
10.47371 0.00030355375
10.47471 0.00030317919
10.47571 0.00030279632
10.47671 0.00030240517000000003
10.47771 0.00030200579
10.47871 0.00030159824
10.47971 0.00030118265
10.48071 0.00030075905
10.48171 0.00030032752
10.48271 0.00029988812
10.48371 0.00029944092
10.48471 0.00029898597
10.48571 0.00029852331
10.48671 0.00029805301
10.48771 0.00029757507
10.48871 0.00029708956
10.48971 0.00029659645
10.49071 0.00029609579999999996
10.49171 0.00029558760000000003
10.49271 0.00029507187
10.49371 0.00029454864
10.49471 0.00029401788
10.49571 0.00029347966000000005
10.49671 0.00029293396
10.49771 0.00029238083
10.49871 0.00029182028999999996
10.49971 0.00029125235
10.50071 0.00029067705
10.50171 0.00029009449999999997
10.50271 0.00028950467
10.50371 0.00028890772
10.50471 0.00028830368
10.50571 0.00028769261000000004
10.50671 0.00028707460999999996
10.50771 0.00028644981
10.50871 0.00028581826
10.50971 0.00028518004
10.51071 0.00028453532999999997
10.51171 0.00028388415
10.51271 0.00028322661
10.51371 0.00028256284000000004
10.51471 0.00028189286
10.51571 0.00028121681
10.51671 0.00028053475
10.51771 0.00027984674
10.51871 0.00027915285
10.51971 0.0002784531
10.52071 0.00027774759
10.52171 0.00027703632
10.52271 0.00027631932
10.52371 0.00027559665
10.52471 0.00027486831
10.52571 0.00027413432
10.52671 0.00027339477
10.52771 0.00027264962
10.52871 0.00027189892
10.52971 0.0002711427
10.53071 0.000270381
10.53171 0.00026961384
10.53271 0.00026884131
10.53371 0.00026806342000000003
10.53471 0.00026728023
10.53571 0.00026649182
10.53671 0.00026569826
10.53771 0.00026489959
10.53871 0.00026409587
10.53971 0.00026328721
10.54071 0.00026247369
10.54171 0.00026165534999999997
10.54271 0.0002608323
10.54371 0.00026000462
10.54471 0.00025917232
10.54571 0.00025833549
10.54671 0.00025749421
10.54771 0.00025664849
10.54871 0.00025579845
10.54971 0.00025494408
10.55071 0.00025408542
10.55171 0.00025322254
10.55271 0.00025235543
10.55371 0.00025148418
10.55471 0.00025060876
10.55571 0.00024972924000000004
10.55671 0.00024884563999999997
10.55771 0.00024795797
10.55871 0.00024706633000000003
10.55971 0.0002461707
10.56071 0.00024527114
10.56171 0.00024436774
10.56271 0.00024346054000000001
10.56371 0.00024254964
10.56471 0.00024163508
10.56571 0.00024071692000000001
10.56671 0.00023979528
10.56771 0.00023887025999999999
10.56871 0.00023794190999999997
10.56971 0.00023701035999999998
10.57071 0.00023607570000000003
10.57171 0.00023513800999999998
10.57271 0.00023419736
10.57371 0.0002332539
10.57471 0.00023230764000000003
10.57571 0.00023135872
10.57671 0.00023040717999999998
10.57771 0.0002294531
10.57871 0.00022849648999999998
10.57971 0.00022753745
10.58071 0.000226576
10.58171 0.00022561219
10.58271 0.00022464601000000002
10.58371 0.00022367750999999997
10.58471 0.00022270671999999997
10.58571 0.00022173360000000001
10.58671 0.00022075822
10.58771 0.0002197806
10.58871 0.00021880071
10.58971 0.00021781857
10.59071 0.00021683426999999998
10.59171 0.00021584779
10.59271 0.00021485914
10.59371 0.00021386838
10.59471 0.00021287558
10.59571 0.00021188075
10.59671 0.00021088397
10.59771 0.0002098853
10.59871 0.00020888483000000002
10.59971 0.00020788258999999997
10.60071 0.00020687870999999998
10.60171 0.00020587322000000001
10.60271 0.00020486623
10.60371 0.00020385778000000002
10.60471 0.00020284799
10.60571 0.00020183691000000002
10.60671 0.00020082462
10.60771 0.00019981121
10.60871 0.00019879669
10.60971 0.0001977812
10.61071 0.00019676469999999998
10.61171 0.00019574734
10.61271 0.00019472907
10.61371 0.00019370998
10.61471 0.00019269011999999998
10.61571 0.00019166948
10.61671 0.00019064812
10.61771 0.00018962604
10.61871 0.00018860331
10.61971 0.00018757995
10.62071 0.000186556
10.62171 0.00018553148
10.62271 0.00018450645000000002
10.62371 0.00018348096
10.62471 0.00018245505
10.62571 0.00018142878
10.62671 0.00018040219999999999
10.62771 0.00017937537
10.62871 0.00017834834000000002
10.62971 0.00017732123
10.63071 0.00017629405
10.63171 0.00017526688000000002
10.63271 0.00017423982
10.63371 0.00017321291
10.63471 0.0001721862
10.63571 0.00017115975
10.63671 0.00017013364
10.63771 0.00016910789
10.63871 0.00016808254000000002
10.63971 0.00016705766
10.64071 0.00016603326
10.64171 0.00016500936
10.64271 0.000163986
10.64371 0.00016296318
10.64471 0.00016194091
10.64571 0.00016091922
10.64671 0.00015989809999999999
10.64771 0.00015887757
10.64871 0.00015785766
10.64971 0.00015683837
10.65071 0.00015581970000000002
10.65171 0.00015480169
10.65271 0.00015378437
10.65371 0.00015276776
10.65471 0.0001517519
10.65571 0.00015073682
10.65671 0.00014972259
10.65771 0.00014870925
10.65871 0.00014769687
10.65971 0.00014668551000000002
10.66071 0.00014567523
10.66171 0.00014466611
10.66271 0.0001436582
10.66371 0.00014265161
10.66471 0.00014164636
10.66571 0.00014064254
10.66671 0.00013964024
10.66771 0.00013863946
10.66871 0.00013764029999999998
10.66971 0.00013664278999999998
10.67071 0.00013564698999999998
10.67171 0.00013465289999999998
10.67271 0.00013366057
10.67371 0.00013267004
10.67471 0.0001316813
10.67571 0.00013069438
10.67671 0.00012970928
10.67771 0.00012872603
10.67871 0.00012774460000000002
10.67971 0.00012676503
10.68071 0.00012578731000000002
10.68171 0.00012481145
10.68271 0.00012383744999999998
10.68371 0.00012286532
10.68471 0.0001218951
10.68571 0.00012092677
10.68671 0.00011996037
10.68771 0.00011899593999999999
10.68871 0.00011803351
10.68971 0.00011707308999999999
10.69071 0.00011611474999999999
10.69171 0.00011515848999999999
10.69271 0.00011420439
10.69371 0.00011325247
10.69471 0.00011230279000000001
10.69571 0.00011135537999999999
10.69671 0.00011041029
10.69771 0.00010946757
10.69871 0.00010852722999999999
10.69971 0.00010758932
10.70071 0.00010665387
10.70171 0.00010572091
10.70271 0.00010479044000000001
10.70371 0.00010386251000000001
10.70471 0.00010293711
10.70571 0.00010201426
10.70671 0.00010109396999999999
10.70771 0.00010017625
10.70871 9.9261104e-05
10.70971 9.8348551e-05
10.71071 9.7438578e-05
10.71171 9.6531198e-05
10.71271 9.5626433e-05
10.71371 9.4724277e-05
10.71471 9.3824758e-05
10.71571 9.2927888e-05
10.71671 9.203369e-05
10.71771 9.1142181e-05
10.71871 9.0253388e-05
10.71971 8.9367347e-05
10.72071 8.8484086e-05
10.72171 8.7603632e-05
10.72271 8.6726033e-05
10.72371 8.5851309e-05
10.72471 8.497950700000001e-05
10.72571 8.411065e-05
10.72671 8.3244765e-05
10.72771 8.2381894e-05
10.72871 8.152204e-05
10.72971 8.0665234e-05
10.73071 7.9811491e-05
10.73171 7.8960818e-05
10.73271 7.8113231e-05
10.73371 7.726872e-05
10.73471 7.6427284e-05
10.73571 7.558892300000001e-05
10.73671 7.4753626e-05
10.73771 7.3921382e-05
10.73871 7.3092178e-05
10.73971 7.2265993e-05
10.74071 7.1442827e-05
10.74171 7.0622661e-05
10.74271 6.9805481e-05
10.74371 6.899128400000001e-05
10.74471 6.818006600000001e-05
10.74571 6.737181999999999e-05
10.74671 6.656654799999999e-05
10.74771 6.5764254e-05
10.74871 6.4964956e-05
10.74971 6.416866e-05
10.75071 6.337538700000001e-05
10.75171 6.2585156e-05
10.75271 6.1797999e-05
10.75371 6.1013930000000004e-05
10.75471 6.0232974999999996e-05
10.75571 5.9455158e-05
10.75671 5.8680513000000004e-05
10.75771 5.7909061999999994e-05
10.75871 5.7140817999999996e-05
10.75971 5.6375814e-05
10.76071 5.5614065999999994e-05
10.76171 5.4855576e-05
10.76271 5.4100354e-05
10.76371 5.3348407e-05
10.76471 5.2599751e-05
10.76571 5.1854362999999995e-05
10.76671 5.1112244e-05
10.76771 5.0373382e-05
10.76871 4.963776e-05
10.76971 4.8905366e-05
10.77071 4.8176179e-05
10.77171 4.7450175e-05
10.77271 4.6727337000000004e-05
10.77371 4.6007654000000004e-05
10.77471 4.5291091e-05
10.77571 4.4577644e-05
10.77671 4.3867286e-05
10.77771 4.3160009e-05
10.77871 4.2455801000000004e-05
10.77971 4.1754649e-05
10.78071 4.1056552e-05
10.78171 4.0361502e-05
10.78271 3.9669496e-05
10.78371 3.8980539e-05
10.78471 3.8294627e-05
10.78571 3.7611764e-05
10.78671 3.6931954e-05
10.78771 3.6255196e-05
10.78871 3.5581499e-05
10.78971 3.4910863e-05
10.79071 3.4243283000000005e-05
10.79171 3.3578766e-05
10.79271 3.2917302e-05
10.79371 3.225889e-05
10.79471 3.1603514e-05
10.79571 3.0951171e-05
10.79671 3.0301842e-05
10.79771 2.9655521e-05
10.79871 2.9012182e-05
10.79971 2.8371812e-05
10.80071 2.7734386999999998e-05
10.80171 2.7099887000000002e-05
10.80271 2.6468294e-05
10.80371 2.5839583e-05
10.80471 2.5213734000000002e-05
10.80571 2.459073e-05
10.80671 2.3970546000000003e-05
10.80771 2.3353171e-05
10.80871 2.2738584e-05
10.80971 2.2126774000000002e-05
10.81071 2.1517728999999998e-05
10.81171 2.0911438000000002e-05
10.81271 2.030789e-05
10.81371 1.9707078e-05
10.81471 1.9108994e-05
10.81571 1.8513632e-05
10.81671 1.7920986e-05
10.81771 1.733105e-05
10.81871 1.6743819e-05
10.81971 1.6159282e-05
10.82071 1.557743e-05
10.82171 1.4998253e-05
10.82271 1.4421735e-05
10.82371 1.3847863000000002e-05
10.82471 1.3276616999999999e-05
10.82571 1.2707980000000001e-05
10.82671 1.2141925e-05
10.82771 1.1578429e-05
10.82871 1.1017463e-05
10.82971 1.0459e-05
10.83071 9.9030075e-06
10.83171 9.3494549e-06
10.83271 8.7983082e-06
10.83371 8.249534000000001e-06
10.83471 7.7030997e-06
10.83571 7.1589739e-06
10.83671 6.6171239e-06
10.83771 6.0775164e-06
10.83871 5.5401255e-06
10.83971 5.0049227e-06
10.84071 4.471882099999999e-06
10.84171 3.9409809e-06
10.84271 3.4121967e-06
10.84371 2.8855107e-06
10.84471 2.3609048999999997e-06
10.84571 1.8383624e-06
10.84671 1.3178682e-06
10.84771 7.9940854e-07
10.84871 2.8296954e-07
10.84971 -2.3146185e-07
10.85071 -7.4389979e-07
10.85171 -1.2543585e-06
10.85271 -1.7628535e-06
10.85371 -2.2694019e-06
10.85471 -2.7740226000000003e-06
10.85571 -3.276736e-06
10.85671 -3.7775641999999998e-06
10.85771 -4.2765329e-06
10.85871 -4.7736695e-06
10.85971 -5.269003e-06
10.86071 -5.7625662e-06
10.86171 -6.2543926e-06
10.86271 -6.744517800000001e-06
10.86371 -7.232979000000001e-06
10.86471 -7.7198152e-06
10.86571 -8.2050654e-06
10.86671 -8.6887702e-06
10.86771 -9.1709687e-06
10.86871 -9.651700599999999e-06
10.86971 -1.0131006e-05
10.87071 -1.0608922e-05
10.87171 -1.1085486000000001e-05
10.87271 -1.1560732e-05
10.87371 -1.2034694999999998e-05
10.87471 -1.2507408e-05
10.87571 -1.29789e-05
10.87671 -1.3449195999999999e-05
10.87771 -1.3918323e-05
10.87871 -1.4386308e-05
10.87971 -1.4853168e-05
10.88071 -1.5318929e-05
10.88171 -1.5783607e-05
10.88271 -1.6247223e-05
10.88371 -1.6709797e-05
10.88471 -1.7171344e-05
10.88571 -1.7631885e-05
10.88671 -1.8091437e-05
10.88771 -1.8550019999999998e-05
10.88871 -1.9007656e-05
10.88971 -1.9464368000000002e-05
10.89071 -1.9920179e-05
10.89171 -2.0375117e-05
10.89271 -2.0829205e-05
10.89371 -2.1282474e-05
10.89471 -2.1734959e-05
10.89571 -2.2186688e-05
10.89671 -2.2637698e-05
10.89771 -2.3088024999999998e-05
10.89871 -2.3537703e-05
10.89971 -2.3986774999999997e-05
10.90071 -2.4435275e-05
10.90171 -2.4883240999999998e-05
10.90271 -2.5330718000000004e-05
10.90371 -2.5777746e-05
10.90471 -2.6224362e-05
10.90571 -2.6670605e-05
10.90671 -2.7116513e-05
10.90771 -2.7562126e-05
10.90871 -2.8007477e-05
10.90971 -2.8452604e-05
10.91071 -2.8897542999999997e-05
10.91171 -2.9342328e-05
10.91271 -2.9786992e-05
10.91371 -3.0231567e-05
10.91471 -3.0676082e-05
10.91571 -3.1120575e-05
10.91671 -3.1565073999999996e-05
10.91771 -3.2009612000000006e-05
10.91871 -3.2454220999999996e-05
10.91971 -3.2898935999999996e-05
10.92071 -3.3343784e-05
10.92171 -3.3788800000000004e-05
10.92271 -3.4234017000000004e-05
10.92371 -3.4679474e-05
10.92471 -3.5125202999999995e-05
10.92571 -3.5571236e-05
10.92671 -3.601761e-05
10.92771 -3.6464363e-05
10.92871 -3.6911524e-05
10.92971 -3.7359138e-05
10.93071 -3.7807234e-05
10.93171 -3.8255848e-05
10.93271 -3.8705014e-05
10.93371 -3.9154761999999996e-05
10.93471 -3.9605123e-05
10.93571 -4.0056131e-05
10.93671 -4.0507803e-05
10.93771 -4.0960174e-05
10.93871 -4.1413261e-05
10.93971 -4.1867088e-05
10.94071 -4.2321676e-05
10.94171 -4.2777037e-05
10.94271 -4.3233194e-05
10.94371 -4.3690159e-05
10.94471 -4.4147947e-05
10.94571 -4.4606571e-05
10.94671 -4.5066047999999996e-05
10.94771 -4.5526386e-05
10.94871 -4.5987605e-05
10.94971 -4.6449725e-05
10.95071 -4.6912757e-05
10.95171 -4.737673e-05
10.95271 -4.7841666999999996e-05
10.95371 -4.8307588999999995e-05
10.95471 -4.877453e-05
10.95571 -4.9242522e-05
10.95671 -4.9711599e-05
10.95771 -5.018180200000001e-05
10.95871 -5.0653171e-05
10.95971 -5.1125761000000004e-05
10.96071 -5.1599602e-05
10.96171 -5.2074756e-05
10.96271 -5.2551268999999995e-05
10.96371 -5.3029191e-05
10.96471 -5.350858e-05
10.96571 -5.3989475999999996e-05
10.96671 -5.4471928e-05
10.96771 -5.495599e-05
10.96871 -5.5441711e-05
10.96971 -5.5929127e-05
10.97071 -5.6418275999999996e-05
10.97171 -5.6909192e-05
10.97271 -5.7401917e-05
10.97371 -5.7896483e-05
10.97471 -5.8392897e-05
10.97571 -5.8891192e-05
10.97671 -5.9391385e-05
10.97771 -5.9893489e-05
10.97871 -6.0397524999999994e-05
10.97971 -6.0903500000000004e-05
10.98071 -6.1411419e-05
10.98171 -6.1921287e-05
10.98271 -6.2433116e-05
10.98371 -6.2946918e-05
10.98471 -6.3462693e-05
10.98571 -6.3980451e-05
10.98671 -6.4500205e-05
10.98771 -6.502196499999999e-05
10.98871 -6.554573699999999e-05
10.98971 -6.6071539e-05
10.99071 -6.659939200000001e-05
10.99171 -6.7129304e-05
10.99271 -6.766130099999999e-05
10.99371 -6.8195402e-05
10.99471 -6.8731623e-05
10.99571 -6.926999300000001e-05
10.99671 -6.9810528e-05
10.99771 -7.035325800000001e-05
10.99871 -7.0898199e-05
10.99971 -7.1445368e-05
11.00071 -7.1994799e-05
11.00171 -7.2546504e-05
11.00271 -7.31005e-05
11.00371 -7.365681e-05
11.00471 -7.421545e-05
11.00571 -7.4776426e-05
11.00671 -7.5339756e-05
11.00771 -7.5905461e-05
11.00871 -7.647354300000001e-05
11.00971 -7.7044012e-05
11.01071 -7.761689699999999e-05
11.01171 -7.819221e-05
11.01271 -7.8769955e-05
11.01371 -7.9350156e-05
11.01471 -7.9932829e-05
11.01571 -8.0517998e-05
11.01671 -8.110569100000001e-05
11.01771 -8.1695924e-05
11.01871 -8.228872699999999e-05
11.01971 -8.2884139e-05
11.02071 -8.3482183e-05
11.02171 -8.4082899e-05
11.02271 -8.468632600000001e-05
11.02371 -8.5292481e-05
11.02471 -8.5901422e-05
11.02571 -8.6513171e-05
11.02671 -8.7127762e-05
11.02771 -8.7745229e-05
11.02871 -8.8365601e-05
11.02971 -8.8988907e-05
11.03071 -8.961516800000001e-05
11.03171 -9.024439e-05
11.03271 -9.0876597e-05
11.03371 -9.151179899999999e-05
11.03471 -9.2149992e-05
11.03571 -9.2791174e-05
11.03671 -9.3435341e-05
11.03771 -9.408248e-05
11.03871 -9.473258199999999e-05
11.03971 -9.538563300000001e-05
11.04071 -9.6041606e-05
11.04171 -9.6700478e-05
11.04271 -9.736224899999999e-05
11.04371 -9.8026874e-05
11.04471 -9.8694341e-05
11.04571 -9.936462700000001e-05
11.04671 -0.00010003773
11.04771 -0.00010071361
11.04871 -0.00010139228
11.04971 -0.0001020737
11.05071 -0.00010275790999999999
11.05171 -0.00010344487
11.05271 -0.0001041346
11.05371 -0.00010482711
11.05471 -0.00010552241
11.05571 -0.00010622049999999999
11.05671 -0.0001069214
11.05771 -0.00010762514000000001
11.05871 -0.00010833171000000001
11.05971 -0.00010904114
11.06071 -0.00010975344
11.06171 -0.00011046864999999999
11.06271 -0.00011118674
11.06371 -0.00011190776000000001
11.06471 -0.00011263172000000001
11.06571 -0.00011335861
11.06671 -0.00011408846
11.06771 -0.00011482124
11.06871 -0.00011555696
11.06971 -0.00011629564
11.07071 -0.00011703726
11.07171 -0.00011778181
11.07271 -0.00011852929
11.07371 -0.00011927972
11.07471 -0.00012003305000000001
11.07571 -0.00012078929999999999
11.07671 -0.00012154845
11.07771 -0.00012231051
11.07871 -0.00012307547
11.07971 -0.00012384335
11.08071 -0.00012461411
11.08171 -0.00012538779
11.08271 -0.00012616439
11.08371 -0.00012694391000000002
11.08471 -0.00012772631999999998
11.08571 -0.00012851167
11.08671 -0.00012929993
11.08771 -0.00013009113
11.08871 -0.00013088527
11.08971 -0.00013168231999999999
11.09071 -0.0001324823
11.09171 -0.00013328519999999998
11.09271 -0.00013409099000000001
11.09371 -0.00013489966
11.09471 -0.0001357112
11.09571 -0.00013652557
11.09671 -0.00013734273999999998
11.09771 -0.00013816269
11.09871 -0.00013898537
11.09971 -0.00013981073
11.10071 -0.00014063875
11.10171 -0.00014146934999999998
11.10271 -0.00014230253000000002
11.10371 -0.0001431382
11.10471 -0.00014397633000000001
11.10571 -0.00014481687
11.10671 -0.00014565981
11.10771 -0.00014650505999999998
11.10871 -0.00014735261
11.10971 -0.00014820243
11.11071 -0.00014905449
11.11171 -0.00014990878
11.11271 -0.00015076528000000002
11.11371 -0.00015162394999999998
11.11471 -0.00015248484
11.11571 -0.00015334789
11.11671 -0.00015421313000000002
11.11771 -0.00015508056
11.11871 -0.00015595015999999998
11.11971 -0.00015682197
11.12071 -0.00015769597000000001
11.12171 -0.00015857219
11.12271 -0.00015945062
11.12371 -0.00016033125999999998
11.12471 -0.00016121413000000001
11.12571 -0.00016209921
11.12671 -0.00016298649999999998
11.12771 -0.00016387597
11.12871 -0.00016476764
11.12971 -0.00016566146
11.13071 -0.00016655742
11.13171 -0.00016745551999999998
11.13271 -0.00016835569
11.13371 -0.00016925792
11.13471 -0.00017016217
11.13571 -0.00017106844
11.13671 -0.00017197664
11.13771 -0.00017288677
11.13871 -0.00017379878
11.13971 -0.00017471262
11.14071 -0.00017562828
11.14171 -0.00017654572
11.14271 -0.0001774649
11.14371 -0.00017838579
11.14471 -0.00017930836
11.14571 -0.00018023256
11.14671 -0.00018115838
11.14771 -0.00018208577
11.14871 -0.00018301471000000002
11.14971 -0.00018394514
11.15071 -0.00018487706000000002
11.15171 -0.00018581042000000001
11.15271 -0.00018674516
11.15371 -0.00018768125
11.15471 -0.00018861864
11.15571 -0.00018955728
11.15671 -0.00019049713
11.15771 -0.00019143813000000001
11.15871 -0.00019238021
11.15971 -0.00019332331000000003
11.16071 -0.00019426741000000002
11.16171 -0.00019521240000000003
11.16271 -0.0001961582
11.16371 -0.00019710483000000002
11.16471 -0.00019805216
11.16571 -0.00019900014999999998
11.16671 -0.00019994875000000002
11.16771 -0.0002008979
11.16871 -0.00020184754999999998
11.16971 -0.0002027977
11.17071 -0.00020374823000000002
11.17171 -0.0002046992
11.17271 -0.00020565052999999998
11.17371 -0.0002066022
11.17471 -0.00020755416999999998
11.17571 -0.00020850648
11.17671 -0.00020945909
11.17771 -0.00021041199
11.17871 -0.00021136516
11.17971 -0.00021231860999999997
11.18071 -0.00021327231999999997
11.18171 -0.00021422632
11.18271 -0.00021518058000000002
11.18371 -0.00021613509
11.18471 -0.00021708981000000002
11.18571 -0.00021804476000000003
11.18671 -0.00021899991
11.18771 -0.00021995518000000002
11.18871 -0.00022091059999999999
11.18971 -0.00022186607000000003
11.19071 -0.00022282159000000003
11.19171 -0.0002237771
11.19271 -0.00022473253
11.19371 -0.00022568781
11.19471 -0.00022664292
11.19571 -0.00022759775
11.19671 -0.00022855224
11.19771 -0.00022950633000000002
11.19871 -0.00023045993
11.19971 -0.00023141297
11.20071 -0.00023236539
11.20171 -0.00023331713
11.20271 -0.00023426808
11.20371 -0.00023521816
11.20471 -0.00023616735000000003
11.20571 -0.00023711557
11.20671 -0.00023806274
11.20771 -0.00023900884
11.20871 -0.00023995378
11.20971 -0.00024089752
11.21071 -0.00024184001
11.21171 -0.00024278113000000001
11.21271 -0.00024372091
11.21371 -0.00024465924
11.21471 -0.00024559611000000005
11.21571 -0.00024653143
11.21671 -0.00024746516
11.21771 -0.00024839728
11.21871 -0.0002493277
11.21971 -0.00025025633
11.22071 -0.0002511832
11.22171 -0.00025210816000000003
11.22271 -0.0002530312
11.22371 -0.00025395229000000003
11.22471 -0.00025487134
11.22571 -0.00025578830999999997
11.22671 -0.00025670313
11.22771 -0.00025761577999999997
11.22871 -0.00025852618999999997
11.22971 -0.00025943432
11.23071 -0.00026034014999999996
11.23171 -0.00026124364
11.23271 -0.00026214473
11.23371 -0.00026304341999999997
11.23471 -0.00026393966
11.23571 -0.00026483344
11.23671 -0.0002657247
11.23771 -0.00026661342
11.23871 -0.0002674996
11.23971 -0.0002683832
11.24071 -0.00026926416
11.24171 -0.0002701425
11.24271 -0.00027101814
11.24371 -0.00027189108
11.24471 -0.00027276126
11.24571 -0.00027362862
11.24671 -0.00027449314000000004
11.24771 -0.00027535473
11.24871 -0.00027621336
11.24971 -0.00027706894000000004
11.25071 -0.00027792139
11.25171 -0.00027877064999999997
11.25271 -0.0002796166
11.25371 -0.0002804592
11.25471 -0.00028129832
11.25571 -0.00028213392
11.25671 -0.0002829659
11.25771 -0.00028379413
11.25871 -0.00028461857000000004
11.25971 -0.00028543909000000004
11.26071 -0.00028625564
11.26171 -0.00028706809
11.26271 -0.00028787640000000003
11.26371 -0.00028868051
11.26471 -0.00028948032
11.26571 -0.00029027576
11.26671 -0.00029106678999999997
11.26771 -0.00029185337
11.26871 -0.00029263538
11.26971 -0.00029341280999999996
11.27071 -0.00029418561000000003
11.27171 -0.00029495377
11.27271 -0.00029571722
11.27371 -0.00029647589999999996
11.27471 -0.00029722978
11.27571 -0.00029797884
11.27671 -0.00029872303
11.27771 -0.00029946234
11.27871 -0.00030019669
11.27971 -0.00030092604000000003
11.28071 -0.00030165036
11.28171 -0.00030236961000000003
11.28271 -0.00030308372
11.28371 -0.00030379267000000003
11.28471 -0.00030449641999999997
11.28571 -0.00030519489
11.28671 -0.00030588803
11.28771 -0.00030657583999999996
11.28871 -0.00030725821
11.28971 -0.00030793515
11.29071 -0.00030860653999999996
11.29171 -0.00030927242000000003
11.29271 -0.00030993267
11.29371 -0.00031058728000000005
11.29471 -0.00031123618
11.29571 -0.00031187935
11.29671 -0.0003125167
11.29771 -0.00031314821
11.29871 -0.00031377381
11.29971 -0.00031439347
11.30071 -0.00031500713000000004
11.30171 -0.00031561472
11.30271 -0.00031621616
11.30371 -0.00031681147000000003
11.30471 -0.00031740053
11.30571 -0.00031798331
11.30671 -0.00031855973
11.30771 -0.00031912973000000004
11.30871 -0.00031969323
11.30971 -0.00032025016
11.31071 -0.00032080045
11.31171 -0.00032134403000000003
11.31271 -0.00032188078999999996
11.31371 -0.00032241069
11.31471 -0.00032293362000000004
11.31571 -0.00032344953999999997
11.31671 -0.00032395835
11.31771 -0.00032446003
11.31871 -0.00032495443000000004
11.31971 -0.00032544151
11.32071 -0.00032592125
11.32171 -0.00032639352
11.32271 -0.00032685832
11.32371 -0.00032731559
11.32471 -0.00032776527
11.32571 -0.00032820731
11.32671 -0.00032864166000000003
11.32771 -0.00032906828
11.32871 -0.00032948715
11.32971 -0.00032989824000000004
11.33071 -0.00033030151
11.33171 -0.00033069691
11.33271 -0.00033108442
11.33371 -0.00033146404999999997
11.33471 -0.00033183569
11.33571 -0.00033219935
11.33671 -0.00033255500999999996
11.33771 -0.00033290260000000003
11.33871 -0.00033324210999999997
11.33971 -0.00033357348
11.34071 -0.0003338967
11.34171 -0.00033421168
11.34271 -0.00033451838
11.34371 -0.00033481681
11.34471 -0.00033510685
11.34571 -0.00033538849
11.34671 -0.00033566166
11.34771 -0.0003359263
11.34871 -0.00033618239
11.34971 -0.00033642983999999996
11.35071 -0.00033666861
11.35171 -0.00033689864
11.35271 -0.00033711992
11.35371 -0.00033733238
11.35471 -0.00033753593
11.35571 -0.00033773053
11.35671 -0.00033791619
11.35771 -0.00033809281
11.35871 -0.00033826041
11.35971 -0.00033841884
11.36071 -0.00033856813
11.36171 -0.00033870824
11.36271 -0.0003388391
11.36371 -0.00033896067
11.36471 -0.00033907295
11.36571 -0.00033917581
11.36671 -0.00033926926
11.36771 -0.00033935325999999997
11.36871 -0.00033942774
11.36971 -0.00033949265999999996
11.37071 -0.00033954796
11.37171 -0.00033959361
11.37271 -0.00033962956
11.37371 -0.00033965578
11.37471 -0.00033967219
11.37571 -0.00033967873999999997
11.37671 -0.00033967542
11.37771 -0.00033966219
11.37871 -0.00033963897
11.37971 -0.00033960578
11.38071 -0.00033956253
11.38171 -0.00033950921
11.38271 -0.0003394458
11.38371 -0.00033937222
11.38471 -0.0003392885
11.38571 -0.00033919459
11.38671 -0.00033909046
11.38771 -0.00033897606
11.38871 -0.00033885144
11.38971 -0.0003387165
11.39071 -0.00033857123
11.39171 -0.00033841563
11.39271 -0.00033824967
11.39371 -0.00033807335
11.39471 -0.00033788658
11.39571 -0.00033768933
11.39671 -0.00033748161
11.39771 -0.0003372634
11.39871 -0.00033703463
11.39971 -0.00033679528
11.40071 -0.0003365453
11.40171 -0.00033628469
11.40271 -0.00033601336
11.40371 -0.00033573131000000004
11.40471 -0.00033543852
11.40571 -0.00033513491
11.40671 -0.00033482045000000004
11.40771 -0.00033449514
11.40871 -0.00033415889999999996
11.40971 -0.00033381175
11.41071 -0.00033345364
11.41171 -0.00033308454
11.41271 -0.00033270444
11.41371 -0.00033231328999999997
11.41471 -0.00033191111
11.41571 -0.00033149784
11.41671 -0.00033107347
11.41771 -0.000330638
11.41871 -0.00033019144
11.41971 -0.00032973373
11.42071 -0.00032926487
11.42171 -0.00032878481
11.42271 -0.00032829359000000004
11.42371 -0.00032779117
11.42471 -0.00032727751
11.42571 -0.00032675262
11.42671 -0.00032621647
11.42771 -0.00032566904
11.42871 -0.00032511032
11.42971 -0.00032454025
11.43071 -0.00032395885
11.43171 -0.00032336604
11.43271 -0.00032276184
11.43371 -0.00032214623
11.43471 -0.00032151918
11.43571 -0.00032088062
11.43671 -0.00032023058000000003
11.43771 -0.00031956902000000004
11.43871 -0.00031889595
11.43971 -0.0003182113
11.44071 -0.00031751508
11.44171 -0.00031680729000000004
11.44271 -0.00031608793
11.44371 -0.00031535697
11.44471 -0.00031461441
11.44571 -0.00031386023
11.44671 -0.00031309444
11.44771 -0.000312317
11.44871 -0.00031152794999999997
11.44971 -0.00031072725
11.45071 -0.00030991494000000004
11.45171 -0.00030909096
11.45271 -0.00030825533
11.45371 -0.00030740807
11.45471 -0.00030654917
11.45571 -0.00030567855
11.45671 -0.00030479628
11.45771 -0.00030390229
11.45871 -0.00030299664
11.45971 -0.00030207925
11.46071 -0.00030115013
11.46171 -0.00030020931
11.46271 -0.00029925673
11.46371 -0.00029829239000000004
11.46471 -0.00029731632
11.46571 -0.00029632847
11.46671 -0.00029532891
11.46771 -0.00029431758
11.46871 -0.00029329447
11.46971 -0.00029225964
11.47071 -0.00029121309
11.47171 -0.0002901548
11.47271 -0.0002890848
11.47371 -0.00028800312
11.47471 -0.00028690976999999997
11.47571 -0.00028580475
11.47671 -0.0002846881
11.47771 -0.00028355985000000003
11.47871 -0.00028241993
11.47971 -0.00028126847
11.48071 -0.00028010543
11.48171 -0.00027893081999999996
11.48271 -0.00027774465
11.48371 -0.00027654692000000003
11.48471 -0.00027533763000000004
11.48571 -0.00027411679
11.48671 -0.00027288443
11.48771 -0.00027164049
11.48871 -0.000270385
11.48971 -0.00026911794
11.49071 -0.0002678393
11.49171 -0.00026654909
11.49271 -0.00026524729
11.49371 -0.00026393393
11.49471 -0.00026260896
11.49571 -0.00026127243
11.49671 -0.00025992428999999995
11.49771 -0.00025856459
11.49871 -0.00025719334999999997
11.49971 -0.00025581053
11.50071 -0.00025441616
11.50171 -0.00025301024
11.50271 -0.00025159284
11.50371 -0.00025016395
11.50471 -0.00024872359
11.50571 -0.00024727181
11.50671 -0.00024580866
11.50771 -0.00024433411
11.50871 -0.00024284827
11.50971 -0.00024135113000000002
11.51071 -0.00023984269
11.51171 -0.00023832304
11.51271 -0.0002367922
11.51371 -0.00023525013
11.51471 -0.00023369694000000002
11.51571 -0.00023213258
11.51671 -0.00023055715999999998
11.51771 -0.00022897066000000002
11.51871 -0.00022737307999999999
11.51971 -0.00022576450999999998
11.52071 -0.00022414488
11.52171 -0.00022251425000000002
11.52271 -0.00022087268
11.52371 -0.00021922015
11.52471 -0.00021755667999999998
11.52571 -0.00021588232
11.52671 -0.0002141971
11.52771 -0.00021250107
11.52871 -0.00021079422
11.52971 -0.00020907659999999998
11.53071 -0.00020734828000000001
11.53171 -0.00020560931
11.53271 -0.00020385964
11.53371 -0.00020209942999999998
11.53471 -0.00020032868999999998
11.53571 -0.00019854741999999998
11.53671 -0.00019675576
11.53771 -0.00019495369000000002
11.53871 -0.00019314127
11.53971 -0.00019131855
11.54071 -0.00018948556
11.54171 -0.00018764235
11.54271 -0.00018578896
11.54371 -0.00018392541
11.54471 -0.00018205174
11.54571 -0.00018016797
11.54671 -0.00017827412
11.54771 -0.00017637019
11.54871 -0.00017445623
11.54971 -0.00017253224
11.55071 -0.00017059823999999998
11.55171 -0.00016865424
11.55271 -0.00016670026
11.55371 -0.00016473633
11.55471 -0.00016276244
11.55571 -0.00016077867
11.55671 -0.00015878499
11.55771 -0.00015678146
11.55871 -0.00015476811
11.55971 -0.000152745
11.56071 -0.00015071215
11.56171 -0.00014866964
11.56271 -0.00014661753
11.56371 -0.00014455585
11.56471 -0.00014248469999999998
11.56571 -0.00014040413
11.56671 -0.00013831423
11.56771 -0.00013621504
11.56871 -0.00013410665999999998
11.56971 -0.00013198915
11.57071 -0.00012986258
11.57171 -0.00012772701
11.57271 -0.00012558252000000001
11.57371 -0.00012342916999999998
11.57471 -0.00012126704
11.57571 -0.00011909616
11.57671 -0.00011691658999999999
11.57771 -0.00011472837999999999
11.57871 -0.00011253160000000001
11.57971 -0.00011032627
11.58071 -0.00010811243999999999
11.58171 -0.00010589017
11.58271 -0.00010365949000000001
11.58371 -0.00010142045999999999
11.58471 -9.917312100000001e-05
11.58571 -9.691750599999999e-05
11.58671 -9.465369400000001e-05
11.58771 -9.238171999999999e-05
11.58871 -9.0101645e-05
11.58971 -8.7813538e-05
11.59071 -8.551745600000001e-05
11.59171 -8.321346700000001e-05
11.59271 -8.090164e-05
11.59371 -7.8582048e-05
11.59471 -7.625477e-05
11.59571 -7.3919875e-05
11.59671 -7.1577449e-05
11.59771 -6.922755299999999e-05
11.59871 -6.687028000000001e-05
11.59971 -6.4505684e-05
11.60071 -6.2133847e-05
11.60171 -5.9754842e-05
11.60271 -5.7368715e-05
11.60371 -5.4975538000000006e-05
11.60471 -5.2575365e-05
11.60571 -5.0168244999999995e-05
11.60671 -4.775423e-05
11.60771 -4.5333353999999996e-05
11.60871 -4.2905666e-05
11.60971 -4.0471204000000004e-05
11.61071 -3.8030007e-05
11.61171 -3.5582115999999996e-05
11.61271 -3.3127569e-05
11.61371 -3.0666411e-05
11.61471 -2.8198684e-05
11.61571 -2.5724441e-05
11.61671 -2.324373e-05
11.61771 -2.0756620000000002e-05
11.61871 -1.8263172e-05
11.61971 -1.576346e-05
11.62071 -1.3257565000000001e-05
11.62171 -1.074557e-05
11.62271 -8.227566200000001e-06
11.62371 -5.7036527e-06
11.62471 -3.1739297000000004e-06
11.62571 -6.3850303e-07
11.62671 1.9025201e-06
11.62771 4.4490296e-06
11.62871 7.000915e-06
11.62971 9.5580674e-06
11.63071 1.2120378e-05
11.63171 1.4687744e-05
11.63271 1.7260064e-05
11.63371 1.9837239e-05
11.63471 2.2419178e-05
11.63571 2.5005797999999998e-05
11.63671 2.7597017e-05
11.63771 3.0192751000000003e-05
11.63871 3.279294e-05
11.63971 3.5397511e-05
11.64071 3.8006402e-05
11.64171 4.0619557e-05
11.64271 4.3236912e-05
11.64371 4.5858411e-05
11.64471 4.8483997000000004e-05
11.64571 5.1113613999999996e-05
11.64671 5.374719800000001e-05
11.64771 5.6384687e-05
11.64871 5.9026012999999996e-05
11.64971 6.1671096e-05
11.65071 6.431986899999999e-05
11.65171 6.697225100000001e-05
11.65271 6.9628146e-05
11.65371 7.228748e-05
11.65471 7.4950151e-05
11.65571 7.761606199999999e-05
11.65671 8.028512200000001e-05
11.65771 8.2957229e-05
11.65871 8.563228e-05
11.65971 8.8310179e-05
11.66071 9.099083499999999e-05
11.66171 9.3674151e-05
11.66271 9.6360031e-05
11.66371 9.904838399999999e-05
11.66471 0.00010173913999999999
11.66571 0.00010443222
11.66671 0.00010712753
11.66771 0.00010982503
11.66871 0.00011252464
11.66971 0.00011522627999999999
11.67071 0.00011792993000000001
11.67171 0.00012063547999999999
11.67271 0.0001233429
11.67371 0.0001260521
11.67471 0.00012876305000000002
11.67571 0.00013147567
11.67671 0.00013418987999999998
11.67771 0.0001369056
11.67871 0.00013962275
11.67971 0.00014234124
11.68071 0.00014506096
11.68171 0.00014778183
11.68271 0.00015050371
11.68371 0.00015322649
11.68471 0.00015595006
11.68571 0.00015867428
11.68671 0.00016139901
11.68771 0.00016412415
11.68871 0.00016684953
11.68971 0.00016957506000000002
11.69071 0.00017230058
11.69171 0.00017502596
11.69271 0.00017775109000000002
11.69371 0.00018047585
11.69471 0.00018320015
11.69571 0.00018592386
11.69671 0.00018864691
11.69771 0.00019136921000000002
11.69871 0.00019409067
11.69971 0.00019681122
11.70071 0.00019953079
11.70171 0.00020224932
11.70271 0.00020496675
11.70371 0.00020768304999999997
11.70471 0.00021039814
11.70571 0.00021311192999999998
11.70671 0.00021582440999999997
11.70771 0.00021853552
11.70871 0.00022124516000000002
11.70971 0.00022395327
11.71071 0.00022665979
11.71171 0.00022936458
11.71271 0.00023206762000000002
11.71371 0.00023476878000000003
11.71471 0.00023746793000000002
11.71571 0.00024016496999999999
11.71671 0.00024285985
11.71771 0.00024555238
11.71871 0.00024824246
11.71971 0.00025092997
11.72071 0.00025361476
11.72171 0.00025629674
11.72271 0.00025897582
11.72371 0.0002616518
11.72471 0.00026432465000000003
11.72571 0.0002669942
11.72671 0.00026966036
11.72771 0.00027232306
11.72871 0.00027498222
11.72971 0.00027763767
11.73071 0.00028028942000000003
11.73171 0.00028293736999999996
11.73271 0.00028558144999999997
11.73371 0.00028822155
11.73471 0.00029085761
11.73571 0.00029348957
11.73671 0.00029611735
11.73771 0.00029874086
11.73871 0.00030136
11.73971 0.00030397471
11.74071 0.00030658487
11.74171 0.00030919041000000003
11.74271 0.00031179118
11.74371 0.0003143871
11.74471 0.00031697803
11.74571 0.00031956383
11.74671 0.00032214443
11.74771 0.00032471962
11.74871 0.00032728931
11.74971 0.00032985336000000004
11.75071 0.00033241165
11.75171 0.00033496403000000003
11.75271 0.00033751037
11.75371 0.00034005059
11.75471 0.00034258453
11.75571 0.00034511213
11.75671 0.00034763325
11.75771 0.00035014780000000004
11.75871 0.00035265575
11.75971 0.00035515698
11.76071 0.00035765141999999996
11.76171 0.00036013905
11.76271 0.00036261979
11.76371 0.00036509357
11.76471 0.00036756035
11.76571 0.0003700201
11.76671 0.00037247271000000003
11.76771 0.00037491818
11.76871 0.00037735641999999997
11.76971 0.00037978739
11.77071 0.00038221096000000003
11.77171 0.00038462707999999997
11.77271 0.0003870357
11.77371 0.00038943667000000004
11.77471 0.00039182987
11.77571 0.00039421525000000004
11.77671 0.00039659267
11.77771 0.0003989619
11.77871 0.00040132294999999996
11.77971 0.00040367563
11.78071 0.00040601976000000003
11.78171 0.00040835521
11.78271 0.00041068188
11.78371 0.00041299968
11.78471 0.00041530839
11.78571 0.00041760795
11.78671 0.0004198982
11.78771 0.00042217906999999995
11.78871 0.00042445045000000004
11.78971 0.00042671218
11.79071 0.00042896430999999995
11.79171 0.00043120667
11.79271 0.00043343924999999996
11.79371 0.00043566192
11.79471 0.00043787468
11.79571 0.00044007743
11.79671 0.00044227013
11.79771 0.00044445269000000003
11.79871 0.00044662506
11.79971 0.00044878710999999996
11.80071 0.00045093893000000004
11.80171 0.00045308034
11.80271 0.00045521124000000003
11.80371 0.00045733159000000003
11.80471 0.0004594413
11.80571 0.00046154017999999996
11.80671 0.00046362816
11.80771 0.00046570517000000004
11.80871 0.00046777109000000004
11.80971 0.00046982573
11.81071 0.00047186894999999996
11.81171 0.00047390076
11.81271 0.00047592093000000003
11.81371 0.00047792936999999997
11.81471 0.00047992594
11.81571 0.00048191055
11.81671 0.0004838831
11.81771 0.00048584347
11.81871 0.00048779161
11.81971 0.00048972747
11.82071 0.00049165096
11.82171 0.0004935619900000001
11.82271 0.0004954606099999999
11.82371 0.00049734667
11.82471 0.0004992201
11.82571 0.00050108097
11.82671 0.00050292915
11.82771 0.0005047646900000001
11.82871 0.0005065874600000001
11.82971 0.0005083974
11.83071 0.00051019456
11.83171 0.00051197881
11.83271 0.00051375005
11.83371 0.0005155082399999999
11.83471 0.0005172532799999999
11.83571 0.0005189850499999999
11.83671 0.00052070354
11.83771 0.00052240857
11.83871 0.0005241000100000001
11.83971 0.00052577775
11.84071 0.00052744167
11.84171 0.0005290916800000001
11.84271 0.00053072758
11.84371 0.0005323493
11.84471 0.0005339567000000001
11.84571 0.00053554963
11.84671 0.00053712811
11.84771 0.00053869194
11.84871 0.00054024099
11.84971 0.00054177526
11.85071 0.00054329462
11.85171 0.0005447990100000001
11.85271 0.0005462884
11.85371 0.00054776278
11.85471 0.0005492220200000001
11.85571 0.00055066616
11.85671 0.00055209512
11.85771 0.0005535088799999999
11.85871 0.00055490741
11.85971 0.00055629071
11.86071 0.00055765872
11.86171 0.00055901141
11.86271 0.00056034869
11.86371 0.0005616705000000001
11.86471 0.00056297686
11.86571 0.00056426766
11.86671 0.00056554272
11.86771 0.00056680205
11.86871 0.00056804556
11.86971 0.00056927306
11.87071 0.0005704845099999999
11.87171 0.00057167977
11.87271 0.00057285879
11.87371 0.00057402149
11.87471 0.00057516763
11.87571 0.00057629723
11.87671 0.00057741017
11.87771 0.0005785063400000001
11.87871 0.0005795856899999999
11.87971 0.00058064811
11.88071 0.00058169362
11.88171 0.00058272208
11.88271 0.00058373348
11.88371 0.00058472783
11.88471 0.00058570504
11.88571 0.0005866651499999999
11.88671 0.00058760811
11.88771 0.00058853393
11.88871 0.00058944261
11.88971 0.0005903340899999999
11.89071 0.00059120839
11.89171 0.0005920655
11.89271 0.00059290537
11.89371 0.00059372801
11.89471 0.00059453332
11.89571 0.00059532122
11.89671 0.00059609165
11.89771 0.0005968445699999999
11.89871 0.00059757995
11.89971 0.00059829758
11.90071 0.00059899749
11.90171 0.0005996795200000001
11.90271 0.00060034358
11.90371 0.0006009896
11.90471 0.00060161738
11.90571 0.00060222692
11.90671 0.0006028180899999999
11.90771 0.00060339084
11.90871 0.000603945
11.90971 0.00060448065
11.91071 0.0006049976
11.91171 0.00060549587
11.91271 0.00060597545
11.91371 0.0006064362
11.91471 0.00060687821
11.91571 0.00060730144
11.91671 0.00060770594
11.91771 0.0006080917000000001
11.91871 0.0006084586899999999
11.91971 0.00060880689
11.92071 0.00060913635
11.92171 0.00060944703
11.92271 0.00060973903
11.92371 0.0006100121899999999
11.92471 0.0006102666200000001
11.92571 0.00061050227
11.92671 0.0006107191
11.92771 0.0006109171400000001
11.92871 0.00061109617
11.92971 0.00061125629
11.93071 0.00061139735
11.93171 0.0006115192699999999
11.93271 0.00061162204
11.93371 0.00061170558
11.93471 0.0006117697900000001
11.93571 0.00061181458
11.93671 0.00061183987
11.93771 0.00061184569
11.93871 0.00061183187
11.93971 0.0006117984
11.94071 0.0006117452399999999
11.94171 0.00061167234
11.94271 0.0006115798000000001
11.94371 0.00061146748
11.94471 0.00061133537
11.94571 0.00061118358
11.94671 0.00061101209
11.94771 0.00061082087
11.94871 0.00061061
11.94971 0.00061037949
11.95071 0.00061012934
11.95171 0.00060985967
11.95271 0.00060957041
11.95371 0.0006092615900000001
11.95471 0.00060893317
11.95571 0.0006085852399999999
11.95671 0.00060821776
11.95771 0.00060783068
11.95871 0.00060742404
11.95971 0.00060699767
11.96071 0.0006065517
11.96171 0.00060608595
11.96271 0.00060560042
11.96371 0.00060509501
11.96471 0.00060456969
11.96571 0.00060402435
11.96671 0.0006034589200000001
11.96771 0.00060287348
11.96871 0.00060226785
11.96971 0.0006016419800000001
11.97071 0.00060099592
11.97171 0.00060032962
11.97271 0.0005996430899999999
11.97371 0.0005989362800000001
11.97471 0.00059820923
11.97571 0.00059746199
11.97671 0.0005966946
11.97771 0.0005959070700000001
11.97871 0.0005950994400000001
11.97971 0.00059427184
11.98071 0.0005934242400000001
11.98171 0.00059255672
11.98271 0.00059166937
11.98371 0.0005907621499999999
11.98471 0.0005898351899999999
11.98571 0.0005888885
11.98671 0.00058792207
11.98771 0.00058693595
11.98871 0.00058593018
11.98971 0.00058490468
11.99071 0.00058385945
11.99171 0.0005827945200000001
11.99271 0.00058170981
11.99371 0.00058060527
11.99471 0.00057948096
11.99571 0.00057833677
11.99671 0.0005771726100000001
11.99771 0.00057598854
11.99871 0.0005747844600000001
11.99971 0.00057356037
12.00071 0.00057231623
12.00171 0.00057105203
12.00271 0.00056976787
12.00371 0.00056846361
12.00471 0.00056713934
12.00571 0.00056579511
12.00671 0.0005644309600000001
12.00771 0.00056304689
12.00871 0.0005616430400000001
12.00971 0.0005602195
12.01071 0.00055877622
12.01171 0.00055731343
12.01271 0.00055583105
12.01371 0.00055432924
12.01471 0.0005528080700000001
12.01571 0.00055126752
12.01671 0.00054970778
12.01771 0.00054812881
12.01871 0.00054653065
12.01971 0.00054491334
12.02071 0.00054327693
12.02171 0.00054162138
12.02271 0.00053994668
12.02371 0.00053825293
12.02471 0.00053654003
12.02571 0.00053480799
12.02671 0.0005330568
12.02771 0.00053128642
12.02871 0.0005294969
12.02971 0.00052768819
12.03071 0.00052586029
12.03171 0.00052401324
12.03271 0.00052214709
12.03371 0.0005202618
12.03471 0.00051835746
12.03571 0.0005164341
12.03671 0.00051449174
12.03771 0.0005125305499999999
12.03871 0.0005105505399999999
12.03971 0.0005085518299999999
12.04071 0.00050653448
12.04171 0.00050449867
12.04271 0.0005024444799999999
12.04371 0.00050037193
12.04471 0.0004982811800000001
12.04571 0.0004961722899999999
12.04671 0.00049404534
12.04771 0.00049190044
12.04871 0.0004897375700000001
12.04971 0.00048755687
12.05071 0.00048535835000000004
12.05171 0.00048314205
12.05271 0.00048090797
12.05371 0.0004786561
12.05471 0.00047638650000000004
12.05571 0.00047409917
12.05671 0.00047179406
12.05771 0.00046947121000000003
12.05871 0.00046713067
12.05971 0.00046477234999999997
12.06071 0.00046239629
12.06171 0.0004600025
12.06271 0.00045759102
12.06371 0.00045516193999999997
12.06471 0.00045271522
12.06571 0.00045025098999999997
12.06671 0.00044776930000000004
12.06771 0.00044527023
12.06871 0.00044275384
12.06971 0.00044022030999999996
12.07071 0.00043766976999999997
12.07171 0.00043510231
12.07271 0.00043251803
12.07371 0.00042991705000000005
12.07471 0.00042729956999999996
12.07571 0.00042466559
12.07671 0.00042201536
12.07771 0.00041934895
12.07871 0.00041666644
12.07971 0.00041396793
12.08071 0.0004112535
12.08171 0.00040852319000000005
12.08271 0.0004057772
12.08371 0.00040301538
12.08471 0.00040023792
12.08571 0.00039744482
12.08671 0.00039463612
12.08771 0.00039181181999999997
12.08871 0.00038897197000000003
12.08971 0.00038611652
12.09071 0.00038324561
12.09171 0.00038035923
12.09271 0.0003774574
12.09371 0.0003745402
12.09471 0.00037160767
12.09571 0.00036865988
12.09671 0.00036569693
12.09771 0.00036271888
12.09871 0.00035972585
12.09971 0.00035671796
12.10071 0.00035369533000000004
12.10171 0.00035065805
12.10271 0.00034760628
12.10371 0.00034454017
12.10471 0.00034145983
12.10571 0.00033836543
12.10671 0.00033525705
12.10771 0.00033213485
12.10871 0.00032899888999999996
12.10971 0.00032584937
12.11071 0.00032268632999999996
12.11171 0.00031950988
12.11271 0.00031632009999999996
12.11371 0.00031311704
12.11471 0.00030990079000000004
12.11571 0.00030667140000000003
12.11671 0.00030342894
12.11771 0.00030017343
12.11871 0.00029690491
12.11971 0.00029362345
12.12071 0.00029032906
12.12171 0.00028702182
12.12271 0.00028370177
12.12371 0.00028036898
12.12471 0.00027702351
12.12571 0.0002736655
12.12671 0.000270295
12.12771 0.00026691211999999996
12.12871 0.00026351699
12.12971 0.00026010975
12.13071 0.00025669053
12.13171 0.00025325951
12.13271 0.00024981682
12.13371 0.00024636263
12.13471 0.00024289707
12.13571 0.00023942034
12.13671 0.00023593263
12.13771 0.00023243404
12.13871 0.00022892473000000002
12.13971 0.00022540488999999998
12.14071 0.0002218746
12.14171 0.00021833400000000001
12.14271 0.00021478321999999998
12.14371 0.00021122232000000003
12.14471 0.0002076514
12.14571 0.00020407056000000003
12.14671 0.00020047984999999998
12.14771 0.00019687932
12.14871 0.00019326908
12.14971 0.00018964911
12.15071 0.0001860195
12.15171 0.00018238029
12.15271 0.00017873155
12.15371 0.00017507333
12.15471 0.00017140569999999998
12.15571 0.00016772872
12.15671 0.0001640425
12.15771 0.00016034711999999998
12.15871 0.00015664268
12.15971 0.00015292933
12.16071 0.00014920719999999998
12.16171 0.00014547641
12.16271 0.00014173712
12.16371 0.00013798949
12.16471 0.00013423367999999998
12.16571 0.00013046986
12.16671 0.00012669819
12.16771 0.00012291886
12.16871 0.00011913201
12.16971 0.00011533781
12.17071 0.00011153641
12.17171 0.00010772794
12.17271 0.00010391257
12.17371 0.00010009039
12.17471 9.626154500000001e-05
12.17571 9.2426126e-05
12.17671 8.8584233e-05
12.17771 8.473596699999999e-05
12.17871 8.0881404e-05
12.17971 7.702063300000001e-05
12.18071 7.3153734e-05
12.18171 6.9280765e-05
12.18271 6.5401832e-05
12.18371 6.151700500000001e-05
12.18471 5.762638e-05
12.18571 5.3730048e-05
12.18671 4.9828122e-05
12.18771 4.5920714e-05
12.18871 4.2007949e-05
12.18971 3.8089959000000004e-05
12.19071 3.4166897e-05
12.19171 3.0238911e-05
12.19271 2.6306164999999997e-05
12.19371 2.2368832e-05
12.19471 1.8427085e-05
12.19571 1.4481097999999999e-05
12.19671 1.0531055e-05
12.19771 6.577131e-06
12.19871 2.6194983999999998e-06
12.19971 -1.3416734e-06
12.20071 -5.3062248e-06
12.20171 -9.2740052e-06
12.20271 -1.3244873e-05
12.20371 -1.7218699e-05
12.20471 -2.1195362e-05
12.20571 -2.5174754e-05
12.20671 -2.9156785999999997e-05
12.20771 -3.3141364e-05
12.20871 -3.7128407e-05
12.20971 -4.1117852e-05
12.21071 -4.5109624e-05
12.21171 -4.9103664e-05
12.21271 -5.309991e-05
12.21371 -5.7098293e-05
12.21471 -6.109874e-05
12.21571 -6.5101176e-05
12.21671 -6.9105522e-05
12.21771 -7.3111681e-05
12.21871 -7.711954599999999e-05
12.21971 -8.1128991e-05
12.22071 -8.513989699999999e-05
12.22171 -8.915212100000001e-05
12.22271 -9.3165511e-05
12.22371 -9.7179907e-05
12.22471 -0.00010119512
12.22571 -0.00010521098
12.22671 -0.00010922731
12.22771 -0.00011324394
12.22871 -0.00011726062
12.22971 -0.00012127721000000001
12.23071 -0.00012529352
12.23171 -0.00012930935000000002
12.23271 -0.00013332456
12.23371 -0.00013733894
12.23471 -0.00014135238
12.23571 -0.00014536472
12.23671 -0.00014937581
12.23771 -0.00015338553000000002
12.23871 -0.00015739379
12.23971 -0.00016140044
12.24071 -0.00016540543999999998
12.24171 -0.00016940863000000002
12.24271 -0.00017340997
12.24371 -0.00017740932
12.24471 -0.00018140664
12.24571 -0.00018540180999999998
12.24671 -0.00018939475
12.24771 -0.00019338534000000002
12.24871 -0.00019737347
12.24971 -0.00020135908000000003
12.25071 -0.00020534196
12.25171 -0.00020932205
12.25271 -0.00021329915
12.25371 -0.00021727314999999997
12.25471 -0.00022124391
12.25571 -0.00022521124
12.25671 -0.00022917497999999997
12.25771 -0.00023313496
12.25871 -0.00023709104
12.25971 -0.00024104302
12.26071 -0.00024499077
12.26171 -0.00024893413
12.26271 -0.00025287295
12.26371 -0.00025680706
12.26471 -0.0002607364
12.26571 -0.0002646608
12.26671 -0.00026858013
12.26771 -0.0002724943
12.26871 -0.00027640326
12.26971 -0.00028030686
12.27071 -0.00028420507000000004
12.27171 -0.00028809777000000003
12.27271 -0.00029198495
12.27371 -0.00029586647
12.27471 -0.00029974231
12.27571 -0.00030361236
12.27671 -0.00030747656
12.27771 -0.00031133482
12.27871 -0.000315187
12.27971 -0.00031903307
12.28071 -0.00032287282
12.28171 -0.00032670621000000004
12.28271 -0.000330533
12.28371 -0.0003343531
12.28471 -0.00033816634
12.28571 -0.00034197251
12.28671 -0.00034577142000000004
12.28771 -0.00034956297
12.28871 -0.00035334689999999997
12.28971 -0.00035712301
12.29071 -0.00036089111
12.29171 -0.00036465103
12.29271 -0.00036840258
12.29371 -0.00037214563
12.29471 -0.00037587993
12.29571 -0.00037960535
12.29671 -0.00038332178
12.29771 -0.00038702901
12.29871 -0.00039072702000000003
12.29971 -0.00039441561
12.30071 -0.00039809469999999995
12.30171 -0.00040176424
12.30271 -0.00040542413000000006
12.30371 -0.0004090743
12.30471 -0.0004127146
12.30571 -0.00041634507000000003
12.30671 -0.00041996559000000004
12.30771 -0.00042357615
12.30871 -0.00042717661
12.30971 -0.00043076693000000004
12.31071 -0.00043434698
12.31171 -0.00043791673999999997
12.31271 -0.00044147605
12.31371 -0.0004450249
12.31471 -0.00044856310999999996
12.31571 -0.00045209053000000004
12.31671 -0.00045560718999999996
12.31771 -0.00045911279
12.31871 -0.00046260725
12.31971 -0.00046609042999999997
12.32071 -0.00046956225
12.32171 -0.00047302242
12.32271 -0.0004764709
12.32371 -0.00047990757
12.32471 -0.00048333226999999995
12.32571 -0.00048674482999999994
12.32671 -0.0004901452
12.32771 -0.00049353321
12.32871 -0.0004969088
12.32971 -0.00050027184
12.33071 -0.0005036222300000001
12.33171 -0.0005069599000000001
12.33271 -0.00051028478
12.33371 -0.00051359675
12.33471 -0.0005168957600000001
12.33571 -0.00052018177
12.33671 -0.00052345463
12.33771 -0.00052671421
12.33871 -0.00052996047
12.33971 -0.00053319341
12.34071 -0.00053641279
12.34171 -0.00053961853
12.34271 -0.00054281063
12.34371 -0.00054598881
12.34471 -0.00054915304
12.34571 -0.00055230316
12.34671 -0.00055543896
12.34771 -0.00055856035
12.34871 -0.00056166718
12.34971 -0.00056475928
12.35071 -0.00056783647
12.35171 -0.0005708985600000001
12.35271 -0.00057394545
12.35371 -0.00057697703
12.35471 -0.000579993
12.35571 -0.00058299338
12.35671 -0.00058597798
12.35771 -0.0005889466999999999
12.35871 -0.00059189952
12.35971 -0.0005948362700000001
12.36071 -0.00059775689
12.36171 -0.0006006612700000001
12.36271 -0.00060354942
12.36371 -0.00060642128
12.36471 -0.00060927678
12.36571 -0.00061211595
12.36671 -0.00061493874
12.36771 -0.00061774508
12.36871 -0.000620535
12.36971 -0.0006233084599999999
12.37071 -0.00062606537
12.37171 -0.0006288057600000001
12.37271 -0.00063152952
12.37371 -0.00063423663
12.37471 -0.00063692701
12.37571 -0.00063960056
12.37671 -0.00064225724
12.37771 -0.00064489691
12.37871 -0.00064751948
12.37971 -0.0006501248200000001
12.38071 -0.0006527127899999999
12.38171 -0.00065528334
12.38271 -0.0006578362400000001
12.38371 -0.00066037146
12.38471 -0.00066288881
12.38571 -0.0006653881899999999
12.38671 -0.00066786947
12.38771 -0.00067033252
12.38871 -0.00067277724
12.38971 -0.0006752034999999999
12.39071 -0.00067761125
12.39171 -0.0006800003599999999
12.39271 -0.00068237077
12.39371 -0.00068472241
12.39471 -0.00068705513
12.39571 -0.00068936897
12.39671 -0.00069166376
12.39771 -0.00069393955
12.39871 -0.00069619614
12.39971 -0.00069843363
12.40071 -0.00070065184
12.40171 -0.00070285078
12.40271 -0.00070503038
12.40371 -0.00070719052
12.40471 -0.00070933115
12.40571 -0.0007114522300000001
12.40671 -0.0007135536199999999
12.40771 -0.00071563531
12.40871 -0.00071769714
12.40971 -0.00071973905
12.41071 -0.0007217609
12.41171 -0.00072376265
12.41271 -0.00072574421
12.41371 -0.0007277054000000001
12.41471 -0.00072964622
12.41571 -0.00073156652
12.41671 -0.00073346632
12.41771 -0.0007353454700000001
12.41871 -0.00073720394
12.41971 -0.00073904171
12.42071 -0.0007408586500000001
12.42171 -0.00074265477
12.42271 -0.0007444299600000001
12.42371 -0.0007461842899999999
12.42471 -0.0007479177399999999
12.42571 -0.00074963023
12.42671 -0.00075132184
12.42771 -0.00075299249
12.42871 -0.00075464222
12.42971 -0.00075627104
12.43071 -0.00075787889
12.43171 -0.0007594657699999999
12.43271 -0.0007610316999999999
12.43371 -0.00076257652
12.43471 -0.0007641004199999999
12.43571 -0.0007656030900000001
12.43671 -0.00076708466
12.43771 -0.00076854494
12.43871 -0.0007699839400000001
12.43971 -0.00077140176
12.44071 -0.00077279792
12.44171 -0.0007741727099999999
12.44271 -0.00077552559
12.44371 -0.0007768568099999999
12.44471 -0.0007781662999999999
12.44571 -0.00077945379
12.44671 -0.00078071926
12.44771 -0.00078196254
12.44871 -0.00078318362
12.44971 -0.0007843824299999999
12.45071 -0.00078555886
12.45171 -0.00078671274
12.45271 -0.00078784424
12.45371 -0.00078895309
12.45471 -0.00079003939
12.45571 -0.00079110314
12.45671 -0.00079214424
12.45771 -0.0007931626
12.45871 -0.0007941584
12.45971 -0.0007951314700000001
12.46071 -0.00079608199
12.46171 -0.00079700976
12.46271 -0.0007979148900000001
12.46371 -0.00079879737
12.46471 -0.0007996572100000001
12.46571 -0.0008004944
12.46671 -0.00080130885
12.46771 -0.00080210057
12.46871 -0.0008028695399999999
12.46971 -0.0008036157899999999
12.47071 -0.0008043392899999999
12.47171 -0.0008050398700000001
12.47271 -0.00080571772
12.47371 -0.0008063724600000001
12.47471 -0.00080700447
12.47571 -0.00080761338
12.47671 -0.00080819937
12.47771 -0.0008087622500000001
12.47871 -0.00080930204
12.47971 -0.00080981881
12.48071 -0.00081031239
12.48171 -0.00081078288
12.48271 -0.0008112302600000001
12.48371 -0.00081165444
12.48471 -0.0008120554400000001
12.48571 -0.0008124333399999999
12.48671 -0.0008127879499999999
12.48771 -0.00081311955
12.48871 -0.00081342787
12.48971 -0.00081371318
12.49071 -0.0008139753800000001
12.49171 -0.0008142144
12.49271 -0.0008144304
12.49371 -0.0008146232200000001
12.49471 -0.0008147930200000001
12.49571 -0.00081493972
12.49671 -0.00081506332
12.49771 -0.0008151637299999999
12.49871 -0.00081524095
12.49971 -0.00081529515
12.50071 -0.00081532608
12.50171 -0.0008153339
12.50271 -0.00081531834
12.50371 -0.00081527951
12.50471 -0.00081521739
12.50571 -0.00081513181
12.50671 -0.00081502285
12.50771 -0.00081489043
12.50871 -0.0008147344500000001
12.50971 -0.0008145549099999999
12.51071 -0.00081435192
12.51171 -0.00081412536
12.51271 -0.0008138751599999999
12.51371 -0.00081360149
12.51471 -0.0008133042699999999
12.51571 -0.0008129833999999999
12.51671 -0.00081263897
12.51771 -0.00081227099
12.51871 -0.00081187964
12.51971 -0.00081146491
12.52071 -0.00081102671
12.52171 -0.0008105652299999999
12.52271 -0.00081008038
12.52371 -0.0008095722499999999
12.52471 -0.00080904101
12.52571 -0.0008084864900000001
12.52671 -0.0008079088700000001
12.52771 -0.00080730824
12.52871 -0.00080668451
12.52971 -0.00080603777
12.53071 -0.00080536802
12.53171 -0.0008046752600000001
12.53271 -0.0008039595699999999
12.53371 -0.00080322097
12.53471 -0.00080245936
12.53571 -0.00080167483
12.53671 -0.00080086738
12.53771 -0.00080003701
12.53871 -0.00079918373
12.53971 -0.0007983075199999999
12.54071 -0.0007974083900000001
12.54171 -0.00079648644
12.54271 -0.0007955414699999999
12.54371 -0.00079457377
12.54471 -0.0007935831500000001
12.54571 -0.00079256979
12.54671 -0.0007915336000000001
12.54771 -0.0007904747700000001
12.54871 -0.0007893931100000001
12.54971 -0.0007882888900000001
12.55071 -0.00078716193
12.55171 -0.0007860123300000001
12.55271 -0.00078484036
12.55371 -0.0007836459199999999
12.55471 -0.0007824289200000001
12.55571 -0.00078118956
12.55671 -0.0007799278999999999
12.55771 -0.00077864388
12.55871 -0.00077733766
12.55971 -0.00077600916
12.56071 -0.0007746584700000001
12.56171 -0.00077328568
12.56271 -0.0007718907
12.56371 -0.00077047371
12.56471 -0.00076903443
12.56571 -0.00076757324
12.56671 -0.00076608994
12.56771 -0.00076458464
12.56871 -0.0007630573200000001
12.56971 -0.0007615079999999999
12.57071 -0.00075993676
12.57171 -0.0007583435499999999
12.57271 -0.00075672851
12.57371 -0.0007550916500000001
12.57471 -0.00075343296
12.57571 -0.00075175258
12.57671 -0.00075005055
12.57771 -0.0007483268299999999
12.57871 -0.00074658165
12.57971 -0.00074481495
12.58071 -0.00074302693
12.58171 -0.00074121758
12.58271 -0.0007393870399999999
12.58371 -0.00073753536
12.58471 -0.00073566266
12.58571 -0.0007337689599999999
12.58671 -0.0007318544199999999
12.58771 -0.00072991907
12.58871 -0.00072796306
12.58971 -0.00072598646
12.59071 -0.0007239893
12.59171 -0.0007219716299999999
12.59271 -0.0007199335400000001
12.59371 -0.0007178751700000001
12.59471 -0.00071579652
12.59571 -0.00071369759
12.59671 -0.0007115786
12.59771 -0.00070943943
12.59871 -0.0007072802
12.59971 -0.00070510096
12.60071 -0.00070290171
12.60171 -0.00070068263
12.60271 -0.00069844368
12.60371 -0.00069618491
12.60471 -0.00069390635
12.60571 -0.0006916081000000001
12.60671 -0.0006892903000000001
12.60771 -0.00068695299
12.60871 -0.00068459613
12.60971 -0.00068221989
12.61071 -0.00067982432
12.61171 -0.0006774095300000001
12.61271 -0.00067497558
12.61371 -0.00067252258
12.61471 -0.00067005062
12.61571 -0.00066755974
12.61671 -0.0006650500799999999
12.61771 -0.0006625216399999999
12.61871 -0.0006599746
12.61971 -0.0006574091
12.62071 -0.00065482509
12.62171 -0.00065222275
12.62271 -0.0006496021799999999
12.62371 -0.00064696337
12.62471 -0.00064430651
12.62571 -0.0006416316
12.62671 -0.0006389388099999999
12.62771 -0.00063622815
12.62871 -0.00063349976
12.62971 -0.00063075363
12.63071 -0.0006279899
12.63171 -0.0006252086199999999
12.63271 -0.00062240997
12.63371 -0.0006195939899999999
12.63471 -0.00061676074
12.63571 -0.00061391038
12.63671 -0.00061104292
12.63771 -0.00060815851
12.63871 -0.00060525722
12.63971 -0.00060233924
12.64071 -0.00059940458
12.64171 -0.0005964534
12.64271 -0.0005934858600000001
12.64371 -0.00059050203
12.64471 -0.00058750202
12.64571 -0.0005844859499999999
12.64671 -0.00058145401
12.64771 -0.00057840625
12.64871 -0.00057534276
12.64971 -0.00057226371
12.65071 -0.0005691692
12.65171 -0.0005660594099999999
12.65271 -0.00056293434
12.65371 -0.00055979413
12.65471 -0.00055663886
12.65571 -0.0005534687700000001
12.65671 -0.0005502838600000001
12.65771 -0.00054708421
12.65871 -0.00054386992
12.65971 -0.0005406411200000001
12.66071 -0.00053739786
12.66171 -0.00053414028
12.66271 -0.00053086846
12.66371 -0.00052758255
12.66471 -0.0005242825900000001
12.66571 -0.00052096866
12.66671 -0.00051764086
12.66771 -0.00051429929
12.66871 -0.0005109440700000001
12.66971 -0.0005075753999999999
12.67071 -0.00050419321
12.67171 -0.00050079775
12.67271 -0.0004973891
12.67371 -0.00049396735
12.67471 -0.00049053269
12.67571 -0.00048708521
12.67671 -0.00048362508
12.67771 -0.00048015240000000005
12.67871 -0.00047666730999999996
12.67971 -0.00047316998
12.68071 -0.00046966046999999996
12.68171 -0.000466139
12.68271 -0.00046260561
12.68371 -0.00045906053999999997
12.68471 -0.00045550382
12.68571 -0.0004519356
12.68671 -0.0004483561
12.68771 -0.00044476541999999996
12.68871 -0.00044116368
12.68971 -0.00043755099
12.69071 -0.00043392747000000004
12.69171 -0.00043029331
12.69271 -0.00042664856
12.69371 -0.00042299343000000005
12.69471 -0.00041932808
12.69571 -0.00041565254
12.69671 -0.00041196694999999994
12.69771 -0.00040827149000000003
12.69871 -0.00040456625
12.69971 -0.00040085142
12.70071 -0.00039712709
12.70171 -0.00039339343
12.70271 -0.00038965049
12.70371 -0.00038589847
12.70471 -0.00038213748
12.70571 -0.00037836774000000003
12.70671 -0.00037458931
12.70771 -0.00037080233000000003
12.70871 -0.00036700696000000003
12.70971 -0.00036320337
12.71071 -0.00035939161
12.71171 -0.00035557189
12.71271 -0.00035174435
12.71371 -0.00034790908
12.71471 -0.00034406625999999996
12.71571 -0.000340216
12.71671 -0.00033635847
12.71771 -0.00033249378000000003
12.71871 -0.00032862204
12.71971 -0.00032474342999999997
12.72071 -0.00032085807
12.72171 -0.00031696607
12.72271 -0.00031306759
12.72371 -0.00030916274
12.72471 -0.00030525166
12.72571 -0.00030133449
12.72671 -0.00029741138000000003
12.72771 -0.00029348246
12.72871 -0.00028954785
12.72971 -0.00028560771
12.73071 -0.00028166221
12.73171 -0.00027771146
12.73271 -0.00027375561
12.73371 -0.00026979485
12.73471 -0.00026582932
12.73571 -0.00026185917
12.73671 -0.00025788454
12.73771 -0.00025390561
12.73871 -0.00024992257
12.73971 -0.00024593551
12.74071 -0.00024194463999999998
12.74171 -0.00023795014
12.74271 -0.00023395215999999998
12.74371 -0.00022995084
12.74471 -0.00022594638
12.74571 -0.0002219389
12.74671 -0.0002179286
12.74771 -0.00021391559
12.74871 -0.00020990008
12.74971 -0.00020588218
12.75071 -0.00020186208
12.75171 -0.00019783987999999998
12.75271 -0.00019381578000000001
12.75371 -0.0001897899
12.75471 -0.00018576237
12.75571 -0.00018173337
12.75671 -0.00017770302
12.75771 -0.00017367147
12.75871 -0.00016963885
12.75971 -0.0001656053
12.76071 -0.00016157094
12.76171 -0.00015753592999999999
12.76271 -0.00015350041
12.76371 -0.00014946451999999999
12.76471 -0.0001454284
12.76571 -0.00014139218
12.76671 -0.00013735603
12.76771 -0.00013332009
12.76871 -0.00012928448999999998
12.76971 -0.00012524939
12.77071 -0.00012121496
12.77171 -0.00011718132999999998
12.77271 -0.00011314864000000001
12.77371 -0.00010911708
12.77471 -0.00010508678
12.77571 -0.0001010579
12.77671 -9.7030613e-05
12.77771 -9.3005059e-05
12.77871 -8.8981409e-05
12.77971 -8.4959817e-05
12.78071 -8.094044100000001e-05
12.78171 -7.6923442e-05
12.78271 -7.2908983e-05
12.78371 -6.889720200000001e-05
12.78471 -6.488828e-05
12.78571 -6.0882359999999996e-05
12.78671 -5.6879605000000004e-05
12.78771 -5.2880170999999996e-05
12.78871 -4.8884214999999996e-05
12.78971 -4.4891894e-05
12.79071 -4.0903359e-05
12.79171 -3.6918769000000005e-05
12.79271 -3.293828e-05
12.79371 -2.8962049e-05
12.79471 -2.4990230999999998e-05
12.79571 -2.1022984e-05
12.79671 -1.7060462e-05
12.79771 -1.310282e-05
12.79871 -9.1502116e-06
12.79971 -5.202795e-06
12.80071 -1.2607243e-06
12.80171 2.6758440999999997e-06
12.80271 6.6067571e-06
12.80371 1.0531863e-05
12.80471 1.4451008e-05
12.80571 1.8364042e-05
12.80671 2.2270811e-05
12.80771 2.6171167999999997e-05
12.80871 3.0064965e-05
12.80971 3.3952051e-05
12.81071 3.7832288e-05
12.81171 4.1705528e-05
12.81271 4.5571628e-05
12.81371 4.9430451999999996e-05
12.81471 5.328185499999999e-05
12.81571 5.7125703e-05
12.81671 6.0961850000000007e-05
12.81771 6.4790169e-05
12.81871 6.8610524e-05
12.81971 7.2422773e-05
12.82071 7.6226786e-05
12.82171 8.0022431e-05
12.82271 8.380956700000001e-05
12.82371 8.7588052e-05
12.82471 9.1357759e-05
12.82571 9.511854299999999e-05
12.82671 9.887026000000001e-05
12.82771 0.00010261278
12.82871 0.00010634596
12.82971 0.00011006967
12.83071 0.00011378372999999999
12.83171 0.00011748801
12.83271 0.00012118236999999999
12.83371 0.00012486666
12.83471 0.00012854075
12.83571 0.00013220445000000001
12.83671 0.00013585764
12.83771 0.00013950017
12.83871 0.00014313188
12.83971 0.00014675263
12.84071 0.00015036227
12.84171 0.00015396065
12.84271 0.00015754764
12.84371 0.00016112309
12.84471 0.00016468686000000002
12.84571 0.00016823878
12.84671 0.00017177877
12.84771 0.00017530665
12.84871 0.0001788223
12.84971 0.00018232560000000001
12.85071 0.00018581641
12.85171 0.00018929461
12.85271 0.00019276008
12.85371 0.00019621268000000002
12.85471 0.00019965232000000003
12.85571 0.00020307884
12.85671 0.00020649213
12.85771 0.00020989207
12.85871 0.00021327858
12.85971 0.00021665147999999998
12.86071 0.00022001072000000003
12.86171 0.0002233561
12.86271 0.00022668758
12.86371 0.00023000496
12.86471 0.0002333082
12.86571 0.00023659713
12.86671 0.00023987168
12.86771 0.00024313168999999998
12.86871 0.00024637704
12.86971 0.00024960764
12.87071 0.00025282338
12.87171 0.00025602412
12.87271 0.00025920976
12.87371 0.00026238017
12.87471 0.00026553523
12.87571 0.00026867484999999996
12.87671 0.00027179888
12.87771 0.00027490723
12.87871 0.00027799982999999996
12.87971 0.00028107654
12.88071 0.00028413723999999997
12.88171 0.00028718179999999996
12.88271 0.00029021014000000004
12.88371 0.00029322216
12.88471 0.00029621779000000003
12.88571 0.00029919686
12.88671 0.00030215929
12.88771 0.00030510498
12.88871 0.00030803383
12.88971 0.00031094575999999997
12.89071 0.00031384063
12.89171 0.00031671836000000004
12.89271 0.00031957886000000003
12.89371 0.00032242203
12.89471 0.00032524777000000004
12.89571 0.00032805597
12.89671 0.00033084652
12.89771 0.00033361938999999996
12.89871 0.00033637441
12.89971 0.00033911151000000004
12.90071 0.00034183061
12.90171 0.00034453162000000004
12.90271 0.00034721445
12.90371 0.00034987901999999996
12.90471 0.00035252524000000003
12.90571 0.00035515300000000003
12.90671 0.00035776227
12.90771 0.00036035296
12.90871 0.00036292495
12.90971 0.00036547817
12.91071 0.00036801259
12.91171 0.0003705281
12.91271 0.00037302464
12.91371 0.00037550215
12.91471 0.00037796051
12.91571 0.00038039971
12.91671 0.00038281963999999995
12.91771 0.0003852203
12.91871 0.00038760153999999996
12.91971 0.00038996332000000003
12.92071 0.00039230558000000003
12.92171 0.00039462834
12.92271 0.00039693135999999997
12.92371 0.00039921474000000003
12.92471 0.00040147834
12.92571 0.00040372211
12.92671 0.00040594595999999996
12.92771 0.0004081498
12.92871 0.00041033371999999997
12.92971 0.0004124975
12.93071 0.00041464118000000003
12.93171 0.00041676461999999993
12.93271 0.00041886783
12.93371 0.0004209508
12.93471 0.00042301335000000003
12.93571 0.00042505552999999997
12.93671 0.0004270772
12.93771 0.00042907836
12.93871 0.00043105891999999996
12.93971 0.00043301893000000004
12.94071 0.00043495825
12.94171 0.00043687691999999995
12.94271 0.00043877485
12.94371 0.000440652
12.94471 0.00044250836999999997
12.94571 0.00044434391
12.94671 0.00044615849
12.94771 0.00044795224
12.94871 0.00044972503
12.94971 0.00045147689999999995
12.95071 0.00045320776
12.95171 0.00045491760999999994
12.95271 0.00045660644999999996
12.95371 0.00045827423
12.95471 0.00045992083
12.95571 0.00046154641
12.95671 0.00046315085000000003
12.95771 0.00046473406000000004
12.95871 0.00046629615999999995
12.95971 0.00046783712
12.96071 0.00046935679
12.96171 0.00047085528
12.96271 0.00047233252
12.96371 0.00047378852999999994
12.96471 0.00047522326
12.96571 0.00047663675
12.96671 0.00047802890999999997
12.96771 0.0004793998
12.96871 0.00048074935
12.96971 0.00048207762
12.97071 0.00048338452
12.97171 0.00048467009
12.97271 0.00048593438
12.97371 0.00048717725
12.97471 0.0004883988399999999
12.97571 0.00048959905
12.97671 0.0004907779800000001
12.97771 0.00049193554
12.97871 0.00049307182
12.97971 0.0004941867199999999
12.98071 0.0004952803000000001
12.98171 0.0004963526
12.98271 0.00049740365
12.98371 0.00049843338
12.98471 0.00049944188
12.98571 0.00050042913
12.98671 0.0005013951499999999
12.98771 0.0005023399800000001
12.98871 0.00050326366
12.98971 0.00050416616
12.99071 0.0005050475899999999
12.99171 0.0005059079300000001
12.99271 0.00050674716
12.99371 0.0005075653899999999
12.99471 0.0005083627
12.99571 0.00050913895
12.99671 0.00050989438
12.99771 0.00051062893
12.99871 0.0005113425699999999
12.99971 0.00051203547
13.00071 0.00051270758
13.00171 0.0005133590100000001
13.00271 0.0005139897
13.00371 0.00051459983
13.00471 0.00051518941
13.00571 0.00051575848
13.00671 0.00051630709
13.00771 0.0005168352299999999
13.00871 0.0005173430099999999
13.00971 0.0005178304
13.01071 0.00051829752
13.01171 0.0005187444
13.01271 0.00051917109
13.01371 0.00051957763
13.01471 0.00051996408
13.01571 0.00052033047
13.01671 0.00052067685
13.01771 0.00052100331
13.01871 0.0005213098100000001
13.01971 0.00052159658
13.02071 0.00052186351
13.02171 0.00052211076
13.02271 0.00052233836
13.02371 0.00052254632
13.02471 0.0005227348100000001
13.02571 0.00052290379
13.02671 0.00052305345
13.02771 0.00052318373
13.02871 0.00052329478
13.02971 0.00052338664
13.03071 0.0005234594499999999
13.03171 0.00052351315
13.03271 0.00052354794
13.03371 0.0005235639
13.03471 0.00052356104
13.03571 0.00052353948
13.03671 0.00052349938
13.03771 0.00052344071
13.03871 0.00052336363
13.03971 0.00052326823
13.04071 0.00052315459
13.04171 0.00052302275
13.04271 0.00052287292
13.04371 0.00052270507
13.04471 0.00052251944
13.04571 0.00052231608
13.04671 0.00052209507
13.04771 0.00052185651
13.04871 0.0005216005800000001
13.04971 0.0005213273199999999
13.05071 0.00052103692
13.05171 0.00052072933
13.05271 0.00052040482
13.05371 0.0005200634400000001
13.05471 0.0005197053300000001
13.05571 0.00051933052
13.05671 0.00051893931
13.05771 0.0005185316199999999
13.05871 0.00051810766
13.05971 0.00051766756
13.06071 0.00051721136
13.06171 0.00051673924
13.06271 0.00051625134
13.06371 0.00051574766
13.06471 0.0005152283800000001
13.06571 0.00051469356
13.06671 0.0005141433600000001
13.06771 0.0005135778299999999
13.06871 0.00051299717
13.06971 0.0005124014
13.07071 0.00051179068
13.07171 0.00051116504
13.07271 0.00051052471
13.07371 0.00050986964
13.07471 0.0005092000700000001
13.07571 0.00050851604
13.07671 0.0005078176900000001
13.07771 0.0005071051
13.07871 0.0005063784599999999
13.07971 0.00050563776
13.08071 0.0005048832900000001
13.08171 0.00050411509
13.08271 0.00050333324
13.08371 0.00050253793
13.08471 0.0005017293
13.08571 0.00050090748
13.08671 0.0005000727
13.08771 0.00049922505
13.08871 0.00049836462
13.08971 0.0004974916
13.09071 0.00049660616
13.09171 0.0004957084499999999
13.09271 0.00049479859
13.09371 0.00049387681
13.09471 0.0004929432600000001
13.09571 0.00049199803
13.09671 0.00049104133
13.09771 0.00049007331
13.09871 0.00048909415
13.09971 0.00048810393
13.10071 0.0004871029
13.10171 0.00048609118
13.10271 0.00048506894999999996
13.10371 0.00048403626
13.10471 0.00048299339
13.10571 0.00048194046999999995
13.10671 0.00048087758999999997
13.10771 0.00047980487999999997
13.10871 0.00047872259000000003
13.10971 0.00047763077999999997
13.11071 0.00047652966
13.11171 0.00047541935
13.11271 0.00047430008
13.11371 0.00047317189
13.11471 0.00047203503000000003
13.11571 0.00047088961
13.11671 0.00046973582
13.11771 0.00046857376
13.11871 0.00046740360999999997
13.11971 0.00046622545
13.12071 0.00046503951
13.12171 0.00046384597999999993
13.12271 0.00046264495
13.12371 0.00046143655
13.12471 0.00046022092
13.12571 0.00045899824
13.12671 0.00045776868999999995
13.12771 0.00045653233000000004
13.12871 0.00045528932
13.12971 0.00045403981
13.13071 0.00045278393
13.13171 0.00045152192
13.13271 0.00045025381000000003
13.13371 0.00044897974
13.13471 0.00044769994999999997
13.13571 0.00044641456000000005
13.13671 0.00044512367000000005
13.13771 0.00044382750000000005
13.13871 0.0004425262
13.13971 0.00044121994
13.14071 0.00043990881000000005
13.14171 0.00043859304
13.14271 0.00043727276999999996
13.14371 0.00043594828
13.14471 0.00043461963999999996
13.14571 0.0004332871
13.14671 0.00043195082
13.14771 0.000430611
13.14871 0.00042926781
13.14971 0.00042792149
13.15071 0.00042657221
13.15171 0.00042522010999999996
13.15271 0.00042386541
13.15371 0.00042250836
13.15471 0.00042114907
13.15571 0.00041978778
13.15671 0.00041842468
13.15771 0.00041705985
13.15871 0.00041569356000000006
13.15971 0.00041432590000000004
13.16071 0.00041295707000000003
13.16171 0.00041158728
13.16271 0.00041021658
13.16371 0.00040884520000000003
13.16471 0.00040747318000000003
13.16571 0.00040610075000000004
13.16671 0.00040472805
13.16771 0.00040335522
13.16871 0.00040198238
13.16971 0.00040060968
13.17071 0.00039923724999999996
13.17171 0.00039786523
13.17271 0.00039649376
13.17371 0.00039512291999999993
13.17471 0.00039375300000000005
13.17571 0.00039238402999999995
13.17671 0.00039101619
13.17771 0.00038964958999999997
13.17871 0.00038828452
13.17971 0.00038692096000000003
13.18071 0.00038555918
13.18171 0.0003841993
13.18271 0.00038284143000000005
13.18371 0.00038148573
13.18471 0.00038013238
13.18571 0.00037878158000000003
13.18671 0.00037743341000000003
13.18771 0.00037608802
13.18871 0.00037474563
13.18971 0.00037340631
13.19071 0.00037207024
13.19171 0.00037073758
13.19271 0.00036940849000000005
13.19371 0.00036808310000000004
13.19471 0.00036676156
13.19571 0.000365444
13.19671 0.00036413057
13.19771 0.00036282149000000004
13.19871 0.00036151685
13.19971 0.00036021679
13.20071 0.00035892151
13.20171 0.00035763114
13.20271 0.00035634588999999996
13.20371 0.00035506589
13.20471 0.0003537913
13.20571 0.00035252233
13.20671 0.00035125911
13.20771 0.0003500018
13.20871 0.00034875061
13.20971 0.00034750568999999997
13.21071 0.00034626719
13.21171 0.00034503523
13.21271 0.00034381004999999997
13.21371 0.00034259178
13.21471 0.00034138052
13.21571 0.00034017648
13.21671 0.00033897977
13.21771 0.00033779052
13.21871 0.00033660881
13.21971 0.00033543481
13.22071 0.00033426861000000003
13.22171 0.0003331103
13.22271 0.00033196002
13.22371 0.00033081785
13.22471 0.00032968384999999996
13.22571 0.00032855812
13.22671 0.00032744076
13.22771 0.00032633184
13.22871 0.00032523139
13.22971 0.00032413955
13.23071 0.00032305638
13.23171 0.00032198197
13.23271 0.00032091643
13.23371 0.00031985983
13.23471 0.00031881227000000003
13.23571 0.00031777383
13.23671 0.00031674465
13.23771 0.00031572481
13.23871 0.00031471443
13.23971 0.00031371364
13.24071 0.00031272255
13.24171 0.00031174125
13.24271 0.00031076993
13.24371 0.00030980868
13.24471 0.00030885762
13.24571 0.00030791689
13.24671 0.00030698659
13.24771 0.00030606686
13.24871 0.00030515785
13.24971 0.00030425958
13.25071 0.00030337226
13.25171 0.00030249594
13.25271 0.00030163073
13.25371 0.00030077679
13.25471 0.00029993414
13.25571 0.00029910291
13.25671 0.00029828318
13.25771 0.00029747504999999997
13.25871 0.0002966786
13.25971 0.00029589391000000003
13.26071 0.00029512109
13.26171 0.00029436019
13.26271 0.00029361133000000003
13.26371 0.00029287457000000004
13.26471 0.00029214999999999997
13.26571 0.00029143771
13.26671 0.00029073774000000003
13.26771 0.00029005023
13.26871 0.0002893752
13.26971 0.00028871279
13.27071 0.00028806305
13.27171 0.00028742606
13.27271 0.00028680188
13.27371 0.00028619058
13.27471 0.00028559225
13.27571 0.00028500689999999996
13.27671 0.0002844346
13.27771 0.00028387542
13.27871 0.00028332933999999997
13.27971 0.00028279644
13.28071 0.00028227673
13.28171 0.00028177024
13.28271 0.00028127699
13.28371 0.00028079696
13.28471 0.00028033019
13.28571 0.00027987667
13.28671 0.00027943638
13.28771 0.0002790094
13.28871 0.00027859567
13.28971 0.00027819518999999996
13.29071 0.00027780795
13.29171 0.00027743403999999996
13.29271 0.0002770734
13.29371 0.00027672606
13.29471 0.00027639205
13.29571 0.00027607143
13.29671 0.00027576418
13.29771 0.00027547037
13.29871 0.00027519006
13.29971 0.00027492331
13.30071 0.00027467014999999997
13.30171 0.00027443064000000003
13.30271 0.00027420483
13.30371 0.00027399280000000003
13.30471 0.00027379458
13.30571 0.00027361023
13.30671 0.00027343983
13.30771 0.0002732834
13.30871 0.00027314097
13.30971 0.00027301262
13.31071 0.00027289834
13.31171 0.00027279820999999996
13.31271 0.00027271217
13.31371 0.00027264025
13.31471 0.00027258247
13.31571 0.00027253879999999996
13.31671 0.00027250926
13.31771 0.0002724938
13.31871 0.00027249241000000003
13.31971 0.00027250503
13.32071 0.00027253168
13.32171 0.00027257231
13.32271 0.00027262686
13.32371 0.00027269527
13.32471 0.00027277761
13.32571 0.00027287376
13.32671 0.00027298368
13.32771 0.00027310737
13.32871 0.00027324479
13.32971 0.00027339588
13.33071 0.00027356064
13.33171 0.00027373903
13.33271 0.00027393103
13.33371 0.00027413656999999996
13.33471 0.00027435567
13.33571 0.00027458825
13.33671 0.00027483431
13.33771 0.00027509379
13.33871 0.00027536662
13.33971 0.00027565279
13.34071 0.0002759522
13.34171 0.00027626484
13.34271 0.00027659062
13.34371 0.00027692947
13.34471 0.00027728132999999997
13.34571 0.00027764615
13.34671 0.00027802379999999997
13.34771 0.00027841425
13.34871 0.00027881742
13.34971 0.00027923318000000003
13.35071 0.00027966149999999996
13.35171 0.00028010229
13.35271 0.00028055549000000003
13.35371 0.00028102102
13.35471 0.00028149882
13.35571 0.00028198888
13.35671 0.00028249108
13.35771 0.0002830054
13.35871 0.00028353181
13.35971 0.00028407023
13.36071 0.00028462064
13.36171 0.00028518298
13.36271 0.00028575726
13.36371 0.00028634342
13.36471 0.00028694142
13.36571 0.00028755123
13.36671 0.00028817281
13.36771 0.00028880611
13.36871 0.00028945108000000004
13.36971 0.00029010764
13.37071 0.00029077573
13.37171 0.00029145528999999996
13.37271 0.00029214618
13.37371 0.00029284836
13.37471 0.00029356172
13.37571 0.00029428611000000004
13.37671 0.00029502146
13.37771 0.00029576761
13.37871 0.00029652444
13.37971 0.00029729183
13.38071 0.00029806959
13.38171 0.00029885762
13.38271 0.00029965579
13.38371 0.00030046392
13.38471 0.00030128188000000004
13.38571 0.00030210952000000004
13.38671 0.00030294673
13.38771 0.00030379335
13.38871 0.0003046493
13.38971 0.00030551441
13.39071 0.00030638862
13.39171 0.00030727174
13.39271 0.0003081637
13.39371 0.0003090644
13.39471 0.00030997373
13.39571 0.00031089157000000004
13.39671 0.00031181783000000003
13.39771 0.0003127524
13.39871 0.00031369518
13.39971 0.00031464604
13.40071 0.00031560489
13.40171 0.00031657162
13.40271 0.00031754609999999996
13.40371 0.00031852819
13.40471 0.00031951776999999997
13.40571 0.00032051471
13.40671 0.00032151886
13.40771 0.00032253008
13.40871 0.00032354822
13.40971 0.00032457317
13.41071 0.00032560472
13.41171 0.00032664275
13.41271 0.00032768712
13.41371 0.00032873765999999997
13.41471 0.00032979423999999997
13.41571 0.00033085673
13.41671 0.00033192498000000003
13.41771 0.00033299889
13.41871 0.00033407825
13.41971 0.00033516301
13.42071 0.00033625302
13.42171 0.00033734814
13.42271 0.00033844826
13.42371 0.00033955330000000003
13.42471 0.00034066309
13.42571 0.00034177754
13.42671 0.00034289653000000003
13.42771 0.00034401992
13.42871 0.00034514765
13.42971 0.00034627949
13.43071 0.00034741533
13.43171 0.00034855509
13.43271 0.00034969857999999997
13.43371 0.00035084563
13.43471 0.0003519961
13.43571 0.00035314977
13.43671 0.00035430646
13.43771 0.00035546600000000003
13.43871 0.00035662824
13.43971 0.0003577929
13.44071 0.00035895985
13.44171 0.00036012889
13.44271 0.00036129974999999997
13.44371 0.00036247231000000003
13.44471 0.00036364631
13.44571 0.00036482159
13.44671 0.00036599795
13.44771 0.00036717522
13.44871 0.0003683532
13.44971 0.00036953172000000003
13.45071 0.00037071065
13.45171 0.00037188979
13.45271 0.00037306899999999996
13.45371 0.00037424813
13.45471 0.00037542704
13.45571 0.00037660559
13.45671 0.00037778364
13.45771 0.00037896106999999997
13.45871 0.00038013773
13.45971 0.00038131348
13.46071 0.00038248818
13.46171 0.00038366169999999995
13.46271 0.0003848339
13.46371 0.00038600460000000005
13.46471 0.00038717371
13.46571 0.000388341
13.46671 0.00038950629
13.46771 0.00039066949
13.46871 0.00039183036999999995
13.46971 0.00039298875
13.47071 0.00039414444
13.47171 0.00039529732000000004
13.47271 0.00039644715
13.47371 0.00039759375000000005
13.47471 0.00039873694
13.47571 0.00039987649
13.47671 0.00040101231
13.47771 0.00040214422
13.47871 0.00040327195
13.47971 0.00040439539999999997
13.48071 0.00040551439999999997
13.48171 0.00040662881
13.48271 0.00040773843000000006
13.48371 0.00040884319999999995
13.48471 0.00040994282
13.48571 0.00041103731
13.48671 0.00041212643000000003
13.48771 0.00041321009000000003
13.48871 0.00041428815999999997
13.48971 0.00041536041
13.49071 0.00041642675000000005
13.49171 0.00041748699
13.49271 0.00041854105
13.49371 0.00041958874
13.49471 0.00042062984
13.49571 0.00042166425
13.49671 0.00042269171
13.49771 0.00042371206999999996
13.49871 0.00042472516
13.49971 0.00042573073999999995
13.50071 0.00042672859
13.50171 0.00042771862
13.50271 0.00042870056
13.50371 0.00042967417
13.50471 0.00043063933
13.50571 0.00043159583999999995
13.50671 0.0004325434
13.50771 0.000433482
13.50871 0.00043441132
13.50971 0.00043533119
13.51071 0.00043624154
13.51171 0.00043714213
13.51271 0.00043803284
13.51371 0.00043891354999999995
13.51471 0.00043978412
13.51571 0.00044064436
13.51671 0.00044149424000000003
13.51771 0.00044233357
13.51871 0.00044316225
13.51971 0.00044398021
13.52071 0.00044478725
13.52171 0.00044558324000000006
13.52271 0.00044636812999999996
13.52371 0.00044714179
13.52471 0.00044790409
13.52571 0.00044865483
13.52671 0.00044939397
13.52771 0.00045012134
13.52871 0.00045083671
13.52971 0.00045154002
13.53071 0.00045223105
13.53171 0.00045290966999999996
13.53271 0.00045357574000000003
13.53371 0.00045422908
13.53471 0.00045486953999999995
13.53571 0.00045549690999999995
13.53671 0.00045611109000000006
13.53771 0.00045671195
13.53871 0.00045729930000000003
13.53971 0.00045787297
13.54071 0.00045843281
13.54171 0.00045897873
13.54271 0.00045951056000000004
13.54371 0.00046002824000000004
13.54471 0.0004605316
13.54571 0.0004610205
13.54671 0.00046149494
13.54771 0.00046195464000000003
13.54871 0.00046239961
13.54971 0.00046282976
13.55071 0.00046324494000000006
13.55171 0.00046364507
13.55271 0.00046403002
13.55371 0.00046439968
13.55471 0.00046475398000000003
13.55571 0.00046509272
13.55671 0.00046541586
13.55771 0.00046572318
13.55871 0.00046601463000000003
13.55971 0.00046628998
13.56071 0.00046654923
13.56171 0.00046679211
13.56271 0.00046701853000000003
13.56371 0.00046722825999999997
13.56471 0.0004674213
13.56571 0.00046759737
13.56671 0.00046775644000000003
13.56771 0.00046789828
13.56871 0.00046802288
13.56971 0.00046812997
13.57071 0.00046821956
13.57171 0.00046829146
13.57271 0.00046834566
13.57371 0.00046838194999999997
13.57471 0.00046840037
13.57571 0.00046840078
13.57671 0.00046838308999999997
13.57771 0.0004683473
13.57871 0.00046829327
13.57971 0.00046822100999999996
13.58071 0.00046813051999999996
13.58171 0.00046802165
13.58271 0.00046789437
13.58371 0.00046774867
13.58471 0.0004675845
13.58571 0.00046740179
13.58671 0.00046720047
13.58771 0.00046698051
13.58871 0.00046674176999999997
13.58971 0.00046648424000000005
13.59071 0.00046620785
13.59171 0.00046591244000000005
13.59271 0.00046559799000000005
13.59371 0.00046526434
13.59471 0.00046491155
13.59571 0.00046453942999999994
13.59671 0.00046414788999999995
13.59771 0.00046373689
13.59871 0.00046330629
13.59971 0.00046285609
13.60071 0.00046238615000000007
13.60171 0.00046189639
13.60271 0.0004613868
13.60371 0.00046085729
13.60471 0.00046030777
13.60571 0.00045973825
13.60671 0.00045914871
13.60771 0.00045853903000000004
13.60871 0.0004579093
13.60971 0.00045725933
13.61071 0.00045658921000000006
13.61171 0.00045589891
13.61271 0.00045518831999999995
13.61371 0.00045445748999999996
13.61471 0.00045370642999999997
13.61571 0.00045293509000000003
13.61671 0.00045214338
13.61771 0.00045133129000000005
13.61871 0.00045049874
13.61971 0.00044964577000000005
13.62071 0.00044877229
13.62171 0.0004478783
13.62271 0.00044696367
13.62371 0.00044602838999999997
13.62471 0.00044507242
13.62571 0.00044409576
13.62671 0.00044309827
13.62771 0.00044207995000000006
13.62871 0.00044104072
13.62971 0.00043998061000000003
13.63071 0.00043889959
13.63171 0.00043779759999999996
13.63271 0.00043667464999999996
13.63371 0.00043553068
13.63471 0.00043436571
13.63571 0.00043317982
13.63671 0.00043197297
13.63771 0.00043074514999999995
13.63871 0.0004294965
13.63971 0.00042822703
13.64071 0.00042693669
13.64171 0.00042562556
13.64271 0.00042429374
13.64371 0.00042294123
13.64471 0.00042156812
13.64571 0.00042017441000000003
13.64671 0.00041876019
13.64771 0.00041732545999999997
13.64871 0.00041587023
13.64971 0.00041439456999999995
13.65071 0.00041289850000000004
13.65171 0.00041138210000000005
13.65271 0.00040984523
13.65371 0.000408288
13.65471 0.00040671048
13.65571 0.00040511259000000003
13.65671 0.00040349437
13.65771 0.00040185582
13.65871 0.00040019700000000003
13.65971 0.00039851780000000004
13.66071 0.00039681830999999996
13.66171 0.00039509855000000006
13.66271 0.00039335849999999996
13.66371 0.00039159822
13.66471 0.00038981775
13.66571 0.00038801704
13.66671 0.00038619619
13.66771 0.00038435528
13.66871 0.00038249431999999996
13.66971 0.00038061339
13.67071 0.00037871255
13.67171 0.00037679185000000004
13.67271 0.00037485138
13.67371 0.00037289121
13.67471 0.00037091137999999997
13.67571 0.00036891199000000003
13.67671 0.0003668931
13.67771 0.00036485478
13.67871 0.00036279707
13.67971 0.00036072011
13.68071 0.00035862386
13.68171 0.00035650849
13.68271 0.00035437397000000003
13.68371 0.00035222045000000003
13.68471 0.00035004789
13.68571 0.00034785638999999997
13.68671 0.000345646
13.68771 0.00034341679
13.68871 0.00034116881
13.68971 0.00033890208000000003
13.69071 0.0003366167
13.69171 0.00033431274
13.69271 0.0003319903
13.69371 0.00032964942
13.69471 0.00032729022
13.69571 0.00032491275
13.69671 0.00032251719000000003
13.69771 0.00032010355
13.69871 0.00031767199
13.69971 0.00031522266
13.70071 0.00031275567
13.70171 0.00031027112
13.70271 0.00030776914
13.70371 0.00030524991
13.70471 0.00030271351
13.70571 0.00030016012999999997
13.70671 0.00029758987
13.70771 0.00029500286
13.70871 0.00029239925
13.70971 0.00028977912999999996
13.71071 0.00028714264000000004
13.71171 0.00028448987
13.71271 0.00028182101000000004
13.71371 0.00027913604
13.71471 0.00027643518
13.71571 0.00027371846
13.71671 0.00027098599
13.71771 0.00026823786
13.71871 0.00026547414
13.71971 0.00026269492999999997
13.72071 0.00025990032
13.72171 0.00025709041
13.72271 0.00025426527
13.72371 0.00025142504
13.72471 0.00024856975
13.72571 0.00024569958
13.72671 0.00024281455
13.72771 0.00023991486
13.72871 0.00023700061
13.72971 0.00023407185
13.73071 0.00023112882000000002
13.73171 0.00022817157999999998
13.73271 0.00022520030000000002
13.73371 0.00022221509
13.73471 0.00021921614
13.73571 0.00021620356000000003
13.73671 0.00021317755000000002
13.73771 0.00021013821000000001
13.73871 0.00020708568999999998
13.73971 0.00020402019000000001
13.74071 0.00020094179999999997
13.74171 0.0001978507
13.74271 0.00019474702999999999
13.74371 0.00019163094
13.74471 0.00018850254
13.74571 0.00018536198
13.74671 0.00018220941
13.74771 0.00017904495
13.74871 0.00017586875
13.74971 0.00017268095
13.75071 0.00016948167
13.75171 0.00016627105
13.75271 0.00016304925
13.75371 0.00015981640000000002
13.75471 0.00015657264
13.75571 0.00015331815
13.75671 0.00015005307
13.75771 0.00014677756
13.75871 0.00014349181
13.75971 0.00014019597999999998
13.76071 0.00013689022000000001
13.76171 0.00013357475
13.76271 0.00013024973
13.76371 0.00012691535
13.76471 0.00012357179
13.76571 0.00012021926
13.76671 0.00011685793
13.76771 0.00011348798
13.76871 0.0001101096
13.76971 0.00010672297000000001
13.77071 0.00010332827
13.77171 9.9925671e-05
13.77271 9.651534999999999e-05
13.77371 9.309744099999999e-05
13.77471 8.9672119e-05
13.77571 8.6239532e-05
13.77671 8.2799829e-05
13.77771 7.9353146e-05
13.77871 7.5899612e-05
13.77971 7.243938299999999e-05
13.78071 6.8972577e-05
13.78171 6.5499336e-05
13.78271 6.201977999999999e-05
13.78371 5.8534039e-05
13.78471 5.5042256000000006e-05
13.78571 5.1544566e-05
13.78671 4.8041096000000006e-05
13.78771 4.4532004e-05
13.78871 4.1017432e-05
13.78971 3.7497534000000004e-05
13.79071 3.3972466e-05
13.79171 3.0442393e-05
13.79271 2.6907486e-05
13.79371 2.3367917e-05
13.79471 1.9823858e-05
13.79571 1.6275496e-05
13.79671 1.2723013999999998e-05
13.79771 9.1665939e-06
13.79871 5.6064302000000005e-06
13.79971 2.042708e-06
13.80071 -1.5243816999999999e-06
13.80171 -5.0946525e-06
13.80271 -8.6679158e-06
13.80371 -1.2243986e-05
13.80471 -1.5822678e-05
13.80571 -1.9403811000000002e-05
13.80671 -2.2987204e-05
13.80771 -2.6572678e-05
13.80871 -3.0160057999999998e-05
13.80971 -3.3749171e-05
13.81071 -3.7339839e-05
13.81171 -4.09319e-05
13.81271 -4.4525177e-05
13.81371 -4.81195e-05
13.81471 -5.1714699e-05
13.81571 -5.5310608e-05
13.81671 -5.890704e-05
13.81771 -6.250383e-05
13.81871 -6.6100807e-05
13.81971 -6.9697785e-05
13.82071 -7.329458099999999e-05
13.82171 -7.6891018e-05
13.82271 -8.0486905e-05
13.82371 -8.408206900000001e-05
13.82471 -8.767631199999999e-05
13.82571 -9.1269453e-05
13.82671 -9.4861309e-05
13.82771 -9.845169900000001e-05
13.82871 -0.00010204043
13.82971 -0.00010562733
13.83071 -0.00010921221
13.83171 -0.00011279492
13.83271 -0.00011637528
13.83371 -0.00011995312999999999
13.83471 -0.0001235283
13.83571 -0.00012710066
13.83671 -0.00013067002999999998
13.83771 -0.00013423628
13.83871 -0.00013779928
13.83971 -0.0001413589
13.84071 -0.00014491499
13.84171 -0.00014846743
13.84271 -0.00015201608
13.84371 -0.00015556083999999999
13.84471 -0.00015910156
13.84571 -0.00016263809999999998
13.84671 -0.00016617038
13.84771 -0.00016969822000000002
13.84871 -0.00017322151
13.84971 -0.00017674009
13.85071 -0.00018025382
13.85171 -0.00018376256
13.85271 -0.00018726615
13.85371 -0.00019076442
13.85471 -0.00019425722000000002
13.85571 -0.00019774438
13.85671 -0.0002012257
13.85771 -0.00020470104
[truncated: 215,537 more chars]
