# Supplementary material for: 2D Synthetic dataset of numerical simulations of long-period seismicity in a volcanic edifice and related sensitivity kernels
Source: Data Brief. 2021 Jan 25;34:106673. doi: 10.1016/j.dib.2020.106673 (PMC7841316; doi:10.1016/j.dib.2020.106673)
Supplement: Supplementary Data S1 — Supplementary Raw Research Data. This is open data under the CC BY license http://creativecommons.org/licenses/by/4.0/ [file mmc1.zip › Dataset/OUTPUT_SEISMOGRAMS/9000_3000/disp_X_homo_15000_1795_SVF7e-1Hz.semd]

-1.714286 0.0
-1.713286 0.0
-1.712286 0.0
-1.711286 0.0
-1.710286 0.0
-1.709286 0.0
-1.708286 0.0
-1.707286 0.0
-1.706286 0.0
-1.705286 0.0
-1.704286 0.0
-1.703286 0.0
-1.702286 0.0
-1.701286 0.0
-1.700286 0.0
-1.699286 0.0
-1.698286 0.0
-1.697286 0.0
-1.696286 0.0
-1.695286 0.0
-1.694286 0.0
-1.693286 0.0
-1.692286 0.0
-1.691286 0.0
-1.690286 0.0
-1.689286 0.0
-1.688286 0.0
-1.687286 0.0
-1.686286 0.0
-1.685286 0.0
-1.684286 0.0
-1.683286 0.0
-1.682286 0.0
-1.681286 0.0
-1.680286 0.0
-1.679286 0.0
-1.678286 0.0
-1.677286 0.0
-1.676286 0.0
-1.675286 0.0
-1.674286 0.0
-1.673286 0.0
-1.672286 0.0
-1.671286 0.0
-1.670286 0.0
-1.669286 0.0
-1.668286 0.0
-1.667286 0.0
-1.666286 0.0
-1.665286 0.0
-1.664286 0.0
-1.663286 0.0
-1.662286 0.0
-1.661286 0.0
-1.660286 0.0
-1.659286 0.0
-1.658286 0.0
-1.657286 0.0
-1.656286 0.0
-1.655286 0.0
-1.654286 0.0
-1.653286 0.0
-1.652286 0.0
-1.651286 0.0
-1.650286 0.0
-1.649286 0.0
-1.648286 0.0
-1.647286 0.0
-1.646286 0.0
-1.645286 0.0
-1.644286 0.0
-1.643286 0.0
-1.642286 0.0
-1.641286 0.0
-1.640286 0.0
-1.639286 0.0
-1.638286 0.0
-1.637286 0.0
-1.636286 0.0
-1.635286 0.0
-1.634286 0.0
-1.633286 0.0
-1.632286 0.0
-1.631286 0.0
-1.630286 0.0
-1.629286 0.0
-1.628286 0.0
-1.627286 0.0
-1.626286 0.0
-1.625286 0.0
-1.624286 0.0
-1.623286 0.0
-1.622286 0.0
-1.621286 0.0
-1.620286 0.0
-1.619286 0.0
-1.618286 0.0
-1.617286 0.0
-1.616286 0.0
-1.615286 0.0
-1.614286 0.0
-1.613286 0.0
-1.612286 0.0
-1.611286 0.0
-1.610286 0.0
-1.609286 0.0
-1.608286 0.0
-1.607286 0.0
-1.606286 0.0
-1.605286 0.0
-1.604286 0.0
-1.603286 0.0
-1.602286 0.0
-1.601286 0.0
-1.600286 0.0
-1.599286 0.0
-1.598286 0.0
-1.597286 0.0
-1.596286 0.0
-1.595286 0.0
-1.594286 0.0
-1.593286 0.0
-1.592286 0.0
-1.591286 0.0
-1.590286 0.0
-1.589286 0.0
-1.588286 0.0
-1.587286 0.0
-1.586286 0.0
-1.585286 0.0
-1.584286 -1.2189809999999999e-36
-1.583286 -2.6158173e-36
-1.582286 -3.738298e-36
-1.581286 -4.3761550999999995e-36
-1.580286 -3.5057049e-36
-1.579286 -1.7633566999999998e-36
-1.578286 1.2082927e-36
-1.577286 5.587026300000001e-36
-1.576286 1.2369653999999998e-35
-1.575286 2.1973145e-35
-1.574286 3.443258e-35
-1.573286 4.8895406e-35
-1.572286 6.2580483e-35
-1.571286 7.4731749e-35
-1.570286 8.4115889e-35
-1.569286 8.9455208e-35
-1.568286 9.162105500000001e-35
-1.567286 8.800690699999999e-35
-1.566286 7.4946195e-35
-1.565286 4.7167814e-35
-1.564286 -2.2365026000000002e-36
-1.563286 -7.7471124e-35
-1.562286 -1.8534898e-34
-1.561286 -3.2803132999999997e-34
-1.560286 -5.0347182e-34
-1.559286 -7.0710326e-34
-1.558286 -9.299998500000001e-34
-1.557286 -1.1564822e-33
-1.556286 -1.362785e-33
-1.555286 -1.5161430999999999e-33
-1.554286 -1.5749247e-33
-1.553286 -1.4912513e-33
-1.552286 -1.2141914999999998e-33
-1.551286 -6.9379163e-34
-1.550286 1.147101e-34
-1.549286 1.2460695e-33
-1.548286 2.7193366000000003e-33
-1.547286 4.5259003e-33
-1.546286 6.621158499999999e-33
-1.545286 8.9120179e-33
-1.544286 1.1247368000000001e-32
-1.543286 1.3412726e-32
-1.542286 1.5131238000000002e-32
-1.541286 1.6072717e-32
-1.540286 1.5871815e-32
-1.539286 1.4156677e-32
-1.538286 1.0588739e-32
-1.537286 4.9131221e-33
-1.536286 -2.9829865e-33
-1.535286 -1.3009447e-32
-1.534286 -2.4818114e-32
-1.533286 -3.7764091999999997e-32
-1.532286 -5.0894759e-32
-1.531286 -6.2977468e-32
-1.530286 -7.257510800000001e-32
-1.529286 -7.817537e-32
-1.528286 -7.8374883e-32
-1.527286 -7.2112639e-32
-1.526286 -5.8938116e-32
-1.525286 -3.9288648999999996e-32
-1.524286 -1.4738763e-32
-1.523286 1.1826854e-32
-1.522286 3.617327e-32
-1.521286 5.286773400000001e-32
-1.520286 5.568045400000001e-32
-1.519286 3.8276867e-32
-1.518286 -4.7786187e-33
-1.517286 -7.6722638e-32
-1.516286 -1.7705902e-31
-1.515286 -2.9991204999999997e-31
-1.514286 -4.324542e-31
-1.513286 -5.5366467e-31
-1.512286 -6.3373347e-31
-1.511286 -6.3446742e-31
-1.510286 -5.1105932e-31
-1.509286 -2.1553973e-31
-1.508286 2.9787368e-31
-1.507286 1.0654884e-30
-1.506286 2.1051207e-30
-1.505286 3.4058788000000004e-30
-1.504286 4.9176421e-30
-1.503286 6.5415214e-30
-1.502286 8.1229387e-30
-1.501286 9.4492249e-30
-1.500286 1.025373e-29
-1.499286 1.0228309e-29
-1.498286 9.0455783e-30
-1.497286 6.3915771e-30
-1.496286 2.0082988999999998e-30
-1.495286 -4.2558893e-30
-1.494286 -1.2391617000000001e-29
-1.493286 -2.2175118e-29
-1.492286 -3.3123145999999997e-29
-1.491286 -4.4464494e-29
-1.490286 -5.5136995e-29
-1.489286 -6.381843e-29
-1.488286 -6.899817499999999e-29
-1.487286 -6.9093447e-29
-1.486286 -6.2609589e-29
-1.485286 -4.8338284e-29
-1.484286 -2.5580936e-29
-1.483286 5.6224112e-30
-1.482286 4.4284827000000003e-29
-1.481286 8.831648e-29
-1.480286 1.3445532e-28
-1.479286 1.7831871000000002e-28
-1.478286 2.1460547e-28
-1.477286 2.3746832999999998e-28
-1.476286 2.4106177000000003e-28
-1.475286 2.2025038e-28
-1.474286 1.7143872e-28
-1.473286 9.3456917e-29
-1.472286 -1.1590015e-29
-1.471286 -1.3762448e-28
-1.470286 -2.7418191e-28
-1.469286 -4.0641606e-28
-1.468286 -5.156495000000001e-28
-1.467286 -5.8056677e-28
-1.466286 -5.7909606e-28
-1.465286 -4.9095633e-28
-1.464286 -3.0075625e-28
-1.463286 -1.4301917999999999e-30
-1.462286 4.0230878999999997e-28
-1.461286 8.9091706e-28
-1.460286 1.4278611000000001e-27
-1.459286 1.9588785e-27
-1.458286 2.4131646e-27
-1.457286 2.7069057e-27
-1.456286 2.7494114999999997e-27
-1.455286 2.45186e-27
-1.454286 1.7383522e-27
-1.453286 5.58617e-28
-1.452286 -1.0986751e-27
-1.451286 -3.1933914e-27
-1.450286 -5.6238912e-27
-1.449286 -8.2212984e-27
-1.448286 -1.0749911e-26
-1.447286 -1.2915334e-26
-1.446286 -1.4381416e-26
-1.445286 -1.4796349e-26
-1.444286 -1.3827309e-26
-1.443286 -1.1201867e-26
-1.442286 -6.753217999999999e-27
-1.441286 -4.6506446e-28
-1.440286 7.4889527e-27
-1.439286 1.6717041999999998e-26
-1.438286 2.6598149e-26
-1.437286 3.6293343e-26
-1.436286 4.4783831999999996e-26
-1.435286 5.0937823000000005e-26
-1.434286 5.3605684e-26
-1.433286 5.1739631e-26
-1.432286 4.4530500000000004e-26
-1.431286 3.155058e-26
-1.430286 1.2888141e-26
-1.429286 -1.0743143999999999e-26
-1.428286 -3.7937887999999996e-26
-1.427286 -6.6593217e-26
-1.426286 -9.3978419e-26
-1.425286 -1.1688998e-25
-1.424286 -1.318949e-25
-1.423286 -1.3565609e-25
-1.422286 -1.2532281e-25
-1.421286 -9.895851800000001e-26
-1.420286 -5.596711e-26
-1.419286 2.5298715e-27
-1.418286 7.3418197e-26
-1.417286 1.5147226e-25
-1.416286 2.2944195e-25
-1.415286 2.9838271e-25
-1.414286 3.4824839e-25
-1.413286 3.6874096999999996e-25
-1.412286 3.5038261999999995e-25
-1.411286 2.8574206e-25
-1.410286 1.7071606999999998e-25
-1.409286 5.7379952999999995e-27
-1.408286 -2.0323373999999998e-25
-1.407286 -4.441031500000001e-25
-1.406286 -6.9854781e-25
-1.405286 -9.4257669e-25
-1.404286 -1.1478123e-24
-1.403286 -1.2835146e-24
-1.402286 -1.3192867e-24
-1.401286 -1.2283174e-24
-1.400286 -9.9092924e-25
-1.399286 -5.98121e-25
-1.398286 -5.4732589e-26
-1.397286 6.1817456e-25
-1.396286 1.3821264e-24
-1.395286 2.1815943999999997e-24
-1.394286 2.9461708000000002e-24
-1.393286 3.5946943e-24
-1.392286 4.041283e-24
-1.391286 4.2030244e-24
-1.390286 4.0088583e-24
-1.389286 3.4089758e-24
-1.388286 2.3838749e-24
-1.387286 9.5208747e-25
-1.386286 -8.2445902e-25
-1.385286 -2.8384389e-24
-1.384286 -4.9393225e-24
-1.383286 -6.9403372e-24
-1.382286 -8.630391e-24
-1.381286 -9.790679e-24
-1.380286 -1.0215176e-23
-1.379286 -9.7336598e-24
-1.378286 -8.2354083e-24
-1.377286 -5.6912912e-24
-1.376286 -2.1717115999999997e-24
-1.375286 2.1421897e-24
-1.374286 6.9564571e-24
-1.373286 1.1873268000000001e-23
-1.372286 1.6412017e-23
-1.371286 2.0042644e-23
-1.370286 2.2230030999999998e-23
-1.369286 2.2486998e-23
-1.368286 2.0432069e-23
-1.367286 1.5847051e-23
-1.366286 8.7285469e-24
-1.365286 -6.728359499999999e-25
-1.364286 -1.1831699000000001e-23
-1.363286 -2.3950791e-23
-1.362286 -3.5991485000000003e-23
-1.361286 -4.6733525e-23
-1.360286 -5.4863072e-23
-1.359286 -5.9085149e-23
-1.358286 -5.825351699999999e-23
-1.357286 -5.1508096e-23
-1.356286 -3.8407766e-23
-1.355286 -1.9044827e-23
-1.354286 5.8729985999999995e-24
-1.353286 3.4986208e-23
-1.352286 6.630368000000001e-23
-1.351286 9.728646799999999e-23
-1.350286 1.249974e-22
-1.349286 1.4631262e-22
-1.348286 1.5818482e-22
-1.347286 1.5794138e-22
-1.346286 1.4359457e-22
-1.345286 1.1413669999999998e-22
-1.344286 6.9789903e-23
-1.343286 1.2179948000000001e-23
-1.342286 -5.5593868e-23
-1.341286 -1.2901569e-22
-1.340286 -2.0235118e-22
-1.339286 -2.6899029e-22
-1.338286 -3.2192451e-22
-1.337286 -3.5433541e-22
-1.336286 -3.6025581000000003e-22
-1.335286 -3.3525303000000003e-22
-1.334286 -2.7707335e-22
-1.333286 -1.8618125e-22
-1.332286 -6.6126083e-23
-1.331286 7.6324117e-23
-1.330286 2.3133015000000003e-22
-1.329286 3.8643898e-22
-1.328286 5.2735442e-22
-1.327286 6.389954e-22
-1.326286 7.0678506e-22
-1.325286 7.180828799999999e-22
-1.324286 6.636466699999999e-22
-1.323286 5.3899063e-22
-1.322286 3.4549777e-22
-1.321286 9.1146429e-23
-1.320286 -2.0927157000000002e-22
-1.319286 -5.3453337e-22
-1.318286 -8.5801687e-22
-1.317286 -1.1493769e-21
-1.316286 -1.3767993999999998e-21
-1.315286 -1.5097067000000002e-21
-1.314286 -1.5217259e-21
-1.313286 -1.3936874999999999e-21
-1.312286 -1.1163818e-21
-1.311286 -6.927954e-22
-1.310286 -1.3955288e-22
-1.309286 5.12671e-22
-1.308286 1.2199424e-21
-1.307286 1.9271523e-21
-1.306286 2.57138e-21
-1.305286 3.0864081999999998e-21
-1.304286 3.4081407e-21
-1.303286 3.4805673e-21
-1.302286 3.261819e-21
-1.301286 2.7297915999999998e-21
-1.300286 1.8867854999999997e-21
-1.299286 7.6261748e-22
-1.298286 -5.8427472e-22
-1.297286 -2.0681028e-21
-1.296286 -3.5795819e-21
-1.295286 -4.9923757e-21
-1.294286 -6.1719076000000006e-21
-1.293286 -6.9860802e-21
-1.292286 -7.3171942e-21
-1.291286 -7.0741796e-21
-1.290286 -6.204078e-21
-1.289286 -4.7016586e-21
-1.288286 -2.6160556e-21
-1.287286 -5.3449951e-23
-1.286286 2.8249601e-21
-1.285286 5.8101265e-21
-1.284286 8.6574638e-21
-1.283286 1.1103862e-20
-1.282286 1.288846e-20
-1.281286 1.3775798e-20
-1.280286 1.3579575000000002e-20
-1.279286 1.2184978000000001e-20
-1.278286 9.5674319e-21
-1.277286 5.8056976000000006e-21
-1.276286 1.0874921e-21
-1.275286 -4.2937292e-21
-1.274286 -9.951568e-21
-1.273286 -1.5429048e-20
-1.272286 -2.0229702e-20
-1.271286 -2.3855697e-20
-1.270286 -2.5850516999999997e-20
-1.269286 -2.5843065999999998e-20
-1.268286 -2.3589592000000002e-20
-1.267286 -1.9009608e-20
-1.266286 -1.2212088e-20
-1.265286 -3.5085881999999996e-21
-1.264286 6.5893129e-21
-1.263286 1.7389851999999998e-20
-1.262286 2.8058535e-20
-1.261286 3.7672132e-20
-1.260286 4.5286553000000005e-20
-1.259286 5.0014554e-20
-1.258286 5.1107831999999997e-20
-1.257286 4.8037045e-20
-1.256286 4.0562743e-20
-1.255286 2.8789975e-20
-1.254286 1.3200014999999998e-20
-1.253286 -5.346340699999999e-21
-1.252286 -2.5637555000000002e-20
-1.251286 -4.6173596000000006e-20
-1.250286 -6.5260219e-20
-1.249286 -8.1130878e-20
-1.248286 -9.2088992e-20
-1.247286 -9.6660477e-20
-1.246286 -9.3744474e-20
-1.245286 -8.2749035e-20
-1.244286 -6.369822300000001e-20
-1.243286 -3.7298174e-20
-1.242286 -4.951984400000001e-21
-1.241286 3.1283406000000003e-20
-1.240286 6.8800717e-20
-1.239286 1.0460362e-19
-1.238286 1.35518e-19
-1.237286 1.5844021e-19
-1.236286 1.7060493e-19
-1.235286 1.6985215e-19
-1.234286 1.5487051e-19
-1.233286 1.2539459e-19
-1.232286 8.2335142e-20
-1.231286 2.7824939e-20
-1.230286 -3.4831549000000004e-20
-1.229286 -1.0131006e-19
-1.228286 -1.6651741e-19
-1.227286 -2.2493076e-19
-1.226286 -2.7100634e-19
-1.225286 -2.9963158e-19
-1.224286 -3.0658844e-19
-1.223286 -2.8899146e-19
-1.222286 -2.4566269e-19
-1.221286 -1.7740605e-19
-1.220286 -8.714888e-20
-1.219286 2.007561e-20
-1.218286 1.3732010999999998e-19
-1.217286 2.5609243e-19
-1.216286 3.6689071e-19
-1.215286 4.5987817e-19
-1.214286 5.2565648e-19
-1.213286 5.5608364e-19
-1.212286 5.450724e-19
-1.211286 4.893001899999999e-19
-1.210286 3.8876148000000005e-19
-1.209286 2.4709905999999997e-19
-1.208286 7.1664492e-20
-1.207286 -1.2672529e-19
-1.206286 -3.3434416e-19
-1.205286 -5.3540877e-19
-1.204286 -7.1318212e-19
-1.203286 -8.512592399999999e-19
-1.202286 -9.3494229e-19
-1.201286 -9.5259864e-19
-1.200286 -8.968858499999999e-19
-1.199286 -7.6573111e-19
-1.198286 -5.6296281e-19
-1.197286 -2.9851446e-19
-1.196286 1.1851298e-20
-1.195286 3.4731408e-19
-1.194286 6.832399599999999e-19
-1.193286 9.9283613e-19
-1.192286 1.2491169e-18
-1.191286 1.4270492e-18
-1.190286 1.5057237000000001e-18
-1.189286 1.4703812e-18
-1.188286 1.3141263e-18
-1.187286 1.0391645e-18
-1.186286 6.5742805e-19
-1.185286 1.9048551999999998e-19
-1.184286 -3.3132029e-19
-1.183286 -8.7051098e-19
-1.182286 -1.3848302000000002e-18
-1.181286 -1.8302035e-18
-1.180286 -2.1641211e-18
-1.179286 -2.349217e-18
-1.178286 -2.3567723e-18
-1.177286 -2.1698542e-18
-1.176286 -1.7857965e-18
-1.175286 -1.2177515e-18
-1.174286 -4.9509603e-19
-1.173286 3.3745784e-19
-1.172286 1.2220959e-18
-1.171286 2.091422e-18
-1.170286 2.8730917e-18
-1.169286 3.4952701e-18
-1.168286 3.8925336e-18
-1.167286 4.0117568e-18
-1.166286 3.8174922e-18
-1.165286 3.2963537999999997e-18
-1.164286 2.4599603e-18
-1.163286 1.3460832e-18
-1.162286 1.7775592e-20
-1.161286 -1.4395979999999998e-18
-1.160286 -2.9233342e-18
-1.159286 -4.3201071e-18
-1.158286 -5.5140091999999996e-18
-1.157286 -6.3953708e-18
-1.156286 -6.8697266e-18
-1.155286 -6.8662421e-18
-1.154286 -6.3449251e-18
-1.153286 -5.3020003e-18
-1.152286 -3.7729213e-18
-1.151286 -1.8326420999999997e-18
-1.150286 4.0705981999999997e-19
-1.149286 2.8032156e-18
-1.148286 5.1900523e-18
-1.147286 7.389721399999999e-18
-1.146286 9.224757e-18
-1.145286 1.0531474e-17
-1.144286 1.1173389e-17
-1.143286 1.1053646e-17
-1.142286 1.0125424e-17
-1.141286 8.39936e-18
-1.140286 5.9471255e-18
-1.139286 2.9005667e-18
-1.138286 -5.5394105e-19
-1.137286 -4.1858748e-18
-1.136286 -7.7352632e-18
-1.135286 -1.0930869999999999e-17
-1.134286 -1.3510663999999999e-17
-1.133286 -1.5243065000000002e-17
-1.132286 -1.5947277000000002e-17
-1.131286 -1.5510953999999998e-17
-1.130286 -1.3903513e-17
-1.129286 -1.1183713e-17
-1.128286 -7.5004815e-18
-1.127286 -3.0864984e-18
-1.126286 1.7553508e-18
-1.125286 6.6719458e-18
-1.124286 1.1285026e-17
-1.123286 1.5219637e-17
-1.122286 1.8133802e-17
-1.121286 1.9747116e-17
-1.120286 1.9865981e-17
-1.119286 1.8403368e-17
-1.118286 1.5391387e-17
-1.117286 1.0985392e-17
-1.116286 5.4589603999999996e-18
-1.115286 -8.1028472e-19
-1.114286 -7.3634216e-18
-1.113286 -1.3690327999999999e-17
-1.112286 -1.9265382e-17
-1.111286 -2.3586554e-17
-1.110286 -2.6215323000000002e-17
-1.109286 -2.681466e-17
-1.108286 -2.5182180000000002e-17
-1.107286 -2.1275754e-17
-1.106286 -1.5229052999999998e-17
-1.105286 -7.355047e-18
-1.104286 1.8638887e-18
-1.103286 1.1799721000000001e-17
-1.102286 2.1715811999999997e-17
-1.101286 3.0815603e-17
-1.100286 3.8300166000000003e-17
-1.099286 4.3430777e-17
-1.098286 4.559191e-17
-1.097286 4.4349516e-17
-1.096286 3.9499384e-17
-1.095286 3.1100812e-17
-1.094286 1.9491631e-17
-1.093286 5.282029e-18
-1.092286 -1.0673716e-17
-1.091286 -2.7326659e-17
-1.090286 -4.3500874999999995e-17
-1.089286 -5.7974856e-17
-1.088286 -6.9570682e-17
-1.087286 -7.7244194e-17
-1.086286 -8.016913e-17
-1.085286 -7.7808553e-17
-1.084286 -6.9967811e-17
-1.083286 -5.6824723e-17
-1.082286 -3.893428e-17
-1.081286 -1.7207155e-17
-1.080286 7.136959600000001e-18
-1.079286 3.2638453000000004e-17
-1.078286 5.7685208e-17
-1.077286 8.0613093e-17
-1.076286 9.9813599e-17
-1.075286 1.1384218e-16
-1.074286 1.2152074000000002e-16
-1.073286 1.2202787e-16
-1.072286 1.1497058e-16
-1.071286 1.0043217999999999e-16
-1.070286 7.8991525e-17
-1.069286 5.1710488e-17
-1.068286 2.0087881e-17
-1.067286 -1.4019645e-17
-1.066286 -4.8506941e-17
-1.065286 -8.1154457e-17
-1.064286 -1.0977906e-16
-1.063286 -1.3239126000000001e-16
-1.062286 -1.4734701e-16
-1.061286 -1.5348127e-16
-1.060286 -1.5021142e-16
-1.059286 -1.3759978e-16
-1.058286 -1.1636801e-16
-1.057286 -8.7859723e-17
-1.056286 -5.3952478e-17
-1.055286 -1.6924985e-17
-1.054286 2.0710178e-17
-1.053286 5.639465100000001e-17
-1.052286 8.771738600000001e-17
-1.051286 1.125964e-16
-1.050286 1.2943422000000002e-16
-1.049286 1.3723447e-16
-1.048286 1.3567109e-16
-1.047286 1.2510598e-16
-1.046286 1.0655548000000001e-16
-1.045286 8.1610115e-17
-1.044286 5.2315234e-17
-1.043286 2.1022318e-17
-1.042286 -9.778442599999999e-18
-1.041286 -3.7633549e-17
-1.040286 -6.0299481e-17
-1.039286 -7.590495200000001e-17
-1.038286 -8.3093808e-17
-1.037286 -8.114114e-17
-1.036286 -7.0035604e-17
-1.035286 -5.052109e-17
-1.034286 -2.4091501e-17
-1.033286 7.0665284e-18
-1.032286 4.01862e-17
-1.031286 7.2088227e-17
-1.030286 9.939912000000001e-17
-1.029286 1.1880994999999999e-16
-1.028286 1.2735985000000001e-16
-1.027286 1.2272308e-16
-1.026286 1.0347427999999999e-16
-1.025286 6.9305162e-17
-1.024286 2.1166974e-17
-1.023286 -3.8682393e-17
-1.022286 -1.0674021e-16
-1.021286 -1.7843322e-16
-1.020286 -2.4839669e-16
-1.019286 -3.1083950000000003e-16
-1.018286 -3.5996675e-16
-1.017286 -3.9042536e-16
-1.016286 -3.9773458e-16
-1.015286 -3.7866574999999997e-16
-1.014286 -3.3154063e-16
-1.013286 -2.5642644e-16
-1.012286 -1.5521615000000001e-16
-1.011286 -3.1593046999999995e-17
-1.010286 1.0911222000000001e-16
-1.009286 2.6015699e-16
-1.008286 4.1369619e-16
-1.007286 5.6114713e-16
-1.006286 6.9359252e-16
-1.005286 8.022086899999999e-16
-1.004286 8.7870809e-16
-1.003286 9.1578746e-16
-1.002286 9.0757206e-16
-1.001286 8.500425599999999e-16
-1.000286 7.4142547e-16
-0.9992857 5.8252094e-16
-0.9982857 3.7693678000000005e-16
-0.9972857 1.3119254e-16
-0.9962857 -1.4533930000000001e-16
-0.9952857 -4.4068167e-16
-0.9942857 -7.4070417e-16
-0.9932857 -1.0297725000000001e-15
-0.9922857 -1.2915701e-15
-0.9912857 -1.5100437e-15
-0.9902857 -1.6704089999999998e-15
-0.9892857 -1.760136e-15
-0.9882857 -1.7698337e-15
-0.9872857 -1.6939594e-15
-0.9862857 -1.5312895e-15
-0.9852857 -1.2851162e-15
-0.9842857 -9.631573600000001e-16
-0.9832857 -5.771965e-16
-0.9822857 -1.4249266000000001e-16
-0.9812857 3.2298427e-16
-0.9802857 7.9942655e-16
-0.9792857 1.2661082000000001e-15
-0.9782857 1.7022962e-15
-0.9772857 2.0881142e-15
-0.9762857 2.4053372e-15
-0.9752857 2.6381066e-15
-0.9742857 2.7735687e-15
-0.9732857 2.8024346e-15
-0.9722857 2.7194615e-15
-0.9712857 2.5238318e-15
-0.9702857 2.219407e-15
-0.9692857 1.8148075e-15
-0.9682857 1.3232743e-15
-0.9672857 7.622707599999999e-16
-0.9662857 1.5279708e-16
-0.9652857 -4.8157558e-16
-0.9642857 -1.1159143e-15
-0.9632857 -1.7252978999999998e-15
-0.9622857 -2.286242e-15
-0.9612857 -2.7780420999999997e-15
-0.9602857 -3.1838926e-15
-0.9592857 -3.4916581000000004e-15
-0.9582857 -3.6942058e-15
-0.9572857 -3.7892585e-15
-0.9562857 -3.7787936e-15
-0.9552857 -3.6680706e-15
-0.9542857 -3.464422e-15
-0.9532857 -3.1759811e-15
-0.9522857 -2.8105268e-15
-0.9512857 -2.3746092000000003e-15
-0.9502857 -1.873083e-15
-0.9492857 -1.309109e-15
-0.9482857 -6.8462418e-16
-0.9472857 -1.2053805e-18
-0.9462857 7.387931399999999e-16
-0.9452857 1.5309881e-15
-0.9442857 2.3677658e-15
-0.9432857 3.2372805000000003e-15
-0.9422857 4.1227645e-15
-0.9412857 5.002209e-15
-0.9402857 5.848439599999999e-15
-0.9392857 6.6295462000000005e-15
-0.9382857 7.309631000000001e-15
-0.9372857 7.8498097e-15
-0.9362857 8.2094394e-15
-0.9352857 8.3475527e-15
-0.9342857 8.2245298e-15
-0.9332857 7.8040348e-15
-0.9322857 7.0552703e-15
-0.9312857 5.9555442e-15
-0.9302857 4.493119e-15
-0.9292857 2.6702107e-15
-0.9282857 5.0593009e-16
-0.9272857 -1.9611432e-15
-0.9262857 -4.6711071e-15
-0.9252857 -7.541993900000001e-15
-0.9242857 -1.0470479e-14
-0.9232857 -1.3334304000000001e-14
-0.9222857 -1.5996522000000003e-14
-0.9212857 -1.8311499999999998e-14
-0.9202857 -2.0132406e-14
-0.9192857 -2.1319737e-14
-0.9182857 -2.1750281e-14
-0.9172857 -2.1325841e-14
-0.9162857 -1.9981003e-14
-0.9152857 -1.7689355e-14
-0.9142857 -1.4467630999999998e-14
-0.9132857 -1.0377498e-14
-0.9122857 -5.5248839e-15
-0.9112857 -5.694531599999999e-17
-0.9102857 5.8430523e-15
-0.9092857 1.1962556e-14
-0.9082857 1.8067822e-14
-0.9072857 2.3912848999999997e-14
-0.9062857 2.9248805e-14
-0.9052857 3.3833614e-14
-0.9042857 3.744153e-14
-0.9032857 3.9872443e-14
-0.9022857 4.0960817e-14
-0.9012857 4.0583961e-14
-0.9002857 3.8669397e-14
-0.8992857 3.5200879e-14
-0.8982857 3.0222641e-14
-0.8972857 2.3841323e-14
-0.8962857 1.6225164e-14
-0.8952857 7.6000991e-15
-0.8942857 -1.7573454e-15
-0.8932857 -1.1530224000000001e-14
-0.8922857 -2.1373935e-14
-0.8912857 -3.0930848e-14
-0.8902857 -3.9845801e-14
-0.8892857 -4.7781377e-14
-0.8882857 -5.4431888e-14
-0.8872857 -5.9535098e-14
-0.8862857 -6.288099999999999e-14
-0.8852857 -6.4317425e-14
-0.8842857 -6.375239e-14
-0.8832857 -6.1153772e-14
-0.8822857 -5.6546866000000005e-14
-0.8812857 -5.0010768e-14
-0.8802857 -4.1674286e-14
-0.8792857 -3.1712133e-14
-0.8782857 -2.0341691e-14
-0.8772857 -7.820416999999999e-15
-0.8762857 5.5564083999999994e-15
-0.8752857 1.9458168999999998e-14
-0.8742857 3.35223e-14
-0.8732857 4.7359306e-14
-0.8722857 6.0559886e-14
-0.8712857 7.270443199999999e-14
-0.8702857 8.3374745e-14
-0.8692857 9.2167455e-14
-0.8682857 9.8708381e-14
-0.8672857 1.0266689e-13
-0.8662857 1.0376918999999999e-13
-0.8652857 1.0180987e-13
-0.8642857 9.666110199999999e-14
-0.8632857 8.8279298e-14
-0.8622857 7.6709405e-14
-0.8612857 6.2087293e-14
-0.8602857 4.4640775e-14
-0.8592857 2.4689711000000002e-14
-0.8582857 2.645445e-15
-0.8572857 -2.0990535e-14
-0.8562857 -4.5629300000000003e-14
-0.8552857 -7.0599492e-14
-0.8542857 -9.515583999999999e-14
-0.8532857 -1.1849242999999999e-13
-0.8522857 -1.397617e-13
-0.8512857 -1.5809966000000001e-13
-0.8502857 -1.7265721e-13
-0.8492857 -1.8263635e-13
-0.8482857 -1.8732976e-13
-0.8472857 -1.8616082e-13
-0.8462857 -1.7872162e-13
-0.8452857 -1.648058e-13
-0.8442857 -1.444335e-13
-0.8432857 -1.1786653e-13
-0.8422857 -8.561259500000001e-14
-0.8412857 -4.8418203000000005e-14
-0.8402857 -7.2511308e-15
-0.8392857 3.6726218e-14
-0.8382857 8.219069900000001e-14
-0.8372857 1.2769764e-13
-0.8362857 1.7172350999999999e-13
-0.8352857 2.1271087e-13
-0.8342857 2.4911476e-13
-0.8332857 2.7945019e-13
-0.8322857 3.023406e-13
-0.8312857 3.1656747e-13
-0.8302857 3.2112031e-13
-0.8292857 3.1524637000000003e-13
-0.8282857 2.9849773999999997e-13
-0.8272857 2.7077361e-13
-0.8262857 2.3235401e-13
-0.8252857 1.8392136999999998e-13
-0.8242857 1.2656664e-13
-0.8232857 6.1776924e-14
-0.8222857 -8.596813299999999e-15
-0.8212857 -8.239213400000001e-14
-0.8202857 -1.572058e-13
-0.8192857 -2.3047949e-13
-0.8182857 -2.9959587e-13
-0.8172857 -3.6197957e-13
-0.8162857 -4.1519738e-13
-0.8152857 -4.5705237e-13
-0.8142857 -4.8566781e-13
-0.8132857 -4.9955788e-13
-0.8122857 -4.976832299999999e-13
-0.8112857 -4.794913799999999e-13
-0.8102857 -4.4494255000000003e-13
-0.8092857 -3.945216e-13
-0.8082857 -3.2923698e-13
-0.8072857 -2.5060736e-13
-0.8062857 -1.6063546e-13
-0.8052857 -6.176812e-14
-0.8042857 4.3158602e-14
-0.8032857 1.5099073e-13
-0.8022857 2.5834441e-13
-0.8012857 3.6171013e-13
-0.8002857 4.575704199999999e-13
-0.7992857 5.4252702e-13
-0.7982857 6.1343109e-13
-0.7972857 6.6750927e-13
-0.7962857 7.0247784e-13
-0.7952857 7.166372199999999e-13
-0.7942857 7.0894134e-13
-0.7932857 6.7903739e-13
-0.7922857 6.2727542e-13
-0.7912857 5.5468897e-13
-0.7902857 4.629511100000001e-13
-0.7892857 3.5431115e-13
-0.7882857 2.3151937e-13
-0.7872857 9.7745506e-14
-0.7862857 -4.3503694e-14
-0.7852857 -1.8846477e-13
-0.7842857 -3.3319496000000003e-13
-0.7832857 -4.7364803e-13
-0.7822857 -6.0575163e-13
-0.7812857 -7.2548906e-13
-0.7802857 -8.289893700000001e-13
-0.7792857 -9.1262701e-13
-0.7782857 -9.7313057e-13
-0.7772857 -1.0076978999999998e-12
-0.7762857 -1.014112e-12
-0.7752857 -9.9085067e-13
-0.7742857 -9.3718283e-13
-0.7732857 -8.5324229e-13
-0.7722857 -7.400741199999999e-13
-0.7712857 -5.996494799999999e-13
-0.7702857 -4.3484766e-13
-0.7692857 -2.4940671e-13
-0.7682857 -4.7846811e-14
-0.7672857 1.6462907e-13
-0.7662857 3.8225191e-13
-0.7652857 5.988170600000001e-13
-0.7642857 8.078254000000001e-13
-0.7632857 1.0026356000000001e-12
-0.7622857 1.176628e-12
-0.7612857 1.3233826e-12
-0.7602857 1.4368737e-12
-0.7592857 1.5116795e-12
-0.7582857 1.5432066000000001e-12
-0.7572857 1.527919e-12
-0.7562857 1.4635638e-12
-0.7552857 1.3493760999999998e-12
-0.7542857 1.186248e-12
-0.7532857 9.7684286e-13
-0.7522857 7.2563805e-13
-0.7512857 4.3888555e-13
-0.7502857 1.2448301e-13
-0.7492857 -2.0824415e-13
-0.7482857 -5.488411e-13
-0.7472857 -8.860883699999999e-13
-0.7462857 -1.2084134999999999e-12
-0.7452857 -1.5043266e-12
-0.7442857 -1.7628572e-12
-0.7432857 -1.9739708e-12
-0.7422857 -2.1289489e-12
-0.7412857 -2.2207157e-12
-0.7402857 -2.2441083e-12
-0.7392857 -2.1960810000000002e-12
-0.7382857 -2.0758477e-12
-0.7372857 -1.8849583e-12
-0.7362857 -1.6273108999999998e-12
-0.7352857 -1.3090991e-12
-0.7342857 -9.3869182e-13
-0.7332857 -5.2644148e-13
-0.7322857 -8.4418522e-14
-0.7312857 3.7392803e-13
-0.7302857 8.3418092e-13
-0.7292857 1.2814267e-12
-0.7282857 1.7007742e-12
-0.7272857 2.077897e-12
-0.7262857 2.3995722999999998e-12
-0.7252857 2.6541899e-12
-0.7242857 2.8321978e-12
-0.7232857 2.9264612000000003e-12
-0.7222857 2.9325165e-12
-0.7212857 2.8487072999999995e-12
-0.7202857 2.6762052e-12
-0.7192857 2.4189208e-12
-0.7182857 2.0833256e-12
-0.7172857 1.6782013e-12
-0.7162857 1.2143422e-12
-0.7152857 7.042309e-13
-0.7142857 1.6170127e-13
-0.7132857 -3.9840085e-13
-0.7122857 -9.6055739e-13
-0.7112857 -1.5089207999999999e-12
-0.7102857 -2.0276676e-12
-0.7092857 -2.5013682999999997e-12
-0.7082857 -2.915377e-12
-0.7072857 -3.2562406e-12
-0.7062857 -3.5121170999999997e-12
-0.7052857 -3.6731861999999994e-12
-0.7042857 -3.7320329e-12
-0.7032857 -3.6839757e-12
-0.7022857 -3.5273158999999996e-12
-0.7012857 -3.2634892e-12
-0.7002857 -2.8971040999999998e-12
-0.6992857 -2.4358662e-12
-0.6982857 -1.8903919000000003e-12
-0.6972857 -1.2739303e-12
-0.6962857 -6.0201067e-13
-0.6952857 1.0795928999999999e-13
-0.6942857 8.3712351e-13
-0.6932857 1.5656196e-12
-0.6922857 2.2730238999999998e-12
-0.6912857 2.9387987999999997e-12
-0.6902857 3.5427475e-12
-0.6892857 4.0654864e-12
-0.6882857 4.4889445999999995e-12
-0.6872857 4.7968926e-12
-0.6862857 4.975502e-12
-0.6852857 5.0139167e-12
-0.6842857 4.9048117e-12
-0.6832857 4.6449044e-12
-0.6822857 4.2353775e-12
-0.6812857 3.6821688e-12
-0.6802857 2.9960938e-12
-0.6792857 2.1927718e-12
-0.6782857 1.2923446e-12
-0.6772857 3.1898947e-13
-0.6762857 -6.9975217e-13
-0.6752857 -1.7337982e-12
-0.6742857 -2.7514591e-12
-0.6732857 -3.7204374e-12
-0.6722857 -4.6088462e-12
-0.6712857 -5.3862171e-12
-0.6702857 -6.0244622000000004e-12
-0.6692857 -6.4987790000000005e-12
-0.6682857 -6.788481899999999e-12
-0.6672857 -6.8777578e-12
-0.6662857 -6.7563373e-12
-0.6652857 -6.4200666e-12
-0.6642857 -5.8713647e-12
-0.6632857 -5.1195264e-12
-0.6622857 -4.1808449e-12
-0.6612857 -3.078503e-12
-0.6602857 -1.8422043e-12
-0.6592857 -5.0750953e-13
-0.6582857 8.8512605e-13
-0.6572857 2.2916034e-12
-0.6562857 3.6656814e-12
-0.6552857 4.960663e-12
-0.6542857 6.1311863000000005e-12
-0.6532857 7.1350227e-12
-0.6522857 7.934777e-12
-0.6512857 8.4994037e-12
-0.6502857 8.8054543e-12
-0.6492857 8.8379973e-12
-0.6482857 8.591186200000001e-12
-0.6472857 8.0684638e-12
-0.6462857 7.282422e-12
-0.6452857 6.2543463e-12
-0.6442857 5.0134921e-12
-0.6432857 3.5961312000000002e-12
-0.6422857 2.0444133e-12
-0.6412857 4.0507661e-13
-0.6402857 -1.2719650999999999e-12
-0.6392857 -2.9351331000000004e-12
-0.6382857 -4.5327677e-12
-0.6372857 -6.0147532e-12
-0.6362857 -7.334142499999999e-12
-0.6352857 -8.4487281e-12
-0.6342857 -9.3224954e-12
-0.6332857 -9.9268819e-12
-0.6322857 -1.0241774e-11
-0.6312857 -1.0256174e-11
-0.6302857 -9.9684963e-12
-0.6292857 -9.3864681e-12
-0.6282857 -8.5266463e-12
-0.6272857 -7.4136023e-12
-0.6262857 -6.0788335999999995e-12
-0.6252857 -4.5595021e-12
-0.6242857 -2.8970946000000004e-12
-0.6232857 -1.1360951e-12
-0.6222857 6.7724659e-13
-0.6212857 2.4960062e-12
-0.6202857 4.2735130000000006e-12
-0.6192857 5.9641311e-12
-0.6182857 7.5239321e-12
-0.6172857 8.9113145e-12
-0.6162857 1.0087631e-11
-0.6152857 1.1017879e-11
-0.6142857 1.167147e-11
-0.6132857 1.2023109999999998e-11
-0.6122857 1.2053729e-11
-0.6112857 1.1751442e-11
-0.6102857 1.1112442999999999e-11
-0.6092857 1.0141757e-11
-0.6082857 8.8537711e-12
-0.6072857 7.2724852999999996e-12
-0.6062857 5.4314172e-12
-0.6052857 3.3731647e-12
-0.6042857 1.1486217e-12
-0.6032857 -1.1841189e-12
-0.6022857 -3.5611362e-12
-0.6012857 -5.914274100000001e-12
-0.6002857 -8.1729193e-12
-0.5992857 -1.0265919999999999e-11
-0.5982857 -1.2123622e-11
-0.5972857 -1.3679998e-11
-0.5962857 -1.4874849999999998e-11
-0.5952857 -1.5656045e-11
-0.5942857 -1.5981742e-11
-0.5932857 -1.5822516000000002e-11
-0.5922857 -1.5163294e-11
-0.5912857 -1.4004958e-11
-0.5902857 -1.2365482e-11
-0.5892857 -1.0280452e-11
-0.5882857 -7.8028634e-12
-0.5872857 -5.0020958e-12
-0.5862857 -1.9620461000000003e-12
-0.5852857 1.2215514e-12
-0.5842857 4.4445167e-12
-0.5832857 7.598166100000001e-12
-0.5822857 1.057359e-11
-0.5812857 1.3266028000000001e-11
-0.5802857 1.5579102e-11
-0.5792857 1.742866e-11
-0.5782857 1.8746067e-11
-0.5772857 1.9480775e-11
-0.5762857 1.9602110000000002e-11
-0.5752857 1.9100232000000002e-11
-0.5742857 1.7986314e-11
-0.5732857 1.6291966e-11
-0.5722857 1.4068007000000001e-11
-0.5712857 1.1382657999999998e-11
-0.5702857 8.3192351e-12
-0.5692857 4.973422400000001e-12
-0.5682857 1.4501848e-12
-0.5672857 -2.1396128e-12
-0.5662857 -5.682810099999999e-12
-0.5652857 -9.067690299999999e-12
-0.5642857 -1.218774e-11
-0.5632857 -1.4945295e-11
-0.5622857 -1.7254907e-11
-0.5612857 -1.9046283e-11
-0.5602857 -2.0266608e-11
-0.5592857 -2.0882149e-11
-0.5582857 -2.0879025e-11
-0.5572857 -2.0263125999999998e-11
-0.5562857 -1.9059201999999998e-11
-0.5552857 -1.7309233e-11
-0.5542857 -1.5070215e-11
-0.5532857 -1.2411552999999999e-11
-0.5522857 -9.4122735e-12
-0.5512857 -6.1582135e-12
-0.5502857 -2.7393690999999998e-12
-0.5492857 7.525133e-13
-0.5482857 4.226052e-12
-0.5472857 7.5920586e-12
-0.5462857 1.0765132e-11
-0.5452857 1.3665094000000001e-11
-0.5442857 1.6218344e-11
-0.5432857 1.8359187999999998e-11
-0.5422857 2.0031175e-11
-0.5412857 2.1188415e-11
-0.5402857 2.1796848e-11
-0.5392857 2.1835338e-11
-0.5382857 2.1296531e-11
-0.5372857 2.0187342e-11
-0.5362857 1.8529039999999998e-11
-0.5352857 1.6356863999999998e-11
-0.5342857 1.3719212e-11
-0.5332857 1.0676451e-11
-0.5322857 7.2994345e-12
-0.5312857 3.6678593000000005e-12
-0.5302857 -1.3144819e-13
-0.5292857 -4.0062361e-12
-0.5282857 -7.8604732e-12
-0.5272857 -1.1595954e-11
-0.5262857 -1.5113914e-11
-0.5252857 -1.8316735e-11
-0.5242857 -2.1109861e-11
-0.5232857 -2.3403973e-11
-0.5222857 -2.5117498000000003e-11
-0.5212857 -2.617943e-11
-0.5202857 -2.6532376e-11
-0.5192857 -2.6135661e-11
-0.5182857 -2.4968305999999997e-11
-0.5172857 -2.3031609000000002e-11
-0.5162857 -2.0351097e-11
-0.5152857 -1.6977591e-11
-0.5142857 -1.2987249e-11
-0.5132857 -8.4804559e-12
-0.5122857 -3.5795738e-12
-0.5112857 1.5743933999999999e-12
-0.5102857 6.8260603e-12
-0.5092857 1.2010657e-11
-0.5082857 1.6959532e-11
-0.5072857 2.1505928e-11
-0.5062857 2.5490826e-11
-0.5052857 2.8768654e-11
-0.5042857 3.1212709e-11
-0.5032857 3.2720137e-11
-0.5022857 3.3216358e-11
-0.5012857 3.2658766e-11
-0.5002857 3.1039591e-11
-0.4992857 2.8387712000000002e-11
-0.4982857 2.4769263000000003e-11
-0.4972857 2.0286859e-11
-0.4962857 1.5077288e-11
-0.4952857 9.3075829e-12
-0.4942857 3.1695074999999997e-12
-0.4932857 -3.1274462e-12
-0.4922857 -9.3642704e-12
-0.4912857 -1.5321501e-11
-0.4902857 -2.0788624e-11
-0.4892857 -2.5573302e-11
-0.4882857 -2.9509823e-11
-0.4872857 -3.2466266e-11
-0.4862857 -3.4349902e-11
-0.4852857 -3.511054e-11
-0.4842857 -3.474164e-11
-0.4832857 -3.3279201000000004e-11
-0.4822857 -3.0798592e-11
-0.4812857 -2.7409639e-11
-0.4802857 -2.3250355e-11
-0.4792857 -1.8479798e-11
-0.4782857 -1.3270478999999998e-11
-0.4772857 -7.8007926e-12
-0.4762857 -2.2478264e-12
-0.4752857 3.2191596000000004e-12
-0.4742857 8.4443411e-12
-0.4732857 1.3289894e-11
-0.4722857 1.7639402999999998e-11
-0.4712857 2.1400090000000002e-11
-0.4702857 2.4503839e-11
-0.4692857 2.6907044e-11
-0.4682857 2.8589354e-11
-0.4672857 2.9551399000000004e-11
-0.4662857 2.9811684e-11
-0.4652857 2.9402828e-11
-0.4642857 2.8367490999999997e-11
-0.4632857 2.6754269e-11
-0.4622857 2.4613967000000002e-11
-0.4612857 2.1996592e-11
-0.4602857 1.8949403999999998e-11
-0.4592857 1.5516237e-11
-0.4582857 1.1738215999999999e-11
-0.4572857 7.6557819e-12
-0.4562857 3.3118192e-12
-0.4552857 -1.2445035e-12
-0.4542857 -5.953685499999999e-12
-0.4532857 -1.0742217e-11
-0.4522857 -1.5519849e-11
-0.4512857 -2.0178341e-11
-0.4502857 -2.4592074e-11
-0.4492857 -2.8620738999999997e-11
-0.4482857 -3.2114093000000003e-11
-0.4472857 -3.4918593e-11
-0.4462857 -3.6885471000000004e-11
-0.4452857 -3.7879686999999996e-11
-0.4442857 -3.778911e-11
-0.4432857 -3.6533233e-11
-0.4422857 -3.4070766e-11
-0.4412857 -3.0405531e-11
-0.4402857 -2.5590237e-11
-0.4392857 -1.9727831999999998e-11
-0.4382857 -1.29703e-11
-0.4372857 -5.5149217e-12
-0.4362857 2.4018443000000003e-12
-0.4352857 1.0512643e-11
-0.4342857 1.8529298e-11
-0.4332857 2.6154298e-11
-0.4322857 3.309323e-11
-0.4312857 3.9067667000000004e-11
-0.4302857 4.3827935e-11
-0.4292857 4.7165180000000006e-11
-0.4282857 4.8922119e-11
-0.4272857 4.9001829e-11
-0.4262857 4.7374024000000003e-11
-0.4252857 4.4078283e-11
-0.4242857 3.9223925000000005e-11
-0.4232857 3.2986279e-11
-0.4222857 2.5599449999999997e-11
-0.4212857 1.7345835e-11
-0.4202857 8.5429412e-12
-0.4192857 -4.7174335e-13
-0.4182857 -9.3569094e-12
-0.4172857 -1.7783596e-11
-0.4162857 -2.5450367e-11
-0.4152857 -3.2096537e-11
-0.4142857 -3.7512722999999997e-11
-0.4132857 -4.154814e-11
-0.4122857 -4.4114392e-11
-0.4112857 -4.5185779e-11
-0.4102857 -4.4796334e-11
-0.4092857 -4.3034070999999997e-11
-0.4082857 -4.0033035000000004e-11
-0.4072857 -3.5963815e-11
-0.4062857 -3.1023231e-11
-0.4052857 -2.5423765999999997e-11
-0.4042857 -1.9383366e-11
-0.4032857 -1.3115983999999999e-11
-0.4022857 -6.8232448e-12
-0.4012857 -6.8746299e-13
-0.4002857 5.1338162e-12
-0.3992857 1.0511633e-11
-0.3982857 1.5347721e-11
-0.3972857 1.9574864e-11
-0.3962857 2.3155566000000003e-11
-0.3952857 2.6079095e-11
-0.3942857 2.8357114999999998e-11
-0.3932857 3.0018174999999997e-11
-0.3922857 3.1101456e-11
-0.3912857 3.1650268e-11
-0.3902857 3.1705836e-11
-0.3892857 3.130193e-11
-0.3882857 3.046088e-11
-0.3872857 2.9191401e-11
-0.3862857 2.7488482e-11
-0.3852857 2.5335414000000002e-11
-0.3842857 2.2707816e-11
-0.3832857 1.9579299e-11
-0.3822857 1.5928246e-11
-0.3812857 1.1745036e-11
-0.3802857 7.0390389e-12
-0.3792857 1.84467e-12
-0.3782857 -3.774062e-12
-0.3772857 -9.7209675e-12
-0.3762857 -1.5867312e-11
-0.3752857 -2.205376e-11
-0.3742857 -2.8094532000000002e-11
-0.3732857 -3.3783534e-11
-0.3722857 -3.8902155e-11
-0.3712857 -4.3228301e-11
-0.3702857 -4.6546295e-11
-0.3692857 -4.8657226e-11
-0.3682857 -4.9389345e-11
-0.3672857 -4.8608117e-11
-0.3662857 -4.6225588e-11
-0.3652857 -4.2208557e-11
-0.3642857 -3.6585196e-11
-0.3632857 -2.9449598e-11
-0.3622857 -2.0963765e-11
-0.3612857 -1.1356602e-11
-0.3602857 -9.1954718e-13
-0.3592857 1.0001394000000001e-11
-0.3582857 2.1017195e-11
-0.3572857 3.1710704e-11
-0.3562857 4.1654354e-11
-0.3552857 5.0429880999999997e-11
-0.3542857 5.7648986e-11
-0.3532857 6.297376399999999e-11
-0.3522857 6.613553000000001e-11
-0.3512857 6.6950867e-11
-0.3502857 6.5333671e-11
-0.3492857 6.130240100000001e-11
-0.3482857 5.4981849e-11
-0.3472857 4.6599297e-11
-0.3462857 3.6475174e-11
-0.3452857 2.5008684000000002e-11
-0.3442857 1.2659249000000001e-11
-0.3432857 -7.5231201e-14
-0.3422857 -1.26821e-11
-0.3412857 -2.4658389e-11
-0.3402857 -3.5534715e-11
-0.3392857 -4.4897411e-11
-0.3382857 -5.2407769e-11
-0.3372857 -5.7817438999999995e-11
-0.3362857 -6.097916799999999e-11
-0.3352857 -6.1852297e-11
-0.3342857 -6.050263899999999e-11
-0.3332857 -5.7096661e-11
-0.3322857 -5.1890182e-11
-0.3312857 -4.5212045999999997e-11
-0.3302857 -3.744367e-11
-0.3292857 -2.8995551e-11
-0.3282857 -2.0282182e-11
-0.3272857 -1.1696982999999999e-11
-0.3262857 -3.5889209e-12
-0.3252857 3.75747e-12
-0.3242857 1.0137174e-11
-0.3232857 1.5433692e-11
-0.3222857 1.9621181e-11
-0.3212857 2.2759507e-11
-0.3202857 2.4982563e-11
-0.3192857 2.6480722e-11
-0.3182857 2.7478870999999996e-11
-0.3172857 2.8211819e-11
-0.3162857 2.8899108e-11
-0.3152857 2.9721370000000004e-11
-0.3142857 3.0800216e-11
-0.3132857 3.2183384e-11
-0.3122857 3.3836424e-11
-0.3112857 3.5641677000000004e-11
-0.3102857 3.7404745e-11
-0.3092857 3.8868046e-11
-0.3082857 3.9730517999999997e-11
-0.3072857 3.9672101e-11
-0.3062857 3.8381266e-11
-0.3052857 3.5583632e-11
-0.3042857 3.1069624e-11
-0.3032857 2.4719178e-11
-0.3022857 1.6521599999999998e-11
-0.3012857 6.589006300000001e-12
-0.3002857 -4.8379296e-12
-0.2992857 -1.7392714e-11
-0.2982857 -3.0594575e-11
-0.2972857 -4.3868582e-11
-0.2962857 -5.6573565999999995e-11
-0.2952857 -6.8036489e-11
-0.2942857 -7.7591411e-11
-0.2932857 -8.4620782e-11
-0.2922857 -8.8596415e-11
-0.2912857 -8.911744000000001e-11
-0.2902857 -8.594243499999999e-11
-0.2892857 -7.9013364e-11
-0.2882857 -6.8469145e-11
-0.2872857 -5.4647546e-11
-0.2862857 -3.8074676e-11
-0.2852857 -1.9442300000000002e-11
-0.2842857 4.2592123999999995e-13
-0.2832857 2.0617386e-11
-0.2822857 4.0180093e-11
-0.2812857 5.8175632e-11
-0.2802857 7.3732237e-11
-0.2792857 8.6094445e-11
-0.2782857 9.4666202e-11
-0.2772857 9.904458999999999e-11
-0.2762857 9.9042194e-11
-0.2752857 9.469669e-11
-0.2742857 8.6267251e-11
-0.2732857 7.4218122e-11
-0.2722857 5.9190549e-11
-0.2712857 4.196491e-11
-0.2702857 2.3415506e-11
-0.2692857 4.4607601e-12
-0.2682857 -1.3988119000000001e-11
-0.2672857 -3.1077002e-11
-0.2662857 -4.6054339e-11
-0.2652857 -5.8309672e-11
-0.2642857 -6.7403028e-11
-0.2632857 -7.3083526e-11
-0.2622857 -7.5296258e-11
-0.2612857 -7.4177123e-11
-0.2602857 -7.0036088e-11
-0.2592857 -6.333004300000001e-11
-0.2582857 -5.4627087e-11
-0.2572857 -4.4564713e-11
-0.2562857 -3.3804651e-11
-0.2552857 -2.2987547e-11
-0.2542857 -1.2690506e-11
-0.2532857 -3.3905088999999996e-12
-0.2522857 4.5638457e-12
-0.2512857 1.0970316e-11
-0.2502857 1.577958e-11
-0.2492857 1.9090065e-11
-0.2482857 2.1131617e-11
-0.2472857 2.2239396e-11
-0.2462857 2.2820108e-11
-0.2452857 2.331319e-11
-0.2442857 2.4149901e-11
-0.2432857 2.5713389e-11
-0.2422857 2.8302588e-11
-0.2412857 3.2102562000000003e-11
-0.2402857 3.7163325000000004e-11
-0.2392857 4.3388584e-11
-0.2382857 5.0535129e-11
-0.2372857 5.822295800000001e-11
-0.2362857 6.5955423e-11
-0.2352857 7.3148226e-11
-0.2342857 7.9165418e-11
-0.2332857 8.336030399999999e-11
-0.2322857 8.5118794e-11
-0.2312857 8.390259e-11
-0.2302857 7.9289618e-11
-0.2292857 7.1009176e-11
-0.2282857 5.8969518e-11
-0.2272857 4.3275992e-11
-0.2262857 2.4238237e-11
-0.2252857 2.3656261e-12
-0.2242857 -2.1649257e-11
-0.2232857 -4.6958617999999996e-11
-0.2222857 -7.259769e-11
-0.2212857 -9.753133600000001e-11
-0.2202857 -1.2070649999999999e-10
-0.2192857 -1.4110769e-10
-0.2182857 -1.5781203999999998e-10
-0.2172857 -1.7004101000000002e-10
-0.2162857 -1.7720519e-10
-0.2152857 -1.7893982e-10
-0.2142857 -1.7512841999999999e-10
-0.2132857 -1.6591321e-10
-0.2122857 -1.5169139e-10
-0.2112857 -1.3309743e-10
-0.2102857 -1.1097221e-10
-0.2092857 -8.6320632e-11
-0.2082857 -6.0259946e-11
-0.2072857 -3.3961644e-11
-0.2062857 -8.5899725e-12
-0.2052857 1.4759599e-11
-0.2042857 3.5118664e-11
-0.2032857 5.1697762999999994e-11
-0.2022857 6.3929065e-11
-0.2012857 7.1497392e-11
-0.2002857 7.435786499999999e-11
-0.1992857 7.2738923e-11
-0.1982857 6.7130372e-11
-0.1972857 5.8256796e-11
-0.1962857 4.7037542e-11
-0.1952857 3.4535235e-11
-0.1942857 2.1895527e-11
-0.1932857 1.02813e-11
-0.1922857 8.051097300000001e-13
-0.1912857 -5.5362511e-12
-0.1902857 -7.9211099e-12
-0.1892857 -5.7525470000000004e-12
-0.1882857 1.3048711000000001e-12
-0.1872857 1.3303676000000001e-11
-0.1862857 3.0008884e-11
-0.1852857 5.0910632e-11
-0.1842857 7.5253367e-11
-0.1832857 1.0207986999999999e-10
-0.1822857 1.3028734e-10
-0.1812857 1.5869198e-10
-0.1802857 1.8609795e-10
-0.1792857 2.1136617e-10
-0.1782857 2.3347867e-10
-0.1772857 2.5159417e-10
-0.1762857 2.6509125e-10
-0.1752857 2.7359636e-10
-0.1742857 2.769949e-10
-0.1732857 2.7542441e-10
-0.1722857 2.6925050999999997e-10
-0.1712857 2.5902707e-10
-0.1702857 2.4544323e-10
-0.1692857 2.2926088e-10
-0.1682857 2.1124684e-10
-0.1672857 1.9210437999999998e-10
-0.1662857 1.7240907e-10
-0.1652857 1.5255354e-10
-0.1642857 1.3270558e-10
-0.1632857 1.1278293999999999e-10
-0.1622857 9.244755600000001e-11
-0.1612857 7.112024199999999e-11
-0.1602857 4.8015888000000004e-11
-0.1592857 2.2197625e-11
-0.1582857 -7.3529812e-12
-0.1572857 -4.1653866e-11
-0.1562857 -8.1633718e-11
-0.1552857 -1.2804243e-10
-0.1542857 -1.8136693000000001e-10
-0.1532857 -2.4175854e-10
-0.1522857 -3.0897734e-10
-0.1512857 -3.8235821e-10
-0.1502857 -4.6080184e-10
-0.1492857 -5.427923700000001e-10
-0.1482857 -6.2644156e-10
-0.1472857 -7.0955793e-10
-0.1462857 -7.8973694e-10
-0.1452857 -8.6446727e-10
-0.1442857 -9.3124753e-10
-0.1432857 -9.8770549e-10
-0.1422857 -1.0317132e-09
-0.1412857 -1.0614905e-09
-0.1402857 -1.0756905e-09
-0.1392857 -1.0734616e-09
-0.1382857 -1.0544818e-09
-0.1372857 -1.0189626e-09
-0.1362857 -9.6762268e-10
-0.1352857 -9.016325e-10
-0.1342857 -8.225326700000001e-10
-0.1332857 -7.3213085e-10
-0.1322857 -6.3238486e-10
-0.1312857 -5.2527748e-10
-0.1302857 -4.1269244999999995e-10
-0.1292857 -2.9629905e-10
-0.1282857 -1.7745331e-10
-0.1272857 -5.7122536e-11
-0.1262857 6.4161122e-11
-0.1252857 1.8631453e-10
-0.1242857 3.0968303e-10
-0.1232857 4.3498611999999995e-10
-0.1222857 5.6323201e-10
-0.1212857 6.9560638e-10
-0.1202857 8.333414700000001e-10
-0.1192857 9.7757471e-10
-0.1182857 1.1292049e-09
-0.1172857 1.2887563999999999e-09
-0.1162857 1.4562601000000001e-09
-0.1152857 1.6311589e-09
-0.1142857 1.8122457e-09
-0.1132857 1.9976364e-09
-0.1122857 2.1847830999999997e-09
-0.1112857 2.3705241e-09
-0.1102857 2.5511721e-09
-0.1092857 2.7226332000000003e-09
-0.1082857 2.8805512e-09
-0.1072857 3.0204683e-09
-0.1062857 3.1379947e-09
-0.1052857 3.2289754e-09
-0.1042857 3.2896456e-09
-0.1032857 3.3167663e-09
-0.1022857 3.3077322000000004e-09
-0.1012857 3.2606441999999997e-09
-0.1002857 3.1743452e-09
-9.9285714E-02 3.0484149999999998e-09
-9.8285712E-02 2.8831274e-09
-9.7285718E-02 2.6793715e-09
-9.6285716E-02 2.4385424e-09
-9.5285714E-02 2.1624112e-09
-9.4285712E-02 1.8529813000000002e-09
-9.3285717E-02 1.5123442e-09
-9.2285715E-02 1.1425435e-09
-9.1285713E-02 7.4545838e-10
-9.0285711E-02 3.2271536e-10
-8.9285716E-02 -1.2436351e-10
-8.8285714E-02 -5.9477219e-10
-8.7285712E-02 -1.0877891e-09
-8.6285718E-02 -1.6029036e-09
-8.5285716E-02 -2.1397054e-09
-8.4285714E-02 -2.6977417e-09
-8.3285712E-02 -3.2763534999999996e-09
-8.2285717E-02 -3.8744993e-09
-8.1285715E-02 -4.4905812e-09
-8.0285713E-02 -5.12228e-09
-7.9285711E-02 -5.7664165e-09
-7.8285716E-02 -6.4188445999999995e-09
-7.7285714E-02 -7.0743855e-09
-7.6285712E-02 -7.7268122e-09
-7.5285718E-02 -8.3688841e-09
-7.4285716E-02 -8.9924304e-09
-7.3285714E-02 -9.5884897e-09
-7.2285712E-02 -1.0147488e-08
-7.1285717E-02 -1.0659457e-08
-7.0285715E-02 -1.1114275e-08
-6.9285713E-02 -1.1501929e-08
-6.8285711E-02 -1.1812766e-08
-6.7285717E-02 -1.2037751e-08
-6.6285715E-02 -1.2168681e-08
-6.5285712E-02 -1.2198371e-08
-6.4285718E-02 -1.2120797e-08
-6.3285716E-02 -1.1931174e-08
-6.2285714E-02 -1.162599e-08
-6.1285716E-02 -1.1202984e-08
-6.0285714E-02 -1.0661066e-08
-5.9285715E-02 -1.0000207e-08
-5.8285713E-02 -9.2212883e-09
-5.7285715E-02 -8.3259462e-09
-5.6285713E-02 -7.3164037e-09
-5.5285715E-02 -6.1953248e-09
-5.4285713E-02 -4.9656886e-09
-5.3285714E-02 -3.6307041e-09
-5.2285716E-02 -2.1937667e-09
-5.1285714E-02 -6.5846777e-10
-5.0285716E-02 9.7134731e-10
-4.9285714E-02 2.6914720000000002e-09
-4.8285715E-02 4.4971891e-09
-4.7285713E-02 6.383087800000001e-09
-4.6285715E-02 8.3428577e-09
-4.5285713E-02 1.0369072e-08
-4.4285715E-02 1.2452976e-08
-4.3285713E-02 1.4584297999999999e-08
-4.2285714E-02 1.6751079999999998e-08
-4.1285716E-02 1.8939575e-08
-4.0285714E-02 2.1134180999999997e-08
-3.9285716E-02 2.3317451e-08
-3.8285714E-02 2.5470173e-08
-3.7285715E-02 2.7571525999999998e-08
-3.6285713E-02 2.9599294999999997e-08
-3.5285715E-02 3.1530156e-08
-3.4285713E-02 3.3340011e-08
-3.3285715E-02 3.5004352e-08
-3.2285713E-02 3.6498649e-08
-3.1285714E-02 3.7798728e-08
-3.0285714E-02 3.8881146e-08
-2.9285714E-02 3.9723504999999997e-08
-2.8285714E-02 4.0304737e-08
-2.7285714E-02 4.0605316e-08
-2.6285714E-02 4.0607415e-08
-2.5285713E-02 4.0294995e-08
-2.4285715E-02 3.9653843999999996e-08
-2.3285715E-02 3.8671569e-08
-2.2285715E-02 3.7337558000000005e-08
-2.1285715E-02 3.5642916e-08
-2.0285714E-02 3.3580413e-08
-1.9285714E-02 3.1144429e-08
-1.8285714E-02 2.8330943000000002e-08
-1.7285714E-02 2.513755e-08
-1.6285714E-02 2.1563523e-08
-1.5285715E-02 1.7609938999999997e-08
-1.4285714E-02 1.3279851000000001e-08
-1.3285714E-02 8.5785164e-09
-1.2285714E-02 3.5136781999999996e-09
-1.1285714E-02 -1.9041092e-09
-1.0285715E-02 -7.6611155e-09
-9.2857145E-03 -1.3740049e-08
-8.2857143E-03 -2.0119667e-08
-7.2857141E-03 -2.6774399e-08
-6.2857145E-03 -3.3673990999999995e-08
-5.2857143E-03 -4.0783207e-08
-4.2857141E-03 -4.8061599e-08
-3.2857142E-03 -5.5463345000000006e-08
-2.2857143E-03 -6.2937189e-08
-1.2857143E-03 -7.0426487e-08
-2.8571428E-04 -7.7869333e-08
7.1428571E-04 -8.519878100000001e-08
1.7142857E-03 -9.2343139e-08
2.7142856E-03 -9.9226316e-08
3.7142858E-03 -1.0576822999999999e-07
4.7142855E-03 -1.1188518e-07
5.7142857E-03 -1.1749027e-07
6.7142858E-03 -1.2249377e-07
7.7142855E-03 -1.2680345e-07
8.7142857E-03 -1.3032486e-07
9.7142858E-03 -1.3296164000000001e-07
1.0714286E-02 -1.3461566e-07
1.1714286E-02 -1.3518719e-07
1.2714285E-02 -1.3457502000000002e-07
1.3714286E-02 -1.3267652999999998e-07
1.4714286E-02 -1.2938777e-07
1.5714286E-02 -1.2460351000000002e-07
1.6714286E-02 -1.1821724e-07
1.7714286E-02 -1.101212e-07
1.8714286E-02 -1.0020648e-07
1.9714287E-02 -8.8363006e-08
2.0714285E-02 -7.4479706e-08
2.1714285E-02 -5.8444616e-08
2.2714285E-02 -4.0145096e-08
2.3714285E-02 -1.9468084e-08
2.4714286E-02 3.6995357999999997e-09
2.5714286E-02 2.9470554e-08
2.6714286E-02 5.7956939e-08
2.7714286E-02 8.9269303e-08
2.8714286E-02 1.2351637e-07
2.9714286E-02 1.6080441e-07
3.0714286E-02 2.0123666999999998e-07
3.1714287E-02 2.4491293e-07
3.2714285E-02 2.9192908e-07
3.3714287E-02 3.4237668e-07
3.4714285E-02 3.9634282999999996e-07
3.5714287E-02 4.539098e-07
3.6714286E-02 5.151551599999999e-07
3.7714284E-02 5.801516600000001e-07
3.8714286E-02 6.4896737e-07
3.9714284E-02 7.2166584e-07
4.0714286E-02 7.9830613e-07
4.1714285E-02 8.789432300000001e-07
4.2714287E-02 9.636282e-07
4.3714285E-02 1.0524086e-06
4.4714287E-02 1.1453288999999999e-06
4.5714285E-02 1.2424304000000001e-06
4.6714287E-02 1.3437521e-06
4.7714286E-02 1.4493305999999999e-06
4.8714284E-02 1.5592004e-06
4.9714286E-02 1.6733942e-06
5.0714284E-02 1.7919432999999999e-06
5.1714286E-02 1.9148771e-06
5.2714285E-02 2.0422235000000002e-06
5.3714287E-02 2.1740084999999998e-06
5.4714285E-02 2.3102563e-06
5.5714287E-02 2.4509891e-06
5.6714285E-02 2.5962269e-06
5.7714287E-02 2.7459871000000003e-06
5.8714285E-02 2.9002848e-06
5.9714288E-02 3.0591327e-06
6.0714286E-02 3.2225411999999996e-06
6.1714284E-02 3.3905181e-06
6.2714286E-02 3.5630705e-06
6.3714288E-02 3.7402035e-06
6.4714283E-02 3.9219216e-06
6.5714285E-02 4.1082295e-06
6.6714287E-02 4.2991324e-06
6.7714289E-02 4.4946371999999995e-06
6.8714283E-02 4.694752e-06
6.9714285E-02 4.8994881e-06
7.0714287E-02 5.1088602e-06
7.1714282E-02 5.3228867e-06
7.2714284E-02 5.5415907e-06
7.3714286E-02 5.7649988e-06
7.4714288E-02 5.9931429999999996e-06
7.5714283E-02 6.2260604e-06
7.6714285E-02 6.4637922999999994e-06
7.7714287E-02 6.7063858e-06
7.8714289E-02 6.9538913e-06
7.9714283E-02 7.2063635e-06
8.0714285E-02 7.4638606e-06
8.1714287E-02 7.726442399999999e-06
8.2714289E-02 7.9941728e-06
8.3714284E-02 8.267115e-06
8.4714286E-02 8.545335800000001e-06
8.5714288E-02 8.8289013e-06
8.6714283E-02 9.117878399999999e-06
8.7714285E-02 9.4123351e-06
8.8714287E-02 9.7123404e-06
8.9714289E-02 1.0017963e-05
9.0714283E-02 1.0329272999999999e-05
9.1714285E-02 1.0646345e-05
9.2714287E-02 1.0969254e-05
9.3714289E-02 1.1298077e-05
9.4714284E-02 1.1632897e-05
9.5714286E-02 1.1973799e-05
9.6714288E-02 1.2320872e-05
9.7714283E-02 1.2674211000000001e-05
9.8714285E-02 1.3033912e-05
9.9714287E-02 1.3400076000000002e-05
0.1007143 1.3772806999999999e-05
0.1017143 1.4152207999999998e-05
0.1027143 1.4538387999999998e-05
0.1037143 1.4931452e-05
0.1047143 1.5331507e-05
0.1057143 1.5738657999999997e-05
0.1067143 1.615301e-05
0.1077143 1.6574662999999998e-05
0.1087143 1.7003715e-05
0.1097143 1.7440262e-05
0.1107143 1.7884392000000003e-05
0.1117143 1.8336192e-05
0.1127143 1.8795742999999998e-05
0.1137143 1.9263121e-05
0.1147143 1.9738401e-05
0.1157143 2.0221657e-05
0.1167143 2.0712957e-05
0.1177143 2.1212371e-05
0.1187143 2.1719967999999998e-05
0.1197143 2.223582e-05
0.1207143 2.2759997e-05
0.1217143 2.3292576000000002e-05
0.1227143 2.383363e-05
0.1237143 2.4383237000000002e-05
0.1247143 2.4941477e-05
0.1257143 2.5508427000000002e-05
0.1267143 2.6084163e-05
0.1277143 2.6668765999999998e-05
0.1287143 2.7262308e-05
0.1297143 2.7864866e-05
0.1307143 2.8476509000000002e-05
0.1317143 2.9097308000000002e-05
0.1327143 2.9727325999999997e-05
0.1337143 3.0366623999999997e-05
0.1347143 3.1015258999999995e-05
0.1357143 3.1673284e-05
0.1367143 3.2340756e-05
0.1377143 3.3017724e-05
0.1387143 3.3704239e-05
0.1397143 3.4400352e-05
0.1407143 3.5106115e-05
0.1417143 3.582158e-05
0.1427143 3.6546808e-05
0.1437143 3.7281862e-05
0.1447143 3.8026815e-05
0.1457143 3.8781741e-05
0.1467143 3.9546723e-05
0.1477143 4.0321854e-05
0.1487143 4.1107228e-05
0.1497143 4.190295e-05
0.1507143 4.2709135e-05
0.1517143 4.3525893e-05
0.1527143 4.4353345000000004e-05
0.1537143 4.5191612e-05
0.1547143 4.6040819e-05
0.1557143 4.6901093e-05
0.1567143 4.7772567999999996e-05
0.1577143 4.8655374000000004e-05
0.1587143 4.9549640999999996e-05
0.1597143 5.0455509e-05
0.1607143 5.1373115e-05
0.1617143 5.2302607e-05
0.1627143 5.3244122e-05
0.1637143 5.4197812e-05
0.1647143 5.5163832e-05
0.1657143 5.6142335e-05
0.1667143 5.7133491000000007e-05
0.1677143 5.8137476e-05
0.1687143 5.9154473000000004e-05
0.1697143 6.0184668999999995e-05
0.1707143 6.122826300000001e-05
0.1717143 6.2285471e-05
0.1727143 6.3356504e-05
0.1737143 6.4441588e-05
0.1747143 6.5540956e-05
0.1757143 6.6654849e-05
0.1767143 6.7783509e-05
0.1777143 6.892718100000001e-05
0.1787143 7.0086111e-05
0.1797143 7.1260553e-05
0.1807143 7.2450763e-05
0.1817143 7.3656997e-05
0.1827143 7.4879517e-05
0.1837143 7.6118585e-05
0.1847143 7.737446e-05
0.1857143 7.8647406e-05
0.1867143 7.993767799999999e-05
0.1877143 8.1245543e-05
0.1887143 8.2571268e-05
0.1897143 8.3915114e-05
0.1907143 8.5277355e-05
0.1917143 8.6658252e-05
0.1927143 8.8058073e-05
0.1937143 8.9477084e-05
0.1947143 9.0915569e-05
0.1957143 9.2373813e-05
0.1967143 9.38521e-05
0.1977143 9.535072e-05
0.1987143 9.6869962e-05
0.1997143 9.8410123e-05
0.2007143 9.997149800000001e-05
0.2017143 0.00010155439000000001
0.2027143 0.00010315910999999999
0.2037143 0.00010478592999999999
0.2047143 0.00010643515999999999
0.2057143 0.00010810711000000001
0.2067143 0.00010980206000000001
0.2077143 0.00011152031
0.2087143 0.00011326216
0.2097143 0.00011502791
0.2107143 0.00011681784000000001
0.2117143 0.00011863226
0.2127143 0.00012047144
0.2137143 0.00012233567
0.2147143 0.00012422521999999999
0.2157143 0.00012614039
0.2167143 0.00012808146
0.2177143 0.00013004872
0.2187143 0.00013204244
0.2197143 0.00013406294000000002
0.2207143 0.00013611051000000002
0.2217143 0.00013818545
0.2227143 0.00014028809
0.2237143 0.00014241875000000002
0.2247143 0.00014457776
0.2257143 0.00014676546
0.2267143 0.00014898220000000002
0.2277143 0.00015122833
0.2287143 0.00015350422000000001
0.2297143 0.00015581022
0.2307143 0.00015814669
0.2317143 0.00016051401000000002
0.2327143 0.00016291259
0.2337143 0.00016534278999999998
0.2347143 0.00016780502
0.2357143 0.00017029966999999998
0.2367143 0.00017282712999999999
0.2377143 0.00017538781
0.2387143 0.00017798213
0.2397143 0.0001806105
0.2407143 0.00018327335
0.2417143 0.00018597107
0.2427143 0.00018870410999999998
0.2437143 0.00019147292000000002
0.2447143 0.00019427794
0.2457143 0.00019711965
0.2467143 0.00019999857
0.2477143 0.00020291518
0.2487143 0.00020587004
0.2497143 0.00020886364
0.2507143 0.00021189658
0.2517143 0.00021496937
0.2527143 0.00021808262000000002
0.2537143 0.00022123688000000001
0.2547143 0.00022443278
0.2557143 0.00022767090000000003
0.2567143 0.00023095183
0.2577143 0.00023427622
0.2587143 0.00023764464
0.2597143 0.00024105775
0.2607143 0.00024451615
0.2617143 0.00024802046
0.2627143 0.00025157128000000004
0.2637143 0.00025516924
0.2647143 0.00025881498
0.2657143 0.00026250909000000004
0.2667143 0.00026625225
0.2677143 0.0002700451
0.2687143 0.00027388828
0.2697143 0.00027778246
0.2707143 0.00028172831
0.2717143 0.00028572649
0.2727143 0.00028977772
0.2737143 0.00029388273
0.2747143 0.00029804221
0.2757143 0.00030225689999999997
0.2767143 0.00030652755000000004
0.2777143 0.0003108549
0.2787143 0.00031523966
0.2797143 0.00031968261
0.2807143 0.00032418447999999996
0.2817143 0.000328746
0.2827143 0.00033336792
0.2837143 0.00033805097000000003
0.2847143 0.00034279587
0.2857143 0.00034760337
0.2867143 0.00035247418999999997
0.2877143 0.00035740904
0.2887143 0.00036240867
0.2897143 0.00036747383000000004
0.2907143 0.00037260522
0.2917143 0.0003778036
0.2927143 0.00038306970999999997
0.2937143 0.00038840426
0.2947143 0.00039380807000000004
0.2957143 0.00039928191
0.2967143 0.00040482655
0.2977143 0.00041044285999999994
0.2987143 0.00041613166000000005
0.2997143 0.00042189386
0.3007143 0.00042773027
0.3017143 0.00043364184
0.3027143 0.00043962946
0.3037143 0.00044569397
0.3047143 0.00045183633
0.3057143 0.00045805741000000004
0.3067143 0.00046435812
0.3077143 0.00047073936
0.3087143 0.00047720209
0.3097143 0.00048374723
0.3107143 0.00049037567
0.3117143 0.00049708838
0.3127143 0.0005038863500000001
0.3137143 0.00051077054
0.3147143 0.00051774191
0.3157143 0.0005248014999999999
0.3167143 0.0005319502599999999
0.3177143 0.00053918925
0.3187143 0.0005465195
0.3197143 0.0005539420300000001
0.3207143 0.00056145795
0.3217143 0.00056906842
0.3227143 0.00057677453
0.3237143 0.00058457745
0.3247143 0.00059247836
0.3257143 0.00060047842
0.3267143 0.00060857888
0.3277143 0.00061678097
0.3287143 0.00062508593
0.3297143 0.0006334949800000001
0.3307143 0.00064200935
0.3317143 0.0006506303199999999
0.3327143 0.00065935915
0.3337143 0.00066819707
0.3347143 0.00067714541
0.3357143 0.00068620548
0.3367143 0.0006953785499999999
0.3377143 0.0007046659
0.3387143 0.0007140688500000001
0.3397143 0.00072358871
0.3407143 0.00073322681
0.3417143 0.0007429845
0.3427143 0.00075286321
0.3437143 0.00076286428
0.3447143 0.0007729891000000001
0.3457143 0.0007832390100000001
0.3467143 0.0007936155300000001
0.3477143 0.00080412001
0.3487143 0.0008147540000000001
0.3497143 0.0008255190600000001
0.3507143 0.0008364165299999999
0.3517143 0.00084744806
0.3527143 0.0008586151100000001
0.3537143 0.0008699193100000001
0.3547143 0.0008813621200000001
0.3557143 0.00089294499
0.3567143 0.00090466956
0.3577143 0.00091653737
0.3587143 0.00092854998
0.3597143 0.0009407090099999999
0.3607143 0.0009530160199999999
0.3617143 0.0009654725500000001
0.3627143 0.0009780803299999999
0.3637143 0.00099084091
0.3647143 0.0010037559
0.3657143 0.0010168271
0.3667143 0.001030056
0.3677143 0.0010434444
0.3687143 0.0010569937
0.3697143 0.0010707058
0.3707143 0.0010845823999999999
0.3717143 0.0010986253
0.3727143 0.0011128363
0.3737143 0.0011272170999999998
0.3747143 0.0011417696
0.3757143 0.0011564957
0.3767143 0.0011713973
0.3777143 0.0011864763
0.3787143 0.0012017346
0.3797143 0.0012171742
0.3807143 0.001232797
0.3817143 0.0012486049
0.3827143 0.0012645999
0.3837143 0.001280784
0.3847143 0.0012971591
0.3857143 0.0013137272999999999
0.3867143 0.0013304906
0.3877143 0.0013474512
0.3887143 0.0013646112
0.3897143 0.0013819726
0.3907143 0.0013995375
0.3917143 0.0014173081
0.3927143 0.0014352865
0.3937143 0.001453475
0.3947143 0.0014718758000000001
0.3957143 0.0014904909999999998
0.3967143 0.0015093229
0.3977143 0.0015283738000000002
0.3987143 0.001547646
0.3997143 0.0015671419999999999
0.4007143 0.0015868638
0.4017143 0.0016068143000000001
0.4027143 0.0016269958
0.4037143 0.0016474109
0.4047143 0.0016680619999999999
0.4057143 0.0016889519
0.4067143 0.0017100827000000002
0.4077143 0.0017314570999999999
0.4087143 0.0017530778
0.4097143 0.0017749473
0.4107143 0.0017970684000000001
0.4117143 0.0018194434
0.4127143 0.0018420751000000001
0.4137143 0.001864966
0.4147143 0.0018881187999999999
0.4157143 0.0019115365
0.4167143 0.0019352218999999999
0.4177143 0.0019591778
0.4187143 0.0019834069
0.4197143 0.0020079122
0.4207143 0.0020326962999999997
0.4217143 0.0020577623
0.4227143 0.0020831132
0.4237143 0.0021087517
0.4247143 0.0021346807999999998
0.4257143 0.0021609039
0.4267143 0.0021874239000000003
0.4277143 0.0022142438
0.4287143 0.0022413669
0.4297143 0.0022687966
0.4307143 0.0022965360999999997
0.4317143 0.0023245888
0.4327143 0.0023529579
0.4337143 0.0023816467
0.4347143 0.0024106583
0.4357143 0.0024399957999999998
0.4367143 0.0024696626000000003
0.4377143 0.0024996619999999997
0.4387143 0.0025299974
0.4397143 0.0025606724999999997
0.4407143 0.0025916905
0.4417143 0.0026230549
0.4427143 0.0026547694
0.4437143 0.0026868374
0.4447143 0.0027192627
0.4457143 0.0027520489
0.4467143 0.0027851996
0.4477143 0.0028187184999999997
0.4487143 0.0028526092
0.4497143 0.0028868755000000003
0.4507143 0.0029215209
0.4517143 0.0029565495
0.4527143 0.0029919651
0.4537143 0.0030277717
0.4547143 0.0030639738
0.4557143 0.0031005751
0.4567143 0.0031375796
0.4577143 0.0031749913999999995
0.4587143 0.0032128148
0.4597143 0.0032510535999999996
0.4607143 0.0032897118
0.4617143 0.0033287931999999997
0.4627143 0.0033683019999999997
0.4637143 0.0034082423000000002
0.4647143 0.003448618
0.4657143 0.0034894339000000004
0.4667143 0.0035306944
0.4677143 0.0035724039
0.4687143 0.0036145666000000003
0.4697143 0.0036571873
0.4707143 0.0037002704999999996
0.4717143 0.0037438207000000004
0.4727143 0.0037878423999999997
0.4737143 0.0038323396000000003
0.4747143 0.0038773174
0.4757143 0.0039227798
0.4767143 0.0039687318
0.4777143 0.0040151786
0.4787143 0.0040621249
0.4797143 0.0041095758
0.4807143 0.0041575364
0.4817143 0.0042060117
0.4827143 0.0042550066
0.4837143 0.0043045264000000005
0.4847143 0.0043545762
0.4857143 0.0044051609
0.4867143 0.0044562854
0.4877143 0.0045079544999999995
0.4887143 0.0045601737000000005
0.4897143 0.004612947700000001
0.4907143 0.0046662819
0.4917143 0.0047201822
0.4927143 0.004774654
0.4937143 0.0048297028
0.4947143 0.0048853348
0.4957143 0.004941555
0.4967143 0.0049983693000000004
0.4977143 0.0050557832
0.4987143 0.005113802
0.4997143 0.005172431700000001
0.5007143 0.005231678
0.5017143 0.0052915468
0.5027143 0.0053520438
0.5037143 0.0054131757
0.5047143 0.0054749481999999995
0.5057143 0.0055373675
0.5067143 0.0056004399
0.5077143 0.0056641715
0.5087143 0.0057285688
0.5097143 0.0057936377
0.5107143 0.0058593847
0.5117143 0.0059258156
0.5127143 0.0059929363000000005
0.5137143 0.0060607534
0.5147143 0.006129273199999999
0.5157143 0.0061985025000000004
0.5167143 0.0062684478
0.5177143 0.006339115499999999
0.5187143 0.0064105130000000005
0.5197143 0.0064826460999999995
0.5207143 0.0065555229
0.5217143 0.006629149
0.5227143 0.0067035318
0.5237143 0.006778677899999999
0.5247143 0.006854594499999999
0.5257143 0.0069312875
0.5267143 0.007008764799999999
0.5277143 0.0070870337
0.5287143 0.0071661008
0.5297143 0.0072459741
0.5307143 0.0073266601
0.5317143 0.0074081669
0.5327143 0.0074905023
0.5337143 0.0075736738
0.5347143 0.007657688499999999
0.5357143 0.0077425539
0.5367143 0.007828277000000002
0.5377143 0.0079148653
0.5387143 0.0080023266
0.5397143 0.0080906684
0.5407143 0.008179898599999999
0.5417143 0.0082700251
0.5427143 0.0083610561
0.5437143 0.0084530002
0.5447143 0.0085458647
0.5457143 0.0086396583
0.5467143 0.008734389799999999
0.5477143 0.0088300672
0.5487143 0.0089266992
0.5497143 0.0090242946
0.5507143 0.0091228605
0.5517143 0.0092224058
0.5527143 0.0093229391
0.5537143 0.0094244686
0.5547143 0.0095270028
0.5557143 0.0096305521
0.5567143 0.0097351243
0.5577143 0.0098407298
0.5587143 0.0099473771
0.5597143 0.010055075
0.5607143 0.010163833
0.5617143 0.01027366
0.5627143 0.010384565
0.5637143 0.010496558
0.5647143 0.010609647
0.5657143 0.010723841999999999
0.5667143 0.010839152
0.5677143 0.010955587
0.5687143 0.011073156
0.5697143 0.011191869
0.5707143 0.011311738
0.5717143 0.011432772
0.5727143 0.011554981
0.5737143 0.011678375
0.5747143 0.011802965
0.5757143 0.011928759
0.5767143 0.012055767
0.5777143 0.012184
0.5787143 0.012313468
0.5797143 0.012444181
0.5807143 0.012576149
0.5817143 0.012709384999999998
0.5827143 0.012843899
0.5837143 0.012979702
0.5847143 0.013116804000000001
0.5857143 0.013255217
0.5867143 0.013394952
0.5877143 0.01353602
0.5887143 0.013678431
0.5897143 0.013822195
0.5907143 0.013967322999999999
0.5917143 0.014113825
0.5927143 0.014261714
0.5937143 0.014410998999999999
0.5947143 0.014561694
0.5957143 0.014713811
0.5967143 0.014867360999999999
0.5977143 0.015022358
0.5987143 0.015178812000000002
0.5997143 0.015336733
0.6007143 0.015496135
0.6017143 0.01565703
0.6027143 0.015819429
0.6037143 0.015983343
0.6047143 0.016148786000000002
0.6057143 0.016315767
0.6067143 0.0164843
0.6077143 0.016654399
0.6087143 0.016826077999999998
0.6097143 0.016999351
0.6107143 0.017174229
0.6117143 0.017350723
0.6127143 0.017528849
0.6137143 0.017708617
0.6147143 0.017890040000000003
0.6157143 0.018073131
0.6167143 0.018257902
0.6177143 0.018444366
0.6187143 0.018632537
0.6197143 0.018822429
0.6207143 0.019014056
0.6217143 0.019207432
0.6227143 0.019402572
0.6237143 0.019599489999999997
0.6247143 0.019798200999999998
0.6257143 0.019998717
0.6267143 0.020201052
0.6277143 0.020405218
0.6287143 0.020611229000000002
0.6297143 0.020819101
0.6307143 0.021028846
0.6317143 0.02124048
0.6327143 0.02145402
0.6337143 0.021669478
0.6347143 0.021886871
0.6357143 0.022106213
0.6367143 0.02232752
0.6377143 0.022550806
0.6387143 0.022776084000000002
0.6397143 0.023003372
0.6407143 0.023232683
0.6417143 0.023464032000000003
0.6427143 0.023697435
0.6437143 0.023932906
0.6447143 0.024170462
0.6457143 0.02441012
0.6467143 0.024651896
0.6477143 0.024895803999999997
0.6487143 0.025141862
0.6497143 0.025390082999999997
0.6507143 0.025640485999999997
0.6517143 0.025893087
0.6527143 0.0261479
0.6537143 0.026404939
0.6547143 0.026664225000000003
0.6557143 0.026925773000000004
0.6567143 0.027189599000000002
0.6577143 0.027455721000000002
0.6587143 0.027724158000000002
0.6597143 0.027994925
0.6607143 0.028268040999999997
0.6617143 0.028543521
0.6627143 0.028821377999999998
0.6637143 0.029101633
0.6647143 0.029384301
0.6657143 0.029669401999999997
0.6667143 0.029956951
0.6677143 0.030246964999999997
0.6687143 0.030539464
0.6697143 0.030834466
0.6707143 0.031131989000000002
0.6717143 0.031432049999999996
0.6727143 0.031734668
0.6737143 0.032039859999999996
0.6747143 0.032347643999999995
0.6757143 0.032658043
0.6767143 0.032971072
0.6777143 0.033286749
0.6787143 0.033605096
0.6797143 0.033926131
0.6807143 0.034249871
0.6817143 0.034576337
0.6827143 0.034905545
0.6837143 0.035237515
0.6847143 0.035572264
0.6857143 0.035909814
0.6867143 0.036250183
0.6877143 0.03659339
0.6887143 0.036939455
0.6897143 0.037288395
0.6907143 0.037640234
0.6917143 0.03799499
0.6927143 0.038352684
0.6937143 0.038713336
0.6947143 0.039076965000000005
0.6957143 0.039443592
0.6967143 0.039813236999999994
0.6977143 0.04018592
0.6987143 0.040561662
0.6997143 0.040940481
0.7007143 0.041322397999999996
0.7017143 0.041707436
0.7027143 0.042095612
0.7037143 0.042486947
0.7047143 0.042881467
0.7057143 0.043279195
0.7067143 0.043680149
0.7077143 0.044084355
0.7087143 0.044491829000000004
0.7097143 0.044902589
0.7107143 0.045316657999999996
0.7117143 0.045734059
0.7127143 0.046154810000000004
0.7137143 0.046578933999999995
0.7147143 0.047006452
0.7157143 0.047437384
0.7167143 0.047871756
0.7177143 0.048309591
0.7187143 0.048750913
0.7197143 0.049195741
0.7207143 0.049644103
0.7217143 0.050096022000000004
0.7227143 0.050551514
0.7237143 0.051010604
0.7247143 0.05147331399999999
0.7257143 0.051939662
0.7267143 0.052409671000000005
0.7277143 0.052883371
0.7287143 0.053360779
0.7297143 0.053841923
0.7307143 0.054326822
0.7317143 0.054815504999999994
0.7327143 0.055307988
0.7337143 0.055804307
0.7347143 0.056304486
0.7357143 0.056808541
0.7367143 0.057316502
0.7377143 0.057828391
0.7387143 0.058344228
0.7397143 0.058864028000000006
0.7407143 0.05938782099999999
0.7417143 0.059915631
0.7427143 0.06044748
0.7437143 0.060983398
0.7447143 0.061523414
0.7457143 0.062067551000000006
0.7467143 0.06261583200000001
0.7477143 0.06316828099999999
0.7487143 0.063724926
0.7497143 0.064285798
0.7507143 0.06485091300000001
0.7517143 0.065420294
0.7527143 0.065993966
0.7537143 0.066571945
0.7547143 0.067154254
0.7557143 0.067740929
0.7567143 0.06833199300000001
0.7577143 0.068927481
0.7587143 0.069527415
0.7597143 0.07013183199999999
0.7607143 0.07074074799999999
0.7617143 0.071354187
0.7627143 0.071972172
0.7637143 0.07259473200000001
0.7647143 0.07322189
0.7657143 0.073853671
0.7667143 0.074490096
0.7677143 0.075131189
0.7687143 0.07577698
0.7697143 0.076427497
0.7707143 0.07708277
0.7717143 0.077742833
0.7727143 0.07840771
0.7737143 0.07907743
0.7747143 0.07975201600000001
0.7757143 0.08043149100000001
0.7767143 0.08111588
0.7777143 0.081805204
0.7787143 0.082499493
0.7797143 0.083198765
0.7807143 0.08390305399999999
0.7817143 0.08461239000000001
0.7827143 0.08532680200000001
0.7837143 0.086046313
0.7847143 0.086770958
0.7857143 0.08750075900000001
0.7867143 0.088235753
0.7877143 0.088975963
0.7887143 0.089721417
0.7897143 0.090472144
0.7907143 0.091228163
0.7917143 0.091989501
0.7927143 0.092756184
0.7937143 0.093528238
0.7947143 0.094305695
0.7957143 0.095088588
0.7967143 0.095876952
0.7977143 0.096670812
0.7987143 0.097470195
0.7997143 0.09827512499999999
0.8007143 0.099085632
0.8017143 0.099901739
0.8027143 0.10072347000000001
0.8037143 0.10155085
0.8047143 0.10238392
0.8057143 0.10322269999999999
0.8067143 0.10406721
0.8077143 0.10491749
0.8087143 0.10577358
0.8097143 0.10663548999999999
0.8107143 0.10750327000000001
0.8117143 0.10837695
0.8127143 0.10925655
0.8137143 0.11014207999999999
0.8147143 0.11103358999999999
0.8157143 0.1119311
0.8167143 0.11283463
0.8177143 0.11374421
0.8187143 0.11465986
0.8197143 0.11558162999999999
0.8207143 0.11650954000000001
0.8217143 0.11744363
0.8227143 0.11838392
0.8237143 0.11933043
0.8247143 0.1202832
0.8257143 0.12124225000000001
0.8267143 0.12220761999999999
0.8277143 0.12317934
0.8287143 0.12415744
0.8297143 0.12514194
0.8307143 0.12613285999999999
0.8317143 0.12713022000000002
0.8327143 0.12813406
0.8337143 0.12914441999999998
0.8347143 0.13016133
0.8357143 0.13118481
0.8367143 0.13221488
0.8377143 0.13325159
0.8387143 0.13429495
0.8397143 0.135345
0.8407143 0.13640177
0.8417143 0.1374653
0.8427143 0.13853561
0.8437143 0.13961272
0.8447143 0.14069666
0.8457143 0.14178744999999998
0.8467143 0.14288512
0.8477143 0.1439897
0.8487143 0.14510122
0.8497143 0.14621972
0.8507143 0.14734522
0.8517143 0.14847775
0.8527143 0.14961734000000002
0.8537143 0.15076402
0.8547143 0.15191782
0.8557143 0.15307876
0.8567143 0.15424687
0.8577143 0.15542218
0.8587143 0.15660474
0.8597143 0.15779455
0.8607143 0.15899164999999998
0.8617143 0.16019605
0.8627143 0.16140779
0.8637143 0.16262691
0.8647143 0.16385340999999998
0.8657143 0.16508736
0.8667143 0.16632875
0.8677143 0.16757763
0.8687143 0.16883402
0.8697143 0.17009797000000001
0.8707143 0.17136949
0.8717143 0.17264861
0.8727143 0.17393535999999998
0.8737143 0.17522976999999998
0.8747143 0.17653186
0.8757143 0.17784163
0.8767143 0.17915913
0.8777143 0.18048439
0.8787143 0.18181743
0.8797143 0.18315829
0.8807143 0.18450698000000001
0.8817143 0.18586355
0.8827143 0.18722803
0.8837143 0.18860043
0.8847143 0.18998079
0.8857143 0.19136914
0.8867143 0.19276549999999998
0.8877143 0.19416987
0.8887143 0.19558228000000002
0.8897143 0.19700275999999997
0.8907143 0.19843133999999998
0.8917143 0.19986806
0.8927143 0.20131294
0.8937143 0.20276601000000002
0.8947143 0.20422731
0.8957143 0.20569685999999998
0.8967143 0.20717469
0.8977143 0.20866080000000004
0.8987143 0.21015520000000001
0.8997143 0.21165793
0.9007143 0.21316903
0.9017143 0.21468849999999998
0.9027143 0.21621641
0.9037143 0.21775274
0.9047143 0.21929753
0.9057143 0.22085081
0.9067143 0.22241260999999998
0.9077143 0.22398295999999998
0.9087143 0.22556185999999998
0.9097143 0.22714934
0.9107143 0.22874542
0.9117143 0.23035014
0.9127143 0.23196349
0.9137143 0.2335855
0.9147143 0.23521623000000003
0.9157143 0.23685566000000002
0.9167143 0.23850386
0.9177143 0.24016085
0.9187143 0.24182664
0.9197143 0.24350125
0.9207143 0.24518473000000002
0.9217143 0.24687708000000003
0.9227143 0.24857833000000001
0.9237143 0.25028847000000004
0.9247143 0.25200754999999997
0.9257143 0.25373555
0.9267143 0.25547249
0.9277143 0.25721837
0.9287143 0.25897326000000004
0.9297143 0.26073717
0.9307143 0.26251015
0.9317143 0.26429220999999997
0.9327143 0.26608338
0.9337143 0.26788365000000003
0.9347143 0.26969307
0.9357143 0.27151161
0.9367143 0.27333933
0.9377143 0.27517625
0.9387143 0.27702234000000003
0.9397143 0.27887765
0.9407143 0.28074215999999996
0.9417143 0.28261591
0.9427143 0.28449895000000003
0.9437143 0.28639131
0.9447143 0.288293
0.9457143 0.29020403
0.9467143 0.29212444
0.9477143 0.29405421
0.9487143 0.29599336
0.9497143 0.2979419
0.9507143 0.29989984
0.9517143 0.30186715999999997
0.9527143 0.30384392
0.9537143 0.30583011
0.9547143 0.30782572
0.9557143 0.30983083
0.9567143 0.31184544999999997
0.9577143 0.31386960999999997
0.9587143 0.31590334
0.9597143 0.31794661
0.9607143 0.31999948
0.9617143 0.32206192
0.9627143 0.32413391999999996
0.9637143 0.32621548
0.9647143 0.3283066
0.9657143 0.33040731
0.9667143 0.33251762
0.9677143 0.33463754
0.9687143 0.33676708
0.9697143 0.33890631
0.9707143 0.34105522
0.9717143 0.34321386000000004
0.9727143 0.34538221
0.9737143 0.34756029
0.9747143 0.34974809
0.9757143 0.35194557000000004
0.9767143 0.35415273
0.9777143 0.35636957999999996
0.9787143 0.35859614
0.9797143 0.36083243
0.9807143 0.36307846
0.9817143 0.36533424000000003
0.9827143 0.36759980000000003
0.9837143 0.36987513
0.9847143 0.37216026999999996
0.9857143 0.37445521
0.9867143 0.37675996
0.9877143 0.3790745
0.9887143 0.38139885
0.9897143 0.38373296
0.9907143 0.38607682000000004
0.9917143 0.38843043
0.9927143 0.39079385000000005
0.9937143 0.39316709
0.9947143 0.39555016000000004
0.9957143 0.39794304999999996
0.9967143 0.40034577
0.9977143 0.40275831999999995
0.9987143 0.40518073
0.9997143 0.40761297999999996
1.000714 0.41005499999999995
1.001714 0.41250684
1.002714 0.41496842
1.003714 0.41743978000000004
1.004714 0.41992092
1.005714 0.42241183000000004
1.006714 0.42491248000000004
1.007714 0.42742294999999997
1.008714 0.42994319999999997
1.009714 0.43247333000000004
1.010714 0.43501323000000003
1.011714 0.43756291
1.012714 0.44012237
1.013714 0.44269157
1.014714 0.44527048999999996
1.015714 0.44785915000000004
1.016714 0.45045754000000005
1.017714 0.45306571
1.018714 0.45568361
1.019714 0.45831120000000003
1.020714 0.46094847000000005
1.021714 0.46359547
1.022714 0.46625216
1.023714 0.46891854000000005
1.024714 0.47159460000000003
1.025714 0.47428035
1.026714 0.47697569
1.027714 0.47968063000000005
1.028714 0.48239515
1.029714 0.48511921999999996
1.030714 0.48785289
1.031714 0.49059615
1.032714 0.49334895
1.033714 0.4961113
1.034714 0.49888315
1.035714 0.5016645
1.036714 0.50445534
1.037714 0.5072556899999999
1.038714 0.51006554
1.039714 0.51288488
1.040714 0.51571364
1.041714 0.5185517500000001
1.042714 0.5213992199999999
1.043714 0.52425605
1.044714 0.52712224
1.045714 0.5299977499999999
1.046714 0.53288252
1.047714 0.53577656
1.048714 0.53867982
1.049714 0.5415922999999999
1.050714 0.5445139499999999
1.051714 0.54744477
1.052714 0.55038473
1.053714 0.55333376
1.054714 0.55629187
1.055714 0.5592590199999999
1.056714 0.5622351999999999
1.057714 0.56522037
1.058714 0.5682144800000001
1.059714 0.57121757
1.060714 0.57422961
1.061714 0.57725054
1.062714 0.58028032
1.063714 0.5833189
1.064714 0.58636628
1.065714 0.5894223700000001
1.066714 0.59248717
1.067714 0.59556067
1.068714 0.59864284
1.069714 0.60173362
1.070714 0.60483296
1.071714 0.60794088
1.072714 0.61105727
1.073714 0.61418209
1.074714 0.6173152900000001
1.075714 0.62045688
1.076714 0.62360675
1.077714 0.62676491
1.078714 0.62993132
1.079714 0.63310592
1.080714 0.63628871
1.081714 0.63947965
1.082714 0.64267865
1.083714 0.64588571
1.084714 0.64910073
1.085714 0.65232371
1.086714 0.65555451
1.087714 0.65879314
1.088714 0.6620395
1.089714 0.66529359
1.090714 0.66855545
1.091714 0.671825
1.092714 0.67510218
1.093714 0.67838696
1.094714 0.68167923
1.095714 0.68497891
1.096714 0.68828599
1.097714 0.69160042
1.098714 0.69492212
1.099714 0.698251
1.100714 0.701587
1.101714 0.7049300700000001
1.102714 0.70828018
1.103714 0.71163727
1.104714 0.71500135
1.105714 0.7183723599999999
1.106714 0.72175022
1.107714 0.7251348799999999
1.108714 0.72852629
1.109714 0.73192432
1.110714 0.73532891
1.111714 0.73873997
1.112714 0.74215746
1.113714 0.74558123
1.114714 0.74901129
1.115714 0.75244755
1.116714 0.7558899499999999
1.117714 0.75933849
1.118714 0.76279314
1.119714 0.7662538
1.120714 0.7697204099999999
1.121714 0.7731929000000001
1.122714 0.77667115
1.123714 0.78015504
1.124714 0.78364452
1.125714 0.7871394
1.126714 0.7906397799999999
1.127714 0.79414546
1.128714 0.79765646
1.129714 0.8011726699999999
1.130714 0.80469409
1.131714 0.8082207299999999
1.132714 0.81175249
1.133714 0.81528928
1.134714 0.8188309100000001
1.135714 0.8223773
1.136714 0.8259283399999999
1.137714 0.82948394
1.138714 0.8330439199999999
1.139714 0.8366081900000001
1.140714 0.84017664
1.141714 0.8437493799999999
1.142714 0.8473263099999999
1.143714 0.8509073400000001
1.144714 0.85449247
1.145714 0.85808169
1.146714 0.8616748299999999
1.147714 0.8652716899999999
1.148714 0.86887218
1.149714 0.87247612
1.150714 0.87608341
1.151714 0.87969396
1.152714 0.88330768
1.153714 0.8869244700000001
1.154714 0.8905443399999999
1.155714 0.8941672700000001
1.156714 0.89779319
1.157714 0.90142209
1.158714 0.9050537799999999
1.159714 0.90868818
1.160714 0.91232518
1.161714 0.9159646
1.162714 0.91960616
1.163714 0.9232497799999999
1.164714 0.92689535
1.165714 0.93054278
1.166714 0.93419207
1.167714 0.93784314
1.168714 0.94149588
1.169714 0.9451502900000001
1.170714 0.94880629
1.171714 0.95246378
1.172714 0.9561225799999999
1.173714 0.9597825799999999
1.174714 0.96344352
1.175714 0.9671052899999999
1.176714 0.97076772
1.177714 0.9744306100000001
1.178714 0.97809397
1.179714 0.9817577
1.180714 0.98542171
1.181714 0.9890860899999999
1.182714 0.99275066
1.183714 0.9964154100000001
1.184714 1.0000802
1.185714 1.0037447
1.186714 1.007409
1.187714 1.0110728
1.188714 1.0147358
1.189714 1.0183981
1.190714 1.0220593
1.191714 1.0257195000000001
1.192714 1.0293785
1.193714 1.0330361
1.194714 1.0366925
1.195714 1.0403476
1.196714 1.0440012
1.197714 1.0476531
1.198714 1.0513033999999999
1.199714 1.0549516
1.200714 1.0585977
1.201714 1.0622414
1.202714 1.0658827
1.203714 1.0695214
1.204714 1.0731575
1.205714 1.0767908
1.206714 1.0804212
1.207714 1.0840486999999999
1.208714 1.0876731
1.209714 1.0912943
1.210714 1.0949121
1.211714 1.0985263
1.212714 1.1021366
1.213714 1.1057431
1.214714 1.1093454
1.215714 1.1129436
1.216714 1.1165375
1.217714 1.1201269999999999
1.218714 1.1237119
1.219714 1.1272921
1.220714 1.1308675000000001
1.221714 1.1344379
1.222714 1.1380031000000002
1.223714 1.1415629999999999
1.224714 1.1451175
1.225714 1.1486663
1.226714 1.1522097
1.227714 1.1557472
1.228714 1.1592788
1.229714 1.1628043
1.230714 1.1663236000000001
1.231714 1.1698365
1.232714 1.1733429
1.233714 1.1768424
1.234714 1.1803348999999999
1.235714 1.1838203
1.236714 1.1872984
1.237714 1.1907689000000001
1.238714 1.1942321
1.239714 1.1976875
1.240714 1.2011354
1.241714 1.2045754
1.242714 1.2080073
1.243714 1.2114311
1.244714 1.2148463
1.245714 1.2182529
1.246714 1.2216506
1.247714 1.2250392
1.248714 1.2284186000000001
1.249714 1.2317886
1.250714 1.2351490999999999
1.251714 1.2385001
1.252714 1.2418415
1.253714 1.2451732
1.254714 1.248495
1.255714 1.2518068
1.256714 1.2551084000000001
1.257714 1.2583995000000001
1.258714 1.2616798
1.259714 1.2649491000000002
1.260714 1.2682073
1.261714 1.271454
1.262714 1.2746891999999999
1.263714 1.2779129
1.264714 1.2811248000000002
1.265714 1.284325
1.266714 1.2875134
1.267714 1.2906898
1.268714 1.2938539
1.269714 1.2970057
1.270714 1.3001448
1.271714 1.3032711000000001
1.272714 1.3063842
1.273714 1.309484
1.274714 1.3125701
1.275714 1.3156424
1.276714 1.3187010000000001
1.277714 1.3217457
1.278714 1.3247764
1.279714 1.3277929000000002
1.280714 1.3307952
1.281714 1.3337831
1.282714 1.3367562
1.283714 1.3397142
1.284714 1.3426571
1.285714 1.3455846
1.286714 1.3484965
1.287714 1.3513925
1.288714 1.3542726
1.289714 1.3571365
1.290714 1.3599842
1.291714 1.3628156
1.292714 1.3656306
1.293714 1.368429
1.294714 1.3712108
1.295714 1.3739755
1.296714 1.376723
1.297714 1.3794529
1.298714 1.3821651000000001
1.299714 1.3848593
1.300714 1.3875355
1.301714 1.3901934
1.302714 1.392833
1.303714 1.395454
1.304714 1.3980564
1.305714 1.40064
1.306714 1.4032045
1.307714 1.4057499
1.308714 1.4082759
1.309714 1.4107822
1.310714 1.4132686
1.311714 1.4157348
1.312714 1.4181808
1.313714 1.4206061
1.314714 1.4230109
1.315714 1.425395
1.316714 1.4277583
1.317714 1.4301006
1.318714 1.4324216
1.319714 1.4347212
1.320714 1.4369992
1.321714 1.4392551999999998
1.322714 1.4414892000000001
1.323714 1.4437009
1.324714 1.4458902
1.325714 1.4480569
1.326714 1.4502008
1.327714 1.4523218
1.328714 1.4544197
1.329714 1.4564944
1.330714 1.4585458
1.331714 1.4605735
1.332714 1.4625775
1.333714 1.4645574
1.334714 1.466513
1.335714 1.468444
1.336714 1.4703502
1.337714 1.4722316
1.338714 1.474088
1.339714 1.4759193
1.340714 1.4777254
1.341714 1.479506
1.342714 1.481261
1.343714 1.4829902000000001
1.344714 1.4846934
1.345714 1.4863703000000001
1.346714 1.4880206999999999
1.347714 1.4896444
1.348714 1.4912411
1.349714 1.4928106
1.350714 1.4943528
1.351714 1.4958677
1.352714 1.4973551
1.353714 1.498815
1.354714 1.5002473
1.355714 1.5016517
1.356714 1.5030278
1.357714 1.5043755
1.358714 1.5056943999999999
1.359714 1.5069845
1.360714 1.5082454
1.361714 1.5094771
1.362714 1.5106793
1.363714 1.5118521
1.364714 1.5129952
1.365714 1.5141086
1.366714 1.5151922
1.367714 1.5162458
1.368714 1.5172691999999999
1.369714 1.5182622
1.370714 1.5192242999999999
1.371714 1.5201554000000002
1.372714 1.5210550999999999
1.373714 1.5219235
1.374714 1.5227602999999998
1.375714 1.5235653999999998
1.376714 1.5243389
1.377714 1.5250806000000001
1.378714 1.5257904
1.379714 1.5264682
1.380714 1.5271137000000001
1.381714 1.5277266
1.382714 1.5283067
1.383714 1.5288537
1.384714 1.5293674
1.385714 1.5298475
1.386714 1.5302938
1.387714 1.5307064000000001
1.388714 1.5310852
1.389714 1.5314301000000001
1.390714 1.531741
1.391714 1.5320179999999999
1.392714 1.5322606
1.393714 1.5324688
1.394714 1.5326422
1.395714 1.5327806
1.396714 1.5328838
1.397714 1.5329515
1.398714 1.5329837000000002
1.399714 1.5329802
1.400714 1.5329409999999999
1.401714 1.5328659999999998
1.402714 1.532755
1.403714 1.5326081
1.404714 1.5324248
1.405714 1.5322050999999999
1.406714 1.5319487
1.407714 1.5316553
1.408714 1.5313248
1.409714 1.5309569
1.410714 1.5305516
1.411714 1.5301087999999998
1.412714 1.5296281999999999
1.413714 1.5291099000000001
1.414714 1.5285537999999999
1.415714 1.5279597
1.416714 1.5273275
1.417714 1.5266571
1.418714 1.5259483
1.419714 1.5252008
1.420714 1.5244144
1.421714 1.523589
1.422714 1.5227243
1.423714 1.5218205
1.424714 1.5208772000000002
1.425714 1.5198946
1.426714 1.5188724
1.427714 1.5178104
1.428714 1.5167085
1.429714 1.5155667
1.430714 1.5143846
1.431714 1.5131623
1.432714 1.5118994000000001
1.433714 1.5105958
1.434714 1.5092514
1.435714 1.5078661
1.436714 1.5064397
1.437714 1.5049721999999999
1.438714 1.5034636000000001
1.439714 1.5019137999999999
1.440714 1.5003227
1.441714 1.4986901000000001
1.442714 1.4970157
1.443714 1.4952996
1.444714 1.4935414
1.445714 1.4917411999999999
1.446714 1.4898987000000001
1.447714 1.4880137
1.448714 1.4860860999999999
1.449714 1.4841159
1.450714 1.4821030000000002
1.451714 1.4800474
1.452714 1.477949
1.453714 1.4758079
1.454714 1.4736239
1.455714 1.4713967
1.456714 1.4691262999999999
1.457714 1.4668122000000001
1.458714 1.4644545
1.459714 1.4620529
1.460714 1.4596076
1.461714 1.4571182999999999
1.462714 1.4545851
1.463714 1.4520081
1.464714 1.4493871
1.465714 1.4467221000000001
1.466714 1.444013
1.467714 1.4412599
1.468714 1.4384624000000001
1.469714 1.4356203
1.470714 1.4327336
1.471714 1.429802
1.472714 1.4268254
1.473714 1.4238037000000001
1.474714 1.4207370000000001
1.475714 1.4176251
1.476714 1.4144683999999998
1.477714 1.4112667
1.478714 1.4080199999999998
1.479714 1.4047284
1.480714 1.4013915
1.481714 1.3980093
1.482714 1.3945816
1.483714 1.3911081
1.484714 1.3875887999999998
1.485714 1.3840234999999999
1.486714 1.3804123
1.487714 1.3767551
1.488714 1.3730519
1.489714 1.369303
1.490714 1.3655082
1.491714 1.3616677000000001
1.492714 1.3577815
1.493714 1.3538494
1.494714 1.3498711
1.495714 1.3458466
1.496714 1.3417755999999998
1.497714 1.337658
1.498714 1.3334937
1.499714 1.329283
1.500714 1.325026
1.501714 1.3207225
1.502714 1.3163727
1.503714 1.3119766
1.504714 1.3075341
1.505714 1.3030455
1.506714 1.2985103
1.507714 1.2939285
1.508714 1.2893001
1.509714 1.2846247
1.510714 1.2799025
1.511714 1.2751332
1.512714 1.270317
1.513714 1.265454
1.514714 1.2605444000000001
1.515714 1.2555881
1.516714 1.2505853
1.517714 1.2455357999999999
1.518714 1.2404397
1.519714 1.2352969
1.520714 1.2301072
1.521714 1.2248705
1.522714 1.2195869
1.523714 1.2142564999999998
1.524714 1.2088790999999999
1.525714 1.203455
1.526714 1.1979841999999998
1.527714 1.1924664999999999
1.528714 1.1869024000000001
1.529714 1.1812916
1.530714 1.1756342
1.531714 1.1699301
1.532714 1.1641793
1.533714 1.1583817
1.534714 1.1525373
1.535714 1.1466461000000001
1.536714 1.1407083
1.537714 1.1347238000000002
1.538714 1.1286928
1.539714 1.1226155
1.540714 1.1164918
1.541714 1.1103217
1.542714 1.1041052
1.543714 1.0978421999999999
1.544714 1.0915329
1.545714 1.0851773
1.546714 1.0787752
1.547714 1.072327
1.548714 1.0658326
1.549714 1.0592921
1.550714 1.0527056
1.551714 1.0460732
1.552714 1.0393949
1.553714 1.0326708
1.554714 1.0259008
1.555714 1.0190849
1.556714 1.0122232
1.557714 1.0053158
1.558714 0.99836262
1.559714 0.99136382
1.560714 0.9843196699999999
1.561714 0.9772302599999999
1.562714 0.97009577
1.563714 0.96291639
1.564714 0.95569203
1.565714 0.9484227700000001
1.566714 0.94110854
1.567714 0.93374923
1.568714 0.9263448400000001
1.569714 0.91889556
1.570714 0.9114014
1.571714 0.9038626200000001
1.572714 0.89627942
1.573714 0.8886519799999999
1.574714 0.8809805800000001
1.575714 0.8732653199999999
1.576714 0.86550629
1.577714 0.85770357
1.578714 0.84985709
1.579714 0.84196683
1.580714 0.8340327999999999
1.581714 0.8260549
1.582714 0.81803324
1.583714 0.80996808
1.584714 0.8018596100000001
1.585714 0.7937082099999999
1.586714 0.7855142500000001
1.587714 0.77727786
1.588714 0.76899924
1.589714 0.76067843
1.590714 0.75231544
1.591714 0.74391025
1.592714 0.7354628799999999
1.593714 0.72697331
1.594714 0.7184416499999999
1.595714 0.70986799
1.596714 0.70125251
1.597714 0.69259545
1.598714 0.68389722
1.599714 0.67515811
1.600714 0.6663784899999999
1.601714 0.65755853
1.602714 0.64869835
1.603714 0.63979789
1.604714 0.6308571
1.605714 0.62187589
1.606714 0.61285435
1.607714 0.60379263
1.608714 0.59469091
1.609714 0.5855494600000001
1.610714 0.57636863
1.611714 0.56714872
1.612714 0.55789007
1.613714 0.54859291
1.614714 0.53925752
1.615714 0.52988403
1.616714 0.5204726
1.617714 0.51102322
1.618714 0.50153588
1.619714 0.49201059
1.620714 0.48244739999999997
1.621714 0.47284657999999996
1.622714 0.46320846
1.623714 0.45353347
1.624714 0.44382196
1.625714 0.43407427
1.626714 0.42429063
1.627714 0.41447124
1.628714 0.40461611999999997
1.629714 0.39472546999999997
1.630714 0.38479937
1.631714 0.37483799
1.632714 0.36484143
1.633714 0.35480983
1.634714 0.34474335
1.635714 0.33464227
1.636714 0.32450689
1.637714 0.31433762
1.638714 0.30413482000000003
1.639714 0.29389879
1.640714 0.28362975
1.641714 0.27332781
1.642714 0.26299306
1.643714 0.2526256
1.644714 0.24222561999999997
1.645714 0.23179338000000002
1.646714 0.22132928
1.647714 0.21083361999999997
1.648714 0.20030672
1.649714 0.18974884
1.650714 0.1791602
1.651714 0.16854104
1.652714 0.15789161
1.653714 0.14721216
1.654714 0.13650291
1.655714 0.12576404
1.656714 0.11499567
1.657714 0.10419798
1.658714 0.09337119399999999
1.659714 0.082515663
1.660714 0.071631809
1.661714 0.060720061
1.662714 0.049780797999999994
1.663714 0.038814288999999995
1.664714 0.027820691999999998
1.665714 0.016800122
1.666714 0.0057527253
1.667714 -0.0053212789
1.668714 -0.016421585
1.669714 -0.027547844
1.670714 -0.038699704
1.671714 -0.049876841
1.672714 -0.061078952
1.673714 -0.072305731
1.674714 -0.083556835
1.675714 -0.094831921
1.676714 -0.10613067
1.677714 -0.11745283000000001
1.678714 -0.12879822999999999
1.679714 -0.14016678
1.680714 -0.15155836
1.681714 -0.16297273
1.682714 -0.17440952
1.683714 -0.18586824999999998
1.684714 -0.19734837
1.685714 -0.20884944
1.686714 -0.22037106
1.687714 -0.23191298999999999
1.688714 -0.24347502999999998
1.689714 -0.25505703
1.690714 -0.26665875
1.691714 -0.27827998000000004
1.692714 -0.28992044
1.693714 -0.3015799
1.694714 -0.31325802999999997
1.695714 -0.32495453
1.696714 -0.33666894
1.697714 -0.34840072
1.698714 -0.36014931
1.699714 -0.37191422
1.700714 -0.38369507999999997
1.701714 -0.39549167
1.702714 -0.40730395999999996
1.703714 -0.41913195000000003
1.704714 -0.43097548
1.705714 -0.44283434
1.706714 -0.45470814
1.707714 -0.46659647
1.708714 -0.47849878
1.709714 -0.49041463
1.710714 -0.50234348
1.711714 -0.51428494
1.712714 -0.52623856
1.713714 -0.53820391
1.714714 -0.55018077
1.715714 -0.5621689400000001
1.716714 -0.57416838
1.717714 -0.58617899
1.718714 -0.59820069
1.719714 -0.6102331
1.720714 -0.6222757
1.721714 -0.6343279000000001
1.722714 -0.64638904
1.723714 -0.6584585199999999
1.724714 -0.67053586
1.725714 -0.68262075
1.726714 -0.694713
1.727714 -0.70681241
1.728714 -0.71891886
1.729714 -0.7310322
1.730714 -0.74315225
1.731714 -0.75527872
1.732714 -0.76741129
1.733714 -0.77954954
1.734714 -0.7916928300000001
1.735714 -0.8038405300000001
1.736714 -0.81599206
1.737714 -0.82814684
1.738714 -0.8403044199999999
1.739714 -0.8524647
1.740714 -0.86462749
1.741714 -0.8767927999999999
1.742714 -0.8889603399999999
1.743714 -0.90113003
1.744714 -0.91330148
1.745714 -0.92547424
1.746714 -0.9376477500000001
1.747714 -0.9498216199999999
1.748714 -0.96199522
1.749714 -0.97416816
1.750714 -0.9863398000000001
1.751714 -0.9985098600000001
1.752714 -1.010678
1.753714 -1.0228438
1.754714 -1.0350075
1.755714 -1.0471686
1.756714 -1.059327
1.757714 -1.0714824
1.758714 -1.0836343
1.759714 -1.0957822000000002
1.760714 -1.1079254
1.761714 -1.1200633999999998
1.762714 -1.1321958
1.763714 -1.1443223
1.764714 -1.1564424
1.765714 -1.168556
1.766714 -1.1806627
1.767714 -1.1927623
1.768714 -1.2048547
1.769714 -1.2169396000000001
1.770714 -1.2290166
1.771714 -1.2410853
1.772714 -1.2531453
1.773714 -1.2651959000000002
1.774714 -1.2772366
1.775714 -1.289267
1.776714 -1.3012866
1.777714 -1.3132952999999998
1.778714 -1.3252926999999999
1.779714 -1.3372784
1.780714 -1.3492524000000001
1.781714 -1.3612141
1.782714 -1.3731633
1.783714 -1.3850997
1.784714 -1.3970229
1.785714 -1.4089323
1.786714 -1.4208276
1.787714 -1.4327082999999998
1.788714 -1.4445738
1.789714 -1.4564238
1.790714 -1.4682581
1.791714 -1.4800762
1.792714 -1.4918781
1.793714 -1.5036633000000001
1.794714 -1.5154315999999999
1.795714 -1.5271824999999999
1.796714 -1.5389154999999999
1.797714 -1.5506302
1.798714 -1.5623263
1.799714 -1.5740034999999999
1.800714 -1.5856611999999999
1.801714 -1.5972994
1.802714 -1.6089175
1.803714 -1.6205152
1.804714 -1.6320921
1.805714 -1.6436482
1.806714 -1.6551828000000002
1.807714 -1.6666957999999998
1.808714 -1.6781867999999998
1.809714 -1.6896553
1.810714 -1.7011005
1.811714 -1.7125222999999998
1.812714 -1.7239201999999998
1.813714 -1.7352941
1.814714 -1.7466437000000001
1.815714 -1.7579686
1.816714 -1.7692685
1.817714 -1.7805431
1.818714 -1.7917918000000002
1.819714 -1.8030141999999998
1.820714 -1.81421
1.821714 -1.8253788
1.822714 -1.8365202
1.823714 -1.8476339000000002
1.824714 -1.8587194
1.825714 -1.8697767
1.826714 -1.8808052
1.827714 -1.8918049
1.828714 -1.9027755
1.829714 -1.9137168
1.830714 -1.9246286000000001
1.831714 -1.9355102999999998
1.832714 -1.9463614
1.833714 -1.9571811000000001
1.834714 -1.9679691999999998
1.835714 -1.9787249999999998
1.836714 -1.9894484000000001
1.837714 -2.0001393
1.838714 -2.0107973
1.839714 -2.0214222
1.840714 -2.0320136
1.841714 -2.0425715
1.842714 -2.0530956
1.843714 -2.0635856
1.844714 -2.0740414
1.845714 -2.0844622999999998
1.846714 -2.0948477
1.847714 -2.1051968
1.848714 -2.1155091
1.849714 -2.1257846000000002
1.850714 -2.1360230000000002
1.851714 -2.1462243
1.852714 -2.1563884
1.853714 -2.1665153999999998
1.854714 -2.176605
1.855714 -2.1866566
1.856714 -2.1966698
1.857714 -2.2066442
1.858714 -2.2165796
1.859714 -2.2264753
1.860714 -2.2363307
1.861714 -2.2461455000000004
1.862714 -2.2559191999999997
1.863714 -2.2656514999999997
1.864714 -2.2753422999999997
1.865714 -2.2849919
1.866714 -2.2946003999999998
1.867714 -2.3041677
1.868714 -2.3136934
1.869714 -2.3231769
1.870714 -2.3326173
1.871714 -2.3420144
1.872714 -2.3513675000000003
1.873714 -2.3606764
1.874714 -2.369941
1.875714 -2.3791609
1.876714 -2.388336
1.877714 -2.3974659
1.878714 -2.4065507999999998
1.879714 -2.4155903999999997
1.880714 -2.4245851
1.881714 -2.4335345
1.882714 -2.4424385
1.883714 -2.4512962
1.884714 -2.4601066
1.885714 -2.4688696
1.886714 -2.4775846
1.887714 -2.4862512999999997
1.888714 -2.4948699000000003
1.889714 -2.5034405
1.890714 -2.5119631
1.891714 -2.5204372
1.892714 -2.5288627
1.893714 -2.5372393
1.894714 -2.545567
1.895714 -2.5538453999999997
1.896714 -2.5620741999999996
1.897714 -2.5702526999999997
1.898714 -2.5783803
1.899714 -2.5864568
1.900714 -2.5944816
1.901714 -2.602455
1.902714 -2.6103769999999997
1.903714 -2.618248
1.904714 -2.6260681
1.905714 -2.6338371
1.906714 -2.6415544
1.907714 -2.6492193
1.908714 -2.6568318
1.909714 -2.6643911
1.910714 -2.6718972
1.911714 -2.6793497
1.912714 -2.6867485
1.913714 -2.6940932
1.914714 -2.7013835999999998
1.915714 -2.7086197999999997
1.916714 -2.7158018
1.917714 -2.7229297999999997
1.918714 -2.7300037
1.919714 -2.7370235
1.920714 -2.7439887
1.921714 -2.7508983000000002
1.922714 -2.7577519
1.923714 -2.7645491
1.924714 -2.7712898
1.925714 -2.7779741000000002
1.926714 -2.7846022
1.927714 -2.7911742999999998
1.928714 -2.7976902000000003
1.929714 -2.8041497
1.930714 -2.8105527
1.931714 -2.8168989
1.932714 -2.8231885
1.933714 -2.8294209
1.934714 -2.835596
1.935714 -2.8417129
1.936714 -2.8477713000000002
1.937714 -2.8537711
1.938714 -2.8597121999999997
1.939714 -2.865595
1.940714 -2.8714199
1.941714 -2.8771868
1.942714 -2.8828958
1.943714 -2.8885465
1.944714 -2.8941385
1.945714 -2.8996713
1.946714 -2.9051447
1.947714 -2.9105583
1.948714 -2.9159119000000002
1.949714 -2.9212058
1.950714 -2.9264396
1.951714 -2.9316135
1.952714 -2.9367276
1.953714 -2.9417818
1.954714 -2.9467767
1.955714 -2.9517122
1.956714 -2.956588
1.957714 -2.9614039
1.958714 -2.966159
1.959714 -2.9708531
1.960714 -2.9754855
1.961714 -2.9800564
1.962714 -2.9845659
1.963714 -2.9890144
1.964714 -2.9934023
1.965714 -2.9977294000000003
1.966714 -3.0019958
1.967714 -3.0062014
1.968714 -3.0103462000000003
1.969714 -3.01443
1.970714 -3.0184526
1.971714 -3.0224135
1.972714 -3.0263123999999997
1.973714 -3.0301489
1.974714 -3.0339229999999997
1.975714 -3.0376349
1.976714 -3.0412849
1.977714 -3.0448735
1.978714 -3.0484011
1.979714 -3.0518679
1.980714 -3.0552737
1.981714 -3.0586181
1.982714 -3.0619008
1.983714 -3.0651213999999998
1.984714 -3.0682795
1.985714 -3.0713748
1.986714 -3.0744076
1.987714 -3.0773778000000003
1.988714 -3.0802855
1.989714 -3.0831309
1.990714 -3.0859144
1.991714 -3.0886365
1.992714 -3.0912975
1.993714 -3.0938974
1.994714 -3.0964358
1.995714 -3.0989124
1.996714 -3.1013262999999998
1.997714 -3.1036775999999997
1.998714 -3.105966
1.999714 -3.1081919
2.000714 -3.1103552999999997
2.001714 -3.1124569
2.002714 -3.1144969000000002
2.003714 -3.1164754
2.004714 -3.1183926
2.005714 -3.1202488
2.006714 -3.1220438
2.007714 -3.1237775
2.008714 -3.1254496
2.009714 -3.1270601
2.010714 -3.1286086999999996
2.011714 -3.1300951
2.012714 -3.1315196
2.013714 -3.1328823
2.014714 -3.1341835999999996
2.015714 -3.1354241
2.016714 -3.1366043
2.017714 -3.1377237000000004
2.018714 -3.1387828
2.019714 -3.1397812
2.020714 -3.1407184999999997
2.021714 -3.1415951
2.022714 -3.1424109
2.023714 -3.143166
2.024714 -3.1438599999999997
2.025714 -3.1444937
2.026714 -3.1450666000000003
2.027714 -3.1455792000000002
2.028714 -3.1460322
2.029714 -3.1464252999999998
2.030714 -3.146759
2.031714 -3.1470331999999996
2.032714 -3.1472477999999997
2.033714 -3.1474024000000003
2.034714 -3.1474974000000002
2.035714 -3.1475327999999996
2.036714 -3.1475086
2.037714 -3.1474254999999998
2.038714 -3.1472835999999997
2.039714 -3.1470830999999997
2.040714 -3.1468246
2.041714 -3.1465076
2.042714 -3.1461324999999998
2.043714 -3.1456992
2.044714 -3.1452082
2.045714 -3.1446591
2.046714 -3.1440523
2.047714 -3.1433877
2.048714 -3.1426653
2.049714 -3.1418856
2.050714 -3.1410486
2.051714 -3.1401551999999997
2.052714 -3.1392059999999997
2.053714 -3.1382009
2.054714 -3.1371403
2.055714 -3.1360235
2.056714 -3.1348504
2.057714 -3.1336207
2.058714 -3.1323350999999997
2.059714 -3.1309935999999996
2.060714 -3.129597
2.061714 -3.1281449
2.062714 -3.1266376
2.063714 -3.1250755999999997
2.064714 -3.123459
2.065714 -3.1217886
2.066714 -3.1200649
2.067714 -3.1182881
2.068714 -3.1164581
2.069714 -3.1145745999999996
2.070714 -3.1126373
2.071714 -3.1106461
2.072714 -3.1086013
2.073714 -3.1065036
2.074714 -3.1043535
2.075714 -3.1021517
2.076714 -3.0998982
2.077714 -3.0975938000000003
2.078714 -3.0952385
2.079714 -3.0928326999999998
2.080714 -3.090377
2.081714 -3.0878712999999998
2.082714 -3.0853158
2.083714 -3.0827099000000002
2.084714 -3.0800538
2.085714 -3.0773472
2.086714 -3.0745907
2.087714 -3.0717846
2.088714 -3.0689299
2.089714 -3.0660274000000003
2.090714 -3.0630775
2.091714 -3.0600803
2.092714 -3.0570358
2.093714 -3.053944
2.094714 -3.0508047
2.095714 -3.0476183
2.096714 -3.0443849
2.097714 -3.0411046
2.098714 -3.0377777000000004
2.099714 -3.0344043000000003
2.100714 -3.030985
2.101714 -3.0275203
2.102714 -3.0240111
2.103714 -3.0204581
2.104714 -3.0168619
2.105714 -3.0132229
2.106714 -3.009541
2.107714 -3.0058159
2.108714 -3.0020474
2.109714 -2.9982356
2.110714 -2.9943809
2.111714 -2.9904837
2.112714 -2.9865446
2.113714 -2.9825641
2.114714 -2.9785426
2.115714 -2.9744804
2.116714 -2.9703779
2.117714 -2.966236
2.118714 -2.9620549
2.119714 -2.9578349999999998
2.120714 -2.9535765
2.121714 -2.9492792
2.122714 -2.9449427999999997
2.123714 -2.9405674
2.124714 -2.9361535
2.125714 -2.9317018
2.126714 -2.927213
2.127714 -2.9226877
2.128714 -2.9181266
2.129714 -2.9135299999999997
2.130714 -2.9088981
2.131714 -2.9042311
2.132714 -2.899529
2.133714 -2.8947923
2.134714 -2.8900215
2.135714 -2.8852168000000002
2.136714 -2.8803783
2.137714 -2.8755059
2.138714 -2.8706003
2.139714 -2.8656617
2.140714 -2.860691
2.141714 -2.8556891
2.142714 -2.8506564
2.143714 -2.8455932
2.144714 -2.8404998
2.145714 -2.8353762000000002
2.146714 -2.8302224000000002
2.147714 -2.8250391
2.148714 -2.8198266
2.149714 -2.8145857
2.150714 -2.8093166999999997
2.151714 -2.8040198999999997
2.152714 -2.7986955
2.153714 -2.7933439
2.154714 -2.7879653
2.155714 -2.7825604999999998
2.156714 -2.7771298
2.157714 -2.7716735
2.158714 -2.7661923
2.159714 -2.7606864
2.160714 -2.7551558
2.161714 -2.7496008
2.162714 -2.7440222
2.163714 -2.7384203
2.164714 -2.7327958
2.165714 -2.7271494
2.166714 -2.7214812
2.167714 -2.7157913999999996
2.168714 -2.7100801
2.169714 -2.7043478999999997
2.170714 -2.6985951
2.171714 -2.6928224
2.172714 -2.6870303
2.173714 -2.6812194000000003
2.174714 -2.6753902
2.175714 -2.669543
2.176714 -2.6636783
2.177714 -2.6577961
2.178714 -2.6518969
2.179714 -2.6459811
2.180714 -2.6400492
2.181714 -2.6341012
2.182714 -2.6281374
2.183714 -2.6221581
2.184714 -2.6161639
2.185714 -2.6101554
2.186714 -2.6041334
2.187714 -2.5980987
2.188714 -2.592052
2.189714 -2.5859935
2.190714 -2.5799236999999997
2.191714 -2.5738423999999998
2.192714 -2.5677495
2.193714 -2.5616452
2.194714 -2.55553
2.195714 -2.5494045
2.196714 -2.5432691
2.197714 -2.5371246
2.198714 -2.5309715
2.199714 -2.5248105
2.200714 -2.5186423
2.201714 -2.5124677
2.202714 -2.5062872
2.203714 -2.5001013999999997
2.204714 -2.4939099
2.205714 -2.4877129
2.206714 -2.4815101
2.207714 -2.4753016999999997
2.208714 -2.4690881
2.209714 -2.4628699
2.210714 -2.4566481000000002
2.211714 -2.4504235
2.212714 -2.4441971
2.213714 -2.4379693000000002
2.214714 -2.4317406
2.215714 -2.4255114
2.216714 -2.4192819
2.217714 -2.4130525
2.218714 -2.4068231
2.219714 -2.4005935999999997
2.220714 -2.3943644
2.221714 -2.3881353
2.222714 -2.381907
2.223714 -2.3756802
2.224714 -2.369456
2.225714 -2.3632357
2.226714 -2.3570202
2.227714 -2.3508104
2.228714 -2.3446063
2.229714 -2.3384076
2.230714 -2.3322143
2.231714 -2.3260266
2.232714 -2.3198442999999997
2.233714 -2.3136679
2.234714 -2.3074981
2.235714 -2.301335
2.236714 -2.2951791
2.237714 -2.2890311
2.238714 -2.282892
2.239714 -2.2767626
2.240714 -2.2706437999999998
2.241714 -2.2645361999999998
2.242714 -2.2584399
2.243714 -2.2523548
2.244714 -2.2462804
2.245714 -2.2402167
2.246714 -2.2341641
2.247714 -2.2281231
2.248714 -2.2220947
2.249714 -2.2160796
2.250714 -2.2100789
2.251714 -2.204093
2.252714 -2.1981223
2.253714 -2.1921676000000003
2.254714 -2.1862293
2.255714 -2.1803079
2.256714 -2.1744037
2.257714 -2.1685164
2.258714 -2.1626461
2.259714 -2.1567926
2.260714 -2.150956
2.261714 -2.1451369000000002
2.262714 -2.1393364000000004
2.263714 -2.1335555
2.264714 -2.1277949
2.265714 -2.1220552
2.266714 -2.1163365
2.267714 -2.1106388
2.268714 -2.1049624
2.269714 -2.0993074
2.270714 -2.0936742
2.271714 -2.0880632
2.272714 -2.0824747
2.273714 -2.0769091
2.274714 -2.0713668000000003
2.275714 -2.0658486
2.276714 -2.0603551
2.277714 -2.0548873
2.278714 -2.0494459
2.279714 -2.0440316
2.280714 -2.0386443
2.281714 -2.0332836
2.282714 -2.0279493
2.283714 -2.0226417
2.284714 -2.0173609
2.285714 -2.0121077
2.286714 -2.0068829999999998
2.287714 -2.0016871
2.288714 -1.9965205
2.289714 -1.9913835000000002
2.290714 -1.9862765
2.291714 -1.9811999
2.292714 -1.9761544
2.293714 -1.9711405000000002
2.294714 -1.9661585
2.295714 -1.9612085000000001
2.296714 -1.9562902
2.297714 -1.9514034999999998
2.298714 -1.9465491000000001
2.299714 -1.9417277
2.300714 -1.9369398999999998
2.301714 -1.932187
2.302714 -1.9274695000000002
2.303714 -1.9227873999999998
2.304714 -1.9181406
2.305714 -1.9135293000000002
2.306714 -1.9089532999999999
2.307714 -1.9044133
2.308714 -1.8999097999999999
2.309714 -1.8954432
2.310714 -1.8910133999999998
2.311714 -1.8866208999999998
2.312714 -1.8822659
2.313714 -1.8779488
2.314714 -1.8736709
2.315714 -1.8694328
2.316714 -1.8652350000000002
2.317714 -1.8610775
2.318714 -1.8569602
2.319714 -1.8528824999999998
2.320714 -1.8488443
2.321714 -1.8448459000000001
2.322714 -1.8408879999999999
2.323714 -1.8369712
2.324714 -1.8330961
2.325714 -1.8292633999999999
2.326714 -1.8254732999999999
2.327714 -1.8217262
2.328714 -1.8180227
2.329714 -1.8143632
2.330714 -1.8107481
2.331714 -1.8071778
2.332714 -1.8036518000000001
2.333714 -1.8001696
2.334714 -1.796731
2.335714 -1.7933360999999999
2.336714 -1.7899858000000002
2.337714 -1.7866811
2.338714 -1.7834228
2.339714 -1.7802116
2.340714 -1.7770479
2.341714 -1.7739314999999998
2.342714 -1.7708624
2.343714 -1.7678406
2.344714 -1.7648662
2.345714 -1.7619395999999998
2.346714 -1.7590607
2.347714 -1.7562293999999998
2.348714 -1.7534458999999998
2.349714 -1.7507104
2.350714 -1.7480234000000001
2.351714 -1.745386
2.352714 -1.7427993999999998
2.353714 -1.740264
2.354714 -1.7377798
2.355714 -1.7353466000000002
2.356714 -1.7329641
2.357714 -1.7306319000000001
2.358714 -1.7283499
2.359714 -1.7261187
2.360714 -1.7239385999999999
2.361714 -1.7218102
2.362714 -1.7197335
2.363714 -1.7177088
2.364714 -1.7157365
2.365714 -1.7138170000000001
2.366714 -1.7119512
2.367714 -1.7101392
2.368714 -1.7083811
2.369714 -1.7066762
2.370714 -1.7050242
2.371714 -1.7034249000000001
2.372714 -1.7018782
2.373714 -1.7003846999999999
2.374714 -1.6989451
2.375714 -1.6975603999999997
2.376714 -1.6962308
2.377714 -1.6949568000000002
2.378714 -1.6937383000000001
2.379714 -1.6925751999999998
2.380714 -1.6914677
2.381714 -1.6904158999999999
2.382714 -1.6894198999999999
2.383714 -1.6884796
2.384714 -1.6875949000000001
2.385714 -1.6867653999999999
2.386714 -1.6859914999999999
2.387714 -1.6852733000000002
2.388714 -1.6846117
2.389714 -1.6840076
2.390714 -1.6834615000000002
2.391714 -1.6829733
2.392714 -1.6825428
2.393714 -1.6821694000000003
2.394714 -1.6818526999999999
2.395714 -1.6815927000000002
2.396714 -1.6813894999999999
2.397714 -1.6812436
2.398714 -1.6811553
2.399714 -1.6811245999999997
2.400714 -1.6811515999999997
2.401714 -1.6812367000000001
2.402714 -1.6813802999999998
2.403714 -1.681583
2.404714 -1.6818449
2.405714 -1.6821656
2.406714 -1.6825449
2.407714 -1.6829817
2.408714 -1.6834756
2.409714 -1.6840272
2.410714 -1.6846363999999998
2.411714 -1.6853044000000001
2.412714 -1.6860317
2.413714 -1.6868187
2.414714 -1.6876655
2.415714 -1.6885718
2.416714 -1.6895376
2.417714 -1.6905628
2.418714 -1.6916474000000001
2.419714 -1.6927912999999999
2.420714 -1.6939938
2.421714 -1.6952548
2.422714 -1.6965739
2.423714 -1.6979514
2.424714 -1.6993878
2.425714 -1.7008841000000001
2.426714 -1.7024409
2.427714 -1.7040584
2.428714 -1.7057362999999999
2.429714 -1.7074741
2.430714 -1.7092713999999998
2.431714 -1.7111275
2.432714 -1.7130423
2.433714 -1.7150154
2.434714 -1.7170468
2.435714 -1.7191363000000002
2.436714 -1.7212842
2.437714 -1.7234908
2.438714 -1.7257567000000003
2.439714 -1.7280826
2.440714 -1.7304686999999999
2.441714 -1.7329151
2.442714 -1.7354215
2.443714 -1.7379867
2.444714 -1.7406101999999999
2.445714 -1.7432911
2.446714 -1.7460292
2.447714 -1.7488249
2.448714 -1.7516784
2.449714 -1.7545905
2.450714 -1.7575614
2.451714 -1.7605916
2.452714 -1.7636809
2.453714 -1.7668298
2.454714 -1.7700377999999999
2.455714 -1.7733049
2.456714 -1.7766301000000002
2.457714 -1.7800124
2.458714 -1.7834511000000002
2.459714 -1.7869454
2.460714 -1.7904951999999998
2.461714 -1.7941013
2.462714 -1.7977646
2.463714 -1.8014859
2.464714 -1.8052656
2.465714 -1.8091034
2.466714 -1.8129988
2.467714 -1.8169513000000002
2.468714 -1.8209603
2.469714 -1.8250253
2.470714 -1.8291457
2.471714 -1.8333206000000002
2.472714 -1.8375497
2.473714 -1.8418329
2.474714 -1.8461702
2.475714 -1.8505623999999998
2.476714 -1.8550104
2.477714 -1.859515
2.478714 -1.8640762000000002
2.479714 -1.8686933
2.480714 -1.8733652
2.481714 -1.8780907999999998
2.482714 -1.882869
2.483714 -1.8876997999999998
2.484714 -1.8925829
2.485714 -1.8975183
2.486714 -1.9025060999999999
2.487714 -1.9075463000000001
2.488714 -1.9126389000000001
2.489714 -1.9177844999999998
2.490714 -1.9229833000000003
2.491714 -1.9282356
2.492714 -1.9335411
2.493714 -1.938899
2.494714 -1.9443082
2.495714 -1.9497670000000002
2.496714 -1.9552747
2.497714 -1.9608311
2.498714 -1.9664366
2.499714 -1.9720918
2.500714 -1.9777972000000001
2.501714 -1.9835530000000001
2.502714 -1.9893587000000001
2.503714 -1.9952137
2.504714 -2.0011177
2.505714 -2.0070704000000004
2.506714 -2.0130714000000003
2.507714 -2.0191201999999997
2.508714 -2.0252157
2.509714 -2.031357
2.510714 -2.0375432
2.511714 -2.0437741999999997
2.512714 -2.0500502
2.513714 -2.056372
2.514714 -2.0627404
2.515714 -2.0691555
2.516714 -2.0756166
2.517714 -2.0821227
2.518714 -2.0886727
2.519714 -2.0952659
2.520714 -2.1019020999999998
2.521714 -2.1085811999999997
2.522714 -2.1153029
2.523714 -2.1220669
2.524714 -2.1288726000000002
2.525714 -2.1357197
2.526714 -2.1426078
2.527714 -2.1495368
2.528714 -2.1565072
2.529714 -2.163519
2.530714 -2.1705713
2.531714 -2.1776631
2.532714 -2.1847933999999998
2.533714 -2.1919608
2.534714 -2.1991650000000003
2.535714 -2.2064062
2.536714 -2.2136847
2.537714 -2.2210006
2.538714 -2.2283535
2.539714 -2.2357427999999997
2.540714 -2.2431677
2.541714 -2.2506276
2.542714 -2.2581225
2.543714 -2.2656523
2.544714 -2.2732163
2.545714 -2.280814
2.546714 -2.2884444999999998
2.547714 -2.2961069
2.548714 -2.3038007
2.549714 -2.3115259
2.550714 -2.3192827
2.551714 -2.3270713
2.552714 -2.3348914
2.553714 -2.3427423
2.554714 -2.3506226000000003
2.555714 -2.3585312000000003
2.556714 -2.3664676
2.557714 -2.3744311000000002
2.558714 -2.3824221
2.559714 -2.3904402
2.560714 -2.3984851000000003
2.561714 -2.4065563
2.562714 -2.4146529
2.563714 -2.4227742
2.564714 -2.4309199
2.565714 -2.4390901
2.566714 -2.4472844
2.567714 -2.4555021999999997
2.568714 -2.4637425
2.569714 -2.4720043
2.570714 -2.4802864000000002
2.571714 -2.4885885
2.572714 -2.496911
2.573714 -2.5052540000000003
2.574714 -2.5136173
2.575714 -2.5220005
2.576714 -2.5304027
2.577714 -2.5388226
2.578714 -2.5472590999999998
2.579714 -2.5557116
2.580714 -2.5641795
2.581714 -2.5726628000000002
2.582714 -2.5811605
2.583714 -2.5896722
2.584714 -2.5981972
2.585714 -2.606735
2.586714 -2.6152853
2.587714 -2.6238481
2.588714 -2.6324232999999997
2.589714 -2.6410107
2.590714 -2.6496092
2.591714 -2.6582176
2.592714 -2.6668346
2.593714 -2.675459
2.594714 -2.6840901
2.595714 -2.6927277
2.596714 -2.7013719
2.597714 -2.7100223999999997
2.598714 -2.7186789
2.599714 -2.7273407
2.600714 -2.7360072
2.601714 -2.7446778000000003
2.602714 -2.7533522
2.603714 -2.7620295
2.604714 -2.7707091
2.605714 -2.7793894999999997
2.606714 -2.7880697
2.607714 -2.7967485
2.608714 -2.8054254
2.609714 -2.8141001
2.610714 -2.8227729999999998
2.611714 -2.8314438
2.612714 -2.8401123
2.613714 -2.8487779
2.614714 -2.8574395999999997
2.615714 -2.8660962000000003
2.616714 -2.8747466999999998
2.617714 -2.8833902
2.618714 -2.8920255999999998
2.619714 -2.900652
2.620714 -2.9092686
2.621714 -2.9178748
2.622714 -2.9264703
2.623714 -2.9350553
2.624714 -2.9436299999999997
2.625714 -2.952194
2.626714 -2.9607473
2.627714 -2.9692886
2.628714 -2.9778169
2.629714 -2.9863304
2.630714 -2.9948276
2.631714 -3.0033074
2.632714 -3.0117692000000003
2.633714 -3.0202124
2.634714 -3.0286366
2.635714 -3.0370413999999997
2.636714 -3.0454265
2.637714 -3.0537913999999997
2.638714 -3.0621361
2.639714 -3.0704599
2.640714 -3.0787624
2.641714 -3.0870425
2.642714 -3.0952988
2.643714 -3.1035298
2.644714 -3.1117342
2.645714 -3.1199109
2.646714 -3.1280596000000003
2.647714 -3.1361800000000004
2.648714 -3.144272
2.649714 -3.1523358000000004
2.650714 -3.1603709
2.651714 -3.1683765000000004
2.652714 -3.1763520000000005
2.653714 -3.1842966
2.654714 -3.1922091
2.655714 -3.2000884
2.656714 -3.2079335
2.657714 -3.2157425
2.658714 -3.2235146
2.659714 -3.2312486000000002
2.660714 -3.2389447000000002
2.661714 -3.2466019999999998
2.662714 -3.2542214
2.663714 -3.261802
2.664714 -3.2693437999999997
2.665714 -3.2768458000000003
2.666714 -3.2843072
2.667714 -3.2917265
2.668714 -3.2991022
2.669714 -3.3064332000000003
2.670714 -3.3137187
2.671714 -3.3209576999999997
2.672714 -3.3281494
2.673714 -3.335293
2.674714 -3.3423886
2.675714 -3.3494352999999997
2.676714 -3.3564337
2.677714 -3.3633827999999997
2.678714 -3.3702824
2.679714 -3.3771313999999997
2.680714 -3.3839281999999997
2.681714 -3.3906717000000004
2.682714 -3.3973608000000004
2.683714 -3.4039944
2.684714 -3.4105714000000003
2.685714 -3.4170913999999994
2.686714 -3.4235541
2.687714 -3.4299586
2.688714 -3.4363046
2.689714 -3.4425917999999998
2.690714 -3.4488190000000003
2.691714 -3.4549858
2.692714 -3.4610916
2.693714 -3.4671351
2.694714 -3.4731156999999997
2.695714 -3.4790322
2.696714 -3.4848835
2.697714 -3.4906685
2.698714 -3.4963865
2.699714 -3.5020366
2.700714 -3.5076186000000003
2.701714 -3.5131317
2.702714 -3.5185758
2.703714 -3.5239499
2.704714 -3.5292532000000003
2.705714 -3.5344846999999997
2.706714 -3.5396430999999997
2.707714 -3.5447280999999995
2.708714 -3.5497386
2.709714 -3.5546746
2.710714 -3.559535
2.711714 -3.5643186
2.712714 -3.5690248
2.713714 -3.5736527
2.714714 -3.5782017
2.715714 -3.5826708999999997
2.716714 -3.5870593
2.717714 -3.5913665
2.718714 -3.5955912999999997
2.719714 -3.5997331
2.720714 -3.6037907000000002
2.721714 -3.6077633999999996
2.722714 -3.6116510999999996
2.723714 -3.6154531
2.724714 -3.6191690999999997
2.725714 -3.6227982
2.726714 -3.6263395
2.727714 -3.6297920999999995
2.728714 -3.6331546
2.729714 -3.6364256999999998
2.730714 -3.6396049
2.731714 -3.6426912999999996
2.732714 -3.6456846
2.733714 -3.648584
2.734714 -3.6513891
2.735714 -3.6540993
2.736714 -3.6567133000000003
2.737714 -3.6592307999999996
2.738714 -3.6616511999999997
2.739714 -3.6639739
2.740714 -3.6661975
2.741714 -3.6683213
2.742714 -3.6703438
2.743714 -3.6722638
2.744714 -3.6740809999999997
2.745714 -3.675795
2.746714 -3.6774054
2.747714 -3.6789123
2.748714 -3.6803152
2.749714 -3.6816135
2.750714 -3.6828060000000002
2.751714 -3.6838915
2.752714 -3.6848687
2.753714 -3.6857363
2.754714 -3.6864939999999997
2.755714 -3.6871411
2.756714 -3.6876767999999998
2.757714 -3.6881004
2.758714 -3.6884107
2.759714 -3.6886074
2.760714 -3.6886903999999996
2.761714 -3.6886595
2.762714 -3.6885142
2.763714 -3.6882542
2.764714 -3.6878783
2.765714 -3.6873847
2.766714 -3.6867719
2.767714 -3.6860388
2.768714 -3.6851846
2.769714 -3.6842093
2.770714 -3.6831129
2.771714 -3.6818955
2.772714 -3.6805563
2.773714 -3.6790941
2.774714 -3.6775086
2.775714 -3.6757994000000003
2.776714 -3.6739659000000002
2.777714 -3.6720071
2.778714 -3.6699228
2.779714 -3.6677111
2.780714 -3.6653705000000003
2.781714 -3.6628999
2.782714 -3.6602989000000004
2.783714 -3.6575670999999996
2.784714 -3.654705
2.785714 -3.6517128000000003
2.786714 -3.6485899
2.787714 -3.6453355
2.788714 -3.6419485000000003
2.789714 -3.6384273
2.790714 -3.6347709999999998
2.791714 -3.630979
2.792714 -3.627051
2.793714 -3.6229864000000003
2.794714 -3.6187842
2.795714 -3.6144439
2.796714 -3.609965
2.797714 -3.6053470999999995
2.798714 -3.6005903
2.799714 -3.5956953
2.800714 -3.5906613
2.801714 -3.5854876
2.802714 -3.5801731000000006
2.803714 -3.5747156
2.804714 -3.5691138
2.805714 -3.5633668
2.806714 -3.5574744999999997
2.807714 -3.5514370000000004
2.808714 -3.5452537
2.809714 -3.5389252000000004
2.810714 -3.5324510000000005
2.811714 -3.5258304
2.812714 -3.5190634
2.813714 -3.5121492999999995
2.814714 -3.5050879999999998
2.815714 -3.4978787999999996
2.816714 -3.4905203000000005
2.817714 -3.4830105
2.818714 -3.4753487
2.819714 -3.4675337
2.820714 -3.4595652999999995
2.821714 -3.4514446
2.822714 -3.4431715
2.823714 -3.4347467
2.824714 -3.42617
2.825714 -3.4174404999999997
2.826714 -3.4085572
2.827714 -3.3995189000000003
2.828714 -3.3903249000000004
2.829714 -3.3809744000000004
2.830714 -3.3714666999999996
2.831714 -3.3618014
2.832714 -3.3519778000000002
2.833714 -3.3419952000000004
2.834714 -3.3318538
2.835714 -3.3215538000000002
2.836714 -3.3110958000000004
2.837714 -3.3004798
2.838714 -3.2897059
2.839714 -3.2787733
2.840714 -3.2676805000000004
2.841714 -3.256426
2.842714 -3.2450087
2.843714 -3.2334276
2.844714 -3.2216828000000004
2.845714 -3.2097749
2.846714 -3.1977039
2.847714 -3.18547
2.848714 -3.1730726000000002
2.849714 -3.1605121
2.850714 -3.147788
2.851714 -3.1349003
2.852714 -3.1218491
2.853714 -3.1086333
2.854714 -3.0952515
2.855714 -3.0817023
2.856714 -3.0679846
2.857714 -3.0540982000000003
2.858714 -3.0400435999999997
2.859714 -3.0258216
2.860714 -3.0114330000000002
2.861714 -2.9968781
2.862714 -2.9821567
2.863714 -2.9672682
2.864714 -2.9522117
2.865714 -2.9369866
2.866714 -2.9215928
2.867714 -2.9060297
2.868714 -2.8902967000000004
2.869714 -2.874393
2.870714 -2.8583182
2.871714 -2.8420722
2.872714 -2.8256552
2.873714 -2.8090682
2.874714 -2.792312
2.875714 -2.7753869
2.876714 -2.7582925
2.877714 -2.7410276000000002
2.878714 -2.7235912
2.879714 -2.7059824999999997
2.880714 -2.6882013
2.881714 -2.6702479
2.882714 -2.6521221
2.883714 -2.6338238
2.884714 -2.6153531
2.885714 -2.5967099
2.886714 -2.5778942
2.887714 -2.5589064
2.888714 -2.5397474
2.889714 -2.5204172000000002
2.890714 -2.5009159
2.891714 -2.4812425
2.892714 -2.4613958
2.893714 -2.4413753
2.894714 -2.4211812999999998
2.895714 -2.400814
2.896714 -2.380274
2.897714 -2.3595618
2.898714 -2.3386771
2.899714 -2.3176197
2.900714 -2.2963898
2.901714 -2.2749877
2.902714 -2.2534137999999997
2.903714 -2.2316683
2.904714 -2.2097512999999998
2.905714 -2.187662
2.906714 -2.1653999
2.907714 -2.1429643
2.908714 -2.1203553
2.909714 -2.0975737000000003
2.910714 -2.0746203000000003
2.911714 -2.0514958
2.912714 -2.0282002
2.913714 -2.0047335
2.914714 -1.9810953999999998
2.915714 -1.957286
2.916714 -1.9333052
2.917714 -1.9091535
2.918714 -1.8848312999999999
2.919714 -1.8603384
2.920714 -1.8356746
2.921714 -1.8108398
2.922714 -1.7858345000000002
2.923714 -1.7606594
2.924714 -1.7353148999999999
2.925714 -1.7098021
2.926714 -1.6841209
2.927714 -1.6582713999999998
2.928714 -1.6322535
2.929714 -1.6060667
2.930714 -1.5797111999999998
2.931714 -1.5531877
2.932714 -1.5264966
2.933714 -1.4996380999999999
2.934714 -1.4726127
2.935714 -1.4454206
2.936714 -1.418062
2.937714 -1.3905375
2.938714 -1.3628479
2.939714 -1.3349936
2.940714 -1.3069754
2.941714 -1.2787933
2.942714 -1.2504477999999999
2.943714 -1.2219384999999998
2.944714 -1.1932658
2.945714 -1.1644299
2.946714 -1.1354312
2.947714 -1.1062705000000002
2.948714 -1.0769486
2.949714 -1.0474662
2.950714 -1.0178235
2.951714 -0.98802047
2.952714 -0.95805721
2.953714 -0.9279344199999999
2.954714 -0.8976528399999999
2.955714 -0.86721322
2.956714 -0.8366160100000001
2.957714 -0.8058616
2.958714 -0.77495012
2.959714 -0.7438818899999999
2.960714 -0.71265744
2.961714 -0.68127778
2.962714 -0.64974409
2.963714 -0.61805728
2.964714 -0.5862180100000001
2.965714 -0.55422676
2.966714 -0.52208388
2.967714 -0.48978976
2.968714 -0.45734486
2.969714 -0.42474987000000003
2.970714 -0.39200559
2.971714 -0.35911291
2.972714 -0.32607231000000003
2.973714 -0.29288398000000004
2.974714 -0.25954843
2.975714 -0.22606611999999998
2.976714 -0.1924379
2.977714 -0.1586646
2.978714 -0.12474727
2.979714 -0.090686849
2.980714 -0.056484179
2.981714 -0.022139917
2.982714 0.012345263999999998
2.983714 0.04697071
2.984714 0.081735814
2.985714 0.11663989
2.986714 0.15168223
2.987714 0.18686192000000001
2.988714 0.22217808
2.989714 0.25763009
2.990714 0.29321737
2.991714 0.32893894
2.992714 0.3647937
2.993714 0.40078019
2.994714 0.43689701999999997
2.995714 0.47314297000000005
2.996714 0.50951699
2.997714 0.54601869
2.998714 0.58264793
2.999714 0.61940467
3.000714 0.65628826
3.001714 0.6932977100000001
3.002714 0.73043201
3.003714 0.7676899
3.004714 0.80507016
3.005714 0.84257182
3.006714 0.8801939
3.007714 0.91793519
3.008714 0.9557942899999999
3.009714 0.9937699
3.010714 1.0318610000000001
3.011714 1.0700665999999999
3.012714 1.1083862
3.013714 1.1468196
3.014714 1.1853666
3.015714 1.2240264
3.016714 1.262798
3.017714 1.3016793
3.018714 1.340668
3.019714 1.379762
3.020714 1.4189597999999999
3.021714 1.4582605
3.022714 1.4976637
3.023714 1.537169
3.024714 1.5767751
3.025714 1.6164813
3.026714 1.6562865999999998
3.027714 1.6961903999999999
3.028714 1.7361921999999999
3.029714 1.7762914
3.030714 1.8164869000000001
3.031714 1.8567771
3.032714 1.8971592
3.033714 1.9376305999999999
3.034714 1.9781891
3.035714 2.0188337
3.036714 2.0595642
3.037714 2.1003808999999998
3.038714 2.1412838
3.039714 2.1822721
3.040714 2.2233438000000003
3.041714 2.2644969
3.042714 2.3057291
3.043714 2.3470391999999998
3.044714 2.3884265
3.045714 2.4298897
3.046714 2.4714272
3.047714 2.5130371
3.048714 2.5547169000000003
3.049714 2.5964649
3.050714 2.6382806000000003
3.051714 2.680164
3.052714 2.7221158
3.053714 2.7641356
3.054714 2.8062218999999997
3.055714 2.8483719
3.056714 2.8905826
3.057714 2.9328519
3.058714 2.9751784999999997
3.059714 3.0175617
3.060714 3.0600008
3.061714 3.102494
3.062714 3.1450394999999998
3.063714 3.1876344000000003
3.064714 3.2302774
3.065714 3.2729678
3.066714 3.3157053999999997
3.067714 3.35849
3.068714 3.4013208
3.069714 3.4441959
3.070714 3.4871124000000004
3.071714 3.5300672
3.072714 3.5730585
3.073714 3.6160853
3.074714 3.6591473999999997
3.075714 3.7022442000000004
3.076714 3.7453744999999996
3.077714 3.7885364
3.078714 3.8317271
3.079714 3.8749442000000003
3.080714 3.9181866000000003
3.081714 3.961454
3.082714 4.0047459
3.083714 4.0480614
3.084714 4.091398
3.085714 4.134753
3.086714 4.1781235
3.087714 4.221507900000001
3.088714 4.2649053
3.089714 4.308315
3.090714 4.3517361999999995
3.091714 4.3951675
3.092714 4.4386066
3.093714 4.482051
3.094714 4.5254976000000005
3.095714 4.5689456
3.096714 4.612394
3.097714 4.6558432
3.098714 4.6992924
3.099714 4.7427401
3.100714 4.7861833
3.101714 4.8296195
3.102714 4.8730463
3.103714 4.9164623
3.104714 4.9598664
3.105714 5.0032578
3.106714 5.0466344
3.107714 5.0899934
3.108714 5.1333326999999995
3.109714 5.1766504
3.110714 5.219945699999999
3.111714 5.2632179
3.112714 5.3064670000000005
3.113714 5.349692
3.114714 5.3928904
3.115714 5.436059800000001
3.116714 5.4791965
3.117714 5.5222977
3.118714 5.5653613
3.119714 5.6083865
3.120714 5.6513727
3.121714 5.6943189
3.122714 5.7372238
3.123714 5.7800859
3.124714 5.8229029
3.125714 5.8656733
3.126714 5.9083965
3.127714 5.9510712
3.128714 5.9936967
3.129714 6.03627
3.130714 6.0787879
3.131714 6.1212461000000005
3.132714 6.1636422
3.133714 6.205974100000001
3.134714 6.2482424000000005
3.135714 6.290447
3.136714 6.3325882
3.137714 6.3746646
3.138714 6.4166747
3.139714 6.4586155000000005
3.140714 6.500483999999999
3.141714 6.542278799999999
3.142714 6.5839969
3.143714 6.625636699999999
3.144714 6.6671968
3.145714 6.7086726
3.146714 6.7500621
3.147714 6.7913637
3.148714 6.8325765
3.149714 6.873703000000001
3.150714 6.9147438
3.151714 6.9556996
3.152714 6.9965683
3.153714 7.0373453
3.154714 7.0780262
3.155714 7.118606600000001
3.156714 7.1590841
3.157714 7.199457300000001
3.158714 7.2397247
3.159714 7.2798848
3.160714 7.319935399999999
3.161714 7.359875000000001
3.162714 7.3997036000000005
3.163714 7.439421100000001
3.164714 7.4790284
3.165714 7.518525400000001
3.166714 7.557910700000001
3.167714 7.5971805
3.168714 7.6363294999999995
3.169714 7.675354199999999
3.170714 7.7142507
3.171714 7.753016799999999
3.172714 7.7916525
3.173714 7.8301579
3.174714 7.868533599999999
3.175714 7.906778200000001
3.176714 7.9448909
3.177714 7.9828709
3.178714 8.0207169
3.179714 8.0584273
3.180714 8.095999800000001
3.181714 8.1334315
3.182714 8.1707194
3.183714 8.2078591
3.184714 8.244847499999999
3.185714 8.2816832
3.186714 8.3183646
3.187714 8.3548933
3.188714 8.39127
3.189714 8.427494000000001
3.190714 8.4635638
3.191714 8.4994771
3.192714 8.5352316
3.193714 8.5708246
3.194714 8.606253599999999
3.195714 8.6415164
3.196714 8.676611600000001
3.197714 8.711537
3.198714 8.746290199999999
3.199714 8.7808706
3.200714 8.815276599999999
3.201714 8.8495083
3.202714 8.8835657
3.203714 8.9174479
3.204714 8.9511544
3.205714 8.984682
3.206714 9.0180285
3.207714 9.0511903
3.208714 9.0841651
3.209714 9.1169514
3.210714 9.149547700000001
3.211714 9.181953199999999
3.212714 9.214168
3.213714 9.2461899
3.214714 9.2780173
3.215714 9.3096495
3.216714 9.341085
3.217714 9.3723215
3.218714 9.4033584
3.219714 9.4341934
3.220714 9.464824199999999
3.221714 9.4952479
3.222714 9.5254637
3.223714 9.5554717
3.224714 9.585270999999999
3.225714 9.614861
3.226714 9.6442401
3.227714 9.6734077
3.228714 9.7023614
3.229714 9.731099
3.230714 9.7596198
3.231714 9.7879209
3.232714 9.816001400000001
3.233714 9.843858299999999
3.234714 9.871490300000001
3.235714 9.8988965
3.236714 9.926077
3.237714 9.9530309
3.238714 9.9797584
3.239714 10.006260000000001
3.240714 10.032530000000001
3.241714 10.05857
3.242714 10.08438
3.243714 10.10994
3.244714 10.13528
3.245714 10.16037
3.246714 10.185220000000001
3.247714 10.20984
3.248714 10.234210000000001
3.249714 10.25834
3.250714 10.28223
3.251714 10.30587
3.252714 10.32927
3.253714 10.35243
3.254714 10.37534
3.255714 10.398
3.256714 10.420409999999999
3.257714 10.442559999999999
3.258714 10.46445
3.259714 10.48609
3.260714 10.50748
3.261714 10.528609999999999
3.262714 10.549479999999999
3.263714 10.5701
3.264714 10.59046
3.265714 10.61056
3.266714 10.6304
3.267714 10.649980000000001
3.268714 10.66929
3.269714 10.68835
3.270714 10.70713
3.271714 10.72564
3.272714 10.74389
3.273714 10.761859999999999
3.274714 10.77956
3.275714 10.79699
3.276714 10.814160000000001
3.277714 10.83107
3.278714 10.8477
3.279714 10.86405
3.280714 10.880130000000001
3.281714 10.89593
3.282714 10.91145
3.283714 10.92669
3.284714 10.94166
3.285714 10.956349999999999
3.286714 10.97076
3.287714 10.98488
3.288714 10.99871
3.289714 11.012270000000001
3.290714 11.02555
3.291714 11.03856
3.292714 11.05127
3.293714 11.06371
3.294714 11.075849999999999
3.295714 11.0877
3.296714 11.09926
3.297714 11.11053
3.298714 11.121509999999999
3.299714 11.132209999999999
3.300714 11.14262
3.301714 11.15274
3.302714 11.162560000000001
3.303714 11.1721
3.304714 11.181339999999999
3.305714 11.19029
3.306714 11.19895
3.307714 11.20732
3.308714 11.21539
3.309714 11.22316
3.310714 11.23062
3.311714 11.23779
3.312714 11.24467
3.313714 11.25125
3.314714 11.25755
3.315714 11.263539999999999
3.316714 11.26924
3.317714 11.27463
3.318714 11.27972
3.319714 11.284510000000001
3.320714 11.289
3.321714 11.293190000000001
3.322714 11.29709
3.323714 11.30068
3.324714 11.303970000000001
3.325714 11.30695
3.326714 11.30963
3.327714 11.31201
3.328714 11.3141
3.329714 11.31588
3.330714 11.31736
3.331714 11.31853
3.332714 11.31939
3.333714 11.319949999999999
3.334714 11.32019
3.335714 11.320139999999999
3.336714 11.319790000000001
3.337714 11.319139999999999
3.338714 11.31818
3.339714 11.31692
3.340714 11.31535
3.341714 11.31348
3.342714 11.311300000000001
3.343714 11.30882
3.344714 11.306040000000001
3.345714 11.302950000000001
3.346714 11.29955
3.347714 11.29584
3.348714 11.29182
3.349714 11.28749
3.350714 11.28287
3.351714 11.27796
3.352714 11.27274
3.353714 11.26722
3.354714 11.26139
3.355714 11.25524
3.356714 11.24879
3.357714 11.24203
3.358714 11.23497
3.359714 11.2276
3.360714 11.219940000000001
3.361714 11.21196
3.362714 11.20369
3.363714 11.19511
3.364714 11.18623
3.365714 11.17705
3.366714 11.167580000000001
3.367714 11.15781
3.368714 11.14774
3.369714 11.13735
3.370714 11.12666
3.371714 11.11566
3.372714 11.10436
3.373714 11.09276
3.374714 11.080869999999999
3.375714 11.06868
3.376714 11.056199999999999
3.377714 11.04341
3.378714 11.030330000000001
3.379714 11.01695
3.380714 11.00327
3.381714 10.9893
3.382714 10.97503
3.383714 10.96046
3.384714 10.94559
3.385714 10.93042
3.386714 10.91495
3.387714 10.8992
3.388714 10.88315
3.389714 10.86683
3.390714 10.85021
3.391714 10.83331
3.392714 10.81611
3.393714 10.79861
3.394714 10.78082
3.395714 10.76275
3.396714 10.74439
3.397714 10.72574
3.398714 10.7068
3.399714 10.687570000000001
3.400714 10.66806
3.401714 10.64826
3.402714 10.62819
3.403714 10.60783
3.404714 10.5872
3.405714 10.56629
3.406714 10.54509
3.407714 10.52361
3.408714 10.50184
3.409714 10.47979
3.410714 10.45747
3.411714 10.43488
3.412714 10.412009999999999
3.413714 10.38887
3.414714 10.36546
3.415714 10.34177
3.416714 10.31781
3.417714 10.293579999999999
3.418714 10.26908
3.419714 10.24432
3.420714 10.21929
3.421714 10.19399
3.422714 10.168420000000001
3.423714 10.14259
3.424714 10.11649
3.425714 10.09013
3.426714 10.06351
3.427714 10.03663
3.428714 10.00949
3.429714 9.9820927
3.430714 9.9544309
3.431714 9.9265113
3.432714 9.898337699999999
3.433714 9.869913
3.434714 9.8412387
3.435714 9.8123148
3.436714 9.7831398
3.437714 9.753714500000001
3.438714 9.7240403
3.439714 9.6941195
3.440714 9.6639544
3.441714 9.6335456
3.442714 9.6028939
3.443714 9.5719993
3.444714 9.5408618
3.445714 9.509483000000001
3.446714 9.4778664
3.447714 9.446016
3.448714 9.4139338
3.449714 9.3816206
3.450714 9.3490757
3.451714 9.3162984
3.452714 9.2832878
3.453714 9.2500456
3.454714 9.216573799999999
3.455714 9.1828749
3.456714 9.1489501
3.457714 9.1148019
3.458714 9.0804309
3.459714 9.045839299999999
3.460714 9.011029500000001
3.461714 8.9760043
3.462714 8.940766
3.463714 8.9053161
3.464714 8.8696547
3.465714 8.8337809
3.466714 8.797694
3.467714 8.7613948
3.468714 8.7248847
3.469714 8.6881667
3.470714 8.6512446
3.471714 8.614122100000001
3.472714 8.5768007
3.473714 8.5392818
3.474714 8.5015669
3.475714 8.4636569
3.476714 8.4255531
3.477714 8.3872564
3.478714 8.3487667
3.479714 8.3100848
3.480714 8.2712114
3.481714 8.2321472
3.482714 8.192893900000001
3.483714 8.153455699999999
3.484714 8.113835799999999
3.485714 8.0740377
3.486714 8.0340646
3.487714 7.9939179
3.488714 7.9535991
3.489714 7.9131073999999995
3.490714 7.8724429
3.491714 7.8316048
3.492714 7.7905945
3.493714 7.7494122
3.494714 7.70806
3.495714 7.6665409
3.496714 7.624857899999999
3.497714 7.5830154
3.498714 7.5410165000000005
3.499714 7.4988641
3.500714 7.456560399999999
3.501714 7.4141055
3.502714 7.3714994
3.503714 7.3287427
3.504714 7.2858355999999995
3.505714 7.2427779
3.506714 7.199572
3.507714 7.1562201000000005
3.508714 7.1127251000000005
3.509714 7.06909
3.510714 7.0253193000000005
3.511714 6.981416
3.512714 6.9373824
3.513714 6.8932198
3.514714 6.8489283
3.515714 6.804507999999999
3.516714 6.7599572
3.517714 6.7152768
3.518714 6.6704683000000005
3.519714 6.6255337999999995
3.520714 6.5804772
3.521714 6.5353014
3.522714 6.4900085
3.523714 6.4446025
3.524714 6.3990861
3.525714 6.3534625
3.526714 6.3077331
3.527714 6.2618993
3.528714 6.2159602000000005
3.529714 6.1699152
3.530714 6.1237648
3.531714 6.077510500000001
3.532714 6.0311545
3.533714 5.9847005
3.534714 5.9381526
3.535714 5.8915146
3.536714 5.8447890000000005
3.537714 5.7979774
3.538714 5.7510807999999995
3.539714 5.7041004
3.540714 5.657037
3.541714 5.6098912
3.542714 5.5626638
3.543714 5.5153552
3.544714 5.4679666000000005
3.545714 5.4205000000000005
3.546714 5.3729586000000005
3.547714 5.3253472
3.548714 5.2776698
3.549714 5.2299302
3.550714 5.1821299000000005
3.551714 5.1342696
3.552714 5.0863486
3.553714 5.0383668
3.554714 4.9903243999999995
3.555714 4.9422234000000005
3.556714 4.8940662
3.557714 4.8458554000000005
3.558714 4.7975935
3.559714 4.7492832
3.560714 4.7009278000000005
3.561714 4.6525303
3.562714 4.6040941
3.563714 4.5556214
3.564714 4.5071129
3.565714 4.4585685999999995
3.566714 4.4099879
3.567714 4.3613698
3.568714 4.3127157
3.569714 4.264028000000001
3.570714 4.2153101
3.571714 4.166567000000001
3.572714 4.1178022
3.573714 4.0690184
3.574714 4.0202174
3.575714 3.9713997
3.576714 3.9225664
3.577714 3.8737182000000003
3.578714 3.8248561
3.579714 3.7759818000000003
3.580714 3.7270967
3.581714 3.6782019
3.582714 3.6292993000000004
3.583714 3.580391
3.584714 3.5314810000000003
3.585714 3.4825730999999998
3.586714 3.4336708000000002
3.587714 3.3847764000000002
3.588714 3.3358909
3.589714 3.2870132000000005
3.590714 3.2381419
3.591714 3.1892764999999996
3.592714 3.1404189999999996
3.593714 3.0915717
3.594714 3.0427383
3.595714 2.9939226999999997
3.596714 2.9451273000000002
3.597714 2.8963545
3.598714 2.8476065
3.599714 2.7988857
3.600714 2.7501941
3.601714 2.7015333999999998
3.602714 2.6529042
3.603714 2.6043067
3.604714 2.5557403
3.605714 2.5072055
3.606714 2.4587041
3.607714 2.4102394
3.608714 2.3618154
3.609714 2.3134364
3.610714 2.2651052000000003
3.611714 2.2168232
3.612714 2.1685906
3.613714 2.1204067
3.614714 2.0722715
3.615714 2.0241853
3.616714 1.9761495
3.617714 1.9281665
3.618714 1.8802387999999999
3.619714 1.8323688
3.620714 1.7845593
3.621714 1.736813
3.622714 1.6891327
3.623714 1.6415209
3.624714 1.5939796
3.625714 1.5465099
3.626714 1.4991117999999999
3.627714 1.4517841999999999
3.628714 1.4045265
3.629714 1.3573389
3.630714 1.3102232
3.631714 1.2631828
3.632714 1.2162221
3.633714 1.1693454
3.634714 1.1225567
3.635714 1.0758577999999999
3.636714 1.0292487
3.637714 0.98272813
3.638714 0.93629537
3.639714 0.88995043
3.640714 0.8436942500000001
3.641714 0.79752849
3.642714 0.75145508
3.643714 0.70547564
3.644714 0.65959203
3.645714 0.6138067199999999
3.646714 0.56812325
3.647714 0.52254586
3.648714 0.47707823
3.649714 0.43172184
3.650714 0.38647586
3.651714 0.34133731
3.652714 0.29630293
3.653714 0.25137144
3.654714 0.20654418000000002
3.655714 0.16182552
3.656714 0.11722085
3.657714 0.072735117
3.658714 0.028371706
3.659714 -0.01586805
3.660714 -0.059983821
3.661714 -0.1039749
3.662714 -0.14784012
3.663714 -0.19157826
3.664714 -0.23518914999999999
3.665714 -0.27867449
3.666714 -0.32203688999999996
3.667714 -0.36527826
3.668714 -0.40839789000000004
3.669714 -0.4513917
3.670714 -0.49425297999999995
3.671714 -0.53697461
3.672714 -0.57955193
3.673714 -0.62198397
3.674714 -0.66427258
3.675714 -0.70642112
3.676714 -0.7484320600000001
3.677714 -0.7903056199999999
3.678714 -0.8320398600000001
3.679714 -0.87363254
3.680714 -0.9150818
3.681714 -0.95638745
3.682714 -0.9975496699999999
3.683714 -1.038567
3.684714 -1.0794356
3.685714 -1.1201497
3.686714 -1.1607041
3.687714 -1.2010965
3.688714 -1.2413285
3.689714 -1.2814047
3.690714 -1.3213302999999998
3.691714 -1.3611078
3.692714 -1.4007357
3.693714 -1.4402092
3.694714 -1.479523
3.695714 -1.5186724
3.696714 -1.5576561
3.697714 -1.5964744999999998
3.698714 -1.6351283
3.699714 -1.6736167
3.700714 -1.7119369999999998
3.701714 -1.7500859
3.702714 -1.7880622
3.703714 -1.8258679999999998
3.704714 -1.8635077
3.705714 -1.9009853
3.706714 -1.9383010999999999
3.707714 -1.9754516
3.708714 -2.0124294000000003
3.709714 -2.0492272
3.710714 -2.0858416
3.711714 -2.1222729
3.712714 -2.1585248000000004
3.713714 -2.1946015
3.714714 -2.2305042
3.715714 -2.2662310000000003
3.716714 -2.3017784999999997
3.717714 -2.3371441
3.718714 -2.372328
3.719714 -2.4073327
3.720714 -2.4421606
3.721714 -2.476811
3.722714 -2.5112795
3.723714 -2.5455598
3.724714 -2.5796466000000002
3.725714 -2.6135383
3.726714 -2.6472386
3.727714 -2.6807534
3.728714 -2.7140871
3.729714 -2.7472407
3.730714 -2.7802102
3.731714 -2.8129898
3.732714 -2.8455747
3.733714 -2.8779639
3.734714 -2.9101592999999997
3.735714 -2.9421641
3.736714 -2.9739788
3.737714 -3.0056009
3.738714 -3.0370263
3.739714 -3.0682521
3.740714 -3.0992782
3.741714 -3.1301088999999997
3.742714 -3.1607494
3.743714 -3.1912021
3.744714 -3.2214656
3.745714 -3.2515343000000003
3.746714 -3.2814010999999996
3.747714 -3.3110619
3.748714 -3.3405166
3.749714 -3.3697695
3.750714 -3.3988251999999997
3.751714 -3.4276858
3.752714 -3.4563499999999996
3.753714 -3.4848139
3.754714 -3.5130735000000004
3.755714 -3.5411287
3.756714 -3.5689823
3.757714 -3.5966378
3.758714 -3.6240961
3.759714 -3.6513552
3.760714 -3.6784094000000005
3.761714 -3.7052531
3.762714 -3.7318848
3.763714 -3.7583075
3.764714 -3.7845269
3.765714 -3.8105488
3.766714 -3.8363746999999995
3.767714 -3.8620020999999998
3.768714 -3.8874257
3.769714 -3.9126407000000003
3.770714 -3.9376455999999997
3.771714 -3.9624419
3.772714 -3.9870329000000004
3.773714 -4.0114198
3.774714 -4.0356018
3.775714 -4.0595751
3.776714 -4.0833373
3.777714 -4.106889300000001
3.778714 -4.1302346
3.779714 -4.1533779
3.780714 -4.1763224
3.781714 -4.1990668
3.782714 -4.2216059
3.783714 -4.2439334
3.784714 -4.2660452
3.785714 -4.287941399999999
3.786714 -4.3096258999999995
3.787714 -4.3311033
3.788714 -4.3523765999999995
3.789714 -4.3734465
3.790714 -4.3943111
3.791714 -4.4149693
3.792714 -4.4354211999999995
3.793714 -4.4556692
3.794714 -4.4757161
3.795714 -4.4955619
3.796714 -4.5152023
3.797714 -4.534632
3.798714 -4.5538454999999995
3.799714 -4.5728419
3.800714 -4.591624400000001
3.801714 -4.6101991
3.802714 -4.628571900000001
3.803714 -4.6467453
3.804714 -4.6647184
3.805714 -4.6824876
3.806714 -4.7000505
3.807714 -4.7174063
3.808714 -4.7345564
3.809714 -4.7515019999999994
3.810714 -4.768243099999999
3.811714 -4.7847766
3.812714 -4.8010994
3.813714 -4.817209399999999
3.814714 -4.8331097000000005
3.815714 -4.8488054
3.816714 -4.864303
3.817714 -4.8796061
3.818714 -4.8947144
3.819714 -4.909623
3.820714 -4.9243268
3.821714 -4.938822200000001
3.822714 -4.9531098
3.823714 -4.9671929
3.824714 -4.9810745
3.825714 -4.9947552
3.826714 -5.0082341
3.827714 -5.021508799999999
3.828714 -5.0345793
3.829714 -5.0474484
3.830714 -5.060121
3.831714 -5.0726018999999996
3.832714 -5.084892
3.833714 -5.096987599999999
3.834714 -5.1088821
3.835714 -5.1205701999999995
3.836714 -5.1320508
3.837714 -5.1433276
3.838714 -5.154407
3.839714 -5.1652942
3.840714 -5.1759906
3.841714 -5.1864944
3.842714 -5.1968030999999995
3.843714 -5.206914599999999
3.844714 -5.2168317
3.845714 -5.2265584
3.846714 -5.2360982
3.847714 -5.2454501
3.848714 -5.2546102999999995
3.849714 -5.2635726
3.850714 -5.2723341
3.851714 -5.2808969999999995
3.852714 -5.289267000000001
3.853714 -5.2974515
3.854714 -5.3054549
3.855714 -5.3132765
3.856714 -5.3209121999999995
3.857714 -5.3283565
3.858714 -5.335607400000001
3.859714 -5.3426672
3.860714 -5.3495411
3.861714 -5.3562336
3.862714 -5.3627454
3.863714 -5.3690743
3.864714 -5.3752158
3.865714 -5.3811684
3.866714 -5.3869348
3.867714 -5.3925212
3.868714 -5.3979333
3.869714 -5.4031733
3.870714 -5.4082375
3.871714 -5.4131199
3.872714 -5.4178144999999995
3.873714 -5.422321
3.874714 -5.4266442
3.875714 -5.4307915
3.876714 -5.4347694
3.877714 -5.4385796
3.878714 -5.4422189
3.879714 -5.4456823000000005
3.880714 -5.4489672
3.881714 -5.4520751999999995
3.882714 -5.4550115
3.883714 -5.457781300000001
3.884714 -5.4603852
3.885714 -5.462820799999999
3.886714 -5.4650821
3.887714 -5.4671655999999995
3.888714 -5.469073
3.889714 -5.4708112
3.890714 -5.4723888999999994
3.891714 -5.4738119
3.892714 -5.47508
3.893714 -5.4761872
3.894714 -5.4771266999999995
3.895714 -5.4778945000000006
3.896714 -5.478492
3.897714 -5.4789253
3.898714 -5.4792002
3.899714 -5.4793194000000005
3.900714 -5.4792814000000005
3.901714 -5.4790817
3.902714 -5.4787181
3.903714 -5.4781929
3.904714 -5.4775123
3.905714 -5.4766841
3.906714 -5.4757118
3.907714 -5.4745935
3.908714 -5.4733228
3.909714 -5.4718923
3.910714 -5.4702997
3.911714 -5.4685481000000005
3.912714 -5.4666456000000005
3.913714 -5.4646004
3.914714 -5.4624155
3.915714 -5.4600887
3.916714 -5.4576151
3.917714 -5.454991
3.918714 -5.4522164
3.919714 -5.4492958
3.920714 -5.4462351
3.921714 -5.443037299999999
3.922714 -5.4397006
3.923714 -5.4362204
3.924714 -5.432592
3.925714 -5.4288153
3.926714 -5.4248959
3.927714 -5.4208428
3.928714 -5.4166634
3.929714 -5.4123599
3.930714 -5.4079283
3.931714 -5.403361100000001
3.932714 -5.3986531
3.933714 -5.393803500000001
3.934714 -5.3888164000000005
3.935714 -5.383698600000001
3.936714 -5.3784546
3.937714 -5.373084899999999
3.938714 -5.3675871
3.939714 -5.3619582
3.940714 -5.3561985
3.941714 -5.3503133
3.942714 -5.3443089
3.943714 -5.3381901
3.944714 -5.331957
3.945714 -5.325604200000001
3.946714 -5.3191241
3.947714 -5.3125124
3.948714 -5.3057704
3.949714 -5.298904
3.950714 -5.2919220000000005
3.951714 -5.2848309
3.952714 -5.2776325
3.953714 -5.2703239
3.954714 -5.2629013
3.955714 -5.2553624
3.956714 -5.2477092
3.957714 -5.239945700000001
3.958714 -5.2320749
3.959714 -5.224096
3.960714 -5.2160058000000005
3.961714 -5.2077994
3.962714 -5.1994756
3.963714 -5.1910378
3.964714 -5.1824939
3.965714 -5.1738519
3.966714 -5.165118
3.967714 -5.1562916
3.968714 -5.1473685
3.969714 -5.1383431999999996
3.970714 -5.1292121
3.971714 -5.119975999999999
3.972714 -5.1106386
3.973714 -5.1012035
3.974714 -5.0916731
3.975714 -5.0820466
3.976714 -5.072322499999999
3.977714 -5.0625004
3.978714 -5.0525833
3.979714 -5.0425768
3.980714 -5.0324861
3.981714 -5.0223138
3.982714 -5.0120581
3.983714 -5.0017133
3.984714 -4.991274300000001
3.985714 -4.9807385
3.986714 -4.9701083
3.987714 -4.9593896
3.988714 -4.9485881
3.989714 -4.937708
3.990714 -4.9267501
3.991714 -4.9157124
3.992714 -4.9045939
3.993714 -4.8933946
3.994714 -4.882117
3.995714 -4.8707642
3.996714 -4.8593367999999995
3.997714 -4.8478339
3.998714 -4.836252
3.999714 -4.8245884000000006
4.000714 -4.8128441
4.001714 -4.8010223
4.002714 -4.7891293
4.003714 -4.7771703
4.004714 -4.7651481
4.005714 -4.753061799999999
4.006714 -4.7409083999999995
4.007714 -4.7286846
4.008714 -4.716389599999999
4.009714 -4.7040254
4.010714 -4.6915948
4.011714 -4.6791002
4.012714 -4.6665426000000005
4.013714 -4.6539217
4.014714 -4.6412367
4.015714 -4.6284888
4.016714 -4.6156798
4.017715 -4.6028133
4.018714 -4.5898922
4.019714 -4.576917
4.020714 -4.5638859
4.021714 -4.550796
4.022714 -4.5376454
4.023714 -4.5244347
4.024714 -4.5111667
4.025714 -4.4978458
4.026714 -4.4844758
4.027714 -4.4710583999999995
4.028714 -4.4575933
4.029714 -4.4440791
4.030715 -4.4305149
4.031714 -4.4169012
4.032714 -4.4032395
4.033714 -4.3895311999999995
4.034714 -4.3757774
4.035714 -4.3619774
4.036714 -4.3481305
4.037714 -4.3342371
4.038714 -4.3202989
4.039714 -4.306319
4.040714 -4.2923007
4.041714 -4.2782466999999995
4.042714 -4.2641565
4.043715 -4.2500291
4.044714 -4.2358622
4.045714 -4.2216539
4.046714 -4.2074051
4.047714 -4.1931171
4.048714 -4.1787926
4.049714 -4.1644342000000005
4.050714 -4.1500434
4.051714 -4.1356213
4.052714 -4.1211683
4.053714 -4.1066855
4.054714 -4.0921737
4.055714 -4.0776338
4.056714 -4.063066500000001
4.057714 -4.0484704
4.058714 -4.0338442
4.059714 -4.0191866
4.060714 -4.0044982
4.061714 -3.9897803
4.062714 -3.975036
4.063715 -3.9602686
4.064714 -3.9454807
4.065714 -3.9306734000000003
4.066714 -3.9158467000000003
4.067714 -3.9009998999999995
4.068714 -3.8861318999999996
4.069714 -3.8712423000000005
4.070714 -3.8563311000000002
4.071714 -3.8413986999999996
4.072714 -3.8264457000000003
4.073714 -3.8114738000000004
4.074714 -3.7964843
4.075714 -3.7814789
4.076715 -3.76646
4.077714 -3.7514295000000004
4.078714 -3.7363887
4.079714 -3.7213377999999997
4.080714 -3.7062752999999997
4.081714 -3.6911998
4.082714 -3.6761094
4.083714 -3.6610033
4.084714 -3.6458815999999996
4.085714 -3.6307462
4.086714 -3.6155995000000005
4.087714 -3.6004446000000003
4.088714 -3.5852838
4.089714 -3.5701193
4.090714 -3.5549524999999997
4.091714 -3.5397839
4.092714 -3.5246126
4.093714 -3.5094377000000003
4.094714 -3.4942575
4.095714 -3.4790705999999996
4.096714 -3.4638761999999996
4.097714 -3.4486747999999996
4.098714 -3.4334670999999997
4.099714 -3.4182552
4.100714 -3.4030422999999996
4.101714 -3.3878308
4.102714 -3.3726230000000004
4.103714 -3.3574200999999997
4.104714 -3.3422228
4.105714 -3.3270303
4.106714 -3.3118408
4.107714 -3.2966528000000004
4.108714 -3.2814652
4.109715 -3.2662774999999997
4.110714 -3.2510903
4.111714 -3.2359052
4.112714 -3.2207247000000003
4.113714 -3.2055515999999997
4.114714 -3.1903878
4.115714 -3.1752348
4.116714 -3.1600937000000004
4.117714 -3.1449638
4.118714 -3.1298447
4.119714 -3.1147357
4.120714 -3.0996352000000003
4.121714 -3.084542
4.122715 -3.0694554
4.123714 -3.0543754
4.124714 -3.0393035999999998
4.125714 -3.0242423
4.126714 -3.0091943
4.127714 -2.9941624
4.128714 -2.9791484
4.129714 -2.9641523999999997
4.130714 -2.9491736
4.131714 -2.9342104
4.132714 -2.9192615
4.133714 -2.9043265
4.134714 -2.8894052
4.135714 -2.8744983
4.136714 -2.859606
4.137714 -2.8447293
4.138714 -2.8298693
4.139714 -2.8150275
4.140714 -2.8002063
4.141714 -2.7854075999999997
4.142715 -2.7706323
4.143714 -2.7558805
4.144714 -2.7411507000000004
4.145714 -2.7264409
4.146714 -2.7117494
4.147714 -2.6970759
4.148714 -2.6824215
4.149714 -2.6677882
4.150714 -2.653178
4.151714 -2.6385926
4.152714 -2.6240323
4.153714 -2.6094971
4.154714 -2.5949871
4.155715 -2.5805028
4.156714 -2.566045
4.157714 -2.5516137000000003
4.158714 -2.5372088
4.159714 -2.522829
4.160714 -2.5084732
4.161714 -2.4941407
4.162714 -2.4798324
4.163714 -2.4655508
4.164714 -2.4512982
4.165714 -2.4370767
4.166714 -2.4228864999999997
4.167714 -2.4087265
4.168715 -2.3945952
4.169714 -2.3804912000000003
4.170714 -2.3664149
4.171714 -2.352367
4.172714 -2.3383493
4.173714 -2.3243627
4.174714 -2.3104071999999998
4.175714 -2.2964828
4.176714 -2.2825893
4.177714 -2.2687275
4.178714 -2.254899
4.179714 -2.2411056
4.180714 -2.2273479
4.181714 -2.2136254
4.182714 -2.1999363
4.183714 -2.1862784
4.184714 -2.1726506
4.185714 -2.1590535
4.186714 -2.1454891
4.187714 -2.1319600000000003
4.188715 -2.1184679
4.189714 -2.1050129
4.190714 -2.0915937
4.191714 -2.0782091
4.192714 -2.0648587
4.193714 -2.0515436
4.194714 -2.038265
4.195714 -2.0250239999999997
4.196714 -2.0118207
4.197714 -1.9986536
4.198714 -1.9855213999999999
4.199714 -1.9724236999999998
4.200714 -1.9593612999999999
4.201715 -1.9463368
4.202714 -1.9333525
4.203714 -1.9204095
4.204714 -1.9075073000000002
4.205714 -1.8946437
4.206714 -1.8818164
4.207714 -1.8690248999999999
4.208714 -1.8562702
4.209714 -1.8435547
4.210714 -1.8308805000000001
4.211714 -1.8182486000000002
4.212714 -1.8056583000000002
4.213714 -1.7931074000000002
4.214714 -1.7805951
4.215714 -1.7681211
4.216714 -1.7556869999999998
4.217714 -1.7432947
4.218714 -1.7309448
4.219714 -1.7186366000000002
4.220714 -1.7063681000000002
4.221714 -1.694138
4.222714 -1.6819457999999998
4.223714 -1.6697936
4.224714 -1.657684
4.225714 -1.6456195999999998
4.226714 -1.6336011000000001
4.227714 -1.6216267
4.228714 -1.6096938
4.229714 -1.5978001
4.230714 -1.5859446
4.231714 -1.5741285
4.232714 -1.5623543
4.233714 -1.5506241
4.234715 -1.5389386999999999
4.235714 -1.5272971
4.236714 -1.5156983000000002
4.237714 -1.5041419
4.238714 -1.4926287
4.239714 -1.4811605
4.240714 -1.4697387
4.241714 -1.4583628
4.242714 -1.4470306
4.243714 -1.4357391000000002
4.244714 -1.4244858
4.245714 -1.4132708
4.246714 -1.4020965
4.247715 -1.3909668
4.248714 -1.379885
4.249714 -1.3688525
4.250714 -1.3578687
4.251714 -1.346931
4.252714 -1.3360375
4.253714 -1.3251867000000002
4.254714 -1.3143791
4.255714 -1.3036154
4.256714 -1.2928956
4.257714 -1.2822186
4.258714 -1.2715826
4.259714 -1.2609868
4.260714 -1.2504322
4.261714 -1.2399219
4.262714 -1.2294598
4.263714 -1.2190489
4.264714 -1.2086899
4.265714 -1.1983803
4.266714 -1.1881159000000001
4.267715 -1.1778928
4.268714 -1.1677089999999999
4.269714 -1.1575647
4.270714 -1.1474618
4.271714 -1.1374024999999999
4.272714 -1.127388
4.273714 -1.1174188999999999
4.274714 -1.1074949
4.275714 -1.0976166
4.276714 -1.0877859
4.277714 -1.0780049
4.278714 -1.0682749
4.279714 -1.0585951
4.280715 -1.0489624
4.281714 -1.0393721999999999
4.282714 -1.0298205
4.283714 -1.0203056
4.284714 -1.0108291999999999
4.285714 -1.0013949
4.286714 -0.99200681
4.287714 -0.98266769
4.288714 -0.9733782099999999
4.289714 -0.96413735
4.290714 -0.9549438
4.291714 -0.94579682
4.292714 -0.93669649
4.293715 -0.92764311
4.294714 -0.91863582
4.295714 -0.9096724900000001
4.296714 -0.90074977
4.297714 -0.89186514
4.298714 -0.8830182299999999
4.299714 -0.8742112700000001
4.300714 -0.86544855
4.301714 -0.8567345299999999
4.302714 -0.84807193
4.303714 -0.83946045
4.304714 -0.83089769
4.305714 -0.8223804600000001
4.306714 -0.8139063599999999
4.307714 -0.8054746300000001
4.308714 -0.79708565
4.309714 -0.78874016
4.310714 -0.78043779
4.311714 -0.77217715
4.312714 -0.76395678
4.313715 -0.75577633
4.314714 -0.7476375000000001
4.315714 -0.73954365
4.316714 -0.73149838
4.317714 -0.72350372
4.318714 -0.71555888
4.319714 -0.70766094
4.320714 -0.69980598
4.321714 -0.69199116
4.322714 -0.68421569
4.323714 -0.67648077
4.324714 -0.66878838
4.325714 -0.6611398
4.326715 -0.65353476
4.327714 -0.6459719
4.328714 -0.63845003
4.329714 -0.63096941
4.330714 -0.62353201
4.331714 -0.61614062
4.332714 -0.60879723
4.333714 -0.60150158
4.334714 -0.59425109
4.335714 -0.58704196
4.336714 -0.57987105
4.337714 -0.5727374900000001
4.338714 -0.56564272
4.339714 -0.5585894499999999
4.340714 -0.55157975
4.341714 -0.54461416
4.342714 -0.53769131
4.343714 -0.53080935
4.344714 -0.52396739
4.345714 -0.51716645
4.346714 -0.51040901
4.347714 -0.50369743
4.348714 -0.49703233
4.349714 -0.49041174
4.350714 -0.4838319
4.351714 -0.47728922
4.352714 -0.47078212
4.353714 -0.46431175
4.354714 -0.45788111
4.355714 -0.45149322000000003
4.356714 -0.44514942
4.357714 -0.43884888
4.358714 -0.43258946
4.359715 -0.42636944000000004
4.360714 -0.42018886
4.361714 -0.41404948999999996
4.362714 -0.40795351
4.363714 -0.40190164000000006
4.364714 -0.39589209000000003
4.365714 -0.38992097000000003
4.366714 -0.38398411
4.367714 -0.37807943
4.368714 -0.37220798
4.369714 -0.3663735
4.370714 -0.36058037
4.371714 -0.35483141
4.372715 -0.34912666
4.373714 -0.3434638
4.374714 -0.33784002999999996
4.375714 -0.33225387
4.376714 -0.32670595999999996
4.377714 -0.32119809
4.378714 -0.31573141
4.379714 -0.31030474
4.380714 -0.30491468
4.381714 -0.29955739
4.382714 -0.29423086
4.383714 -0.28893645
4.384714 -0.28367864000000004
4.385714 -0.27846273
4.386714 -0.27329221000000004
4.387714 -0.26816692999999997
4.388714 -0.26308339999999997
4.389714 -0.2580368
4.390714 -0.25302369999999996
4.391714 -0.24804343
4.392715 -0.24309773
4.393714 -0.23818873000000002
4.394714 -0.23331697999999998
4.395714 -0.22848067000000002
4.396714 -0.22367684
4.397714 -0.21890379
4.398714 -0.2141627
4.399714 -0.20945785
4.400714 -0.20479436
4.401714 -0.20017538
4.402714 -0.19560001999999999
4.403714 -0.19106356
4.404714 -0.18655979
4.405715 -0.18208417999999998
4.406714 -0.17763597
4.407714 -0.17321802
4.408714 -0.16883457
4.409714 -0.16448848
4.410714 -0.16017971
4.411714 -0.15590584
4.412714 -0.15166446
4.413714 -0.1474553
4.414714 -0.14328101000000001
4.415714 -0.13914553000000002
4.416714 -0.1350513
4.417714 -0.1309971
4.418715 -0.12697806
4.419714 -0.12298787
4.420714 -0.1190222
4.421714 -0.11508095
4.422714 -0.11116823
4.423714 -0.10728983
4.424714 -0.10344987
4.425714 -0.09964872200000001
4.426714 -0.095883245
4.427714 -0.092149276
4.428714 -0.08844447400000001
4.429714 -0.08476976700000001
4.430714 -0.081128342
4.431714 -0.077523006
4.432714 -0.073953619
4.433714 -0.070416625
4.434714 -0.06690681899999999
4.435714 -0.063420588
4.436714 -0.059958319999999996
4.437714 -0.056524482
4.438715 -0.053125136999999996
4.439714 -0.049764442000000006
4.440714 -0.046442344
4.441714 -0.043154728999999996
4.442714 -0.039896014
4.443714 -0.036662564
4.444714 -0.033454574
4.445714 -0.030275475
4.446714 -0.02712917
4.447714 -0.02401715
4.448714 -0.020937304
4.449714 -0.017885305
4.450714 -0.014857555
4.451715 -0.011853805
4.452714 -0.0088775894
4.453714 -0.0059340964
4.454714 -0.0030268484
4.455714 -0.00015526622
4.456714 0.0026852349
4.457714 0.0055006843
4.458714 0.008295076299999999
4.459714 0.011068201
4.460714 0.013816029
4.461714 0.0165334
4.462714 0.019217322000000002
4.463714 0.021868606999999998
4.464714 0.024491001
4.465714 0.027088395999999997
4.466714 0.029662048000000003
4.467714 0.032209718
4.468714 0.034727258
4.469714 0.037211677
4.470714 0.039663533
4.471714 0.042087119
4.472714 0.044488217
4.473714 0.046870718
4.474714 0.049234338999999995
4.475714 0.051574799000000005
4.476714 0.053886406
4.477714 0.056165387
4.478714 0.058411876999999994
4.479714 0.060629466
4.480714 0.06282258
4.481714 0.064993603
4.482714 0.06714154700000001
4.483714 0.06926312300000001
4.484715 0.071355386
4.485714 0.073418237
4.486714 0.07545494
4.487714 0.07747035699999999
4.488714 0.079467951
4.489714 0.081447494
4.490714 0.083405059
4.491714 0.08533526
4.492714 0.087234372
4.493714 0.08910246
4.494714 0.09094312
4.495714 0.092761201
4.496714 0.094559893
4.497715 0.096339051
4.498714 0.098095764
4.499714 0.09982665099999999
4.500714 0.10153039
4.501714 0.10320869999999999
4.502714 0.10486521
4.503714 0.10650301000000001
4.504714 0.10812246
4.505714 0.1097208
4.506714 0.11129377
4.507714 0.11283831
4.508714 0.11435456
4.509714 0.11584595
4.510714 0.11731723
4.511714 0.11877167999999999
4.512714 0.12020943
4.513714 0.1216275
4.514714 0.12302199999999999
4.515714 0.12439048
4.516714 0.12573344
4.517715 0.12705374
4.518714 0.12835466
4.519714 0.12963768
4.520714 0.1309016
4.521714 0.13214351
4.522714 0.13336088000000001
4.523714 0.13455348
4.524714 0.13572378
4.525714 0.13687562
4.526714 0.13801189
4.527714 0.13913277
4.528714 0.14023564
4.529714 0.14131663
4.530715 0.14237295
4.531714 0.14340449
4.532714 0.14441375
4.533714 0.14540419
4.534714 0.14637811
4.535714 0.14733538
4.536714 0.14827384999999998
4.537714 0.14919097
4.538714 0.15008567
4.539714 0.15095919000000002
4.540714 0.15181444
4.541714 0.15265407
4.542714 0.15347888999999998
4.543715 0.15428724
4.544714 0.15507602
4.545714 0.15584256
4.546714 0.15658623
4.547714 0.15730887000000002
4.548714 0.15801362
4.549714 0.15870308
4.550714 0.15937779000000002
4.551714 0.16003619000000002
4.552714 0.16067575
4.553714 0.16129483
4.554714 0.16189381
4.555714 0.16247501
4.556714 0.16304121
4.557714 0.16359392
4.558714 0.16413247
4.559714 0.16465433
4.560714 0.16515667
4.561714 0.16563813
4.562714 0.16609958
4.563715 0.16654351
4.564714 0.16697256
4.565714 0.16738785
4.566714 0.16778847
4.567714 0.16817225
4.568714 0.16853727999999998
4.569714 0.16888331
4.570714 0.16921202999999999
4.571714 0.16952604
4.572714 0.16982724999999999
4.573714 0.17011564
4.574714 0.1703892
4.575714 0.17064522999999998
4.576715 0.17088196
4.577714 0.17109978
4.578714 0.17130096
4.579714 0.17148844
4.580714 0.17166410000000001
4.581714 0.17182775
4.582714 0.17197744
4.583714 0.17211086
4.584714 0.17222683
4.585714 0.17232606
4.586714 0.17241066
4.587714 0.17248266
4.588714 0.17254268
4.589714 0.17258947
4.590714 0.1726208
4.591714 0.17263491
4.592714 0.17263183000000001
4.593714 0.17261347000000002
4.594714 0.17258264
4.595714 0.17254136
4.596714 0.17248967
4.597714 0.17242563
4.598714 0.17234655
4.599714 0.17225066
4.600714 0.17213816999999998
4.601714 0.1720111
4.602714 0.17187201
4.603714 0.17172244
4.604714 0.17156207
4.605714 0.17138915
4.606714 0.17120172
4.607714 0.17099906
4.608714 0.17078212
4.609715 0.17055293
4.610714 0.17031316000000002
4.611714 0.1700629
4.612714 0.16980056
4.613714 0.16952378999999998
4.614714 0.16923108
4.615714 0.16892280999999998
4.616714 0.16860131
4.617714 0.16826964
4.618714 0.16793001999999999
4.619714 0.16758268
4.620714 0.16722594000000002
4.621714 0.16685735
4.622715 0.16647517
4.623714 0.16607925
4.624714 0.16567078
4.625714 0.16525117
4.626714 0.16482085999999999
4.627714 0.16437898
4.628714 0.1639239
4.629714 0.16345452
4.630714 0.16297126
4.631714 0.16247624
4.632714 0.1619723
4.633714 0.16146157
4.634714 0.16094432
4.635714 0.16041895
4.636714 0.15988291
4.637714 0.15933412
4.638714 0.158772
4.639714 0.15819753
4.640714 0.15761233
4.641714 0.15701756
4.642715 0.15641325
4.643714 0.15579845
4.644714 0.15517217
4.645714 0.15453435
4.646714 0.1538862
4.647714 0.15322961000000002
4.648714 0.15256609
4.649714 0.15189584
4.650714 0.15121747
4.651714 0.15052881
4.652714 0.14982795999999998
4.653714 0.14911441
4.654714 0.14838914
4.655715 0.14765405
4.656714 0.14691087
4.657714 0.14616034
4.658714 0.14540206
4.659714 0.14463499999999999
4.660714 0.14385839
4.661714 0.1430723
4.662714 0.14227752999999999
4.663714 0.14147505999999999
4.664714 0.14066524
4.665714 0.13984742
4.666714 0.13902029
4.667714 0.13818260000000002
4.668715 0.137334
4.669714 0.13647542
4.670714 0.13560866
4.671714 0.13473558
4.672714 0.13385718
4.673714 0.13297314999999998
4.674714 0.13208217
4.675714 0.13118259000000002
4.676714 0.13027331
4.677714 0.12935421
4.678714 0.12842602
4.679714 0.12748973
4.680714 0.12654593
4.681714 0.12559463999999998
4.682714 0.12463540999999999
4.683714 0.12366801
4.684714 0.12269287
4.685714 0.12171116000000001
4.686714 0.12072427999999999
4.687714 0.11973307999999999
4.688715 0.11873719999999999
4.689714 0.11773512
4.690714 0.11672467
4.691714 0.11570415
4.692714 0.1146731
4.693714 0.11363255
4.694714 0.11258454
4.695714 0.11153104
4.696714 0.11047313
4.697714 0.10941072
4.698714 0.10834289000000001
4.699714 0.10726878
4.700714 0.10618822
4.701715 0.1051018
4.702714 0.10401023999999999
4.703714 0.10291361
4.704714 0.10181082000000001
4.705714 0.10070005
4.706714 0.09957967599999999
4.707714 0.098449411
4.708714 0.09731078800000001
4.709714 0.0961666
4.710714 0.095019629
4.711714 0.09387125
4.712714 0.092720811
4.713714 0.091566128
4.714714 0.090404792
4.715714 0.08923552200000001
4.716714 0.08805868
4.717714 0.086875731
4.718714 0.08568803900000001
4.719714 0.08449582400000001
4.720714 0.083298027
4.721714 0.082093192
4.722714 0.08088079000000001
4.723714 0.079661992
4.724714 0.078439363
4.725714 0.07721544799999999
4.726714 0.07599119
4.727714 0.07476514399999999
4.728714 0.073534128
4.729714 0.072294899
4.730714 0.07104601199999999
4.731714 0.069788611
4.732714 0.068525696
4.733714 0.067260338
4.734715 0.06599396
4.735714 0.06472579
4.736714 0.063453766
4.737714 0.062176207000000004
4.738714 0.060893141000000005
4.739714 0.059606333
4.740714 0.058317947
4.741714 0.057028758
4.742714 0.055737153000000005
4.743714 0.054439757
4.744714 0.05313332700000001
4.745714 0.051816832
4.746714 0.050492311
4.747715 0.049163925
4.748714 0.04783569
4.749714 0.046509326999999996
4.750714 0.045183502
4.751714 0.043854963999999996
4.752714 0.042520757
4.753714 0.041180095
4.754714 0.039834675
4.755714 0.038487275
4.756714 0.037139596000000004
4.757714 0.035790858
4.758714 0.034438193
4.759714 0.033078605
4.760714 0.03171119
4.761714 0.030338109
4.762714 0.028963543999999997
4.763714 0.027591249
4.764714 0.026222202000000003
4.765714 0.024853902999999997
4.766714 0.023481807
4.767715 0.022102037
4.768714 0.020713636
4.769714 0.019318982
4.770714 0.017922104999999997
4.771714 0.016526054000000002
4.772714 0.015131062999999998
4.773714 0.013734701
4.774714 0.012333911
4.775714 0.010927438
4.776714 0.009517041300000001
4.777714 0.0081065205
4.778714 0.0066992091999999994
4.779714 0.0052955584
4.780715 0.0038924954
4.781714 0.0024850338
4.782714 0.0010692121
4.783714 -0.00035550861
4.784714 -0.0017859312999999998
4.785714 -0.0032170708
4.786714 -0.0046451954000000005
4.787714 -0.00606992
4.788714 -0.007494079900000001
4.789714 -0.0089215289
4.790714 -0.010354375999999998
4.791714 -0.011791504
4.792714 -0.013229394
4.793715 -0.014664666
4.794714 -0.016096586
4.795714 -0.017527805
4.796714 -0.018962784
4.797714 -0.020404886
4.798714 -0.021854028
4.799714 -0.023306512999999997
4.800714 -0.024757152999999997
4.801714 -0.026202411000000002
4.802714 -0.027642512999999997
4.803714 -0.029081175999999997
4.804714 -0.030523157
4.805714 -0.031971255999999997
4.806714 -0.033424681
4.807714 -0.03487982
4.808714 -0.036332847
4.809714 -0.037782363
4.810714 -0.039230328
4.811714 -0.040680621
4.812714 -0.042136246
4.813715 -0.043597072
4.814714 -0.045059685
4.815714 -0.046519449
4.816714 -0.047973479
4.817714 -0.049422565
4.818714 -0.050870748
4.819714 -0.05232276699999999
4.820714 -0.053781095999999994
4.821714 -0.055244402000000005
4.822714 -0.056708447
4.823714 -0.058168836
4.824714 -0.059623743
4.825714 -0.061074854000000005
4.826715 -0.062526041
4.827714 -0.063980621
4.828714 -0.065439095
4.829714 -0.06689888
4.830714 -0.068356178
4.831714 -0.06980868600000001
4.832714 -0.071257271
4.833714 -0.072705525
4.834714 -0.07415743300000001
4.835714 -0.075614674
4.836714 -0.077075406
4.837714 -0.078535319
4.838714 -0.079990225
4.839714 -0.081438606
4.840714 -0.08288238299999999
4.841714 -0.084325543
4.842714 -0.085771456
4.843714 -0.087220781
4.844714 -0.088671222
4.845714 -0.090119243
4.846714 -0.09156254800000001
4.847714 -0.093001651
4.848714 -0.094439462
4.849714 -0.095879287
4.850714 -0.097322505
4.851714 -0.09876758599999999
4.852714 -0.10021102999999999
4.853714 -0.10164963999999999
4.854714 -0.10308254000000001
4.855714 -0.10451166
4.856714 -0.10594038
4.857714 -0.10737123
4.858714 -0.10880416999999999
4.859715 -0.11023667000000001
4.860714 -0.11166533000000001
4.861714 -0.1130881
4.862714 -0.11450556
4.863714 -0.11592046
4.864714 -0.11733589999999999
4.865714 -0.11875335999999999
4.866714 -0.12017194
4.867714 -0.12158912000000001
4.868714 -0.12300257
4.869714 -0.12441170000000001
4.870714 -0.12581792
4.871714 -0.12722347
4.872715 -0.12862972
4.873714 -0.13003607
4.874714 -0.13144017
4.875714 -0.13283952000000002
4.876714 -0.13423299
4.877714 -0.13562164000000002
4.878714 -0.13700801999999998
4.879714 -0.13839459
4.880714 -0.13978228
4.881714 -0.14117003
4.882714 -0.1425557
4.883714 -0.14393743
4.884714 -0.14531476999999998
4.885714 -0.14668865
4.886714 -0.14806042
4.887714 -0.14943072
4.888714 -0.15079889
4.889714 -0.15216346
4.890714 -0.15352321
4.891714 -0.15487810999999999
4.892715 -0.15622948
4.893714 -0.15757917
4.894714 -0.15892839
4.895714 -0.16027697
4.896714 -0.16162355
4.897714 -0.16296649
4.898714 -0.16430488999999998
4.899714 -0.16563898999999999
4.900714 -0.16696975
4.901714 -0.16829798
4.902714 -0.16962365000000001
4.903714 -0.17094598
4.904714 -0.172264
4.905715 -0.17357738
4.906714 -0.17488674
4.907714 -0.17619326999999999
4.908714 -0.17749779999999998
4.909714 -0.17880022
4.910714 -0.18009946
4.911714 -0.18139427
4.912714 -0.18268410000000002
4.913714 -0.18396949999999998
4.914714 -0.18525170999999999
4.915714 -0.18653177
4.916714 -0.18780972
4.917714 -0.18908447
4.918715 -0.19035458
4.919714 -0.19161925999999999
4.920714 -0.19287891000000001
4.921714 -0.19413487000000001
4.922714 -0.19538837999999997
4.923714 -0.19663967999999998
4.924714 -0.1978877
4.925714 -0.19913081
4.926714 -0.20036797999999997
4.927714 -0.2015997
4.928714 -0.20282767000000002
4.929714 -0.20405371
4.930714 -0.20527842
4.931714 -0.20650052
4.932714 -0.20771757999999999
4.933714 -0.20892740999999998
4.934714 -0.21012956000000002
4.935714 -0.21132557
4.936714 -0.21251792
4.937714 -0.21370838
4.938715 -0.21489682
4.939714 -0.21608127
4.940714 -0.21725942
4.941714 -0.21843025000000002
4.942714 -0.21959494000000002
4.943714 -0.22075612
4.944714 -0.22191606000000003
4.945714 -0.22307497
4.946714 -0.22423065
4.947714 -0.22537973999999997
4.948714 -0.22651993
4.949714 -0.22765161
4.950714 -0.22877767
4.951715 -0.2299018
4.952714 -0.23102607
4.953714 -0.23214961
4.954714 -0.23326918
4.955714 -0.23438123
4.956714 -0.23548433
4.957714 -0.23657995999999998
4.958714 -0.23767139999999998
4.959714 -0.23876133
4.960714 -0.23984974
4.961714 -0.24093378
4.962714 -0.24200946
4.963714 -0.24307447000000001
4.964714 -0.24412989000000002
4.965714 -0.24517977000000002
4.966714 -0.2462287
4.967714 -0.24727886
4.968714 -0.24832856999999997
4.969714 -0.2493734
4.970714 -0.25040889
4.971714 -0.25143342
4.972714 -0.25244905
4.973714 -0.25346002
4.974714 -0.25446964
4.975714 -0.25547799
4.976714 -0.25648177
4.977714 -0.25747658
4.978714 -0.25846011
4.979714 -0.25943397
4.980714 -0.26040308
4.981714 -0.26137256000000003
4.982714 -0.26234451
4.983714 -0.26331651
4.984715 -0.26428301
4.985714 -0.26523881
4.986714 -0.26618214
4.987714 -0.26711558
4.988714 -0.26804402
4.989714 -0.26897117
4.990714 -0.26989707
4.991714 -0.27081799
4.992714 -0.2717291
4.993714 -0.27262811000000003
4.994714 -0.27351701
4.995714 -0.2744012
4.996714 -0.27528612
4.997715 -0.27617359999999996
4.998714 -0.27706057
4.999714 -0.27794074
5.000714 -0.27880857
5.001714 -0.27966248
5.002714 -0.28050567
5.003714 -0.28134377
5.004714 -0.28218101
5.005714 -0.28301743
5.006714 -0.28384905
5.007714 -0.28467085000000003
5.008714 -0.28548039999999997
5.009714 -0.28627985
5.010714 -0.28707464
5.011714 -0.28786997
5.012714 -0.28866723
5.013714 -0.28946286
5.014714 -0.29025034
5.015714 -0.29102436
5.016714 -0.29178403999999997
5.017715 -0.29253338
5.018714 -0.29327867
5.019714 -0.29402431
5.020714 -0.29477018
5.021714 -0.29551194000000003
5.022714 -0.29624412
5.023714 -0.29696401
5.024714 -0.2976734
5.025714 -0.29837726999999997
5.026714 -0.29908027000000004
5.027714 -0.29978333
5.028714 -0.30048264
5.029714 -0.30117205
5.030715 -0.30184700000000003
5.031714 -0.30250754
5.032714 -0.30315844000000003
5.033714 -0.30380621999999996
5.034714 -0.30445517
5.035714 -0.30510477
5.036714 -0.30575034
5.037714 -0.30638629
5.038714 -0.30700981
5.039714 -0.30762255
5.040714 -0.30822919
5.041714 -0.30883397
5.042714 -0.30943756
5.043715 -0.31003645
5.044714 -0.31062523
5.045714 -0.31120034
5.046714 -0.31176258
5.047714 -0.31231684
5.048714 -0.31286911
5.049714 -0.31342271
5.050714 -0.31397627
5.051714 -0.3145247
5.052714 -0.31506247
5.053714 -0.31558701
5.054714 -0.3161001
5.055714 -0.31660621
5.056714 -0.31710924
5.057714 -0.3176098
5.058714 -0.31810487
5.059714 -0.31859009
5.060714 -0.31906296
5.061714 -0.3195249
5.062714 -0.31998053
5.063715 -0.32043476
5.064714 -0.32088964
5.065714 -0.32134291
5.066714 -0.32178939
5.067714 -0.32222415
5.068714 -0.32264539000000003
5.069714 -0.32305524
5.070714 -0.32345792
5.071714 -0.32385681
5.072714 -0.32425222
5.073714 -0.32464152
5.074714 -0.32502131
5.075714 -0.32539016
5.076715 -0.32574988
5.077714 -0.32610449
5.078714 -0.32645757
5.079714 -0.32680987
5.080714 -0.32715856
5.081714 -0.32749909
5.082714 -0.3278279
5.083714 -0.32814455000000003
5.084714 -0.32845167000000003
5.085714 -0.32875307000000004
5.086714 -0.32905107
5.087714 -0.32934509
5.088714 -0.32963236
5.089714 -0.32991001000000003
5.090714 -0.33017725
5.091714 -0.3304359
5.092714 -0.33068906
5.093714 -0.33093886
5.094714 -0.33118483000000004
5.095714 -0.33142408
5.096714 -0.33165333
5.097714 -0.33187105
5.098714 -0.33207859
5.099714 -0.33227924999999997
5.100714 -0.33247613
5.101714 -0.33267024
5.102714 -0.33285988
5.103714 -0.33304205
5.104714 -0.33321457
5.105714 -0.33337753
5.106714 -0.33353299000000003
5.107714 -0.33368336000000004
5.108714 -0.33382943
5.109715 -0.33396967
5.110714 -0.33410124
5.111714 -0.33422206
5.112714 -0.33433235
5.113714 -0.33443468
5.114714 -0.33453227999999996
5.115714 -0.3346269
5.116714 -0.33471766000000003
5.117714 -0.33480162
5.118714 -0.33487587
5.119714 -0.3349395
5.120714 -0.33499422
5.121714 -0.33504306
5.122715 -0.33508826
5.123714 -0.33512956
5.124714 -0.33516444
5.125714 -0.33518991
5.126714 -0.33520465
5.127714 -0.3352101
5.128714 -0.33520942
5.129714 -0.33520535
5.130714 -0.33519799
5.131714 -0.33518467
5.132714 -0.3351615
5.133714 -0.33512611
5.134714 -0.33507929
5.135714 -0.33502469
5.136714 -0.33496642
5.137714 -0.33490639
5.138714 -0.33484304
5.139714 -0.33477249000000003
5.140714 -0.33469119
5.141714 -0.33459843
5.142715 -0.33449682
5.143714 -0.33439044
5.144714 -0.33428192
5.145714 -0.33417046
5.146714 -0.33405225
5.147714 -0.33392301
5.148714 -0.33378103000000003
5.149714 -0.33362864000000003
5.150714 -0.33347076
5.151714 -0.33331169
5.152714 -0.33315217999999996
5.153714 -0.33298868
5.154714 -0.3328156
5.155715 -0.33262877
5.156714 -0.33242831
5.157714 -0.33221841
5.158714 -0.33200458
5.159714 -0.33178998
5.160714 -0.33157347000000004
5.161714 -0.33135049
5.162714 -0.33111640000000003
5.163714 -0.33086992
5.164714 -0.33061423
5.165714 -0.33035486000000003
5.166714 -0.33009584999999997
5.167714 -0.32983676
5.168715 -0.32957238
5.169714 -0.32929596
5.170714 -0.32900339
5.171714 -0.32869594
5.172714 -0.3283795
5.173714 -0.32806089
5.174714 -0.32774359
5.175714 -0.32742568
5.176714 -0.32710144
5.177714 -0.32676542000000003
5.178714 -0.3264162
5.179714 -0.32605738
5.180714 -0.32569498
5.181714 -0.32533314
5.182714 -0.32497093
5.183714 -0.32460263
5.184714 -0.3242214
5.185714 -0.32382372000000004
5.186714 -0.32341206
5.187714 -0.32299347
5.188715 -0.32257526
5.189714 -0.32216037999999997
5.190714 -0.32174557
5.191714 -0.32132368
5.192714 -0.32088831
5.193714 -0.32043794999999997
5.194714 -0.31997673000000004
5.195714 -0.31951156
5.196714 -0.31904716
5.197714 -0.31858284000000003
5.198714 -0.31811297
5.199714 -0.31763078
5.200714 -0.31713312
5.201715 -0.31662281000000003
5.202714 -0.31610695
5.203714 -0.31559237
5.204714 -0.31508098
5.205714 -0.31456847
5.206714 -0.31404691
5.207714 -0.31350986
5.208714 -0.31295652
5.209714 -0.31239211
5.210714 -0.31182445
5.211714 -0.31125885000000003
5.212714 -0.31069482
5.213714 -0.31012653
5.214714 -0.30954701
5.215714 -0.30895290000000003
5.216714 -0.30834673
5.217714 -0.30773515
5.218714 -0.30712441
5.219714 -0.30651595000000004
5.220714 -0.30590533000000003
5.221714 -0.30528500000000003
5.222714 -0.30464935
5.223714 -0.30399843
5.224714 -0.30333805
5.225714 -0.30267609
5.226714 -0.30201745999999996
5.227714 -0.30136094
5.228714 -0.30070017
5.229714 -0.30002777999999997
5.230714 -0.29934018
5.231714 -0.29863974000000004
5.232714 -0.29793291
5.233714 -0.29722580000000004
5.234715 -0.29652
5.235714 -0.29581159
5.236714 -0.29509389
5.237714 -0.29436206
5.238714 -0.29361648
5.239714 -0.29286260000000003
5.240714 -0.29210732
5.241714 -0.29135449
5.242714 -0.29060235
5.243714 -0.28984472
5.244714 -0.28907498
5.245714 -0.28829055
5.246714 -0.28749439
5.247715 -0.28669317
5.248714 -0.28589282
5.249714 -0.28509479
5.250714 -0.28429530000000003
5.251714 -0.28348796
5.252714 -0.28266801999999996
5.253714 -0.2818353
5.254714 -0.28099410999999996
5.255714 -0.28015
5.256714 -0.27930597
5.257714 -0.2784604
5.258714 -0.27760826
5.259714 -0.27674467
5.260714 -0.27586843
5.261714 -0.27498303
5.262714 -0.27409449999999996
5.263714 -0.27320769
5.264714 -0.27232303
5.265714 -0.27143629
5.266714 -0.2705412
5.267715 -0.26963321
5.268714 -0.26871215
5.269714 -0.26778185
5.270714 -0.26684734
5.271714 -0.26591164
5.272714 -0.26497402999999997
5.273714 -0.26403102
5.274714 -0.2630793
5.275714 -0.26211829
5.276714 -0.26115077000000003
5.277714 -0.26018103000000004
5.278714 -0.2592118
5.279714 -0.25824215
5.280715 -0.25726773
5.281714 -0.25628326
5.282714 -0.2552856
5.283714 -0.25427560000000005
5.284714 -0.25325741
5.285714 -0.25223587
5.286714 -0.25121376
5.287714 -0.25019061
5.288714 -0.2491636
5.289714 -0.24812990000000001
5.290714 -0.24708870000000002
5.291714 -0.2460415
5.292714 -0.24499071
5.293715 -0.24393754999999998
5.294714 -0.2428808
5.295714 -0.2418173
5.296714 -0.24074399999999999
5.297714 -0.23966003000000002
5.298714 -0.2385675
5.299714 -0.23747035
5.300714 -0.23637214
5.301714 -0.23527410999999998
5.302714 -0.23417465999999998
5.303714 -0.23307062
5.304714 -0.23195918000000001
5.305714 -0.23083929
5.306714 -0.22971181
5.307714 -0.22857834000000002
5.308714 -0.22743971000000002
5.309714 -0.22629541000000003
5.310714 -0.22514418000000003
5.311714 -0.22398534
5.312714 -0.22281974000000002
5.313715 -0.22164978999999999
5.314714 -0.22047814
5.315714 -0.21930615999999997
5.316714 -0.21813305000000002
5.317714 -0.21695617999999997
5.318714 -0.21577261
5.319714 -0.21458049
5.320714 -0.21337979
5.321714 -0.21217186000000002
5.322714 -0.21095828
5.323714 -0.20973985
5.324714 -0.20851649
5.325714 -0.20728789
5.326715 -0.20605437
5.327714 -0.20481725
5.328714 -0.20357815
5.329714 -0.20233798
5.330714 -0.20109604
5.331714 -0.19985016
5.332714 -0.19859765000000001
5.333714 -0.19733671000000003
5.334714 -0.19606722000000001
5.335714 -0.19479048999999998
5.336714 -0.19350831
5.337714 -0.19222177
5.338714 -0.19093087
5.339714 -0.18963499
5.340714 -0.18833381000000002
5.341714 -0.18702797999999998
5.342714 -0.18571897
5.343714 -0.18440806999999998
5.344714 -0.18309541
5.345714 -0.18177953
5.346714 -0.18045817
5.347714 -0.17912946999999999
5.348714 -0.17779305
5.349714 -0.1764502
5.350714 -0.17510289
5.351714 -0.1737525
5.352714 -0.17239898
5.353714 -0.17104109
5.354714 -0.16967743
5.355714 -0.1683077
5.356714 -0.16693311
5.357714 -0.1655557
5.358714 -0.16417694000000002
5.359715 -0.16279673
5.360714 -0.16141324
5.361714 -0.16002404
5.362714 -0.15862755
5.363714 -0.15722399
5.364714 -0.15581499999999998
5.365714 -0.15440248
5.366714 -0.15298715999999998
5.367714 -0.15156814
5.368714 -0.15014359
5.369714 -0.14871224
5.370714 -0.14727451
5.371714 -0.14583253
5.372715 -0.14438897
5.373714 -0.14294537000000002
5.374714 -0.14150109
5.375714 -0.14005359
5.376714 -0.13859998
5.377714 -0.13713865
5.378714 -0.13567008
5.379714 -0.13419631
5.380714 -0.13271944
5.381714 -0.13124022
5.382714 -0.12975772
5.383714 -0.12827025
5.384714 -0.1267769
5.385714 -0.12527851
5.386714 -0.12377739
5.387714 -0.12227588
5.388714 -0.12077471
5.389714 -0.11927226
5.390714 -0.11776524999999999
5.391714 -0.11625062000000001
5.392715 -0.11472721
5.393714 -0.11319633
5.394714 -0.11166085
5.395714 -0.11012341
5.396714 -0.10858497999999998
5.397714 -0.10704463
5.398714 -0.10550061000000001
5.399714 -0.10395185000000001
5.400714 -0.10239893
5.401714 -0.10084363
5.402714 -0.09928751999999999
5.403714 -0.0977305
5.404714 -0.09617043
5.405715 -0.094604131
5.406714 -0.093029247
5.407714 -0.09144570199999999
5.408714 -0.089855841
5.409714 -0.088263158
5.410714 -0.086670317
5.411714 -0.085077866
5.412714 -0.083484279
5.413714 -0.0818873
5.414714 -0.080285565
5.415714 -0.078679417
5.416714 -0.07707043
5.417714 -0.075459952
5.418715 -0.073847815
5.419714 -0.072232209
5.420714 -0.070610712
5.421714 -0.06898195700000001
5.422714 -0.067346712
5.423714 -0.065707677
5.424714 -0.06406799099999999
5.425714 -0.062429439
5.426714 -0.060791499000000006
5.427714 -0.059151788999999996
5.428714 -0.057507626000000006
5.429714 -0.055857631000000005
5.430714 -0.054202345000000006
5.431714 -0.052543526
5.432714 -0.050882675
5.433714 -0.049219845000000005
5.434714 -0.047553601
5.435714 -0.045882139
5.436714 -0.044204728
5.437714 -0.042522524
5.438715 -0.040838072999999996
5.439714 -0.039153855
5.440714 -0.037470748
5.441714 -0.035787449
5.442714 -0.034101278
5.443714 -0.032409793
5.444714 -0.030712190000000004
5.445714 -0.029009624
5.446714 -0.027304256000000002
5.447714 -0.025597732999999998
5.448714 -0.023890167
5.449714 -0.022180274
5.450714 -0.020466534
5.451715 -0.018748535
5.452714 -0.017027505
5.453714 -0.015305643
5.454714 -0.013584685999999999
5.455714 -0.011864625
5.456714 -0.010143509
5.457714 -0.0084184649
5.458714 -0.0066873406
5.459714 -0.004949854
5.460714 -0.0032075899
5.461714 -0.0014628637
5.462714 0.00028276984
5.463714 0.0020293466
5.464714 0.003778168
5.465714 0.005530546
5.466714 0.0072866408999999995
5.467714 0.00904513
5.468714 0.010804000000000001
5.469714 0.012561936
5.470714 0.014319357999999999
5.471714 0.016078301
5.472714 0.01784128
5.473714 0.019609761
5.474714 0.0213833
5.475714 0.023159863
5.476714 0.024937137
5.477714 0.026713934
5.478714 0.028490814
5.479714 0.030269519999999998
5.480714 0.032051684999999996
5.481714 0.033837662
5.482714 0.035626339
5.483714 0.037415969
5.484715 0.039205473
5.485714 0.040995269
5.486714 0.04278706
5.487714 0.044582668
5.488714 0.046382743000000004
5.489714 0.048186202
5.490714 0.049990794
5.491714 0.051794446
5.492714 0.053596555
5.493714 0.05539830900000001
5.494714 0.05720192600000001
5.495714 0.059009227
5.496714 0.060820549999999994
5.497715 0.06263466799999999
5.498714 0.064449705
5.499714 0.06626446799999999
5.500714 0.068079209
5.501714 0.069895381
5.502714 0.071714527
5.503714 0.073537126
5.504714 0.075362163
5.505714 0.07718775900000001
5.506714 0.079012406
5.507714 0.080836
5.508714 0.08265998299999999
5.509714 0.08448645199999999
5.510714 0.08631680400000001
5.511714 0.088150834
5.512714 0.08998687799999999
5.513714 0.09182283
5.514714 0.093657454
5.515714 0.095491088
5.516714 0.097325275
5.517715 0.099161663
5.518714 0.10100084999999999
5.519714 0.10284198000000001
5.520714 0.10468332999999999
5.521714 0.10652349000000001
5.522714 0.10836227000000001
5.523714 0.11020085
5.524714 0.11204094999999999
5.525714 0.11388366
5.526714 0.11572879
5.527714 0.11757496
5.528714 0.11942068
5.529714 0.12126534000000001
5.530715 0.12310972999999999
5.531714 0.12495555
5.532714 0.12680427
5.533714 0.1286561
5.534714 0.13050972
5.535714 0.13236295
5.536714 0.13421396
5.537714 0.13606226999999999
5.538714 0.13790887
5.539714 0.1397555
5.540714 0.14160356
5.541714 0.14345336
5.542714 0.14530423
5.543715 0.14715524
5.544714 0.14900609
5.545714 0.15085744999999998
5.546714 0.15271048
5.547714 0.15456591
5.548714 0.15642327
5.549714 0.15828079
5.550714 0.16013617
5.551714 0.16198779
5.552714 0.16383551
5.553714 0.16568069
5.554714 0.16752542
5.555714 0.16937141
5.556714 0.17121918
5.557714 0.17306817
5.558714 0.1749173
5.559714 0.1767659
5.560714 0.1786141
5.561714 0.18046255
5.562714 0.18231169
5.563715 0.18416115
5.564714 0.18600962
5.565714 0.18785561
5.566714 0.18969822
5.567714 0.19153786
5.568714 0.19337607
5.569714 0.19521473
5.570714 0.19705507
5.571714 0.19889704000000002
5.572714 0.20073953
5.573714 0.20258105
5.574714 0.20442074
5.575714 0.20625861
5.576715 0.20809544
5.577714 0.20993195999999997
5.578714 0.21176820000000002
5.579714 0.21360340000000003
5.580714 0.21543640000000003
5.581714 0.21726647000000002
5.582714 0.21909375000000003
5.583714 0.22091925999999998
5.584714 0.22274416
5.585714 0.22456907
5.586714 0.22639359999999997
5.587714 0.22821666000000002
5.588714 0.23003714
5.589714 0.23185469000000003
5.590714 0.23366995
5.591714 0.23548417000000002
5.592714 0.23729831
5.593714 0.23911246
5.594714 0.24092571999999998
5.595714 0.24273670000000003
5.596714 0.24454438
5.597714 0.24634865
5.598714 0.24815026999999998
5.599714 0.24995032999999997
5.600714 0.25174948
5.601714 0.25354753999999996
5.602714 0.25534374
5.603714 0.25713737
5.604714 0.25892837
5.605714 0.26071742
5.606714 0.26250551
5.607714 0.26429312
5.608714 0.26607974
5.609715 0.26786404
5.610714 0.26964445
5.611714 0.27142004000000003
5.612714 0.27319109
5.613714 0.27495881
5.614714 0.27672469
5.615714 0.27848957
5.616714 0.28025331
5.617714 0.282015
5.618714 0.28377371
5.619714 0.28552909
5.620714 0.28728163
5.621714 0.28903205000000004
5.622715 0.2907807
5.623714 0.29252701999999997
5.624714 0.29426976
5.625714 0.29600770000000004
5.626714 0.29774054
5.627714 0.29946913
5.628714 0.30119508
5.629714 0.30291990999999996
5.630714 0.30464409
5.631714 0.30636678
5.632714 0.30808633
5.633714 0.30980117
5.634714 0.31151073
5.635714 0.31321554
5.636714 0.31491667
5.637714 0.31661487
5.638714 0.31830999
5.639714 0.3200012
5.640714 0.32168768999999997
5.641714 0.32336945
5.642715 0.32504767
5.643714 0.32672402
5.644714 0.32839975
5.645714 0.33007469
5.646714 0.33174718000000003
5.647714 0.33341486000000004
5.648714 0.33507582
5.649714 0.33672962
5.650714 0.33837722
5.651714 0.34002031
5.652714 0.34166008999999997
5.653714 0.34329661
5.654714 0.34492901
5.655715 0.34655634999999996
5.656714 0.34817855
5.657714 0.34979668
5.658714 0.35141229
5.659714 0.35302637
5.660714 0.35463835
5.661714 0.35624623
5.662714 0.35784747
5.663714 0.35944043
5.664714 0.36102533
5.665714 0.362604
5.666714 0.36417881
5.667714 0.36575131
5.668715 0.36732145
5.669714 0.36888784
5.670714 0.37044894
5.671714 0.37200421
5.672714 0.37355436999999997
5.673714 0.37510081
5.674714 0.37664431
5.675714 0.37818418
5.676714 0.3797184
5.677714 0.38124464999999996
5.678714 0.38276184
5.679714 0.38427082
5.680714 0.38577402
5.681714 0.38727405000000004
5.682714 0.38877218
5.683714 0.39026758
5.684714 0.39175794999999997
5.685714 0.39324095000000003
5.686714 0.39471545999999996
5.687714 0.39618229
5.688715 0.39764320999999997
5.689714 0.39909975999999997
5.690714 0.40055200999999996
5.691714 0.40199863999999996
5.692714 0.40343804
5.693714 0.40486963
5.694714 0.40629446
5.695714 0.40771477000000006
5.696714 0.40913260999999995
5.697714 0.41054818
5.698714 0.4119596
5.699714 0.41336361
5.700714 0.41475743
5.701715 0.41614039999999997
5.702714 0.41751404999999997
5.703714 0.41888137000000003
5.704714 0.42024488000000004
5.705714 0.4216054
5.706714 0.42296182000000004
5.707714 0.42431224
5.708714 0.42565535000000004
5.709714 0.42699133
5.710714 0.42832130999999996
5.711714 0.42964624999999995
5.712714 0.43096566
5.713714 0.43227741999999997
5.714714 0.43357876
5.715714 0.43486804
5.716714 0.43614600000000003
5.717714 0.43741567000000003
5.718714 0.43868083
5.719714 0.43994421000000006
5.720714 0.44120601000000004
5.721714 0.44246414
5.722714 0.44371551000000004
5.723714 0.44495766000000003
5.724714 0.44618999
5.725714 0.44741332999999994
5.726714 0.44862875
5.727714 0.44983653
5.728714 0.45103570000000004
5.729714 0.45222500000000004
5.730714 0.4534041
5.731714 0.45457450000000005
5.732714 0.45573907
5.733714 0.45690071000000004
5.734715 0.45806053
5.735714 0.459217
5.736714 0.46036677000000004
5.737714 0.46150605000000006
5.738714 0.46263263
5.739714 0.46374663000000005
5.740714 0.46485006
5.741714 0.46594539
5.742714 0.46703409999999995
5.743714 0.46811635
5.744714 0.46919133
5.745714 0.47025853
5.746714 0.47131856
5.747715 0.47237258
5.748714 0.47342153
5.749714 0.47446485000000005
5.750714 0.47550014999999995
5.751714 0.47652433000000005
5.752714 0.47753486
5.753714 0.47853137
5.754714 0.47951592000000004
5.755714 0.48049176
5.756714 0.48146205999999997
5.757714 0.48242826000000005
5.758714 0.48338994
5.759714 0.48434548
5.760714 0.48529332999999997
5.761714 0.48623276
5.762714 0.48716380000000004
5.763714 0.48808646
5.764714 0.48899985999999995
5.765714 0.48990231
5.766714 0.49079205000000004
5.767715 0.49166838
5.768714 0.49253241
5.769714 0.49338676
5.770714 0.49423449999999997
5.771714 0.49507753
5.772714 0.49591591
5.773714 0.49674809
5.774714 0.49757189
5.775714 0.49838573
5.776714 0.49918918
5.777714 0.49998257
5.778714 0.50076628
5.779714 0.50154007
5.780715 0.5023029600000001
5.781714 0.5030542100000001
5.782714 0.50379392
5.783714 0.50452338
5.784714 0.50524459
5.785714 0.50595915
5.786714 0.50666737
5.787714 0.50736815
5.788714 0.5080595099999999
5.789714 0.5087398
5.790714 0.50940844
5.791714 0.5100659599999999
5.792714 0.5107134600000001
5.793715 0.51135146
5.794714 0.51197978
5.795714 0.5125976600000001
5.796714 0.51320465
5.797714 0.51380116
5.798714 0.5143886
5.799714 0.51496839
5.800714 0.51554111
5.801714 0.51610605
5.802714 0.51666149
5.803714 0.51720566
5.804714 0.51773768
5.805714 0.51825806
5.806714 0.518768
5.807714 0.5192685899999999
5.808714 0.51976
5.809714 0.52024145
5.810714 0.5207119
5.811714 0.5211710900000001
5.812714 0.52161985
5.813715 0.52205967
5.814714 0.5224916199999999
5.815714 0.52291555
5.816714 0.5233299
5.817714 0.52373251
5.818714 0.5241218
5.819714 0.52449782
5.820714 0.52486206
5.821714 0.52521643
5.822714 0.52556209
5.823714 0.5258988099999999
5.824714 0.52622547
5.825714 0.52654105
5.826715 0.52684564
5.827714 0.52714054
5.828714 0.52742735
5.829714 0.52770674
5.830714 0.52797762
5.831714 0.52823741
5.832714 0.5284834700000001
5.833714 0.52871448
5.834714 0.52893134
5.835714 0.52913646
5.836714 0.52933232
5.837714 0.52952007
5.838714 0.52969917
5.839714 0.52986806
5.840714 0.5300256
5.841714 0.53017209
5.842714 0.5303090899999999
5.843714 0.53043831
5.844714 0.5305599400000001
5.845714 0.53067226
5.846714 0.5307721900000001
5.847714 0.53085703
5.848714 0.53092609
5.849714 0.53098123
5.850714 0.53102565
5.851714 0.5310622
5.852714 0.53109182
5.853714 0.53111315
5.854714 0.53112386
5.855714 0.53112232
5.856714 0.53110877
5.857714 0.53108484
5.858714 0.53105229
5.859715 0.53101126
5.860714 0.53095976
5.861714 0.53089475
5.862714 0.53081391
5.863714 0.53071738
5.864714 0.5306078599999999
5.865714 0.53048921
5.866714 0.53036432
5.867714 0.53023361
5.868714 0.53009489
5.869714 0.52994508
5.870714 0.52978219
5.871714 0.52960636
5.872715 0.5294194
5.873714 0.5292231700000001
5.874714 0.52901795
5.875714 0.52880198
5.876714 0.52857245
5.877714 0.52832766
5.878714 0.52806833
5.879714 0.5277975899999999
5.880714 0.52751922
5.881714 0.5272355400000001
5.882714 0.5269459
5.883714 0.52664713
5.884714 0.52633546
5.885714 0.52600862
5.886714 0.52566701
5.887714 0.52531306
5.888714 0.52494933
5.889714 0.5245768900000001
5.890714 0.52419468
5.891714 0.52380064
5.892715 0.52339351
5.893714 0.5229742300000001
5.894714 0.52254559
5.895714 0.52211052
5.896714 0.5216700000000001
5.897714 0.52122213
5.898714 0.5207628
5.899714 0.5202880099999999
5.900714 0.5197959
5.901714 0.51928782
5.902714 0.51876721
5.903714 0.51823761
5.904714 0.51770085
5.905715 0.51715635
5.906714 0.51660226
5.907714 0.51603732
5.908714 0.51546185
5.909714 0.51487768
5.910714 0.51428643
5.911714 0.5136879599999999
5.912714 0.51307981
5.913714 0.5124582
5.914714 0.51182015
5.915714 0.51116515
5.916714 0.51049576
5.917714 0.50981613
5.918715 0.5091298400000001
5.919714 0.50843819
5.920714 0.5077400200000001
5.921714 0.50703278
5.922714 0.50631445
5.923714 0.50558466
5.924714 0.5048445
5.925714 0.5040951499999999
5.926714 0.50333655
5.927714 0.50256709
5.928714 0.5017845
5.929714 0.50098738
5.930714 0.50017652
5.931714 0.49935472000000003
5.932714 0.49852543000000005
5.933714 0.49769082
5.934714 0.49685062999999996
5.935714 0.49600247000000003
5.936714 0.49514327999999996
5.937714 0.49427109999999996
5.938715 0.49338587999999994
5.939714 0.49248915000000004
5.940714 0.49158264999999995
5.941714 0.49066711
5.942714 0.48974198
5.943714 0.4888061
5.944714 0.48785908
5.945714 0.48690182000000004
5.946714 0.48593626999999995
5.947714 0.48496416000000003
5.948714 0.48398576
5.949714 0.48299958000000004
5.950714 0.48200292999999994
5.951715 0.48099346000000004
5.952714 0.47997064
5.953714 0.47893557000000003
5.954714 0.47789053
5.955714 0.4768373
5.956714 0.47577647
5.957714 0.47470736
5.958714 0.47362893999999994
5.959714 0.47254078000000005
5.960714 0.47144353999999994
5.961714 0.47033830000000004
5.962714 0.46922565000000005
5.963714 0.46810484
5.964714 0.46697413000000004
5.965714 0.46583167
5.966714 0.46467682999999993
5.967714 0.46351058
5.968714 0.46233511999999993
5.969714 0.46115257
5.970714 0.45996377999999993
5.971714 0.45876809999999996
5.972714 0.45756409
5.973714 0.45635062000000004
5.974714 0.45512761
5.975714 0.45389598
5.976714 0.45265676
5.977714 0.45141
5.978714 0.45015449
5.979714 0.44888845
5.980714 0.44761077
5.981714 0.44632200000000005
5.982714 0.44502416
5.983714 0.44371964999999997
5.984715 0.44240992999999995
5.985714 0.44109463000000004
5.986714 0.43977192
5.987714 0.43843994
5.988714 0.43709804
5.989714 0.43574725
5.990714 0.43438938
5.991714 0.43302565
5.992714 0.43165549000000003
5.993714 0.43027685
5.994714 0.42888746
5.995714 0.42748637
5.996714 0.42607486
5.997715 0.42465562
5.998714 0.42323126000000005
5.999714 0.42180250999999996
6.000714 0.42036786
6.001714 0.41892468
6.002714 0.41747106999999994
6.003714 0.41600722
6.004714 0.41453545
6.005714 0.4130587
6.006714 0.41157841000000006
6.007714 0.41009350999999994
6.008714 0.40860106
6.009714 0.40709828000000003
6.010714 0.40558442000000006
6.011714 0.40406147000000003
6.012714 0.40253294000000006
6.013714 0.40100151999999994
6.014714 0.39946726
6.015714 0.39792745
6.016714 0.39637848
6.017715 0.39481805
6.018714 0.393247
6.019714 0.39166864
6.020714 0.39008674
6.021714 0.38850284
6.022714 0.38691529
6.023714 0.38532033
6.024714 0.3837147
6.025714 0.38209797
6.026714 0.38047295999999997
6.027714 0.37884403
6.028714 0.37721409
6.029714 0.37558273999999997
6.030715 0.37394627
6.031714 0.37230016
6.032714 0.37064208
6.033714 0.36897354
6.034714 0.36729904999999996
6.035714 0.36562313
6.036714 0.36394752
6.037714 0.36226993
6.038714 0.36058573
6.039714 0.35889104
6.040714 0.35718551
6.041714 0.35547258000000004
6.042714 0.35375724999999997
6.043715 0.35204261000000003
6.044714 0.35032772
6.045714 0.34860796
6.046714 0.34687808000000003
6.047714 0.34513569
6.048714 0.34338296
6.049714 0.3416254
6.050714 0.33986829
6.051714 0.33811345
6.052714 0.33635807
6.053714 0.33459675
6.054714 0.33282519
6.055714 0.3310431
6.056714 0.32925456999999997
6.057714 0.32746515000000004
6.058714 0.32567813
6.059714 0.32389204
6.060714 0.32210147
6.061714 0.32030051000000004
6.062714 0.31848666
6.063715 0.31666267
6.064714 0.31483481
6.065714 0.31300907
6.066714 0.31118731
6.067714 0.30936634
6.068714 0.30754011000000003
6.069714 0.30570396
6.070714 0.30385775
6.071714 0.302006
6.072714 0.3001547
6.073714 0.29830721
6.074714 0.29646174999999997
6.075714 0.29461242
6.076715 0.29275299000000005
6.077714 0.29088117
6.078714 0.28900031
6.079714 0.28711751
6.080714 0.28523917
6.081714 0.28336702
6.082714 0.28149718
6.083714 0.27962271
6.084714 0.27773824999999996
6.085714 0.27584343
6.086714 0.27394283
6.087714 0.27204279
6.088714 0.27014691999999996
6.089714 0.26825351999999997
6.090714 0.26635674
6.091714 0.26445058
6.092714 0.26253321999999996
6.093714 0.26060855
6.094714 0.25868404
6.095714 0.25676601
6.096714 0.25485565
6.097714 0.25294824
6.098714 0.25103607
6.099714 0.24911349000000002
6.100714 0.24718035
6.101714 0.24524194000000002
6.102714 0.24330537
6.103714 0.24137490000000003
6.104714 0.23944916000000002
6.105714 0.23752236999999998
6.106714 0.23558835999999997
6.107714 0.23364496999999998
6.108714 0.23169563999999998
6.109715 0.22974713
6.110714 0.22780495
6.111714 0.22586952
6.112714 0.22393563000000002
6.113714 0.22199568000000003
6.114714 0.22004466000000003
6.115714 0.21808345
6.116714 0.21611847999999997
6.117714 0.21415772
6.118714 0.21220581
6.119714 0.21026125
6.120714 0.20831781
6.121714 0.20636867
6.122715 0.20441101
6.123714 0.20244766
6.124714 0.2004849
6.125714 0.19852796
6.126714 0.19657738
6.127714 0.19462843000000002
6.128714 0.19267441
6.129714 0.19071123
6.130714 0.18874048999999998
6.131714 0.18676877
6.132714 0.18480356
6.133714 0.1828486
6.134714 0.18090145
6.135714 0.17895506
6.136714 0.17700227
6.137714 0.17504023
6.138714 0.17307198
6.139714 0.17110419000000002
6.140714 0.16914263000000002
6.141714 0.16718842
6.142715 0.1652376
6.143714 0.16328405
6.144714 0.16132394
6.145714 0.15935855
6.146714 0.15739357
6.147714 0.15543537000000002
6.148714 0.15348668000000001
6.149714 0.15154462
6.150714 0.14960249
6.151714 0.14765398000000002
6.152714 0.14569726
6.153714 0.14373617
6.154714 0.14177772
6.155715 0.13982761
6.156714 0.13788673
6.157714 0.13595079999999998
6.158714 0.1340134
6.159714 0.13207023
6.160714 0.13012191
6.161714 0.12817341
6.162714 0.12623051000000002
6.163714 0.12429591999999999
6.164714 0.12236751000000001
6.165714 0.12043983000000001
6.166714 0.11850796
6.167714 0.11657091
6.168715 0.11463250999999999
6.169714 0.11269893
6.170714 0.1107746
6.171714 0.10885929999999999
6.172714 0.10694820000000001
6.173714 0.10503489
6.174714 0.10311548
6.175714 0.10119099
6.176714 0.0992666
6.177714 0.097348267
6.178714 0.09543906199999999
6.179714 0.09353747
6.180714 0.091638783
6.181714 0.089738489
6.182714 0.087835354
6.183714 0.085932139
6.184714 0.084033515
6.185714 0.082142698
6.186714 0.080259069
6.187714 0.078378455
6.188715 0.076495874
6.189714 0.07460892100000001
6.190714 0.072719523
6.191714 0.07083292000000001
6.192714 0.068954448
6.193714 0.06708631400000001
6.194714 0.065226306
6.195714 0.06336933
6.196714 0.061510608
6.197714 0.05964851
6.198714 0.057785219
6.199714 0.05592496
6.200714 0.054071063999999995
6.201715 0.052223913
6.202714 0.05038106999999999
6.203714 0.048539399999999996
6.204714 0.046697645999999995
6.205714 0.04485762
6.206714 0.043023148
6.207714 0.041197479
6.208714 0.039380901999999995
6.209714 0.037570178
6.210714 0.035760237
6.211714 0.033947098
6.212714 0.032130153999999994
6.213714 0.030312451
6.214714 0.028498831999999998
6.215714 0.026693198
6.216714 0.024896616
6.217714 0.023107333
6.218714 0.021322498
6.219714 0.019540255
6.220714 0.017760774
6.221714 0.015985595999999998
6.222714 0.014215884000000002
6.223714 0.012450952000000001
6.224714 0.010688195
6.225714 0.0089245885
6.226714 0.0071588001
6.227714 0.0053924818
6.228714 0.0036298381
6.229714 0.0018756384
6.230714 0.00013285378
6.231714 -0.0015987011000000001
6.232714 -0.0033219912000000003
6.233714 -0.0050410046
6.234715 -0.006758776
6.235714 -0.0084763604
6.236714 -0.010193179
6.237714 -0.011908226000000001
6.238714 -0.013621114
6.239714 -0.015332160000000001
6.240714 -0.017041525
6.241714 -0.01874814
6.242714 -0.020449373
6.243714 -0.022141867
6.244714 -0.023823175999999998
6.245714 -0.025493203000000002
6.246714 -0.027154533999999998
6.247715 -0.028811384
6.248714 -0.030467755000000003
6.249714 -0.032125812000000004
6.250714 -0.033785336
6.251714 -0.03544435
6.252714 -0.037100387
6.253714 -0.038751517
6.254714 -0.040396606
6.255714 -0.042034916
6.256714 -0.043665597
6.257714 -0.045287691
6.258714 -0.046900735
6.259714 -0.048505567
6.260714 -0.050104625
6.261714 -0.051701342000000004
6.262714 -0.053298794
6.263714 -0.054898311
6.264714 -0.056498847
6.265714 -0.058097461999999996
6.266714 -0.059690606
6.267715 -0.061275502
6.268714 -0.06285089199999999
6.269714 -0.06441691699999999
6.270714 -0.06597446
6.271714 -0.067524554
6.272714 -0.069068262
6.273714 -0.070606952
6.274714 -0.072142552
6.275714 -0.07367729
6.276714 -0.075212825
6.277714 -0.07674927499999999
6.278714 -0.078284723
6.279714 -0.079815707
6.280715 -0.08133857
6.281714 -0.082850939
6.282714 -0.08435261
6.283714 -0.085845328
6.284714 -0.08733173
6.285714 -0.088814076
6.286714 -0.090293563
6.287714 -0.09177046
6.288714 -0.09324474399999999
6.289714 -0.094716594
6.290714 -0.09618629100000001
6.291714 -0.097653543
6.292714 -0.09911685499999999
6.293715 -0.10057357
6.294714 -0.10202084
6.295714 -0.10345698
6.296714 -0.10488267999999999
6.297714 -0.10630088000000001
6.298714 -0.10771553
6.299714 -0.10912986000000001
6.300714 -0.11054496000000001
6.301714 -0.1119596
6.302714 -0.11337128
6.303714 -0.11477779
6.304714 -0.11617813
6.305714 -0.11757250000000001
6.306714 -0.11896137
6.307714 -0.12034445999999999
6.308714 -0.12172050000000001
6.309714 -0.12308804000000001
6.310714 -0.12444678
6.311714 -0.12579835
6.312714 -0.12714594
6.313715 -0.12849275999999998
6.314714 -0.12984023
6.315714 -0.13118705
6.316714 -0.13252978999999998
6.317714 -0.13386471
6.318714 -0.13518988
6.319714 -0.13650605
6.320714 -0.13781601000000002
6.321714 -0.13912278
6.322714 -0.14042777
6.323714 -0.14173022
6.324714 -0.14302802
6.325714 -0.14431947
6.326715 -0.1456046
6.327714 -0.14688509
6.328714 -0.1481629
6.329714 -0.14943857
6.330714 -0.15071036000000002
6.331714 -0.15197507000000002
6.332714 -0.15322999999999998
6.333714 -0.15447489
6.334714 -0.15571248000000001
6.335714 -0.15694719999999998
6.336714 -0.15818271
6.337714 -0.15941975
6.338714 -0.16065573
6.339714 -0.16188631
6.340714 -0.16310791
6.341714 -0.1643197
6.342714 -0.16552379
6.343714 -0.16672352000000001
6.344714 -0.16792122
6.345714 -0.16911678
6.346714 -0.17030803
6.347714 -0.17149267
6.348714 -0.17267031
6.349714 -0.17384308
6.350714 -0.17501436
6.351714 -0.17618634
6.352714 -0.17735808
6.353714 -0.1785255
6.354714 -0.17968345
6.355714 -0.1808287
6.356714 -0.18196198
6.357714 -0.18308781
6.358714 -0.18421201999999998
6.359715 -0.18533864
6.360714 -0.18646792
6.361714 -0.18759669
6.362714 -0.18872075000000002
6.363714 -0.18983756999999998
6.364714 -0.19094758
6.365714 -0.19205324000000001
6.366714 -0.19315664999999999
6.367714 -0.1942574
6.368714 -0.19535241
6.369714 -0.19643777
6.370714 -0.19751174999999999
6.371714 -0.19857651
6.372715 -0.19963759000000003
6.373714 -0.20070102
6.374714 -0.20176992
6.375714 -0.20284259
6.376714 -0.20391340000000002
6.377714 -0.204976
6.378714 -0.20602676
6.379714 -0.20706649000000002
6.380714 -0.20809930000000001
6.381714 -0.20912967000000002
6.382714 -0.21015946
6.383714 -0.2111872
6.384714 -0.21220967000000002
6.385714 -0.21322486
6.386714 -0.21423402
6.387714 -0.21524131000000002
6.388714 -0.21625115
6.389714 -0.21726487
6.390714 -0.21827931
6.391714 -0.21928796000000003
6.392715 -0.22028459
6.393714 -0.22126683000000003
6.394714 -0.22223766
6.395714 -0.22320366
6.396714 -0.22417120999999998
6.397714 -0.22514304000000002
6.398714 -0.22611718
6.399714 -0.22708881
6.400714 -0.22805384
6.401714 -0.22901169
6.402714 -0.22996527
6.403714 -0.23091857
6.404714 -0.23187324
6.405715 -0.2328269
6.406714 -0.23377419
6.407714 -0.23471022
6.408714 -0.23563395
6.409714 -0.23654943999999997
6.410714 -0.23746365
6.411714 -0.23838249
6.412714 -0.23930727
6.413714 -0.24023400999999997
6.414714 -0.24115597
6.415714 -0.24206787000000002
6.416714 -0.24296896999999998
6.417714 -0.24386316
6.418715 -0.24475611
6.419714 -0.24565132
6.420714 -0.24654788
6.421714 -0.24744135
6.422714 -0.24832708
6.423714 -0.24920376
6.424714 -0.25007461999999997
6.425714 -0.25094554
6.426714 -0.25182115
6.427714 -0.25270148
6.428714 -0.25358167
6.429714 -0.25445474
6.430714 -0.25531593999999996
6.431714 -0.2561657
6.432714 -0.25700938
6.433714 -0.25785378999999997
6.434714 -0.25870292
6.435714 -0.25955564
6.436714 -0.26040662
6.437714 -0.26125011000000004
6.438715 -0.26208381
6.439714 -0.26291038
6.440714 -0.26373554
6.441714 -0.26456409000000003
6.442714 -0.26539664
6.443714 -0.26622914999999997
6.444714 -0.26705561
6.445714 -0.26787217
6.446714 -0.2686799
6.447714 -0.26948422
6.448714 -0.2702913
6.449714 -0.271104
6.450714 -0.27191981
6.451715 -0.2727323
6.452714 -0.27353519
6.453714 -0.27432637
6.454714 -0.27510922000000004
6.455714 -0.27589048
6.456714 -0.27667596
6.457714 -0.27746703
6.458714 -0.27826006999999997
6.459714 -0.27904916
6.460714 -0.27983026
6.461714 -0.28060386
6.462714 -0.28137448
6.463714 -0.28214733999999997
6.464714 -0.28292450999999996
6.465714 -0.28370318
6.466714 -0.28447739
6.467714 -0.28524182
6.468714 -0.28599561
6.469714 -0.28674316
6.470714 -0.28749167000000003
6.471714 -0.28824664
6.472714 -0.2890086
6.473714 -0.28977286999999996
6.474714 -0.29053257
6.475714 -0.29128292
6.476714 -0.29202392
6.477714 -0.29275998999999997
6.478714 -0.29349658
6.479714 -0.29423635000000004
6.480714 -0.29497761
6.481714 -0.29571576
6.482714 -0.29644684000000004
6.483714 -0.29717071
6.484715 -0.29789163
6.485714 -0.29861561
6.486714 -0.29934647000000003
6.487714 -0.30008303000000003
6.488714 -0.30081952
6.489714 -0.30154884
6.490714 -0.30226682
6.491714 -0.30297455
6.492714 -0.30367752
6.493714 -0.30438211
6.494714 -0.3050918
6.495714 -0.3058055
6.496714 -0.30651891
6.497715 -0.307228
6.498714 -0.30793191000000003
6.499714 -0.30863343
6.500714 -0.30933677
6.501714 -0.31004413
6.502714 -0.31075368
6.503714 -0.31146023
6.504714 -0.3121583
6.505714 -0.31284583
6.506714 -0.31352565
6.507714 -0.31420405
6.508714 -0.31488715
6.509714 -0.31557749
6.510714 -0.31627282
6.511714 -0.31696778999999997
6.512714 -0.31765751000000003
6.513714 -0.31834028
6.514714 -0.31901812
6.515714 -0.31969475
6.516714 -0.32037256999999997
6.517715 -0.3210509
6.518714 -0.32172659
6.519714 -0.32239663
6.520714 -0.32306069
6.521714 -0.32372209
6.522714 -0.32438603
6.523714 -0.32505647
6.524714 -0.32573349
6.525714 -0.32641306
6.526714 -0.32708915
6.527714 -0.32775719
6.528714 -0.32841631
6.529714 -0.32906947000000003
6.530715 -0.32972121
6.531714 -0.33037483
6.532714 -0.33103067
6.533714 -0.33168668999999995
6.534714 -0.33234057
6.535714 -0.3329918
6.536714 -0.33364221
6.537714 -0.33429461
6.538714 -0.33495043999999996
6.539714 -0.33560820999999996
6.540714 -0.33626393
6.541714 -0.33691332
6.542714 -0.33755433
6.543715 -0.33818856
6.544714 -0.33882044
6.545714 -0.33945476
6.546714 -0.34009411
6.547714 -0.34073787
6.548714 -0.34138297
6.549714 -0.34202612
6.550714 -0.34266573
6.551714 -0.34330226
6.552714 -0.34393717
6.553714 -0.34457124
6.554714 -0.34520363
6.555714 -0.34583244
6.556714 -0.34645633
6.557714 -0.34707605
6.558714 -0.34769458999999997
6.559714 -0.34831587999999997
6.560714 -0.34894261
6.561714 -0.34957465
6.562714 -0.350209
6.563715 -0.35084137
6.564714 -0.35146843
6.565714 -0.35208918
6.566714 -0.35270492
6.567714 -0.35331792
6.568714 -0.35392982
6.569714 -0.35454102000000004
6.570714 -0.35515118
6.571714 -0.35576024
6.572714 -0.35636937
6.573714 -0.35698051000000003
6.574714 -0.35759509
6.575714 -0.35821272000000004
6.576715 -0.35883076
6.577714 -0.35944539
6.578714 -0.36005345
6.579714 -0.36065411
6.580714 -0.36124922000000004
6.581714 -0.36184224000000004
6.582714 -0.36243638
6.583714 -0.36303317
6.584714 -0.36363234
6.585714 -0.3642326
6.586714 -0.36483302
6.587714 -0.36543348999999997
6.588714 -0.36603431
6.589714 -0.36663513000000003
6.590714 -0.3672342
6.591714 -0.36782883
6.592714 -0.36841675
6.593714 -0.36899769
6.594714 -0.36957398999999996
6.595714 -0.37014976
6.596714 -0.3707289
6.597714 -0.37131327999999997
6.598714 -0.37190195
6.599714 -0.37249203000000003
6.600714 -0.37308047
6.601714 -0.37366555
6.602714 -0.3742473
6.603714 -0.37482656
6.604714 -0.37540366999999997
6.605714 -0.37597786
6.606714 -0.37654776
6.607714 -0.37711280999999996
6.608714 -0.37767438000000003
6.609715 -0.37823571
6.610714 -0.37880044
6.611714 -0.37937053000000004
6.612714 -0.3799449
6.613714 -0.38051978
6.614714 -0.38109065
6.615714 -0.38165457
6.616714 -0.38221148
6.617714 -0.38276385
6.618714 -0.38331482
6.619714 -0.3838663
6.620714 -0.38441818
6.621714 -0.38496898
6.622715 -0.3855177
6.623714 -0.38606497
6.624714 -0.38661291
6.625714 -0.3871636
6.626714 -0.38771711
6.627714 -0.38827083
6.628714 -0.38882038
6.629714 -0.38936203
6.630714 -0.38989496
6.631714 -0.39042183
6.632714 -0.39094752
6.633714 -0.39147628
6.634714 -0.39200959999999996
6.635714 -0.39254581
6.636714 -0.39308136000000005
6.637714 -0.39361343
6.638714 -0.39414139000000004
6.639714 -0.39466680000000004
6.640714 -0.3951916
6.641714 -0.39571617
6.642715 -0.39623864000000003
6.643714 -0.39675580000000005
6.644714 -0.39726552000000004
6.645714 -0.39776865999999994
6.646714 -0.39826920000000005
6.647714 -0.39877216
6.648714 -0.39928081
6.649714 -0.3997948
6.650714 -0.40031019999999995
6.651714 -0.40082186000000003
6.652714 -0.40132636
6.653714 -0.4018235
6.654714 -0.40231603
6.655715 -0.40280735
6.656714 -0.403299
6.657714 -0.40378990000000003
6.658714 -0.40427726
6.659714 -0.40475902999999996
6.660714 -0.40523586999999994
6.661714 -0.40571098
6.662714 -0.40618833000000004
6.663714 -0.40666987000000004
6.664714 -0.40715397
6.665714 -0.40763620999999994
6.666714 -0.40811184
6.667714 -0.40857862
6.668715 -0.40903813
6.669714 -0.40949462000000003
6.670714 -0.40995223000000003
6.671714 -0.41041261999999995
6.672714 -0.41087396000000004
6.673714 -0.4113324
6.674714 -0.41178487999999996
6.675714 -0.41223112
6.676714 -0.41267364
6.677714 -0.41311597000000005
6.678714 -0.41355994
6.679714 -0.41400427
6.680714 -0.41444544
6.681714 -0.41487994999999994
6.682714 -0.41530677
6.683714 -0.41572837999999995
6.684714 -0.41614911000000004
6.685714 -0.41657248999999996
6.686714 -0.41699889
6.687714 -0.41742515999999996
6.688715 -0.41784663
6.689714 -0.41825986000000004
6.690714 -0.41866484000000004
6.691714 -0.41906466000000003
6.692714 -0.41946336
6.693714 -0.41986336
6.694714 -0.42026397
6.695714 -0.4206622
6.696714 -0.42105499
6.697714 -0.42144149000000003
6.698714 -0.42182375000000005
6.699714 -0.42220517
6.700714 -0.42258818000000004
6.701715 -0.42297207
6.702714 -0.4233534
6.703714 -0.42372774
6.704714 -0.42409273
6.705714 -0.42444938
6.706714 -0.4248016
6.707714 -0.42515382999999995
6.708714 -0.42550815
6.709714 -0.42586341000000005
6.710714 -0.42621604999999996
6.711714 -0.42656255
6.712714 -0.42690174000000003
6.713714 -0.42723533999999996
6.714714 -0.42756647
6.715714 -0.42789726999999994
6.716714 -0.42822729
6.717714 -0.42855371999999997
6.718714 -0.42887344
6.719714 -0.4291852
6.720714 -0.42949080999999995
6.721714 -0.42979405
6.722714 -0.43009827
6.723714 -0.43040426000000004
6.724714 -0.43070945
6.725714 -0.43100948
6.726714 -0.43130084
6.727714 -0.43158284
6.728714 -0.43185786000000004
6.729714 -0.43212962
6.730714 -0.43240086999999994
6.731714 -0.4326717
6.732714 -0.43293992000000003
6.733714 -0.43320297
6.734715 -0.43345983
6.735714 -0.43371184999999995
6.736714 -0.43396166999999997
6.737714 -0.43421107999999997
6.738714 -0.43445933000000003
6.739714 -0.43470315
6.740714 -0.43493849
6.741714 -0.43516312999999995
6.742714 -0.43537798
6.743714 -0.43558688
6.744714 -0.43579438
6.745714 -0.43600323
6.746714 -0.43621315
6.747715 -0.43642134
6.748714 -0.43662461
6.749714 -0.43682125000000005
6.750714 -0.43701189999999995
6.751714 -0.43719821000000003
6.752714 -0.4373813
6.753714 -0.43756020999999995
6.754714 -0.43773232
6.755714 -0.43789501999999997
6.756714 -0.43804795
6.757714 -0.43819350999999995
6.758714 -0.43833609999999995
6.759714 -0.43847961
6.760714 -0.43862532
6.761714 -0.43877112
6.762714 -0.43891282
6.763714 -0.4390466
6.764714 -0.43917084000000006
6.765714 -0.43928665
6.766714 -0.43939645
6.767715 -0.43950216
6.768714 -0.43960372000000003
6.769714 -0.43969954999999994
6.770714 -0.43978808
6.771714 -0.43986947
6.772714 -0.43994598
6.773714 -0.44002072
6.774714 -0.44009564
6.775714 -0.44016977999999995
6.776714 -0.44023949
6.777714 -0.4403003
6.778714 -0.44034943
6.779714 -0.44038719
6.780715 -0.44041680999999994
6.781714 -0.44044242
6.782714 -0.44046682
6.783714 -0.44049014999999997
6.784714 -0.44051046
6.785714 -0.44052545
6.786714 -0.44053416
6.787714 -0.44053746000000005
6.788714 -0.44053690999999995
6.789714 -0.44053295000000003
6.790714 -0.44052373
6.791714 -0.44050585
6.792714 -0.44047623
6.793715 -0.44043427
6.794714 -0.44038258
6.795714 -0.44032600999999993
6.796714 -0.44026891999999995
6.797714 -0.44021318000000004
6.798714 -0.44015716
6.799714 -0.44009708999999997
6.800714 -0.44002937999999997
6.801714 -0.43995240999999996
6.802714 -0.439867
6.803714 -0.43977499000000003
6.804714 -0.43967739000000006
6.805714 -0.43957336
6.806714 -0.43946076
6.807714 -0.43933797
6.808714 -0.43920562999999996
6.809714 -0.43906685999999995
6.810714 -0.43892586
6.811714 -0.43878532
6.812714 -0.43864478
6.813715 -0.43850061
6.814714 -0.43834806
6.815714 -0.43818377999999997
6.816714 -0.43800743
6.817714 -0.43782163
6.818714 -0.43762977999999997
6.819714 -0.43743397000000006
6.820714 -0.43723382999999993
6.821714 -0.43702726
6.822714 -0.43681231000000004
6.823714 -0.43658897999999996
6.824714 -0.43635941
6.825714 -0.43612635000000005
6.826715 -0.43589114
6.827714 -0.4356523
6.828714 -0.43540625000000005
6.829714 -0.43514916000000003
6.830714 -0.43487959
6.831714 -0.43459926
6.832714 -0.43431232
6.833714 -0.43402258
6.834714 -0.43373149999999994
6.835714 -0.4334372
6.836714 -0.43313596
6.837714 -0.43282466999999997
6.838714 -0.43250257000000003
6.839714 -0.43217163000000003
6.840714 -0.43183463000000005
6.841714 -0.43149325000000005
6.842714 -0.43114666
6.843714 -0.43079215
6.844714 -0.43042726
6.845714 -0.43005166
6.846714 -0.42966786
6.847714 -0.42927968
6.848714 -0.42888982999999997
6.849714 -0.42849802
6.850714 -0.42810091
6.851714 -0.42769401
6.852714 -0.42727431000000005
6.853714 -0.42684204000000003
6.854714 -0.42640036
6.855714 -0.42595319000000004
6.856714 -0.42550275000000004
6.857714 -0.42504831
6.858714 -0.42458707
6.859715 -0.42411628999999995
6.860714 -0.42363540000000005
6.861714 -0.42314631999999996
6.862714 -0.42265207
6.863714 -0.42215441000000004
6.864714 -0.42165234
6.865714 -0.42114239
6.866714 -0.42062085
6.867714 -0.42008608999999997
6.868714 -0.41953982000000006
6.869714 -0.41898619000000004
6.870714 -0.41842922
6.871714 -0.41787028
6.872715 -0.41730753
6.873714 -0.416737
6.874714 -0.41615535
6.875714 -0.41556181000000003
6.876714 -0.4149585
6.877714 -0.41434871999999995
6.878714 -0.41373460999999995
6.879714 -0.41311546
6.880714 -0.41248854
6.881714 -0.41185082
6.882714 -0.41120154999999997
6.883714 -0.41054278000000005
6.884714 -0.40987823
6.885714 -0.40921075
6.886714 -0.40854039000000003
6.887714 -0.40786392000000005
6.888714 -0.40717688
6.889714 -0.4064763
6.890714 -0.40576234
6.891714 -0.40503828999999997
6.892715 -0.40430832000000005
6.893714 -0.40357485000000004
6.894714 -0.40283729
6.895714 -0.40209265
6.896714 -0.40133796000000005
6.897714 -0.40057227000000006
6.898714 -0.39979746
6.899714 -0.39901664
6.900714 -0.39823195000000006
6.901714 -0.3974427
6.902714 -0.39664558
6.903714 -0.39583663
6.904714 -0.39501400000000003
6.905715 -0.39417902
6.906714 -0.39333566
6.907714 -0.39248801999999994
6.908714 -0.39163786
6.909714 -0.39078359999999995
6.910714 -0.38992136
6.911714 -0.38904769
6.912714 -0.38816161
6.913714 -0.38726511
6.914714 -0.38636149999999997
6.915714 -0.38545302000000004
6.916714 -0.38453918
6.917714 -0.38361719
6.918715 -0.38268387000000004
6.919714 -0.38173809
6.920714 -0.38078171
6.921714 -0.37981863
6.922714 -0.37885217
6.923714 -0.37788297
6.924714 -0.37690839000000004
6.925714 -0.37592412000000003
6.926714 -0.37492686
6.927714 -0.37391628
6.928714 -0.37289504
6.929714 -0.37186695000000003
6.930714 -0.37083446999999997
6.931714 -0.36979713000000003
6.932714 -0.36875224
6.933714 -0.36769675
6.934714 -0.36662964
6.935714 -0.36555266
6.936714 -0.36446908
6.937714 -0.36338146000000004
6.938715 -0.36228965
6.939714 -0.36119064
6.940714 -0.36008044
6.941714 -0.35895654
6.942714 -0.35781963
6.943714 -0.3566731
6.944714 -0.35552108
6.945714 -0.35436577
6.946714 -0.35320630000000003
6.947714 -0.35203944000000004
6.948714 -0.35086188
6.949714 -0.34967234999999997
6.950714 -0.34847234
6.951715 -0.34726481000000003
6.952714 -0.34605202
6.953714 -0.34483382
6.954714 -0.34360772
6.955714 -0.34237062
6.956714 -0.34112107999999997
6.957714 -0.33986056
6.958714 -0.33859266
6.959714 -0.33732085
6.960714 -0.33604635
6.961714 -0.33476722999999997
6.962714 -0.33347949
6.963714 -0.33217955
6.964714 -0.33086622
6.965714 -0.32954122999999996
6.966714 -0.32820783
6.967714 -0.32686868
6.968714 -0.32552413
6.969714 -0.32417241
6.970714 -0.32281118999999997
6.971714 -0.32143951000000004
6.972714 -0.32005874
6.973714 -0.3186716
6.974714 -0.3172803
6.975714 -0.31588478000000003
6.976714 -0.31448234999999997
6.977714 -0.31306909
6.978714 -0.31164216
6.979714 -0.31020157
6.980714 -0.30875008
6.981714 -0.30729172
6.982714 -0.30582945
6.983714 -0.30436369
6.984715 -0.30289256999999997
6.985714 -0.30141352
6.986714 -0.29992501000000005
6.987714 -0.29842738999999996
6.988714 -0.29692221
6.989714 -0.29541063
6.990714 -0.29389211000000004
6.991714 -0.29236444
6.992714 -0.29082508
6.993714 -0.28927291
6.994714 -0.28770936
6.995714 -0.28613789
6.996714 -0.28456219
6.997715 -0.28298423
6.998714 -0.28140324
6.999714 -0.27981630999999996
7.000714 -0.27822014
7.001714 -0.27661284
7.002714 -0.27499457
7.003714 -0.27336697
7.004714 -0.27173164
7.005714 -0.27008899000000003
7.006714 -0.26843827000000003
7.007714 -0.26677842
7.008714 -0.26510938
7.009714 -0.26343262
7.010714 -0.26175054000000003
7.011714 -0.26006491
7.012714 -0.25837563
7.013714 -0.25668044
7.014714 -0.254976
7.015714 -0.25325958000000004
7.016714 -0.25153048
7.017715 -0.24979026
7.018714 -0.24804168
7.019714 -0.24628718
7.020714 -0.24452785000000002
7.021714 -0.24276329000000002
7.022714 -0.24099255
7.023714 -0.23921505
7.024714 -0.23743104999999998
7.025714 -0.23564119
7.026714 -0.23384558
7.027714 -0.23204307
7.028714 -0.23023163000000002
7.029714 -0.22840926
7.030715 -0.22657528000000002
7.031714 -0.22473086
7.032714 -0.22287859999999998
7.033714 -0.22102125999999997
7.034714 -0.21916039
7.035714 -0.21729579
7.036714 -0.21542592
7.037714 -0.21354896
7.038714 -0.21166382000000003
7.039714 -0.20977040000000002
7.040714 -0.20786914999999997
7.041714 -0.20596031
7.042714 -0.20404355999999998
7.043715 -0.20211816000000002
7.044714 -0.20018385
7.045714 -0.19824132000000003
7.046714 -0.19629225
7.047714 -0.19433857
7.048714 -0.19238134
7.049714 -0.19042013
7.050714 -0.18845324000000002
7.051714 -0.18647864
7.052714 -0.18449508
7.053714 -0.18250269
7.054714 -0.18050267
7.055714 -0.17849637999999998
7.056714 -0.17648450999999998
7.057714 -0.17446682
7.058714 -0.17244257999999998
7.059714 -0.17041129
7.060714 -0.16837319
7.061714 -0.16632903999999998
7.062714 -0.16427943
7.063715 -0.16222412
7.064714 -0.16016196000000002
7.065714 -0.1580916
7.066714 -0.15601245
7.067714 -0.15392532
7.068714 -0.15183224
7.069714 -0.14973539
7.070714 -0.14763593
7.071714 -0.14553337
7.072714 -0.14342588
7.073714 -0.14131133
7.074714 -0.13918845000000002
7.075714 -0.13705723
7.076715 -0.13491857
7.077714 -0.13277337
7.078714 -0.13062188000000002
7.079714 -0.12846368
7.080714 -0.12629848
7.081714 -0.12412691
7.082714 -0.12195067
7.083714 -0.11977191999999999
7.084714 -0.11759195
7.085714 -0.11541019
7.086714 -0.11322420999999999
7.087714 -0.11103078999999999
7.088714 -0.10882750999999999
7.089714 -0.10661397
7.090714 -0.10439177999999999
7.091714 -0.10216357999999999
7.092714 -0.099931494
7.093714 -0.09769622700000001
7.094714 -0.09545725799999999
7.095714 -0.093213742
7.096714 -0.090965553
7.097714 -0.088713499
7.098714 -0.086458644
7.099714 -0.084201107
7.100714 -0.081939378
7.101714 -0.07967072900000001
7.102714 -0.07739262699999999
7.103714 -0.075104303
7.104714 -0.072807487
7.105714 -0.070505735
7.106714 -0.068202656
7.107714 -0.0659001
7.108714 -0.06359741099999999
7.109715 -0.061292085
7.110714 -0.05898142099999999
7.111714 -0.056664
7.112714 -0.054340129
7.113714 -0.05201103000000001
7.114714 -0.049677485
7.115714 -0.047339013
7.116714 -0.044994208
7.117714 -0.042642039
7.118714 -0.040283190999999996
7.119714 -0.037920364
7.120714 -0.035557174000000004
7.121714 -0.033196184
7.122715 -0.030837315999999997
7.123714 -0.028477659000000002
7.124714 -0.026112897
7.125714 -0.023739514
7.126714 -0.021356472
7.127714 -0.018965395
7.128714 -0.016569221
7.129714 -0.014170323
7.130714 -0.011769331
7.131714 -0.0093653733
7.132714 -0.0069574489000000005
7.133714 -0.0045458197
7.134714 -0.0021323371000000002
7.135714 0.00028062889
7.136714 0.0026919761
7.137714 0.0051031097
7.138714 0.007517668599999999
7.139714 0.0099397301
7.140714 0.012371549
7.141714 0.014812237
7.142715 0.017258222
7.143714 0.019705223
7.144714 0.022150515000000003
7.145714 0.024594096
7.146714 0.027038119
7.147714 0.029485085
7.148714 0.03193609
7.149714 0.034390308
7.150714 0.036846008
7.151714 0.039302287000000005
7.152714 0.041760239
7.153714 0.044222604
7.154714 0.046692023
7.155715 0.049169076000000006
7.156714 0.051651429
7.157714 0.054134788999999996
7.158714 0.056615162999999996
7.159714 0.05909104900000001
7.160714 0.061564177
7.161714 0.064038305
7.162714 0.06651694400000001
7.163714 0.069001404
7.164714 0.071490381
7.165714 0.07398126199999999
7.166714 0.076472136
7.167714 0.078963139
7.168715 0.081456127
7.169714 0.08395303700000001
7.170714 0.086454046
7.171714 0.088956981
7.172714 0.091458415
7.173714 0.093955838
7.174714 0.096449465
7.175714 0.098942395
7.176714 0.10143898999999999
7.177714 0.10394234
7.178714 0.10645254999999999
7.179714 0.10896679
7.180714 0.11148111999999999
7.181714 0.11399278
7.182714 0.11650157
7.183714 0.11900941999999999
7.184714 0.12151849
7.185714 0.12402940999999999
7.186714 0.1265406
7.187714 0.12904949
7.188715 0.13155453
7.189714 0.13405669
7.190714 0.13655928
7.191714 0.13906612
7.192714 0.14157915
7.193714 0.14409709
7.194714 0.14661616000000002
7.195714 0.14913216
7.196714 0.15164289
7.197714 0.15414917
7.198714 0.15665398
7.199714 0.15916018
7.200714 0.16166865
7.201715 0.16417784
7.202714 0.16668506
7.203714 0.16918866000000002
7.204714 0.17168935000000002
7.205714 0.17418991
7.206714 0.17669325
7.207714 0.17920033
7.208714 0.1817092
7.209714 0.18421605
7.210714 0.18671748999999999
7.211714 0.18921266
7.212714 0.19170373
7.213714 0.19419442
7.214714 0.19668761999999998
7.215714 0.19918349999999999
7.216714 0.20167951
7.217714 0.20417215
7.218714 0.20665925000000002
7.219714 0.20914131
7.220714 0.21162103
7.221714 0.21410114000000002
7.222714 0.21658246
7.223714 0.2190632
7.224714 0.22154015
7.225714 0.22401097
7.226714 0.22647597
7.227714 0.22893813000000002
7.228714 0.23140119999999997
7.229714 0.2338673
7.230714 0.23633539999999997
7.231714 0.23880189
7.232714 0.24126274999999997
7.233714 0.24371592
7.234715 0.24616249999999998
7.235714 0.24860569
7.236714 0.2510485
7.237714 0.25349166
7.238714 0.25593319000000003
7.239714 0.25836991000000004
7.240714 0.26079968
7.241714 0.26322314999999996
7.242714 0.26564328
7.243714 0.26806341
7.244714 0.27048488
7.245714 0.27290591999999997
7.246714 0.27532263
7.247715 0.2777314
7.248714 0.28013124
7.249714 0.28252428999999996
7.250714 0.28491449
7.251714 0.28730482
7.252714 0.28969543
7.253714 0.29208357
7.254714 0.29446543000000003
7.255714 0.29683877000000003
7.256714 0.29920432999999996
7.257714 0.30156528
7.258714 0.30392497
7.259714 0.30628449999999996
7.260714 0.30864188
7.261714 0.3109934
7.262714 0.31333601
7.263714 0.31566939
7.264714 0.31799626999999997
7.265714 0.32032051
7.266714 0.32264439
7.267715 0.32496701
7.268714 0.32728468
7.269714 0.32959331000000003
7.270714 0.33189105
7.271714 0.33417947000000003
7.272714 0.33646259
7.273714 0.33874419
7.274714 0.34102546
7.275714 0.34330424
7.276714 0.34557662
7.277714 0.34783955
7.278714 0.35009286
7.279714 0.35233924
7.280715 0.35458214
7.281714 0.35682321
7.282714 0.35906082
7.283714 0.36129106
7.284714 0.36351013
7.285714 0.36571699
7.286714 0.36791420999999996
7.287714 0.37010638
7.288714 0.37229729
7.289714 0.37448746
7.290714 0.37667383
7.291714 0.37885179999999996
7.292714 0.38101806
7.293715 0.38317267
7.294714 0.38531867
7.295714 0.38745988000000003
7.296714 0.38959808
7.297714 0.39173183
7.298714 0.39385739
7.299714 0.39597154
7.300714 0.39807376
7.301714 0.40016691
7.302714 0.40225526
7.303714 0.40434171
7.304714 0.40642559
7.305714 0.40850285
7.306714 0.41056843
7.307714 0.41261949
7.308714 0.41465699
7.309714 0.41668508
7.310714 0.41870843
7.311714 0.42072926
7.312714 0.42274621999999995
7.313715 0.4247555
7.314714 0.42675361
7.315714 0.4287397
7.316714 0.43071611
7.317714 0.43268632
7.318714 0.43465225
7.319714 0.43661245
7.320714 0.43856259
7.321714 0.44049812
7.322714 0.44241719999999995
7.323714 0.44432213000000004
7.324714 0.44621811000000006
7.325714 0.44811028
7.326715 0.45000059000000003
7.327714 0.45188698000000005
7.328714 0.45376476
7.329714 0.45562969000000003
7.330714 0.45748055
7.331714 0.4593194
7.332714 0.46114973
7.333714 0.46297358
7.334714 0.4647899
7.335714 0.46659512
7.336714 0.46838569
7.337714 0.47016079
7.338714 0.47192336
7.339714 0.47367866999999997
7.340714 0.47543109
7.341714 0.47718128
7.342714 0.47892578999999996
7.343714 0.48065889000000006
7.344714 0.48237591999999996
7.345714 0.48407577
7.346714 0.48576114
7.347714 0.48743631
7.348714 0.48910417
7.349714 0.4907643
7.350714 0.49241371
7.351714 0.49404926
7.352714 0.49567013
7.353714 0.49727894
7.354714 0.49888006999999995
7.355714 0.50047673
7.356714 0.5020685
7.357714 0.5036512400000001
7.358714 0.50521926
7.359715 0.50676866
7.360714 0.50829956
7.361714 0.5098159
7.362714 0.51132292
7.363714 0.51282393
7.364714 0.5143185100000001
7.365714 0.5158032300000001
7.366714 0.51727421
7.367714 0.51872991
7.368714 0.52017206
7.369714 0.5216042
7.370714 0.5230289
7.371714 0.52444562
7.372715 0.5258506199999999
7.373714 0.52723922
7.374714 0.52860873
7.375714 0.5299605
7.376714 0.53129923
7.377714 0.53263023
7.378714 0.53395629
7.379714 0.53527616
7.380714 0.53658541
7.381714 0.53787939
7.382714 0.539156
7.383714 0.54041664
7.384714 0.5416648
7.385714 0.54290332
7.386714 0.5441322000000001
7.387714 0.54534846
7.388714 0.54654824
7.389714 0.54772957
7.390714 0.54889405
7.391714 0.55004619
7.392715 0.55119065
7.393714 0.55232933
7.394714 0.55346023
7.395714 0.55457857
7.396714 0.55567962
7.397714 0.55676163
7.398714 0.5578264599999999
7.399714 0.55887802
7.400714 0.55991956
7.401714 0.5609514200000001
7.402714 0.56197094
7.403714 0.56297434
7.404714 0.56395973
7.405715 0.5649283500000001
7.406714 0.56588422
7.407714 0.56683142
7.408714 0.56777149
7.409714 0.56870221
7.410714 0.56961896
7.411714 0.57051745
7.412714 0.57139625
7.413714 0.57225754
7.414714 0.57310537
7.415714 0.57394295
7.416714 0.57477052
7.417714 0.57558538
7.418715 0.5763838099999999
7.419714 0.57716384
7.420714 0.5779267299999999
7.421714 0.5786762099999999
7.422714 0.57941619
7.423714 0.58014803
7.424714 0.58086948
7.425714 0.58157602
7.426714 0.5822635700000001
7.427714 0.58293082
7.428714 0.5835799
7.429714 0.58421483
7.430714 0.58483887
7.431714 0.58545242
7.432714 0.58605308
7.433714 0.58663748
7.434714 0.5872038199999999
7.435714 0.58775321
7.436714 0.58828904
7.437714 0.5888147699999999
7.438715 0.58933133
7.439714 0.5898363
7.440714 0.59032515
7.441714 0.5907940199999999
7.442714 0.59124194
7.443714 0.59167147
7.444714 0.59208702
7.445714 0.5924921900000001
7.446714 0.59288773
7.447714 0.59327139
7.448714 0.59363972
7.449714 0.59399046
7.450714 0.59432392
7.451715 0.59464267
7.452714 0.5949493
7.453714 0.59524439
7.454714 0.59552565
7.455714 0.59578922
7.456714 0.5960320100000001
7.457714 0.59625395
7.458714 0.59645819
7.459714 0.59664953
7.460714 0.5968316
7.461714 0.5970050600000001
7.462714 0.59716729
7.463714 0.5973142100000001
7.464714 0.5974428700000001
7.465714 0.5975529599999999
7.466714 0.59764646
7.467714 0.59772599
7.468714 0.59779263
7.469714 0.59784506
7.470714 0.5978805
7.471714 0.5978968
7.472714 0.59789428
7.473714 0.5978759800000001
7.474714 0.597846
7.475714 0.59780707
7.476714 0.5977588699999999
7.477714 0.5976981
7.478714 0.5976201999999999
7.479714 0.5975219399999999
7.480714 0.5974030100000001
7.481714 0.59726592
7.482714 0.5971140699999999
7.483714 0.5969496000000001
7.484715 0.59677227
7.485714 0.59658005
7.486714 0.59637097
7.487714 0.59614484
7.488714 0.59590372
7.489714 0.5956505
7.490714 0.59538707
7.491714 0.5951126999999999
7.492714 0.59482409
7.493714 0.59451703
7.494714 0.59418902
7.495714 0.5938403800000001
7.496714 0.59347423
7.497715 0.5930944300000001
7.498714 0.59270347
7.499714 0.59230118
7.500714 0.5918853
7.501714 0.59145316
7.502714 0.59100357
7.503714 0.59053758
7.504714 0.5900575299999999
7.505714 0.58956523
7.506714 0.5890605
7.507714 0.58854106
7.508714 0.5880038700000001
7.509714 0.58744727
7.510714 0.58687208
7.511714 0.58628144
7.512714 0.58567887
7.513714 0.58506643
7.514714 0.58444343
7.515714 0.58380691
7.516714 0.58315364
7.517715 0.5824818300000001
7.518714 0.58179218
7.519714 0.58108703
7.520714 0.58036875
7.521714 0.5796379899999999
7.522714 0.57889344
7.523714 0.57813283
7.524714 0.57735457
7.525714 0.57655917
7.526714 0.57574902
7.527714 0.57492689
7.528714 0.57409429
7.529714 0.57325023
7.530715 0.57239193
7.531714 0.57151625
7.532714 0.57062181
7.533714 0.56970958
7.534714 0.5687824
7.535714 0.56784307
7.536714 0.5668927899999999
7.537714 0.56593064
7.538714 0.56495434
7.539714 0.56396183
7.540714 0.56295283
7.541714 0.5619288
7.542714 0.56089186
7.543715 0.5598433300000001
7.544714 0.55878265
7.545714 0.5577076200000001
7.546714 0.55661593
7.547714 0.55550658
7.548714 0.5543808499999999
7.549714 0.55324147
7.550714 0.55209124
7.551714 0.55093123
7.552714 0.5497602699999999
7.553714 0.54857568
7.554714 0.54737492
7.555714 0.54615708
7.556714 0.54492317
7.557714 0.54367543
7.558714 0.54241563
7.559714 0.5411441
7.560714 0.53985962
7.561714 0.5385604199999999
7.562714 0.53724563
7.563715 0.53591607
7.564714 0.5345739
7.565714 0.5332211499999999
7.566714 0.5318584399999999
7.567714 0.53048437
7.568714 0.52909628
7.569714 0.52769179
7.570714 0.52627027
7.571714 0.5248331
7.572714 0.52338298
7.573714 0.5219223000000001
7.574714 0.52045193
7.575714 0.5189708900000001
7.576715 0.5174772799999999
7.577714 0.51596956
7.578714 0.5144476
7.579714 0.51291259
7.580714 0.51136604
7.581714 0.50980849
7.582714 0.50823912
7.583714 0.5066561500000001
7.584714 0.50505814
7.585714 0.50344514
7.586714 0.50181882
7.587714 0.50018178
7.588714 0.49853603999999996
7.589714 0.49688178
7.590714 0.49521731999999996
7.591714 0.49354001
7.592714 0.4918477
7.593714 0.49013989
7.594714 0.48841774
7.595714 0.48668329
7.596714 0.48493816999999995
7.597714 0.48318277000000004
7.598714 0.48141647
7.599714 0.47963844
7.600714 0.47784862
7.601714 0.476048
7.602714 0.47423798
7.603714 0.47241933999999997
7.604714 0.47059138
7.605714 0.46875202
7.606714 0.46689874
7.607714 0.46503004
7.608714 0.46314629999999996
7.609715 0.46124971
7.610714 0.45934315
7.611714 0.45742880999999996
7.612714 0.45550722000000005
7.613714 0.45357747
7.614714 0.45163794
7.615714 0.44968743
7.616714 0.44772564
7.617714 0.44575301
7.618714 0.44376985
7.619714 0.44177584000000003
7.620714 0.43977004999999997
7.621714 0.43775155
7.622715 0.43572034
7.623714 0.43367781
7.624714 0.43162638000000003
7.625714 0.42956835000000004
7.626714 0.42750467999999997
7.627714 0.42543458
7.628714 0.42335586999999997
7.629714 0.42126598
7.630714 0.41916328
7.631714 0.41704774
7.632714 0.41492046000000005
7.633714 0.41278289
7.634714 0.41063605
7.635714 0.40848031999999995
7.636714 0.40631574
7.637714 0.40414253999999994
7.638714 0.40196157
7.639714 0.39977394000000005
7.640714 0.39758021
7.641714 0.39537982
7.642715 0.393171
7.643714 0.39095157
7.644714 0.38871989
7.645714 0.38647589
7.646714 0.38422109
7.647714 0.38195781
7.648714 0.37968813
7.649714 0.37741307
7.650714 0.37513238
7.651714 0.3728451
7.652714 0.37055032
7.653714 0.3682476
7.654714 0.36593692
7.655715 0.36361818
7.656714 0.36129083
7.657714 0.35895393000000003
7.658714 0.35660676999999996
7.659714 0.35424944999999997
7.660714 0.35188338
7.661714 0.34951069
7.662714 0.34713347
7.663714 0.34475260999999996
7.664714 0.34236759
7.665714 0.33997671999999995
7.666714 0.33757816999999996
7.667714 0.33517086
7.668715 0.33275485
7.669714 0.33033094
7.670714 0.32790005
7.671714 0.32546257
7.672714 0.32301836
7.673714 0.32056724
7.674714 0.31810952000000003
7.675714 0.31564618
7.676714 0.31317838
7.677714 0.31070677
7.678714 0.3082308
7.679714 0.30574892000000004
7.680714 0.30325933
7.681714 0.30076106
7.682714 0.29825452
7.683714 0.29574143999999997
7.684714 0.29322384
7.685714 0.29070304999999996
7.686714 0.28817914
7.687714 0.28565107
7.688715 0.28311759
7.689714 0.28057806
7.690714 0.27803278
7.691714 0.27548249
7.692714 0.27292763999999997
7.693714 0.27036788
7.694714 0.2678022
7.695714 0.26522982
7.696714 0.26265092
7.697714 0.26006696
7.698714 0.25748017
7.699714 0.25489226000000004
7.700714 0.25230343
7.701715 0.24971226
7.702714 0.24711631999999997
7.703714 0.24451363999999998
7.704714 0.24190368
7.705714 0.23928753000000003
7.706714 0.23666706
7.707714 0.23404385
7.708714 0.23141829
7.709714 0.22878975
7.710714 0.22615741
7.711714 0.22352121
7.712714 0.22088212000000002
7.713714 0.21824158999999999
7.714714 0.21560045000000003
7.715714 0.21295811000000003
7.716714 0.21031249999999999
7.717714 0.20766130000000002
7.718714 0.20500324
7.719714 0.20233903
7.720714 0.19967109
7.721714 0.19700231
7.722714 0.19433449
7.723714 0.19166751
7.724714 0.18899963
7.725714 0.18632875999999998
7.726714 0.18365377000000002
7.727714 0.18097506
7.728714 0.17829398999999999
7.729714 0.17561172
7.730714 0.17292823000000002
7.731714 0.17024225
7.732714 0.16755224
7.733714 0.16485775
7.734715 0.16216007
7.735714 0.15946183
7.736714 0.15676555
7.737714 0.15407213
7.738714 0.15138024
7.739714 0.14868705
7.740714 0.14598975
7.741714 0.14328723000000002
7.742714 0.14058055
7.743714 0.13787217000000002
7.744714 0.13516442
7.745714 0.1324582
7.746714 0.12975277
7.747715 0.1270466
7.748714 0.12433883000000001
7.749714 0.12163005
7.750714 0.11892203000000001
7.751714 0.11621643999999999
7.752714 0.11351346000000001
7.753714 0.11081136
7.754714 0.10810724999999999
7.755714 0.10539879
7.756714 0.10268562
7.757714 0.09996973699999999
7.758714 0.097254384
7.759714 0.094542338
7.760714 0.091834454
7.761714 0.08912945
7.762714 0.08642498900000001
7.763714 0.083719275
7.764714 0.081012148
7.765714 0.078304956
7.766714 0.075599382
7.767715 0.072896061
7.768714 0.07019402699999999
7.769714 0.067491311
7.770714 0.064786419
7.771714 0.062079604999999996
7.772714 0.059373101
7.773714 0.056670018
7.774714 0.053972652
7.775714 0.051281147
7.776714 0.04859344
7.777714 0.045906472999999996
7.778714 0.043217934
7.779714 0.040527454000000004
7.780715 0.037836548
7.781714 0.035147424000000003
7.782714 0.032461499
7.783714 0.029778611000000003
7.784714 0.027097398
7.785714 0.02441656
7.786714 0.021736065
7.787714 0.01905747
7.788714 0.016383071
7.789714 0.013714426
7.790714 0.011051234
7.791714 0.0083913175
7.792714 0.005731799300000001
7.793715 0.0030707379
7.794714 0.00040823161
7.795714 -0.0022536671
7.796714 -0.0049121758
7.797714 -0.0075653326
7.798714 -0.010212934
7.799714 -0.012856327999999998
7.800714 -0.015497269
7.801714 -0.018136638
7.802714 -0.020773883
7.803714 -0.023407518
7.804714 -0.026036304
7.805714 -0.028660276000000002
7.806714 -0.031280893
7.807714 -0.033900165
7.808714 -0.036519318
7.809714 -0.039137859
7.810714 -0.041753662
7.811714 -0.044364066
7.812714 -0.046967342
7.813715 -0.049563602
7.814714 -0.052154658
7.815714 -0.054742891
7.816714 -0.057329895
7.817714 -0.059915676999999994
7.818714 -0.062498869
7.819714 -0.06507776
7.820714 -0.067651394
7.821714 -0.070220063
7.822714 -0.072784885
7.823714 -0.075346808
7.824714 -0.077905721
7.825714 -0.080460351
7.826715 -0.083008962
7.827714 -0.085550512
7.828714 -0.088085426
7.829714 -0.09061555
7.830714 -0.093143171
7.831714 -0.095669756
7.832714 -0.09819510199999999
7.833714 -0.10071743000000001
7.834714 -0.10323434
7.835714 -0.10574412
7.836714 -0.10824649000000001
7.837714 -0.11074253
7.838714 -0.11323384
7.839714 -0.11572146
7.840714 -0.11820531
7.841714 -0.12068442
7.842714 -0.12315777
7.843714 -0.12562509
7.844714 -0.12808719
7.845714 -0.13054538999999998
7.846714 -0.13300061
7.847714 -0.13545246
7.848714 -0.13789935
7.849714 -0.14033911
7.850714 -0.14277026999999998
7.851714 -0.14519291
7.852714 -0.14760869000000001
7.853714 -0.15002
7.854714 -0.15242872000000002
7.855714 -0.15483522
7.856714 -0.15723835
7.857714 -0.15963619
7.858714 -0.16202722
7.859715 -0.16441108999999998
7.860714 -0.16678858000000002
7.861714 -0.16916082
7.862714 -0.17152833
7.863714 -0.17389049
7.864714 -0.17624591
7.865714 -0.17859336
7.866714 -0.18093277
7.867714 -0.18326545
7.868714 -0.18559344
7.869714 -0.18791836
7.870714 -0.19024032000000002
7.871714 -0.19255776
7.872715 -0.19486828
7.873714 -0.19716998000000002
7.874714 -0.19946257
7.875714 -0.2017475
7.876714 -0.20402705
7.877714 -0.20630296999999997
7.878714 -0.20857544
7.879714 -0.21084312
7.880714 -0.21310397000000003
7.881714 -0.21535669999999998
7.882714 -0.2176014
7.883714 -0.21983941999999998
7.884714 -0.22207221000000002
7.885714 -0.22430025999999997
7.886714 -0.22652249
7.887714 -0.22873696999999998
7.888714 -0.23094225
7.889714 -0.23313845
7.890714 -0.23532745
7.891714 -0.23751201000000002
7.892715 -0.23969402999999997
7.893714 -0.24187344000000002
7.894714 -0.24404806999999998
7.895714 -0.24621496
7.896714 -0.24837188000000002
7.897714 -0.25051867
7.898714 -0.25265715
7.899714 -0.25478981
7.900714 -0.2569183
7.901714 -0.25904246
7.902714 -0.26116060999999996
7.903714 -0.26327092
7.904714 -0.26537275
7.905715 -0.26746716000000004
7.906714 -0.26955616000000004
7.907714 -0.27164116
7.908714 -0.27372177999999997
7.909714 -0.27579573999999996
7.910714 -0.27786016
7.911714 -0.27991335
7.912714 -0.28195598
7.913714 -0.28399092
7.914714 -0.28602167
7.915714 -0.28805037
7.916714 -0.29007662
7.917714 -0.29209787
7.918715 -0.29411092
7.919714 -0.29611387
7.920714 -0.29810702
7.921714 -0.30009227
7.922714 -0.30207164
7.923714 -0.30404570999999997
7.924714 -0.30601339
7.925714 -0.30797278
7.926714 -0.30992285
7.927714 -0.31186461
7.928714 -0.31380078
7.929714 -0.3157343
7.930714 -0.31766628
7.931714 -0.31959515
7.932714 -0.32151707
7.933714 -0.32342807
7.934714 -0.32532609
7.935714 -0.32721199
7.936714 -0.32908896000000004
7.937714 -0.33096049
7.938715 -0.33282854
7.939714 -0.33469277000000003
7.940714 -0.33655135999999997
7.941714 -0.33840272
7.942714 -0.34024669
7.943714 -0.34208472
7.944714 -0.34391852
7.945714 -0.34574838
7.946714 -0.34757236
7.947714 -0.34938701
7.948714 -0.35118926
7.949714 -0.35297839999999997
7.950714 -0.35475676
7.951715 -0.3565287
7.952714 -0.35829835
7.953714 -0.36006758
7.954714 -0.36183523
7.955714 -0.36359821
7.956714 -0.36535333000000003
7.957714 -0.36709912
7.958714 -0.36883608
7.959714 -0.37056571
7.960714 -0.37228880000000003
7.961714 -0.37400458999999997
7.962714 -0.3757112
7.963714 -0.37740705999999996
7.964714 -0.3790926
7.965714 -0.38077051
7.966714 -0.38244477
7.967714 -0.38411843
7.968714 -0.38579188
7.969714 -0.38746253
7.970714 -0.38912618
7.971714 -0.39077913000000003
7.972714 -0.39242012
7.973714 -0.39405036
7.974714 -0.39567258
7.975714 -0.39728908
7.976714 -0.39890059
7.977714 -0.40050638
7.978714 -0.40210526999999996
7.979714 -0.40369728
7.980714 -0.40528378000000004
7.981714 -0.40686693999999995
7.982714 -0.40844786
7.983714 -0.41002547
7.984715 -0.41159665999999995
7.985714 -0.41315756000000003
7.986714 -0.41470574
7.987714 -0.4162414
7.988714 -0.41776727999999996
7.989714 -0.41928729000000003
7.990714 -0.42080440999999996
7.991714 -0.42231958
7.992714 -0.42383172999999996
7.993714 -0.42533893
7.994714 -0.4268399
7.995714 -0.42833453
7.996714 -0.42982352999999995
7.997715 -0.43130716999999996
7.998714 -0.43278453
7.999714 -0.4342536
8.000714 -0.43571236999999996
8.001715 -0.43716025999999997
8.002714 -0.43859878
8.003715 -0.44003115000000004
8.004714 -0.44146072999999997
8.005714 -0.44288938
8.006714 -0.44431671999999994
8.007714 -0.44574057999999994
8.008715 -0.44715819
8.009714 -0.44856779
8.010715 -0.44996901
8.011714 -0.45136265000000003
8.012714 -0.45274957
8.013714 -0.45412998
8.014714 -0.45550340000000006
8.015715 -0.45686918
8.016714 -0.45822746999999997
8.017715 -0.45957956
8.018714 -0.46092733
8.019714 -0.46227225
8.020715 -0.46361447
8.021714 -0.46495264000000003
8.022715 -0.46628447999999995
8.023714 -0.46760817
8.024714 -0.46892315
8.025714 -0.47023026000000007
8.026714 -0.47153113
8.027715 -0.47282721
8.028714 -0.47411905
8.029715 -0.47540626999999996
8.030714 -0.47668818999999996
8.031714 -0.47796447999999997
8.032714 -0.47923536
8.033714 -0.48050126000000004
8.034715 -0.48176236
8.035714 -0.48301816
8.036715 -0.48426767000000004
8.037714 -0.48551004999999997
8.038714 -0.48674536
8.039714 -0.48797451999999997
8.040714 -0.48919902
8.041715 -0.49041999
8.042714 -0.49163764000000004
8.043715 -0.49285120000000004
8.044714 -0.49405936
8.045714 -0.49526105000000004
8.046714 -0.49645589
8.047714 -0.49764416
8.048715 -0.49882638
8.049714 -0.50000288
8.050714 -0.50117364
8.051714 -0.5023386799999999
8.052714 -0.50349836
8.053715 -0.5046536699999999
8.054714 -0.50580562
8.055715 -0.50695478
8.056714 -0.50810063
8.057714 -0.5092416
8.058714 -0.51037581
8.059714 -0.5115021
8.060715 -0.5126206200000001
8.061714 -0.5137326200000001
8.062715 -0.51483987
8.063714 -0.51594367
8.064714 -0.51704436
8.065714 -0.51814145
8.066714 -0.51923436
8.067715 -0.52032294
8.068714 -0.5214076
8.069715 -0.52248868
8.070714 -0.52356576
8.071714 -0.52463734
8.072714 -0.52570151
8.073714 -0.52675693
8.074715 -0.52780402
8.075714 -0.52884491
8.076715 -0.5298826799999999
8.077714 -0.53091981
8.078714 -0.5319568299999999
8.079714 -0.53299228
8.080714 -0.53402348
8.081715 -0.5350481699999999
8.082714 -0.53606546
8.083714 -0.53707599
8.084714 -0.53808093
8.085714 -0.53908089
8.086715 -0.54007536
8.087714 -0.5410633
8.088715 -0.54204436
8.089714 -0.54301987
8.090714 -0.54399278
8.091714 -0.54496601
8.092714 -0.54594092
8.093715 -0.54691606
8.094714 -0.54788762
8.095715 -0.5488513
8.096714 -0.54980442
8.097714 -0.5507472400000001
8.098714 -0.55168257
8.099714 -0.55261399
8.100715 -0.55354373
8.101714 -0.55447188
8.102715 -0.5553969599999999
8.103714 -0.55631758
8.104714 -0.55723377
8.105714 -0.5581471600000001
8.106714 -0.55905962
8.107715 -0.55997139
8.108714 -0.56088008
8.109715 -0.56178155
8.110714 -0.56267204
8.111714 -0.56355051
8.112714 -0.56441962
8.113714 -0.56528458
8.114715 -0.56615039
8.115714 -0.56701936
8.116714 -0.56789005
8.117714 -0.5687586
8.118714 -0.56962119
8.119715 -0.57047624
8.120714 -0.57132486
8.121715 -0.57216939
8.122714 -0.57301125
8.123714 -0.57384945
8.124714 -0.5746810699999999
8.125714 -0.57550357
8.126715 -0.57631694
8.127714 -0.57712458
8.128715 -0.57793176
8.129714 -0.5787425700000001
8.130714 -0.57955743
8.131714 -0.5803725200000001
8.132714 -0.58118179
8.133715 -0.58198026
8.134714 -0.58276677
8.135715 -0.58354414
8.136714 -0.58431723
8.137714 -0.58508972
8.138714 -0.58586211
8.139714 -0.58663194
8.140715 -0.58739604
8.141714 -0.58815326
8.142715 -0.58890558
8.143714 -0.58965683
8.144714 -0.5904098
8.145715 -0.5911639
8.146714 -0.59191464
8.147715 -0.59265601
8.148714 -0.59338417
8.149714 -0.5940997
8.150714 -0.5948077
8.151714 -0.5955148
8.152715 -0.5962255399999999
8.153714 -0.59693982
8.154715 -0.59765344
8.155714 -0.59836116
8.156714 -0.59905984
8.157714 -0.5997503599999999
8.158714 -0.60043642
8.159715 -0.60112155
8.160714 -0.6018062599999999
8.161715 -0.60248743
8.162714 -0.6031603600000001
8.163714 -0.60382225
8.164714 -0.60447445
8.165714 -0.60512219
8.166715 -0.6057716000000001
8.167714 -0.60642585
8.168715 -0.60708299
8.169714 -0.60773692
8.170714 -0.6083809800000001
8.171714 -0.6090118099999999
8.172714 -0.60963118
8.173715 -0.61024455
8.174714 -0.6108574999999999
8.175714 -0.61147213
8.176714 -0.61208624
8.177714 -0.61269514
8.178715 -0.61329524
8.179714 -0.61388663
8.180715 -0.61447318
8.181714 -0.61505972
8.182714 -0.61564837
8.183714 -0.61623659
8.184714 -0.61681848
8.185715 -0.61738817
8.186714 -0.6179437
8.187715 -0.61848853
8.188714 -0.61902963
8.189714 -0.61957333
8.190714 -0.62012165
8.191714 -0.62067127
8.192715 -0.62121591
8.193714 -0.6217502500000001
8.194715 -0.62227319
8.195714 -0.62278798
8.196714 -0.62329965
8.197714 -0.6238111799999999
8.198714 -0.6243214
8.199715 -0.62482576
8.200714 -0.62531964
8.201715 -0.62580192
8.202714 -0.62627615
8.203714 -0.6267486600000001
8.204714 -0.62722457
8.205714 -0.6277042899999999
8.206715 -0.62818294
8.207714 -0.62865317
8.208714 -0.62910933
8.209714 -0.62955082
8.210714 -0.62998203
8.211715 -0.6304095
8.212714 -0.6308377700000001
8.213715 -0.63126665
8.214714 -0.63169207
8.215714 -0.63210921
8.216714 -0.63251597
8.217714 -0.63291453
8.218715 -0.6333098300000001
8.219714 -0.63370564
8.220715 -0.6341018700000001
8.221714 -0.63449377
8.222714 -0.63487492
8.223714 -0.63524111
8.224714 -0.63559329
8.225715 -0.63593714
8.226714 -0.63627977
8.227715 -0.6366255200000001
8.228714 -0.6369735599999999
8.229714 -0.63731861
8.230714 -0.6376544
8.231714 -0.63797757
8.232715 -0.63828933
8.233714 -0.63859415
8.234715 -0.63889604
8.235714 -0.63919574
8.236714 -0.63949008
8.237714 -0.63977414
8.238714 -0.64004501
8.239715 -0.64030415
8.240714 -0.64055691
8.241714 -0.6408093
8.242714 -0.6410642999999999
8.243714 -0.64131967
8.244715 -0.64156926
8.245714 -0.64180656
8.246715 -0.64202854
8.247714 -0.64223716
8.248714 -0.6424376300000001
8.249714 -0.64263502
8.250714 -0.64283093
8.251715 -0.64302287
8.252714 -0.64320634
8.253715 -0.64337822
8.254714 -0.64353906
8.255714 -0.64369286
8.256714 -0.64384416
8.257714 -0.6439947500000001
8.258715 -0.64414213
8.259714 -0.64428071
8.260715 -0.64440523
8.261714 -0.64451392
8.262714 -0.6446096600000001
8.263714 -0.64469809
8.264714 -0.6447841400000001
8.265715 -0.64486894
8.266714 -0.6449495399999999
8.267715 -0.64502088
8.268714 -0.6450793699999999
8.269714 -0.6451251
8.270715 -0.64516137
8.271714 -0.64519248
8.272715 -0.64522033
8.273714 -0.64524319
8.274714 -0.64525679
8.275714 -0.6452571100000001
8.276714 -0.6452432800000001
8.277715 -0.64521818
8.278714 -0.64518661
8.279715 -0.6451522000000001
8.280714 -0.6451149500000001
8.281714 -0.64507117
8.282714 -0.6450159
8.283714 -0.64494582
8.284715 -0.64486125
8.285714 -0.64476589
8.286715 -0.64466395
8.287714 -0.64455755
8.288714 -0.6444453299999999
8.289714 -0.6443235599999999
8.290714 -0.6441886499999999
8.291715 -0.64403978
8.292714 -0.64387922
8.293715 -0.64371089
8.294714 -0.64353752
8.295714 -0.64335875
8.296714 -0.64317137
8.297714 -0.64297132
8.298715 -0.64275637
8.299714 -0.64252764
8.300714 -0.6422886600000001
8.301714 -0.64204321
8.302714 -0.64179264
8.303715 -0.64153494
8.304714 -0.64126621
8.305715 -0.6409829
8.306714 -0.6406842700000001
8.307714 -0.64037247
8.308714 -0.6400511600000001
8.309714 -0.63972287
8.310715 -0.63938745
8.311714 -0.63904226
8.312715 -0.6386841600000001
8.313714 -0.63831154
8.314714 -0.63792551
8.315714 -0.63752895
8.316714 -0.63712434
8.317715 -0.6367120000000001
8.318714 -0.63628955
8.319715 -0.6358534100000001
8.320714 -0.63540111
8.321714 -0.63493298
8.322714 -0.63445186
8.323714 -0.63396161
8.324715 -0.63346457
8.325714 -0.6329602999999999
8.326715 -0.6324460700000001
8.327714 -0.6319185700000001
8.328714 -0.63137598
8.329714 -0.63081877
8.330714 -0.63024885
8.331715 -0.62966784
8.332714 -0.62907562
8.333714 -0.6284703
8.334714 -0.62784958
8.335714 -0.62721251
8.336715 -0.62656063
8.337714 -0.6258972500000001
8.338715 -0.62522562
8.339714 -0.62454692
8.340714 -0.62385956
8.341714 -0.6231599
8.342714 -0.6224443700000001
8.343715 -0.62171123
8.344714 -0.62096114
8.345715 -0.62019634
8.346714 -0.61941878
8.347714 -0.61862892
8.348714 -0.6178258
8.349714 -0.61700805
8.350715 -0.61617554
8.351714 -0.61532971
8.352715 -0.61447299
8.353714 -0.61360695
8.354714 -0.61273105
8.355714 -0.61184238
8.356714 -0.61093709
8.357715 -0.61001233
8.358714 -0.6090678700000001
8.359715 -0.60810596
8.360714 -0.60712993
8.361714 -0.60614236
8.362714 -0.60514379
8.363714 -0.60413298
8.364715 -0.6031081500000001
8.365714 -0.60206838
8.366714 -0.60101403
8.367714 -0.59994622
8.368714 -0.59886533
8.369715 -0.5977701400000001
8.370714 -0.59665809
8.371715 -0.59552668
8.372714 -0.594375
8.373714 -0.59320484
8.374714 -0.59201964
8.375714 -0.59082303
8.376715 -0.5896166
8.377714 -0.5883994499999999
8.378715 -0.58716862
8.379714 -0.58592092
8.380714 -0.5846546
8.381714 -0.58336989
8.382714 -0.5820681799999999
8.383715 -0.58075055
8.384714 -0.5794168
8.385715 -0.57806573
8.386714 -0.57669631
8.387714 -0.57530892
8.388714 -0.5739057399999999
8.389714 -0.57248976
8.390715 -0.57106297
8.391714 -0.56962501
8.392715 -0.56817299
8.393714 -0.56670276
8.394714 -0.5652111
8.395715 -0.56369728
8.396714 -0.56216302
8.397715 -0.56061139
8.398714 -0.55904482
8.399714 -0.5574639
8.400714 -0.55586756
8.401714 -0.55425437
8.402715 -0.5526238600000001
8.403714 -0.55097691
8.404715 -0.54931515
8.405714 -0.5476392800000001
8.406714 -0.54594809
8.407714 -0.5442387
8.408714 -0.54250783
8.409715 -0.54075397
8.410714 -0.53897835
8.411715 -0.53718449
8.412714 -0.53537628
8.413714 -0.53355591
8.414714 -0.53172284
8.415714 -0.5298743
8.416715 -0.52800714
8.417714 -0.52611949
8.418715 -0.52421163
8.419714 -0.5222852800000001
8.420714 -0.5203418
8.421714 -0.5183810799999999
8.422714 -0.5164015999999999
8.423715 -0.51440154
8.424714 -0.5123805300000001
8.425714 -0.51034023
8.426714 -0.50828392
8.427714 -0.5062142900000001
8.428715 -0.50413189
8.429714 -0.50203437
8.430715 -0.49991766000000004
8.431714 -0.49777804000000003
8.432714 -0.49561425
8.433714 -0.49342791999999996
8.434714 -0.49122245999999997
8.435715 -0.48900087999999997
8.436714 -0.48676427
8.437715 -0.48451140000000004
8.438714 -0.48224022999999994
8.439714 -0.47994941
8.440714 -0.47763948999999994
8.441714 -0.47531235000000005
8.442715 -0.47296956
8.443714 -0.47061085
8.444715 -0.46823374
8.445714 -0.46583461000000004
8.446714 -0.46341098000000003
8.447714 -0.46096308999999996
8.448714 -0.45849397000000003
8.449715 -0.45600804000000006
8.450714 -0.45350846
8.451715 -0.45099561000000005
8.452714 -0.44846707
8.453714 -0.44591924999999993
8.454714 -0.44334963999999993
8.455714 -0.44075805
8.456715 -0.43814639
8.457714 -0.43551689000000005
8.458714 -0.4328703
8.459714 -0.43020528
8.460714 -0.4275192
8.461715 -0.42481036
8.462714 -0.42207921
8.463715 -0.41932864000000003
8.464714 -0.41656229
8.465714 -0.41378224
8.466714 -0.41098776
8.467714 -0.40817545
8.468715 -0.40534129
8.469714 -0.40248302
8.470715 -0.39960127
8.471714 -0.39669918
8.472714 -0.39378013
8.473714 -0.39084571999999995
8.474714 -0.38789492000000003
8.475715 -0.38492491
8.476714 -0.38193315
8.477715 -0.37891921
8.478714 -0.37588505
8.479714 -0.37283364
8.480714 -0.3697668
8.481714 -0.36668382
8.482715 -0.36358174
8.483714 -0.3604573
8.484715 -0.35730908
8.485714 -0.35413855
8.486714 -0.35094938000000003
8.487714 -0.34774509
8.488714 -0.34452699999999997
8.489715 -0.34129331
8.490714 -0.33804029
8.491714 -0.33476469
8.492714 -0.33146564
8.493714 -0.32814518000000004
8.494715 -0.32480666
8.495714 -0.32145258
8.496715 -0.31808282000000004
8.497714 -0.31469492
8.498714 -0.31128579
8.499714 -0.30785403
8.500714 -0.30440092
8.501715 -0.30092971999999996
8.502714 -0.2974435
8.503715 -0.2939431
8.504714 -0.29042638
8.505714 -0.28688961
8.506714 -0.28332981999999995
8.507714 -0.27974672
8.508715 -0.27614301
8.509714 -0.27252277
8.510715 -0.26888882000000003
8.511714 -0.26524113
8.512714 -0.26157694000000004
8.513714 -0.25789258
8.514714 -0.25418594
8.515715 -0.25045776
8.516714 -0.24671098000000002
8.517715 -0.2429486
8.518714 -0.23917162
8.519714 -0.23537829999999998
8.520715 -0.23156533
8.521714 -0.22773014
8.522715 -0.22387293000000003
8.523714 -0.21999665
8.524714 -0.21610537
8.525714 -0.21220173
8.526714 -0.20828525999999997
8.527715 -0.20435259
8.528714 -0.20039965999999998
8.529715 -0.19642420000000002
8.530714 -0.19242705
8.531714 -0.18841154999999998
8.532714 -0.18438129
8.533714 -0.18033781000000002
8.534715 -0.17627980999999998
8.535714 -0.17220422000000002
8.536715 -0.16810856
8.537714 -0.1639928
8.538714 -0.15985954000000002
8.539714 -0.15571237
8.540714 -0.15155341
8.541715 -0.14738173
8.542714 -0.14319376
8.543715 -0.1389854
8.544714 -0.13475468000000002
8.545714 -0.13050293
8.546714 -0.12623403
8.547714 -0.12195212
8.548715 -0.11765906
8.549714 -0.11335359
8.550714 -0.10903244000000001
8.551714 -0.10469269
8.552714 -0.10033386999999999
8.553715 -0.095958204
8.554714 -0.091568974
8.555715 -0.087168155
8.556714 -0.08275489100000001
8.557714 -0.07832587
8.558714 -0.07387754199999999
8.559714 -0.069408509
8.560715 -0.064920704
8.561714 -0.060418440000000004
8.562715 -0.055905932
8.563714 -0.051384803
8.564714 -0.04685329
8.565714 -0.042307534
8.566714 -0.03774408
8.567715 -0.033162019
8.568714 -0.028563355000000002
8.569715 -0.023951428
8.570714 -0.01932851
8.571714 -0.014694253000000001
8.572714 -0.010045977999999999
8.573714 -0.0053806951
8.574715 -0.00069743769
8.575714 0.0040016672000000005
8.576715 0.0087124601
8.577714 0.013431221000000002
8.578714 0.018156992
8.579714 0.022892197000000003
8.580714 0.027641162000000004
8.581715 0.03240747
8.582714 0.037191799
8.583714 0.041991664
8.584714 0.046803094999999996
8.585714 0.051623198999999995
8.586715 0.056451850000000005
8.587714 0.061291468
8.588715 0.066145026
8.589714 0.071013771
8.590714 0.07589611900000001
8.591714 0.080788636
8.592714 0.08568830699999999
8.593715 0.090594613
8.594714 0.09551004
8.595715 0.10043856
8.596714 0.10538306
8.597714 0.11034332000000001
8.598714 0.11531607
8.599714 0.12029683000000001
8.600715 0.12528257
8.601714 0.13027336
8.602715 0.13527205
8.603714 0.14028224
8.604714 0.14530581
8.605714 0.15034174
8.606714 0.15538696
8.607715 0.16043852
8.608714 0.16549566
8.609715 0.17056032000000002
8.610714 0.17563573999999998
8.611714 0.1807241
8.612714 0.18582483
8.613714 0.19093463
8.614715 0.19604948
8.615714 0.20116702999999997
8.616714 0.20628808999999998
8.617714 0.21141605000000002
8.618714 0.21655462
8.619715 0.22170547999999998
8.620714 0.22686710999999998
8.621715 0.23203578000000002
8.622714 0.23720795000000003
8.623714 0.24238238
8.624714 0.2475607
8.625714 0.252746
8.626715 0.25794059
8.627714 0.26314424000000003
8.628715 0.26835429
8.629714 0.27356744
8.630714 0.27878194
8.631714 0.28399881
8.632714 0.2892212
8.633715 0.29445216
8.634714 0.29969243
8.635715 0.30493981000000003
8.636714 0.31019022999999996
8.637714 0.31544033
8.638714 0.32068943
8.639714 0.3259398
8.640715 0.33119521
8.641714 0.33645835
8.642715 0.34172919
8.643714 0.34700506
8.644714 0.3522824
8.645715 0.35755907
8.646714 0.36283548
8.647715 0.36811403
8.648714 0.37339712
8.649714 0.37868521
8.650714 0.38397622000000003
8.651714 0.38926681
8.652715 0.39455452999999996
8.653714 0.39983955
8.654715 0.40512462
8.655714 0.41041342
8.656714 0.41570808
8.657714 0.42100777
8.658714 0.42630904
8.659715 0.43160776
8.660714 0.43690144000000003
8.661715 0.44219051
8.662714 0.44747759000000004
8.663714 0.45276554
8.664714 0.45805555
8.665714 0.46334634999999996
8.666715 0.46863547
8.667714 0.47392095
8.668715 0.47920295
8.669714 0.4844836
8.670714 0.48976545
8.671714 0.49504954
8.672714 0.5003341
8.673715 0.50561521
8.674714 0.5108888699999999
8.675714 0.51615327
8.676714 0.5214096500000001
8.677714 0.52666157
8.678715 0.5319125499999999
8.679714 0.53716414
8.680715 0.54241521
8.681714 0.5476629799999999
8.682714 0.55290498
8.683714 0.55814059
8.684714 0.56337109
8.685715 0.56859823
8.686714 0.57382248
8.687715 0.57904217
8.688714 0.5842540900000001
8.689714 0.58945534
8.690714 0.59464527
8.691714 0.59982594
8.692715 0.60500111
8.693714 0.61017396
8.694715 0.61534531
8.695714 0.62051318
8.696714 0.62567401
8.697714 0.63082478
8.698714 0.6359644200000001
8.699715 0.64109401
8.700714 0.64621535
8.701715 0.65132938
8.702714 0.65643531
8.703714 0.6615309500000001
8.704714 0.6666145299999999
8.705714 0.67168595
8.706715 0.67674736
8.707714 0.68180179
8.708714 0.68685147
8.709714 0.69189621
8.710714 0.6969332699999999
8.711715 0.70195883
8.712714 0.7069698999999999
8.713715 0.7119656999999999
8.714714 0.71694762
8.715714 0.72191781
8.716714 0.72687767
8.717714 0.73182685
8.718715 0.7367637
8.719714 0.74168672
8.720715 0.74659567
8.721714 0.75149206
8.722714 0.75637805
8.723714 0.7612549700000001
8.724714 0.76612215
8.725715 0.77097686
8.726714 0.7758157800000001
8.727715 0.78063654
8.728714 0.7854389999999999
8.729714 0.79022497
8.730714 0.79499697
8.731714 0.7997565
8.732715 0.8045034499999999
8.733714 0.80923643
8.734715 0.81395367
8.735714 0.81865462
8.736714 0.8233398200000001
8.737714 0.8280105
8.738714 0.8326672
8.739715 0.8373090999999999
8.740714 0.8419339499999999
8.741714 0.8465391600000001
8.742714 0.85112322
8.743714 0.8556866099999999
8.744715 0.8602314600000001
8.745714 0.8647603
8.746715 0.8692746100000001
8.747714 0.87377438
8.748714 0.87825796
8.749714 0.8827233699999999
8.750714 0.8871693199999999
8.751715 0.8915956100000001
8.752714 0.8960029099999999
8.753715 0.90039149
8.754714 0.90476098
8.755714 0.9091097899999999
8.756714 0.91343652
8.757714 0.9177404499999999
8.758715 0.92202229
8.759714 0.9262839300000001
8.760715 0.93052741
8.761714 0.9347536599999999
8.762714 0.93896212
8.763714 0.94315084
8.764714 0.9473174799999999
8.765715 0.95146056
8.766714 0.9555797099999999
8.767715 0.9596754799999999
8.768714 0.96374871
8.769714 0.9677998700000001
8.770715 0.97182859
8.771714 0.9758342999999999
8.772715 0.97981663
8.773714 0.9837758699999999
8.774714 0.98771295
8.775714 0.9916286
8.776714 0.9955229200000001
8.777715 0.99939499
8.778714 1.0032432
8.779715 1.0070658
8.780714 1.0108618
8.781714 1.0146311
8.782714 1.0183748
8.783714 1.0220941000000001
8.784715 1.02579
8.785714 1.0294625
8.786715 1.0331109
8.787714 1.0367342
8.788714 1.0403314000000001
8.789714 1.043902
8.790714 1.0474457
8.791715 1.0509628
8.792714 1.054453
8.793715 1.0579161
8.794714 1.0613517
8.795714 1.0647594999999999
8.796714 1.0681398
8.797714 1.0714934
8.798715 1.0748213
8.799714 1.0781239
8.800714 1.0814009
8.801714 1.0846514
8.802714 1.0878736999999998
8.803715 1.0910661
8.804714 1.0942277
8.805715 1.0973589000000001
8.806714 1.1004603
8.807714 1.1035332
8.808714 1.1065786
8.809714 1.1095966000000002
8.810715 1.1125869
8.811714 1.1155486
8.812715 1.1184811
8.813714 1.1213841
8.814714 1.1242577999999999
8.815714 1.127102
8.816714 1.1299162
8.817715 1.1326993
8.818714 1.1354499
8.819715 1.1381677
8.820714 1.1408531
8.821714 1.1435076
8.822714 1.1461329
8.823714 1.1487301
8.824715 1.1512992
8.825714 1.1538384000000002
8.826715 1.1563455999999999
8.827714 1.1588193
8.828714 1.1612592
8.829714 1.163666
8.830714 1.1660411000000002
8.831715 1.1683851
8.832714 1.170698
8.833714 1.1729787999999999
8.834714 1.1752266
8.835714 1.1774415
8.836715 1.1796243
8.837714 1.1817761
8.838715 1.1838977000000002
8.839714 1.1859883999999998
8.840714 1.1880463
8.841714 1.1900688
8.842714 1.1920544
8.843715 1.1940037000000001
8.844714 1.1959185
8.845715 1.1978012999999998
8.846714 1.1996536
8.847714 1.2014751000000001
8.848714 1.2032642
8.849714 1.2050185999999998
8.850715 1.2067372
8.851714 1.2084202
8.852715 1.2100691000000001
8.853714 1.2116850000000001
8.854714 1.2132682000000001
8.855714 1.2148170999999999
8.856714 1.2163297
8.857715 1.2178051
8.858714 1.2192438
8.859715 1.220648
8.860714 1.2220202
8.861714 1.2233615999999998
8.862714 1.2246714
8.863714 1.2259468
8.864715 1.2271849
8.865714 1.2283842
8.866714 1.2295454000000001
8.867714 1.2306707000000001
8.868714 1.2317624
8.869715 1.2328214
8.870714 1.2338465
8.871715 1.2348356
8.872714 1.2357867
8.873714 1.2367001
8.874714 1.2375774000000002
8.875714 1.238421
8.876715 1.2392323
8.877714 1.2400104
8.878715 1.2407527999999999
8.879714 1.241457
8.880714 1.2421217
8.881714 1.2427482
8.882714 1.2433393
8.883715 1.2438976
8.884714 1.2444237
8.885715 1.2449158999999999
8.886714 1.245371
8.887714 1.2457863
8.888714 1.2461613999999999
8.889714 1.2464981
8.890715 1.2467993
8.891714 1.2470672999999999
8.892715 1.2473021000000002
8.893714 1.2475017
8.894714 1.2476637000000002
8.895715 1.247787
8.896714 1.2478724
8.897715 1.2479223
8.898714 1.2479388
8.899714 1.2479223
8.900714 1.2478708
8.901714 1.247781
8.902715 1.2476507
8.903714 1.2474795
8.904715 1.2472699
8.905714 1.2470257
8.906714 1.2467495
8.907714 1.2464414
8.908714 1.2460993999999999
8.909715 1.2457201
8.910714 1.2453015
8.911715 1.2448436999999999
8.912714 1.2443486
8.913714 1.2438185
8.914714 1.2432544
8.915714 1.2426551
8.916715 1.2420182
8.917714 1.2413421
8.918715 1.2406268
8.919714 1.239875
8.920714 1.2390898
8.921714 1.2382733
8.922714 1.237425
8.923715 1.2365422
8.924714 1.2356211000000001
8.925714 1.2346594
8.926714 1.2336570999999998
8.927714 1.2326166
8.928715 1.2315412
8.929714 1.2304328999999998
8.930715 1.2292918
8.931714 1.228116
8.932714 1.2269037
8.933714 1.2256543
8.934714 1.2243692
8.935715 1.2230504
8.936714 1.2216995
8.937715 1.2203157
8.938714 1.2188965
8.939714 1.2174386000000001
8.940714 1.2159402
8.941714 1.2144023
8.942715 1.2128277
8.943714 1.2112202
8.944715 1.2095825
8.945714 1.2079146
8.946714 1.2062145
8.947714 1.2044796
8.948714 1.2027081
8.949715 1.2009002
8.950714 1.1990574
8.951715 1.1971812
8.952714 1.1952714999999998
8.953714 1.193327
8.954714 1.1913456
8.955714 1.1893262999999998
8.956715 1.1872700999999999
8.957714 1.18518
8.958714 1.1830593
8.959714 1.1809102
8.960714 1.1787325
8.961715 1.1765237
8.962714 1.1742805
8.963715 1.1720008
8.964714 1.1696843000000001
8.965714 1.1673327
8.966714 1.1649479
8.967714 1.1625315
8.968715 1.1600832
8.969714 1.1576016999999998
8.970715 1.1550862
8.971714 1.1525369
8.972714 1.1499558
8.973714 1.1473452
8.974714 1.1447067
8.975715 1.1420398999999999
8.976714 1.1393422
8.977715 1.1366107
8.978714 1.1338432
8.979714 1.1310399
8.980714 1.1282027000000001
8.981714 1.1253346
8.982715 1.1224377
8.983714 1.1195126
8.984715 1.1165584
8.985714 1.1135734
8.986714 1.110557
8.987714 1.10751
8.988714 1.1044337
8.989715 1.1013296000000001
8.990714 1.0981973
8.991714 1.0950355
8.992714 1.0918417
8.993714 1.0886145999999999
8.994715 1.0853544
8.995714 1.0820634
8.996715 1.0787445999999998
8.997714 1.0754006
8.998714 1.0720318
8.999714 1.0686369
9.000714 1.0652135
9.001715 1.06176
9.002714 1.0582759000000002
9.003715 1.0547625
9.004714 1.0512214
9.005714 1.0476536
9.006714 1.0440586
9.007714 1.0404353
9.008715 1.0367827
9.009714 1.033101
9.010715 1.0293921
9.011714 1.0256586
9.012714 1.0219024
9.013714 1.0181236999999999
9.014714 1.0143206999999999
9.015715 1.0104908
9.016714 1.0066316
9.017715 1.0027431999999998
9.018714 0.9988269799999999
9.019714 0.99488553
9.020715 0.99092089
9.021714 0.98693371
9.022715 0.9829229700000001
9.023714 0.97888727
9.024714 0.97482596
9.025714 0.9707395900000001
9.026714 0.96662994
9.027715 0.9624984099999999
9.028714 0.95834518
9.029715 0.95416885
9.030714 0.94996719
9.031714 0.9457386999999999
9.032714 0.9414836799999999
9.033714 0.9372044399999999
9.034715 0.9329042399999999
9.035714 0.9285854200000001
9.036715 0.9242484299999999
9.037714 0.91989171
9.038714 0.9155128199999999
9.039714 0.91111008
9.040714 0.9066836
9.041715 0.9022348600000001
9.042714 0.8977659000000001
9.043715 0.89327767
9.044714 0.88876979
9.045714 0.88424096
9.046714 0.87969005
9.047714 0.87511754
9.048715 0.8705252800000001
9.049714 0.8659157900000001
9.050714 0.86129066
9.051714 0.8566494100000001
9.052714 0.85198982
9.053715 0.8473090799999999
9.054714 0.84260572
9.055715 0.83788019
9.056714 0.8331350100000001
9.057714 0.8283730600000001
9.058714 0.8235964
9.059714 0.81880502
9.060715 0.81399744
9.061714 0.8091720800000001
9.062715 0.80432845
9.063714 0.7994675099999999
9.064714 0.7945911
9.065714 0.7897004500000001
9.066714 0.78479527
9.067715 0.7798737800000001
9.068714 0.774934
9.069715 0.76997522
9.070714 0.76499889
9.071714 0.76000807
9.072714 0.7550058000000001
9.073714 0.7499935999999999
9.074715 0.74497066
9.075714 0.73993434
9.076715 0.73488206
9.077714 0.72981282
9.078714 0.72472771
9.079714 0.71962904
9.080714 0.7145189700000001
9.081715 0.70939804
9.082714 0.7042652899999999
9.083714 0.6991191800000001
9.084714 0.69395923
9.085714 0.68878666
9.086715 0.68360385
9.087714 0.6784129
9.088715 0.67321416
9.089714 0.66800592
9.090714 0.66278521
9.091714 0.65754983
9.092714 0.65229968
9.093715 0.6470371
9.094714 0.64176554
9.095715 0.63648773
9.096714 0.63120434
9.097714 0.62591396
9.098714 0.62061427
9.099714 0.61530392
9.100715 0.60998327
9.101714 0.60465429
9.102715 0.59931884
9.103714 0.59397742
9.104714 0.58862888
9.105714 0.58327112
9.106714 0.57790303
9.107715 0.57252557
9.108714 0.56714164
9.109715 0.56175455
9.110714 0.55636619
9.111714 0.55097588
9.112714 0.54558078
9.113714 0.54017757
9.114715 0.53476458
9.115714 0.52934261
9.116714 0.52391449
9.117714 0.5184831099999999
9.118714 0.5130500100000001
9.119715 0.50761462
9.120714 0.50217528
9.121715 0.49673071999999996
9.122714 0.49128141000000003
9.123714 0.48582945
9.124714 0.48037712
9.125714 0.4749252
9.126715 0.46947212
9.127714 0.46401476
9.128715 0.45855036
9.129714 0.45307842
9.130714 0.44760141
9.131714 0.44212351000000005
9.132714 0.43664858999999995
9.133715 0.43117809
9.134714 0.42571062000000004
9.135715 0.42024324999999996
9.136714 0.41477354
9.137714 0.409301
9.138714 0.40382728999999995
9.139714 0.39835484
9.140715 0.39288476000000006
9.141714 0.38741624
9.142715 0.38194705
9.143714 0.37647542
9.144714 0.37100178
9.145715 0.36552902
9.146714 0.36006111
9.147715 0.35460079
9.148714 0.3491479
9.149714 0.34369932999999997
9.150714 0.33825082
9.151714 0.33279944
9.152715 0.32734529
9.153714 0.32189132
9.154715 0.31644157
9.155714 0.31099868999999997
9.156714 0.30556279
9.157714 0.30013208999999996
9.158714 0.29470457
9.159715 0.28927999
9.160714 0.28386023
9.161715 0.27844810000000003
9.162714 0.2730452
9.163714 0.2676504
9.164714 0.26226032
9.165714 0.25687115
9.166715 0.25148126000000004
9.167714 0.24609251000000001
9.168715 0.24070954
9.169714 0.23533730000000003
9.170714 0.22997844
9.171714 0.22463207
9.172714 0.21929458999999998
9.173715 0.21396220999999999
9.174714 0.20863322999999998
9.175714 0.20330884
9.176714 0.19799189
9.177714 0.19268472
9.178715 0.18738736
9.179714 0.18209777
9.180715 0.17681353
9.181714 0.17153422
9.182714 0.16626235
9.183714 0.16100245
9.184714 0.1557585
9.185715 0.15053139
9.186714 0.14531823
9.187715 0.14011378
9.188714 0.13491345000000002
9.189714 0.12971585
9.190714 0.12452344
9.191714 0.11934085
9.192715 0.1141721
9.193714 0.10901854
9.194715 0.10387863
9.195714 0.098749762
9.196714 0.09363063099999999
9.197714 0.08852249
9.198714 0.08342838799999999
9.199715 0.078350859
9.200714 0.073289726
9.201715 0.068241666
9.202714 0.063201942
9.203714 0.058167305999999995
9.204714 0.053138309
9.205714 0.048119362
9.206715 0.043116527
9.207714 0.038134321
9.208714 0.033173474
9.209714 0.028231007000000002
9.210714 0.02330243
9.211715 0.01838462
9.212714 0.013477445000000001
9.213715 0.0085832675
9.214714 0.0037047132
9.215714 -0.0011576207
9.216714 -0.0060056747
9.217714 -0.010842548
9.218715 -0.015669876
9.219714 -0.020485983
9.220715 -0.025286135
9.221714 -0.030064897
9.222714 -0.034819212
9.223714 -0.039550304
9.224714 -0.044262965
9.225715 -0.04896293400000001
9.226714 -0.053653662000000005
9.227715 -0.058334664
9.228714 -0.06300224900000001
9.229714 -0.067652145
9.230714 -0.072282122
9.231714 -0.07689293700000001
9.232715 -0.08148704699999999
9.233714 -0.086066173
9.234715 -0.090629427
9.235714 -0.09517346
9.236714 -0.09969456599999998
9.237714 -0.10419133000000001
9.238714 -0.10866601
9.239715 -0.11312364
9.240714 -0.11756918000000001
9.241714 -0.12200456999999999
9.242714 -0.12642752999999998
9.243714 -0.1308328
9.244715 -0.13521522
9.245714 -0.13957249
9.246715 -0.14390609999999998
9.247714 -0.14821978
9.248714 -0.15251676
9.249714 -0.15679768
9.250714 -0.16106038
9.251715 -0.16530181
9.252714 -0.16952052
9.253715 -0.173718
9.254714 -0.17789778
9.255714 -0.18206302
9.256714 -0.18621396
9.257714 -0.19034731
9.258715 -0.19445779
9.259714 -0.19854119
9.260715 -0.20259676999999998
9.261714 -0.20662766999999999
9.262714 -0.21063900000000002
9.263714 -0.21463467000000003
9.264714 -0.21861542
9.265715 -0.2225786
9.266714 -0.22652028
9.267715 -0.23043789
9.268714 -0.2343317
9.269714 -0.23820417
9.270715 -0.24205775
9.271714 -0.24589270000000002
9.272715 -0.24970652999999998
9.273714 -0.25349550000000004
9.274714 -0.25725714
9.275714 -0.26099219
9.276714 -0.26470439
9.277715 -0.26839848
9.278714 -0.27207725
9.279715 -0.27573991
9.280714 -0.27938243
9.281714 -0.28300008
9.282714 -0.28659008
9.283714 -0.2901529
9.284715 -0.29369167
9.285714 -0.29720974
9.286715 -0.30070851
9.287714 -0.30418667
9.288714 -0.30764155
9.289714 -0.31107129
9.290714 -0.31447632000000003
9.291715 -0.31785935
9.292714 -0.32122331000000004
9.293715 -0.32456922
9.294714 -0.32789502000000004
9.295714 -0.33119647
9.296714 -0.33446955
9.297714 -0.33771286
9.298715 -0.34092846
9.299714 -0.34412064000000003
9.300714 -0.34729342
9.301714 -0.35044826
9.302714 -0.35358353
9.303715 -0.35669589
9.304714 -0.3597826
9.305715 -0.36284309000000003
9.306714 -0.36587897
9.307714 -0.36889235
9.308714 -0.37188402
9.309714 -0.37485247
9.310715 -0.37779498
9.311714 -0.38070942
9.312715 -0.38359612000000004
9.313714 -0.38645815
9.314714 -0.38929966
9.315714 -0.3921235
9.316714 -0.39492953
9.317715 -0.3977146
9.318714 -0.40047438999999996
9.319715 -0.40320572000000005
9.320714 -0.40590819
9.321714 -0.40858379
9.322714 -0.41123530999999997
9.323714 -0.41386438999999997
9.324715 -0.41647069
9.325714 -0.41905255
9.326715 -0.42160871
9.327714 -0.42413967
9.328714 -0.42664762999999994
9.329714 -0.42913519000000006
9.330714 -0.43160343
9.331715 -0.43405079999999996
9.332714 -0.43647378
9.333714 -0.43886867
9.334714 -0.44123372
9.335714 -0.44357008000000003
9.336715 -0.44588107000000005
9.337714 -0.44817021
9.338715 -0.45043929
9.339714 -0.45268759000000003
9.340714 -0.45491289
9.341714 -0.457113
9.342714 -0.45928727
9.343715 -0.46143675999999995
9.344714 -0.46356302
9.345715 -0.46566669
9.346714 -0.46774675
9.347714 -0.46980110999999997
9.348714 -0.47182799
9.349714 -0.47382745000000004
9.350715 -0.47580176
9.351714 -0.47775422999999995
9.352715 -0.47968742
9.353714 -0.48160162
9.354714 -0.48349472
9.355714 -0.48536342
9.356714 -0.48720515000000003
9.357715 -0.48901923
9.358714 -0.49080703999999997
9.359715 -0.49257074
9.360714 -0.49431184
9.361714 -0.49603051000000004
9.362714 -0.49772565
9.363714 -0.4993964
9.364715 -0.5010427900000001
9.365714 -0.5026661800000001
9.366714 -0.50426829
9.367714 -0.5058498100000001
9.368714 -0.50740982
9.369715 -0.50894595
9.370714 -0.51045557
9.371715 -0.5119374999999999
9.372714 -0.51339255
9.373714 -0.51482324
9.374714 -0.51623238
9.375714 -0.5176215900000001
9.376715 -0.5189907300000001
9.377714 -0.5203382599999999
9.378715 -0.52166237
9.379714 -0.52296221
9.380714 -0.5242380799999999
9.381714 -0.5254908
9.382714 -0.52672103
9.383715 -0.5279284000000001
9.384714 -0.52911206
9.385715 -0.53027123
9.386714 -0.53140619
9.387714 -0.53251847
9.388714 -0.5336101200000001
9.389714 -0.5346826699999999
9.390715 -0.53573605
9.391714 -0.5367686
9.392715 -0.53777788
9.393714 -0.53876187
9.394714 -0.5397199699999999
9.395715 -0.5406531
9.396714 -0.54156319
9.397715 -0.54245195
9.398714 -0.54332041
9.399714 -0.54416871
9.400714 -0.5449967
9.401714 -0.54580439
9.402715 -0.5465920099999999
9.403714 -0.54735965
9.404715 -0.54810685
9.405714 -0.54883226
9.406714 -0.54953401
9.407714 -0.55021066
9.408714 -0.55086189
9.409715 -0.5514889000000001
9.410714 -0.55209403
9.411715 -0.55267983
9.412714 -0.55324812
9.413714 -0.55379951
9.414714 -0.55433339
9.415714 -0.5548485599999999
9.416715 -0.5553436
9.417714 -0.55581746
9.418715 -0.55626933
9.419714 -0.55669858
9.420714 -0.5571047800000001
9.421714 -0.5574879199999999
9.422714 -0.55784872
9.423715 -0.55818874
9.424714 -0.55850996
9.425714 -0.55881431
9.426714 -0.55910288
9.427714 -0.5593754400000001
9.428715 -0.55963076
9.429714 -0.55986694
9.430715 -0.56008217
9.431714 -0.56027523
9.432714 -0.56044571
9.433714 -0.56059384
9.434714 -0.5607205399999999
9.435715 -0.56082704
9.436714 -0.5609148199999999
9.437715 -0.56098551
9.438714 -0.5610404999999999
9.439714 -0.5610805
9.440714 -0.56110518
9.441714 -0.56111333
9.442715 -0.56110304
9.443714 -0.56107254
9.444715 -0.56102066
9.445714 -0.56094727
9.446714 -0.56085316
9.447714 -0.56073968
9.448714 -0.56060827
9.449715 -0.5604603300000001
9.450714 -0.56029693
9.451715 -0.56011891
9.452714 -0.55992678
9.453714 -0.5597203000000001
9.454714 -0.55949851
9.455714 -0.55925967
9.456715 -0.55900184
9.457714 -0.5587236
9.458714 -0.5584246900000001
9.459714 -0.55810609
9.460714 -0.55776979
9.461715 -0.55741793
9.462714 -0.55705206
9.463715 -0.55667278
9.464714 -0.5562797199999999
9.465714 -0.55587217
9.466714 -0.55544949
9.467714 -0.55501121
9.468715 -0.55455687
9.469714 -0.55408576
9.470715 -0.553597
9.471714 -0.5530899899999999
9.472714 -0.55256486
9.473714 -0.55202288
9.474714 -0.55146618
9.475715 -0.55089709
9.476714 -0.55031697
9.477715 -0.54972577
9.478714 -0.5491219900000001
9.479714 -0.54850355
9.480714 -0.54786876
9.481714 -0.5472171100000001
9.482715 -0.54654921
9.483714 -0.54586628
9.484715 -0.54516927
9.485714 -0.54445872
9.486714 -0.5437346200000001
9.487714 -0.5429971
9.488714 -0.54224688
9.489715 -0.54148501
9.490714 -0.54071234
9.491714 -0.53992872
9.492714 -0.53913277
9.493714 -0.53832238
9.494715 -0.53749564
9.495714 -0.53665196
9.496715 -0.53579258
9.497714 -0.53492002
9.498714 -0.53403694
9.499714 -0.53314501
9.500714 -0.53224429
9.501715 -0.53133355
9.502714 -0.5304112599999999
9.503715 -0.52947639
9.504714 -0.52852882
9.505714 -0.52756895
9.506714 -0.5265969300000001
9.507714 -0.52561238
9.508715 -0.52461452
9.509714 -0.52360301
9.510715 -0.52257865
9.511714 -0.52154348
9.512714 -0.52050012
9.513714 -0.5194505700000001
9.514714 -0.5183951
9.515715 -0.51733209
9.516714 -0.5162587399999999
9.517715 -0.5151723500000001
9.518714 -0.51407171
9.519714 -0.51295729
9.520715 -0.51183095
9.521714 -0.51069469
9.522715 -0.50954972
9.523714 -0.50839642
9.524714 -0.5072346
9.525714 -0.5060642
9.526714 -0.5048857999999999
9.527715 -0.50370023
9.528714 -0.50250785
9.529715 -0.50130789
9.530714 -0.50009848
9.531714 -0.49887733
9.532714 -0.49764314
9.533714 -0.49639628
9.534715 -0.49513904000000003
9.535714 -0.49387473
9.536715 -0.49260622000000004
9.537714 -0.49133473
9.538714 -0.49005951999999997
9.539714 -0.48877857999999996
9.540714 -0.48748977000000004
9.541715 -0.48619164000000004
9.542714 -0.48488383
9.543715 -0.48356666
9.544714 -0.48224050999999996
9.545714 -0.48090531000000003
9.546714 -0.4795609
9.547714 -0.47820755
9.548715 -0.47684656
9.549714 -0.47548017000000004
9.550714 -0.47411085
9.551714 -0.47274008
9.552714 -0.47136755
9.553715 -0.46999104999999997
9.554714 -0.46860753
9.555715 -0.46721426999999993
9.556714 -0.46581025
9.557714 -0.46439627000000006
9.558714 -0.46297456000000003
9.559714 -0.46154759
9.560715 -0.46011698
9.561714 -0.45868335
9.562715 -0.45724642
9.563714 -0.45580580000000004
9.564714 -0.45436146
9.565714 -0.45291361999999996
9.566714 -0.45146225
9.567715 -0.45000655
9.568714 -0.44854493000000006
9.569715 -0.44707558000000003
9.570714 -0.44559748
9.571714 -0.44411112999999997
9.572714 -0.44261869000000004
9.573714 -0.44112316999999995
9.574715 -0.43962724
9.575714 -0.438132
9.576715 -0.43663671
9.577714 -0.43513928999999996
9.578714 -0.43363743
9.579714 -0.43212972
9.580714 -0.43061599
9.581715 -0.4290971
9.582714 -0.42757415000000004
9.583714 -0.42604784999999995
9.584714 -0.42451844
9.585714 -0.42298581
9.586715 -0.42145033000000004
9.587714 -0.41991305
9.588715 -0.4183752
9.589714 -0.41683768
9.590714 -0.41530016000000003
9.591714 -0.41376110000000005
9.592714 -0.41221812999999996
9.593715 -0.41066934
9.594714 -0.40911422
9.595715 -0.40755407
9.596714 -0.40599154
9.597714 -0.40442939
9.598714 -0.40286923999999996
9.599714 -0.40131118
9.600715 -0.39975382000000004
9.601714 -0.3981953
9.602715 -0.39663431000000005
9.603714 -0.39507044
9.604714 -0.39350404
9.605714 -0.39193555999999996
9.606714 -0.39036502
9.607715 -0.38879210999999997
9.608714 -0.38721655
9.609715 -0.38563884
9.610714 -0.3840606
9.611714 -0.38248398
9.612714 -0.38091084
9.613714 -0.37934161
9.614715 -0.37777484
9.615714 -0.37620789
9.616714 -0.37463796
9.617714 -0.37306352
9.618714 -0.37148496999999997
9.619715 -0.36990438
9.620714 -0.36832441
9.621715 -0.36674715
9.622714 -0.36517326
9.623714 -0.36360228
9.624714 -0.36203319
9.625714 -0.36046528
9.626715 -0.3588984
9.627714 -0.35733264
9.628715 -0.35576776000000004
9.629714 -0.35420277
9.630714 -0.35263614
9.631714 -0.35106675
9.632714 -0.34949475
9.633715 -0.347922
9.634714 -0.34635165
9.635715 -0.34478682
9.636714 -0.34322917999999997
9.637714 -0.34167820000000004
9.638714 -0.34013140999999997
9.639714 -0.33858556
9.640715 -0.33703803000000004
9.641714 -0.33548786
9.642715 -0.33393574
9.643714 -0.3323833
9.644714 -0.33083208999999997
9.645715 -0.32928309
9.646714 -0.32773677
9.647715 -0.32619366
9.648714 -0.32465474
9.649714 -0.32312145999999997
9.650714 -0.32159491
9.651714 -0.32007494
9.652715 -0.3185597
9.653714 -0.31704607
9.654715 -0.31553078
9.655714 -0.31401196
9.656714 -0.31249004
9.657714 -0.31096761
9.658714 -0.30944832
9.659715 -0.30793534
9.660714 -0.3064302
9.661715 -0.30493257
9.662714 -0.30344091
9.663714 -0.30195359
9.664714 -0.30046953
9.665714 -0.2989884
9.666715 -0.29751006999999996
9.667714 -0.29603394
9.668715 -0.29455894
9.669714 -0.29308393
9.670714 -0.29160869
9.671714 -0.29013462
9.672714 -0.28866457
9.673715 -0.28720181
9.674714 -0.28574863
9.675714 -0.28430515
9.676714 -0.28286926
9.677714 -0.28143753
9.678715 -0.28000684
9.679714 -0.27857565
9.680715 -0.27714444000000005
9.681714 -0.27571509
9.682714 -0.27428969999999997
9.683714 -0.27286952999999997
9.684714 -0.27145478
9.685715 -0.27004511
9.686714 -0.26864056
9.687715 -0.26724192
9.688714 -0.26585052
9.689714 -0.26446725
9.690714 -0.26309157
9.691714 -0.26172127
9.692715 -0.2603533
9.693714 -0.25898516
9.694715 -0.25761629999999996
9.695714 -0.25624859
9.696714 -0.25488546
9.697714 -0.25353023999999996
9.698714 -0.25218474
9.699715 -0.25084843
9.700714 -0.24951919999999997
9.701715 -0.24819466999999998
9.702714 -0.24687357
9.703714 -0.24555617
9.704714 -0.24424363000000002
9.705714 -0.24293679999999998
9.706715 -0.24163534
9.707714 -0.24033785
9.708714 -0.2390428
9.709714 -0.23774998000000003
9.710714 -0.23646115
9.711715 -0.23517946
9.712714 -0.2339079
9.713715 -0.23264754999999998
9.714714 -0.2313969
9.715714 -0.23015249
9.716714 -0.22891075
9.717714 -0.22766991
9.718715 -0.22643072999999997
9.719714 -0.22519592
9.720715 -0.22396832000000003
9.721714 -0.22274929000000002
9.722714 -0.22153811999999998
9.723714 -0.22033283
9.724714 -0.21913184
9.725715 -0.21793528
9.726714 -0.21674503
9.727715 -0.21556339
9.728714 -0.21439140999999998
9.729714 -0.21322775
9.730714 -0.21206921
9.731714 -0.21091253
9.732715 -0.20975638
9.733714 -0.20860242999999998
9.734715 -0.20745450000000001
9.735714 -0.20631654000000002
9.736714 -0.20519034
9.737714 -0.20407466000000002
9.738714 -0.20296610999999998
9.739715 -0.20186128000000003
9.740714 -0.20075883
9.741714 -0.19966003
9.742714 -0.19856765999999998
9.743714 -0.19748393
9.744715 -0.1964089
9.745714 -0.19534043999999998
9.746715 -0.19427575
9.747714 -0.1932136
9.748714 -0.19215549999999998
9.749714 -0.1911051
9.750714 -0.19006607
9.751715 -0.18903972
9.752714 -0.18802396
9.753715 -0.18701433
9.754714 -0.18600652
9.755714 -0.18499880999999999
9.756714 -0.18399305
9.757714 -0.18299334
9.758715 -0.18200349
9.759714 -0.18102482
9.760715 -0.18005557
9.761714 -0.17909243
9.762714 -0.17813296
9.763714 -0.17717733
9.764714 -0.17622815
9.765715 -0.17528856
9.766714 -0.17435977
9.767715 -0.17343984
9.768714 -0.17252467
9.769714 -0.17161043
9.770715 -0.17069625
9.771714 -0.16978495999999998
9.772715 -0.16888175
9.773714 -0.16799122
9.774714 -0.16711473000000002
9.775714 -0.16624976
9.776714 -0.16539157
9.777715 -0.1645361
9.778714 -0.16368227
9.779715 -0.16283228
9.780714 -0.16198971
9.781714 -0.16115688
9.782714 -0.16033319000000001
9.783714 -0.15951559999999998
9.784715 -0.15870098
9.785714 -0.15788855999999998
9.786715 -0.15708094
9.787714 -0.15628271999999999
9.788714 -0.1554976
9.789714 -0.15472592
9.790714 -0.15396406
9.791715 -0.15320641999999998
9.792714 -0.15244858
9.793715 -0.15168985
9.794714 -0.15093355
9.795714 -0.15018486
9.796714 -0.14944769000000002
9.797714 -0.14872259000000002
9.798715 -0.14800682
9.799714 -0.14729662000000002
9.800714 -0.14658991999999998
9.801714 -0.14588772
9.802714 -0.14519317
9.803715 -0.14450902000000002
9.804714 -0.14383532999999998
9.805715 -0.14316892
9.806714 -0.14250511
9.807714 -0.14184079000000002
9.808714 -0.14117664
9.809714 -0.14051714999999998
9.810715 -0.13986815
9.811714 -0.13923357
9.812715 -0.13861316
9.813714 -0.13800279999999998
9.814714 -0.13739702
9.815714 -0.13679218
9.816714 -0.13618827
9.817715 -0.13558826999999998
9.818714 -0.13499577
9.819715 -0.13441234999999999
9.820714 -0.13383667999999999
9.821714 -0.13326579
9.822714 -0.13269765
9.823714 -0.13213313999999998
9.824715 -0.13157602000000002
9.825714 -0.13103072
9.826715 -0.13049942
9.827714 -0.12998026000000001
9.828714 -0.12946799
9.829714 -0.12895677
9.830714 -0.12844334
9.831715 -0.12792873999999999
9.832714 -0.12741745000000002
9.833714 -0.12691466
9.834714 -0.12642330000000002
9.835714 -0.12594286
9.836715 -0.12547032
9.837714 -0.1250027
9.838715 -0.12453919999999999
9.839714 -0.12408157
9.840714 -0.12363249999999999
9.841714 -0.12319318
9.842714 -0.12276189000000001
9.843715 -0.12233453
9.844714 -0.12190712000000001
9.845715 -0.12147842
9.846714 -0.12105108
9.847714 -0.12063043999999999
9.848714 -0.12022166000000001
9.849714 -0.11982691000000001
9.850715 -0.11944431999999999
9.851714 -0.11906931999999999
9.852715 -0.11869738999999999
9.853714 -0.11832647999999998
9.854714 -0.1179577
9.855714 -0.11759386000000001
9.856714 -0.11723720000000001
9.857715 -0.11688768
9.858714 -0.11654318
9.859715 -0.11620135000000001
9.860714 -0.1158617
9.861714 -0.11552647
9.862714 -0.1151996
9.863714 -0.11488427
9.864715 -0.11458077
9.865714 -0.11428597
9.866714 -0.11399492
9.867714 -0.11370358
9.868714 -0.11341096999999999
9.869715 -0.11311953000000001
9.870714 -0.11283346999999999
9.871715 -0.11255614000000001
9.872714 -0.11228839
9.873714 -0.11202843
9.874714 -0.1117736
9.875714 -0.11152234999999999
9.876715 -0.11127532
9.877714 -0.11103463
9.878715 -0.11080208
9.879714 -0.11057747999999999
9.880714 -0.11035831
9.881714 -0.11014115000000001
9.882714 -0.10992376999999999
9.883715 -0.10970671
9.884714 -0.10949314
9.885715 -0.10928708
9.886714 -0.10909112
9.887714 -0.10890496999999999
9.888714 -0.10872586000000001
9.889714 -0.1085503
9.890715 -0.10837625000000001
9.891714 -0.10820404
9.892715 -0.10803584
9.893714 -0.10787393999999999
9.894714 -0.10771909999999998
9.895715 -0.10757011
9.896714 -0.10742481
9.897715 -0.10728173999999999
9.898714 -0.10714125000000001
9.899714 -0.10700537999999998
9.900714 -0.10687645
9.901714 -0.10675534999999998
9.902715 -0.10664081
9.903714 -0.10652999999999999
9.904715 -0.10642022000000001
9.905714 -0.10631062999999999
9.906714 -0.10620278
9.907714 -0.10609964
9.908714 -0.10600393999999999
9.909715 -0.10591652
9.910714 -0.1058361
9.911715 -0.10576021
9.912714 -0.10568680000000001
9.913714 -0.10561533999999999
9.914714 -0.10554682
9.915714 -0.1054827
9.916715 -0.10542365000000001
9.917714 -0.10536905999999999
9.918715 -0.10531746
9.919714 -0.10526784
9.920714 -0.1052206
9.921714 -0.10517762
9.922714 -0.10514122999999999
9.923715 -0.10511274
9.924714 -0.10509152
9.925714 -0.10507514000000001
9.926714 -0.10506061
9.927714 -0.10504589999999998
9.928715 -0.10503082999999999
9.929714 -0.10501690999999999
9.930715 -0.10500620000000001
9.931714 -0.10500017999999998
9.932714 -0.10499918999999999
9.933714 -0.10500274
9.934714 -0.10501035000000002
9.935715 -0.1050222
9.936714 -0.1050391
9.937715 -0.10506172000000001
9.938714 -0.10508972
9.939714 -0.10512146
9.940714 -0.10515461000000001
9.941714 -0.10518724
9.942715 -0.10521894
9.943714 -0.10525107
9.944715 -0.10528611
9.945714 -0.10532639999999999
9.946714 -0.10537313999999999
9.947714 -0.10542609000000001
9.948714 -0.10548402999999999
9.949715 -0.10554568
9.950714 -0.1056103
9.951715 -0.10567767
9.952714 -0.1057476
9.953714 -0.10581947
9.954714 -0.10589219000000001
9.955714 -0.10596486000000001
9.956715 -0.10603741
9.957714 -0.10611105
9.958714 -0.10618793
9.959714 -0.10627019
9.960714 -0.10635893999999999
9.961715 -0.10645376
9.962714 -0.10655300000000001
9.963715 -0.10665469
9.964714 -0.1067574
9.965714 -0.1068607
9.966714 -0.10696481999999999
9.967714 -0.10707016000000001
9.968715 -0.10717681999999999
9.969714 -0.10728465000000001
9.970715 -0.10739372
9.971714 -0.10750477
9.972714 -0.10761915
9.973714 -0.10773830999999999
9.974714 -0.10786286
9.975715 -0.10799215999999999
9.976714 -0.10812440000000001
9.977715 -0.10825748
9.978714 -0.10839003
9.979714 -0.10852193
9.980714 -0.10865417999999999
9.981714 -0.10878812
9.982715 -0.10892460999999999
9.983714 -0.10906373000000001
9.984715 -0.10920503
9.985714 -0.10934822000000001
9.986714 -0.1094936
9.987714 -0.10964192
9.988714 -0.10979375
9.989715 -0.10994882
9.990714 -0.11010588
9.991714 -0.11026318
9.992714 -0.11041953
9.993714 -0.11057499
9.994715 -0.11073096000000002
9.995714 -0.11088936999999999
9.996715 -0.11105151999999999
9.997714 -0.11121740000000001
9.998714 -0.11138571
9.999714 -0.11155477999999999
10.00071 -0.11172359
10.00171 -0.11189225
10.00271 -0.11206178
10.00371 -0.11223319
10.00471 -0.11240665999999999
10.00571 -0.11258144
10.00671 -0.11275645999999999
10.00771 -0.11293133999999999
10.00871 -0.1131069
10.00971 -0.11328484
10.01071 -0.11346665
10.01171 -0.11365247999999999
10.01271 -0.1138408
10.01371 -0.11402901
10.01471 -0.11421487
10.01571 -0.11439774999999999
10.01671 -0.11457893
10.01771 -0.11476077999999999
10.01871 -0.11494541999999999
10.01971 -0.11513351
10.02071 -0.11532421999999999
10.02171 -0.11551605000000001
10.02271 -0.11570806
10.02371 -0.11590048
10.02471 -0.11609433999999999
10.02571 -0.11629043000000001
10.02671 -0.11648822
10.02771 -0.11668579
10.02871 -0.11688079000000001
10.02971 -0.11707195
10.03071 -0.11726021
10.03171 -0.11744841
10.03271 -0.11763999
10.03371 -0.11783709
10.03471 -0.11803949000000001
10.03571 -0.11824482
10.03671 -0.11844998999999999
10.03771 -0.11865285
10.03871 -0.11885306
10.03971 -0.11905176999999999
10.04071 -0.11925026
10.04171 -0.11944882999999999
10.04271 -0.11964653
10.04371 -0.11984212
10.04471 -0.12003541000000001
10.04571 -0.12022802999999999
10.04671 -0.12042302
10.04771 -0.12062318999999999
10.04871 -0.1208293
10.04971 -0.12103938
10.05071 -0.12124949
10.05171 -0.12145565
10.05271 -0.12165585999999999
10.05371 -0.12185088999999999
10.05471 -0.12204348999999999
10.05571 -0.12223659999999999
10.05671 -0.12243179
10.05771 -0.12262877
10.05871 -0.12282625999999999
10.05971 -0.12302346
10.06071 -0.12322100999999999
10.06171 -0.12342058
10.06271 -0.12362351
10.06371 -0.12382936000000001
10.06471 -0.12403541
10.06571 -0.12423778999999999
10.06671 -0.12443346
10.06771 -0.12462202
10.06871 -0.12480601000000001
10.06971 -0.12498971
10.07071 -0.12517681
10.07171 -0.12536877000000002
10.07271 -0.12556436
10.07371 -0.12576093
10.07471 -0.12595624
10.07571 -0.12614969
10.07671 -0.12634225
10.07771 -0.12653517
10.07871 -0.12672847
10.07971 -0.12692051000000001
10.08071 -0.12710877
10.08171 -0.12729156
10.08271 -0.12746949
10.08371 -0.12764548
10.08471 -0.12782334
10.08571 -0.12800571
10.08671 -0.12819257
10.08771 -0.12838128999999998
10.08871 -0.1285682
10.08971 -0.12875064
10.09071 -0.12892832
10.09171 -0.12910303
10.09271 -0.12927724
10.09371 -0.12945229
10.09471 -0.12962768
10.09571 -0.12980163
10.09671 -0.12997257999999998
10.09771 -0.13014055
10.09871 -0.13030728
10.09971 -0.13047518000000002
10.10071 -0.13064564
10.10171 -0.13081790000000001
10.10271 -0.13098933000000001
10.10371 -0.13115691000000002
10.10471 -0.13131895999999998
10.10571 -0.13147619000000002
10.10671 -0.13163121
10.10771 -0.13178693
10.10871 -0.13194486
10.10971 -0.13210436
10.11071 -0.13226321
10.11171 -0.13241914999999999
10.11271 -0.13257128
10.11371 -0.13272048
10.11471 -0.13286863000000002
10.11571 -0.13301718
10.11671 -0.13316612
10.11771 -0.13331398
10.11871 -0.13345889
10.11971 -0.13359986
10.12071 -0.13373762
10.12171 -0.13387411999999999
10.12271 -0.13401135
10.12371 -0.13415
10.12471 -0.13428899
10.12571 -0.13442605000000002
10.12671 -0.13455912
10.12771 -0.13468749
10.12871 -0.13481221000000002
10.12971 -0.13493543
10.13071 -0.13505904
10.13171 -0.13518368
10.13271 -0.13530852000000002
10.13371 -0.13543189
10.13471 -0.13555242
10.13571 -0.13566973
10.13671 -0.13578449
10.13771 -0.13589771
10.13871 -0.13600988
10.13971 -0.13612063000000002
10.14071 -0.13622888
10.14171 -0.13633376
10.14271 -0.13643523
10.14371 -0.13653439
10.14471 -0.13663295
10.14571 -0.13673234
10.14671 -0.13683294000000001
10.14771 -0.13693378
10.14871 -0.13703303
10.14971 -0.13712886
10.15071 -0.13722014
10.15171 -0.13730689
10.15271 -0.13738999
10.15371 -0.13747062
10.15471 -0.13754971000000002
10.15571 -0.13762766
10.15671 -0.13770446
10.15771 -0.13777999999999999
10.15871 -0.13785438
10.15971 -0.13792794
10.16071 -0.13800104
10.16171 -0.13807365
10.16271 -0.13814514
10.16371 -0.13821429
10.16471 -0.13827968
10.16571 -0.13834027
10.16671 -0.13839594
10.16771 -0.1384476
10.16871 -0.13849693000000002
10.16971 -0.13854570000000002
10.17071 -0.13859501
10.17171 -0.13864493
10.17271 -0.13869451
10.17371 -0.1387424
10.17471 -0.13878748
10.17571 -0.13882942
10.17671 -0.13886853000000002
10.17771 -0.13890537
10.17871 -0.13894002
10.17971 -0.13897198
10.18071 -0.13900032
10.18171 -0.13902448
10.18271 -0.13904489
10.18371 -0.13906306999999998
10.18471 -0.13908105
10.18571 -0.13910025999999998
10.18671 -0.13912065
10.18771 -0.13914057999999999
10.18871 -0.13915759
10.18971 -0.13916969999999998
10.19071 -0.13917645
10.19171 -0.13917908
10.19271 -0.13917964
10.19371 -0.13917966
10.19471 -0.13917928000000002
10.19571 -0.13917722999999999
10.19671 -0.13917192
10.19771 -0.1391627
10.19871 -0.13915049999999998
10.19971 -0.13913733
10.20071 -0.13912495
10.20171 -0.13911341
10.20271 -0.13910076999999998
10.20371 -0.13908395
10.20471 -0.13906058
10.20571 -0.13903048
10.20671 -0.13899588
10.20771 -0.13896023999999998
10.20871 -0.13892622999999998
10.20971 -0.13889418
10.21071 -0.13886211
10.21171 -0.13882706
10.21271 -0.13878715
10.21371 -0.1387427
10.21471 -0.13869591
10.21571 -0.13864916000000002
10.21671 -0.1386031
10.21771 -0.13855599000000002
10.21871 -0.13850457
10.21971 -0.13844626999999998
10.22071 -0.13838107000000002
10.22171 -0.13831183
10.22271 -0.13824277999999998
10.22371 -0.13817695000000002
10.22471 -0.1381144
10.22571 -0.13805208
10.22671 -0.13798572
10.22771 -0.13791249
10.22871 -0.13783261
10.22971 -0.13774901
10.23071 -0.13766527
10.23171 -0.13758313
10.23271 -0.13750131000000002
10.23371 -0.13741647
10.23471 -0.13732559
10.23571 -0.13722824
10.23671 -0.13712711
10.23771 -0.13702641
10.23871 -0.13692909
10.23971 -0.13683476
10.24071 -0.13673971000000001
10.24171 -0.13663913
10.24271 -0.13653004
10.24371 -0.13641323
10.24471 -0.1362928
10.24571 -0.13617355
10.24671 -0.13605801
10.24771 -0.13594491
10.24871 -0.13583021
10.24971 -0.13570981
10.25071 -0.13558232
10.25171 -0.13544989000000002
10.25271 -0.13531662
10.25371 -0.13518564
10.25471 -0.13505684
10.25571 -0.13492674000000002
10.25671 -0.13479076
10.25771 -0.13464632
10.25871 -0.13449481
10.25971 -0.13434091
10.26071 -0.13418976000000002
10.26171 -0.13404378
10.26271 -0.13390104
10.26371 -0.13375653999999998
10.26471 -0.13360525
10.26571 -0.1334453
10.26671 -0.13327887
10.26771 -0.13311065
10.26871 -0.13294462
10.26971 -0.13278141999999998
10.27071 -0.13261809
10.27171 -0.13245022
10.27271 -0.13227517
10.27371 -0.13209406
10.27471 -0.13191112
10.27571 -0.13173104
10.27671 -0.13155567999999998
10.27771 -0.13138270000000002
10.27871 -0.1312068
10.27971 -0.13102301
10.28071 -0.13082979
10.28171 -0.13062994
10.28271 -0.13042882
10.28371 -0.13023094999999998
10.28471 -0.13003722
10.28571 -0.12984457000000002
10.28671 -0.12964823
10.28771 -0.12944497
10.28871 -0.12923526000000002
10.28971 -0.12902289
10.29071 -0.12881227
10.29171 -0.12860534
10.29271 -0.12840014
10.29371 -0.12819195
10.29471 -0.12797645
10.29571 -0.12775251
10.29671 -0.12752314
10.29771 -0.12729353999999998
10.29871 -0.12706789
10.29971 -0.12684667
10.30071 -0.12662645
10.30171 -0.12640220000000002
10.30271 -0.12617053
10.30371 -0.12593183
10.30471 -0.1256899
10.30571 -0.12544928
10.30671 -0.12521228
10.30771 -0.12497742
10.30871 -0.12474052
10.30971 -0.12449754
10.31071 -0.12424731
10.31171 -0.12399238
10.31271 -0.12373726
10.31371 -0.12348553999999999
10.31471 -0.12323741999999999
10.31571 -0.12298962999999999
10.31671 -0.12273754999999999
10.31771 -0.12247823000000001
10.31871 -0.12221229
10.31971 -0.12194345000000001
10.32071 -0.12167611
10.32171 -0.1214124
10.32271 -0.12115095000000001
10.32371 -0.1208878
10.32471 -0.12061914
10.32571 -0.12034379
10.32671 -0.12006397999999999
10.32771 -0.11978379
10.32871 -0.11950651
10.32971 -0.11923242999999999
10.33071 -0.11895876
10.33171 -0.11868147
10.33271 -0.11839798
10.33371 -0.11810879
10.33471 -0.11781707999999999
10.33571 -0.11752652000000001
10.33671 -0.11723884000000001
10.33771 -0.11695275000000001
10.33871 -0.11666483000000001
10.33971 -0.11637191
10.34071 -0.11607318
10.34171 -0.11577078
10.34271 -0.11546839
10.34371 -0.11516885
10.34471 -0.11487233000000001
10.34571 -0.11457624
10.34671 -0.11427694
10.34771 -0.11397202
10.34871 -0.11366177
10.34971 -0.11334878
10.35071 -0.11303617999999999
10.35171 -0.11272557
10.35271 -0.11241611000000001
10.35371 -0.11210524999999999
10.35471 -0.11179064
10.35571 -0.11147176
10.35671 -0.11115030000000001
10.35771 -0.11082907
10.35871 -0.11051005000000001
10.35971 -0.11019299
10.36071 -0.10987556999999999
10.36171 -0.10955477999999999
10.36271 -0.10922881999999999
10.36371 -0.10889816
10.36471 -0.10856523
10.36571 -0.10823281000000001
10.36671 -0.10790245
10.36771 -0.10757365
10.36871 -0.10724445
10.36971 -0.1069129
10.37071 -0.1065783
10.37171 -0.10624155
10.37271 -0.10590437
10.37371 -0.10556787000000001
10.37471 -0.10523176000000001
10.37571 -0.1048944
10.37671 -0.10455392
10.37771 -0.10420947
10.37871 -0.1038619
10.37971 -0.10351327
10.38071 -0.10316571000000001
10.38171 -0.10282021
10.38271 -0.10247615
10.38371 -0.10213177
10.38471 -0.10178532000000001
10.38571 -0.10143598000000001
10.38671 -0.10108411
10.38771 -0.10073074
10.38871 -0.10037673999999999
10.38971 -0.10002221000000001
10.39071 -0.09966657999999999
10.39171 -0.09930921999999999
10.39271 -0.098950067
10.39371 -0.09858987799999999
10.39471 -0.098229875
10.39571 -0.09787102499999999
10.39671 -0.097513403
10.39771 -0.097156147
10.39871 -0.096797885
10.39971 -0.096437434
10.40071 -0.09607434000000001
10.40171 -0.09570893600000001
10.40271 -0.09534203
10.40371 -0.094974408
10.40471 -0.094606541
10.40571 -0.094238587
10.40671 -0.093870575
10.40771 -0.09350259200000001
10.40871 -0.09313477199999999
10.40971 -0.092767115
10.41071 -0.09239933
10.41171 -0.09203082900000001
10.41271 -0.091660931
10.41371 -0.091289153
10.41471 -0.090915395
10.41571 -0.090539933
10.41671 -0.09016323
10.41771 -0.089785771
10.41871 -0.08940798
10.41971 -0.089030259
10.42071 -0.088653009
10.42171 -0.088276569
10.42271 -0.087900989
10.42371 -0.087525882
10.42471 -0.087150419
10.42571 -0.08677362899999999
10.42671 -0.08639486
10.42771 -0.086014112
10.42871 -0.085632037
10.42971 -0.08524957200000001
10.43071 -0.084867398
10.43171 -0.084485603
10.43271 -0.084103766
10.43371 -0.083721377
10.43471 -0.083338312
10.43571 -0.082954991
10.43671 -0.082572061
10.43771 -0.082189828
10.43871 -0.08180787
10.43971 -0.081425108
10.44071 -0.08104043699999999
10.44171 -0.080653478
10.44271 -0.080264959
10.44371 -0.079876423
10.44471 -0.07948937099999999
10.44571 -0.079104368
10.44671 -0.078720693
10.44771 -0.07833678399999999
10.44871 -0.07795121099999999
10.44971 -0.077563542
10.45071 -0.077174557
10.45171 -0.076785625
10.45271 -0.076397718
10.45371 -0.076010684
10.45471 -0.075623364
10.45571 -0.075234438
10.45671 -0.074843486
10.45771 -0.074451463
10.45871 -0.07406022599999999
10.45971 -0.073671376
10.46071 -0.073285139
10.46171 -0.072900107
10.46271 -0.072513998
10.46371 -0.072125049
10.46471 -0.071733131
10.46571 -0.071339839
10.46671 -0.070947502
10.46771 -0.070557708
10.46871 -0.07017036
10.46971 -0.069783832
10.47071 -0.069396145
10.47171 -0.069006369
10.47271 -0.06861526100000001
10.47371 -0.06822471
10.47471 -0.06783636600000001
10.47571 -0.067450327
10.47671 -0.067064899
10.47771 -0.06667757399999999
10.47871 -0.066286657
10.47971 -0.065892481
10.48071 -0.065497338
10.48171 -0.06510416299999999
10.48271 -0.06471473
10.48371 -0.064328633
10.48471 -0.06394358400000001
10.48571 -0.063556968
10.48671 -0.063167536
10.48771 -0.062776159
10.48871 -0.062385155
10.48971 -0.061996619
10.49071 -0.061610935
10.49171 -0.061226467
10.49271 -0.060840666999999994
10.49371 -0.060451863
10.49471 -0.060060533
10.49571 -0.059669127
10.49671 -0.05928056799999999
10.49771 -0.058896339000000006
10.49871 -0.058515446
10.49971 -0.058134971
10.50071 -0.057751872
10.50171 -0.057364848999999996
10.50271 -0.056975108
10.50371 -0.056585483
10.50471 -0.05619853
10.50571 -0.055814878
10.50671 -0.055432924999999994
10.50771 -0.055050064
10.50871 -0.054664601
10.50971 -0.054277061
10.51071 -0.053889939
10.51171 -0.053506088
10.51271 -0.053126743
10.51371 -0.05275056499999999
10.51471 -0.052374333999999995
10.51571 -0.051994924000000005
10.51671 -0.05161121999999999
10.51771 -0.051224779
10.51871 -0.050838775
10.51971 -0.050455971999999995
10.52071 -0.050077023000000005
10.52171 -0.049700221
10.52271 -0.049322861
10.52371 -0.048943219
10.52471 -0.048561816
10.52571 -0.048181118
10.52671 -0.04780381
10.52771 -0.047430868
10.52871 -0.047060705
10.52971 -0.046690027
10.53071 -0.046315836
10.53171 -0.045937323
10.53271 -0.04555638
10.53371 -0.045176395
10.53471 -0.044800134
10.53571 -0.044428112
10.53671 -0.044058464
10.53771 -0.043688385999999996
10.53871 -0.043316121
10.53971 -0.042942163
10.54071 -0.042568825
10.54171 -0.042198543
10.54271 -0.041832033
10.54371 -0.041467615
10.54471 -0.041102167
10.54571 -0.040733113
10.54671 -0.040360136
10.54771 -0.03998545
10.54871 -0.039612479
10.54971 -0.039243759
10.55071 -0.038879475000000004
10.55171 -0.038517523
10.55271 -0.038155046
10.55371 -0.037790366
10.55471 -0.037424025
10.55571 -0.037058259
10.55671 -0.036695323
10.55771 -0.036335792
10.55871 -0.035978053
10.55971 -0.035619325
10.56071 -0.035257521
10.56171 -0.034892707
10.56271 -0.03452716
10.56371 -0.034163965
10.56471 -0.033805086
10.56571 -0.033450176
10.56671 -0.033096892999999995
10.56771 -0.03274249
10.56871 -0.032385575
10.56971 -0.032026926000000004
10.57071 -0.031668788999999996
10.57171 -0.031313227
10.57271 -0.030960623
10.57371 -0.030609388999999997
10.57471 -0.030257076
10.57571 -0.029902084
10.57671 -0.029544849999999998
10.57771 -0.029187658000000002
10.57871 -0.028833235
10.57971 -0.028483034
10.58071 -0.028136361000000002
10.58171 -0.027790893
10.58271 -0.027444234
10.58371 -0.027095433
10.58471 -0.026745477
10.58571 -0.026396444
10.58671 -0.026049941999999996
10.58771 -0.025705915000000003
10.58871 -0.025362661
10.58971 -0.025018015999999997
10.59071 -0.024670913
10.59171 -0.024322225
10.59271 -0.023974308
10.59371 -0.023629544
10.59471 -0.023288839999999998
10.59571 -0.022951084
10.59671 -0.022613893
10.59771 -0.022275127
10.59871 -0.021934164
10.59971 -0.021592104
10.60071 -0.021250808
10.60171 -0.020911498
10.60271 -0.020573905
10.60371 -0.020236538999999998
10.60471 -0.019897892
10.60571 -0.019557695
10.60671 -0.019217351
10.60771 -0.018879169
10.60871 -0.018544905
10.60971 -0.018214584
10.61071 -0.017886373
10.61171 -0.017557624
10.61271 -0.017226387
10.61371 -0.016892445
10.61471 -0.016557195
10.61571 -0.016222550999999998
10.61671 -0.015889648000000003
10.61771 -0.015558236999999999
10.61871 -0.015227147000000002
10.61971 -0.014895439000000002
10.62071 -0.014563371999999998
10.62171 -0.014232466000000001
10.62271 -0.013904557
10.62371 -0.013580482000000001
10.62471 -0.013259295999999999
10.62571 -0.012938622000000002
10.62671 -0.012615924
10.62771 -0.012289931
10.62871 -0.01196128
10.62971 -0.011632001
10.63071 -0.011304199000000001
10.63171 -0.010978823
10.63271 -0.010655322
10.63371 -0.010332339
10.63471 -0.010008912
10.63571 -0.0096852906
10.63671 -0.0093627757
10.63771 -0.009042701299999999
10.63871 -0.0087253
10.63971 -0.0084092557
10.64071 -0.0080923506
10.64171 -0.0077727957
10.64271 -0.0074503849
10.64371 -0.007126684800000001
10.64471 -0.0068041161
10.64571 -0.006484519700000001
10.64671 -0.0061681167
10.64771 -0.0058535516
10.64871 -0.0055389122
10.64971 -0.0052230429
10.65071 -0.0049062328
10.65171 -0.0045898585
10.65271 -0.0042752417
10.65371 -0.0039625607
10.65471 -0.0036505942
10.65571 -0.0033374970000000005
10.65671 -0.0030220821
10.65771 -0.0027047141
10.65871 -0.0023871873
10.65971 -0.0020716262999999997
10.66071 -0.0017591290000000001
10.66171 -0.0014490613
10.66271 -0.001139475
10.66371 -0.0008283866000000001
10.66471 -0.00051505772
10.66571 -0.00020044283
10.66671 0.00011349529999999999
10.66771 0.00042511333
10.66871 0.00073416973
10.66971 0.0010419415
10.67071 0.0013503158
10.67171 0.0016604850000000002
10.67271 0.0019721567
10.67371 0.0022838163
10.67471 0.0025938371
10.67571 0.0029016759
10.67671 0.0032083208
10.67771 0.0035156536
10.67871 0.003825159
10.67971 0.004136849
10.68071 0.0044491524
10.68171 0.004759864900000001
10.68271 0.005067543
10.68371 0.0053724354
10.68471 0.0056763405
10.68571 0.0059814894
10.68671 0.006289195899999999
10.68771 0.006599152400000001
10.68871 0.006909797999999999
10.68971 0.0072194582999999994
10.69071 0.0075274678
10.69171 0.0078345009
10.69271 0.008141929
10.69371 0.0084506646
10.69471 0.008760347600000001
10.69571 0.0090694572
10.69671 0.0093763061
10.69771 0.0096802643
10.69871 0.0099823621
10.69971 0.010284848999999999
10.70071 0.010589955
10.70171 0.010898633
10.70271 0.011210066000000001
10.70371 0.011522244000000001
10.70471 0.011833178
10.70571 0.012141983
10.70671 0.012449146
10.70771 0.012755884
10.70871 0.013063119
10.70971 0.013370805999999999
10.71071 0.013678087
10.71171 0.013984127
10.71271 0.014289009
10.71371 0.014594004999999998
10.71471 0.014900979000000002
10.71571 0.01521127
10.71671 0.015524778000000001
10.71771 0.015839869
10.71871 0.016154183000000003
10.71971 0.016465849999999997
10.72071 0.01677439
10.72171 0.01708076
10.72271 0.017386624
10.72371 0.017693358
10.72471 0.018001457
10.72571 0.018310655
10.72671 0.018620561
10.72771 0.018931284
10.72871 0.019243516999999998
10.72971 0.019558023
10.73071 0.019874873
10.73171 0.020193034999999998
10.73271 0.020510647
10.73371 0.020825891
10.73471 0.021137945
10.73571 0.021447417
10.73671 0.021756027
10.73771 0.022065718
10.73871 0.022377781
10.73971 0.022692469
10.74071 0.023009248
10.74171 0.023327398
10.74271 0.023646497
10.74371 0.02396645
10.74471 0.024287135
10.74571 0.024608012999999998
10.74671 0.024928097000000003
10.74771 0.025246383
10.74871 0.025562494
10.74971 0.025877103000000002
10.75071 0.026191777
10.75171 0.026508301
10.75271 0.026827873000000002
10.75371 0.027150629
10.75471 0.027475753
10.75571 0.027802066
10.75671 0.028128636999999998
10.75771 0.028455077000000002
10.75871 0.02878136
10.75971 0.029107445
10.76071 0.029433044000000002
10.76171 0.029757788
10.76271 0.030081649000000002
10.76371 0.030405303999999998
10.76471 0.030730044999999998
10.76571 0.031057227
10.76671 0.031387544
10.76771 0.031720588
10.76871 0.032055035
10.76971 0.032389353
10.77071 0.032722604
10.77171 0.033054853
10.77271 0.033386919
10.77371 0.033719724
10.77471 0.034053669999999994
10.77571 0.034388527
10.77671 0.034723841000000005
10.77771 0.035059551
10.77871 0.035396279
10.77971 0.035735028
10.78071 0.036076433
10.78171 0.03642012
10.78271 0.036764672
10.78371 0.03710833
10.78471 0.037450055
10.78571 0.037790235
10.78671 0.03813057
10.78771 0.038473136
10.78871 0.038819219
10.78971 0.039168618999999995
10.79071 0.039519913999999996
10.79171 0.039871456
10.79271 0.040222428
10.79371 0.040573239999999997
10.79471 0.040925021
10.79571 0.041278577
10.79671 0.04163362
10.79771 0.041988844000000004
10.79871 0.042342878
10.79971 0.042695462
10.80071 0.043047994
10.80171 0.043402961000000004
10.80271 0.043762528
10.80371 0.044127146
10.80471 0.044495126
10.80571 0.044863502
10.80671 0.045229698
10.80771 0.045592952
10.80871 0.045954611
10.80971 0.046317134
10.81071 0.046682474
10.81171 0.047050926
10.81271 0.047421211
10.81371 0.047791693999999996
10.81471 0.048161831
10.81571 0.048532794000000004
10.81671 0.048906769
10.81771 0.049285340000000004
10.81871 0.049668091000000004
10.81971 0.050052424000000005
10.82071 0.050434889
10.82171 0.050813227
10.82271 0.051187846
10.82371 0.051561731
10.82471 0.05193880100000001
10.82571 0.052321696
10.82671 0.052710413000000005
10.82771 0.053102593000000003
10.82871 0.053495244
10.82971 0.053886714
10.83071 0.054277579
10.83171 0.054669904000000005
10.83271 0.055065395999999996
10.83371 0.055463816
10.83471 0.055862824000000005
10.83571 0.056259427
10.83671 0.05665216000000001
10.83771 0.057042466
10.83871 0.057434255999999996
10.83971 0.057831832
10.84071 0.058237375999999993
10.84171 0.058649649000000005
10.84271 0.059064728
10.84371 0.059478305
10.84471 0.059888145000000004
10.84571 0.060295103999999995
10.84671 0.060702149999999996
10.84771 0.061112112999999996
10.84871 0.061525700999999995
10.84971 0.061941199
10.85071 0.062355958
10.85171 0.062768685
10.85271 0.063180871
10.85371 0.063596229
10.85471 0.064018479
10.85571 0.06444882
10.85671 0.06488481900000001
10.85771 0.065321539
10.85871 0.065754255
10.85971 0.066181098
10.86071 0.06660397
10.86171 0.06702718099999999
10.86271 0.067454705
10.86371 0.06788788
10.86471 0.068325014
10.86571 0.068763021
10.86671 0.069199951
10.86771 0.06963660099999999
10.86871 0.070076052
10.86971 0.07052143899999999
10.87071 0.07097347400000001
10.87171 0.071429444
10.87271 0.071884488
10.87371 0.07233444500000001
10.87471 0.072778424
10.87571 0.073219457
10.87671 0.073662779
10.87771 0.074112747
10.87871 0.07457045100000001
10.87971 0.0750334
10.88071 0.075497461
10.88171 0.075959699
10.88271 0.076420209
10.88371 0.076881755
10.88471 0.077347504
10.88571 0.07781852
10.88671 0.078292692
10.88771 0.078765978
10.88871 0.079235109
10.88971 0.079699967
10.89071 0.080164027
10.89171 0.080632442
10.89271 0.08110897
10.89371 0.081593718
10.89471 0.08208311
10.89571 0.082572154
10.89671 0.08305745399999999
10.89771 0.083539117
10.89871 0.08402029600000001
10.89971 0.084504834
10.90071 0.08499457599999999
10.90171 0.085488195
10.90271 0.085982279
10.90371 0.08647391800000001
10.90471 0.086962956
10.90571 0.087452389
10.90671 0.087946549
10.90771 0.088448281
10.90871 0.088956964
10.90971 0.089468714
10.91071 0.089978712
10.91171 0.090484123
10.91271 0.090985763
10.91371 0.091487425
10.91471 0.09199339499999999
10.91571 0.09250570400000001
10.91671 0.093023025
10.91771 0.093541754
10.91871 0.094058592
10.91971 0.09457281599999999
10.92071 0.095086737
10.92171 0.095604087
10.92271 0.09612739099999999
10.92371 0.09665617800000001
10.92471 0.097187201
10.92571 0.09771653
10.92671 0.098242145
10.92771 0.09876529199999999
10.92871 0.099289708
10.92971 0.099819188
10.93071 0.10035516000000001
10.93171 0.10089584
10.93271 0.10143742
10.93371 0.1019766
10.93471 0.10251272000000002
10.93571 0.10304813999999998
10.93671 0.10358657
10.93771 0.10413066000000001
10.93871 0.10468025
10.93971 0.10523252000000001
10.94071 0.10578394
10.94171 0.10633250999999999
10.94271 0.10687906
10.94371 0.10742652000000001
10.94471 0.10797791
10.94571 0.10853425
10.94671 0.10909392000000001
10.94771 0.1096538
10.94871 0.11021148
10.94971 0.11076694000000001
10.95071 0.11132273
10.95171 0.11188233
10.95271 0.11244795
10.95371 0.11301902999999999
10.95471 0.11359263000000001
10.95571 0.1141652
10.95671 0.11473468999999999
10.95771 0.11530173
10.95871 0.11586895
10.95971 0.11643919999999999
10.96071 0.11701372
10.96171 0.11759152
10.96271 0.11817034
10.96371 0.11874832999999999
10.96471 0.11932546999999999
10.96571 0.11990361
10.96671 0.12048515
10.96771 0.12107132000000001
10.96871 0.12166115
10.96971 0.12225193999999999
10.97071 0.12284087999999999
10.97171 0.12342674
10.97271 0.12401065000000001
10.97371 0.12459540000000001
10.97471 0.1251837
10.97571 0.1257767
10.97671 0.12637342
10.97771 0.1269716
10.97871 0.12756924
10.97971 0.12816582
10.98071 0.12876239
10.98171 0.12936065
10.98271 0.12996158
10.98371 0.13056475
10.98471 0.13116859
10.98571 0.13177154
10.98671 0.13237323
10.98771 0.13297484999999998
10.98871 0.13357849000000002
10.98971 0.13418582999999998
10.99071 0.13479707
10.99171 0.13541077
10.99271 0.1360247
10.99371 0.13663713
10.99471 0.13724779999999998
10.99571 0.13785792
10.99671 0.13846932
10.99771 0.13908331
10.99871 0.13969999
10.99971 0.14031843
11.00071 0.14093737
11.00171 0.14155619
11.00271 0.14217513
11.00371 0.14279503
11.00471 0.14341651
11.00571 0.14403937
11.00671 0.14466268
11.00771 0.14528533
11.00871 0.14590686
11.00971 0.14652789
11.01071 0.14714986000000002
11.01171 0.14777428
11.01271 0.14840189
11.01371 0.14903224
11.01471 0.14966399
11.01571 0.15029558
11.01671 0.15092599
11.01771 0.15155505
11.01871 0.15218335
11.01971 0.15281166
11.02071 0.15344059000000002
11.02171 0.15407037
11.02271 0.1547011
11.02371 0.15533294
11.02471 0.15596625
11.02571 0.1566014
11.02671 0.15723841
11.02771 0.15787674
11.02871 0.15851528
11.02971 0.1591528
11.03071 0.1597884
11.03171 0.16042197
11.03271 0.16105421
11.03371 0.16168637
11.03471 0.16231978000000002
11.03571 0.16295542999999998
11.03671 0.1635937
11.03771 0.16423437999999999
11.03871 0.16487679
11.03971 0.16551992000000001
11.04071 0.16616271
11.04171 0.16680412
11.04271 0.16744342
11.04371 0.16808028
11.04471 0.16871499
11.04571 0.16934839000000002
11.04671 0.16998169
11.04771 0.1706162
11.04871 0.17125295999999998
11.04971 0.17189252
11.05071 0.17253482
11.05171 0.17317914
11.05271 0.1738243
11.05371 0.17446884000000001
11.05471 0.1751113
11.05571 0.17575063
11.05671 0.17638648
11.05771 0.17701937
11.05871 0.17765062
11.05971 0.178282
11.06071 0.17891515
11.06171 0.17955115
11.06271 0.1801902
11.06371 0.18083169
11.06471 0.18147448
11.06571 0.18211722
11.06671 0.18275867
11.06771 0.18339781
11.06871 0.18403394
11.06971 0.18466673
11.07071 0.18529636
11.07171 0.18592371
11.07271 0.18655023999999998
11.07371 0.18717776
11.07471 0.18780776999999999
11.07571 0.18844097999999998
11.07671 0.18907691999999998
11.07771 0.18971409
11.07871 0.19035046
11.07971 0.19098426
11.08071 0.19161444
11.08171 0.19224089
11.08271 0.19286422
11.08371 0.19348531000000002
11.08471 0.19410511
11.08571 0.19472446000000002
11.08671 0.19534421000000002
11.08771 0.19596525999999997
11.08871 0.1965883
11.08971 0.19721354
11.09071 0.19784032000000001
11.09171 0.19846709999999998
11.09271 0.19909183
11.09371 0.19971276999999998
11.09471 0.20032905
11.09571 0.20094111
11.09671 0.20155035999999998
11.09771 0.20215856
11.09871 0.20276711
11.09971 0.20337664
11.10071 0.20398702000000002
11.10171 0.20459783
11.10271 0.20520855000000002
11.10371 0.20581877
11.10471 0.20642804
11.10571 0.20703559000000002
11.10671 0.20764037
11.10771 0.20824137999999998
11.10871 0.20883819
11.10971 0.20943135000000002
11.11071 0.2100223
11.11171 0.21061286999999998
11.11271 0.21120452
11.11371 0.2117977
11.11471 0.21239179000000002
11.11571 0.21298546
11.11671 0.21357733999999998
11.11771 0.21416654000000002
11.11871 0.21475283000000003
11.11971 0.21533638
11.12071 0.21591738000000002
11.12171 0.21649587
11.12271 0.21707183
11.12371 0.21764543
11.12471 0.21821733000000001
11.12571 0.21878846
11.12671 0.21935962
11.12771 0.21993100999999998
11.12871 0.22050198000000001
11.12971 0.22107118
11.13071 0.22163722
11.13171 0.22219925000000001
11.13271 0.22275725
11.13371 0.22331201
11.13471 0.22386456999999998
11.13571 0.2244157
11.13671 0.22496569
11.13771 0.22551441000000003
11.13871 0.22606156
11.13971 0.22660699
11.14071 0.22715062
11.14171 0.22769240000000002
11.14271 0.22823191
11.14371 0.22876856
11.14471 0.2293017
11.14571 0.22983099
11.14671 0.23035672
11.14771 0.23087973
11.14871 0.23140106
11.14971 0.23192144
11.15071 0.23244102
11.15171 0.23295928
11.15271 0.23347537
11.15371 0.23398850999999998
11.15471 0.23449821999999998
11.15571 0.23500433
11.15671 0.23550692
11.15771 0.23600614999999997
11.15871 0.23650216999999998
11.15971 0.23699529000000003
11.16071 0.23748595000000003
11.16171 0.23797476
11.16271 0.23846214000000002
11.16371 0.23894818
11.16471 0.23943237
11.16571 0.23991377000000003
11.16671 0.24039138
11.16771 0.24086449000000001
11.16871 0.24133296999999998
11.16971 0.24179711
11.17071 0.24225754
11.17171 0.24271477
11.17271 0.24316928
11.17371 0.24362136999999998
11.17471 0.24407136
11.17571 0.24451951
11.17671 0.24496587000000003
11.17771 0.24541004
11.17871 0.24585112
11.17971 0.24628791
11.18071 0.24671948000000002
11.18171 0.24714556000000001
11.18271 0.24756673
11.18371 0.24798416999999998
11.18471 0.2483991
11.18571 0.24881221000000003
11.18671 0.24922353
11.18771 0.24963256
11.18871 0.25003874
11.18971 0.25044173999999997
11.19071 0.25084144
11.19171 0.25123768
11.19271 0.25162986
11.19371 0.25201701
11.19471 0.25239822
11.19571 0.25277319
11.19671 0.2531427
11.19771 0.25350836
11.19871 0.25387204
11.19971 0.25423481
11.20071 0.25459649
11.20171 0.25495576999999997
11.20271 0.25531095000000004
11.20371 0.25566085
11.20471 0.25600533000000003
11.20571 0.256345
11.20671 0.2566806
11.20771 0.25701227
11.20871 0.2573394
11.20971 0.25766119
11.21071 0.25797747000000004
11.21171 0.25828909
11.21271 0.25859771000000004
11.21371 0.25890484
11.21471 0.2592108
11.21571 0.25951431999999997
11.21671 0.25981308
11.21771 0.26010496
11.21871 0.26038918
11.21971 0.26066671
11.22071 0.26093964000000003
11.22171 0.26120981
11.22271 0.26147781999999997
11.22371 0.26174278
11.22471 0.26200316
11.22571 0.26225795
11.22671 0.26250749
11.22771 0.26275318000000003
11.22871 0.26299637000000003
11.22971 0.26323714
11.23071 0.26347394999999996
11.23171 0.26370429
11.23271 0.26392627
11.23371 0.26413987
11.23471 0.26434711
11.23571 0.26455098
11.23671 0.26475368
11.23771 0.26495529
11.23871 0.26515382
11.23971 0.26534654
11.24071 0.26553164
11.24171 0.26570932999999997
11.24271 0.26588151000000004
11.24371 0.26605028999999997
11.24471 0.26621638999999997
11.24571 0.26637865
11.24671 0.2665347
11.24771 0.26668278
11.24871 0.26682308
11.24971 0.26695793
11.25071 0.26709039
11.25171 0.26722229
11.25271 0.26735291
11.25371 0.26747924
11.25471 0.26759775
11.25571 0.26770646
11.25671 0.26780616
11.25771 0.26789970999999996
11.25871 0.26799024000000005
11.25971 0.26807906
11.26071 0.26816493
11.26171 0.26824502
11.26271 0.26831692
11.26371 0.26838039
11.26471 0.26843757
11.26571 0.26849147
11.26671 0.26854391
11.26771 0.26859404000000003
11.26871 0.26863874
11.26971 0.2686746
11.27071 0.26870014000000003
11.27171 0.26871688
11.27271 0.26872854
11.27371 0.26873869
11.27471 0.2687485
11.27571 0.26875595
11.27671 0.26875718
11.27771 0.26874887
11.27871 0.26873033
11.27971 0.26870379
11.28071 0.26867272999999997
11.28171 0.26863953
11.28271 0.26860374000000004
11.28371 0.26856253
11.28471 0.26851264
11.28571 0.26845278
11.28671 0.26838467
11.28771 0.26831214999999997
11.28871 0.2682386
11.28971 0.26816470000000003
11.29071 0.26808779
11.29171 0.26800341
11.29271 0.26790807
11.29371 0.26780134
11.29471 0.26768611
11.29571 0.2675666
11.29671 0.26744565000000003
11.29771 0.26732292
11.29871 0.26719531
11.29971 0.26705903000000003
11.30071 0.2669123
11.30171 0.26675649
11.30271 0.26659521
11.30371 0.26643178
11.30471 0.26626694
11.30571 0.26609814
11.30671 0.26592119000000003
11.30771 0.26573301
11.30871 0.26553376
11.30971 0.26532675
11.31071 0.26511642999999996
11.31171 0.26490553
11.31271 0.26469326
11.31371 0.26447587
11.31471 0.26424904
11.31571 0.26401072000000003
11.31671 0.26376236000000003
11.31771 0.26350789999999996
11.31871 0.26325113
11.31971 0.26299316
11.32071 0.26273169
11.32171 0.26246263
11.32271 0.26218279
11.32371 0.26189205
11.32471 0.2615934
11.32571 0.26129086
11.32671 0.26098674
11.32771 0.26067998000000003
11.32871 0.2603669
11.32971 0.26004352
11.33071 0.25970833
11.33171 0.25936342
11.33271 0.25901317
11.33371 0.25866153000000003
11.33471 0.25830939
11.33571 0.25795402
11.33671 0.25759081
11.33771 0.25721609
11.33871 0.25682941000000004
11.33971 0.25643366
11.34071 0.25603306000000003
11.34171 0.25563030999999997
11.34271 0.25522499
11.34371 0.25481402
11.34471 0.25439402
11.34571 0.2539637
11.34671 0.25352498
11.34771 0.25308158
11.34871 0.2526365
11.34971 0.25218974
11.35071 0.25173798
11.35171 0.25127644
11.35271 0.25080186
11.35371 0.25031453000000004
11.35471 0.24981818000000003
11.35571 0.24931778
11.35671 0.24881656
11.35771 0.24831435
11.35871 0.24780794
11.35971 0.24729345000000003
11.36071 0.24676886000000003
11.36171 0.24623503
11.36271 0.24569472000000003
11.36371 0.24515031999999998
11.36471 0.24460176999999997
11.36571 0.24404647000000002
11.36671 0.24348097
11.36771 0.24290347999999998
11.36871 0.24231554
11.36971 0.24172144
11.37071 0.24112593
11.37171 0.2405314
11.37271 0.23993640000000002
11.37371 0.23933656
11.37471 0.23872701
11.37571 0.23810506999999997
11.37671 0.23747142000000002
11.37771 0.23682907
11.37871 0.23618108000000002
11.37971 0.23552858999999998
11.38071 0.2348704
11.38171 0.23420433999999998
11.38271 0.23352937
11.38371 0.23284687
11.38471 0.23216014000000001
11.38571 0.23147224
11.38671 0.23078385
11.38771 0.23009227999999998
11.38871 0.22939271
11.38971 0.22868079
11.39071 0.22795495999999998
11.39171 0.22721724
11.39271 0.2264719
11.39371 0.22572295
11.39471 0.22497207
11.39571 0.22421817
11.39671 0.22345867
11.39771 0.22269168
11.39871 0.22191724
11.39971 0.22113710000000003
11.40071 0.22035295
11.40171 0.21956482000000002
11.40271 0.21877037
11.40371 0.21796618
11.40471 0.21714976
11.40571 0.21632147999999998
11.40671 0.21548460000000003
11.40771 0.21464368
11.40871 0.21380209
11.40971 0.21296034
11.41071 0.21211593
11.41171 0.2112651
11.41271 0.21040502000000003
11.41371 0.20953517
11.41471 0.20865699999999998
11.41571 0.20777247999999998
11.41671 0.20688236999999998
11.41771 0.20598566999999998
11.41871 0.20508049
11.41971 0.20416577
11.42071 0.20324253
11.42171 0.20231374000000002
11.42271 0.20138279
11.42371 0.20045132999999998
11.42471 0.19951826
11.42571 0.19858014
11.42671 0.1976331
11.42771 0.19667496
11.42871 0.19570615000000002
11.42971 0.19472918
11.43071 0.19374684
11.43171 0.1927605
11.43271 0.19176959
11.43371 0.19077244000000002
11.43471 0.18976792
11.43571 0.18875645
11.43671 0.18773995000000002
11.43771 0.18672039999999998
11.43871 0.18569828
11.43971 0.18467193
11.44071 0.18363824
11.44171 0.18259448
11.44271 0.18153988000000001
11.44371 0.18047621
11.44471 0.17940663
11.44571 0.17833394
11.44671 0.177259
11.44771 0.17618053
11.44871 0.17509623000000002
11.44971 0.17400446
11.45071 0.17290523
11.45171 0.17180003
11.45271 0.17069048
11.45371 0.16957698
11.45471 0.1684582
11.45571 0.16733186
11.45671 0.16619636
11.45771 0.16505203000000002
11.45871 0.16390107
11.45971 0.16274649
11.46071 0.16159019
11.46171 0.16043196999999998
11.46271 0.15926959
11.46371 0.15810034
11.46471 0.15692258
11.46571 0.15573666
11.46671 0.15454442000000002
11.46771 0.15334781
11.46871 0.15214744
11.46971 0.15094229
11.47071 0.14973052
11.47171 0.148511
11.47271 0.14728428999999998
11.47371 0.14605249
11.47471 0.14481795
11.47571 0.14358169
11.47671 0.14234263
11.47771 0.14109818
11.47871 0.13984574
11.47971 0.13858436999999998
11.48071 0.13731524
11.48171 0.13604086
11.48271 0.13476348
11.48371 0.13348369
11.48471 0.13220026
11.48571 0.13091116
11.48671 0.12961507
11.48771 0.12831237
11.48871 0.12700483
11.48971 0.12569432
11.49071 0.12438137999999999
11.49171 0.12306467
11.49271 0.12174177
11.49371 0.12041070000000001
11.49471 0.11907135
11.49571 0.11772569000000001
11.49671 0.11637660999999999
11.49771 0.11502623999999999
11.49871 0.11367466000000001
11.49971 0.11231997999999999
11.50071 0.11095962000000001
11.50171 0.10959199
11.50271 0.10821739
11.50371 0.10683769000000001
11.50471 0.10545492
11.50571 0.10406981000000001
11.50671 0.10268131
11.50771 0.10128737000000002
11.50871 0.099886523
11.50971 0.098479039
11.51071 0.09706693799999999
11.51171 0.095652795
11.51271 0.09423801700000001
11.51371 0.092821848
11.51471 0.091401709
11.51571 0.089974713
11.51671 0.08853944
11.51771 0.08709675700000001
11.51871 0.085649226
11.51971 0.0841995
11.52071 0.082748762
11.52171 0.08129618899999999
11.52271 0.079839781
11.52371 0.078377908
11.52471 0.076910539
11.52571 0.075439265
11.52671 0.07396611
11.52771 0.072491972
11.52871 0.071015779
11.52971 0.069534977
11.53071 0.06804708999999999
11.53171 0.06655135699999999
11.53271 0.065049349
11.53371 0.063544151
11.53471 0.062038581
11.53571 0.060533575
11.53671 0.05902779500000001
11.53771 0.057518586999999996
11.53871 0.056003756
11.53971 0.054482871
11.54071 0.052957382
11.54171 0.051429424999999994
11.54271 0.049900257999999996
11.54371 0.048369353
11.54471 0.046834798000000004
11.54571 0.045294707999999996
11.54671 0.043748709
11.54771 0.042198438
11.54871 0.04064666
11.54971 0.039095574
11.55071 0.037545379000000004
11.55171 0.035994063
11.55271 0.034438571
11.55371 0.032876641000000005
11.55471 0.031308125
11.55571 0.029734987999999997
11.55671 0.028159993
11.55771 0.02658499
11.55871 0.025009873
11.55971 0.023432882000000002
11.56071 0.021852
11.56171 0.020266435
11.56271 0.018677217
11.56371 0.017086494
11.56471 0.015496007000000001
11.56571 0.013905813000000001
11.56671 0.012314114
11.56771 0.010718380999999999
11.56871 0.009117007
11.56971 0.0075104494
11.57071 0.0059010534
11.57171 0.0042916716
11.57271 0.0026839391000000002
11.57371 0.0010773108
11.57471 -0.00053053641
11.57571 -0.0021422129
11.57671 -0.0037590084999999996
11.57771 -0.005380186800000001
11.57871 -0.0070035945
11.57971 -0.0086271313
11.58071 -0.010250099
11.58171 -0.011873526
11.58271 -0.013499283999999999
11.58371 -0.015128626999999999
11.58471 -0.016761181
11.58571 -0.018395063
11.58671 -0.020028102
11.58771 -0.021659331
11.58871 -0.023289751
11.58971 -0.024921831000000002
11.59071 -0.026558034
11.59171 -0.02819928
11.59271 -0.029844342000000003
11.59371 -0.031490563
11.59471 -0.033135407
11.59571 -0.034777883999999995
11.59671 -0.036418968
11.59771 -0.038060785
11.59871 -0.039705154
11.59971 -0.041352466
11.60071 -0.043001593
11.60171 -0.044650841000000004
11.60271 -0.046299261
11.60371 -0.047947362
11.60471 -0.049596763
11.60571 -0.051248982
11.60671 -0.052904198000000006
11.60771 -0.054560834999999995
11.60871 -0.056216329999999995
11.60971 -0.057868606999999996
11.61071 -0.059517339
11.61171 -0.061164214
11.61271 -0.062812003
11.61371 -0.064463017
11.61471 -0.066117884
11.61571 -0.0677754
11.61671 -0.06943341
11.61771 -0.071090175
11.61871 -0.072745245
11.61971 -0.074399373
11.62071 -0.07605358799999999
11.62171 -0.077708159
11.62271 -0.079362188
11.62371 -0.081014144
11.62471 -0.082663028
11.62571 -0.084309309
11.62671 -0.08595499699999999
11.62771 -0.087602664
11.62871 -0.089254027
11.62971 -0.090908923
11.63071 -0.092565315
11.63171 -0.09422033299999999
11.63271 -0.095871731
11.63371 -0.097518857
11.63471 -0.099162653
11.63571 -0.10080475
11.63671 -0.10244633
11.63771 -0.10408756999999999
11.63871 -0.10572782000000001
11.63971 -0.10736653
11.64071 -0.10900396999999999
11.64171 -0.11064134
11.64271 -0.11228006
11.64371 -0.11392067
11.64471 -0.11556214000000001
11.64571 -0.11720209000000001
11.64671 -0.11883790000000001
11.64771 -0.12046798
11.64871 -0.12209261
11.64971 -0.12371369000000002
11.65071 -0.12533371000000001
11.65171 -0.12695449
11.65271 -0.12857644
11.65371 -0.13019871
11.65471 -0.13182007999999998
11.65571 -0.13343979
11.65671 -0.13505785
11.65771 -0.13667464
11.65871 -0.13829014
11.65971 -0.13990341
11.66071 -0.14151274
11.66171 -0.1431166
11.66271 -0.14471455
11.66371 -0.14630781
11.66471 -0.14789877
11.66571 -0.1494899
11.66671 -0.15108254000000002
11.66771 -0.15267628
11.66871 -0.15426942
11.66971 -0.15585984
11.67071 -0.15744615
11.67171 -0.15902806
11.67271 -0.16060605
11.67371 -0.16218066
11.67471 -0.16375185
11.67571 -0.16531899
11.67671 -0.16688148
11.67771 -0.16843952
11.67871 -0.16999438
11.67971 -0.17154793999999998
11.68071 -0.17310177999999998
11.68171 -0.17465617
11.68271 -0.17620981
11.68371 -0.17776033000000002
11.68471 -0.17930547
11.68571 -0.18084408
11.68671 -0.18237643
11.68771 -0.18390378
11.68871 -0.18542743
11.68971 -0.186948
11.69071 -0.18846527999999999
11.69171 -0.18997875
11.69271 -0.19148831
11.69371 -0.19299464
11.69471 -0.19449887
11.69571 -0.19600182
11.69671 -0.19750323
11.69771 -0.19900156000000002
11.69871 -0.20049466
11.69971 -0.20198079000000002
11.70071 -0.20345955
11.70171 -0.2049319
11.70271 -0.20639966
11.70371 -0.2078644
11.70471 -0.20932657999999998
11.70571 -0.21078559
11.70671 -0.21224033999999997
11.70771 -0.2136901
11.70871 -0.21513505
11.70971 -0.21657601
11.71071 -0.21801374
11.71171 -0.21944812
11.71271 -0.220878
11.71371 -0.22230176000000001
11.71471 -0.22371826
11.71571 -0.22512755999999998
11.71671 -0.22653099
11.71771 -0.22793042
11.71871 -0.22932712
11.71971 -0.23072105999999998
11.72071 -0.23211099
11.72171 -0.23349521
11.72271 -0.23487266
11.72371 -0.23624347999999998
11.72471 -0.23760877
11.72571 -0.23896969
11.72671 -0.24032658
11.72771 -0.24167862999999998
11.72871 -0.24302441
11.72971 -0.24436284
11.73071 -0.24569395000000002
11.73171 -0.24701891999999998
11.73271 -0.24833937999999997
11.73371 -0.24965627
11.73471 -0.2509692
11.73571 -0.25227664
11.73671 -0.25357674
11.73771 -0.25486862
11.73871 -0.25615287
11.73971 -0.25743109000000003
11.74071 -0.25870495
11.74171 -0.25997504000000005
11.74271 -0.26124045
11.74371 -0.26249939
11.74471 -0.26375027
11.74571 -0.26499277
11.74671 -0.26622789
11.74771 -0.26745729
11.74871 -0.26868207
11.74971 -0.26990200999999997
11.75071 -0.27111573
11.75171 -0.27232161
11.75271 -0.27351901
11.75371 -0.27470875
11.75471 -0.27589267
11.75571 -0.2770724
11.75671 -0.27824817
11.75771 -0.27941845
11.75871 -0.28058076000000004
11.75971 -0.28173302
11.76071 -0.28287477
11.76171 -0.28400738000000003
11.76271 -0.28513314
11.76371 -0.28625387
11.76471 -0.28736996000000004
11.76571 -0.28848029
11.76671 -0.28958316
11.76771 -0.29067770000000004
11.76871 -0.29176439
11.76971 -0.29284467000000003
11.77071 -0.29391982
11.77171 -0.2949896
11.77271 -0.29605212999999997
11.77371 -0.29710471
11.77471 -0.29814539
11.77571 -0.29917428999999995
11.77671 -0.30019367
11.77771 -0.30120679
11.77871 -0.30221612999999997
11.77971 -0.30322219
11.78071 -0.30422333999999995
11.78171 -0.30521709
11.78271 -0.30620152
11.78371 -0.30717638
11.78471 -0.30814277
11.78571 -0.30910186
11.78671 -0.31005379
11.78771 -0.31099706
11.78871 -0.31192948000000004
11.78971 -0.31284976
11.79071 -0.31375862
11.79171 -0.31465886
11.79271 -0.31555397
11.79371 -0.3164462
11.79471 -0.31733525
11.79571 -0.31821837000000003
11.79671 -0.31909195
11.79771 -0.31995343
11.79871 -0.32080249
11.79971 -0.3216408
11.80071 -0.3224706
11.80171 -0.32329315
11.80271 -0.32410786999999996
11.80371 -0.32491311
11.80471 -0.32570767
11.80571 -0.32649208
11.80671 -0.32726862
11.80771 -0.32804008
11.80871 -0.32880781
11.80971 -0.32957066
11.81071 -0.33032517
11.81171 -0.33106741
11.81271 -0.3317951
11.81371 -0.33250879
11.81471 -0.33321138
11.81571 -0.33390631
11.81671 -0.33459552
11.81771 -0.33527854999999995
11.81871 -0.33595329
11.81971 -0.33661765
11.82071 -0.33727115999999996
11.82171 -0.33791529000000003
11.82271 -0.33855224
11.82371 -0.33918321
11.82471 -0.3398071
11.82571 -0.34042087
11.82671 -0.34102132
11.82771 -0.34160705
11.82871 -0.34217951
11.82971 -0.34274228
11.83071 -0.34329905
11.83171 -0.34385140000000003
11.83271 -0.34439808
11.83371 -0.34493594
11.83471 -0.34546191
11.83571 -0.3459749
11.83671 -0.34647627999999997
11.83771 -0.34696857999999997
11.83871 -0.34745359
11.83971 -0.34793094
11.84071 -0.34839824999999996
11.84171 -0.34885281
11.84271 -0.34929351
11.84371 -0.34972182
11.84471 -0.35014113
11.84571 -0.35055457
11.84671 -0.35096314
11.84771 -0.35136498
11.84871 -0.35175649
11.84971 -0.35213456000000004
11.85071 -0.35249844999999996
11.85171 -0.35285004000000003
11.85271 -0.35319256000000004
11.85371 -0.35352821
11.85471 -0.35385683
11.85571 -0.35417597
11.85671 -0.35448264999999995
11.85771 -0.35477537000000003
11.85871 -0.35505518
11.85971 -0.35532507999999996
11.86071 -0.35558792
11.86171 -0.35584455000000004
11.86271 -0.35609321
11.86371 -0.35633061
11.86471 -0.35655412
11.86571 -0.35676355000000004
11.86671 -0.35696118
11.86771 -0.35715032999999996
11.86871 -0.35733307999999997
11.86971 -0.35750892
11.87071 -0.35767497
11.87171 -0.35782794
11.87271 -0.35796617
11.87371 -0.35809074
11.87471 -0.35820468
11.87571 -0.35831105999999996
11.87671 -0.35841095
11.87771 -0.35850282
11.87871 -0.35858371
11.87971 -0.35865121
11.88071 -0.35870515000000003
11.88171 -0.35874771
11.88271 -0.3587818
11.88371 -0.358809
11.88471 -0.35882839
11.88571 -0.35883696
11.88671 -0.35883149
11.88771 -0.35881065
11.88871 -0.35877584
11.88971 -0.35873041
11.89071 -0.35867754
11.89171 -0.35861826
11.89271 -0.35855104
11.89371 -0.35847286
11.89471 -0.35838126
11.89571 -0.358276
11.89671 -0.35815895999999997
11.89771 -0.35803278
11.89871 -0.35789891
11.89971 -0.35775637
11.90071 -0.35760247
11.90171 -0.35743448
11.90271 -0.35725159
11.90371 -0.35705559
11.90471 -0.35684987
11.90571 -0.35663729
11.90671 -0.35641855
11.90771 -0.35619172
11.90871 -0.35595356
11.90971 -0.35570152
11.91071 -0.35543526
11.91171 -0.35515667
11.91271 -0.35486836
11.91371 -0.3545718
11.91471 -0.35426635
11.91571 -0.35394973
11.91671 -0.35361974
11.91771 -0.35327587
11.91871 -0.35291989
11.91971 -0.35255475000000003
11.92071 -0.35218266
11.92171 -0.35180363000000003
11.92271 -0.3514153
11.92371 -0.35101431
11.92471 -0.35059836
11.92571 -0.35016746
11.92671 -0.34972390000000003
11.92771 -0.34927065
11.92871 -0.34880954999999997
11.92971 -0.34834035
11.93071 -0.34786118000000005
11.93171 -0.34737007
11.93271 -0.34686646
11.93371 -0.34635161999999997
11.93471 -0.34582773
11.93571 -0.34529623
11.93671 -0.34475655
11.93771 -0.34420623
11.93871 -0.34364229
11.93971 -0.34306305
11.94071 -0.34246920000000003
11.94171 -0.34186339
11.94271 -0.34124878999999997
11.94371 -0.3406272
11.94471 -0.33999826
11.94571 -0.33935988
11.94671 -0.33870984
11.94771 -0.33804714
11.94871 -0.33737251
11.94971 -0.33668769
11.95071 -0.33599387000000003
11.95171 -0.3352908
11.95271 -0.33457673
11.95371 -0.33384967
11.95471 -0.33310881999999997
11.95571 -0.33235538000000003
11.95671 -0.33159198
11.95771 -0.33082124
11.95871 -0.33004424
11.95971 -0.32925983
11.96071 -0.32846539
11.96171 -0.32765833
11.96271 -0.32683744
11.96371 -0.32600346
11.96471 -0.32515826
11.96571 -0.32430352
11.96671 -0.32343967
11.96771 -0.32256581
11.96871 -0.32168066
11.96971 -0.32078372
11.97071 -0.31987587
11.97171 -0.31895898
11.97271 -0.31803469
11.97371 -0.31710328
11.97471 -0.31616325
11.97571 -0.31521216
11.97671 -0.31424793
11.97771 -0.31327002
11.97871 -0.31227974999999997
11.97971 -0.31127939
11.98071 -0.31027091
11.98171 -0.30925488
11.98271 -0.30823043
11.98371 -0.30719598
11.98471 -0.30615041
11.98571 -0.30509369000000003
11.98671 -0.30402673999999996
11.98771 -0.3029506
11.98871 -0.30186553
11.98971 -0.30077072
11.99071 -0.29966477
11.99171 -0.2985467
11.99271 -0.29741679
11.99371 -0.29627662
11.99471 -0.29512823
11.99571 -0.29397311000000004
11.99671 -0.29281129
11.99771 -0.29164141
11.99871 -0.29046147
11.99971 -0.28926998000000004
12.00071 -0.28806662
12.00171 -0.28685222
12.00271 -0.28562803999999997
12.00371 -0.28439495
12.00471 -0.28315298
12.00571 -0.28190154
12.00671 -0.28064011
12.00771 -0.27936872
12.00871 -0.27808819
12.00971 -0.27679959
12.01071 -0.27550352
12.01171 -0.27419962000000003
12.01271 -0.27288666
12.01371 -0.27156323
12.01471 -0.27022848
12.01571 -0.2688827
12.01671 -0.26752704
12.01771 -0.26616305
12.01871 -0.26479177
12.01971 -0.26341337000000004
12.02071 -0.26202716000000004
12.02171 -0.26063221
12.02271 -0.25922776999999997
12.02371 -0.25781377
12.02471 -0.25639052
12.02571 -0.25495845
12.02671 -0.25351762
12.02771 -0.25206776
12.02871 -0.2506085
12.02971 -0.24913971
12.03071 -0.24766186
12.03171 -0.2461758
12.03271 -0.24468245
12.03371 -0.24318225
12.03471 -0.24167492999999998
12.03571 -0.24015969
12.03671 -0.2386356
12.03771 -0.23710204
12.03871 -0.235559
12.03971 -0.23400703999999997
12.04071 -0.23244695999999998
12.04171 -0.23087945
12.04271 -0.22930479999999998
12.04371 -0.22772294
12.04471 -0.22613360000000002
12.04571 -0.22453647
12.04671 -0.22293131000000002
12.04771 -0.22131803
12.04871 -0.21969655000000002
12.04971 -0.21806680999999997
12.05071 -0.21642877
12.05171 -0.21478252
12.05271 -0.21312835
12.05371 -0.21146670999999997
12.05471 -0.20979815
12.05571 -0.20812319
12.05671 -0.20644210999999998
12.05771 -0.20475481
12.05871 -0.2030608
12.05971 -0.20135934
12.06071 -0.19964965
12.06171 -0.1979311
12.06271 -0.19620354
12.06371 -0.19446739
12.06471 -0.1927236
12.06571 -0.19097334
12.06671 -0.18921769
12.06771 -0.18745725000000002
12.06871 -0.185692
12.06971 -0.18392135
12.07071 -0.18214446
12.07171 -0.18036053999999999
12.07271 -0.17856904
12.07371 -0.17676975
12.07471 -0.1749626
12.07571 -0.17314762
12.07671 -0.17132493
12.07771 -0.16949491
12.07871 -0.16765842
12.07971 -0.16581668
12.08071 -0.16397095
12.08171 -0.16212204
12.08271 -0.16026978
12.08371 -0.15841291999999998
12.08471 -0.15654957
12.08571 -0.15467796
12.08671 -0.15279719
12.08771 -0.15090761
12.08871 -0.14901061
12.08971 -0.14710792
12.09071 -0.14520087
12.09171 -0.14329003999999998
12.09271 -0.14137533
12.09371 -0.13945646
12.09471 -0.1375334
12.09571 -0.13560635
12.09671 -0.13367538
12.09771 -0.13173989
12.09871 -0.12979843
12.09971 -0.12784916999999998
12.10071 -0.12589081
12.10171 -0.12392346000000001
12.10271 -0.12194896
12.10371 -0.11997026
12.10471 -0.11799015
12.10571 -0.11601006
12.10671 -0.11402945
12.10771 -0.11204632
12.10871 -0.11005835
12.10971 -0.10806402
12.11071 -0.10606317000000001
12.11171 -0.10405652000000001
12.11271 -0.10204477
12.11371 -0.1000279
12.11471 -0.09800517
12.11571 -0.095975964
12.11671 -0.093940756
12.11771 -0.09190152
12.11871 -0.089861103
12.11971 -0.08782179200000001
12.12071 -0.085783919
12.12171 -0.08374541099999999
12.12271 -0.081702659
12.12371 -0.079652306
12.12471 -0.07759292500000001
12.12571 -0.07552562700000001
12.12671 -0.07345325999999999
12.12771 -0.071378704
12.12871 -0.06930338
12.12971 -0.067226845
12.13071 -0.065147661
12.13171 -0.063064881
12.13271 -0.060979032
12.13371 -0.058891892
12.13471 -0.056805107
12.13571 -0.054718682000000005
12.13671 -0.05263037699999999
12.13771 -0.050536625
12.13871 -0.048434525
12.13971 -0.046323697
12.14071 -0.044206786
12.14171 -0.042088216
12.14271 -0.039971849999999996
12.14371 -0.03785897
12.14471 -0.035747816
12.14571 -0.033634913
12.14671 -0.031517335
12.14771 -0.029394441
12.14871 -0.027267972
12.14971 -0.025140546
12.15071 -0.023013575
12.15171 -0.020886118999999998
12.15271 -0.018755495
12.15371 -0.016619264
12.15471 -0.014477274000000002
12.15571 -0.012332299000000001
12.15671 -0.010188689
12.15771 -0.0080498212
12.15871 -0.0059159236
12.15971 -0.0037837366
12.16071 -0.0016483131
12.16171 0.00049411597
12.16271 0.0026439766
12.16371 0.0047982478000000005
12.16471 0.0069524642
12.16571 0.0091035043
12.16671 0.011251358
12.16771 0.013398746
12.16871 0.015548911
12.16971 0.017703099
12.17071 0.019859489
12.17171 0.022014329
12.17271 0.024164563
12.17371 0.02631016
12.17471 0.028454533
12.17571 0.030602614000000004
12.17671 0.032757779
12.17771 0.034919573
12.17871 0.037083784
12.17971 0.039244836000000005
12.18071 0.041399087
12.18171 0.043546871
12.18271 0.045692045
12.18371 0.047839334000000004
12.18471 0.049991254000000006
12.18571 0.05214659
12.18671 0.054301461
12.18771 0.056452118
12.18871 0.058597664
12.18971 0.060740765
12.19071 0.06288585099999999
12.19171 0.06503599
12.19271 0.067190529
12.19371 0.069345161
12.19471 0.07149443800000001
12.19571 0.073635177
12.19671 0.07576849899999999
12.19771 0.077899179
12.19871 0.080032664
12.19971 0.082171679
12.20071 0.084314588
12.20171 0.086456566
12.20271 0.08859277
12.20371 0.090721413
12.20471 0.092844729
12.20571 0.09496726
12.20671 0.097092573
12.20771 0.099220721
12.20871 0.10134812
12.20971 0.10346992999999999
12.21071 0.10558341000000002
12.21171 0.10768990999999999
12.21271 0.10979417000000001
12.21371 0.11190128
12.21471 0.11401338
12.21571 0.11612809
12.21671 0.11823992000000001
12.21771 0.12034359
12.21871 0.12243728999999999
12.21971 0.12452359
12.22071 0.12660763
12.22171 0.12869368
12.22271 0.13078237999999998
12.22371 0.13287051
12.22471 0.1349533
12.22571 0.13702771
12.22671 0.13909454
12.22771 0.14115778
12.22871 0.14322187
12.22971 0.14528849000000002
12.23071 0.14735523
12.23171 0.14941701
12.23271 0.15146926
12.23371 0.15351096
12.23471 0.15554534
12.23571 0.15757785000000002
12.23671 0.15961274
12.23771 0.16165042
12.23871 0.16368725
12.23971 0.16571799
12.24071 0.16773903
12.24171 0.16975057
12.24271 0.17175611999999998
12.24371 0.17375988
12.24471 0.17576378
12.24571 0.17776615
12.24671 0.17976292000000002
12.24771 0.18175052
12.24871 0.18372848
12.24971 0.18569987
12.25071 0.1876694
12.25171 0.18964034
12.25271 0.19161216
12.25371 0.19358076000000002
12.25471 0.19554088
12.25571 0.19748923
12.25671 0.19942645
12.25771 0.20135646000000001
12.25871 0.20328388000000003
12.25971 0.20521113
12.26071 0.20713722
12.26171 0.20905863
12.26271 0.21097197
12.26371 0.21287627
12.26471 0.21477349
12.26571 0.21666691
12.26671 0.21855852
12.26771 0.22044730999999998
12.26871 0.22232961
12.26971 0.22420129000000003
12.27071 0.22606046
12.27171 0.22790884
12.27271 0.22975083
12.27371 0.23159095999999998
12.27471 0.2334313
12.27571 0.23527038
12.27671 0.23710437
12.27771 0.23892941
12.27871 0.24074395
12.27971 0.24254913000000003
12.28071 0.24434752
12.28171 0.24614097000000001
12.28271 0.24792918
12.28371 0.24970991
12.28471 0.25148075000000003
12.28571 0.25324104
12.28671 0.25499277
12.28771 0.25673953
12.28871 0.25848441
12.28971 0.2602279
12.29071 0.26196747
12.29171 0.26369886
12.29271 0.26541847999999996
12.29371 0.26712515000000003
12.29471 0.26882048999999997
12.29571 0.27050755
12.29671 0.27218886999999997
12.29771 0.27386502
12.29871 0.27553481
12.29971 0.27719652
12.30071 0.27884953
12.30171 0.2804948
12.30271 0.2821343
12.30371 0.28376931
12.30471 0.28539915
12.30571 0.28702123
12.30671 0.28863223
12.30771 0.29023005999999996
12.30871 0.29181498
12.30971 0.29338951999999996
12.31071 0.29495698
12.31171 0.2965197
12.31271 0.29807789
12.31371 0.29962994000000004
12.31471 0.30117359
12.31571 0.30270745
12.31671 0.30423154
12.31771 0.30574687
12.31871 0.30725421
12.31971 0.30875329
12.32071 0.31024273
12.32171 0.311721
12.32271 0.31318758
12.32371 0.31464356
12.32471 0.31609128
12.32571 0.31753294
12.32671 0.31896944
12.32771 0.32039974
12.32871 0.32182147
12.32971 0.32323224
12.33071 0.32463078
12.33171 0.32601748
12.33271 0.32739376
12.33371 0.32876111
12.33471 0.33012009000000003
12.33571 0.3314703
12.33671 0.33281094
12.33771 0.33414159
12.33871 0.33546269
12.33971 0.33677518
12.34071 0.33807978
12.34171 0.33937618
12.34271 0.34066299
12.34371 0.34193841
12.34471 0.34320115
12.34571 0.34445124
12.34671 0.34569008
12.34771 0.34691966
12.34871 0.34814151
12.34971 0.349356
12.35071 0.3505623
12.35171 0.35175895
12.35271 0.35294476
12.35371 0.35411931999999996
12.35471 0.35528284000000004
12.35571 0.35643575
12.35671 0.35757811
12.35771 0.35870950999999995
12.35871 0.3598294
12.35971 0.36093772
12.36071 0.36203517
12.36171 0.36312302
12.36271 0.36420249
12.36371 0.36527402999999997
12.36471 0.36633688
12.36571 0.36738943
12.36671 0.36842993
12.36771 0.36945722999999997
12.36871 0.3704713
12.36971 0.37147305
12.37071 0.37246377
12.37171 0.37344445000000004
12.37271 0.37441547000000003
12.37371 0.37537667
12.37471 0.37632772999999997
12.37571 0.37726857999999996
12.37671 0.37819934
12.37771 0.37912007
12.37871 0.38003041
12.37971 0.38092947
12.38071 0.38181606
12.38171 0.38268929
12.38271 0.38354907
12.38371 0.38439627
12.38471 0.38523248
12.38571 0.38605919
12.38671 0.38687722
12.38771 0.38768628
12.38871 0.38848532999999996
12.38971 0.38927298
12.39071 0.39004816000000003
12.39171 0.39081057
12.39271 0.39156032999999996
12.39371 0.39229789
12.39471 0.39302343999999995
12.39571 0.39373697
12.39671 0.39443849000000003
12.39771 0.39512832
12.39871 0.39580730000000003
12.39971 0.39647635999999997
12.40071 0.3971362
12.40171 0.39778664
12.40271 0.3984266
12.40371 0.39905440000000003
12.40471 0.39966851000000003
12.40571 0.40026832999999995
12.40671 0.40085423
12.40771 0.40142755
12.40871 0.40198965
12.40971 0.40254137
12.41071 0.40308278999999997
12.41171 0.40361336000000003
12.41271 0.40413244
12.41371 0.40463968
12.41471 0.40513529000000004
12.41571 0.40561948000000003
12.41671 0.40609227
12.41771 0.40655304
12.41871 0.40700086
12.41971 0.40743509
12.42071 0.40785591000000004
12.42171 0.40826448000000004
12.42271 0.40866230000000003
12.42371 0.40905061000000004
12.42471 0.40942946999999996
12.42571 0.40979777
12.42671 0.41015376
12.42771 0.41049588
12.42871 0.41082376
12.42971 0.41113803
12.43071 0.41144006
12.43171 0.41173096
12.43271 0.41201101
12.43371 0.41227969
12.43471 0.41253637
12.43571 0.41278078999999995
12.43671 0.41301344
12.43771 0.41323514000000006
12.43871 0.41344631000000004
12.43971 0.41364640999999996
12.44071 0.41383384
12.44171 0.41400683
12.44271 0.41416464
12.44371 0.41430801999999994
12.44471 0.4144391
12.44571 0.41456032000000004
12.44671 0.41467309999999996
12.44771 0.41477722
12.44871 0.41487101000000004
12.44971 0.41495231
12.45071 0.41501969
12.45171 0.41507306000000005
12.45271 0.41511324000000005
12.45371 0.41514109000000005
12.45471 0.41515674
12.45571 0.41515944
12.45671 0.41514830999999996
12.45771 0.41512349
12.45871 0.41508647
12.45971 0.41503962
12.46071 0.41498495
12.46171 0.41492274
12.46271 0.41485117000000005
12.46371 0.41476698
12.46471 0.41466723
12.46571 0.41455067999999995
12.46671 0.41441838000000003
12.46771 0.41427291
12.46871 0.41411663
12.46971 0.41395067
12.47071 0.41377456
12.47171 0.41358708
12.47271 0.41338755
12.47371 0.41317651000000005
12.47471 0.41295541
12.47571 0.41272519
12.47671 0.41248514
12.47771 0.41223275
12.47871 0.41196486000000004
12.47971 0.41167946
12.48071 0.41137715
12.48171 0.41106096
12.48271 0.41073508999999997
12.48371 0.41040256999999997
12.48471 0.41006384
12.48571 0.40971679000000005
12.48671 0.40935826999999997
12.48771 0.40898602
12.48871 0.40859970999999995
12.48971 0.40820059000000003
12.49071 0.40779007000000006
12.49171 0.40736812999999994
12.49271 0.40693316
12.49371 0.4064831
12.49471 0.40601719999999997
12.49571 0.40553724
12.49671 0.40504714
12.49771 0.40455088
12.49871 0.40405034
12.49971 0.40354398
12.50071 0.40302756
12.50171 0.40249652
12.50271 0.40194821000000003
12.50371 0.40138313000000003
12.50471 0.40080417
12.50571 0.40021446000000005
12.50671 0.39961534
12.50771 0.39900583
12.50871 0.39838399
12.50971 0.39774883
12.51071 0.39710165
12.51171 0.39644567
12.51271 0.39578397
12.51371 0.39511714
12.51471 0.39444234999999994
12.51571 0.39375466000000003
12.51671 0.39304950999999994
12.51771 0.39232546
12.51871 0.39158491000000006
12.51971 0.39083264
12.52071 0.39007291
12.52171 0.38930727
12.52271 0.38853399
12.52371 0.38774982
12.52471 0.38695252
12.52571 0.38614254000000003
12.52671 0.38532272
12.52771 0.38449594
12.52871 0.38366278
12.52971 0.38282052
12.53071 0.38196454
12.53171 0.38109117
12.53271 0.38020010000000004
12.53371 0.37929493
12.53471 0.37838120000000003
12.53571 0.37746318
12.53671 0.37654142
12.53771 0.37561276
12.53871 0.37467247000000004
12.53971 0.37371747
12.54071 0.37274815
12.54171 0.37176779
12.54271 0.37078001
12.54371 0.36978603
12.54471 0.36878351
12.54571 0.36776811
12.54671 0.36673639
12.54771 0.36568844
12.54871 0.36462825
12.54971 0.36356137
12.55071 0.36249168
12.55171 0.36141891
12.55271 0.360339
12.55371 0.35924665
12.55471 0.35813872
12.55571 0.35701608
12.55671 0.3558828
12.55771 0.35474319
12.55871 0.35359873
12.55971 0.35244707999999997
12.56071 0.35128365
12.56171 0.35010483000000003
12.56271 0.34891071
12.56371 0.34770535
12.56471 0.34649435
12.56571 0.34528139999999996
12.56671 0.34406581
12.56771 0.34284303000000005
12.56871 0.34160747
12.56971 0.34035598
12.57071 0.33908975
12.57171 0.33781328
12.57271 0.33653120000000003
12.57371 0.33524510999999996
12.57471 0.33395260000000004
12.57571 0.33264903
12.57671 0.3313309
12.57771 0.32999855
12.57871 0.32865629
12.57971 0.3273098
12.58071 0.32596258
12.58171 0.32461355
12.58271 0.32325771
12.58371 0.32188912999999997
12.58471 0.32050458
12.58571 0.31910543
12.58671 0.31769641
12.58771 0.31628243
12.58871 0.31486535
12.58971 0.31344302
12.59071 0.31201097
12.59171 0.31056586
12.59271 0.3091081
12.59371 0.30764183
12.59471 0.30617234
12.59571 0.30470253
12.59671 0.30323074
12.59771 0.30175159
12.59871 0.3002591
12.59971 0.2987504
12.60071 0.29722739
12.60171 0.29569538
12.60271 0.29415984
12.60371 0.29262301999999996
12.60471 0.29108298
12.60571 0.28953536
12.60671 0.2879766
12.60771 0.28640663
12.60871 0.2848288
12.60971 0.28324756
12.61071 0.28166512
12.61171 0.28007959
12.61271 0.27848587
12.61371 0.27687878
12.61471 0.27525646000000004
12.61571 0.27362166
12.61671 0.27198035
12.61771 0.27033812
12.61871 0.26869710999999996
12.61971 0.26705493
12.62071 0.26540663000000003
12.62171 0.26374801999999997
12.62271 0.26207818
12.62371 0.26039977000000003
12.62471 0.25871673
12.62571 0.25703122
12.62671 0.25534192
12.62771 0.25364487
12.62871 0.25193624
12.62971 0.25021527
12.63071 0.24848522
12.63171 0.24675175
12.63271 0.24501963000000002
12.63371 0.24328982
12.63471 0.24155895
12.63571 0.23982141
12.63671 0.23807263999999997
12.63771 0.23631174
12.63871 0.23454157999999997
12.63971 0.23276650000000002
12.64071 0.23098944
12.64171 0.2292101
12.64271 0.22742563999999998
12.64371 0.22563306000000002
12.64471 0.22383173999999997
12.64571 0.22202432
12.64671 0.22021506000000002
12.64771 0.21840711000000002
12.64871 0.21660010999999998
12.64971 0.21479016
12.65071 0.21297196000000002
12.65171 0.21114202999999998
12.65271 0.20930066
12.65371 0.2074518
12.65471 0.20560052
12.65571 0.20375010000000002
12.65671 0.2019004
12.65771 0.20004844
12.65871 0.1981908
12.65971 0.19632603999999998
12.66071 0.19445553000000002
12.66171 0.19258219
12.66271 0.19070805
12.66371 0.18883258
12.66471 0.18695268
12.66571 0.18506472000000002
12.66671 0.18316704
12.66771 0.18126147
12.66871 0.17935246000000002
12.66971 0.17744466
12.67071 0.17554024000000001
12.67171 0.17363778
12.67271 0.1717333
12.67371 0.16982275
12.67471 0.16790439
12.67571 0.16597946
12.67671 0.16405092
12.67771 0.16212119
12.67871 0.1601905
12.67971 0.15825701
12.68071 0.15631845
12.68171 0.15437415999999998
12.68271 0.15242598999999998
12.68371 0.15047741
12.68471 0.14853126
12.68571 0.14658780000000002
12.68671 0.14464427000000002
12.68771 0.14269641
12.68871 0.14074097
12.68971 0.13877761000000002
12.69071 0.13680902
12.69171 0.13483915
12.69271 0.13287097
12.69371 0.1309048
12.69471 0.12893875999999999
12.69571 0.12697035
12.69671 0.12499845
12.69771 0.12302405
12.69871 0.12104933999999999
12.69971 0.11907584
12.70071 0.11710296
12.70171 0.11512805
12.70271 0.11314803
12.70371 0.11116157
12.70471 0.10917018999999999
12.70571 0.10717767
12.70671 0.10518798
12.70771 0.10320296000000001
12.70871 0.10122143000000002
12.70971 0.099240092
12.71071 0.097255647
12.71171 0.09526680800000001
12.71271 0.09327477299999999
12.71371 0.09128204
12.71471 0.08929045899999999
12.71571 0.087299914
12.71671 0.085308542
12.71771 0.083314371
12.71871 0.081317109
12.71971 0.07931883399999999
12.72071 0.07732293999999999
12.72171 0.07533200000000001
12.72271 0.07334597200000001
12.72371 0.071361993
12.72471 0.069375988
12.72571 0.06738509399999999
12.72671 0.06538936299999999
12.72771 0.063391641
12.72871 0.061395695
12.72971 0.05940390400000001
12.73071 0.057415983999999996
12.73171 0.055429566
12.73271 0.053442165
12.73371 0.05145311600000001
12.73471 0.049464113999999997
12.73571 0.047477984
12.73671 0.045496519
12.73771 0.043518952
12.73871 0.041542182
12.73971 0.039562717
12.74071 0.037579055
12.74171 0.03559289
12.74271 0.033608286
12.74371 0.031629251
12.74471 0.029657292000000002
12.74571 0.027690551
12.74671 0.025725088
12.74771 0.023757496000000003
12.74871 0.021787082
12.74971 0.019816223
12.75071 0.017848667999999998
12.75171 0.015886956
12.75271 0.013930749
12.75371 0.01197719
12.75471 0.010023025
12.75571 0.0080670747
12.75671 0.0061112347
12.75771 0.0041593255
12.75871 0.0022144712
12.75971 0.00027681674
12.76071 -0.0016568344999999998
12.76171 -0.0035911278000000002
12.76271 -0.0055291519
12.76371 -0.007470305
12.76471 -0.0094104653
12.76571 -0.011344423999999999
12.76671 -0.013269010000000001
12.76771 -0.015184906
12.76871 -0.01709599
12.76971 -0.019006652
12.77071 -0.020918927
12.77171 -0.022831321
12.77271 -0.024740107
12.77371 -0.026642121
12.77471 -0.028537161
12.77571 -0.030428235
12.77671 -0.032319466
12.77771 -0.034213028
12.77871 -0.036107239
12.77971 -0.037997193000000005
12.78071 -0.039877644000000004
12.78171 -0.041746331
12.78271 -0.043605542
12.78371 -0.045460838
12.78471 -0.047317718
12.78571 -0.049178331000000006
12.78671 -0.051040329999999995
12.78771 -0.052898552
12.78871 -0.054748409
12.78971 -0.056588690000000004
12.79071 -0.05842195199999999
12.79171 -0.060252333
12.79271 -0.062082306000000004
12.79371 -0.063910696
12.79471 -0.065733324
12.79571 -0.06754591
12.79671 -0.069347298
12.79771 -0.07114071
12.79871 -0.072932104
12.79971 -0.07472656400000001
12.80071 -0.076525018
12.80171 -0.07832346600000001
12.80271 -0.08011525500000001
12.80371 -0.081894977
12.80471 -0.083661557
12.80571 -0.085418526
12.80671 -0.08717142600000001
12.80771 -0.088924117
12.80871 -0.09067639499999999
12.80971 -0.092424511
12.81071 -0.094164116
12.81171 -0.095893582
12.81271 -0.097615336
12.81371 -0.09933433
12.81471 -0.10105454
12.81571 -0.10277588
12.81671 -0.10449378
12.81771 -0.10620161
12.81871 -0.10789478999999999
12.81971 -0.10957357000000001
12.82071 -0.11124297999999999
12.82171 -0.11290974000000001
12.82271 -0.11457823
12.82371 -0.11624796000000001
12.82471 -0.11791429
12.82571 -0.11957166000000001
12.82671 -0.12121728
12.82771 -0.12285275000000001
12.82871 -0.12448265
12.82971 -0.12611102
12.83071 -0.12773833999999998
12.83171 -0.1293609
12.83271 -0.13097314999999998
12.83371 -0.13257151
12.83471 -0.13415695
12.83571 -0.13573468
12.83671 -0.13731103
12.83771 -0.13888945
12.83871 -0.14046830999999999
12.83971 -0.14204191
12.84071 -0.143604
12.84171 -0.14515165000000002
12.84271 -0.1466868
12.84371 -0.1482147
12.84471 -0.14974031000000002
12.84571 -0.15126497
12.84671 -0.15278562
12.84771 -0.15429709
12.84871 -0.1557957
12.84971 -0.15728192000000002
12.85071 -0.15876014
12.85171 -0.16023574999999998
12.85271 -0.16171148000000002
12.85371 -0.1631854
12.85471 -0.16465206000000002
12.85571 -0.16610586
12.85671 -0.16754464
12.85771 -0.16897103
12.85871 -0.17039072
12.85971 -0.17180871
12.86071 -0.1732262
12.86171 -0.17463982
12.86271 -0.17604401
12.86371 -0.17743466
12.86471 -0.1788118
12.86571 -0.18017946
12.86671 -0.18154287
12.86771 -0.18290493
12.86871 -0.1842643
12.86971 -0.18561628
12.87071 -0.18695599999999998
12.87171 -0.18828164
12.87271 -0.18959567000000002
12.87371 -0.19090314
12.87471 -0.19220831
12.87571 -0.19351174
12.87671 -0.19480987
12.87771 -0.1960973
12.87871 -0.19737037000000002
12.87971 -0.19862947999999997
12.88071 -0.19987889
12.88171 -0.20112395
12.88271 -0.20236769000000002
12.88371 -0.20360893000000002
12.88471 -0.20484317000000002
12.88571 -0.20606553
12.88671 -0.20727392000000003
12.88771 -0.20847023
12.88871 -0.20965878
12.88971 -0.21084337
12.89071 -0.21202462000000002
12.89171 -0.21319953
12.89271 -0.21436363
12.89371 -0.21551407
12.89471 -0.21665164
12.89571 -0.2177804
12.89671 -0.21890511
12.89771 -0.22002805
12.89871 -0.22114757
12.89971 -0.22225897
12.90071 -0.22335749000000002
12.90171 -0.22444117000000002
12.90271 -0.22551194
12.90371 -0.22657418000000001
12.90471 -0.22763188
12.90571 -0.22868609999999998
12.90671 -0.22973458
12.90771 -0.23077356000000002
12.90871 -0.23180048
12.90971 -0.23281584
12.91071 -0.23382277999999998
12.91171 -0.23482493
12.91271 -0.23582373
12.91371 -0.23681718999999998
12.91471 -0.23780102
12.91571 -0.23877121999999998
12.91671 -0.23972664
12.91771 -0.24066972999999997
12.91871 -0.24160497999999997
12.91971 -0.24253628000000002
12.92071 -0.24346457999999999
12.92171 -0.24438759000000002
12.92271 -0.24530149999999998
12.92371 -0.24620355000000002
12.92471 -0.24709368999999998
12.92571 -0.24797434000000002
12.92671 -0.24884846000000002
12.92771 -0.24971729
12.92871 -0.25057932
12.92971 -0.25143134
12.93071 -0.25227061
12.93171 -0.2530969
12.93271 -0.2539129
12.93371 -0.25472275
12.93471 -0.25552954
12.93571 -0.25633336
12.93671 -0.25713141
12.93771 -0.25791964
12.93871 -0.25869517
12.93971 -0.2594579
12.94071 -0.26021008
12.94171 -0.26095465
12.94271 -0.26169315
12.94371 -0.26242477
12.94471 -0.26314729
12.94571 -0.26385882
12.94671 -0.26455955
12.94771 -0.26525182
12.94871 -0.26593888000000004
12.94971 -0.26662264
12.95071 -0.26730235999999996
12.95171 -0.26797485000000004
12.95271 -0.26863622
12.95371 -0.26928417
12.95471 -0.26991908
12.95571 -0.27054362
12.95671 -0.27116091999999997
12.95771 -0.27177271000000003
12.95871 -0.27237847000000004
12.95971 -0.27297623
12.96071 -0.27356429
12.96171 -0.27414255000000004
12.96271 -0.27471270999999997
12.96371 -0.27527702
12.96471 -0.27583658
12.96571 -0.2763903
12.96671 -0.27693533000000004
12.96771 -0.27746877
12.96871 -0.2779894
12.96971 -0.27849862999999997
12.97071 -0.27899958999999996
12.97171 -0.27949538
12.97271 -0.27998736999999996
12.97371 -0.28047457
12.97471 -0.2809545
12.97571 -0.28142496
12.97671 -0.28188531
12.97771 -0.28233672
12.97871 -0.28278097
12.97971 -0.28321897
12.98071 -0.28364994
12.98171 -0.28407187
12.98271 -0.284483
12.98371 -0.28488319
12.98471 -0.28527435
12.98571 -0.28565952
12.98671 -0.28604108
12.98771 -0.28641933999999997
12.98871 -0.28679229
12.98971 -0.28715684999999996
12.99071 -0.28751064
12.99171 -0.28785320000000003
12.99271 -0.28818606
12.99371 -0.28851149000000004
12.99471 -0.28883098
12.99571 -0.28914444
12.99671 -0.28945059
12.99771 -0.28974821
12.99871 -0.29003739
12.99971 -0.2903197
13.00071 -0.29059725
13.00171 -0.29087125
13.00271 -0.29114094
13.00371 -0.29140376
13.00471 -0.29165674999999996
13.00571 -0.29189822000000004
13.00671 -0.29212877
13.00771 -0.29235084
13.00871 -0.29256735
13.00971 -0.29278002
13.01071 -0.29298861
13.01171 -0.29319145
13.01271 -0.29338675
13.01371 -0.29357388
13.01471 -0.29375366999999997
13.01571 -0.29392757
13.01671 -0.2940964
13.01771 -0.29425942
13.01871 -0.29441477
13.01971 -0.29456059
13.02071 -0.29469647
13.02171 -0.29482399
13.02271 -0.29494606
13.02371 -0.29506525
13.02471 -0.29518241
13.02571 -0.29529613
13.02671 -0.29540367
13.02771 -0.29550257999999996
13.02871 -0.29559198
13.02971 -0.29567294
13.03071 -0.29574742
13.03171 -0.29581697
13.03271 -0.29588179000000003
13.03371 -0.29594083
13.03471 -0.29599294000000004
13.03571 -0.29603795
13.03671 -0.29607718
13.03771 -0.29611264
13.03871 -0.29614568
13.03971 -0.29617592
13.04071 -0.29620114000000003
13.04171 -0.29621843999999997
13.04271 -0.29622593
13.04371 -0.29622386
13.04471 -0.29621446
13.04571 -0.29620067
13.04671 -0.29618463
13.04771 -0.29616655999999997
13.04871 -0.296145
13.04971 -0.29611806
13.05071 -0.29608468
13.05171 -0.29604516
13.05271 -0.29600072
13.05371 -0.29595222
13.05471 -0.29589925
13.05571 -0.29584024999999997
13.05671 -0.29577347
13.05771 -0.29569839000000003
13.05871 -0.29561641
13.05971 -0.29553041999999996
13.06071 -0.29544327000000004
13.06171 -0.29535627000000003
13.06271 -0.29526849
13.06371 -0.29517733
13.06471 -0.29508006000000003
13.06571 -0.29497524
13.06671 -0.29486332
13.06771 -0.29474598999999996
13.06871 -0.29462483
13.06971 -0.29450029
13.07071 -0.2943716
13.07171 -0.2942377
13.07271 -0.29409828
13.07371 -0.29395446
13.07471 -0.29380819999999996
13.07571 -0.29366112
13.07671 -0.29351327
13.07771 -0.29336289
13.07871 -0.29320726
13.07971 -0.2930443
13.08071 -0.29287373
13.08171 -0.29269729
13.08271 -0.29251773
13.08371 -0.29233727
13.08471 -0.29215647
13.08571 -0.29197426
13.08671 -0.29178883
13.08771 -0.29159904999999997
13.08871 -0.29140501
13.08971 -0.29120783
13.09071 -0.29100853
13.09171 -0.29080703
13.09271 -0.29060205
13.09371 -0.29039185
13.09471 -0.29017557
13.09571 -0.28995408
13.09671 -0.28972968
13.09771 -0.289505
13.09871 -0.28928149999999997
13.09971 -0.28905871
13.10071 -0.28883449
13.10171 -0.28860646
13.10271 -0.28837326
13.10371 -0.28813522999999996
13.10471 -0.28789404
13.10571 -0.28765134
13.10671 -0.28740778
13.10771 -0.28716272
13.10871 -0.28691492
13.10971 -0.28666365
13.11071 -0.28640945
13.11171 -0.28615384
13.11271 -0.28589838
13.11371 -0.28564341000000004
13.11471 -0.28538774
13.11571 -0.28512918
13.11671 -0.28486594
13.11771 -0.28459772
13.11871 -0.28432600999999996
13.11971 -0.28405325
13.12071 -0.28378144
13.12171 -0.28351107999999997
13.12271 -0.28324099
13.12371 -0.28296928
13.12471 -0.28269458999999997
13.12571 -0.28241684
13.12671 -0.28213719
13.12771 -0.28185698000000003
13.12871 -0.28157679
13.12971 -0.28129607
13.13071 -0.28101355
13.13171 -0.28072845
13.13271 -0.2804412
13.13371 -0.2801535
13.13471 -0.27986725
13.13571 -0.27958343
13.13671 -0.27930129
13.13771 -0.27901859
13.13871 -0.2787329
13.13971 -0.27844291000000004
13.14071 -0.2781491
13.14171 -0.27785345
13.14271 -0.27755827
13.14371 -0.27726491
13.14471 -0.27697331
13.14571 -0.2766825
13.14671 -0.27639153
13.14771 -0.27610024
13.14871 -0.27580933999999996
13.14971 -0.27551965
13.15071 -0.27523118
13.15171 -0.27494265
13.15271 -0.2746521
13.15371 -0.27435797
13.15471 -0.27406022
13.15571 -0.27376066
13.15671 -0.27346218
13.15771 -0.27316732
13.15871 -0.27287712000000003
13.15971 -0.27259071
13.16071 -0.27230608
13.16171 -0.27202119
13.16271 -0.27173501
13.16371 -0.27144775
13.16471 -0.27116013
13.16571 -0.27087258999999997
13.16671 -0.27058478
13.16771 -0.270296
13.16871 -0.27000594
13.16971 -0.26971546
13.17071 -0.26942658999999997
13.17171 -0.26914168
13.17271 -0.26886216
13.17371 -0.26858766
13.17471 -0.26831604000000003
13.17571 -0.26804444
13.17671 -0.26777060999999996
13.17771 -0.26749393
13.17871 -0.26721542
13.17971 -0.26693691
13.18071 -0.26666
13.18171 -0.26638531
13.18271 -0.26611269
13.18371 -0.26584186
13.18471 -0.26557308
13.18571 -0.26530726
13.18671 -0.26504537
13.18771 -0.26478757999999997
13.18871 -0.26453268
13.18971 -0.26427843
13.19071 -0.26402259
13.19171 -0.26376405999999997
13.19271 -0.2635035
13.19371 -0.2632431
13.19471 -0.26298547
13.19571 -0.26273245
13.19671 -0.26248444
13.19771 -0.26224062
13.19871 -0.26199974
13.19971 -0.26176095
13.20071 -0.26152413
13.20171 -0.26128956
13.20271 -0.26105723999999997
13.20371 -0.26082643
13.20471 -0.26059591000000004
13.20571 -0.26036464
13.20671 -0.26013257
13.20771 -0.25990104999999997
13.20871 -0.25967225
13.20971 -0.25944818999999997
13.21071 -0.25922984
13.21171 -0.25901663999999996
13.21271 -0.258807
13.21371 -0.25859911
13.21471 -0.25839189
13.21571 -0.25818534
13.21671 -0.25798014999999996
13.21771 -0.25777704999999995
13.21871 -0.25757623
13.21971 -0.25737737
13.22071 -0.25718007000000004
13.22171 -0.25698445000000003
13.22271 -0.25679136
13.22371 -0.25660205
13.22471 -0.25641753
13.22571 -0.25623788
13.22671 -0.25606214
13.22771 -0.25588875
13.22871 -0.25571636000000003
13.22971 -0.25554446
13.23071 -0.25537361000000003
13.23171 -0.25520497000000003
13.23271 -0.25503957
13.23371 -0.25487782
13.23471 -0.25471949
13.23571 -0.25456401
13.23671 -0.25441104000000003
13.23771 -0.25426075
13.23871 -0.25411367
13.23971 -0.25397025
13.24071 -0.25383048
13.24171 -0.25369374
13.24271 -0.25355918
13.24371 -0.25342623999999997
13.24471 -0.2532949
13.24571 -0.25316582
13.24671 -0.2530399
13.24771 -0.25291778
13.24871 -0.25279955
13.24971 -0.25268469
13.25071 -0.25257256
13.25171 -0.25246274
13.25271 -0.25235525999999997
13.25371 -0.25225058
13.25471 -0.25214914
13.25571 -0.25205119
13.25671 -0.25195656
13.25771 -0.25186494000000004
13.25871 -0.25177603
13.25971 -0.25168979
13.26071 -0.25160643
13.26171 -0.2515262
13.26271 -0.25144918
13.26371 -0.25137519
13.26471 -0.25130389
13.26571 -0.25123509
13.26671 -0.25116878000000004
13.26771 -0.25110529
13.26871 -0.25104501
13.26971 -0.25098824
13.27071 -0.25093507
13.27171 -0.25088529
13.27271 -0.25083863
13.27371 -0.25079479
13.27471 -0.25075359999999997
13.27571 -0.25071499
13.27671 -0.25067891000000003
13.27771 -0.25064531
13.27871 -0.25061425
13.27971 -0.25058594
13.28071 -0.25056072
13.28171 -0.25053902
13.28271 -0.25052107
13.28371 -0.25050677
13.28471 -0.25049574
13.28571 -0.25048738000000004
13.28671 -0.25048121
13.28771 -0.25047702
13.28871 -0.2504749
13.28971 -0.25047509
13.29071 -0.25047779
13.29171 -0.25048312
13.29271 -0.2504912
13.29371 -0.25050226000000003
13.29471 -0.25051672
13.29571 -0.25053506000000003
13.29671 -0.25055758
13.29771 -0.25058400000000003
13.29871 -0.25061353000000003
13.29971 -0.25064503
13.30071 -0.25067754999999997
13.30171 -0.25071076
13.30271 -0.25074508
13.30371 -0.25078143999999997
13.30471 -0.25082084000000004
13.30571 -0.2508638
13.30671 -0.25091027
13.30771 -0.25095984000000005
13.30871 -0.25101213
13.30971 -0.25106713
13.31071 -0.25112501
13.31171 -0.25118594
13.31271 -0.25124964
13.31371 -0.25131525
13.31471 -0.25138172999999997
13.31571 -0.25144848
13.31671 -0.25151582
13.31771 -0.25158494
13.31871 -0.25165747
13.31971 -0.25173456
13.32071 -0.25181633
13.32171 -0.25190173
13.32271 -0.25198918000000003
13.32371 -0.25207737999999996
13.32471 -0.2521659
13.32571 -0.25225519
13.32671 -0.25234608999999997
13.32771 -0.25243913
13.32871 -0.25253417
13.32971 -0.25263063
13.33071 -0.25272809
13.33171 -0.25282686
13.33271 -0.25292807
13.33371 -0.25303309999999996
13.33471 -0.2531426
13.33571 -0.25325594
13.33671 -0.25337131
13.33771 -0.25348649
13.33871 -0.25360011
13.33971 -0.25371227
13.34071 -0.25382452
13.34171 -0.25393893
13.34271 -0.25405690999999997
13.34371 -0.25417854
13.34471 -0.25430277
13.34571 -0.25442824999999997
13.34671 -0.25455421
13.34771 -0.25468096
13.34871 -0.25480944
13.34971 -0.25494024
13.35071 -0.25507293
13.35171 -0.25520599
13.35271 -0.25533773
13.35371 -0.25546738999999996
13.35471 -0.25559589
13.35571 -0.25572549
13.35671 -0.25585869
13.35771 -0.2559968
13.35871 -0.25613916
13.35971 -0.25628342
13.36071 -0.25642694
13.36171 -0.25656815
13.36271 -0.25670726
13.36371 -0.25684587
13.36471 -0.25698571000000003
13.36571 -0.2571275
13.36671 -0.25727057
13.36771 -0.25741353
13.36871 -0.25755551
13.36971 -0.25769698
13.37071 -0.25783964
13.37171 -0.25798527
13.37271 -0.25813447
13.37371 -0.25828579
13.37471 -0.25843631
13.37571 -0.25858318
13.37671 -0.25872523000000003
13.37771 -0.25886369
13.37871 -0.25900151
13.37971 -0.25914174
13.38071 -0.25928584
13.38171 -0.25943308
13.38271 -0.25958123
13.38371 -0.25972812
13.38471 -0.25987297
13.38571 -0.2600166
13.38671 -0.26016047
13.38771 -0.26030529
13.38871 -0.26045016000000004
13.38971 -0.26059283
13.39071 -0.26073123000000004
13.39171 -0.26086494
13.39271 -0.26099589
13.39371 -0.26112753
13.39471 -0.26126297
13.39571 -0.26140313
13.39671 -0.26154618
13.39771 -0.26168856
13.39871 -0.26182686
13.39971 -0.26195962
13.40071 -0.26208782
13.40171 -0.26221382
13.40271 -0.26233965
13.40371 -0.26246568
13.40471 -0.26259059
13.40571 -0.26271266
13.40671 -0.26283136
13.40771 -0.2629481
13.40871 -0.26306561
13.40971 -0.26318613
13.41071 -0.26330973
13.41171 -0.26343387999999995
13.41271 -0.26355446
13.41371 -0.26366800999999995
13.41471 -0.26377358
13.41571 -0.26387314
13.41671 -0.26397035
13.41771 -0.26406837
13.41871 -0.26416818000000003
13.41971 -0.26426844
13.42071 -0.26436665
13.42171 -0.26446113
13.42271 -0.26455212
13.42371 -0.26464146
13.42471 -0.26473095999999996
13.42571 -0.26482076
13.42671 -0.26490868
13.42771 -0.26499128
13.42871 -0.26506593
13.42971 -0.26513252
13.43071 -0.2651938
13.43171 -0.26525396
13.43271 -0.26531632
13.43371 -0.26538149
13.43471 -0.26544719
13.43571 -0.26550984
13.43671 -0.26556666
13.43771 -0.26561713
13.43871 -0.26566298
13.43971 -0.26570647000000003
13.44071 -0.26574857
13.44171 -0.26578812
13.44271 -0.26582258
13.44371 -0.26584985
13.44471 -0.26587001
13.44571 -0.26588566
13.44671 -0.26590049
13.44771 -0.26591711
13.44871 -0.26593537
13.44971 -0.26595225
13.45071 -0.26596356
13.45171 -0.26596629
13.45271 -0.26596014
13.45371 -0.26594743
13.45471 -0.26593134
13.45571 -0.26591382999999996
13.45671 -0.2658945
13.45771 -0.26587124
13.45871 -0.26584181
13.45971 -0.26580577
13.46071 -0.26576489000000003
13.46171 -0.265722
13.46271 -0.26567906999999996
13.46371 -0.26563557
13.46471 -0.26558854
13.46571 -0.26553418
13.46671 -0.26547003
13.46771 -0.26539646
13.46871 -0.26531632
13.46971 -0.26523324
13.47071 -0.26514941999999997
13.47171 -0.26506439000000004
13.47271 -0.26497559
13.47371 -0.26488018
13.47471 -0.26477687
13.47571 -0.26466670000000003
13.47671 -0.2645521
13.47771 -0.26443501
13.47871 -0.2643154
13.47971 -0.26419114
13.48071 -0.26405926
13.48171 -0.26391798
13.48271 -0.26376795000000003
13.48371 -0.26361188
13.48471 -0.26345297
13.48571 -0.26329284999999997
13.48671 -0.26313057
13.48771 -0.26296321
13.48871 -0.26278775
13.48971 -0.26260284
13.49071 -0.26240957000000004
13.49171 -0.26221058999999997
13.49271 -0.26200833
13.49371 -0.26180334
13.49471 -0.2615941
13.49571 -0.26137801
13.49671 -0.26115328
13.49771 -0.26091998
13.49871 -0.26068003
13.49971 -0.26043577
13.50071 -0.26018831000000003
13.50171 -0.25993674
13.50271 -0.25967861999999997
13.50371 -0.25941161
13.50471 -0.25913494
13.50571 -0.25885005
13.50671 -0.25855959
13.50771 -0.25826583
13.50871 -0.25796918
13.50971 -0.25766792
13.51071 -0.25735927999999997
13.51171 -0.25704107000000004
13.51271 -0.25671294
13.51371 -0.25637635999999997
13.51471 -0.25603352
13.51571 -0.25568584
13.51671 -0.25533317
13.51771 -0.25497407
13.51871 -0.25460704
13.51971 -0.25423164
13.52071 -0.25384896
13.52171 -0.25346086
13.52271 -0.25306870000000004
13.52371 -0.25267231
13.52471 -0.25226979
13.52571 -0.25185861000000004
13.52671 -0.251437
13.52771 -0.25100487000000005
13.52871 -0.25056382
13.52971 -0.25011613
13.53071 -0.24966344
13.53171 -0.24920595
13.53271 -0.24874257
13.53371 -0.24827183000000003
13.53471 -0.24779289999999998
13.53571 -0.24730596
13.53671 -0.24681191
13.53771 -0.24631149
13.53871 -0.24580455
13.53971 -0.24528999
13.54071 -0.24476645000000002
13.54171 -0.24423318000000002
13.54271 -0.24369058999999998
13.54371 -0.2431402
13.54471 -0.24258371
13.54571 -0.24202222
13.54671 -0.24145553000000003
13.54771 -0.24088248999999998
13.54871 -0.24030157
13.54971 -0.23971174
13.55071 -0.23911281
13.55171 -0.23850531
13.55271 -0.23788998
13.55371 -0.23726721
13.55471 -0.23663684
13.55571 -0.23599851
13.55671 -0.23535199
13.55771 -0.23469746000000002
13.55871 -0.2340355
13.55971 -0.23336670999999998
13.56071 -0.23269141
13.56171 -0.23200931000000002
13.56271 -0.23131966999999998
13.56371 -0.23062169000000002
13.56471 -0.22991481
13.56571 -0.22919901999999998
13.56671 -0.22847468
13.56771 -0.22774236
13.56871 -0.22700253999999997
13.56971 -0.22625546000000002
13.57071 -0.22550109
13.57171 -0.2247392
13.57271 -0.22396955000000002
13.57371 -0.22319190000000003
13.57471 -0.22240616
13.57571 -0.22161237000000003
13.57671 -0.22081072000000002
13.57771 -0.22000137
13.57871 -0.21918443999999998
13.57971 -0.21835973
13.58071 -0.21752692
13.58171 -0.21668565
13.58271 -0.2158358
13.58371 -0.21497752
13.58471 -0.21411129
13.58571 -0.21323767
13.58671 -0.21235684
13.58771 -0.21146861999999997
13.58871 -0.21057250000000002
13.58971 -0.20966806999999998
13.59071 -0.20875535
13.59171 -0.20783485
13.59271 -0.20690733
13.59371 -0.20597316000000002
13.59471 -0.20503209
13.59571 -0.20408309
13.59671 -0.20312495
13.59771 -0.20215693
13.59871 -0.20117924999999998
13.59971 -0.20019305
13.60071 -0.19919974999999998
13.60171 -0.19820023
13.60271 -0.19719441999999998
13.60371 -0.19618147
13.60471 -0.19516035
13.60571 -0.19413064
13.60671 -0.19309284000000002
13.60771 -0.19204796000000002
13.60871 -0.1909967
13.60971 -0.18993883
13.61071 -0.18887308
13.61171 -0.18779793
13.61271 -0.18671253
13.61371 -0.18561743
13.61471 -0.18451439
13.61571 -0.1834054
13.61671 -0.18229159
13.61771 -0.18117251
13.61871 -0.18004649
13.61971 -0.17891173
13.62071 -0.17776738
13.62171 -0.1766141
13.62271 -0.17545347
13.62371 -0.17428683
13.62471 -0.17311434
13.62571 -0.17193476
13.62671 -0.17074629
13.62771 -0.16954796
13.62871 -0.16834033999999998
13.62971 -0.16712537
13.63071 -0.16590523
13.63171 -0.16468096
13.63271 -0.16345173
13.63371 -0.1622154
13.63471 -0.16096983
13.63571 -0.15971427
13.63671 -0.15844984
13.63771 -0.15717876
13.63871 -0.15590285
13.63971 -0.15462231
13.64071 -0.15333558
13.64171 -0.15204045
13.64271 -0.15073555000000002
13.64371 -0.14942138
13.64471 -0.14810007
13.64571 -0.14677399
13.64671 -0.14544427000000001
13.64771 -0.14411000000000002
13.64871 -0.14276885
13.64971 -0.1414186
13.65071 -0.14005859
13.65171 -0.13869016
13.65271 -0.13731571
13.65371 -0.1359371
13.65471 -0.13455437
13.65571 -0.13316578
13.65671 -0.13176904
13.65771 -0.13036294
13.65871 -0.12894833
13.65971 -0.1275277
13.66071 -0.12610365
13.66171 -0.12467721
13.66271 -0.12324717
13.66371 -0.12181080999999999
13.66471 -0.12036564
13.66571 -0.11891088
13.66671 -0.11744786
13.66771 -0.11597901
13.66871 -0.1145062
13.66971 -0.11302955
13.67071 -0.11154743999999998
13.67171 -0.1100579
13.67271 -0.10856012
13.67371 -0.10705518
13.67471 -0.10554555
13.67571 -0.10403343000000001
13.67671 -0.10251927000000001
13.67771 -0.10100132
13.67871 -0.099476683
13.67971 -0.09794307399999999
13.68071 -0.09640019899999999
13.68171 -0.094849896
13.68271 -0.09329496
13.68371 -0.091737427
13.68471 -0.090177485
13.68571 -0.088613637
13.68671 -0.08704400400000001
13.68771 -0.085467746
13.68871 -0.08388565599999999
13.68971 -0.082299497
13.69071 -0.080710603
13.69171 -0.079118717
13.69271 -0.07752194100000001
13.69371 -0.075917871
13.69471 -0.074305187
13.69571 -0.072684616
13.69671 -0.071058649
13.69771 -0.069430145
13.69871 -0.067800732
13.69971 -0.066170056
13.70071 -0.064536242
13.70171 -0.062897295
13.70271 -0.061252358
13.70371 -0.05960208399999999
13.70471 -0.057947886
13.70571 -0.05629072
13.70671 -0.054630241
13.70771 -0.052965030999999996
13.70871 -0.051293714
13.70971 -0.049616117
13.71071 -0.047933683
13.71171 -0.046248772
13.71271 -0.044563264
13.71371 -0.042877410000000005
13.71471 -0.041189675999999995
13.71571 -0.039497725
13.71671 -0.037799825
13.71771 -0.036095796
13.71871 -0.034386883
13.71971 -0.032674745
13.72071 -0.030960309000000002
13.72171 -0.02924329
13.72271 -0.027522736
13.72371 -0.025798078000000002
13.72471 -0.024069907
13.72571 -0.022339846
13.72671 -0.020609548999999998
13.72771 -0.018879499
13.72871 -0.017148507
13.72971 -0.015414281
13.73071 -0.013674767
13.73171 -0.011929390000000002
13.73271 -0.010179341
13.73371 -0.0084267514
13.73471 -0.0066733235
13.73571 -0.0049193623
13.73671 -0.0031638538
13.73771 -0.0014054897
13.73871 0.00035612727000000003
13.73971 0.0021200349
13.74071 0.0038845530000000002
13.74171 0.0056485944
13.74271 0.0074126685000000005
13.74371 0.0091787908
13.74471 0.010949266
13.74571 0.012725106
13.74671 0.014505198
13.74771 0.016286845
13.74871 0.018067352
13.74971 0.01984565
13.75071 0.021622849
13.75171 0.023401345
13.75271 0.02518309
13.75371 0.026968223
13.75471 0.028755044
13.75571 0.030541333000000004
13.75671 0.03232609
13.75771 0.034110431000000004
13.75871 0.035896918
13.75971 0.037687723
13.76071 0.03948292
13.76171 0.041280084
13.76271 0.04307561
13.76371 0.044866942
13.76471 0.046654272999999996
13.76571 0.048440445
13.76671 0.050229178
13.76771 0.052022631
13.76871 0.053820048999999995
13.76971 0.055618298999999996
13.77071 0.057414046
13.77171 0.059206021
13.77271 0.060995853999999995
13.77371 0.062786805
13.77471 0.06458130100000001
13.77571 0.066378963
13.77671 0.068176549
13.77771 0.069969974
13.77871 0.071757089
13.77971 0.073539326
13.78071 0.075321004
13.78171 0.07710666399999999
13.78271 0.078898121
13.78371 0.08069323399999999
13.78471 0.082487211
13.78571 0.084275712
13.78671 0.086057588
13.78771 0.08783550600000001
13.78871 0.089613959
13.78971 0.09139607999999999
13.79071 0.093181315
13.79171 0.09496571100000001
13.79271 0.096744596
13.79371 0.098515872
13.79471 0.10028166
13.79571 0.10204709
13.79671 0.10381691000000001
13.79771 0.10559228
13.79871 0.10736967000000001
13.79971 0.109143
13.80071 0.11090747000000001
13.80171 0.11266264000000001
13.80271 0.11441263
13.80371 0.1161634
13.80471 0.11791876999999999
13.80571 0.11967788
13.80671 0.12143586
13.80771 0.12318712999999999
13.80871 0.12492925
13.80971 0.12666467
13.81071 0.12839902
13.81171 0.13013728
13.81271 0.13188011
13.81371 0.13362318
13.81471 0.1353598
13.81571 0.13708522
13.81671 0.13879993000000002
13.81771 0.14050934
13.81871 0.14222042
13.81971 0.14393711
13.82071 0.14565776
13.82171 0.14737619
13.82271 0.14908581999999998
13.82371 0.15078394
13.82471 0.15247349
13.82571 0.15416092
13.82671 0.15585176
13.82771 0.15754674
13.82871 0.15924119
13.82971 0.16092804
13.83071 0.16260262
13.83171 0.16426591
13.83271 0.16592396
13.83371 0.16758404
13.83471 0.16924967
13.83571 0.17091827
13.83671 0.17258268
13.83771 0.17423575000000002
13.83871 0.17587501
13.83971 0.1775042
13.84071 0.17913077
13.84171 0.18076079
13.84271 0.182395
13.84371 0.18402821
13.84471 0.18565289
13.84571 0.18726417
13.84671 0.18886317
13.84771 0.19045627
13.84871 0.19205081000000002
13.84971 0.19365011000000001
13.85071 0.19525118
13.85171 0.19684659999999998
13.85271 0.19842936
13.85371 0.19999751999999998
13.85471 0.20155553
13.85571 0.20311121
13.85671 0.20467057
13.85771 0.20623375000000002
13.85871 0.20779485000000003
13.85971 0.20934583
13.86071 0.21088175
13.86171 0.21240397
13.86271 0.21391928000000002
13.86371 0.21543531
13.86471 0.21695546
13.86571 0.21847672999999998
13.86671 0.21999169
13.86771 0.22149349
13.86871 0.22298043999999997
13.86971 0.22445698
13.87071 0.22593068
13.87171 0.22740706000000002
13.87271 0.22888577
13.87371 0.23036071
13.87471 0.23182407
13.87571 0.23327149
13.87671 0.234705
13.87771 0.23613183
13.87871 0.23755967
13.87971 0.23899162
13.88071 0.24042432
13.88171 0.24185005999999998
13.88271 0.24326183
13.88371 0.24465778999999999
13.88471 0.2460422
13.88571 0.24742229999999998
13.88671 0.24880338
13.88771 0.25018519
13.88871 0.25156217
13.88971 0.25292737
13.89071 0.25427728
13.89171 0.25561431
13.89271 0.2569454
13.89371 0.25827743000000003
13.89471 0.25961261999999996
13.89571 0.26094697
13.89671 0.26227268
13.89771 0.26358305000000004
13.89871 0.26487664
13.89971 0.26615793
13.90071 0.26743424
13.90171 0.26871089
13.90271 0.26998792
13.90371 0.27126034000000004
13.90471 0.27252180000000004
13.90571 0.27376895
13.90671 0.27500379
13.90771 0.27623214
13.90871 0.27745953
13.90971 0.27868736
13.91071 0.27991158
13.91171 0.28112526
13.91271 0.28232299
13.91371 0.28350437
13.91471 0.28467437
13.91571 0.28584008
13.91671 0.28700642
13.91771 0.28817311
13.91871 0.28933519
13.91971 0.29048644999999995
13.92071 0.29162345
13.92171 0.29274758
13.92271 0.29386368
13.92371 0.2949765
13.92471 0.29608728
13.92571 0.2971929
13.92671 0.298288
13.92771 0.29936868
13.92871 0.3004353
13.92971 0.30149238
13.93071 0.30254575
13.93171 0.30359889
13.93271 0.30465065999999996
13.93371 0.30569602
13.93471 0.30672923
13.93571 0.3077474
13.93671 0.30875194
13.93771 0.30974739
13.93871 0.31073818000000003
13.93971 0.31172582
13.94071 0.31270816
13.94171 0.31368108
13.94271 0.31464163
13.94371 0.31559003999999996
13.94471 0.31652965
13.94571 0.31746461000000004
13.94671 0.31839695
13.94771 0.31932520000000003
13.94871 0.32024512
13.94971 0.32115243
13.95071 0.32204542999999997
13.95171 0.322926
13.95271 0.3237982
13.95371 0.32466575999999997
13.95471 0.32552972
13.95571 0.32638812
13.95671 0.32723746
13.95771 0.32807519
13.95871 0.3289012
13.95971 0.32971783
13.96071 0.33052799
13.96171 0.33133309
13.96271 0.3321321
13.96371 0.33292223
13.96471 0.33370093
13.96571 0.33446753
13.96671 0.33522372
13.96771 0.33597238
13.96871 0.33671577
13.96971 0.33745395
13.97071 0.33818495
13.97171 0.33890605
13.97271 0.33961551
13.97371 0.34031363
13.97471 0.34100231999999997
13.97571 0.34168379
13.97671 0.34235914
13.97771 0.34302778
13.97871 0.343688
13.97971 0.34433827
13.98071 0.3449782
13.98171 0.34560875999999996
13.98271 0.34623134
13.98371 0.34684681
13.98471 0.34745478
13.98571 0.34805397000000005
13.98671 0.34864317
13.98771 0.34922205
13.98871 0.34979153
13.98971 0.3503531
13.99071 0.35090798
13.99171 0.35145636999999996
13.99271 0.35199737
13.99371 0.35252967
13.99471 0.35305228
13.99571 0.35356495
13.99671 0.35406806999999996
13.99771 0.35456223000000003
13.99871 0.35504764
13.99971 0.35552415
14.00071 0.35599163
14.00171 0.35645026
14.00271 0.35690074
14.00371 0.35734386
14.00471 0.35778007
14.00571 0.35820899
14.00671 0.35862962000000004
14.00771 0.35904087
14.00871 0.35944211
14.00971 0.35983345
14.01071 0.36021559
14.01171 0.36058924
14.01271 0.36095474
14.01371 0.36131204
14.01471 0.36166103
14.01571 0.36200196
14.01671 0.36233540000000003
14.01771 0.36266191999999997
14.01871 0.36298151
14.01971 0.36329323999999996
14.02071 0.3635956
14.02171 0.36388712
14.02271 0.36416741
14.02371 0.36443729999999996
14.02471 0.36469863
14.02571 0.36495316
14.02671 0.36520178
14.02771 0.3654442
14.02871 0.36567941000000004
14.02971 0.36590642
14.03071 0.36612495
14.03171 0.36633539000000004
14.03271 0.36653809
14.03371 0.36673273
14.03471 0.36691814
14.03571 0.36709281
14.03671 0.36725602
14.03771 0.36740857
14.03871 0.36755274000000004
14.03971 0.3676912
14.04071 0.36782573
14.04171 0.36795621
14.04271 0.3680808
14.04371 0.36819691
14.04471 0.36830264
14.04571 0.36839763999999997
14.04671 0.36848281
14.04771 0.36855941
14.04871 0.36862805
14.04971 0.36868842
14.05071 0.36873978
14.05171 0.36878202
14.05271 0.36881634
14.05371 0.3688449
14.05471 0.36886968
14.05571 0.36889105
14.05671 0.36890733
14.05771 0.36891531
14.05871 0.36891188999999996
14.05971 0.36889561000000004
14.06071 0.36886733
14.06171 0.36882956
14.06271 0.36878507
14.06371 0.3687354
14.06471 0.36868053
14.06571 0.36861941
14.06671 0.36855114
14.06771 0.36847584
14.06871 0.3683944
14.06971 0.36830751
14.07071 0.36821465
14.07171 0.36811384
14.07271 0.36800238
14.07371 0.36787854000000003
14.07471 0.36774261
14.07571 0.36759712
14.07671 0.36744568
14.07771 0.36729125
14.07871 0.36713467
14.07971 0.36697462
14.08071 0.36680853999999996
14.08171 0.3666342
14.08271 0.36645071
14.08371 0.36625846
14.08471 0.36605832
14.08571 0.36585054
14.08671 0.36563447
14.08771 0.36540916
14.08871 0.36517445
14.08971 0.36493165
14.09071 0.36468338
14.09171 0.36443225
14.09271 0.36417944
14.09371 0.36392388999999997
14.09471 0.3636627
14.09571 0.36339262
14.09671 0.36311154
14.09771 0.36281936
14.09871 0.36251771
14.09971 0.36220872
14.10071 0.36189393
14.10171 0.36157366999999996
14.10271 0.36124759
14.10371 0.36091548
14.10471 0.36057783
14.10571 0.36023566
14.10671 0.35988975
14.10771 0.35953962
14.10871 0.35918348
14.10971 0.35881882
14.11071 0.35844375
14.11171 0.35805813999999997
14.11271 0.35766365
14.11371 0.35726305
14.11471 0.35685870999999997
14.11571 0.35645172
14.11671 0.35604152
14.11771 0.35562664
14.11871 0.35520575
14.11971 0.35477821
14.12071 0.3543441
14.12171 0.35390362999999997
14.12271 0.35345657
14.12371 0.35300215
14.12471 0.35253967999999997
14.12571 0.35206925
14.12671 0.35159206
14.12771 0.35111019
14.12871 0.35062551
14.12971 0.35013873
14.13071 0.34964903999999997
14.13171 0.34915446
14.13271 0.34865295
14.13371 0.3481433
14.13471 0.34762558
14.13571 0.34710073
14.13671 0.3465699
14.13771 0.34603379
14.13871 0.3454926
14.13971 0.34494640000000004
14.14071 0.34439552
14.14171 0.34384066
14.14271 0.34328247
14.14371 0.34272091
14.14471 0.34215499
14.14571 0.34158297
14.14671 0.34100323
14.14771 0.34041505
14.14871 0.33981919
14.14971 0.33921741
14.15071 0.33861173
14.15171 0.33800346
14.15271 0.33739286
14.15371 0.3367793
14.15471 0.33616197999999997
14.15571 0.33554025
14.15671 0.33491387
14.15771 0.33428251999999997
14.15871 0.33364559000000005
14.15971 0.33300209
14.16071 0.33235126
14.16171 0.33169317000000004
14.16271 0.33102902
14.16371 0.33036091
14.16471 0.32969096
14.16571 0.32902027
14.16671 0.32834843999999996
14.16771 0.32767386000000004
14.16871 0.32699455
14.16971 0.32630907
14.17071 0.32561701
14.17171 0.3249187
14.17271 0.32421474
14.17371 0.32350544
14.17471 0.32279089
14.17571 0.32207136999999997
14.17671 0.32134778
14.17771 0.32062166999999997
14.17871 0.31989460999999997
14.17971 0.31916727
14.18071 0.31843884
14.18171 0.31770715
14.18271 0.31696963
14.18371 0.31622455
14.18471 0.31547181
14.18571 0.31471285
14.18671 0.31394979
14.18771 0.31318429
14.18871 0.31241702
14.18971 0.31164773
14.19071 0.31087599
14.19171 0.31010176
14.19271 0.30932545
14.19371 0.30854738
14.19471 0.30776698
14.19571 0.30698259
14.19671 0.30619202
14.19771 0.30539371
14.19871 0.30458781
14.19971 0.30377638
14.20071 0.30296247
14.20171 0.3021488
14.20271 0.30133638
14.20371 0.30052436
14.20471 0.29971064
14.20571 0.29889327
14.20671 0.2980713
14.20771 0.29724496
14.20871 0.29641481
14.20971 0.29558088
14.21071 0.29474245
14.21171 0.29389863
14.21271 0.29304931
14.21371 0.29219596
14.21471 0.29134131
14.21571 0.2904881
14.21671 0.28963762
14.21771 0.28878876000000003
14.21871 0.28793849
14.21971 0.2870834
14.22071 0.28622136
14.22171 0.28535244000000004
14.22271 0.28447846
14.22371 0.28360172
14.22471 0.28272357
14.22571 0.28184402999999997
14.22671 0.28096237
14.22771 0.28007824000000003
14.22871 0.27919246000000003
14.22971 0.27830671
14.23071 0.27742232
14.23171 0.27653899
14.23271 0.27565435
14.23371 0.27476496
14.23471 0.27386814
14.23571 0.27296351999999996
14.23671 0.27205336
14.23771 0.27114139
14.23871 0.27023084
14.23971 0.26932287
14.24071 0.26841625
14.24171 0.26750856
14.24271 0.26659789
14.24371 0.26568396
14.24471 0.26476791
14.24571 0.263851
14.24671 0.26293327
14.24771 0.26201317
14.24871 0.26108847999999996
14.24971 0.26015806999999996
14.25071 0.25922304
14.25171 0.25828669
14.25271 0.25735274
14.25371 0.25642328
14.25471 0.2554975
14.25571 0.25457202
14.25671 0.25364275000000003
14.25771 0.25270712
14.25871 0.25176534
14.25971 0.25081983999999996
14.26071 0.24987347000000001
14.26171 0.24892774
14.26271 0.24798207
14.26371 0.24703478
14.26471 0.24608469
14.26571 0.24513251
14.26671 0.24418063
14.26771 0.24323156
14.26871 0.24228608000000001
14.26971 0.24134219
14.27071 0.24039594
14.27171 0.23944362
14.27271 0.23848389
14.27371 0.23751874
14.27471 0.23655223000000003
14.27571 0.23558834
14.27671 0.23462863
14.27771 0.23367179000000002
14.27871 0.23271466999999998
14.27971 0.23175462
14.28071 0.23079107000000001
14.28171 0.22982575
14.28271 0.22886107000000003
14.28371 0.22789822
14.28471 0.22693609
14.28571 0.22597187000000002
14.28671 0.22500305999999998
14.28771 0.22402940999999998
14.28871 0.22305341
14.28971 0.22207912999999999
14.29071 0.22110972
14.29171 0.22014545
14.29271 0.21918346
14.29371 0.21821943
14.29471 0.21725007999999998
14.29571 0.21627506
14.29671 0.21529696
14.29771 0.21431953999999998
14.29871 0.21334536999999998
14.29971 0.21237437999999997
14.30071 0.21140419
14.30171 0.21043206
14.30271 0.20945687
14.30371 0.20847996
14.30471 0.20750413999999998
14.30571 0.20653168
14.30671 0.20556243
14.30771 0.20459366
14.30871 0.20362170999999998
14.30971 0.20264431000000002
14.31071 0.20166215999999998
14.31171 0.20067885
14.31271 0.19969873000000002
14.31371 0.19872447
14.31471 0.19775552
14.31571 0.19678858
14.31671 0.19581963
14.31771 0.19484637
14.31871 0.19386939
14.31971 0.19289146000000001
14.32071 0.19191550999999998
14.32171 0.1909427
14.32271 0.18997177
14.32371 0.18900016
14.32471 0.188026
14.32571 0.18704969
14.32671 0.18607386
14.32771 0.18510172
14.32871 0.18413489
14.32971 0.18317209
14.33071 0.18220964
14.33171 0.18124352999999999
14.33271 0.18027178
14.33371 0.17929558
14.33471 0.17831863
14.33571 0.17734499
14.33671 0.17637685
14.33771 0.17541349
14.33871 0.17445207000000001
14.33971 0.17348966999999998
14.34071 0.17252504
14.34171 0.17155926
14.34271 0.17059462
14.34371 0.16963285
14.34471 0.16867371
14.34571 0.16771499
14.34671 0.16675409
14.34771 0.16578983
14.34871 0.16482362
14.34971 0.16385885
14.35071 0.16289909
14.35171 0.16194591
14.35271 0.16099792
14.35371 0.16005145
14.35471 0.15910259
14.35571 0.15814926999999998
14.35671 0.15719228
14.35771 0.15623453
14.35871 0.15527919
14.35971 0.15432790000000002
14.36071 0.15338013
14.36171 0.15243392
14.36271 0.15148756
14.36371 0.15054094
14.36471 0.14959564
14.36571 0.1486538
14.36671 0.14771637999999998
14.36771 0.14678218
14.36871 0.14584819000000002
14.36971 0.14491121
14.37071 0.14396977
14.37171 0.14302516
14.37271 0.14208093
14.37371 0.14114099
14.37471 0.14020763
14.37571 0.1392804
14.37671 0.13835655
14.37771 0.13743279
14.37871 0.13650712
14.37971 0.13557967
14.38071 0.13465226
14.38171 0.13372684
14.38271 0.1328041
14.38371 0.13188303999999998
14.38471 0.13096188
14.38571 0.13003955
14.38671 0.12911685
14.38771 0.1281964
14.38871 0.12728119999999998
14.38971 0.12637284
14.39071 0.12547025
14.39171 0.12457003999999999
14.39271 0.12366821
14.39371 0.12276211
14.39471 0.12185192
14.39571 0.12094032
14.39671 0.12003090999999999
14.39771 0.11912632
14.39871 0.11822690999999999
14.39971 0.11733109
14.40071 0.11643674000000001
14.40171 0.11554275
14.40271 0.11464977
14.40371 0.11375948999999999
14.40471 0.11287323
14.40571 0.11199052999999999
14.40671 0.11110903
14.40771 0.11022570999999999
14.40871 0.10933874
14.40971 0.10844888
14.41071 0.10755946
14.41171 0.10667471
14.41271 0.10579766
14.41371 0.10492849
14.41471 0.10406460000000001
14.41571 0.10320209
14.41671 0.10233791999999999
14.41771 0.10147133000000001
14.41871 0.10060382
14.41971 0.09973770900000001
14.42071 0.098874466
14.42171 0.09801371499999999
14.42271 0.097153819
14.42371 0.09629338700000001
14.42471 0.095432764
14.42571 0.094574335
14.42671 0.093721383
14.42771 0.09287609699999999
14.42871 0.09203798299999999
14.42971 0.09120376799999999
14.43071 0.090368954
14.43171 0.089530146
14.43271 0.088686805
14.43371 0.087841391
14.43471 0.08699787399999999
14.43571 0.086159504
14.43671 0.085327221
14.43771 0.084499625
14.43871 0.083674345
14.43971 0.08284988
14.44071 0.082026585
14.44171 0.08120623
14.44271 0.08039040800000001
14.44371 0.07957895300000001
14.44471 0.07876954
14.44571 0.077958812
14.44671 0.077144423
14.44771 0.076326728
14.44871 0.075508934
14.44971 0.074695575
14.45071 0.073890161
14.45171 0.07309336200000001
14.45271 0.072302797
14.45371 0.071514543
14.45471 0.070725376
14.45571 0.06993435099999999
14.45671 0.069142884
14.45771 0.068353326
14.45871 0.067567168
14.45971 0.066784018
14.46071 0.066002063
14.46171 0.065219653
14.46271 0.064436841
14.46371 0.063655834
14.46471 0.06287988500000001
14.46571 0.062111294
14.46671 0.061349839
14.46771 0.060592586000000004
14.46871 0.059835350999999995
14.46971 0.059074978
14.47071 0.058311013999999994
14.47171 0.057545857000000006
14.47271 0.056783279
14.47371 0.056026271
14.47471 0.055275571999999995
14.47571 0.054529641000000004
14.47671 0.053786044
14.47771 0.053043209
14.47871 0.052301382
14.47971 0.051562202999999994
14.48071 0.05082725
14.48171 0.050096586
14.48271 0.049368356
14.48371 0.048639797
14.48471 0.047908997
14.48571 0.047176328000000003
14.48671 0.04644451
14.48771 0.045717257
14.48871 0.044997255
14.48971 0.044284685000000004
14.49071 0.043577206
14.49171 0.042871342
14.49271 0.042164428000000004
14.49371 0.041455921
14.49471 0.040747371
14.49571 0.040041166
14.49671 0.039338923
14.49771 0.038640602999999996
14.49871 0.037944844
14.49971 0.03725022
14.50071 0.036556498
14.50171 0.035865005
14.50271 0.035177835
14.50371 0.034496392
14.50471 0.033820258000000006
14.50571 0.033147138
14.50671 0.032474031
14.50771 0.031798900000000005
14.50871 0.031121858
14.50971 0.03044513
14.51071 0.029771827
14.51171 0.029104283999999998
14.51271 0.028442914
14.51371 0.027786252999999997
14.51471 0.027132030999999997
14.51571 0.026478572000000002
14.51671 0.025825622
14.51771 0.025174176
14.51871 0.024525489
14.51971 0.023880025
14.52071 0.023237072
14.52171 0.022595274
14.52271 0.021953727
14.52371 0.021312830999999997
14.52471 0.02067436
14.52571 0.020040544
14.52671 0.019412802
14.52771 0.018790815
14.52871 0.018172571
14.52971 0.017555374
14.53071 0.016937232
14.53171 0.016317811
14.53271 0.015698451999999998
14.53371 0.015081314
14.53471 0.014468185000000001
14.53571 0.013859684
14.53671 0.013255242
14.53771 0.012653793
14.53871 0.012054615000000001
14.53971 0.011457773
14.54071 0.010863870999999999
14.54171 0.010273342999999999
14.54271 0.009685813
14.54371 0.0091000133
14.54471 0.0085143736
14.54571 0.0079279685
14.54671 0.0073412237
14.54771 0.006755926
14.54871 0.0061744715
14.54971 0.0055987486
14.55071 0.0050292678
14.55171 0.0044649816
14.55271 0.003903902
14.55371 0.0033440781
14.55471 0.0027844233
14.55571 0.0022249691
14.55671 0.0016664777
14.55771 0.0011097785
14.55871 0.0005552578400000001
14.55971 2.8413474e-06
14.56071 -0.00054761135
14.56171 -0.0010958062
14.56271 -0.0016408343000000002
14.56371 -0.0021814923
14.56471 -0.0027169688
14.56571 -0.0032474793
14.56671 -0.0037744270000000003
14.56771 -0.0042999291000000005
14.56871 -0.0048259037
14.56971 -0.0053532047
14.57071 -0.0058812395
14.57171 -0.006408293800000001
14.57271 -0.0069323556000000005
14.57371 -0.0074519929
14.57471 -0.007966832299999999
14.57571 -0.0084774329
14.57671 -0.0089847112
14.57771 -0.0094893367
14.57871 -0.0099914927
14.57971 -0.010491072
14.58071 -0.010988157
14.58171 -0.01148335
14.58271 -0.011977681
14.58371 -0.012472077
14.58471 -0.012966683
14.58571 -0.013460503
14.58671 -0.013951630999999999
14.58771 -0.014438049
14.58871 -0.014918574999999998
14.58971 -0.015393439
14.59071 -0.015864184
14.59171 -0.016332911999999998
14.59271 -0.016801313999999998
14.59371 -0.017269995
14.59471 -0.017738465
14.59571 -0.018205673999999998
14.59671 -0.018670739
14.59771 -0.019133366000000002
14.59871 -0.01959373
14.59971 -0.020051959
14.60071 -0.020507634
14.60171 -0.020959732999999998
14.60271 -0.021407129
14.60371 -0.02184937
14.60471 -0.022287243
14.60571 -0.022722673000000002
14.60671 -0.023157944
14.60771 -0.023594615
14.60871 -0.024032747
14.60971 -0.024470885
14.61071 -0.024906825
14.61171 -0.025338702999999997
14.61271 -0.025765799
14.61371 -0.026188613
14.61471 -0.026608256
14.61571 -0.027025596000000002
14.61671 -0.027440762
14.61771 -0.02785328
14.61871 -0.028262741
14.61971 -0.028669467000000004
14.62071 -0.029074644999999996
14.62171 -0.029479750000000002
14.62271 -0.029885600000000002
14.62371 -0.030291641999999997
14.62471 -0.030695988
14.62571 -0.031096257999999998
14.62671 -0.031490822
14.62771 -0.031879634
14.62871 -0.032264256
14.62971 -0.032646957000000004
14.63071 -0.033029501
14.63171 -0.033412309
14.63271 -0.033794503999999996
14.63371 -0.034174693
14.63471 -0.034551995
14.63571 -0.034926549
14.63671 -0.035299236000000005
14.63771 -0.035670822
14.63871 -0.036041162
14.63971 -0.036409067
14.64071 -0.036772978
14.64171 -0.037132057999999996
14.64271 -0.037486927
14.64371 -0.037839531
14.64471 -0.038192151
14.64571 -0.038546097
14.64671 -0.038900922
14.64771 -0.039254638
14.64871 -0.039604821
14.64971 -0.039949937
14.65071 -0.040290097000000004
14.65171 -0.040626782
14.65271 -0.040961817000000005
14.65371 -0.041296231
14.65471 -0.041629802
14.65571 -0.041961480999999995
14.65671 -0.042290412
14.65771 -0.042616730000000005
14.65871 -0.042941581
14.65971 -0.043266319000000004
14.66071 -0.043591384999999996
14.66171 -0.043915713
14.66271 -0.044237086
14.66371 -0.044553334
14.66471 -0.044863639
14.66571 -0.045169127
14.66671 -0.045472325
14.66771 -0.045775816999999996
14.66871 -0.046080885999999995
14.66971 -0.046386974000000004
14.67071 -0.046692214999999995
14.67171 -0.046994665
14.67271 -0.047293409999999994
14.67371 -0.047588852
14.67471 -0.047882076
14.67571 -0.04817381
14.67671 -0.048463739
14.67771 -0.048750715
14.67871 -0.049033697
14.67971 -0.049312779
14.68071 -0.049589522
14.68171 -0.049866259
14.68271 -0.050144806
14.68371 -0.050425297
14.68471 -0.050705951000000006
14.68571 -0.050983945
14.68671 -0.051256885999999995
14.68771 -0.051524024
14.68871 -0.051786436
14.68971 -0.052046229
14.69071 -0.052305253
14.69171 -0.052564178
14.69271 -0.052822492
14.69371 -0.053079269000000005
14.69471 -0.05333412
14.69571 -0.053587573
14.69671 -0.053840625
14.69771 -0.054093776
14.69871 -0.054346275
14.69971 -0.054596184
14.70071 -0.054841326
14.70171 -0.05508055900000001
14.70271 -0.055314595
14.70371 -0.055545784
14.70471 -0.055776961
14.70571 -0.056010054000000004
14.70671 -0.056245242
14.70771 -0.056481140000000006
14.70871 -0.056715769000000006
14.70971 -0.056947657
14.71071 -0.057176396000000004
14.71171 -0.057402381
14.71271 -0.057626038
14.71371 -0.057847181000000004
14.71471 -0.058065052000000006
14.71571 -0.058278989
14.71671 -0.058489223
14.71771 -0.058697228000000004
14.71871 -0.058905191999999995
14.71971 -0.059114919999999994
14.72071 -0.059326843
14.72171 -0.059539697
14.72271 -0.059751159000000005
14.72371 -0.059959029999999996
14.72471 -0.060162251
14.72571 -0.060361199000000004
14.72671 -0.060557161
14.72771 -0.060751423000000006
14.72871 -0.060944597
14.72971 -0.061136589000000005
14.73071 -0.061327113999999995
14.73171 -0.061516277
14.73271 -0.06170474199999999
14.73371 -0.061893277
14.73471 -0.062082062
14.73571 -0.06227023
14.73671 -0.062456098
14.73771 -0.062638026
14.73871 -0.062815327
14.73971 -0.062988716
14.74071 -0.063159969
14.74171 -0.063330965
14.74271 -0.063502765
14.74371 -0.06367521699999999
14.74471 -0.06384730799999999
14.74571 -0.06401795
14.74671 -0.06418658299999999
14.74771 -0.064353278
14.74871 -0.064518262
14.74971 -0.064681412
14.75071 -0.064842083
14.75171 -0.06499952299999999
14.75271 -0.06515359300000001
14.75371 -0.065305218
14.75471 -0.06545617399999999
14.75571 -0.065608235
14.75671 -0.06576215399999999
14.75771 -0.065917161
14.75871 -0.066071324
14.75971 -0.06622255299999999
14.76071 -0.066369661
14.76171 -0.06651280600000001
14.76271 -0.06665309800000001
14.76371 -0.066791737
14.76471 -0.066929258
14.76571 -0.067065476
14.76671 -0.06720005800000001
14.76771 -0.06733326
14.76871 -0.067466183
14.76971 -0.067600218
14.77071 -0.06773604
14.77171 -0.06787281
14.77271 -0.068008248
14.77371 -0.068139663
14.77471 -0.068265392
14.77571 -0.06838572999999999
14.77671 -0.068502786
14.77771 -0.06861930599999999
14.77871 -0.068737182
14.77971 -0.06885663
14.78071 -0.068976451
14.78171 -0.069095165
14.78271 -0.069212151
14.78371 -0.06932799599999999
14.78471 -0.06944375900000001
14.78571 -0.06955979600000001
14.78671 -0.069674972
14.78771 -0.069787004
14.78871 -0.069893786
14.78971 -0.069994899
14.79071 -0.070092239
14.79171 -0.070189236
14.79271 -0.070289045
14.79371 -0.0703928
14.79471 -0.070499058
14.79571 -0.070604734
14.79671 -0.070706982
14.79771 -0.070804777
14.79871 -0.070899207
14.79971 -0.07099235100000001
14.80071 -0.07108558200000001
14.80171 -0.071178487
14.80271 -0.071269216
14.80371 -0.071356009
14.80471 -0.071438821
14.80571 -0.07151982900000001
14.80671 -0.071602373
14.80771 -0.071688899
14.80871 -0.07177926600000001
14.80971 -0.071870559
14.81071 -0.07195863300000001
14.81171 -0.072040485
14.81271 -0.072115933
14.81371 -0.07218756900000001
14.81471 -0.072259019
14.81571 -0.072332652
14.81671 -0.072408275
14.81771 -0.072483602
14.81871 -0.07255613500000001
14.81971 -0.072625151
14.82071 -0.072692329
14.82171 -0.07276062999999999
14.82271 -0.072832103
14.82371 -0.07290617199999999
14.82471 -0.072979636
14.82571 -0.073048455
14.82671 -0.07311026
14.82771 -0.073165912
14.82871 -0.073219085
14.82971 -0.07327405000000001
14.83071 -0.073333149
14.83171 -0.073395489
14.83271 -0.07345774799999999
14.83371 -0.073516497
14.83471 -0.07357049
14.83571 -0.073621381
14.83671 -0.07367243500000001
14.83771 -0.07372611999999999
14.83871 -0.07378225000000001
14.83971 -0.07383796000000001
14.84071 -0.07388956099999999
14.84171 -0.073935068
14.84271 -0.07397566800000001
14.84371 -0.07401513900000001
14.84471 -0.074057491
14.84571 -0.074104458
14.84671 -0.074154371
14.84771 -0.074203277
14.84871 -0.074247457
14.84971 -0.07428578699999999
14.85071 -0.07432034500000001
14.85171 -0.07435491400000001
14.85271 -0.074392388
14.85371 -0.07443286
14.85471 -0.074473605
14.85571 -0.074510986
14.85671 -0.074543001
14.85771 -0.074570713
14.85871 -0.074597623
14.85971 -0.07462735499999999
14.86071 -0.07466125
14.86171 -0.074697437
14.86271 -0.074731989
14.86371 -0.07476147100000001
14.86471 -0.074785133
14.86571 -0.074805325
14.86671 -0.074825936
14.86771 -0.074849813
14.86871 -0.074876955
14.86971 -0.074904604
14.87071 -0.074929168
14.87171 -0.074948661
14.87271 -0.07496402799999999
14.87371 -0.074978487
14.87471 -0.074995332
14.87571 -0.075015723
14.87671 -0.075037876
14.87771 -0.075058237
14.87871 -0.075073831
14.87971 -0.07508422099999999
14.88071 -0.07509179399999999
14.88171 -0.075100188
14.88271 -0.075111957
14.88371 -0.07512695700000001
14.88471 -0.075142557
14.88571 -0.07515543799999999
14.88671 -0.075163785
14.88771 -0.07516842500000001
14.88871 -0.075172144
14.88971 -0.07517773800000001
14.89071 -0.075186073
14.89171 -0.075195474
14.89271 -0.075202849
14.89371 -0.075205753
14.89471 -0.07520403
14.89571 -0.075199932
14.89671 -0.075196702
14.89771 -0.075196504
14.89871 -0.075199141
14.89971 -0.075202301
14.90071 -0.075203157
14.90171 -0.07520022300000001
14.90271 -0.075194211
14.90371 -0.075187412
14.90471 -0.075182022
14.90571 -0.075178599
14.90671 -0.075175666
14.90771 -0.075170718
14.90871 -0.07516192299999999
14.90971 -0.07514936700000001
14.91071 -0.07513503099999999
14.91171 -0.075121562
14.91271 -0.075110618
14.91371 -0.075101916
14.91471 -0.075093535
14.91571 -0.075083226
14.91671 -0.075069867
14.91771 -0.07505403499999999
14.91871 -0.07503744
14.91971 -0.075021636
14.92071 -0.075006898
14.92171 -0.07499204400000001
14.92271 -0.074975268
14.92371 -0.07495541900000001
14.92471 -0.07493282899999999
14.92571 -0.074909173
14.92671 -0.074886432
14.92771 -0.074865686
14.92871 -0.074846519
14.92971 -0.07482733899999999
14.93071 -0.074806425
14.93171 -0.074782933
14.93271 -0.074757246
14.93371 -0.07473051700000001
14.93471 -0.074703759
14.93571 -0.074677152
14.93671 -0.074650021
14.93771 -0.074621465
14.93871 -0.074591133
14.93971 -0.074559631
14.94071 -0.07452821
14.94171 -0.074498018
14.94271 -0.074469339
14.94371 -0.07444137
14.94471 -0.074412633
14.94571 -0.074381765
14.94671 -0.074348168
14.94771 -0.074312155
14.94871 -0.074274605
14.94971 -0.074236363
14.95071 -0.074197847
14.95171 -0.074159086
14.95271 -0.074120035
14.95371 -0.07408090199999999
14.95471 -0.074042182
14.95571 -0.074004359
14.95671 -0.073967461
14.95771 -0.073930837
14.95871 -0.07389331
14.95971 -0.07385367600000001
14.96071 -0.073811243
14.96171 -0.073766097
14.96271 -0.07371899600000001
14.96371 -0.073670968
14.96471 -0.073622906
14.96571 -0.073575374
14.96671 -0.073528616
14.96771 -0.073482725
14.96871 -0.073437684
14.96971 -0.073393283
14.97071 -0.07334898100000001
14.97171 -0.073303853
14.97271 -0.073256809
14.97371 -0.073206995
14.97471 -0.073154166
14.97571 -0.073098845
14.97671 -0.07304213400000001
14.97771 -0.072985276
14.97871 -0.072929228
14.97971 -0.072874437
14.98071 -0.072820875
14.98171 -0.072768237
14.98271 -0.072716101
14.98371 -0.072663947
14.98471 -0.072611094
14.98571 -0.072556693
14.98671 -0.072499894
14.98771 -0.072440197
14.98871 -0.072377769
14.98971 -0.072313531
14.99071 -0.072248903
14.99171 -0.072185259
14.99271 -0.072123413
14.99371 -0.07206335400000001
14.99471 -0.072004372
14.99571 -0.07194545499999999
14.99671 -0.071885687
14.99771 -0.07182447
14.99871 -0.071761472
14.99971 -0.07169647700000001
15.00071 -0.071629306
15.00171 -0.071559916
15.00271 -0.07148865800000001
15.00371 -0.071416394
15.00471 -0.07134436200000001
15.00571 -0.071273762
15.00671 -0.071205222
15.00771 -0.071138493
15.00871 -0.071072509
15.00971 -0.071005849
15.01071 -0.070937315
15.01171 -0.070866343
15.01271 -0.070793042
15.01371 -0.070717919
15.01471 -0.070641539
15.01571 -0.07056430300000001
15.01671 -0.070486497
15.01771 -0.070408476
15.01871 -0.070330768
15.01971 -0.070253963
15.02071 -0.070178387
15.02171 -0.07010380499999999
15.02271 -0.07002934
15.02371 -0.069953763
15.02471 -0.069875998
15.02571 -0.06979558999999999
15.02671 -0.069712847
15.02771 -0.06962863300000001
15.02871 -0.069543911
15.02971 -0.069459341
15.03071 -0.069375138
15.03171 -0.069291191
15.03271 -0.06920736100000001
15.03371 -0.06912362899999999
15.03471 -0.069040048
15.03571 -0.068956532
15.03671 -0.068872655
15.03771 -0.068787701
15.03871 -0.068700936
15.03971 -0.068611995
15.04071 -0.068521104
15.04171 -0.068429002
15.04271 -0.068336626
15.04371 -0.068244658
15.04471 -0.06815330700000001
15.04571 -0.068062329
15.04671 -0.067971303
15.04771 -0.067879929
15.04871 -0.06778813
15.04971 -0.06769594599999999
15.05071 -0.067603303
15.05171 -0.067509891
15.05271 -0.06741523399999999
15.05371 -0.067318958
15.05471 -0.067221065
15.05571 -0.067122007
15.05671 -0.067022513
15.05771 -0.06692322199999999
15.05871 -0.066824409
15.05971 -0.066725881
15.06071 -0.06662719
15.06171 -0.066527922
15.06271 -0.06642790999999999
15.06371 -0.066327228
15.06471 -0.066225999
15.06571 -0.066124159
15.06671 -0.066021428
15.06771 -0.065917452
15.06871 -0.06581209
15.06971 -0.065705623
15.07071 -0.065598672
15.07171 -0.065491936
15.07271 -0.065385818
15.07371 -0.06528020600000001
15.07471 -0.065174559
15.07571 -0.065068202
15.07671 -0.06496068099999999
15.07771 -0.064851908
15.07871 -0.06474208199999999
15.07971 -0.064631441
15.08071 -0.064520037
15.08171 -0.064407731
15.08271 -0.06429438900000001
15.08371 -0.064180139
15.08471 -0.06406545899999999
15.08571 -0.063951028
15.08671 -0.06383736599999999
15.08771 -0.063724484
15.08871 -0.06361180599999999
15.08971 -0.063498406
15.09071 -0.063383457
15.09171 -0.06326660499999999
15.09271 -0.063148106
15.09371 -0.063028582
15.09471 -0.062908675
15.09571 -0.062788691
15.09671 -0.06266857399999999
15.09771 -0.062548113
15.09871 -0.062427215999999994
15.09971 -0.062306045
15.10071 -0.062184921
15.10171 -0.062063982
15.10271 -0.061942951
15.10371 -0.061821127999999996
15.10471 -0.061697687
15.10571 -0.061572156999999995
15.10671 -0.061444729
15.10771 -0.061316264
15.10871 -0.061187876
15.10971 -0.061060407
15.11071 -0.060934015
15.11171 -0.060808146
15.11271 -0.060681894
15.11371 -0.060554472
15.11471 -0.060425559
15.11571 -0.060295314
15.11671 -0.060164089999999996
15.11771 -0.060032075000000004
15.11871 -0.059899164000000005
15.11971 -0.059765106
15.12071 -0.059629878000000004
15.12171 -0.059493934
15.12271 -0.059358188
15.12371 -0.059223570999999996
15.12471 -0.059090502
15.12571 -0.058958522
15.12671 -0.058826397
15.12771 -0.05869263599999999
15.12871 -0.058556197
15.12971 -0.05841698099999999
15.13071 -0.058275793
15.13171 -0.058133883
15.13271 -0.057992275
15.13371 -0.057851354
15.13471 -0.057710846999999996
15.13571 -0.057570246
15.13671 -0.057429262
15.13771 -0.057288043999999996
15.13871 -0.057146978
15.13971 -0.057006179
15.14071 -0.05686514200000001
15.14171 -0.05672276
15.14271 -0.056577864
15.14371 -0.056429929000000004
15.14471 -0.056279544
15.14571 -0.056128297
15.14671 -0.055978063
15.14771 -0.055830069999999996
15.14871 -0.055684305999999996
15.14971 -0.055539567
15.15071 -0.055394175999999996
15.15171 -0.05524687
15.15271 -0.055097369
15.15371 -0.054946290999999994
15.15471 -0.054794502999999994
15.15571 -0.054642407000000004
15.15671 -0.05448966400000001
15.15771 -0.05433553
15.15871 -0.054179603
15.15971 -0.054022425000000006
15.16071 -0.053865450999999995
15.16171 -0.053710322000000005
15.16271 -0.053557840999999995
15.16371 -0.053407316
15.16471 -0.053256744
15.16571 -0.053103798
15.16671 -0.052947062
15.16771 -0.052786787
15.16871 -0.052624661
15.16971 -0.052462763
15.17071 -0.052302342
15.17171 -0.052143203000000006
15.17271 -0.051984039999999995
15.17371 -0.051823515
15.17471 -0.051661283999999995
15.17571 -0.051498297
15.17671 -0.051336101
15.17771 -0.051175652
15.17871 -0.05101640699999999
15.17971 -0.050856447000000006
15.18071 -0.050693552
15.18171 -0.050526642000000004
15.18271 -0.050356606
15.18371 -0.050185929000000004
15.18471 -0.050017284
15.18571 -0.049851940000000004
15.18671 -0.049688993
15.18771 -0.049525971
15.18871 -0.049360382
15.18971 -0.049191277
15.19071 -0.049019761999999995
15.19171 -0.048848171999999995
15.19271 -0.0486784
15.19371 -0.04851057
15.19471 -0.048342903
15.19571 -0.048172945
15.19671 -0.047999323999999996
15.19771 -0.04782285
15.19871 -0.04764616
15.19971 -0.04747207
15.20071 -0.047301698999999996
15.20171 -0.047133603999999996
15.20271 -0.046964581
15.20371 -0.046791634
15.20471 -0.046613906
15.20571 -0.046433244
15.20671 -0.046253024000000004
15.20771 -0.046075971
15.20871 -0.045902369
15.20971 -0.045729885
15.21071 -0.045555120000000004
15.21171 -0.045375896
15.21271 -0.04519276
15.21371 -0.045008669
15.21471 -0.044827024
15.21571 -0.044649377000000004
15.21671 -0.044474310999999996
15.21771 -0.04429832
15.21871 -0.044118127
15.21971 -0.043932919
15.22071 -0.043745004
15.22171 -0.043558373
15.22271 -0.043376072
15.22371 -0.043198139999999996
15.22471 -0.043021468
15.22571 -0.042841766999999996
15.22671 -0.042656364
15.22771 -0.042466007
15.22871 -0.042274437
15.22971 -0.042085987
15.23071 -0.04190274
15.23171 -0.041723161
15.23271 -0.041543087
15.23371 -0.041358496
15.23471 -0.041168185999999996
15.23571 -0.040974590000000005
15.23671 -0.040782153
15.23771 -0.040594317
15.23871 -0.040411130999999996
15.23971 -0.040229110000000005
15.24071 -0.040043495000000005
15.24171 -0.03985145
15.24271 -0.039654065
15.24371 -0.039455784
15.24471 -0.039261582
15.24571 -0.03907372
15.24671 -0.038890209
15.24771 -0.038706049
15.24871 -0.038516478
15.24971 -0.038320079
15.25071 -0.038119717
15.25171 -0.03792065
15.25271 -0.037727036
15.25371 -0.037539171
15.25471 -0.037353278999999996
15.25571 -0.037164046
15.25671 -0.036968198
15.25771 -0.036766767
15.25871 -0.036564478000000004
15.25971 -0.03636663
15.26071 -0.036175523
15.26171 -0.035988828
15.26271 -0.035801003
15.26371 -0.03560691
15.26471 -0.035405208
15.26571 -0.035199313
15.26671 -0.034995208
15.26771 -0.034797552999999995
15.26871 -0.034606605
15.26971 -0.03441805
15.27071 -0.034225831000000005
15.27171 -0.034026153
15.27271 -0.033820001
15.27371 -0.033612509
15.27471 -0.033409541
15.27571 -0.033213809000000004
15.27671 -0.033023040000000004
15.27771 -0.032831484
15.27871 -0.032633753
15.27971 -0.032428443
15.28071 -0.032219145
15.28171 -0.032012098
15.28271 -0.031812038
15.28371 -0.031618998
15.28471 -0.031428179
15.28571 -0.03123304
15.28671 -0.031029593
15.28771 -0.030819056
15.28871 -0.030607121999999997
15.28971 -0.030400286999999998
15.29071 -0.030201644
15.29171 -0.03000891
15.29271 -0.029815992
15.29371 -0.029617032999999997
15.29471 -0.029410279
15.29571 -0.029199192
15.29671 -0.028990066000000002
15.29771 -0.028787751
15.29871 -0.028592325000000002
15.29971 -0.028398956
15.30071 -0.028201072999999997
15.30171 -0.027994756
15.30271 -0.027781445999999998
15.30371 -0.027567127999999996
15.30471 -0.027358523000000003
15.30571 -0.027158746
15.30671 -0.026965286999999998
15.30771 -0.026771653
15.30871 -0.026571587999999997
15.30971 -0.026363085
15.31071 -0.026149588
15.31171 -0.025937581
15.31271 -0.02573223
15.31371 -0.02553394
15.31471 -0.025338127000000002
15.31571 -0.025138348999999997
15.31671 -0.024930708
15.31771 -0.024716565
15.31871 -0.024501770000000003
15.31971 -0.02429287
15.32071 -0.024092803
15.32171 -0.023898912
15.32271 -0.023704601
15.32371 -0.023503563999999998
15.32471 -0.023293801000000003
15.32571 -0.023078834
15.32671 -0.02286532
15.32771 -0.022658675
15.32871 -0.022459602000000002
15.32971 -0.022263777
15.33071 -0.022064876
15.33171 -0.021858884000000002
15.33271 -0.021646824999999998
15.33371 -0.021434076
15.33471 -0.021226751
15.33571 -0.021027538999999998
15.33671 -0.020833782000000002
15.33771 -0.02063907
15.33871 -0.020437326999999998
15.33971 -0.020226717999999998
15.34071 -0.020010826
15.34171 -0.019796342999999997
15.34271 -0.019588812
15.34371 -0.019389208
15.34471 -0.019193551
15.34571 -0.018995743
15.34671 -0.018791697
15.34771 -0.018582019999999998
15.34871 -0.01837147
15.34971 -0.018165619
15.35071 -0.017966957
15.35171 -0.017773068
15.35271 -0.017578082999999998
15.35371 -0.017376497
15.35471 -0.017166801
15.35571 -0.016952571
15.35671 -0.016740282000000002
15.35771 -0.016535283
15.35871 -0.01633854
15.35971 -0.016146216
15.36071 -0.015952309
15.36171 -0.015752546
15.36271 -0.015546988
15.36371 -0.015339687999999999
15.36471 -0.015135699
15.36571 -0.014937526
15.36671 -0.014743378000000001
15.36771 -0.014548383000000002
15.36871 -0.014347945
15.36971 -0.014140956000000001
15.37071 -0.013930754000000002
15.37171 -0.013723133000000002
15.37271 -0.013522718999999999
15.37371 -0.013330056
15.37471 -0.013141274
15.37571 -0.012950534
15.37671 -0.012753623
15.37771 -0.012550403000000002
15.37871 -0.012344573000000001
15.37971 -0.012141038
15.38071 -0.011942654
15.38171 -0.011748532
15.38271 -0.011554937
15.38371 -0.011358086
15.38471 -0.011156938
15.38571 -0.010954047
15.38671 -0.010753935
15.38771 -0.010560059
15.38871 -0.010372406
15.38971 -0.010187297
15.39071 -0.009999560999999999
15.39171 -0.0098056567
15.39271 -0.0096057542
15.39371 -0.009403478199999999
15.39471 -0.0092035509
15.39571 -0.0090088979
15.39671 -0.0088190762
15.39771 -0.0086309439
15.39871 -0.008441015999999999
15.39971 -0.0082478655
15.40071 -0.008052979
15.40171 -0.0078595542
15.40271 -0.0076701283000000006
15.40371 -0.0074846648
15.40471 -0.0073004114
15.40571 -0.007113617899999999
15.40671 -0.006921982299999999
15.40771 -0.006726202299999999
15.40871 -0.0065296378999999995
15.40971 -0.0063363004
15.41071 -0.006148486900000001
15.41171 -0.005965540199999999
15.41271 -0.0057844703
15.41371 -0.0056019406
15.41471 -0.0054162927
15.41571 -0.005228326
15.41671 -0.0050404264999999995
15.41771 -0.0048547378999999995
15.41871 -0.0046716540999999995
15.41971 -0.0044896321999999995
15.42071 -0.0043063985
15.42171 -0.0041206735
15.42271 -0.0039332226
15.42371 -0.0037465128
15.42471 -0.0035632074000000002
15.42571 -0.0033844884000000003
15.42671 -0.0032092958
15.42771 -0.0030349513
15.42871 -0.0028587365
15.42971 -0.0026794007
15.43071 -0.0024976809
15.43171 -0.0023155906
15.43271 -0.0021350364
15.43371 -0.0019566979999999998
15.43471 -0.0017798644
[truncated: 822,505 more chars]
