# Supplementary material for: 2D Synthetic dataset of numerical simulations of long-period seismicity in a volcanic edifice and related sensitivity kernels
Source: Data Brief. 2021 Jan 25;34:106673. doi: 10.1016/j.dib.2020.106673 (PMC7841316; doi:10.1016/j.dib.2020.106673)
Supplement: Supplementary Data S1 — Supplementary Raw Research Data. This is open data under the CC BY license http://creativecommons.org/licenses/by/4.0/ [file mmc1.zip › Dataset/OUTPUT_SEISMOGRAMS/9000_3000/disp_X_homo_16000_1580_ISO7e-1Hz.semd]

-1.714286 0.0
-1.713286 0.0
-1.712286 0.0
-1.711286 0.0
-1.710286 0.0
-1.709286 0.0
-1.708286 0.0
-1.707286 0.0
-1.706286 0.0
-1.705286 0.0
-1.704286 0.0
-1.703286 0.0
-1.702286 0.0
-1.701286 0.0
-1.700286 0.0
-1.699286 0.0
-1.698286 0.0
-1.697286 0.0
-1.696286 0.0
-1.695286 0.0
-1.694286 0.0
-1.693286 0.0
-1.692286 0.0
-1.691286 0.0
-1.690286 -1.2271404999999999e-36
-1.689286 -4.3739233e-36
-1.688286 -1.1792946999999999e-35
-1.687286 -2.8401607e-35
-1.686286 -6.4100226e-35
-1.685286 -1.3783368e-34
-1.684286 -2.8647360000000003e-34
-1.683286 -5.7727721e-34
-1.682286 -1.1308926000000001e-33
-1.681286 -2.1589694e-33
-1.680286 -4.0230361e-33
-1.679286 -7.3272914e-33
-1.678286 -1.3059832e-32
-1.677286 -2.2802582e-32
-1.676286 -3.9036440999999996e-32
-1.675286 -6.557475e-32
-1.674286 -1.0816326e-31
-1.673286 -1.7528874e-31
-1.672286 -2.7923659e-31
-1.671286 -4.3742727e-31
-1.670286 -6.7403426e-31
-1.669286 -1.0218356e-30
-1.668286 -1.5241611e-30
-1.667286 -2.2366537e-30
-1.666286 -3.2283407000000004e-30
-1.665286 -4.5811774e-30
-1.664286 -6.3867476e-30
-1.663286 -8.7381195e-30
-1.662286 -1.1713928e-29
-1.661286 -1.5350465e-29
-1.660286 -1.9595875999999998e-29
-1.659286 -2.4238322e-29
-1.658286 -2.8797063e-29
-1.657286 -3.2361799e-29
-1.656286 -3.3360873000000004e-29
-1.655286 -2.9233371e-29
-1.654286 -1.5972891e-29
-1.653286 1.2497446999999998e-29
-1.652286 6.516960900000001e-29
-1.651286 1.5507745999999999e-28
-1.650286 3.0078223999999998e-28
-1.649286 5.2830890999999995e-28
-1.648286 8.736438e-28
-1.647286 1.3859227000000001e-27
-1.646286 2.1314611e-27
-1.645286 3.1988005e-27
-1.644286 4.7049668e-27
-1.643286 6.8031628e-27
-1.642286 9.6921359e-27
-1.641286 1.3627485e-26
-1.640286 1.8935181e-26
-1.639286 2.6027590000000004e-26
-1.638286 3.5422286e-26
-1.637286 4.776392e-26
-1.636286 6.3849402e-26
-1.635286 8.4656591e-26
-1.634286 1.1137662e-25
-1.633286 1.4544991e-25
-1.632286 1.8860568000000001e-25
-1.631286 2.4290487e-25
-1.630286 3.1078574e-25
-1.629286 3.9511158e-25
-1.628286 4.9921945e-25
-1.627286 6.2696831e-25
-1.626286 7.8278483e-25
-1.625286 9.717046099999999e-25
-1.624286 1.1994052e-24
-1.623286 1.4722283e-24
-1.622286 1.7971854e-24
-1.621286 2.1819433e-24
-1.620286 2.6347831e-24
-1.619286 3.1645245e-24
-1.618286 3.7804094e-24
-1.617286 4.4919363999999995e-24
-1.616286 5.3086345e-24
-1.615286 6.2397683e-24
-1.614286 7.2939626e-24
-1.613286 8.4787356e-24
-1.612286 9.7999253e-24
-1.611286 1.1261003e-23
-1.610286 1.2862254999999999e-23
-1.609286 1.4599827e-23
-1.608286 1.6464615000000002e-23
-1.607286 1.8440997000000002e-23
-1.606286 2.0505395e-23
-1.605286 2.2624664e-23
-1.604286 2.4754305e-23
-1.603286 2.6836501e-23
-1.602286 2.8797990999999995e-23
-1.601286 3.0547776e-23
-1.600286 3.1974697e-23
-1.599286 3.2944902e-23
-1.598286 3.3299222e-23
-1.597286 3.285051e-23
-1.596286 3.1381007999999996e-23
-1.595286 2.8639778e-23
-1.594286 2.4340291e-23
-1.593286 1.8158241e-23
-1.592286 9.729708700000001e-24
-1.591286 -1.3502441e-24
-1.590286 -1.5528409e-23
-1.589286 -3.3293574000000003e-23
-1.588286 -5.5175816e-23
-1.587286 -8.1744794e-23
-1.586286 -1.1360691e-22
-1.585286 -1.5140108e-22
-1.584286 -1.9579311e-22
-1.583286 -2.4746825e-22
-1.582286 -3.0712201000000004e-22
-1.581286 -3.7544888e-22
-1.580286 -4.53129e-22
-1.579286 -5.4081223e-22
-1.578286 -6.3910012e-22
-1.577286 -7.4852510999999995e-22
-1.576286 -8.695269799999999e-22
-1.575286 -1.0024269e-21
-1.574286 -1.1473989000000001e-21
-1.573286 -1.3044382e-21
-1.572286 -1.4733278999999998e-21
-1.571286 -1.653602e-21
-1.570286 -1.8445084e-21
-1.569286 -2.0449679e-21
-1.568286 -2.2535333e-21
-1.567286 -2.4683470000000002e-21
-1.566286 -2.6870988e-21
-1.565286 -2.9069834e-21
-1.564286 -3.1246585e-21
-1.563286 -3.3362067e-21
-1.562286 -3.5370977e-21
-1.561286 -3.7221562e-21
-1.560286 -3.8855331e-21
-1.559286 -4.0206842e-21
-1.558286 -4.1203543e-21
-1.557286 -4.1765711000000004e-21
-1.556286 -4.1806485e-21
-1.555286 -4.1231999e-21
-1.554286 -3.994165e-21
-1.553286 -3.782849e-21
-1.552286 -3.4779776e-21
-1.551286 -3.0677661e-21
-1.550286 -2.5400075e-21
-1.549286 -1.8821765e-21
-1.548286 -1.0815535e-21
-1.547286 -1.2536705e-22
-1.546286 9.9904445e-22
-1.545286 2.3040507e-21
-1.544286 3.8015283e-21
-1.543286 5.502640599999999e-21
-1.542286 7.4175985e-21
-1.541286 9.555405199999999e-21
-1.540286 1.1923585000000001e-20
-1.539286 1.4527892e-20
-1.538286 1.7372022e-20
-1.537286 2.0457299e-20
-1.536286 2.3782359e-20
-1.535286 2.7342843e-20
-1.534286 3.1131074e-20
-1.533286 3.5135746e-20
-1.532286 3.9341629e-20
-1.531286 4.3729274000000007e-20
-1.530286 4.8274743000000005e-20
-1.529286 5.2949374e-20
-1.528286 5.7719556e-20
-1.527286 6.2546547e-20
-1.526286 6.7386336e-20
-1.525286 7.2189547e-20
-1.524286 7.6901387e-20
-1.523286 8.1461654e-20
-1.522286 8.5804812e-20
-1.521286 8.9860118e-20
-1.520286 9.355182499999999e-20
-1.519286 9.6799448e-20
-1.518286 9.951811799999999e-20
-1.517286 1.0161897000000001e-19
-1.516286 1.0300967e-19
-1.515286 1.03595e-19
-1.514286 1.0327744999999999e-19
-1.513286 1.0195797999999999e-19
-1.512286 9.953678800000001e-20
-1.511286 9.5914207e-20
-1.510286 9.099157399999999e-20
-1.509286 8.467224e-20
-1.508286 7.6862588e-20
-1.507286 6.7473098e-20
-1.506286 5.6419458e-20
-1.505286 4.3623675e-20
-1.504286 2.9015233e-20
-1.503286 1.2532228e-20
-1.502286 -5.8774978e-21
-1.501286 -2.6255237e-20
-1.500286 -4.8630329e-20
-1.499286 -7.3019116e-20
-1.498286 -9.9423949e-20
-1.497286 -1.2783226000000001e-19
-1.496286 -1.5821572e-19
-1.495286 -1.9052944000000001e-19
-1.494286 -2.2471133e-19
-1.493286 -2.6068149e-19
-1.492286 -2.9834175e-19
-1.491286 -3.3757532e-19
-1.490286 -3.7824647e-19
-1.489286 -4.2020056000000003e-19
-1.488286 -4.6326383e-19
-1.487286 -5.0724363e-19
-1.486286 -5.5192855e-19
-1.485286 -5.9708885e-19
-1.484286 -6.424768e-19
-1.483286 -6.8782717e-19
-1.482286 -7.3285787e-19
-1.481286 -7.772706e-19
-1.480286 -8.207517099999999e-19
-1.479286 -8.6297281e-19
-1.478286 -9.0359166e-19
-1.477286 -9.4225315e-19
-1.476286 -9.7859005e-19
-1.475286 -1.0122239e-18
-1.474286 -1.0427662e-18
-1.473286 -1.0698189e-18
-1.472286 -1.0929755000000001e-18
-1.471286 -1.1118219e-18
-1.470286 -1.1259376e-18
-1.469286 -1.1348958e-18
-1.468286 -1.1382648999999999e-18
-1.467286 -1.1356094e-18
-1.466286 -1.1264901e-18
-1.465286 -1.110466e-18
-1.464286 -1.0870945e-18
-1.463286 -1.055933e-18
-1.462286 -1.0165396e-18
-1.461286 -9.684749399999999e-19
-1.460286 -9.1130327e-19
-1.459286 -8.4459446e-19
-1.458286 -7.679258e-19
-1.457286 -6.8088419e-19
-1.456286 -5.8306891e-19
-1.455286 -4.7409429e-19
-1.454286 -3.5359304999999996e-19
-1.453286 -2.2122015e-19
-1.452286 -7.6656737e-20
-1.451286 8.0385068e-20
-1.450286 2.5015714999999997e-19
-1.449286 4.3286983e-19
-1.448286 6.2868577999999995e-19
-1.447286 8.3771343e-19
-1.446286 1.0600001e-18
-1.445286 1.2955245e-18
-1.444286 1.5441885e-18
-1.443286 1.8058102e-18
-1.442286 2.0801143e-18
-1.441286 2.366724e-18
-1.440286 2.6651528e-18
-1.439286 2.9747954999999996e-18
-1.438286 3.2949198000000003e-18
-1.437286 3.6246589e-18
-1.436286 3.9630029e-18
-1.435286 4.3087922e-18
-1.434286 4.6607117e-18
-1.433286 5.0172847e-18
-1.432286 5.3768691000000004e-18
-1.431286 5.7376549999999995e-18
-1.430286 6.0976621e-18
-1.429286 6.4547404e-18
-1.428286 6.8065726e-18
-1.427286 7.1506772e-18
-1.426286 7.4844142e-18
-1.425286 7.8049945e-18
-1.424286 8.1094881e-18
-1.423286 8.3948389e-18
-1.422286 8.6578791e-18
-1.421286 8.8953459e-18
-1.420286 9.1039014e-18
-1.419286 9.2801561e-18
-1.418286 9.4206908e-18
-1.417286 9.5220864e-18
-1.416286 9.5809493e-18
-1.415286 9.5939432e-18
-1.414286 9.5578193e-18
-1.413286 9.4694506e-18
-1.412286 9.3258656e-18
-1.411286 9.124280399999999e-18
-1.410286 8.8621358e-18
-1.409286 8.537129500000001e-18
-1.408286 8.147249499999999e-18
-1.407286 7.6908074e-18
-1.406286 7.1664673e-18
-1.405286 6.573276e-18
-1.404286 5.910687600000001e-18
-1.403286 5.1785856e-18
-1.402286 4.3773044e-18
-1.401286 3.5076426e-18
-1.400286 2.5708749e-18
-1.399286 1.5687582000000002e-18
-1.398286 5.0353343e-19
-1.397286 -6.2207864e-19
-1.396286 -1.8048864e-18
-1.395286 -3.0412423e-18
-1.394286 -4.3270622e-18
-1.393286 -5.6578527e-18
-1.392286 -7.0287404e-18
-1.391286 -8.434509999999999e-18
-1.390286 -9.8696438e-18
-1.389286 -1.1328367999999999e-17
-1.388286 -1.2804702e-17
-1.387286 -1.4292511e-17
-1.386286 -1.5785566e-17
-1.385286 -1.7277594e-17
-1.384286 -1.8762343e-17
-1.383286 -2.023364e-17
-1.382286 -2.168545e-17
-1.381286 -2.3111933000000002e-17
-1.380286 -2.4507503000000003e-17
-1.379286 -2.5866871e-17
-1.378286 -2.7185104999999998e-17
-1.377286 -2.8457665e-17
-1.376286 -2.9680440000000003e-17
-1.375286 -3.0849778000000005e-17
-1.374286 -3.1962512e-17
-1.373286 -3.3015963e-17
-1.372286 -3.4007954e-17
-1.371286 -3.4936803e-17
-1.370286 -3.5801302e-17
-1.369286 -3.66007e-17
-1.368286 -3.733466e-17
-1.367286 -3.8003221e-17
-1.366286 -3.8606737e-17
-1.365286 -3.9145818e-17
-1.364286 -3.9621256e-17
-1.363286 -4.0033942e-17
-1.362286 -4.038478e-17
-1.361286 -4.0674600999999996e-17
-1.360286 -4.0904055e-17
-1.359286 -4.1073521000000003e-17
-1.358286 -4.1183007e-17
-1.357286 -4.1232038e-17
-1.356286 -4.1219573e-17
-1.355286 -4.1143904e-17
-1.354286 -4.1002565e-17
-1.353286 -4.0792254e-17
-1.352286 -4.0508768999999996e-17
-1.351286 -4.0146942e-17
-1.350286 -3.9700588e-17
-1.349286 -3.9162484e-17
-1.348286 -3.8524342e-17
-1.347286 -3.7776819000000005e-17
-1.346286 -3.6909528e-17
-1.345286 -3.591108e-17
-1.344286 -3.4769136e-17
-1.343286 -3.3470486e-17
-1.342286 -3.2001141999999996e-17
-1.341286 -3.0346455e-17
-1.340286 -2.8491238e-17
-1.339286 -2.6419926000000002e-17
-1.338286 -2.4116729999999998e-17
-1.337286 -2.1565823000000002e-17
-1.336286 -1.8751523e-17
-1.335286 -1.5658498e-17
-1.334286 -1.2271971000000001e-17
-1.333286 -8.5779347e-18
-1.332286 -4.5633606e-18
-1.331286 -2.1641767e-19
-1.330286 4.4733217e-18
-1.329286 9.514677300000001e-18
-1.328286 1.491467e-17
-1.327286 2.0678342e-17
-1.326286 2.6808588e-17
-1.325286 3.3306014e-17
-1.324286 4.0168805999999996e-17
-1.323286 4.7392626e-17
-1.322286 5.4970536e-17
-1.321286 6.289293e-17
-1.320286 7.114751100000001e-17
-1.319286 7.9719289e-17
-1.318286 8.859058900000001e-17
-1.317286 9.7741098e-17
-1.316286 1.0714795e-16
-1.315286 1.1678579000000001e-16
-1.314286 1.2662691e-16
-1.313286 1.3664131e-16
-1.312286 1.4679694e-16
-1.311286 1.5705976e-16
-1.310286 1.6739391e-16
-1.309286 1.777619e-16
-1.308286 1.8812469000000003e-16
-1.307286 1.9844193e-16
-1.306286 2.0867198e-16
-1.305286 2.1877213000000001e-16
-1.304286 2.2869859e-16
-1.303286 2.3840665e-16
-1.302286 2.4785065e-16
-1.301286 2.5698401e-16
-1.300286 2.6575923e-16
-1.299286 2.7412783999999997e-16
-1.298286 2.8204024e-16
-1.297286 2.8944561e-16
-1.296286 2.9629181e-16
-1.295286 3.025251e-16
-1.294286 3.0808997e-16
-1.293286 3.1292896000000003e-16
-1.292286 3.1698229e-16
-1.291286 3.2018772e-16
-1.290286 3.2248022999999997e-16
-1.289286 3.2379183e-16
-1.288286 3.2405131e-16
-1.287286 3.2318408e-16
-1.286286 3.2111197e-16
-1.285286 3.1775326000000004e-16
-1.284286 3.1302260000000003e-16
-1.283286 3.0683109e-16
-1.282286 2.9908651000000003e-16
-1.281286 2.8969354e-16
-1.280286 2.7855423e-16
-1.279286 2.6556851e-16
-1.278286 2.5063488e-16
-1.277286 2.3365131e-16
-1.276286 2.1451614e-16
-1.275286 1.9312932e-16
-1.274286 1.6939373e-16
-1.273286 1.432166e-16
-1.272286 1.1451127e-16
-1.271286 8.3198891e-17
-1.270286 4.9210453000000005e-17
-1.269286 1.2488808e-17
-1.268286 -2.7009109000000002e-17
-1.267286 -6.9310012e-17
-1.266286 -1.144219e-16
-1.265286 -1.6233166e-16
-1.264286 -2.1300269000000002e-16
-1.263286 -2.6637244e-16
-1.262286 -3.2235022e-16
-1.261286 -3.8081480000000004e-16
-1.260286 -4.4161241e-16
-1.259286 -5.045549e-16
-1.258286 -5.6941794e-16
-1.257286 -6.359396e-16
-1.256286 -7.0381936e-16
-1.255286 -7.727172200000001e-16
-1.254286 -8.4225358e-16
-1.253286 -9.1200898e-16
-1.252286 -9.8152499e-16
-1.251286 -1.0503052e-15
-1.250286 -1.1178168999999999e-15
-1.249286 -1.1834929999999999e-15
-1.248286 -1.2467351e-15
-1.247286 -1.3069167000000001e-15
-1.246286 -1.3633875e-15
-1.245286 -1.4154774000000002e-15
-1.244286 -1.4625023e-15
-1.243286 -1.5037692e-15
-1.242286 -1.5385830999999999e-15
-1.241286 -1.5662533e-15
-1.240286 -1.586101e-15
-1.239286 -1.5974667000000001e-15
-1.238286 -1.5997188e-15
-1.237286 -1.5922608e-15
-1.236286 -1.5745406e-15
-1.235286 -1.5460590000000001e-15
-1.234286 -1.5063779999999998e-15
-1.233286 -1.4551293e-15
-1.232286 -1.392023e-15
-1.231286 -1.3168552e-15
-1.230286 -1.2295153e-15
-1.229286 -1.1299937e-15
-1.228286 -1.0183877e-15
-1.227286 -8.9490694e-16
-1.226286 -7.598783899999999e-16
-1.225286 -6.137500600000001e-16
-1.224286 -4.570935100000001e-16
-1.223286 -2.9060528e-16
-1.222286 -1.1510708e-16
-1.221286 6.8455255e-17
-1.220286 2.5901447000000003e-16
-1.219286 4.553858e-16
-1.218286 6.5627244e-16
-1.217286 8.6027255e-16
-1.216286 1.0658876e-15
-1.215286 1.2715324e-15
-1.214286 1.4755463e-15
-1.213286 1.6762059e-15
-1.212286 1.8717393e-15
-1.211286 2.060341e-15
-1.210286 2.2401880999999998e-15
-1.209286 2.4094578e-15
-1.208286 2.5663454e-15
-1.207286 2.7090824999999998e-15
-1.206286 2.8359566e-15
-1.205286 2.9453304e-15
-1.204286 3.0356609e-15
-1.203286 3.1055186e-15
-1.202286 3.1536066e-15
-1.201286 3.1787793e-15
-1.200286 3.1800591e-15
-1.199286 3.1566526e-15
-1.198286 3.1079666999999997e-15
-1.197286 3.033621e-15
-1.196286 2.9334607e-15
-1.195286 2.8075658e-15
-1.194286 2.6562593e-15
-1.193286 2.4801131000000002e-15
-1.192286 2.2799515e-15
-1.191286 2.0568509e-15
-1.190286 1.8121398e-15
-1.189286 1.5473929e-15
-1.188286 1.2644248e-15
-1.187286 9.652804e-16
-1.186286 6.5222215e-16
-1.185286 3.2771533000000003e-16
-1.184286 -5.5894604e-18
-1.183286 -3.448761e-16
-1.182286 -6.871850099999999e-16
-1.181286 -1.0294374e-15
-1.180286 -1.3684611e-15
-1.179286 -1.701018e-15
-1.178286 -2.0238337e-15
-1.177286 -2.3336264e-15
-1.176286 -2.6271389e-15
-1.175286 -2.9011692000000003e-15
-1.174286 -3.152602e-15
-1.173286 -3.3784405e-15
-1.172286 -3.5758366e-15
-1.171286 -3.7421214e-15
-1.170286 -3.8748343e-15
-1.169286 -3.9717491e-15
-1.168286 -4.0309011e-15
-1.167286 -4.0506105000000005e-15
-1.166286 -4.029503500000001e-15
-1.165286 -3.9665306e-15
-1.164286 -3.8609833e-15
-1.163286 -3.7125077e-15
-1.162286 -3.5211136000000003e-15
-1.161286 -3.2871819999999995e-15
-1.160286 -3.0114688000000002e-15
-1.159286 -2.6951051e-15
-1.158286 -2.3395947e-15
-1.157286 -1.9468071e-15
-1.156286 -1.5189693e-15
-1.155286 -1.0586529e-15
-1.154286 -5.6875888e-16
-1.153286 -5.249999e-17
-1.152286 4.8662006e-16
-1.151286 1.0448292e-15
-1.150286 1.6181117e-15
-1.149286 2.202235e-15
-1.148286 2.7927778e-15
-1.147286 3.3851591999999997e-15
-1.146286 3.9746687e-15
-1.145286 4.5564976e-15
-1.144286 5.1257696e-15
-1.143286 5.6775725e-15
-1.142286 6.2069893e-15
-1.141286 6.7091289000000004e-15
-1.140286 7.1791555e-15
-1.139286 7.612318200000001e-15
-1.138286 8.0039796e-15
-1.137286 8.3496438e-15
-1.136286 8.6449797e-15
-1.135286 8.8858494e-15
-1.134286 9.0683294e-15
-1.133286 9.188733799999999e-15
-1.132286 9.243635499999999e-15
-1.131286 9.2298864e-15
-1.130286 9.144636500000001e-15
-1.129286 8.9853526e-15
-1.128286 8.7498364e-15
-1.127286 8.4362404e-15
-1.126286 8.0430861e-15
-1.125286 7.5692803e-15
-1.124286 7.0141316e-15
-1.123286 6.3773673e-15
-1.122286 5.6591509e-15
-1.121286 4.8600994e-15
-1.120286 3.981302e-15
-1.119286 3.0243374000000002e-15
-1.118286 1.9912947e-15
-1.117286 8.8479118e-16
-1.116286 -2.9200709999999997e-16
-1.115286 -1.5353652999999998e-15
-1.114286 -2.8409604e-15
-1.113286 -4.2038616e-15
-1.112286 -5.6185117999999995e-15
-1.111286 -7.0787113e-15
-1.110286 -8.5776009e-15
-1.109286 -1.0107650999999999e-14
-1.108286 -1.1660651e-14
-1.107286 -1.3227703e-14
-1.106286 -1.4799222000000002e-14
-1.105286 -1.6364937e-14
-1.104286 -1.7913905e-14
-1.103286 -1.9434522e-14
-1.102286 -2.0914555e-14
-1.101286 -2.2341169e-14
-1.100286 -2.3700969e-14
-1.099286 -2.4980059999999997e-14
-1.098286 -2.6164104000000002e-14
-1.097286 -2.7238388e-14
-1.096286 -2.818792e-14
-1.095286 -2.8997516e-14
-1.094286 -2.9651918e-14
-1.093286 -3.0135905e-14
-1.092286 -3.0434434e-14
-1.091286 -3.0532773999999996e-14
-1.090286 -3.0416667e-14
-1.089286 -3.0072491e-14
-1.088286 -2.9487427e-14
-1.087286 -2.8649651e-14
-1.086286 -2.754851e-14
-1.085286 -2.6174721000000002e-14
-1.084286 -2.4520564e-14
-1.083286 -2.2580072e-14
-1.082286 -2.0349238999999998e-14
-1.081286 -1.7826197e-14
-1.080286 -1.5011409e-14
-1.079286 -1.1907840999999999e-14
-1.078286 -8.5211263e-15
-1.077286 -4.8597182e-15
-1.076286 -9.3501816e-16
-1.075286 3.2385089999999996e-15
-1.074286 7.6432481e-15
-1.073286 1.2258367999999998e-14
-1.072286 1.7059791000000002e-14
-1.071286 2.2020186e-14
-1.070286 2.7108996e-14
-1.069286 3.2292509e-14
-1.068286 3.7533960000000005e-14
-1.067286 4.2793661e-14
-1.066286 4.8029193e-14
-1.065286 5.3195622999999996e-14
-1.064286 5.8245771e-14
-1.063286 6.3130493e-14
-1.062286 6.7799048e-14
-1.061286 7.2199458e-14
-1.060286 7.6278938e-14
-1.059286 7.9984337e-14
-1.058286 8.326262899999999e-14
-1.057286 8.6061422e-14
-1.056286 8.8329496e-14
-1.055286 9.0017347e-14
-1.054286 9.1077789e-14
-1.053286 9.1466503e-14
-1.052286 9.114263e-14
-1.051286 9.0069376e-14
-1.050286 8.821458e-14
-1.049286 8.5551265e-14
-1.048286 8.205818599999999e-14
-1.047286 7.772035000000001e-14
-1.046286 7.2529494e-14
-1.045286 6.6484511e-14
-1.044286 5.9591849e-14
-1.043286 5.1865844e-14
-1.042286 4.3328980000000004e-14
-1.041286 3.4012105e-14
-1.040286 2.395456e-14
-1.039286 1.3204233e-14
-1.038286 1.8175289e-15
-1.037286 -1.0140736e-14
-1.036286 -2.2597542e-14
-1.035286 -3.5471948e-14
-1.034286 -4.8675479e-14
-1.033286 -6.211259300000001e-14
-1.032286 -7.568124e-14
-1.031286 -8.927352500000001e-14
-1.030286 -1.0277644e-13
-1.029286 -1.1607265e-13
-1.028286 -1.2904144e-13
-1.027286 -1.415596e-13
-1.026286 -1.5350254e-13
-1.025286 -1.647453e-13
-1.024286 -1.7516373e-13
-1.023286 -1.8463560999999998e-13
-1.022286 -1.9304183999999998e-13
-1.021286 -2.0026767999999998e-13
-1.020286 -2.0620397e-13
-1.019286 -2.1074826e-13
-1.018286 -2.1380609e-13
-1.017286 -2.1529206000000002e-13
-1.016286 -2.1513096999999998e-13
-1.015286 -2.1325888e-13
-1.014286 -2.0962407e-13
-1.013286 -2.0418796e-13
-1.012286 -1.9692586e-13
-1.011286 -1.8782778e-13
-1.010286 -1.7689889e-13
-1.009286 -1.6416009999999999e-13
-1.008286 -1.4964832e-13
-1.007286 -1.3341671e-13
-1.006286 -1.1553472e-13
-1.005286 -9.608800999999999e-14
-1.004286 -7.5178197e-14
-1.003286 -5.2922476e-14
-1.002286 -2.945308e-14
-1.001286 -4.9165845e-15
-1.000286 2.0526926e-14
-0.9992857 4.6704841e-14
-0.9982857 7.3433145e-14
-0.9972857 1.0051763999999999e-13
-0.9962857 1.2775535e-13
-0.9952857 1.5493597e-13
-0.9942857 1.8184344999999998e-13
-0.9932857 2.0825763999999998e-13
-0.9922857 2.3395603e-13
-0.9912857 2.5871554e-13
-0.9902857 2.8231437e-13
-0.9892857 3.045338e-13
-0.9882857 3.2516011e-13
-0.9872857 3.4398643e-13
-0.9862857 3.6081456e-13
-0.9852857 3.7545676000000003e-13
-0.9842857 3.8773754999999997e-13
-0.9832857 3.9749524e-13
-0.9822857 4.0458372e-13
-0.9812857 4.0887369e-13
-0.9802857 4.1025422e-13
-0.9792857 4.0863394e-13
-0.9782857 4.0394200999999997e-13
-0.9772857 3.9612918999999996e-13
-0.9762857 3.8516858e-13
-0.9752857 3.7105624999999994e-13
-0.9742857 3.538117e-13
-0.9732857 3.3347806e-13
-0.9722857 3.1012221999999997e-13
-0.9712857 2.8383479e-13
-0.9702857 2.5472971999999997e-13
-0.9692857 2.2294393999999998e-13
-0.9682857 1.8863671000000002e-13
-0.9672857 1.5198886e-13
-0.9662857 1.1320177e-13
-0.9652857 7.249635400000001e-14
-0.9642857 3.0111743e-14
-0.9632857 -1.3696049999999999e-14
-0.9622857 -5.8655666e-14
-0.9612857 -1.04482e-13
-0.9602857 -1.5087794e-13
-0.9592857 -1.9753614999999998e-13
-0.9582857 -2.4414096e-13
-0.9572857 -2.9037028e-13
-0.9562857 -3.3589764999999997e-13
-0.9552857 -3.8039419999999996e-13
-0.9542857 -4.235307e-13
-0.9532857 -4.6497971e-13
-0.9522857 -5.0441744e-13
-0.9512857 -5.4152599e-13
-0.9502857 -5.7599524e-13
-0.9492857 -6.075248899999999e-13
-0.9482857 -6.358263400000001e-13
-0.9472857 -6.6062467e-13
-0.9462857 -6.816603499999999e-13
-0.9452857 -6.9869114e-13
-0.9442857 -7.114936100000001e-13
-0.9432857 -7.198649300000001e-13
-0.9422857 -7.236242300000001e-13
-0.9412857 -7.226142299999999e-13
-0.9402857 -7.167025300000001e-13
-0.9392857 -7.0578275e-13
-0.9382857 -6.897759e-13
-0.9372857 -6.6863138e-13
-0.9362857 -6.4232787e-13
-0.9352857 -6.1087436e-13
-0.9342857 -5.7431078e-13
-0.9332857 -5.3270872e-13
-0.9322857 -4.8617192e-13
-0.9312857 -4.3483686000000003e-13
-0.9302857 -3.788728e-13
-0.9292857 -3.1848214e-13
-0.9282857 -2.5390046e-13
-0.9272857 -1.8539626000000001e-13
-0.9262857 -1.1327089e-13
-0.9252857 -3.7858002999999996e-14
-0.9242857 4.0476946e-14
-0.9232857 1.2133749e-13
-0.9222857 2.0429708e-13
-0.9212857 2.8890024e-13
-0.9202857 3.7466389e-13
-0.9192857 4.6107887e-13
-0.9182857 5.4761184e-13
-0.9172857 6.337071899999999e-13
-0.9162857 7.187892799999999e-13
-0.9152857 8.022651399999999e-13
-0.9142857 8.835269399999999e-13
-0.9132857 9.6195516e-13
-0.9122857 1.036922e-12
-0.9112857 1.1077944999999998e-12
-0.9102857 1.1739388e-12
-0.9092857 1.2347238e-12
-0.9082857 1.2895256e-12
-0.9072857 1.3377318e-12
-0.9062857 1.3787465e-12
-0.9052857 1.4119948e-12
-0.9042857 1.4369279e-12
-0.9032857 1.4530284000000002e-12
-0.9022857 1.4598154e-12
-0.9012857 1.4568497e-12
-0.9002857 1.4437395000000002e-12
-0.8992857 1.4201452e-12
-0.8982857 1.3857846e-12
-0.8972857 1.3404385999999999e-12
-0.8962857 1.2839554e-12
-0.8952857 1.2162555e-12
-0.8942857 1.137336e-12
-0.8932857 1.0472745999999999e-12
-0.8922857 9.4623313e-13
-0.8912857 8.3446086e-13
-0.8902857 7.122969400000001e-13
-0.8892857 5.8017246e-13
-0.8882857 4.3861182999999997e-13
-0.8872857 2.8823339000000003e-13
-0.8862857 1.2974939e-13
-0.8852857 -3.6034939e-14
-0.8842857 -2.0822303999999998e-13
-0.8832857 -3.8582965000000003e-13
-0.8822857 -5.6778418e-13
-0.8812857 -7.529351300000001e-13
-0.8802857 -9.4005546e-13
-0.8792857 -1.1278485e-12
-0.8782857 -1.3149555000000001e-12
-0.8772857 -1.4999634e-12
-0.8762857 -1.6814134e-12
-0.8752857 -1.8578113e-12
-0.8742857 -2.0276376e-12
-0.8732857 -2.1893589e-12
-0.8722857 -2.3414398e-12
-0.8712857 -2.4823551e-12
-0.8702857 -2.6106028000000002e-12
-0.8692857 -2.724718e-12
-0.8682857 -2.8232857e-12
-0.8672857 -2.9049550999999998e-12
-0.8662857 -2.9684537000000005e-12
-0.8652857 -3.0126004e-12
-0.8642857 -3.0363197e-12
-0.8632857 -3.0386545e-12
-0.8622857 -3.018779e-12
-0.8612857 -2.9760113000000003e-12
-0.8602857 -2.9098240999999998e-12
-0.8592857 -2.8198554000000002e-12
-0.8582857 -2.7059179e-12
-0.8572857 -2.5680077e-12
-0.8562857 -2.406311e-12
-0.8552857 -2.2212095999999998e-12
-0.8542857 -2.0132852e-12
-0.8532857 -1.7833219999999999e-12
-0.8522857 -1.5323073e-12
-0.8512857 -1.2614309e-12
-0.8502857 -9.7208212e-13
-0.8492857 -6.6584523e-13
-0.8482857 -3.4449339999999997e-13
-0.8472857 -9.9801657e-15
-0.8462857 3.3557063e-13
-0.8452857 6.8987674e-13
-0.8442857 1.0505113e-12
-0.8432857 1.4149181000000001e-12
-0.8422857 1.7804286999999998e-12
-0.8412857 2.144281e-12
-0.8402857 2.503639e-12
-0.8392857 2.8556137000000003e-12
-0.8382857 3.1972860999999998e-12
-0.8372857 3.5257296e-12
-0.8362857 3.8380337e-12
-0.8352857 4.1313293e-12
-0.8342857 4.4028125e-12
-0.8332857 4.6497701e-12
-0.8322857 4.8696039e-12
-0.8312857 5.059855e-12
-0.8302857 5.2182278e-12
-0.8292857 5.3426132e-12
-0.8282857 5.4311102e-12
-0.8272857 5.4820467e-12
-0.8262857 5.4939993999999995e-12
-0.8252857 5.4658110999999995e-12
-0.8242857 5.3966061e-12
-0.8232857 5.2858051e-12
-0.8222857 5.1331359e-12
-0.8212857 4.9386432e-12
-0.8202857 4.7026951000000005e-12
-0.8192857 4.425988e-12
-0.8182857 4.1095481e-12
-0.8172857 3.75473e-12
-0.8162857 3.3632133999999997e-12
-0.8152857 2.936997e-12
-0.8142857 2.4783884e-12
-0.8132857 1.9899928999999997e-12
-0.8122857 1.4746987999999999e-12
-0.8112857 9.3566029e-13
-0.8102857 3.7627846e-13
-0.8092857 -1.9982107e-13
-0.8082857 -7.8881163e-13
-0.8072857 -1.3866914e-12
-0.8062857 -1.9893109e-12
-0.8052857 -2.5924024e-12
-0.8042857 -3.19161e-12
-0.8032857 -3.7825214999999996e-12
-0.8022857 -4.3607004e-12
-0.8012857 -4.9217188e-12
-0.8002857 -5.4611911e-12
-0.7992857 -5.9748064000000004e-12
-0.7982857 -6.4583626e-12
-0.7972857 -6.9077983e-12
-0.7962857 -7.3192239e-12
-0.7952857 -7.6889531e-12
-0.7942857 -8.0135327e-12
-0.7932857 -8.289769800000001e-12
-0.7922857 -8.514758699999999e-12
-0.7912857 -8.6859048e-12
-0.7902857 -8.8009468e-12
-0.7892857 -8.8579758e-12
-0.7882857 -8.855455700000001e-12
-0.7872857 -8.7922352e-12
-0.7862857 -8.6675608e-12
-0.7852857 -8.481087499999999e-12
-0.7842857 -8.2328845e-12
-0.7832857 -7.9234396e-12
-0.7822857 -7.5536609e-12
-0.7812857 -7.1248724999999995e-12
-0.7802857 -6.638813200000001e-12
-0.7792857 -6.0976276e-12
-0.7782857 -5.5038554e-12
-0.7772857 -4.8604207000000004e-12
-0.7762857 -4.1706154e-12
-0.7752857 -3.4380817e-12
-0.7742857 -2.6667931e-12
-0.7732857 -1.8610324e-12
-0.7722857 -1.0253673e-12
-0.7712857 -1.6462602e-13
-0.7702857 7.1613095e-13
-0.7692857 1.6116386999999998e-12
-0.7682857 2.5164581e-12
-0.7672857 3.4250069e-12
-0.7662857 4.3315903e-12
-0.7652857 5.2304345000000005e-12
-0.7642857 6.1157202e-12
-0.7632857 6.9816135e-12
-0.7622857 7.8223032e-12
-0.7612857 8.6320308e-12
-0.7602857 9.4051252e-12
-0.7592857 1.0136037e-11
-0.7582857 1.0819371e-11
-0.7572857 1.1449916e-11
-0.7562857 1.202268e-11
-0.7552857 1.2532918e-11
-0.7542857 1.2976164e-11
-0.7532857 1.3348257999999999e-11
-0.7522857 1.3645377e-11
-0.7512857 1.3864056e-11
-0.7502857 1.4001220000000002e-11
-0.7492857 1.4054201999999998e-11
-0.7482857 1.4020771000000001e-11
-0.7472857 1.3899147e-11
-0.7462857 1.3688024e-11
-0.7452857 1.3386587e-11
-0.7442857 1.2994526e-11
-0.7432857 1.2512052000000001e-11
-0.7422857 1.1939905000000001e-11
-0.7412857 1.1279367e-11
-0.7402857 1.0532265e-11
-0.7392857 9.7009816e-12
-0.7382857 8.7884507e-12
-0.7372857 7.7981607e-12
-0.7362857 6.734151100000001e-12
-0.7352857 5.6010043e-12
-0.7342857 4.4038388e-12
-0.7332857 3.1482958e-12
-0.7322857 1.840524e-12
-0.7312857 4.871616e-13
-0.7302857 -9.046866699999999e-13
-0.7292857 -2.3274746e-12
-0.7282857 -3.773243499999999e-12
-0.7272857 -5.233655e-12
-0.7262857 -6.7000272e-12
-0.7252857 -8.1633749e-12
-0.7242857 -9.6144508e-12
-0.7232857 -1.1043795e-11
-0.7222857 -1.2441784e-11
-0.7212857 -1.3798683999999998e-11
-0.7202857 -1.5104708e-11
-0.7192857 -1.6350072e-11
-0.7182857 -1.7525065999999998e-11
-0.7172857 -1.8620106e-11
-0.7162857 -1.962581e-11
-0.7152857 -2.0533064999999998e-11
-0.7142857 -2.1333093e-11
-0.7132857 -2.2017524e-11
-0.7122857 -2.2578465999999998e-11
-0.7112857 -2.3008575e-11
-0.7102857 -2.3301131e-11
-0.7092857 -2.3450098000000002e-11
-0.7082857 -2.3450194999999997e-11
-0.7072857 -2.3296965000000002e-11
-0.7062857 -2.2986829e-11
-0.7052857 -2.2517148e-11
-0.7042857 -2.1886277999999998e-11
-0.7032857 -2.1093617e-11
-0.7022857 -2.0139644e-11
-0.7012857 -1.9025961e-11
-0.7002857 -1.7755322000000003e-11
-0.6992857 -1.6331653e-11
-0.6982857 -1.4760067e-11
-0.6972857 -1.3046872e-11
-0.6962857 -1.1199565e-11
-0.6952857 -9.226822700000001e-12
-0.6942857 -7.1384779e-12
-0.6932857 -4.9454886e-12
-0.6922857 -2.6598974e-12
-0.6912857 -2.9477915e-13
-0.6902857 2.13582e-12
-0.6892857 4.6169537e-12
-0.6882857 7.1328563e-12
-0.6872857 9.6670332e-12
-0.6862857 1.2202358999999999e-11
-0.6852857 1.4721189e-11
-0.6842857 1.7205467e-11
-0.6832857 1.9636856e-11
-0.6822857 2.1996862e-11
-0.6812857 2.4266970999999997e-11
-0.6802857 2.6428786e-11
-0.6792857 2.8464172e-11
-0.6782857 3.03554e-11
-0.6772857 3.2085294e-11
-0.6762857 3.3637375e-11
-0.6752857 3.4996013e-11
-0.6742857 3.6146560000000004e-11
-0.6732857 3.7075498999999996e-11
-0.6722857 3.7770573000000004e-11
-0.6712857 3.8220916e-11
-0.6702857 3.8417164e-11
-0.6692857 3.8351584e-11
-0.6682857 3.8018159e-11
-0.6672857 3.7412689e-11
-0.6662857 3.6532864e-11
-0.6652857 3.5378335e-11
-0.6642857 3.3950756e-11
-0.6632857 3.2253825e-11
-0.6622857 3.0293311e-11
-0.6612857 2.807705e-11
-0.6602857 2.5614935e-11
-0.6592857 2.291889e-11
-0.6582857 2.0002824e-11
-0.6572857 1.6882569e-11
-0.6562857 1.3575796999999999e-11
-0.6552857 1.0101932e-11
-0.6542857 6.482032099999999e-12
-0.6532857 2.7386676e-12
-0.6522857 -1.1042229e-12
-0.6512857 -5.0214851e-12
-0.6502857 -8.9869166e-12
-0.6492857 -1.2973444999999998e-11
-0.6482857 -1.6953319999999997e-11
-0.6472857 -2.0898302e-11
-0.6462857 -2.4779877e-11
-0.6452857 -2.8569456e-11
-0.6442857 -3.22386e-11
-0.6432857 -3.5759224e-11
-0.6422857 -3.9103822e-11
-0.6412857 -4.2245680000000003e-11
-0.6402857 -4.5159083e-11
-0.6392857 -4.7819534e-11
-0.6382857 -5.0203933e-11
-0.6372857 -5.2290794e-11
-0.6362857 -5.4060417999999994e-11
-0.6352857 -5.5495045000000005e-11
-0.6342857 -5.6579047e-11
-0.6332857 -5.7299033e-11
-0.6322857 -5.7644005000000006e-11
-0.6312857 -5.7605456e-11
-0.6302857 -5.7177467e-11
-0.6292857 -5.6356775e-11
-0.6282857 -5.5142826e-11
-0.6272857 -5.3537822e-11
-0.6262857 -5.1546723e-11
-0.6252857 -4.9177248e-11
-0.6242857 -4.6439838000000007e-11
-0.6232857 -4.3347624999999997e-11
-0.6222857 -3.9916353e-11
-0.6212857 -3.616429e-11
-0.6202857 -3.2112128e-11
-0.6192857 -2.7782856999999998e-11
-0.6182857 -2.3201622999999998e-11
-0.6172857 -1.8395569e-11
-0.6162857 -1.3393668e-11
-0.6152857 -8.2265324e-12
-0.6142857 -2.9262159e-12
-0.6132857 2.4739928e-12
-0.6122857 7.9397907e-12
-0.6112857 1.3436085000000001e-11
-0.6102857 1.8927224e-11
-0.6092857 2.4377234e-11
-0.6082857 2.9750059999999997e-11
-0.6072857 3.5009799000000004e-11
-0.6062857 4.0120939e-11
-0.6052857 4.50486e-11
-0.6042857 4.9758764999999996e-11
-0.6032857 5.4218495000000005e-11
-0.6022857 5.8396159e-11
-0.6012857 6.2261638e-11
-0.6002857 6.5786531e-11
-0.5992857 6.894432900000001e-11
-0.5982857 7.1710617e-11
-0.5972857 7.4063211e-11
-0.5962857 7.5982319e-11
-0.5952857 7.745068200000001e-11
-0.5942857 7.8453672e-11
-0.5932857 7.897942299999999e-11
-0.5922857 7.9018888e-11
-0.5912857 7.856592399999999e-11
-0.5902857 7.7617345e-11
-0.5892857 7.6172955e-11
-0.5882857 7.423556100000001e-11
-0.5872857 7.1810976e-11
-0.5862857 6.8908009e-11
-0.5852857 6.5538417e-11
-0.5842857 6.1716875e-11
-0.5832857 5.7460909999999997e-11
-0.5822857 5.2790796e-11
-0.5812857 4.7729496e-11
-0.5802857 4.2302522e-11
-0.5792857 3.653783e-11
-0.5782857 3.0465684999999996e-11
-0.5772857 2.4118506e-11
-0.5762857 1.7530705e-11
-0.5752857 1.073853e-11
-0.5742857 3.7798747e-12
-0.5732857 -3.3059089e-12
-0.5722857 -1.0478207e-11
-0.5712857 -1.7695349e-11
-0.5702857 -2.4914825e-11
-0.5692857 -3.2093498e-11
-0.5682857 -3.9187832e-11
-0.5672857 -4.6154123e-11
-0.5662857 -5.2948736999999997e-11
-0.5652857 -5.952833200000001e-11
-0.5642857 -6.5850114e-11
-0.5632857 -7.187206600000001e-11
-0.5622857 -7.7553193e-11
-0.5612857 -8.2853771e-11
-0.5602857 -8.773557e-11
-0.5592857 -9.2162107e-11
-0.5582857 -9.6098867e-11
-0.5572857 -9.951353999999999e-11
-0.5562857 -1.0237626e-10
-0.5552857 -1.0465977999999999e-10
-0.5542857 -1.0633972999999999e-10
-0.5532857 -1.073948e-10
-0.5522857 -1.0780691e-10
-0.5512857 -1.075614e-10
-0.5502857 -1.0664722000000001e-10
-0.5492857 -1.0505707e-10
-0.5482857 -1.0278747e-10
-0.5472857 -9.983900600000001e-11
-0.5462857 -9.6216297e-11
-0.5452857 -9.192815800000001e-11
-0.5442857 -8.6987627e-11
-0.5432857 -8.1412004e-11
-0.5422857 -7.5222852e-11
-0.5412857 -6.8445998e-11
-0.5402857 -6.1111478e-11
-0.5392857 -5.3253474e-11
-0.5382857 -4.4910223999999997e-11
-0.5372857 -3.6123887e-11
-0.5362857 -2.6940397000000003e-11
-0.5352857 -1.740927e-11
-0.5342857 -7.5834026e-12
-0.5332857 2.4811762e-12
-0.5322857 1.2725573999999999e-11
-0.5312857 2.3088331999999998e-11
-0.5302857 3.3505753e-11
-0.5292857 4.3912253e-11
-0.5282857 5.4240743e-11
-0.5272857 6.4423011e-11
-0.5262857 7.4390169e-11
-0.5252857 8.4073075e-11
-0.5242857 9.340279199999999e-11
-0.5232857 1.0231106e-10
-0.5222857 1.1073078e-10
-0.5212857 1.185965e-10
-0.5202857 1.2584487e-10
-0.5192857 1.3241523999999999e-10
-0.5182857 1.3825000000000001e-10
-0.5172857 1.432952e-10
-0.5162857 1.475009e-10
-0.5152857 1.5082174e-10
-0.5142857 1.5321726e-10
-0.5132857 1.5465243e-10
-0.5122857 1.5509793e-10
-0.5112857 1.5453057e-10
-0.5102857 1.5293356e-10
-0.5092857 1.5029684e-10
-0.5082857 1.466173e-10
-0.5072857 1.4189892e-10
-0.5062857 1.3615298e-10
-0.5052857 1.2939813e-10
-0.5042857 1.2166041000000001e-10
-0.5032857 1.1297324000000001e-10
-0.5022857 1.0337738e-10
-0.5012857 9.2920745e-11
-0.5002857 8.165827e-11
-0.4992857 6.9651614e-11
-0.4982857 5.6968899e-11
-0.4972857 4.3684319e-11
-0.4962857 2.9877739e-11
-0.4952857 1.5634225e-11
-0.4942857 1.043527e-12
-0.4932857 -1.3800487999999999e-11
-0.4922857 -2.8800448e-11
-0.4912857 -4.3856119e-11
-0.4902857 -5.8865093e-11
-0.4892857 -7.3723498e-11
-0.4882857 -8.8326742e-11
-0.4872857 -1.0257026999999999e-10
-0.4862857 -1.1635033999999999e-10
-0.4852857 -1.2956479e-10
-0.4842857 -1.4211384e-10
-0.4832857 -1.5390085000000002e-10
-0.4822857 -1.6483310999999999e-10
-0.4812857 -1.7482256e-10
-0.4802857 -1.8378651e-10
-0.4792857 -1.9164839000000002e-10
-0.4782857 -1.9833833e-10
-0.4772857 -2.0379381999999998e-10
-0.4762857 -2.0796028e-10
-0.4752857 -2.1079151999999998e-10
-0.4742857 -2.1225025000000002e-10
-0.4732857 -2.1230845e-10
-0.4722857 -2.1094768999999998e-10
-0.4712857 -2.081594e-10
-0.4702857 -2.0394502e-10
-0.4692857 -1.9831614999999998e-10
-0.4682857 -1.9129452999999998e-10
-0.4672857 -1.8291202e-10
-0.4662857 -1.7321046e-10
-0.4652857 -1.6224148e-10
-0.4642857 -1.5006619000000002e-10
-0.4632857 -1.3675488000000002e-10
-0.4622857 -1.2238649e-10
-0.4612857 -1.0704821000000001e-10
-0.4602857 -9.083487e-11
-0.4592857 -7.384828999999999e-11
-0.4582857 -5.6196627e-11
-0.4572857 -3.7993625999999996e-11
-0.4562857 -1.9357833e-11
-0.4552857 -4.1177198000000004e-13
-0.4542857 1.8718917e-11
-0.4532857 3.7906364e-11
-0.4522857 5.7021374e-11
-0.4512857 7.5934349e-11
-0.4502857 9.4516213e-11
-0.4492857 1.1263935e-10
-0.4482857 1.3017847e-10
-0.4472857 1.4701159999999998e-10
-0.4462857 1.6302087e-10
-0.4452857 1.780934e-10
-0.4442857 1.9212212000000001e-10
-0.4432857 2.0500654000000002e-10
-0.4422857 2.1665344999999998e-10
-0.4412857 2.2697759000000002e-10
-0.4402857 2.3590231e-10
-0.4392857 2.4336002e-10
-0.4382857 2.4929277e-10
-0.4372857 2.5365261e-10
-0.4362857 2.5640193e-10
-0.4352857 2.5751374e-10
-0.4342857 2.5697185e-10
-0.4332857 2.5477101e-10
-0.4322857 2.5091687e-10
-0.4312857 2.4542603e-10
-0.4302857 2.3832587e-10
-0.4292857 2.2965435999999999e-10
-0.4282857 2.1945985e-10
-0.4272857 2.0780066e-10
-0.4262857 1.9474474e-10
-0.4252857 1.8036923e-10
-0.4242857 1.6475987e-10
-0.4232857 1.480105e-10
-0.4222857 1.3022241e-10
-0.4212857 1.1150367e-10
-0.4202857 9.196844700000001e-11
-0.4192857 7.173627499999999e-11
-0.4182857 5.0931258999999995e-11
-0.4172857 2.9681314e-11
-0.4162857 8.1173471e-12
-0.4152857 -1.362755e-11
-0.4142857 -3.5418931e-11
-0.4132857 -5.7121815e-11
-0.4122857 -7.860151299999999e-11
-0.4112857 -9.972443899999999e-11
-0.4102857 -1.2035891e-10
-0.4092857 -1.4037592e-10
-0.4082857 -1.596499e-10
-0.4072857 -1.7805947000000002e-10
-0.4062857 -1.9548811e-10
-0.4052857 -2.1182489e-10
-0.4042857 -2.2696502e-10
-0.4032857 -2.4081052e-10
-0.4022857 -2.5327073e-10
-0.4012857 -2.6426285e-10
-0.4002857 -2.7371241e-10
-0.3992857 -2.8155364e-10
-0.3982857 -2.8772993e-10
-0.3972857 -2.9219407e-10
-0.3962857 -2.9490854000000003e-10
-0.3952857 -2.9584583e-10
-0.3942857 -2.9498847e-10
-0.3932857 -2.9232925e-10
-0.3922857 -2.8787125e-10
-0.3912857 -2.8162789e-10
-0.3902857 -2.7362292e-10
-0.3892857 -2.6389026e-10
-0.3882857 -2.5247395000000003e-10
-0.3872857 -2.3942797e-10
-0.3862857 -2.2481596000000003e-10
-0.3852857 -2.0871102000000002e-10
-0.3842857 -1.9119535000000001e-10
-0.3832857 -1.7235987e-10
-0.3822857 -1.5230389e-10
-0.3812857 -1.3113455999999999e-10
-0.3802857 -1.0896645e-10
-0.3792857 -8.5920989e-11
-0.3782857 -6.2125874e-11
-0.3772857 -3.7714488e-11
-0.3762857 -1.2825221e-11
-0.3752857 1.2399192e-11
-0.3742857 3.7812405e-11
-0.3732857 6.326520300000001e-11
-0.3722857 8.8606276e-11
-0.3712857 1.1368303e-10
-0.3702857 1.3834241999999999e-10
-0.3692857 1.6243177e-10
-0.3682857 1.8579964e-10
-0.3672857 2.0829675000000002e-10
-0.3662857 2.2977681e-10
-0.3652857 2.5009743e-10
-0.3642857 2.6912099e-10
-0.3632857 2.8671555e-10
-0.3622857 3.0275574000000004e-10
-0.3612857 3.1712358e-10
-0.3602857 3.2970935e-10
-0.3592857 3.4041236e-10
-0.3582857 3.4914179e-10
-0.3572857 3.5581742e-10
-0.3562857 3.6037028e-10
-0.3552857 3.6274341e-10
-0.3542857 3.6289231000000003e-10
-0.3532857 3.6078562000000003e-10
-0.3522857 3.5640547e-10
-0.3512857 3.4974794e-10
-0.3502857 3.4082335e-10
-0.3492857 3.2965653000000003e-10
-0.3482857 3.1628685999999997e-10
-0.3472857 3.0076844e-10
-0.3462857 2.8316999e-10
-0.3452857 2.6357471e-10
-0.3442857 2.4208001e-10
-0.3432857 2.187972e-10
-0.3422857 1.9385104999999998e-10
-0.3412857 1.673792e-10
-0.3402857 1.3953146e-10
-0.3392857 1.1046918e-10
-0.3382857 8.0364225e-11
-0.3372857 4.9398159e-11
-0.3362857 1.776111e-11
-0.3352857 -1.4349326e-11
-0.3342857 -4.6729314e-11
-0.3332857 -7.917006400000001e-11
-0.3322857 -1.1145918e-10
-0.3312857 -1.4338209e-10
-0.3302857 -1.7472347e-10
-0.3292857 -2.0526877e-10
-0.3282857 -2.3480571e-10
-0.3272857 -2.6312585e-10
-0.3262857 -2.9002610000000003e-10
-0.3252857 -3.1531026e-10
-0.3242857 -3.3879051999999996e-10
-0.3232857 -3.6028899e-10
-0.3222857 -3.7963907e-10
-0.3212857 -3.9668681e-10
-0.3202857 -4.1129226999999996e-10
-0.3192857 -4.2333072999999997e-10
-0.3182857 -4.3269381000000005e-10
-0.3172857 -4.3929044000000004e-10
-0.3162857 -4.4304786e-10
-0.3152857 -4.4391222000000004e-10
-0.3142857 -4.4184950999999997e-10
-0.3132857 -4.3684583000000003e-10
-0.3122857 -4.2890777999999995e-10
-0.3112857 -4.1806276e-10
-0.3102857 -4.0435892e-10
-0.3092857 -3.8786513e-10
-0.3082857 -3.6867068e-10
-0.3072857 -3.4688472000000003e-10
-0.3062857 -3.2263589000000003e-10
-0.3052857 -2.9607134999999996e-10
-0.3042857 -2.6735604e-10
-0.3032857 -2.3667151e-10
-0.3022857 -2.0421477e-10
-0.3012857 -1.7019697e-10
-0.3002857 -1.3484193e-10
-0.2992857 -9.838458200000001e-11
-0.2982857 -6.1069303e-11
-0.2972857 -2.3148171999999997e-11
-0.2962857 1.5120857000000002e-11
-0.2952857 5.347583800000001e-11
-0.2942857 9.165277e-11
-0.2932857 1.2938753000000001e-10
-0.2922857 1.6641787e-10
-0.2912857 2.0248535999999997e-10
-0.2902857 2.3733732e-10
-0.2892857 2.7072877e-10
-0.2882857 3.0242427e-10
-0.2872857 3.3219965000000004e-10
-0.2862857 3.598438e-10
-0.2852857 3.8516017999999997e-10
-0.2842857 4.0796841e-10
-0.2832857 4.2810560000000003e-10
-0.2822857 4.4542755000000003e-10
-0.2812857 4.5980988e-10
-0.2802857 4.7114894e-10
-0.2792857 4.7936264e-10
-0.2782857 4.8439091e-10
-0.2772857 4.8619637e-10
-0.2762857 4.847643100000001e-10
-0.2752857 4.8010294e-10
-0.2742857 4.7224329e-10
-0.2732857 4.6123886e-10
-0.2722857 4.4716517999999995e-10
-0.2712857 4.3011918e-10
-0.2702857 4.1021852000000003e-10
-0.2692857 3.8760046e-10
-0.2682857 3.6242094000000003e-10
-0.2672857 3.348533e-10
-0.2662857 3.0508688e-10
-0.2652857 2.7332561e-10
-0.2642857 2.3978649e-10
-0.2632857 2.0469787e-10
-0.2622857 1.6829777e-10
-0.2612857 1.3083209e-10
-0.2602857 9.2552788e-11
-0.2592857 5.3716065e-11
-0.2582857 1.4580469e-11
-0.2572857 -2.4594934e-11
-0.2562857 -6.3552402e-11
-0.2552857 -1.0203732000000001e-10
-0.2542857 -1.3979996e-10
-0.2532857 -1.7659714e-10
-0.2522857 -2.1219389e-10
-0.2512857 -2.4636498999999996e-10
-0.2502857 -2.7889637e-10
-0.2492857 -3.0958647e-10
-0.2482857 -3.3824749e-10
-0.2472857 -3.6470644000000004e-10
-0.2462857 -3.8880622e-10
-0.2452857 -4.1040633999999996e-10
-0.2442857 -4.2938374e-10
-0.2432857 -4.4563329e-10
-0.2422857 -4.5906824e-10
-0.2412857 -4.6962065e-10
-0.2402857 -4.7724138e-10
-0.2392857 -4.819002e-10
-0.2382857 -4.835857e-10
-0.2372857 -4.823050800000001e-10
-0.2362857 -4.780838500000001e-10
-0.2352857 -4.7096524e-10
-0.2342857 -4.6100979e-10
-0.2332857 -4.4829457000000005e-10
-0.2322857 -4.329126e-10
-0.2312857 -4.1497179000000003e-10
-0.2302857 -3.9459425000000004e-10
-0.2292857 -3.7191525999999997e-10
-0.2282857 -3.4708215e-10
-0.2272857 -3.2025336999999997e-10
-0.2262857 -2.9159732e-10
-0.2252857 -2.6129124999999997e-10
-0.2242857 -2.2952007000000003e-10
-0.2232857 -1.9647521000000002e-10
-0.2222857 -1.6235352e-10
-0.2212857 -1.2735598e-10
-0.2202857 -9.1686652e-11
-0.2192857 -5.5551515999999994e-11
-0.2182857 -1.9157348e-11
-0.2172857 1.7289351e-11
-0.2162857 5.3583418e-11
-0.2152857 8.9522042e-11
-0.2142857 1.2490575e-10
-0.2132857 1.5953935e-10
-0.2122857 1.9323284e-10
-0.2112857 2.2580223e-10
-0.2102857 2.5707041e-10
-0.2092857 2.8686784e-10
-0.2082857 3.1503335e-10
-0.2072857 3.4141479e-10
-0.2062857 3.6586962000000006e-10
-0.2052857 3.8826555e-10
-0.2042857 4.0848106000000004e-10
-0.2032857 4.2640592e-10
-0.2022857 4.4194158e-10
-0.2012857 4.550017e-10
-0.2002857 4.6551248e-10
-0.1992857 4.7341285e-10
-0.1982857 4.7865496e-10
-0.1972857 4.812044e-10
-0.1962857 4.8104021e-10
-0.1952857 4.7815528e-10
-0.1942857 4.7255637e-10
-0.1932857 4.6426413e-10
-0.1922857 4.5331317e-10
-0.1912857 4.397521e-10
-0.1902857 4.2364328000000003e-10
-0.1892857 4.0506288e-10
-0.1882857 3.8410052e-10
-0.1872857 3.6085917e-10
-0.1862857 3.3545475e-10
-0.1852857 3.0801579e-10
-0.1842857 2.7868294e-10
-0.1832857 2.4760855e-10
-0.1822857 2.1495604999999998e-10
-0.1812857 1.8089926e-10
-0.1802857 1.4562176999999998e-10
-0.1792857 1.0931605999999999e-10
-0.1782857 7.2182668e-11
-0.1772857 3.4429274e-11
-0.1762857 -3.730329e-12
-0.1752857 -4.2077293e-11
-0.1742857 -8.0388859e-11
-0.1732857 -1.1843955e-10
-0.1722857 -1.560024e-10
-0.1712857 -1.9285034e-10
-0.1702857 -2.287574e-10
-0.1692857 -2.6350022e-10
-0.1682857 -2.9685943e-10
-0.1672857 -3.2862104999999997e-10
-0.1662857 -3.5857789999999997e-10
-0.1652857 -3.8653117e-10
-0.1642857 -4.1229168999999996e-10
-0.1632857 -4.3568135e-10
-0.1622857 -4.5653468e-10
-0.1612857 -4.7469988e-10
-0.1602857 -4.9004026e-10
-0.1592857 -5.024353800000001e-10
-0.1582857 -5.1178224e-10
-0.1572857 -5.1799611e-10
-0.1562857 -5.2101166e-10
-0.1552857 -5.2078359e-10
-0.1542857 -5.1728734e-10
-0.1532857 -5.1051966e-10
-0.1522857 -5.004989899999999e-10
-0.1512857 -4.8726557e-10
-0.1502857 -4.7088167e-10
-0.1492857 -4.5143134000000004e-10
-0.1482857 -4.2902032e-10
-0.1472857 -4.0377545e-10
-0.1462857 -3.7584418999999997e-10
-0.1452857 -3.4539368e-10
-0.1442857 -3.1260999000000003e-10
-0.1432857 -2.7769688e-10
-0.1422857 -2.4087459e-10
-0.1412857 -2.0237843999999998e-10
-0.1402857 -1.6245719999999999e-10
-0.1392857 -1.2137152000000001e-10
-0.1382857 -7.9392048e-11
-0.1372857 -3.6797548000000005e-11
-0.1362857 6.1271043e-12
-0.1352857 4.909298299999999e-11
-0.1342857 9.1809243e-11
-0.1332857 1.3398529e-10
-0.1322857 1.7533298e-10
-0.1312857 2.1556876999999999e-10
-0.1302857 2.5441595e-10
-0.1292857 2.9160673e-10
-0.1282857 3.2688437000000004e-10
-0.1272857 3.6000516999999997e-10
-0.1262857 3.9074034999999994e-10
-0.1252857 4.1887791e-10
-0.1242857 4.4422434e-10
-0.1232857 4.6660605e-10
-0.1222857 4.8587081e-10
-0.1212857 5.0188894e-10
-0.1202857 5.1455437e-10
-0.1192857 5.237855299999999e-10
-0.1182857 5.2952577e-10
-0.1172857 5.317440099999999e-10
-0.1162857 5.3043481e-10
-0.1152857 5.2561844e-10
-0.1142857 5.173406799999999e-10
-0.1132857 5.0567233e-10
-0.1122857 4.9070852e-10
-0.1112857 4.7256808e-10
-0.1102857 4.5139227e-10
-0.1092857 4.2734371000000003e-10
-0.1082857 4.0060494e-10
-0.1072857 3.7137684e-10
-0.1062857 3.3987691e-10
-0.1052857 3.0633753e-10
-0.1042857 2.7100394e-10
-0.1032857 2.3413227e-10
-0.1022857 1.9598729999999998e-10
-0.1012857 1.5684046e-10
-0.1002857 1.1696750000000002e-10
-9.9285714E-02 7.6646372e-11
-9.8285712E-02 3.6154952e-11
-9.7285718E-02 -4.2310847e-12
-9.6285716E-02 -4.4240422e-11
-9.5285714E-02 -8.3608164e-11
-9.4285712E-02 -1.2207778999999998e-10
-9.3285717E-02 -1.5940306e-10
-9.2285715E-02 -1.9534973000000001e-10
-9.1285713E-02 -2.2969723e-10
-9.0285711E-02 -2.6224008e-10
-8.9285716E-02 -2.9278923e-10
-8.8285714E-02 -3.2117323e-10
-8.7285712E-02 -3.4723919000000004e-10
-8.6285718E-02 -3.7085348e-10
-8.5285716E-02 -3.9190252999999996e-10
-8.4285714E-02 -4.1029307e-10
-8.3285712E-02 -4.2595242e-10
-8.2285717E-02 -4.3882853000000004e-10
-8.1285715E-02 -4.4888987999999997e-10
-8.0285713E-02 -4.5612511e-10
-7.9285711E-02 -4.6054258e-10
-7.8285716E-02 -4.6216966999999994e-10
-7.7285714E-02 -4.6105202999999997e-10
-7.6285712E-02 -4.5725263999999997e-10
-7.5285718E-02 -4.5085086e-10
-7.4285716E-02 -4.4194106e-10
-7.3285714E-02 -4.3063162e-10
-7.2285712E-02 -4.1704335e-10
-7.1285717E-02 -4.0130836999999996e-10
-7.0285715E-02 -3.8356844e-10
-6.9285713E-02 -3.6397361000000004e-10
-6.8285711E-02 -3.4268076999999997e-10
-6.7285717E-02 -3.1985213e-10
-6.6285715E-02 -2.956538e-10
-6.5285712E-02 -2.7025437e-10
-6.4285718E-02 -2.4382356e-10
-6.3285716E-02 -2.1653086999999997e-10
-6.2285714E-02 -1.8854444999999997e-10
-6.1285716E-02 -1.6002987e-10
-6.0285714E-02 -1.3114911e-10
-5.9285715E-02 -1.0205958e-10
-5.8285713E-02 -7.291332799999999e-11
-5.7285715E-02 -4.3856254e-11
-5.6285713E-02 -1.5027515e-11
-5.5285715E-02 1.3440984e-11
-5.4285713E-02 4.1424988e-11
-5.3285714E-02 6.880817e-11
-5.2285716E-02 9.5482313e-11
-5.1285714E-02 1.2134738e-10
-5.0285716E-02 1.4631147000000002e-10
-4.9285714E-02 1.7029072999999998e-10
-4.8285715E-02 1.9320919e-10
-4.7285713E-02 2.1499842e-10
-4.6285715E-02 2.3559726e-10
-4.5285713E-02 2.5495149e-10
-4.4285715E-02 2.730133e-10
-4.3285713E-02 2.8974095e-10
-4.2285714E-02 3.0509831000000003e-10
-4.1285716E-02 3.1905435e-10
-4.0285714E-02 3.3158272000000003e-10
-3.9285716E-02 3.4266129e-10
-3.8285714E-02 3.5227179000000003e-10
-3.7285715E-02 3.6039936e-10
-3.6285713E-02 3.6703227e-10
-3.5285715E-02 3.7216167999999997e-10
-3.4285713E-02 3.7578126e-10
-3.3285715E-02 3.7788721999999995e-10
-3.2285713E-02 3.7847806e-10
-3.1285714E-02 3.7755457999999993e-10
-3.0285714E-02 3.7511994e-10
-2.9285714E-02 3.7117969e-10
-2.8285714E-02 3.6574202999999997e-10
-2.7285714E-02 3.588179e-10
-2.6285714E-02 3.5042136e-10
-2.5285713E-02 3.4056985e-10
-2.4285715E-02 3.2928454e-10
-2.3285715E-02 3.1659076e-10
-2.2285715E-02 3.0251843e-10
-2.1285715E-02 2.8710238999999997e-10
-2.0285714E-02 2.7038296e-10
-1.9285714E-02 2.5240628e-10
-1.8285714E-02 2.3322475e-10
-1.7285714E-02 2.1289739000000001e-10
-1.6285714E-02 1.9149018e-10
-1.5285715E-02 1.6907640000000001e-10
-1.4285714E-02 1.4573673e-10
-1.3285714E-02 1.2155951e-10
-1.2285714E-02 9.664076199999999e-11
-1.1285714E-02 7.1084181e-11
-1.0285715E-02 4.500102e-11
-9.2857145E-03 1.850988e-11
-8.2857143E-03 -8.2636101e-12
-7.2857141E-03 -3.518722e-11
-6.2857145E-03 -6.2122649e-11
-5.2857143E-03 -8.892617e-11
-4.2857141E-03 -1.1544938e-10
-3.2857142E-03 -1.4154006e-10
-2.2857143E-03 -1.6704309e-10
-1.2857143E-03 -1.9180154e-10
-2.8571428E-04 -2.1565779e-10
7.1428571E-04 -2.3845463e-10
1.7142857E-03 -2.600367e-10
2.7142856E-03 -2.8025160000000003e-10
3.7142858E-03 -2.9895138e-10
4.7142855E-03 -3.1599387e-10
5.7142857E-03 -3.3124404000000004e-10
6.7142858E-03 -3.4457534e-10
7.7142855E-03 -3.5587117e-10
8.7142857E-03 -3.6502602e-10
9.7142858E-03 -3.7194683000000004e-10
1.0714286E-02 -3.7655417e-10
1.1714286E-02 -3.7878329e-10
1.2714285E-02 -3.7858509999999997e-10
1.3714286E-02 -3.7592707e-10
1.4714286E-02 -3.7079406000000006e-10
1.5714286E-02 -3.6318875e-10
1.6714286E-02 -3.5313224e-10
1.7714286E-02 -3.4066429999999996e-10
1.8714286E-02 -3.258435e-10
1.9714287E-02 -3.0874717e-10
2.0714285E-02 -2.8947118e-10
2.1714285E-02 -2.6812957e-10
2.2714285E-02 -2.4485399e-10
2.3714285E-02 -2.1979285e-10
2.4714286E-02 -1.9311057000000002e-10
2.5714286E-02 -1.6498636e-10
2.6714286E-02 -1.3561309e-10
2.7714286E-02 -1.0519585e-10
2.8714286E-02 -7.3950454e-11
2.9714286E-02 -4.2101807000000005e-11
3.0714286E-02 -9.8821823e-12
3.1714287E-02 2.2470617000000002e-11
3.2714285E-02 5.4715157e-11
3.3714287E-02 8.6608314e-11
3.4714285E-02 1.1790728e-10
3.5714287E-02 1.4837154e-10
3.6714286E-02 1.7776489e-10
3.7714284E-02 2.0585738e-10
3.8714286E-02 2.3242725e-10
3.9714284E-02 2.5726279e-10
4.0714286E-02 2.8016413e-10
4.1714285E-02 3.0094492e-10
4.2714287E-02 3.1943387e-10
4.3714285E-02 3.3547613e-10
4.4714287E-02 3.489347e-10
4.5714285E-02 3.5969142e-10
4.6714287E-02 3.6764796999999997e-10
4.7714286E-02 3.7272658999999997e-10
4.8714284E-02 3.7487075e-10
4.9714286E-02 3.7404541000000004e-10
5.0714284E-02 3.7023735e-10
5.1714286E-02 3.6345506e-10
5.2714285E-02 3.5372855e-10
5.3714287E-02 3.4110896e-10
5.4714285E-02 3.2566803e-10
5.5714287E-02 3.0749726e-10
5.6714285E-02 2.8670705000000003e-10
5.7714287E-02 2.6342561e-10
5.8714285E-02 2.3779764999999997e-10
5.9714288E-02 2.0998309e-10
6.0714286E-02 1.8015558e-10
6.1714284E-02 1.4850085000000002e-10
6.2714286E-02 1.1521517000000001e-10
6.3714288E-02 8.0503508e-11
6.4714283E-02 4.4577815e-11
6.5714285E-02 7.655231e-12
6.6714287E-02 -3.0043727e-11
6.7714289E-02 -6.8296952e-11
6.8714283E-02 -1.0688251e-10
6.9714285E-02 -1.4558036e-10
7.0714287E-02 -1.8417397e-10
7.1714282E-02 -2.2245192e-10
7.2714284E-02 -2.6020937e-10
7.3714286E-02 -2.9724942e-10
7.4714288E-02 -3.3338435999999997e-10
7.5714283E-02 -3.6843679e-10
7.6714285E-02 -4.0224057000000006e-10
7.7714287E-02 -4.3464169000000004e-10
7.8714289E-02 -4.6549898999999994e-10
7.9714283E-02 -4.9468463e-10
8.0714285E-02 -5.2208455e-10
8.1714287E-02 -5.475986e-10
8.2714289E-02 -5.7114075e-10
8.3714284E-02 -5.9263896e-10
8.4714286E-02 -6.1203503e-10
8.5714288E-02 -6.292842999999999e-10
8.6714283E-02 -6.4435514e-10
8.7714285E-02 -6.572284800000001e-10
8.8714287E-02 -6.678971199999999e-10
8.9714289E-02 -6.7636504e-10
9.0714283E-02 -6.8264665e-10
9.1714285E-02 -6.8676588e-10
9.2714287E-02 -6.8875526e-10
9.3714289E-02 -6.8865508e-10
9.4714284E-02 -6.865124400000001e-10
9.5714286E-02 -6.8238028e-10
9.6714288E-02 -6.7631655e-10
9.7714283E-02 -6.6838323e-10
9.8714285E-02 -6.5864549e-10
9.9714287E-02 -6.4717095e-10
0.1007143 -6.340289e-10
0.1017143 -6.1928965e-10
0.1027143 -6.0302388e-10
0.1037143 -5.8530221e-10
0.1047143 -5.661947e-10
0.1057143 -5.4577059e-10
0.1067143 -5.2409795e-10
0.1077143 -5.0124353e-10
0.1087143 -4.7727282e-10
0.1097143 -4.5224991000000003e-10
0.1107143 -4.262376e-10
0.1117143 -3.9929757000000004e-10
0.1127143 -3.714906e-10
0.1137143 -3.4287687999999997e-10
0.1147143 -3.1351627e-10
0.1157143 -2.8346867e-10
0.1167143 -2.5279442e-10
0.1177143 -2.2155465e-10
0.1187143 -1.8981168999999997e-10
0.1197143 -1.5762943e-10
0.1207143 -1.2507371e-10
0.1217143 -9.2212587e-11
0.1227143 -5.911661699999999e-11
0.1237143 -2.5859108e-11
0.1247143 7.483759e-12
0.1257143 4.0832848e-11
0.1267143 7.410606399999999e-11
0.1277143 1.0721844000000001e-10
0.1287143 1.4008234e-10
0.1297143 1.7260764e-10
0.1307143 2.0470223e-10
0.1317143 2.3627231e-10
0.1327143 2.6722305e-10
0.1337143 2.9745919e-10
0.1347143 3.2688572e-10
0.1357143 3.5540867e-10
0.1367143 3.8293604000000006e-10
0.1377143 4.0937856e-10
0.1387143 4.3465074999999997e-10
0.1397143 4.586719e-10
0.1407143 4.8136703e-10
0.1417143 5.0266787e-10
0.1427143 5.2251393e-10
0.1437143 5.4085339e-10
0.1447143 5.576440799999999e-10
0.1457143 5.7285435e-10
0.1467143 5.8646386e-10
0.1477143 5.9846433e-10
0.1487143 6.0886005e-10
0.1497143 6.1766846e-10
0.1507143 6.249206e-10
0.1517143 6.3066119e-10
0.1527143 6.3494891e-10
0.1537143 6.3785622e-10
0.1547143 6.3946925e-10
0.1557143 6.398872799999999e-10
0.1567143 6.392224e-10
0.1577143 6.375987e-10
0.1587143 6.3515139e-10
0.1597143 6.320259e-10
0.1607143 6.2837656e-10
0.1617143 6.2436549e-10
0.1627143 6.2016095e-10
0.1637143 6.159359000000001e-10
0.1647143 6.118663300000001e-10
0.1657143 6.0812952e-10
0.1667143 6.0490207e-10
0.1677143 6.0235818e-10
0.1687143 6.006676100000001e-10
0.1697143 5.999938400000001e-10
0.1707143 6.0049205e-10
0.1717143 6.0230722e-10
0.1727143 6.0557232e-10
0.1737143 6.1040647e-10
0.1747143 6.1691325e-10
0.1757143 6.2517908e-10
0.1767143 6.3527178e-10
0.1777143 6.4723934e-10
0.1787143 6.6110854e-10
0.1797143 6.768842e-10
0.1807143 6.9454828e-10
0.1817143 7.140594100000001e-10
0.1827143 7.353524e-10
0.1837143 7.5833818e-10
0.1847143 7.8290386e-10
0.1857143 8.0891318e-10
0.1867143 8.362068000000001e-10
0.1877143 8.6460335e-10
0.1887143 8.9390023e-10
0.1897143 9.238749500000001e-10
0.1907143 9.5428648e-10
0.1917143 9.8487694e-10
0.1927143 1.0153734e-09
0.1937143 1.0454896000000002e-09
0.1947143 1.0749283e-09
0.1957143 1.1033838e-09
0.1967143 1.1305433e-09
0.1977143 1.1560905e-09
0.1987143 1.1797072e-09
0.1997143 1.2010762e-09
0.2007143 1.2198836999999999e-09
0.2017143 1.2358219e-09
0.2027143 1.2485913e-09
0.2037143 1.2579033e-09
0.2047143 1.2634824e-09
0.2057143 1.2650682000000001e-09
0.2067143 1.2624179e-09
0.2077143 1.2553078e-09
0.2087143 1.2435356e-09
0.2097143 1.2269211e-09
0.2107143 1.2053085e-09
0.2117143 1.178567e-09
0.2127143 1.1465918e-09
0.2137143 1.1093049e-09
0.2147143 1.0666557e-09
0.2157143 1.0186209e-09
0.2167143 9.6520474e-10
0.2177143 9.064388999999999e-10
0.2187143 8.4238172e-10
0.2197143 7.7311759e-10
0.2207143 6.987564200000001e-10
0.2217143 6.1943207e-10
0.2227143 5.353014499999999e-10
0.2237143 4.4654293e-10
0.2247143 3.533548e-10
0.2257143 2.5595357e-10
0.2267143 1.5457221e-10
0.2277143 4.9458218999999996e-11
0.2287143 -5.9128332e-11
0.2297143 -1.7091679e-10
0.2307143 -2.8562794e-10
0.2317143 -4.02976e-10
0.2327143 -5.2267062e-10
0.2337143 -6.4441876e-10
0.2347143 -7.6792669e-10
0.2357143 -8.929015500000001e-10
0.2367143 -1.0190531999999999e-09
0.2377143 -1.1460955e-09
0.2387143 -1.2737483e-09
0.2397143 -1.4017379e-09
0.2407143 -1.5297987e-09
0.2417143 -1.6576738e-09
0.2427143 -1.785116e-09
0.2437143 -1.9118878e-09
0.2447143 -2.0377627e-09
0.2457143 -2.1625242e-09
0.2467143 -2.2859666e-09
0.2477143 -2.4078945000000002e-09
0.2487143 -2.5281226999999998e-09
0.2497143 -2.6464749e-09
0.2507143 -2.7627838000000002e-09
0.2517143 -2.8768897000000003e-09
0.2527143 -2.9886399e-09
0.2537143 -3.0978872000000003e-09
0.2547143 -3.2044891e-09
0.2557143 -3.3083064000000002e-09
0.2567143 -3.4092014000000002e-09
0.2577143 -3.5070367e-09
0.2587143 -3.6016742e-09
0.2597143 -3.6929733999999998e-09
0.2607143 -3.7807896e-09
0.2617143 -3.8649729e-09
0.2627143 -3.9453669e-09
0.2637143 -4.0218065e-09
0.2647143 -4.0941178e-09
0.2657143 -4.1621161e-09
0.2667143 -4.2256053e-09
0.2677143 -4.2843767e-09
0.2687143 -4.3382083e-09
0.2697143 -4.3868640999999995e-09
0.2707143 -4.4300934e-09
0.2717143 -4.4676301e-09
0.2727143 -4.499193e-09
0.2737143 -4.5244853e-09
0.2747143 -4.5431946e-09
0.2757143 -4.5549931999999996e-09
0.2767143 -4.559537500000001e-09
0.2777143 -4.5564693999999995e-09
0.2787143 -4.5454161e-09
0.2797143 -4.5259914e-09
0.2807143 -4.4977955e-09
0.2817143 -4.4604164e-09
0.2827143 -4.4134303999999994e-09
0.2837143 -4.3564027000000004e-09
0.2847143 -4.288889e-09
0.2857143 -4.2104358e-09
0.2867143 -4.120582e-09
0.2877143 -4.0188592e-09
0.2887143 -3.9047931999999995e-09
0.2897143 -3.777904699999999e-09
0.2907143 -3.6377099000000002e-09
0.2917143 -3.483722e-09
0.2927143 -3.3154513999999998e-09
0.2937143 -3.1324067999999997e-09
0.2947143 -2.9340952999999998e-09
0.2957143 -2.7200233e-09
0.2967143 -2.4896972e-09
0.2977143 -2.2426234e-09
0.2987143 -1.9783088e-09
0.2997143 -1.6962608e-09
0.3007143 -1.3959873e-09
0.3017143 -1.076997e-09
0.3027143 -7.387992100000001e-10
0.3037143 -3.8090350999999997e-10
0.3047143 -2.8195962e-12
0.3057143 3.9594296000000003e-10
0.3067143 8.158751500000001e-10
0.3077143 1.2574689999999999e-09
0.3087143 1.7212181e-09
0.3097143 2.2076179e-09
0.3107143 2.7171666e-09
0.3117143 3.2503649e-09
0.3127143 3.8077176999999994e-09
0.3137143 4.389733399999999e-09
0.3147143 4.9969254e-09
0.3157143 5.6298119e-09
0.3167143 6.2889159e-09
0.3177143 6.9747673e-09
0.3187143 7.687900999999999e-09
0.3197143 8.4288583e-09
0.3207143 9.198186e-09
0.3217143 9.9964384e-09
0.3227143 1.0824175e-08
0.3237143 1.1681961e-08
0.3247143 1.2570368e-08
0.3257143 1.3489973e-08
0.3267143 1.4441358e-08
0.3277143 1.5425107e-08
0.3287143 1.6441809e-08
0.3297143 1.7492058e-08
0.3307143 1.8576446e-08
0.3317143 1.9695568999999998e-08
0.3327143 2.0850022e-08
0.3337143 2.20404e-08
0.3347143 2.3267296e-08
0.3357143 2.4531302e-08
0.3367143 2.5833002e-08
0.3377143 2.7172978e-08
0.3387143 2.8551805e-08
0.3397143 2.9970051e-08
0.3407143 3.1428279e-08
0.3417143 3.2927039000000003e-08
0.3427143 3.4466871e-08
0.3437143 3.6048309e-08
0.3447143 3.7671874e-08
0.3457143 3.9338072e-08
0.3467143 4.1047399e-08
0.3477143 4.2800335e-08
0.3487143 4.4597354e-08
0.3497143 4.6438908e-08
0.3507143 4.8325438000000005e-08
0.3517143 5.025737599999999e-08
0.3527143 5.2235133e-08
0.3537143 5.4259114e-08
0.3547143 5.6329708e-08
0.3557143 5.8447286e-08
0.3567143 6.0612215e-08
0.3577143 6.2824845e-08
0.3587143 6.508552e-08
0.3597143 6.7394573e-08
0.3607143 6.9752321e-08
0.3617143 7.2159084e-08
0.3627143 7.4615164e-08
0.3637143 7.712086499999999e-08
0.3647143 7.9676477e-08
0.3657143 8.228229200000001e-08
0.3667143 8.493859499999999e-08
0.3677143 8.7645674e-08
0.3687143 9.0403807e-08
0.3697143 9.321327e-08
0.3707143 9.6074348e-08
0.3717143 9.8987329e-08
0.3727143 1.0195248999999999e-07
0.3737143 1.0497011999999999e-07
0.3747143 1.0804050000000001e-07
0.3757143 1.1116391e-07
0.3767143 1.1434066e-07
0.3777143 1.1757102999999999e-07
0.3787143 1.2085532999999999e-07
0.3797143 1.2419384e-07
0.3807143 1.2758689e-07
0.3817143 1.3103476e-07
0.3827143 1.3453777e-07
0.3837143 1.3809623e-07
0.3847143 1.4171047e-07
0.3857143 1.4538077e-07
0.3867143 1.4910747e-07
0.3877143 1.5289088e-07
0.3887143 1.5673131e-07
0.3897143 1.6062907000000002e-07
0.3907143 1.6458447e-07
0.3917143 1.6859781e-07
0.3927143 1.7266941e-07
0.3937143 1.7679956e-07
0.3947143 1.8098856999999998e-07
0.3957143 1.852367e-07
0.3967143 1.8954427e-07
0.3977143 1.9391152999999999e-07
0.3987143 1.9833876999999997e-07
0.3997143 2.0282624000000002e-07
0.4007143 2.0737421e-07
0.4017143 2.1198291999999997e-07
0.4027143 2.1665263e-07
0.4037143 2.2138358000000003e-07
0.4047143 2.2617599e-07
0.4057143 2.3103011e-07
0.4067143 2.3594615e-07
0.4077143 2.4092435e-07
0.4087143 2.4596492e-07
0.4097143 2.5106808e-07
0.4107143 2.5623403e-07
0.4117143 2.6146301e-07
0.4127143 2.667552e-07
0.4137143 2.7211084e-07
0.4147143 2.7753018e-07
0.4157143 2.8301341e-07
0.4167143 2.8856078e-07
0.4177143 2.9417253e-07
0.4187143 2.9984892e-07
0.4197143 3.0559022000000003e-07
0.4207143 3.1139671e-07
0.4217143 3.1726868e-07
0.4227143 3.2320644e-07
0.4237143 3.2921033e-07
0.4247143 3.3528066999999996e-07
0.4257143 3.4141783e-07
0.4267143 3.476222e-07
0.4277143 3.5389417999999997e-07
0.4287143 3.6023422e-07
0.4297143 3.6664274e-07
0.4307143 3.7312024999999995e-07
0.4317143 3.7966722999999997e-07
0.4327143 3.862842e-07
0.4337143 3.9297174e-07
0.4347143 3.9973043e-07
0.4357143 4.0656083e-07
0.4367143 4.1346357e-07
0.4377143 4.2043936999999996e-07
0.4387143 4.2748884e-07
0.4397143 4.3461269999999995e-07
0.4407143 4.4181170000000004e-07
0.4417143 4.4908655e-07
0.4427143 4.5643804e-07
0.4437143 4.6386699e-07
0.4447143 4.7137418e-07
0.4457143 4.7896047e-07
0.4467143 4.8662674e-07
0.4477143 4.943738299999999e-07
0.4487143 5.022026400000001e-07
0.4497143 5.1011408e-07
0.4507143 5.181091100000001e-07
0.4517143 5.2618865e-07
0.4527143 5.3435367e-07
0.4537143 5.4260516e-07
0.4547143 5.509440899999999e-07
0.4557143 5.593714800000001e-07
0.4567143 5.6788836e-07
0.4577143 5.764957799999999e-07
0.4587143 5.8519478e-07
0.4597143 5.9398642e-07
0.4607143 6.028718e-07
0.4617143 6.1185204e-07
0.4627143 6.209282e-07
0.4637143 6.3010144e-07
0.4647143 6.3937291e-07
0.4657143 6.4874381e-07
0.4667143 6.582153e-07
0.4677143 6.677885800000001e-07
0.4687143 6.774648799999999e-07
0.4697143 6.872454999999999e-07
0.4707143 6.9713164e-07
0.4717143 7.0712467e-07
0.4727143 7.172258800000001e-07
0.4737143 7.274366399999999e-07
0.4747143 7.377583e-07
0.4757143 7.481923499999999e-07
0.4767143 7.587401799999999e-07
0.4777143 7.6940321e-07
0.4787143 7.8018303e-07
0.4797143 7.9108116e-07
0.4807143 8.0209928e-07
0.4817143 8.132389e-07
0.4827143 8.2450171e-07
0.4837143 8.358894e-07
0.4847143 8.474037500000001e-07
0.4857143 8.5904652e-07
0.4867143 8.7081959e-07
0.4877143 8.8272474e-07
0.4887143 8.947639099999999e-07
0.4897143 9.069390600000001e-07
0.4907143 9.1925214e-07
0.4917143 9.317052e-07
0.4927143 9.4430037e-07
0.4937143 9.570396899999999e-07
0.4947143 9.6992538e-07
0.4957143 9.829595799999999e-07
0.4967143 9.9614459e-07
0.4977143 1.0094826e-06
0.4987143 1.022976e-06
0.4997143 1.0366271e-06
0.5007143 1.0504383999999999e-06
0.5017143 1.0644122e-06
0.5027143 1.078551e-06
0.5037143 1.0928574e-06
0.5047143 1.1073338e-06
0.5057143 1.1219828e-06
0.5067143 1.136807e-06
0.5077143 1.1518091000000001e-06
0.5087143 1.1669917e-06
0.5097143 1.1823576e-06
0.5107143 1.1979094e-06
0.5117143 1.2136499e-06
0.5127143 1.2295819e-06
0.5137143 1.2457082e-06
0.5147143 1.2620316e-06
0.5157143 1.2785551e-06
0.5167143 1.2952815999999999e-06
0.5177143 1.3122139e-06
0.5187143 1.329355e-06
0.5197143 1.346708e-06
0.5207143 1.3642758e-06
0.5217143 1.3820616000000001e-06
0.5227143 1.4000683999999999e-06
0.5237143 1.4182993e-06
0.5247143 1.4367576e-06
0.5257143 1.4554464e-06
0.5267143 1.474369e-06
0.5277143 1.4935285e-06
0.5287143 1.5129283000000001e-06
0.5297143 1.5325718000000001e-06
0.5307143 1.5524623e-06
0.5317143 1.5726033999999998e-06
0.5327143 1.5929982999999998e-06
0.5337143 1.6136505e-06
0.5347143 1.6345638e-06
0.5357143 1.6557417000000002e-06
0.5367143 1.6771876e-06
0.5377143 1.6989054999999998e-06
0.5387143 1.7208989999999999e-06
0.5397143 1.7431717e-06
0.5407143 1.7657275e-06
0.5417143 1.7885704000000001e-06
0.5427143 1.8117039999999998e-06
0.5437143 1.8351326000000001e-06
0.5447143 1.8588596999999998e-06
0.5457143 1.8828898e-06
0.5467143 1.9072265999999999e-06
0.5477143 1.9318742e-06
0.5487143 1.956837e-06
0.5497143 1.982119e-06
0.5507143 2.0077243e-06
0.5517143 2.0336573000000002e-06
0.5527143 2.0599224e-06
0.5537143 2.0865237000000003e-06
0.5547143 2.1134655e-06
0.5557143 2.1407525e-06
0.5567143 2.1683888000000003e-06
0.5577143 2.1963791e-06
0.5587143 2.2247278e-06
0.5597143 2.2534392e-06
0.5607143 2.2825182e-06
0.5617143 2.3119690999999998e-06
0.5627143 2.3417966e-06
0.5637143 2.3720053e-06
0.5647143 2.4025998999999997e-06
0.5657143 2.4335848999999997e-06
0.5667143 2.4649651e-06
0.5677143 2.4967452e-06
0.5687143 2.52893e-06
0.5697143 2.5615240999999997e-06
0.5707143 2.5945324e-06
0.5717143 2.6279597e-06
0.5727143 2.6618109e-06
0.5737143 2.6960908e-06
0.5747143 2.7308044e-06
0.5757143 2.7659565e-06
0.5767143 2.8015521e-06
0.5777143 2.8375961e-06
0.5787143 2.8740936999999997e-06
0.5797143 2.9110499e-06
0.5807143 2.9484697e-06
0.5817143 2.9863582e-06
0.5827143 3.0247207e-06
0.5837143 3.0635622000000003e-06
0.5847143 3.1028883e-06
0.5857143 3.1427039e-06
0.5867143 3.1830144e-06
0.5877143 3.2238255e-06
0.5887143 3.2651420999999997e-06
0.5897143 3.3069703e-06
0.5907143 3.3493155e-06
0.5917143 3.3921829e-06
0.5927143 3.4355785999999996e-06
0.5937143 3.4795078999999997e-06
0.5947143 3.5239768e-06
0.5957143 3.5689915e-06
0.5967143 3.6145574999999997e-06
0.5977143 3.6606809999999996e-06
0.5987143 3.7073679e-06
0.5997143 3.7546243e-06
0.6007143 3.8024563e-06
0.6017143 3.8508706e-06
0.6027143 3.8998731e-06
0.6037143 3.9494704e-06
0.6047143 3.9996689e-06
0.6057143 4.050475199999999e-06
0.6067143 4.1018957e-06
0.6077143 4.1539376e-06
0.6087143 4.2066073e-06
0.6097143 4.2599119e-06
0.6107143 4.3138581e-06
0.6117143 4.368453e-06
0.6127143 4.4237034e-06
0.6137143 4.4796167e-06
0.6147143 4.5362e-06
0.6157143 4.5934609e-06
0.6167143 4.6514067e-06
0.6177143 4.7100446e-06
0.6187143 4.7693819999999995e-06
0.6197143 4.8294268000000005e-06
0.6207143 4.8901864e-06
0.6217143 4.9516686e-06
0.6227143 5.0138812e-06
0.6237143 5.0768321e-06
0.6247143 5.1405291e-06
0.6257143 5.2049799e-06
0.6267143 5.2701928e-06
0.6277143 5.3361759e-06
0.6287143 5.4029375e-06
0.6297143 5.4704856e-06
0.6307143 5.5388284e-06
0.6317143 5.6079745e-06
0.6327143 5.6779324e-06
0.6337143 5.7487103e-06
0.6347143 5.8203167e-06
0.6357143 5.8927604e-06
0.6367143 5.966050099999999e-06
0.6377143 6.0401945e-06
0.6387143 6.115202200000001e-06
0.6397143 6.191081800000001e-06
0.6407143 6.2678424e-06
0.6417143 6.345493399999999e-06
0.6427143 6.4240439e-06
0.6437143 6.503502399999999e-06
0.6447143 6.5838783e-06
0.6457143 6.6651808e-06
0.6467143 6.7474197e-06
0.6477143 6.8306036e-06
0.6487143 6.9147426e-06
0.6497143 6.9998457000000005e-06
0.6507143 7.085923e-06
0.6517143 7.1729835999999996e-06
0.6527143 7.2610376e-06
0.6537143 7.350094900000001e-06
0.6547143 7.4401655e-06
0.6557143 7.5312585e-06
0.6567143 7.623384600000001e-06
0.6577143 7.7165538e-06
0.6587143 7.8107767e-06
0.6597143 7.9060634e-06
0.6607143 8.0024243e-06
0.6617143 8.0998696e-06
0.6627143 8.1984098e-06
0.6637143 8.298056299999999e-06
0.6647143 8.3988191e-06
0.6657143 8.5007095e-06
0.6667143 8.6037382e-06
0.6677143 8.7079165e-06
0.6687143 8.8132559e-06
0.6697143 8.919767e-06
0.6707143 9.027461799999999e-06
0.6717143 9.1363518e-06
0.6727143 9.2464482e-06
0.6737143 9.3577626e-06
0.6747143 9.4703068e-06
0.6757143 9.584093899999999e-06
0.6767143 9.699134999999999e-06
0.6777143 9.8154423e-06
0.6787143 9.9330286e-06
0.6797143 1.0051907e-05
0.6807143 1.0172089e-05
0.6817143 1.0293587e-05
0.6827143 1.0416415e-05
0.6837143 1.0540586e-05
0.6847143 1.0666113e-05
0.6857143 1.079301e-05
0.6867143 1.0921289e-05
0.6877143 1.1050965e-05
0.6887143 1.118205e-05
0.6897143 1.1314561e-05
0.6907143 1.144851e-05
0.6917143 1.1583911e-05
0.6927143 1.1720778e-05
0.6937143 1.1859127e-05
0.6947143 1.1998972e-05
0.6957143 1.2140329e-05
0.6967143 1.2283211e-05
0.6977143 1.2427634e-05
0.6987143 1.2573614e-05
0.6997143 1.2721164999999999e-05
0.7007143 1.2870304e-05
0.7017143 1.3021045e-05
0.7027143 1.3173405e-05
0.7037143 1.3327400999999998e-05
0.7047143 1.3483049e-05
0.7057143 1.3640363e-05
0.7067143 1.3799361e-05
0.7077143 1.3960059e-05
0.7087143 1.4122473e-05
0.7097143 1.4286621e-05
0.7107143 1.4452519000000001e-05
0.7117143 1.4620184e-05
0.7127143 1.4789634000000001e-05
0.7137143 1.4960887e-05
0.7147143 1.5133958e-05
0.7157143 1.5308865e-05
0.7167143 1.5485627e-05
0.7177143 1.566426e-05
0.7187143 1.5844782e-05
0.7197143 1.6027212e-05
0.7207143 1.6211567999999998e-05
0.7217143 1.6397867e-05
0.7227143 1.6586128e-05
0.7237143 1.6776369e-05
0.7247143 1.6968606999999998e-05
0.7257143 1.7162863e-05
0.7267143 1.7359154000000002e-05
0.7277143 1.7557500000000003e-05
0.7287143 1.7757918e-05
0.7297143 1.7960428999999998e-05
0.7307143 1.8165049e-05
0.7317143 1.83718e-05
0.7327143 1.85807e-05
0.7337143 1.8791768e-05
0.7347143 1.9005024e-05
0.7357143 1.9220489e-05
0.7367143 1.9438181e-05
0.7377143 1.965812e-05
0.7387143 1.9880326e-05
0.7397143 2.0104819e-05
0.7407143 2.033162e-05
0.7417143 2.0560751e-05
0.7427143 2.0792228e-05
0.7437143 2.1026077e-05
0.7447143 2.1262315e-05
0.7457143 2.1500963e-05
0.7467143 2.1742045e-05
0.7477143 2.1985581e-05
0.7487143 2.2231592e-05
0.7497143 2.2480100000000002e-05
0.7507143 2.2731128e-05
0.7517143 2.2984696e-05
0.7527143 2.3240828e-05
0.7537143 2.3499547e-05
0.7547143 2.3760873e-05
0.7557143 2.4024831000000002e-05
0.7567143 2.4291444e-05
0.7577143 2.4560734000000003e-05
0.7587143 2.4832727e-05
0.7597143 2.5107445e-05
0.7607143 2.5384912e-05
0.7617143 2.5665153e-05
0.7627143 2.5948194e-05
0.7637143 2.6234056000000003e-05
0.7647143 2.6522767000000003e-05
0.7657143 2.6814348e-05
0.7667143 2.7108827999999997e-05
0.7677143 2.7406233e-05
0.7687143 2.7706585000000002e-05
0.7697143 2.8009913e-05
0.7707143 2.8316242e-05
0.7717143 2.8625598e-05
0.7727143 2.893801e-05
0.7737143 2.9253498999999998e-05
0.7747143 2.9572098000000002e-05
0.7757143 2.9893832e-05
0.7767143 3.0218726e-05
0.7777143 3.0546809e-05
0.7787143 3.087811e-05
0.7797143 3.1212656e-05
0.7807143 3.1550474e-05
0.7817143 3.1891594e-05
0.7827143 3.2236042e-05
0.7837143 3.258385e-05
0.7847143 3.2935046e-05
0.7857143 3.3289655e-05
0.7867143 3.3647709e-05
0.7877143 3.4009236e-05
0.7887143 3.4374267e-05
0.7897143 3.4742831e-05
0.7907143 3.5114957e-05
0.7917143 3.5490675e-05
0.7927143 3.5870013e-05
0.7937143 3.6253005e-05
0.7947143 3.6639676e-05
0.7957143 3.703006e-05
0.7967143 3.7424186e-05
0.7977143 3.7822085000000004e-05
0.7987143 3.8223789e-05
0.7997143 3.8629327e-05
0.8007143 3.903873e-05
0.8017143 3.9452027e-05
0.8027143 3.9869252e-05
0.8037143 4.0290435999999995e-05
0.8047143 4.0715611000000004e-05
0.8057143 4.1144807e-05
0.8067143 4.1578056e-05
0.8077143 4.2015392e-05
0.8087143 4.2456844000000004e-05
0.8097143 4.2902445e-05
0.8107143 4.3352230000000004e-05
0.8117143 4.380623e-05
0.8127143 4.4264476000000004e-05
0.8137143 4.4727005e-05
0.8147143 4.5193849e-05
0.8157143 4.5665038e-05
0.8167143 4.6140606999999996e-05
0.8177143 4.6620593e-05
0.8187143 4.7105027e-05
0.8197143 4.7593943e-05
0.8207143 4.8087377999999996e-05
0.8217143 4.858536e-05
0.8227143 4.9087930000000004e-05
0.8237143 4.9595121000000006e-05
0.8247143 5.0106973999999995e-05
0.8257143 5.0623515e-05
0.8267143 5.1144786999999996e-05
0.8277143 5.1670821e-05
0.8287143 5.2201659e-05
0.8297143 5.2737329e-05
0.8307143 5.3277876e-05
0.8317143 5.3823334e-05
0.8327143 5.4373737e-05
0.8337143 5.4929126e-05
0.8347143 5.5489534000000004e-05
0.8357143 5.6055001e-05
0.8367143 5.6625565999999996e-05
0.8377143 5.7201271000000005e-05
0.8387143 5.7782148e-05
0.8397143 5.836823799999999e-05
0.8407143 5.895958e-05
0.8417143 5.9556213999999996e-05
0.8427143 6.015818e-05
0.8437143 6.076551199999999e-05
0.8447143 6.1378256e-05
0.8457143 6.1996451e-05
0.8467143 6.2620137e-05
0.8477143 6.324934800000001e-05
0.8487143 6.3884136e-05
0.8497143 6.4524534e-05
0.8507143 6.517058199999999e-05
0.8517143 6.582232599999999e-05
0.8527143 6.6479805e-05
0.8537143 6.7143066e-05
0.8547143 6.7812141e-05
0.8557143 6.848708299999999e-05
0.8567143 6.9167925e-05
0.8577143 6.985471300000001e-05
0.8587143 7.0547492e-05
0.8597143 7.1246302e-05
0.8607143 7.195118899999999e-05
0.8617143 7.2662192e-05
0.8627143 7.3379357e-05
0.8637143 7.4102724e-05
0.8647143 7.4832343e-05
0.8657143 7.5568255e-05
0.8667143 7.631050500000001e-05
0.8677143 7.705913299999999e-05
0.8687143 7.781419e-05
0.8697143 7.857571499999999e-05
0.8707143 7.934375500000001e-05
0.8717143 8.0118355e-05
0.8727143 8.0899565e-05
0.8737143 8.1687426e-05
0.8747143 8.2481984e-05
0.8757143 8.328328200000001e-05
0.8767143 8.4091369e-05
0.8777143 8.490628700000001e-05
0.8787143 8.572809e-05
0.8797143 8.6556815e-05
0.8807143 8.7392516e-05
0.8817143 8.8235237e-05
0.8827143 8.9085023e-05
0.8837143 8.9941921e-05
0.8847143 9.080598e-05
0.8857143 9.167724199999999e-05
0.8867143 9.2555763e-05
0.8877143 9.3441582e-05
0.8887143 9.4334752e-05
0.8897143 9.5235322e-05
0.8907143 9.6143333e-05
0.8917143 9.7058842e-05
0.8927143 9.7981888e-05
0.8937143 9.8912528e-05
0.8947143 9.9850809e-05
0.8957143 0.00010079677
0.8967143 0.00010175048
0.8977143 0.00010271197999999999
0.8987143 0.00010368129999999999
0.8997143 0.00010465852
0.9007143 0.00010564368
0.9017143 0.00010663681
0.9027143 0.00010763798
0.9037143 0.00010864724
0.9047143 0.00010966462000000002
0.9057143 0.00011069019000000001
0.9067143 0.00011172399999999999
0.9077143 0.0001127661
0.9087143 0.00011381654
0.9097143 0.00011487538
0.9107143 0.00011594265
0.9117143 0.00011701841
0.9127143 0.00011810272
0.9137143 0.00011919561999999999
0.9147143 0.00012029717999999999
0.9157143 0.00012140745
0.9167143 0.00012252647
0.9177143 0.0001236543
0.9187143 0.00012479098
0.9197143 0.00012593659
0.9207143 0.00012709116
0.9217143 0.00012825476
0.9227143 0.00012942743
0.9237143 0.00013060923
0.9247143 0.00013180020999999998
0.9257143 0.00013300044
0.9267143 0.00013420995
0.9277143 0.00013542880999999998
0.9287143 0.00013665707
0.9297143 0.00013789478
0.9307143 0.000139142
0.9317143 0.00014039879
0.9327143 0.00014166519
0.9337143 0.00014294127
0.9347143 0.00014422707999999998
0.9357143 0.00014552266999999999
0.9367143 0.0001468281
0.9377143 0.00014814342
0.9387143 0.00014946869
0.9397143 0.00015080396
0.9407143 0.0001521493
0.9417143 0.00015350475
0.9427143 0.00015487037999999999
0.9437143 0.00015624623
0.9447143 0.00015763237
0.9457143 0.00015902884
0.9467143 0.00016043572
0.9477143 0.00016185304
0.9487143 0.00016328088
0.9497143 0.00016471928
0.9507143 0.0001661683
0.9517143 0.00016762799
0.9527143 0.00016909842000000002
0.9537143 0.00017057963
0.9547143 0.00017207169
0.9557143 0.00017357465000000002
0.9567143 0.00017508858
0.9577143 0.00017661351
0.9587143 0.00017814953
0.9597143 0.00017969667
0.9607143 0.00018125499999999998
0.9617143 0.00018282457000000002
0.9627143 0.00018440544
0.9637143 0.00018599767
0.9647143 0.00018760131
0.9657143 0.00018921643
0.9667143 0.00019084307000000002
0.9677143 0.00019248129999999998
0.9687143 0.00019413117
0.9697143 0.00019579275
0.9707143 0.00019746608
0.9717143 0.00019915121
0.9727143 0.00020084822000000001
0.9737143 0.00020255716
0.9747143 0.00020427808
0.9757143 0.00020601103000000002
0.9767143 0.00020775608
0.9777143 0.00020951329
0.9787143 0.00021128269
0.9797143 0.00021306437000000002
0.9807143 0.00021485837
0.9817143 0.00021666474
0.9827143 0.00021848354999999997
0.9837143 0.00022031484
0.9847143 0.00022215868
0.9857143 0.00022401514
0.9867143 0.00022588425999999997
0.9877143 0.00022776609999999997
0.9887143 0.00022966071
0.9897143 0.00023156815
0.9907143 0.00023348846
0.9917143 0.00023542173
0.9927143 0.00023736797999999998
0.9937143 0.00023932728
0.9947143 0.00024129970000000002
0.9957143 0.00024328529
0.9967143 0.00024528407999999997
0.9977143 0.00024729616
0.9987143 0.00024932156
0.9997143 0.00025136035
1.000714 0.00025341258
1.001714 0.00025547831
1.002714 0.0002575576
1.003714 0.00025965048000000003
1.004714 0.00026175703
1.005714 0.00026387729
1.006714 0.00026601131
1.007714 0.00026815915
1.008714 0.00027032086000000003
1.009714 0.0002724965
1.010714 0.00027468614
1.011714 0.0002768898
1.012714 0.00027910755
1.013714 0.00028133945
1.014714 0.00028358554
1.015714 0.00028584589
1.016714 0.00028812050999999997
1.017714 0.00029040948
1.018714 0.00029271287
1.019714 0.00029503069
1.020714 0.00029736302
1.021714 0.0002997099
1.022714 0.00030207141
1.023714 0.00030444755
1.024714 0.00030683841
1.025714 0.00030924402
1.026714 0.00031166444
1.027714 0.0003140997
1.028714 0.00031654988
1.029714 0.00031901502
1.030714 0.00032149514
1.031714 0.00032399032
1.032714 0.00032650059
1.033714 0.00032902601
1.034714 0.00033156662
1.035714 0.00033412248
1.036714 0.00033669362
1.037714 0.00033928009
1.038714 0.00034188195000000004
1.039714 0.00034449922
1.040714 0.00034713196
1.041714 0.00034978023
1.042714 0.00035244404
1.043714 0.00035512346
1.044714 0.00035781854
1.045714 0.00036052931999999997
1.046714 0.00036325582
1.047714 0.00036599811
1.048714 0.0003687562
1.049714 0.00037153015
1.050714 0.00037432001
1.051714 0.00037712582
1.052714 0.00037994761999999996
1.053714 0.00038278545
1.054714 0.00038563931
1.055714 0.00038850931000000005
1.056714 0.00039139545
1.057714 0.00039429774
1.058714 0.00039721626
1.059714 0.00040015107
1.060714 0.00040310214999999996
1.061714 0.00040606956
1.062714 0.00040905334
1.063714 0.00041205349
1.064714 0.0004150701
1.065714 0.00041810317
1.066714 0.00042115275
1.067714 0.00042421884000000003
1.068714 0.00042730148
1.069714 0.00043040071999999994
1.070714 0.00043351661
1.071714 0.00043664912999999997
1.072714 0.00043979835
1.073714 0.0004429643
1.074714 0.00044614699
1.075714 0.00044934645
1.076714 0.00045256273999999997
1.077714 0.00045579586
1.078714 0.00045904579999999994
1.079714 0.00046231262
1.080714 0.00046559635
1.081714 0.000468897
1.082714 0.00047221461
1.083714 0.00047554918000000006
1.084714 0.00047890076
1.085714 0.00048226934
1.086714 0.00048565493999999995
1.087714 0.00048905758
1.088714 0.00049247728
1.089714 0.00049591408
1.090714 0.00049936798
1.091714 0.00050283902
1.092714 0.00050632716
1.093714 0.0005098324400000001
1.094714 0.00051335492
1.095714 0.00051689458
1.096714 0.0005204514299999999
1.097714 0.00052402547
1.098714 0.0005276167
1.099714 0.0005312251699999999
1.100714 0.00053485087
1.101714 0.0005384938
1.102714 0.00054215398
1.103714 0.00054583143
1.104714 0.0005495261099999999
1.105714 0.0005532380800000001
1.106714 0.00055696732
1.107714 0.00056071381
1.108714 0.00056447757
1.109714 0.00056825861
1.110714 0.00057205693
1.111714 0.0005758725400000001
1.112714 0.00057970542
1.113714 0.00058355558
1.114714 0.00058742303
1.115714 0.00059130771
1.116714 0.00059520967
1.117714 0.00059912886
1.118714 0.00060306529
1.119714 0.000607019
1.120714 0.0006109899
1.121714 0.0006149780300000001
1.122714 0.00061898336
1.123714 0.00062300592
1.124714 0.00062704562
1.125714 0.00063110251
1.126714 0.00063517655
1.127714 0.00063926773
1.128714 0.0006433760099999999
1.129714 0.00064750143
1.130714 0.0006516439
1.131714 0.00065580343
1.132714 0.00065998001
1.133714 0.0006641736
1.134714 0.0006683842
1.135714 0.00067261176
1.136714 0.00067685623
1.137714 0.00068111763
1.138714 0.00068539589
1.139714 0.00068969098
1.140714 0.00069400289
1.141714 0.00069833159
1.142714 0.00070267702
1.143714 0.00070703913
1.144714 0.00071141794
1.145714 0.00071581339
1.146714 0.0007202253999999999
1.147714 0.00072465396
1.148714 0.00072909902
1.149714 0.0007335605499999999
1.150714 0.00073803849
1.151714 0.00074253276
1.152714 0.00074704335
1.153714 0.00075157022
1.154714 0.00075611329
1.155714 0.00076067254
1.156714 0.0007652478399999999
1.157714 0.00076983924
1.158714 0.00077444665
1.159714 0.00077906998
1.160714 0.00078370913
1.161714 0.0007883641000000001
1.162714 0.00079303491
1.163714 0.00079772135
1.164714 0.00080242344
1.165714 0.00080714108
1.166714 0.0008118741800000001
1.167714 0.00081662274
1.168714 0.00082138658
1.169714 0.00082616571
1.170714 0.00083096011
1.171714 0.00083576961
1.172714 0.0008405941100000001
1.173714 0.0008454336199999999
1.174714 0.00085028796
1.175714 0.00085515712
1.176714 0.00086004102
1.177714 0.0008649395599999999
1.178714 0.0008698526500000001
1.179714 0.0008747802
1.180714 0.00087972212
1.181714 0.00088467832
1.182714 0.0008896487099999999
1.183714 0.00089463319
1.184714 0.0008996316900000001
1.185714 0.000904644
1.186714 0.00090967014
1.187714 0.00091471002
1.188714 0.00091976344
1.189714 0.0009248303300000001
1.190714 0.00092991058
1.191714 0.0009350041200000001
1.192714 0.0009401108400000001
1.193714 0.0009452305699999999
1.194714 0.0009503632100000001
1.195714 0.0009555086800000001
1.196714 0.00096066688
1.197714 0.00096583763
1.198714 0.0009710208400000001
1.199714 0.00097621642
1.200714 0.00098142418
1.201714 0.00098664405
1.202714 0.0009918758200000001
1.203714 0.0009971194200000001
1.204714 0.0010023748
1.205714 0.0010076415999999999
1.206714 0.0010129199
1.207714 0.0010182094
1.208714 0.0010235101
1.209714 0.0010288219
1.210714 0.0010341444
1.211714 0.0010394777
1.212714 0.0010448215
1.213714 0.0010501758
1.214714 0.0010555403
1.215714 0.0010609149000000001
1.216714 0.0010662995
1.217714 0.0010716939000000002
1.218714 0.0010770979
1.219714 0.0010825114000000001
1.220714 0.0010879343000000001
1.221714 0.0010933662
1.222714 0.0010988072
1.223714 0.001104257
1.224714 0.0011097154
1.225714 0.0011151823
1.226714 0.0011206575000000001
1.227714 0.0011261406999999999
1.228714 0.001131632
1.229714 0.0011371309
1.230714 0.0011426375
1.231714 0.0011481514
1.232714 0.0011536724999999999
1.233714 0.0011592006
1.234714 0.0011647355
1.235714 0.001170277
1.236714 0.0011758248999999999
1.237714 0.001181379
1.238714 0.0011869392
1.239714 0.0011925052
1.240714 0.0011980767
1.241714 0.0012036537
1.242714 0.0012092359
1.243714 0.001214823
1.244714 0.0012204149
1.245714 0.0012260114
1.246714 0.0012316122
1.247714 0.0012372171000000001
1.248714 0.0012428259
1.249714 0.0012484384
1.250714 0.0012540543
1.251714 0.0012596734000000001
1.252714 0.0012652956
1.253714 0.0012709204
1.254714 0.0012765478
1.255714 0.0012821773
1.256714 0.001287809
1.257714 0.0012934424999999999
1.258714 0.0012990776
1.259714 0.0013047139
1.260714 0.0013103513
1.261714 0.0013159894
1.262714 0.0013216281
1.263714 0.0013272671999999999
1.264714 0.0013329062
1.265714 0.0013385451
1.266714 0.0013441835
1.267714 0.0013498212
1.268714 0.0013554578
1.269714 0.0013610931
1.270714 0.001366727
1.271714 0.0013723589999999999
1.272714 0.001377989
1.273714 0.0013836166
1.274714 0.0013892415
1.275714 0.0013948635
1.276714 0.0014004822
1.277714 0.0014060975
1.278714 0.001411709
1.279714 0.0014173164
1.280714 0.0014229195
1.281714 0.0014285179
1.282714 0.0014341113
1.283714 0.0014396996
1.284714 0.0014452822
1.285714 0.0014508589999999999
1.286714 0.0014564295
1.287714 0.0014619936
1.288714 0.0014675509
1.289714 0.0014731011
1.290714 0.0014786438
1.291714 0.0014841788
1.292714 0.0014897058
1.293714 0.0014952243
1.294714 0.0015007341
1.295714 0.0015062349
1.296714 0.0015117263
1.297714 0.0015172078999999999
1.298714 0.0015226794999999998
1.299714 0.0015281405999999999
1.300714 0.0015335911
1.301714 0.0015390304000000002
1.302714 0.0015444584
1.303714 0.0015498747
1.304714 0.0015552786999999998
1.305714 0.0015606703999999998
1.306714 0.0015660491
1.307714 0.0015714148
1.308714 0.0015767668000000001
1.309714 0.0015821049999999999
1.310714 0.001587429
1.311714 0.0015927382
1.312714 0.0015980326
1.313714 0.0016033116
1.314714 0.0016085749
1.315714 0.0016138221000000003
1.316714 0.0016190528
1.317714 0.0016242668
1.318714 0.0016294634000000002
1.319714 0.0016346425000000001
1.320714 0.0016398035
1.321714 0.0016449460999999998
1.322714 0.00165007
1.323714 0.0016551749
1.324714 0.00166026
1.325714 0.0016653254
1.326714 0.0016703703
1.327714 0.0016753946000000002
1.328714 0.0016803977000000002
1.329714 0.0016853794000000002
1.330714 0.0016903392
1.331714 0.0016952767000000001
1.332714 0.0017001914
1.333714 0.0017050830000000002
1.334714 0.001709951
1.335714 0.0017147949999999999
1.336714 0.0017196146
1.337714 0.0017244094
1.338714 0.0017291792
1.339714 0.0017339233
1.340714 0.0017386412
1.341714 0.0017433326999999998
1.342714 0.0017479973000000002
1.343714 0.0017526345000000003
1.344714 0.0017572437999999998
1.345714 0.0017618249
1.346714 0.0017663775
1.347714 0.001770901
1.348714 0.0017753948
1.349714 0.0017798587999999999
1.350714 0.0017842921999999999
1.351714 0.0017886949
1.352714 0.0017930661
1.353714 0.0017974056000000002
1.354714 0.001801713
1.355714 0.0018059876
1.356714 0.0018102291999999999
1.357714 0.001814437
1.358714 0.0018186108999999999
1.359714 0.0018227502
1.360714 0.0018268544999999999
1.361714 0.0018309236
1.362714 0.0018349567
1.363714 0.0018389534
1.364714 0.0018429133
1.365714 0.0018468358999999999
1.366714 0.0018507208
1.367714 0.0018545674
1.368714 0.0018583753
1.369714 0.001862144
1.370714 0.0018658731
1.371714 0.001869562
1.372714 0.0018732104
1.373714 0.0018768175999999998
1.374714 0.0018803831999999999
1.375714 0.0018839068
1.376714 0.0018873878
1.377714 0.0018908256999999999
1.378714 0.0018942199
1.379714 0.0018975701000000002
1.380714 0.0019008757999999998
1.381714 0.0019041365
1.382714 0.0019073516999999999
1.383714 0.0019105209999999999
1.384714 0.0019136436
1.385714 0.0019167193
1.386714 0.0019197474
1.387714 0.0019227275
1.388714 0.0019256591
1.389714 0.0019285417
1.390714 0.0019313747999999999
1.391714 0.0019341578000000002
1.392714 0.0019368902999999998
1.393714 0.0019395718
1.394714 0.0019422017000000002
1.395714 0.0019447796
1.396714 0.0019473048999999998
1.397714 0.0019497770999999998
1.398714 0.0019521958
1.399714 0.0019545603
1.400714 0.0019568703
1.401714 0.0019591251
1.402714 0.0019613242
1.403714 0.0019634672
1.404714 0.0019655536
1.405714 0.0019675826
1.406714 0.0019695541
1.407714 0.0019714673
1.408714 0.0019733217
1.409714 0.0019751169
1.410714 0.0019768522
1.411714 0.0019785273
1.412714 0.0019801415
1.413714 0.0019816944
1.414714 0.0019831854
1.415714 0.001984614
1.416714 0.0019859797
1.417714 0.0019872821
1.418714 0.0019885205000000003
1.419714 0.0019896943
1.420714 0.0019908031000000002
1.421714 0.0019918465
1.422714 0.0019928239
1.423714 0.0019937344
1.424714 0.0019945781
1.425714 0.0019953541
1.426714 0.0019960617999999998
1.427714 0.0019967008
1.428714 0.0019972707
1.429714 0.0019977707999999997
1.430714 0.0019982006
1.431714 0.0019985597
1.432714 0.0019988474
1.433714 0.0019990634000000003
1.434714 0.0019992068999999998
1.435714 0.0019992774
1.436714 0.0019992745
1.437714 0.0019991976
1.438714 0.0019990463
1.439714 0.0019988198
1.440714 0.0019985178
1.441714 0.0019981398999999998
1.442714 0.0019976853
1.443714 0.0019971536
1.444714 0.0019965442
1.445714 0.0019958566999999997
1.446714 0.0019950903000000002
1.447714 0.0019942448
1.448714 0.0019933195
1.449714 0.001992314
1.450714 0.0019912276999999997
1.451714 0.0019900601
1.452714 0.0019888106
1.453714 0.0019874789000000003
1.454714 0.0019860642999999997
1.455714 0.0019845664000000002
1.456714 0.0019829844000000003
1.457714 0.001981318
1.458714 0.0019795668999999998
1.459714 0.0019777302
1.460714 0.0019758076
1.461714 0.0019737985
1.462714 0.0019717025
1.463714 0.001969519
1.464714 0.0019672474000000002
1.465714 0.0019648875
1.466714 0.0019624385
1.467714 0.0019599001
1.468714 0.0019572717
1.469714 0.0019545527000000003
1.470714 0.0019517427
1.471714 0.0019488412
1.472714 0.0019458479
1.473714 0.0019427620000000002
1.474714 0.0019395831
1.475714 0.0019363109
1.476714 0.0019329447
1.477714 0.0019294841
1.478714 0.0019259287000000002
1.479714 0.0019222778
1.480714 0.0019185311
1.481714 0.0019146881
1.482714 0.0019107481000000001
1.483714 0.0019067111
1.484714 0.0019025761999999999
1.485714 0.001898343
1.486714 0.0018940113
1.487714 0.0018895804
1.488714 0.0018850498
1.489714 0.0018804192
1.490714 0.001875688
1.491714 0.0018708559000000001
1.492714 0.0018659224000000002
1.493714 0.0018608868999999998
1.494714 0.0018557492000000001
1.495714 0.0018505087
1.496714 0.0018451647999999999
1.497714 0.0018397175
1.498714 0.0018341660000000001
1.499714 0.0018285099999999998
1.500714 0.0018227491
1.501714 0.0018168827
1.502714 0.0018109105
1.503714 0.0018048322000000002
1.504714 0.0017986470999999998
1.505714 0.0017923549999999998
1.506714 0.0017859555
1.507714 0.0017794478
1.508714 0.0017728319999999998
1.509714 0.0017661074000000002
1.510714 0.0017592736
1.511714 0.0017523304
1.512714 0.0017452772
1.513714 0.0017381137
1.514714 0.0017308395000000002
1.515714 0.0017234543
1.516714 0.0017159575
1.517714 0.0017083488
1.518714 0.0017006279
1.519714 0.0016927946
1.520714 0.0016848484
1.521714 0.0016767888
1.522714 0.0016686156
1.523714 0.0016603282
1.524714 0.0016519265000000001
1.525714 0.0016434099999999999
1.526714 0.0016347783
1.527714 0.0016260314
1.528714 0.0016171687
1.529714 0.0016081898000000002
1.530714 0.0015990944999999999
1.531714 0.0015898826
1.532714 0.0015805535
1.533714 0.0015711072
1.534714 0.0015615431000000001
1.535714 0.0015518612
1.536714 0.001542061
1.537714 0.0015321421999999999
1.538714 0.0015221046
1.539714 0.0015119477999999999
1.540714 0.0015016716
1.541714 0.0014912756
1.542714 0.0014807597000000001
1.543714 0.0014701235
1.544714 0.0014593668
1.545714 0.0014484894
1.546714 0.0014374909
1.547714 0.0014263712
1.548714 0.00141513
1.549714 0.0014037671
1.550714 0.0013922821000000001
1.551714 0.001380675
1.552714 0.0013689454
1.553714 0.0013570932
1.554714 0.001345118
1.555714 0.0013330198
1.556714 0.0013207982999999999
1.557714 0.0013084534
1.558714 0.0012959846999999998
1.559714 0.0012833922
1.560714 0.0012706757
1.561714 0.001257835
1.562714 0.0012448699
1.563714 0.0012317801999999999
1.564714 0.0012185659
1.565714 0.0012052267
1.566714 0.0011917626
1.567714 0.0011781733
1.568714 0.0011644587
1.569714 0.0011506188
1.570714 0.0011366533000000002
1.571714 0.0011225622
1.572714 0.0011083454
1.573714 0.0010940027
1.574714 0.0010795341
1.575714 0.0010649394000000001
1.576714 0.0010502187000000001
1.577714 0.0010353719
1.578714 0.0010203987999999999
1.579714 0.0010052993
1.580714 0.00099007348
1.581714 0.00097472121
1.582714 0.00095924252
1.583714 0.0009436373099999999
1.584714 0.0009279056
1.585714 0.00091204729
1.586714 0.0008960623699999999
1.587714 0.0008799508599999999
1.588714 0.00086371274
1.589714 0.00084734802
1.590714 0.0008308567000000001
1.591714 0.00081423877
1.592714 0.00079749434
1.593714 0.0007806233
1.594714 0.0007636257600000001
1.595714 0.00074650175
1.596714 0.0007292513099999999
1.597714 0.00071187451
1.598714 0.00069437142
1.599714 0.00067674209
1.600714 0.00065898657
1.601714 0.00064110495
1.602714 0.00062309737
1.603714 0.00060496386
1.604714 0.00058670457
1.605714 0.00056831959
1.606714 0.0005498090599999999
1.607714 0.00053117305
1.608714 0.0005124117300000001
1.609714 0.00049352525
1.610714 0.00047451376
1.611714 0.0004553774
1.612714 0.00043611635
1.613714 0.00041673075000000007
1.614714 0.00039722081
1.615714 0.00037758668
1.616714 0.00035782859
1.617714 0.00033794672
1.618714 0.00031794129
1.619714 0.00029781254
1.620714 0.00027756066
1.621714 0.00025718591
1.622714 0.00023668852
1.623714 0.00021606872
1.624714 0.00019532681
1.625714 0.00017446303
1.626714 0.00015347765
1.627714 0.00013237096
1.628714 0.00011114324
1.629714 8.9794798e-05
1.630714 6.832592600000001e-05
1.631714 4.673694e-05
1.632714 2.5028160000000003e-05
1.633714 3.1999122e-06
1.634714 -1.874747e-05
1.635714 -4.081364e-05
1.636714 -6.2998254e-05
1.637714 -8.5300945e-05
1.638714 -0.00010772136
1.639714 -0.00013025912
1.640714 -0.00015291382999999998
1.641714 -0.00017568511
1.642714 -0.00019857257
1.643714 -0.00022157581000000002
1.644714 -0.00024469438999999996
1.645714 -0.00026792791
1.646714 -0.00029127591
1.647714 -0.00031473799
1.648714 -0.00033831368
1.649714 -0.00036200252
1.650714 -0.00038580406
1.651714 -0.00040971781
1.652714 -0.00043374329999999994
1.653714 -0.00045788001
1.654714 -0.00048212746
1.655714 -0.0005064851400000001
1.656714 -0.0005309525500000001
1.657714 -0.00055552914
1.658714 -0.0005802143699999999
1.659714 -0.00060500774
1.660714 -0.00062990866
1.661714 -0.00065491654
1.662714 -0.00068003087
1.663714 -0.0007052510200000001
1.664714 -0.0007305764000000001
1.665714 -0.00075600647
1.666714 -0.00078154053
1.667714 -0.0008071780899999999
1.668714 -0.0008329184299999999
1.669714 -0.000858761
1.670714 -0.00088470506
1.671714 -0.00091074999
1.672714 -0.0009368952299999999
1.673714 -0.00096313997
1.674714 -0.0009894836700000001
1.675714 -0.0010159256
1.676714 -0.001042465
1.677714 -0.0010691013000000001
1.678714 -0.0010958336999999999
1.679714 -0.0011226615
1.680714 -0.0011495841
1.681714 -0.0011766006999999999
1.682714 -0.0012037104
1.683714 -0.0012309126999999998
1.684714 -0.0012582067
1.685714 -0.0012855917999999998
1.686714 -0.0013130671
1.687714 -0.0013406318
1.688714 -0.0013682851
1.689714 -0.0013960263
1.690714 -0.0014238546
1.691714 -0.0014517692
1.692714 -0.0014797692
1.693714 -0.0015078537
1.694714 -0.0015360221
1.695714 -0.0015642734
1.696714 -0.0015926067
1.697714 -0.0016210213000000002
1.698714 -0.0016495162
1.699714 -0.0016780905
1.700714 -0.0017067434
1.701714 -0.001735474
1.702714 -0.0017642812999999998
1.703714 -0.0017931645
1.704714 -0.0018221225999999998
1.705714 -0.0018511547999999999
1.706714 -0.0018802601000000002
1.707714 -0.0019094374
1.708714 -0.001938686
1.709714 -0.0019680048
1.710714 -0.0019973928
1.711714 -0.0020268491
1.712714 -0.0020563728
1.713714 -0.0020859627
1.714714 -0.0021156178
1.715714 -0.0021453372
1.716714 -0.0021751199
1.717714 -0.0022049648
1.718714 -0.0022348708
1.719714 -0.002264837
1.720714 -0.0022948621
1.721714 -0.0023249453
1.722714 -0.0023550854
1.723714 -0.0023852816
1.724714 -0.0024155324000000003
1.725714 -0.002445837
1.726714 -0.0024761943
1.727714 -0.0025066030999999996
1.728714 -0.0025370622
1.729714 -0.0025675707
1.730714 -0.0025981273
1.731714 -0.0026287311
1.732714 -0.0026593807
1.733714 -0.0026900752
1.734714 -0.0027208132
1.735714 -0.0027515938
1.736714 -0.0027824157
1.737714 -0.0028132777999999997
1.738714 -0.0028441787
1.739714 -0.0028751174
1.740714 -0.0029060928
1.741714 -0.0029371035
1.742714 -0.0029681483
1.743714 -0.0029992261000000003
1.744714 -0.0030303356
1.745714 -0.0030614756000000003
1.746714 -0.0030926446999999997
1.747714 -0.0031238418
1.748714 -0.0031550658999999997
1.749714 -0.0031863153999999996
1.750714 -0.0032175889000000003
1.751714 -0.0032488857
1.752714 -0.0032802039999999997
1.753714 -0.0033115426000000004
1.754714 -0.0033429005
1.755714 -0.0033742759
1.756714 -0.003405668
1.757714 -0.0034370751
1.758714 -0.0034684958999999997
1.759714 -0.0034999295000000003
1.760714 -0.0035313744
1.761714 -0.0035628291
1.762714 -0.0035942921000000003
1.763714 -0.0036257625
1.764714 -0.0036572386
1.765714 -0.0036887192
1.766714 -0.0037202026
1.767714 -0.0037516878
1.768714 -0.0037831735
1.769714 -0.003814658
1.770714 -0.0038461399999999996
1.771714 -0.0038776183
1.772714 -0.0039090915000000006
1.773714 -0.0039405581999999995
1.774714 -0.0039720169
1.775714 -0.0040034662
1.776714 -0.0040349045
1.777714 -0.0040663308
1.778714 -0.004097743300000001
1.779714 -0.0041291409
1.780714 -0.0041605217
1.781714 -0.0041918847
1.782714 -0.0042232285
1.783714 -0.0042545515
1.784714 -0.0042858523
1.785714 -0.0043171294
1.786714 -0.004348381100000001
1.787714 -0.0043796063
1.788714 -0.0044108034
1.789714 -0.004441970999999999
1.790714 -0.0044731078
1.791714 -0.0045042118
1.792714 -0.0045352819
1.793714 -0.0045663164
1.794714 -0.0045973142
1.795714 -0.004628273400000001
1.796714 -0.004659192600000001
1.797714 -0.0046900703
1.798714 -0.0047209051000000005
1.799714 -0.0047516955
1.800714 -0.0047824396
1.801714 -0.004813136500000001
1.802714 -0.0048437843
1.803714 -0.0048743816
1.804714 -0.0049049268
1.805714 -0.0049354185
1.806714 -0.0049658549
1.807714 -0.0049962346
1.808714 -0.005026556
1.809714 -0.0050568178
1.810714 -0.0050870181
1.811714 -0.0051171555
1.812714 -0.0051472285
1.813714 -0.0051772357
1.814714 -0.0052071751
1.815714 -0.0052370455
1.816714 -0.0052668453
1.817714 -0.0052965726
1.818714 -0.0053262265
1.819714 -0.0053558050999999995
1.820714 -0.0053853066000000005
1.821714 -0.0054147297999999995
1.822714 -0.005444073
1.823714 -0.0054733347000000005
1.824714 -0.0055025132
1.825714 -0.0055316072
1.826714 -0.0055606146
1.827714 -0.0055895343
1.828714 -0.005618365
1.829714 -0.0056471046
1.830714 -0.0056757515
1.831714 -0.0057043046000000005
1.832714 -0.0057327619
1.833714 -0.0057611222000000005
1.834714 -0.0057893834
1.835714 -0.0058175443000000005
1.836714 -0.0058456033
1.837714 -0.005873559
1.838714 -0.0059014095
1.839714 -0.0059291535
1.840714 -0.0059567894
1.841714 -0.0059843154
1.842714 -0.0060117300999999995
1.843714 -0.0060390321
1.844714 -0.0060662194000000004
1.845714 -0.0060932907
1.846714 -0.0061202445
1.847714 -0.006147079
1.848714 -0.006173792599999999
1.849714 -0.006200384099999999
1.850714 -0.0062268518
1.851714 -0.006253194399999999
1.852714 -0.0062794097
1.853714 -0.0063054969
1.854714 -0.0063314539
1.855714 -0.0063572792
1.856714 -0.0063829713
1.857714 -0.0064085289
1.858714 -0.006433949600000001
1.859714 -0.0064592328
1.860714 -0.0064843764
1.861714 -0.006509379500000001
1.862714 -0.006534239900000001
1.863714 -0.0065589564
1.864714 -0.0065835273
1.865714 -0.0066079512
1.866714 -0.0066322266999999996
1.867714 -0.0066563523000000005
1.868714 -0.0066803259
1.869714 -0.0067041467
1.870714 -0.0067278132
1.871714 -0.006751323199999999
1.872714 -0.006774675399999999
1.873714 -0.006797869
1.874714 -0.006820901800000001
1.875714 -0.0068437723
1.876714 -0.0068664791000000005
1.877714 -0.0068890207
1.878714 -0.006911395799999999
1.879714 -0.0069336027
1.880714 -0.0069556401
1.881714 -0.0069775066
1.882714 -0.006999200600000001
1.883714 -0.0070207207
1.884714 -0.007042065399999999
1.885714 -0.0070632334000000005
1.886714 -0.007084223
1.887714 -0.007105033
1.888714 -0.0071256617999999996
1.889714 -0.007146108000000001
1.890714 -0.0071663701
1.891714 -0.007186446599999999
1.892714 -0.0072063362
1.893714 -0.007226038000000001
1.894714 -0.0072455498999999994
1.895714 -0.0072648705
1.896714 -0.007283999
1.897714 -0.007302933199999999
1.898714 -0.0073216725
1.899714 -0.0073402152
1.900714 -0.007358560100000001
1.901714 -0.007376705599999999
1.902714 -0.0073946503
1.903714 -0.0074123927
1.904714 -0.0074299322
1.905714 -0.0074472664
1.906714 -0.007464394699999999
1.907714 -0.0074813157
1.908714 -0.0074980278
1.909714 -0.0075145304
1.910714 -0.007530822
1.911714 -0.0075469005
1.912714 -0.007562765700000001
1.913714 -0.0075784154999999995
1.914714 -0.0075938493
1.915714 -0.0076090655
1.916714 -0.007624062700000001
1.917714 -0.007638840199999999
1.918714 -0.0076533965
1.919714 -0.0076677301
1.920714 -0.007681840399999999
1.921714 -0.0076957251
1.922714 -0.0077093842
1.923714 -0.0077228156
1.924714 -0.007736018599999999
1.925714 -0.0077489924
1.926714 -0.0077617355
1.927714 -0.0077742465
1.928714 -0.007786523899999999
1.929714 -0.0077985671
1.930714 -0.0078103752
1.931714 -0.0078219469
1.932714 -0.0078332807
1.933714 -0.007844375800000001
1.934714 -0.0078552308
1.935714 -0.007865845
1.936714 -0.007876216799999999
1.937714 -0.0078863457
1.938714 -0.0078962308
1.939714 -0.0079058707
1.940714 -0.007915264
1.941714 -0.0079244099
1.942714 -0.0079333076
1.943714 -0.0079419566
1.944714 -0.0079503552
1.945714 -0.0079585021
1.946714 -0.007966397200000001
1.947714 -0.0079740392
1.948714 -0.0079814272
1.949714 -0.0079885598
1.950714 -0.0079954363
1.951714 -0.008002055999999999
1.952714 -0.0080084181
1.953714 -0.0080145219
1.954714 -0.0080203659
1.955714 -0.0080259495
1.956714 -0.0080312719
1.957714 -0.0080363323
1.958714 -0.0080411301
1.959714 -0.008045664400000001
1.960714 -0.008049934
1.961714 -0.008053938699999999
1.962714 -0.008057677
1.963714 -0.0080611491
1.964714 -0.0080643535
1.965714 -0.0080672893
1.966714 -0.0080699559
1.967714 -0.0080723534
1.968714 -0.0080744801
1.969714 -0.0080763355
1.970714 -0.0080779195
1.971714 -0.0080792306
1.972714 -0.0080802689
1.973714 -0.0080810329
1.974714 -0.0080815225
1.975714 -0.0080817372
1.976714 -0.0080816761
1.977714 -0.0080813385
1.978714 -0.0080807244
1.979714 -0.008079832300000001
1.980714 -0.008078662399999999
1.981714 -0.0080772137
1.982714 -0.0080754857
1.983714 -0.0080734782
1.984714 -0.0080711907
1.985714 -0.0080686223
1.986714 -0.0080657723
1.987714 -0.0080626407
1.988714 -0.0080592268
1.989714 -0.0080555299
1.990714 -0.008051550000000001
1.991714 -0.0080472862
1.992714 -0.008042738800000001
1.993714 -0.0080379075
1.994714 -0.0080327911
1.995714 -0.0080273901
1.996714 -0.0080217033
1.997714 -0.0080157311
1.998714 -0.008009473100000001
1.999714 -0.008002928400000001
2.000714 -0.007996097
2.001714 -0.0079889789
2.002714 -0.0079815734
2.003714 -0.007973881300000001
2.004714 -0.007965901000000001
2.005714 -0.0079576334
2.006714 -0.0079490776
2.007714 -0.007940233599999999
2.008714 -0.0079311016
2.009714 -0.0079216814
2.010714 -0.0079119724
2.011714 -0.0079019752
2.012714 -0.0078916892
2.013714 -0.0078811143
2.014714 -0.0078702506
2.015714 -0.007859098
2.016714 -0.0078476558
2.017714 -0.0078359248
2.018714 -0.0078239049
2.019714 -0.0078115954
2.020714 -0.0077989971
2.021714 -0.0077861092
2.022714 -0.007772932399999999
2.023714 -0.007759466800000001
2.024714 -0.0077457116
2.025714 -0.0077316675999999996
2.026714 -0.0077173347
2.027714 -0.0077027129
2.028714 -0.007687802299999999
2.029714 -0.007672602799999999
2.030714 -0.0076571152
2.031714 -0.007641339499999999
2.032714 -0.0076252756
2.033714 -0.0076089236
2.034714 -0.007592283500000001
2.035714 -0.007575356
2.036714 -0.0075581411000000005
2.037714 -0.0075406395
2.038714 -0.007522850499999999
2.039714 -0.0075047756
2.040714 -0.007486414
2.041714 -0.007467766400000001
2.042714 -0.0074488335999999995
2.043714 -0.0074296157
2.044714 -0.007410112399999999
2.045714 -0.0073903248
2.046714 -0.007370253300000001
2.047714 -0.0073498981
2.048714 -0.0073292598
2.049714 -0.0073083385
2.050714 -0.0072871357
2.051714 -0.007265650500000001
2.052714 -0.0072438845
2.053714 -0.007221837599999999
2.054714 -0.0071995099000000005
2.055714 -0.0071769026999999996
2.056714 -0.0071540162
2.057714 -0.007130851
2.058714 -0.0071074079
2.059714 -0.0070836868
2.060714 -0.0070596892
2.061714 -0.0070354152
2.062714 -0.0070108654
2.063714 -0.0069860405
2.064714 -0.0069609407
2.065714 -0.0069355672
2.066714 -0.0069099209
2.067714 -0.006884001799999999
2.068714 -0.0068578104999999995
2.069714 -0.0068313486
2.070714 -0.006804616
2.071714 -0.0067776142
2.072714 -0.0067503432
2.073714 -0.0067228044
2.074714 -0.0066949979
2.075714 -0.006666925
2.076714 -0.0066385866
2.077714 -0.006609983400000001
2.078714 -0.006581116
2.079714 -0.006551986
2.080714 -0.0065225933
2.081714 -0.0064929394
2.082714 -0.0064630250999999994
2.083714 -0.006432850899999999
2.084714 -0.0064024185
2.085714 -0.0063717285
2.086714 -0.0063407817
2.087714 -0.0063095795
2.088714 -0.0062781226
2.089714 -0.006246411800000001
2.090714 -0.006214448499999999
2.091714 -0.006182234199999999
2.092714 -0.0061497689
2.093714 -0.006117054699999999
2.094714 -0.0060840921
2.095714 -0.0060508824
2.096714 -0.0060174269
2.097714 -0.0059837264
2.098714 -0.0059497823
2.099714 -0.0059155955
2.100714 -0.0058811675
2.101714 -0.005846499000000001
2.102714 -0.005811591499999999
2.103714 -0.0057764464
2.104714 -0.0057410644999999995
2.105714 -0.0057054476
2.106714 -0.0056695964
2.107714 -0.0056335124
2.108714 -0.0055971967
2.109714 -0.0055606506
2.110714 -0.005523875399999999
2.111714 -0.0054868723999999995
2.112714 -0.0054496428
2.113714 -0.005412188
2.114714 -0.0053745091
2.115714 -0.0053366079
2.116714 -0.0052984851
2.117714 -0.0052601426
2.118714 -0.0052215815
2.119714 -0.0051828032
2.120714 -0.0051438092
2.121714 -0.0051046009
2.122714 -0.0050651797
2.123714 -0.0050255469
2.124714 -0.0049857041
2.125714 -0.0049456528
2.126714 -0.0049053942000000005
2.127714 -0.0048649300999999995
2.128714 -0.004824261900000001
2.129714 -0.004783391
2.130714 -0.0047423189000000004
2.131714 -0.0047010475
2.132714 -0.0046595782
2.133714 -0.0046179124
2.134714 -0.0045760517
2.135714 -0.0045339977
2.136714 -0.0044917524
2.137714 -0.0044493168
2.138714 -0.0044066932
2.139714 -0.0043638825
2.140714 -0.0043208871
2.141714 -0.0042777079
2.142714 -0.0042343472
2.143714 -0.0041908064
2.144714 -0.004147087
2.145714 -0.0041031912
2.146714 -0.00405912
2.147714 -0.0040148755999999996
2.148714 -0.0039704595
2.149714 -0.0039258735
2.150714 -0.0038811195
2.151714 -0.0038361987999999997
2.152714 -0.0037911137
2.153714 -0.0037458656
2.154714 -0.003700456
2.155714 -0.0036548870000000003
2.156714 -0.0036091606000000004
2.157714 -0.003563278
2.158714 -0.0035172412
2.159714 -0.003471052
2.160714 -0.0034247125
2.161714 -0.0033782241999999996
2.162714 -0.0033315890000000003
2.163714 -0.0032848086000000004
2.164714 -0.0032378848
2.165714 -0.0031908196000000003
2.166714 -0.0031436146
2.167714 -0.0030962720999999998
2.168714 -0.0030487936
2.169714 -0.0030011812
2.170714 -0.0029534365
2.171714 -0.0029055616
2.172714 -0.0028575583
2.173714 -0.0028094286000000003
2.174714 -0.0027611743
2.175714 -0.0027127973
2.176714 -0.0026642998
2.177714 -0.0026156835
2.178714 -0.0025669504
2.179714 -0.0025181025
2.180714 -0.0024691417
2.181714 -0.0024200701
2.182714 -0.0023708895
2.183714 -0.002321602
2.184714 -0.0022722095
2.185714 -0.0022227141000000002
2.186714 -0.0021731177
2.187714 -0.0021234224
2.188714 -0.0020736301
2.189714 -0.0020237429
2.190714 -0.0019737628
2.191714 -0.0019236919
2.192714 -0.0018735322
2.193714 -0.0018232856999999998
2.194714 -0.0017729544000000001
2.195714 -0.0017225404
2.196714 -0.0016720456
2.197714 -0.0016214722999999998
2.198714 -0.0015708223
2.199714 -0.0015200978
2.200714 -0.0014693007
2.201714 -0.0014184331
2.202714 -0.001367497
2.203714 -0.0013164946
2.204714 -0.0012654277
2.205714 -0.0012142986000000001
2.206714 -0.0011631092
2.207714 -0.0011118615
2.208714 -0.0010605578
2.209714 -0.0010091999
2.210714 -0.0009577899600000001
2.211714 -0.0009063301099999999
2.212714 -0.00085482234
2.213714 -0.0008032687199999999
2.214714 -0.00075167136
2.215714 -0.0007000323000000001
2.216714 -0.0006483536700000001
2.217714 -0.00059663757
2.218714 -0.0005448861
2.219714 -0.00049310138
2.220714 -0.00044128547
2.221714 -0.00038944049
2.222714 -0.00033756857999999996
2.223714 -0.00028567181
2.224714 -0.00023375232999999998
2.225714 -0.00018181223
2.226714 -0.00012985364
2.227714 -7.7878673e-05
2.228714 -2.588944e-05
2.229714 2.6111936999999998e-05
2.230714 7.8123344e-05
2.231714 0.00013014267
2.232714 0.0001821678
2.233714 0.00023419663999999998
2.234714 0.00028622704999999997
2.235714 0.00033825695
2.236714 0.00039028422999999997
2.237714 0.00044230678000000003
2.238714 0.0004943225100000001
2.239714 0.00054632928
2.240714 0.00059832505
2.241714 0.0006503076700000001
2.242714 0.00070227511
2.243714 0.00075422522
2.244714 0.0008061559100000001
2.245714 0.00085806514
2.246714 0.00090995081
2.247714 0.00096181084
2.248714 0.0010136431
2.249714 0.0010654457
2.250714 0.0011172163
2.251714 0.001168953
2.252714 0.0012206537
2.253714 0.0012723162
2.254714 0.0013239387
2.255714 0.001375519
2.256714 0.001427055
2.257714 0.0014785448
2.258714 0.0015299861999999997
2.259714 0.0015813772000000002
2.260714 0.0016327158000000001
2.261714 0.0016840000000000002
2.262714 0.0017352277
2.263714 0.0017863968
2.264714 0.0018375053
2.265714 0.0018885512
2.266714 0.0019395326
2.267714 0.0019904473
2.268714 0.0020412933999999997
2.269714 0.0020920688
2.270714 0.0021427715
2.271714 0.0021933995999999997
2.272714 0.002243951
2.273714 0.0022944236
2.274714 0.0023448154000000002
2.275714 0.0023951245
2.276714 0.0024453488
2.277714 0.0024954863
2.278714 0.0025455352
2.279714 0.0025954934
2.280714 0.0026453588000000003
2.281714 0.0026951297
2.282714 0.0027448039
2.283714 0.0027943795000000002
2.284714 0.0028438546
2.285714 0.0028932272
2.286714 0.0029424955
2.287714 0.0029916574999999997
2.288714 0.0030407113000000003
2.289714 0.003089655
2.290714 0.0031384869
2.291714 0.0031872049
2.292714 0.0032358072000000003
2.293714 0.0032842916
2.294714 0.0033326566999999996
2.295714 0.0033809007
2.296714 0.0034290213
2.297714 0.0034770172
2.298714 0.0035248861
2.299714 0.0035726265000000004
2.300714 0.0036202364
2.301714 0.0036677142000000004
2.302714 0.0037150578
2.303714 0.0037622656
2.304714 0.003809336
2.305714 0.003856267
2.306714 0.0039030569
2.307714 0.0039497038
2.308714 0.0039962059
2.309714 0.0040425617
2.310714 0.0040887691
2.311714 0.0041348267
2.312714 0.0041807325
2.313714 0.0042264851999999995
2.314714 0.0042720825
2.315714 0.0043175231
2.316714 0.004362805
2.317714 0.004407926800000001
2.318714 0.0044528868
2.319714 0.0044976834
2.320714 0.0045423145
2.321714 0.004586779
2.322714 0.004631075
2.323714 0.004675200799999999
2.324714 0.0047191548
2.325714 0.0047629354
2.326714 0.0048065409
2.327714 0.00484997
2.328714 0.0048932208000000005
2.329714 0.004936292
2.330714 0.0049791819
2.331714 0.0050218892
2.332714 0.0050644121
2.333714 0.0051067491
2.334714 0.0051488987
2.335714 0.0051908595
2.336714 0.0052326297
2.337714 0.0052742082
2.338714 0.0053155931
2.339714 0.0053567834
2.340714 0.0053977772
2.341714 0.0054385735
2.342714 0.0054791703999999995
2.343714 0.0055195669
2.344714 0.0055597615
2.345714 0.0055997527
2.346714 0.0056395391
2.347714 0.0056791192
2.348714 0.0057184919999999995
2.349714 0.0057576559
2.350714 0.0057966099
2.351714 0.0058353522
2.352714 0.005873882
2.353714 0.0059121976
2.354714 0.0059502978000000005
2.355714 0.0059881815
2.356714 0.0060258473
2.357714 0.0060632941
2.358714 0.0061005205
2.359714 0.0061375249
2.360714 0.0061743071
2.361714 0.0062108651
2.362714 0.0062471976
2.363714 0.0062833038
2.364714 0.0063191823
2.365714 0.006354832300000001
2.366714 0.006390252400000001
2.367714 0.006425441099999999
2.368714 0.0064603977
2.369714 0.0064951208
2.370714 0.0065296095
2.371714 0.0065638626
2.372714 0.0065978791
2.373714 0.006631657700000001
2.374714 0.006665197699999999
2.375714 0.0066984976
2.376714 0.006731556600000001
2.377714 0.0067643741
2.378714 0.0067969486
2.379714 0.0068292786000000005
2.380714 0.0068613641000000005
2.381714 0.0068932036999999995
2.382714 0.0069247966
2.383714 0.0069561422
2.384714 0.0069872389000000005
2.385714 0.007018086
2.386714 0.0070486828999999996
2.387714 0.0070790287
2.388714 0.0071091221
2.389714 0.0071389622
2.390714 0.0071685492
2.391714 0.0071978815
2.392714 0.0072269577
2.393714 0.0072557777
2.394714 0.007284341
2.395714 0.0073126459
2.396714 0.0073406925
2.397714 0.007368479400000001
2.398714 0.0073960065
2.399714 0.0074232725
2.400714 0.007450277200000001
2.401714 0.0074770192
2.402714 0.0075034986
2.403714 0.007529713899999999
2.404714 0.007555665099999999
2.405714 0.007581351399999999
2.406714 0.007606772099999999
2.407714 0.007631926600000001
2.408714 0.007656814
2.409714 0.0076814336
2.410714 0.0077057848000000005
2.411714 0.0077298675
2.412714 0.007753681
2.413714 0.0077772245
2.414714 0.0078004974
2.415714 0.0078234996
2.416714 0.0078462304
2.417714 0.0078686891
2.418714 0.0078908757
2.419714 0.0079127894
2.420714 0.0079344296
2.421714 0.0079557962
2.422714 0.0079768884
2.423714 0.0079977057
2.424714 0.008018247899999999
2.425714 0.008038515100000001
2.426714 0.0080585065
2.427714 0.0080782214
2.428714 0.0080976599
2.429714 0.0081168218
2.430714 0.008135706599999999
2.431714 0.0081543134
2.432714 0.008172643
2.433714 0.0081906946
2.434714 0.0082084676
2.435714 0.0082259627
2.436714 0.008243179
2.437714 0.008260116
2.438714 0.0082767743
2.439714 0.0082931532
2.440714 0.0083092527
2.441714 0.008325072099999999
2.442714 0.0083406121
2.443714 0.008355872
2.444714 0.0083708517
2.445714 0.0083855513
2.446714 0.0083999708
2.447714 0.008414109500000001
2.448714 0.008427968000000001
2.449714 0.0084415457
2.450714 0.0084548425
2.451714 0.0084678584
2.452714 0.0084805935
2.453714 0.0084930478
2.454714 0.008505221200000001
2.455714 0.0085171137
2.456714 0.0085287254
2.457714 0.0085400556
2.458714 0.0085511048
2.459714 0.0085618733
2.460714 0.0085723608
2.461714 0.008582567499999999
2.462714 0.008592492699999999
2.463714 0.0086021377
2.464714 0.008611501799999999
2.465714 0.0086205851
2.466714 0.0086293883
2.467714 0.0086379107
2.468714 0.0086461529
2.469714 0.008654115700000001
2.470714 0.0086617983
2.471714 0.0086692016
2.472714 0.0086763255
2.473714 0.00868317
2.474714 0.008689735799999999
2.475714 0.008696022999999999
2.476714 0.008702032200000001
2.477714 0.0087077635
2.478714 0.0087132168
2.479714 0.0087183929
2.480714 0.0087232918
2.481714 0.0087279135
2.482714 0.0087322587
2.483714 0.008736328199999999
2.484714 0.0087401218
2.485714 0.0087436405
2.486714 0.0087468841
2.487714 0.0087498527
2.488714 0.008752547000000001
2.489714 0.0087549677
2.490714 0.0087571148
2.491714 0.0087589891
2.492714 0.0087605913
2.493714 0.008761921300000001
2.494714 0.0087629793
2.495714 0.0087637665
2.496714 0.008764283099999999
2.497714 0.008764529
2.498714 0.008764504999999999
2.499714 0.0087642118
2.500714 0.008763650100000001
2.501714 0.0087628199
2.502714 0.0087617227
2.503714 0.0087603577
2.504714 0.0087587265
2.505714 0.0087568289
2.506714 0.008754666500000001
2.507714 0.0087522392
2.508714 0.008749547100000001
2.509714 0.0087465916
2.510714 0.0087433727
2.511714 0.008739891900000001
2.512714 0.008736149200000001
2.513714 0.0087321452
2.514714 0.008727880799999999
2.515714 0.0087233566
2.516714 0.008718573399999999
2.517714 0.0087135311
2.518714 0.0087082313
2.519714 0.0087026747
2.520714 0.0086968619
2.521714 0.008690793
2.522714 0.0086844695
2.523714 0.008677892
2.524714 0.008671061400000001
2.525714 0.008663978999999999
2.526714 0.0086566448
2.527714 0.0086490596
2.528714 0.0086412248
2.529714 0.0086331413
2.530714 0.008624808800000001
2.531714 0.0086162298
2.532714 0.008607404
2.533714 0.0085983324
2.534714 0.008589016199999999
2.535714 0.0085794556
2.536714 0.008569652
2.537714 0.0085596068
2.538714 0.008549320000000001
2.539714 0.0085387925
2.540714 0.0085280255
2.541714 0.0085170199
2.542714 0.0085057763
2.543714 0.0084942963
2.544714 0.008482580600000001
2.545714 0.0084706298
2.546714 0.0084584448
2.547714 0.0084460262
2.548714 0.0084333755
2.549714 0.0084204934
2.550714 0.0084073807
2.551714 0.0083940387
2.552714 0.0083804684
2.553714 0.008366670199999999
2.554714 0.008352645799999999
2.555714 0.0083383959
2.556714 0.008323921100000001
2.557714 0.0083092229
2.558714 0.008294302100000001
2.559714 0.0082791601
2.560714 0.008263797600000001
2.561714 0.008248215500000001
2.562714 0.0082324157
2.563714 0.0082163984
2.564714 0.008200164999999999
2.565714 0.008183717
2.566714 0.0081670551
2.567714 0.0081501807
2.568714 0.0081330945
2.569714 0.0081157981
2.570714 0.0080982922
2.571714 0.008080578100000001
2.572714 0.0080626574
2.573714 0.0080445308
2.574714 0.008026199099999999
2.575714 0.0080076643
2.576714 0.0079889272
2.577714 0.0079699894
2.578714 0.0079508514
2.579714 0.007931514800000001
2.580714 0.0079119811
2.581714 0.0078922509
2.582714 0.0078723257
2.583714 0.0078522062
2.584714 0.0078318946
2.585714 0.0078113917
2.586714 0.007790698100000001
2.587714 0.0077698153999999995
2.588714 0.0077487450000000005
2.589714 0.0077274883
2.590714 0.007706046
2.591714 0.007684419699999999
2.592714 0.0076626107
2.593714 0.0076406206
2.594714 0.00761845
2.595714 0.0075960997
2.596714 0.007573571900000001
2.597714 0.007550867300000001
2.598714 0.0075279873
2.599714 0.0075049335
2.600714 0.0074817064
2.601714 0.007458307700000001
2.602714 0.0074347387
2.603714 0.0074110008
2.604714 0.007387095
2.605714 0.007363022499999999
2.606714 0.0073387847999999995
2.607714 0.0073143834
2.608714 0.007289819
2.609714 0.007265093900000001
2.610714 0.0072402086999999995
2.611714 0.007215164799999999
2.612714 0.007189963099999999
2.613714 0.0071646056
2.614714 0.007139093899999999
2.615714 0.0071134287000000004
2.616714 0.0070876122
2.617714 0.007061644999999999
2.618714 0.007035528700000001
2.619714 0.007009264699999999
2.620714 0.0069828544
2.621714 0.0069562993
2.622714 0.0069296002
2.623714 0.0069027592
2.624714 0.0068757770000000005
2.625714 0.006848655899999999
2.626714 0.0068213965
2.627714 0.0067940011
2.628714 0.006766470300000001
2.629714 0.0067388057
2.630714 0.006711008599999999
2.631714 0.006683079800000001
2.632714 0.0066550216
2.633714 0.0066268352
2.634714 0.006598521600000001
2.635714 0.0065700828
2.636714 0.006541519500000001
2.637714 0.0065128334
2.638714 0.0064840257
2.639714 0.0064550979
2.640714 0.0064260516
2.641714 0.0063968880999999995
2.642714 0.0063676089
2.643714 0.0063382155
2.644714 0.0063087085
2.645714 0.0062790903
2.646714 0.0062493615
2.647714 0.006219524200000001
2.648714 0.0061895793
2.649714 0.0061595281
2.650714 0.0061293729
2.651714 0.0060991144
2.652714 0.006068754
2.653714 0.0060382936
2.654714 0.0060077342
2.655714 0.0059770773
2.656714 0.0059463243999999995
2.657714 0.0059154772
2.658714 0.0058845369
2.659714 0.005853505
2.660714 0.0058223828
2.661714 0.0057911719
2.662714 0.0057598736
2.663714 0.0057284894999999995
2.664714 0.005697021
2.665714 0.0056654699
2.666714 0.005633837300000001
2.667714 0.0056021247
2.668714 0.0055703335
2.669714 0.0055384655
2.670714 0.0055065218
2.671714 0.0054745044
2.672714 0.0054424141
2.673714 0.0054102529
2.674714 0.0053780219
2.675714 0.0053457228
2.676714 0.0053133568
2.677714 0.0052809256999999995
2.678714 0.0052484305
2.679714 0.0052158728
2.680714 0.0051832543
2.681714 0.0051505762
2.682714 0.0051178402
2.683714 0.0050850475
2.684714 0.0050521993999999995
2.685714 0.0050192974999999996
2.686714 0.0049863432999999995
2.687714 0.0049533380999999994
2.688714 0.0049202834
2.689714 0.0048871807
2.690714 0.0048540311
2.691714 0.0048208363
2.692714 0.0047875979
2.693714 0.004754317
2.694714 0.0047209953
2.695714 0.0046876339
2.696714 0.004654234399999999
2.697714 0.0046207984
2.698714 0.0045873272
2.699714 0.0045538221
2.700714 0.0045202847
2.701714 0.0044867164
2.702714 0.004453118900000001
2.703714 0.0044194934
2.704714 0.0043858414
2.705714 0.0043521643
2.706714 0.0043184635
2.707714 0.004284740899999999
2.708714 0.0042509975
2.709714 0.004217234899999999
2.710714 0.0041834544
2.711714 0.0041496576
2.712714 0.0041158461999999995
2.713714 0.0040820214
2.714714 0.0040481846
2.715714 0.004014337200000001
2.716714 0.0039804807000000005
2.717714 0.0039466166
2.718714 0.0039127459
2.719714 0.0038788704999999997
2.720714 0.0038449913999999996
2.721714 0.0038111105999999997
2.722714 0.0037772289999999996
2.723714 0.0037433481
2.724714 0.0037094695
2.725714 0.0036755944
2.726714 0.0036417241
2.727714 0.0036078602999999997
2.728714 0.0035740042
2.729714 0.0035401572
2.730714 0.0035063207
2.731714 0.0034724962
2.732714 0.0034386849000000003
2.733714 0.0034048879999999996
2.734714 0.0033711072
2.735714 0.0033373439000000003
2.736714 0.0033035993999999996
2.737714 0.003269875
2.738714 0.0032361721000000003
2.739714 0.003202492
2.740714 0.0031688363
2.741714 0.0031352061000000002
2.742714 0.0031016031999999997
2.743714 0.0030680287000000002
2.744714 0.0030344838
2.745714 0.0030009698
2.746714 0.0029674884
2.747714 0.0029340408
2.748714 0.0029006284
2.749714 0.0028672524
2.750714 0.0028339146
2.751714 0.0028006159
2.752714 0.0027673581
2.753714 0.0027341423
2.754714 0.0027009697
2.755714 0.0026678419
2.756714 0.0026347603
2.757714 0.0026017262
2.758714 0.0025687407999999998
2.759714 0.0025358057
2.760714 0.002502922
2.761714 0.0024700912
2.762714 0.0024373147
2.763714 0.0024045936
2.764714 0.0023719293999999998
2.765714 0.0023393235
2.766714 0.0023067771
2.767714 0.0022742914
2.768714 0.0022418677
2.769714 0.0022095075
2.770714 0.0021772121
2.771714 0.0021449825
2.772714 0.0021128202
2.773714 0.0020807263
2.774714 0.0020487023
2.775714 0.0020167492
2.776714 0.0019848683
2.777714 0.0019530609
2.778714 0.0019213283
2.779714 0.0018896717000000001
2.780714 0.0018580924
2.781714 0.0018265914999999998
2.782714 0.0017951703000000001
2.783714 0.0017638298000000002
2.784714 0.0017325716
2.785714 0.0017013966
2.786714 0.0016703063000000002
2.787714 0.0016393018
2.788714 0.0016083843000000001
2.789714 0.0015775549
2.790714 0.0015468151
2.791714 0.001516166
2.792714 0.0014856088
2.793714 0.0014551448
2.794714 0.0014247751000000001
2.795714 0.001394501
2.796714 0.0013643237
2.797714 0.0013342444
2.798714 0.0013042642
2.799714 0.0012743844999999999
2.800714 0.0012446064
2.801714 0.0012149311
2.802714 0.0011853598
2.803714 0.0011558937
2.804714 0.001126534
2.805714 0.0010972816999999999
2.806714 0.0010681382
2.807714 0.0010391045
2.808714 0.0010101819
2.809714 0.00098137134
2.810714 0.00095267415
2.811714 0.0009240914599999999
2.812714 0.00089562427
2.813714 0.0008672738699999999
2.814714 0.0008390412399999999
2.815714 0.00081092758
2.816714 0.0007829339699999999
2.817714 0.00075506146
2.818714 0.0007273111800000001
2.819714 0.0006996842300000001
2.820714 0.0006721816999999999
2.821714 0.00064480464
2.822714 0.00061755413
2.823714 0.0005904312299999999
2.824714 0.00056343702
2.825714 0.00053657254
2.826714 0.00050983886
2.827714 0.000483237
2.828714 0.00045676801999999995
2.829714 0.00043043291999999997
2.830714 0.00040423273999999995
2.831714 0.00037816853
2.832714 0.0003522413
2.833714 0.00032645205
2.834714 0.0003008018
2.835714 0.00027529156000000003
2.836714 0.00024992237
2.837714 0.00022469519
2.838714 0.00019961103
2.839714 0.00017467091
2.840714 0.00014987581
2.841714 0.00012522673
2.842714 0.00010072466
2.843714 7.6370594e-05
2.844714 5.2165507e-05
2.845714 2.8110381e-05
2.846714 4.2061902e-06
2.847714 -1.9546095999999998e-05
2.848714 -4.3145513e-05
2.849714 -6.6591105e-05
2.850714 -8.9881917e-05
2.851714 -0.00011301700999999999
2.852714 -0.00013599544
2.853714 -0.00015881627
2.854714 -0.00018147859
2.855714 -0.00020398149000000002
2.856714 -0.00022632407000000002
2.857714 -0.00024850542
2.858714 -0.00027052467
2.859714 -0.00029238095
2.860714 -0.00031407337000000004
2.861714 -0.00033560109
2.862714 -0.00035696323
2.863714 -0.00037815898
2.864714 -0.00039918749999999997
2.865714 -0.00042004799
2.866714 -0.00044073959
2.867714 -0.00046126151999999996
2.868714 -0.00048161296000000004
2.869714 -0.0005017931
2.870714 -0.00052180117
2.871714 -0.0005416363800000001
2.872714 -0.0005612979300000001
2.873714 -0.0005807850400000001
2.874714 -0.00060009693
2.875714 -0.00061923288
2.876714 -0.00063819207
2.877714 -0.00065697373
2.878714 -0.0006755771200000001
2.879714 -0.00069400148
2.880714 -0.00071224608
2.881714 -0.00073031015
2.882714 -0.0007481929500000001
2.883714 -0.0007658937599999999
2.884714 -0.0007834118199999999
2.885714 -0.00080074642
2.886714 -0.00081789685
2.887714 -0.0008348623900000001
2.888714 -0.00085164229
2.889714 -0.0008682359299999999
2.890714 -0.00088464258
2.891714 -0.0009008616
2.892714 -0.0009168922599999999
2.893714 -0.0009327339299999999
2.894714 -0.00094838597
2.895714 -0.00096384765
2.896714 -0.00097911843
2.897714 -0.0009941975800000001
2.898714 -0.0010090846
2.899714 -0.0010237787
2.900714 -0.0010382794
2.901714 -0.0010525861
2.902714 -0.0010666982
2.903714 -0.0010806150999999999
2.904714 -0.0010943363
2.905714 -0.0011078611
2.906714 -0.0011211891000000001
2.907714 -0.0011343197
2.908714 -0.0011472524
2.909714 -0.0011599866
2.910714 -0.0011725218
2.911714 -0.0011848575
2.912714 -0.0011969933
2.913714 -0.0012089286
2.914714 -0.0012206629
2.915714 -0.0012321959
2.916714 -0.0012435268999999999
2.917714 -0.0012546557
2.918714 -0.0012655816
2.919714 -0.0012763044
2.920714 -0.0012868235
2.921714 -0.0012971385
2.922714 -0.0013072491
2.923714 -0.0013171548000000001
2.924714 -0.0013268550999999999
2.925714 -0.0013363497
2.926714 -0.0013456382
2.927714 -0.0013547201
2.928714 -0.0013635952
2.929714 -0.0013722631
2.930714 -0.0013807233
2.931714 -0.0013889755000000001
2.932714 -0.0013970192999999999
2.933714 -0.0014048544
2.934714 -0.0014124805
2.935714 -0.0014198971
2.936714 -0.0014271041
2.937714 -0.0014341009
2.938714 -0.0014408874
2.939714 -0.0014474634
2.940714 -0.0014538284
2.941714 -0.0014599821
2.942714 -0.0014659244
2.943714 -0.0014716548999999998
2.944714 -0.0014771735
2.945714 -0.0014824798
2.946714 -0.0014875737
2.947714 -0.001492455
2.948714 -0.0014971233999999999
2.949714 -0.0015015788
2.950714 -0.0015058210999999999
2.951714 -0.0015098499999999999
2.952714 -0.0015136654
2.953714 -0.0015172672
2.954714 -0.0015206551000000001
2.955714 -0.0015238293
2.956714 -0.0015267893
2.957714 -0.0015295354
2.958714 -0.0015320673
2.959714 -0.0015343849
2.960714 -0.0015364882
2.961714 -0.0015383772
2.962714 -0.0015400517
2.963714 -0.0015415118
2.964714 -0.0015427575
2.965714 -0.0015437884999999999
2.966714 -0.0015446050000000001
2.967714 -0.0015452069
2.968714 -0.0015455943999999999
2.969714 -0.0015457672
2.970714 -0.0015457255
2.971714 -0.0015454692000000001
2.972714 -0.0015449984999999999
2.973714 -0.0015443133000000002
2.974714 -0.0015434136
2.975714 -0.0015422997
2.976714 -0.0015409714
2.977714 -0.0015394289
2.978714 -0.0015376723
2.979714 -0.0015357016
2.980714 -0.0015335169999999999
2.981714 -0.0015311184999999999
2.982714 -0.0015285062999999999
2.983714 -0.0015256804
2.984714 -0.001522641
2.985714 -0.0015193884
2.986714 -0.0015159226
2.987714 -0.0015122439
2.988714 -0.0015083523
2.989714 -0.0015042482
2.990714 -0.0014999318
2.991714 -0.0014954033
2.992714 -0.0014906629
2.993714 -0.0014857109
2.994714 -0.0014805475
2.995714 -0.001475173
2.996714 -0.0014695876999999999
2.997714 -0.001463792
2.998714 -0.001457786
2.999714 -0.0014515703
3.000714 -0.0014451451
3.001714 -0.0014385108
3.002714 -0.0014316676000000002
3.003714 -0.0014246161
3.004714 -0.0014173566
3.005714 -0.0014098896
3.006714 -0.0014022154
3.007714 -0.0013943344
3.008714 -0.0013862472
3.009714 -0.0013779541
3.010714 -0.0013694557
3.011714 -0.0013607524
3.012714 -0.0013518446
3.013714 -0.001342733
3.014714 -0.0013334179
3.015714 -0.0013239
3.016714 -0.0013141796
3.017714 -0.0013042573
3.018714 -0.0012941337
3.019714 -0.0012838094
3.020714 -0.0012732849
3.021714 -0.0012625606
3.022714 -0.0012516372
3.023714 -0.0012405152999999999
3.024714 -0.0012291955
3.025714 -0.0012176783
3.026714 -0.0012059643
3.027714 -0.0011940542
3.028714 -0.0011819486
3.029714 -0.0011696481
3.030714 -0.0011571534
3.031714 -0.0011444651
3.032714 -0.0011315839
3.033714 -0.0011185106
3.034714 -0.0011052458
3.035714 -0.0010917901999999999
3.036714 -0.0010781446
3.037714 -0.0010643097
3.038714 -0.0010502863
3.039714 -0.0010360751999999999
3.040714 -0.0010216771
3.041714 -0.0010070928999999999
3.042714 -0.00099232329
3.043714 -0.0009773692000000001
3.044714 -0.0009622314800000001
3.045714 -0.00094691095
3.046714 -0.00093140843
3.047714 -0.0009157248300000001
3.048714 -0.0008998610599999999
3.049714 -0.00088381812
3.050714 -0.00086759683
3.051714 -0.00085119809
3.052714 -0.00083462292
3.053714 -0.00081787221
3.054714 -0.00080094696
3.055714 -0.0007838480999999999
3.056714 -0.0007665767
3.057714 -0.00074913369
3.058714 -0.00073152009
3.059714 -0.0007137369299999999
3.060714 -0.00069578518
3.061714 -0.00067766596
3.062714 -0.00065938025
3.063714 -0.00064092915
3.064714 -0.0006223137
3.065714 -0.00060353505
3.066714 -0.00058459423
3.067714 -0.00056549234
3.068714 -0.00054623051
3.069714 -0.0005268098399999999
3.070714 -0.00050723152
3.071714 -0.00048749662000000004
3.072714 -0.00046760633
3.073714 -0.00044756183999999997
3.074714 -0.00042736428000000003
3.075714 -0.00040701489
3.076714 -0.00038651483
3.077714 -0.0003658653
3.078714 -0.00034506754
3.079714 -0.00032412278999999997
3.080714 -0.00030303229
3.081714 -0.00028179729
3.082714 -0.00026041907
3.083714 -0.00023889891000000003
3.084714 -0.00021723811000000002
3.085714 -0.00019543797
3.086714 -0.00017349981
3.087714 -0.00015142497
3.088714 -0.00012921478
3.089714 -0.00010687060999999999
3.090714 -8.4393827e-05
3.091714 -6.178582300000001e-05
3.092714 -3.9047995e-05
3.093714 -1.6181755000000002e-05
3.094714 6.8114687e-06
3.095714 2.9930234e-05
3.096714 5.317309e-05
3.097714 7.6538572e-05
3.098714 0.00010002519999999999
3.099714 0.00012363149
3.100714 0.00014735595
3.101714 0.00017119705
3.102714 0.00019515330000000001
3.103714 0.00021922315
3.104714 0.00024340504
3.105714 0.00026769746
3.106714 0.00029209883999999997
3.107714 0.00031660761
3.108714 0.0003412222
3.109714 0.00036594101
3.110714 0.00039076249
3.111714 0.00041568500999999996
3.112714 0.00044070698
3.113714 0.00046582677
3.114714 0.0004910428300000001
3.115714 0.00051635348
3.116714 0.00054175707
3.117714 0.00056725198
3.118714 0.00059283657
3.119714 0.00061850915
3.120714 0.00064426808
3.121714 0.00067011165
3.122714 0.00069603821
3.123714 0.0007220459799999999
3.124714 0.00074813329
3.125714 0.00077429841
3.126714 0.0008005396000000001
3.127714 0.0008268551
3.128714 0.0008532430899999999
3.129714 0.00087970184
3.130714 0.0009062296200000001
3.131714 0.00093282461
3.132714 0.0009594849000000001
3.133714 0.0009862087600000001
3.134714 0.0010129943
3.135714 0.0010398398
3.136714 0.0010667432
3.137714 0.0010937028
3.138714 0.0011207167
3.139714 0.0011477829
3.140714 0.0011748995
3.141714 0.0012020648
3.142714 0.0012292767
3.143714 0.0012565333
3.144714 0.0012838328
3.145714 0.0013111731
3.146714 0.0013385524
3.147714 0.0013659686000000002
3.148714 0.0013934199
3.149714 0.0014209042
3.150714 0.0014484196
3.151714 0.0014759641
3.152714 0.0015035357
3.153714 0.0015311323
3.154714 0.0015587522
3.155714 0.0015863932
3.156714 0.0016140533
3.157714 0.0016417305
3.158714 0.0016694228
3.159714 0.001697128
3.160714 0.0017248443
3.161714 0.0017525696
3.162714 0.0017803016999999998
3.163714 0.0018080387000000001
3.164714 0.0018357785
3.165714 0.0018635190000000001
3.166714 0.001891258
3.167714 0.0019189938000000002
3.168714 0.0019467239
3.169714 0.0019744464
3.170714 0.0020021593
3.171714 0.0020298603
3.172714 0.0020575473
3.173714 0.0020852183
3.174714 0.0021128711999999997
3.175714 0.0021405036
3.176714 0.0021681137
3.177714 0.0021956992000000002
3.178714 0.0022232578
3.179714 0.0022507877
3.180714 0.0022782864
3.181714 0.0023057519
3.182714 0.0023331819
3.183714 0.0023605742000000003
3.184714 0.0023879268999999997
3.185714 0.0024152376
3.186714 0.002442504
3.187714 0.0024697241
3.188714 0.0024968956
3.189714 0.0025240161999999997
3.190714 0.0025510839
3.191714 0.0025780962
3.192714 0.0026050511
3.193714 0.0026319463
3.194714 0.0026587794999999997
3.195714 0.0026855485
3.196714 0.0027122511
3.197714 0.0027388851
3.198714 0.0027654482
3.199714 0.0027919379000000003
3.200714 0.0028183524000000002
3.201714 0.0028446891999999997
3.202714 0.0028709461
3.203714 0.0028971208
3.204714 0.0029232111000000002
3.205714 0.0029492146
3.206714 0.0029751292
3.207714 0.0030009526999999997
3.208714 0.0030266827
3.209714 0.0030523169999999997
3.210714 0.0030778534000000003
3.211714 0.0031032898
3.212714 0.0031286236
3.213714 0.0031538526
3.214714 0.0031789747
3.215714 0.0032039876
3.216714 0.0032288888000000003
3.217714 0.0032536762
3.218714 0.0032783475
3.219714 0.0033029006000000003
3.220714 0.0033273333
3.221714 0.0033516429999999996
3.222714 0.0033758275000000003
3.223714 0.0033998844
3.224714 0.0034238117
3.225714 0.0034476069999999997
3.226714 0.0034712681
3.227714 0.0034947923
3.228714 0.0035181775999999997
3.229714 0.0035414218
3.230714 0.0035645226
3.231714 0.0035874775
3.232714 0.0036102843
3.233714 0.0036329409
3.234714 0.0036554446999999997
3.235714 0.0036777935999999997
3.236714 0.0036999852
3.237714 0.0037220176
3.238714 0.0037438884
3.239714 0.0037655951
3.240714 0.0037871359
3.241714 0.0038085083
3.242714 0.0038297101
3.243714 0.0038507390999999998
3.244714 0.0038715927
3.245714 0.0038922692
3.246714 0.0039127663
3.247714 0.0039330815
3.248714 0.0039532125999999996
3.249714 0.0039731578
3.250714 0.0039929146
3.251714 0.0040124806999999995
3.252714 0.0040318544
3.253714 0.0040510331
3.254714 0.0040700146
3.255714 0.0040887968
3.256714 0.0041073774
3.257714 0.0041257543
3.258714 0.0041439253
3.259714 0.0041618880999999995
3.260714 0.0041796407
3.261714 0.0041971809
3.262714 0.0042145064
3.263714 0.0042316151
3.264714 0.0042485048000000004
3.265714 0.0042651736
3.266714 0.0042816191
3.267714 0.0042978394
3.268714 0.004313832300000001
3.269714 0.0043295957
3.270714 0.0043451273
3.271714 0.004360425
3.272714 0.004375487
3.273714 0.004390311
3.274714 0.0044048953
3.275714 0.0044192373
3.276714 0.004433335599999999
3.277714 0.0044471875
3.278714 0.0044607914000000005
3.279714 0.0044741450000000006
3.280714 0.0044872464
3.281714 0.0045000936
3.282714 0.0045126846000000005
3.283714 0.0045250177
3.284714 0.0045370904
3.285714 0.0045489011
3.286714 0.0045604476
3.287714 0.004571728299999999
3.288714 0.0045827408
3.289714 0.0045934834
3.290714 0.0046039542
3.291714 0.0046141515
3.292714 0.004624073
3.293714 0.0046337169
3.294714 0.0046430814
3.295714 0.0046521647
3.296714 0.0046609649999999996
3.297714 0.0046694804
3.298714 0.0046777091
3.299714 0.0046856494
3.300714 0.0046932993
3.301714 0.0047006572000000005
3.302714 0.004707721
3.303714 0.0047144891
3.304714 0.004720960000000001
3.305714 0.0047271318
3.306714 0.0047330028
3.307714 0.0047385711
3.308714 0.0047438352
3.309714 0.0047487934
3.310714 0.004753443899999999
3.311714 0.0047577847
3.312714 0.0047618145
3.313714 0.0047655318
3.314714 0.0047689347
3.315714 0.0047720219
3.316714 0.0047747915
3.317714 0.0047772417
3.318714 0.0047793714
3.319714 0.0047811787
3.320714 0.0047826623
3.321714 0.0047838203
3.322714 0.0047846515
3.323714 0.0047851542999999995
3.324714 0.0047853271
3.325714 0.0047851689
3.326714 0.0047846777
3.327714 0.0047838523
3.328714 0.0047826914
3.329714 0.0047811936
3.330714 0.0047793576
3.331714 0.004777182
3.332714 0.0047746653
3.333714 0.0047718066
3.334714 0.004768604399999999
3.335714 0.004765057400000001
3.336714 0.004761164399999999
3.337714 0.004756924300000001
3.338714 0.0047523357000000006
3.339714 0.0047473975
3.340714 0.0047421086
3.341714 0.004736468000000001
3.342714 0.004730474
3.343714 0.0047241261
3.344714 0.0047174228
3.345714 0.0047103629
3.346714 0.0047029458
3.347714 0.00469517
3.348714 0.0046870347
3.349714 0.0046785386000000005
3.350714 0.0046696809
3.351714 0.0046604604
3.352714 0.0046508761
3.353714 0.0046409274
3.354714 0.0046306130000000004
3.355714 0.004619932199999999
3.356714 0.004608884
3.357714 0.0045974677
3.358714 0.0045856821
3.359714 0.0045735265
3.360714 0.0045610002
3.361714 0.0045481022
3.362714 0.0045348319
3.363714 0.0045211884
3.364714 0.0045071713
3.365714 0.0044927794
3.366714 0.0044780125
3.367714 0.004462869800000001
3.368714 0.0044473505
3.369714 0.004431454
3.370714 0.0044151799
3.371714 0.0043985274
3.372714 0.0043814962
3.373714 0.0043640855
3.374714 0.0043462951
3.375714 0.0043281245
3.376714 0.0043095733
3.377714 0.0042906409
3.378714 0.0042713269
3.379714 0.0042516309
3.380714 0.0042315522
3.381714 0.0042110907000000005
3.382714 0.0041902465
3.383714 0.0041690189
3.384714 0.0041474075
3.385714 0.0041254123
3.386714 0.0041030333
3.387714 0.0040802697
3.388714 0.004057122
3.389714 0.0040335896999999996
3.390714 0.0040096729
3.391714 0.0039853712
3.392714 0.003960685
3.393714 0.0039356139
3.394714 0.0039101577999999994
3.395714 0.0038843169000000004
3.396714 0.0038580914
3.397714 0.0038314811
3.398714 0.0038044862000000002
3.399714 0.0037771068
3.400714 0.0037493428
3.401714 0.0037211943
3.402714 0.0036926615999999996
3.403714 0.0036637448
3.404714 0.0036344441
3.405714 0.0036047597
3.406714 0.0035746918
3.407714 0.0035442408
3.408714 0.0035134068
3.409714 0.00348219
3.410714 0.0034505909
3.411714 0.0034186098000000002
3.412714 0.003386247
3.413714 0.0033535031000000003
3.414714 0.0033203781999999998
3.415714 0.0032868730999999997
3.416714 0.0032529878999999996
3.417714 0.0032187236
3.418714 0.0031840806
3.419714 0.0031490591999999997
3.420714 0.0031136602
3.421714 0.0030778843
3.422714 0.0030417325
3.423714 0.0030052051
3.424714 0.0029683031
3.425714 0.0029310271
3.426714 0.0028933779
3.427714 0.0028553563
3.428714 0.0028169632
3.429714 0.0027781995
3.430714 0.0027390659
3.431714 0.0026995634
3.432714 0.0026596930000000003
3.433714 0.0026194555
3.434714 0.002578852
3.435714 0.0025378835
3.436714 0.0024965508
3.437714 0.0024548551999999998
3.438714 0.0024127976
3.439714 0.0023703791
3.440714 0.0023276009
3.441714 0.0022844639000000003
3.442714 0.0022409695
3.443714 0.0021971187
3.444714 0.0021529128999999998
3.445714 0.0021083533
3.446714 0.0020634412
3.447714 0.0020181778
3.448714 0.0019725647000000002
3.449714 0.001926603
3.450714 0.0018802943
3.451714 0.0018336399
3.452714 0.0017866412
3.453714 0.0017392998
3.454714 0.0016916172
3.455714 0.0016435948
3.456714 0.0015952340999999999
3.457714 0.0015465366
3.458714 0.0014975041
3.459714 0.0014481382000000001
3.460714 0.0013984404
3.461714 0.0013484124
3.462714 0.0012980558
3.463714 0.0012473724
3.464714 0.0011963639
3.465714 0.0011450319
3.466714 0.0010933783
3.467714 0.0010414047000000001
3.468714 0.00098911305
3.469714 0.0009365050600000001
3.470714 0.0008835825600000001
3.471714 0.0008303474699999999
3.472714 0.0007768017
3.473714 0.00072294724
3.474714 0.00066878602
3.475714 0.0006143200199999999
3.476714 0.00055955124
3.477714 0.0005044817999999999
3.478714 0.00044911376
3.479714 0.00039344927000000004
3.480714 0.00033749047000000004
3.481714 0.00028123955
3.482714 0.00022469869000000002
3.483714 0.00016787013
3.484714 0.00011075612
3.485714 5.3358906e-05
3.486714 -4.3191818e-06
3.487714 -6.2275842e-05
3.488714 -0.00012050870999999999
3.489714 -0.00017901543
3.490714 -0.00023779364
3.491714 -0.00029684095
3.492714 -0.00035615494
3.493714 -0.00041573320999999997
3.494714 -0.00047557332000000004
3.495714 -0.00053567283
3.496714 -0.00059602921
3.497714 -0.00065664003
3.498714 -0.00071750278
3.499714 -0.0007786148700000001
3.500714 -0.00083997384
3.501714 -0.0009015770000000001
3.502714 -0.00096342183
3.503714 -0.0010255057
3.504714 -0.0010878259
3.505714 -0.0011503797
3.506714 -0.0012131646
3.507714 -0.0012761778
3.508714 -0.0013394163999999999
3.509714 -0.0014028778
3.510714 -0.0014665591
3.511714 -0.0015304575
3.512714 -0.0015945701
3.513714 -0.0016588943
3.514714 -0.001723427
3.515714 -0.0017881654
3.516714 -0.0018531064000000001
3.517714 -0.0019182473000000002
3.518714 -0.001983585
3.519714 -0.0020491165
3.520714 -0.0021148389
3.521714 -0.0021807492999999997
3.522714 -0.0022468445
3.523714 -0.0023131212999999997
3.524714 -0.0023795770000000003
3.525714 -0.0024462084
3.526714 -0.0025130124
3.527714 -0.0025799857999999998
3.528714 -0.0026471256
3.529714 -0.0027144286
3.530714 -0.0027818916
3.531714 -0.0028495115
3.532714 -0.002917285
3.533714 -0.002985209
3.534714 -0.0030532798999999998
3.535714 -0.003121495
3.536714 -0.0031898504
3.537714 -0.0032583433
3.538714 -0.0033269702000000003
3.539714 -0.0033957276
3.540714 -0.0034646124
3.541714 -0.0035336207999999997
3.542714 -0.0036027497
3.543714 -0.0036719954
3.544714 -0.0037413548999999996
3.545714 -0.0038108243
3.546714 -0.0038804002999999997
3.547714 -0.0039500796
3.548714 -0.0040198585
3.549714 -0.0040897339
3.550714 -0.0041597017
3.551714 -0.004229759
3.552714 -0.0042999018
3.553714 -0.0043701271
3.554714 -0.0044404311
3.555714 -0.004510810299999999
3.556714 -0.004581261200000001
3.557714 -0.0046517802
3.558714 -0.0047223639
3.559714 -0.0047930087
3.560714 -0.004863711000000001
3.561714 -0.0049344675
3.562714 -0.0050052742
3.563714 -0.0050761275
3.564714 -0.0051470241
3.565714 -0.0052179599
3.566714 -0.0052889318
3.567714 -0.0053599357
3.568714 -0.0054309679
3.569714 -0.0055020249
3.570714 -0.005573103
3.571714 -0.0056441986
3.572714 -0.0057153076
3.573714 -0.0057864265
3.574714 -0.0058575512
3.575714 -0.005928678
3.576714 -0.0059998034
3.577714 -0.0060709237
3.578714 -0.006142034499999999
3.579714 -0.0062131323
3.580714 -0.006284214
3.581714 -0.0063552747
3.582714 -0.0064263113
3.583714 -0.006497319600000001
3.584714 -0.0065682958
3.585714 -0.006639236400000001
3.586714 -0.0067101377
3.587714 -0.0067809953
3.588714 -0.0068518057
3.589714 -0.0069225651
3.590714 -0.006993269900000001
3.591714 -0.007063915800000001
3.592714 -0.007134499199999999
3.593714 -0.0072050163
3.594714 -0.0072754628
3.595714 -0.0073458352
3.596714 -0.007416128899999999
3.597714 -0.0074863405
3.598714 -0.0075564662
3.599714 -0.007626502300000001
3.600714 -0.007696444700000001
3.601714 -0.007766288800000001
3.602714 -0.0078360317
3.603714 -0.007905668499999999
3.604714 -0.0079751961
3.605714 -0.0080446101
3.606714 -0.0081139071
3.607714 -0.008183082500000001
3.608714 -0.008252132799999999
3.609714 -0.0083210543
3.610714 -0.0083898434
3.611714 -0.0084584957
3.612714 -0.008527007599999999
3.613714 -0.0085953754
3.614714 -0.0086635948
3.615714 -0.0087316621
3.616714 -0.0087995737
3.617714 -0.008867326
3.618714 -0.0089349145
3.619714 -0.0090023357
3.620714 -0.0090695859
3.621714 -0.0091366615
3.622714 -0.0092035581
3.623714 -0.0092702729
3.624714 -0.0093368013
3.625714 -0.009403139100000001
3.626714 -0.0094692827
3.627714 -0.009535229
3.628714 -0.0096009731
3.629714 -0.0096665121
3.630714 -0.0097318414
3.631714 -0.0097969576
3.632714 -0.0098618562
3.633714 -0.0099265344
3.634714 -0.0099909877
3.635714 -0.010055213
3.636714 -0.010119205000000001
3.637714 -0.010182961
3.638714 -0.010246477
3.639714 -0.01030975
3.640714 -0.010372775
3.641714 -0.010435549
3.642714 -0.010498068
3.643714 -0.010560329
3.644714 -0.010622328
3.645714 -0.010684061
3.646714 -0.010745523
3.647714 -0.010806714
3.648714 -0.010867626
3.649714 -0.010928259000000001
3.650714 -0.010988608
3.651714 -0.011048669
3.652714 -0.011108439
3.653714 -0.011167913
3.654714 -0.011227089
3.655714 -0.011285963
3.656714 -0.011344531
3.657714 -0.011402789
3.658714 -0.011460735000000001
3.659714 -0.011518364
3.660714 -0.011575673
3.661714 -0.011632658
3.662714 -0.011689316
3.663714 -0.011745644
3.664714 -0.011801637
3.665714 -0.011857292
3.666714 -0.011912607
3.667714 -0.011967577
3.668714 -0.012022199
3.669714 -0.012076469000000001
3.670714 -0.012130386
3.671714 -0.012183944
3.672714 -0.012237141000000002
3.673714 -0.012289973
3.674714 -0.012342437999999999
3.675714 -0.012394533
3.676714 -0.012446253000000001
3.677714 -0.012497594999999998
3.678714 -0.012548557
3.679714 -0.012599135999999999
3.680714 -0.012649326999999998
3.681714 -0.012699128
3.682714 -0.012748536
3.683714 -0.012797547999999999
3.684714 -0.012846162000000001
3.685714 -0.012894372000000001
3.686714 -0.012942177
3.687714 -0.012989574000000002
3.688714 -0.013036559
3.689714 -0.013083128999999999
3.690714 -0.013129282
3.691714 -0.013175013
3.692714 -0.013220319999999999
3.693714 -0.013265200999999999
3.694714 -0.013309653
3.695714 -0.013353671
3.696714 -0.013397254
3.697714 -0.013440399
3.698714 -0.013483103000000001
3.699714 -0.013525363
3.700714 -0.013567177000000001
3.701714 -0.013608541
3.702714 -0.013649452000000001
3.703714 -0.013689908
3.704714 -0.013729907000000001
3.705714 -0.013769446000000001
3.706714 -0.013808521999999998
3.707714 -0.013847133
3.708714 -0.013885275
3.709714 -0.013922947000000001
3.710714 -0.013960146
3.711714 -0.013996869
3.712714 -0.014033114999999999
3.713714 -0.01406888
3.714714 -0.014104163000000001
3.715714 -0.014138959999999999
3.716714 -0.014173269
3.717714 -0.014207087
3.718714 -0.014240414000000002
3.719714 -0.014273246
3.720714 -0.014305582
3.721714 -0.014337417000000002
3.722714 -0.014368751999999999
3.723714 -0.014399581
3.724714 -0.014429906
3.725714 -0.014459723
3.726714 -0.014489029
3.727714 -0.014517823
3.728714 -0.014546102
3.729714 -0.014573864
3.730714 -0.014601107999999998
3.731714 -0.014627833
3.732714 -0.014654035
3.733714 -0.014679712999999999
3.734714 -0.014704865
3.735714 -0.014729487999999999
3.736714 -0.014753581
3.737714 -0.014777143999999999
3.738714 -0.014800174000000001
3.739714 -0.01482267
3.740714 -0.014844627999999999
3.741714 -0.014866049
3.742714 -0.014886929
3.743714 -0.014907268999999999
3.744714 -0.014927065
3.745714 -0.014946316999999999
3.746714 -0.014965024
3.747714 -0.014983182000000001
3.748714 -0.015000791000000001
3.749714 -0.015017850000000001
3.750714 -0.015034356
3.751714 -0.01505031
3.752714 -0.015065708
3.753714 -0.015080551
3.754714 -0.015094837
3.755714 -0.015108564000000001
3.756714 -0.01512173
3.757714 -0.015134335
3.758714 -0.015146378
3.759714 -0.015157858
3.760714 -0.015168774000000001
3.761714 -0.015179123
3.762714 -0.015188906
3.763714 -0.015198121
3.764714 -0.015206767000000001
3.765714 -0.015214844000000002
3.766714 -0.015222350999999999
3.767714 -0.015229287
3.768714 -0.015235650000000002
3.769714 -0.01524144
3.770714 -0.015246657
3.771714 -0.015251301
3.772714 -0.015255369
3.773714 -0.015258862000000002
3.774714 -0.015261778
3.775714 -0.015264118
3.776714 -0.015265879999999999
3.777714 -0.015267065
3.778714 -0.015267672
3.779714 -0.015267699000000001
3.780714 -0.015267148000000001
3.781714 -0.015266016
3.782714 -0.015264304
3.783714 -0.015262012
3.784714 -0.015259137999999998
3.785714 -0.015255684000000002
3.786714 -0.015251647
3.787714 -0.01524703
3.788714 -0.01524183
3.789714 -0.015236049
3.790714 -0.015229685
3.791714 -0.01522274
3.792714 -0.015215212
3.793714 -0.015207101999999998
3.794714 -0.01519841
3.795714 -0.015189135999999999
3.796714 -0.015179279999999998
3.797714 -0.015168844
3.798714 -0.015157825000000002
3.799714 -0.015146226
3.800714 -0.015134044
3.801714 -0.015121282
3.802714 -0.01510794
3.803714 -0.015094018
3.804714 -0.015079515
3.805714 -0.015064434000000002
3.806714 -0.015048774000000001
3.807714 -0.015032536
3.808714 -0.01501572
3.809714 -0.014998326000000001
3.810714 -0.014980355999999998
3.811714 -0.014961808
3.812714 -0.014942684999999999
3.813714 -0.014922986
3.814714 -0.014902711999999999
3.815714 -0.014881865000000001
3.816714 -0.014860445
3.817714 -0.014838453
3.818714 -0.014815888
3.819714 -0.014792754
3.820714 -0.014769049000000001
3.821714 -0.014744775
3.822714 -0.014719933
3.823714 -0.014694525
3.824714 -0.014668552000000001
3.825714 -0.014642012999999999
3.826714 -0.01461491
3.827714 -0.014587246
3.828714 -0.014559019
3.829714 -0.014530233
3.830714 -0.014500887
3.831714 -0.014470984999999999
3.832714 -0.014440526
3.833714 -0.014409513
3.834714 -0.014377945999999999
3.835714 -0.014345827000000002
3.836714 -0.014313155999999999
3.837714 -0.014279937
3.838714 -0.014246169000000001
3.839714 -0.014211856
3.840714 -0.014176997
3.841714 -0.014141595000000002
3.842714 -0.01410565
3.843714 -0.014069166
3.844714 -0.014032142999999999
3.845714 -0.013994581
3.846714 -0.013956486
3.847714 -0.013917856000000001
3.848714 -0.013878693999999999
3.849714 -0.013839002000000001
3.850714 -0.013798782
3.851714 -0.013758035
3.852714 -0.013716765
3.853714 -0.01367497
3.854714 -0.013632656
3.855714 -0.013589823
3.856714 -0.013546472
3.857714 -0.013502609
3.858714 -0.013458232999999998
3.859714 -0.013413346
3.860714 -0.013367951
3.861714 -0.013322051
3.862714 -0.013275648
3.863714 -0.013228743
3.864714 -0.013181339
3.865714 -0.013133438
3.866714 -0.013085043
3.867714 -0.013036156
3.868714 -0.012986778000000001
3.869714 -0.012936913
3.870714 -0.012886563
3.871714 -0.012835731000000001
3.872714 -0.012784417999999999
3.873714 -0.012732626
3.874714 -0.01268036
3.875714 -0.012627621
3.876714 -0.01257441
3.877714 -0.012520733
3.878714 -0.012466589
3.879714 -0.012411983
3.880714 -0.012356916999999999
3.881714 -0.012301395
3.882714 -0.012245415999999999
3.883714 -0.012188987
3.884714 -0.012132108
3.885714 -0.012074783
3.886714 -0.012017014000000001
3.887714 -0.011958805
3.888714 -0.011900158
3.889714 -0.011841075
3.890714 -0.011781562
3.891714 -0.011721618999999999
3.892714 -0.011661249
3.893714 -0.011600457
3.894714 -0.011539245
3.895714 -0.011477616
3.896714 -0.011415572
3.897714 -0.011353117999999999
3.898714 -0.011290254999999999
3.899714 -0.011226988
3.900714 -0.011163319000000001
3.901714 -0.011099251000000001
3.902714 -0.011034789
3.903714 -0.010969933000000001
3.904714 -0.010904688000000001
3.905714 -0.010839057
3.906714 -0.010773043
3.907714 -0.01070665
3.908714 -0.010639881
3.909714 -0.010572738
3.910714 -0.010505226
3.911714 -0.010437347
3.912714 -0.010369105
3.913714 -0.010300504
3.914714 -0.010231547
3.915714 -0.010162237
3.916714 -0.010092578
3.917714 -0.010022573
3.918714 -0.0099522251
3.919714 -0.009881539200000001
3.920714 -0.0098105178
3.921714 -0.0097391647
3.922714 -0.009667483400000001
3.923714 -0.0095954776
3.924714 -0.0095231509
3.925714 -0.0094505071
3.926714 -0.0093775488
3.927714 -0.009304280699999999
3.928714 -0.0092307055
3.929714 -0.0091568276
3.930714 -0.0090826499
3.931714 -0.009008176100000001
3.932714 -0.0089334098
3.933714 -0.0088583554
3.934714 -0.0087830158
3.935714 -0.0087073946
3.936714 -0.0086314954
3.937714 -0.0085553227
3.938714 -0.0084788793
3.939714 -0.0084021696
3.940714 -0.0083251973
3.941714 -0.008247965900000001
3.942714 -0.0081704791
3.943714 -0.0080927413
3.944714 -0.008014756199999999
3.945714 -0.007936527300000001
3.946714 -0.0078580582
3.947714 -0.0077793535
3.948714 -0.0077004166
3.949714 -0.007621252
3.950714 -0.007541863299999999
3.951714 -0.007462254099999999
3.952714 -0.0073824289
3.953714 -0.007302391199999999
3.954714 -0.007222144600000001
3.955714 -0.0071416935999999995
3.956714 -0.0070610418
3.957714 -0.0069801936
3.958714 -0.006899152499999999
3.959714 -0.0068179223
3.960714 -0.0067365072
3.961714 -0.0066549109999999995
3.962714 -0.0065731379000000005
3.963714 -0.0064911917
3.964714 -0.0064090760000000005
3.965714 -0.0063267951
3.966714 -0.0062443527000000006
3.967714 -0.0061617524
3.968714 -0.0060789989
3.969714 -0.0059960959
3.970714 -0.0059130474
3.971714 -0.0058298574
3.972714 -0.0057465299
3.973714 -0.0056630688
3.974714 -0.0055794782
3.975714 -0.0054957622
3.976714 -0.0054119249
3.977714 -0.0053279702000000005
3.978714 -0.0052439023
3.979714 -0.0051597249999999996
3.980714 -0.0050754425
3.981714 -0.0049910588
3.982714 -0.004906578
3.983714 -0.0048220038
3.984714 -0.0047373404
3.985714 -0.0046525918
3.986714 -0.0045677622
3.987714 -0.0044828554
3.988714 -0.0043978751
3.989714 -0.0043128257
3.990714 -0.0042277112
3.991714 -0.0041425352
3.992714 -0.0040573017
3.993714 -0.0039720147
3.994714 -0.0038866783
3.995714 -0.0038012963999999997
3.996714 -0.003715873
3.997714 -0.0036304121999999996
3.998714 -0.0035449179
3.999714 -0.0034593937
4.000714 -0.0033738441
4.001714 -0.003288273
4.002714 -0.0032026841000000004
4.003714 -0.0031170817000000005
4.004714 -0.0030314697
4.005714 -0.0029458521
4.006714 -0.0028602327999999997
4.007714 -0.0027746159999999997
4.008714 -0.0026890057
4.009714 -0.0026034054999999998
4.010714 -0.0025178197
4.011714 -0.0024322522
4.012714 -0.002346707
4.013714 -0.0022611877
4.014714 -0.0021756985
4.015714 -0.0020902433
4.016714 -0.0020048257000000002
4.017715 -0.0019194497999999998
4.018714 -0.0018341194
4.019714 -0.0017488383
4.020714 -0.0016636101
4.021714 -0.0015784388000000002
4.022714 -0.0014933281
4.023714 -0.0014082817
4.024714 -0.0013233034
4.025714 -0.001238397
4.026714 -0.0011535662
4.027714 -0.0010688148
4.028714 -0.0009841463900000002
4.029714 -0.00089956484
4.030715 -0.0008150737800000001
4.031714 -0.00073067695
4.032714 -0.0006463781100000001
4.033714 -0.00056218096
4.034714 -0.00047808921
4.035714 -0.00039410660999999997
4.036714 -0.00031023687
4.037714 -0.00022648371
4.038714 -0.00014285081
4.039714 -5.9341824e-05
4.040714 2.4039571e-05
4.041714 0.00010728971999999999
4.042714 0.000190405
4.043715 0.00027338178000000003
4.044714 0.00035621651
4.045714 0.00043890564
4.046714 0.0005214456
4.047714 0.0006038329
4.048714 0.0006860640999999999
4.049714 0.00076813567
4.050714 0.0008500442200000001
4.051714 0.00093178633
4.052714 0.0010133585
4.053714 0.0010947575
4.054714 0.0011759797
4.055714 0.001257022
4.056714 0.0013378808
4.057714 0.0014185528999999999
4.058714 0.001499035
4.059714 0.0015793237000000001
4.060714 0.0016594157999999999
4.061714 0.001739308
4.062714 0.0018189969
4.063715 0.0018984791999999999
4.064714 0.0019777519
4.065714 0.0020568115
4.066714 0.0021356548999999997
4.067714 0.0022142787
4.068714 0.0022926799
4.069714 0.0023708553
4.070714 0.0024488018
4.071714 0.0025265161
4.072714 0.0026039952
4.073714 0.002681236
4.074714 0.0027582357
4.075714 0.002834991
4.076715 0.0029114991999999998
4.077714 0.002987757
4.078714 0.0030637616999999997
4.079714 0.0031395102
4.080714 0.0032150001
4.081714 0.0032902281
4.082714 0.0033651915
4.083714 0.0034398876
4.084714 0.0035143134
4.085714 0.0035884663
4.086714 0.0036623434
4.087714 0.0037359423000000004
4.088714 0.0038092599
4.089714 0.0038822935
4.090714 0.0039550403000000005
4.091714 0.0040274978999999995
4.092714 0.0040996634
4.093714 0.0041715342
4.094714 0.0042431078
4.095714 0.0043143813000000005
4.096714 0.0043853521
4.097714 0.0044560173
4.098714 0.0045263747
4.099714 0.0045964214
4.100714 0.0046661553
4.101714 0.0047355734
4.102714 0.0048046734999999995
4.103714 0.004873453099999999
4.104714 0.0049419100999999995
4.105714 0.0050100414
4.106714 0.0050778453
4.107714 0.0051453189
4.108714 0.0052124604000000005
4.109715 0.0052792671
4.110714 0.005345737
4.111714 0.0054118681999999994
4.112714 0.0054776581
4.113714 0.005543104599999999
4.114714 0.0056082055
4.115714 0.005672959
4.116714 0.0057373625
4.117714 0.0058014142
4.118714 0.0058651123
4.119714 0.0059284543
4.120714 0.0059914386
4.121714 0.0060540628
4.122715 0.0061163249
4.123714 0.0061782237
4.124714 0.0062397565
4.125714 0.0063009218
4.126714 0.0063617175
4.127714 0.0064221415
4.128714 0.0064821921
4.129714 0.006541868100000001
4.130714 0.0066011671
4.131714 0.0066600871
4.132714 0.0067186265
4.133714 0.006776783999999999
4.134714 0.006834557999999999
4.135714 0.006891947099999999
4.136714 0.0069489491999999995
4.137714 0.0070055627
4.138714 0.0070617862000000005
4.139714 0.0071176182
4.140714 0.0071730574
4.141714 0.0072281022
4.142715 0.0072827512
4.143714 0.0073370029
4.144714 0.0073908559
4.145714 0.0074443094
4.146714 0.0074973614
4.147714 0.0075500109
4.148714 0.0076022567
4.149714 0.007654097100000001
4.150714 0.0077055309
4.151714 0.0077565572
4.152714 0.0078071746
4.153714 0.0078573816
4.154714 0.0079071775
4.155715 0.0079565609
4.156714 0.008005531
4.157714 0.0080540864
4.158714 0.008102225499999999
4.159714 0.0081499486
4.160714 0.008197253199999999
4.161714 0.0082441395
4.162714 0.0082906052
4.163714 0.008336650400000001
4.164714 0.0083822742
4.165714 0.0084274754
4.166714 0.0084722531
4.167714 0.0085166066
4.168715 0.0085605352
4.169714 0.0086040374
4.170714 0.0086471133
4.171714 0.008689762
4.172714 0.008731983
4.173714 0.0087737753
4.174714 0.008815139199999999
4.175714 0.008856073
4.176714 0.0088965768
4.177714 0.0089366498
4.178714 0.008976291400000001
4.179714 0.0090155016
4.180714 0.0090542795
4.181714 0.0090926245
4.182714 0.0091305366
4.183714 0.0091680151
4.184714 0.009205059199999999
4.185714 0.0092416689
4.186714 0.009277843499999999
4.187714 0.009313583
4.188715 0.0093488874
4.189714 0.009383756
4.190714 0.009418188000000001
4.191714 0.0094521842
4.192714 0.0094857438
4.193714 0.0095188661
4.194714 0.0095515519
4.195714 0.009583801099999999
4.196714 0.0096156131
4.197714 0.0096469877
4.198714 0.0096779258
4.199714 0.0097084267
4.200714 0.0097384902
4.201715 0.0097681172
4.202714 0.0097973068
4.203714 0.00982606
4.204714 0.0098543758
4.205714 0.0098822551
4.206714 0.0099096986
4.207714 0.0099367055
4.208714 0.0099632765
4.209714 0.0099894118
4.210714 0.010015111
4.211714 0.010040375
4.212714 0.010065203
4.213714 0.010089597
4.214714 0.010113556
4.215714 0.010137081000000001
4.216714 0.010160172
4.217714 0.010182829
4.218714 0.010205053
4.219714 0.010226843999999999
4.220714 0.010248202
4.221714 0.010269129
4.222714 0.010289624
4.223714 0.010309687
4.224714 0.010329321
4.225714 0.010348524000000001
4.226714 0.010367297999999999
4.227714 0.010385643
4.228714 0.010403560000000001
4.229714 0.01042105
4.230714 0.010438113
4.231714 0.010454749
4.232714 0.010470961
4.233714 0.010486747000000001
4.234715 0.010502111
4.235714 0.010517051000000001
4.236714 0.01053157
4.237714 0.010545667
4.238714 0.010559343
4.239714 0.0105726
4.240714 0.010585438999999999
4.241714 0.010597859
4.242714 0.010609863
4.243714 0.010621450000000001
4.244714 0.010632623
4.245714 0.010643382
4.246714 0.010653728000000001
4.247715 0.010663662
4.248714 0.010673183999999999
4.249714 0.010682297
4.250714 0.010691
4.251714 0.010699295999999999
4.252714 0.010707186
4.253714 0.010714669
4.254714 0.010721748000000001
4.255714 0.010728424
4.256714 0.010734697
4.257714 0.010740569
4.258714 0.010746041999999999
4.259714 0.010751116
4.260714 0.010755792
4.261714 0.010760071999999999
4.262714 0.010763958
4.263714 0.01076745
4.264714 0.01077055
4.265714 0.010773259
4.266714 0.010775578000000001
4.267715 0.010777509
4.268714 0.010779053
4.269714 0.010780212
4.270714 0.010780986000000001
4.271714 0.010781377
4.272714 0.010781387
4.273714 0.010781018
4.274714 0.01078027
4.275714 0.010779145
4.276714 0.010777644
4.277714 0.010775769
4.278714 0.010773521
4.279714 0.010770903
4.280715 0.010767915
4.281714 0.010764558
4.282714 0.010760835
4.283714 0.010756747
4.284714 0.010752295
4.285714 0.010747482
4.286714 0.010742309
4.287714 0.010736777000000001
4.288714 0.010730889
4.289714 0.010724645
4.290714 0.010718047999999999
4.291714 0.010711099
4.292714 0.010703801
4.293715 0.010696154000000001
4.294714 0.010688161
4.295714 0.010679822
4.296714 0.010671141
4.297714 0.010662119
4.298714 0.010652758
4.299714 0.010643059
4.300714 0.010633024
4.301714 0.010622655
4.302714 0.010611954
4.303714 0.010600923
4.304714 0.010589563
4.305714 0.010577877
4.306714 0.010565866
4.307714 0.010553531000000001
4.308714 0.010540876000000001
4.309714 0.0105279
4.310714 0.010514607
4.311714 0.010500998
4.312714 0.010487076
4.313715 0.010472841
4.314714 0.010458295999999999
4.315714 0.010443443
4.316714 0.010428284000000001
4.317714 0.01041282
4.318714 0.010397054999999999
4.319714 0.010380989
4.320714 0.010364623
4.321714 0.010347962
4.322714 0.010331006
4.323714 0.010313758
4.324714 0.010296218999999999
4.325714 0.010278392
4.326715 0.010260277
4.327714 0.010241878999999999
4.328714 0.010223198000000001
4.329714 0.010204237
4.330714 0.010184997999999999
4.331714 0.010165483
4.332714 0.010145692999999999
4.333714 0.010125631
4.334714 0.010105299
4.335714 0.010084699
4.336714 0.010063834
4.337714 0.010042704999999999
4.338714 0.010021314
4.339714 0.0099996636
4.340714 0.0099777557
4.341714 0.0099555924
4.342714 0.0099331759
4.343714 0.0099105084
4.344714 0.009887592
4.345714 0.009864429000000001
4.346714 0.0098410215
4.347714 0.009817371
4.348714 0.0097934804
4.349714 0.0097693519
4.350714 0.0097449869
4.351714 0.0097203876
4.352714 0.0096955569
4.353714 0.009670496399999999
4.354714 0.009645207999999999
4.355714 0.0096196949
4.356714 0.0095939584
4.357714 0.0095680007
4.358714 0.009541824
4.359715 0.0095154304
4.360714 0.0094888215
4.361714 0.0094620002
4.362714 0.0094349685
4.363714 0.0094077281
4.364714 0.009380280999999999
4.365714 0.0093526301
4.366714 0.0093247771
4.367714 0.0092967239
4.368714 0.0092684728
4.369714 0.009240026
4.370714 0.0092113849
4.371714 0.0091825525
4.372715 0.0091535308
4.373714 0.009124321500000001
4.374714 0.009094927400000001
4.375714 0.0090653499
4.376714 0.0090355912
4.377714 0.0090056543
4.378714 0.0089755405
4.379714 0.0089452522
4.380714 0.008914792099999999
4.381714 0.0088841618
4.382714 0.0088533634
4.383714 0.0088223998
4.384714 0.008791272599999999
4.385714 0.0087599838
4.386714 0.0087285363
4.387714 0.0086969318
4.388714 0.0086651729
4.389714 0.0086332613
4.390714 0.0086011991
4.391714 0.0085689891
4.392715 0.008536633
4.393714 0.0085041327
4.394714 0.0084714906
4.395714 0.0084387088
4.396714 0.0084057894
4.397714 0.0083727347
4.398714 0.008339546900000001
4.399714 0.0083062281
4.400714 0.008272779800000001
4.401714 0.0082392049
4.402714 0.008205504899999999
4.403714 0.0081716818
4.404714 0.008137738
4.405715 0.0081036756
4.406714 0.0080694961
4.407714 0.008035202299999999
4.408714 0.0080007958
4.409714 0.0079662786
4.410714 0.0079316531
4.411714 0.0078969206
4.412714 0.007862084
4.413714 0.007827144900000001
4.414714 0.007792105300000001
4.415714 0.0077569675
4.416714 0.007721733
4.417714 0.0076864038
4.418715 0.007650983
4.419714 0.007615472
4.420714 0.0075798722
4.421714 0.007544186499999999
4.422714 0.007508416500000001
4.423714 0.007472564199999999
4.424714 0.0074366319
4.425714 0.007400621
4.426714 0.0073645337
4.427714 0.0073283722
4.428714 0.0072921386
4.429714 0.0072558352
4.430714 0.007219463399999999
4.431714 0.0071830246999999995
4.432714 0.007146522
4.433714 0.007109956600000001
4.434714 0.0070733309
4.435714 0.0070366463
4.436714 0.0069999049
4.437714 0.0069631089
4.438715 0.0069262598
4.439714 0.0068893591
4.440714 0.0068524096000000005
4.441714 0.0068154128
4.442714 0.0067783702
4.443714 0.0067412846
4.444714 0.0067041568000000005
4.445714 0.0066669898
4.446714 0.006629784200000001
4.447714 0.0065925429
4.448714 0.0065552667
4.449714 0.0065179585000000005
4.450714 0.006480619799999999
4.451715 0.0064432518999999995
4.452714 0.0064058564
4.453714 0.0063684354000000006
4.454714 0.0063309912
4.455714 0.006293525100000001
4.456714 0.0062560385999999996
4.457714 0.0062185339999999995
4.458714 0.0061810117999999995
4.459714 0.0061434745
4.460714 0.006105924
4.461714 0.006068361499999999
4.462714 0.0060307888
4.463714 0.0059932077
4.464714 0.0059556198
4.465714 0.0059180264
4.466714 0.0058804297
4.467714 0.0058428308
4.468714 0.0058052315999999994
4.469714 0.0057676338
4.470714 0.0057300389
4.471714 0.0056924488
4.472714 0.0056548648
4.473714 0.0056172888
4.474714 0.0055797223
4.475714 0.0055421668
4.476714 0.0055046239
4.477714 0.0054670956
4.478714 0.0054295833
4.479714 0.0053920885
4.480714 0.0053546129
4.481714 0.0053171581
4.482714 0.0052797255000000005
4.483714 0.0052423165
4.484715 0.0052049327
4.485714 0.0051675757
4.486714 0.0051302468
4.487714 0.005092947699999999
4.488714 0.0050556795
4.489714 0.0050184437
4.490714 0.0049812421
4.491714 0.004944075399999999
4.492714 0.0049069455
4.493714 0.0048698534000000005
4.494714 0.0048328006
4.495714 0.0047957885
4.496714 0.0047588182
4.497715 0.0047218917000000004
4.498714 0.0046850095
4.499714 0.0046481731
4.500714 0.0046113841
4.501714 0.0045746438
4.502714 0.0045379533
4.503714 0.004501314100000001
4.504714 0.0044647273000000005
4.505714 0.0044281944
4.506714 0.0043917164000000005
4.507714 0.004355294700000001
4.508714 0.0043189306
4.509714 0.0042826254
4.510714 0.004246380199999999
4.511714 0.0042101965
4.512714 0.0041740754
4.513714 0.004138017900000001
4.514714 0.0041020256
4.515714 0.0040660994
4.516714 0.0040302406
4.517715 0.0039944502
4.518714 0.0039587291999999994
4.519714 0.0039230792
4.520714 0.0038875009
4.521714 0.0038519953
4.522714 0.0038165639
4.523714 0.0037812075
4.524714 0.0037459275
4.525714 0.0037107246
4.526714 0.0036755999
4.527714 0.0036405545
4.528714 0.0036055895
4.529714 0.0035707056999999998
4.530715 0.0035359044
4.531714 0.0035011863999999996
4.532714 0.0034665529000000002
4.533714 0.0034320048
4.534714 0.0033975432999999995
4.535714 0.0033631691999999997
4.536714 0.0033288838
4.537714 0.0032946875
4.538714 0.0032605818
4.539714 0.0032265674
4.540714 0.0031926451
4.541714 0.0031588158999999996
4.542714 0.0031250805000000003
4.543715 0.0030914402
4.544714 0.0030578954
4.545714 0.0030244471
4.546714 0.0029910962
4.547714 0.0029578434
4.548714 0.0029246894
4.549714 0.0028916351
4.550714 0.002858681
4.551714 0.0028258281000000003
4.552714 0.002793077
4.553714 0.0027604285000000003
4.554714 0.0027278831
4.555714 0.0026954418
4.556714 0.0026631053000000003
4.557714 0.002630874
4.558714 0.0025987491
4.559714 0.0025667308
4.560714 0.0025348203000000002
4.561714 0.002503018
4.562714 0.0024713248
4.563715 0.0024397413999999997
4.564714 0.0024082683
4.565714 0.0023769066
4.566714 0.0023456567
4.567714 0.0023145194
4.568714 0.0022834955
4.569714 0.0022525854000000002
4.570714 0.0022217899
4.571714 0.0021911097
4.572714 0.0021605454
4.573714 0.0021300975
4.574714 0.0020997666
4.575714 0.0020695534
4.576715 0.0020394582
4.577714 0.0020094816
4.578714 0.0019796242
4.579714 0.0019498862
4.580714 0.0019202684
4.581714 0.0018907709
4.582714 0.0018613943999999999
4.583714 0.0018321391999999998
4.584714 0.0018030058000000002
4.585714 0.0017739943
4.586714 0.0017451053000000002
4.587714 0.0017163393
4.588714 0.0016876966000000002
4.589714 0.0016591775000000001
4.590714 0.0016307826
4.591714 0.0016025120000000002
4.592714 0.0015743662999999999
4.593714 0.0015463458
4.594714 0.001518451
4.595714 0.0014906822
4.596714 0.0014630398
4.597714 0.0014355242
4.598714 0.0014081358
4.599714 0.0013808749
4.600714 0.0013537418
4.601714 0.0013267370000000001
4.602714 0.0012998607000000001
4.603714 0.0012731132999999999
4.604714 0.001246495
4.605714 0.0012200062
4.606714 0.001193647
4.607714 0.0011674179
4.608714 0.001141319
4.609715 0.0011153505
4.610714 0.0010895126
4.611714 0.0010638057
4.612714 0.0010382299
4.613714 0.0010127853
4.614714 0.00098747223
4.615714 0.0009622907799999999
4.616714 0.0009372412
4.617714 0.0009123236900000001
4.618714 0.0008875384099999999
4.619714 0.00086288555
4.620714 0.0008383653000000001
4.621714 0.00081397775
4.622715 0.0007897231600000001
4.623714 0.0007656016399999999
4.624714 0.00074161335
4.625714 0.00071775844
4.626714 0.0006940370399999999
4.627714 0.00067044925
4.628714 0.0006469952
4.629714 0.00062367494
4.630714 0.00060048856
4.631714 0.00057743609
4.632714 0.0005545176
4.633714 0.00053173308
4.634714 0.00050908257
4.635714 0.00048656602000000005
4.636714 0.0004641834
4.637714 0.00044193471000000004
4.638714 0.00041981984
4.639714 0.00039783877
4.640714 0.00037599143
4.641714 0.00035427774
4.642715 0.00033269764
4.643714 0.00031125107
4.644714 0.00028993795
4.645714 0.00026875821000000005
4.646714 0.0002477118
4.647714 0.00022679864999999998
4.648714 0.00020601873999999998
4.649714 0.00018537203000000002
4.650714 0.00016485848
4.651714 0.00014447808
4.652714 0.0001242308
4.653714 0.00010411663000000001
4.654714 8.4135559e-05
4.655715 6.4287548e-05
4.656714 4.4572573e-05
4.657714 2.4990604e-05
4.658714 5.5416001999999995e-06
4.659714 -1.3774485999999998e-05
4.660714 -3.2957732e-05
4.661714 -5.200822099999999e-05
4.662714 -7.0926058e-05
4.663714 -8.9711364e-05
4.664714 -0.00010836427999999999
4.665714 -0.00012688496
4.666714 -0.00014527358
4.667714 -0.00016353032999999998
4.668715 -0.00018165542
4.669714 -0.00019964908999999998
4.670714 -0.00021751156999999998
4.671714 -0.0002352431
4.672714 -0.00025284394
4.673714 -0.00027031434999999997
4.674714 -0.00028765459999999997
4.675714 -0.00030486497000000004
4.676714 -0.00032194573
4.677714 -0.00033889714
4.678714 -0.0003557195
4.679714 -0.00037241307
4.680714 -0.00038897815
4.681714 -0.00040541499
4.682714 -0.00042172387000000003
4.683714 -0.00043790501
4.684714 -0.00045395868
4.685714 -0.00046988516
4.686714 -0.00048568472
4.687714 -0.00050135759
4.688715 -0.00051690408
4.689714 -0.00053232443
4.690714 -0.0005476189
4.691714 -0.00056278777
4.692714 -0.00057783136
4.693714 -0.0005927498900000001
4.694714 -0.00060754369
4.695714 -0.00062221307
4.696714 -0.0006367583
4.697714 -0.00065117974
4.698714 -0.00066547768
4.699714 -0.00067965243
4.700714 -0.00069370431
4.701715 -0.00070763363
4.702714 -0.0007214407600000001
4.703714 -0.00073512597
4.704714 -0.00074868963
4.705714 -0.000762132
4.706714 -0.00077545346
4.707714 -0.0007886543200000001
4.708714 -0.0008017348599999999
4.709714 -0.0008146954300000001
4.710714 -0.0008275363100000001
4.711714 -0.00084025787
4.712714 -0.00085286038
4.713714 -0.0008653441900000001
4.714714 -0.00087770968
4.715714 -0.0008899572100000001
4.716714 -0.00090208705
4.717714 -0.0009140995600000001
4.718714 -0.00092599521
4.719714 -0.0009377743500000001
4.720714 -0.00094943734
4.721714 -0.0009609846499999999
4.722714 -0.00097241673
4.723714 -0.00098373403
4.724714 -0.000994937
4.725714 -0.0010060262
4.726714 -0.0010170020000000001
4.727714 -0.0010278649
4.728714 -0.0010386154999999998
4.729714 -0.0010492542
4.730714 -0.0010597815999999999
4.731714 -0.0010701982
4.732714 -0.0010805045
4.733714 -0.001090701
4.734715 -0.0011007881
4.735714 -0.0011107664
4.736714 -0.0011206364
4.737714 -0.0011303984
4.738714 -0.001140053
4.739714 -0.0011496006
4.740714 -0.0011590415
4.741714 -0.0011683763
4.742714 -0.0011776053
4.743714 -0.0011867289
4.744714 -0.0011957474000000002
4.745714 -0.0012046614
4.746714 -0.0012134710999999999
4.747715 -0.001222177
4.748714 -0.0012307793
4.749714 -0.0012392787000000001
4.750714 -0.0012476753
4.751714 -0.0012559696
4.752714 -0.0012641621
4.753714 -0.0012722531000000001
4.754714 -0.0012802432
4.755714 -0.0012881328
4.756714 -0.0012959224
4.757714 -0.0013036123
4.758714 -0.0013112031
4.759714 -0.0013186954
4.760714 -0.0013260896
4.761714 -0.0013333862
4.762714 -0.0013405857
4.763714 -0.0013476888
4.764714 -0.0013546958
4.765714 -0.0013616074
4.766714 -0.0013684241
4.767715 -0.0013751463
4.768714 -0.0013817747
4.769714 -0.0013883097
4.770714 -0.001394752
4.771714 -0.0014011019
4.772714 -0.00140736
4.773714 -0.0014135268
4.774714 -0.0014196029
4.775714 -0.0014255887
4.776714 -0.0014314848999999999
4.777714 -0.0014372918
4.778714 -0.00144301
4.779714 -0.0014486401
4.780715 -0.0014541824
4.781714 -0.0014596377
4.782714 -0.0014650062
4.783714 -0.0014702888
4.784714 -0.0014754857000000001
4.785714 -0.0014805975000000001
4.786714 -0.0014856249
4.787714 -0.0014905681
4.788714 -0.0014954279
4.789714 -0.0015002047
4.790714 -0.001504899
4.791714 -0.0015095113
4.792714 -0.0015140421
4.793715 -0.0015184919
4.794714 -0.0015228612
4.795714 -0.0015271503999999998
4.796714 -0.0015313601
4.797714 -0.0015354906
4.798714 -0.0015395424
4.799714 -0.0015435160000000002
4.800714 -0.0015474119
4.801714 -0.0015512305000000002
4.802714 -0.0015549722000000002
4.803714 -0.0015586374999999998
4.804714 -0.0015622267000000001
4.805714 -0.0015657404
4.806714 -0.001569179
4.807714 -0.0015725430999999998
4.808714 -0.0015758331
4.809714 -0.0015790494
4.810714 -0.0015821928
4.811714 -0.0015852636
4.812714 -0.0015882624
4.813715 -0.0015911895
4.814714 -0.0015940457
4.815714 -0.0015968315
4.816714 -0.0015995474
4.817714 -0.0016021942000000002
4.818714 -0.0016047722999999999
4.819714 -0.0016072823
4.820714 -0.0016097247000000001
4.821714 -0.0016121001
4.822714 -0.0016144090999999998
4.823714 -0.0016166523000000002
4.824714 -0.0016188302
4.825714 -0.0016209433000000002
4.826715 -0.0016229921999999998
4.827714 -0.0016249774
4.828714 -0.0016268994
4.829714 -0.0016287586
4.830714 -0.0016305556
4.831714 -0.0016322906999999998
4.832714 -0.0016339645
4.833714 -0.0016355774
4.834714 -0.0016371298000000002
4.835714 -0.0016386221
4.836714 -0.0016400549
4.837714 -0.0016414284
4.838714 -0.0016427432
4.839714 -0.0016439995
4.840714 -0.0016451980999999999
4.841714 -0.0016463391000000002
4.842714 -0.0016474232
4.843714 -0.0016484508
4.844714 -0.0016494223
4.845714 -0.0016503382
4.846714 -0.0016511989
4.847714 -0.0016520048999999998
4.848714 -0.0016527568999999999
4.849714 -0.0016534549999999999
4.850714 -0.0016541
4.851714 -0.0016546925
4.852714 -0.0016552327000000002
4.853714 -0.0016557213
4.854714 -0.0016561586
4.855714 -0.0016565453
4.856714 -0.0016568817999999999
4.857714 -0.0016571687000000001
4.858714 -0.0016574062
4.859715 -0.0016575949999999998
4.860714 -0.0016577356000000002
4.861714 -0.0016578284
4.862714 -0.0016578739000000001
4.863714 -0.0016578726
4.864714 -0.0016578249
4.865714 -0.0016577313
4.866714 -0.0016575923000000002
4.867714 -0.0016574081999999998
4.868714 -0.0016571796
4.869714 -0.0016569069
4.870714 -0.0016565906
4.871714 -0.0016562310999999998
4.872715 -0.001655829
4.873714 -0.0016553844000000001
4.874714 -0.001654898
4.875714 -0.0016543703
4.876714 -0.0016538017
4.877714 -0.0016531925
4.878714 -0.0016525433
4.879714 -0.0016518545
4.880714 -0.0016511263
4.881714 -0.0016503593999999998
4.882714 -0.0016495542
4.883714 -0.0016487109000000002
4.884714 -0.0016478301000000001
4.885714 -0.0016469121
4.886714 -0.0016459573
4.887714 -0.001644966
4.888714 -0.0016439386
4.889714 -0.0016428754
4.890714 -0.0016417768999999998
4.891714 -0.0016406432999999999
4.892715 -0.001639475
4.893714 -0.0016382723000000002
4.894714 -0.0016370355
4.895714 -0.0016357651
4.896714 -0.0016344616999999998
4.897714 -0.0016331251999999999
4.898714 -0.0016317563
4.899714 -0.0016303551
4.900714 -0.0016289223
4.901714 -0.0016274581999999999
4.902714 -0.0016259632
4.903714 -0.0016244376
4.904714 -0.0016228820000000002
4.905715 -0.0016212966999999997
4.906714 -0.0016196824
4.907714 -0.0016180393
4.908714 -0.0016163680000000002
4.909714 -0.0016146689
4.910714 -0.0016129425
4.911714 -0.0016111890999999999
4.912714 -0.0016094093
4.913714 -0.0016076034
4.914714 -0.0016057718
4.915714 -0.001603915
4.916714 -0.0016020333
4.917714 -0.001600127
4.918715 -0.0015981965000000002
4.919714 -0.0015962421
4.920714 -0.0015942643999999999
4.921714 -0.0015922633
4.922714 -0.0015902394999999998
4.923714 -0.0015881931
4.924714 -0.0015861244
4.925714 -0.0015840336
4.926714 -0.0015819211999999999
4.927714 -0.0015797874
4.928714 -0.0015776324
4.929714 -0.0015754566
4.930714 -0.0015732600999999998
4.931714 -0.0015710435
4.932714 -0.0015688069000000002
4.933714 -0.0015665506
4.934714 -0.0015642749
4.935714 -0.0015619802000000002
4.936714 -0.0015596667999999998
4.937714 -0.0015573349
4.938715 -0.0015549848999999998
4.939714 -0.0015526173
4.940714 -0.0015502322999999998
4.941714 -0.0015478301
4.942714 -0.0015454112
4.943714 -0.001542976
4.944714 -0.0015405247000000002
4.945714 -0.0015380578
4.946714 -0.0015355754
4.947714 -0.0015330781
4.948714 -0.0015305658999999999
4.949714 -0.0015280393
4.950714 -0.0015254986000000001
4.951715 -0.0015229441
4.952714 -0.0015203761
4.953714 -0.0015177949
4.954714 -0.0015152006
4.955714 -0.0015125937
4.956714 -0.0015099744
4.957714 -0.0015073429
4.958714 -0.0015046997
4.959714 -0.0015020449
4.960714 -0.0014993787
4.961714 -0.0014967015
4.962714 -0.0014940135
4.963714 -0.0014913149
4.964714 -0.0014886061
4.965714 -0.0014858872
4.966714 -0.0014831587
4.967714 -0.0014804205
4.968714 -0.0014776731
4.969714 -0.0014749167
4.970714 -0.0014721515
4.971714 -0.0014693776
4.972714 -0.0014665954000000001
4.973714 -0.0014638049999999999
4.974714 -0.0014610067000000002
4.975714 -0.0014582006
4.976714 -0.0014553869
4.977714 -0.0014525658000000001
4.978714 -0.0014497375
4.979714 -0.0014469021000000002
4.980714 -0.0014440599
4.981714 -0.001441211
4.982714 -0.0014383556
4.983714 -0.0014354939
4.984715 -0.001432626
4.985714 -0.001429752
4.986714 -0.0014268724
4.987714 -0.0014239872
4.988714 -0.0014210967
4.989714 -0.0014182009
4.990714 -0.0014153004000000001
4.991714 -0.0014123951
4.992714 -0.0014094854
4.993714 -0.0014065716000000001
4.994714 -0.0014036539
4.995714 -0.0014007326
4.996714 -0.001397808
4.997715 -0.0013948801999999999
4.998714 -0.0013919497
4.999714 -0.0013890166999999999
5.000714 -0.0013860813999999999
5.001714 -0.001383144
5.002714 -0.0013802049
5.003714 -0.0013772642
5.004714 -0.0013743222
5.005714 -0.0013713789
5.006714 -0.0013684348
5.007714 -0.0013654899
5.008714 -0.0013625443
5.009714 -0.0013595983
5.010714 -0.0013566519
5.011714 -0.0013537052
5.012714 -0.0013507583
5.013714 -0.0013478114000000001
5.014714 -0.0013448644
5.015714 -0.0013419176
5.016714 -0.0013389709
5.017715 -0.0013360244
5.018714 -0.0013330783
5.019714 -0.0013301324999999999
5.020714 -0.0013271870999999999
5.021714 -0.0013242423
5.022714 -0.001321298
5.023714 -0.0013183544
5.024714 -0.0013154116
5.025714 -0.0013124698
5.026714 -0.0013095289
5.027714 -0.0013065893
5.028714 -0.0013036508999999998
5.029714 -0.0013007138999999999
5.030715 -0.0012977785
5.031714 -0.0012948449
5.032714 -0.0012919131
5.033714 -0.0012889834
5.034714 -0.0012860558
5.035714 -0.0012831306
5.036714 -0.0012802079
5.037714 -0.001277288
5.038714 -0.0012743709
5.039714 -0.0012714567999999999
5.040714 -0.0012685457
5.041714 -0.001265638
5.042714 -0.0012627336
5.043715 -0.0012598327999999998
5.044714 -0.0012569356999999998
5.045714 -0.0012540423
5.046714 -0.0012511528
5.047714 -0.0012482675
5.048714 -0.0012453862
5.049714 -0.0012425092
5.050714 -0.0012396364999999999
5.051714 -0.0012367684
5.052714 -0.0012339047
5.053714 -0.0012310458000000001
5.054714 -0.0012281916
5.055714 -0.0012253423
5.056714 -0.0012224978
5.057714 -0.0012196584000000001
5.058714 -0.001216824
5.059714 -0.0012139946
5.060714 -0.0012111705
5.061714 -0.0012083515
5.062714 -0.0012055377
5.063715 -0.0012027290999999999
5.064714 -0.0011999257
5.065714 -0.0011971277000000001
5.066714 -0.0011943347999999999
5.067714 -0.0011915472
5.068714 -0.0011887648
5.069714 -0.0011859875
5.070714 -0.0011832155
5.071714 -0.0011804486
5.072714 -0.0011776869
5.073714 -0.0011749302
5.074714 -0.0011721786
5.075714 -0.0011694321
5.076715 -0.0011666907
5.077714 -0.0011639544
5.078714 -0.0011612233
5.079714 -0.0011584973
5.080714 -0.0011557765
5.081714 -0.001153061
5.082714 -0.0011503508
5.083714 -0.0011476461
5.084714 -0.0011449468999999999
5.085714 -0.0011422533
5.086714 -0.0011395655
5.087714 -0.0011368835
5.088714 -0.0011342074
5.089714 -0.0011315374
5.090714 -0.0011288735999999998
5.091714 -0.0011262161
5.092714 -0.001123565
5.093714 -0.0011209205
5.094714 -0.0011182825000000001
5.095714 -0.0011156511
5.096714 -0.0011130264000000002
5.097714 -0.0011104084000000001
5.098714 -0.0011077973
5.099714 -0.0011051929
5.100714 -0.0011025952
5.101714 -0.0011000042
5.102714 -0.00109742
5.103714 -0.0010948424
5.104714 -0.0010922713
5.105714 -0.0010897068
5.106714 -0.0010871487999999999
5.107714 -0.0010845972
5.108714 -0.0010820519
5.109715 -0.0010795128
5.110714 -0.00107698
5.111714 -0.0010744532
5.112714 -0.0010719325
5.113714 -0.0010694177
5.114714 -0.001066909
5.115714 -0.0010644061
5.116714 -0.0010619091
5.117714 -0.001059418
5.118714 -0.0010569327
5.119714 -0.0010544532
5.120714 -0.0010519796
5.121714 -0.0010495118
5.122715 -0.0010470498
5.123714 -0.0010445936
5.124714 -0.0010421432
5.125714 -0.0010396987
5.126714 -0.00103726
5.127714 -0.0010348271
5.128714 -0.0010324
5.129714 -0.0010299786
5.130714 -0.0010275631
5.131714 -0.0010251534
5.132714 -0.0010227494
5.133714 -0.0010203513
5.134714 -0.0010179588999999999
5.135714 -0.0010155722
5.136714 -0.0010131911000000001
5.137714 -0.0010108158
5.138714 -0.0010084461
5.139714 -0.001006082
5.140714 -0.0010037236
5.141714 -0.0010013709
5.142715 -0.00099902372
5.143714 -0.00099668214
5.144714 -0.0009943461000000002
5.145714 -0.00099201561
5.146714 -0.00098969067
5.147714 -0.00098737128
5.148714 -0.0009850573399999998
5.149714 -0.0009827488600000001
5.150714 -0.00098044584
5.151714 -0.00097814818
5.152714 -0.00097585589
5.153714 -0.00097356888
5.154714 -0.0009712870500000001
5.155715 -0.00096901031
5.156714 -0.00096673857
5.157714 -0.0009644717500000001
5.158714 -0.0009622097400000001
5.159714 -0.00095995247
5.160714 -0.0009576998299999999
5.161714 -0.00095545165
5.162714 -0.00095320784
5.163714 -0.0009509683
5.164714 -0.00094873285
5.165714 -0.0009465014999999999
5.166714 -0.00094427405
5.167714 -0.00094205043
5.168715 -0.00093983053
5.169714 -0.0009376143700000001
5.170714 -0.00093540184
5.171714 -0.00093319286
5.172714 -0.0009309874300000001
5.173714 -0.0009287855399999999
5.174714 -0.00092658711
5.175714 -0.00092439222
5.176714 -0.0009222007999999999
5.177714 -0.0009200129199999999
5.178714 -0.00091782858
5.179714 -0.00091564771
5.180714 -0.00091347038
5.181714 -0.0009112965899999999
5.182714 -0.0009091263600000001
5.183714 -0.0009069596700000001
5.184714 -0.0009047965199999999
5.185714 -0.00090263684
5.186714 -0.00090048061
5.187714 -0.00089832783
5.188715 -0.0008961783399999999
5.189714 -0.00089403211
5.190714 -0.00089188898
5.191714 -0.00088974894
5.192714 -0.0008876118
5.193714 -0.0008854774900000001
5.194714 -0.00088334582
5.195714 -0.0008812166899999999
5.196714 -0.00087909002
5.197714 -0.00087696562
5.198714 -0.00087484332
5.199714 -0.00087272301
5.200714 -0.00087060462
5.201715 -0.00086848804
5.202714 -0.0008663731
5.203714 -0.0008642598000000001
5.204714 -0.00086214795
5.205714 -0.00086003756
5.206714 -0.0008579284400000001
5.207714 -0.0008558206000000001
5.208714 -0.0008537140299999999
5.209714 -0.0008516086399999999
5.210714 -0.00084950434
5.211714 -0.00084740113
5.212714 -0.0008452990199999999
5.213714 -0.0008431979
5.214714 -0.00084109779
5.215714 -0.0008389985899999999
5.216714 -0.00083690029
5.217714 -0.0008348028100000001
5.218714 -0.00083270616
5.219714 -0.0008306102200000001
5.220714 -0.00082851493
5.221714 -0.0008264201800000001
5.222714 -0.00082432598
5.223714 -0.00082223214
5.224714 -0.00082013867
5.225714 -0.00081804546
5.226714 -0.0008159524400000001
5.227714 -0.00081385961
5.228714 -0.00081176677
5.229714 -0.00080967393
5.230714 -0.000807581
5.231714 -0.00080548798
5.232714 -0.00080339469
5.233714 -0.0008013011199999999
5.234715 -0.0007992072800000001
5.235714 -0.0007971129899999999
5.236714 -0.0007950183300000001
5.237714 -0.00079292313
5.238714 -0.0007908273800000001
5.239714 -0.00078873099
5.240714 -0.00078663397
5.241714 -0.00078453622
5.242714 -0.0007824376599999999
5.243714 -0.0007803381799999999
5.244714 -0.0007782377000000001
5.245714 -0.00077613613
5.246714 -0.00077403329
5.247715 -0.00077192917
5.248714 -0.0007698236000000001
5.249714 -0.0007677164799999999
5.250714 -0.00076560773
5.251714 -0.0007634971599999999
5.252714 -0.00076138463
5.253714 -0.00075927005
5.254714 -0.00075715329
5.255714 -0.00075503426
5.256714 -0.00075291282
5.257714 -0.0007507889200000001
5.258714 -0.00074866248
5.259714 -0.0007465334
5.260714 -0.00074440168
5.261714 -0.00074226723
5.262714 -0.00074013005
5.263714 -0.00073799015
5.264714 -0.00073584752
5.265714 -0.00073370211
5.266714 -0.00073155397
5.267715 -0.00072940311
5.268714 -0.0007272495600000001
5.269714 -0.00072509333
5.270714 -0.00072293442
5.271714 -0.00072077282
5.272714 -0.0007186085
5.273714 -0.00071644149
5.274714 -0.00071427175
5.275714 -0.00071209924
5.276714 -0.00070992387
5.277714 -0.0007077456299999999
5.278714 -0.0007055643900000001
5.279714 -0.00070338006
5.280715 -0.00070119254
5.281714 -0.00069900175
5.282714 -0.0006968075
5.283714 -0.00069460971
5.284714 -0.00069240823
5.285714 -0.00069020293
5.286714 -0.0006879936799999999
5.287714 -0.00068578038
5.288714 -0.0006835628499999999
5.289714 -0.0006813410400000001
5.290714 -0.00067911483
5.291714 -0.00067688411
5.292714 -0.0006746488
5.293715 -0.00067240885
5.294714 -0.0006701641700000001
5.295714 -0.00066791476
5.296714 -0.00066566058
5.297714 -0.00066340162
5.298714 -0.0006611378500000001
5.299714 -0.00065886925
5.300714 -0.00065659583
5.301714 -0.00065431759
5.302714 -0.00065203453
5.303714 -0.00064974665
5.304714 -0.000647454
5.305714 -0.00064515652
5.306714 -0.00064285423
5.307714 -0.00064054711
5.308714 -0.00063823513
5.309714 -0.00063591829
5.310714 -0.0006335965699999999
5.311714 -0.00063126995
5.312714 -0.00062893841
5.313715 -0.00062660192
5.314714 -0.00062426047
5.315714 -0.0006219140199999999
5.316714 -0.00061956252
5.317714 -0.00061720598
5.318714 -0.00061484434
5.319714 -0.00061247761
5.320714 -0.00061010578
5.321714 -0.00060772882
5.322714 -0.0006053467100000001
5.323714 -0.00060295947
5.324714 -0.00060056705
5.325714 -0.00059816948
5.326715 -0.00059576673
5.327714 -0.0005933587999999999
5.328714 -0.00059094564
5.329714 -0.0005885272
5.330714 -0.00058610349
5.331714 -0.00058367445
5.332714 -0.00058124006
5.333714 -0.00057880025
5.334714 -0.0005763549299999999
5.335714 -0.00057390403
5.336714 -0.00057144748
5.337714 -0.00056898516
5.338714 -0.00056651702
5.339714 -0.00056404297
5.340714 -0.00056156291
5.341714 -0.00055907676
5.342714 -0.0005565844300000001
5.343714 -0.0005540858199999999
5.344714 -0.00055158089
5.345714 -0.0005490695899999999
5.346714 -0.00054655184
5.347714 -0.00054402767
5.348714 -0.00054149705
5.349714 -0.00053896001
5.350714 -0.00053641656
5.351714 -0.00053386675
5.352714 -0.0005313106199999999
5.353714 -0.00052874825
5.354714 -0.0005261797
5.355714 -0.00052360506
5.356714 -0.0005210244599999999
5.357714 -0.00051843795
5.358714 -0.00051584566
5.359715 -0.00051324769
5.360714 -0.00051064412
5.361714 -0.00050803505
5.362714 -0.00050542053
5.363714 -0.00050280059
5.364714 -0.00050017534
5.365714 -0.0004975447599999999
5.366714 -0.00049490891
5.367714 -0.00049226778
5.368714 -0.0004896213300000001
5.369714 -0.00048696957
5.370714 -0.00048431247999999996
5.371714 -0.00048164997999999994
5.372715 -0.00047898207
5.373714 -0.00047630865
5.374714 -0.00047362969
5.375714 -0.00047094509
5.376714 -0.00046825480000000004
5.377714 -0.00046555883
5.378714 -0.00046285708999999997
5.379714 -0.00046014952
5.380714 -0.00045743609
5.381714 -0.00045471679
5.382714 -0.00045199163
5.383714 -0.0004492606
5.384714 -0.00044652369999999996
5.385714 -0.00044378094000000005
5.386714 -0.00044103235
5.387714 -0.00043827799
5.388714 -0.00043551790000000005
5.389714 -0.00043275208999999997
5.390714 -0.00042998063000000003
5.391714 -0.00042720352999999997
5.392715 -0.00042442089
5.393714 -0.00042163274
5.394714 -0.00041883914
5.395714 -0.00041604017
5.396714 -0.00041323583
5.397714 -0.00041042621999999996
5.398714 -0.00040761138
5.399714 -0.00040479139999999997
5.400714 -0.00040196633
5.401714 -0.00039913621
5.402714 -0.00039630108
5.403714 -0.00039346105
5.404714 -0.0003906162
5.405715 -0.00038776657
5.406714 -0.00038491229999999994
5.407714 -0.00038205344
5.408714 -0.00037919006000000004
5.409714 -0.00037632227999999997
5.410714 -0.00037345019
5.411714 -0.00037057389
5.412714 -0.00036769347
5.413714 -0.00036480903
5.414714 -0.00036192065999999997
5.415714 -0.00035902845
5.416714 -0.00035613245
5.417714 -0.00035323278
5.418715 -0.00035032947
5.419714 -0.00034742257
5.420714 -0.00034451211
5.421714 -0.00034159813999999996
5.422714 -0.00033868066
5.423714 -0.00033575968000000003
5.424714 -0.00033283520000000004
5.425714 -0.0003299072
5.426714 -0.00032697565
5.427714 -0.00032404052000000003
5.428714 -0.00032110179
5.429714 -0.00031815939
5.430714 -0.00031521333
5.431714 -0.00031226357
5.432714 -0.00030931008
5.433714 -0.00030635283
5.434714 -0.00030339186
5.435714 -0.00030042715
5.436714 -0.00029745877
5.437714 -0.00029448673999999997
5.438715 -0.00029151115
5.439714 -0.00028853208000000004
5.440714 -0.00028554959
5.441714 -0.00028256384
5.442714 -0.00027957494
5.443714 -0.00027658304999999997
5.444714 -0.00027358828
5.445714 -0.00027059084000000003
5.446714 -0.00026759087
5.447714 -0.00026458853999999996
5.448714 -0.00026158402
5.449714 -0.00025857748
5.450714 -0.00025556908
5.451715 -0.00025255897
5.452714 -0.00024954732
5.453714 -0.00024653425
5.454714 -0.00024351988999999998
5.455714 -0.00024050435
5.456714 -0.00023748773000000002
5.457714 -0.00023447011999999998
5.458714 -0.00023145160000000002
5.459714 -0.00022843223999999997
5.460714 -0.0002254121
5.461714 -0.00022239124000000002
5.462714 -0.00021936969
5.463714 -0.00021634752999999998
5.464714 -0.00021332476
5.465714 -0.00021030144
5.466714 -0.00020727759000000002
5.467714 -0.00020425327
5.468714 -0.0002012285
5.469714 -0.00019820333999999998
5.470714 -0.00019517780999999998
5.471714 -0.00019215199
5.472714 -0.00018912592
5.473714 -0.00018609967
5.474714 -0.00018307329
5.475714 -0.00018004686
5.476714 -0.00017702043
5.477714 -0.00017399409
5.478714 -0.00017096791
5.479714 -0.00016794195
5.480714 -0.0001649163
5.481714 -0.00016189103
5.482714 -0.00015886623999999998
5.483714 -0.000155842
5.484715 -0.00015281837999999999
5.485714 -0.00014979549
5.486714 -0.00014677341
5.487714 -0.00014375224
5.488714 -0.00014073208
5.489714 -0.00013771305
5.490714 -0.00013469524000000001
5.491714 -0.00013167879
5.492714 -0.00012866382
5.493714 -0.00012565046
5.494714 -0.00012263886
5.495714 -0.00011962918
5.496714 -0.00011662156999999999
5.497715 -0.00011361621999999999
5.498714 -0.00011061327
5.499714 -0.0001076129
5.500714 -0.00010461530000000001
5.501714 -0.00010162063000000001
5.502714 -9.8629062e-05
5.503714 -9.5640769e-05
5.504714 -9.265591e-05
5.505714 -8.9674631e-05
5.506714 -8.669708200000001e-05
5.507714 -8.3723393e-05
5.508714 -8.0753682e-05
5.509714 -7.7788047e-05
5.510714 -7.4826579e-05
5.511714 -7.186935099999999e-05
5.512714 -6.8916421e-05
5.513714 -6.5967839e-05
5.514714 -6.302364e-05
5.515714 -6.0083846e-05
5.516714 -5.7148469e-05
5.517715 -5.4217526e-05
5.518714 -5.1291016e-05
5.519714 -4.8368946e-05
5.520714 -4.5451318e-05
5.521714 -4.2538144e-05
5.522714 -3.9629441e-05
5.523714 -3.6725234e-05
5.524714 -3.3825557e-05
5.525714 -3.093046e-05
5.526714 -2.804e-05
5.527714 -2.5154256e-05
5.528714 -2.2273315e-05
5.529714 -1.9397282e-05
5.530715 -1.6526272999999997e-05
5.531714 -1.366042e-05
5.532714 -1.0799866e-05
5.533714 -7.9447624e-06
5.534714 -5.0952714e-06
5.535714 -2.2515605e-06
5.536714 5.8619789e-07
5.537714 3.4178289e-06
5.538714 6.243156700000001e-06
5.539714 9.062007e-06
5.540714 1.1874208e-05
5.541714 1.4679593e-05
5.542714 1.7478e-05
5.543715 2.0269273e-05
5.544714 2.3053265e-05
5.545714 2.5829833999999998e-05
5.546714 2.8598850999999997e-05
5.547714 3.1360184e-05
5.548714 3.4113722000000005e-05
5.549714 3.685935e-05
5.550714 3.9596963999999995e-05
5.551714 4.2326459e-05
5.552714 4.5047747e-05
5.553714 4.7760733e-05
5.554714 5.0465331000000004e-05
5.555714 5.3161460000000007e-05
5.556714 5.5849034000000007e-05
5.557714 5.8527979e-05
5.558714 6.119821e-05
5.559714 6.385965900000001e-05
5.560714 6.6512251e-05
5.561714 6.9155914e-05
5.562714 7.179057800000001e-05
5.563715 7.4416181e-05
5.564714 7.7032655e-05
5.565714 7.9639938e-05
5.566714 8.2237972e-05
5.567714 8.4826701e-05
5.568714 8.7406067e-05
5.569714 8.9976021e-05
5.570714 9.253651e-05
5.571714 9.5087483e-05
5.572714 9.762889e-05
5.573714 0.00010016067
5.574714 0.00010268277999999999
5.575714 0.00010519516
5.576715 0.00010769773999999999
5.577714 0.00011019042999999999
5.578714 0.00011267318000000001
5.579714 0.00011514589
5.580714 0.00011760848
5.581714 0.00012006083
5.582714 0.00012250283000000002
5.583714 0.00012493435
5.584714 0.00012735528
5.585714 0.00012976545
5.586714 0.00013216473
5.587714 0.00013455297
5.588714 0.00013692999
5.589714 0.00013929564000000002
5.590714 0.00014164975
5.591714 0.00014399216999999998
5.592714 0.00014632274000000002
5.593714 0.00014864129
5.594714 0.00015094769
5.595714 0.0001532418
5.596714 0.00015552349
5.597714 0.00015779266000000002
5.598714 0.00016004919
5.599714 0.00016229302000000001
5.600714 0.00016452406000000002
5.601714 0.00016674225
5.602714 0.00016894754
5.603714 0.00017113991
5.604714 0.00017331934
5.605714 0.00017548581
5.606714 0.00017763932
5.607714 0.00017977987
5.608714 0.00018190747999999998
5.609715 0.00018402213
5.610714 0.00018612385999999999
5.611714 0.00018821265
5.612714 0.00019028853000000001
5.613714 0.00019235147
5.614714 0.00019440147
5.615714 0.00019643852999999997
5.616714 0.00019846260999999997
5.617714 0.00020047369
5.618714 0.00020247169000000003
5.619714 0.00020445657
5.620714 0.00020642829000000002
5.621714 0.00020838675
5.622715 0.00021033186
5.623714 0.00021226356
5.624714 0.00021418173
5.625714 0.00021608628
5.626714 0.00021797712
5.627714 0.00021985413
5.628714 0.00022171723
5.629714 0.00022356630000000001
5.630714 0.00022540125
5.631714 0.00022722197
5.632714 0.00022902836000000002
5.633714 0.00023082033999999999
5.634714 0.00023259781
5.635714 0.00023436070999999998
5.636714 0.00023610892
5.637714 0.00023784238999999998
5.638714 0.00023956104
5.639714 0.00024126480000000001
5.640714 0.00024295359
5.641714 0.00024462738000000003
5.642715 0.00024628609
5.643714 0.00024792969
5.644714 0.00024955812
5.645714 0.00025117131
5.646714 0.00025276925
5.647714 0.00025435188
5.648714 0.00025591917
5.649714 0.00025747108
5.650714 0.00025900761
5.651714 0.00026052871000000003
5.652714 0.00026203438
5.653714 0.00026352461
5.654714 0.00026499938
5.655715 0.00026645869
5.656714 0.00026790253
5.657714 0.00026933094
5.658714 0.00027074391
5.659714 0.00027214146
5.660714 0.0002735236
5.661714 0.00027489034
5.662714 0.00027624171
5.663714 0.00027757774
5.664714 0.00027889840999999996
5.665714 0.00028020377
5.666714 0.00028149379
5.667714 0.0002827685
5.668715 0.00028402787
5.669714 0.00028527193
5.670714 0.00028650063
5.671714 0.00028771397
5.672714 0.00028891191
5.673714 0.00029009439000000003
5.674714 0.00029126138
5.675714 0.00029241282
5.676714 0.00029354867
5.677714 0.00029466885
5.678714 0.00029577329
5.679714 0.00029686194
5.680714 0.00029793471
5.681714 0.00029899154
5.682714 0.00030003239
5.683714 0.00030105721
5.684714 0.00030206593
5.685714 0.0003030585
5.686714 0.00030403492
5.687714 0.00030499516000000003
5.688715 0.00030593922
5.689714 0.00030686706
5.690714 0.00030777874
5.691714 0.00030867427
5.692714 0.00030955368
5.693714 0.00031041702000000003
5.694714 0.00031126433
5.695714 0.00031209567999999997
5.696714 0.00031291113
5.697714 0.00031371076000000003
5.698714 0.00031449463
5.699714 0.00031526283
5.700714 0.00031601544
5.701715 0.00031675252
5.702714 0.00031747416
5.703714 0.00031818039999999997
5.704714 0.00031887132
5.705714 0.00031954697999999997
5.706714 0.00032020744
5.707714 0.0003208527
5.708714 0.00032148281999999997
5.709714 0.00032209784000000003
5.710714 0.00032269777
5.711714 0.00032328262
5.712714 0.0003238524
5.713714 0.00032440712000000003
5.714714 0.00032494677
5.715714 0.00032547133999999997
5.716714 0.00032598084
5.717714 0.00032647526
5.718714 0.00032695459
5.719714 0.00032741882
5.720714 0.00032786793
5.721714 0.00032830192
5.722714 0.00032872078
5.723714 0.00032912452999999997
5.724714 0.00032951316
5.725714 0.00032988669
5.726714 0.0003302451
5.727714 0.00033058843
5.728714 0.00033091668999999995
5.729714 0.0003312299
5.730714 0.0003315281
5.731714 0.00033181132
5.732714 0.00033207957
5.733714 0.00033233291
5.734715 0.0003325714
5.735714 0.00033279507
5.736714 0.00033300398
5.737714 0.0003331982
5.738714 0.00033337778
5.739714 0.00033354279
5.740714 0.00033369329
5.741714 0.00033382937
5.742714 0.00033395113
5.743714 0.00033405863
5.744714 0.00033415197
5.745714 0.00033423123
5.746714 0.00033429651
5.747715 0.00033434792000000004
5.748714 0.00033438555
5.749714 0.00033440949
5.750714 0.00033441986
5.751714 0.00033441677
5.752714 0.00033440031
5.753714 0.00033437057
5.754714 0.00033432764000000003
5.755714 0.00033427161000000003
5.756714 0.00033420258
5.757714 0.00033412063999999997
5.758714 0.00033402584
5.759714 0.00033391827
5.760714 0.00033379799
5.761714 0.00033366505000000004
5.762714 0.00033351948
5.763714 0.00033336137
5.764714 0.00033319072
5.765714 0.0003330076
5.766714 0.00033281202999999997
5.767715 0.00033260405
5.768714 0.00033238366
5.769714 0.00033215092
5.770714 0.00033190584
5.771714 0.00033164845
5.772714 0.00033137878000000004
5.773714 0.00033109689
5.774714 0.00033080278
5.775714 0.00033049653
5.776714 0.0003301782
5.777714 0.00032984785000000005
5.778714 0.00032950556
5.779714 0.00032915143
5.780715 0.00032878554
5.781714 0.00032840799
5.782714 0.0003280189
5.783714 0.00032761841
5.784714 0.00032720660999999997
5.785714 0.00032678365000000004
5.786714 0.00032634969
5.787714 0.00032590485
5.788714 0.00032544930999999996
5.789714 0.00032498319
5.790714 0.00032450666
5.791714 0.00032401985999999997
5.792714 0.00032352293
5.793715 0.00032301602
5.794714 0.00032249926999999997
5.795714 0.00032197283
5.796714 0.00032143682
5.797714 0.00032089135
5.798714 0.00032033654
5.799714 0.00031977249
5.800714 0.00031919931
5.801714 0.00031861709
5.802714 0.00031802590000000003
5.803714 0.00031742582
5.804714 0.00031681691000000003
5.805714 0.00031619925
5.806714 0.00031557288
5.807714 0.00031493787
5.808714 0.00031429427
5.809714 0.00031364211
5.810714 0.00031298146
5.811714 0.00031231233999999997
5.812714 0.00031163481
5.813715 0.00031094894
5.814714 0.00031025477
5.815714 0.00030955234
5.816714 0.00030884173
5.817714 0.000308123
5.818714 0.00030739623000000004
5.819714 0.00030666147
5.820714 0.00030591884
5.821714 0.00030516842
5.822714 0.00030441029
5.823714 0.00030364456000000003
5.824714 0.00030287135000000003
5.825714 0.00030209076000000003
5.826715 0.00030130291
5.827714 0.00030050794
5.828714 0.00029970599
5.829714 0.00029889718
5.830714 0.00029808164
5.831714 0.00029725952
5.832714 0.00029643099
5.833714 0.00029559619
5.834714 0.00029475525
5.835714 0.00029390833
5.836714 0.00029305559
5.837714 0.00029219718
5.838714 0.00029133325
5.839714 0.00029046396000000004
5.840714 0.00028958943
5.841714 0.00028870984
5.842714 0.00028782531
5.843714 0.00028693598
5.844714 0.00028604199999999997
5.845714 0.00028514348
5.846714 0.00028424056
5.847714 0.00028333334000000003
5.848714 0.00028242193
5.849714 0.00028150644
5.850714 0.00028058696
5.851714 0.00027966357
5.852714 0.00027873636999999995
5.853714 0.00027780543
5.854714 0.00027687081
5.855714 0.00027593258
5.856714 0.00027499077000000003
5.857714 0.00027404546
5.858714 0.0002730967
5.859715 0.00027214451
5.860714 0.00027118895
5.861714 0.00027023004
5.862714 0.00026926784
5.863714 0.00026830239
5.864714 0.00026733373000000003
5.865714 0.00026636194
5.866714 0.00026538703
5.867714 0.00026440910000000004
5.868714 0.00026342818
5.869714 0.00026244437999999997
5.870714 0.00026145779
5.871714 0.00026046848
5.872715 0.00025947659
5.873714 0.00025848221
5.874714 0.00025748548
5.875714 0.00025648653
5.876714 0.00025548552
5.877714 0.0002544826
5.878714 0.00025347791999999996
5.879714 0.00025247168000000004
5.880714 0.00025146403
5.881714 0.00025045513
5.882714 0.00024944518
5.883714 0.00024843434
5.884714 0.00024742278
5.885714 0.00024641067
5.886714 0.00024539818
5.887714 0.00024438546
5.888714 0.00024337266
5.889714 0.00024235994
5.890714 0.0002413474
5.891714 0.00024033517999999998
5.892715 0.00023932337
5.893714 0.00023831204999999998
5.894714 0.00023730133
5.895714 0.00023629127000000002
5.896714 0.00023528193999999998
5.897714 0.0002342734
5.898714 0.00023326568000000002
5.899714 0.00023225882
5.900714 0.00023125286999999998
5.901714 0.00023024784
5.902714 0.00022924375999999999
5.903714 0.00022824064999999997
5.904714 0.00022723855
5.905715 0.00022623744
5.906714 0.00022523739
5.907714 0.00022423839999999998
5.908714 0.0002232405
5.909714 0.00022224372
5.910714 0.00022124811
5.911714 0.00022025372
5.912714 0.00021926060000000003
5.913714 0.00021826877000000002
5.914714 0.00021727833
5.915714 0.00021628934999999997
5.916714 0.00021530186000000002
5.917714 0.00021431597
5.918715 0.00021333175999999998
5.919714 0.00021234930000000002
5.920714 0.00021136868000000002
5.921714 0.00021039
5.922714 0.00020941334
5.923714 0.00020843879
5.924714 0.00020746645000000003
5.925714 0.00020649642999999999
5.926714 0.00020552884
5.927714 0.00020456377999999997
5.928714 0.00020360133000000001
5.929714 0.00020264159999999997
5.930714 0.00020168472
5.931714 0.00020073078
5.932714 0.00019977988
5.933714 0.00019883213999999998
5.934714 0.00019788765
5.935714 0.00019694652999999998
5.936714 0.00019600886
5.937714 0.00019507473999999997
5.938715 0.00019414429
5.939714 0.00019321756
5.940714 0.00019229465
5.941714 0.00019137565
5.942714 0.00019046062
5.943714 0.00018954960999999999
5.944714 0.0001886427
5.945714 0.00018773991
5.946714 0.00018684129
5.947714 0.00018594686999999998
5.948714 0.00018505667
5.949714 0.00018417070000000002
5.950714 0.00018328896
5.951715 0.00018241144
5.952714 0.00018153813
5.953714 0.00018066902
5.954714 0.00017980408999999998
5.955714 0.00017894331
5.956714 0.00017808665999999998
5.957714 0.0001772341
5.958714 0.00017638562
5.959714 0.00017554121
5.960714 0.00017470085
5.961714 0.00017386453
5.962714 0.00017303227
5.963714 0.00017220406
5.964714 0.00017137993
5.965714 0.00017055992000000001
5.966714 0.00016974407
5.967714 0.00016893242
5.968714 0.00016812503999999998
5.969714 0.00016732198
5.970714 0.00016652333
5.971714 0.00016572916
5.972714 0.00016493956
5.973714 0.00016415461
5.974714 0.0001633744
5.975714 0.00016259901
5.976714 0.00016182852
5.977714 0.00016106301000000001
5.978714 0.00016030255
5.979714 0.0001595472
5.980714 0.00015879701
5.981714 0.00015805202
5.982714 0.00015731227
5.983714 0.00015657778
5.984715 0.00015584856
5.985714 0.00015512461
5.986714 0.00015440592999999998
5.987714 0.00015369249
5.988714 0.00015298427
5.989714 0.00015228126
5.990714 0.00015158339
5.991714 0.00015089065
5.992714 0.00015020298
5.993714 0.00014952035
5.994714 0.00014884271
5.995714 0.00014817001
5.996714 0.00014750220999999999
5.997715 0.00014683928
5.998714 0.00014618120000000002
5.999714 0.00014552791
6.000714 0.00014487938
6.001714 0.00014423561
6.002714 0.00014359655
6.003714 0.0001429622
6.004714 0.00014233253
6.005714 0.00014170753
6.006714 0.00014108717
6.007714 0.00014047146
6.008714 0.00013986036
6.009714 0.00013925386
6.010714 0.00013865195999999998
6.011714 0.00013805462
6.012714 0.00013746184
6.013714 0.00013687359
6.014714 0.00013628985
6.015714 0.0001357106
6.016714 0.00013513583
6.017715 0.00013456549
6.018714 0.00013399959000000002
6.019714 0.00013343810999999999
6.020714 0.00013288101000000002
6.021714 0.00013232830000000002
6.022714 0.00013177995
6.023714 0.00013123595999999999
6.024714 0.00013069630999999998
6.025714 0.000130161
6.026714 0.00012963003
6.027714 0.00012910339
6.028714 0.00012858105999999998
6.029714 0.00012806306
6.030715 0.00012754936999999998
6.031714 0.00012703997
6.032714 0.00012653485
6.033714 0.00012603398
6.034714 0.00012553734
6.035714 0.00012504488
6.036714 0.00012455656
6.037714 0.00012407233
6.038714 0.00012359212
6.039714 0.00012311585999999998
6.040714 0.00012264347
6.041714 0.00012217486
6.042714 0.00012170991
6.043715 0.00012124854
6.044714 0.00012079061999999999
6.045714 0.00012033604
6.046714 0.00011988469
6.047714 0.00011943646
6.048714 0.00011899123999999999
6.049714 0.00011854891
6.050714 0.00011810936
6.051714 0.00011767249999999999
6.052714 0.00011723826
6.053714 0.00011680653
6.054714 0.00011637725999999999
6.055714 0.00011595038000000001
6.056714 0.00011552584000000001
6.057714 0.00011510359000000001
6.058714 0.00011468362
6.059714 0.0001142659
6.060714 0.00011385041
6.061714 0.00011343713999999999
6.062714 0.00011302606999999999
6.063715 0.0001126172
6.064714 0.00011221052000000001
6.065714 0.00011180601000000001
6.066714 0.00011140366000000001
6.067714 0.00011100345
6.068714 0.00011060534
6.069714 0.00011020931
6.070714 0.00010981527000000001
6.071714 0.00010942318
6.072714 0.00010903296
6.073714 0.00010864453000000001
6.074714 0.00010825778999999999
6.075714 0.00010787264
6.076715 0.00010748896
6.077714 0.00010710662
6.078714 0.0001067255
6.079714 0.00010634545
6.080714 0.00010596634
6.081714 0.00010558804
6.082714 0.00010521039
6.083714 0.00010483327
6.084714 0.00010445652000000001
6.085714 0.00010408003000000001
6.086714 0.00010370364000000001
6.087714 0.00010332726
6.088714 0.00010295075
6.089714 0.00010257399000000001
6.090714 0.00010219689999999999
6.091714 0.00010181934
6.092714 0.00010144123
6.093714 0.00010106247
6.094714 0.00010068297
6.095714 0.00010030265
6.096714 9.9921397e-05
6.097714 9.953913600000001e-05
6.098714 9.915578399999999e-05
6.099714 9.877126100000001e-05
6.100714 9.8385476e-05
6.101714 9.7998338e-05
6.102714 9.760976799999999e-05
6.103714 9.7219674e-05
6.104714 9.6827989e-05
6.105714 9.643461e-05
6.106714 9.603946899999999e-05
6.107714 9.564247400000001e-05
6.108714 9.5243558e-05
6.109715 9.4842648e-05
6.110714 9.4439662e-05
6.111714 9.4034539e-05
6.112714 9.362721e-05
6.113714 9.3217614e-05
6.114714 9.2805686e-05
6.115714 9.2391372e-05
6.116714 9.1974618e-05
6.117714 9.155536400000001e-05
6.118714 9.113355799999999e-05
6.119714 9.0709136e-05
6.120714 9.0282032e-05
6.121714 8.9852182e-05
6.122715 8.9419513e-05
6.123714 8.898393799999999e-05
6.124714 8.8545369e-05
6.125714 8.8103695e-05
6.126714 8.765881000000001e-05
6.127714 8.7210594e-05
6.128714 8.6758905e-05
6.129714 8.6303601e-05
6.130714 8.5844522e-05
6.131714 8.5381504e-05
6.132714 8.4914376e-05
6.133714 8.4442962e-05
6.134714 8.3967075e-05
6.135714 8.3486526e-05
6.136714 8.3001129e-05
6.137714 8.2510707e-05
6.138714 8.2015077e-05
6.139714 8.1514065e-05
6.140714 8.100750500000001e-05
6.141714 8.0495249e-05
6.142715 7.997715000000001e-05
6.143714 7.9453082e-05
6.144714 7.8922926e-05
6.145714 7.8386586e-05
6.146714 7.784397000000001e-05
6.147714 7.7294999e-05
6.148714 7.6739616e-05
6.149714 7.617776400000001e-05
6.150714 7.560941e-05
6.151714 7.5034512e-05
6.152714 7.4453044e-05
6.153714 7.3864976e-05
6.154714 7.3270286e-05
6.155715 7.266894500000001e-05
6.156714 7.2060931e-05
6.157714 7.1446209e-05
6.158714 7.0824746e-05
6.159714 7.0196489e-05
6.160714 6.956138300000001e-05
6.161714 6.8919366e-05
6.162714 6.8270361e-05
6.163714 6.7614286e-05
6.164714 6.695104300000001e-05
6.165714 6.6280529e-05
6.166714 6.5602637e-05
6.167714 6.4917248e-05
6.168715 6.4224236e-05
6.169714 6.352347599999999e-05
6.170714 6.2814831e-05
6.171714 6.2098167e-05
6.172714 6.137335000000001e-05
6.173714 6.0640247e-05
6.174714 5.9898723999999995e-05
6.175714 5.9148647e-05
6.176714 5.8389889999999994e-05
6.177714 5.7622321e-05
6.178714 5.6845829e-05
6.179714 5.6060287e-05
6.180714 5.526558199999999e-05
6.181714 5.4461599999999994e-05
6.182714 5.3648233e-05
6.183714 5.2825379e-05
6.184714 5.199293e-05
6.185714 5.1150783999999994e-05
6.186714 5.0298837e-05
6.187714 4.9436994e-05
6.188715 4.8565158e-05
6.189714 4.7683233e-05
6.190714 4.6791124e-05
6.191714 4.588874e-05
6.192714 4.4975994e-05
6.193714 4.4052797e-05
6.194714 4.3119069999999996e-05
6.195714 4.2174736e-05
6.196714 4.1219724e-05
6.197714 4.0253965e-05
6.198714 3.9277401e-05
6.199714 3.8289977e-05
6.200714 3.7291646999999996e-05
6.201715 3.628237e-05
6.202714 3.526211e-05
6.203714 3.423084e-05
6.204714 3.3188536e-05
6.205714 3.2135179e-05
6.206714 3.1070749e-05
6.207714 2.9995231999999998e-05
6.208714 2.8908613e-05
6.209714 2.7810872999999998e-05
6.210714 2.6701991e-05
6.211714 2.5581943e-05
6.212714 2.4450696e-05
6.213714 2.3308213e-05
6.214714 2.2154443e-05
6.215714 2.0989327e-05
6.216714 1.9812801e-05
6.217714 1.8624783000000002e-05
6.218714 1.7425186999999998e-05
6.219714 1.6213912e-05
6.220714 1.4990853e-05
6.221714 1.3755897e-05
6.222714 1.2508922e-05
6.223714 1.1249804000000001e-05
6.224714 9.9784181e-06
6.225714 8.6946365e-06
6.226714 7.3983344e-06
6.227714 6.089392499999999e-06
6.228714 4.7676966e-06
6.229714 3.4331407e-06
6.230714 2.0856298e-06
6.231714 7.2508031e-07
6.232714 -6.485783e-07
6.233714 -2.0354032999999997e-06
6.234715 -3.4354379000000004e-06
6.235714 -4.8487102e-06
6.236714 -6.2752349e-06
6.237714 -7.7150155e-06
6.238714 -9.1680413e-06
6.239714 -1.0634292e-05
6.240714 -1.2113735999999999e-05
6.241714 -1.3606336e-05
6.242714 -1.511205e-05
6.243714 -1.6630830999999998e-05
6.244714 -1.8162629e-05
6.245714 -1.9707397e-05
6.246714 -2.1265088999999997e-05
6.247715 -2.2835661e-05
6.248714 -2.4419077000000002e-05
6.249714 -2.6015305999999998e-05
6.250714 -2.7624327e-05
6.251714 -2.9246124e-05
6.252714 -3.0880688e-05
6.253714 -3.2528018e-05
6.254714 -3.4188128e-05
6.255714 -3.5861029e-05
6.256714 -3.7546749e-05
6.257714 -3.9245316000000006e-05
6.258714 -4.0956763e-05
6.259714 -4.2681134e-05
6.260714 -4.4418468e-05
6.261714 -4.6168806999999997e-05
6.262714 -4.7932201000000004e-05
6.263714 -4.9708694000000004e-05
6.264714 -5.1498336000000006e-05
6.265714 -5.330117e-05
6.266714 -5.5117238e-05
6.267715 -5.6946577999999994e-05
6.268714 -5.8789232000000004e-05
6.269714 -6.0645232e-05
6.270714 -6.2514613e-05
6.271714 -6.4397403e-05
6.272714 -6.6293626e-05
6.273714 -6.820330299999999e-05
6.274714 -7.0126453e-05
6.275714 -7.2063085e-05
6.276714 -7.401321199999999e-05
6.277714 -7.597684000000001e-05
6.278714 -7.7953962e-05
6.279714 -7.994457299999999e-05
6.280715 -8.1948662e-05
6.281714 -8.3966211e-05
6.282714 -8.5997192e-05
6.283714 -8.8041571e-05
6.284714 -9.0099314e-05
6.285714 -9.2170364e-05
6.286714 -9.4254665e-05
6.287714 -9.635215299999999e-05
6.288714 -9.846274900000001e-05
6.289714 -0.00010058636
6.290714 -0.00010272290999999999
6.291714 -0.0001048723
6.292714 -0.00010703441000000001
6.293715 -0.00010920913000000001
6.294714 -0.00011139635
6.295714 -0.00011359596
6.296714 -0.00011580782000000001
6.297714 -0.00011803183
6.298714 -0.00012026787999999999
6.299714 -0.00012251586000000002
6.300714 -0.00012477565
6.301714 -0.00012704717
6.302714 -0.00012933033000000002
6.303714 -0.00013162505
6.304714 -0.00013393128000000002
6.305714 -0.00013624896000000001
6.306714 -0.00013857804
6.307714 -0.00014091851
6.308714 -0.00014327035
6.309714 -0.00014563354
6.310714 -0.00014800811
6.311714 -0.00015039403999999999
6.312714 -0.00015279137
6.313715 -0.00015520011
6.314714 -0.00015762029
6.315714 -0.00016005191
6.316714 -0.00016249500999999998
6.317714 -0.00016494959
6.318714 -0.00016741565
6.319714 -0.0001698932
6.320714 -0.00017238222
6.321714 -0.00017488267
6.322714 -0.00017739452
6.323714 -0.00017991771000000001
6.324714 -0.00018245217
6.325714 -0.00018499782
6.326715 -0.00018755454
6.327714 -0.00019012224
6.328714 -0.00019270076
6.329714 -0.00019528998
6.330714 -0.00019788974
6.331714 -0.00020049990000000001
6.332714 -0.00020312027000000003
6.333714 -0.00020575067
6.334714 -0.00020839093
6.335714 -0.00021104086
6.336714 -0.00021370029
6.337714 -0.00021636902000000003
6.338714 -0.00021904689
6.339714 -0.00022173369
6.340714 -0.0002244293
6.341714 -0.0002271335
6.342714 -0.00022984616
6.343714 -0.00023256712000000002
6.344714 -0.00023529624
6.345714 -0.00023803336
6.346714 -0.00024077838
6.347714 -0.00024353114
6.348714 -0.00024629153000000004
6.349714 -0.00024905944
6.350714 -0.00025183476
6.351714 -0.00025461741
6.352714 -0.00025740726
6.353714 -0.00026020423
6.354714 -0.00026300825
6.355714 -0.00026581921999999997
6.356714 -0.00026863706
6.357714 -0.0002714617
6.358714 -0.0002742931
6.359715 -0.00027713114999999996
6.360714 -0.0002799758
6.361714 -0.00028282698
6.362714 -0.00028568460999999997
6.363714 -0.00028854864999999997
6.364714 -0.00029141902
6.365714 -0.00029429563999999996
6.366714 -0.00029717843999999997
6.367714 -0.00030006734
6.368714 -0.00030296226
6.369714 -0.00030586309
6.370714 -0.00030876975
6.371714 -0.00031168210999999997
6.372715 -0.00031460004
6.373714 -0.00031752343
6.374714 -0.00032045211
6.375714 -0.00032338596
6.376714 -0.00032632477000000003
6.377714 -0.00032926837
6.378714 -0.00033221659
6.379714 -0.00033516918999999996
6.380714 -0.00033812596
6.381714 -0.00034108668
6.382714 -0.00034405111
6.383714 -0.00034701902
6.384714 -0.00034999016
6.385714 -0.00035296428
6.386714 -0.00035594114
6.387714 -0.00035892049
6.388714 -0.00036190208
6.389714 -0.00036488570000000004
6.390714 -0.0003678711
6.391714 -0.00037085806
6.392715 -0.00037384636
6.393714 -0.00037683583
6.394714 -0.00037982627
6.395714 -0.00038281751
6.396714 -0.00038580938
6.397714 -0.00038880175
6.398714 -0.00039179449
6.399714 -0.00039478746
6.400714 -0.00039778056
6.401714 -0.00040077366000000007
6.402714 -0.00040376667000000004
6.403714 -0.00040675955
6.404714 -0.00040975215
6.405715 -0.00041274438
6.406714 -0.00041573621
6.407714 -0.0004187275
6.408714 -0.00042171819
6.409714 -0.00042470815
6.410714 -0.00042769730000000004
6.411714 -0.00043068553000000004
6.412714 -0.00043367272
6.413714 -0.00043665873
6.414714 -0.00043964346
6.415714 -0.00044262673999999997
6.416714 -0.00044560838
6.417714 -0.00044858825
6.418715 -0.00045156617
6.419714 -0.0004545419
6.420714 -0.00045751531000000003
6.421714 -0.00046048613000000005
6.422714 -0.00046345422
6.423714 -0.00046641931
6.424714 -0.00046938121
6.425714 -0.00047233965999999997
6.426714 -0.00047529447
6.427714 -0.00047824536999999996
6.428714 -0.00048119218
6.429714 -0.00048413463000000003
6.430714 -0.00048707248
6.431714 -0.0004900055
6.432714 -0.0004929334900000001
6.433714 -0.00049585615
6.434714 -0.0004987733099999999
6.435714 -0.00050168474
6.436714 -0.00050459021
6.437714 -0.00050748954
6.438715 -0.00051038246
6.439714 -0.00051326883
6.440714 -0.00051614843
6.441714 -0.00051902107
6.442714 -0.0005218865699999999
6.443714 -0.0005247447899999999
6.444714 -0.00052759556
6.445714 -0.00053043868
6.446714 -0.00053327403
6.447714 -0.0005361014700000001
6.448714 -0.00053892086
6.449714 -0.00054173211
6.450714 -0.0005445350300000001
6.451715 -0.00054732955
6.452714 -0.0005501155599999999
6.453714 -0.00055289293
6.454714 -0.00055566156
6.455714 -0.00055842138
6.456714 -0.00056117224
6.457714 -0.000563914
6.458714 -0.00056664658
6.459714 -0.0005693698300000001
6.460714 -0.00057208367
6.461714 -0.00057478792
6.462714 -0.00057748243
6.463714 -0.00058016703
6.464714 -0.00058284159
6.465714 -0.00058550586
6.466714 -0.0005881597199999999
6.467714 -0.00059080294
6.468714 -0.00059343529
6.469714 -0.00059605654
6.470714 -0.00059866652
6.471714 -0.00060126495
6.472714 -0.00060385159
6.473714 -0.00060642624
6.474714 -0.0006089886
6.475714 -0.00061153846
6.476714 -0.00061407559
6.477714 -0.00061659971
6.478714 -0.00061911064
6.479714 -0.00062160811
6.480714 -0.0006240919399999999
6.481714 -0.0006265619
6.482714 -0.00062901777
6.483714 -0.0006314594
6.484715 -0.0006338865700000001
6.485714 -0.00063629914
6.486714 -0.0006386969699999999
6.487714 -0.0006410799
6.488714 -0.00064344777
6.489714 -0.0006458004499999999
6.490714 -0.00064813785
6.491714 -0.00065045988
6.492714 -0.0006527664
6.493714 -0.00065505733
6.494714 -0.00065733252
6.495714 -0.00065959193
6.496714 -0.00066183543
6.497715 -0.00066406296
6.498714 -0.0006662744
6.499714 -0.0006684696899999999
6.500714 -0.00067064871
6.501714 -0.0006728113500000001
6.502714 -0.0006749575300000001
6.503714 -0.0006770871099999999
6.504714 -0.0006792
6.505714 -0.00068129611
6.506714 -0.00068337526
6.507714 -0.00068543736
6.508714 -0.00068748227
6.509714 -0.00068950985
6.510714 -0.00069151997
6.511714 -0.00069351245
6.512714 -0.0006954871399999999
6.513714 -0.00069744387
6.514714 -0.0006993825099999999
6.515714 -0.00070130286
6.516714 -0.00070320475
6.517715 -0.0007050880399999999
6.518714 -0.00070695251
6.519714 -0.00070879801
6.520714 -0.00071062432
6.521714 -0.00071243126
6.522714 -0.00071421869
6.523714 -0.0007159863799999999
6.524714 -0.00071773416
6.525714 -0.00071946188
6.526714 -0.00072116936
6.527714 -0.00072285643
6.528714 -0.0007245229399999999
6.529714 -0.00072616876
6.530715 -0.00072779371
6.531714 -0.0007293977
6.532714 -0.00073098058
6.533714 -0.00073254228
6.534714 -0.00073408264
6.535714 -0.00073560163
6.536714 -0.0007370991600000001
6.537714 -0.0007385751400000001
6.538714 -0.0007400295099999999
6.539714 -0.00074146224
6.540714 -0.00074287327
6.541714 -0.00074426257
6.542714 -0.00074563013
6.543715 -0.00074697587
6.544714 -0.00074829977
6.545714 -0.00074960185
6.546714 -0.00075088201
6.547714 -0.00075214025
6.548714 -0.00075337653
6.549714 -0.0007545907900000001
6.550714 -0.000755783
6.551714 -0.00075695307
6.552714 -0.00075810094
6.553714 -0.00075922653
6.554714 -0.00076032979
6.555714 -0.00076141059
6.556714 -0.00076246884
6.557714 -0.00076350443
6.558714 -0.0007645172400000001
6.559714 -0.0007655071399999999
6.560714 -0.0007664740200000001
6.561714 -0.00076741771
6.562714 -0.00076833812
6.563715 -0.0007692350700000001
6.564714 -0.0007701084500000001
6.565714 -0.0007709582
6.566714 -0.00077178411
6.567714 -0.0007725861
6.568714 -0.00077336408
6.569714 -0.00077411787
6.570714 -0.00077484738
6.571714 -0.0007755526
6.572714 -0.0007762333600000001
6.573714 -0.00077688965
6.574714 -0.00077752129
6.575714 -0.0007781282899999999
6.576715 -0.00077871064
6.577714 -0.0007792682499999999
6.578714 -0.0007798011200000001
6.579714 -0.00078030916
6.580714 -0.0007807924700000001
6.581714 -0.0007812509499999999
6.582714 -0.0007816845900000001
6.583714 -0.00078209341
6.584714 -0.0007824774000000001
6.585714 -0.00078283656
6.586714 -0.0007831709800000001
6.587714 -0.00078348057
6.588714 -0.00078376543
6.589714 -0.00078402554
6.590714 -0.00078426092
6.591714 -0.0007844715600000001
6.592714 -0.00078465755
6.593714 -0.0007848188900000001
6.594714 -0.00078495559
6.595714 -0.00078506764
6.596714 -0.0007851551300000001
6.597714 -0.0007852179799999999
6.598714 -0.00078525627
6.599714 -0.0007852699100000001
6.600714 -0.000785259
6.601714 -0.00078522344
6.602714 -0.00078516323
6.603714 -0.00078507837
6.604714 -0.00078496887
6.605714 -0.00078483463
6.606714 -0.00078467565
6.607714 -0.0007844918400000001
6.608714 -0.0007842831999999999
6.609715 -0.0007840496399999999
6.610714 -0.00078379107
6.611714 -0.00078350749
6.612714 -0.0007831988099999999
6.613714 -0.00078286503
6.614714 -0.0007825060499999999
6.615714 -0.00078212179
6.616714 -0.00078171224
6.617714 -0.0007812774099999999
6.618714 -0.0007808172099999999
6.619714 -0.0007803316300000001
6.620714 -0.0007798207699999999
6.621714 -0.00077928453
6.622715 -0.0007787229199999999
6.623714 -0.00077813602
6.624714 -0.00077752384
6.625714 -0.0007768863699999999
6.626714 -0.0007762237099999999
6.627714 -0.0007755359499999999
6.628714 -0.00077482318
6.629714 -0.00077408549
6.630714 -0.0007733229699999999
6.631714 -0.00077253571
6.632714 -0.00077172381
6.633714 -0.00077088735
6.634714 -0.0007700265100000001
6.635714 -0.0007691413
6.636714 -0.00076823189
6.637714 -0.0007672983900000001
6.638714 -0.00076634087
6.639714 -0.00076535935
6.640714 -0.00076435399
6.641714 -0.0007633249000000001
6.642715 -0.00076227211
6.643714 -0.00076119568
6.644714 -0.00076009569
6.645714 -0.00075897224
6.646714 -0.0007578253200000001
6.647714 -0.0007566549799999999
6.648714 -0.00075546127
6.649714 -0.00075424423
6.650714 -0.00075300391
6.651714 -0.00075174034
6.652714 -0.0007504535500000001
6.653714 -0.00074914356
6.654714 -0.0007478103699999999
6.655715 -0.0007464540400000001
6.656714 -0.00074507457
6.657714 -0.0007436719900000001
6.658714 -0.00074224636
6.659714 -0.00074079771
6.660714 -0.00073932606
6.661714 -0.00073783144
6.662714 -0.00073631395
6.663714 -0.00073477358
6.664714 -0.0007332103899999999
6.665714 -0.0007316244600000001
6.666714 -0.00073001584
6.667714 -0.00072838461
6.668715 -0.00072673083
6.669714 -0.0007250545900000001
6.670714 -0.00072335602
6.671714 -0.00072163516
6.672714 -0.00071989216
6.673714 -0.0007181271
6.674714 -0.00071634013
6.675714 -0.0007145313700000001
6.676714 -0.00071270097
6.677714 -0.00071084905
6.678714 -0.00070897581
6.679714 -0.00070708138
6.680714 -0.00070516589
6.681714 -0.00070322953
6.682714 -0.00070127244
6.683714 -0.00069929479
6.684714 -0.00069729672
6.685714 -0.00069527841
6.686714 -0.00069324001
6.687714 -0.0006911816900000001
6.688715 -0.00068910358
6.689714 -0.0006870058299999999
6.690714 -0.00068488853
6.691714 -0.00068275185
6.692714 -0.00068059589
6.693714 -0.00067842075
6.694714 -0.00067622655
6.695714 -0.00067401338
6.696714 -0.0006717813
6.697714 -0.00066953044
6.698714 -0.00066726084
6.699714 -0.00066497255
6.700714 -0.00066266571
6.701715 -0.00066034036
6.702714 -0.00065799654
6.703714 -0.00065563436
6.704714 -0.0006532538899999999
6.705714 -0.00065085524
6.706714 -0.00064843848
6.707714 -0.00064600367
6.708714 -0.00064355095
6.709714 -0.0006410804
6.710714 -0.00063859216
6.711714 -0.00063608636
6.712714 -0.0006335631
6.713714 -0.00063102257
6.714714 -0.0006284648899999999
6.715714 -0.0006258902
6.716714 -0.00062329864
6.717714 -0.0006206904299999999
6.718714 -0.0006180657199999999
6.719714 -0.00061542464
6.720714 -0.00061276742
6.721714 -0.0006100941800000001
6.722714 -0.00060740517
6.723714 -0.00060470052
6.724714 -0.00060198045
6.725714 -0.0005992451
6.726714 -0.00059649465
6.727714 -0.00059372933
6.728714 -0.00059094928
6.729714 -0.0005881546699999999
6.730714 -0.00058534565
6.731714 -0.00058252244
6.732714 -0.00057968518
6.733714 -0.00057683405
6.734715 -0.00057396919
6.735714 -0.00057109078
6.736714 -0.0005681989900000001
6.737714 -0.00056529398
6.738714 -0.00056237586
6.739714 -0.00055944479
6.740714 -0.0005565009400000001
6.741714 -0.0005535444
6.742714 -0.00055057531
6.743714 -0.0005475938499999999
6.744714 -0.00054460006
6.745714 -0.00054159414
6.746714 -0.0005385761599999999
6.747715 -0.00053554622
6.748714 -0.00053250446
6.749714 -0.00052945097
6.750714 -0.00052638588
6.751714 -0.00052330929
6.752714 -0.0005202212799999999
6.753714 -0.0005171219499999999
6.754714 -0.00051401144
6.755714 -0.00051088987
6.756714 -0.00050775734
6.757714 -0.0005046139900000001
6.758714 -0.00050145995
6.759714 -0.00049829537
6.760714 -0.00049512037
6.761714 -0.00049193518
6.762714 -0.0004887399
6.763714 -0.00048553478999999996
6.764714 -0.00048232
6.765714 -0.00047909575
6.766714 -0.00047586222999999997
6.767715 -0.00047261965000000003
6.768714 -0.00046936825
6.769714 -0.00046610821
6.770714 -0.00046283981
6.771714 -0.00045956326
6.772714 -0.00045627875999999996
6.773714 -0.00045298651999999993
6.774714 -0.00044968679
6.775714 -0.00044637977
6.776714 -0.00044306566
6.777714 -0.00043974464000000004
6.778714 -0.00043641689
6.779714 -0.00043308260000000004
6.780715 -0.00042974189
6.781714 -0.00042639493999999995
6.782714 -0.00042304186999999997
6.783714 -0.00041968283
6.784714 -0.00041631797
6.785714 -0.00041294738
6.786714 -0.00040957119999999997
6.787714 -0.00040618952000000003
6.788714 -0.00040280247
6.789714 -0.00039941015000000005
6.790714 -0.00039601263999999994
6.791714 -0.00039261012999999997
6.792714 -0.00038920266
6.793715 -0.00038579037000000004
6.794714 -0.0003823734
6.795714 -0.00037895188
6.796714 -0.00037552593
6.797714 -0.0003720957
6.798714 -0.00036866131
6.799714 -0.0003652229
6.800714 -0.00036178062
6.801714 -0.00035833463999999997
6.802714 -0.00035488508
6.803714 -0.00035143212
6.804714 -0.0003479759
6.805714 -0.00034451659
6.806714 -0.00034105435
6.807714 -0.00033758934
6.808714 -0.00033412171000000003
6.809714 -0.00033065161999999996
6.810714 -0.00032717924
6.811714 -0.00032370472
6.812714 -0.00032022822
6.813715 -0.00031674991999999997
6.814714 -0.00031326999000000003
6.815714 -0.00030978861
6.816714 -0.00030630595
6.817714 -0.00030282219999999997
6.818714 -0.00029933750999999997
6.819714 -0.0002958521
6.820714 -0.00029236614
6.821714 -0.00028887982
6.822714 -0.00028539332
6.823714 -0.00028190684
6.824714 -0.00027842054
6.825714 -0.00027493463
6.826715 -0.00027144927
6.827714 -0.00026796463
6.828714 -0.00026448088
6.829714 -0.00026099817
6.830714 -0.00025751665
6.831714 -0.00025403644
6.832714 -0.00025055766999999997
6.833714 -0.00024708045
6.834714 -0.00024360488
6.835714 -0.00024013103999999998
6.836714 -0.00023665903
6.837714 -0.00023318889
6.838714 -0.00022972069
6.839714 -0.00022625450000000001
6.840714 -0.00022279037
6.841714 -0.00021932832999999998
6.842714 -0.00021586848
6.843714 -0.00021241083000000003
6.844714 -0.00020895548
6.845714 -0.00020550248999999998
6.846714 -0.00020205193000000002
6.847714 -0.0001986039
6.848714 -0.00019515850999999999
6.849714 -0.00019171587
6.850714 -0.00018827611
6.851714 -0.00018483937999999998
6.852714 -0.00018140584
6.853714 -0.00017797563
6.854714 -0.00017454895
6.855714 -0.00017112599
6.856714 -0.00016770692
6.857714 -0.00016429195
6.858714 -0.00016088128
6.859715 -0.0001574751
6.860714 -0.00015407361
6.861714 -0.000150677
6.862714 -0.00014728545
6.863714 -0.00014389912999999998
6.864714 -0.0001405182
6.865714 -0.00013714283
6.866714 -0.00013377315
6.867714 -0.00013040931
6.868714 -0.00012705141
6.869714 -0.00012369957
6.870714 -0.00012035389000000001
6.871714 -0.00011701445
6.872715 -0.00011368136000000001
6.873714 -0.00011035468
6.874714 -0.00010703449
6.875714 -0.00010372086000000001
6.876714 -0.00010041385
6.877714 -9.7113559e-05
6.878714 -9.3820034e-05
6.879714 -9.0533348e-05
6.880714 -8.7253579e-05
6.881714 -8.3980802e-05
6.882714 -8.0715091e-05
6.883714 -7.7456531e-05
6.884714 -7.4205195e-05
6.885714 -7.096117e-05
6.886714 -6.7724534e-05
6.887714 -6.449536700000001e-05
6.888714 -6.1273744e-05
6.889714 -5.8059743e-05
6.890714 -5.4853439000000006e-05
6.891714 -5.1654894e-05
6.892715 -4.846418199999999e-05
6.893714 -4.5281359e-05
6.894714 -4.210649e-05
6.895714 -3.8939629e-05
6.896714 -3.5780835e-05
6.897714 -3.2630163e-05
6.898714 -2.9487673999999998e-05
6.899714 -2.635343e-05
6.900714 -2.3227497e-05
6.901714 -2.0109945000000002e-05
6.902714 -1.7000855000000002e-05
6.903714 -1.3900311e-05
6.904714 -1.0808409e-05
6.905715 -7.7252565e-06
6.906714 -4.6509655e-06
6.907714 -1.5856601e-06
6.908714 1.4705274e-06
6.909714 4.5174581e-06
6.910714 7.554987e-06
6.911714 1.0582966e-05
6.912714 1.3601245000000001e-05
6.913714 1.6609674e-05
6.914714 1.9608107000000002e-05
6.915714 2.2596406e-05
6.916714 2.557444e-05
6.917714 2.8542087e-05
6.918715 3.1499241e-05
6.919714 3.444581e-05
6.920714 3.7381719e-05
6.921714 4.0306909e-05
6.922714 4.3221342999999997e-05
6.923714 4.6124993e-05
6.924714 4.9017854e-05
6.925714 5.1899929e-05
6.926714 5.4771243000000006e-05
6.927714 5.7631831000000004e-05
6.928714 6.0481733e-05
6.929714 6.332098799999999e-05
6.930714 6.614964700000001e-05
6.931714 6.8967762e-05
6.932714 7.1775372e-05
6.933714 7.457251700000001e-05
6.934714 7.7359221e-05
6.935714 8.0135504e-05
6.936714 8.2901369e-05
6.937714 8.5656802e-05
6.938715 8.8401782e-05
6.939714 9.113626300000001e-05
6.940714 9.386019400000001e-05
6.941714 9.657351300000001e-05
6.942714 9.9276122e-05
6.943714 0.00010196793999999999
6.944714 0.00010464888000000001
6.945714 0.00010731883000000001
6.946714 0.00010997768
6.947714 0.00011262532
6.948714 0.00011526165
6.949714 0.00011788656999999999
6.950714 0.00012049998
6.951715 0.00012310179000000001
6.952714 0.00012569192999999998
6.953714 0.00012827034000000001
6.954714 0.00013083694
6.955714 0.0001333917
6.956714 0.00013593457
6.957714 0.00013846552
6.958714 0.00014098454
6.959714 0.0001434916
6.960714 0.0001459867
6.961714 0.00014846983
6.962714 0.00015094097
6.963714 0.00015340012
6.964714 0.00015584727
6.965714 0.00015828241
6.966714 0.00016070553
6.967714 0.00016311662
6.968714 0.00016551566
6.969714 0.00016790261999999998
6.970714 0.0001702775
6.971714 0.00017264025
6.972714 0.00017499087
6.973714 0.00017732934
6.974714 0.00017965565
6.975714 0.00018196979
6.976714 0.00018427176
6.977714 0.00018656154
6.978714 0.00018883917999999998
6.979714 0.00019110469
6.980714 0.0001933581
6.981714 0.00019559943
6.982714 0.00019782876000000002
6.983714 0.00020004613
6.984715 0.00020225159000000003
6.985714 0.0002044452
6.986714 0.00020662703
6.987714 0.00020879712999999998
6.988714 0.00021095555
6.989714 0.00021310234000000003
6.990714 0.00021523754
6.991714 0.00021736118
6.992714 0.00021947328
6.993714 0.0002215738
6.994714 0.00022366278
6.995714 0.00022574015000000001
6.996714 0.00022780588999999997
6.997715 0.00022985992
6.998714 0.00023190219
6.999714 0.00023393261
7.000714 0.00023595111999999999
7.001714 0.00023795762
7.002714 0.00023995203
7.003714 0.00024193428
7.004714 0.00024390426
7.005714 0.00024586193
7.006714 0.0002478072
7.007714 0.00024974006
7.008714 0.00025166046
7.009714 0.00025356842
7.010714 0.00025546392
7.011714 0.00025734701
7.012714 0.00025921775
7.013714 0.00026107618
7.014714 0.00026292241
7.015714 0.00026475652
7.016714 0.0002665786
7.017715 0.00026838879
7.018714 0.00027018721
7.019714 0.00027197395
7.020714 0.00027374915
7.021714 0.00027551291
7.022714 0.00027726533
7.023714 0.00027900649
7.024714 0.00028073648
7.025714 0.00028245538000000003
7.026714 0.00028416323
7.027714 0.00028586007
7.028714 0.00028754591
7.029714 0.00028922077
7.030715 0.00029088465
7.031714 0.00029253752
7.032714 0.00029417936
7.033714 0.00029581015
7.034714 0.00029742987
7.035714 0.00029903847
7.036714 0.00030063592999999997
7.037714 0.00030222219999999995
7.038714 0.00030379729
7.039714 0.00030536119
7.040714 0.00030691388000000003
7.041714 0.00030845536
7.042714 0.00030998565
7.043715 0.00031150478
7.044714 0.00031301279
7.045714 0.0003145097
7.046714 0.00031599557
7.047714 0.00031747043
7.048714 0.00031893435
7.049714 0.00032038738
7.050714 0.00032182957
7.051714 0.00032326097
7.052714 0.00032468165
7.053714 0.00032609164
7.054714 0.00032749096999999997
7.055714 0.00032887967
7.056714 0.00033025781
7.057714 0.00033162539
7.058714 0.00033298245
7.059714 0.000334329
7.060714 0.0003356651
7.061714 0.00033699072999999997
7.062714 0.00033830597000000003
7.063715 0.00033961085
7.064714 0.0003409054
7.065714 0.0003421897
7.066714 0.00034346381
7.067714 0.00034472779999999997
7.068714 0.00034598179
7.069714 0.00034722584
7.070714 0.00034846007
7.071714 0.00034968459000000004
7.072714 0.00035089952000000004
7.073714 0.00035210496
7.074714 0.00035330105999999996
7.075714 0.00035448791
7.076715 0.00035566563
7.077714 0.00035683433000000003
7.078714 0.00035799409999999997
7.079714 0.00035914502
7.080714 0.00036028716
7.081714 0.00036142058
7.082714 0.0003625453
7.083714 0.00036366134
7.084714 0.00036476872
7.085714 0.00036586739
7.086714 0.00036695733
7.087714 0.00036803851
7.088714 0.00036911088
7.089714 0.00037017437
7.090714 0.00037122893
7.091714 0.00037227451
7.092714 0.00037331104
7.093714 0.00037433847
7.094714 0.00037535679
7.095714 0.00037636594
7.096714 0.00037736595
7.097714 0.00037835681999999997
7.098714 0.00037933858
7.099714 0.00038031128
7.100714 0.000381275
7.101714 0.00038222984
7.102714 0.00038317585
7.103714 0.00038411322000000004
7.104714 0.00038504204
7.105714 0.00038596249000000005
7.106714 0.00038687472
7.107714 0.00038777885
7.108714 0.00038867506000000003
7.109715 0.00038956355
7.110714 0.00039044439
7.111714 0.00039131778
7.112714 0.0003921838
7.113714 0.00039304259
7.114714 0.00039389428999999997
7.115714 0.00039473894000000004
7.116714 0.00039557662999999994
7.117714 0.00039640745000000003
7.118714 0.00039723141
7.119714 0.00039804859000000005
7.120714 0.00039885899
7.121714 0.00039966267
7.122715 0.00040045961000000004
7.123714 0.00040124983000000005
7.124714 0.00040203330999999994
7.125714 0.00040281010999999997
7.126714 0.00040358022
7.127714 0.00040434369999999996
7.128714 0.00040510049000000003
7.129714 0.00040585069000000003
7.130714 0.00040659428999999996
7.131714 0.00040733130000000003
7.132714 0.00040806181000000005
7.133714 0.00040878581
7.134714 0.0004095034
7.135714 0.00041021458
7.136714 0.00041091939
7.137714 0.00041161793000000005
7.138714 0.00041231019
7.139714 0.00041299622000000004
7.140714 0.00041367607
7.141714 0.00041434973
7.142715 0.00041501726000000005
7.143714 0.00041567869
7.144714 0.00041633401999999995
7.145714 0.00041698330999999996
7.146714 0.00041762655
7.147714 0.00041826373999999996
7.148714 0.00041889498
7.149714 0.00041952026000000004
7.150714 0.00042013958
7.151714 0.00042075303000000004
7.152714 0.00042136066
7.153714 0.00042196257
7.154714 0.00042255883
7.155715 0.00042314949999999995
7.156714 0.00042373472000000004
7.157714 0.00042431461
7.158714 0.00042488928000000004
7.159714 0.00042545889
7.160714 0.00042602355
7.161714 0.00042658344
7.162714 0.00042713873000000004
7.163714 0.00042768952
7.164714 0.00042823598999999996
7.165714 0.00042877828
7.166714 0.00042931651
7.167714 0.00042985079999999996
7.168715 0.00043038120999999995
7.169714 0.00043090786000000005
7.170714 0.00043143076999999997
7.171714 0.00043195004999999997
7.172714 0.00043246569
7.173714 0.00043297769000000003
7.174714 0.00043348605
7.175714 0.00043399077
7.176714 0.00043449176999999997
7.177714 0.00043498903
7.178714 0.00043548248000000004
7.179714 0.00043597206
7.180714 0.00043645769
7.181714 0.00043693934999999997
7.182714 0.00043741697
7.183714 0.0004378905
7.184714 0.00043835994
7.185714 0.00043882524
7.186714 0.00043928639999999997
7.187714 0.00043974342
7.188715 0.00044019634999999997
7.189714 0.00044064523000000004
7.190714 0.00044109015000000004
7.191714 0.00044153117
7.192714 0.00044196836
7.193714 0.00044240182
7.194714 0.00044283170000000005
7.195714 0.00044325811
7.196714 0.00044368121
7.197714 0.00044410108
7.198714 0.00044451785
7.199714 0.00044493167
7.200714 0.00044534268000000004
7.201715 0.00044575095
7.202714 0.00044615663
7.203714 0.00044655981000000003
7.204714 0.00044696058
7.205714 0.00044735907000000003
7.206714 0.00044775534
7.207714 0.00044814942
7.208714 0.00044854146
7.209714 0.00044893145
7.210714 0.00044931949
7.211714 0.00044970561
7.212714 0.00045008987
7.213714 0.00045047236
7.214714 0.00045085308
7.215714 0.00045123210999999997
7.216714 0.0004516095
7.217714 0.00045198525999999995
7.218714 0.00045235947
7.219714 0.00045273218
7.220714 0.00045310344
7.221714 0.00045347324
7.222714 0.00045384168000000007
7.223714 0.00045420875
7.224714 0.0004545745
7.225714 0.00045493894
7.226714 0.00045530204999999995
7.227714 0.00045566389
7.228714 0.00045602446
7.229714 0.00045638370999999997
7.230714 0.00045674165
7.231714 0.00045709826
7.232714 0.00045745351
7.233714 0.00045780739000000003
7.234715 0.00045815987
7.235714 0.00045851093
7.236714 0.00045886053999999996
7.237714 0.0004592087
7.238714 0.00045955535
7.239714 0.00045990055000000004
7.240714 0.00046024425
7.241714 0.00046058653
7.242714 0.00046092740999999996
7.243714 0.00046126692999999997
7.244714 0.00046160517000000005
7.245714 0.00046194223
7.246714 0.00046227819
7.247715 0.00046261315999999997
7.248714 0.00046294726
7.249714 0.00046328058999999997
7.250714 0.00046361329
7.251714 0.00046394548
7.252714 0.00046427735
7.253714 0.00046460899999999994
7.254714 0.00046494056
7.255714 0.00046527211
7.256714 0.00046560381
7.257714 0.00046593573
7.258714 0.00046626797
7.259714 0.00046660056999999996
7.260714 0.00046693357999999996
7.261714 0.00046726709
7.262714 0.0004676011
7.263714 0.00046793557000000005
7.264714 0.00046827054
7.265714 0.000468606
7.266714 0.00046894193
7.267715 0.00046927826
7.268714 0.000469615
7.269714 0.00046995205999999997
7.270714 0.00047028943000000005
7.271714 0.00047062708
7.272714 0.00047096500999999996
7.273714 0.00047130315999999997
7.274714 0.00047164148999999996
7.275714 0.00047198005
7.276714 0.00047231883000000004
7.277714 0.00047265779999999997
7.278714 0.00047299703999999996
7.279714 0.00047333656
7.280715 0.00047367639
7.281714 0.00047401653999999997
7.282714 0.00047435715
7.283714 0.00047469821000000004
7.284714 0.00047503981
7.285714 0.00047538200999999996
7.286714 0.00047572489
7.287714 0.00047606849999999996
7.288714 0.00047641288
7.289714 0.00047675812000000004
7.290714 0.00047710427999999997
7.291714 0.00047745139
7.292714 0.00047779954
7.293715 0.00047814878999999995
7.294714 0.00047849917
7.295714 0.00047885069
7.296714 0.00047920344
7.297714 0.00047955746
7.298714 0.00047991280000000004
7.299714 0.00048026944999999996
7.300714 0.00048062752
7.301714 0.00048098704999999996
7.302714 0.00048134807
7.303714 0.00048171058999999997
7.304714 0.00048207470999999996
7.305714 0.00048244045999999995
7.306714 0.00048280795
7.307714 0.00048317714999999994
7.308714 0.00048354814
7.309714 0.00048392094
7.310714 0.00048429561
7.311714 0.00048467218
7.312714 0.00048505067
7.313715 0.00048543111000000003
7.314714 0.00048581351
7.315714 0.00048619786
7.316714 0.00048658417
7.317714 0.00048697239
7.318714 0.00048736251
7.319714 0.00048775455
7.320714 0.00048814841000000003
7.321714 0.0004885440799999999
7.322714 0.0004889415300000001
7.323714 0.00048934071
7.324714 0.0004897415699999999
7.325714 0.00049014411
7.326715 0.00049054829
7.327714 0.00049095406
7.328714 0.00049136142
7.329714 0.00049177038
7.330714 0.00049218097
7.331714 0.00049259315
7.332714 0.00049300702
7.333714 0.00049342261
7.334714 0.00049383998
7.335714 0.00049425917
7.336714 0.00049468026
7.337714 0.00049510336
7.338714 0.00049552859
7.339714 0.0004959560099999999
7.340714 0.0004963857
7.341714 0.00049681776
7.342714 0.00049725227
7.343714 0.00049768933
7.344714 0.00049812902
7.345714 0.0004985714000000001
7.346714 0.00049901655
7.347714 0.0004994644800000001
7.348714 0.00049991522
7.349714 0.0005003687899999999
7.350714 0.00050082522
7.351714 0.00050128451
7.352714 0.00050174663
7.353714 0.00050221156
7.354714 0.00050267927
7.355714 0.0005031497000000001
7.356714 0.00050362287
7.357714 0.0005040986700000001
7.358714 0.00050457711
7.359715 0.0005050581399999999
7.360714 0.0005055417199999999
7.361714 0.0005060278
7.362714 0.00050651634
7.363714 0.0005070073300000001
7.364714 0.00050750077
7.365714 0.0005079966700000001
7.366714 0.00050849499
7.367714 0.00050899575
7.368714 0.0005094989799999999
7.369714 0.00051000461
7.370714 0.00051051275
7.371714 0.00051102338
7.372715 0.00051153652
7.373714 0.00051205216
7.374714 0.00051257034
7.375714 0.00051309112
7.376714 0.00051361449
7.377714 0.00051414049
7.378714 0.00051466914
7.379714 0.00051520042
7.380714 0.00051573438
7.381714 0.00051627103
7.382714 0.00051681036
7.383714 0.0005173524200000001
7.384714 0.0005178972099999999
7.385714 0.00051844472
7.386714 0.00051899501
7.387714 0.0005195481200000001
7.388714 0.00052010405
7.389714 0.0005206628
7.390714 0.0005212244599999999
7.391714 0.00052178902
7.392715 0.0005223565
7.393714 0.00052292694
7.394714 0.00052350038
7.395714 0.00052407686
7.396714 0.0005246563899999999
7.397714 0.00052523901
7.398714 0.00052582468
7.399714 0.0005264134400000001
7.400714 0.0005270053
7.401714 0.00052760024
7.402714 0.0005281982300000001
7.403714 0.00052879927
7.404714 0.00052940331
7.405715 0.00053001027
7.406714 0.00053062013
7.407714 0.00053123281
7.408714 0.0005318482600000001
7.409714 0.0005324664
7.410714 0.00053308718
7.411714 0.0005337104999999999
7.412714 0.00053433632
7.413714 0.00053496456
7.414714 0.00053559511
7.415714 0.00053622798
7.416714 0.00053686308
7.417714 0.00053750041
7.418715 0.00053813997
7.419714 0.00053878171
7.420714 0.0005394256299999999
7.421714 0.00054007178
7.422714 0.0005407201600000001
7.423714 0.00054137081
7.424714 0.0005420237400000001
7.425714 0.00054267903
7.426714 0.00054333677
7.427714 0.00054399698
7.428714 0.00054465972
7.429714 0.00054532507
7.430714 0.00054599304
7.431714 0.00054666375
7.432714 0.0005473371900000001
7.433714 0.0005480134
7.434714 0.00054869242
7.435714 0.00054937423
7.436714 0.0005500588499999999
7.437714 0.00055074629
7.438715 0.00055143651
7.439714 0.00055212945
7.440714 0.0005528250800000001
7.441714 0.00055352334
7.442714 0.0005542242
7.443714 0.0005549276
7.444714 0.00055563341
7.445714 0.0005563416400000001
7.446714 0.00055705214
7.447714 0.00055776486
7.448714 0.00055847972
7.449714 0.00055919668
7.450714 0.00055991563
7.451715 0.00056063654
7.452714 0.00056135937
7.453714 0.00056208401
7.454714 0.00056281042
7.455714 0.00056353861
7.456714 0.00056426848
7.457714 0.00056499998
7.458714 0.0005657331299999999
7.459714 0.0005664678199999999
7.460714 0.00056720405
7.461714 0.00056794183
7.462714 0.00056868107
7.463714 0.00056942176
7.464714 0.00057016387
7.465714 0.00057090733
7.466714 0.00057165216
7.467714 0.00057239831
7.468714 0.0005731457800000001
7.469714 0.00057389448
7.470714 0.00057464445
7.471714 0.00057539564
7.472714 0.00057614802
7.473714 0.00057690158
7.474714 0.00057765633
7.475714 0.00057841225
7.476714 0.00057916932
7.477714 0.00057992756
7.478714 0.00058068699
7.479714 0.0005814476
7.480714 0.0005822094
7.481714 0.00058297237
7.482714 0.00058373653
7.483714 0.00058450191
7.484715 0.0005852684799999999
7.485714 0.00058603623
7.486714 0.00058680512
7.487714 0.00058757514
7.488714 0.00058834626
7.489714 0.0005891183700000001
7.490714 0.0005898914899999999
7.491714 0.0005906654700000001
7.492714 0.0005914402699999999
7.493714 0.00059221575
7.494714 0.0005929918199999999
7.495714 0.00059376835
7.496714 0.00059454524
7.497715 0.0005953223100000001
7.498714 0.00059609943
7.499714 0.0005968764999999999
7.500714 0.00059765334
7.501714 0.00059842982
7.502714 0.0005992058
7.503714 0.00059998115
7.504714 0.00060075572
7.505714 0.0006015294699999999
7.506714 0.00060230227
7.507714 0.00060307402
7.508714 0.00060384468
7.509714 0.00060461416
7.510714 0.00060538246
7.511714 0.00060614952
7.512714 0.0006069153599999999
7.513714 0.0006076799800000001
7.514714 0.00060844332
7.515714 0.00060920543
7.516714 0.0006099663099999999
7.517715 0.00061072597
7.518714 0.00061148444
7.519714 0.0006122417299999999
7.520714 0.00061299779
7.521714 0.00061375267
7.522714 0.00061450637
7.523714 0.0006152588399999999
7.524714 0.00061601008
7.525714 0.00061676005
7.526714 0.00061750866
7.527714 0.0006182559
7.528714 0.00061900168
7.529714 0.00061974592
7.530715 0.00062048853
7.531714 0.0006212294
7.532714 0.00062196846
7.533714 0.0006227056
7.534714 0.0006234407
7.535714 0.00062417366
7.536714 0.0006249043499999999
7.537714 0.0006256326699999999
7.538714 0.0006263585
7.539714 0.0006270817299999999
7.540714 0.00062780223
7.541714 0.00062851987
7.542714 0.00062923455
7.543715 0.0006299461300000001
7.544714 0.00063065454
7.545714 0.00063135967
7.546714 0.0006320613500000001
7.547714 0.00063275952
7.548714 0.00063345401
7.549714 0.00063414473
7.550714 0.00063483153
7.551714 0.00063551433
7.552714 0.000636193
7.553714 0.00063686739
7.554714 0.00063753741
7.555714 0.00063820294
7.556714 0.00063886387
7.557714 0.00063952007
7.558714 0.00064017145
7.559714 0.00064081792
7.560714 0.00064145938
7.561714 0.0006420957600000001
7.562714 0.00064272695
7.563715 0.00064335291
7.564714 0.00064397359
7.565714 0.00064458891
7.566714 0.0006451988600000001
7.567714 0.00064580336
7.568714 0.0006464024
7.569714 0.00064699593
7.570714 0.00064758397
7.571714 0.00064816645
7.572714 0.00064874334
7.573714 0.0006493146
7.574714 0.00064988021
7.575714 0.0006504401
7.576715 0.00065099421
7.577714 0.0006515425
7.578714 0.00065208483
7.579714 0.00065262116
7.580714 0.00065315135
7.581714 0.00065367526
7.582714 0.00065419276
7.583714 0.00065470367
7.584714 0.00065520785
7.585714 0.00065570512
7.586714 0.00065619529
7.587714 0.00065667818
7.588714 0.00065715362
7.589714 0.0006576213799999999
7.590714 0.00065808131
7.591714 0.00065853314
7.592714 0.0006589767500000001
7.593714 0.00065941194
7.594714 0.0006598385900000001
7.595714 0.0006602564599999999
7.596714 0.0006606654600000001
7.597714 0.0006610654100000001
7.598714 0.00066145622
7.599714 0.00066183775
7.600714 0.00066220991
7.601714 0.00066257262
7.602714 0.0006629258200000001
7.603714 0.0006632693800000001
7.604714 0.0006636032600000001
7.605714 0.0006639274
7.606714 0.00066424172
7.607714 0.00066454618
7.608714 0.00066484067
7.609715 0.00066512516
7.610714 0.0006653996
7.611714 0.00066566386
7.612714 0.0006659179199999999
7.613714 0.00066616167
7.614714 0.000666395
7.615714 0.00066661787
7.616714 0.00066683015
7.617714 0.0006670316900000001
7.618714 0.00066722246
7.619714 0.0006674022599999999
7.620714 0.00066757102
7.621714 0.00066772859
7.622715 0.00066787488
7.623714 0.00066800972
7.624714 0.000668133
7.625714 0.00066824455
7.626714 0.00066834427
7.627714 0.00066843204
7.628714 0.00066850766
7.629714 0.0006685710599999999
7.630714 0.00066862203
7.631714 0.0006686604600000001
7.632714 0.0006686862
7.633714 0.00066869911
7.634714 0.00066869902
7.635714 0.00066868579
7.636714 0.00066865928
7.637714 0.00066861926
7.638714 0.0006685656399999999
7.639714 0.00066849821
7.640714 0.00066841681
7.641714 0.00066832126
7.642715 0.0006682114
7.643714 0.00066808707
7.644714 0.00066794805
7.645714 0.00066779426
7.646714 0.00066762545
7.647714 0.00066744155
7.648714 0.00066724238
7.649714 0.0006670277800000001
7.650714 0.0006667976300000001
7.651714 0.0006665518399999999
7.652714 0.00066629027
7.653714 0.0006660128299999999
7.654714 0.00066571943
7.655715 0.00066540997
7.656714 0.00066508437
7.657714 0.0006647425799999999
7.658714 0.00066438452
7.659714 0.00066401012
7.660714 0.00066361931
7.661714 0.00066321204
7.662714 0.00066278826
7.663714 0.00066234788
7.664714 0.00066189082
7.665714 0.00066141702
7.666714 0.00066092634
7.667714 0.00066041871
7.668715 0.00065989398
7.669714 0.00065935205
7.670714 0.0006587927600000001
7.671714 0.00065821596
7.672714 0.00065762151
7.673714 0.0006570092400000001
7.674714 0.0006563789600000001
7.675714 0.00065573054
7.676714 0.00065506374
7.677714 0.00065437839
7.678714 0.00065367431
7.679714 0.00065295126
7.680714 0.00065220911
7.681714 0.00065144768
7.682714 0.00065066679
7.683714 0.00064986625
7.684714 0.00064904593
7.685714 0.00064820565
7.686714 0.00064734531
7.687714 0.00064646474
7.688715 0.00064556384
7.689714 0.00064464248
7.690714 0.00064370056
7.691714 0.000642738
7.692714 0.0006417546499999999
7.693714 0.00064075048
7.694714 0.00063972539
7.695714 0.00063867924
7.696714 0.00063761199
7.697714 0.0006365235999999999
7.698714 0.00063541393
7.699714 0.00063428292
7.700714 0.0006331305
7.701715 0.00063195657
7.702714 0.00063076104
7.703714 0.0006295437699999999
7.704714 0.00062830472
7.705714 0.0006270438
7.706714 0.0006257608699999999
7.707714 0.00062445588
7.708714 0.0006231287
7.709714 0.0006217791899999999
7.710714 0.00062040731
7.711714 0.0006190129200000001
7.712714 0.00061759588
7.713714 0.0006161561
7.714714 0.0006146935
7.715714 0.00061320793
7.716714 0.00061169931
7.717714 0.00061016749
7.718714 0.00060861239
7.719714 0.0006070338700000001
7.720714 0.0006054318
7.721714 0.00060380603
7.722714 0.00060215643
7.723714 0.00060048292
7.724714 0.00059878535
7.725714 0.00059706354
7.726714 0.0005953174
7.727714 0.00059354675
7.728714 0.00059175145
7.729714 0.00058993137
7.730714 0.0005880864099999999
7.731714 0.0005862164
7.732714 0.0005843212
7.733714 0.00058240071
7.734715 0.00058045475
7.735714 0.00057848329
7.736714 0.00057648617
7.737714 0.00057446332
7.738714 0.00057241464
7.739714 0.00057034003
7.740714 0.00056823947
7.741714 0.00056611289
7.742714 0.00056396025
7.743714 0.00056178151
7.744714 0.00055957662
7.745714 0.00055734554
7.746714 0.00055508826
7.747715 0.0005528048
7.748714 0.00055049509
7.749714 0.00054815914
7.750714 0.00054579691
7.751714 0.0005434084
7.752714 0.00054099355
7.753714 0.0005385523800000001
7.754714 0.00053608483
7.755714 0.0005335908599999999
7.756714 0.0005310703700000001
7.757714 0.0005285233799999999
7.758714 0.00052594974
7.759714 0.0005233494
7.760714 0.0005207222799999999
7.761714 0.00051806828
7.762714 0.00051538732
7.763714 0.0005126792999999999
7.764714 0.00050994413
7.765714 0.00050718168
7.766714 0.0005043918
7.767715 0.00050157446
7.768714 0.00049872947
7.769714 0.0004958567800000001
7.770714 0.00049295631
7.771714 0.00049002792
7.772714 0.00048707156999999994
7.773714 0.00048408715
7.774714 0.00048107457999999997
7.775714 0.00047803383000000004
7.776714 0.00047496478
7.777714 0.00047186741
7.778714 0.0004687417
7.779714 0.00046558757
7.780715 0.00046240502
7.781714 0.00045919401
7.782714 0.00045595452
7.783714 0.00045268653
7.784714 0.00044939002
7.785714 0.00044606500000000005
7.786714 0.00044271146
7.787714 0.00043932941
7.788714 0.00043591889999999996
7.789714 0.00043247987
7.790714 0.00042901238
7.791714 0.00042551646
7.792714 0.00042199212999999996
7.793715 0.00041843937
7.794714 0.00041485823
7.795714 0.00041124877
7.796714 0.00040761097
7.797714 0.00040394488999999996
7.798714 0.00040025056000000004
7.799714 0.00039652805
7.800714 0.00039277734
7.801714 0.00038899847999999997
7.802714 0.00038519146999999997
7.803714 0.00038135634
7.804714 0.00037749312
7.805714 0.00037360181999999997
7.806714 0.00036968244999999997
7.807714 0.00036573501
7.808714 0.00036175949999999997
7.809714 0.0003577559
7.810714 0.0003537242
7.811714 0.0003496644
7.812714 0.00034557645
7.813715 0.00034146033
7.814714 0.00033731599
7.815714 0.00033314343
7.816714 0.00032894259
7.817714 0.00032471344
7.818714 0.00032045596
7.819714 0.00031617012
7.820714 0.00031185589
7.821714 0.00030751326
7.822714 0.00030314222
7.823714 0.00029874279
7.824714 0.00029431496
7.825714 0.00028985876
7.826715 0.00028537422
7.827714 0.00028086138000000003
7.828714 0.00027632029
7.829714 0.00027175104
7.830714 0.00026715368
7.831714 0.00026252831
7.832714 0.00025787499
7.833714 0.00025319384
7.834714 0.00024848498000000003
7.835714 0.00024374851
7.836714 0.00023898455999999999
7.837714 0.0002341932
7.838714 0.00022937459
7.839714 0.00022452884000000002
7.840714 0.00021965607
7.841714 0.00021475639
7.842714 0.00020982993
7.843714 0.00020487680000000002
7.844714 0.00019989709
7.845714 0.00019489093999999998
7.846714 0.00018985843
7.847714 0.00018479967
7.848714 0.00017971478
7.849714 0.00017460384
7.850714 0.00016946694
7.851714 0.0001643042
7.852714 0.00015911569
7.853714 0.0001539015
7.854714 0.00014866173
7.855714 0.00014339647
7.856714 0.0001381058
7.857714 0.00013278983
7.858714 0.00012744863
7.859715 0.00012208229
7.860714 0.0001166909
7.861714 0.00011127454000000002
7.862714 0.00010583331000000001
7.863714 0.00010036729
7.864714 9.4876572e-05
7.865714 8.9361248e-05
7.866714 8.3821402e-05
7.867714 7.8257131e-05
7.868714 7.2668524e-05
7.869714 6.7055686e-05
7.870714 6.141871700000001e-05
7.871714 5.5757721e-05
7.872715 5.0072811e-05
7.873714 4.4364106e-05
7.874714 3.8631731e-05
7.875714 3.2875815e-05
7.876714 2.7096502e-05
7.877714 2.1293938e-05
7.878714 1.5468284999999998e-05
7.879714 9.6197098e-06
7.880714 3.7483885999999997e-06
7.881714 -2.1454923e-06
7.882714 -8.061739699999999e-06
7.883714 -1.4000151999999999e-05
7.884714 -1.996052e-05
7.885714 -2.5942632e-05
7.886714 -3.1946269e-05
7.887714 -3.7971211e-05
7.888714 -4.4017233e-05
7.889714 -5.0084111e-05
7.890714 -5.6171625999999994e-05
7.891714 -6.227956e-05
7.892715 -6.8407701e-05
7.893714 -7.455582799999999e-05
7.894714 -8.0723737e-05
7.895714 -8.6911228e-05
7.896714 -9.3118109e-05
7.897714 -9.934418599999999e-05
7.898714 -0.00010558928
7.899714 -0.00011185320999999999
7.900714 -0.0001181358
7.901714 -0.00012443689
7.902714 -0.00013075631
7.903714 -0.00013709389
7.904714 -0.00014344946
7.905715 -0.00014982286
7.906714 -0.00015621392
7.907714 -0.00016262247
7.908714 -0.00016904834
7.909714 -0.00017549133000000001
7.910714 -0.00018195127999999999
7.911714 -0.00018842798
7.912714 -0.00019492122000000001
7.913714 -0.00020143082
7.914714 -0.00020795655000000002
7.915714 -0.00021449821
7.916714 -0.00022105555
7.917714 -0.00022762835999999998
7.918715 -0.0002342164
7.919714 -0.0002408194
7.920714 -0.00024743715
7.921714 -0.00025406939
7.922714 -0.00026071586
7.923714 -0.00026737634
7.924714 -0.00027405054
7.925714 -0.00028073820999999997
7.926714 -0.00028743911999999996
7.927714 -0.00029415298
7.928714 -0.00030087956000000003
7.929714 -0.00030761857
7.930714 -0.00031436978
7.931714 -0.00032113289
7.932714 -0.00032790767
7.933714 -0.00033469385
7.934714 -0.00034149116
7.935714 -0.00034829931999999996
7.936714 -0.00035511805
7.937714 -0.00036194708
7.938715 -0.00036878612
7.939714 -0.00037563489
7.940714 -0.00038249309000000005
7.941714 -0.00038936046
7.942714 -0.00039623669
7.943714 -0.00040312147999999997
7.944714 -0.00041001454
7.945714 -0.0004169156
7.946714 -0.00042382435
7.947714 -0.00043074051
7.948714 -0.00043766381000000004
7.949714 -0.00044459393
7.950714 -0.00045153065
7.951715 -0.00045847364000000003
7.952714 -0.00046542268
7.953714 -0.0004723775
7.954714 -0.00047933781000000005
7.955714 -0.00048630341000000004
7.956714 -0.0004932739999999999
7.957714 -0.00050024933
7.958714 -0.0005072291499999999
7.959714 -0.00051421321
7.960714 -0.00052120126
7.961714 -0.0005281929999999999
7.962714 -0.0005351882
7.963714 -0.00054218658
7.964714 -0.0005491878300000001
7.965714 -0.00055619166
7.966714 -0.0005631977699999999
7.967714 -0.00057020584
7.968714 -0.0005772155400000001
7.969714 -0.00058422656
7.970714 -0.00059123854
7.971714 -0.0005982511099999999
7.972714 -0.00060526395
7.973714 -0.0006122766999999999
7.974714 -0.00061928899
7.975714 -0.00062630052
7.976714 -0.00063331086
7.977714 -0.0006403196500000001
7.978714 -0.00064732658
7.979714 -0.00065433123
7.980714 -0.00066133334
7.981714 -0.0006683325000000001
7.982714 -0.0006753284199999999
7.983714 -0.00068232075
7.984715 -0.00068930917
7.985714 -0.00069629341
7.986714 -0.0007032731000000001
7.987714 -0.00071024797
7.988714 -0.00071721774
7.989714 -0.00072418211
7.990714 -0.00073114074
7.991714 -0.00073809338
7.992714 -0.00074503973
7.993714 -0.0007519795
7.994714 -0.00075891235
7.995714 -0.00076583801
7.996714 -0.00077275608
7.997715 -0.00077966633
7.998714 -0.0007865684
7.999714 -0.000793462
8.000714 -0.0008003467899999999
8.001715 -0.00080722248
8.002714 -0.00081408862
8.003715 -0.0008209449300000001
8.004714 -0.0008277910599999999
8.005714 -0.00083462664
8.006714 -0.00084145131
8.007714 -0.0008482647
8.008715 -0.00085506654
8.009714 -0.00086185646
8.010715 -0.0008686341100000001
8.011714 -0.00087539911
8.012714 -0.0008821511100000001
8.013714 -0.00088888983
8.014714 -0.0008956149
8.015715 -0.00090232597
8.016714 -0.00090902276
8.017715 -0.00091570491
8.018714 -0.0009223720600000001
8.019714 -0.00092902383
8.020715 -0.00093565995
8.021714 -0.0009422799800000001
8.022715 -0.0009488836399999999
8.023714 -0.00095547057
8.024714 -0.0009620403899999999
8.025714 -0.00096859276
8.026714 -0.0009751273
8.027715 -0.00098164364
8.028714 -0.00098814135
8.029715 -0.00099462013
8.030714 -0.0010010795
8.031714 -0.0010075193
8.032714 -0.001013939
8.033714 -0.0010203383
8.034715 -0.0010267167
8.035714 -0.0010330741
8.036715 -0.0010394099
8.037714 -0.0010457239
8.038714 -0.0010520158
8.039714 -0.0010582852
8.040714 -0.0010645318000000001
8.041715 -0.0010707554
8.042714 -0.0010769556
8.043715 -0.0010831321
8.044714 -0.0010892846
8.045714 -0.0010954129
8.046714 -0.0011015167
8.047714 -0.0011075956999999999
8.048715 -0.0011136495000000001
8.049714 -0.0011196779
8.050714 -0.0011256807
8.051714 -0.0011316574
8.052714 -0.0011376079
8.053715 -0.0011435317
8.054714 -0.0011494285
8.055715 -0.001155298
8.056714 -0.0011611399
8.057714 -0.0011669537000000001
8.058714 -0.0011727391
8.059714 -0.0011784958
8.060715 -0.0011842233
8.061714 -0.0011899214
8.062715 -0.0011955895
8.063714 -0.0012012274000000002
8.064714 -0.0012068346
8.065714 -0.0012124109
8.066714 -0.0012179558
8.067715 -0.001223469
8.068714 -0.0012289502
8.069715 -0.0012343989000000001
8.070714 -0.0012398149
8.071714 -0.0012451978
8.072714 -0.0012505475
8.073714 -0.0012558634
8.074715 -0.0012611454000000001
8.075714 -0.0012663932
8.076715 -0.0012716064
8.077714 -0.0012767848
8.078714 -0.0012819281000000001
8.079714 -0.001287036
8.080714 -0.0012921084
8.081715 -0.0012971448000000001
8.082714 -0.001302145
8.083714 -0.0013071088
8.084714 -0.0013120357
8.085714 -0.0013169256
8.086715 -0.0013217781
8.087714 -0.001326593
8.088715 -0.0013313699
8.089714 -0.0013361087
8.090714 -0.0013408088
8.091714 -0.0013454702000000002
8.092714 -0.0013500924000000001
8.093715 -0.0013546753
8.094714 -0.0013592185
8.095715 -0.0013637217
8.096714 -0.0013681848
8.097714 -0.0013726074
8.098714 -0.0013769893
8.099714 -0.0013813300999999999
8.100715 -0.0013856296
8.101714 -0.0013898877
8.102715 -0.001394104
8.103714 -0.0013982782999999999
8.104714 -0.0014024105
8.105714 -0.0014065001
8.106714 -0.0014105469
8.107715 -0.0014145508000000002
8.108714 -0.0014185113
8.109715 -0.0014224283
8.110714 -0.0014263015
8.111714 -0.0014301306
8.112714 -0.0014339153
8.113714 -0.0014376553
8.114715 -0.0014413503
8.115714 -0.0014450001
8.116714 -0.0014486041999999999
8.117714 -0.0014521625
8.118714 -0.0014556747
8.119715 -0.0014591405
8.120714 -0.0014625594
8.121715 -0.0014659314
8.122714 -0.0014692561
8.123714 -0.0014725333
8.124714 -0.0014757627
8.125714 -0.0014789443
8.126715 -0.0014820776
8.127714 -0.0014851625000000001
8.128715 -0.0014881987999999999
8.129714 -0.0014911865
8.130714 -0.0014941253000000001
8.131714 -0.001497015
8.132714 -0.0014998556
8.133715 -0.001502647
8.134714 -0.0015053888000000001
8.135715 -0.0015080811
8.136714 -0.0015107236
8.137714 -0.0015133163
8.138714 -0.0015158590999999999
8.139714 -0.0015183516999999998
8.140715 -0.0015207939
8.141714 -0.0015231857
8.142715 -0.0015255268
8.143714 -0.0015278172
8.144714 -0.0015300566000000001
8.145715 -0.0015322446
8.146714 -0.0015343812
8.147715 -0.0015364662
8.148714 -0.0015384992
8.149714 -0.0015404803
8.150714 -0.0015424091999999999
8.151714 -0.0015442854000000002
8.152715 -0.0015461092000000002
8.153714 -0.0015478799
8.154715 -0.0015495976
8.155714 -0.0015512619999999999
8.156714 -0.0015528731
8.157714 -0.0015544305
8.158714 -0.0015559343
8.159715 -0.0015573842
8.160714 -0.0015587800999999999
8.161715 -0.0015601219000000001
8.162714 -0.0015614094
8.163714 -0.0015626427
8.164714 -0.0015638216
8.165714 -0.0015649459000000002
8.166715 -0.0015660155
8.167714 -0.0015670303
8.168715 -0.0015679903000000001
8.169714 -0.0015688954999999998
8.170714 -0.0015697455
8.171714 -0.0015705404000000002
8.172714 -0.00157128
8.173715 -0.0015719642999999998
8.174714 -0.0015725931
8.175714 -0.0015731662999999999
8.176714 -0.0015736837999999998
8.177714 -0.0015741456
8.178715 -0.0015745516
8.179714 -0.0015749018000000001
8.180715 -0.0015751958999999998
8.181714 -0.001575434
8.182714 -0.0015756161
8.183714 -0.001575742
8.184714 -0.0015758116
8.185715 -0.0015758251000000001
8.186714 -0.0015757823
8.187715 -0.0015756834000000002
8.188714 -0.0015755282
8.189714 -0.0015753170000000001
8.190714 -0.0015750496
8.191714 -0.0015747260000000003
8.192715 -0.0015743462
8.193714 -0.0015739101999999998
8.194715 -0.001573418
8.195714 -0.0015728696
8.196714 -0.0015722650000000002
8.197714 -0.0015716041
8.198714 -0.0015708870999999998
8.199715 -0.0015701137999999998
8.200714 -0.0015692842
8.201715 -0.001568398
8.202714 -0.0015674554
8.203714 -0.0015664561999999998
8.204714 -0.0015654003
8.205714 -0.0015642876
8.206715 -0.0015631182000000001
8.207714 -0.0015618919999999998
8.208714 -0.0015606088999999999
8.209714 -0.0015592688000000002
8.210714 -0.0015578717
8.211715 -0.0015564176
8.212714 -0.0015549062999999999
8.213715 -0.0015533382
8.214714 -0.0015517131
8.215714 -0.0015500311000000001
8.216714 -0.0015482921000000002
8.217714 -0.0015464964
8.218715 -0.0015446441
8.219714 -0.0015427352999999998
8.220715 -0.0015407698999999999
8.221714 -0.0015387483
8.222714 -0.0015366704
8.223714 -0.0015345364
8.224714 -0.0015323465000000001
8.225715 -0.0015301008
8.226714 -0.0015277994
8.227715 -0.0015254424
8.228714 -0.00152303
8.229714 -0.0015205622000000001
8.230714 -0.0015180391
8.231714 -0.0015154607
8.232715 -0.0015128273
8.233714 -0.0015101387
8.234715 -0.0015073952
8.235714 -0.0015045968
8.236714 -0.0015017435
8.237714 -0.0014988353000000001
8.238714 -0.0014958723
8.239715 -0.0014928546999999999
8.240714 -0.0014897825
8.241714 -0.0014866558
8.242714 -0.0014834746
8.243714 -0.0014802392
8.244715 -0.0014769495
8.245714 -0.0014736059
8.246715 -0.0014702082999999999
8.247714 -0.0014667569
8.248714 -0.0014632519
8.249714 -0.0014596934
8.250714 -0.0014560816
8.251715 -0.0014524167
8.252714 -0.0014486989
8.253715 -0.0014449283
8.254714 -0.0014411052
8.255714 -0.0014372294999999999
8.256714 -0.0014333016
8.257714 -0.0014293215999999999
8.258715 -0.0014252896
8.259714 -0.0014212058
8.260715 -0.0014170703
8.261714 -0.0014128834000000001
8.262714 -0.001408645
8.263714 -0.0014043555
8.264714 -0.0014000149
8.265715 -0.0013956234
8.266714 -0.0013911812
8.267715 -0.0013866884
8.268714 -0.0013821451
8.269714 -0.0013775517
8.270715 -0.0013729083
8.271714 -0.0013682151
8.272715 -0.0013634723
8.273714 -0.0013586803
8.274714 -0.0013538393
8.275714 -0.0013489494
8.276714 -0.0013440112
8.277715 -0.0013390246999999999
8.278714 -0.0013339903
8.279715 -0.0013289083
8.280714 -0.001323779
8.281714 -0.0013186026
8.282714 -0.0013133794999999999
8.283714 -0.0013081098999999999
8.284715 -0.0013027940000000001
8.285714 -0.001297432
8.286715 -0.0012920244
8.287714 -0.0012865711
8.288714 -0.0012810726
8.289714 -0.0012755288
8.290714 -0.0012699401999999999
8.291715 -0.0012643067
8.292714 -0.0012586286000000001
8.293715 -0.0012529061999999999
8.294714 -0.0012471394000000001
8.295714 -0.0012413287
8.296714 -0.001235474
8.297714 -0.0012295755999999999
8.298715 -0.0012236338
8.299714 -0.0012176488
8.300714 -0.0012116208
8.301714 -0.0012055501
8.302714 -0.0011994371
8.303715 -0.0011932819000000001
8.304714 -0.0011870849
8.305715 -0.0011808464
8.306714 -0.0011745668
8.307714 -0.0011682464
8.308714 -0.0011618858
8.309714 -0.0011554851
8.310715 -0.0011490449
8.311714 -0.0011425655
8.312715 -0.0011360472000000001
8.313714 -0.0011294904999999999
8.314714 -0.0011228956999999999
8.315714 -0.0011162632
8.316714 -0.0011095934
8.317715 -0.0011028865
8.318714 -0.0010961429000000001
8.319715 -0.001089363
8.320714 -0.001082547
8.321714 -0.0010756951999999998
8.322714 -0.0010688079
8.323714 -0.0010618854
8.324715 -0.0010549278
8.325714 -0.0010479356
8.326715 -0.001040909
8.327714 -0.0010338484
8.328714 -0.0010267539
8.329714 -0.0010196258
8.330714 -0.0010124644
8.331715 -0.0010052701
8.332714 -0.00099804329
8.333714 -0.00099078416
8.334714 -0.0009834931
8.335714 -0.00097617049
8.336715 -0.0009688166799999999
8.337714 -0.00096143203
8.338715 -0.00095401683
8.339714 -0.00094657153
8.340714 -0.00093909648
8.341714 -0.0009315920599999999
8.342714 -0.00092405871
8.343715 -0.0009164967200000001
8.344714 -0.00090890644
8.345715 -0.00090128824
8.346714 -0.00089364239
8.347714 -0.00088596935
8.348714 -0.00087826938
8.349714 -0.0008705427699999999
8.350715 -0.00086278988
8.351714 -0.00085501106
8.352715 -0.00084720659
8.353714 -0.00083937684
8.354714 -0.00083152217
8.355714 -0.0008236428599999999
8.356714 -0.00081573935
8.357715 -0.00080781192
8.358714 -0.00079986103
8.359715 -0.0007918870300000001
8.360714 -0.0007838903899999999
8.361714 -0.00077587147
8.362714 -0.00076783072
8.363714 -0.00075976859
8.364715 -0.00075168555
8.365714 -0.00074358209
8.366714 -0.00073545866
8.367714 -0.00072731573
8.368714 -0.00071915374
8.369715 -0.00071097315
8.370714 -0.0007027744699999999
8.371715 -0.0006945580899999999
8.372714 -0.00068632448
8.373714 -0.0006780740000000001
8.374714 -0.00066980706
8.375714 -0.00066152406
8.376715 -0.00065322533
8.377714 -0.00064491123
8.378715 -0.00063658208
8.379714 -0.0006282381500000001
8.380714 -0.0006198798
8.381714 -0.00061150727
8.382714 -0.00060312086
8.383715 -0.0005947209
8.384714 -0.0005863076699999999
8.385715 -0.00057788143
8.386714 -0.0005694425
8.387714 -0.0005609912
8.388714 -0.0005525279
8.389714 -0.00054405291
8.390715 -0.0005355666
8.391714 -0.00052706937
8.392715 -0.00051856159
8.393714 -0.00051004372
8.394714 -0.00050151616
8.395715 -0.00049297942
8.396714 -0.00048443388999999996
8.397715 -0.0004758801
8.398714 -0.00046731848
8.399714 -0.00045874954
8.400714 -0.00045017372999999996
8.401714 -0.00044159151
8.402715 -0.00043300338
8.403714 -0.00042440979000000004
8.404715 -0.00041581116
8.405714 -0.00040720793
8.406714 -0.00039860051
8.407714 -0.00038998928
8.408714 -0.00038137466
8.409715 -0.00037275702
8.410714 -0.00036413674
8.411715 -0.00035551413
8.412714 -0.0003468896
8.413714 -0.00033826345
8.414714 -0.00032963605000000003
8.415714 -0.00032100772
8.416715 -0.00031237882
8.417714 -0.0003037497
8.418715 -0.00029512071
8.419714 -0.00028649222
8.420714 -0.00027786461
8.421714 -0.00026923826
8.422714 -0.00026061355
8.423715 -0.00025199088
8.424714 -0.00024337064
8.425714 -0.00023475325
8.426714 -0.00022613912999999998
8.427714 -0.00021752867000000001
8.428715 -0.00020892226
8.429714 -0.00020032032
8.430715 -0.00019172326000000003
8.431714 -0.00018313143
8.432714 -0.00017454523
8.433714 -0.00016596503
8.434714 -0.00015739116
8.435715 -0.00014882399000000002
8.436714 -0.00014026385
8.437715 -0.00013171106
8.438714 -0.00012316593
8.439714 -0.0001146288
8.440714 -0.00010609997
8.441714 -9.757974300000001e-05
8.442715 -8.906844800000001e-05
8.443714 -8.0566406e-05
8.444715 -7.2073942e-05
8.445714 -6.3591398e-05
8.446714 -5.5119125e-05
8.447714 -4.6657493e-05
8.448714 -3.8206881e-05
8.449715 -2.9767685000000002e-05
8.450714 -2.1340311e-05
8.451715 -1.2925179999999998e-05
8.452714 -4.522725300000001e-06
8.453714 3.8666137e-06
8.454714 1.2242391e-05
8.455714 2.0604161000000002e-05
8.456715 2.8951473000000002e-05
8.457714 3.7283888e-05
8.458714 4.5600976e-05
8.459714 5.390231199999999e-05
8.460714 6.218749e-05
8.461715 7.0456122e-05
8.462714 7.8707831e-05
8.463715 8.694227599999999e-05
8.464714 9.5159129e-05
8.465714 0.00010335808
8.466714 0.00011153885
8.467714 0.00011970117
8.468715 0.00012784478
8.469714 0.00013596946
8.470715 0.00014407498000000002
8.471714 0.00015216111
8.472714 0.00016022765
8.473714 0.00016827438
8.474714 0.00017630108000000002
8.475715 0.00018430753
8.476714 0.00019229348999999998
8.477715 0.00020025871
8.478714 0.00020820291
8.479714 0.00021612583999999999
8.480714 0.00022402719000000001
8.481714 0.00023190662000000003
8.482715 0.00023976380999999998
8.483714 0.00024759845
8.484715 0.00025541015
8.485714 0.00026319854
8.486714 0.00027096326
8.487714 0.00027870392
8.488714 0.00028642015999999997
8.489715 0.0002941116
8.490714 0.00030177787
8.491714 0.00030941862
8.492714 0.0003170335
8.493714 0.00032462216999999997
8.494715 0.00033218429999999996
8.495714 0.00033971960000000003
8.496715 0.00034722777000000004
8.497714 0.00035470855
8.498714 0.00036216165
8.499714 0.00036958681
8.500714 0.0003769838
8.501715 0.00038435236999999995
8.502714 0.00039169231
8.503715 0.00039900337
8.504714 0.00040628533
8.505714 0.00041353792
8.506714 0.00042076094000000004
8.507714 0.00042795413999999996
8.508715 0.00043511726999999995
8.509714 0.00044225008
8.510715 0.00044935227
8.511714 0.00045642364
8.512714 0.00046346386
8.513714 0.00047047269999999996
8.514714 0.00047744987999999997
8.515715 0.00048439509999999997
8.516714 0.00049130813
8.517715 0.00049818873
8.518714 0.00050503663
8.519714 0.00051185157
8.520715 0.00051863335
8.521714 0.0005253818
8.522715 0.00053209669
8.523714 0.0005387778399999999
8.524714 0.00054542506
8.525714 0.00055203823
8.526714 0.00055861719
8.527715 0.00056516183
8.528714 0.00057167199
8.529715 0.00057814755
8.530714 0.00058458836
8.531714 0.00059099434
8.532714 0.00059736535
8.533714 0.00060370121
8.534715 0.00061000178
8.535714 0.00061626688
8.536715 0.00062249633
8.537714 0.0006286899
8.538714 0.0006348474
8.539714 0.00064096857
8.540714 0.00064705318
8.541715 0.00065310096
8.542714 0.00065911163
8.543715 0.0006650849199999999
8.544714 0.0006710206
8.545714 0.00067691835
8.546714 0.00068277791
8.547714 0.00068859899
8.548715 0.00069438138
8.549714 0.00070012479
8.550714 0.00070582905
8.551714 0.00071149398
8.552714 0.0007171193399999999
8.553715 0.00072270504
8.554714 0.00072825092
8.555715 0.00073375686
8.556714 0.00073922283
8.557714 0.0007446487
8.558714 0.00075003445
8.559714 0.00075538001
8.560715 0.0007606853600000001
8.561714 0.00076595052
8.562715 0.00077117538
8.563714 0.00077635996
8.564714 0.0007815041500000001
8.565714 0.00078660796
8.566714 0.00079167139
8.567715 0.00079669435
8.568714 0.00080167674
8.569715 0.00080661848
8.570714 0.00081151948
8.571714 0.00081637963
8.572714 0.0008211987699999999
8.573714 0.0008259767999999999
8.574715 0.00083071363
8.575714 0.00083540899
8.576715 0.00084006288
8.577714 0.0008446751099999999
8.578714 0.0008492455
8.579714 0.0008537739599999999
8.580714 0.0008582604100000001
8.581715 0.0008627046599999999
8.582714 0.0008671067
8.583714 0.00087146636
8.584714 0.0008757836399999999
8.585714 0.0008800584499999999
8.586715 0.00088429078
8.587714 0.0008884805500000001
8.588715 0.00089262776
8.589714 0.00089673231
8.590714 0.0009007942000000001
8.591714 0.0009048134400000001
8.592714 0.0009087900299999999
8.593715 0.00091272386
8.594714 0.0009166149500000001
8.595715 0.0009204632100000001
8.596714 0.00092426862
8.597714 0.0009280311999999999
8.598714 0.0009317507600000001
8.599714 0.00093542731
8.600715 0.00093906074
8.601714 0.00094265097
8.602715 0.0009461979099999999
8.603714 0.00094970155
8.604714 0.00095316173
8.605714 0.00095657842
8.606714 0.00095995165
8.607715 0.0009632813100000001
8.608714 0.00096656731
8.609715 0.0009698097499999999
8.610714 0.00097300854
8.611714 0.00097616376
8.612714 0.00097927541
8.613714 0.00098234359
8.614715 0.0009853683899999999
8.615714 0.0009883498
8.616714 0.00099128802
8.617714 0.0009941830300000001
8.618714 0.0009970349300000001
8.619715 0.00099984391
8.620714 0.0010026100000000001
8.621715 0.0010053332999999998
8.622714 0.001008014
8.623714 0.0010106520000000001
8.624714 0.0010132474
8.625714 0.0010158003
8.626715 0.0010183106000000001
8.627714 0.0010207786000000002
8.628715 0.0010232039
8.629714 0.0010255868
8.630714 0.0010279271000000001
8.631714 0.0010302248
8.632714 0.0010324799
8.633715 0.0010346924
8.634714 0.0010368621
8.635715 0.001038989
8.636714 0.0010410731999999998
8.637714 0.0010431146
8.638714 0.0010451131000000001
8.639714 0.0010470688
8.640715 0.0010489817
8.641714 0.0010508518999999999
8.642715 0.0010526795000000001
8.643714 0.0010544643
8.644714 0.0010562066999999999
8.645715 0.0010579068
8.646714 0.0010595645
8.647715 0.0010611801
8.648714 0.0010627537
8.649714 0.0010642856
8.650714 0.0010657757
8.651714 0.0010672244
8.652715 0.0010686316
8.653714 0.0010699976
8.654715 0.0010713225
8.655714 0.0010726065
8.656714 0.0010738496
8.657714 0.0010750519
8.658714 0.0010762136
8.659715 0.0010773348
8.660714 0.0010784153
8.661715 0.0010794555
8.662714 0.0010804553
8.663714 0.0010814148
8.664714 0.0010823342
8.665714 0.0010832132999999999
8.666715 0.0010840523
8.667714 0.0010848513
8.668715 0.0010856103
8.669714 0.0010863296
8.670714 0.0010870091
8.671714 0.0010876489
8.672714 0.0010882492
8.673715 0.00108881
8.674714 0.0010893317
8.675714 0.0010898142999999998
8.676714 0.001090258
8.677714 0.0010906629
8.678715 0.0010910291
8.679714 0.0010913569
8.680715 0.0010916463999999999
8.681714 0.0010918978
8.682714 0.0010921111
8.683714 0.0010922867
8.684714 0.0010924245
8.685715 0.0010925247000000001
8.686714 0.0010925874
8.687715 0.0010926128
8.688714 0.0010926010000000001
8.689714 0.001092552
8.690714 0.0010924659
8.691714 0.001092343
8.692715 0.0010921832000000001
8.693714 0.0010919866
8.694715 0.0010917534
8.695714 0.0010914838
8.696714 0.0010911777
8.697714 0.0010908355
8.698714 0.0010904571
8.699715 0.001090043
8.700714 0.001089593
8.701715 0.0010891076000000002
8.702714 0.0010885869
8.703714 0.0010880311
8.704714 0.0010874405
8.705714 0.0010868153
8.706715 0.0010861558
8.707714 0.0010854621
8.708714 0.0010847346
8.709714 0.0010839734
8.710714 0.0010831789
8.711715 0.0010823512
8.712714 0.0010814904
8.713715 0.0010805969
8.714714 0.0010796707999999999
8.715714 0.0010787122
8.716714 0.0010777213
8.717714 0.0010766982
8.718715 0.001075643
8.719714 0.0010745559000000001
8.720715 0.0010734369
8.721714 0.0010722862
8.722714 0.0010711039
8.723714 0.00106989
8.724714 0.0010686446
8.725715 0.0010673679
8.726714 0.0010660599
8.727715 0.0010647209
8.728714 0.0010633507999999999
8.729714 0.0010619498999999998
8.730714 0.0010605184
8.731714 0.0010590564
8.732715 0.0010575641
8.733714 0.0010560418
8.734715 0.0010544895
8.735714 0.0010529076999999999
8.736714 0.0010512966
8.737714 0.0010496562999999998
8.738714 0.0010479871
8.739715 0.0010462893
8.740714 0.0010445632
8.741714 0.001042809
8.742714 0.0010410268999999999
8.743714 0.0010392172000000001
8.744715 0.0010373800999999999
8.745714 0.0010355158000000001
8.746715 0.0010336246000000001
8.747714 0.0010317066999999999
8.748714 0.0010297623000000001
8.749714 0.0010277916000000001
8.750714 0.0010257947
8.751715 0.0010237719
8.752714 0.0010217232999999999
8.753715 0.0010196492
8.754714 0.0010175498
8.755714 0.0010154251
8.756714 0.0010132754
8.757714 0.001011101
8.758715 0.0010089019
8.759714 0.0010066785
8.760715 0.0010044309
8.761714 0.0010021594
8.762714 0.0009998641
8.763714 0.00099754534
8.764714 0.0009952033
8.765715 0.00099283825
8.766714 0.0009904502799999999
8.767715 0.00098803976
8.768714 0.00098560677
8.769714 0.0009831515899999998
8.770715 0.00098067439
8.771714 0.00097817547
8.772715 0.00097565489
8.773714 0.0009731128600000001
8.774714 0.00097054954
8.775714 0.0009679650199999999
8.776714 0.0009653595999999999
8.777715 0.0009627332500000001
8.778714 0.00096008625
8.779715 0.00095741871
8.780714 0.00095473069
8.781714 0.0009520224
8.782714 0.00094929401
8.783714 0.0009465457
8.784715 0.00094377756
8.785714 0.00094098987
8.786715 0.00093818271
8.787714 0.00093535637
8.788714 0.0009325110100000001
8.789714 0.00092964692
8.790714 0.00092676428
8.791715 0.0009238634399999999
8.792714 0.0009209445999999999
8.793715 0.0009180080300000001
8.794714 0.0009150539899999999
8.795714 0.00091208285
8.796714 0.0009090947999999999
8.797714 0.00090609019
8.798715 0.0009030693
8.799714 0.0009000324099999999
8.800714 0.0008969796900000001
8.801714 0.00089391151
8.802714 0.0008908280500000001
8.803715 0.0008877295799999999
8.804714 0.0008846162900000001
8.805715 0.0008814883600000001
8.806714 0.00087834605
8.807714 0.00087518947
8.808714 0.00087201888
8.809714 0.00086883438
8.810715 0.00086563614
8.811714 0.00086242426
8.812715 0.0008591989199999999
8.813714 0.00085596021
8.814714 0.0008527084
8.815714 0.0008494435
8.816714 0.0008461657699999999
8.817715 0.0008428753099999999
8.818714 0.0008395722899999999
8.819715 0.0008362568199999999
8.820714 0.0008329291600000001
8.821714 0.0008295894999999999
8.822714 0.0008262380099999999
8.823714 0.0008228748800000001
8.824715 0.0008195002900000001
8.825714 0.0008161144300000001
8.826715 0.00081271755
8.827714 0.00080930986
8.828714 0.00080589152
8.829714 0.00080246282
8.830714 0.00079902393
8.831715 0.0007955750300000001
8.832714 0.0007921164099999999
8.833714 0.00078864823
8.834714 0.0007851706
8.835714 0.0007816837800000001
8.836715 0.00077818795
8.837714 0.0007746833899999999
8.838715 0.0007711702
8.839714 0.00076764854
8.840714 0.0007641186100000001
8.841714 0.00076058059
8.842714 0.00075703465
8.843715 0.00075348098
8.844714 0.00074991981
8.845715 0.0007463512699999999
8.846714 0.00074277559
8.847714 0.00073919296
8.848714 0.00073560359
8.849714 0.00073200767
8.850715 0.00072840544
8.851714 0.00072479706
8.852715 0.00072118278
8.853714 0.0007175627599999999
8.854714 0.00071393724
8.855714 0.0007103064
8.856714 0.00070667047
8.857715 0.00070302963
8.858714 0.00069938405
8.859715 0.00069573393
8.860714 0.00069207945
8.861714 0.00068842073
8.862714 0.00068475797
8.863714 0.0006810912500000001
8.864715 0.00067742076
8.865714 0.00067374658
8.866714 0.0006700689
8.867714 0.00066638777
8.868714 0.00066270336
8.869715 0.0006590157199999999
8.870714 0.0006553250400000001
8.871715 0.0006516314
8.872714 0.00064793489
8.873714 0.0006442356599999999
8.874714 0.00064053384
8.875714 0.0006368296
8.876715 0.00063312305
8.877714 0.00062941435
8.878715 0.00062570366
8.879714 0.00062199119
8.880714 0.00061827709
8.881714 0.0006145615300000001
8.882714 0.00061084475
8.883715 0.00060712691
8.884714 0.00060340826
8.885715 0.0005996889699999999
8.886714 0.00059596928
8.887714 0.00059224935
8.888714 0.00058852938
8.889714 0.0005848096
8.890715 0.00058109017
8.891714 0.0005773712900000001
8.892715 0.00057365314
8.893714 0.00056993586
8.894714 0.0005662196099999999
8.895715 0.00056250456
8.896714 0.00055879086
8.897715 0.00055507862
8.898714 0.0005513679300000001
8.899714 0.00054765896
8.900714 0.0005439517699999999
8.901714 0.00054024649
8.902715 0.00053654326
8.903714 0.00053284211
8.904715 0.0005291432
8.905714 0.0005254465999999999
8.906714 0.0005217524200000001
8.907714 0.00051806073
8.908714 0.0005143716900000001
8.909715 0.00051068537
8.910714 0.00050700191
8.911715 0.00050332142
8.912714 0.00049964401
8.913714 0.00049596983
8.914714 0.00049229898
8.915714 0.00048863158
8.916715 0.00048496777000000006
8.917714 0.00048130769
8.918715 0.00047765142999999996
8.919714 0.00047399917000000004
8.920714 0.00047035101
8.921714 0.00046670706999999995
8.922714 0.0004630675
8.923715 0.00045943243
8.924714 0.00045580196
8.925714 0.00045217620999999996
8.926714 0.00044855527999999997
8.927714 0.00044493931
8.928715 0.00044132839
8.929714 0.00043772266
8.930715 0.00043412219
8.931714 0.00043052714
8.932714 0.00042693759000000004
8.933714 0.00042335364
8.934714 0.00041977542
8.935715 0.00041620301
8.936714 0.00041263661
8.937715 0.00040907625999999996
8.938714 0.00040552209
8.939714 0.00040197424000000005
8.940714 0.00039843284999999996
8.941714 0.00039489805
8.942715 0.00039136993999999996
8.943714 0.00038784860000000003
8.944715 0.00038433422999999996
8.945714 0.0003808269
8.946714 0.00037732673
8.947714 0.00037383386
8.948714 0.00037034836
8.949715 0.00036687036
8.950714 0.00036339993
8.951715 0.00035993717000000003
8.952714 0.00035648216
8.953714 0.00035303499
8.954714 0.00034959571
8.955714 0.00034616439
8.956715 0.0003427411
8.957714 0.0003393259
8.958714 0.00033591884
8.959714 0.00033251997
8.960714 0.00032912933
8.961715 0.00032574696
8.962714 0.00032237294
8.963715 0.00031900731
8.964714 0.00031565014000000004
8.965714 0.00031230148999999996
8.966714 0.00030896142
8.967714 0.00030563001
8.968715 0.00030230733
8.969714 0.00029899347
8.970715 0.00029568851000000003
8.971714 0.00029239254
8.972714 0.00028910567000000004
8.973714 0.00028582799
8.974714 0.00028255961
8.975715 0.00027930064
8.976714 0.00027605117
8.977715 0.00027281129999999997
8.978714 0.00026958116
8.979714 0.00026636083
8.980714 0.0002631504
8.981714 0.00025994996
8.982715 0.00025675961
8.983714 0.0002535794
8.984715 0.00025040943
8.985714 0.00024724973
8.986714 0.00024410036999999998
8.987714 0.00024096141
8.988714 0.00023783289
8.989715 0.00023471482
8.990714 0.00023160725999999998
8.991714 0.00022851022999999997
8.992714 0.00022542374
8.993714 0.00022234783
8.994715 0.00021928254
8.995714 0.00021622786
8.996715 0.00021318383
8.997714 0.00021015048000000002
8.998714 0.00020712782000000001
8.999714 0.0002041159
9.000714 0.00020111474
9.001715 0.00019812442
9.002714 0.00019514496
9.003715 0.00019217641000000003
9.004714 0.00018921883
9.005714 0.00018627228000000001
9.006714 0.00018333681999999998
9.007714 0.00018041252
9.008715 0.00017749944
9.009714 0.00017459766
9.010715 0.00017170726
9.011714 0.00016882827
9.012714 0.0001659608
9.013714 0.00016310489
9.014714 0.00016026063
9.015715 0.00015742806000000002
9.016714 0.00015460726
9.017715 0.00015179827
9.018714 0.00014900115
9.019714 0.00014621595
9.020715 0.00014344272
9.021714 0.0001406815
9.022715 0.00013793234
9.023714 0.00013519527000000001
9.024714 0.00013247032
9.025714 0.00012975754
9.026714 0.00012705696
9.027715 0.00012436860000000001
9.028714 0.00012169251
9.029715 0.0001190287
9.030714 0.00011637721
9.031714 0.00011373807999999999
9.032714 0.00011111132000000001
9.033714 0.00010849697999999999
9.034715 0.00010589506
9.035714 0.0001033056
9.036715 0.00010072862
9.037714 9.8164139e-05
9.038714 9.5612165e-05
9.039714 9.3072725e-05
9.040714 9.0545825e-05
9.041715 8.803147e-05
9.042714 8.5529661e-05
9.043715 8.3040402e-05
9.044714 8.056368899999999e-05
9.045714 7.8099521e-05
9.046714 7.564788099999999e-05
9.047714 7.320877e-05
9.048715 7.078217e-05
9.049714 6.836807499999999e-05
9.050714 6.596647500000001e-05
9.051714 6.3577357e-05
9.052714 6.1200723e-05
9.053715 5.8836564999999996e-05
9.054714 5.6484885000000004e-05
9.055715 5.414569299999999e-05
9.056714 5.1819001e-05
9.057714 4.9504825e-05
9.058714 4.7203199e-05
9.059714 4.4914151e-05
9.060715 4.2637722999999996e-05
9.061714 4.0373955999999996e-05
9.062715 3.8122906000000004e-05
9.063714 3.5884625e-05
9.064714 3.3659174e-05
9.065714 3.1446615e-05
9.066714 2.9247013000000002e-05
9.067715 2.7060432e-05
9.068714 2.4886932999999997e-05
9.069715 2.2726575999999998e-05
9.070714 2.0579417e-05
9.071714 1.8445508e-05
9.072714 1.6324891e-05
9.073714 1.4217605999999999e-05
9.074715 1.2123682e-05
9.075714 1.0043139e-05
9.076715 7.9759886e-06
9.077714 5.9222334e-06
9.078714 3.8818676e-06
9.079714 1.8548768e-06
9.080714 -1.5876161e-07
9.081715 -2.1590765e-06
9.082714 -4.1461034999999996e-06
9.083714 -6.119882599999999e-06
9.084714 -8.080457499999999e-06
9.085714 -1.0027875e-05
9.086715 -1.1962182e-05
9.087714 -1.3883424e-05
9.088715 -1.5791649e-05
9.089714 -1.7686899000000002e-05
9.090714 -1.9569212e-05
9.091714 -2.1438625e-05
9.092714 -2.3295165e-05
9.093715 -2.5138859999999998e-05
9.094714 -2.6969724e-05
9.095715 -2.8787769999999997e-05
9.096714 -3.0593006e-05
9.097714 -3.2385432e-05
9.098714 -3.4165043e-05
9.099714 -3.5931834e-05
9.100715 -3.7685788e-05
9.101714 -3.9426891e-05
9.102715 -4.1155124e-05
9.103714 -4.2870468e-05
9.104714 -4.4572902999999996e-05
9.105714 -4.6262406e-05
9.106714 -4.7938954e-05
9.107715 -4.9602534e-05
9.108714 -5.1253119000000004e-05
9.109715 -5.2890698000000006e-05
9.110714 -5.4515249000000004e-05
9.111714 -5.6126765e-05
9.112714 -5.7725231e-05
9.113714 -5.9310634e-05
9.114715 -6.0882961999999996e-05
9.115714 -6.2442211e-05
9.116714 -6.3988375e-05
9.117714 -6.5521442e-05
9.118714 -6.7041407e-05
9.119715 -6.8548269e-05
9.120714 -7.0042017e-05
9.121715 -7.1522646e-05
9.122714 -7.299015e-05
9.123714 -7.4444529e-05
9.124714 -7.5885777e-05
9.125714 -7.7313888e-05
9.126715 -7.8728868e-05
9.127714 -8.0130718e-05
9.128715 -8.1519443e-05
9.129714 -8.2895048e-05
9.130714 -8.425755e-05
9.131714 -8.5606962e-05
9.132714 -8.6943311e-05
9.133715 -8.826662e-05
9.134714 -8.9576918e-05
9.135715 -9.0874244e-05
9.136714 -9.2158638e-05
9.137714 -9.3430145e-05
9.138714 -9.468881199999999e-05
9.139714 -9.5934695e-05
9.140715 -9.716784499999998e-05
9.141714 -9.8388307e-05
9.142715 -9.9596139e-05
9.143714 -0.0001007914
9.144714 -0.00010197413
9.145715 -0.00010314436
9.146714 -0.00010430216
9.147715 -0.00010544753999999999
9.148714 -0.00010658055000000001
9.149714 -0.00010770119
9.150714 -0.00010880948999999999
9.151714 -0.00010990543999999999
9.152715 -0.00011098905
9.153714 -0.00011206030999999999
9.154715 -0.0001131192
9.155714 -0.00011416570000000001
9.156714 -0.00011519978
9.157714 -0.00011622141999999999
9.158714 -0.00011723056999999999
9.159715 -0.00011822720999999999
9.160714 -0.00011921129999999999
9.161715 -0.00012018282000000001
9.162714 -0.00012114174
9.163714 -0.00012208802
9.164714 -0.00012302166
9.165714 -0.00012394266
9.166715 -0.00012485100000000001
9.167714 -0.00012574669
9.168715 -0.00012662973999999998
9.169714 -0.00012750018
9.170714 -0.00012835802
9.171714 -0.00012920332
9.172714 -0.00013003611
9.173715 -0.00013085645
9.174714 -0.00013166438
9.175714 -0.00013245996
9.176714 -0.00013324325000000002
9.177714 -0.00013401431
9.178715 -0.00013477318
9.179714 -0.00013551992999999999
9.180715 -0.00013625461
9.181714 -0.00013697727000000002
9.182714 -0.00013768795
9.183714 -0.00013838669
9.184714 -0.00013907353
9.185715 -0.00013974849
9.186714 -0.00014041158999999998
9.187715 -0.00014106286000000002
9.188714 -0.00014170229
9.189714 -0.00014232990999999998
9.190714 -0.00014294571000000002
9.191714 -0.00014354970999999999
9.192715 -0.00014414189
9.193714 -0.00014472228
9.194715 -0.00014529086
9.195714 -0.00014584765
9.196714 -0.00014639267
9.197714 -0.0001469259
9.198714 -0.00014744737
9.199715 -0.0001479571
9.200714 -0.0001484551
9.201715 -0.0001489414
9.202714 -0.00014941602
9.203714 -0.00014987899
9.204714 -0.00015033033
9.205714 -0.0001507701
9.206715 -0.0001511983
9.207714 -0.00015161496
9.208714 -0.00015202012
9.209714 -0.00015241379
9.210714 -0.00015279602
9.211715 -0.00015316681
9.212714 -0.00015352617
9.213715 -0.00015387413000000002
9.214714 -0.0001542107
9.215714 -0.00015453589
9.216714 -0.00015484972
9.217714 -0.00015515218
9.218715 -0.00015544329
9.219714 -0.00015572305
9.220715 -0.00015599147
9.221714 -0.00015624857
9.222714 -0.00015649437
9.223714 -0.00015672887000000001
9.224714 -0.00015695211000000002
9.225715 -0.00015716413
9.226714 -0.00015736496
9.227715 -0.00015755463
9.228714 -0.00015773321000000002
9.229714 -0.00015790074
9.230714 -0.00015805728
9.231714 -0.00015820289
9.232715 -0.00015833762
9.233714 -0.00015846153
9.234715 -0.00015857471
9.235714 -0.0001586772
9.236714 -0.00015876906000000002
9.237714 -0.00015885033
9.238714 -0.00015892107
9.239715 -0.00015898132
9.240714 -0.00015903111
9.241714 -0.00015907046
9.242714 -0.0001590994
9.243714 -0.00015911792999999999
9.244715 -0.00015912606
9.245714 -0.00015912378
9.246715 -0.0001591111
9.247714 -0.00015908797
9.248714 -0.00015905441
9.249714 -0.00015901039
9.250714 -0.0001589559
9.251715 -0.00015889092
9.252714 -0.00015881543
9.253715 -0.00015872945
9.254714 -0.00015863296
9.255714 -0.00015852598
9.256714 -0.00015840853000000002
9.257714 -0.00015828064
9.258715 -0.00015814232
9.259714 -0.00015799365
9.260715 -0.00015783464999999998
9.261714 -0.00015766542
9.262714 -0.000157486
9.263714 -0.00015729647
9.264714 -0.00015709692
9.265715 -0.0001568874
9.266714 -0.00015666802
9.267715 -0.00015643884
9.268714 -0.00015619994
9.269714 -0.00015595139
9.270715 -0.00015569325
9.271714 -0.00015542558
9.272715 -0.00015514844
9.273714 -0.00015486186
9.274714 -0.00015456587
9.275714 -0.00015426052
9.276714 -0.00015394581000000002
9.277715 -0.00015362177
9.278714 -0.0001532884
9.279715 -0.0001529457
9.280714 -0.00015259368
9.281714 -0.00015223234
9.282714 -0.00015186167
9.283714 -0.00015148169
9.284715 -0.0001510924
9.285714 -0.00015069381000000002
9.286715 -0.00015028593999999999
9.287714 -0.00014986880999999998
9.288714 -0.00014944245
9.289714 -0.00014900689
9.290714 -0.00014856219
9.291715 -0.00014810837
9.292714 -0.00014764549
9.293715 -0.00014717360999999998
9.294714 -0.00014669278
9.295714 -0.00014620305
9.296714 -0.00014570448
9.297714 -0.00014519712999999998
9.298715 -0.00014468105
9.299714 -0.00014415629
9.300714 -0.00014362288999999998
9.301714 -0.00014308089000000001
9.302714 -0.00014253033000000002
9.303715 -0.00014197122
9.304714 -0.00014140361
9.305715 -0.0001408275
9.306714 -0.00014024291
9.307714 -0.00013964986000000002
9.308714 -0.00013904836
9.309714 -0.00013843843
9.310715 -0.00013782007
9.311714 -0.00013719333
9.312715 -0.00013655822
9.313714 -0.00013591476
9.314714 -0.00013526300999999998
9.315714 -0.00013460301
9.316714 -0.00013393482
9.317715 -0.00013325848
9.318714 -0.00013257409
9.319715 -0.0001318817
9.320714 -0.00013118141
9.321714 -0.0001304733
9.322714 -0.00012975746000000002
9.323714 -0.00012903399
9.324715 -0.00012830296000000002
9.325714 -0.00012756448
9.326715 -0.00012681861
9.327714 -0.00012606544
9.328714 -0.00012530502
9.329714 -0.00012453743
9.330714 -0.0001237627
9.331715 -0.00012298087
9.332714 -0.00012219199
9.333714 -0.00012139607
9.334714 -0.00012059311
9.335714 -0.00011978312000000001
9.336715 -0.0001189661
9.337714 -0.00011814204
9.338715 -0.00011731094000000001
9.339714 -0.00011647276999999999
9.340714 -0.00011562753999999999
9.341714 -0.00011477524999999999
9.342714 -0.00011391590999999999
9.343715 -0.00011304951
9.344714 -0.00011217609000000001
9.345715 -0.00011129567
9.346714 -0.00011040831
9.347714 -0.00010951406
9.348714 -0.00010861298
9.349714 -0.00010770515000000001
9.350715 -0.00010679065
9.351714 -0.00010586959000000001
9.352715 -0.00010494207
9.353714 -0.00010400818000000001
9.354714 -0.00010306803
9.355714 -0.00010212174
9.356714 -0.00010116939000000001
9.357715 -0.0001002111
9.358714 -9.924694999999999e-05
9.359715 -9.827703e-05
9.360714 -9.7301404e-05
9.361714 -9.632015000000001e-05
9.362714 -9.5333314e-05
9.363714 -9.4340947e-05
9.364715 -9.3343084e-05
9.365714 -9.2339747e-05
9.366714 -9.1330958e-05
9.367714 -9.0316735e-05
9.368714 -8.9297083e-05
9.369715 -8.827201400000001e-05
9.370714 -8.7241534e-05
9.371715 -8.6205659e-05
9.372714 -8.5164396e-05
9.373714 -8.4117772e-05
9.374714 -8.3065811e-05
9.375714 -8.2008552e-05
9.376715 -8.0946035e-05
9.377714 -7.9878316e-05
9.378715 -7.880545399999999e-05
9.379714 -7.7727515e-05
9.380714 -7.6644579e-05
9.381714 -7.5556721e-05
9.382714 -7.446403199999999e-05
9.383715 -7.336659e-05
9.384714 -7.2264487e-05
9.385715 -7.1157802e-05
9.386714 -7.0046622e-05
9.387714 -6.8931024e-05
9.388714 -6.7811078e-05
9.389714 -6.6686846e-05
9.390715 -6.5558385e-05
9.391714 -6.4425745e-05
9.392715 -6.328897399999999e-05
9.393714 -6.2148098e-05
9.394714 -6.1003158e-05
9.395715 -5.9854176e-05
9.396714 -5.8701175e-05
9.397715 -5.7544185e-05
9.398714 -5.638323200000001e-05
9.399714 -5.5218344999999996e-05
9.400714 -5.4049565e-05
9.401714 -5.287693600000001e-05
9.402715 -5.1700511e-05
9.403714 -5.052035e-05
9.404715 -4.9336529e-05
9.405714 -4.814913299999999e-05
9.406714 -4.6958249e-05
9.407714 -4.5763986e-05
9.408714 -4.4566451e-05
9.409715 -4.3365764999999995e-05
9.410714 -4.2162051e-05
9.411715 -4.095543e-05
9.412714 -3.974603e-05
9.413714 -3.8533969e-05
9.414714 -3.7319364e-05
9.415714 -3.6102324e-05
9.416715 -3.4882947e-05
9.417714 -3.3661323e-05
9.418715 -3.2437526e-05
9.419714 -3.1211619e-05
9.420714 -2.9983650000000002e-05
9.421714 -2.8753655000000002e-05
9.422714 -2.7521656e-05
9.423715 -2.6287665e-05
9.424714 -2.5051688e-05
9.425714 -2.3813718e-05
9.426714 -2.2573747e-05
9.427714 -2.1331765000000002e-05
9.428715 -2.0087762e-05
9.429714 -1.8841733e-05
9.430715 -1.7593675999999998e-05
9.431714 -1.6343603000000002e-05
9.432714 -1.5091531000000001e-05
9.433714 -1.3837494e-05
9.434714 -1.2581536e-05
9.435715 -1.1323717000000001e-05
9.436714 -1.006411e-05
9.437715 -8.802801e-06
9.438714 -7.5398894e-06
9.439714 -6.275484999999999e-06
9.440714 -5.0097061e-06
9.441714 -3.7426776000000002e-06
9.442715 -2.4745287e-06
9.443714 -1.2053899e-06
9.444715 6.4609174e-08
9.445714 1.3353426999999998e-06
9.446714 2.6066902e-06
9.447714 3.878538400000001e-06
9.448714 5.1507836e-06
9.449715 6.4233326e-06
9.450714 7.6961015e-06
9.451715 8.9690175e-06
9.452714 1.0242019e-05
9.453714 1.1515051e-05
9.454714 1.2788068000000001e-05
9.455714 1.4061033e-05
9.456715 1.5333907e-05
9.457714 1.6606658e-05
9.458714 1.7879255e-05
9.459714 1.9151659e-05
9.460714 2.0423832e-05
9.461715 2.1695729e-05
9.462714 2.2967298e-05
9.463715 2.4238477000000002e-05
9.464714 2.55092e-05
9.465714 2.6779392e-05
9.466714 2.8048967000000002e-05
9.467714 2.9317831999999997e-05
9.468715 3.0585892e-05
9.469714 3.1853045000000005e-05
9.470715 3.311919e-05
9.471714 3.4384223e-05
9.472714 3.5648043e-05
9.473714 3.6910555e-05
9.474714 3.8171669e-05
9.475715 3.9431301999999995e-05
9.476714 4.0689383e-05
9.477715 4.1945846999999996e-05
9.478714 4.320064e-05
9.479714 4.4453722e-05
9.480714 4.5705056e-05
9.481714 4.6954619000000005e-05
9.482715 4.8202395e-05
9.483714 4.9448369e-05
9.484715 5.0692529e-05
9.485714 5.1934865e-05
9.486714 5.3175364e-05
9.487714 5.4414011e-05
9.488714 5.565078100000001e-05
9.489715 5.6885635999999995e-05
9.490714 5.811853e-05
9.491714 5.9349401e-05
9.492714 6.0578179e-05
9.493714 6.1804775e-05
9.494715 6.3029086e-05
9.495714 6.4250997e-05
9.496715 6.547038e-05
9.497714 6.6687102e-05
9.498714 6.7901016e-05
9.499714 6.911196799999999e-05
9.500714 7.0319811e-05
9.501715 7.1524397e-05
9.502714 7.2725578e-05
9.503715 7.3923212e-05
9.504714 7.5117163e-05
9.505714 7.6307316e-05
9.506714 7.7493564e-05
9.507714 7.8675811e-05
9.508715 7.9853982e-05
9.509714 8.1028014e-05
9.510715 8.2197857e-05
9.511714 8.3363477e-05
9.512714 8.4524851e-05
9.513714 8.5681967e-05
9.514714 8.6834814e-05
9.515715 8.798339200000001e-05
9.516714 8.9127695e-05
9.517715 9.0267724e-05
9.518714 9.1403479e-05
9.519714 9.2534941e-05
9.520715 9.3662095e-05
9.521714 9.4784906e-05
9.522715 9.590334e-05
9.523714 9.7017335e-05
9.524714 9.812682699999999e-05
9.525714 9.923175e-05
9.526714 0.00010033201
9.527715 0.00010142751000000001
9.528714 0.00010251814
9.529715 0.00010360379999999999
9.530714 0.00010468439
9.531714 0.00010575977
9.532714 0.00010682986
9.533714 0.00010789454
9.534715 0.00010895371000000001
9.535714 0.00011000728000000001
9.536715 0.00011105517
9.537714 0.00011209729000000001
9.538714 0.00011313359
9.539714 0.000114164
9.540714 0.00011518849
9.541715 0.00011620701000000001
9.542714 0.00011721953000000001
9.543715 0.00011822601
9.544714 0.00011922643000000002
9.545714 0.00012022077000000001
9.546714 0.00012120898000000001
9.547714 0.00012219103
9.548715 0.00012316689000000001
9.549714 0.00012413649
9.550714 0.00012509977
9.551714 0.00012605666
9.552714 0.00012700708
9.553715 0.00012795094
9.554714 0.00012888815000000001
9.555715 0.00012981859999999998
9.556714 0.00013074216
9.557714 0.00013165873
9.558714 0.00013256818
9.559714 0.00013347039
9.560715 0.00013436526
9.561714 0.00013525265999999998
9.562715 0.00013613250999999999
9.563714 0.0001370047
9.564714 0.00013786916
9.565714 0.00013872582
9.566714 0.00013957462
9.567715 0.00014041551
9.568714 0.00014124848
9.569715 0.0001420735
9.570714 0.00014289055
9.571714 0.00014369964
9.572714 0.00014450076
9.573714 0.00014529392
9.574715 0.00014607911999999998
9.575714 0.00014685636
9.576715 0.00014762564
9.577714 0.00014838695
9.578714 0.00014914026
9.579714 0.00014988555000000002
9.580714 0.00015062276
9.581715 0.00015135184
9.582714 0.00015207273000000001
9.583714 0.00015278534
9.584714 0.00015348959
9.585714 0.00015418535
9.586715 0.00015487253
9.587714 0.00015555102
9.588715 0.00015622069
9.589714 0.00015688142
9.590714 0.00015753312000000002
9.591714 0.00015817567000000002
9.592714 0.00015880896000000001
9.593715 0.00015943291
9.594714 0.00016004744
9.595715 0.00016065247999999999
9.596714 0.00016124798
9.597714 0.00016183388
9.598714 0.00016241017
9.599714 0.00016297683
9.600715 0.00016353384
9.601714 0.0001640812
9.602715 0.00016461892
9.603714 0.00016514699
9.604714 0.00016566543999999998
9.605714 0.00016617424
9.606714 0.00016667342
9.607715 0.00016716297
9.608714 0.00016764286
9.609715 0.00016811307
9.610714 0.00016857356999999999
9.611714 0.00016902431999999998
9.612714 0.00016946525
9.613714 0.00016989629
9.614715 0.00017031739
9.615714 0.00017072845
9.616714 0.00017112939
9.617714 0.00017152011
9.618714 0.00017190051999999999
9.619715 0.00017227053999999999
9.620714 0.00017263008
9.621715 0.00017297904
9.622714 0.00017331736
9.623714 0.00017364497
9.624714 0.00017396181
9.625714 0.00017426785
9.626715 0.00017456302
9.627714 0.00017484732
9.628715 0.00017512072
9.629714 0.0001753832
9.630714 0.00017563475999999998
9.631714 0.0001758754
9.632714 0.00017610513
9.633715 0.00017632392999999998
9.634714 0.00017653182
9.635715 0.00017672878
9.636714 0.00017691480999999998
9.637714 0.00017708988
9.638714 0.00017725399000000002
9.639714 0.00017740709
9.640715 0.00017754915000000001
9.641714 0.0001776801
9.642715 0.0001777999
9.643714 0.00017790849
9.644714 0.00017800579
9.645715 0.00017809174
9.646714 0.00017816627
9.647715 0.00017822931
9.648714 0.00017828079
9.649714 0.00017832065
9.650714 0.00017834882
9.651714 0.00017836527
9.652715 0.00017836995
9.653714 0.00017836285
9.654715 0.00017834393999999998
9.655714 0.00017831320999999999
9.656714 0.00017827067
9.657714 0.00017821632999999999
9.658714 0.00017815021
9.659715 0.00017807232
9.660714 0.0001779827
9.661715 0.00017788137
9.662714 0.00017776837
9.663714 0.00017764371
9.664714 0.00017750741
9.665714 0.00017735948000000001
9.666715 0.00017719992
9.667714 0.00017702872
9.668715 0.00017684587
9.669714 0.00017665134
9.670714 0.00017644509
9.671714 0.00017622706
9.672714 0.00017599721
9.673715 0.00017575546
9.674714 0.00017550176
9.675714 0.00017523602
9.676714 0.00017495817
9.677714 0.00017466814
9.678715 0.00017436587
9.679714 0.0001740513
9.680715 0.00017372437
9.681714 0.00017338504000000002
9.682714 0.00017303327000000001
9.683714 0.00017266904
9.684714 0.00017229233
9.685715 0.00017190317
9.686714 0.00017150155
9.687715 0.00017108749
9.688714 0.00017066103
9.689714 0.0001702222
9.690714 0.00016977104000000001
9.691714 0.00016930761
9.692715 0.00016883195
9.693714 0.00016834409
9.694715 0.00016784409
9.695714 0.00016733197
9.696714 0.00016680777
9.697714 0.00016627151
9.698714 0.0001657232
9.699715 0.00016516285
9.700714 0.00016459046
9.701715 0.00016400602
9.702714 0.0001634095
9.703714 0.00016280089
9.704714 0.00016218015
9.705714 0.00016154726
9.706715 0.00016090218
9.707714 0.00016024487
9.708714 0.00015957531
9.709714 0.00015889348
9.710714 0.00015819934
9.711715 0.00015749288
9.712714 0.00015677408
9.713715 0.00015604295
9.714714 0.00015529948
9.715714 0.00015454369
9.716714 0.00015377559
9.717714 0.00015299519
9.718715 0.00015220252
9.719714 0.0001513976
9.720715 0.00015058048000000002
9.721714 0.00014975117
9.722714 0.00014890969
9.723714 0.00014805609
9.724714 0.00014719036
9.725715 0.00014631254000000002
9.726714 0.00014542264
9.727715 0.00014452066999999998
9.728714 0.00014360663
9.729714 0.00014268052000000002
9.730714 0.00014174233
9.731714 0.00014079206000000002
9.732715 0.00013982972
9.733714 0.00013885527000000002
9.734715 0.00013786872999999999
9.735714 0.0001368701
9.736714 0.00013585937000000001
9.737714 0.00013483657
9.738714 0.0001338017
9.739715 0.00013275477999999998
9.740714 0.00013169586
9.741714 0.00013062496000000001
9.742714 0.00012954215
9.743714 0.00012844748
9.744715 0.00012734101
9.745714 0.00012622281000000001
9.746715 0.00012509296
9.747714 0.00012395152
9.748714 0.00012279858
9.749714 0.00012163421
9.750714 0.00012045848
9.751715 0.00011927146000000001
9.752714 0.00011807323000000001
9.753715 0.00011686382
9.754714 0.00011564327000000001
9.755714 0.00011441164999999999
9.756714 0.00011316896000000001
9.757714 0.00011191522
9.758715 0.00011065044
9.759714 0.00010937463
9.760715 0.00010808776
9.761714 0.00010678983
9.762714 0.00010548081999999999
9.763714 0.00010416071
9.764714 0.00010282947
9.765715 0.00010148707999999999
9.766714 0.00010013352000000001
9.767715 9.8768783e-05
9.768714 9.7392842e-05
9.769714 9.600571499999999e-05
9.770715 9.4607395e-05
9.771714 9.3197906e-05
9.772715 9.1777275e-05
9.773714 9.0345537e-05
9.774714 8.8902732e-05
9.775714 8.7448922e-05
9.776714 8.598416300000001e-05
9.777715 8.4508525e-05
9.778714 8.302208100000001e-05
9.779715 8.1524911e-05
9.780714 8.001709400000001e-05
9.781714 7.8498715e-05
9.782714 7.696986000000001e-05
9.783714 7.5430609e-05
9.784715 7.388104e-05
9.785714 7.2321234e-05
9.786715 7.075127e-05
9.787714 6.917121000000001e-05
9.788714 6.7581124e-05
9.789714 6.598107799999999e-05
9.790714 6.437112999999999e-05
9.791715 6.2751337e-05
9.792714 6.112175e-05
9.793715 5.9482426e-05
9.794714 5.7833415e-05
9.795714 5.617477e-05
9.796714 5.4506546e-05
9.797714 5.2828790000000004e-05
9.798715 5.1141558e-05
9.799714 4.9444907e-05
9.800714 4.7738898999999995e-05
9.801714 4.602359e-05
9.802714 4.4299037e-05
9.803715 4.2565307e-05
9.804714 4.0822459e-05
9.805715 3.9070559e-05
9.806714 3.7309664e-05
9.807714 3.5539836e-05
9.808714 3.3761131e-05
9.809714 3.1973605e-05
9.810715 3.0177307e-05
9.811714 2.8372284e-05
9.812715 2.6558577999999997e-05
9.813714 2.4736229e-05
9.814714 2.290527e-05
9.815714 2.1065732e-05
9.816714 1.9217643e-05
9.817715 1.7361029e-05
9.818714 1.5495914e-05
9.819715 1.3622325e-05
9.820714 1.1740288e-05
9.821714 9.8498312e-06
9.822714 7.9509888e-06
9.823714 6.043799099999999e-06
9.824715 4.1283066e-06
9.825714 2.2045628e-06
9.826715 2.7262714e-07
9.827714 -1.6674322e-06
9.828714 -3.6155392000000003e-06
9.829714 -5.5716086e-06
9.830714 -7.535548e-06
9.831715 -9.5072565e-06
9.832714 -1.1486627e-05
9.833714 -1.3473546e-05
9.834714 -1.5467897e-05
9.835714 -1.7469561e-05
9.836715 -1.9478416e-05
9.837714 -2.1494341e-05
9.838715 -2.3517217e-05
9.839714 -2.5546926999999998e-05
9.840714 -2.7583357e-05
9.841714 -2.9626403e-05
9.842714 -3.1675964e-05
9.843715 -3.3731945000000005e-05
9.844714 -3.5794261e-05
9.845715 -3.7862832999999996e-05
9.846714 -3.9937589e-05
9.847714 -4.2018468e-05
9.848714 -4.4105410999999996e-05
9.849714 -4.6198369e-05
9.850715 -4.8297295e-05
9.851714 -5.0402144000000004e-05
9.852715 -5.2512877e-05
9.853714 -5.4629453e-05
9.854714 -5.6751833e-05
9.855714 -5.8879981999999996e-05
9.856714 -6.1013856e-05
9.857715 -6.3153414e-05
9.858714 -6.529861e-05
9.859715 -6.7449389e-05
9.860714 -6.960569900000001e-05
9.861714 -7.1767477e-05
9.862714 -7.393466e-05
9.863714 -7.6107182e-05
9.864715 -7.8284967e-05
9.865714 -8.0467942e-05
9.866714 -8.2656021e-05
9.867714 -8.4849125e-05
9.868714 -8.7047169e-05
9.869715 -8.9250068e-05
9.870714 -9.1457724e-05
9.871715 -9.3670059e-05
9.872714 -9.5886969e-05
9.873714 -9.810837599999999e-05
9.874714 -0.00010033418
9.875714 -0.00010256430000000001
9.876715 -0.00010479863
9.877714 -0.00010703707999999999
9.878715 -0.00010927954999999999
9.879714 -0.00011152595999999999
9.880714 -0.00011377619999999999
9.881714 -0.00011603016
9.882714 -0.00011828776999999999
9.883715 -0.00012054891
9.884714 -0.00012281347
9.885715 -0.00012508135
9.886714 -0.00012735245
9.887714 -0.00012962666
9.888714 -0.00013190387
9.889714 -0.00013418396
9.890715 -0.00013646684
9.891714 -0.00013875239
9.892715 -0.0001410405
9.893714 -0.00014333109
9.894714 -0.00014562405
9.895715 -0.00014791929
9.896714 -0.0001502167
9.897715 -0.00015251621
9.898714 -0.00015481775
9.899714 -0.00015712122000000002
9.900714 -0.00015942657
9.901714 -0.00016173373
9.902715 -0.00016404264
9.903714 -0.00016635324000000001
9.904715 -0.00016866549999999998
9.905714 -0.00017097934
9.906714 -0.00017329473
9.907714 -0.00017561163
9.908714 -0.00017792996
9.909715 -0.0001802497
9.910714 -0.00018257078
9.911715 -0.00018489316
9.912714 -0.00018721676
9.913714 -0.00018954152
9.914714 -0.00019186736999999998
9.915714 -0.00019419422
9.916715 -0.000196522
9.917714 -0.0001988506
9.918715 -0.00020117993
9.919714 -0.00020350988
9.920714 -0.00020584034000000002
9.921714 -0.00020817122
9.922714 -0.00021050237
9.923715 -0.00021283367
9.924714 -0.00021516500999999998
9.925714 -0.00021749627000000002
9.926714 -0.00021982730000000002
9.927714 -0.00022215801999999997
9.928715 -0.00022448828000000003
9.929714 -0.00022681797
9.930715 -0.00022914699
9.931714 -0.0002314752
9.932714 -0.00023380251
9.933714 -0.00023612881000000002
9.934714 -0.00023845403
9.935715 -0.00024077804
9.936714 -0.00024310077
9.937715 -0.00024542214
9.938714 -0.00024774206
9.939714 -0.00025006045
9.940714 -0.00025237723000000003
9.941714 -0.00025469233
9.942715 -0.00025700565
9.943714 -0.00025931715
9.944715 -0.00026162675000000003
9.945714 -0.00026393436
9.946714 -0.00026623991
9.947714 -0.00026854332
9.948714 -0.00027084452
9.949715 -0.00027314345
9.950714 -0.00027544002000000003
9.951715 -0.00027773414999999996
9.952714 -0.00028002578
9.953714 -0.00028231482
9.954714 -0.0002846012
9.955714 -0.00028688482
9.956715 -0.00028916563
9.957714 -0.00029144353
9.958714 -0.00029371845
9.959714 -0.00029599032
9.960714 -0.00029825905999999997
9.961715 -0.00030052455999999997
9.962714 -0.00030278677
9.963715 -0.00030504559
9.964714 -0.00030730096
9.965714 -0.00030955275000000003
9.966714 -0.00031180091
9.967714 -0.00031404531
9.968715 -0.0003162859
9.969714 -0.00031852253
9.970715 -0.00032075513
9.971714 -0.00032298358
9.972714 -0.00032520777
9.973714 -0.00032742759999999997
9.974714 -0.00032964297
9.975715 -0.00033185374
9.976714 -0.00033405981
9.977715 -0.00033626109
9.978714 -0.00033845743000000003
9.979714 -0.00034064874
9.980714 -0.00034283491000000003
9.981714 -0.00034501586000000004
9.982715 -0.00034719146
9.983714 -0.00034936163
9.984715 -0.0003515263
9.985714 -0.00035368534999999997
9.986714 -0.00035583873000000004
9.987714 -0.00035798637
9.988714 -0.00036012818
9.989715 -0.00036226411
9.990714 -0.0003643941
9.991714 -0.00036651811
9.992714 -0.00036863607000000003
9.993714 -0.00037074794
9.994715 -0.00037285367
9.995714 -0.00037495322
9.996715 -0.00037704654
9.997714 -0.00037913355
9.998714 -0.00038121423
9.999714 -0.00038328852999999996
10.00071 -0.00038535635999999997
10.00171 -0.00038741769
10.00271 -0.00038947242
10.00371 -0.00039152051
10.00471 -0.00039356186999999995
10.00571 -0.00039559640999999995
10.00671 -0.00039762404
10.00771 -0.00039964466
10.00871 -0.00040165824
10.00971 -0.00040366463
10.01071 -0.00040566374000000003
10.01171 -0.00040765549000000003
10.01271 -0.00040963973
10.01371 -0.00041161643000000003
10.01471 -0.00041358544000000004
10.01571 -0.00041554672
10.01671 -0.00041750013
10.01771 -0.00041944559
10.01871 -0.00042138299
10.01971 -0.00042331226
10.02071 -0.00042523329000000005
10.02171 -0.00042714605
10.02271 -0.00042905039999999997
10.02371 -0.00043094628
10.02471 -0.00043283362
10.02571 -0.00043471232
10.02671 -0.00043658233
10.02771 -0.00043844357
10.02871 -0.00044029598
10.02971 -0.00044213948
10.03071 -0.00044397402
10.03171 -0.00044579951
10.03271 -0.00044761587
10.03371 -0.00044942308
10.03471 -0.00045122106
10.03571 -0.00045300972
10.03671 -0.00045478901
10.03771 -0.00045655888
10.03871 -0.00045831929999999994
10.03971 -0.00046007021
10.04071 -0.00046181153
10.04171 -0.00046354321
10.04271 -0.00046526524999999995
10.04371 -0.00046697755
10.04471 -0.00046868008
10.04571 -0.00047037279000000003
10.04671 -0.00047205562999999996
10.04771 -0.00047372855
10.04871 -0.00047539151999999996
10.04971 -0.00047704448
10.05071 -0.00047868738999999995
10.05171 -0.00048032019999999997
10.05271 -0.00048194282999999995
10.05371 -0.00048355523
10.05471 -0.00048515735
10.05571 -0.0004867491
10.05671 -0.0004883304
10.05771 -0.00048990119
10.05871 -0.00049146138
10.05971 -0.0004930108800000001
10.06071 -0.00049454961
10.06171 -0.00049607747
10.06271 -0.00049759437
10.06371 -0.0004991002199999999
10.06471 -0.00050059493
10.06571 -0.00050207841
10.06671 -0.00050355061
10.06771 -0.00050501139
10.06871 -0.00050646067
10.06971 -0.0005078984
10.07071 -0.00050932454
10.07171 -0.0005107389799999999
10.07271 -0.00051214165
10.07371 -0.0005135325399999999
10.07471 -0.00051491161
10.07571 -0.00051627881
10.07671 -0.00051763409
10.07771 -0.00051897741
10.07871 -0.00052030882
10.07971 -0.0005216282300000001
10.08071 -0.00052293567
10.08171 -0.00052423111
10.08271 -0.00052551454
10.08371 -0.0005267859300000001
10.08471 -0.0005280453
10.08571 -0.00052929263
10.08671 -0.00053052786
10.08771 -0.00053175104
10.08871 -0.00053296208
10.08971 -0.00053416102
10.09071 -0.00053534777
10.09171 -0.00053652234
10.09271 -0.00053768467
10.09371 -0.00053883473
10.09471 -0.00053997246
10.09571 -0.0005410978699999999
10.09671 -0.00054221086
10.09771 -0.0005433114
10.09871 -0.00054439938
10.09971 -0.00054547481
10.10071 -0.0005465376
10.10171 -0.00054758771
10.10271 -0.00054862508
10.10371 -0.00054964962
10.10471 -0.0005506612999999999
10.10571 -0.00055166006
10.10671 -0.00055264582
10.10771 -0.00055361857
10.10871 -0.00055457822
10.10971 -0.00055552473
10.11071 -0.00055645801
10.11171 -0.00055737801
10.11271 -0.0005582846799999999
10.11371 -0.00055917799
10.11471 -0.00056005788
10.11571 -0.00056092426
10.11671 -0.0005617771
10.11771 -0.00056261633
10.11871 -0.00056344193
10.11971 -0.0005642538300000001
10.12071 -0.00056505201
10.12171 -0.0005658363999999999
10.12271 -0.0005666070100000001
10.12371 -0.0005673638
10.12471 -0.00056810673
10.12571 -0.00056883573
10.12671 -0.0005695508699999999
10.12771 -0.00057025209
10.12871 -0.00057093944
10.12971 -0.00057161287
10.13071 -0.00057227239
10.13171 -0.00057291804
10.13271 -0.00057354987
10.13371 -0.00057416783
10.13471 -0.00057477196
10.13571 -0.00057536231
10.13671 -0.0005759388800000001
10.13771 -0.00057650172
10.13871 -0.00057705083
10.13971 -0.00057758621
10.14071 -0.00057810785
10.14171 -0.0005786157999999999
10.14271 -0.00057911002
10.14371 -0.00057959051
10.14471 -0.00058005726
10.14571 -0.00058051023
10.14671 -0.0005809493800000001
10.14771 -0.00058137471
10.14871 -0.00058178612
10.14971 -0.00058218361
10.15071 -0.0005825671
10.15171 -0.0005829365400000001
10.15271 -0.0005832918800000001
10.15371 -0.00058363303
10.15471 -0.00058395999
10.15571 -0.0005842726799999999
10.15671 -0.0005845709899999999
10.15771 -0.00058485493
10.15871 -0.00058512446
10.15971 -0.00058537953
10.16071 -0.00058562009
10.16171 -0.00058584615
10.16271 -0.00058605765
10.16371 -0.0005862546
10.16471 -0.000586437
10.16571 -0.0005866048500000001
10.16671 -0.00058675814
10.16771 -0.0005868968900000001
10.16871 -0.0005870210800000001
10.16971 -0.0005871307599999999
10.17071 -0.00058722594
10.17171 -0.00058730661
10.17271 -0.00058737282
10.17371 -0.00058742457
10.17471 -0.00058746191
10.17571 -0.00058748483
10.17671 -0.00058749338
10.17771 -0.00058748756
10.17871 -0.00058746741
10.17971 -0.0005874329
10.18071 -0.0005873841
10.18171 -0.00058732098
10.18271 -0.00058724363
10.18371 -0.000587152
10.18471 -0.0005870461299999999
10.18571 -0.0005869260300000001
10.18671 -0.00058679175
10.18771 -0.00058664327
10.18871 -0.0005864806600000001
10.18971 -0.0005863038999999999
10.19071 -0.00058611304
10.19171 -0.00058590808
10.19271 -0.00058568903
10.19371 -0.00058545593
10.19471 -0.00058520873
10.19571 -0.00058494752
10.19671 -0.00058467226
10.19771 -0.0005843829499999999
10.19871 -0.00058407959
10.19971 -0.00058376218
10.20071 -0.0005834306600000001
10.20171 -0.00058308506
10.20271 -0.00058272535
10.20371 -0.0005823515
10.20471 -0.00058196347
10.20571 -0.00058156124
10.20671 -0.00058114474
10.20771 -0.000580714
10.20871 -0.00058026894
10.20971 -0.00057980956
10.21071 -0.0005793358
10.21171 -0.0005788476800000001
10.21271 -0.00057834518
10.21371 -0.00057782827
10.21471 -0.00057729699
10.21571 -0.00057675134
10.21671 -0.00057619131
10.21771 -0.00057561697
10.21871 -0.0005750283399999999
10.21971 -0.00057442548
10.22071 -0.00057380848
10.22171 -0.00057317734
10.22271 -0.0005725321399999999
10.22371 -0.0005718729899999999
10.22471 -0.00057119992
10.22571 -0.0005705130200000001
10.22671 -0.00056981235
10.22771 -0.00056909798
10.22871 -0.00056836998
10.22971 -0.00056762842
10.23071 -0.00056687336
10.23171 -0.00056610488
10.23271 -0.00056532299
10.23371 -0.00056452773
10.23471 -0.00056371914
10.23571 -0.00056289728
10.23671 -0.00056206213
10.23771 -0.0005612137100000001
10.23871 -0.00056035201
10.23971 -0.00055947708
10.24071 -0.00055858891
10.24171 -0.00055768746
10.24271 -0.00055677278
10.24371 -0.00055584487
10.24471 -0.0005549037299999999
10.24571 -0.00055394935
10.24671 -0.00055298178
10.24771 -0.00055200098
10.24871 -0.0005510070000000001
10.24971 -0.00054999987
10.25071 -0.0005489796
10.25171 -0.00054794623
10.25271 -0.00054689976
10.25371 -0.00054584025
10.25471 -0.0005447677299999999
10.25571 -0.0005436822
10.25671 -0.00054258371
10.25771 -0.00054147231
10.25871 -0.00054034799
10.25971 -0.00053921085
10.26071 -0.0005380608900000001
10.26171 -0.0005368981
10.26271 -0.00053572253
10.26371 -0.00053453423
10.26471 -0.0005333332
10.26571 -0.00053211947
10.26671 -0.00053089307
10.26771 -0.00052965402
10.26871 -0.00052840237
10.26971 -0.00052713817
10.27071 -0.00052586142
10.27171 -0.00052457221
10.27271 -0.00052327059
10.27371 -0.0005219566000000001
10.27471 -0.00052063028
10.27571 -0.0005192917300000001
10.27671 -0.000517941
10.27771 -0.0005165781699999999
10.27871 -0.00051520333
10.27971 -0.00051381658
10.28071 -0.00051241796
10.28171 -0.0005110075999999999
10.28271 -0.0005095855599999999
10.28371 -0.00050815192
10.28471 -0.00050670674
10.28571 -0.00050525009
10.28671 -0.00050378203
10.28771 -0.00050230265
10.28871 -0.00050081198
10.28971 -0.00049931009
10.29071 -0.0004977969600000001
10.29171 -0.00049627265
10.29271 -0.0004947372
10.29371 -0.0004931906
10.29471 -0.00049163286
10.29571 -0.00049006399
10.29671 -0.00048848401
10.29771 -0.00048689290000000004
10.29871 -0.00048529068
10.29971 -0.00048367737999999996
10.30071 -0.00048205302
10.30171 -0.00048041760999999997
10.30271 -0.00047877114999999996
10.30371 -0.00047711374
10.30471 -0.00047544536000000004
10.30571 -0.00047376611
10.30671 -0.00047207604
10.30771 -0.00047037524
10.30871 -0.00046866376
10.30971 -0.00046694167
10.31071 -0.00046520909000000003
10.31171 -0.00046346609
10.31271 -0.00046171276
10.31371 -0.00045994921000000005
10.31471 -0.00045817546
10.31571 -0.00045639167
10.31671 -0.00045459792
10.31771 -0.00045279426
10.31871 -0.00045098077
10.31971 -0.00044915755
10.32071 -0.00044732459999999996
10.32171 -0.00044548201
10.32271 -0.00044362981999999994
10.32371 -0.00044176809
10.32471 -0.00043989685
10.32571 -0.00043801614999999994
10.32671 -0.00043612599
10.32771 -0.00043422641999999996
10.32871 -0.00043231743999999996
10.32971 -0.00043039913
10.33071 -0.0004284715
10.33171 -0.00042653459999999994
10.33271 -0.00042458846000000005
10.33371 -0.00042263314
10.33471 -0.00042066868
10.33571 -0.00041869511999999997
10.33671 -0.00041671256
10.33771 -0.00041472108
10.33871 -0.00041272073999999996
10.33971 -0.00041071162000000004
10.34071 -0.00040869376999999997
10.34171 -0.00040666731999999996
10.34271 -0.00040463233
10.34371 -0.00040258888
10.34471 -0.00040053706
10.34571 -0.00039847691
10.34671 -0.00039640854
10.34771 -0.00039433203000000005
10.34871 -0.00039224742
10.34971 -0.00039015481000000005
10.35071 -0.00038805424
10.35171 -0.00038594576000000006
10.35271 -0.00038382941
10.35371 -0.00038170529
10.35471 -0.00037957341
10.35571 -0.00037743382
10.35671 -0.0003752866
10.35771 -0.00037313177
10.35871 -0.00037096941
10.35971 -0.00036879956
10.36071 -0.00036662232
10.36171 -0.00036443773
10.36271 -0.0003622459
10.36371 -0.00036004689999999997
10.36471 -0.00035784083
10.36571 -0.00035562775
10.36671 -0.00035340781
10.36771 -0.00035118107
10.36871 -0.00034894765
10.36971 -0.00034670766
10.37071 -0.00034446118
10.37171 -0.00034220832
10.37271 -0.00033994916
10.37371 -0.00033768378999999996
10.37471 -0.00033541228
10.37571 -0.00033313472
10.37671 -0.00033085115999999996
10.37771 -0.00032856165
10.37871 -0.00032626621999999996
10.37971 -0.00032396492
10.38071 -0.00032165779000000003
10.38171 -0.00031934483
10.38271 -0.00031702605
10.38371 -0.00031470149
10.38471 -0.00031237114
10.38571 -0.00031003503
10.38671 -0.00030769318
10.38771 -0.00030534559
10.38871 -0.00030299232
10.38971 -0.00030063338
10.39071 -0.00029826883
10.39171 -0.00029589871000000004
10.39271 -0.00029352311
10.39371 -0.00029114208
10.39471 -0.00028875571999999996
10.39571 -0.00028636414
10.39671 -0.00028396744
10.39771 -0.00028156574000000003
10.39871 -0.00027915917
10.39971 -0.00027674782
10.40071 -0.00027433186000000003
10.40171 -0.0002719114
10.40271 -0.00026948658
10.40371 -0.00026705749999999997
10.40471 -0.00026462428
10.40571 -0.00026218704
10.40671 -0.00025974589
10.40771 -0.00025730092000000003
10.40871 -0.00025485222
10.40971 -0.00025239985
10.41071 -0.0002499439
10.41171 -0.0002474844
10.41271 -0.00024502142
10.41371 -0.00024255502999999997
10.41471 -0.00024008525
10.41571 -0.00023761211
10.41671 -0.00023513567
10.41771 -0.00023265594999999999
10.41871 -0.00023017300999999998
10.41971 -0.00022768688
10.42071 -0.0002251976
10.42171 -0.00022270522
10.42271 -0.00022020980999999998
10.42371 -0.00021771143
10.42471 -0.00021521014
10.42571 -0.000212706
10.42671 -0.00021019909999999998
10.42771 -0.0002076895
10.42871 -0.00020517729999999998
10.42971 -0.00020266257
10.43071 -0.00020014538
10.43171 -0.00019762582999999998
10.43271 -0.00019510398
10.43371 -0.00019257991
10.43471 -0.00019005367
10.43571 -0.00018752535
10.43671 -0.00018499499
10.43771 -0.00018246265
10.43871 -0.00017992838
10.43971 -0.00017739225
10.44071 -0.00017485429
10.44171 -0.00017231455
10.44271 -0.00016977308
10.44371 -0.00016722994
10.44471 -0.00016468517
10.44571 -0.00016213884
10.44671 -0.000159591
10.44771 -0.00015704175
10.44871 -0.00015449115
10.44971 -0.00015193929
10.45071 -0.00014938628
10.45171 -0.00014683220999999998
10.45271 -0.00014427721
10.45371 -0.00014172141
10.45471 -0.00013916491
10.45571 -0.00013660785
10.45671 -0.00013405038
10.45771 -0.00013149260999999998
10.45871 -0.00012893466
10.45971 -0.00012637668
10.46071 -0.00012381875999999998
10.46171 -0.00012126101
10.46271 -0.00011870353999999999
10.46371 -0.00011614642999999998
10.46471 -0.00011358975
10.46571 -0.00011103355999999999
10.46671 -0.00010847790000000001
10.46771 -0.00010592281000000001
10.46871 -0.00010336831000000001
10.46971 -0.00010081441999999999
10.47071 -9.826113700000001e-05
10.47171 -9.570845800000001e-05
10.47271 -9.3156382e-05
10.47371 -9.060489099999999e-05
10.47471 -8.805398600000001e-05
10.47571 -8.5503655e-05
10.47671 -8.2953903e-05
10.47771 -8.040473700000001e-05
10.47871 -7.785617399999999e-05
10.47971 -7.5308247e-05
10.48071 -7.2760992e-05
10.48171 -7.021445799999999e-05
10.48271 -6.7668714e-05
10.48371 -6.5123834e-05
10.48471 -6.2579909e-05
10.48571 -6.003703599999999e-05
10.48671 -5.7495316e-05
10.48771 -5.4954864000000006e-05
10.48871 -5.24158e-05
10.48971 -4.9878247e-05
10.49071 -4.734232e-05
10.49171 -4.4808141e-05
10.49271 -4.2275829e-05
10.49371 -3.9745495e-05
10.49471 -3.7217248000000005e-05
10.49571 -3.4691186e-05
10.49671 -3.2167407e-05
10.49771 -2.9645992000000002e-05
10.49871 -2.7127020999999997e-05
10.49971 -2.4610566e-05
10.50071 -2.2096692e-05
10.50171 -1.9585462e-05
10.50271 -1.7076933e-05
10.50371 -1.4571158000000002e-05
10.50471 -1.2068191999999999e-05
10.50571 -9.5680889e-06
10.50671 -7.0709035e-06
10.50771 -4.5766934999999995e-06
10.50871 -2.0855186e-06
10.50971 4.0255776e-07
10.51071 2.8874687999999998e-06
10.51171 5.369144399999999e-06
10.51271 7.8475118e-06
10.51371 1.0322496e-05
10.51471 1.2794020999999999e-05
10.51571 1.5262012e-05
10.51671 1.7726394e-05
10.51771 2.0187098e-05
10.51871 2.2644053e-05
10.51971 2.5097202e-05
10.52071 2.7546488e-05
10.52171 2.9991863999999998e-05
10.52271 3.2433292e-05
10.52371 3.4870737e-05
10.52471 3.7304179e-05
10.52571 3.9733598e-05
10.52671 4.2158985e-05
10.52771 4.4580332e-05
10.52871 4.6997637999999996e-05
10.52971 4.9410903e-05
10.53071 5.1820126e-05
10.53171 5.4225296e-05
10.53271 5.6626413e-05
10.53371 5.9023455000000005e-05
10.53471 6.141639799999999e-05
10.53571 6.3805203e-05
10.53671 6.618983e-05
10.53771 6.857021599999999e-05
10.53871 7.0946288e-05
10.53971 7.331796e-05
10.54071 7.568514199999999e-05
10.54171 7.804771900000001e-05
10.54271 8.0405579e-05
10.54371 8.2758595e-05
10.54471 8.5106637e-05
10.54571 8.7449575e-05
10.54671 8.978727200000001e-05
10.54771 9.2119598e-05
10.54871 9.444642e-05
10.54971 9.6767621e-05
10.55071 9.908309300000001e-05
10.55171 0.00010139273
10.55271 0.00010369646000000001
10.55371 0.00010599418
10.55471 0.00010828586
10.55571 0.00011057143
10.55671 0.00011285086
10.55771 0.00011512415
10.55871 0.00011739126
10.55971 0.00011965219
10.56071 0.00012190696
10.56171 0.00012415558000000002
10.56271 0.00012639805000000002
10.56371 0.00012863438
10.56471 0.00013086458999999999
10.56571 0.00013308868
10.56671 0.00013530665
10.56771 0.0001375185
10.56871 0.0001397242
10.56971 0.00014192374000000001
10.57071 0.00014411708
10.57171 0.00014630417
10.57271 0.00014848497
10.57371 0.00015065941
10.57471 0.00015282744
10.57571 0.00015498899
10.57671 0.00015714398
10.57771 0.00015929235
10.57871 0.00016143401
10.57971 0.00016356892
10.58071 0.00016569699
10.58171 0.00016781815000000002
10.58271 0.00016993238
10.58371 0.00017203959999999999
10.58471 0.00017413977
10.58571 0.00017623286
10.58671 0.00017831883
10.58771 0.00018039765
10.58871 0.00018246928
10.58971 0.00018453371999999999
10.59071 0.00018659092
10.59171 0.00018864087
10.59271 0.00019068352
10.59371 0.00019271886
10.59471 0.00019474683000000003
10.59571 0.00019676738
10.59671 0.00019878048
10.59771 0.00020078605000000002
10.59871 0.00020278403
10.59971 0.00020477435000000003
10.60071 0.00020675693
10.60171 0.00020873168999999998
10.60271 0.00021069853999999998
10.60371 0.00021265741
10.60471 0.00021460821
10.60571 0.00021655087
10.60671 0.00021848529999999997
10.60771 0.00022041145
10.60871 0.00022232924999999998
10.60971 0.00022423866999999998
10.61071 0.00022613965000000002
10.61171 0.00022803217
10.61271 0.00022991621000000001
10.61371 0.00023179177
10.61471 0.00023365885
10.61571 0.00023551747
10.61671 0.00023736766
10.61771 0.00023920943
10.61871 0.00024104278999999997
10.61971 0.00024286778000000002
10.62071 0.00024468445
10.62171 0.00024649279999999996
10.62271 0.00024829283
10.62371 0.00025008455
10.62471 0.00025186798
10.62571 0.00025364309
10.62671 0.00025540984999999997
10.62771 0.00025716822
10.62871 0.00025891816
10.62971 0.00026065961
10.63071 0.0002623925
10.63171 0.00026411676
10.63271 0.0002658323
10.63371 0.00026753903
10.63471 0.0002692369
10.63571 0.00027092578
10.63671 0.00027260562
10.63771 0.00027427632
10.63871 0.00027593782999999996
10.63971 0.00027759006
10.64071 0.000279233
10.64171 0.00028086656
10.64271 0.00028249076
10.64371 0.00028410554
10.64471 0.00028571092
10.64571 0.00028730688
10.64671 0.00028889344
10.64771 0.00029047062
10.64871 0.00029203841
10.64971 0.00029359685
10.65071 0.00029514597
10.65171 0.00029668577
10.65271 0.00029821626
10.65371 0.00029973746
10.65471 0.00030124938
10.65571 0.00030275201
10.65671 0.00030424529999999997
10.65771 0.00030572926
10.65871 0.00030720385
10.65971 0.00030866903999999997
10.66071 0.00031012478
10.66171 0.00031157101
10.66271 0.00031300767
10.66371 0.00031443471
10.66471 0.00031585209
10.66571 0.00031725974
10.66671 0.00031865760999999997
10.66771 0.00032004566
10.66871 0.00032142384
10.66971 0.00032279213
10.67071 0.00032415051
10.67171 0.00032549892
10.67271 0.0003268374
10.67371 0.00032816592
10.67471 0.00032948451
10.67571 0.00033079315999999997
10.67671 0.00033209189000000004
10.67771 0.00033338072
10.67871 0.00033465964999999996
10.67971 0.00033592871
10.68071 0.00033718793
10.68171 0.0003384373
10.68271 0.00033967683
10.68371 0.00034090651
10.68471 0.00034212633
10.68571 0.00034333626999999997
10.68671 0.00034453631
10.68771 0.00034572643
10.68871 0.00034690659
10.68971 0.00034807674000000003
10.69071 0.00034923684999999997
10.69171 0.00035038686
10.69271 0.00035152673
10.69371 0.00035265643
10.69471 0.00035377593
10.69571 0.00035488517
10.69671 0.00035598416
10.69771 0.00035707287
10.69871 0.00035815128000000004
10.69971 0.00035921939
10.70071 0.00036027723
10.70171 0.00036132481
10.70271 0.00036236215
10.70371 0.00036338929
10.70471 0.00036440626
10.70571 0.0003654131
10.70671 0.00036640984
10.70771 0.00036739651999999996
10.70871 0.00036837318
10.70971 0.00036933986000000003
10.71071 0.00037029658
10.71171 0.00037124335
10.71271 0.00037218015
10.71371 0.00037310699
10.71471 0.00037402385
10.71571 0.00037493071
10.71671 0.00037582754000000003
10.71771 0.00037671427
10.71871 0.00037759085
10.71971 0.00037845723
10.72071 0.00037931334000000004
10.72171 0.0003801591
10.72271 0.00038099447
10.72371 0.00038181938
10.72471 0.00038263379
10.72571 0.0003834376
10.72671 0.00038423082
10.72771 0.00038501339000000004
10.72871 0.00038578531999999995
10.72971 0.00038654662
10.73071 0.00038729727
10.73171 0.00038803727999999995
10.73271 0.00038876669
10.73371 0.00038948551
10.73471 0.00039019383000000004
10.73571 0.00039089168
10.73671 0.00039157912000000003
10.73771 0.00039225619999999997
10.73871 0.00039292299000000003
10.73971 0.00039357955999999995
10.74071 0.00039422594
10.74171 0.00039486217
10.74271 0.00039548827000000005
10.74371 0.00039610431
10.74471 0.00039671031000000005
10.74571 0.00039730626
10.74671 0.0003978922
10.74771 0.00039846813999999995
10.74871 0.00039903401999999996
10.74971 0.00039958986000000003
10.75071 0.00040013565
10.75171 0.00040067133999999996
10.75271 0.00040119693999999997
10.75371 0.0004017124
10.75471 0.00040221771
10.75571 0.00040271283999999995
10.75671 0.00040319783000000004
10.75771 0.00040367262999999997
10.75871 0.00040413723999999996
10.75971 0.00040459172000000004
10.76071 0.00040503604999999997
10.76171 0.00040547025
10.76271 0.00040589430000000006
10.76371 0.00040630824999999995
10.76471 0.00040671216
10.76571 0.00040710602000000004
10.76671 0.00040748986999999997
10.76771 0.00040786371999999995
10.76871 0.00040822761
10.76971 0.00040858154
10.77071 0.00040892551
10.77171 0.00040925952
10.77271 0.00040958357000000004
10.77371 0.00040989767
10.77471 0.0004102018
10.77571 0.00041049593
10.77671 0.00041078006000000005
10.77771 0.00041105413
10.77871 0.00041131816
10.77971 0.00041157209000000004
10.78071 0.00041181593
10.78171 0.00041204967000000003
10.78271 0.00041227327
10.78371 0.00041248672
10.78471 0.00041269009
10.78571 0.00041288336000000004
10.78671 0.00041306656999999996
10.78771 0.00041323974000000006
10.78871 0.00041340294999999994
10.78971 0.00041355624
10.79071 0.00041369967
10.79171 0.00041383332
10.79271 0.00041395723999999997
10.79371 0.00041407152
10.79471 0.0004141762
10.79571 0.00041427138
10.79671 0.00041435715
10.79771 0.00041443354
10.79871 0.00041450061999999995
10.79971 0.00041455842
10.80071 0.00041460694
10.80171 0.00041464626999999997
10.80271 0.00041467638
10.80371 0.0004146973
10.80471 0.00041470898
10.80571 0.00041471138999999997
10.80671 0.00041470456999999995
10.80771 0.00041468843000000004
10.80871 0.00041466292
10.80971 0.00041462803999999995
10.81071 0.00041458375000000004
10.81171 0.00041453
10.81271 0.00041446673999999997
10.81371 0.00041439398
10.81471 0.00041431167000000003
10.81571 0.00041421981000000003
10.81671 0.00041411839999999997
10.81771 0.00041400749000000003
10.81871 0.00041388703
10.81971 0.00041375711
10.82071 0.00041361773
10.82171 0.00041346893000000003
10.82271 0.00041331082000000004
10.82371 0.00041314343000000006
10.82471 0.0004129668
10.82571 0.00041278104000000003
10.82671 0.00041258622
10.82771 0.00041238240999999997
10.82871 0.00041216963
10.82971 0.00041194798999999997
10.83071 0.00041171752
10.83171 0.00041147828
10.83271 0.00041123030000000005
10.83371 0.00041097363999999996
10.83471 0.00041070834
10.83571 0.0004104344
10.83671 0.00041015187000000003
10.83771 0.00040986074
10.83871 0.00040956102
10.83971 0.00040925273999999995
10.84071 0.00040893597
10.84171 0.00040861064
10.84271 0.00040827681
10.84371 0.00040793451999999997
10.84471 0.00040758378
10.84571 0.00040722461999999994
10.84671 0.00040685703999999995
10.84771 0.00040648109999999997
10.84871 0.00040609684000000005
10.84971 0.00040570430000000005
10.85071 0.00040530354
10.85171 0.00040489454
10.85271 0.0004044774
10.85371 0.00040405212
10.85471 0.00040361879
10.85571 0.00040317741
10.85671 0.00040272798
10.85771 0.00040227054999999995
10.85871 0.00040180512
10.85971 0.00040133173
10.86071 0.00040085038
10.86171 0.00040036102
10.86271 0.00039986370999999996
10.86371 0.00039935839999999997
10.86471 0.00039884512
10.86571 0.00039832385
10.86671 0.00039779452
10.86771 0.00039725719
10.86871 0.00039671186000000004
10.86971 0.00039615848
10.87071 0.00039559709
10.87171 0.00039502775000000004
10.87271 0.00039445044
10.87371 0.00039386523
10.87471 0.00039327215
10.87571 0.00039267128999999996
10.87671 0.0003920627
10.87771 0.00039144646999999996
10.87871 0.0003908227
10.87971 0.00039019146
10.88071 0.00038955285999999997
10.88171 0.00038890698000000005
10.88271 0.00038825392000000003
10.88371 0.00038759381
10.88471 0.00038692673999999997
10.88571 0.00038625276
10.88671 0.000385572
10.88771 0.00038488447
10.88871 0.0003841903
10.88971 0.00038348949
10.89071 0.00038278208000000003
10.89171 0.00038206808000000006
10.89271 0.00038134756
10.89371 0.00038062049
10.89471 0.00037988686
10.89571 0.00037914670000000004
10.89671 0.00037839995
10.89771 0.00037764663999999997
10.89871 0.00037688671000000003
10.89971 0.00037612017
10.90071 0.00037534699
10.90171 0.00037456714
10.90271 0.00037378063
10.90371 0.00037298746
10.90471 0.00037218763
10.90571 0.00037138116
10.90671 0.00037056805
10.90771 0.00036974834000000004
10.90871 0.00036892206
10.90971 0.00036808926
10.91071 0.00036725
10.91171 0.00036640431000000003
10.91271 0.00036555227
10.91371 0.00036469391
10.91471 0.00036382932999999996
10.91571 0.00036295858
10.91671 0.00036208171
10.91771 0.00036119879
10.91871 0.0003603099
10.91971 0.00035941507
10.92071 0.00035851438
10.92171 0.00035760786
10.92271 0.00035669559
10.92371 0.00035577758999999997
10.92471 0.00035485396
10.92571 0.0003539247
10.92671 0.0003529899
10.92771 0.0003520496
10.92871 0.00035110383999999997
10.92971 0.00035015269
10.93071 0.00034919619
10.93171 0.00034823445
10.93271 0.0003472675
10.93371 0.00034629541000000003
10.93471 0.00034531823999999997
10.93571 0.00034433609999999997
10.93671 0.00034334905
10.93771 0.00034235716
10.93871 0.00034136048999999996
10.93971 0.00034035911
10.94071 0.0003393531
10.94171 0.00033834251
10.94271 0.00033732740000000003
10.94371 0.00033630781
10.94471 0.00033528379
10.94571 0.00033425535999999996
10.94671 0.00033322253
10.94771 0.00033218535
10.94871 0.00033114379
10.94971 0.00033009787
10.95071 0.00032904759
10.95171 0.00032799292
10.95271 0.00032693385000000003
10.95371 0.00032587038
10.95471 0.0003248025
10.95571 0.00032373018000000003
10.95671 0.00032265341
10.95771 0.0003215722
10.95871 0.00032048654
10.95971 0.00031939646
10.96071 0.00031830198
10.96171 0.0003172031
10.96271 0.00031609991
10.96371 0.00031499244
10.96471 0.00031388076
10.96571 0.00031276495
10.96671 0.00031164509
10.96771 0.00031052126999999997
10.96871 0.00030939359
10.96971 0.00030826213000000003
10.97071 0.00030712704
10.97171 0.00030598836999999997
10.97271 0.00030484625
10.97371 0.00030370079
10.97471 0.00030255208
10.97571 0.00030140018
10.97671 0.00030024521
10.97771 0.00029908722
10.97871 0.00029792626999999996
10.97971 0.00029676244000000003
10.98071 0.00029559578
10.98171 0.00029442633
10.98271 0.00029325411
10.98371 0.00029207915
10.98471 0.00029090149
10.98571 0.00028972112999999997
10.98671 0.0002885381
10.98771 0.00028735242
10.98871 0.00028616407
10.98971 0.00028497311
10.99071 0.00028377954
10.99171 0.00028258337
10.99271 0.00028138463
10.99371 0.00028018335
10.99471 0.00027897956
10.99571 0.0002777733
10.99671 0.00027656461000000003
10.99771 0.00027535352000000003
10.99871 0.00027414007
10.99971 0.00027292433
11.00071 0.00027170634
11.00171 0.00027048613
11.00271 0.00026926376999999996
11.00371 0.00026803929999999997
11.00471 0.00026681275
11.00571 0.00026558421
11.00671 0.00026435368
11.00771 0.00026312125
11.00871 0.00026188693
11.00971 0.00026065077
11.01071 0.00025941281
11.01171 0.0002581731
11.01271 0.00025693168
11.01371 0.00025568861
11.01471 0.00025444392
11.01571 0.00025319766
11.01671 0.0002519499
11.01771 0.00025070071
11.01871 0.00024945014
11.01971 0.00024819826000000003
11.02071 0.00024694516
11.02171 0.0002456909
11.02271 0.00024443557
11.02371 0.00024317926
11.02471 0.00024192204
11.02571 0.00024066401
11.02671 0.00023940524000000003
11.02771 0.00023814584
11.02871 0.00023688585
11.02971 0.00023562538
11.03071 0.00023436448000000001
11.03171 0.00023310319999999998
11.03271 0.00023184159000000002
11.03371 0.00023057971
11.03471 0.00022931757999999997
11.03571 0.00022805525
11.03671 0.00022679271
11.03771 0.00022552998999999998
11.03871 0.00022426709
11.03971 0.00022300401
11.04071 0.00022174072
11.04171 0.00022047722999999999
11.04271 0.00021921353
11.04371 0.00021794963000000003
11.04471 0.00021668550000000002
11.04571 0.00021542114
11.04671 0.00021415656
11.04771 0.00021289176999999998
11.04871 0.0002116268
11.04971 0.00021036167
11.05071 0.00020909639999999998
11.05171 0.00020783107
11.05271 0.00020656571
11.05371 0.00020530040000000003
11.05471 0.0002040352
11.05571 0.00020277021
11.05671 0.00020150548999999998
11.05771 0.00020024114999999998
11.05871 0.00019897727
11.05971 0.00019771396
11.06071 0.00019645131
11.06171 0.00019518938999999998
11.06271 0.0001939283
11.06371 0.00019266815
11.06471 0.00019140900000000002
11.06571 0.00019015092
11.06671 0.00018889398
11.06771 0.00018763824
11.06871 0.00018638376
11.06971 0.00018513058
11.07071 0.00018387875000000002
11.07171 0.00018262831
11.07271 0.00018137929
11.07371 0.00018013171
11.07471 0.00017888561
11.07571 0.00017764102
11.07671 0.00017639794
11.07771 0.00017515641
11.07871 0.00017391645999999998
11.07971 0.00017267811999999998
11.08071 0.00017144140000000002
11.08171 0.00017020634
11.08271 0.00016897297
11.08371 0.00016774134
11.08471 0.00016651145
11.08571 0.00016528336
11.08671 0.0001640571
11.08771 0.0001628327
11.08871 0.00016161022
11.08971 0.00016038966
11.09071 0.00015917108
11.09171 0.00015795449
11.09271 0.00015673993
11.09371 0.00015552743
11.09471 0.00015431701
11.09571 0.0001531087
11.09671 0.00015190253
11.09771 0.00015069851000000002
11.09871 0.00014949667
11.09971 0.00014829703
11.10071 0.00014709964
11.10171 0.00014590451
11.10271 0.00014471167
11.10371 0.00014352117
11.10471 0.00014233306999999999
11.10571 0.00014114738999999998
11.10671 0.00013996421
11.10771 0.00013878358
11.10871 0.00013760558
11.10971 0.00013643028
11.11071 0.00013525774
11.11171 0.00013408807
11.11271 0.00013292132
11.11371 0.00013175758999999998
11.11471 0.00013059695999999998
11.11571 0.00012943951000000001
11.11671 0.00012828532
11.11771 0.00012713446
11.11871 0.00012598699
11.11971 0.00012484298
11.12071 0.00012370247999999998
11.12171 0.00012256552
11.12271 0.00012143214000000001
11.12371 0.00012030235000000001
11.12471 0.00011917618000000001
11.12571 0.00011805364000000001
11.12671 0.00011693471
11.12771 0.00011581939000000001
11.12871 0.00011470766999999999
11.12971 0.00011359952999999999
11.13071 0.00011249494000000001
11.13171 0.00011139391
11.13271 0.00011029639999999999
11.13371 0.00010920241
11.13471 0.00010811193
11.13571 0.00010702496000000001
11.13671 0.00010594149
11.13771 0.00010486154
11.13871 0.00010378515000000001
11.13971 0.00010271232
11.14071 0.0001016431
11.14171 0.00010057755000000001
11.14271 9.9515705e-05
11.14371 9.8457633e-05
11.14471 9.7403392e-05
11.14571 9.635306200000001e-05
11.14671 9.5306712e-05
11.14771 9.4264408e-05
11.14871 9.3226231e-05
11.14971 9.2192249e-05
11.15071 9.1162531e-05
11.15171 9.0137138e-05
11.15271 8.911613299999999e-05
11.15371 8.8099569e-05
11.15471 8.708750000000001e-05
11.15571 8.607996199999999e-05
11.15671 8.507699899999999e-05
11.15771 8.4078641e-05
11.15871 8.308491e-05
11.15971 8.209583499999999e-05
11.16071 8.1111432e-05
11.16171 8.0131719e-05
11.16271 7.9156712e-05
11.16371 7.8186417e-05
11.16471 7.722085199999999e-05
11.16571 7.6260028e-05
11.16671 7.5303961e-05
11.16771 7.4352658e-05
11.16871 7.340613600000001e-05
11.16971 7.2464411e-05
11.17071 7.1527501e-05
11.17171 7.059542199999999e-05
11.17271 6.9668192e-05
11.17371 6.8745828e-05
11.17471 6.7828341e-05
11.17571 6.6915754e-05
11.17671 6.6008073e-05
11.17771 6.5105314e-05
11.17871 6.4207484e-05
11.17971 6.3314587e-05
11.18071 6.2426625e-05
11.18171 6.1543602e-05
11.18271 6.0665519e-05
11.18371 5.9792370000000005e-05
11.18471 5.8924148999999994e-05
11.18571 5.8060856999999994e-05
11.18671 5.7202487e-05
11.18771 5.634904e-05
11.18871 5.5500521999999995e-05
11.18971 5.4656942e-05
11.19071 5.3818309e-05
11.19171 5.2984643e-05
11.19271 5.2155973999999996e-05
11.19371 5.1332330000000005e-05
11.19471 5.0513756000000004e-05
11.19571 4.9700299e-05
11.19671 4.8892008e-05
11.19771 4.8088953e-05
11.19871 4.7291192e-05
11.19971 4.6498801e-05
11.20071 4.5711849e-05
11.20171 4.4930411e-05
11.20271 4.4154561e-05
11.20371 4.3384367e-05
11.20471 4.2619894e-05
11.20571 4.1861205e-05
11.20671 4.1108348000000005e-05
11.20771 4.0361368e-05
11.20871 3.9620298000000005e-05
11.20971 3.8885159e-05
11.21071 3.8155963000000004e-05
11.21171 3.743271e-05
11.21271 3.6715386e-05
11.21371 3.6003971e-05
11.21471 3.5298427e-05
11.21571 3.4598719e-05
11.21671 3.3904797e-05
11.21771 3.3216608e-05
11.21871 3.2534095e-05
11.21971 3.1857201e-05
11.22071 3.1185868e-05
11.22171 3.0520044e-05
11.22271 2.9859675e-05
11.22371 2.9204716e-05
11.22471 2.8555129e-05
11.22571 2.7910883e-05
11.22671 2.7271957e-05
11.22771 2.6638338000000003e-05
11.22871 2.6010025000000002e-05
11.22971 2.5387021e-05
11.23071 2.4769341e-05
11.23171 2.4157009e-05
11.23271 2.3550051e-05
11.23371 2.2948502e-05
11.23471 2.2352401e-05
11.23571 2.1761789999999998e-05
11.23671 2.117671e-05
11.23771 2.0597206e-05
11.23871 2.002332e-05
11.23971 1.9455094e-05
11.24071 1.8892565e-05
11.24171 1.833577e-05
11.24271 1.7784738e-05
11.24371 1.7239498e-05
11.24471 1.6700072e-05
11.24571 1.6166481e-05
11.24671 1.5638741999999998e-05
11.24771 1.5116868e-05
11.24871 1.4600869999999999e-05
11.24971 1.4090759e-05
11.25071 1.3586541000000002e-05
11.25171 1.3088223999999998e-05
11.25271 1.2595817e-05
11.25371 1.2109324e-05
11.25471 1.1628752e-05
11.25571 1.1154108e-05
11.25671 1.0685396e-05
11.25771 1.0222621e-05
11.25871 9.765785999999999e-06
11.25971 9.3148913e-06
11.26071 8.8699338e-06
11.26171 8.4309079e-06
11.26271 7.9978022e-06
11.26371 7.5706005e-06
11.26471 7.1492806e-06
11.26571 6.7338142000000005e-06
11.26671 6.3241657e-06
11.26771 5.9202943e-06
11.26871 5.522151299999999e-06
11.26971 5.1296833e-06
11.27071 4.7428315e-06
11.27171 4.361533e-06
11.27271 3.9857223e-06
11.27371 3.6153327e-06
11.27471 3.2502982e-06
11.27571 2.8905543e-06
11.27671 2.5360411e-06
11.27771 2.1867033e-06
11.27871 1.8424933e-06
11.27971 1.5033720000000002e-06
11.28071 1.1693098999999999e-06
11.28171 8.402879300000001e-07
11.28271 5.1629812e-07
11.28371 1.9734396e-07
11.28471 -1.1655997999999999e-07
11.28571 -4.2538852e-07
11.28671 -7.291066e-07
11.28771 -1.0276707e-06
11.28871 -1.3210309e-06
11.28971 -1.6091318000000001e-06
11.29071 -1.8919152000000001e-06
11.29171 -2.1693216e-06
11.29271 -2.441293e-06
11.29371 -2.7077746e-06
11.29471 -2.968717e-06
11.29571 -3.2240777e-06
11.29671 -3.4738232e-06
11.29771 -3.7179301e-06
11.29871 -3.9563862e-06
11.29971 -4.1891909e-06
11.30071 -4.4163549e-06
11.30171 -4.6379014e-06
11.30271 -4.8538642e-06
11.30371 -5.0642875e-06
11.30471 -5.2692243e-06
11.30571 -5.4687362e-06
11.30671 -5.6628902e-06
11.30771 -5.8517582000000004e-06
11.30871 -6.0354147e-06
11.30971 -6.213935e-06
11.31071 -6.387394800000001e-06
11.31171 -6.5558666e-06
11.31271 -6.7194208e-06
11.31371 -6.8781226e-06
11.31471 -7.0320326e-06
11.31571 -7.181206e-06
11.31671 -7.3256921e-06
11.31771 -7.4655340000000004e-06
11.31871 -7.600770900000001e-06
11.31971 -7.7314368e-06
11.32071 -7.8575617e-06
11.32171 -7.9791718e-06
11.32271 -8.0962913e-06
11.32371 -8.2089436e-06
11.32471 -8.3171507e-06
11.32571 -8.4209347e-06
11.32671 -8.520319e-06
11.32771 -8.6153293e-06
11.32871 -8.705991e-06
11.32971 -8.792332600000001e-06
11.33071 -8.874383200000001e-06
11.33171 -8.9521741e-06
11.33271 -9.0257366e-06
11.33371 -9.0951026e-06
11.33471 -9.160303399999999e-06
11.33571 -9.2213689e-06
11.33671 -9.278326e-06
11.33771 -9.331200300000001e-06
11.33871 -9.380013199999999e-06
11.33971 -9.424782399999999e-06
11.34071 -9.4655213e-06
11.34171 -9.5022386e-06
11.34271 -9.534939899999999e-06
11.34371 -9.563626e-06
11.34471 -9.5882953e-06
11.34571 -9.6089444e-06
11.34671 -9.6255683e-06
11.34771 -9.6381619e-06
11.34871 -9.6467225e-06
11.34971 -9.6512501e-06
11.35071 -9.6517489e-06
11.35171 -9.6482282e-06
11.35271 -9.640704900000001e-06
11.35371 -9.6292041e-06
11.35471 -9.613759e-06
11.35571 -9.5944124e-06
11.35671 -9.571216e-06
11.35771 -9.5442296e-06
11.35871 -9.5135235e-06
11.35971 -9.479174400000001e-06
11.36071 -9.441266999999999e-06
11.36171 -9.3998892e-06
11.36271 -9.3551336e-06
11.36371 -9.3070945e-06
11.36471 -9.255865800000001e-06
11.36571 -9.2015398e-06
11.36671 -9.1442047e-06
11.36771 -9.0839428e-06
11.36871 -9.020829599999999e-06
11.36971 -8.9549324e-06
11.37071 -8.8863082e-06
11.37171 -8.8150045e-06
11.37271 -8.741059799999999e-06
11.37371 -8.6645009e-06
11.37471 -8.5853451e-06
11.37571 -8.5036021e-06
11.37671 -8.4192735e-06
11.37771 -8.3323549e-06
11.37871 -8.2428379e-06
11.37971 -8.150711700000001e-06
11.38071 -8.0559644e-06
11.38171 -7.9585853e-06
11.38271 -7.858567799999999e-06
11.38371 -7.75591e-06
11.38471 -7.6506154e-06
11.38571 -7.5426961e-06
11.38671 -7.4321719e-06
11.38771 -7.3190726e-06
11.38871 -7.203436800000001e-06
11.38971 -7.0853126e-06
11.39071 -6.9647562e-06
11.39171 -6.8418323e-06
11.39271 -6.7166120000000005e-06
11.39371 -6.5891726e-06
11.39471 -6.4595952e-06
11.39571 -6.3279629e-06
11.39671 -6.1943616e-06
11.39771 -6.058875399999999e-06
11.39871 -5.9215864e-06
11.39971 -5.7825744e-06
11.40071 -5.6419147000000005e-06
11.40171 -5.499677499999999e-06
11.40271 -5.3559276e-06
11.40371 -5.2107236e-06
11.40471 -5.0641187e-06
11.40571 -4.9161599e-06
11.40671 -4.7668902e-06
11.40771 -4.6163475e-06
11.40871 -4.464567e-06
11.40971 -4.3115811e-06
11.41071 -4.1574207e-06
11.41171 -4.0021167e-06
11.41271 -3.8457003e-06
11.41371 -3.6882046e-06
11.41471 -3.5296651e-06
11.41571 -3.3701191000000004e-06
11.41671 -3.2096075e-06
11.41771 -3.0481743000000003e-06
11.41871 -2.8858663e-06
11.41971 -2.7227324e-06
11.42071 -2.5588241e-06
11.42171 -2.3941935e-06
11.42271 -2.2288935e-06
11.42371 -2.0629763e-06
11.42471 -1.8964926e-06
11.42571 -1.7294909000000002e-06
11.42671 -1.5620162999999999e-06
11.42771 -1.3941102e-06
11.42871 -1.2258101e-06
11.42971 -1.0571489e-06
11.43071 -8.8815462e-07
11.43171 -7.188520900000001e-07
11.43271 -5.4926206e-07
11.43371 -3.7940250999999997e-07
11.43471 -2.0928993999999998e-07
11.43571 -3.8940212e-08
11.43671 1.3162994e-07
11.43771 3.0240181e-07
11.43871 4.7335308999999997e-07
11.43971 6.4445644e-07
11.44071 8.1567828e-07
11.44171 9.869777e-07
11.44271 1.1583056e-06
11.44371 1.3296042000000001e-06
11.44471 1.5008068e-06
11.44571 1.6718375999999998e-06
11.44671 1.8426128e-06
11.44771 2.0130408e-06
11.44871 2.1830232e-06
11.44971 2.3524567e-06
11.45071 2.5212346e-06
11.45171 2.6892484999999998e-06
11.45271 2.85639e-06
11.45371 3.0225529e-06
11.45471 3.1876361e-06
11.45571 3.3515434e-06
11.45671 3.5141873000000003e-06
11.45771 3.6754898e-06
11.45871 3.8353825e-06
11.45971 3.993809e-06
11.46071 4.1507242e-06
11.46171 4.306095e-06
11.46271 4.4598998e-06
11.46371 4.6121276000000004e-06
11.46471 4.7627772e-06
11.46571 4.9118558e-06
11.46671 5.0593769e-06
11.46771 5.2053586e-06
11.46871 5.3498219e-06
11.46971 5.4927888e-06
11.47071 5.6342795e-06
11.47171 5.7743112e-06
11.47271 5.9128958e-06
11.47371 6.0500383e-06
11.47471 6.1857371e-06
11.47571 6.319979899999999e-06
11.47671 6.4527462e-06
11.47771 6.5840055e-06
11.47871 6.7137172e-06
11.47971 6.8418316000000006e-06
11.48071 6.9682905000000005e-06
11.48171 7.0930277e-06
11.48271 7.2159722e-06
11.48371 7.3370451e-06
11.48471 7.4561669000000005e-06
11.48571 7.573253699999999e-06
11.48671 7.6882216e-06
11.48771 7.800988299999999e-06
11.48871 7.911471999999999e-06
11.48971 8.0195946e-06
11.49071 8.125281400000001e-06
11.49171 8.2284622e-06
11.49271 8.3290715e-06
11.49371 8.4270475e-06
11.49471 8.5223341e-06
11.49571 8.6148788e-06
11.49671 8.7046324e-06
11.49771 8.7915495e-06
11.49871 8.8755861e-06
11.49971 8.956701e-06
11.50071 9.034852199999999e-06
11.50171 9.1099977e-06
11.50271 9.1820972e-06
11.50371 9.251107300000001e-06
11.50471 9.3169845e-06
11.50571 9.3796842e-06
11.50671 9.4391602e-06
11.50771 9.495367e-06
11.50871 9.5482584e-06
11.50971 9.5977889e-06
11.51071 9.6439152e-06
11.51171 9.6865968e-06
11.51271 9.7257953e-06
11.51371 9.7614766e-06
11.51471 9.793613000000001e-06
11.51571 9.822181099999999e-06
11.51671 9.8471652e-06
11.51771 9.8685547e-06
11.51871 9.886346e-06
11.51971 9.900541900000001e-06
11.52071 9.911151e-06
11.52171 9.9181854e-06
11.52271 9.9216621e-06
11.52371 9.9216003e-06
11.52471 9.918019099999999e-06
11.52571 9.9109371e-06
11.52671 9.9003707e-06
11.52771 9.886331e-06
11.52871 9.868824e-06
11.52971 9.847848e-06
11.53071 9.8233933e-06
11.53171 9.7954391e-06
11.53271 9.763955e-06
11.53371 9.7288989e-06
11.53471 9.6902177e-06
11.53571 9.647848e-06
11.53671 9.6017168e-06
11.53771 9.5517414e-06
11.53871 9.4978326e-06
11.53971 9.4398956e-06
11.54071 9.3778311e-06
11.54171 9.3115389e-06
11.54271 9.2409202e-06
11.54371 9.1658777e-06
11.54471 9.086320300000001e-06
11.54571 9.0021636e-06
11.54671 8.9133323e-06
11.54771 8.8197623e-06
11.54871 8.721400499999999e-06
11.54971 8.6182062e-06
11.55071 8.5101519e-06
11.55171 8.3972232e-06
11.55271 8.279418e-06
11.55371 8.1567457e-06
11.55471 8.0292267e-06
11.55571 7.896891000000001e-06
11.55671 7.7597747e-06
11.55771 7.6179205e-06
11.55871 7.4713745999999995e-06
11.55971 7.3201838999999994e-06
11.56071 7.164396e-06
11.56171 7.0040556e-06
11.56271 6.839204e-06
11.56371 6.669876e-06
11.56471 6.496100699999999e-06
11.56571 6.3178994000000005e-06
11.56671 6.135284300000001e-06
11.56771 5.9482602e-06
11.56871 5.7568229e-06
11.56971 5.5609608e-06
11.57071 5.3606549e-06
11.57171 5.1558796e-06
11.57271 4.9466045e-06
11.57371 4.7327948000000004e-06
11.57471 4.514412e-06
11.57571 4.2914166e-06
11.57671 4.0637687e-06
11.57771 3.831428e-06
11.57871 3.5943564999999996e-06
11.57971 3.3525179e-06
11.58071 3.1058782e-06
11.58171 2.8544067e-06
11.58271 2.5980759e-06
11.58371 2.3368608e-06
11.58471 2.0707391e-06
11.58571 1.7996906999999998e-06
11.58671 1.5236968999999999e-06
11.58771 1.2427401e-06
11.58871 9.5680264e-07
11.58971 6.6586661e-07
11.59071 3.6991323e-07
11.59171 6.8922529e-08
11.59271 -2.3712710000000002e-07
11.59371 -5.4825864e-07
11.59471 -8.6449656e-07
11.59571 -1.1858663e-06
11.59671 -1.5123936e-06
11.59771 -1.8441035e-06
11.59871 -2.1810202e-06
11.59971 -2.5231646e-06
11.60071 -2.8705545e-06
11.60171 -3.2232022999999998e-06
11.60271 -3.5811148000000002e-06
11.60371 -3.9442909e-06
11.60471 -4.3127226e-06
11.60571 -4.6863921e-06
11.60671 -5.065273e-06
11.60771 -5.4493295e-06
11.60871 -5.8385169e-06
11.60971 -6.2327814e-06
11.61071 -6.6320617e-06
11.61171 -7.036290100000001e-06
11.61271 -7.445394300000001e-06
11.61371 -7.8592983e-06
11.61471 -8.2779252e-06
11.61571 -8.7011976e-06
11.61671 -9.1290424e-06
11.61771 -9.5613906e-06
11.61871 -9.9981804e-06
11.61971 -1.0439359e-05
11.62071 -1.0884884e-05
11.62171 -1.1334723e-05
11.62271 -1.1788858e-05
11.62371 -1.2247283e-05
11.62471 -1.2710007000000001e-05
11.62571 -1.3177047999999999e-05
11.62671 -1.3648439e-05
11.62771 -1.4124223e-05
11.62871 -1.4604451e-05
11.62971 -1.5089184e-05
11.63071 -1.5578482e-05
11.63171 -1.6072414e-05
11.63271 -1.6571046e-05
11.63371 -1.7074443e-05
11.63471 -1.7582663000000002e-05
11.63571 -1.809576e-05
11.63671 -1.8613777e-05
11.63771 -1.9136748e-05
11.63871 -1.9664694e-05
11.63971 -2.0197622e-05
11.64071 -2.0735528e-05
11.64171 -2.1278395000000002e-05
11.64271 -2.1826187e-05
11.64371 -2.2378863e-05
11.64471 -2.2936368e-05
11.64571 -2.3498635e-05
11.64671 -2.4065591000000004e-05
11.64771 -2.4637156999999998e-05
11.64871 -2.5213251e-05
11.64971 -2.5793784e-05
11.65071 -2.6378669e-05
11.65171 -2.6967822000000003e-05
11.65271 -2.756116e-05
11.65371 -2.8158604e-05
11.65471 -2.8760080999999997e-05
11.65571 -2.9365526e-05
11.65671 -2.9974879000000003e-05
11.65771 -3.0588086e-05
11.65871 -3.1205101e-05
11.65971 -3.1825886e-05
11.66071 -3.2450401e-05
11.66171 -3.3078620999999996e-05
11.66271 -3.3710515e-05
11.66371 -3.4346061e-05
11.66471 -3.4985237e-05
11.66571 -3.5628022e-05
11.66671 -3.6274392000000004e-05
11.66771 -3.6924325e-05
11.66871 -3.7577794e-05
11.66971 -3.8234774e-05
11.67071 -3.8895232e-05
11.67171 -3.955914e-05
11.67271 -4.0226464999999996e-05
11.67371 -4.0897171999999995e-05
11.67471 -4.1571226e-05
11.67571 -4.2248595e-05
11.67671 -4.2929247000000004e-05
11.67771 -4.3613153e-05
11.67871 -4.4300285e-05
11.67971 -4.4990617e-05
11.68071 -4.5684135e-05
11.68171 -4.6380822e-05
11.68271 -4.708067e-05
11.68371 -4.7783669e-05
11.68471 -4.8489824e-05
11.68571 -4.9199133e-05
11.68671 -4.991160300000001e-05
11.68771 -5.0627233000000006e-05
11.68871 -5.1346029e-05
11.68971 -5.2067991999999995e-05
11.69071 -5.2793121e-05
11.69171 -5.3521399e-05
11.69271 -5.4252814e-05
11.69371 -5.4987338999999994e-05
11.69471 -5.572493899999999e-05
11.69571 -5.6465569e-05
11.69671 -5.7209166e-05
11.69771 -5.7955657e-05
11.69871 -5.8704961e-05
11.69971 -5.9456988e-05
11.70071 -6.0211624e-05
11.70171 -6.096876200000001e-05
11.70271 -6.1728281e-05
11.70371 -6.249005099999999e-05
11.70471 -6.3253941e-05
11.70571 -6.4019827e-05
11.70671 -6.478758200000001e-05
11.70771 -6.5557077e-05
11.70871 -6.6328198e-05
11.70971 -6.7100842e-05
11.71071 -6.7874907e-05
11.71171 -6.8650309e-05
11.71271 -6.9426977e-05
11.71371 -7.0204851e-05
11.71471 -7.098389e-05
11.71571 -7.176406e-05
11.71671 -7.254535e-05
11.71771 -7.3327749e-05
11.71871 -7.4111261e-05
11.71971 -7.489590500000001e-05
11.72071 -7.5681692e-05
11.72171 -7.646864299999999e-05
11.72271 -7.7256783e-05
11.72371 -7.804612800000001e-05
11.72471 -7.8836695e-05
11.72571 -7.9628489e-05
11.72671 -8.0421518e-05
11.72771 -8.121576800000001e-05
11.72871 -8.2011223e-05
11.72971 -8.280785e-05
11.73071 -8.3605607e-05
11.73171 -8.4404439e-05
11.73271 -8.5204283e-05
11.73371 -8.600505900000001e-05
11.73471 -8.680668200000001e-05
11.73571 -8.7609055e-05
11.73671 -8.841208199999999e-05
11.73771 -8.9215661e-05
11.73871 -9.0019688e-05
11.73971 -9.082405100000001e-05
11.74071 -9.162865200000001e-05
11.74171 -9.243339e-05
11.74271 -9.3238162e-05
11.74371 -9.404287800000001e-05
11.74471 -9.4847456e-05
11.74571 -9.5651808e-05
11.74671 -9.6455869e-05
11.74771 -9.7259567e-05
11.74871 -9.8062844e-05
11.74971 -9.886563199999999e-05
11.75071 -9.966788600000002e-05
11.75171 -0.00010046955
11.75271 -0.00010127056000000001
11.75371 -0.00010207087
11.75471 -0.00010287042999999999
11.75571 -0.00010366919
11.75671 -0.00010446706999999999
11.75771 -0.00010526403
11.75871 -0.00010606000000000001
11.75971 -0.00010685490000000001
11.76071 -0.00010764866
11.76171 -0.0001084412
11.76271 -0.00010923245999999999
11.76371 -0.00011002235
11.76471 -0.00011081077999999999
11.76571 -0.00011159767999999999
11.76671 -0.00011238299
11.76771 -0.00011316661999999998
11.76871 -0.00011394852
11.76971 -0.00011472863000000001
11.77071 -0.00011550688000000001
11.77171 -0.00011628325
11.77271 -0.00011705769
11.77371 -0.00011783015
11.77471 -0.00011860062
11.77571 -0.00011936908
11.77671 -0.00012013550000000001
11.77771 -0.00012089986999999999
11.77871 -0.00012166217000000001
11.77971 -0.00012242240000000002
11.78071 -0.00012318052
11.78171 -0.0001239365
11.78271 -0.00012469031
11.78371 -0.00012544191
11.78471 -0.00012619124000000002
11.78571 -0.00012693823
11.78671 -0.00012768281000000002
11.78771 -0.00012842489
11.78871 -0.00012916438
11.78971 -0.00012990115
11.79071 -0.00013063509
11.79171 -0.00013136607
11.79271 -0.00013209396
11.79371 -0.00013281862
11.79471 -0.0001335399
11.79571 -0.00013425768
11.79671 -0.0001349718
11.79771 -0.00013568216000000002
11.79871 -0.00013638862
11.79971 -0.00013709108
11.80071 -0.00013778944
11.80171 -0.00013848360999999998
11.80271 -0.00013917351999999999
11.80371 -0.00013985912
11.80471 -0.00014054035
11.80571 -0.0001412172
11.80671 -0.00014188963
11.80771 -0.00014255764
11.80871 -0.00014322125
11.80971 -0.00014388044
11.81071 -0.00014453521999999999
11.81171 -0.00014518561
11.81271 -0.00014583162
11.81371 -0.00014647327
11.81471 -0.00014711054
11.81571 -0.00014774345
11.81671 -0.00014837196
11.81771 -0.00014899607
11.81871 -0.00014961573
11.81971 -0.00015023089
11.82071 -0.0001508415
11.82171 -0.0001514475
11.82271 -0.00015204879
11.82371 -0.00015264529
11.82471 -0.00015323692
11.82571 -0.00015382357
11.82671 -0.00015440512999999998
11.82771 -0.0001549815
11.82871 -0.00015555257
11.82971 -0.00015611824
11.83071 -0.0001566784
11.83171 -0.00015723296
11.83271 -0.00015778181
11.83371 -0.00015832488
11.83471 -0.00015886208
11.83571 -0.00015939332
11.83671 -0.00015991855999999998
11.83771 -0.00016043772
11.83871 -0.00016095074
11.83971 -0.00016145757
11.84071 -0.00016195814
11.84171 -0.00016245242
11.84271 -0.00016294034
11.84371 -0.00016342186
11.84471 -0.00016389693
11.84571 -0.00016436546
11.84671 -0.00016482743
11.84771 -0.00016528276
11.84871 -0.00016573138000000002
11.84971 -0.00016617322999999999
11.85071 -0.00016660824
11.85171 -0.00016703634
11.85271 -0.00016745746
11.85371 -0.00016787153
11.85471 -0.00016827847999999998
11.85571 -0.00016867826
11.85671 -0.0001690708
11.85771 -0.00016945605
11.85871 -0.00016983396999999998
11.85971 -0.00017020452
11.86071 -0.00017056767
11.86171 -0.0001709234
11.86271 -0.00017127168000000001
11.86371 -0.00017161251
11.86471 -0.0001719459
11.86571 -0.00017227184
11.86671 -0.00017259033
11.86771 -0.00017290139
11.86871 -0.00017320501
11.86971 -0.0001735012
11.87071 -0.00017378997
11.87171 -0.00017407128
11.87271 -0.00017434514999999998
11.87371 -0.00017461155
11.87471 -0.00017487041
11.87571 -0.00017512172
11.87671 -0.0001753654
11.87771 -0.00017560139000000002
11.87871 -0.00017582962
11.87971 -0.00017604999
11.88071 -0.0001762624
11.88171 -0.00017646673999999998
11.88271 -0.00017666292
11.88371 -0.00017685081
11.88471 -0.0001770303
11.88571 -0.00017720129
11.88671 -0.00017736367
11.88771 -0.00017751732
11.88871 -0.00017766218
11.88971 -0.00017779815
11.89071 -0.00017792518
11.89171 -0.00017804318
11.89271 -0.00017815213
11.89371 -0.00017825199
11.89471 -0.00017834274
11.89571 -0.00017842436
11.89671 -0.00017849688
11.89771 -0.0001785603
11.89871 -0.00017861462
11.89971 -0.00017865988000000002
11.90071 -0.0001786961
11.90171 -0.00017872331
11.90271 -0.00017874155
11.90371 -0.00017875083
11.90471 -0.00017875117
11.90571 -0.00017874259999999998
11.90671 -0.0001787251
11.90771 -0.00017869868999999998
11.90871 -0.00017866336000000002
11.90971 -0.00017861908
11.91071 -0.00017856580999999998
11.91171 -0.00017850355000000002
11.91271 -0.00017843222
11.91371 -0.0001783518
11.91471 -0.00017826221
11.91571 -0.00017816342
11.91671 -0.00017805535
11.91771 -0.00017793794
11.91871 -0.00017781115
11.91971 -0.00017767492000000002
11.92071 -0.00017752918
11.92171 -0.00017737391
11.92271 -0.00017720904
11.92371 -0.00017703454999999998
11.92471 -0.00017685041
11.92571 -0.00017665659
11.92671 -0.00017645307
11.92771 -0.00017623983
11.92871 -0.00017601685
11.92971 -0.00017578413
11.93071 -0.00017554166999999998
11.93171 -0.00017528946
11.93271 -0.00017502748
11.93371 -0.00017475573
11.93471 -0.00017447421
11.93571 -0.0001741829
11.93671 -0.00017388178999999999
11.93771 -0.00017357086
11.93871 -0.00017325009
11.93971 -0.00017291948
11.94071 -0.00017257898
11.94171 -0.0001722286
11.94271 -0.00017186831
11.94371 -0.00017149807
11.94471 -0.00017111789
11.94571 -0.00017072774
11.94671 -0.00017032762
11.94771 -0.00016991752
11.94871 -0.00016949743
11.94971 -0.00016906738
11.95071 -0.00016862736999999998
11.95171 -0.00016817741
11.95271 -0.00016771753
11.95371 -0.00016724777000000002
11.95471 -0.00016676814
11.95571 -0.0001662787
11.95671 -0.00016577947
11.95771 -0.00016527049000000002
11.95871 -0.00016475179999999998
11.95971 -0.00016422344999999998
11.96071 -0.00016368543
11.96171 -0.0001631378
11.96271 -0.00016258057
11.96371 -0.00016201374000000002
11.96471 -0.00016143731
11.96571 -0.00016085128
11.96671 -0.00016025563
11.96771 -0.00015965034
11.96871 -0.00015903537
11.96971 -0.00015841069
11.97071 -0.00015777626
11.97171 -0.00015713204
11.97271 -0.00015647795999999999
11.97371 -0.00015581398
11.97471 -0.00015514005999999999
11.97571 -0.00015445615000000002
11.97671 -0.00015376221
11.97771 -0.00015305819999999998
11.97871 -0.00015234411
11.97971 -0.00015161992
11.98071 -0.00015088561000000002
11.98171 -0.00015014122
11.98271 -0.00014938674
11.98371 -0.00014862223
11.98471 -0.00014784772
11.98571 -0.00014706326
11.98671 -0.00014626891
11.98771 -0.00014546474
11.98871 -0.00014465083
11.98971 -0.00014382728
11.99071 -0.00014299414
11.99171 -0.00014215153
11.99271 -0.00014129952
11.99371 -0.00014043818
11.99471 -0.00013956761
11.99571 -0.00013868787000000002
11.99671 -0.00013779903
11.99771 -0.00013690114
11.99871 -0.00013599426
11.99971 -0.00013507844
12.00071 -0.00013415369
12.00171 -0.00013322004
12.00271 -0.00013227752000000002
12.00371 -0.00013132614
12.00471 -0.00013036589
12.00571 -0.00012939678000000002
12.00671 -0.0001284188
12.00771 -0.00012743195
12.00871 -0.00012643622999999998
12.00971 -0.00012543162
12.01071 -0.00012441812
12.01171 -0.00012339574
12.01271 -0.00012236447
12.01371 -0.00012132432000000001
12.01471 -0.00012027529999999999
12.01571 -0.00011921741000000001
12.01671 -0.00011815067999999999
12.01771 -0.00011707514
12.01871 -0.0001159908
12.01971 -0.00011489769999999999
12.02071 -0.00011379589
12.02171 -0.00011268537
12.02271 -0.0001115662
12.02371 -0.00011043842
12.02471 -0.00010930206
12.02571 -0.00010815717999999999
12.02671 -0.0001070038
12.02771 -0.00010584197999999999
12.02871 -0.00010467176
12.02971 -0.00010349317999999999
12.03071 -0.00010230629000000001
12.03171 -0.00010111113000000001
12.03271 -9.990776599999999e-05
12.03371 -9.8696239e-05
12.03471 -9.7476595e-05
12.03571 -9.624890299999999e-05
12.03671 -9.5013229e-05
12.03771 -9.3769637e-05
12.03871 -9.2518195e-05
12.03971 -9.1258988e-05
12.04071 -8.9992091e-05
12.04171 -8.8717593e-05
12.04271 -8.743558600000001e-05
12.04371 -8.6146161e-05
12.04471 -8.4849415e-05
12.04571 -8.354545e-05
12.04671 -8.2234357e-05
12.04771 -8.0916237e-05
12.04871 -7.959118900000001e-05
12.04971 -7.8259302e-05
12.05071 -7.6920662e-05
12.05171 -7.5575349e-05
12.05271 -7.4223436e-05
12.05371 -7.2864992e-05
12.05471 -7.1500068e-05
12.05571 -7.012872100000001e-05
12.05671 -6.8750984e-05
12.05771 -6.7366892e-05
12.05871 -6.597646800000001e-05
12.05971 -6.457972900000001e-05
12.06071 -6.3176685e-05
12.06171 -6.1767344e-05
12.06271 -6.0351704e-05
12.06371 -5.8929766e-05
12.06471 -5.7501529e-05
12.06571 -5.6067000000000004e-05
12.06671 -5.4626179e-05
12.06771 -5.3179082e-05
12.06871 -5.1725725999999996e-05
12.06971 -5.0266140999999995e-05
12.07071 -4.8800365000000006e-05
12.07171 -4.7328442e-05
12.07271 -4.585043e-05
12.07371 -4.4366399e-05
12.07471 -4.2876428e-05
12.07571 -4.1380611e-05
12.07671 -3.9879046e-05
12.07771 -3.8371846e-05
12.07871 -3.6859126e-05
12.07971 -3.5341009e-05
12.08071 -3.3817624999999995e-05
12.08171 -3.2289108e-05
12.08271 -3.0755592e-05
12.08371 -2.9217206999999998e-05
12.08471 -2.7674088e-05
12.08571 -2.6126361e-05
12.08671 -2.4574149e-05
12.08771 -2.3017573e-05
12.08871 -2.1456744e-05
12.08971 -1.9891766e-05
12.09071 -1.8322739e-05
12.09171 -1.6749752e-05
12.09271 -1.5172890000000001e-05
12.09371 -1.3592229000000001e-05
12.09471 -1.200784e-05
12.09571 -1.0419787e-05
12.09671 -8.8281332e-06
12.09771 -7.2329343e-06
12.09871 -5.6342443999999995e-06
12.09971 -4.0321165e-06
12.10071 -2.4266031e-06
12.10171 -8.1775626e-07
12.10271 7.943712399999999e-07
12.10371 2.4097256e-06
12.10471 4.0282508e-06
12.10571 5.6498891e-06
12.10671 7.2745806000000006e-06
12.10771 8.9022627e-06
12.10871 1.0532872e-05
12.10971 1.2166342e-05
12.11071 1.3802605e-05
12.11171 1.5441593999999998e-05
12.11271 1.7083238e-05
12.11371 1.8727468e-05
12.11471 2.0374212000000002e-05
12.11571 2.20234e-05
12.11671 2.3674961e-05
12.11771 2.5328825000000002e-05
12.11871 2.6984918e-05
12.11971 2.8643165999999997e-05
12.12071 3.0303497e-05
12.12171 3.1965834e-05
12.12271 3.3630101000000005e-05
12.12371 3.5296219e-05
12.12471 3.6964099e-05
12.12571 3.8633655e-05
12.12671 4.0304792000000006e-05
12.12771 4.1977412e-05
12.12871 4.3651414000000005e-05
12.12971 4.5326686e-05
12.13071 4.7003115000000005e-05
12.13171 4.8680584999999995e-05
12.13271 5.0358966000000004e-05
12.13371 5.2038132e-05
12.13471 5.371795199999999e-05
12.13571 5.5398294e-05
12.13671 5.7079023e-05
12.13771 5.8760007999999995e-05
12.13871 6.0441113e-05
12.13971 6.212221100000001e-05
12.14071 6.380317400000001e-05
12.14171 6.5483886e-05
12.14271 6.7164228e-05
12.14371 6.8844099e-05
12.14471 7.0523402e-05
12.14571 7.220205e-05
12.14671 7.387996e-05
12.14771 7.5557057e-05
12.14871 7.7233284e-05
12.14971 7.8908585e-05
12.15071 8.0582907e-05
12.15171 8.2256213e-05
12.15271 8.3928461e-05
12.15371 8.559961799999999e-05
12.15471 8.7269649e-05
12.15571 8.8938521e-05
12.15671 9.0606193e-05
12.15771 9.2272626e-05
12.15871 9.393778e-05
12.15971 9.5601604e-05
12.16071 9.7264035e-05
12.16171 9.8925e-05
12.16271 0.00010058442999999999
12.16371 0.00010224222999999999
12.16471 0.00010389832
12.16571 0.00010555259000000001
12.16671 0.00010720493
12.16771 0.0001088552
12.16871 0.00011050331
12.16971 0.00011214909999999999
12.17071 0.00011379243999999999
12.17171 0.00011543319
12.17271 0.00011707123000000001
12.17371 0.00011870640000000001
12.17471 0.00012033855
12.17571 0.00012196757
12.17671 0.00012359332000000002
12.17771 0.00012521565
12.17871 0.00012683446
12.17971 0.00012844962
12.18071 0.00013006103
12.18171 0.00013166857
12.18271 0.00013327216
12.18371 0.00013487169
12.18471 0.00013646707
12.18571 0.00013805821
12.18671 0.00013964503999999998
12.18771 0.00014122749
12.18871 0.00014280546
12.18971 0.0001443789
12.19071 0.00014594773
12.19171 0.00014751189
12.19271 0.0001490713
12.19371 0.0001506259
12.19471 0.00015217561
12.19571 0.00015372036
12.19671 0.0001552601
12.19771 0.00015679475
12.19871 0.00015832424000000001
12.19971 0.0001598485
12.20071 0.00016136747
12.20171 0.00016288108
12.20271 0.00016438926000000002
12.20371 0.00016589194999999999
12.20471 0.00016738908
12.20571 0.00016888057999999998
12.20671 0.0001703664
12.20771 0.00017184646999999999
12.20871 0.00017332072
12.20971 0.0001747891
12.21071 0.00017625154
12.21171 0.00017770795
12.21271 0.00017915829
12.21371 0.00018060247
12.21471 0.00018204041
12.21571 0.00018347204
12.21671 0.00018489724
12.21771 0.00018631593999999998
12.21871 0.00018772803
12.21971 0.00018913340000000002
12.22071 0.00019053194
12.22171 0.00019192354999999998
12.22271 0.00019330807
12.22371 0.00019468540999999998
12.22471 0.00019605543
12.22571 0.00019741799
12.22671 0.00019877298000000001
12.22771 0.00020012026000000002
12.22871 0.00020145969
12.22971 0.00020279117000000002
12.23071 0.0002041146
12.23171 0.00020542984
12.23271 0.00020673679
12.23371 0.00020803536
12.23471 0.00020932546
12.23571 0.00021060703
12.23671 0.00021187998
12.23771 0.00021314427
12.23871 0.00021439982
12.23971 0.00021564663
12.24071 0.00021688463
12.24171 0.00021811379
12.24271 0.00021933408
12.24371 0.00022054551000000002
12.24471 0.00022174802000000002
12.24571 0.00022294162
12.24671 0.00022412626
12.24771 0.00022530191
12.24871 0.00022646859000000001
12.24971 0.00022762621999999997
12.25071 0.00022877477
12.25171 0.00022991421
12.25271 0.00023104449
12.25371 0.00023216553000000002
12.25471 0.0002332773
12.25571 0.0002343797
12.25671 0.00023547266
12.25771 0.00023655608999999998
12.25871 0.00023762991000000002
12.25971 0.00023869402000000002
12.26071 0.00023974832999999998
12.26171 0.00024079275000000002
12.26271 0.00024182718
12.26371 0.00024285152000000002
12.26471 0.00024386566000000003
12.26571 0.00024486951
12.26671 0.00024586298
12.26771 0.00024684596
12.26871 0.00024781837
12.26971 0.00024878011
12.27071 0.0002497311
12.27171 0.00025067127
12.27271 0.00025160051999999997
12.27371 0.00025251882
12.27471 0.00025342606
12.27571 0.00025432218999999997
12.27671 0.00025520712
12.27771 0.00025608080999999996
12.27871 0.00025694319
12.27971 0.00025779423
12.28071 0.00025863385
12.28171 0.00025946199
12.28271 0.00026027863
12.28371 0.00026108369
12.28471 0.00026187715000000004
12.28571 0.00026265897999999997
12.28671 0.00026342914
12.28771 0.00026418757
12.28871 0.00026493426
12.28971 0.00026566918
12.29071 0.00026639232
12.29171 0.00026710363
12.29271 0.00026780313
12.29371 0.00026849077
12.29471 0.00026916655
12.29571 0.00026983046
12.29671 0.0002704825
12.29771 0.00027112264
12.29871 0.0002717509
12.29971 0.00027236724
12.30071 0.00027297165
12.30171 0.00027356411
12.30271 0.00027414462
12.30371 0.00027471315
12.30471 0.00027526964
12.30571 0.00027581409
12.30671 0.00027634644
12.30771 0.00027686663
12.30871 0.00027737462
12.30971 0.00027787034
12.31071 0.00027835374
12.31171 0.00027882472
12.31271 0.00027928324
12.31371 0.00027972922
12.31471 0.00028016254
12.31571 0.00028058316
12.31671 0.00028099098
12.31771 0.00028138593
12.31871 0.00028176793999999997
12.31971 0.00028213694000000004
12.32071 0.00028249285
12.32171 0.00028283561999999996
12.32271 0.0002831652
12.32371 0.00028348154
12.32471 0.00028378458
12.32571 0.00028407433000000003
12.32671 0.00028435072
12.32771 0.00028461377000000003
12.32871 0.00028486345
12.32971 0.00028509976000000003
12.33071 0.00028532270000000004
12.33171 0.00028553227
12.33271 0.00028572849
12.33371 0.00028591137
12.33471 0.00028608092000000004
12.33571 0.00028623717000000003
12.33671 0.00028638015
12.33771 0.00028650984
12.33871 0.00028662628
12.33971 0.00028672946
12.34071 0.00028681941
12.34171 0.00028689612
12.34271 0.00028695961
12.34371 0.00028700986
12.34471 0.0002870469
12.34571 0.00028707068
12.34671 0.00028708122999999996
12.34771 0.00028707852
12.34871 0.00028706254
12.34971 0.00028703328
12.35071 0.00028699071
12.35171 0.0002869348
12.35271 0.00028686554000000004
12.35371 0.00028678292
12.35471 0.00028668689999999995
12.35571 0.00028657746
12.35671 0.00028645459
12.35771 0.00028631823000000004
12.35871 0.00028616839
12.35971 0.00028600505
12.36071 0.00028582815
12.36171 0.0002856377
12.36271 0.00028543368
12.36371 0.00028521606
12.36471 0.00028498484
12.36571 0.00028473999
12.36671 0.00028448151
12.36771 0.00028420936
12.36871 0.00028392354999999997
12.36971 0.00028362407999999996
12.37071 0.00028331094
12.37171 0.00028298414
12.37271 0.00028264367
12.37371 0.00028228956
12.37471 0.00028192178
12.37571 0.00028154038
12.37671 0.00028114537
12.37771 0.00028073678
12.37871 0.00028031463
12.37971 0.00027987896
12.38071 0.00027942981
12.38171 0.00027896722
12.38271 0.00027849121
12.38371 0.00027800186000000003
12.38471 0.00027749918
12.38571 0.00027698325
12.38671 0.0002764541
12.38771 0.00027591179000000004
12.38871 0.00027535636
12.38971 0.00027478789
12.39071 0.00027420638
12.39171 0.00027361186
12.39271 0.00027300441
12.39371 0.00027238402
12.39471 0.00027175074
12.39571 0.00027110459
12.39671 0.00027044559
12.39771 0.00026977375
12.39871 0.00026908908
12.39971 0.00026839157
12.40071 0.00026768123000000003
12.40171 0.00026695807
12.40271 0.00026622205999999996
12.40371 0.00026547319999999997
12.40471 0.0002647115
12.40571 0.00026393693
12.40671 0.00026314949
12.40771 0.00026234918
12.40871 0.00026153600000000004
12.40971 0.00026070994999999997
12.41071 0.00025987104
12.41171 0.00025901925
12.41271 0.00025815461
12.41371 0.00025727716
12.41471 0.0002563869
12.41571 0.00025548386
12.41671 0.00025456809
12.41771 0.00025363963000000003
12.41871 0.00025269851
12.41971 0.00025174478999999997
12.42071 0.00025077852
12.42171 0.00024979977
12.42271 0.0002488086
12.42371 0.00024780506
12.42471 0.00024678923000000003
12.42571 0.00024576116
12.42671 0.00024472092
12.42771 0.00024366859
12.42871 0.00024260421
12.42971 0.00024152786999999997
12.43071 0.00024043961
12.43171 0.00023933950999999997
12.43271 0.00023822763
12.43371 0.00023710403999999997
12.43471 0.00023596876
12.43571 0.00023482187
12.43671 0.00023366342
12.43771 0.00023249345000000003
12.43871 0.00023131201
12.43971 0.00023011914
12.44071 0.00022891488
12.44171 0.00022769927000000002
12.44271 0.00022647237
12.44371 0.00022523418
12.44471 0.00022398476
12.44571 0.00022272416000000003
12.44671 0.00022145239
12.44771 0.00022016950000000002
12.44871 0.00021887551999999998
12.44971 0.00021757047999999997
12.45071 0.00021625441999999998
12.45171 0.00021492738
12.45271 0.00021358937000000002
12.45371 0.00021224048
12.45471 0.00021088071999999998
12.45571 0.00020951013000000001
12.45671 0.00020812877
12.45771 0.00020673667
12.45871 0.00020533389
12.45971 0.00020392048999999998
12.46071 0.00020249652000000002
12.46171 0.00020106204
12.46271 0.00019961712000000003
12.46371 0.00019816182
12.46471 0.00019669621
12.46571 0.00019522038
12.46671 0.00019373438
12.46771 0.00019223833
12.46871 0.00019073227
12.46971 0.00018921632999999998
12.47071 0.00018769056999999999
12.47171 0.00018615509000000002
12.47271 0.00018460997999999998
12.47371 0.00018305534
12.47471 0.00018149126
12.47571 0.00017991783
12.47671 0.00017833515
12.47771 0.00017674331
12.47871 0.00017514239999999999
12.47971 0.00017353249999999999
12.48071 0.0001719137
12.48171 0.00017028608
12.48271 0.00016864972000000001
12.48371 0.00016700468
12.48471 0.00016535104
12.48571 0.00016368886
12.48671 0.00016201818
12.48771 0.00016033907
12.48871 0.00015865159
12.48971 0.00015695575
12.49071 0.00015525162
12.49171 0.00015353922
12.49271 0.0001518186
12.49371 0.00015008977
12.49471 0.00014835279
12.49571 0.00014660766
12.49671 0.00014485444
12.49771 0.00014309314
12.49871 0.00014132382
12.49971 0.00013954651000000002
12.50071 0.00013776125
12.50171 0.00013596811
12.50271 0.00013416711
12.50371 0.00013235833
12.50471 0.00013054184
12.50571 0.0001287177
12.50671 0.000126886
12.50771 0.00012504682
12.50871 0.00012320024
12.50971 0.00012134637
12.51071 0.00011948531
12.51171 0.00011761715
12.51271 0.00011574201
12.51371 0.00011386001
12.51471 0.00011197125
12.51571 0.00011007585
12.51671 0.00010817392
12.51771 0.00010626558999999999
12.51871 0.00010435095
12.51971 0.00010243014
12.52071 0.00010050323
12.52171 9.8570365e-05
12.52271 9.6631618e-05
12.52371 9.4687095e-05
12.52471 9.2736883e-05
12.52571 9.078107200000001e-05
12.52671 8.8819746e-05
12.52771 8.6852981e-05
12.52871 8.488084999999999e-05
12.52971 8.2903421e-05
12.53071 8.0920756e-05
12.53171 7.8932925e-05
12.53271 7.6939983e-05
12.53371 7.4941988e-05
12.53471 7.2938997e-05
12.53571 7.093106e-05
12.53671 6.8918229e-05
12.53771 6.6900554e-05
12.53871 6.4878094e-05
12.53971 6.2850899e-05
12.54071 6.081901900000001e-05
12.54171 5.8782513000000004e-05
12.54271 5.6741429999999994e-05
12.54371 5.4695835e-05
12.54471 5.264578200000001e-05
12.54571 5.0591335999999996e-05
12.54671 4.8532559e-05
12.54771 4.6469512e-05
12.54871 4.4402267e-05
12.54971 4.2330893e-05
12.55071 4.0255463e-05
12.55171 3.8176054e-05
12.55271 3.6092746e-05
12.55371 3.400562e-05
12.55471 3.1914763e-05
12.55571 2.9820264999999997e-05
12.55671 2.772222e-05
12.55771 2.5620724e-05
12.55871 2.3515881e-05
12.55971 2.1407793e-05
12.56071 1.9296567e-05
12.56171 1.7182316e-05
12.56271 1.5065153e-05
12.56371 1.2945193e-05
12.56471 1.0822556e-05
12.56571 8.69736e-06
12.56671 6.5697243000000004e-06
12.56771 4.4397676999999995e-06
12.56871 2.3076081e-06
12.56971 1.7336136999999998e-07
12.57071 -1.9628605e-06
12.57171 -4.1009489e-06
12.57271 -6.240800599999999e-06
12.57371 -8.3823174e-06
12.57471 -1.0525408e-05
12.57571 -1.2669987e-05
12.57671 -1.4815978e-05
12.57771 -1.6963313e-05
12.57871 -1.9111926e-05
12.57971 -2.1261764e-05
12.58071 -2.341278e-05
12.58171 -2.556493e-05
12.58271 -2.7718181e-05
12.58371 -2.9872501e-05
12.58471 -3.2027864e-05
12.58571 -3.4184245e-05
12.58671 -3.6341623e-05
12.58771 -3.8499973999999996e-05
12.58871 -4.0659273e-05
12.58971 -4.2819494e-05
12.59071 -4.4980607e-05
12.59171 -4.7142578000000005e-05
12.59271 -4.9305362e-05
12.59371 -5.1468918999999996e-05
12.59471 -5.3633187000000005e-05
12.59571 -5.5798108e-05
12.59671 -5.7963609e-05
12.59771 -6.0129611000000005e-05
12.59871 -6.2296027e-05
12.59971 -6.4462768e-05
12.60071 -6.6629735e-05
12.60171 -6.8796822e-05
12.60271 -7.0963921e-05
12.60371 -7.3130917e-05
12.60471 -7.5297697e-05
12.60571 -7.746414199999999e-05
12.60671 -7.9630138e-05
12.60771 -8.1795565e-05
12.60871 -8.396031e-05
12.60971 -8.6124265e-05
12.61071 -8.8287317e-05
12.61171 -9.0449367e-05
12.61271 -9.261031e-05
12.61371 -9.4770058e-05
12.61471 -9.6928511e-05
12.61571 -9.908559399999999e-05
12.61671 -0.00010124122
12.61771 -0.00010339532999999999
12.61871 -0.00010554782999999999
12.61971 -0.00010769867
12.62071 -0.00010984778000000001
12.62171 -0.0001119951
12.62271 -0.00011414056
12.62371 -0.00011628412000000001
12.62471 -0.00011842569999999999
12.62571 -0.00012056528
12.62671 -0.00012270277999999998
12.62771 -0.00012483815999999998
12.62871 -0.00012697137
12.62971 -0.00012910236
12.63071 -0.00013123108
12.63171 -0.00013335748
12.63271 -0.00013548151
12.63371 -0.00013760314
12.63471 -0.00013972231
12.63571 -0.00014183898000000002
12.63671 -0.00014395313
12.63771 -0.00014606468999999998
12.63871 -0.00014817364
12.63971 -0.00015027993
12.64071 -0.00015238351
12.64171 -0.00015448436
12.64271 -0.00015658243
12.64371 -0.00015867768
12.64471 -0.00016077005
12.64571 -0.00016285950000000002
12.64671 -0.00016494597
12.64771 -0.00016702940999999998
12.64871 -0.00016910975
12.64971 -0.00017118692
12.65071 -0.00017326083999999998
12.65171 -0.00017533143
12.65271 -0.00017739859999999999
12.65371 -0.00017946227
12.65471 -0.00018152232
12.65571 -0.00018357865
12.65671 -0.00018563117
12.65771 -0.00018767976
12.65871 -0.00018972431
12.65971 -0.00019176473
12.66071 -0.00019380088
12.66171 -0.00019583269
12.66271 -0.00019786005000000002
12.66371 -0.00019988285999999997
12.66471 -0.00020190103
12.66571 -0.00020391449
12.66671 -0.00020592317
12.66771 -0.00020792704
12.66871 -0.00020992602
12.66971 -0.00021192006
12.67071 -0.00021390915
12.67171 -0.00021589325999999998
12.67271 -0.00021787237
12.67371 -0.00021984647000000001
12.67471 -0.00022181557
12.67571 -0.00022377967
12.67671 -0.00022573877
12.67771 -0.00022769286000000002
12.67871 -0.00022964198
12.67971 -0.00023158611
12.68071 -0.00023352525
12.68171 -0.0002354594
12.68271 -0.00023738855000000002
12.68371 -0.00023931267999999998
12.68471 -0.00024123176
12.68571 -0.00024314577
12.68671 -0.00024505466
12.68771 -0.00024695842
12.68871 -0.00024885696
12.68971 -0.00025075026
12.69071 -0.00025263822999999996
12.69171 -0.00025452081999999997
12.69271 -0.00025639797
12.69371 -0.00025826960000000003
12.69471 -0.00026013563
12.69571 -0.000261996
12.69671 -0.00026385064000000003
12.69771 -0.00026569946
12.69871 -0.00026754242
12.69971 -0.00026937946
12.70071 -0.00027121050000000004
12.70171 -0.00027303549
12.70271 -0.00027485439
12.70371 -0.00027666715
12.70471 -0.0002784737
12.70571 -0.00028027403
12.70671 -0.00028206805
12.70771 -0.00028385575
12.70871 -0.00028563709
12.70971 -0.00028741201
12.71071 -0.00028918048
12.71171 -0.00029094244
12.71271 -0.00029269788
12.71371 -0.00029444673
12.71471 -0.00029618895
12.71571 -0.00029792451999999996
12.71671 -0.00029965338
12.71771 -0.00030137548000000003
12.71871 -0.00030309079
12.71971 -0.00030479928
12.72071 -0.0003065009
12.72171 -0.0003081956
12.72271 -0.00030988338
12.72371 -0.00031156418999999996
12.72471 -0.00031323802
12.72571 -0.00031490486
12.72671 -0.00031656468
12.72771 -0.00031821748999999997
12.72871 -0.00031986326
12.72971 -0.00032150201
12.73071 -0.00032313374
12.73171 -0.00032475843
12.73271 -0.00032637611
12.73371 -0.00032798675
12.73471 -0.0003295904
12.73571 -0.00033118702
12.73671 -0.00033277663
12.73771 -0.00033435919999999996
12.73871 -0.00033593474
12.73971 -0.00033750321
12.74071 -0.00033906458
12.74171 -0.00034061884
12.74271 -0.00034216591
12.74371 -0.00034370578
12.74471 -0.00034523839
12.74571 -0.00034676368000000003
12.74671 -0.00034828158
12.74771 -0.00034979203
12.74871 -0.00035129493999999997
12.74971 -0.00035279029
12.75071 -0.00035427797
12.75171 -0.00035575795
12.75271 -0.00035723015
12.75371 -0.00035869452
12.75471 -0.00036015103
12.75571 -0.00036159965
12.75671 -0.00036304034
12.75771 -0.00036447307
12.75871 -0.00036589780999999997
12.75971 -0.00036731460000000003
12.76071 -0.00036872341
12.76171 -0.00037012426000000004
12.76271 -0.00037151714999999997
12.76371 -0.0003729021
12.76471 -0.00037427917
12.76571 -0.00037564835
12.76671 -0.00037700968
12.76771 -0.00037836316999999997
12.76871 -0.00037970885
12.76971 -0.00038104674000000004
12.77071 -0.00038237686
12.77171 -0.00038369922000000003
12.77271 -0.0003850138
12.77371 -0.00038632065
12.77471 -0.00038761973000000003
12.77571 -0.00038891103
12.77671 -0.00039019451000000003
12.77771 -0.00039147016999999996
12.77871 -0.000392738
12.77971 -0.00039399797
12.78071 -0.00039525003
12.78171 -0.00039649412
12.78271 -0.00039773026
12.78371 -0.00039895835
12.78471 -0.00040017844
12.78571 -0.00040139042999999997
12.78671 -0.00040259432999999997
12.78771 -0.00040379014
12.78871 -0.00040497780000000005
12.78971 -0.00040615732000000006
12.79071 -0.00040732870999999997
12.79171 -0.00040849195
12.79271 -0.00040964705
12.79371 -0.00041079397
12.79471 -0.00041193275
12.79571 -0.00041306333999999997
12.79671 -0.0004141858
12.79771 -0.00041530006000000004
12.79871 -0.00041640618999999997
12.79971 -0.00041750418
12.80071 -0.00041859398
12.80171 -0.0004196756
12.80271 -0.00042074903
12.80371 -0.00042181426999999996
12.80471 -0.00042287128999999994
12.80571 -0.00042392007
12.80671 -0.00042496057999999996
12.80771 -0.00042599281000000005
12.80871 -0.00042701677
12.80971 -0.00042803240000000004
12.81071 -0.00042903970999999996
12.81171 -0.00043003865
12.81271 -0.00043102928
12.81371 -0.00043201153000000005
12.81471 -0.00043298542
12.81571 -0.00043395094
12.81671 -0.00043490813
12.81771 -0.00043585700999999996
12.81871 -0.00043679756
12.81971 -0.0004377298
12.82071 -0.00043865375000000004
12.82171 -0.00043956943
12.82271 -0.00044047688
12.82371 -0.0004413761
12.82471 -0.00044226712999999995
12.82571 -0.00044314993
12.82671 -0.00044402459000000003
12.82771 -0.00044489107000000004
12.82871 -0.00044574936
12.82971 -0.00044659950999999997
12.83071 -0.00044744147000000005
12.83171 -0.0004482752
12.83271 -0.00044910071
12.83371 -0.00044991797999999997
12.83471 -0.00045072697999999997
12.83571 -0.00045152764999999997
12.83671 -0.00045231996000000003
12.83771 -0.00045310384999999997
12.83871 -0.00045387933
12.83971 -0.00045464634999999997
12.84071 -0.00045540487
12.84171 -0.00045615483999999996
12.84271 -0.00045689626
12.84371 -0.00045762913
12.84471 -0.00045835341
12.84571 -0.00045906913
12.84671 -0.00045977627
12.84771 -0.00046047485
12.84871 -0.00046116488
12.84971 -0.00046184640999999996
12.85071 -0.00046251948
12.85171 -0.0004631841
12.85271 -0.00046384034
12.85371 -0.00046448822
12.85471 -0.00046512782000000005
12.85571 -0.00046575919
12.85671 -0.00046638233000000003
12.85771 -0.00046699734
12.85871 -0.00046760419999999995
12.85971 -0.00046820296
12.86071 -0.00046879363
12.86171 -0.00046937624999999995
12.86271 -0.00046995082999999995
12.86371 -0.00047051735
12.86471 -0.00047107587000000005
12.86571 -0.00047162629999999994
12.86671 -0.00047216867999999996
12.86771 -0.00047270295999999993
12.86871 -0.00047322915
12.86971 -0.00047374723999999997
12.87071 -0.00047425714999999995
12.87171 -0.00047475887000000003
12.87271 -0.00047525241000000005
12.87371 -0.00047573772
12.87471 -0.00047621474999999996
12.87571 -0.0004766835
12.87671 -0.00047714398
12.87771 -0.00047759618
12.87871 -0.00047804006
12.87971 -0.00047847560999999996
12.88071 -0.00047890285
12.88171 -0.00047932175999999995
12.88271 -0.00047973235
12.88371 -0.00048013467
12.88471 -0.00048052866
12.88571 -0.00048091438
12.88671 -0.00048129177
12.88771 -0.00048166089000000004
12.88871 -0.00048202172999999997
12.88971 -0.00048237430000000003
12.89071 -0.00048271859
12.89171 -0.0004830546
12.89271 -0.00048338234
12.89371 -0.00048370179999999996
12.89471 -0.00048401298
12.89571 -0.00048431589
12.89671 -0.00048461047
12.89771 -0.00048489678
12.89871 -0.00048517477
12.89971 -0.00048544448000000006
12.90071 -0.00048570587
12.90171 -0.00048595898
12.90271 -0.00048620377
12.90371 -0.00048644029
12.90471 -0.00048666852
12.90571 -0.00048688853
12.90671 -0.00048710031000000003
12.90771 -0.00048730385
12.90871 -0.00048749921
12.90971 -0.00048768643000000005
12.91071 -0.00048786551
12.91171 -0.00048803649
12.91271 -0.00048819938000000003
12.91371 -0.0004883542299999999
12.91471 -0.00048850106
12.91571 -0.00048863985
12.91671 -0.00048877064
12.91771 -0.0004888934200000001
12.91871 -0.00048900815
12.91971 -0.00048911488
12.92071 -0.00048921356
12.92171 -0.00048930415
12.92271 -0.00048938664
12.92371 -0.00048946099
12.92471 -0.00048952711
12.92571 -0.00048958505
12.92671 -0.0004896347
12.92771 -0.0004896760399999999
12.92871 -0.00048970901
12.92971 -0.00048973357
12.93071 -0.00048974966
12.93171 -0.0004897573
12.93271 -0.00048975644
12.93371 -0.0004897470700000001
12.93471 -0.00048972915
12.93571 -0.0004897027300000001
12.93671 -0.00048966776
12.93771 -0.00048962429
12.93871 -0.00048957231
12.93971 -0.00048951188
12.94071 -0.00048944298
12.94171 -0.00048936572
12.94271 -0.00048928009
12.94371 -0.00048918614
12.94471 -0.00048908391
12.94571 -0.0004889735
12.94671 -0.0004888549
12.94771 -0.00048872812
12.94871 -0.00048859324
12.94971 -0.00048845027
12.95071 -0.00048829925
12.95171 -0.00048814018
12.95271 -0.00048797306000000003
12.95371 -0.00048779792999999996
12.95471 -0.00048761476
12.95571 -0.00048742354
12.95671 -0.00048722427
12.95771 -0.00048701691
12.95871 -0.00048680145
12.95971 -0.00048657784999999994
12.96071 -0.00048634606000000005
12.96171 -0.00048610609
12.96271 -0.00048585789
12.96371 -0.00048560141
12.96471 -0.00048533666
12.96571 -0.00048506358
12.96671 -0.00048478219
12.96771 -0.00048449241999999994
12.96871 -0.00048419429000000005
12.96971 -0.00048388774
12.97071 -0.00048357279
12.97171 -0.00048324941000000004
12.97271 -0.00048291758999999994
12.97371 -0.0004825773
12.97471 -0.00048222855
12.97571 -0.00048187135000000005
12.97671 -0.00048150564
12.97771 -0.00048113143
12.97871 -0.00048074871
12.97971 -0.00048035745000000004
12.98071 -0.00047995762999999996
12.98171 -0.00047954927
12.98271 -0.00047913230999999996
12.98371 -0.00047870672
12.98471 -0.00047827252
12.98571 -0.00047782969
12.98671 -0.00047737817
12.98771 -0.00047691801
12.98871 -0.00047644912
12.98971 -0.00047597155
12.99071 -0.00047548528999999997
12.99171 -0.00047499033999999995
12.99271 -0.00047448670999999997
12.99371 -0.00047397439
12.99471 -0.00047345338
12.99571 -0.00047292373999999996
12.99671 -0.00047238545
12.99771 -0.00047183858
12.99871 -0.0004712831
12.99971 -0.00047071908
13.00071 -0.00047014651
13.00171 -0.00046956548
13.00271 -0.00046897594
13.00371 -0.00046837794999999996
13.00471 -0.00046777154000000003
13.00571 -0.00046715668000000003
13.00671 -0.00046653339999999996
13.00771 -0.00046590167
13.00871 -0.00046526147
13.00971 -0.00046461282
13.01071 -0.00046395567
13.01171 -0.00046328996000000004
13.01271 -0.00046261566
13.01371 -0.00046193272
13.01471 -0.0004612411
13.01571 -0.00046054074
13.01671 -0.00045983156000000005
13.01771 -0.00045911351999999996
13.01871 -0.00045838651000000005
13.01971 -0.00045765055
13.02071 -0.00045690554
13.02171 -0.00045615143000000003
13.02271 -0.00045538817999999997
13.02371 -0.00045461579
13.02471 -0.00045383417000000004
13.02571 -0.00045304336999999996
13.02671 -0.00045224333
13.02771 -0.00045143402000000004
13.02871 -0.00045061547
13.02971 -0.00044978769
13.03071 -0.00044895073
13.03171 -0.00044810458
13.03271 -0.00044724925
13.03371 -0.00044638477000000004
13.03471 -0.00044551115999999995
13.03571 -0.00044462845
13.03671 -0.00044373669
13.03771 -0.00044283588000000005
13.03871 -0.00044192607000000003
13.03971 -0.00044100725
13.04071 -0.00044007943000000003
13.04171 -0.00043914260000000005
13.04271 -0.00043819682000000005
13.04371 -0.00043724208
13.04471 -0.00043627833
13.04571 -0.00043530557999999994
13.04671 -0.00043432382999999996
13.04771 -0.00043333303
13.04871 -0.00043233317
13.04971 -0.00043132426999999997
13.05071 -0.00043030627
13.05171 -0.00042927913
13.05271 -0.00042824286000000004
13.05371 -0.00042719739
13.05471 -0.00042614274
13.05571 -0.00042507891
13.05671 -0.00042400578999999996
13.05771 -0.00042292345
13.05871 -0.00042183183
13.05971 -0.00042073093
13.06071 -0.00041962076
13.06171 -0.00041850126
13.06271 -0.00041737244
13.06371 -0.00041623425000000006
13.06471 -0.0004150867
13.06571 -0.00041392977
13.06671 -0.00041276344000000005
13.06771 -0.00041158769000000005
13.06871 -0.00041040248
13.06971 -0.00040920781
13.07071 -0.00040800364
13.07171 -0.00040678992
13.07271 -0.00040556661
13.07371 -0.0004043337
13.07471 -0.00040309114
13.07571 -0.00040183895
13.07671 -0.00040057707
13.07771 -0.00039930546000000003
13.07871 -0.00039802412
13.07971 -0.00039673305000000004
13.08071 -0.0003954322
13.08171 -0.00039412157000000004
13.08271 -0.00039280117
13.08371 -0.00039147102999999994
13.08471 -0.00039013112
13.08571 -0.00038878147
13.08671 -0.0003874221
13.08771 -0.00038605303
13.08871 -0.00038467429000000003
13.08971 -0.00038328589999999996
13.09071 -0.00038188791
13.09171 -0.00038048036
13.09271 -0.00037906323
13.09371 -0.00037763657
13.09471 -0.00037620041
13.09571 -0.00037475475
13.09671 -0.0003732996
13.09771 -0.00037183495000000003
13.09871 -0.00037036082
13.09971 -0.00036887717999999997
13.10071 -0.00036738402
13.10171 -0.00036588131000000004
13.10271 -0.000364369
13.10371 -0.00036284707
13.10471 -0.00036131548
13.10571 -0.00035977419
13.10671 -0.00035822313
13.10771 -0.00035666228
13.10871 -0.00035509158
13.10971 -0.00035351102
13.11071 -0.00035192052
13.11171 -0.00035032005999999997
13.11271 -0.00034870961
13.11371 -0.00034708917
13.11471 -0.00034545869
13.11571 -0.00034381819
13.11671 -0.00034216766
13.11771 -0.00034050711
13.11871 -0.00033883655
13.11971 -0.00033715601000000004
13.12071 -0.00033546551
13.12171 -0.00033376509
13.12271 -0.00033205479
13.12371 -0.00033033464
13.12471 -0.00032860466
13.12571 -0.00032686492
13.12671 -0.00032511543
13.12771 -0.00032335624
13.12871 -0.00032158739000000004
13.12971 -0.00031980889999999997
13.13071 -0.00031802078
13.13171 -0.00031622308
13.13271 -0.00031441577000000003
13.13371 -0.00031259892
13.13471 -0.0003107725
13.13571 -0.00030893652
13.13671 -0.000307091
13.13771 -0.00030523595
13.13871 -0.00030337135
13.13971 -0.0003014972
13.14071 -0.0002996135
13.14171 -0.00029772025
13.14271 -0.00029581745
13.14371 -0.0002939051
13.14471 -0.0002919832
13.14571 -0.00029005175
13.14671 -0.00028811078000000003
13.14771 -0.00028616025
13.14871 -0.00028420022
13.14971 -0.00028223069
13.15071 -0.00028025165
13.15171 -0.00027826312999999997
13.15271 -0.00027626513
13.15371 -0.00027425767
13.15471 -0.00027224075
13.15571 -0.00027021438
13.15671 -0.00026817856000000003
13.15771 -0.00026613329000000003
13.15871 -0.00026407859
13.15971 -0.00026201444
13.16071 -0.00025994086
13.16171 -0.00025785782
13.16271 -0.00025576535
13.16371 -0.00025366342
13.16471 -0.00025155201999999997
13.16571 -0.0002494312
13.16671 -0.00024730091
13.16771 -0.00024516116
13.16871 -0.000243012
13.16971 -0.00024085340999999998
13.17071 -0.00023868541999999998
13.17171 -0.00023650806999999998
13.17271 -0.00023432137
13.17371 -0.00023212540000000002
13.17471 -0.00022992017000000002
13.17571 -0.00022770572999999999
13.17671 -0.00022548215000000002
13.17771 -0.0002232495
13.17871 -0.00022100785000000003
13.17971 -0.00021875724
13.18071 -0.00021649773
13.18171 -0.00021422943
13.18271 -0.00021195237000000002
13.18371 -0.00020966662999999998
13.18471 -0.00020737227
13.18571 -0.00020506934
13.18671 -0.00020275791
13.18771 -0.00020043799
13.18871 -0.00019810964000000001
13.18971 -0.00019577286999999997
13.19071 -0.00019342774
13.19171 -0.00019107423999999997
13.19271 -0.00018871239999999998
13.19371 -0.00018634221
13.19471 -0.00018396369
13.19571 -0.00018157683000000002
13.19671 -0.00017918163999999998
13.19771 -0.00017677813
13.19871 -0.00017436629999999998
13.19971 -0.00017194615
13.20071 -0.00016951768
13.20171 -0.00016708092000000002
13.20271 -0.00016463588
13.20371 -0.0001621826
13.20471 -0.00015972109
13.20571 -0.00015725142
13.20671 -0.00015477360999999998
13.20771 -0.00015228774
13.20871 -0.00014979385999999999
13.20971 -0.00014729203
13.21071 -0.00014478233999999998
13.21171 -0.00014226486
13.21271 -0.00013973967
13.21371 -0.00013720685
13.21471 -0.00013466648
13.21571 -0.00013211867
13.21671 -0.00012956348
13.21771 -0.00012700099999999999
13.21871 -0.00012443131
13.21971 -0.0001218545
13.22071 -0.00011927063
13.22171 -0.00011667979
13.22271 -0.00011408204
13.22371 -0.00011147744
13.22471 -0.00010886604999999999
13.22571 -0.00010624793000000001
13.22671 -0.00010362315
13.22771 -0.00010099176
13.22871 -9.835380300000002e-05
13.22971 -9.570933300000001e-05
13.23071 -9.3058418e-05
13.23171 -9.0401102e-05
13.23271 -8.7737442e-05
13.23371 -8.5067495e-05
13.23471 -8.239131800000001e-05
13.23571 -7.970898e-05
13.23671 -7.7020536e-05
13.23771 -7.4326056e-05
13.23871 -7.1625601e-05
13.23971 -6.891924e-05
13.24071 -6.620704800000001e-05
13.24171 -6.3489091e-05
13.24271 -6.0765444000000006e-05
13.24371 -5.8036169999999996e-05
13.24471 -5.5301348e-05
13.24571 -5.256104e-05
13.24671 -4.9815315999999994e-05
13.24771 -4.7064236e-05
13.24871 -4.430787e-05
13.24971 -4.1546281e-05
13.25071 -3.877953e-05
13.25171 -3.6007677e-05
13.25271 -3.3230785e-05
13.25371 -3.0448916000000003e-05
13.25471 -2.7662134e-05
13.25571 -2.4870499e-05
13.25671 -2.2074079999999998e-05
13.25771 -1.9272946999999998e-05
13.25871 -1.6467173e-05
13.25971 -1.3656837e-05
13.26071 -1.0842024e-05
13.26171 -8.0228226e-06
13.26271 -5.1993286e-06
13.26371 -2.371644e-06
13.26471 4.6012367000000005e-07
13.26571 3.295861e-06
13.26671 6.1354505e-06
13.26771 8.978770399999999e-06
13.26871 1.1825695e-05
13.26971 1.4676097e-05
13.27071 1.7529845e-05
13.27171 2.0386813e-05
13.27271 2.3246869e-05
13.27371 2.610989e-05
13.27471 2.8975754e-05
13.27571 3.1844343e-05
13.27671 3.4715541e-05
13.27771 3.7589245e-05
13.27871 4.0465352e-05
13.27971 4.3343769e-05
13.28071 4.6224409e-05
13.28171 4.9107189000000006e-05
13.28271 5.1992038000000004e-05
13.28371 5.4878882000000005e-05
13.28471 5.7767653e-05
13.28571 6.0658289000000005e-05
13.28671 6.3550732e-05
13.28771 6.6444915e-05
13.28871 6.934078e-05
13.28971 7.2238259e-05
13.29071 7.5137291e-05
13.29171 7.80378e-05
13.29271 8.093970800000001e-05
13.29371 8.3842934e-05
13.29471 8.6747383e-05
13.29571 8.9652957e-05
13.29671 9.2559554e-05
13.29771 9.546705500000001e-05
13.29871 9.8375347e-05
13.29971 0.0001012843
13.30071 0.00010419377000000001
13.30171 0.00010710363
13.30271 0.00011001373
13.30371 0.00011292393
13.30471 0.00011583408
13.30571 0.00011874401
13.30671 0.00012165361
13.30771 0.00012456271
13.30871 0.00012747116999999998
13.30971 0.00013037885
13.31071 0.0001332856
13.31171 0.00013619128000000002
13.31271 0.00013909578
13.31371 0.00014199895
13.31471 0.00014490067
13.31571 0.00014780082
13.31671 0.00015069929
13.31771 0.00015359595
13.31871 0.00015649069000000002
13.31971 0.00015938341
13.32071 0.00016227398
13.32171 0.00016516229
13.32271 0.00016804823
13.32371 0.0001709317
13.32471 0.00017381255000000002
13.32571 0.00017669069999999999
13.32671 0.00017956601
13.32771 0.00018243836000000002
13.32871 0.00018530764
13.32971 0.0001881737
13.33071 0.00019103645
13.33171 0.00019389574
13.33271 0.00019675147000000002
13.33371 0.00019960351
13.33471 0.00020245175
13.33571 0.00020529606
13.33671 0.00020813632
13.33771 0.00021097242
13.33871 0.00021380426
13.33971 0.00021663172
13.34071 0.00021945471
13.34171 0.00022227309
13.34271 0.0002250868
13.34371 0.0002278957
13.34471 0.00023069972
13.34571 0.00023349874
13.34671 0.00023629266000000003
13.34771 0.00023908137000000002
13.34871 0.00024186477
13.34971 0.00024464273
13.35071 0.00024741514
13.35171 0.00025018187
13.35271 0.00025294278
13.35371 0.00025569773
13.35471 0.00025844656
13.35571 0.00026118914000000003
13.35671 0.00026392531
13.35771 0.00026665491
13.35871 0.00026937776
13.35971 0.00027209369
13.36071 0.00027480255
13.36171 0.00027750414
13.36271 0.00028019831
13.36371 0.00028288487
13.36471 0.00028556367
13.36571 0.00028823453999999996
13.36671 0.00029089733
13.36771 0.00029355188000000003
13.36871 0.00029619805000000003
13.36971 0.0002988357
13.37071 0.00030146471
13.37171 0.00030408496
13.37271 0.00030669632
13.37371 0.00030929871
13.37471 0.00031189199
13.37571 0.0003144761
13.37671 0.0003170509
13.37771 0.00031961633
13.37871 0.00032217229
13.37971 0.00032471867
13.38071 0.00032725538
13.38171 0.00032978235
13.38271 0.00033229943999999996
13.38371 0.00033480657999999995
13.38471 0.00033730364
13.38571 0.00033979049
13.38671 0.00034226703000000004
13.38771 0.00034473308
13.38871 0.00034718853
13.38971 0.00034963325
13.39071 0.00035206708
13.39171 0.00035448986
13.39271 0.00035690146
13.39371 0.00035930168
13.39471 0.00036169040000000004
13.39571 0.00036406745
13.39671 0.00036643269
13.39771 0.00036878596
13.39871 0.00037112711
13.39971 0.00037345601
13.40071 0.00037577252
13.40171 0.00037807649
13.40271 0.00038036780999999996
13.40371 0.00038264634
13.40471 0.00038491194
13.40571 0.00038716453
13.40671 0.00038940397999999996
13.40771 0.00039163018999999996
13.40871 0.00039384303999999995
13.40971 0.00039604242
13.41071 0.00039822820999999996
13.41171 0.00040040031
13.41271 0.00040255863
13.41371 0.00040470303999999997
13.41471 0.00040683340000000003
13.41571 0.00040894961000000003
13.41671 0.00041105153999999996
13.41771 0.00041313905999999995
13.41871 0.00041521206999999997
13.41971 0.00041727044
13.42071 0.00041931403
13.42171 0.00042134275000000004
13.42271 0.00042335646
13.42371 0.00042535502999999997
13.42471 0.00042733831999999995
13.42571 0.00042930624
13.42671 0.00043125864999999996
13.42771 0.00043319546
13.42871 0.00043511659
13.42971 0.00043702194000000004
13.43071 0.00043891137000000004
13.43171 0.00044078483
13.43271 0.00044264225
13.43371 0.00044448352
13.43471 0.00044630856
13.43571 0.00044811727
13.43671 0.00044990960999999997
13.43771 0.00045168544999999995
13.43871 0.00045344473
13.43971 0.00045518736000000004
13.44071 0.00045691327
13.44171 0.0004586223
13.44271 0.00046031441
13.44371 0.00046198948000000003
13.44471 0.00046364739000000004
13.44571 0.00046528803
13.44671 0.00046691125
13.44771 0.00046851692
13.44871 0.00047010494
13.44971 0.00047167518
13.45071 0.00047322751
13.45171 0.00047476178
13.45271 0.00047627785999999997
13.45371 0.00047777561999999996
13.45471 0.00047925496
13.45571 0.00048071574
13.45671 0.00048215788
13.45771 0.00048358129
13.45871 0.00048498586999999994
13.45971 0.00048637153
13.46071 0.00048773823
13.46171 0.00048908587
13.46271 0.00049041437
13.46371 0.0004917237200000001
13.46471 0.00049301389
13.46571 0.0004942847700000001
13.46671 0.00049553637
13.46771 0.0004967686
13.46871 0.00049798145
13.46971 0.00049917489
13.47071 0.00050034887
13.47171 0.00050150334
13.47271 0.00050263825
13.47371 0.00050375356
13.47471 0.00050484919
13.47571 0.0005059250299999999
13.47671 0.0005069810399999999
13.47771 0.0005080171800000001
13.47871 0.00050903332
13.47971 0.0005100293899999999
13.48071 0.00051100528
13.48171 0.0005119609300000001
13.48271 0.00051289626
13.48371 0.00051381112
13.48471 0.00051470547
13.48571 0.00051557922
13.48671 0.00051643228
13.48771 0.00051726461
13.48871 0.0005180761
13.48971 0.00051886673
13.49071 0.0005196363899999999
13.49171 0.00052038508
13.49271 0.00052111277
13.49371 0.0005218194
13.49471 0.00052250493
13.49571 0.00052316936
13.49671 0.00052381265
13.49771 0.0005244347899999999
13.49871 0.0005250357400000001
13.49971 0.0005256155
13.50071 0.00052617402
13.50171 0.0005267113
13.50271 0.0005272273
13.50371 0.0005277220199999999
13.50471 0.00052819546
13.50571 0.00052864752
13.50671 0.00052907822
13.50771 0.00052948749
13.50871 0.00052987534
13.50971 0.00053024169
13.51071 0.0005305865200000001
13.51171 0.0005309098
13.51271 0.00053121153
13.51371 0.0005314916499999999
13.51471 0.00053175017
13.51571 0.00053198705
13.51671 0.0005322022799999999
13.51771 0.00053239587
13.51871 0.0005325678100000001
13.51971 0.00053271806
13.52071 0.00053284671
13.52171 0.00053295371
13.52271 0.00053303911
13.52371 0.0005331029100000001
13.52471 0.0005331451600000001
13.52571 0.00053316585
13.52671 0.00053316498
13.52771 0.00053314266
13.52871 0.00053309882
13.52971 0.00053303352
13.53071 0.00053294675
13.53171 0.00053283852
13.53271 0.0005327088299999999
13.53371 0.00053255767
13.53471 0.000532385
13.53571 0.00053219087
13.53671 0.00053197523
13.53771 0.00053173808
13.53871 0.00053147937
13.53971 0.00053119916
13.54071 0.0005308973400000001
13.54171 0.00053057397
13.54271 0.00053022904
13.54371 0.0005298625200000001
13.54471 0.0005294744399999999
13.54571 0.0005290648
13.54671 0.00052863365
13.54771 0.0005281810399999999
13.54871 0.00052770697
13.54971 0.00052721152
13.55071 0.00052669475
13.55171 0.00052615674
13.55271 0.00052559758
13.55371 0.00052501732
13.55471 0.00052441605
13.55571 0.00052379391
13.55671 0.00052315095
13.55771 0.00052248724
13.55871 0.00052180294
13.55971 0.00052109808
13.56071 0.00052037276
13.56171 0.00051962702
13.56271 0.0005188609999999999
13.56371 0.0005180746899999999
13.56471 0.0005172682
13.56571 0.00051644156
13.56671 0.00051559487
13.56771 0.0005147281200000001
13.56871 0.00051384136
13.56971 0.00051293464
13.57071 0.000512008
13.57171 0.00051106144
13.57271 0.00051009506
13.57371 0.0005091088499999999
13.57471 0.00050810286
13.57571 0.00050707717
13.57671 0.0005060317999999999
13.57771 0.0005049668699999999
13.57871 0.0005038823899999999
13.57971 0.00050277845
13.58071 0.00050165518
13.58171 0.00050051262
13.58271 0.00049935088
13.58371 0.0004981700799999999
13.58471 0.00049697028
13.58571 0.00049575165
13.58671 0.00049451423
13.58771 0.00049325818
13.58871 0.00049198361
13.58971 0.00049069063
13.59071 0.00048937936
13.59171 0.00048804991
13.59271 0.00048670236
13.59371 0.00048533683999999995
13.59471 0.00048395345
13.59571 0.00048255229
13.59671 0.00048113347
13.59771 0.00047969706
13.59871 0.00047824319000000005
13.59971 0.00047677195
13.60071 0.00047528347
13.60171 0.00047377785
13.60271 0.00047225517
13.60371 0.00047071558000000004
13.60471 0.0004691592
13.60571 0.00046758619
13.60671 0.00046599661999999995
13.60771 0.00046439067999999996
13.60871 0.0004627685
13.60971 0.00046113023
13.61071 0.00045947604
13.61171 0.00045780606999999994
13.61271 0.00045612051
13.61371 0.00045441948000000005
13.61471 0.00045270317
13.61571 0.00045097172
13.61671 0.00044922531
13.61771 0.00044746407
13.61871 0.00044568818999999997
13.61971 0.00044389776
13.62071 0.00044209296
13.62171 0.00044027388000000004
13.62271 0.0004384407
13.62371 0.00043659351999999997
13.62471 0.00043473242
13.62571 0.00043285754
13.62671 0.00043096901999999993
13.62771 0.00042906689999999996
13.62871 0.00042715137
13.62971 0.00042522247
13.63071 0.00042328038
13.63171 0.00042132515
13.63271 0.00041935696
13.63371 0.00041737594
13.63471 0.00041538219
13.63571 0.00041337588999999997
13.63671 0.00041135722
13.63771 0.00040932631999999997
13.63871 0.00040728340999999997
13.63971 0.00040522864
13.64071 0.00040316222
13.64171 0.00040108433999999995
13.64271 0.00039899523
13.64371 0.00039689512
13.64471 0.00039478417999999995
13.64571 0.00039266265
13.64671 0.00039053075000000003
13.64771 0.00038838871
13.64871 0.00038623671
13.64971 0.00038407496999999996
13.65071 0.00038190368999999996
13.65171 0.00037972306
13.65271 0.00037753327
13.65371 0.0003753345
13.65471 0.00037312693
13.65571 0.00037091072
13.65671 0.00036868603
13.65771 0.00036645301
13.65871 0.00036421181
13.65971 0.00036196260999999996
13.66071 0.00035970551999999997
13.66171 0.00035744072
13.66271 0.00035516834
13.66371 0.00035288856
13.66471 0.00035060152
13.66571 0.00034830738999999997
13.66671 0.00034600632
13.66771 0.0003436985
13.66871 0.00034138413
13.66971 0.00033906338
13.67071 0.00033673643
13.67171 0.00033440349
13.67271 0.00033206477
13.67371 0.00032972046000000004
13.67471 0.00032737075000000004
13.67571 0.00032501588999999997
13.67671 0.00032265605
13.67771 0.00032029145
13.67871 0.00031792229000000003
13.67971 0.00031554878
13.68071 0.00031317111
13.68171 0.00031078945999999996
13.68271 0.00030840406
13.68371 0.00030601506999999997
13.68471 0.00030362266
13.68571 0.00030122706
13.68671 0.0002988284
13.68771 0.0002964269
13.68871 0.00029402274000000004
13.68971 0.00029161611
13.69071 0.00028920717
13.69171 0.00028679613
13.69271 0.00028438319
13.69371 0.00028196855
13.69471 0.00027955243
13.69571 0.00027713503999999997
13.69671 0.00027471658
13.69771 0.00027229732000000003
13.69871 0.00026987748
13.69971 0.00026745729
13.70071 0.00026503699
13.70171 0.00026261685
13.70271 0.00026019709
13.70371 0.00025777795
13.70471 0.00025535969000000004
13.70571 0.00025294253000000003
13.70671 0.0002505267
13.70771 0.00024811245000000003
13.70871 0.00024569997
13.70971 0.00024328949000000002
13.71071 0.00024088120000000001
13.71171 0.00023847526
13.71271 0.00023607188
13.71371 0.00023367121999999998
13.71471 0.00023127345
13.71571 0.00022887873000000002
13.71671 0.00022648719
13.71771 0.00022409899
13.71871 0.0002217143
13.71971 0.00021933324
13.72071 0.00021695597999999997
13.72171 0.00021458268000000002
13.72271 0.00021221347000000002
13.72371 0.00020984853
13.72471 0.00020748805
13.72571 0.00020513223000000002
13.72671 0.00020278123
13.72771 0.00020043528000000002
13.72871 0.00019809459
13.72971 0.00019575937
13.73071 0.00019342986
13.73171 0.0001911063
13.73271 0.00018878892
13.73371 0.00018647796
13.73471 0.00018417368
13.73571 0.00018187628999999998
13.73671 0.00017958606
13.73771 0.0001773032
13.73871 0.00017502794
13.73971 0.00017276051000000001
13.74071 0.00017050112
13.74171 0.00016824996
13.74271 0.00016600724000000001
13.74371 0.00016377314
13.74471 0.00016154785
13.74571 0.00015933152
13.74671 0.00015712433
13.74771 0.00015492642
13.74871 0.00015273797
13.74971 0.00015055913
13.75071 0.00014839004
13.75171 0.00014623088
13.75271 0.00014408179
13.75371 0.00014194294
13.75471 0.00013981450999999998
13.75571 0.00013769664999999998
13.75671 0.00013558955
13.75771 0.0001334934
13.75871 0.00013140839
13.75971 0.00012933471
13.76071 0.00012727255
13.76171 0.00012522212
13.76271 0.00012318361000000002
13.76371 0.00012115723000000001
13.76471 0.00011914318
13.76571 0.00011714163999999999
13.76671 0.00011515281
13.76771 0.00011317686
13.76871 0.00011121398000000001
13.76971 0.00010926433000000001
13.77071 0.00010732806
13.77171 0.00010540533
13.77271 0.00010349628999999999
13.77371 0.00010160106
13.77471 9.9719784e-05
13.77571 9.785258e-05
13.77671 9.5999576e-05
13.77771 9.416088500000001e-05
13.77871 9.2336631e-05
13.77971 9.0526942e-05
13.78071 8.8731946e-05
13.78171 8.6951775e-05
13.78271 8.5186565e-05
13.78371 8.343647e-05
13.78471 8.1701637e-05
13.78571 7.9982237e-05
13.78671 7.827843500000001e-05
13.78771 7.6590419e-05
13.78871 7.491837e-05
13.78971 7.3262476e-05
13.79071 7.1622935e-05
13.79171 6.9999942e-05
13.79271 6.8393689e-05
13.79371 6.680437e-05
13.79471 6.5232172e-05
13.79571 6.3677277e-05
13.79671 6.213985599999999e-05
13.79771 6.0620067e-05
13.79871 5.911805900000001e-05
13.79971 5.7633969e-05
13.80071 5.6167926e-05
13.80171 5.4720032999999995e-05
13.80271 5.329039800000001e-05
13.80371 5.1879101e-05
13.80471 5.0486227e-05
13.80571 4.9111844e-05
13.80671 4.7756014999999996e-05
13.80771 4.6418796e-05
13.80871 4.5100251e-05
13.80971 4.3800435e-05
13.81071 4.2519413999999996e-05
13.81171 4.1257252e-05
13.81271 4.0014021e-05
13.81371 3.8789801e-05
13.81471 3.7584684e-05
13.81571 3.6398765e-05
13.81671 3.5232154e-05
13.81771 3.4084965e-05
13.81871 3.2957325e-05
13.81971 3.1849365e-05
13.82071 3.0761217e-05
13.82171 2.9693021000000003e-05
13.82271 2.8644916e-05
13.82371 2.7617042999999998e-05
13.82471 2.660953e-05
13.82571 2.5622509e-05
13.82671 2.4656102999999997e-05
13.82771 2.3710419999999997e-05
13.82871 2.2785564e-05
13.82971 2.1881623e-05
13.83071 2.0998677e-05
13.83171 2.0136791e-05
13.83271 1.9296021e-05
13.83371 1.8476412e-05
13.83471 1.7677999e-05
13.83571 1.6900812000000002e-05
13.83671 1.6144873999999997e-05
13.83771 1.5410205e-05
13.83871 1.4696825e-05
13.83971 1.4004751999999999e-05
13.84071 1.3334009000000001e-05
13.84171 1.2684625e-05
13.84271 1.2056631e-05
13.84371 1.1450069000000001e-05
13.84471 1.0864987e-05
13.84571 1.0301441e-05
13.84671 9.7594956e-06
13.84771 9.2392206e-06
13.84871 8.7406931e-06
13.84971 8.2639936e-06
13.85071 7.8092057e-06
13.85171 7.376412e-06
13.85271 6.9656942e-06
13.85371 6.5771289e-06
13.85471 6.210787300000001e-06
13.85571 5.8667311e-06
13.85671 5.545013300000001e-06
13.85771 5.2456745e-06
13.85871 4.9687429e-06
13.85971 4.7142343e-06
13.86071 4.4821522e-06
13.86171 4.2724867e-06
13.86271 4.0852175e-06
13.86371 3.920314e-06
13.86471 3.7777383000000003e-06
13.86571 3.6574462999999997e-06
13.86671 3.5593903e-06
13.86771 3.4835214000000003e-06
13.86871 3.4297922999999998e-06
13.86971 3.3981589e-06
13.87071 3.3885826e-06
13.87171 3.4010323e-06
13.87271 3.4354862000000003e-06
13.87371 3.491931e-06
13.87471 3.5703643000000002e-06
13.87571 3.6707927e-06
13.87671 3.7932331e-06
13.87771 3.9377092e-06
13.87871 4.1042508e-06
13.87971 4.2928932e-06
13.88071 4.5036717e-06
13.88171 4.7366224999999996e-06
13.88271 4.9917777e-06
13.88371 5.2691636e-06
13.88471 5.5687984e-06
13.88571 5.8906892e-06
13.88671 6.2348313e-06
13.88771 6.6012069999999996e-06
13.88871 6.989783e-06
13.88971 7.4005108e-06
13.89071 7.8333287e-06
13.89171 8.2881606e-06
13.89271 8.764917e-06
13.89371 9.2634977e-06
13.89471 9.783794800000001e-06
13.89571 1.0325694e-05
13.89671 1.0889076e-05
13.89771 1.1473823e-05
13.89871 1.2079816e-05
13.89971 1.2706946000000001e-05
13.90071 1.3355104e-05
[truncated: 215,599 more chars]
