# Supplementary material for: 2D Synthetic dataset of numerical simulations of long-period seismicity in a volcanic edifice and related sensitivity kernels
Source: Data Brief. 2021 Jan 25;34:106673. doi: 10.1016/j.dib.2020.106673 (PMC7841316; doi:10.1016/j.dib.2020.106673)
Supplement: Supplementary Data S1 — Supplementary Raw Research Data. This is open data under the CC BY license http://creativecommons.org/licenses/by/4.0/ [file mmc1.zip › Dataset/OUTPUT_SEISMOGRAMS/9000_3000/disp_X_homo_16000_1580_SVF7e-1Hz.semd]

-1.714286 0.0
-1.713286 0.0
-1.712286 0.0
-1.711286 0.0
-1.710286 0.0
-1.709286 0.0
-1.708286 0.0
-1.707286 0.0
-1.706286 0.0
-1.705286 0.0
-1.704286 0.0
-1.703286 0.0
-1.702286 0.0
-1.701286 0.0
-1.700286 0.0
-1.699286 0.0
-1.698286 0.0
-1.697286 0.0
-1.696286 0.0
-1.695286 0.0
-1.694286 0.0
-1.693286 0.0
-1.692286 0.0
-1.691286 0.0
-1.690286 0.0
-1.689286 0.0
-1.688286 0.0
-1.687286 0.0
-1.686286 0.0
-1.685286 0.0
-1.684286 0.0
-1.683286 0.0
-1.682286 0.0
-1.681286 0.0
-1.680286 0.0
-1.679286 0.0
-1.678286 0.0
-1.677286 0.0
-1.676286 0.0
-1.675286 0.0
-1.674286 0.0
-1.673286 0.0
-1.672286 0.0
-1.671286 0.0
-1.670286 0.0
-1.669286 0.0
-1.668286 0.0
-1.667286 0.0
-1.666286 0.0
-1.665286 0.0
-1.664286 0.0
-1.663286 0.0
-1.662286 0.0
-1.661286 0.0
-1.660286 0.0
-1.659286 0.0
-1.658286 0.0
-1.657286 0.0
-1.656286 0.0
-1.655286 0.0
-1.654286 0.0
-1.653286 0.0
-1.652286 0.0
-1.651286 0.0
-1.650286 0.0
-1.649286 0.0
-1.648286 0.0
-1.647286 0.0
-1.646286 0.0
-1.645286 0.0
-1.644286 0.0
-1.643286 0.0
-1.642286 0.0
-1.641286 0.0
-1.640286 0.0
-1.639286 0.0
-1.638286 0.0
-1.637286 0.0
-1.636286 0.0
-1.635286 0.0
-1.634286 0.0
-1.633286 0.0
-1.632286 0.0
-1.631286 0.0
-1.630286 0.0
-1.629286 0.0
-1.628286 0.0
-1.627286 0.0
-1.626286 0.0
-1.625286 0.0
-1.624286 0.0
-1.623286 0.0
-1.622286 0.0
-1.621286 0.0
-1.620286 0.0
-1.619286 0.0
-1.618286 0.0
-1.617286 0.0
-1.616286 0.0
-1.615286 0.0
-1.614286 0.0
-1.613286 0.0
-1.612286 0.0
-1.611286 0.0
-1.610286 0.0
-1.609286 0.0
-1.608286 0.0
-1.607286 0.0
-1.606286 0.0
-1.605286 0.0
-1.604286 0.0
-1.603286 0.0
-1.602286 0.0
-1.601286 0.0
-1.600286 0.0
-1.599286 0.0
-1.598286 0.0
-1.597286 0.0
-1.596286 0.0
-1.595286 0.0
-1.594286 0.0
-1.593286 0.0
-1.592286 0.0
-1.591286 0.0
-1.590286 0.0
-1.589286 0.0
-1.588286 0.0
-1.587286 0.0
-1.586286 0.0
-1.585286 0.0
-1.584286 0.0
-1.583286 0.0
-1.582286 0.0
-1.581286 0.0
-1.580286 0.0
-1.579286 0.0
-1.578286 0.0
-1.577286 0.0
-1.576286 0.0
-1.575286 0.0
-1.574286 0.0
-1.573286 0.0
-1.572286 0.0
-1.571286 0.0
-1.570286 0.0
-1.569286 0.0
-1.568286 0.0
-1.567286 0.0
-1.566286 0.0
-1.565286 0.0
-1.564286 0.0
-1.563286 0.0
-1.562286 0.0
-1.561286 0.0
-1.560286 0.0
-1.559286 0.0
-1.558286 0.0
-1.557286 0.0
-1.556286 0.0
-1.555286 0.0
-1.554286 0.0
-1.553286 0.0
-1.552286 0.0
-1.551286 0.0
-1.550286 0.0
-1.549286 0.0
-1.548286 0.0
-1.547286 0.0
-1.546286 0.0
-1.545286 0.0
-1.544286 0.0
-1.543286 0.0
-1.542286 0.0
-1.541286 0.0
-1.540286 0.0
-1.539286 0.0
-1.538286 0.0
-1.537286 0.0
-1.536286 0.0
-1.535286 0.0
-1.534286 0.0
-1.533286 0.0
-1.532286 0.0
-1.531286 0.0
-1.530286 0.0
-1.529286 0.0
-1.528286 0.0
-1.527286 0.0
-1.526286 0.0
-1.525286 0.0
-1.524286 0.0
-1.523286 0.0
-1.522286 0.0
-1.521286 0.0
-1.520286 0.0
-1.519286 0.0
-1.518286 0.0
-1.517286 0.0
-1.516286 0.0
-1.515286 0.0
-1.514286 0.0
-1.513286 0.0
-1.512286 0.0
-1.511286 0.0
-1.510286 0.0
-1.509286 0.0
-1.508286 0.0
-1.507286 0.0
-1.506286 0.0
-1.505286 0.0
-1.504286 0.0
-1.503286 0.0
-1.502286 0.0
-1.501286 -1.3952083e-36
-1.500286 -3.8529578e-36
-1.499286 -6.342982e-36
-1.498286 -7.6009153e-36
-1.497286 -6.9553371e-36
-1.496286 -5.4232252e-36
-1.495286 -1.8617551e-36
-1.494286 2.3392803e-36
-1.493286 6.917748700000001e-36
-1.492286 8.4896659e-36
-1.491286 4.8097042000000005e-36
-1.490286 -4.3800081e-36
-1.489286 -1.8322647e-35
-1.488286 -3.6208010000000003e-35
-1.487286 -5.598415600000001e-35
-1.486286 -7.351175900000001e-35
-1.485286 -8.472811000000001e-35
-1.484286 -8.787151200000001e-35
-1.483286 -8.205524900000001e-35
-1.482286 -6.7431119e-35
-1.481286 -4.6978475e-35
-1.480286 -2.096451e-35
-1.479286 1.038439e-35
-1.478286 4.7037397e-35
-1.477286 8.7266492e-35
-1.476286 1.2949144e-34
-1.475286 1.7199768e-34
-1.474286 2.1429445e-34
-1.473286 2.5683285e-34
-1.472286 3.0116289e-34
-1.471286 3.4475971e-34
-1.470286 3.8176005e-34
-1.469286 4.0407163e-34
-1.468286 4.0039423e-34
-1.467286 3.6017125000000002e-34
-1.466286 2.7485296999999997e-34
-1.465286 1.4058974e-34
-1.464286 -4.2011596e-35
-1.463286 -2.6731696999999997e-34
-1.462286 -5.2446473000000005e-34
-1.461286 -7.968756799999999e-34
-1.460286 -1.0622668e-33
-1.459286 -1.2924455999999998e-33
-1.458286 -1.4571969e-33
-1.457286 -1.5282275e-33
-1.456286 -1.4849671999999999e-33
-1.455286 -1.3191796e-33
-1.454286 -1.037725e-33
-1.453286 -6.6430677e-34
-1.452286 -2.3907581e-34
-1.451286 1.8207822e-34
-1.450286 5.2968454e-34
-1.449286 7.2366377999999995e-34
-1.448286 6.805470900000001e-34
-1.447286 3.2418752e-34
-1.446286 -4.0005813e-34
-1.445286 -1.5069924999999999e-33
-1.444286 -2.9553089999999997e-33
-1.443286 -4.6327761999999996e-33
-1.442286 -6.346164500000001e-33
-1.441286 -7.8175242e-33
-1.440286 -8.688954600000001e-33
-1.439286 -8.538076399999999e-33
-1.438286 -6.9072966e-33
-1.437286 -3.348501e-33
-1.436286 2.5167099e-33
-1.435286 1.0924127e-32
-1.434286 2.1887250000000002e-32
-1.433286 3.511917e-32
-1.432286 4.9965972e-32
-1.431286 6.536233500000001e-32
-1.430286 7.982023599999999e-32
-1.429286 9.146134900000001e-32
-1.428286 9.810265300000001e-32
-1.427286 9.7402022e-32
-1.426286 8.706568e-32
-1.425286 6.511278999999999e-32
-1.424286 3.0182181e-32
-1.423286 -1.8141559000000001e-32
-1.422286 -7.9015518e-32
-1.421286 -1.5007890000000001e-31
-1.420286 -2.2729054e-31
-1.419286 -3.049086e-31
-1.418286 -3.7565383000000003e-31
-1.417286 -4.310889e-31
-1.416286 -4.6222995e-31
-1.415286 -4.6038372000000005e-31
-1.414286 -4.1817418e-31
-1.413286 -3.3068941e-31
-1.412286 -1.9664524e-31
-1.411286 -1.943322e-32
-1.410286 1.9210206e-31
-1.409286 4.2331932e-31
-1.408286 6.5402515e-31
-1.407286 8.5943279e-31
-1.406286 1.0119097e-30
-1.405286 1.0835144e-30
-1.404286 1.0492297e-30
-1.403286 8.9069176e-31
-1.402286 6.0010294e-31
-1.401286 1.8391428e-31
-1.400286 -3.342178e-31
-1.399286 -9.1173774e-31
-1.398286 -1.4872882000000002e-30
-1.397286 -1.9830563e-30
-1.396286 -2.3096821e-30
-1.395286 -2.3738306e-30
-1.394286 -2.0882488e-30
-1.393286 -1.3837971999999999e-30
-1.392286 -2.2259102e-31
-1.391286 1.3889632e-30
-1.390286 3.3887477e-30
-1.389286 5.6508458e-30
-1.388286 7.982561099999999e-30
-1.387286 1.0128200000000001e-29
-1.386286 1.1780917e-29
-1.385286 1.2603366000000001e-29
-1.384286 1.2257078e-29
-1.383286 1.0439495999999999e-29
-1.382286 6.926466499999999e-30
-1.381286 1.6168247e-30
-1.380286 -5.4253548999999995e-30
-1.379286 -1.3936114e-29
-1.378286 -2.3430261e-29
-1.377286 -3.3198918e-29
-1.376286 -4.2330788e-29
-1.375286 -4.9760472000000005e-29
-1.374286 -5.434490000000001e-29
-1.373286 -5.4966088e-29
-1.372286 -5.0654981e-29
-1.371286 -4.0727691e-29
-1.370286 -2.4921884e-29
-1.369286 -3.5183995e-30
-1.368286 2.2568658999999997e-29
-1.367286 5.1750321e-29
-1.366286 8.178501e-29
-1.365286 1.0987637e-28
-1.364286 1.3285251e-28
-1.363286 1.4742485999999999e-28
-1.362286 1.5051559e-28
-1.361286 1.3963257e-28
-1.360286 1.1326118e-28
-1.359286 7.123361300000001e-29
-1.358286 1.5030841e-29
-1.357286 -5.203054e-29
-1.356286 -1.2477116e-28
-1.355286 -1.9631872999999999e-28
-1.354286 -2.5849825999999997e-28
-1.353286 -3.0244746999999997e-28
-1.352286 -3.1943858000000003e-28
-1.351286 -3.0186157e-28
-1.350286 -2.4429704999999997e-28
-1.349286 -1.4458217e-28
-1.348286 -4.7531476e-30
-1.347286 1.6826293e-28
-1.346286 3.6233479e-28
-1.345286 5.603058e-28
-1.344286 7.4074997e-28
-1.343286 8.7934651e-28
-1.342286 9.5085584e-28
-1.341286 9.3161362e-28
-1.340286 8.0238462e-28
-1.339286 5.5134853e-28
-1.338286 1.7692784999999999e-28
-1.337286 -3.0987519e-28
-1.336286 -8.8398093e-28
-1.335286 -1.5059033999999998e-27
-1.334286 -2.1228629e-27
-1.333286 -2.6715112999999997e-27
-1.332286 -3.082307e-27
-1.331286 -3.2854078e-27
-1.330286 -3.2177561999999997e-27
-1.329286 -2.8308542999999996e-27
-1.328286 -2.0985425e-27
-1.327286 -1.0239693e-27
-1.326286 3.5512677e-28
-1.325286 1.9636953e-27
-1.324286 3.6899752e-27
-1.323286 5.389975600000001e-27
-1.322286 6.8960913e-27
-1.321286 8.0297153e-27
-1.320286 8.6172816e-27
-1.319286 8.5086995e-27
-1.318286 7.5967133e-27
-1.317286 5.8353631e-27
-1.316286 3.2554876e-27
-1.315286 -2.4849335000000002e-29
-1.314286 -3.7969745e-27
-1.313286 -7.7668602e-27
-1.312286 -1.157001e-26
-1.311286 -1.4796149e-26
-1.310286 -1.7022942e-26
-1.309286 -1.7856872999999998e-26
-1.308286 -1.6978410999999998e-26
-1.307286 -1.4187599e-26
-1.306286 -9.445517e-27
-1.305286 -2.9066773e-27
-1.304286 5.062526500000001e-27
-1.303286 1.3883644e-26
-1.302286 2.2787476e-26
-1.301286 3.0858492e-26
-1.300286 3.7101866e-26
-1.299286 4.0530314999999997e-26
-1.298286 4.0265369e-26
-1.297286 3.5645381e-26
-1.296286 2.6330438e-26
-1.295286 1.2393115e-26
-1.294286 -5.6165745e-27
-1.293286 -2.6642959e-26
-1.292286 -4.9142313e-26
-1.291286 -7.115225900000001e-26
-1.290286 -9.0414649e-26
-1.289286 -1.0454852e-25
-1.288286 -1.1126408e-25
-1.287286 -1.0860304e-25
-1.286286 -9.5185573e-26
-1.285286 -7.044044e-26
-1.284286 -3.4792603e-26
-1.283286 1.0217002999999999e-26
-1.282286 6.190209e-26
-1.281286 1.1650912e-25
-1.280286 1.6941190000000003e-25
-1.279286 2.1542150000000002e-25
-1.278286 2.4919893e-25
-1.277286 2.6574548000000002e-25
-1.276286 2.6093518e-25
-1.275286 2.3204326e-25
-1.274286 1.7821895e-25
-1.273286 1.0084826e-25
-1.272286 3.7551033e-27
-1.271286 -1.0680269e-25
-1.270286 -2.2237261e-25
-1.269286 -3.3279371999999997e-25
-1.268286 -4.2691966000000005e-25
-1.267286 -4.9354366e-25
-1.266286 -5.2246639e-25
-1.265286 -5.056248300000001e-25
-1.264286 -4.3818238e-25
-1.263286 -3.1946975e-25
-1.262286 -1.5366342e-25
-1.261286 4.9902256e-26
-1.260286 2.7687367e-25
-1.259286 5.0852066000000005e-25
-1.258286 7.2289588e-25
-1.257286 8.9647478e-25
-1.256286 1.0061895e-24
-1.255286 1.0317172e-24
-1.254286 9.5783976e-25
-1.253286 7.7665798e-25
-1.252286 4.8942467e-25
-1.251286 1.0776531999999999e-25
-1.250286 -3.4591928e-25
-1.249286 -8.3902429e-25
-1.248286 -1.3303691e-24
-1.247286 -1.7728755e-24
-1.246286 -2.1171863e-24
-1.245286 -2.3160095e-24
-1.244286 -2.3288713e-24
-1.243286 -2.1268859e-24
-1.242286 -1.6970859e-24
-1.241286 -1.0458474e-24
-1.240286 -2.0096444999999998e-25
-1.239286 7.8800525e-25
-1.238286 1.8513803999999998e-24
-1.237286 2.9030932000000003e-24
-1.236286 3.8464442e-24
-1.235286 4.5816061e-24
-1.234286 5.0144002e-24
-1.233286 5.0656977e-24
-1.232286 4.6806569000000004e-24
-1.231286 3.8369187e-24
-1.230286 2.5508716e-24
-1.229286 8.811604000000001e-25
-1.228286 -1.071237e-24
-1.227286 -3.1668134000000002e-24
-1.226286 -5.235364099999999e-24
-1.225286 -7.0876434e-24
-1.224286 -8.5302642e-24
-1.223286 -9.382887899999999e-24
-1.222286 -9.496415999999999e-24
-1.221286 -8.7706344e-24
-1.220286 -7.169611600000001e-24
-1.219286 -4.7331404999999996e-24
-1.218286 -1.5826532999999999e-24
-1.217286 2.0796446000000002e-24
-1.216286 5.9792131e-24
-1.215286 9.7853752e-24
-1.214286 1.313476e-23
-1.213286 1.5660728e-23
-1.212286 1.7026813e-23
-1.211286 1.696156e-23
-1.210286 1.5291709e-23
-1.209286 1.1970434000000001e-23
-1.208286 7.097393299999999e-24
-1.207286 9.277283100000001e-25
-1.206286 -6.132156599999999e-24
-1.205286 -1.3543265e-23
-1.204286 -2.066713e-23
-1.203286 -2.6812068000000004e-23
-1.202286 -3.128987e-23
-1.201286 -3.3478954e-23
-1.200286 -3.2888987e-23
-1.199286 -2.9221215000000003e-23
-1.198286 -2.2418562e-23
-1.197286 -1.2699748e-23
-1.196286 -5.725185800000001e-25
-1.195286 1.3177613000000001e-23
-1.194286 2.7524885e-23
-1.193286 4.1266714e-23
-1.192286 5.3110312e-23
-1.191286 6.1777398e-23
-1.190286 6.6119762e-23
-1.189286 6.5236608e-23
-1.188286 5.8583449e-23
-1.187286 4.6061889e-23
-1.186286 2.808014e-23
-1.185286 5.5755e-24
-1.184286 -2.0007615e-23
-1.183286 -4.6787252e-23
-1.182286 -7.2560417e-23
-1.181286 -9.4961577e-23
-1.180286 -1.1165377999999999e-22
-1.179286 -1.2053917e-22
-1.178286 -1.1997217e-22
-1.177286 -1.0895659e-22
-1.176286 -8.7307072e-23
-1.175286 -5.575623e-23
-1.174286 -1.5991757e-23
-1.173286 2.9387808e-23
-1.172286 7.700374000000001e-23
-1.171286 1.2291202e-22
-1.170286 1.6289242999999999e-22
-1.169286 1.9279368000000001e-22
-1.168286 2.0890982999999998e-22
-1.167286 2.083572e-22
-1.166286 1.8941798999999999e-22
-1.165286 1.5181641e-22
-1.164286 9.689533099999999e-23
-1.163286 2.7667413e-23
-1.162286 -5.1276679000000006e-23
-1.161286 -1.3400942e-22
-1.160286 -2.1365077000000002e-22
-1.159286 -2.82876e-22
-1.158286 -3.3451468999999995e-22
-1.157286 -3.6219736e-22
-1.156286 -3.6099749999999997e-22
-1.155286 -3.2801255e-22
-1.154286 -2.6282674e-22
-1.153286 -1.6780353e-22
-1.152286 -4.8165050999999994e-23
-1.151286 8.8170017e-23
-1.150286 2.310006e-22
-1.149286 3.6849921e-22
-1.148286 4.8807763e-22
-1.147286 5.7740863e-22
-1.146286 6.2553112e-22
-1.145286 6.2395119e-22
-1.144286 5.676423e-22
-1.143286 4.5584678e-22
-1.142286 2.9258752e-22
-1.141286 8.6814054e-23
-1.140286 -1.4786817e-22
-1.139286 -3.9390566e-22
-1.138286 -6.3092575e-22
-1.137286 -8.3723038e-22
-1.136286 -9.9156179e-22
-1.135286 -1.075011e-21
-1.134286 -1.0729154e-21
-1.133286 -9.7657683e-22
-1.132286 -7.8462748e-22
-1.131286 -5.038910600000001e-22
-1.130286 -1.4960964e-22
-1.129286 2.5504392e-22
-1.128286 6.801947600000001e-22
-1.127286 1.0911989000000001e-21
-1.126286 1.451177e-21
-1.125286 1.723984e-21
-1.124286 1.8773954e-21
-1.123286 1.8862535e-21
-1.122286 1.7352979e-21
-1.121286 1.4214073e-21
-1.120286 9.550075500000001e-22
-1.119286 3.6045193e-22
-1.118286 -3.2475159e-22
-1.117286 -1.0518998000000001e-21
-1.116286 -1.7641811e-21
-1.115286 -2.4007275e-21
-1.114286 -2.9013755e-21
-1.113286 -3.2117980000000002e-21
-1.112286 -3.2886062000000002e-21
-1.111286 -3.1039941000000002e-21
-1.110286 -2.6494862e-21
-1.109286 -1.9383979e-21
-1.108286 -1.0066754e-21
-1.107286 8.809774800000001e-23
-1.106286 1.2696209999999999e-21
-1.105286 2.4476498e-21
-1.104286 3.524391e-21
-1.103286 4.4021230999999994e-21
-1.102286 4.9915041000000005e-21
-1.101286 5.2199134e-21
-1.100286 5.0391119000000004e-21
-1.099286 4.4314918e-21
-1.098286 3.4142421e-21
-1.097286 2.0408766e-21
-1.096286 3.9974907e-22
-1.095286 -1.390584e-21
-1.094286 -3.1890298e-21
-1.093286 -4.8422490999999995e-21
-1.092286 -6.1968956e-21
-1.091286 -7.1129013e-21
-1.090286 -7.476734e-21
-1.089286 -7.2134665e-21
-1.088286 -6.2965059999999996e-21
-1.087286 -4.7539456000000005e-21
-1.086286 -2.6707132000000002e-21
-1.085286 -1.8599273e-22
-1.084286 2.5142411999999998e-21
-1.083286 5.2093235e-21
-1.082286 7.6599707e-21
-1.081286 9.6272787e-21
-1.080286 1.0893269000000001e-20
-1.079286 1.1281377e-20
-1.078286 1.0675159e-20
-1.077286 9.0335069e-21
-1.076286 6.4008161e-21
-1.075286 2.9108387000000004e-21
-1.074286 -1.2166269e-21
-1.073286 -5.6865422999999994e-21
-1.072286 -1.0146687e-20
-1.071286 -1.4212095e-20
-1.070286 -1.7494412e-20
-1.069286 -1.9634161e-20
-1.068286 -2.0333500999999998e-20
-1.067286 -1.9386779e-20
-1.066286 -1.6706137999999998e-20
-1.065286 -1.2339563e-20
-1.064286 -6.4791904e-21
-1.063286 5.4170846e-22
-1.062286 8.2638216e-21
-1.061286 1.6128759e-20
-1.060286 2.3516625e-20
-1.059286 2.9791939e-20
-1.058286 3.4354688e-20
-1.057286 3.6692607e-20
-1.056286 3.6430359e-20
-1.055286 3.3371154000000004e-20
-1.054286 2.7526742000000004e-20
-1.053286 1.9132321e-20
-1.052286 8.644012199999999e-21
-1.051286 -3.2821393999999998e-21
-1.050286 -1.5829183000000002e-20
-1.049286 -2.8074247e-20
-1.048286 -3.9055999e-20
-1.047286 -4.7849783e-20
-1.046286 -5.3644723e-20
-1.045286 -5.5816546e-20
-1.044286 -5.3989913e-20
-1.043286 -4.8084447000000004e-20
-1.042286 -3.8339705e-20
-1.041286 -2.5315712999999997e-20
-1.040286 -9.8674628e-21
-1.039286 6.906265800000001e-21
-1.038286 2.3737296999999997e-20
-1.037286 3.9281189e-20
-1.036286 5.2222829e-20
-1.035286 6.1386788e-20
-1.034286 6.584376400000001e-20
-1.033286 6.500412800000001e-20
-1.032286 5.8689878e-20
-1.031286 4.7177457e-20
-1.030286 3.1205596e-20
-1.029286 1.1944798e-20
-1.028286 -9.0720519e-21
-1.027286 -3.0055166e-20
-1.026286 -4.9093386e-20
-1.025286 -6.4310662e-20
-1.024286 -7.403171599999999e-20
-1.023286 -7.6943443e-20
-1.022286 -7.2237758e-20
-1.021286 -5.9722082e-20
-1.020286 -3.9885365e-20
-1.019286 -1.3910512e-20
-1.018286 1.6372036e-20
-1.017286 4.8589939000000006e-20
-1.016286 7.9989183e-20
-1.015286 1.0763911e-19
-1.014286 1.2866801000000002e-19
-1.013286 1.4051145e-19
-1.012286 1.4115331e-19
-1.011286 1.2933889e-19
-1.010286 1.0474049999999999e-19
-1.009286 6.805888e-20
-1.008286 2.1047829e-20
-1.007286 -3.3544621999999997e-20
-1.006286 -9.2119284e-20
-1.005286 -1.5044693e-19
-1.004286 -2.0395495e-19
-1.003286 -2.4806113e-19
-1.002286 -2.7853136e-19
-1.001286 -2.918351e-19
-1.000286 -2.8547067e-19
-0.9992857 -2.5823331e-19
-0.9982857 -2.1040118000000001e-19
-0.9972857 -1.4381959e-19
-0.9962857 -6.186948e-20
-0.9952857 3.0685021e-20
-0.9942857 1.2796706e-19
-0.9932857 2.2336243e-19
-0.9922857 3.0997782e-19
-0.9912857 3.8115162e-19
-0.9902857 4.309802e-19
-0.9892857 4.5481856e-19
-0.9882857 4.4971298e-19
-0.9872857 4.1472651000000004e-19
-0.9862857 3.511227e-19
-0.9852857 2.6238391e-19
-0.9842857 1.5405191e-19
-0.9832857 3.3392808e-20
-0.9822857 -9.109630400000001e-20
-0.9812857 -2.1030724000000002e-19
-0.9802857 -3.1522268e-19
-0.9792857 -3.9764612000000003e-19
-0.9782857 -4.5090055e-19
-0.9772857 -4.7043627e-19
-0.9762857 -4.5429256e-19
-0.9752857 -4.0336832e-19
-0.9742857 -3.2147038e-19
-0.9732857 -2.151249e-19
-0.9722857 -9.3156895e-20
-0.9712857 3.3938894e-20
-0.9702857 1.5479415e-19
-0.9692857 2.5807411e-19
-0.9682857 3.3342849e-19
-0.9672857 3.7241271e-19
-0.9662857 3.6930525e-19
-0.9652857 3.2175163e-19
-0.9642857 2.3117483e-19
-0.9632857 1.0290698999999999e-19
-0.9622857 -5.3984314e-20
-0.9612857 -2.2718078999999997e-19
-0.9602857 -4.0189172e-19
-0.9592857 -5.6188444e-19
-0.9582857 -6.9070454e-19
-0.9572857 -7.730031099999999e-19
-0.9562857 -7.958749000000001e-19
-0.9552857 -7.5010208e-19
-0.9542857 -6.3119834e-19
-0.9532857 -4.4015472e-19
-0.9522857 -1.8380547000000002e-19
-0.9512857 1.2524301e-19
-0.9502857 4.6914679e-19
-0.9492857 8.2581164e-19
-0.9482857 1.1702843e-18
-0.9472857 1.4764617e-18
-0.9462857 1.7190001e-18
-0.9452857 1.8752832000000002e-18
-0.9442857 1.9272915999999997e-18
-0.9432857 1.8632196e-18
-0.9422857 1.6786988999999999e-18
-0.9412857 1.3775094e-18
-0.9402857 9.7170247e-19
-0.9392857 4.8110125000000005e-19
-0.9382857 -6.780570699999999e-20
-0.9372857 -6.4351142e-19
-0.9362857 -1.211569e-18
-0.9352857 -1.7369549e-18
-0.9342857 -2.1865448e-18
-0.9332857 -2.5315182e-18
-0.9322857 -2.7495093000000002e-18
-0.9312857 -2.826335e-18
-0.9302857 -2.7571633e-18
-0.9292857 -2.5470145e-18
-0.9282857 -2.2105403e-18
-0.9272857 -1.7710746e-18
-0.9262857 -1.2589976e-18
-0.9252857 -7.0951344e-19
-0.9242857 -1.5998194000000002e-19
-0.9232857 3.5301080000000003e-19
-0.9222857 7.966288100000001e-19
-0.9212857 1.1445793e-18
-0.9202857 1.3794890999999999e-18
-0.9192857 1.4946465e-18
-0.9182857 1.4949274999999999e-18
-0.9172857 1.3967701999999998e-18
-0.9162857 1.2271375e-18
-0.9152857 1.0214785e-18
-0.9142857 8.2079202e-19
-0.9132857 6.6797436e-19
-0.9122857 6.0371466e-19
-0.9112857 6.622578000000001e-19
-0.9102857 8.6739153e-19
-0.9092857 1.2290216e-18
-0.9082857 1.7406743e-18
-0.9072857 2.3782089e-18
-0.9062857 3.0999372e-18
-0.9052857 3.8482415999999995e-18
-0.9042857 4.5526661000000005e-18
-0.9032857 5.1343298000000004e-18
-0.9022857 5.5114049e-18
-0.9012857 5.6053021999999996e-18
-0.9002857 5.3471423e-18
-0.8992857 4.6840492e-18
-0.8982857 3.5848059e-18
-0.8972857 2.0444339e-18
-0.8962857 8.7326382e-20
-0.8952857 -2.231358e-18
-0.8942857 -4.8262289e-18
-0.8932857 -7.5841954e-18
-0.8922857 -1.0368948e-17
-0.8912857 -1.3027224e-17
-0.8902857 -1.5396573e-17
-0.8892857 -1.7314237e-17
-0.8882857 -1.8626678e-17
-0.8872857 -1.9199198999999998e-17
-0.8862857 -1.8925108e-17
-0.8852857 -1.7733802e-17
-0.8842857 -1.5597248e-17
-0.8832857 -1.2534343000000002e-17
-0.8822857 -8.6127823e-18
-0.8812857 -3.9481873e-18
-0.8802857 1.2995846e-18
-0.8792857 6.932819799999999e-18
-0.8782857 1.2724713000000001e-17
-0.8772857 1.8430023e-17
-0.8762857 2.3796981e-17
-0.8752857 2.8579695e-17
-0.8742857 3.2550291e-17
-0.8732857 3.550999e-17
-0.8722857 3.7298455e-17
-0.8712857 3.780088e-17
-0.8702857 3.6952438000000004e-17
-0.8692857 3.4739986e-17
-0.8682857 3.1201067e-17
-0.8672857 2.642049e-17
-0.8662857 2.0524932e-17
-0.8652857 1.3676092e-17
-0.8642857 6.063000000000001e-18
-0.8632857 -2.1059165e-18
-0.8622857 -1.0610448e-17
-0.8612857 -1.922546e-17
-0.8602857 -2.7726621e-17
-0.8592857 -3.5894807e-17
-0.8582857 -4.3519115e-17
-0.8572857 -5.0398522e-17
-0.8562857 -5.634243e-17
-0.8552857 -6.1170327e-17
-0.8542857 -6.4711032e-17
-0.8532857 -6.6801953e-17
-0.8522857 -6.7288884e-17
-0.8512857 -6.6026901e-17
-0.8502857 -6.2882875e-17
-0.8492857 -5.7740019e-17
-0.8482857 -5.0504805e-17
-0.8472857 -4.1116315e-17
-0.8462857 -2.9557937e-17
-0.8452857 -1.587087e-17
-0.8442857 -1.6869409999999999e-19
-0.8432857 1.7348102e-17
-0.8422857 3.6378998e-17
-0.8412857 5.6513305e-17
-0.8402857 7.722458399999999e-17
-0.8392857 9.7871162e-17
-0.8382857 1.177041e-16
-0.8372857 1.3588334e-16
-0.8362857 1.515026e-16
-0.8352857 1.636226e-16
-0.8342857 1.713119e-16
-0.8332857 1.736936e-16
-0.8322857 1.6999608e-16
-0.8312857 1.5960493e-16
-0.8302857 1.4211347e-16
-0.8292857 1.1736861e-16
-0.8282857 8.5509362e-17
-0.8272857 4.699501e-17
-0.8262857 2.6206539e-18
-0.8252857 -4.6481864e-17
-0.8242857 -9.8858847e-17
-0.8232857 -1.5276631e-16
-0.8222857 -2.0621801e-16
-0.8212857 -2.5704913e-16
-0.8202857 -3.0299407e-16
-0.8192857 -3.4177582999999997e-16
-0.8182857 -3.7120383000000005e-16
-0.8172857 -3.8927623999999997e-16
-0.8162857 -3.9428234e-16
-0.8152857 -3.849e-16
-0.8142857 -3.6028323e-16
-0.8132857 -3.2013484e-16
-0.8122857 -2.6475955e-16
-0.8112857 -1.9509381e-16
-0.8102857 -1.1270949e-16
-0.8092857 -1.9789568e-17
-0.8082857 8.0923834e-17
-0.8072857 1.8620828e-16
-0.8062857 2.924636e-16
-0.8052857 3.9583442e-16
-0.8042857 4.9234745e-16
-0.8032857 5.7805809e-16
-0.8022857 6.4919992e-16
-0.8012857 7.0233143e-16
-0.8002857 7.3447385e-16
-0.7992857 7.4323543e-16
-0.7982857 7.2691706e-16
-0.7972857 6.8459672e-16
-0.7962857 6.1618925e-16
-0.7952857 5.2248011e-16
-0.7942857 4.0513247e-16
-0.7932857 2.6666694e-16
-0.7922857 1.1041508e-16
-0.7912857 -5.9552367e-17
-0.7902857 -2.3852061e-16
-0.7892857 -4.2124681e-16
-0.7882857 -6.020940599999999e-16
-0.7872857 -7.7518032e-16
-0.7862857 -9.3453832e-16
-0.7852857 -1.0742828999999998e-15
-0.7842857 -1.188782e-15
-0.7832857 -1.2728281e-15
-0.7822857 -1.3218051e-15
-0.7812857 -1.3318503e-15
-0.7802857 -1.3000058e-15
-0.7792857 -1.2243583000000001e-15
-0.7782857 -1.1041637999999999e-15
-0.7772857 -9.399541999999999e-16
-0.7762857 -7.3362268e-16
-0.7752857 -4.8848274e-16
-0.7742857 -2.0929729000000001e-16
-0.7732857 9.7729063e-17
-0.7722857 4.2499928e-16
-0.7712857 7.636212999999999e-16
-0.7702857 1.1035578e-15
-0.7692857 1.4338333999999999e-15
-0.7682857 1.7427989e-15
-0.7672857 2.0184542e-15
-0.7662857 2.248823e-15
-0.7652857 2.4223729000000002e-15
-0.7642857 2.5284693e-15
-0.7632857 2.5578466e-15
-0.7622857 2.5030815e-15
-0.7612857 2.3590447e-15
-0.7602857 2.1233123999999997e-15
-0.7592857 1.7965129e-15
-0.7582857 1.3825881e-15
-0.7572857 8.8895074e-16
-0.7562857 3.2651917000000003e-16
-0.7552857 -2.9038281000000003e-16
-0.7542857 -9.4426919e-16
-0.7532857 -1.6148814999999999e-15
-0.7522857 -2.2797217e-15
-0.7512857 -2.9147188e-15
-0.7502857 -3.4950151e-15
-0.7492857 -3.9958465e-15
-0.7482857 -4.3934907e-15
-0.7472857 -4.6662483e-15
-0.7462857 -4.7954178e-15
-0.7452857 -4.7662253e-15
-0.7442857 -4.5686631e-15
-0.7432857 -4.1981987000000005e-15
-0.7422857 -3.6563143000000005e-15
-0.7412857 -2.9508434000000002e-15
-0.7402857 -2.0960763000000002e-15
-0.7392857 -1.1126226e-15
-0.7382857 -2.7018001e-17
-0.7372857 1.1289175e-15
-0.7362857 2.318956e-15
-0.7352857 3.5035476e-15
-0.7342857 4.6410815e-15
-0.7332857 5.6892780999999996e-15
-0.7322857 6.6066663999999996e-15
-0.7312857 7.3540929e-15
-0.7302857 7.8962066e-15
-0.7292857 8.2028709e-15
-0.7282857 8.2504444e-15
-0.7272857 8.0228923e-15
-0.7262857 7.512674699999999e-15
-0.7252857 6.721391100000001e-15
-0.7242857 5.660137499999999e-15
-0.7232857 4.3495708e-15
-0.7222857 2.8196605e-15
-0.7212857 1.1091316e-15
-0.7202857 -7.353964e-16
-0.7192857 -2.6605540000000003e-15
-0.7182857 -4.607625e-15
-0.7172857 -6.5141744e-15
-0.7162857 -8.315856500000001e-15
-0.7152857 -9.9483576e-15
-0.7142857 -1.1349421e-14
-0.7132857 -1.2460891999999998e-14
-0.7122857 -1.3230739e-14
-0.7112857 -1.3614976e-14
-0.7102857 -1.3579443e-14
-0.7092857 -1.3101379999999998e-14
-0.7082857 -1.2170749e-14
-0.7072857 -1.0791253e-14
-0.7062857 -8.9810076e-15
-0.7052857 -6.7728311e-15
-0.7042857 -4.2141163000000006e-15
-0.7032857 -1.3662584e-15
-0.7022857 1.6963737000000001e-15
-0.7012857 4.8879323e-15
-0.7002857 8.1130463e-15
-0.6992857 1.1269217e-14
-0.6982857 1.4249617e-14
-0.6972857 1.6946236e-14
-0.6962857 1.9253313e-14
-0.6952857 2.1070951999999998e-14
-0.6942857 2.2308820000000003e-14
-0.6932857 2.2889810999999997e-14
-0.6922857 2.2753534e-14
-0.6912857 2.185951e-14
-0.6902857 2.01899e-14
-0.6892857 1.7751662999999997e-14
-0.6882857 1.4578017e-14
-0.6872857 1.0729082e-14
-0.6862857 6.291631000000001e-15
-0.6852857 1.3778883000000001e-15
-0.6842857 -3.8766438e-15
-0.6832857 -9.3163301e-15
-0.6822857 -1.4769473e-14
-0.6812857 -2.0053218000000002e-14
-0.6802857 -2.4979195e-14
-0.6792857 -2.9359708e-14
-0.6782857 -3.3014321e-14
-0.6772857 -3.5776615e-14
-0.6762857 -3.7500846e-14
-0.6752857 -3.8068312999999997e-14
-0.6742857 -3.7393130000000003e-14
-0.6732857 -3.5427182e-14
-0.6722857 -3.2163996e-14
-0.6712857 -2.7641351e-14
-0.6702857 -2.1942437e-14
-0.6692857 -1.5195453e-14
-0.6682857 -7.5715494e-15
-0.6672857 7.188628000000001e-16
-0.6662857 9.4313896e-15
-0.6652857 1.8294411999999998e-14
-0.6642857 2.7017123999999998e-14
-0.6632857 3.5298626e-14
-0.6622857 4.2837791e-14
-0.6612857 4.9343580999999994e-14
-0.6602857 5.4545481000000004e-14
-0.6592857 5.8203673e-14
-0.6582857 6.0118598e-14
-0.6572857 6.0139583e-14
-0.6562857 5.8172153e-14
-0.6552857 5.4183776e-14
-0.6542857 4.8207779000000006e-14
-0.6532857 4.0345206e-14
-0.6522857 3.0764506999999996e-14
-0.6512857 1.9698952e-14
-0.6502857 7.4418065e-15
-0.6492857 -5.6606967000000005e-15
-0.6482857 -1.921844e-14
-0.6472857 -3.2808318e-14
-0.6462857 -4.5986668e-14
-0.6452857 -5.8302882e-14
-0.6442857 -6.9313823e-14
-0.6432857 -7.8598554e-14
-0.6422857 -8.5772965e-14
-0.6412857 -9.050381899999999e-14
-0.6402857 -9.2521748e-14
-0.6392857 -9.1632744e-14
-0.6382857 -8.7727748e-14
-0.6372857 -8.0789981e-14
-0.6362857 -7.0899675e-14
-0.6352857 -5.8235972e-14
-0.6342857 -4.3075801999999996e-14
-0.6332857 -2.5789668000000003e-14
-0.6322857 -6.8342675e-15
-0.6312857 1.3257956e-14
-0.6302857 3.3892157e-14
-0.6292857 5.4427087e-14
-0.6282857 7.4193395e-14
-0.6272857 9.251374299999999e-14
-0.6262857 1.0872425000000001e-13
-0.6252857 1.221966e-13
-0.6242857 1.3236023e-13
-0.6232857 1.3872367e-13
-0.6222857 1.4089465e-13
-0.6212857 1.3859783e-13
-0.6202857 1.316898e-13
-0.6192857 1.2017042e-13
-0.6182857 1.0419015e-13
-0.6172857 8.4052773e-14
-0.6162857 6.0213264e-14
-0.6152857 3.3270491e-14
-0.6142857 3.9548491e-15
-0.6132857 -2.6889147999999998e-14
-0.6122857 -5.8324995e-14
-0.6112857 -8.935055200000001e-14
-0.6102857 -1.1892798e-13
-0.6092857 -1.4601651e-13
-0.6082857 -1.6960694000000002e-13
-0.6072857 -1.8875701e-13
-0.6062857 -2.0262623e-13
-0.6052857 -2.105091e-13
-0.6042857 -2.1186544999999998e-13
-0.6032857 -2.0634664999999998e-13
-0.6022857 -1.9381653e-13
-0.6012857 -1.7436609e-13
-0.6002857 -1.4832108999999999e-13
-0.5992857 -1.1624195e-13
-0.5982857 -7.8915593e-14
-0.5972857 -3.7339203e-14
-0.5962857 7.303975e-15
-0.5952857 5.3676261e-14
-0.5942857 1.0032378e-13
-0.5932857 1.4572032e-13
-0.5922857 1.8831543999999999e-13
-0.5912857 2.2658543999999998e-13
-0.5902857 2.5908557e-13
-0.5892857 2.8450149e-13
-0.5882857 3.0169873999999997e-13
-0.5872857 3.0976785e-13
-0.5862857 3.0806377e-13
-0.5852857 2.9623804e-13
-0.5842857 2.7426222e-13
-0.5832857 2.4244141e-13
-0.5822857 2.0141728e-13
-0.5812857 1.5215987e-13
-0.5802857 9.5948229e-14
-0.5792857 3.4339981e-14
-0.5782857 -3.0869422e-14
-0.5772857 -9.769679099999999e-14
-0.5762857 -1.6402933000000002e-13
-0.5752857 -2.2768904000000003e-13
-0.5742857 -2.8650163e-13
-0.5732857 -3.3836760000000003e-13
-0.5722857 -3.8133347e-13
-0.5712857 -4.1366082e-13
-0.5702857 -4.3389059e-13
-0.5692857 -4.4090068e-13
-0.5682857 -4.339548e-13
-0.5672857 -4.1274044e-13
-0.5662857 -3.7739477e-13
-0.5652857 -3.2851679e-13
-0.5642857 -2.6716529e-13
-0.5632857 -1.9484182e-13
-0.5622857 -1.1345893000000001e-13
-0.5612857 -2.5293907e-14
-0.5602857 6.7070795e-14
-0.5592857 1.6081924999999999e-13
-0.5582857 2.5298401e-13
-0.5572857 3.4053587e-13
-0.5562857 4.2047935e-13
-0.5552857 4.8995041e-13
-0.5542857 5.4631402e-13
-0.5532857 5.8725777e-13
-0.5522857 6.1087898e-13
-0.5512857 6.1576161e-13
-0.5502857 6.0104077e-13
-0.5492857 5.664516299999999e-13
-0.5482857 5.1236083e-13
-0.5472857 4.3977879000000005e-13
-0.5462857 3.5035149999999997e-13
-0.5452857 2.4633135e-13
-0.5442857 1.3052719000000001e-13
-0.5432857 6.234406e-15
-0.5422857 -1.2285369e-13
-0.5412857 -2.5275074e-13
-0.5402857 -3.7929575999999997e-13
-0.5392857 -4.98282e-13
-0.5382857 -6.0559192e-13
-0.5372857 -6.9733474e-13
-0.5362857 -7.6998149e-13
-0.5352857 -8.2049354e-13
-0.5342857 -8.4643935e-13
-0.5332857 -8.4609638e-13
-0.5322857 -8.185327399999999e-13
-0.5312857 -7.636663600000001e-13
-0.5302857 -6.8229821e-13
-0.5292857 -5.761175500000001e-13
-0.5282857 -4.4767830000000005e-13
-0.5272857 -3.0034636e-13
-0.5262857 -1.3821815e-13
-0.5252857 3.3987568e-14
-0.5242857 2.1106191e-13
-0.5232857 3.8745879000000003e-13
-0.5222857 5.5746393e-13
-0.5212857 7.153753999999999e-13
-0.5202857 8.5568929e-13
-0.5192857 9.7328575e-13
-0.5182857 1.0636082e-12
-0.5172857 1.12283e-12
-0.5162857 1.1480037e-12
-0.5152857 1.1371852e-12
-0.5142857 1.0895302999999999e-12
-0.5132857 1.0053583e-12
-0.5122857 8.861791700000001e-13
-0.5112857 7.3468368e-13
-0.5102857 5.5469452e-13
-0.5092857 3.5107844999999997e-13
-0.5082857 1.2962227000000001e-13
-0.5072857 -1.0312551e-13
-0.5062857 -3.4004271e-13
-0.5052857 -5.7364629e-13
-0.5042857 -7.9632337e-13
-0.5032857 -1.0005737e-12
-0.5022857 -1.1792564000000001e-12
-0.5012857 -1.3258321e-12
-0.5002857 -1.4345933e-12
-0.4992857 -1.5008745e-12
-0.4982857 -1.5212349e-12
-0.4972857 -1.4936076e-12
-0.4962857 -1.4174072e-12
-0.4952857 -1.2935942e-12
-0.4942857 -1.1246900000000001e-12
-0.4932857 -9.147425600000001e-13
-0.4922857 -6.6924145e-13
-0.4912857 -3.9498341e-13
-0.4902857 -9.9891644e-14
-0.4892857 2.0720653999999997e-13
-0.4882857 5.1683807e-13
-0.4872857 8.1917098e-13
-0.4862857 1.1043212e-12
-0.4852857 1.3626695999999999e-12
-0.4842857 1.5851803e-12
-0.4832857 1.7637079e-12
-0.4822857 1.8912858e-12
-0.4812857 1.9623829e-12
-0.4802857 1.9731219e-12
-0.4792857 1.9214499e-12
-0.4782857 1.8072541999999998e-12
-0.4772857 1.6324193e-12
-0.4762857 1.40082e-12
-0.4752857 1.1182511e-12
-0.4742857 7.9229395e-13
-0.4732857 4.3212072000000005e-13
-0.4722857 4.8243847e-14
-0.4712857 -3.4778415e-13
-0.4702857 -7.437120400000001e-13
-0.4692857 -1.1269623e-12
-0.4682857 -1.4850234e-12
-0.4672857 -1.8058505e-12
-0.4662857 -2.0782606999999997e-12
-0.4652857 -2.2923126000000002e-12
-0.4642857 -2.4396543e-12
-0.4632857 -2.5138313000000003e-12
-0.4622857 -2.5105409e-12
-0.4612857 -2.427825e-12
-0.4602857 -2.2661933e-12
-0.4592857 -2.0286714999999997e-12
-0.4582857 -1.7207703e-12
-0.4572857 -1.3503747e-12
-0.4562857 -9.2755546e-13
-0.4552857 -4.643066599999999e-13
-0.4542857 2.5785414e-14
-0.4532857 5.279311999999999e-13
-0.4522857 1.0265754e-12
-0.4512857 1.5058697e-12
-0.4502857 1.9501678e-12
-0.4492857 2.3445254e-12
-0.4482857 2.6751926e-12
-0.4472857 2.9300808e-12
-0.4462857 3.0991881999999996e-12
-0.4452857 3.1749718999999996e-12
-0.4442857 3.1526509000000004e-12
-0.4432857 3.0304293999999997e-12
-0.4422857 2.8096312e-12
-0.4412857 2.4947373e-12
-0.4402857 2.0933255e-12
-0.4392857 1.615908e-12
-0.4382857 1.0756714e-12
-0.4372857 4.8812578e-13
-0.4362857 -1.2933208999999998e-13
-0.4352857 -7.579245699999999e-13
-0.4342857 -1.3780574e-12
-0.4332857 -1.9699232e-12
-0.4322857 -2.514128e-12
-0.4312857 -2.9923184000000002e-12
-0.4302857 -3.387792e-12
-0.4292857 -3.6860692e-12
-0.4282857 -3.875407800000001e-12
-0.4272857 -3.9472423e-12
-0.4262857 -3.8965321e-12
-0.4252857 -3.7220047e-12
-0.4242857 -3.4262842e-12
-0.4232857 -3.0158977000000004e-12
-0.4222857 -2.5011575e-12
-0.4212857 -1.8959194e-12
-0.4202857 -1.2172214000000001e-12
-0.4192857 -4.8481278e-13
-0.4182857 2.7941391e-13
-0.4172857 1.0520727000000001e-12
-0.4162857 1.8089951e-12
-0.4152857 2.5259815e-12
-0.4142857 3.1795702999999997e-12
-0.4132857 3.7477982e-12
-0.4122857 4.210929399999999e-12
-0.4112857 4.5521279e-12
-0.4102857 4.7580521e-12
-0.4092857 4.8193501000000005e-12
-0.4082857 4.7310368e-12
-0.4072857 4.49274e-12
-0.4062857 4.1088064e-12
-0.4052857 3.5882582000000005e-12
-0.4042857 2.9446026e-12
-0.4032857 2.1954928e-12
-0.4022857 1.3622541e-12
-0.4012857 4.6928336e-13
-0.4002857 -4.5666015e-13
-0.3992857 -1.3872517e-12
-0.3982857 -2.2934627e-12
-0.3972857 -3.1464611e-12
-0.3962857 -3.918522099999999e-12
-0.3952857 -4.5839211e-12
-0.3942857 -5.1197792e-12
-0.3932857 -5.5068353e-12
-0.3922857 -5.7301183000000005e-12
-0.3912857 -5.7794962e-12
-0.3902857 -5.6500818e-12
-0.3892857 -5.3424823999999994e-12
-0.3882857 -4.8628798e-12
-0.3872857 -4.222938e-12
-0.3862857 -3.4395362e-12
-0.3852857 -2.5343348999999998e-12
-0.3842857 -1.5331849000000001e-12
-0.3832857 -4.653942900000001e-13
-0.3822857 6.3712281e-13
-0.3812857 1.7407952e-12
-0.3802857 2.8114098e-12
-0.3792857 3.8151645e-12
-0.3782857 4.7197255e-12
-0.3772857 5.495257e-12
-0.3762857 6.1153888e-12
-0.3752857 6.558093600000001e-12
-0.3742857 6.806443700000001e-12
-0.3732857 6.8492243e-12
-0.3722857 6.6813762e-12
-0.3712857 6.3042596e-12
-0.3702857 5.7257218e-12
-0.3692857 4.9599668e-12
-0.3682857 4.027227000000001e-12
-0.3672857 2.9532436999999998e-12
-0.3662857 1.7685716e-12
-0.3652857 5.077212899999999e-13
-0.3642857 -7.918317299999999e-13
-0.3632857 -2.090747e-12
-0.3622857 -3.3489951e-12
-0.3612857 -4.5270747e-12
-0.3602857 -5.587236e-12
-0.3592857 -6.4946719e-12
-0.3582857 -7.2186411e-12
-0.3572857 -7.7334881e-12
-0.3562857 -8.0195236e-12
-0.3552857 -8.0637435e-12
-0.3542857 -7.860355299999999e-12
-0.3532857 -7.4110917e-12
-0.3522857 -6.725299999999999e-12
-0.3512857 -5.819800099999999e-12
-0.3502857 -4.7185075000000004e-12
-0.3492857 -3.4518324e-12
-0.3482857 -2.0558652e-12
-0.3472857 -5.7136862e-13
-0.3462857 9.5739389e-13
-0.3452857 2.4839638e-12
-0.3442857 3.9610869e-12
-0.3432857 5.3421673e-12
-0.3422857 6.5827301e-12
-0.3412857 7.6418472e-12
-0.3402857 8.4834829e-12
-0.3392857 9.077710399999999e-12
-0.3382857 9.4017628e-12
-0.3372857 9.4408788e-12
-0.3362857 9.1889143e-12
-0.3352857 8.648690199999999e-12
-0.3342857 7.8320685e-12
-0.3332857 6.7597382999999995e-12
-0.3322857 5.4607208e-12
-0.3312857 3.9716009e-12
-0.3302857 2.3355052999999997e-12
-0.3292857 6.0085341e-13
-0.3282857 -1.1800787999999999e-12
-0.3272857 -2.9527413e-12
-0.3262857 -4.6619897e-12
-0.3252857 -6.2538116e-12
-0.3242857 -7.6770397e-12
-0.3232857 -8.885000199999999e-12
-0.3222857 -9.8370442e-12
-0.3212857 -1.0499904e-11
-0.3202857 -1.0848839e-11
-0.3192857 -1.0868521000000001e-11
-0.3182857 -1.0553639e-11
-0.3172857 -9.9091911e-12
-0.3162857 -8.9504596e-12
-0.3152857 -7.702660800000001e-12
-0.3142857 -6.2002812e-12
-0.3132857 -4.4861169000000005e-12
-0.3122857 -2.6100461e-12
-0.3112857 -6.2757031e-13
-0.3102857 1.4018347e-12
-0.3092857 3.4165039999999997e-12
-0.3082857 5.3544547e-12
-0.3072857 7.155282400000001e-12
-0.3062857 8.7620293e-12
-0.3052857 1.0122963000000001e-11
-0.3042857 1.1193215999999999e-11
-0.3032857 1.1936228e-11
-0.3022857 1.2324958e-11
-0.3012857 1.2342815999999998e-11
-0.3002857 1.1984293999999999e-11
-0.2992857 1.1255263e-11
-0.2982857 1.0172936e-11
-0.2972857 8.765492e-12
-0.2962857 7.0713583e-12
-0.2952857 5.1381866e-12
-0.2942857 3.0215315e-12
-0.2932857 7.8328211e-13
-0.2922857 -1.5101222e-12
-0.2912857 -3.7896332e-12
-0.2902857 -5.9856437e-12
-0.2892857 -8.030081699999999e-12
-0.2882857 -9.8584904e-12
-0.2872857 -1.1412034e-11
-0.2862857 -1.2639366e-11
-0.2852857 -1.3498301e-11
-0.2842857 -1.3957242e-11
-0.2832857 -1.3996311e-11
-0.2822857 -1.3608147000000002e-11
-0.2812857 -1.279833e-11
-0.2802857 -1.1585432000000002e-11
-0.2792857 -1.0000661e-11
-0.2782857 -8.0871162e-12
-0.2772857 -5.8986662999999994e-12
-0.2762857 -3.4984706999999997e-12
-0.2752857 -9.571889e-13
-0.2742857 1.6490743999999999e-12
-0.2732857 4.2410326e-12
-0.2722857 6.7386208e-12
-0.2712857 9.0634646e-12
-0.2702857 1.1141345e-11
-0.2692857 1.290457e-11
-0.2682857 1.4294192e-11
-0.2672857 1.5261981999999998e-11
-0.2662857 1.5772107e-11
-0.2652857 1.5802447e-11
-0.2642857 1.5345498e-11
-0.2632857 1.4408833e-11
-0.2622857 1.3015089000000001e-11
-0.2612857 1.120149e-11
-0.2602857 9.0188836e-12
-0.2592857 6.5303408e-12
-0.2582857 3.8093453e-12
-0.2572857 9.3762236e-13
-0.2562857 -1.9973267e-12
-0.2552857 -4.9049089000000005e-12
-0.2542857 -7.6942603e-12
-0.2532857 -1.0277111e-11
-0.2522857 -1.2570611e-11
-0.2512857 -1.4500011e-11
-0.2502857 -1.6001126e-11
-0.2492857 -1.7022482e-11
-0.2482857 -1.7527096e-11
-0.2472857 -1.7493797e-11
-0.2462857 -1.6918078e-11
-0.2452857 -1.5812408000000002e-11
-0.2442857 -1.4206016e-11
-0.2432857 -1.2144134e-11
-0.2422857 -9.686719599999999e-12
-0.2412857 -6.9067073e-12
-0.2402857 -3.8878135e-12
-0.2392857 -7.2198497e-13
-0.2382857 2.4934404e-12
-0.2372857 5.65877e-12
-0.2362857 8.675092599999999e-12
-0.2352857 1.1447416e-11
-0.2342857 1.3887694999999999e-11
-0.2332857 1.5917667e-11
-0.2322857 1.7471385e-11
-0.2312857 1.8497373e-11
-0.2302857 1.8960328e-11
-0.2292857 1.8842328e-11
-0.2282857 1.8143467e-11
-0.2272857 1.6881948e-11
-0.2262857 1.5093573999999998e-11
-0.2252857 1.2830703e-11
-0.2242857 1.0160662e-11
-0.2232857 7.163689e-12
-0.2222857 3.9304728e-12
-0.2212857 5.5934968e-13
-0.2202857 -2.8467336999999996e-12
-0.2192857 -6.1834069000000004e-12
-0.2182857 -9.348105e-12
-0.2172857 -1.2243242e-11
-0.2162857 -1.4779225e-11
-0.2152857 -1.6877221e-11
-0.2142857 -1.8471584000000002e-11
-0.2132857 -1.9511870000000003e-11
-0.2122857 -1.9964393e-11
-0.2112857 -1.9813253e-11
-0.2102857 -1.9060827e-11
-0.2092857 -1.7727708e-11
-0.2082857 -1.5852094e-11
-0.2072857 -1.3488644999999998e-11
-0.2062857 -1.0706861e-11
-0.2052857 -7.5890188e-12
-0.2042857 -4.2277278000000005e-12
-0.2032857 -7.231938499999999e-13
-0.2022857 2.8197459e-12
-0.2012857 6.294719900000001e-12
-0.2002857 9.59697e-12
-0.1992857 1.2626455000000001e-11
-0.1982857 1.5290828e-11
-0.1972857 1.7508201e-11
-0.1962857 1.9209608999999998e-11
-0.1952857 2.0341129e-11
-0.1942857 2.0865559e-11
-0.1932857 2.076363e-11
-0.1922857 2.0034709000000002e-11
-0.1912857 1.8696955e-11
-0.1902857 1.6786935e-11
-0.1892857 1.4358692e-11
-0.1882857 1.1482288e-11
-0.1872857 8.2418508e-12
-0.1862857 4.7331872e-12
-0.1852857 1.0610058000000001e-12
-0.1842857 -2.6641609e-12
-0.1832857 -6.3292565e-12
-0.1822857 -9.8221249e-12
-0.1812857 -1.3034961999999999e-11
-0.1802857 -1.5867680999999998e-11
-0.1792857 -1.8231097e-11
-0.1782857 -2.0049809e-11
-0.1772857 -2.1264704e-11
-0.1762857 -2.1834977e-11
-0.1752857 -2.1739597e-11
-0.1742857 -2.0978165000000002e-11
-0.1732857 -1.9571114999999997e-11
-0.1722857 -1.7559237999999998e-11
-0.1712857 -1.500255e-11
-0.1702857 -1.1978503e-11
-0.1692857 -8.5796116e-12
-0.1682857 -4.9105634e-12
-0.1672857 -1.0848938999999999e-12
-0.1662857 2.7786462e-12
-0.1652857 6.559922600000001e-12
-0.1642857 1.0141311e-11
-0.1632857 1.3411517e-11
-0.1622857 1.6269188e-11
-0.1612857 1.8626194e-11
-0.1602857 2.0410454e-11
-0.1592857 2.1568229e-11
-0.1582857 2.2065765e-11
-0.1572857 2.1890276e-11
-0.1562857 2.1050207e-11
-0.1552857 1.9574784000000002e-11
-0.1542857 1.7512879e-11
-0.1532857 1.4931232999999998e-11
-0.1522857 1.1912103999999999e-11
-0.1512857 8.5504534e-12
-0.1502857 4.9507541000000004e-12
-0.1492857 1.2235514e-12
-0.1482857 -2.5180956000000002e-12
-0.1472857 -6.1621735000000006e-12
-0.1462857 -9.6011503e-12
-0.1452857 -1.2735177e-11
-0.1442857 -1.5474953e-11
-0.1432857 -1.774418e-11
-0.1422857 -1.9481534e-11
-0.1412857 -2.0642118e-11
-0.1402857 -2.1198372000000002e-11
-0.1392857 -2.1140449e-11
-0.1382857 -2.0476057e-11
-0.1372857 -1.9229819e-11
-0.1362857 -1.7442184e-11
-0.1352857 -1.5167956e-11
-0.1342857 -1.24745e-11
-0.1332857 -9.439682100000001e-12
-0.1322857 -6.1496381000000006e-12
-0.1312857 -2.6963995e-12
-0.1302857 8.2453296e-13
-0.1292857 4.316629e-12
-0.1282857 7.6847267e-12
-0.1272857 1.0837347e-11
-0.1262857 1.3688887e-11
-0.1252857 1.6161656000000002e-11
-0.1242857 1.8187728999999998e-11
-0.1232857 1.9710595e-11
-0.1222857 2.0686575e-11
-0.1212857 2.1085976e-11
-0.1202857 2.0893977e-11
-0.1192857 2.0111205e-11
-0.1182857 1.8753992e-11
-0.1172857 1.6854286e-11
-0.1162857 1.4459186000000001e-11
-0.1152857 1.1630107e-11
-0.1142857 8.4415425e-12
-0.1132857 4.9794421000000004e-12
-0.1122857 1.3392022e-12
-0.1112857 -2.3766980000000002e-12
-0.1102857 -6.0613800000000006e-12
-0.1092857 -9.6065124e-12
-0.1082857 -1.2905448e-11
-0.1072857 -1.5856466e-11
-0.1062857 -1.8366015e-11
-0.1052857 -2.0351854e-11
-0.1042857 -2.174598e-11
-0.1032857 -2.2497202e-11
-0.1022857 -2.2573279e-11
-0.1012857 -2.1962502999999998e-11
-0.1002857 -2.0674643e-11
-9.9285714E-02 -1.8741183e-11
-9.8285712E-02 -1.6214818e-11
-9.7285718E-02 -1.3168192000000001e-11
-9.6285716E-02 -9.6918879e-12
-9.5285714E-02 -5.8917321e-12
-9.4285712E-02 -1.8854861999999997e-12
-9.3285717E-02 2.2009746e-12
-9.2285715E-02 6.2378480999999994e-12
-9.1285713E-02 1.0095817e-11
-9.0285711E-02 1.3650513e-11
-8.9285716E-02 1.6786865e-11
-8.8285714E-02 1.9403153e-11
-8.7285712E-02 2.1414616000000002e-11
-8.6285718E-02 2.2756460000000003e-11
-8.5285716E-02 2.3386141e-11
-8.4285714E-02 2.3284846000000002e-11
-8.3285712E-02 2.2458091e-11
-8.2285717E-02 2.0935426e-11
-8.1285715E-02 1.8769273999999998e-11
-8.0285713E-02 1.6032925999999998e-11
-7.9285711E-02 1.2817808e-11
-7.8285716E-02 9.2301316e-12
-7.7285714E-02 5.3870455e-12
-7.6285712E-02 1.4124785e-12
-7.5285718E-02 -2.5671827e-12
-7.4285716E-02 -6.4274005e-12
-7.3285714E-02 -1.0049619e-11
-7.2285712E-02 -1.3325072000000001e-11
-7.1285717E-02 -1.6158133e-11
-7.0285715E-02 -1.8469105e-11
-6.9285713E-02 -2.0196362000000002e-11
-6.8285711E-02 -2.1297807e-11
-6.7285717E-02 -2.1751612000000002e-11
-6.6285715E-02 -2.1556258e-11
-6.5285712E-02 -2.0729913e-11
-6.4285718E-02 -1.9309202e-11
-6.3285716E-02 -1.7347453e-11
-6.2285714E-02 -1.4912509999999998e-11
-6.1285716E-02 -1.2084208e-11
-6.0285714E-02 -8.951634599999999e-12
-5.9285715E-02 -5.6102475e-12
-5.8285713E-02 -2.1589789e-12
-5.7285715E-02 1.3026119000000001e-12
-5.6285713E-02 4.6770489e-12
-5.5285715E-02 7.8714555e-12
-5.4285713E-02 1.0799829e-11
-5.3285714E-02 1.3385037e-11
-5.2285716E-02 1.5560520000000002e-11
-5.1285714E-02 1.7271677999999998e-11
-5.0285716E-02 1.8476956e-11
-4.9285714E-02 1.9148608e-11
-4.8285715E-02 1.9273168000000002e-11
-4.7285713E-02 1.8851613e-11
-4.6285715E-02 1.7899243e-11
-4.5285713E-02 1.6445273e-11
-4.4285715E-02 1.4532144e-11
-4.3285713E-02 1.2214555e-11
-4.2285714E-02 9.558222e-12
-4.1285716E-02 6.6383612e-12
-4.0285714E-02 3.5379228000000003e-12
-3.9285716E-02 3.4556904999999997e-13
-3.8285714E-02 -2.8465596e-12
-3.7285715E-02 -5.9452633e-12
-3.6285713E-02 -8.8588357e-12
-3.5285715E-02 -1.1499698999999998e-11
-3.4285713E-02 -1.378704e-11
-3.3285715E-02 -1.564938e-11
-3.2285713E-02 -1.7026976e-11
-3.1285714E-02 -1.7873989999999998e-11
-3.0285714E-02 -1.8160296e-11
-2.9285714E-02 -1.7872871000000002e-11
-2.8285714E-02 -1.7016685e-11
-2.7285714E-02 -1.5615008e-11
-2.6285714E-02 -1.370911e-11
-2.5285713E-02 -1.1357317e-11
-2.4285715E-02 -8.6334199e-12
-2.3285715E-02 -5.6244786999999995e-12
-2.2285715E-02 -2.4280484e-12
-2.1285715E-02 8.5106305e-13
-2.0285714E-02 4.104415e-12
-1.9285714E-02 7.223791700000001e-12
-1.8285714E-02 1.010515e-11
-1.7285714E-02 1.2652493000000001e-11
-1.6285714E-02 1.4781508e-11
-1.5285715E-02 1.6422798e-11
-1.4285714E-02 1.7524556e-11
-1.3285714E-02 1.8054564e-11
-1.2285714E-02 1.8001395e-11
-1.1285714E-02 1.7374757e-11
-1.0285715E-02 1.620496e-11
-9.2857145E-03 1.4541504000000001e-11
-8.2857143E-03 1.2450845999999999e-11
-7.2857141E-03 1.001346e-11
-6.2857145E-03 7.3202878e-12
-5.2857143E-03 4.4687839e-12
-4.2857141E-03 1.5586995000000001e-12
-3.2857142E-03 -1.3121664e-12
-2.2857143E-03 -4.0520579e-12
-1.2857143E-03 -6.578993e-12
-2.8571428E-04 -8.823949499999999e-12
7.1428571E-04 -1.0733351e-11
1.7142857E-03 -1.2270722000000002e-11
2.7142856E-03 -1.3417438e-11
3.7142858E-03 -1.4172527e-11
4.7142855E-03 -1.4551541e-11
5.7142857E-03 -1.4584578e-11
6.7142858E-03 -1.4313548e-11
7.7142855E-03 -1.3788876e-11
8.7142857E-03 -1.3065827e-11
9.7142858E-03 -1.2200682e-11
1.0714286E-02 -1.1247007e-11
1.1714286E-02 -1.0252258e-11
1.2714285E-02 -9.254908999999999e-12
1.3714286E-02 -8.2823261e-12
1.4714286E-02 -7.349486e-12
1.5714286E-02 -6.458643200000001e-12
1.6714286E-02 -5.5999544e-12
1.7714286E-02 -4.7530217e-12
1.8714286E-02 -3.8892548e-12
1.9714287E-02 -2.9748905e-12
2.0714285E-02 -1.9744746e-12
2.1714285E-02 -8.545723000000001e-13
2.2714285E-02 4.1254350000000003e-13
2.3714285E-02 1.8454795e-12
2.4714286E-02 3.4508270999999997e-12
2.5714286E-02 5.2210037e-12
2.6714286E-02 7.1330081e-12
2.7714286E-02 9.1482215e-12
2.8714286E-02 1.1213315e-11
2.9714286E-02 1.3262269000000001e-11
3.0714286E-02 1.5219426e-11
3.1714287E-02 1.7003433e-11
3.2714285E-02 1.8531858e-11
3.3714287E-02 1.9726217e-11
3.4714285E-02 2.0517087e-11
3.5714287E-02 2.0848988e-11
3.6714286E-02 2.0684694e-11
3.7714284E-02 2.0008652e-11
3.8714286E-02 1.8829263e-11
3.9714284E-02 1.7179816e-11
4.0714286E-02 1.5117959e-11
4.1714285E-02 1.2723693999999999e-11
4.2714287E-02 1.0095964e-11
4.3714285E-02 7.347995899999999e-12
4.4714287E-02 4.6016508e-12
4.5714285E-02 1.9810769e-12
4.6714287E-02 -3.9397357000000004e-13
4.7714286E-02 -2.4147979e-12
4.8714284E-02 -3.9899924e-12
4.9714286E-02 -5.0509471999999996e-12
5.0714284E-02 -5.5562759e-12
5.1714286E-02 -5.4949236e-12
5.2714285E-02 -4.8877626e-12
5.3714287E-02 -3.7875675e-12
5.4714285E-02 -2.2773345e-12
5.5714287E-02 -4.6700933e-13
5.6714285E-02 1.511245e-12
5.7714287E-02 3.5090152000000004e-12
5.8714285E-02 5.3685477e-12
5.9714288E-02 6.9302548e-12
6.0714286E-02 8.0404257e-12
6.1714284E-02 8.5587353e-12
6.2714286E-02 8.365157799999999e-12
6.3714288E-02 7.3659252e-12
6.4714283E-02 5.4982284e-12
6.5714285E-02 2.7334441e-12
6.6714287E-02 -9.2123718e-13
6.7714289E-02 -5.4228028e-12
6.8714283E-02 -1.0693958e-11
6.9714285E-02 -1.6626047e-11
7.0714287E-02 -2.3083136e-11
7.1714282E-02 -2.990698e-11
7.2714284E-02 -3.6922567e-11
7.3714286E-02 -4.3943985e-11
7.4714288E-02 -5.0780300000000003e-11
7.5714283E-02 -5.7241244999999996e-11
7.6714285E-02 -6.3142552e-11
7.7714287E-02 -6.8310722e-11
7.8714289E-02 -7.2587189e-11
7.9714283E-02 -7.58318e-11
8.0714285E-02 -7.792554e-11
8.1714287E-02 -7.8772552e-11
8.2714289E-02 -7.8301401e-11
8.3714284E-02 -7.6465684e-11
8.4714286E-02 -7.3243977e-11
8.5714288E-02 -6.863926699999999e-11
8.6714283E-02 -6.2677906e-11
8.7714285E-02 -5.5408228000000004e-11
8.8714287E-02 -4.6898943000000005e-11
8.9714289E-02 -3.7237422e-11
9.0714283E-02 -2.6527931e-11
9.1714285E-02 -1.4889878e-11
9.2714287E-02 -2.4560955e-12
9.3714289E-02 1.0628895e-11
9.4714284E-02 2.4210679e-11
9.5714286E-02 3.8126913e-11
9.6714288E-02 5.2209506000000006e-11
9.7714283E-02 6.6287129e-11
9.8714285E-02 8.0187999e-11
9.9714287E-02 9.3743015e-11
0.1007143 1.06789e-10
0.1017143 1.1917207e-10
0.1027143 1.3075074e-10
0.1037143 1.4139875e-10
0.1047143 1.5100728e-10
0.1057143 1.5948636e-10
0.1067143 1.6676552e-10
0.1077143 1.7279338999999998e-10
0.1087143 1.775365e-10
0.1097143 1.8097722e-10
0.1107143 1.8311092999999998e-10
0.1117143 1.8394279e-10
0.1127143 1.8348406999999998e-10
0.1137143 1.8174814e-10
0.1147143 1.7874669000000002e-10
0.1157143 1.7448572000000002e-10
0.1167143 1.6896194e-10
0.1177143 1.6215945e-10
0.1187143 1.5404697e-10
0.1197143 1.4457583e-10
0.1207143 1.3367888e-10
0.1217143 1.212705e-10
0.1227143 1.0724814e-10
0.1237143 9.1495225e-11
0.1247143 7.3885705e-11
0.1257143 5.4290231000000005e-11
0.1267143 3.2583669e-11
0.1277143 8.6538029e-12
0.1287143 -1.7589225e-11
0.1297143 -4.6203161999999996e-11
0.1307143 -7.7204101e-11
0.1317143 -1.1055758e-10
0.1327143 -1.4617083e-10
0.1337143 -1.8388648e-10
0.1347143 -2.2347805e-10
0.1357143 -2.646474e-10
0.1367143 -3.0702413e-10
0.1377143 -3.5016727e-10
0.1387143 -3.9356894e-10
0.1397143 -4.3666026000000004e-10
0.1407143 -4.7881928e-10
0.1417143 -5.1938102e-10
0.1427143 -5.5764937e-10
0.1437143 -5.9291075e-10
0.1447143 -6.244491000000001e-10
0.1457143 -6.5156205e-10
0.1467143 -6.7357695e-10
0.1477143 -6.89867e-10
0.1487143 -6.9986569e-10
0.1497143 -7.030795199999999e-10
0.1507143 -6.9909798e-10
0.1517143 -6.876000200000001e-10
0.1527143 -6.6835704e-10
0.1537143 -6.412323399999999e-10
0.1547143 -6.0617678e-10
0.1557143 -5.6322186e-10
0.1567143 -5.1247027e-10
0.1577143 -4.5408516000000003e-10
0.1587143 -3.8827891e-10
0.1597143 -3.1530219e-10
0.1607143 -2.3543415e-10
0.1617143 -1.4897437e-10
0.1627143 -5.6237149e-11
0.1637143 4.2451594999999996e-11
0.1647143 1.4675456e-10
0.1657143 2.563202e-10
0.1667143 3.7077676e-10
0.1677143 4.8972332e-10
0.1687143 6.1271786e-10
0.1697143 7.3926299e-10
0.1707143 8.6878959e-10
0.1717143 1.0006397e-09
0.1727143 1.1340488e-09
0.1737143 1.2681299999999998e-09
0.1747143 1.4018609e-09
0.1757143 1.5340743999999998e-09
0.1767143 1.6634548e-09
0.1777143 1.7885407000000001e-09
0.1787143 1.9077346e-09
0.1797143 2.0193204999999998e-09
0.1807143 2.1214867e-09
0.1817143 2.2123553e-09
0.1827143 2.2900159000000003e-09
0.1837143 2.3525612e-09
0.1847143 2.3981242e-09
0.1857143 2.4249148e-09
0.1867143 2.4312531e-09
0.1877143 2.4156009e-09
0.1887143 2.3765876e-09
0.1897143 2.3130333e-09
0.1907143 2.2239653e-09
0.1917143 2.1086320000000002e-09
0.1927143 1.9665106e-09
0.1937143 1.7973116e-09
0.1947143 1.6009788999999998e-09
0.1957143 1.3776865e-09
0.1967143 1.1278317e-09
0.1977143 8.52026e-10
0.1987143 5.510847e-10
0.1997143 2.2601582e-10
0.2007143 -1.2199e-10
0.2017143 -4.915672499999999e-10
0.2027143 -8.811798499999999e-10
0.2037143 -1.2891212e-09
0.2047143 -1.7135090000000001e-09
0.2057143 -2.1522766e-09
0.2067143 -2.603159e-09
0.2077143 -3.0636781e-09
0.2087143 -3.5311271000000003e-09
0.2097143 -4.0025559e-09
0.2107143 -4.4747601e-09
0.2117143 -4.944277299999999e-09
0.2127143 -5.4073881e-09
0.2137143 -5.8601249e-09
0.2147143 -6.2982883000000005e-09
0.2157143 -6.7174682e-09
0.2167143 -7.113074e-09
0.2177143 -7.480365599999999e-09
0.2187143 -7.8144928e-09
0.2197143 -8.1105331e-09
0.2207143 -8.3635342e-09
0.2217143 -8.568559799999999e-09
0.2227143 -8.7207359e-09
0.2237143 -8.8152992e-09
0.2247143 -8.8476497e-09
0.2257143 -8.8134014e-09
0.2267143 -8.7084361e-09
0.2277143 -8.5289546e-09
0.2287143 -8.2715279e-09
0.2297143 -7.933143e-09
0.2307143 -7.5112465e-09
0.2317143 -7.003784399999999e-09
0.2327143 -6.409237000000001e-09
0.2337143 -5.7266535e-09
0.2347143 -4.9556803e-09
0.2357143 -4.0965925e-09
0.2367143 -3.1503230999999997e-09
0.2377143 -2.1184953000000002e-09
0.2387143 -1.0034538999999999e-09
0.2397143 1.9170221e-10
0.2407143 1.4630887e-09
0.2417143 2.8060077e-09
0.2427143 4.2149256e-09
0.2437143 5.6834582e-09
0.2447143 7.2043635000000004e-09
0.2457143 8.7695448e-09
0.2467143 1.0370065999999999e-08
0.2477143 1.1996173e-08
0.2487143 1.3637330000000001e-08
0.2497143 1.5282249999999998e-08
0.2507143 1.6918952e-08
0.2517143 1.8534801e-08
0.2527143 2.0116572e-08
0.2537143 2.1650509000000002e-08
0.2547143 2.3122389e-08
0.2557143 2.4517596000000002e-08
0.2567143 2.5821206e-08
0.2577143 2.7018063e-08
0.2587143 2.8092881e-08
0.2597143 2.9030334e-08
0.2607143 2.9815164e-08
0.2617143 3.0432296e-08
0.2627143 3.0866923e-08
0.2637143 3.1104636e-08
0.2647143 3.1131514e-08
0.2657143 3.0934236e-08
0.2667143 3.0500187999999996e-08
0.2677143 2.9817573e-08
0.2687143 2.8875521e-08
0.2697143 2.766421e-08
0.2707143 2.6174984000000003e-08
0.2717143 2.4400498e-08
0.2727143 2.2334858e-08
0.2737143 1.9973762999999998e-08
0.2747143 1.7314669e-08
0.2757143 1.4356931999999999e-08
0.2767143 1.110197e-08
0.2777143 7.5534058e-09
0.2787143 3.7172165000000002e-09
0.2797143 -3.9813079e-10
0.2807143 -4.7815511999999994e-09
0.2817143 -9.4192175e-09
0.2827143 -1.4294452e-08
0.2837143 -1.9387619e-08
0.2847143 -2.4676033e-08
0.2857143 -3.0133882e-08
0.2867143 -3.5732151000000004e-08
0.2877143 -4.1438568999999996e-08
0.2887143 -4.7217591e-08
0.2897143 -5.3030363e-08
0.2907143 -5.8834765000000005e-08
0.2917143 -6.458542e-08
0.2927143 -7.0233774e-08
0.2937143 -7.5728157e-08
0.2947143 -8.1013879e-08
0.2957143 -8.603332999999999e-08
0.2967143 -9.072609300000001e-08
0.2977143 -9.502904e-08
0.2987143 -9.887646299999999e-08
0.2997143 -1.0220015e-07
0.3007143 -1.0492952e-07
0.3017143 -1.0699173e-07
0.3027143 -1.0831174999999999e-07
0.3037143 -1.0881249000000001e-07
0.3047143 -1.0841492e-07
0.3057143 -1.0703819999999999e-07
0.3067143 -1.0459980000000001e-07
0.3077143 -1.0101561e-07
0.3087143 -9.6200148e-08
0.3097143 -9.0066643e-08
0.3107143 -8.2527224e-08
0.3117143 -7.3493073e-08
0.3127143 -6.28746e-08
0.3137143 -5.0581633e-08
0.3147143 -3.6523626e-08
0.3157143 -2.0609878e-08
0.3167143 -2.7497674e-09
0.3177143 1.7146982e-08
0.3187143 3.9170034000000004e-08
0.3197143 6.3408173e-08
0.3207143 8.9949009e-08
0.3217143 1.1887871999999999e-07
0.3227143 1.5028176e-07
0.3237143 1.8424071e-07
0.3247143 2.2083597e-07
0.3257143 2.6014563999999997e-07
0.3267143 3.0224538e-07
0.3277143 3.4720833000000003e-07
0.3287143 3.9510493000000003e-07
0.3297143 4.4600292e-07
0.3307143 4.999673600000001e-07
0.3317143 5.570604000000001e-07
0.3327143 6.1734147e-07
0.3337143 6.8086727e-07
0.3347143 7.4769178e-07
0.3357143 8.1786613e-07
0.3367143 8.9143901e-07
0.3377143 9.6845643e-07
0.3387143 1.0489619e-06
0.3397143 1.1329966e-06
0.3407143 1.2205994e-06
0.3417143 1.3118066e-06
0.3427143 1.4066527e-06
0.3437143 1.5051699e-06
0.3447143 1.607388e-06
0.3457143 1.7133353e-06
0.3467143 1.8230379e-06
0.3477143 1.9365198999999998e-06
0.3487143 2.0538041e-06
0.3497143 2.1749111e-06
0.3507143 2.2998606e-06
0.3517143 2.4286706e-06
0.3527143 2.5613580999999998e-06
0.3537143 2.6979391e-06
0.3547143 2.8384292e-06
0.3557143 2.9828435e-06
0.3567143 3.1311963e-06
0.3577143 3.2835029000000003e-06
0.3587143 3.4397779e-06
0.3597143 3.6000371999999997e-06
0.3607143 3.7642965999999996e-06
0.3617143 3.9325727e-06
0.3627143 4.1048831999999995e-06
0.3637143 4.2812474e-06
0.3647143 4.4616854e-06
0.3657143 4.6462198e-06
0.3667143 4.8348742000000005e-06
0.3677143 5.0276743000000005e-06
0.3687143 5.224647e-06
0.3697143 5.4258223e-06
0.3707143 5.6312313e-06
0.3717143 5.840907800000001e-06
0.3727143 6.0548885000000005e-06
0.3737143 6.273211299999999e-06
0.3747143 6.4959167e-06
0.3757143 6.7230474e-06
0.3767143 6.9546495e-06
0.3777143 7.1907714e-06
0.3787143 7.431463399999999e-06
0.3797143 7.676779e-06
0.3807143 7.9267735e-06
0.3817143 8.1815045e-06
0.3827143 8.4410331e-06
0.3837143 8.7054225e-06
0.3847143 8.9747381e-06
0.3857143 9.2490481e-06
0.3867143 9.528420700000001e-06
0.3877143 9.812927000000001e-06
0.3887143 1.010264e-05
0.3897143 1.0397634e-05
0.3907143 1.0697984e-05
0.3917143 1.1003767000000001e-05
0.3927143 1.1315062e-05
0.3937143 1.1631946e-05
0.3947143 1.1954498000000002e-05
0.3957143 1.2282796999999999e-05
0.3967143 1.2616924e-05
0.3977143 1.2956959000000001e-05
0.3987143 1.3302980000000002e-05
0.3997143 1.3655068e-05
0.4007143 1.4013303e-05
0.4017143 1.4377761e-05
0.4027143 1.4748525000000001e-05
0.4037143 1.5125670000000001e-05
0.4047143 1.5509275e-05
0.4057143 1.5899417000000002e-05
0.4067143 1.6296173e-05
0.4077143 1.6699617000000002e-05
0.4087143 1.7109826e-05
0.4097143 1.7526874e-05
0.4107143 1.7950832e-05
0.4117143 1.8381773e-05
0.4127143 1.881977e-05
0.4137143 1.9264891e-05
0.4147143 1.9717205999999998e-05
0.4157143 2.0176779999999998e-05
0.4167143 2.0643681999999998e-05
0.4177143 2.1117977e-05
0.4187143 2.1599726e-05
0.4197143 2.2088994000000002e-05
0.4207143 2.2585841e-05
0.4217143 2.3090327999999998e-05
0.4227143 2.3602513e-05
0.4237143 2.4122454e-05
0.4247143 2.4650211000000003e-05
0.4257143 2.5185838e-05
0.4267143 2.5729394999999998e-05
0.4277143 2.6280941e-05
0.4287143 2.684053e-05
0.4297143 2.740822e-05
0.4307143 2.7984066000000002e-05
0.4317143 2.8568127e-05
0.4327143 2.9160461e-05
0.4337143 2.9761125e-05
0.4347143 3.0370184999999998e-05
0.4357143 3.0987704e-05
0.4367143 3.1613746000000004e-05
0.4377143 3.2248383e-05
0.4387143 3.2891683e-05
0.4397143 3.3543719e-05
0.4407143 3.4204567e-05
0.4417143 3.4874304e-05
0.4427143 3.5553015000000004e-05
0.4437143 3.624078e-05
0.4447143 3.6937686e-05
0.4457143 3.7643824e-05
0.4467143 3.8359286e-05
0.4477143 3.9084170999999995e-05
0.4487143 3.9818579e-05
0.4497143 4.056262e-05
0.4507143 4.1316399999999996e-05
0.4517143 4.2080032e-05
0.4527143 4.2853634e-05
0.4537143 4.3637328e-05
0.4547143 4.4431238e-05
0.4557143 4.5235493e-05
0.4567143 4.6050229e-05
0.4577143 4.6875587e-05
0.4587143 4.7711706e-05
0.4597143 4.8558741000000005e-05
0.4607143 4.9416843e-05
0.4617143 5.0286172e-05
0.4627143 5.1166899e-05
0.4637143 5.2059193e-05
0.4647143 5.2963230000000004e-05
0.4657143 5.3879194e-05
0.4667143 5.4807265e-05
0.4677143 5.5747631e-05
0.4687143 5.6700496999999995e-05
0.4697143 5.7666057e-05
0.4707143 5.864450799999999e-05
0.4717143 5.9636062e-05
0.4727143 6.0640922999999994e-05
0.4737143 6.165930700000001e-05
0.4747143 6.269143e-05
0.4757143 6.373750799999999e-05
0.4767143 6.479775700000001e-05
0.4777143 6.5872399e-05
0.4787143 6.6961661e-05
0.4797143 6.8065771e-05
0.4807143 6.9184955e-05
0.4817143 7.0319442e-05
0.4827143 7.1469464e-05
0.4837143 7.2635254e-05
0.4847143 7.3817051e-05
0.4857143 7.5015089e-05
0.4867143 7.6229611e-05
0.4877143 7.746085100000001e-05
0.4887143 7.8709047e-05
0.4897143 7.997445e-05
0.4907143 8.1257303e-05
0.4917143 8.2557858e-05
0.4927143 8.3876358e-05
0.4937143 8.5213054e-05
0.4947143 8.6568201e-05
0.4957143 8.7942055e-05
0.4967143 8.9334861e-05
0.4977143 9.0746869e-05
0.4987143 9.2178328e-05
0.4997143 9.362949e-05
0.5007143 9.5100609e-05
0.5017143 9.6591941e-05
0.5027143 9.8103737e-05
0.5037143 9.963625899999999e-05
0.5047143 0.00010118977
0.5057143 0.00010276451
0.5067143 0.00010436074
0.5077143 0.00010597871
0.5087143 0.00010761867999999999
0.5097143 0.00010928089
0.5107143 0.00011096563000000001
0.5117143 0.00011267316
0.5127143 0.00011440375000000001
0.5137143 0.00011615766000000001
0.5147143 0.00011793518
0.5157143 0.00011973658
0.5167143 0.00012156214
0.5177143 0.00012341216
0.5187143 0.00012528691
0.5197143 0.00012718668
0.5207143 0.00012911179
0.5217143 0.00013106251
0.5227143 0.00013303915
0.5237143 0.00013504202000000001
0.5247143 0.00013707146
0.5257143 0.00013912778
0.5267143 0.00014121133
0.5277143 0.00014332243
0.5287143 0.00014546143
0.5297143 0.00014762869
0.5307143 0.00014982455
0.5317143 0.00015204939
0.5327143 0.00015430358
0.5337143 0.00015658748
0.5347143 0.00015890148
0.5357143 0.00016124599
0.5367143 0.00016362138999999998
0.5377143 0.00016602812
0.5387143 0.00016846658
0.5397143 0.00017093721
0.5407143 0.00017344046
0.5417143 0.00017597674999999998
0.5427143 0.00017854654
0.5437143 0.00018115027
0.5447143 0.0001837884
0.5457143 0.00018646142
0.5467143 0.00018916979
0.5477143 0.00019191399999999998
0.5487143 0.00019469453
0.5497143 0.00019751188999999998
0.5507143 0.00020036659
0.5517143 0.00020325913
0.5527143 0.00020619002
0.5537143 0.00020915984000000003
0.5547143 0.00021216908
0.5557143 0.0002152183
0.5567143 0.00021830804
0.5577143 0.00022143884000000002
0.5587143 0.00022461124
0.5597143 0.00022782585
0.5607143 0.00023108320999999998
0.5617143 0.00023438392
0.5627143 0.00023772855
0.5637143 0.00024111766000000002
0.5647143 0.00024455185
0.5657143 0.00024803172999999997
0.5667143 0.00025155791
0.5677143 0.00025513099999999997
0.5687143 0.00025875163
0.5697143 0.00026242039
0.5707143 0.00026613791
0.5717143 0.00026990476
0.5727143 0.00027372162
0.5737143 0.00027758906
0.5747143 0.00028150773
0.5757143 0.00028547827
0.5767143 0.00028950128
0.5777143 0.00029357742999999996
0.5787143 0.00029770736
0.5797143 0.00030189171
0.5807143 0.00030613115999999997
0.5817143 0.00031042637
0.5827143 0.00031477796
0.5837143 0.00031918662
0.5847143 0.00032365301000000004
0.5857143 0.00032817782
0.5867143 0.00033276169
0.5877143 0.00033740534
0.5887143 0.00034210948
0.5897143 0.0003468748
0.5907143 0.00035170203
0.5917143 0.00035659189
0.5927143 0.00036154509000000003
0.5937143 0.00036656236000000004
0.5947143 0.00037164446
0.5957143 0.00037679215
0.5967143 0.00038200619000000006
0.5977143 0.00038728731
0.5987143 0.00039263632
0.5997143 0.00039805399999999995
0.6007143 0.00040354112000000005
0.6017143 0.00040909849000000004
0.6027143 0.0004147269
0.6037143 0.0004204272
0.6047143 0.00042620018
0.6057143 0.00043204673
0.6067143 0.00043796767
0.6077143 0.00044396387999999997
0.6087143 0.00045003621000000004
0.6097143 0.00045618558
0.6107143 0.00046241288999999996
0.6117143 0.00046871904999999995
0.6127143 0.00047510493
0.6137143 0.00048157148999999997
0.6147143 0.00048811967
0.6157143 0.00049475038
0.6167143 0.00050146464
0.6177143 0.00050826352
0.6187143 0.00051514799
0.6197143 0.0005221190799999999
0.6207143 0.0005291778099999999
0.6217143 0.0005363252100000001
0.6227143 0.00054356233
0.6237143 0.00055089022
0.6247143 0.00055830997
0.6257143 0.0005658226199999999
0.6267143 0.00057342927
0.6277143 0.00058113101
0.6287143 0.00058892897
0.6297143 0.00059682429
0.6307143 0.0006048181099999999
0.6317143 0.00061291162
0.6327143 0.00062110594
0.6337143 0.00062940226
0.6347143 0.00063780176
0.6357143 0.00064630558
0.6367143 0.00065491499
0.6377143 0.00066363118
0.6387143 0.00067245542
0.6397143 0.00068138893
0.6407143 0.00069043294
0.6417143 0.00069958878
0.6427143 0.0007088576699999999
0.6437143 0.0007182408799999999
0.6447143 0.00072773973
0.6457143 0.00073735555
0.6467143 0.0007470896400000001
0.6477143 0.00075694334
0.6487143 0.00076691804
0.6497143 0.00077701507
0.6507143 0.0007872357899999999
0.6517143 0.0007975814700000001
0.6527143 0.00080805357
0.6537143 0.0008186534599999999
0.6547143 0.00082938259
0.6557143 0.0008402423200000001
0.6567143 0.0008512340200000001
0.6577143 0.00086235923
0.6587143 0.00087361941
0.6597143 0.0008850160199999999
0.6607143 0.0008965505900000001
0.6617143 0.0009082245000000001
0.6627143 0.00092003938
0.6637143 0.00093199669
0.6647143 0.0009440978799999999
0.6657143 0.0009563445
0.6667143 0.00096873819
0.6677143 0.00098128048
0.6687143 0.00099397294
0.6697143 0.0010068172
0.6707143 0.001019815
0.6717143 0.0010329678
0.6727143 0.0010462773999999999
0.6737143 0.0010597454
0.6747143 0.0010733736
0.6757143 0.0010871634
0.6767143 0.0011011168
0.6777143 0.0011152354
0.6787143 0.001129521
0.6797143 0.0011439754
0.6807143 0.0011586004
0.6817143 0.0011733977
0.6827143 0.0011883692
0.6837143 0.0012035169
0.6847143 0.0012188425
0.6857143 0.0012343481
0.6867143 0.0012500354000000002
0.6877143 0.0012659065
0.6887143 0.0012819632
0.6897143 0.0012982074
0.6907143 0.0013146411
0.6917143 0.0013312664
0.6927143 0.0013480852
0.6937143 0.0013650997999999999
0.6947143 0.0013823122
0.6957143 0.0013997245
0.6967143 0.0014173389999999999
0.6977143 0.0014351577
0.6987143 0.0014531828
0.6997143 0.0014714164999999999
0.7007143 0.001489861
0.7017143 0.0015085184999999999
0.7027143 0.0015273910000000001
0.7037143 0.001546481
0.7047143 0.0015657906
0.7057143 0.0015853224000000003
0.7067143 0.0016050786
0.7077143 0.0016250618999999998
0.7087143 0.0016452745
0.7097143 0.0016657188000000001
0.7107143 0.0016863973999999998
0.7117143 0.0017073127000000001
0.7127143 0.0017284672
0.7137143 0.0017498632999999998
0.7147143 0.0017715034
0.7157143 0.0017933903999999999
0.7167143 0.0018155268
0.7177143 0.0018379151000000001
0.7187143 0.0018605579999999998
0.7197143 0.0018834584
0.7207143 0.0019066189
0.7217143 0.001930042
0.7227143 0.0019537307
0.7237143 0.0019776877
0.7247143 0.0020019159000000003
0.7257143 0.002026418
0.7267143 0.0020511969000000002
0.7277143 0.0020762551
0.7287143 0.0021015957999999998
0.7297143 0.0021272219
0.7307143 0.0021531363
0.7317143 0.0021793421
0.7327143 0.0022058422
0.7337143 0.0022326396
0.7347143 0.0022597374
0.7357143 0.0022871389
0.7367143 0.0023148468
0.7377143 0.0023428645000000002
0.7387143 0.0023711951
0.7397143 0.0023998415
0.7407143 0.0024288071
0.7417143 0.002458095
0.7427143 0.0024877084999999997
0.7437143 0.002517651
0.7447143 0.0025479259
0.7457143 0.0025785366
0.7467143 0.0026094864
0.7477143 0.0026407786
0.7487143 0.0026724167999999998
0.7497143 0.0027044045
0.7507143 0.0027367452
0.7517143 0.0027694423
0.7527143 0.0028024993
0.7537143 0.00283592
0.7547143 0.0028697077000000002
0.7557143 0.002903866
0.7567143 0.0029383988
0.7577143 0.0029733095
0.7587143 0.0030086021
0.7597143 0.0030442803
0.7607143 0.003080348
0.7617143 0.0031168089
0.7627143 0.0031536671
0.7637143 0.0031909265
0.7647143 0.0032285909
0.7657143 0.0032666641000000003
0.7667143 0.0033051507
0.7677143 0.0033440541
0.7687143 0.0033833788999999997
0.7697143 0.0034231285
0.7707143 0.0034633074000000002
0.7717143 0.0035039204
0.7727143 0.003544971
0.7737143 0.0035864639
0.7747143 0.0036284036
0.7757143 0.0036707945
0.7767143 0.0037136403999999995
0.7777143 0.0037569457999999997
0.7787143 0.0038007150999999997
0.7797143 0.0038449532
0.7807143 0.0038896644000000003
0.7817143 0.0039348531999999995
0.7827143 0.0039805243
0.7837143 0.0040266823
0.7847143 0.0040733317
0.7857143 0.0041204778
0.7867143 0.004168124699999999
0.7877143 0.0042162777
0.7887143 0.004264941899999999
0.7897143 0.004314122300000001
0.7907143 0.0043638235999999995
0.7917143 0.004414050599999999
0.7927143 0.0044648084
0.7937143 0.0045161018
0.7947143 0.004567935699999999
0.7957143 0.0046203157000000005
0.7967143 0.004673247199999999
0.7977143 0.0047267353
0.7987143 0.0047807851
0.7997143 0.0048354021
0.8007143 0.004890591299999999
0.8017143 0.0049463586
0.8027143 0.005002709399999999
0.8037143 0.0050596493
0.8047143 0.0051171835
0.8057143 0.0051753177
0.8067143 0.0052340572
0.8077143 0.0052934076
0.8087143 0.0053533749
0.8097143 0.0054139648
0.8107143 0.005475182800000001
0.8117143 0.005537035
0.8127143 0.0055995271000000004
0.8137143 0.0056626654
0.8147143 0.0057264551
0.8157143 0.0057909026999999995
0.8167143 0.005856014499999999
0.8177143 0.0059217964
0.8187143 0.0059882543
0.8197143 0.0060553939
0.8207143 0.006123221799999999
0.8217143 0.0061917439
0.8227143 0.006260967300000001
0.8237143 0.006330898
0.8247143 0.0064015425
0.8257143 0.0064729073000000005
0.8267143 0.0065449989
0.8277143 0.0066178240000000004
0.8287143 0.006691389
0.8297143 0.0067657005
0.8307143 0.006840765899999999
0.8317143 0.006916592199999999
0.8327143 0.0069931855000000005
0.8337143 0.007070553
0.8347143 0.0071487004
0.8357143 0.0072276358
0.8367143 0.0073073657
0.8377143 0.007387897499999999
0.8387143 0.0074692383
0.8397143 0.0075513954999999995
0.8407143 0.007634377100000001
0.8417143 0.0077181896000000005
0.8427143 0.0078028403
0.8437143 0.007888336400000001
0.8447143 0.007974686
0.8457143 0.008061895599999999
0.8467143 0.008149973999999999
0.8477143 0.0082389277
0.8487143 0.0083287639
0.8497143 0.008419491500000001
0.8507143 0.0085111184
0.8517143 0.0086036533
0.8527143 0.008697103500000001
0.8537143 0.008791477
0.8547143 0.008886782599999999
0.8557143 0.0089830282
0.8567143 0.0090802205
0.8577143 0.0091783681
0.8587143 0.0092774797
0.8597143 0.0093775627
0.8607143 0.009478627199999999
0.8617143 0.0095806812
0.8627143 0.0096837335
0.8637143 0.0097877928
0.8647143 0.009892867100000001
0.8657143 0.009998965799999999
0.8667143 0.010106097999999999
0.8677143 0.010214272
0.8687143 0.010323496
0.8697143 0.010433779
0.8707143 0.01054513
0.8717143 0.010657558000000001
0.8727143 0.010771072000000001
0.8737143 0.010885681000000001
0.8747143 0.011001396
0.8757143 0.011118224999999999
0.8767143 0.011236179
0.8777143 0.011355268
0.8787143 0.011475497999999999
0.8797143 0.011596882
0.8807143 0.011719426
0.8817143 0.011843141000000001
0.8827143 0.011968036
0.8837143 0.012094121999999999
0.8847143 0.012221409
0.8857143 0.012349905
0.8867143 0.012479624
0.8877143 0.012610575
0.8887143 0.012742769000000001
0.8897143 0.012876216
0.8907143 0.013010923999999998
0.8917143 0.013146904999999999
0.8927143 0.013284167
0.8937143 0.013422719999999999
0.8947143 0.013562576
0.8957143 0.013703744000000002
0.8967143 0.013846234999999998
0.8977143 0.013990060999999998
0.8987143 0.014135235999999999
0.8997143 0.014281769
0.9007143 0.014429672
0.9017143 0.014578954
0.9027143 0.014729628000000002
0.9037143 0.014881704
0.9047143 0.015035195000000001
0.9057143 0.015190108
0.9067143 0.015346456000000001
0.9077143 0.015504247999999998
0.9087143 0.015663497000000002
0.9097143 0.015824217
0.9107143 0.015986418
0.9117143 0.016150114
0.9127143 0.016315318
0.9137143 0.016482039
0.9147143 0.016650291
0.9157143 0.016820086
0.9167143 0.016991433
0.9177143 0.017164344999999998
0.9187143 0.017338834
0.9197143 0.017514914
0.9207143 0.017692594
0.9217143 0.01787189
0.9227143 0.018052812
0.9237143 0.018235376
0.9247143 0.018419595
0.9257143 0.018605482
0.9267143 0.018793050999999998
0.9277143 0.018982313
0.9287143 0.019173282
0.9297143 0.019365967999999997
0.9307143 0.019560386000000003
0.9317143 0.019756547
0.9327143 0.019954464999999998
0.9337143 0.020154151999999998
0.9347143 0.020355625000000002
0.9357143 0.020558896
0.9367143 0.020763981
0.9377143 0.020970892999999997
0.9387143 0.021179646
0.9397143 0.021390255
0.9407143 0.021602733
0.9417143 0.021817093
0.9427143 0.022033349
0.9437143 0.022251513
0.9447143 0.022471599999999998
0.9457143 0.022693626999999997
0.9467143 0.022917608
0.9477143 0.023143558
0.9487143 0.023371492
0.9497143 0.023601425
0.9507143 0.023833373
0.9517143 0.024067349
0.9527143 0.024303366
0.9537143 0.024541441
0.9547143 0.024781586
0.9557143 0.025023816999999997
0.9567143 0.025268148999999997
0.9577143 0.025514598
0.9587143 0.025763179
0.9597143 0.026013912
0.9607143 0.026266811999999997
0.9617143 0.026521896000000003
0.9627143 0.026779176999999998
0.9637143 0.027038669
0.9647143 0.027300388000000002
0.9657143 0.027564348
0.9667143 0.02783057
0.9677143 0.028099064
0.9687143 0.028369852
0.9697143 0.028642948
0.9707143 0.028918371999999998
0.9717143 0.029196139
0.9727143 0.029476266
0.9737143 0.029758771000000003
0.9747143 0.030043669000000002
0.9757143 0.030330972999999997
0.9767143 0.030620704999999998
0.9777143 0.030912878
0.9787143 0.031207508
0.9797143 0.031504614
0.9807143 0.031804212
0.9817143 0.032106321
0.9827143 0.032410963
0.9837143 0.032718151
0.9847143 0.033027909
0.9857143 0.033340251
0.9867143 0.033655192
0.9877143 0.033972753
0.9887143 0.034292947
0.9897143 0.034615793
0.9907143 0.034941308
0.9917143 0.035269509
0.9927143 0.035600417
0.9937143 0.035934048
0.9947143 0.036270428
0.9957143 0.036609569
0.9967143 0.036951492
0.9977143 0.037296218
0.9987143 0.037643767
0.9997143 0.037994154
1.000714 0.038347399000000004
1.001714 0.038703519
1.002714 0.03906253
1.003714 0.039424453000000005
1.004714 0.039789308
1.005714 0.040157113
1.006714 0.04052789
1.007714 0.040901659
1.008714 0.04127844
1.009714 0.041658254
1.010714 0.04204112
1.011714 0.042427058
1.012714 0.042816086
1.013714 0.043208225
1.014714 0.043603496
1.015714 0.044001914999999996
1.016714 0.044403502
1.017714 0.044808278
1.018714 0.045216264
1.019714 0.045627481000000004
1.020714 0.046041948
1.021714 0.046459692999999996
1.022714 0.046880732
1.023714 0.04730509
1.024714 0.047732782
1.025714 0.048163832999999996
1.026714 0.048598263
1.027714 0.049036095
1.028714 0.049477349999999996
1.029714 0.049922045000000005
1.030714 0.050370202999999995
1.031714 0.050821842
1.032714 0.051276985000000004
1.033714 0.051735656
1.034714 0.052197877000000004
1.035714 0.052663666
1.036714 0.053133053000000006
1.037714 0.053606054
1.038714 0.054082699
1.039714 0.05456299999999999
1.040714 0.055046985
1.041714 0.055534672
1.042714 0.056026084000000004
1.043714 0.056521239
1.044714 0.05702016100000001
1.045714 0.05752287699999999
1.046714 0.058029412
1.047714 0.058539788
1.048714 0.059054029
1.049714 0.059572159000000006
1.050714 0.0600942
1.051714 0.060620176
1.052714 0.06115011099999999
1.053714 0.06168402
1.054714 0.062221923
1.055714 0.062763842
1.056714 0.063309807
1.057714 0.063859834
1.058714 0.064413954
1.059714 0.064972194
1.060714 0.065534574
1.061714 0.06610112
1.062714 0.066671858
1.063714 0.067246816
1.064714 0.06782601099999999
1.065714 0.068409462
1.066714 0.068997196
1.067714 0.069589232
1.068714 0.070185593
1.069714 0.070786307
1.070714 0.071391399
1.071714 0.072000892
1.072714 0.072614814
1.073714 0.073233194
1.074714 0.073856057
1.075714 0.07448342499999999
1.076714 0.07511532200000001
1.077714 0.07575177599999999
1.078714 0.076392799
1.079714 0.077038421
1.080714 0.07768866499999999
1.081714 0.078343553
1.082714 0.079003116
1.083714 0.07966737
1.084714 0.080336345
1.085714 0.08101007
1.086714 0.081688573
1.087714 0.082371879
1.088714 0.08306002100000001
1.089714 0.08375302999999999
1.090714 0.084450922
1.091714 0.085153716
1.092714 0.085861434
1.093714 0.086574105
1.094714 0.087291747
1.095714 0.08801439
1.096714 0.08874206100000001
1.097714 0.089474785
1.098714 0.090212584
1.099714 0.090955495
1.100714 0.091703545
1.101714 0.092456758
1.102714 0.09321516299999999
1.103714 0.093978783
1.104714 0.09474764199999999
1.105714 0.09552176300000001
1.106714 0.09630116999999999
1.107714 0.097085891
1.108714 0.097875949
1.109714 0.09867136800000001
1.110714 0.099472178
1.111714 0.10027841000000001
1.112714 0.10109009
1.113714 0.10190726
1.114714 0.10272993000000001
1.115714 0.10355815
1.116714 0.10439190999999999
1.117714 0.10523126
1.118714 0.10607620000000001
1.119714 0.10692676000000001
1.120714 0.10778299000000001
1.121714 0.10864487999999999
1.122714 0.10951248
1.123714 0.11038580999999999
1.124714 0.11126491000000001
1.125714 0.11214981000000002
1.126714 0.11304051999999999
1.127714 0.11393709999999999
1.128714 0.11483955
1.129714 0.11574789
1.130714 0.11666215
1.131714 0.11758234000000001
1.132714 0.1185085
1.133714 0.11944067000000001
1.134714 0.12037884
1.135714 0.12132309
1.136714 0.12227341000000001
1.137714 0.12322984000000001
1.138714 0.12419242
1.139714 0.12516119
1.140714 0.12613614
1.141714 0.12711732
1.142714 0.12810475
1.143714 0.12909843
1.144714 0.13009839
1.145714 0.13110467
1.146714 0.13211728
1.147714 0.13313626
1.148714 0.13416164
1.149714 0.13519345
1.150714 0.13623172
1.151714 0.13727649
1.152714 0.13832778
1.153714 0.13938561
1.154714 0.14045002
1.155714 0.14152102
1.156714 0.14259862
1.157714 0.14368285
1.158714 0.14477373000000002
1.159714 0.14587129999999998
1.160714 0.14697557
1.161714 0.14808659
1.162714 0.14920438
1.163714 0.150329
1.164714 0.15146045
1.165714 0.15259876
1.166714 0.15374395
1.167714 0.15489605
1.168714 0.15605505
1.169714 0.157221
1.170714 0.15839391
1.171714 0.15957381
1.172714 0.16076075
1.173714 0.16195473999999999
1.174714 0.16315582
1.175714 0.16436402
1.176714 0.16557937
1.177714 0.16680191
1.178714 0.16803165
1.179714 0.16926860999999999
1.180714 0.1705128
1.181714 0.17176424
1.182714 0.17302296
1.183714 0.17428897999999998
1.184714 0.17556231
1.185714 0.176843
1.186714 0.17813108
1.187714 0.17942658
1.188714 0.18072953
1.189714 0.18203994
1.190714 0.18335785
1.191714 0.18468327
1.192714 0.18601621999999998
1.193714 0.18735674
1.194714 0.18870481
1.195714 0.19006049
1.196714 0.19142378999999998
1.197714 0.19279472
1.198714 0.19417332
1.199714 0.19555963
1.200714 0.19695368
1.201714 0.19835550000000002
1.202714 0.19976511
1.203714 0.20118251
1.204714 0.20260771
1.205714 0.20404076
1.206714 0.20548168
1.207714 0.20693049
1.208714 0.2083872
1.209714 0.20985183999999998
1.210714 0.21132445
1.211714 0.21280501999999998
1.212714 0.21429359999999997
1.213714 0.21579019000000002
1.214714 0.21729483000000002
1.215714 0.21880753
1.216714 0.22032831
1.217714 0.22185722
1.218714 0.22339425000000002
1.219714 0.22493945
1.220714 0.22649282999999998
1.221714 0.2280544
1.222714 0.22962419
1.223714 0.2312022
1.224714 0.23278848
1.225714 0.23438302
1.226714 0.23598581999999999
1.227714 0.23759694
1.228714 0.2392164
1.229714 0.24084423
1.230714 0.24248045000000001
1.231714 0.24412507
1.232714 0.24577812000000002
1.233714 0.24743959999999998
1.234714 0.24910951
1.235714 0.25078787
1.236714 0.2524747
1.237714 0.25417006
1.238714 0.25587394
1.239714 0.25758636
1.240714 0.25930733
1.241714 0.26103687
1.242714 0.26277501999999997
1.243714 0.26452178
1.244714 0.26627718
1.245714 0.26804125
1.246714 0.269814
1.247714 0.27159541
1.248714 0.27338553
1.249714 0.27518433
1.250714 0.27699186
1.251714 0.27880813
1.252714 0.28063313
1.253714 0.2824669
1.254714 0.28430945
1.255714 0.28616078
1.256714 0.28802094
1.257714 0.28988994
1.258714 0.29176778999999997
1.259714 0.29365451
1.260714 0.29555012
1.261714 0.29745459999999996
1.262714 0.29936798
1.263714 0.30129026
1.264714 0.30322140000000003
1.265714 0.30516146
1.266714 0.30711044
1.267714 0.30906838000000003
1.268714 0.31103529
1.269714 0.31301118
1.270714 0.31499607
1.271714 0.31698993
1.272714 0.31899281
1.273714 0.32100475
1.274714 0.32302572
1.275714 0.32505575
1.276714 0.32709483
1.277714 0.32914295
1.278714 0.33120012
1.279714 0.33326636
1.280714 0.33534165
1.281714 0.33742602
1.282714 0.33951949000000003
1.283714 0.34162204
1.284714 0.3437337
1.285714 0.34585447999999996
1.286714 0.34798437
1.287714 0.35012339000000003
1.288714 0.35227153
1.289714 0.3544288
1.290714 0.35659519
1.291714 0.35877072
1.292714 0.36095537
1.293714 0.36314914
1.294714 0.36535207000000003
1.295714 0.36756415
1.296714 0.3697854
1.297714 0.37201585
1.298714 0.37425547000000003
1.299714 0.37650429
1.300714 0.37876228
1.301714 0.38102944
1.302714 0.38330576
1.303714 0.38559122
1.304714 0.38788579
1.305714 0.39018950999999996
1.306714 0.39250236
1.307714 0.39482433
1.308714 0.39715543000000003
1.309714 0.39949575000000004
1.310714 0.40184525000000004
1.311714 0.40420396000000003
1.312714 0.40657185
1.313714 0.40894890999999994
1.314714 0.4113351
1.315714 0.41373041
1.316714 0.41613481
1.317714 0.41854824
1.318714 0.42097074999999995
1.319714 0.42340238999999996
1.320714 0.42584314999999995
1.321714 0.42829304
1.322714 0.43075206
1.323714 0.43322025
1.324714 0.43569757
1.325714 0.43818397
1.326714 0.44067944
1.327714 0.44318396
1.328714 0.44569746
1.329714 0.4482199
1.330714 0.45075133
1.331714 0.45329169
1.332714 0.45584105
1.333714 0.45839938999999996
1.334714 0.46096671999999994
1.335714 0.46354304
1.336714 0.46612835
1.337714 0.46872264
1.338714 0.47132587000000004
1.339714 0.47393799999999997
1.340714 0.47655902
1.341714 0.47918884000000006
1.342714 0.48182746000000004
1.343714 0.48447489
1.344714 0.48713111000000003
1.345714 0.48979614000000005
1.346714 0.49247001
1.347714 0.49515269
1.348714 0.49784416000000004
1.349714 0.50054439
1.350714 0.50325333
1.351714 0.5059709299999999
1.352714 0.50869714
1.353714 0.51143193
1.354714 0.51417532
1.355714 0.5169272899999999
1.356714 0.51968782
1.357714 0.52245697
1.358714 0.52523464
1.359714 0.52802088
1.360714 0.53081568
1.361714 0.53361896
1.362714 0.53643067
1.363714 0.5392507599999999
1.364714 0.54207919
1.365714 0.54491586
1.366714 0.54776082
1.367714 0.5506140199999999
1.368714 0.5534755100000001
1.369714 0.55634524
1.370714 0.5592232100000001
1.371714 0.56210938
1.372714 0.5650037
1.373714 0.56790616
1.374714 0.57081669
1.375714 0.57373522
1.376714 0.57666171
1.377714 0.57959608
1.378714 0.58253831
1.379714 0.58548842
1.380714 0.58844639
1.381714 0.59141219
1.382714 0.59438581
1.383714 0.59736725
1.384714 0.60035647
1.385714 0.60335337
1.386714 0.60635796
1.387714 0.6093700900000001
1.388714 0.61238976
1.389714 0.61541689
1.390714 0.61845146
1.391714 0.6214934400000001
1.392714 0.62454278
1.393714 0.6275994699999999
1.394714 0.6306635199999999
1.395714 0.63373488
1.396714 0.63681351
1.397714 0.63989931
1.398714 0.6429922299999999
1.399714 0.6460922299999999
1.400714 0.6491991699999999
1.401714 0.652313
1.402714 0.65543368
1.403714 0.6585611499999999
1.404714 0.6616954199999999
1.405714 0.66483645
1.406714 0.6679842699999999
1.407714 0.6711388
1.408714 0.67430004
1.409714 0.67746793
1.410714 0.68064234
1.411714 0.68382318
1.412714 0.6870104
1.413714 0.69020391
1.414714 0.69340365
1.415714 0.6966095400000001
1.416714 0.6998215799999999
1.417714 0.70303972
1.418714 0.70626391
1.419714 0.70949411
1.420714 0.71273032
1.421714 0.71597244
1.422714 0.71922042
1.423714 0.72247419
1.424714 0.72573363
1.425714 0.72899866
1.426714 0.7322691800000001
1.427714 0.73554511
1.428714 0.7388264400000001
1.429714 0.74211308
1.430714 0.74540507
1.431714 0.74870232
1.432714 0.75200484
1.433714 0.75531248
1.434714 0.7586251900000001
1.435714 0.76194289
1.436714 0.76526543
1.437714 0.76859272
1.438714 0.77192467
1.439714 0.77526122
1.440714 0.7786023000000001
1.441714 0.78194784
1.442714 0.78529781
1.443714 0.78865215
1.444714 0.7920108699999999
1.445714 0.7953738800000001
1.446714 0.7987410800000001
1.447714 0.80211237
1.448714 0.80548767
1.449714 0.8088667900000001
1.450714 0.8122496300000001
1.451714 0.8156362
1.452714 0.8190263099999999
1.453714 0.8224200500000001
1.454714 0.82581732
1.455714 0.8292179599999999
1.456714 0.8326220299999999
1.457714 0.83602946
1.458714 0.83944015
1.459714 0.8428540099999999
1.460714 0.84627084
1.461714 0.8496905699999999
1.462714 0.8531130899999999
1.463714 0.85653821
1.464714 0.8599658499999999
1.465714 0.8633959099999999
1.466714 0.86682839
1.467714 0.8702633
1.468714 0.8737005299999999
1.469714 0.87714
1.470714 0.88058161
1.471714 0.8840252599999999
1.472714 0.8874708800000001
1.473714 0.89091826
1.474714 0.8943674199999999
1.475714 0.89781806
1.476714 0.90127019
1.477714 0.9047236300000001
1.478714 0.90817828
1.479714 0.91163404
1.480714 0.91509093
1.481714 0.91854893
1.482714 0.92200795
1.483714 0.9254678199999999
1.484714 0.92892852
1.485714 0.93238978
1.486714 0.9358516000000001
1.487714 0.9393137899999999
1.488714 0.94277626
1.489714 0.9462389200000001
1.490714 0.94970157
1.491714 0.95316414
1.492714 0.95662661
1.493714 0.9600888
1.494714 0.9635507099999999
1.495714 0.96701216
1.496714 0.97047314
1.497714 0.97393347
1.498714 0.97739305
1.499714 0.98085171
1.500714 0.98430924
1.501714 0.98776566
1.502714 0.99122077
1.503714 0.9946744900000001
1.504714 0.9981267199999999
1.505714 1.0015773000000001
1.506714 1.005026
1.507714 1.0084731
1.508714 1.0119181
1.509714 1.0153611
1.510714 1.018802
1.511714 1.0222406
1.512714 1.0256767999999998
1.513714 1.0291105
1.514714 1.0325415
1.515714 1.0359696
1.516714 1.0393948
1.517714 1.0428171
1.518714 1.0462361
1.519714 1.0496519
1.520714 1.0530642
1.521714 1.0564731
1.522714 1.0598782
1.523714 1.0632798
1.524714 1.0666775
1.525714 1.0700712
1.526714 1.0734607
1.527714 1.0768459
1.528714 1.0802266
1.529714 1.0836027
1.530714 1.0869739
1.531714 1.0903401
1.532714 1.0937014
1.533714 1.0970575
1.534714 1.1004084
1.535714 1.1037539
1.536714 1.107094
1.537714 1.1104285
1.538714 1.1137573
1.539714 1.1170803
1.540714 1.1203972
1.541714 1.1237079
1.542714 1.1270124
1.543714 1.1303103
1.544714 1.1336016
1.545714 1.136886
1.546714 1.1401637
1.547714 1.1434345000000001
1.548714 1.146698
1.549714 1.1499544
1.550714 1.1532034
1.551714 1.1564448
1.552714 1.1596787000000002
1.553714 1.1629047
1.554714 1.1661228
1.555714 1.1693326
1.556714 1.1725339
1.557714 1.1757267
1.558714 1.1789108
1.559714 1.182086
1.560714 1.1852523
1.561714 1.1884097
1.562714 1.1915579
1.563714 1.1946968
1.564714 1.1978263
1.565714 1.2009463
1.566714 1.2040566000000001
1.567714 1.2071569
1.568714 1.2102471
1.569714 1.2133270999999999
1.570714 1.2163966
1.571714 1.2194556
1.572714 1.2225039
1.573714 1.2255414
1.574714 1.228568
1.575714 1.2315833999999999
1.576714 1.2345876
1.577714 1.2375804000000001
1.578714 1.2405615
1.579714 1.243531
1.580714 1.2464885
1.581714 1.249434
1.582714 1.2523672
1.583714 1.2552879
1.584714 1.2581959999999999
1.585714 1.2610914000000002
1.586714 1.263974
1.587714 1.2668435
1.588714 1.2696998
1.589714 1.2725429
1.590714 1.2753725
1.591714 1.2781885
1.592714 1.2809908
1.593714 1.2837790999999998
1.594714 1.2865532000000002
1.595714 1.2893131
1.596714 1.2920585
1.597714 1.2947892
1.598714 1.2975051
1.599714 1.3002061
1.600714 1.3028921
1.601714 1.3055627
1.602714 1.308218
1.603714 1.3108578
1.604714 1.3134819
1.605714 1.31609
1.606714 1.3186822
1.607714 1.3212580999999999
1.608714 1.3238178
1.609714 1.3263608
1.610714 1.3288872
1.611714 1.3313967
1.612714 1.333889
1.613714 1.3363639999999999
1.614714 1.3388216
1.615714 1.3412617
1.616714 1.343684
1.617714 1.3460884
1.618714 1.3484748
1.619714 1.3508432000000001
1.620714 1.3531933
1.621714 1.3555248
1.622714 1.3578378
1.623714 1.3601318
1.624714 1.3624067
1.625714 1.3646624
1.626714 1.3668985999999999
1.627714 1.3691152
1.628714 1.3713121
1.629714 1.3734892
1.630714 1.3756463
1.631714 1.3777833
1.632714 1.3799001
1.633714 1.3819966
1.634714 1.3840723
1.635714 1.3861272
1.636714 1.388161
1.637714 1.3901736
1.638714 1.3921647000000001
1.639714 1.3941343
1.640714 1.3960821
1.641714 1.3980080000000001
1.642714 1.3999119
1.643714 1.4017937
1.644714 1.4036530999999999
1.645714 1.4054898999999998
1.646714 1.4073042
1.647714 1.4090957
1.648714 1.4108642
1.649714 1.4126095
1.650714 1.4143314
1.651714 1.4160298999999998
1.652714 1.4177045
1.653714 1.4193552999999999
1.654714 1.4209819000000001
1.655714 1.4225843999999999
1.656714 1.4241626
1.657714 1.4257162
1.658714 1.4272452
1.659714 1.4287495000000001
1.660714 1.4302288
1.661714 1.4316831
1.662714 1.433112
1.663714 1.4345155
1.664714 1.4358933
1.665714 1.4372452
1.666714 1.438571
1.667714 1.4398707
1.668714 1.4411441
1.669714 1.4423911
1.670714 1.4436114999999998
1.671714 1.4448051
1.672714 1.4459719
1.673714 1.4471116
1.674714 1.4482241
1.675714 1.4493092
1.676714 1.4503666
1.677714 1.4513962
1.678714 1.4523975999999998
1.679714 1.453371
1.680714 1.454316
1.681714 1.4552326
1.682714 1.4561207
1.683714 1.4569802
1.684714 1.457811
1.685714 1.4586128
1.686714 1.4593856
1.687714 1.4601292
1.688714 1.4608433
1.689714 1.4615279
1.690714 1.4621825
1.691714 1.4628071
1.692714 1.4634016
1.693714 1.4639658
1.694714 1.4644996000000001
1.695714 1.4650029
1.696714 1.4654756
1.697714 1.4659174000000001
1.698714 1.4663282
1.699714 1.4667078
1.700714 1.4670561
1.701714 1.467373
1.702714 1.4676583
1.703714 1.4679117
1.704714 1.4681332
1.705714 1.4683225
1.706714 1.4684796
1.707714 1.4686044
1.708714 1.4686967
1.709714 1.4687565
1.710714 1.4687835
1.711714 1.4687777000000002
1.712714 1.468739
1.713714 1.4686670000000002
1.714714 1.4685616000000001
1.715714 1.4684226
1.716714 1.4682501000000001
1.717714 1.4680437
1.718714 1.4678033
1.719714 1.4675288
1.720714 1.4672203
1.721714 1.4668774
1.722714 1.4665001
1.723714 1.4660884
1.724714 1.4656419
1.725714 1.4651606
1.726714 1.4646443
1.727714 1.4640927
1.728714 1.4635059000000001
1.729714 1.4628835999999998
1.730714 1.4622256999999999
1.731714 1.4615322
1.732714 1.4608029999999999
1.733714 1.460038
1.734714 1.4592371
1.735714 1.4584
1.736714 1.4575266
1.737714 1.4566168000000002
1.738714 1.4556704999999999
1.739714 1.4546873999999999
1.740714 1.4536674
1.741714 1.4526104
1.742714 1.4515162
1.743714 1.4503849
1.744714 1.4492164
1.745714 1.4480108999999999
1.746714 1.4467682000000002
1.747714 1.4454879999999999
1.748714 1.4441702
1.749714 1.4428144
1.750714 1.4414207
1.751714 1.4399887
1.752714 1.4385184
1.753714 1.4370097
1.754714 1.4354624
1.755714 1.4338765999999998
1.756714 1.4322523
1.757714 1.4305894
1.758714 1.4288881
1.759714 1.4271479999999999
1.760714 1.4253691000000002
1.761714 1.4235510999999998
1.762714 1.4216939
1.763714 1.4197971999999999
1.764714 1.4178609
1.765714 1.4158849
1.766714 1.4138691
1.767714 1.4118137
1.768714 1.4097186
1.769714 1.4075837
1.770714 1.4054092
1.771714 1.4031948
1.772714 1.4009403999999999
1.773714 1.3986459
1.774714 1.3963111000000001
1.775714 1.3939356999999999
1.776714 1.3915197000000001
1.777714 1.3890628
1.778714 1.386565
1.779714 1.3840263
1.780714 1.3814467000000001
1.781714 1.3788263
1.782714 1.3761652
1.783714 1.3734632
1.784714 1.3707204000000002
1.785714 1.3679365
1.786714 1.3651115
1.787714 1.3622452
1.788714 1.3593374
1.789714 1.356388
1.790714 1.3533969
1.791714 1.3503641
1.792714 1.3472895
1.793714 1.3441732
1.794714 1.3410153
1.795714 1.3378157
1.796714 1.3345744
1.797714 1.3312914
1.798714 1.3279665
1.799714 1.3245996
1.800714 1.3211905
1.801714 1.317739
1.802714 1.3142452
1.803714 1.3107089
1.804714 1.3071302
1.805714 1.3035092
1.806714 1.2998458
1.807714 1.2961401000000001
1.808714 1.2923921
1.809714 1.2886018000000001
1.810714 1.2847690999999999
1.811714 1.2808939
1.812714 1.2769762
1.813714 1.2730158999999999
1.814714 1.2690126
1.815714 1.2649664999999999
1.816714 1.2608774
1.817714 1.2567454
1.818714 1.2525705
1.819714 1.2483528000000002
1.820714 1.2440924
1.821714 1.2397892000000001
1.822714 1.2354433999999999
1.823714 1.2310547
1.824714 1.2266232
1.825714 1.2221487
1.826714 1.2176312999999999
1.827714 1.2130708000000001
1.828714 1.2084671
1.829714 1.2038202
1.830714 1.1991302000000001
1.831714 1.1943971
1.832714 1.1896211
1.833714 1.1848021
1.834714 1.1799403
1.835714 1.1750357
1.836714 1.1700882
1.837714 1.1650977
1.838714 1.1600641999999999
1.839714 1.1549876000000001
1.840714 1.1498678
1.841714 1.144705
1.842714 1.139499
1.843714 1.1342497999999999
1.844714 1.1289576000000001
1.845714 1.1236224
1.846714 1.1182444
1.847714 1.1128236
1.848714 1.1073601
1.849714 1.1018538
1.850714 1.0963048
1.851714 1.0907129
1.852714 1.0850783
1.853714 1.0794006
1.854714 1.0736801
1.855714 1.0679166
1.856714 1.0621103
1.857714 1.0562611
1.858714 1.0503693
1.859714 1.0444349
1.860714 1.0384581
1.861714 1.0324391
1.862714 1.0263777
1.863714 1.0202741
1.864714 1.0141282
1.865714 1.0079401
1.866714 1.0017095
1.867714 0.9954365
1.868714 0.9891210100000001
1.869714 0.9827631499999999
1.870714 0.97636301
1.871714 0.96992077
1.872714 0.96343663
1.873714 0.95691085
1.874714 0.95034344
1.875714 0.9437344999999999
1.876714 0.9370841099999999
1.877714 0.93039218
1.878714 0.92365863
1.879714 0.9168834400000001
1.880714 0.9100666300000001
1.881714 0.9032081799999999
1.882714 0.8963082000000001
1.883714 0.8893668699999999
1.884714 0.88238437
1.885714 0.87536098
1.886714 0.8682969
1.887714 0.86119231
1.888714 0.8540472
1.889714 0.8468614899999999
1.890714 0.83963526
1.891714 0.83236843
1.892714 0.825061
1.893714 0.8177129599999999
1.894714 0.8103244000000001
1.895714 0.80289543
1.896714 0.79542631
1.897714 0.7879171500000001
1.898714 0.78036827
1.899714 0.77277995
1.900714 0.76515228
1.901714 0.7574853500000001
1.902714 0.74977921
1.903714 0.7420338200000001
1.904714 0.73424913
1.905714 0.72642518
1.906714 0.71856212
1.907714 0.7106601300000001
1.908714 0.70271939
1.909714 0.69474014
1.910714 0.68672262
1.911714 0.6786670100000001
1.912714 0.67057339
1.913714 0.66244192
1.914714 0.6542726
1.915714 0.6460655
1.916714 0.63782064
1.917714 0.62953806
1.918714 0.62121786
1.919714 0.61286017
1.920714 0.60446528
1.921714 0.59603341
1.922714 0.58756489
1.923714 0.57905987
1.924714 0.57051857
1.925714 0.56194104
1.926714 0.55332733
1.927714 0.54467749
1.928714 0.53599165
1.929714 0.52727
1.930714 0.5185126800000001
1.931714 0.50971988
1.932714 0.50089178
1.933714 0.49202865999999995
1.934714 0.48313076
1.935714 0.47419826
1.936714 0.4652313
1.937714 0.45623002
1.938714 0.44719451000000005
1.939714 0.43812478
1.940714 0.42902096
1.941714 0.41988320000000007
1.942714 0.41071171999999995
1.943714 0.40150681
1.944714 0.39226874000000006
1.945714 0.38299782
1.946714 0.37369425
1.947714 0.36435823
1.948714 0.35498987
1.949714 0.34558927
1.950714 0.33615651
1.951714 0.32669170999999997
1.952714 0.31719496
1.953714 0.30766646
1.954714 0.29810641
1.955714 0.28851517
1.956714 0.27889307
1.957714 0.26924049
1.958714 0.25955774
1.959714 0.24984501999999997
1.960714 0.24010248
1.961714 0.23033014
1.962714 0.22052799
1.963714 0.21069611000000002
1.964714 0.20083464
1.965714 0.19094376
1.966714 0.18102375999999998
1.967714 0.17107499
1.968714 0.16109783
1.969714 0.15109264
1.970714 0.14105982
1.971714 0.13099965
1.972714 0.12091234000000001
1.973714 0.11079797000000001
1.974714 0.10065653
1.975714 0.090487994
1.976714 0.08029239299999999
1.977714 0.07006986999999999
1.978714 0.059820700000000004
1.979714 0.049545272
1.980714 0.039244044
1.981714 0.028917469999999997
1.982714 0.018565964
1.983714 0.008189864500000001
1.984714 -0.0022105756
1.985714 -0.012635195
1.986714 -0.02308392
1.987714 -0.033556728
1.988714 -0.044053613000000005
1.989714 -0.054574502
1.990714 -0.06511921500000001
1.991714 -0.07568742099999999
1.992714 -0.086278672
1.993714 -0.096892432
1.994714 -0.1075282
1.995714 -0.11818554
1.996714 -0.12886417
1.997714 -0.13956389
1.998714 -0.15028463
1.999714 -0.16102634
2.000714 -0.17178898
2.001714 -0.18257251000000002
2.002714 -0.19337679
2.003714 -0.20420159999999998
2.004714 -0.21504660000000003
2.005714 -0.22591134
2.006714 -0.23679526
2.007714 -0.24769783
2.008714 -0.25861862
2.009714 -0.2695573
2.010714 -0.28051371
2.011714 -0.29148776
2.012714 -0.30247942
2.013714 -0.3134886
2.014714 -0.32451518
2.015714 -0.33555892
2.016714 -0.34661952
2.017714 -0.3576966
2.018714 -0.36878972
2.019714 -0.3798984
2.020714 -0.39102216000000006
2.021714 -0.40216059
2.022714 -0.41331336999999996
2.023714 -0.42448025000000006
2.024714 -0.43566111
2.025714 -0.44685588000000004
2.026714 -0.45806453999999996
2.027714 -0.46928687999999996
2.028714 -0.48052262999999995
2.029714 -0.49177147
2.030714 -0.5030329299999999
2.031714 -0.51430664
2.032714 -0.52559217
2.033714 -0.53688916
2.034714 -0.54819724
2.035714 -0.55951606
2.036714 -0.57084537
2.037714 -0.58218497
2.038714 -0.59353467
2.039714 -0.6048943400000001
2.040714 -0.6162638300000001
2.041714 -0.6276428700000001
2.042714 -0.63903104
2.043714 -0.65042796
2.044714 -0.66183321
2.045714 -0.67324634
2.046714 -0.68466701
2.047714 -0.6960948899999999
2.048714 -0.70752967
2.049714 -0.71897106
2.050714 -0.7304187400000001
2.051714 -0.74187242
2.052714 -0.75333193
2.053714 -0.76479712
2.054714 -0.7762677
2.055714 -0.7877434600000001
2.056714 -0.7992239700000001
2.057714 -0.81070885
2.058714 -0.82219774
2.059714 -0.8336902599999999
2.060714 -0.84518613
2.061714 -0.85668499
2.062714 -0.8681865400000001
2.063714 -0.87969052
2.064714 -0.8911965399999999
2.065714 -0.90270434
2.066714 -0.91421362
2.067714 -0.92572412
2.068714 -0.9372356300000001
2.069714 -0.9487479
2.070714 -0.96026054
2.071714 -0.97177317
2.072714 -0.9832853500000001
2.073714 -0.9947966799999999
2.074714 -1.0063067
2.075714 -1.0178152
2.076714 -1.0293219
2.077714 -1.0408266
2.078714 -1.0523288
2.079714 -1.0638284
2.080714 -1.075325
2.081714 -1.0868183999999999
2.082714 -1.0983086
2.083714 -1.1097951
2.084714 -1.1212775
2.085714 -1.1327556
2.086714 -1.1442288
2.087714 -1.1556966
2.088714 -1.1671587
2.089714 -1.1786147
2.090714 -1.1900644
2.091714 -1.2015074000000001
2.092714 -1.2129437
2.093714 -1.2243729
2.094714 -1.2357947
2.095714 -1.2472089
2.096714 -1.2586153
2.097714 -1.2700135
2.098714 -1.2814032
2.099714 -1.292784
2.100714 -1.3041553000000001
2.101714 -1.3155168
2.102714 -1.3268679
2.103714 -1.3382086
2.104714 -1.3495384
2.105714 -1.3608573000000002
2.106714 -1.372165
2.107714 -1.3834613
2.108714 -1.3947459
2.109714 -1.4060183
2.110714 -1.4172783
2.111714 -1.4285254
2.112714 -1.4397593
2.113714 -1.4509795
2.114714 -1.4621857
2.115714 -1.4733773000000001
2.116714 -1.4845541
2.117714 -1.4957159
2.118714 -1.5068626
2.119714 -1.5179942
2.120714 -1.5291104
2.121714 -1.5402109000000002
2.122714 -1.5512954
2.123714 -1.5623631
2.124714 -1.5734138000000002
2.125714 -1.584447
2.126714 -1.5954623
2.127714 -1.6064595000000002
2.128714 -1.6174383
2.129714 -1.6283982999999997
2.130714 -1.6393392999999998
2.131714 -1.6502609000000001
2.132714 -1.6611634
2.133714 -1.6720463
2.134714 -1.6829094
2.135714 -1.6937522
2.136714 -1.7045742
2.137714 -1.7153749
2.138714 -1.7261540999999998
2.139714 -1.7369112
2.140714 -1.747646
2.141714 -1.7583583
2.142714 -1.7690477999999998
2.143714 -1.7797144
2.144714 -1.7903578
2.145714 -1.8009776000000002
2.146714 -1.8115738
2.147714 -1.8221462000000002
2.148714 -1.8326944
2.149714 -1.8432179
2.150714 -1.8537164
2.151714 -1.8641893
2.152714 -1.8746361
2.153714 -1.8850565
2.154714 -1.8954504
2.155714 -1.9058176999999998
2.156714 -1.9161582
2.157714 -1.9264717
2.158714 -1.9367579
2.159714 -1.9470166
2.160714 -1.9572472
2.161714 -1.9674497
2.162714 -1.9776235999999998
2.163714 -1.9877687000000002
2.164714 -1.9978844
2.165714 -2.00797
2.166714 -2.0180252999999997
2.167714 -2.0280500999999997
2.168714 -2.0380441
2.169714 -2.0480076
2.170714 -2.0579405
2.171714 -2.0678427
2.172714 -2.0777138
2.173714 -2.0875532
2.174714 -2.0973608
2.175714 -2.107136
2.176714 -2.1168783
2.177714 -2.1265876
2.178714 -2.1362633
2.179714 -2.1459049
2.180714 -2.1555122
2.181714 -2.1650850999999998
2.182714 -2.1746237
2.183714 -2.1841277999999997
2.184714 -2.1935976999999998
2.185714 -2.2030329
2.186714 -2.2124331
2.187714 -2.2217978
2.188714 -2.2311265000000002
2.189714 -2.2404186
2.190714 -2.2496739000000003
2.191714 -2.2588924
2.192714 -2.2680735
2.193714 -2.2772171
2.194714 -2.286323
2.195714 -2.2953911000000002
2.196714 -2.3044212
2.197714 -2.3134133
2.198714 -2.3223674
2.199714 -2.3312833
2.200714 -2.3401605
2.201714 -2.3489983999999997
2.202714 -2.3577966
2.203714 -2.3665547
2.204714 -2.3752723
2.205714 -2.3839492
2.206714 -2.3925856
2.207714 -2.4011809
2.208714 -2.4097353
2.209714 -2.4182485
2.210714 -2.4267204
2.211714 -2.4351509
2.212714 -2.4435399
2.213714 -2.4518872000000003
2.214714 -2.4601921
2.215714 -2.4684545
2.216714 -2.4766736000000003
2.217714 -2.4848489000000002
2.218714 -2.4929805
2.219714 -2.5010683
2.220714 -2.5091121000000003
2.221714 -2.5171122
2.222714 -2.5250683
2.223714 -2.53298
2.224714 -2.5408473000000003
2.225714 -2.5486698
2.226714 -2.5564476999999997
2.227714 -2.5641803000000003
2.228714 -2.5718674
2.229714 -2.5795087000000003
2.230714 -2.5871038
2.231714 -2.5946523999999997
2.232714 -2.602154
2.233714 -2.6096089
2.234714 -2.6170172
2.235714 -2.6243791
2.236714 -2.6316945
2.237714 -2.6389629
2.238714 -2.6461842
2.239714 -2.6533577999999998
2.240714 -2.6604837
2.241714 -2.6675614
2.242714 -2.6745906
2.243714 -2.6815712
2.244714 -2.6885027
2.245714 -2.6953846
2.246714 -2.7022172
2.247714 -2.7090001999999997
2.248714 -2.715734
2.249714 -2.7224189
2.250714 -2.7290547
2.251714 -2.7356412
2.252714 -2.7421778
2.253714 -2.7486641
2.254714 -2.7550997
2.255714 -2.7614843000000002
2.256714 -2.7678177
2.257714 -2.7740998
2.258714 -2.7803306
2.259714 -2.7865099
2.260714 -2.7926378
2.261714 -2.7987143
2.262714 -2.8047396
2.263714 -2.8107138
2.264714 -2.8166369
2.265714 -2.8225085
2.266714 -2.8283281000000002
2.267714 -2.8340951
2.268714 -2.8398091
2.269714 -2.8454699
2.270714 -2.8510774
2.271714 -2.8566316
2.272714 -2.8621325
2.273714 -2.8675800000000002
2.274714 -2.8729741
2.275714 -2.8783148
2.276714 -2.8836022999999997
2.277714 -2.8888363
2.278714 -2.8940171
2.279714 -2.899144
2.280714 -2.9042168999999998
2.281714 -2.9092353
2.282714 -2.9141987
2.283714 -2.9191070999999997
2.284714 -2.9239606
2.285714 -2.9287595
2.286714 -2.9335041
2.287714 -2.9381942000000003
2.288714 -2.9428297999999997
2.289714 -2.9474108
2.290714 -2.951937
2.291714 -2.9564083
2.292714 -2.9608244
2.293714 -2.965185
2.294714 -2.96949
2.295714 -2.9737387
2.296714 -2.9779309
2.297714 -2.9820668
2.298714 -2.9861463
2.299714 -2.9901701999999997
2.300714 -2.9941384
2.301714 -2.9980509
2.302714 -3.0019078
2.303714 -3.0057088999999997
2.304714 -3.009454
2.305714 -3.0131428
2.306714 -3.0167751
2.307714 -3.020351
2.308714 -3.0238703
2.309714 -3.0273328
2.310714 -3.0307382
2.311714 -3.0340865000000004
2.312714 -3.037378
2.313714 -3.0406129
2.314714 -3.0437911
2.315714 -3.0469129
2.316714 -3.0499779
2.317714 -3.0529859
2.318714 -3.0559367
2.319714 -3.0588299
2.320714 -3.061666
2.321714 -3.0644446999999997
2.322714 -3.067166
2.323714 -3.0698299
2.324714 -3.0724365
2.325714 -3.0749859
2.326714 -3.0774781
2.327714 -3.0799133999999997
2.328714 -3.0822916
2.329714 -3.084613
2.330714 -3.0868774
2.331714 -3.0890847
2.332714 -3.0912343
2.333714 -3.0933262999999998
2.334714 -3.0953605
2.335714 -3.0973371
2.336714 -3.0992562
2.337714 -3.1011179
2.338714 -3.1029221
2.339714 -3.1046687
2.340714 -3.1063579
2.341714 -3.1079898000000004
2.342714 -3.1095644
2.343714 -3.1110819000000003
2.344714 -3.1125423
2.345714 -3.1139452000000003
2.346714 -3.1152906000000002
2.347714 -3.1165784
2.348714 -3.1178087
2.349714 -3.1189815999999997
2.350714 -3.1200973
2.351714 -3.1211558999999998
2.352714 -3.1221574
2.353714 -3.1231017999999997
2.354714 -3.123989
2.355714 -3.1248191000000003
2.356714 -3.1255922999999997
2.357714 -3.1263083
2.358714 -3.1269672999999996
2.359714 -3.1275693
2.360714 -3.1281142999999996
2.361714 -3.1286024
2.362714 -3.1290337
2.363714 -3.1294081
2.364714 -3.1297259
2.365714 -3.129987
2.366714 -3.1301912
2.367714 -3.1303391
2.368714 -3.1304304
2.369714 -3.1304650000000005
2.370714 -3.1304434
2.371714 -3.1303655
2.372714 -3.1302313999999996
2.373714 -3.1300411
2.374714 -3.1297944
2.375714 -3.1294915999999997
2.376714 -3.1291325000000003
2.377714 -3.1287171000000003
2.378714 -3.1282455000000002
2.379714 -3.127718
2.380714 -3.1271350000000004
2.381714 -3.1264963999999997
2.382714 -3.1258028
2.383714 -3.1250536
2.384714 -3.1242494
2.385714 -3.1233897
2.386714 -3.122475
2.387714 -3.1215049
2.388714 -3.1204795
2.389714 -3.119399
2.390714 -3.1182634
2.391714 -3.117073
2.392714 -3.115828
2.393714 -3.1145286000000003
2.394714 -3.1131751999999997
2.395714 -3.111768
2.396714 -3.1103067
2.397714 -3.1087913
2.398714 -3.1072218
2.399714 -3.1055981
2.400714 -3.1039203
2.401714 -3.1021884
2.402714 -3.1004025
2.403714 -3.0985631
2.404714 -3.0966705
2.405714 -3.0947249
2.406714 -3.0927267
2.407714 -3.0906757
2.408714 -3.0885722
2.409714 -3.0864162
2.410714 -3.0842077
2.411714 -3.0819464
2.412714 -3.0796324999999998
2.413714 -3.0772658
2.414714 -3.0748468
2.415714 -3.0723758
2.416714 -3.0698532
2.417714 -3.0672792
2.418714 -3.064654
2.419714 -3.0619778
2.420714 -3.0592507
2.421714 -3.0564727
2.422714 -3.0536437
2.423714 -3.0507637
2.424714 -3.0478328
2.425714 -3.0448511000000003
2.426714 -3.0418187
2.427714 -3.0387359
2.428714 -3.0356031
2.429714 -3.0324206
2.430714 -3.0291885
2.431714 -3.0259073
2.432714 -3.0225772
2.433714 -3.0191986
2.434714 -3.0157711
2.435714 -3.0122949
2.436714 -3.0087699999999997
2.437714 -3.0051962000000003
2.438714 -3.0015737000000002
2.439714 -2.9979025999999998
2.440714 -2.9941833
2.441714 -2.9904161
2.442714 -2.9866014
2.443714 -2.9827394
2.444714 -2.9788304
2.445714 -2.9748747
2.446714 -2.9708723
2.447714 -2.9668231
2.448714 -2.9627273
2.449714 -2.9585846
2.450714 -2.9543953000000003
2.451714 -2.9501593
2.452714 -2.9458769
2.453714 -2.9415486
2.454714 -2.9371747999999998
2.455714 -2.932756
2.456714 -2.9282926000000002
2.457714 -2.9237848
2.458714 -2.9192328
2.459714 -2.9146368
2.460714 -2.9099967
2.461714 -2.9053126
2.462714 -2.9005844
2.463714 -2.8958121
2.464714 -2.8909959
2.465714 -2.8861361
2.466714 -2.8812328000000003
2.467714 -2.8762866000000002
2.468714 -2.8712979
2.469714 -2.866267
2.470714 -2.8611945
2.471714 -2.8560803999999997
2.472714 -2.8509248
2.473714 -2.8457277
2.474714 -2.8404888
2.475714 -2.8352082000000003
2.476714 -2.8298859999999997
2.477714 -2.8245227
2.478714 -2.8191185
2.479714 -2.8136738
2.480714 -2.8081888
2.481714 -2.802664
2.482714 -2.7970998000000002
2.483714 -2.7914962
2.484714 -2.7858535
2.485714 -2.7801719
2.486714 -2.7744513
2.487714 -2.7686918
2.488714 -2.7628938
2.489714 -2.7570574
2.490714 -2.7511828
2.491714 -2.7452705
2.492714 -2.7393209
2.493714 -2.7333342
2.494714 -2.7273107000000003
2.495714 -2.7212506000000003
2.496714 -2.7151539999999996
2.497714 -2.7090209
2.498714 -2.7028516
2.499714 -2.6966462
2.500714 -2.6904049999999997
2.501714 -2.6841283000000002
2.502714 -2.6778162
2.503714 -2.671469
2.504714 -2.6650872
2.505714 -2.6586708
2.506714 -2.6522202000000004
2.507714 -2.6457356
2.508714 -2.6392170999999998
2.509714 -2.6326649
2.510714 -2.6260789
2.511714 -2.6194597
2.512714 -2.6128071999999998
2.513714 -2.6061221999999997
2.514714 -2.5994048
2.515714 -2.5926553
2.516714 -2.5858738999999997
2.517714 -2.5790611
2.518714 -2.5722169999999998
2.519714 -2.5653418
2.520714 -2.5584355
2.521714 -2.5514985
2.522714 -2.5445307
2.523714 -2.5375325
2.524714 -2.5305042
2.525714 -2.5234459
2.526714 -2.5163580000000003
2.527714 -2.5092406
2.528714 -2.5020942
2.529714 -2.4949190999999997
2.530714 -2.4877155
2.531714 -2.4804838
2.532714 -2.473224
2.533714 -2.4659362000000002
2.534714 -2.4586205999999997
2.535714 -2.4512775
2.536714 -2.443907
2.537714 -2.4365097
2.538714 -2.4290857999999997
2.539714 -2.4216356
2.540714 -2.4141593
2.541714 -2.4066573
2.542714 -2.39913
2.543714 -2.3915775
2.544714 -2.3840000999999997
2.545714 -2.3763981
2.546714 -2.3687711
2.547714 -2.3611195
2.548714 -2.3534432
2.549714 -2.3457425
2.550714 -2.3380179
2.551714 -2.3302697
2.552714 -2.3224982
2.553714 -2.3147039
2.554714 -2.3068873
2.555714 -2.2990483999999998
2.556714 -2.2911875000000004
2.557714 -2.2833047
2.558714 -2.2754002
2.559714 -2.2674741000000003
2.560714 -2.2595268
2.561714 -2.2515582
2.562714 -2.2435687
2.563714 -2.2355586
2.564714 -2.2275282
2.565714 -2.219478
2.566714 -2.2114084999999997
2.567714 -2.2033199999999997
2.568714 -2.1952124
2.569714 -2.1870859
2.570714 -2.1789403999999997
2.571714 -2.1707758
2.572714 -2.1625927
2.573714 -2.1543911
2.574714 -2.1461714
2.575714 -2.1379342
2.576714 -2.1296797
2.577714 -2.1214083
2.578714 -2.1131203000000003
2.579714 -2.104816
2.580714 -2.096496
2.581714 -2.0881601
2.582714 -2.0798082
2.583714 -2.0714403999999997
2.584714 -2.0630568
2.585714 -2.0546576
2.586714 -2.0462433
2.587714 -2.0378144000000002
2.588714 -2.0293714
2.589714 -2.0209148999999997
2.590714 -2.0124447
2.591714 -2.0039612
2.592714 -1.9954646
2.593714 -1.9869547
2.594714 -1.9784315000000001
2.595714 -1.9698951
2.596714 -1.9613458000000001
2.597714 -1.9527836
2.598714 -1.9442087000000001
2.599714 -1.9356219000000001
2.600714 -1.9270238
2.601714 -1.9184148
2.602714 -1.9097955999999998
2.603714 -1.9011665
2.604714 -1.8925273999999999
2.605714 -1.8838784000000002
2.606714 -1.8752191000000002
2.607714 -1.8665496
2.608714 -1.8578697000000002
2.609714 -1.8491797
2.610714 -1.8404802000000002
2.611714 -1.8317716000000002
2.612714 -1.8230544000000002
2.613714 -1.8143293
2.614714 -1.8055961999999999
2.615714 -1.7968560000000002
2.616714 -1.7881086000000002
2.617714 -1.779354
2.618714 -1.7705921
2.619714 -1.7618226000000001
2.620714 -1.7530454
2.621714 -1.7442606
2.622714 -1.7354686000000001
2.623714 -1.72667
2.624714 -1.7178653
2.625714 -1.7090553000000002
2.626714 -1.7002407000000002
2.627714 -1.6914219000000001
2.628714 -1.6825990999999998
2.629714 -1.6737722
2.630714 -1.6649412
2.631714 -1.6561061
2.632714 -1.6472666
2.633714 -1.6384223
2.634714 -1.6295737000000001
2.635714 -1.6207204999999998
2.636714 -1.6118634
2.637714 -1.6030030000000002
2.638714 -1.5941400000000001
2.639714 -1.5852751000000003
2.640714 -1.5764087
2.641714 -1.5675412
2.642714 -1.5586725
2.643714 -1.5498024
2.644714 -1.5409308
2.645714 -1.5320574999999999
2.646714 -1.5231824
2.647714 -1.5143057
2.648714 -1.5054277
2.649714 -1.4965488
2.650714 -1.4876695
2.651714 -1.4787908
2.652714 -1.4699131
2.653714 -1.4610371
2.654714 -1.4521628
2.655714 -1.4432901999999999
2.656714 -1.4344188
2.657714 -1.4255486
2.658714 -1.4166793
2.659714 -1.4078109
2.660714 -1.3989434
2.661714 -1.3900773
2.662714 -1.381213
2.663714 -1.3723513
2.664714 -1.3634927
2.665714 -1.3546376
2.666714 -1.3457867000000001
2.667714 -1.3369400999999999
2.668714 -1.3280976999999998
2.669714 -1.3192593000000001
2.670714 -1.3104249000000001
2.671714 -1.3015941
2.672714 -1.292767
2.673714 -1.2839438
2.674714 -1.275125
2.675714 -1.266311
2.676714 -1.2575024000000001
2.677714 -1.2486996000000001
2.678714 -1.239903
2.679714 -1.2311129
2.680714 -1.2223294
2.681714 -1.2135526
2.682714 -1.2047824
2.683714 -1.1960184
2.684714 -1.1872606
2.685714 -1.1785090999999999
2.686714 -1.169764
2.687714 -1.1610258
2.688714 -1.1522952
2.689714 -1.1435725
2.690714 -1.1348582
2.691714 -1.1261526
2.692714 -1.1174559
2.693714 -1.1087683
2.694714 -1.1000899
2.695714 -1.0914206
2.696714 -1.0827603
2.697714 -1.0741089000000001
2.698714 -1.0654665
2.699714 -1.0568328999999999
2.700714 -1.0482087
2.701714 -1.0395942
2.702714 -1.03099
2.703714 -1.0223966
2.704714 -1.0138141999999999
2.705714 -1.0052429999999999
2.706714 -0.99668289
2.707714 -0.9881340000000001
2.708714 -0.9795964699999999
2.709714 -0.9710702999999999
2.710714 -0.9625555900000001
2.711714 -0.9540524300000001
2.712714 -0.94556082
2.713714 -0.93708113
2.714714 -0.92861364
2.715714 -0.92015881
2.716714 -0.91171702
2.717714 -0.90328874
2.718714 -0.89487405
2.719714 -0.88647306
2.720714 -0.8780857499999999
2.721714 -0.8697121400000001
2.722714 -0.8613523099999999
2.723714 -0.85300645
2.724714 -0.84467474
2.725714 -0.8363572899999999
2.726714 -0.8280541699999999
2.727714 -0.8197655899999999
2.728714 -0.81149163
2.729714 -0.80323266
2.730714 -0.79498906
2.731714 -0.78676101
2.732714 -0.77854875
2.733714 -0.77035236
2.734714 -0.76217181
2.735714 -0.75400709
2.736714 -0.74585839
2.737714 -0.73772594
2.738714 -0.72960998
2.739714 -0.72151073
2.740714 -0.71342834
2.741714 -0.705363
2.742714 -0.69731479
2.743714 -0.6892839399999999
2.744714 -0.6812708
2.745714 -0.67327558
2.746714 -0.66529852
2.747714 -0.65733977
2.748714 -0.6493994000000001
2.749714 -0.64147743
2.750714 -0.6335740000000001
2.751714 -0.62568928
2.752714 -0.61782361
2.753714 -0.6099771700000001
2.754714 -0.6021501
2.755714 -0.59434245
2.756714 -0.58655422
2.757714 -0.57878559
2.758714 -0.57103676
2.759714 -0.56330804
2.760714 -0.55559976
2.761714 -0.54791197
2.762714 -0.54024477
2.763714 -0.5325981399999999
2.764714 -0.5249721500000001
2.765714 -0.51736697
2.766714 -0.50978279
2.767714 -0.5022198
2.768714 -0.49467823
2.769714 -0.48715816999999995
2.770714 -0.47965980999999996
2.771714 -0.47218339
2.772714 -0.46472922
2.773714 -0.45729768
2.774714 -0.44988911000000004
2.775714 -0.44250358
2.776714 -0.43514115000000003
2.777714 -0.42780177
2.778714 -0.42048544000000004
2.779714 -0.41319216000000003
2.780714 -0.40592207
2.781714 -0.3986754
2.782714 -0.39145229
2.783714 -0.38425301
2.784714 -0.37707775
2.785714 -0.36992673000000004
2.786714 -0.36280022
2.787714 -0.35569849
2.788714 -0.34862175
2.789714 -0.34157002999999997
2.790714 -0.33454333999999997
2.791714 -0.32754159
2.792714 -0.32056475
2.793714 -0.31361293999999995
2.794714 -0.30668636
2.795714 -0.29978536
2.796714 -0.29291024
2.797714 -0.28606132
2.798714 -0.27923887000000003
2.799714 -0.27244315
2.800714 -0.26567432
2.801714 -0.25893252
2.802714 -0.25221787
2.803714 -0.24553037
2.804714 -0.23887001000000002
2.805714 -0.23223679
2.806714 -0.22563075000000002
2.807714 -0.2190521
2.808714 -0.21250107999999998
2.809714 -0.2059781
2.810714 -0.19948349999999998
2.811714 -0.19301753
2.812714 -0.18658035
2.813714 -0.18017205
2.814714 -0.17379265
2.815714 -0.16744216
2.816714 -0.1611206
2.817714 -0.15482801
2.818714 -0.14856445999999998
2.819714 -0.14233008
2.820714 -0.13612505
2.821714 -0.12994965
2.822714 -0.12380424000000001
2.823714 -0.1176892
2.824714 -0.11160487
2.825714 -0.10555148
2.826714 -0.099529093
2.827714 -0.093537651
2.828714 -0.087577081
2.829714 -0.08164738
2.830714 -0.07574866200000001
2.831714 -0.069881108
2.832714 -0.064044981
2.833714 -0.058240566
2.834714 -0.052468135000000006
2.835714 -0.046727952
2.836714 -0.041020272
2.837714 -0.035345319
2.838714 -0.029703276
2.839714 -0.024094245
2.840714 -0.018518214
2.841714 -0.012975125
2.842714 -0.0074649055
2.843714 -0.0019875693
2.844714 0.0034566794
2.845714 0.0088675093
2.846714 0.014244465000000001
2.847714 0.019587141000000002
2.848714 0.024895236
2.849714 0.030168568
2.850714 0.035407047999999997
2.851714 0.040610614999999996
2.852714 0.045779231000000004
2.853714 0.050912844000000006
2.854714 0.056011427999999995
2.855714 0.061074964
2.856714 0.066103449
2.857714 0.071096775
2.858714 0.076054665
2.859714 0.08097673400000001
2.860714 0.08586249900000001
2.861714 0.090711535
2.862714 0.09552355
2.863714 0.10029844
2.864714 0.10503622000000001
2.865714 0.10973694999999999
2.866714 0.11440063
2.867714 0.11902718
2.868714 0.12361640000000002
2.869714 0.12816808
2.870714 0.13268202
2.871714 0.13715806
2.872714 0.14159601
2.873714 0.14599557
2.874714 0.1503564
2.875714 0.15467814
2.876714 0.15896056
2.877714 0.16320356
2.878714 0.16740722
2.879714 0.17157171000000002
2.880714 0.17569715
2.881714 0.17978348
2.882714 0.18383052
2.883714 0.187838
2.884714 0.19180556999999998
2.885714 0.19573288000000003
2.886714 0.19961961
2.887714 0.20346551
2.888714 0.20727024000000002
2.889714 0.21103346
2.890714 0.21475484
2.891714 0.21843414
2.892714 0.22207131
2.893714 0.22566641999999998
2.894714 0.22921972
2.895714 0.23273136
2.896714 0.2362014
2.897714 0.2396296
2.898714 0.24301556
2.899714 0.24635880000000002
2.900714 0.24965892
2.901714 0.25291569
2.902714 0.25612895999999996
2.903714 0.25929853
2.904714 0.26242419
2.905714 0.2655057
2.906714 0.26854288
2.907714 0.27153578
2.908714 0.27448453
2.909714 0.27738925999999997
2.910714 0.28024997999999995
2.911714 0.28306642000000004
2.912714 0.28583808
2.913714 0.28856436
2.914714 0.2912448
2.915714 0.29387912
2.916714 0.29646715
2.917714 0.29900887
2.918714 0.30150423
2.919714 0.30395309
2.920714 0.30635534999999997
2.921714 0.30871092
2.922714 0.31101988
2.923714 0.31328227000000003
2.924714 0.3154981
2.925714 0.31766703
2.926714 0.31978856
2.927714 0.32186202999999997
2.928714 0.32388681999999996
2.929714 0.32586262000000005
2.930714 0.32778936
2.931714 0.32966725999999996
2.932714 0.33149649
2.933714 0.33327711
2.934714 0.33500902
2.935714 0.33669206
2.936714 0.33832616
2.937714 0.33991123
2.938714 0.34144709
2.939714 0.34293345999999997
2.940714 0.34436982
2.941714 0.34575553
2.942714 0.34709002
2.943714 0.34837297
2.944714 0.34960445
2.945714 0.35078479
2.946714 0.35191434
2.947714 0.35299326000000003
2.948714 0.35402146
2.949714 0.35499858
2.950714 0.35592419999999997
2.951714 0.35679787
2.952714 0.35761930000000003
2.953714 0.3583882
2.954714 0.35910422000000003
2.955714 0.35976695000000003
2.956714 0.36037604
2.957714 0.36093132
2.958714 0.36143287999999996
2.959714 0.36188101
2.960714 0.36227608
2.961714 0.36261828999999995
2.962714 0.36290749
2.963714 0.36314318
2.964714 0.36332472
2.965714 0.36345145
2.966714 0.36352295
2.967714 0.36353894999999997
2.968714 0.36349932
2.969714 0.36340402
2.970714 0.36325306
2.971714 0.3630464
2.972714 0.36278415999999997
2.973714 0.36246656
2.974714 0.36209375
2.975714 0.3616658
2.976714 0.36118247
2.977714 0.36064314
2.978714 0.36004712
2.979714 0.35939368
2.980714 0.35868231
2.981714 0.35791285
2.982714 0.35708534999999997
2.983714 0.35619999
2.984714 0.35525688
2.985714 0.3542562
2.986714 0.35319803
2.987714 0.35208238000000003
2.988714 0.35090926
2.989714 0.34967849
2.990714 0.34838972999999995
2.991714 0.34704236
2.992714 0.34563569
2.993714 0.34416909
2.994714 0.34264217
2.995714 0.34105491
2.996714 0.33940764
2.997714 0.33770066
2.998714 0.33593432
2.999714 0.33410867
3.000714 0.33222369
3.001714 0.33027933000000004
3.002714 0.32827526
3.003714 0.32621108000000004
3.004714 0.32408626
3.005714 0.32190029000000003
3.006714 0.31965263
3.007714 0.31734295
3.008714 0.31497122
3.009714 0.31253754
3.010714 0.3100422
3.011714 0.30748546
3.012714 0.30486751
3.013714 0.30218838
3.014714 0.29944791
3.015714 0.29664588999999997
3.016714 0.29378191
3.017714 0.29085563000000003
3.018714 0.28786664
3.019714 0.28481460000000003
3.020714 0.28169926
3.021714 0.27852051
3.022714 0.27527844
3.023714 0.27197325
3.024714 0.26860512000000003
3.025714 0.26517413
3.026714 0.26168010999999997
3.027714 0.25812284999999996
3.028714 0.25450208
3.029714 0.25081753
3.030714 0.24706896
3.031714 0.24325615
3.032714 0.23937894
3.033714 0.23543725000000001
3.034714 0.23143101
3.035714 0.22736024000000002
3.036714 0.22322505
3.037714 0.2190256
3.038714 0.21476198000000002
3.039714 0.21043411
3.040714 0.20604172999999998
3.041714 0.20158455999999997
3.042714 0.19706225000000002
3.043714 0.19247461
3.044714 0.18782155
3.045714 0.18310310999999999
3.046714 0.17831933
3.047714 0.17347023
3.048714 0.16855568
3.049714 0.16357556
3.050714 0.15852981
3.051714 0.15341844
3.052714 0.14824154
3.053714 0.14299913
3.054714 0.13769116
3.055714 0.13231748
3.056714 0.12687791999999998
3.057714 0.12137242999999999
3.058714 0.11580108
3.059714 0.11016398
3.060714 0.10446117
3.061714 0.098692474
3.062714 0.092857593
3.063714 0.086956209
3.064714 0.08098807300000001
3.065714 0.074953132
3.066714 0.068851566
3.067714 0.062683609
3.068714 0.056449468999999995
3.069714 0.050149276
3.070714 0.043783028
3.071714 0.03735073
3.072714 0.030852327
3.073714 0.024287833
3.074714 0.017657189
3.075714 0.010960229
3.076714 0.0041967123000000005
3.077714 -0.0026335806999999998
3.078714 -0.0095307587
3.079714 -0.016494698999999998
3.080714 -0.023525073
3.081714 -0.030621421
3.082714 -0.037783352
3.083714 -0.04501075
3.084714 -0.052303728
3.085714 -0.059662503000000006
3.086714 -0.067087368
3.087714 -0.074578478
3.088714 -0.082135916
3.089714 -0.089759706
3.090714 -0.09744984599999999
3.091714 -0.10520631
3.092714 -0.11302888999999999
3.093714 -0.1209173
3.094714 -0.12887105
3.095714 -0.13688972
3.096714 -0.14497305
3.097714 -0.15312103999999999
3.098714 -0.16133395
3.099714 -0.16961219
3.100714 -0.17795603
3.101714 -0.1863656
3.102714 -0.19484077
3.103714 -0.20338131999999998
3.104714 -0.21198697000000002
3.105714 -0.22065751
3.106714 -0.22939274
3.107714 -0.23819236
3.108714 -0.24705611
3.109714 -0.25598370000000004
3.110714 -0.26497506
3.111714 -0.27403025999999997
3.112714 -0.28314949
3.113714 -0.29233303
3.114714 -0.30158088
3.115714 -0.31089284
3.116714 -0.32026854
3.117714 -0.32970744999999996
3.118714 -0.33920908
3.119714 -0.34877309
3.120714 -0.35839919
3.121714 -0.36808727
3.122714 -0.37783729
3.123714 -0.38764921
3.124714 -0.39752307000000003
3.125714 -0.40745892999999994
3.126714 -0.41745677999999997
3.127714 -0.4275165
3.128714 -0.43763784000000006
3.129714 -0.44782036000000003
3.130714 -0.4580636
3.131714 -0.46836706
3.132714 -0.47873035
3.133714 -0.48915338999999997
3.134714 -0.49963621
3.135714 -0.51017897
3.136714 -0.52078166
3.137714 -0.53144428
3.138714 -0.54216655
3.139714 -0.55294819
3.140714 -0.56378883
3.141714 -0.57468805
3.142714 -0.58564534
3.143714 -0.59666014
3.144714 -0.60773185
3.145714 -0.61886008
3.146714 -0.63004456
3.147714 -0.6412852099999999
3.148714 -0.65258211
3.149714 -0.66393535
3.150714 -0.6753447499999999
3.151714 -0.68681003
3.152714 -0.69833081
3.153714 -0.7099065499999999
3.154714 -0.72153681
3.155714 -0.73322114
3.156714 -0.7449591099999999
3.157714 -0.75675035
3.158714 -0.7685944
3.159714 -0.78049093
3.160714 -0.7924398399999999
3.161714 -0.80444096
3.162714 -0.81649441
3.163714 -0.8286000199999999
3.164714 -0.84075741
3.165714 -0.85296603
3.166714 -0.8652250300000001
3.167714 -0.87753376
3.168714 -0.88989167
3.169714 -0.9022982800000001
3.170714 -0.91475332
3.171714 -0.92725651
3.172714 -0.9398076700000001
3.173714 -0.95240632
3.174714 -0.9650523799999999
3.175714 -0.97774556
3.176714 -0.99048568
3.177714 -1.0032725
3.178714 -1.0161052
3.179714 -1.0289831
3.180714 -1.0419051000000001
3.181714 -1.0548705
3.182714 -1.0678787
3.183714 -1.0809293
3.184714 -1.0940224
3.185714 -1.1071579
3.186714 -1.1203355
3.187714 -1.1335549999999999
3.188714 -1.1468156
3.189714 -1.1601169
3.190714 -1.1734583
3.191714 -1.1868395
3.192714 -1.2002597
3.193714 -1.2137179
3.194714 -1.2272132999999998
3.195714 -1.2407451
3.196714 -1.2543126999999998
3.197714 -1.2679160999999999
3.198714 -1.2815551
3.199714 -1.2952298
3.200714 -1.3089398
3.201714 -1.3226843
3.202714 -1.3364627
3.203714 -1.3502739
3.204714 -1.3641173
3.205714 -1.3779922
3.206714 -1.3918982
3.207714 -1.4058344
3.208714 -1.4198001
3.209714 -1.4337947
3.210714 -1.4478175
3.211714 -1.4618684
3.212714 -1.4759471
3.213714 -1.4900533
3.214714 -1.5041866
3.215714 -1.5183461
3.216714 -1.5325306
3.217714 -1.5467391000000001
3.218714 -1.5609709
3.219714 -1.5752252000000002
3.220714 -1.5895018
3.221714 -1.6038002
3.222714 -1.6181200999999998
3.223714 -1.6324604
3.224714 -1.6468203000000001
3.225714 -1.6611988000000002
3.226714 -1.6755955
3.227714 -1.6900098
3.228714 -1.7044411999999998
3.229714 -1.718889
3.230714 -1.7333521
3.231714 -1.7478295000000001
3.232714 -1.7623205
3.233714 -1.7768247000000001
3.234714 -1.791342
3.235714 -1.8058719
3.236714 -1.8204141
3.237714 -1.8349674999999999
3.238714 -1.8495306
3.239714 -1.8641022999999999
3.240714 -1.8786813999999998
3.241714 -1.8932672000000001
3.242714 -1.907859
3.243714 -1.9224564
3.244714 -1.9370588000000002
3.245714 -1.9516654000000002
3.246714 -1.9662756
3.247714 -1.980889
3.248714 -1.9955049999999999
3.249714 -2.0101232
3.250714 -2.0247428000000003
3.251714 -2.0393623
3.252714 -2.0539803
3.253714 -2.0685955999999996
3.254714 -2.0832067
3.255714 -2.0978132
3.256714 -2.1124143
3.257714 -2.12701
3.258714 -2.1415997
3.259714 -2.1561831
3.260714 -2.1707590999999997
3.261714 -2.1853268
3.262714 -2.1998851999999998
3.263714 -2.2144334000000003
3.264714 -2.2289703000000003
3.265714 -2.2434946
3.266714 -2.2580050000000003
3.267714 -2.2725003
3.268714 -2.2869796
3.269714 -2.3014421
3.270714 -2.3158874
3.271714 -2.3303154999999998
3.272714 -2.3447258
3.273714 -2.3591179
3.274714 -2.3734907
3.275714 -2.3878427
3.276714 -2.4021724
3.277714 -2.4164787
3.278714 -2.4307603
3.279714 -2.4450162
3.280714 -2.4592454999999998
3.281714 -2.4734473
3.282714 -2.4876209
3.283714 -2.5017655999999997
3.284714 -2.5158811
3.285714 -2.5299666
3.286714 -2.5440218
3.287714 -2.5580453
3.288714 -2.5720358
3.289714 -2.5859918
3.290714 -2.5999116
3.291714 -2.6137939
3.292714 -2.6276376
3.293714 -2.641442
3.294714 -2.6552066
3.295714 -2.668931
3.296714 -2.6826143
3.297714 -2.6962558000000003
3.298714 -2.7098542
3.299714 -2.7234085
3.300714 -2.7369177000000002
3.301714 -2.7503805
3.302714 -2.7637959
3.303714 -2.7771624000000004
3.304714 -2.790479
3.305714 -2.8037446
3.306714 -2.8169581999999997
3.307714 -2.8301192
3.308714 -2.8432272000000003
3.309714 -2.8562816
3.310714 -2.8692812
3.311714 -2.8822249
3.312714 -2.8951108
3.313714 -2.9079378
3.314714 -2.9207041
3.315714 -2.9334089
3.316714 -2.9460512000000003
3.317714 -2.9586302
3.318714 -2.9711451
3.319714 -2.9835952
3.320714 -2.9959794
3.321714 -3.0082967
3.322714 -3.0205462
3.323714 -3.0327268000000003
3.324714 -3.0448373
3.325714 -3.0568765
3.326714 -3.0688429
3.327714 -3.0807354
3.328714 -3.0925525
3.329714 -3.1042935000000003
3.330714 -3.1159576
3.331714 -3.1275444
3.332714 -3.1390529000000003
3.333714 -3.1504825
3.334714 -3.1618318999999997
3.335714 -3.1730998
3.336714 -3.1842846000000002
3.337714 -3.1953849
3.338714 -3.2063995
3.339714 -3.2173268
3.340714 -3.2281663000000003
3.341714 -3.2389171
3.342714 -3.2495778000000004
3.343714 -3.2601476
3.344714 -3.2706257
3.345714 -3.2810114
3.346714 -3.291304
3.347714 -3.3015028
3.348714 -3.3116057999999997
3.349714 -3.3216115
3.350714 -3.3315181999999997
3.351714 -3.3413243
3.352714 -3.3510289999999996
3.353714 -3.3606317
3.354714 -3.3701316
3.355714 -3.3795282
3.356714 -3.3888206
3.357714 -3.3980079000000005
3.358714 -3.4070887
3.359714 -3.4160621000000004
3.360714 -3.4249267999999997
3.361714 -3.4336819999999997
3.362714 -3.4423262
3.363714 -3.4508582000000003
3.364714 -3.4592763
3.365714 -3.4675788
3.366714 -3.4757648000000003
3.367714 -3.4838341
3.368714 -3.4917856999999994
3.369714 -3.4996196999999998
3.370714 -3.5073351
3.371714 -3.5149302000000002
3.372714 -3.5224035000000002
3.373714 -3.5297532
3.374714 -3.5369780000000004
3.375714 -3.5440769
3.376714 -3.5510491999999996
3.377714 -3.557894
3.378714 -3.5646107000000002
3.379714 -3.5711977999999998
3.380714 -3.5776541
3.381714 -3.5839788999999995
3.382714 -3.5901718
3.383714 -3.5962321
3.384714 -3.602159
3.385714 -3.6079511
3.386714 -3.6136065000000004
3.387714 -3.6191236
3.388714 -3.6245011000000003
3.389714 -3.6297376999999997
3.390714 -3.6348335
3.391714 -3.6397878
3.392714 -3.6446001
3.393714 -3.6492694
3.394714 -3.6537945
3.395714 -3.6581735999999996
3.396714 -3.6624059
3.397714 -3.6664903
3.398714 -3.6704265
3.399714 -3.6742131999999996
3.400714 -3.6778491000000004
3.401714 -3.6813322000000004
3.402714 -3.6846615
3.403714 -3.6878366000000002
3.404714 -3.6908567000000003
3.405714 -3.6937214000000003
3.406714 -3.6964308
3.407714 -3.6989837999999997
3.408714 -3.7013792
3.409714 -3.7036146999999997
3.410714 -3.7056889
3.411714 -3.7076008000000003
3.412714 -3.7093498
3.413714 -3.7109356000000004
3.414714 -3.7123576
3.415714 -3.7136145000000003
3.416714 -3.7147053
3.417714 -3.7156291
3.418714 -3.716385
3.419714 -3.7169727999999997
3.420714 -3.7173919
3.421714 -3.7176414999999996
3.422714 -3.7177205
3.423714 -3.7176266
3.424714 -3.717358
3.425714 -3.7169144000000003
3.426714 -3.7162952
3.427714 -3.715501
3.428714 -3.7145316999999998
3.429714 -3.7133865000000004
3.430714 -3.7120637
3.431714 -3.7105616
3.432714 -3.7088788999999998
3.433714 -3.7070144
3.434714 -3.7049681000000003
3.435714 -3.7027400000000004
3.436714 -3.700329
3.437714 -3.6977336
3.438714 -3.694953
3.439714 -3.6919861999999997
3.440714 -3.6888327
3.441714 -3.6854934
3.442714 -3.6819678000000002
3.443714 -3.6782548
3.444714 -3.6743533000000004
3.445714 -3.6702607
3.446714 -3.6659755
3.447714 -3.6614973
3.448714 -3.6568262
3.449714 -3.6519624
3.450714 -3.6469061
3.451714 -3.6416568000000002
3.452714 -3.6362138
3.453714 -3.6305751999999996
3.454714 -3.624741
3.455714 -3.6187104999999997
3.456714 -3.6124829
3.457714 -3.6060575
3.458714 -3.5994329
3.459714 -3.5926074000000003
3.460714 -3.5855804
3.461714 -3.5783511
3.462714 -3.5709202
3.463714 -3.5632886000000004
3.464714 -3.5554565000000005
3.465714 -3.5474240999999997
3.466714 -3.5391896999999997
3.467714 -3.5307519000000003
3.468714 -3.5221085
3.469714 -3.5132587
3.470714 -3.5042021
3.471714 -3.4949388
3.472714 -3.485468
3.473714 -3.4757893999999996
3.474714 -3.4659020999999997
3.475714 -3.4558062
3.476714 -3.4455015999999996
3.477714 -3.4349895999999998
3.478714 -3.4242705
3.479714 -3.4133438000000003
3.480714 -3.4022082
3.481714 -3.3908620000000003
3.482714 -3.3793032
3.483714 -3.3675306000000003
3.484714 -3.3555441
3.485714 -3.3433441
3.486714 -3.3309317999999997
3.487714 -3.3183072
3.488714 -3.3054702
3.489714 -3.2924201
3.490714 -3.2791566000000003
3.491714 -3.2656796000000003
3.492714 -3.2519896
3.493714 -3.2380857
3.494714 -3.2239671999999997
3.495714 -3.2096323000000004
3.496714 -3.1950793999999996
3.497714 -3.1803075
3.498714 -3.165317
3.499714 -3.1501092
3.500714 -3.1346857999999997
3.501714 -3.1190477000000003
3.502714 -3.1031953000000003
3.503714 -3.0871277999999998
3.504714 -3.0708442999999996
3.505714 -3.0543438999999997
3.506714 -3.0376257
3.507714 -3.0206898
3.508714 -3.0035358000000003
3.509714 -2.9861629
3.510714 -2.9685702000000003
3.511714 -2.9507572
3.512714 -2.9327242
3.513714 -2.9144723
3.514714 -2.8960029
3.515714 -2.877317
3.516714 -2.8584152
3.517714 -2.8392967000000002
3.518714 -2.8199598
3.519714 -2.8004029999999998
3.520714 -2.7806258
3.521714 -2.7606288
3.522714 -2.7404128
3.523714 -2.7199786
3.524714 -2.6993262000000002
3.525714 -2.6784554
3.526714 -2.6573665
3.527714 -2.6360603
3.528714 -2.6145376000000002
3.529714 -2.5927995999999998
3.530714 -2.5708463
3.531714 -2.5486769
3.532714 -2.5262902
3.533714 -2.5036845
3.534714 -2.4808599
3.535714 -2.4578165
3.536714 -2.4345559999999997
3.537714 -2.4110794
3.538714 -2.3873875
3.539714 -2.3634806
3.540714 -2.3393581
3.541714 -2.3150202
3.542714 -2.2904676999999998
3.543714 -2.2657013999999998
3.544714 -2.2407221
3.545714 -2.2155298
3.546714 -2.1901242
3.547714 -2.1645047
3.548714 -2.1386711
3.549714 -2.1126242
3.550714 -2.0863654
3.551714 -2.0598961
3.552714 -2.0332169
3.553714 -2.0063277
3.554714 -1.9792283000000002
3.555714 -1.951918
3.556714 -1.9243970999999997
3.557714 -1.8966665
3.558714 -1.8687274
3.559714 -1.8405810000000002
3.560714 -1.8122277999999998
3.561714 -1.7836681
3.562714 -1.7549021000000002
3.563714 -1.7259304999999998
3.564714 -1.6967541999999998
3.565714 -1.6673744000000001
3.566714 -1.6377917
3.567714 -1.6080065000000001
3.568714 -1.5780184
3.569714 -1.5478278
3.570714 -1.5174344
3.571714 -1.4868394
3.572714 -1.4560445
3.573714 -1.4250513
3.574714 -1.3938611
3.575714 -1.3624748
3.576714 -1.3308926
3.577714 -1.2991142
3.578714 -1.2671402
3.579714 -1.2349706999999999
3.580714 -1.2026067
3.581714 -1.170049
3.582714 -1.1372982999999999
3.583714 -1.1043551
3.584714 -1.0712202
3.585714 -1.0378946999999998
3.586714 -1.0043805
3.587714 -0.97067961
3.588714 -0.93679391
3.589714 -0.90272417
3.590714 -0.8684704999999999
3.591714 -0.8340328899999999
3.592714 -0.79941144
3.593714 -0.76460624
3.594714 -0.72961827
3.595714 -0.69444869
3.596714 -0.65909885
3.597714 -0.62357034
3.598714 -0.58786436
3.599714 -0.55198232
3.600714 -0.51592556
3.601714 -0.47969562
3.602714 -0.44329385
3.603714 -0.40672151
3.604714 -0.36997944
3.605714 -0.33306803
3.606714 -0.29598719
3.607714 -0.2587372
3.608714 -0.22131882
3.609714 -0.18373382
3.610714 -0.14598374
3.611714 -0.10807054
3.612714 -0.069995871
3.613714 -0.031761351
3.614714 0.0066317894
3.615714 0.045182012
3.616714 0.083887554
3.617714 0.12274694
3.618714 0.16175915
3.619714 0.20092381
3.620714 0.24024094000000001
3.621714 0.27971019
3.622714 0.31933053
3.623714 0.35909999
3.624714 0.39901644999999997
3.625714 0.43907779999999996
3.626714 0.47928225
3.627714 0.5196284
3.628714 0.56011472
3.629714 0.60073975
3.630714 0.64150169
3.631714 0.6823988599999999
3.632714 0.72342991
3.633714 0.76459399
3.634714 0.80589084
3.635714 0.84732026
3.636714 0.8888815499999999
3.637714 0.9305731399999999
3.638714 0.97239232
3.639714 1.0143362
3.640714 1.0564025
3.641714 1.0985890999999999
3.642714 1.1408946999999998
3.643714 1.1833179
3.644714 1.2258571
3.645714 1.2685105
3.646714 1.3112768000000001
3.647714 1.3541546
3.648714 1.3971439
3.649714 1.4402446
3.650714 1.4834564
3.651714 1.5267775000000001
3.652714 1.5702049999999999
3.653714 1.6137354
3.654714 1.6573653000000002
3.655714 1.7010922000000002
3.656714 1.7449146
3.657714 1.7888315
3.658714 1.8328417
3.659714 1.8769437
3.660714 1.9211356
3.661714 1.9654155
3.662714 2.0097824
3.663714 2.0542361
3.664714 2.0987762
3.665714 2.1434015
3.666714 2.188109
3.667714 2.2328954000000003
3.668714 2.2777569
3.669714 2.3226906
3.670714 2.3676947
3.671714 2.4127685
3.672714 2.4579117
3.673714 2.5031233
3.674714 2.5484018
3.675714 2.5937449
3.676714 2.6391506
3.677714 2.6846174
3.678714 2.7301442
3.679714 2.7757296
3.680714 2.8213715
3.681714 2.8670668999999998
3.682714 2.9128121
3.683714 2.9586041
3.684714 3.0044407
3.685714 3.0503204
3.686714 3.096243
3.687714 3.1422075
3.688714 3.1882125999999995
3.689714 3.2342563999999996
3.690714 3.2803359999999997
3.691714 3.3264492
3.692714 3.3725940000000003
3.693714 3.4187689
3.694714 3.4649726
3.695714 3.5112026999999997
3.696714 3.5574559
3.697714 3.6037296000000003
3.698714 3.6500212
3.699714 3.6963284
3.700714 3.7426505
3.701714 3.7889864
3.702714 3.8353357
3.703714 3.8816966
3.704714 3.9280668
3.705714 3.9744433000000003
3.706714 4.0208239
3.707714 4.0672064
3.708714 4.1135892
3.709714 4.1599702
3.710714 4.2063467
3.711714 4.2527165
3.712714 4.2990763
3.713714 4.3454237
3.714714 4.391757
3.715714 4.4380754
3.716714 4.4843778
3.717714 4.530662700000001
3.718714 4.5769285
3.719714 4.6231724000000005
3.720714 4.669391
3.721714 4.715582
3.722714 4.7617428
3.723714 4.807872
3.724714 4.853967900000001
3.725714 4.9000281999999995
3.726714 4.9460504
3.727714 4.9920324
3.728714 5.037972
3.729714 5.0838675
3.730714 5.1297179999999996
3.731714 5.1755223
3.732714 5.2212786
3.733714 5.2669834
3.734714 5.3126339
3.735714 5.358227
3.736714 5.4037600999999995
3.737714 5.4492316999999995
3.738714 5.4946408
3.739714 5.5399857
3.740714 5.5852648
3.741714 5.6304753
3.742714 5.6756146
3.743714 5.7206806
3.744714 5.7656717
3.745714 5.8105856
3.746714 5.855421000000001
3.747714 5.9001748
3.748714 5.9448447
3.749714 5.9894275
3.750714 6.0339201000000005
3.751714 6.0783215
3.752714 6.1226308
3.753714 6.1668474
3.754714 6.2109705
3.755714 6.254997800000001
3.756714 6.298925700000001
3.757714 6.3427515
3.758714 6.386472299999999
3.759714 6.430085000000001
3.760714 6.4735889
3.761714 6.5169826
3.762714 6.5602638
3.763714 6.603429500000001
3.764714 6.646476699999999
3.765714 6.689404000000001
3.766714 6.7322098
3.767714 6.774894099999999
3.768714 6.8174548
3.769714 6.8598911
3.770714 6.9021992
3.771714 6.9443755
3.772714 6.9864169
3.773714 7.0283212
3.774714 7.0700862
3.775714 7.111711800000001
3.776714 7.1531974
3.777714 7.194540600000001
3.778714 7.2357385999999995
3.779714 7.2767891
3.780714 7.3176906
3.781714 7.3584415
3.782714 7.3990405
3.783714 7.439485899999999
3.784714 7.4797757
3.785714 7.519906
3.786714 7.5598732
3.787714 7.599674200000001
3.788714 7.6393075
3.789714 7.678773999999999
3.790714 7.718072800000001
3.791714 7.7572033
3.792714 7.7961631
3.793714 7.834949300000001
3.794714 7.8735597
3.795714 7.9119913
3.796714 7.950241900000001
3.797714 7.988310599999999
3.798714 8.0261953
3.799714 8.063893
3.800714 8.1014007
3.801714 8.1387162
3.802714 8.175838
3.803714 8.2127661
3.804714 8.2495011
3.805714 8.2860425
3.806714 8.3223887
3.807714 8.3585367
3.808714 8.3944827
3.809714 8.4302239
3.810714 8.465758
3.811714 8.501083399999999
3.812714 8.536198
3.813714 8.5711002
3.814714 8.6057872
3.815714 8.6402573
3.816714 8.6745091
3.817714 8.708541799999999
3.818714 8.742356299999999
3.819714 8.7759525
3.820714 8.8093296
3.821714 8.8424854
3.822714 8.8754162
3.823714 8.9081183
3.824714 8.940588700000001
3.825714 8.9728251
3.826714 9.0048268
3.827714 9.0365931
3.828714 9.068122500000001
3.829714 9.0994142
3.830714 9.1304652
3.831714 9.161274899999999
3.832714 9.1918416
3.833714 9.2221655
3.834714 9.2522465
3.835714 9.282082299999999
3.836714 9.311670099999999
3.837714 9.3410067
3.838714 9.3700893
3.839714 9.3989164
3.840714 9.4274871
3.841714 9.4558015
3.842714 9.4838589
3.843714 9.511658500000001
3.844714 9.539198899999999
3.845714 9.566478400000001
3.846714 9.593495
3.847714 9.620246999999999
3.848714 9.6467346
3.849714 9.6729554
3.850714 9.6989088
3.851714 9.7245924
3.852714 9.7500041
3.853714 9.7751424
3.854714 9.8000064
3.855714 9.8245949
3.856714 9.8489068
3.857714 9.8729424
3.858714 9.8967008
3.859714 9.9201798
3.860714 9.943378
3.861714 9.966293
3.862714 9.9889226
3.863714 10.01127
3.864714 10.03333
3.865714 10.0551
3.866714 10.07658
3.867714 10.09778
3.868714 10.11868
3.869714 10.139289999999999
3.870714 10.159609999999999
3.871714 10.17964
3.872714 10.19937
3.873714 10.218810000000001
3.874714 10.23796
3.875714 10.2568
3.876714 10.27535
3.877714 10.2936
3.878714 10.311539999999999
3.879714 10.32919
3.880714 10.34653
3.881714 10.36358
3.882714 10.38032
3.883714 10.39675
3.884714 10.41288
3.885714 10.428700000000001
3.886714 10.44421
3.887714 10.45941
3.888714 10.474310000000001
3.889714 10.4889
3.890714 10.503179999999999
3.891714 10.51714
3.892714 10.53079
3.893714 10.54414
3.894714 10.55716
3.895714 10.56988
3.896714 10.582279999999999
3.897714 10.59437
3.898714 10.60614
3.899714 10.61759
3.900714 10.62872
3.901714 10.63954
3.902714 10.650039999999999
3.903714 10.660219999999999
3.904714 10.67008
3.905714 10.67963
3.906714 10.68886
3.907714 10.69776
3.908714 10.70634
3.909714 10.7146
3.910714 10.72254
3.911714 10.73016
3.912714 10.737449999999999
3.913714 10.74442
3.914714 10.751059999999999
3.915714 10.75738
3.916714 10.76337
3.917714 10.76905
3.918714 10.7744
3.919714 10.77943
3.920714 10.78413
3.921714 10.78851
3.922714 10.79256
3.923714 10.79628
3.924714 10.79967
3.925714 10.80274
3.926714 10.805480000000001
3.927714 10.80789
3.928714 10.80998
3.929714 10.81174
3.930714 10.81318
3.931714 10.81429
3.932714 10.81507
3.933714 10.815529999999999
3.934714 10.81565
3.935714 10.81545
3.936714 10.81492
3.937714 10.81406
3.938714 10.81287
3.939714 10.81136
3.940714 10.80953
3.941714 10.807369999999999
3.942714 10.80488
3.943714 10.80207
3.944714 10.79893
3.945714 10.79546
3.946714 10.79166
3.947714 10.78754
3.948714 10.78309
3.949714 10.778319999999999
3.950714 10.773209999999999
3.951714 10.76778
3.952714 10.76203
3.953714 10.75595
3.954714 10.74955
3.955714 10.74283
3.956714 10.7358
3.957714 10.72843
3.958714 10.720749999999999
3.959714 10.712729999999999
3.960714 10.70439
3.961714 10.695730000000001
3.962714 10.68675
3.963714 10.67745
3.964714 10.66782
3.965714 10.65788
3.966714 10.64762
3.967714 10.63705
3.968714 10.62616
3.969714 10.614949999999999
3.970714 10.60343
3.971714 10.59159
3.972714 10.579429999999999
3.973714 10.56695
3.974714 10.55415
3.975714 10.54103
3.976714 10.5276
3.977714 10.51386
3.978714 10.49981
3.979714 10.48545
3.980714 10.470790000000001
3.981714 10.45581
3.982714 10.44053
3.983714 10.42493
3.984714 10.40903
3.985714 10.39282
3.986714 10.376299999999999
3.987714 10.35948
3.988714 10.34235
3.989714 10.32491
3.990714 10.307170000000001
3.991714 10.28914
3.992714 10.270809999999999
3.993714 10.25218
3.994714 10.23325
3.995714 10.21402
3.996714 10.1945
3.997714 10.174669999999999
3.998714 10.15455
3.999714 10.134129999999999
4.000714 10.11342
4.001714 10.09242
4.002714 10.07113
4.003714 10.04955
4.004714 10.02768
4.005714 10.005519999999999
4.006714 9.9830829
4.007714 9.9603593
4.008714 9.9373519
4.009714 9.9140584
4.010714 9.890478799999999
4.011714 9.8666139
4.012714 9.8424666
4.013714 9.8180406
4.014714 9.7933397
4.015714 9.7683661
4.016714 9.7431205
4.017715 9.7176023
4.018714 9.6918121
4.019714 9.66575
4.020714 9.6394174
4.021714 9.6128158
4.022714 9.5859468
4.023714 9.558811
4.024714 9.531408500000001
4.025714 9.503740800000001
4.026714 9.4758093
4.027714 9.4476178
4.028714 9.419170000000001
4.029714 9.3904682
4.030715 9.361513
4.031714 9.332303
4.032714 9.3028374
4.033714 9.273117000000001
4.034714 9.2431433
4.035714 9.2129193
4.036714 9.1824487
4.037714 9.1517344
4.038714 9.1207765
4.039714 9.0895757
4.040714 9.058132800000001
4.041714 9.0264492
4.042714 8.9945272
4.043715 8.962369
4.044714 8.9299768
4.045714 8.89735
4.046714 8.8644885
4.047714 8.8313915
4.048714 8.7980613
4.049714 8.7645017
4.050714 8.730717
4.051714 8.696712600000001
4.052714 8.662489800000001
4.053714 8.6280487
4.054714 8.5933886
4.055714 8.5585095
4.056714 8.523412
4.057714 8.488098500000001
4.058714 8.4525719
4.059714 8.4168345
4.060714 8.3808877
4.061714 8.3447315
4.062714 8.3083674
4.063715 8.2717992
4.064714 8.2350306
4.065714 8.1980653
4.066714 8.1609048
4.067714 8.123549800000001
4.068714 8.0859989
4.069714 8.0482498
4.070714 8.010304
4.071714 7.972163699999999
4.072714 7.9338334999999995
4.073714 7.8953169
4.074714 7.8566179
4.075714 7.817736999999999
4.076715 7.7786751
4.077714 7.7394329
4.078714 7.7000126
4.079714 7.6604173
4.080714 7.620650499999999
4.081714 7.580714700000001
4.082714 7.540609700000001
4.083714 7.5003356
4.084714 7.4598923
4.085714 7.419281499999999
4.086714 7.378508200000001
4.087714 7.3375762
4.088714 7.2964899
4.089714 7.2552495
4.090714 7.2138548
4.091714 7.1723044
4.092714 7.1305983
4.093714 7.088739400000001
4.094714 7.0467322999999995
4.095714 7.004580600000001
4.096714 6.9622874
4.097714 6.919853400000001
4.098714 6.8772785
4.099714 6.8345636
4.100714 6.7917122999999995
4.101714 6.7487292000000005
4.102714 6.7056172
4.103714 6.662378500000001
4.104714 6.6190124
4.105714 6.5755181
4.106714 6.5318950000000005
4.107714 6.4881459
4.108714 6.4442746
4.109715 6.4002872
4.110714 6.3561879
4.111714 6.3119777
4.112714 6.2676571
4.113714 6.2232263
4.114714 6.1786857
4.115714 6.134037299999999
4.116714 6.0892846
4.117714 6.0444303
4.118714 5.999475299999999
4.119714 5.9544198
4.120714 5.9092641
4.121714 5.86401
4.122715 5.818661700000001
4.123714 5.7732247
4.124714 5.7277035
4.125714 5.6821007
4.126714 5.6364164
4.127714 5.5906493
4.128714 5.5447988
4.129714 5.4988664
4.130714 5.4528553
4.131714 5.4067701
4.132714 5.3606141
4.133714 5.3143889
4.134714 5.2680954
4.135714 5.2217342
4.136714 5.175307
4.137714 5.128818
4.138714 5.0822709
4.139714 5.0356686
4.140714 4.9890112
4.141714 4.9422983
4.142715 4.895528
4.143714 4.8487015
4.144714 4.8018217000000005
4.145714 4.7548939
4.146714 4.7079232
4.147714 4.660913
4.148714 4.6138652
4.149714 4.5667801
4.150714 4.519658499999999
4.151714 4.4725023
4.152714 4.4253137
4.153714 4.3780956
4.154714 4.3308496000000005
4.155715 4.2835757
4.156714 4.236273799999999
4.157714 4.1889451
4.158714 4.1415919
4.159714 4.0942181
4.160714 4.0468287
4.161714 3.9994277
4.162714 3.9520174
4.163714 3.9045986
4.164714 3.8571708000000005
4.165714 3.8097341
4.166714 3.7622895000000005
4.167714 3.7148385999999998
4.168715 3.6673836
4.169714 3.6199272
4.170714 3.5724711
4.171714 3.5250172
4.172714 3.4775677999999997
4.173714 3.4301255000000004
4.174714 3.3826936
4.175714 3.3352762
4.176714 3.287876
4.177714 3.2404943999999998
4.178714 3.1931315000000002
4.179714 3.1457856
4.180714 3.0984566
4.181714 3.0511456
4.182714 3.0038556
4.183714 2.956591
4.184714 2.9093552000000003
4.185714 2.8621508
4.186714 2.8149793
4.187714 2.7678419
4.188715 2.7207397
4.189714 2.6736747000000003
4.190714 2.6266491
4.191714 2.5796641
4.192714 2.5327204
4.193714 2.485818
4.194714 2.4389572000000004
4.195714 2.3921398
4.196714 2.3453696
4.197714 2.2986511000000003
4.198714 2.251989
4.199714 2.2053868
4.200714 2.1588458
4.201715 2.1123655
4.202714 2.0659454
4.203714 2.0195847
4.204714 1.9732842000000002
4.205714 1.9270455
4.206714 1.8808713000000001
4.207714 1.8347638
4.208714 1.7887248000000002
4.209714 1.7427560000000002
4.210714 1.6968596999999999
4.211714 1.6510384
4.212714 1.6052958999999998
4.213714 1.5596352
4.214714 1.5140574
4.215714 1.4685626
4.216714 1.423149
4.217714 1.3778153
4.218714 1.3325617
4.219714 1.2873904999999999
4.220714 1.2423058
4.221714 1.1973121999999998
4.222714 1.1524133
4.223714 1.107611
4.224714 1.0629056
4.225714 1.0182971
4.226714 0.9737865099999999
4.227714 0.92937555
4.228714 0.8850665799999999
4.229714 0.84086088
4.230714 0.79675848
4.231714 0.75275898
4.232714 0.70886263
4.233714 0.66507128
4.234715 0.62138876
4.235714 0.5778195300000001
4.236714 0.53436775
4.237714 0.49103522
4.238714 0.44782156999999995
4.239714 0.40472485
4.240714 0.3617435
4.241714 0.31887786
4.242714 0.27613041
4.243714 0.23350407999999997
4.244714 0.19100126
4.245714 0.14862268
4.246714 0.10636821
4.247715 0.06423826
4.248714 0.022234733
4.249714 -0.01963876
4.250714 -0.061378122
4.251714 -0.10298034
4.252714 -0.14444496
4.253714 -0.18577343999999998
4.254714 -0.22696769
4.255714 -0.26802819
4.256714 -0.30895299
4.257714 -0.34973873
4.258714 -0.39038197
4.259714 -0.43088086000000003
4.260714 -0.47123577
4.261714 -0.51144785
4.262714 -0.55151754
4.263714 -0.59144315
4.264714 -0.63122129
4.265714 -0.67084818
4.266714 -0.7103214
4.267715 -0.74964063
4.268714 -0.78880731
4.269714 -0.82782311
4.270714 -0.8666877599999999
4.271714 -0.90539893
4.272714 -0.94395345
4.273714 -0.98234853
4.274714 -1.020583
4.275714 -1.0586579
4.276714 -1.0965748000000002
4.277714 -1.1343336000000002
4.278714 -1.1719321
4.279714 -1.2093665
4.280715 -1.2466334000000001
4.281714 -1.283731
4.282714 -1.3206604
4.283714 -1.357424
4.284714 -1.3940235
4.285714 -1.4304588
4.286714 -1.4667273
4.287714 -1.5028252
4.288714 -1.53875
4.289714 -1.5745008
4.290714 -1.6100785
4.291714 -1.6454836
4.292714 -1.6807151999999999
4.293715 -1.7157707000000002
4.294714 -1.7506475000000001
4.295714 -1.7853436999999999
4.296714 -1.8198598
4.297714 -1.8541984
4.298714 -1.8883619
4.299714 -1.9223510999999998
4.300714 -1.9561641
4.301714 -1.9897973
4.302714 -2.0232471
4.303714 -2.0565113
4.304714 -2.0895896
4.305714 -2.122483
4.306714 -2.1551918
4.307714 -2.1877151
4.308714 -2.2200514
4.309714 -2.2521995
4.310714 -2.284159
4.311714 -2.3159312
4.312714 -2.3475178999999997
4.313715 -2.3789200999999998
4.314714 -2.4101365
4.315714 -2.4411647000000003
4.316714 -2.4720015
4.317714 -2.5026446
4.318714 -2.5330937000000002
4.319714 -2.5633492
4.320714 -2.5934124
4.321714 -2.6232839
4.322714 -2.6529633
4.323714 -2.6824493
4.324714 -2.7117413
4.325714 -2.7408387999999997
4.326715 -2.7697423
4.327714 -2.7984522000000003
4.328714 -2.8269676
4.329714 -2.8552874999999998
4.330714 -2.8834101
4.331714 -2.9113337
4.332714 -2.9390581
4.333714 -2.9665837
4.334714 -2.9939115
4.335714 -3.021042
4.336714 -3.047975
4.337714 -3.0747095
4.338714 -3.1012449
4.339714 -3.1275809000000003
4.340714 -3.1537167999999998
4.341714 -3.1796526
4.342714 -3.2053884
4.343714 -3.2309238
4.344714 -3.2562586999999996
4.345714 -3.2813928999999997
4.346714 -3.3063266000000002
4.347714 -3.3310603000000003
4.348714 -3.355594
4.349714 -3.3799272
4.350714 -3.4040589000000003
4.351714 -3.4279882999999995
4.352714 -3.4517143
4.353714 -3.4752368999999996
4.354714 -3.4985565000000003
4.355714 -3.5216730000000003
4.356714 -3.5445865
4.357714 -3.5672974
4.358714 -3.5898060000000003
4.359715 -3.612113
4.360714 -3.6342192000000004
4.361714 -3.6561258
4.362714 -3.6778326999999997
4.363714 -3.6993388
4.364714 -3.7206419
4.365714 -3.7417404000000003
4.366714 -3.7626341
4.367714 -3.7833229000000004
4.368714 -3.8038082
4.369714 -3.8240906
4.370714 -3.8441699000000003
4.371714 -3.8640453999999997
4.372715 -3.8837176
4.373714 -3.9031871000000002
4.374714 -3.9224554
4.375714 -3.941524
4.376714 -3.9603941
4.377714 -3.9790645
4.378714 -3.9975330000000002
4.379714 -4.0157981000000005
4.380714 -4.0338594
4.381714 -4.0517180999999995
4.382714 -4.069376
4.383714 -4.0868342
4.384714 -4.1040931
4.385714 -4.1211512
4.386714 -4.1380078000000005
4.387714 -4.154662399999999
4.388714 -4.171117
4.389714 -4.1873738000000005
4.390714 -4.2034343000000005
4.391714 -4.2192984000000004
4.392715 -4.2349644
4.393714 -4.2504292
4.394714 -4.265691299999999
4.395714 -4.2807519
4.396714 -4.2956132
4.397714 -4.3102778
4.398714 -4.3247476
4.399714 -4.3390218
4.400714 -4.353099299999999
4.401714 -4.366979
4.402714 -4.3806616
4.403714 -4.3941494
4.404714 -4.407444600000001
4.405715 -4.4205479
4.406714 -4.4334579
4.407714 -4.4461716
4.408714 -4.4586875
4.409714 -4.471005900000001
4.410714 -4.4831295
4.411714 -4.4950623
4.412714 -4.506807
4.413714 -4.5183644
4.414714 -4.5297328
4.415714 -4.5409102
4.416714 -4.5518961
4.417714 -4.5626912
4.418715 -4.5732975
4.419714 -4.5837164
4.420714 -4.5939475
4.421714 -4.603988299999999
4.422714 -4.6138369
4.423714 -4.6234931999999995
4.424714 -4.6329595
4.425714 -4.6422407
4.426714 -4.6513412
4.427714 -4.6602625
4.428714 -4.6690036
4.429714 -4.6775617
4.430714 -4.6859346
4.431714 -4.6941223999999995
4.432714 -4.702127
4.433714 -4.7099505
4.434714 -4.7175936
4.435714 -4.7250558
4.436714 -4.732335
4.437714 -4.7394305
4.438715 -4.7463443000000005
4.439714 -4.75308
4.440714 -4.7596421
4.441714 -4.7660332
4.442714 -4.772253
4.443714 -4.7782984
4.444714 -4.7841664
4.445714 -4.7898557
4.446714 -4.795368
4.447714 -4.800706
4.448714 -4.805872600000001
4.449714 -4.8108686
4.450714 -4.8156932
4.451715 -4.8203453
4.452714 -4.824825
4.453714 -4.8291352000000005
4.454714 -4.8332792
4.455714 -4.837260000000001
4.456714 -4.8410781
4.457714 -4.8447307
4.458714 -4.848215
4.459714 -4.8515296999999995
4.460714 -4.8546761
4.461714 -4.8576571
4.462714 -4.8604764000000005
4.463714 -4.8631363
4.464714 -4.865637400000001
4.465714 -4.867978
4.466714 -4.8701577
4.467714 -4.8721768
4.468714 -4.874038
4.469714 -4.8757434
4.470714 -4.8772942
4.471714 -4.878689700000001
4.472714 -4.879928
4.473714 -4.8810076
4.474714 -4.8819289
4.475714 -4.8826948
4.476714 -4.8833098
4.477714 -4.8837766
4.478714 -4.8840966
4.479714 -4.884268700000001
4.480714 -4.8842911
4.481714 -4.8841629
4.482714 -4.8838858
4.483714 -4.8834614
4.484715 -4.8828922
4.485714 -4.8821788
4.486714 -4.8813201
4.487714 -4.8803158
4.488714 -4.8791662
4.489714 -4.8778735
4.490714 -4.8764408
4.491714 -4.8748709
4.492714 -4.8731651000000005
4.493714 -4.8713226
4.494714 -4.8693411
4.495714 -4.8672196
4.496714 -4.8649583000000005
4.497715 -4.862559200000001
4.498714 -4.8600253
4.499714 -4.8573587
4.500714 -4.8545603
4.501714 -4.8516303
4.502714 -4.8485693
4.503714 -4.8453778000000005
4.504714 -4.8420578
4.505714 -4.8386112
4.506714 -4.8350386
4.507714 -4.8313402
4.508714 -4.8275139000000005
4.509714 -4.8235595
4.510714 -4.8194777
4.511714 -4.8152708
4.512714 -4.810941199999999
4.513714 -4.8064921
4.514714 -4.8019245
4.515714 -4.7972392
4.516714 -4.7924358
4.517715 -4.7875144
4.518714 -4.7824751999999995
4.519714 -4.7773194
4.520714 -4.7720473
4.521714 -4.7666591
4.522714 -4.7611542
4.523714 -4.7555339000000005
4.524714 -4.749799100000001
4.525714 -4.7439523
4.526714 -4.7379963
4.527714 -4.7319334
4.528714 -4.7257647
4.529714 -4.7194906
4.530715 -4.713111
4.531714 -4.7066256
4.532714 -4.7000345
4.533714 -4.6933378999999995
4.534714 -4.6865359
4.535714 -4.6796296
4.536714 -4.6726193
4.537714 -4.6655066000000005
4.538714 -4.6582934
4.539714 -4.6509817
4.540714 -4.6435744
4.541714 -4.6360724
4.542714 -4.6284761
4.543715 -4.6207856
4.544714 -4.6130005
4.545714 -4.6051212
4.546714 -4.5971479
4.547714 -4.589081200000001
4.548714 -4.5809213
4.549714 -4.5726694
4.550714 -4.5643266
4.551714 -4.5558944
4.552714 -4.5473758
4.553714 -4.538772600000001
4.554714 -4.5300867
4.555714 -4.5213189
4.556714 -4.5124686999999994
4.557714 -4.5035347
4.558714 -4.4945169
4.559714 -4.4854149
4.560714 -4.4762302
4.561714 -4.4669639
4.562714 -4.4576172
4.563715 -4.4481914
4.564714 -4.4386871
4.565714 -4.4291064
4.566714 -4.419452
4.567714 -4.409726
4.568714 -4.3999299
4.569714 -4.3900646000000005
4.570714 -4.3801285000000005
4.571714 -4.370120200000001
4.572714 -4.3600384
4.573714 -4.3498833
4.574714 -4.339657
4.575714 -4.3293618
4.576715 -4.3190002
4.577714 -4.3085732000000005
4.578714 -4.2980812
4.579714 -4.287524899999999
4.580714 -4.2769056
4.581714 -4.2662255
4.582714 -4.255486299999999
4.583714 -4.2446882
4.584714 -4.2338304
4.585714 -4.2229116
4.586714 -4.211930199999999
4.587714 -4.2008866
4.588714 -4.1897837
4.589714 -4.178624999999999
4.590714 -4.167413
4.591714 -4.1561496
4.592714 -4.1448347000000005
4.593714 -4.1334677
4.594714 -4.1220486
4.595714 -4.1105784
4.596714 -4.0990584
4.597714 -4.0874898
4.598714 -4.0758729
4.599714 -4.0642068
4.600714 -4.052490000000001
4.601714 -4.0407229000000005
4.602714 -4.028907
4.603714 -4.0170465
4.604714 -4.0051442
4.605714 -3.9932019999999997
4.606714 -3.9812203
4.607714 -3.9691973
4.608714 -3.9571319000000003
4.609715 -3.9450243000000005
4.610714 -3.9328757999999997
4.611714 -3.9206885
4.612714 -3.9084638999999997
4.613714 -3.8962029
4.614714 -3.8839042
4.615714 -3.8715683
4.616714 -3.8591962
4.617714 -3.8467906000000003
4.618714 -3.8343541
4.619714 -3.8218889
4.620714 -3.8093954
4.621714 -3.7968718
4.622715 -3.784316
4.623714 -3.7717267999999997
4.624714 -3.7591051
4.625714 -3.7464533
4.626714 -3.7337735
4.627714 -3.7210673
4.628714 -3.7083353999999997
4.629714 -3.695577
4.630714 -3.6827929000000004
4.631714 -3.6699846000000003
4.632714 -3.6571543999999996
4.633714 -3.6443046999999997
4.634714 -3.6314365
4.635714 -3.6185488
4.636714 -3.6056403
4.637714 -3.5927097999999997
4.638714 -3.5797566000000005
4.639714 -3.5667828999999998
4.640714 -3.5537906
4.641714 -3.5407819
4.642715 -3.5277579
4.643714 -3.5147185999999997
4.644714 -3.5016637000000004
4.645714 -3.4885932
4.646714 -3.4755088000000005
4.647714 -3.4624122
4.648714 -3.4493047999999997
4.649714 -3.4361869000000005
4.650714 -3.4230575
4.651714 -3.4099158
4.652714 -3.3967614
4.653714 -3.3835951000000004
4.654714 -3.3704188000000004
4.655715 -3.3572346000000004
4.656714 -3.3440441
4.657714 -3.3308484
4.658714 -3.3176474
4.659714 -3.3044413
4.660714 -3.2912302999999996
4.661714 -3.2780152
4.662714 -3.2647966999999998
4.663714 -3.2515757
4.664714 -3.238352
4.665714 -3.2251250000000002
4.666714 -3.2118946000000004
4.667714 -3.1986612999999995
4.668715 -3.1854261000000004
4.669714 -3.1721909
4.670714 -3.1589575
4.671714 -3.1457275
4.672714 -3.1325016
4.673714 -3.1192796
4.674714 -3.1060612
4.675714 -3.0928457
4.676714 -3.0796332
4.677714 -3.0664238999999998
4.678714 -3.0532181
4.679714 -3.0400163
4.680714 -3.0268192
4.681714 -3.0136276
4.682714 -3.0004429
4.683714 -2.9872661
4.684714 -2.9740991
4.685714 -2.9609429
4.686714 -2.9477984
4.687714 -2.934666
4.688715 -2.9215449000000002
4.689714 -2.9084342999999997
4.690714 -2.8953329
4.691714 -2.8822398
4.692714 -2.8691556
4.693714 -2.8560819
4.694714 -2.8430209
4.695714 -2.8299745
4.696714 -2.8169446000000002
4.697714 -2.8039316000000003
4.698714 -2.7909355000000002
4.699714 -2.7779564
4.700714 -2.7649939
4.701715 -2.7520481
4.702714 -2.7391188
4.703714 -2.7262051
4.704714 -2.7133062
4.705714 -2.7004213999999997
4.706714 -2.6875515
4.707714 -2.6746986
4.708714 -2.6618660999999997
4.709714 -2.6490573
4.710714 -2.6362741
4.711714 -2.6235163
4.712714 -2.610782
4.713714 -2.5980683
4.714714 -2.5853734
4.715714 -2.5726972
4.716714 -2.5600407
4.717714 -2.5474051
4.718714 -2.5347913
4.719714 -2.5221998
4.720714 -2.509631
4.721714 -2.497087
4.722714 -2.4845704
4.723714 -2.472084
4.724714 -2.4596294000000003
4.725714 -2.4472054
4.726714 -2.4348084
4.727714 -2.4224341
4.728714 -2.4100797
4.729714 -2.3977453
4.730714 -2.3854338999999998
4.731714 -2.37315
4.732714 -2.3608971
4.733714 -2.3486769
4.734715 -2.3364892000000004
4.735714 -2.3243334
4.736714 -2.3122095
4.737714 -2.3001179
4.738714 -2.2880591
4.739714 -2.276032
4.740714 -2.2640336
4.741714 -2.2520604
4.742714 -2.2401096
4.743714 -2.2281827
4.744714 -2.2162842
4.745714 -2.2044204
4.746714 -2.1925971
4.747715 -2.180816
4.748714 -2.1690755999999998
4.749714 -2.157372
4.750714 -2.1457013000000003
4.751714 -2.1340614
4.752714 -2.1224523
4.753714 -2.1108745
4.754714 -2.0993280999999997
4.755714 -2.0878123
4.756714 -2.0763263
4.757714 -2.0648712
4.758714 -2.053451
4.759714 -2.0420711000000002
4.760714 -2.0307364000000003
4.761714 -2.0194482
4.762714 -2.0082038
4.763714 -1.9969971999999998
4.764714 -1.9858225999999999
4.765714 -1.9746769000000002
4.766714 -1.9635607999999998
4.767715 -1.9524777
4.768714 -1.9414315000000002
4.769714 -1.9304248
4.770714 -1.9194579
4.771714 -1.9085309000000001
4.772714 -1.8976442999999998
4.773714 -1.8867999
4.774714 -1.8760003
4.775714 -1.8652456000000002
4.776714 -1.8545333000000002
4.777714 -1.8438585
4.778714 -1.8332159000000001
4.779714 -1.8226029000000001
4.780715 -1.8120212
4.781714 -1.8014761000000001
4.782714 -1.7909734
4.783714 -1.7805175999999998
4.784714 -1.7701097
4.785714 -1.7597478
4.786714 -1.7494293
4.787714 -1.7391525
4.788714 -1.7289177
4.789714 -1.7187249000000002
4.790714 -1.7085738
4.791714 -1.6984623
4.792714 -1.6883872000000002
4.793715 -1.6783472000000002
4.794714 -1.6683433
4.795714 -1.6583797
4.796714 -1.6484614000000002
4.797714 -1.6385926
4.798714 -1.6287738
4.799714 -1.6190027999999999
4.800714 -1.6092750999999998
4.801714 -1.5995875
4.802714 -1.5899388
4.803714 -1.58033
4.804714 -1.5707629
4.805714 -1.5612384
4.806714 -1.5517563
4.807714 -1.5423153
4.808714 -1.5329153
4.809714 -1.5235579000000001
4.810714 -1.514246
4.811714 -1.5049827
4.812714 -1.4957692
4.813715 -1.4866039
4.814714 -1.4774836
4.815714 -1.4684048
4.816714 -1.4593657
4.817714 -1.4503671
4.818714 -1.4414111
4.819714 -1.4324998
4.820714 -1.4236341
4.821714 -1.414813
4.822714 -1.4060352
4.823714 -1.3973001
4.824714 -1.3886086
4.825714 -1.3799625
4.826715 -1.3713636
4.827714 -1.3628123
4.828714 -1.3543075
4.829714 -1.3458469000000002
4.830714 -1.3374288
4.831714 -1.3290528
4.832714 -1.3207201
4.833714 -1.3124324
4.834714 -1.304191
4.835714 -1.2959957
4.836714 -1.2878455
4.837714 -1.2797389
4.838714 -1.2716753
4.839714 -1.2636556
4.840714 -1.2556813999999998
4.841714 -1.2477539
4.842714 -1.2398737
4.843714 -1.2320396
4.844714 -1.22425
4.845714 -1.2165036
4.846714 -1.2088002
4.847714 -1.2011405
4.848714 -1.1935261000000001
4.849714 -1.1859579
4.850714 -1.1784359
4.851714 -1.170959
4.852714 -1.1635263
4.853714 -1.1561372
4.854714 -1.148792
4.855714 -1.1414917
4.856714 -1.1342372
4.857714 -1.1270285
4.858714 -1.1198645
4.859715 -1.1127439
4.860714 -1.1056656999999999
4.861714 -1.0986298
4.862714 -1.0916375
4.863714 -1.0846902
4.864714 -1.0777892
4.865714 -1.0709346
4.866714 -1.0641256
4.867714 -1.0573612
4.868714 -1.0506404
4.869714 -1.0439633
4.870714 -1.0373307999999999
4.871714 -1.0307435
4.872715 -1.0242011
4.873714 -1.0177027
4.874714 -1.0112467
4.875714 -1.0048322
4.876714 -0.99845938
4.877714 -0.9921290899999999
4.878714 -0.98584304
4.879714 -0.97960252
4.880714 -0.9734077400000001
4.881714 -0.9672580300000001
4.882714 -0.96115228
4.883714 -0.9550896499999999
4.884714 -0.94907004
4.885714 -0.9430937500000001
4.886714 -0.9371611300000001
4.887714 -0.9312716299999999
4.888714 -0.92542404
4.889714 -0.91961687
4.890714 -0.9138493799999999
4.891714 -0.9081218400000001
4.892715 -0.90243593
4.893714 -0.8967937
4.894714 -0.8911965399999999
4.895714 -0.88564474
4.896714 -0.8801372700000001
4.897714 -0.87467283
4.898714 -0.8692502
4.899714 -0.8638691199999999
4.900714 -0.85852975
4.901714 -0.85323201
4.902714 -0.8479755400000001
4.903714 -0.84275939
4.904714 -0.83758272
4.905715 -0.83244545
4.906714 -0.82734851
4.907714 -0.8222935699999999
4.908714 -0.81728203
4.909714 -0.81231445
4.910714 -0.80739027
4.911714 -0.802508
4.912714 -0.79766596
4.913714 -0.7928632200000001
4.914714 -0.7880995999999999
4.915714 -0.7833751800000001
4.916714 -0.77869031
4.917714 -0.77404478
4.918715 -0.7694381800000001
4.919714 -0.76487008
4.920714 -0.76034069
4.921714 -0.75585074
4.922714 -0.7514012
4.923714 -0.74699284
4.924714 -0.74262572
4.925714 -0.7382992700000001
4.926714 -0.73401253
4.927714 -0.72976477
4.928714 -0.72555561
4.929714 -0.72138505
4.930714 -0.7172531400000001
4.931714 -0.7131597
4.932714 -0.70910412
4.933714 -0.70508565
4.934714 -0.70110383
4.935714 -0.69715856
4.936714 -0.69325007
4.937714 -0.6893788900000001
4.938715 -0.6855454799999999
4.939714 -0.6817501
4.940714 -0.67799292
4.941714 -0.67427382
4.942714 -0.67059263
4.943714 -0.66694901
4.944714 -0.66334247
4.945714 -0.6597724699999999
4.946714 -0.6562385199999999
4.947714 -0.65274029
4.948714 -0.64927787
4.949714 -0.64585144
4.950714 -0.64246119
4.951715 -0.63910712
4.952714 -0.6357891
4.953714 -0.63250689
4.954714 -0.62926025
4.955714 -0.626049
4.956714 -0.6228727300000001
4.957714 -0.61973077
4.958714 -0.61662211
4.959714 -0.61354586
4.960714 -0.61050174
4.961714 -0.6074903500000001
4.962714 -0.60451315
4.963714 -0.60157175
4.964714 -0.59866724
4.965714 -0.5957995500000001
4.966714 -0.59296773
4.967714 -0.59017022
4.968714 -0.58740578
4.969714 -0.58467374
4.970714 -0.5819738799999999
4.971714 -0.5793059700000001
4.972714 -0.5766693500000001
4.973714 -0.57406323
4.974714 -0.5714871
4.975714 -0.56894138
4.976714 -0.56642769
4.977714 -0.56394818
4.978714 -0.56150444
4.979714 -0.5590963600000001
4.980714 -0.55672219
4.981714 -0.55437908
4.982714 -0.5520646
4.983714 -0.54977774
4.984715 -0.547519
4.985714 -0.54528983
4.986714 -0.54309135
4.987714 -0.5409237
4.988714 -0.53878622
4.989714 -0.53667836
4.990714 -0.53460058
4.991714 -0.53255437
4.992714 -0.53054141
4.993714 -0.52856212
4.994714 -0.5266150500000001
4.995714 -0.5246969899999999
4.996714 -0.52280459
4.997715 -0.5209360700000001
4.998714 -0.51909215
4.999714 -0.51727528
5.000714 -0.51548821
5.001714 -0.5137322
5.002714 -0.51200651
5.003714 -0.51030908
5.004714 -0.50863833
5.005714 -0.50699417
5.006714 -0.5053780499999999
5.007714 -0.5037915900000001
5.008714 -0.50223502
5.009714 -0.50070649
5.010714 -0.49920292000000005
5.011714 -0.49772183
5.012714 -0.49626315
5.013714 -0.49482924
5.014714 -0.49342373
5.015714 -0.4920491
5.016714 -0.49070525
5.017715 -0.48938938
5.018714 -0.48809797000000005
5.019714 -0.48682871000000005
5.020714 -0.4855819
5.021714 -0.48435978
5.022714 -0.48316447
5.023714 -0.48199631
5.024714 -0.48085339
5.025714 -0.47973282999999994
5.026714 -0.47863293
5.027714 -0.4775547
5.028714 -0.47650128
5.029714 -0.47547607999999997
5.030715 -0.47448031
5.031714 -0.47351182
5.032714 -0.47256635
5.033714 -0.47163991
5.034714 -0.47073113
5.035714 -0.46984199000000004
5.036714 -0.46897618999999996
5.037714 -0.46813656
5.038714 -0.46732327999999995
5.039714 -0.46653394000000004
5.040714 -0.4657655
5.041714 -0.46501657999999996
5.042714 -0.46428852000000004
5.043715 -0.46358429999999995
5.044714 -0.46290625
5.045714 -0.46225381000000004
5.046714 -0.46162345
5.047714 -0.4610105
5.048714 -0.46041217
5.049714 -0.45982925
5.050714 -0.45926562
5.051714 -0.45872577
5.052714 -0.45821209999999996
5.053714 -0.45772344
5.054714 -0.45725615
5.055714 -0.45680668999999996
5.056714 -0.45637391000000005
5.057714 -0.45595942
5.058714 -0.45556608
5.059714 -0.45519546
5.060714 -0.45484634999999995
5.061714 -0.45451522000000005
5.062714 -0.45419866
5.063715 -0.4538958
5.064714 -0.45360909000000005
5.065714 -0.45334282
5.066714 -0.4531004
5.067714 -0.452882
5.068714 -0.45268438000000005
5.069714 -0.45250291000000004
5.070714 -0.45233443
5.071714 -0.45217914
5.072714 -0.45203989999999994
5.073714 -0.45192026999999996
5.074714 -0.45182188
5.075714 -0.45174346
5.076715 -0.45168200000000003
5.077714 -0.45163492000000005
5.078714 -0.45160208999999996
5.079714 -0.45158579
5.080714 -0.45158877000000003
5.081714 -0.45161205
5.082714 -0.45165373
5.083714 -0.45170994000000003
5.084714 -0.45177712999999997
5.085714 -0.45185447999999995
5.086714 -0.45194435000000005
5.087714 -0.45205080000000003
5.088714 -0.45217718
5.089714 -0.4523241
5.090714 -0.45248917000000005
5.091714 -0.45266878
5.092714 -0.45286030999999993
5.093714 -0.45306343
5.094714 -0.45327973000000005
5.095714 -0.45351102000000004
5.096714 -0.45375772999999997
5.097714 -0.45401853999999997
5.098714 -0.45429156
5.099714 -0.45457599
5.100714 -0.45487313
5.101714 -0.45518596000000006
5.102714 -0.45551723
5.103714 -0.45586769
5.104714 -0.45623519
5.105714 -0.45661568
5.106714 -0.45700525000000003
5.107714 -0.45740199000000004
5.108714 -0.45780656000000003
5.109715 -0.45822128
5.110714 -0.45864857000000003
5.111714 -0.45908983000000003
5.112714 -0.45954506
5.113714 -0.46001379
5.114714 -0.46049589
5.115714 -0.46099192
5.116714 -0.46150241999999997
5.117714 -0.46202708000000003
5.118714 -0.46256403
5.119714 -0.46311035
5.120714 -0.46366323
5.121714 -0.46422141999999994
5.122715 -0.46478583999999995
5.123714 -0.46535921
5.124714 -0.46594473999999997
5.125714 -0.46654488000000005
5.126714 -0.46716058
5.127714 -0.46779118000000003
5.128714 -0.46843518999999995
5.129714 -0.46909079000000004
5.130714 -0.46975617000000003
5.131714 -0.47042971
5.132714 -0.4711098
5.133714 -0.47179544
5.134714 -0.4724863
5.135714 -0.47318316
5.136714 -0.47388789
5.137714 -0.47460287
5.138714 -0.47533009000000004
5.139714 -0.47607068
5.140714 -0.47682459
5.141714 -0.4775906
5.142715 -0.47836672
5.143714 -0.47915061
5.144714 -0.47994005
5.145714 -0.48073344
5.146714 -0.48153008999999997
5.147714 -0.48233075000000003
5.148714 -0.48313732
5.149714 -0.48395256000000003
5.150714 -0.48477892
5.151714 -0.48561781
5.152714 -0.48646903999999996
5.153714 -0.48733107000000003
5.154714 -0.48820162000000006
5.155715 -0.48907865
5.156714 -0.4899607
5.157714 -0.49084686
5.158714 -0.4917365
5.159714 -0.49262922
5.160714 -0.49352505999999996
5.161714 -0.494425
5.162714 -0.49533118
5.163714 -0.49624648
5.164714 -0.49717329000000005
5.165714 -0.49811229
5.166714 -0.49906182
5.167714 -0.50001843
5.168715 -0.50097844
5.169714 -0.50193951
5.170714 -0.50290143
5.171714 -0.5038656300000001
5.172714 -0.50483407
5.173714 -0.50580795
5.174714 -0.50678742
5.175714 -0.50777206
5.176714 -0.5087621
5.177714 -0.5097587100000001
5.178714 -0.51076347
5.179714 -0.51177712
5.180714 -0.51279841
5.181714 -0.51382412
5.182714 -0.51485063
5.183714 -0.51587569
5.184714 -0.51689986
5.185714 -0.51792618
5.186714 -0.51895841
5.187714 -0.51999888
5.188715 -0.5210475099999999
5.189714 -0.522102
5.190714 -0.5231597
5.191714 -0.52421917
5.192714 -0.52528083
5.193714 -0.5263460799999999
5.194714 -0.52741552
5.195714 -0.52848808
5.196714 -0.52956142
5.197714 -0.53063352
5.198714 -0.53170449
5.199714 -0.53277705
5.200714 -0.53385524
5.201715 -0.5349419999999999
5.202714 -0.53603742
5.203714 -0.53713848
5.204714 -0.53824079
5.205714 -0.53934101
5.206714 -0.54043853
5.207714 -0.5415353900000001
5.208714 -0.54263445
5.209714 -0.54373736
5.210714 -0.54484354
5.211714 -0.54595103
5.212714 -0.54705846
5.213714 -0.54816646
5.214714 -0.5492776199999999
5.215714 -0.55039464
5.216714 -0.5515183300000001
5.217714 -0.5526462999999999
5.218714 -0.55377409
5.219714 -0.55489745
5.220714 -0.5560148
5.221714 -0.55712801
5.222714 -0.55824104
5.223714 -0.55935765
5.224714 -0.5604791
5.225714 -0.56160409
5.226714 -0.56273006
5.227714 -0.56385542
5.228714 -0.56498079
5.229714 -0.5661082900000001
5.230714 -0.56723985
5.231714 -0.5683750399999999
5.232714 -0.5695108299999999
5.233714 -0.57064323
5.234715 -0.57176943
5.235714 -0.5728899
5.236714 -0.57400791
5.237714 -0.5751276900000001
5.238714 -0.5762517899999999
5.239714 -0.57737976
5.240714 -0.57850862
5.241714 -0.57963515
5.242714 -0.58075795
5.243714 -0.58187833
5.244714 -0.58299885
5.245714 -0.5841213700000001
5.246714 -0.5852453900000001
5.247715 -0.58636819
5.248714 -0.5874868
5.249714 -0.5886000100000001
5.250714 -0.5897095
5.251714 -0.5908188400000001
5.252714 -0.59193121
5.253714 -0.5930472600000001
5.254714 -0.59416471
5.255714 -0.59527978
5.256714 -0.5963895
5.257714 -0.5974934900000001
5.258714 -0.59859394
5.259714 -0.59969374
5.260714 -0.6007943800000001
5.261714 -0.60189497
5.262714 -0.60299281
5.263714 -0.60408562
5.264714 -0.60517313
5.265714 -0.60625747
5.266714 -0.6073417600000001
5.267715 -0.60842796
5.268714 -0.60951551
5.269714 -0.61060144
5.270714 -0.61168247
5.271714 -0.61275689
5.272714 -0.61382568
5.273714 -0.61489157
5.274714 -0.6159571899999999
5.275714 -0.61702318
5.276714 -0.61808783
5.277714 -0.6191483200000001
5.278714 -0.62020267
5.279714 -0.6212512
5.280715 -0.6222962400000001
5.281714 -0.62334044
5.282714 -0.62438492
5.283714 -0.62542856
5.284714 -0.62646861
5.285714 -0.62750261
5.286714 -0.62852995
5.287714 -0.62955213
5.288714 -0.6305716
5.289714 -0.6315899500000001
5.290714 -0.63260673
5.291714 -0.63361968
5.292714 -0.63462644
5.293715 -0.6356260300000001
5.294714 -0.63661975
5.295714 -0.6376103
5.296714 -0.63860007
5.297714 -0.63958964
5.298714 -0.6405775
5.299714 -0.64156097
5.300714 -0.6425379800000001
5.301714 -0.64350818
5.302714 -0.6444728000000001
5.303714 -0.6454335099999999
5.304714 -0.6463909999999999
5.305714 -0.64734453
5.306714 -0.6482923899999999
5.307714 -0.64923335
5.308714 -0.65016765
5.309714 -0.6510971600000001
5.310714 -0.65202424
5.311714 -0.65295035
5.312714 -0.6538749699999999
5.313715 -0.65479591
5.314714 -0.65571051
5.315714 -0.65661692
5.316714 -0.65751504
5.317714 -0.65840613
5.318714 -0.65929182
5.319714 -0.66017299
5.320714 -0.6610495
5.321714 -0.66192066
5.322714 -0.66278609
5.323714 -0.66364626
5.324714 -0.66450234
5.325714 -0.6653554300000001
5.326715 -0.66620572
5.327714 -0.66705197
5.328714 -0.66789212
5.329714 -0.66872421
5.330714 -0.66954726
5.331714 -0.67036184
5.332714 -0.67116953
5.333714 -0.6719721
5.334714 -0.67277066
5.335714 -0.67356532
5.336714 -0.6743553099999999
5.337714 -0.67513976
5.338714 -0.67591802
5.339714 -0.67669009
5.340714 -0.6774560500000001
5.341714 -0.67821601
5.342714 -0.6789694500000001
5.343714 -0.67971554
5.344714 -0.68045356
5.345714 -0.6811833899999999
5.346714 -0.68190577
5.347714 -0.68262201
5.348714 -0.68333349
5.349714 -0.68404097
5.350714 -0.6847440699999999
5.351714 -0.68544149
5.352714 -0.6861314599999999
5.353714 -0.68681268
5.354714 -0.68748482
5.355714 -0.68814866
5.356714 -0.68880534
5.357714 -0.68945587
5.358714 -0.69010048
5.359715 -0.69073862
5.360714 -0.6913696
5.361714 -0.69199312
5.362714 -0.6926097
5.363714 -0.69322037
5.364714 -0.69382577
5.365714 -0.6944256799999999
5.366714 -0.69501866
5.367714 -0.69560288
5.368714 -0.69617718
5.369714 -0.69674179
5.370714 -0.69729844
5.371714 -0.69784927
5.372715 -0.69839559
5.373714 -0.6989369599999999
5.374714 -0.6994715
5.375714 -0.69999699
5.376714 -0.7005121599999999
5.377714 -0.7010175399999999
5.378714 -0.70151482
5.379714 -0.70200562
5.380714 -0.7024902399999999
5.381714 -0.70296736
5.382714 -0.70343511
5.383714 -0.70389258
5.384714 -0.7043406799999999
5.385714 -0.7047818499999999
5.386714 -0.70521855
5.387714 -0.70565161
5.388714 -0.70607946
5.389714 -0.70649884
5.390714 -0.7069068000000001
5.391714 -0.70730252
5.392715 -0.7076876200000001
5.393714 -0.70806509
5.394714 -0.70843701
5.395714 -0.70880335
5.396714 -0.70916191
5.397714 -0.70950994
5.398714 -0.70984634
5.399714 -0.71017244
5.400714 -0.71049128
5.401714 -0.71080551
5.402714 -0.7111154
5.403714 -0.71141846
5.404714 -0.71171103
5.405715 -0.7119907099999999
5.406714 -0.71225786
5.407714 -0.71251555
5.408714 -0.71276738
5.409714 -0.71301502
5.410714 -0.71325698
5.411714 -0.71348967
5.412714 -0.71370988
5.413714 -0.71391682
5.414714 -0.71411291
5.415714 -0.7143019199999999
5.416714 -0.71448646
5.417714 -0.71466598
5.418715 -0.71483715
5.419714 -0.7149960799999999
5.420714 -0.71514104
5.421714 -0.71527371
5.422714 -0.715398
5.423714 -0.71551739
5.424714 -0.71563264
5.425714 -0.71574114
5.426714 -0.7158387900000001
5.427714 -0.71592289
5.428714 -0.71599409
5.429714 -0.71605584
5.430714 -0.71611213
5.431714 -0.7161645200000001
5.432714 -0.71621099
5.433714 -0.71624704
5.434714 -0.7162687400000001
5.435714 -0.71627526
5.436714 -0.71626939
5.437714 -0.7162557
5.438715 -0.71623744
5.439714 -0.71621444
5.440714 -0.7161834300000001
5.441714 -0.71614045
5.442714 -0.71608364
5.443714 -0.7160144900000001
5.444714 -0.71593667
5.445714 -0.71585327
5.446714 -0.7157642900000001
5.447714 -0.71566645
5.448714 -0.7155553
5.449714 -0.7154281299999999
5.450714 -0.7152861
5.451715 -0.7151336399999999
5.452714 -0.71497574
5.453714 -0.7148148
5.454714 -0.71464945
5.455714 -0.71447529
5.456714 -0.7142880899999999
5.457714 -0.71408623
5.458714 -0.71387142
5.459714 -0.7136469200000001
5.460714 -0.71341502
5.461714 -0.71317516
5.462714 -0.7129244499999999
5.463714 -0.71265986
5.464714 -0.71238084
5.465714 -0.71209022
5.466714 -0.71179271
5.467714 -0.7114920299999999
5.468714 -0.71118837
5.469714 -0.71087815
5.470714 -0.7105560000000001
5.471714 -0.71021775
5.472714 -0.70986259
5.473714 -0.70949304
5.474714 -0.70911297
5.475714 -0.70872484
5.476714 -0.7083285100000001
5.477714 -0.70792204
5.478714 -0.7075035900000001
5.479714 -0.70707342
5.480714 -0.70663388
5.481714 -0.7061880500000001
5.482714 -0.7057372000000001
5.483714 -0.70527969
5.484715 -0.70481123
5.485714 -0.70432751
5.486714 -0.70382645
5.487714 -0.70330952
5.488714 -0.70278076
5.489714 -0.7022443700000001
5.490714 -0.7017024799999999
5.491714 -0.70115435
5.492714 -0.70059723
5.493714 -0.70002857
5.494714 -0.69944737
5.495714 -0.69885454
5.496714 -0.6982515100000001
5.497715 -0.6976387
5.498714 -0.6970148500000001
5.499714 -0.69637769
5.500714 -0.69572562
5.501714 -0.69505931
5.502714 -0.69438159
5.503714 -0.69369623
5.504714 -0.69300598
5.505714 -0.6923109799999999
5.506714 -0.6916087599999999
5.507714 -0.69089555
5.508714 -0.6901682800000001
5.509714 -0.68942583
5.510714 -0.68866909
5.511714 -0.68789995
5.512714 -0.68711988
5.513714 -0.68632928
5.514714 -0.68552764
5.515714 -0.68471469
5.516714 -0.68389094
5.517715 -0.6830578700000001
5.518714 -0.68221702
5.519714 -0.68136887
5.520714 -0.68051214
5.521714 -0.6796442
5.522714 -0.67876223
5.523714 -0.67786463
5.524714 -0.67695174
5.525714 -0.67602573
5.526714 -0.6750893299999999
5.527714 -0.67414469
5.528714 -0.67319251
5.529714 -0.67223194
5.530715 -0.67126164
5.531714 -0.6702804
5.532714 -0.66928766
5.533714 -0.6682833699999999
5.534714 -0.66726743
5.535714 -0.66623939
5.536714 -0.66519831
5.537714 -0.66414326
5.538714 -0.6630742000000001
5.539714 -0.66199233
5.540714 -0.66089984
5.541714 -0.65979916
5.542714 -0.65869167
5.543715 -0.6575773
5.544714 -0.65645436
5.545714 -0.6553204699999999
5.546714 -0.65417364
5.547714 -0.6530129800000001
5.548714 -0.65183882
5.549714 -0.65065217
5.550714 -0.6494539300000001
5.551714 -0.6482443299999999
5.552714 -0.64702304
5.553714 -0.64578969
5.554714 -0.64454465
5.555714 -0.643289
5.556714 -0.64202412
5.557714 -0.64075082
5.558714 -0.63946852
5.559714 -0.63817552
5.560714 -0.63686958
5.561714 -0.63554915
5.562714 -0.63421433
5.563715 -0.63286666
5.564714 -0.63150828
5.565714 -0.63014077
5.566714 -0.6287644600000001
5.567714 -0.62737842
5.568714 -0.62598139
5.569714 -0.6245726699999999
5.570714 -0.62315254
5.571714 -0.62172189
5.572714 -0.6202812799999999
5.573714 -0.61883014
5.574714 -0.6173668
5.575714 -0.61588944
5.576715 -0.61439723
5.577714 -0.61289105
5.578714 -0.61137318
5.579714 -0.60984623
5.580714 -0.6083116399999999
5.581714 -0.60676918
5.582714 -0.60521709
5.583714 -0.60365344
5.584714 -0.60207713
5.585714 -0.60048839
5.586714 -0.5988881500000001
5.587714 -0.5972771
5.588714 -0.59565492
5.589714 -0.59402036
5.590714 -0.5923721
5.591714 -0.5907100200000001
5.592714 -0.58903554
5.593714 -0.58735106
5.594714 -0.58565871
5.595714 -0.58395909
5.596714 -0.5822509499999999
5.597714 -0.58053201
5.598714 -0.57880008
5.599714 -0.57705431
5.600714 -0.5752953199999999
5.601714 -0.5735245499999999
5.602714 -0.57174317
5.603714 -0.56995121
5.604714 -0.5681480299999999
5.605714 -0.56633293
5.606714 -0.5645060000000001
5.607714 -0.5626685
5.608714 -0.56082206
5.609715 -0.55896761
5.610714 -0.5571046399999999
5.611714 -0.55523133
5.612714 -0.55334526
5.613714 -0.55144485
5.614714 -0.54952996
5.615714 -0.5476019799999999
5.616714 -0.54566283
5.617714 -0.54371394
5.618714 -0.54175579
5.619714 -0.53978795
5.620714 -0.53780982
5.621714 -0.5358212600000001
5.622715 -0.53382278
5.623714 -0.53181499
5.624714 -0.52979798
5.625714 -0.52777082
5.626714 -0.52573183
5.627714 -0.52367942
5.628714 -0.52161296
5.629714 -0.51953308
5.630714 -0.51744143
5.631714 -0.5153398499999999
5.632714 -0.51322971
5.633714 -0.51111123
5.634714 -0.5089838099999999
5.635714 -0.50684651
5.636714 -0.50469856
5.637714 -0.50253971
5.638714 -0.50037
5.639714 -0.49818935999999997
5.640714 -0.49599744
5.641714 -0.49379365999999997
5.642715 -0.49157756999999996
5.643714 -0.48934938
5.644714 -0.48711002
5.645714 -0.48486101000000004
5.646714 -0.48260381
5.647714 -0.48033926000000005
5.648714 -0.47806716000000005
5.649714 -0.47578621000000004
5.650714 -0.47349469
5.651714 -0.47119101999999996
5.652714 -0.46887426000000004
5.653714 -0.46654441
5.654714 -0.46420218
5.655715 -0.46184844999999997
5.656714 -0.45948406
5.657714 -0.4571096
5.658714 -0.45472565000000004
5.659714 -0.45233293999999996
5.660714 -0.44993231999999994
5.661714 -0.44752453
5.662714 -0.4451097
5.663714 -0.44268691000000004
5.664714 -0.4402543
5.665714 -0.43780967000000004
5.666714 -0.43535125
5.667714 -0.43287873000000004
5.668715 -0.43039317000000005
5.669714 -0.42789676
5.670714 -0.42539174
5.671714 -0.4228794
5.672714 -0.42035989
5.673714 -0.41783252000000004
5.674714 -0.41529643
5.675714 -0.41275108000000005
5.676714 -0.41019637
5.677714 -0.40763207
5.678714 -0.40505747000000003
5.679714 -0.40247124
5.680714 -0.3998721
5.681714 -0.39725984000000003
5.682714 -0.39463588
5.683714 -0.39200294
5.684714 -0.38936404
5.685714 -0.38672097
5.686714 -0.38407347
5.687714 -0.38141937
5.688715 -0.37875571
5.689714 -0.37608021
5.690714 -0.37339206
5.691714 -0.37069183
5.692714 -0.36798061
5.693714 -0.3652591
5.694714 -0.36252739
5.695714 -0.35978546
5.696714 -0.35703409999999997
5.697714 -0.35427518
5.698714 -0.35151104
5.699714 -0.34874312
5.700714 -0.34597092
5.701715 -0.34319172000000003
5.702714 -0.34040166
5.703714 -0.33759761
5.704714 -0.33477863999999996
5.705714 -0.33194637
5.706714 -0.32910393
5.707714 -0.32625431
5.708714 -0.32339904
5.709714 -0.32053806
5.710714 -0.31767059
5.711714 -0.31479625
5.712714 -0.31191548
5.713714 -0.30902894000000003
5.714714 -0.30613642
5.715714 -0.30323609
5.716714 -0.30032501
5.717714 -0.29740054000000005
5.718714 -0.2944621
5.719714 -0.29151181
5.720714 -0.28855365
5.721714 -0.28559158
5.722714 -0.28262753
5.723714 -0.27966071
5.724714 -0.27668844
5.725714 -0.27370786
5.726714 -0.27071747
5.727714 -0.26771741
5.728714 -0.26470851
5.729714 -0.26169114
5.730714 -0.25866453
5.731714 -0.25562739
5.732714 -0.25257927
5.733714 -0.2495216
5.734715 -0.24645762000000002
5.735714 -0.24339075000000002
5.736714 -0.24032274
5.737714 -0.23725245
5.738714 -0.23417643000000002
5.739714 -0.23109082
5.740714 -0.22799338
5.741714 -0.22488448
5.742714 -0.22176654999999998
5.743714 -0.21864227000000003
5.744714 -0.21551298
5.745714 -0.21237832999999998
5.746714 -0.20923716999999997
5.747715 -0.20608900000000002
5.748714 -0.20293482
5.749714 -0.19977654
5.750714 -0.19661549000000003
5.751714 -0.19345101
5.752714 -0.19028034
5.753714 -0.18710003
5.754714 -0.18390794
5.755714 -0.18070467
5.756714 -0.17749325000000002
5.757714 -0.17427745
5.758714 -0.17105961
5.759714 -0.16783954
5.760714 -0.16461506
5.761714 -0.16138372
5.762714 -0.15814452
5.763714 -0.15489833
5.764714 -0.15164687
5.765714 -0.14839113
5.766714 -0.14513035999999999
5.767715 -0.14186252
5.768714 -0.13858595999999998
5.769714 -0.13530086
5.770714 -0.13200965
5.771714 -0.12871579
5.772714 -0.12542156999999998
5.773714 -0.12212676
5.774714 -0.11882866
5.775714 -0.11552380000000001
5.776714 -0.11221011
5.777714 -0.10888802
5.778714 -0.10556
5.779714 -0.10222867000000001
5.780715 -0.09889511899999999
5.781714 -0.095558353
5.782714 -0.092216319
5.783714 -0.088867714
5.784714 -0.08551312500000001
5.785714 -0.082154694
5.786714 -0.078794529
5.787714 -0.07543301300000001
5.788714 -0.072068279
5.789714 -0.068697339
5.790714 -0.065318123
5.791714 -0.061930990000000005
5.792714 -0.058538693999999995
5.793715 -0.055144744999999995
5.794714 -0.05175123200000001
5.795714 -0.048357632000000005
5.796714 -0.044961306
5.797714 -0.041559391
5.798714 -0.038150704
5.799714 -0.034736379
5.800714 -0.03131883
5.801714 -0.027899910000000003
5.802714 -0.024479565999999998
5.803714 -0.021056028
5.804714 -0.017627329
5.805714 -0.014193064000000002
5.806714 -0.010755006000000001
5.807714 -0.0073160772
5.808714 -0.0038783681
5.809714 -0.00044156436000000006
5.810714 0.0029970178999999997
5.811714 0.0064407803
5.812714 0.009891681099999999
5.813715 0.013348974999999999
5.814714 0.016809729000000002
5.815714 0.020270703
5.816714 0.023730293
5.817714 0.027189261
5.818714 0.030649829000000003
5.819714 0.034113866
5.820714 0.037581549
5.821714 0.041051416
5.822714 0.044521684
5.823714 0.047991949
5.824714 0.051463733
5.825714 0.054939586
5.826715 0.058421166999999996
5.827714 0.06190778799999999
5.828714 0.065396441
5.829714 0.06888338199999999
5.830714 0.072366296
5.831714 0.07584555999999999
5.832714 0.079323893
5.833714 0.082804565
5.834714 0.08628951600000001
5.835714 0.089778466
5.836714 0.09326965100000001
5.837714 0.096761406
5.838714 0.10025335
5.839714 0.10374641999999999
5.840714 0.10724167999999999
5.841714 0.11073888
5.842714 0.114236
5.843714 0.11773026
5.844714 0.12121975000000001
5.845714 0.12470491000000002
5.846714 0.12818851
5.847714 0.13167419
5.848714 0.13516446
5.849714 0.13865939
5.850714 0.14215681
5.851714 0.14565379
5.852714 0.1491483
5.853714 0.15263996999999999
5.854714 0.15612966
5.855714 0.15961818
5.856714 0.16310529999999998
5.857714 0.16658999000000002
5.858714 0.17007128
5.859715 0.17354963
5.860714 0.17702713
5.861714 0.18050659000000002
5.862714 0.1839899
5.863714 0.18747676
5.864714 0.19096466
5.865714 0.19445012
5.866714 0.19793047000000002
5.867714 0.20140497999999998
5.868714 0.20487477999999998
5.869714 0.20834180000000002
5.870714 0.21180739
5.871714 0.21527179000000002
5.872715 0.21873452
5.873714 0.22219531
5.874714 0.22565473
5.875714 0.22911391999999997
5.876714 0.23257355
5.877714 0.23603288
5.878714 0.23948969
5.879714 0.2429411
5.880714 0.24638516000000002
5.881714 0.24982181
5.882714 0.25325298999999996
5.883714 0.25668149
5.884714 0.26010964
5.885714 0.26353821
5.886714 0.26696657
5.887714 0.27039342
5.888714 0.27381773000000004
5.889714 0.27723907999999997
5.890714 0.28065732000000004
5.891714 0.28407183
5.892715 0.2874813
5.893714 0.29088419
5.894714 0.29427966
5.895714 0.29766832
5.896714 0.3010523
5.897714 0.30443423999999997
5.898714 0.30781606
5.899714 0.31119797000000005
5.900714 0.31457839
5.901714 0.31795492
5.902714 0.3213254
5.903714 0.32468867
5.904714 0.32804459
5.905715 0.33139354000000004
5.906714 0.33473568
5.907714 0.33807105
5.908714 0.34139988
5.909714 0.34472311
5.910714 0.34804249
5.911714 0.35135993000000004
5.912714 0.35467647999999996
5.913714 0.35799164
5.914714 0.36130329
5.915714 0.36460855000000003
5.916714 0.36790508
5.917714 0.37119193
5.918715 0.3744696
5.919714 0.37773955
5.920714 0.38100312999999997
5.921714 0.38426125
5.922714 0.38751421999999996
5.923714 0.39076223
5.924714 0.39400565
5.925714 0.39724497999999997
5.926714 0.40048035
5.927714 0.40371092
5.928714 0.40693488
5.929714 0.41015004000000005
5.930714 0.41335477000000004
5.931714 0.41654878
5.932714 0.41973335
5.933714 0.42291051
5.934714 0.42608227
5.935714 0.4292496
5.936714 0.43241232999999996
5.937714 0.43556932
5.938715 0.43871948
5.939714 0.44186193999999995
5.940714 0.44499636
5.941714 0.44812248
5.942714 0.45123979999999997
5.943714 0.45434758000000003
5.944714 0.45744525
5.945714 0.46053290999999996
5.946714 0.46361149
5.947714 0.46668272
5.948714 0.46974807
5.949714 0.47280826
5.950714 0.47586267
5.951715 0.47890954
5.952714 0.481947
5.953714 0.48497375000000004
5.954714 0.48798956
5.955714 0.49099517
5.956714 0.49399170000000003
5.957714 0.49697985
5.958714 0.4999598
5.959714 0.50293119
5.960714 0.50589377
5.961714 0.5088476
5.962714 0.51179314
5.963714 0.51473067
5.964714 0.51765987
5.965714 0.52057966
5.966714 0.5234884599999999
5.967714 0.52638496
5.968714 0.52926894
5.969714 0.5321413700000001
5.970714 0.53500398
5.971714 0.5378582
5.972714 0.54070447
5.973714 0.54354202
5.974714 0.54636938
5.975714 0.54918523
5.976714 0.55198921
5.977714 0.55478197
5.978714 0.55756452
5.979714 0.56033754
5.980714 0.56310068
5.981714 0.56585306
5.982714 0.56859376
5.983714 0.57132277
5.984715 0.57404093
5.985714 0.57674963
5.986714 0.57944953
5.987714 0.5821400299999999
5.988714 0.58481931
5.989714 0.5874853600000001
5.990714 0.59013707
5.991714 0.59277508
5.992714 0.59540123
5.993714 0.5980174500000001
5.994714 0.60062469
5.995714 0.6032222
5.996714 0.60580806
5.997715 0.6083805999999999
5.998714 0.6109393200000001
5.999714 0.61348504
6.000714 0.61601927
6.001714 0.61854278
6.002714 0.62105497
6.003714 0.62355413
6.004714 0.62603867
6.005714 0.62850835
6.006714 0.63096457
6.007714 0.63340971
6.008714 0.63584549
6.009714 0.63827178
6.010714 0.6406866
6.011714 0.64308723
6.012714 0.6454719200000001
6.013714 0.64784102
6.014714 0.6501965200000001
6.015714 0.65254075
6.016714 0.6548746
6.017715 0.65719704
6.018714 0.6595057
6.019714 0.6617986600000001
6.020714 0.6640756999999999
6.021714 0.66633848
6.022714 0.66858935
6.023714 0.6708296499999999
6.024714 0.67305863
6.025714 0.67527397
6.026714 0.67747342
6.027714 0.6796563999999999
6.028714 0.68182447
6.029714 0.6839802
6.030715 0.68612546
6.031714 0.6882597699999999
6.032714 0.69038058
6.033714 0.69248457
6.034714 0.6945699
6.035714 0.69663716
6.036714 0.69868914
6.037714 0.70072883
6.038714 0.70275757
6.039714 0.7047744499999999
6.040714 0.7067771199999999
6.041714 0.70876363
6.042714 0.71073389
6.043715 0.71268957
6.044714 0.7146327800000001
6.045714 0.7165640600000001
6.046714 0.71848189
6.047714 0.72038313
6.048714 0.7222652900000001
6.049714 0.7241280299999999
6.050714 0.7259736800000001
6.051714 0.7278058700000001
6.052714 0.7296273
6.053714 0.73143826
6.054714 0.73323646
6.055714 0.73501873
6.056714 0.73678307
6.057714 0.73852958
6.058714 0.74026021
6.059714 0.7419769199999999
6.060714 0.74368003
6.061714 0.7453679599999999
6.062714 0.74703838
6.063715 0.74869003
6.064714 0.7503239
6.065714 0.75194272
6.066714 0.75354944
6.067714 0.7551449800000001
6.068714 0.75672772
6.069714 0.7582941999999999
6.070714 0.75984136
6.071714 0.76136822
6.072714 0.76287622
6.073714 0.7643681999999999
6.074714 0.7658462
6.075714 0.76731043
6.076715 0.76875929
6.077714 0.77019096
6.078714 0.7716049
6.079714 0.7730023
6.080714 0.77438545
6.081714 0.7757558
6.082714 0.77711274
6.083714 0.7784538
6.084714 0.7797759
6.085714 0.78107743
6.086714 0.7823591100000001
6.087714 0.7836235699999999
6.088714 0.7848733999999999
6.089714 0.78611001
6.090714 0.78733265
6.091714 0.78853937
6.092714 0.78972839
6.093714 0.79089962
6.094714 0.79205409
6.095714 0.79319319
6.096714 0.7943172000000001
6.097714 0.79542473
6.098714 0.7965133500000001
6.099714 0.79758139
6.100714 0.79862904
6.101714 0.7996582400000001
6.102714 0.8006717999999999
6.103714 0.8016716700000001
6.104714 0.80265803
6.105714 0.8036295000000001
6.106714 0.8045841
6.107714 0.80552092
6.108714 0.8064401299999999
6.109715 0.80734259
6.110714 0.80822883
6.111714 0.8090982199999999
6.112714 0.8099492599999999
6.113714 0.81078056
6.114714 0.81159193
6.115714 0.8123848600000001
6.116714 0.8131616700000001
6.117714 0.81392433
6.118714 0.81467321
6.119714 0.815407
6.120714 0.8161238399999999
6.121714 0.8168221499999999
6.122715 0.8175015399999999
6.123714 0.8181626900000001
6.124714 0.8188063299999999
6.125714 0.81943246
6.126714 0.8200404200000001
6.127714 0.82062948
6.128714 0.8211997299999999
6.129714 0.82175257
6.130714 0.82229003
6.131714 0.82281362
6.132714 0.82332324
6.133714 0.8238173099999999
6.134714 0.8242933100000001
6.135714 0.82474956
6.136714 0.8251856999999999
6.137714 0.82560256
6.138714 0.8260014499999999
6.139714 0.8263829199999999
6.140714 0.8267466899999999
6.141714 0.8270922999999999
6.142715 0.82741985
6.143714 0.8277304500000001
6.144714 0.82802596
6.145714 0.8283074899999999
6.146714 0.82857469
6.147714 0.82882522
6.148714 0.82905637
6.149714 0.8292662
6.150714 0.8294547899999999
6.151714 0.82962411
6.152714 0.82977647
6.153714 0.8299133699999999
6.154714 0.8300346300000001
6.155715 0.8301390299999999
6.156714 0.83022583
6.157714 0.83029531
6.158714 0.83034905
6.159714 0.83038826
6.160714 0.8304126599999999
6.161714 0.8304202
6.162714 0.83040763
6.163714 0.8303728
6.164714 0.8303157999999999
6.165714 0.83023934
6.166714 0.83014686
6.167714 0.8300408699999999
6.168715 0.82992129
6.169714 0.8297861599999999
6.170714 0.8296331400000001
6.171714 0.8294611199999999
6.172714 0.8292712299999999
6.173714 0.8290654999999999
6.174714 0.8288450500000001
6.175714 0.8286088699999999
6.176714 0.82835397
6.177714 0.8280776400000001
6.178714 0.8277791600000001
6.179714 0.82746074
6.180714 0.8271263900000001
6.181714 0.8267794700000001
6.182714 0.82642054
6.183714 0.8260470799999999
6.184714 0.8256552699999999
6.185714 0.82524261
6.186714 0.82480945
6.187714 0.8243585899999999
6.188715 0.82389321
6.189714 0.82341423
6.190714 0.82292007
6.191714 0.82240747
6.192714 0.8218741999999999
6.193714 0.82132099
6.194714 0.82075112
6.195714 0.82016839
6.196714 0.81957439
6.197714 0.81896707
6.198714 0.81834197
6.199714 0.81769507
6.200714 0.81702527
6.201715 0.81633534
6.202714 0.81562977
6.203714 0.814912
6.204714 0.81418203
6.205714 0.8134369699999999
6.206714 0.81267301
6.207714 0.81188865
6.208714 0.8110854799999999
6.209714 0.8102673100000001
6.210714 0.8094371300000001
6.211714 0.80859493
6.212714 0.80773709
6.213714 0.8068590400000001
6.214714 0.80595827
6.215714 0.80503616
6.216714 0.80409739
6.217714 0.8031467000000001
6.218714 0.80218595
6.219714 0.8012130900000001
6.220714 0.80022356
6.221714 0.7992136299999999
6.222714 0.79818284
6.223714 0.79713436
6.224714 0.79607246
6.225714 0.79499958
6.226714 0.79391459
6.227714 0.79281349
6.228714 0.79169264
6.229714 0.79055121
6.230714 0.78939209
6.231714 0.78822002
6.232714 0.78703817
6.233714 0.7858456999999999
6.234715 0.78463843
6.235714 0.7834114099999999
6.236714 0.78216214
6.237714 0.78089242
6.238714 0.77960682
6.239714 0.77830981
6.240714 0.7770026999999999
6.241714 0.77568302
6.242714 0.7743465199999999
6.243714 0.7729902399999999
6.244714 0.77161472
6.245714 0.77022351
6.246714 0.76882062
6.247715 0.76740761
6.248714 0.7659825
6.249714 0.76454114
6.250714 0.76308022
6.251714 0.7615998900000001
6.252714 0.76010367
6.253714 0.75859637
6.254714 0.75708074
6.255714 0.75555565
6.256714 0.75401687
6.257714 0.75245984
6.258714 0.7508825
6.259714 0.74928664
6.260714 0.74767624
6.261714 0.74605481
6.262714 0.74442294
6.263714 0.74277823
6.264714 0.74111735
6.265714 0.73943865
6.266714 0.7377435499999999
6.267715 0.73603569
6.268714 0.73431833
6.269714 0.73259184
6.270714 0.73085343
6.271714 0.72909873
6.272714 0.72732465
6.273714 0.7255315800000001
6.274714 0.72372295
6.275714 0.72190301
6.276714 0.72007426
6.277714 0.71823602
6.278714 0.71638515
6.279714 0.71451855
6.280715 0.7126352699999999
6.281714 0.7107371
6.282714 0.70882705
6.283714 0.70690704
6.284714 0.70497654
6.285714 0.7030329200000001
6.286714 0.7010734599999999
6.287714 0.6990976200000001
6.288714 0.6971074300000001
6.289714 0.69510653
6.290714 0.69309771
6.291714 0.69108107
6.292714 0.68905386
6.293715 0.68701236
6.294714 0.6849540900000001
6.295714 0.68287915
6.296714 0.68078996
6.297714 0.6786894499999999
6.298714 0.6765790300000001
6.299714 0.6744580800000001
6.300714 0.6723247499999999
6.301714 0.67017772
6.302714 0.66801757
6.303714 0.66584647
6.304714 0.66366666
6.305714 0.66147884
6.306714 0.65928139
6.307714 0.65707127
6.308714 0.65484596
6.309714 0.65260497
6.310714 0.6503501899999999
6.311714 0.64808461
6.312714 0.6458104600000001
6.313715 0.64352802
6.314714 0.6412358
6.315714 0.6389318500000001
6.316714 0.63661523
6.317714 0.63428655
6.318714 0.63194735
6.319714 0.62959879
6.320714 0.62724068
6.321714 0.62487153
6.322714 0.6224897699999999
6.323714 0.6200951100000001
6.324714 0.61768899
6.325714 0.61527384
6.326715 0.6128517
6.327714 0.6104230900000001
6.328714 0.60798661
6.329714 0.60554007
6.330714 0.60308175
6.331714 0.60061137
6.332714 0.59813
6.333714 0.59563895
6.334714 0.5931387699999999
6.335714 0.59062894
6.336714 0.58810846
6.337714 0.58557694
6.338714 0.58303499
6.339714 0.5804842299999999
6.340714 0.57792617
6.341714 0.57536112
6.342714 0.57278816
6.343714 0.57020541
6.344714 0.56761163
6.345714 0.56500672
6.346714 0.56239204
6.347714 0.55976934
6.348714 0.55713975
6.349714 0.55450327
6.350714 0.55185901
6.351714 0.54920628
6.352714 0.54654502
6.353714 0.54387609
6.354714 0.5412004
6.355714 0.5385180500000001
6.356714 0.53582806
6.357714 0.5331289
6.358714 0.53041941
6.359715 0.52769976
6.360714 0.5249714
6.361714 0.52223615
6.362714 0.51949522
6.363714 0.51674847
6.364714 0.51399488
6.365714 0.51123337
6.366714 0.50846366
6.367714 0.50568646
6.368714 0.50290292
6.369714 0.50011356
6.370714 0.49731792
6.371714 0.49451482
6.372715 0.49170326000000003
6.373714 0.48888339999999997
6.374714 0.48605655
6.375714 0.48322445
6.376714 0.48038810000000004
6.377714 0.47754705999999997
6.378714 0.47469973
6.379714 0.47184456999999996
6.380714 0.46898113
6.381714 0.46611042
6.382714 0.46323431000000004
6.383714 0.46035429000000005
6.384714 0.45747054000000004
6.385714 0.45458199000000005
6.386714 0.45168744
6.387714 0.44878632999999996
6.388714 0.44587948
6.389714 0.44296831
6.390714 0.44005364
6.391714 0.43713488
6.392715 0.43421019999999994
6.393714 0.43127770000000004
6.394714 0.42833677000000003
6.395714 0.42538876
6.396714 0.42243628
6.397714 0.4194817
6.398714 0.41652583000000004
6.399714 0.41356743
6.400714 0.41060452000000003
6.401714 0.40763555999999995
6.402714 0.40466073
6.403714 0.40168138000000003
6.404714 0.39869905
6.405715 0.39571403
6.406714 0.39272509
6.407714 0.38973049000000004
6.408714 0.38672944
6.409714 0.38372301000000003
6.410714 0.38071382
6.411714 0.37770444
6.412714 0.37469566
6.413714 0.3716859
6.414714 0.36867216999999997
6.415714 0.36565189
6.416714 0.36262458
6.417714 0.35959199999999997
6.418715 0.35655692
6.419714 0.3535212
6.420714 0.35048481000000004
6.421714 0.34744616
6.422714 0.34440367
6.423714 0.34135727
6.424714 0.33830863
6.425714 0.33525999
6.426714 0.33221235
6.427714 0.32916435
6.428714 0.32611287
6.429714 0.32305501000000003
6.430714 0.31999005
6.431714 0.31692018
6.432714 0.31384935
6.433714 0.3107809
6.434714 0.30771571000000003
6.435714 0.30465196
6.436714 0.30158663
6.437714 0.29851766
6.438715 0.29544520999999996
6.439714 0.29237114
6.440714 0.28929729
6.441714 0.28622376
6.442714 0.28314860999999997
6.443714 0.28006933
6.444714 0.276985
6.445714 0.27389745
6.446714 0.2708107
6.447714 0.2677286
6.448714 0.26465248999999996
6.449714 0.26158029
6.450714 0.25850774
6.451715 0.25543105
6.452714 0.25234912000000004
6.453714 0.24926384999999998
6.454714 0.24617855
6.455714 0.24309548999999997
6.456714 0.24001454
6.457714 0.23693361000000002
6.458714 0.23385073999999997
6.459714 0.23076608999999998
6.460714 0.22768222
6.461714 0.22460255
6.462714 0.22152886
6.463714 0.21845978000000002
6.464714 0.21539129999999998
6.465714 0.21231927
6.466714 0.20924199000000002
6.467714 0.20616148
6.468714 0.20308213
6.469714 0.20000809
6.470714 0.19694071
6.471714 0.19387805
6.472714 0.19081663000000001
6.473714 0.18775397
6.474714 0.18469027999999998
6.475714 0.18162802
6.476714 0.1785698
6.477714 0.1755161
6.478714 0.17246472
6.479714 0.16941231
6.480714 0.16635695
6.481714 0.16329999
6.482714 0.16024571
6.483714 0.15719887999999999
6.484715 0.15416181
6.485714 0.15113298
6.486714 0.14810795999999998
6.487714 0.14508227
6.488714 0.14205398
6.489714 0.1390246
6.490714 0.13599752999999998
6.491714 0.13297547
6.492714 0.12995858000000002
6.493714 0.1269447
6.494714 0.12393141999999999
6.495714 0.12091838
6.496714 0.11790814999999999
6.497715 0.11490476000000001
6.498714 0.11191107
6.499714 0.10892664999999999
6.500714 0.10594775000000001
6.501714 0.10296953
6.502714 0.09998902700000001
6.503714 0.097006938
6.504714 0.094027008
6.505714 0.091053569
6.506714 0.088088872
6.507714 0.085132016
6.508714 0.082180125
6.509714 0.079230778
6.510714 0.076283928
6.511714 0.073341868
6.512714 0.07040741
6.513714 0.067481515
6.514714 0.06456224399999999
6.515714 0.061645807
6.516714 0.058729091000000004
6.517715 0.055811874
6.518714 0.052897265
6.519714 0.049989914999999996
6.520714 0.047093278
6.521714 0.044207671
6.522714 0.041330414
6.523714 0.038457825
6.524714 0.035587689
6.525714 0.032720467
6.526714 0.029858545
6.527714 0.027004175
6.528714 0.024157678
6.529714 0.021317208
6.530715 0.01848027
6.531714 0.015645851
6.532714 0.012815571999999999
6.533714 0.0099930119
6.534714 0.0071815557
6.535714 0.0043822562
6.536714 0.0015931253
6.537714 -0.001189648
6.538714 -0.0039693772
6.539714 -0.0067470042
6.540714 -0.0095208343
6.541714 -0.012287944
6.542714 -0.015046186
6.543715 -0.017795373
6.544714 -0.020536901
6.545714 -0.023272203
6.546714 -0.026001269
6.547714 -0.028722375
6.548714 -0.031433220000000005
6.549714 -0.03413267
6.550714 -0.036821832
6.551714 -0.039503636
6.552714 -0.042181165
6.553714 -0.04485583
6.554714 -0.047526567
6.555714 -0.050190539000000006
6.556714 -0.052844849000000006
6.557714 -0.055488036
6.558714 -0.058120483
6.559714 -0.0607436
6.560714 -0.06335845699999999
6.561714 -0.065964973
6.562714 -0.068562123
6.563715 -0.071148982
6.564714 -0.073725719
6.565714 -0.076293771
6.566714 -0.07885499500000001
6.567714 -0.081410399
6.568714 -0.083959382
6.569714 -0.086499983
6.570714 -0.089029991
6.571714 -0.091548171
6.572714 -0.09405482
6.573714 -0.09655132300000001
6.574714 -0.099039148
6.575714 -0.10151892
6.576715 -0.10399027999999999
6.577714 -0.10645236
6.578714 -0.1089046
6.579714 -0.11134705
6.580714 -0.11378014
6.581714 -0.11620405
6.582714 -0.11861826
6.583714 -0.12102173999999999
6.584714 -0.12341355999999999
6.585714 -0.12579358
6.586714 -0.12816255
6.587714 -0.13052174
6.588714 -0.13287212
6.589714 -0.13521381999999998
6.590714 -0.13754615
6.591714 -0.1398681
6.592714 -0.14217895
6.593714 -0.14447854
6.594714 -0.14676698000000002
6.595714 -0.14904430999999999
6.596714 -0.15131022
6.597714 -0.1535643
6.598714 -0.15580653
6.599714 -0.15803759
6.600714 -0.16025868999999998
6.601714 -0.16247084
6.602714 -0.16467412
6.603714 -0.16686746
6.604714 -0.16904915999999998
6.605714 -0.17121776
6.606714 -0.17337286
6.607714 -0.17551506
6.608714 -0.17764544
6.609715 -0.17976464
6.610714 -0.18187249
6.611714 -0.18396834
6.612714 -0.18605182
6.613714 -0.18812341999999999
6.614714 -0.19018429
6.615714 -0.1922354
6.616714 -0.19427659
6.617714 -0.19630629000000002
6.618714 -0.19832223
6.619714 -0.20032271
6.620714 -0.20230778000000002
6.621714 -0.20427923
6.622715 -0.2062395
6.623714 -0.20819024999999997
6.624714 -0.2101314
6.625714 -0.21206136
6.626714 -0.21397823
6.627714 -0.21588113
6.628714 -0.21777067
6.629714 -0.21964812000000003
6.630714 -0.22151424
6.631714 -0.22336822
6.632714 -0.22520809
6.633714 -0.22703197
6.634714 -0.22883959999999998
6.635714 -0.23063282
6.636714 -0.23241467
6.637714 -0.23418744
6.638714 -0.23595116000000002
6.639714 -0.23770344
6.640714 -0.23944092000000003
6.641714 -0.24116123
6.642715 -0.24286446
6.643714 -0.24455270999999998
6.644714 -0.24622860000000002
6.645714 -0.24789339
6.646714 -0.24954623
6.647714 -0.25118508
6.648714 -0.25280851
6.649714 -0.25441693
6.650714 -0.25601257
6.651714 -0.25759779
6.652714 -0.25917317
6.653714 -0.26073670000000004
6.654714 -0.26228471999999997
6.655715 -0.26381414
6.656714 -0.26532444
6.657714 -0.26681805000000003
6.658714 -0.26829885
6.659714 -0.26976971
6.660714 -0.27123077
6.661714 -0.27267951999999995
6.662714 -0.27411261
6.663714 -0.27552813000000004
6.664714 -0.27692665
6.665714 -0.27831048
6.666714 -0.27968164
6.667714 -0.28104023
6.668715 -0.28238425
6.669714 -0.28371115
6.670714 -0.28501998
6.671714 -0.28631249000000003
6.672714 -0.28759240999999997
6.673714 -0.28886301000000003
6.674714 -0.29012493
6.675714 -0.29137542
6.676714 -0.29260981999999996
6.677714 -0.29382419000000004
6.678714 -0.29501759
6.679714 -0.29619222
6.680714 -0.29735179
6.681714 -0.29849904
6.682714 -0.29963423
6.683714 -0.30075561
6.684714 -0.30186123
6.685714 -0.30295076
6.686714 -0.30402598999999997
6.687714 -0.30508931
6.688715 -0.30614161
6.689714 -0.30718097
6.690714 -0.30820321
6.691714 -0.30920431
6.692714 -0.31018287
6.693714 -0.31114118
6.694714 -0.31208402999999996
6.695714 -0.31301599999999996
6.696714 -0.31393911
6.697714 -0.31485194
6.698714 -0.31575114000000004
6.699714 -0.31663363
6.700714 -0.31749846
6.701715 -0.31834666
6.702714 -0.31917971
6.703714 -0.31999769
6.704714 -0.32079876
6.705714 -0.32158035
6.706714 -0.32234124
6.707714 -0.32308311
6.708714 -0.32381017
6.709714 -0.32452694
6.710714 -0.32523575
6.711714 -0.32593519
6.712714 -0.326621
6.713714 -0.32728836
6.714714 -0.32793448999999997
6.715714 -0.32855971
6.716714 -0.32916656
6.717714 -0.32975769
6.718714 -0.33033419999999997
6.719714 -0.33089533
6.720714 -0.33143978
6.721714 -0.33196746
6.722714 -0.33248018
6.723714 -0.33298063
6.724714 -0.33347046
6.725714 -0.33394862000000003
6.726714 -0.33441139
6.727714 -0.33485419
6.728714 -0.33527409999999996
6.729714 -0.33567152
6.730714 -0.33604988999999996
6.731714 -0.33641364
6.732714 -0.3367658
6.733714 -0.33710669
6.734715 -0.33743442
6.735714 -0.33774667
6.736714 -0.33804236
6.737714 -0.33832216
6.738714 -0.33858726
6.739714 -0.33883789999999997
6.740714 -0.3390725
6.741714 -0.33928829
6.742714 -0.3394831
6.743714 -0.33965711000000004
6.744714 -0.33981318
6.745714 -0.33995546
6.746714 -0.34008706
6.747715 -0.34020839
6.748714 -0.34031696
6.749714 -0.34040902
6.750714 -0.34048174999999997
6.751714 -0.34053468
6.752714 -0.34056942
6.753714 -0.34058818
6.754714 -0.34059216
6.755714 -0.34058075
6.756714 -0.34055251
6.757714 -0.34050654999999996
6.758714 -0.34044369
6.759714 -0.34036613000000004
6.760714 -0.34027605
6.761714 -0.34017384
6.762714 -0.34005758
6.763714 -0.33992394000000004
6.764714 -0.33977011
6.765714 -0.33959553000000003
6.766714 -0.33940233
6.767715 -0.33919399
6.768714 -0.33897338
6.769714 -0.33874118000000003
6.770714 -0.33849585000000004
6.771714 -0.33823487
6.772714 -0.33795647
6.773714 -0.33766057000000005
6.774714 -0.33734827
6.775714 -0.33702073
6.776714 -0.33667786
6.777714 -0.33631828
6.778714 -0.33594035
6.779714 -0.33554365
6.780715 -0.33512979
6.781714 -0.33470183
6.782714 -0.33426266
6.783714 -0.33381328
6.784714 -0.33335206
6.785714 -0.33287571
6.786714 -0.33238102
6.787714 -0.33186649
6.788714 -0.33133288
6.789714 -0.33078238
6.790714 -0.33021697
6.791714 -0.32963739
6.792714 -0.32904306
6.793715 -0.32843301999999996
6.794714 -0.32780715000000005
6.795714 -0.32716657
6.796714 -0.32651292
6.797714 -0.32584711
6.798714 -0.32516834
6.799714 -0.32447418
6.800714 -0.32376184
6.801714 -0.32302982
6.802714 -0.32227885
6.803714 -0.3215116
6.804714 -0.32073122
6.805714 -0.31993971
6.806714 -0.31913707
6.807714 -0.31832166
6.808714 -0.3174914
6.809714 -0.31664511
6.810714 -0.31578292
6.811714 -0.31490569999999996
6.812714 -0.31401403
6.813715 -0.31310748
6.814714 -0.31218482000000003
6.815714 -0.311245
6.816714 -0.31028817999999997
6.817714 -0.30931601999999997
6.818714 -0.30833101
6.819714 -0.30733511999999996
6.820714 -0.30632866999999997
6.821714 -0.30530998
6.822714 -0.30427645000000003
6.823714 -0.30322582
6.824714 -0.30215743
6.825714 -0.30107237000000003
6.826715 -0.29997267
6.827714 -0.29886011
6.828714 -0.29773540000000004
6.829714 -0.29659816
6.830714 -0.29544762999999996
6.831714 -0.29428352
6.832714 -0.29310635
6.833714 -0.29191703
6.834714 -0.29071589999999997
6.835714 -0.28950222999999997
6.836714 -0.28827416
6.837714 -0.28702975000000003
6.838714 -0.28576797
6.839714 -0.28448955
6.840714 -0.28319666000000004
6.841714 -0.28189193
6.842714 -0.28057715
6.843714 -0.27925256
6.844714 -0.2779169
6.845714 -0.27656839
6.846714 -0.27520575
6.847714 -0.27382871999999997
6.848714 -0.27243795
6.849714 -0.27103424
6.850714 -0.26961775
6.851714 -0.26818796
6.852714 -0.2667441
6.853714 -0.265286
6.854714 -0.26381451
6.855714 -0.26233138
6.856714 -0.26083831
6.857714 -0.25933601
6.858714 -0.25782371000000004
6.859715 -0.25629946000000003
6.860714 -0.25476124
6.861714 -0.25320803000000003
6.862714 -0.2516404
6.863714 -0.25006008999999996
6.864714 -0.24846901999999998
6.865714 -0.24686826
6.866714 -0.24525758
6.867714 -0.24363585000000001
6.868714 -0.24200198
6.869714 -0.24035573
6.870714 -0.23869774
6.871714 -0.23702907
6.872715 -0.23535013000000002
6.873714 -0.23366031
6.874714 -0.23195823
6.875714 -0.23024266
6.876714 -0.22851351999999997
6.877714 -0.22677218000000002
6.878714 -0.22502095000000003
6.879714 -0.22326179
6.880714 -0.22149524
6.881714 -0.21972010999999997
6.882714 -0.21793423
6.883714 -0.21613573000000003
6.884714 -0.21432410000000002
6.885714 -0.21250038000000002
6.886714 -0.21066645
6.887714 -0.20882372999999999
6.888714 -0.20697245
6.889714 -0.20511176
6.890714 -0.20324062
6.891714 -0.20135880999999997
6.892715 -0.19946735999999998
6.893714 -0.19756791
6.894714 -0.19566163
6.895714 -0.19374819999999998
6.896714 -0.1918258
6.897714 -0.18989206
6.898714 -0.18794552
6.899714 -0.18598658
6.900714 -0.18401743999999998
6.901714 -0.1820408
6.902714 -0.18005844
6.903714 -0.17807026
6.904714 -0.17607464
6.905715 -0.17406956
6.906714 -0.17205403000000002
6.907714 -0.17002857
6.908714 -0.16799467999999998
6.909714 -0.1659536
6.910714 -0.16390537
6.911714 -0.16184869
6.912714 -0.15978202
6.913714 -0.15770478999999998
6.914714 -0.15561824000000002
6.915714 -0.15352494
6.916714 -0.15142738
6.917714 -0.14932653
6.918715 -0.14722117
6.919714 -0.14510867000000002
6.920714 -0.14298655999999998
6.921714 -0.14085397
6.922714 -0.13871209
6.923714 -0.13656331
6.924714 -0.13440966
6.925714 -0.13225167
6.926714 -0.13008827
6.927714 -0.1279178
6.928714 -0.12573941
6.929714 -0.1235538
6.930714 -0.12136274
6.931714 -0.11916774000000001
6.932714 -0.11696884
6.933714 -0.11476427
6.934714 -0.11255149999999998
6.935714 -0.11032881
6.936714 -0.10809664
6.937714 -0.10585753
6.938715 -0.10361483999999999
6.939714 -0.10137096
6.940714 -0.09912609800000001
6.941714 -0.09687845
6.942714 -0.094625528
6.943714 -0.09236575
6.944714 -0.090099277
6.945714 -0.08782756600000001
6.946714 -0.085552031
6.947714 -0.083272852
6.948714 -0.080988766
6.949714 -0.07869805
6.950714 -0.076400023
6.951715 -0.074095995
6.952714 -0.071788917
6.953714 -0.069481856
6.954714 -0.067176251
6.955714 -0.064871059
6.956714 -0.062563334
6.957714 -0.060249958
6.958714 -0.057929358
6.959714 -0.05560221
6.960714 -0.053270714
6.961714 -0.050937035
6.962714 -0.048601942
6.963714 -0.046264616
6.964714 -0.043923658
6.965714 -0.041578521
6.966714 -0.039230325
6.967714 -0.036881398
6.968714 -0.034533813999999996
6.969714 -0.032187899
6.970714 -0.029841784
6.971714 -0.027492366
6.972714 -0.025137123999999997
6.973714 -0.022775646
6.974714 -0.020409885
6.975714 -0.018042974
6.976714 -0.015677398000000002
6.977714 -0.013313693
6.978714 -0.01095047
6.979714 -0.008585694
6.980714 -0.0062182735
6.981714 -0.0038488637
6.982714 -0.0014793592999999999
6.983714 0.00088853503
6.984715 0.0032546173
6.985714 0.0056204284
6.986714 0.0079882098
6.987714 0.010359274
6.988714 0.012732917
6.989714 0.015106646
6.990714 0.017477632
6.991714 0.019844442
6.992714 0.022207924
6.993714 0.024570628999999997
6.994714 0.026935193
6.995714 0.029302677
6.996714 0.031671987
6.997715 0.03404067
6.998714 0.036406491
6.999714 0.038768741
7.000714 0.041128378
7.001714 0.043487007
7.002714 0.045845448
7.003714 0.048202954
7.004714 0.05055765499999999
7.005714 0.052907894000000004
7.006714 0.055253552000000004
7.007714 0.05759635800000001
7.008714 0.059938913999999996
7.009714 0.062283064000000006
7.010714 0.064628641
7.011714 0.06697342
7.012714 0.069314335
7.013714 0.07164915399999999
7.014714 0.073977577
7.015714 0.076301058
7.016714 0.078621588
7.017715 0.080940319
7.018714 0.08325690300000001
7.019714 0.085569994
7.020714 0.08787840499999999
7.021714 0.09018211300000001
7.022714 0.09248232199999999
7.023714 0.09478053
7.024714 0.097077299
7.025714 0.099371595
7.026714 0.10166116
7.027714 0.10394378000000001
7.028714 0.10621863
7.029714 0.10848667999999999
7.030715 0.11075010999999998
7.031714 0.11301092000000001
7.032714 0.11526975
7.033714 0.11752557000000001
7.034714 0.11977644999999999
7.035714 0.12202071
7.036714 0.1242578
7.037714 0.1264884
7.038714 0.12871353
7.039714 0.13093369
7.040714 0.13314842
7.041714 0.13535667999999998
7.042714 0.13755769
7.043715 0.13975166
7.044714 0.14193975
7.045714 0.14412341
7.046714 0.14630328
7.047714 0.14847864
7.048714 0.15064761999999998
7.049714 0.15280811
7.050714 0.15495884999999998
7.051714 0.15709993
7.052714 0.15923257
7.053714 0.16135834
7.054714 0.16347821
7.055714 0.1655922
7.056714 0.16769971
7.057714 0.1698
7.058714 0.1718928
7.059714 0.17397827000000002
7.060714 0.17605661
7.061714 0.17812754
7.062714 0.18019014
7.063715 0.1822432
7.064714 0.18428586
7.065714 0.18631808
7.066714 0.18834077
7.067714 0.19035531
7.068714 0.19236285
7.069714 0.19436372000000002
7.070714 0.19635732999999997
7.071714 0.19834263
7.072714 0.20031857
7.073714 0.20228461
7.074714 0.20424078999999998
7.075714 0.20618736999999998
7.076715 0.20812456000000001
7.077714 0.21005226
7.078714 0.21197014
7.079714 0.21387781
7.080714 0.21577515
7.081714 0.21766225999999997
7.082714 0.21953926999999998
7.083714 0.22140618
7.084714 0.2232627
7.085714 0.22510837
7.086714 0.22694282000000002
7.087714 0.22876607000000002
7.088714 0.23057861
7.089714 0.23238116
7.090714 0.23417440000000003
7.091714 0.23595857999999997
7.092714 0.23773338
7.093714 0.23949787
7.094714 0.24125089000000002
7.095714 0.24299135
7.096714 0.24471849
7.097714 0.24643211999999998
7.098714 0.24813253000000002
7.099714 0.24982039
7.100714 0.25149657999999997
7.101714 0.25316197
7.102714 0.25481724
7.103714 0.25646267
7.104714 0.25809816999999996
7.105714 0.25972312
7.106714 0.26133652
7.107714 0.26293713999999996
7.108714 0.26452374
7.109715 0.26609537
7.110714 0.2676517
7.111714 0.26919311
7.112714 0.27072069
7.113714 0.27223602
7.114714 0.27374062
7.115714 0.27523551
7.116714 0.2767208
7.117714 0.27819562
7.118714 0.27965838
7.119714 0.28110726
7.120714 0.28254066
7.121714 0.28395767
7.122715 0.28535812
7.123714 0.28674248999999996
7.124714 0.28811169
7.125714 0.289467
7.126714 0.29080978
7.127714 0.29214127
7.128714 0.29346235
7.129714 0.29477314
7.130714 0.29607276
7.131714 0.2973594
7.132714 0.29863068
7.133714 0.29988438
7.134714 0.30111924
7.135714 0.30233539000000004
7.136714 0.30353420999999997
7.137714 0.30471787
7.138714 0.30588857
7.139714 0.30704781
7.140714 0.30819620000000003
7.141714 0.30933351
7.142715 0.31045885
7.143714 0.31157101
7.144714 0.31266846
7.145714 0.31374942
7.146714 0.31481215
7.147714 0.31585542
7.148714 0.31687906
7.149714 0.31788426000000003
7.150714 0.31887342
7.151714 0.31984942
7.152714 0.3208145
7.153714 0.32176946
7.154714 0.3227134
7.155715 0.32364409
7.156714 0.32455896
7.157714 0.32545584
7.158714 0.32633347
7.159714 0.32719141
7.160714 0.32802976
7.161714 0.32884912
7.162714 0.3296505
7.163714 0.33043554999999997
7.164714 0.33120647999999997
7.165714 0.33196548
7.166714 0.33271394
7.167714 0.33345162
7.168715 0.33417649
7.169714 0.33488541
7.170714 0.33557528999999997
7.171714 0.33624417
7.172714 0.3368919
7.173714 0.3375198
7.174714 0.33812982
7.175714 0.3387237
7.176714 0.33930256
7.177714 0.33986699
7.178714 0.34041741999999997
7.179714 0.34095419000000005
7.180714 0.34147729
7.181714 0.34198584000000004
7.182714 0.34247786
7.183714 0.34295074000000003
7.184714 0.34340222000000004
7.185714 0.34383151
7.186714 0.34423985
7.187714 0.34462991
7.188715 0.34500472
7.189714 0.34536629
7.190714 0.34571497
7.191714 0.34604971
7.192714 0.34636891999999997
7.193714 0.34667132
7.194714 0.34695629
7.195714 0.34722346
7.196714 0.34747227999999997
7.197714 0.34770179
7.198714 0.34791110000000003
7.199714 0.34810028
7.200714 0.34827075
7.201715 0.34842505
7.202714 0.34856570000000003
7.203714 0.34869392
7.204714 0.34880883
7.205714 0.34890787
7.206714 0.34898813
7.207714 0.34904759
7.208714 0.34908599
7.209714 0.34910443
7.210714 0.34910443
7.211714 0.34908697
7.212714 0.34905225
7.213714 0.34900021
7.214714 0.34893132
7.215714 0.34884673
7.216714 0.34874778
7.217714 0.34863485
7.218714 0.34850675
7.219714 0.34836074
7.220714 0.3481939
7.221714 0.34800454
7.222714 0.34779315
7.223714 0.34756218
7.224714 0.34731460999999997
7.225714 0.34705242000000003
7.226714 0.34677589
7.227714 0.34648392
7.228714 0.34617508999999996
7.229714 0.34584871
7.230714 0.34550497999999996
7.231714 0.34514433
7.232714 0.34476640000000003
7.233714 0.34436979
7.234715 0.34395272
7.235714 0.34351421
7.236714 0.34305514000000004
7.237714 0.34257815999999996
7.238714 0.34208645000000004
7.239714 0.34158202
7.240714 0.34106472
7.241714 0.34053233
7.242714 0.33998194
7.243714 0.33941153
7.244714 0.33882081
7.245714 0.33821091
7.246714 0.33758315
7.247715 0.33693809999999996
7.248714 0.33627523000000004
7.249714 0.33559387
7.250714 0.33489414
7.251714 0.3341774
7.252714 0.33344561
7.253714 0.33270002000000004
7.254714 0.33194006
7.255714 0.33116327
7.256714 0.33036657
7.257714 0.32954785999999997
7.258714 0.32870737
7.259714 0.32784734000000004
7.260714 0.32697089
7.261714 0.32608032000000003
7.262714 0.32517621
7.263714 0.32425763
7.264714 0.32332316
7.265714 0.32237205
7.266714 0.32140436
7.267715 0.32042032000000004
7.268714 0.31941938
7.269714 0.31839988999999996
7.270714 0.31735969
7.271714 0.31629752
7.272714 0.31521413
7.273714 0.31411233
7.274714 0.31299584
7.275714 0.31186754
7.276714 0.31072818999999996
7.277714 0.30957623
7.278714 0.30840896
7.279714 0.30722395
7.280715 0.30601997999999997
7.281714 0.30479706
7.282714 0.30355563
7.283714 0.30229583000000004
7.284714 0.30101736
7.285714 0.29972013999999997
7.286714 0.29840509000000004
7.287714 0.29707432
7.288714 0.29573042
7.289714 0.29437514
7.290714 0.29300825999999996
7.291714 0.29162748
7.292714 0.29022942999999995
7.293715 0.28881126
7.294714 0.28737183
7.295714 0.28591198
7.296714 0.28443383
7.297714 0.2829395
7.298714 0.28143041
7.299714 0.27990725
7.300714 0.27837048
7.301714 0.27682062
7.302714 0.27525823
7.303714 0.27368322
7.304714 0.27209432
7.305714 0.27048900000000003
7.306714 0.26886449
7.307714 0.26721903
7.308714 0.2655528
7.309714 0.26386792000000003
7.310714 0.26216763
7.311714 0.26045477
7.312714 0.25873086
7.313715 0.25699588
7.314714 0.25524879
7.315714 0.25348824000000003
7.316714 0.25171302
7.317714 0.24992202
7.318714 0.24811395
7.319714 0.24628737000000003
7.320714 0.24444126000000002
7.321714 0.24257582000000003
7.322714 0.24069292
7.323714 0.23879569
7.324714 0.23688747999999998
7.325714 0.23497033
7.326715 0.23304430999999998
7.327714 0.23110758
7.328714 0.22915739000000002
7.329714 0.22719129999999998
7.330714 0.22520786
7.331714 0.22320661
7.332714 0.22118764
7.333714 0.21915124000000002
7.334714 0.21709799999999999
7.335714 0.21502925
7.336714 0.21294728000000002
7.337714 0.21085488
7.338714 0.20875433
7.339714 0.20664616000000002
7.340714 0.20452868000000002
7.341714 0.20239850999999998
7.342714 0.20025211999999998
7.343714 0.19808726000000001
7.344714 0.19590380000000002
7.345714 0.19370328
7.346714 0.19148784
7.347714 0.18925909000000002
7.348714 0.18701784
7.349714 0.1847645
7.350714 0.18249978
7.351714 0.18022484
7.352714 0.17794067
7.353714 0.17564709
7.354714 0.17334224
7.355714 0.17102304
7.356714 0.16868665
7.357714 0.16633213
7.358714 0.1639611
7.359715 0.16157706
7.360714 0.15918365
7.361714 0.1567828
7.362714 0.15437415999999998
7.363714 0.15195567000000001
7.364714 0.14952522
7.365714 0.14708175999999998
7.366714 0.14462546999999998
7.367714 0.14215687
7.368714 0.13967573
7.369714 0.13718071999999998
7.370714 0.13467029
7.371714 0.13214416
7.372715 0.12960426
7.373714 0.12705434
7.374714 0.12449824999999999
7.375714 0.12193779
7.376714 0.11937172
7.377714 0.11679641000000002
7.378714 0.11420786999999999
7.379714 0.11160390999999999
7.380714 0.10898500000000001
7.381714 0.10635343
7.382714 0.10371150999999999
7.383714 0.10106002
7.384714 0.098398095
7.385714 0.09572443700000001
7.386714 0.093038939
7.387714 0.090343325
7.388714 0.087640254
7.389714 0.084931467
7.390714 0.08221626
7.391714 0.079491537
7.392715 0.076753524
7.393714 0.074000127
7.394714 0.071232353
7.395714 0.068453851
7.396714 0.065668754
7.397714 0.06287931999999999
7.398714 0.060084806000000004
7.399714 0.057282322
7.400714 0.054468965
7.401714 0.051643729000000006
7.402714 0.048807895000000004
7.403714 0.045963743
7.404714 0.043112581
7.405715 0.040253613
7.406714 0.037384522
7.407714 0.034503354
7.408714 0.031610311
7.409714 0.028708111
7.410714 0.025800502
7.411714 0.022889859999999998
7.412714 0.019975536
7.413714 0.017054084
7.414714 0.014121324
7.415714 0.011174901000000001
7.416714 0.0082156796
7.417714 0.0052471074
7.418715 0.0022730437
7.419714 -0.0007044554
7.420714 -0.0036859456
7.421714 -0.006673584
7.422714 -0.0096691736
7.423714 -0.012672743
7.424714 -0.015682704999999998
7.425714 -0.018697411
7.426714 -0.021716906
7.427714 -0.024743474
7.428714 -0.027780449999999998
7.429714 -0.030830011
7.430714 -0.033891448
7.431714 -0.03696116
7.432714 -0.040034455
7.433714 -0.043108055
7.434714 -0.04618174
7.435714 -0.049258117000000004
7.436714 -0.052340823
7.437714 -0.055432371999999994
7.438715 -0.058533048000000004
7.439714 -0.061641436
7.440714 -0.064755947
7.441714 -0.067876145
7.442714 -0.07100284600000001
7.443714 -0.074137031
7.444714 -0.077278417
7.445714 -0.080424908
7.446714 -0.083573459
7.447714 -0.086721877
7.448714 -0.089870341
7.449714 -0.093021593
7.450714 -0.096179568
7.451715 -0.09934733400000001
7.452714 -0.10252553
7.453714 -0.10571225
7.454714 -0.10890425000000001
7.455714 -0.11209866
7.456714 -0.1152941
7.457714 -0.11849061999999999
7.458714 -0.12168888
7.459714 -0.12488927
7.460714 -0.12809174
7.461714 -0.13129632
7.462714 -0.13450392
7.463714 -0.13771653
7.464714 -0.14093650000000002
7.465714 -0.1441653
7.466714 -0.14740251
7.467714 -0.15064568
7.468714 -0.15389126
7.469714 -0.15713612
7.470714 -0.16037863
7.471714 -0.16361903
7.472714 -0.166859
7.473714 -0.17010066999999998
7.474714 -0.17334588
7.475714 -0.17659597999999999
7.476714 -0.17985172
7.477714 -0.18311338
7.478714 -0.18638067
7.479714 -0.18965246
7.480714 -0.19292679000000001
7.481714 -0.19620127999999998
7.482714 -0.19947386
7.483714 -0.20274350000000002
7.484715 -0.20601053000000003
7.485714 -0.20927652
7.486714 -0.21254364000000003
7.487714 -0.21581405
7.488714 -0.21908935
7.489714 -0.22237031000000002
7.490714 -0.22565683
7.491714 -0.22894781999999997
7.492714 -0.23224120999999998
7.493714 -0.23553430000000003
7.494714 -0.2388244
7.495714 -0.24210978
7.496714 -0.24539034
7.497715 -0.24866776
7.498714 -0.25194474
7.499714 -0.25522399
7.500714 -0.25850716
7.501714 -0.26179452000000003
7.502714 -0.26508528
7.503714 -0.26837827
7.504714 -0.27167245
7.505714 -0.27496677
7.506714 -0.27825986
7.507714 -0.2815498
7.508714 -0.28483472
7.509714 -0.28811374
7.510714 -0.29138791999999997
7.511714 -0.29466026
7.512714 -0.29793468
7.513714 -0.30121412
7.514714 -0.30449913
7.515714 -0.30778758
7.516714 -0.31107583
7.517715 -0.31436051
7.518714 -0.3176399
7.519714 -0.3209142
7.520714 -0.32418449
7.521714 -0.32745148
7.522714 -0.33071497
7.523714 -0.33397448999999996
7.524714 -0.33723044
7.525714 -0.34048490000000003
7.526714 -0.34374101
7.527714 -0.34700132
7.528714 -0.35026586
7.529714 -0.35353156
7.530715 -0.35679345
7.531714 -0.36004698
7.532714 -0.36329036
7.533714 -0.36652516999999996
7.534714 -0.36975511
7.535714 -0.37298368
7.536714 -0.37621232
7.537714 -0.37944026
7.538714 -0.3826658
7.539714 -0.38588822
7.540714 -0.38910848
7.541714 -0.39232834
7.542714 -0.39554848
7.543715 -0.39876703999999996
7.544714 -0.40197996
7.545714 -0.40518302
7.546714 -0.40837432999999995
7.547714 -0.41155587
7.548714 -0.41473238
7.549714 -0.41790889
7.550714 -0.42108791
7.551714 -0.42426819
7.552714 -0.42744595999999996
7.553714 -0.43061748
7.554714 -0.43378128000000005
7.555714 -0.43693841
7.556714 -0.44009094
7.557714 -0.4432397
7.558714 -0.44638318999999993
7.559714 -0.44951839
7.560714 -0.45264321
7.561714 -0.45575835000000003
7.562714 -0.45886766
7.563715 -0.46197599999999994
7.564714 -0.46508629
7.565714 -0.46819756
7.566714 -0.47130543
7.567714 -0.47440459
7.568714 -0.47749183
7.569714 -0.48056757000000005
7.570714 -0.48363497
7.571714 -0.48669744
7.572714 -0.48975619
7.573714 -0.49280976000000004
7.574714 -0.49585545999999997
7.575714 -0.49889181
7.576715 -0.5019199599999999
7.577714 -0.5049432199999999
7.578714 -0.50796452
7.579714 -0.51098415
7.580714 -0.51399888
7.581714 -0.51700375
7.582714 -0.51999502
7.583714 -0.52297246
7.584714 -0.52593946
7.585714 -0.52890079
7.586714 -0.53185965
7.587714 -0.53481585
7.588714 -0.53776628
7.589714 -0.54070735
7.590714 -0.54363734
7.591714 -0.54655741
7.592714 -0.54947026
7.593714 -0.55237766
7.594714 -0.5552786900000001
7.595714 -0.55817021
7.596714 -0.56104879
7.597714 -0.5639133000000001
7.598714 -0.56676604
7.599714 -0.56961142
7.600714 -0.57245325
7.601714 -0.57529239
7.602714 -0.57812622
7.603714 -0.5809504099999999
7.604714 -0.58376156
7.605714 -0.5865593
7.606714 -0.5893459999999999
7.607714 -0.59212479
7.608714 -0.5948971
7.609715 -0.59766164
7.610714 -0.60041547
7.611714 -0.6031561599999999
7.612714 -0.60588364
7.613714 -0.6086003000000001
7.614714 -0.61130933
7.615714 -0.61401236
7.616714 -0.61670803
7.617714 -0.61939294
7.618714 -0.6220637400000001
7.619714 -0.6247193600000001
7.620714 -0.6273618
7.621714 -0.6299946
7.622715 -0.63262065
7.623714 -0.63524018
7.624714 -0.63785063
7.625714 -0.64044856
7.626714 -0.64303181
7.627714 -0.6456006799999999
7.628714 -0.64815753
7.629714 -0.65070484
7.630714 -0.65324334
7.631714 -0.65577156
7.632714 -0.65828706
7.633714 -0.66078841
7.634714 -0.6632762000000001
7.635714 -0.66575287
7.636714 -0.6682207299999999
7.637714 -0.6706803100000001
7.638714 -0.6731295
7.639714 -0.67556468
7.640714 -0.67798286
7.641714 -0.68038343
7.642715 -0.6827686000000001
7.643714 -0.68514179
7.644714 -0.68750572
7.645714 -0.68986099
7.646714 -0.69220606
7.647714 -0.69453865
7.648714 -0.69685737
7.649714 -0.69916225
7.650714 -0.70145419
7.651714 -0.7037336
7.652714 -0.70599942
7.653714 -0.70824944
7.654714 -0.71048168
7.655715 -0.71269595
7.656714 -0.71489448
7.657714 -0.7170809
7.658714 -0.71925847
7.659714 -0.72142826
7.660714 -0.7235887
7.661714 -0.72573638
7.662714 -0.72786785
7.663714 -0.7299812
7.664714 -0.7320764
7.665714 -0.73415451
7.666714 -0.73621655
7.667714 -0.73826308
7.668715 -0.74029411
7.669714 -0.74231015
7.670714 -0.74431258
7.671714 -0.74630352
7.672714 -0.74828449
7.673714 -0.75025526
7.674714 -0.75221341
7.675714 -0.75415494
7.676714 -0.75607598
7.677714 -0.75797448
7.678714 -0.75985095
7.679714 -0.7617081
7.680714 -0.76354938
7.681714 -0.7653776999999999
7.682714 -0.76719457
7.683714 -0.76900027
7.684714 -0.77079423
7.685714 -0.77257557
7.686714 -0.7743430800000001
7.687714 -0.77609494
7.688715 -0.7778286
7.689714 -0.77954121
7.690714 -0.78123068
7.691714 -0.7828966700000001
7.692714 -0.7845411999999999
7.693714 -0.78616804
7.694714 -0.78778127
7.695714 -0.7893839899999999
7.696714 -0.79097711
7.697714 -0.79255942
7.698714 -0.7941282399999999
7.699714 -0.7956802799999999
7.700714 -0.79721259
7.701715 -0.7987230999999999
7.702714 -0.8002106099999999
7.703714 -0.80167511
7.704714 -0.80311736
7.705714 -0.8045391199999999
7.706714 -0.80594309
7.707714 -0.8073320599999999
7.708714 -0.8087083700000001
7.709714 -0.81007294
7.710714 -0.8114249400000001
7.711714 -0.8127619500000001
7.712714 -0.81408052
7.713714 -0.81537729
7.714714 -0.8166500400000001
7.715714 -0.8178981
7.716714 -0.8191227000000001
7.717714 -0.82032615
7.718714 -0.82151145
7.719714 -0.8226811
7.720714 -0.82383687
7.721714 -0.82497923
7.722714 -0.82610724
7.723714 -0.82721906
7.724714 -0.82831234
7.725714 -0.82938457
7.726714 -0.83043361
7.727714 -0.8314581600000001
7.728714 -0.8324581200000001
7.729714 -0.83343443
7.730714 -0.8343892199999999
7.731714 -0.83532529
7.732714 -0.83624506
7.733714 -0.8371503100000001
7.734715 -0.83804112
7.735714 -0.83891591
7.736714 -0.83977189
7.737714 -0.8406058900000001
7.738714 -0.8414155799999999
7.739714 -0.84220013
7.740714 -0.8429601800000001
7.741714 -0.84369723
7.742714 -0.8444131400000001
7.743714 -0.84510939
7.744714 -0.84578712
7.745714 -0.84644724
7.746714 -0.84709032
7.747715 -0.8477162599999999
7.748714 -0.84832422
7.749714 -0.84891217
7.750714 -0.84947748
7.751714 -0.85001774
7.752714 -0.8505316500000001
7.753714 -0.8510197500000001
7.754714 -0.85148439
7.755714 -0.85192844
7.756714 -0.85235406
7.757714 -0.85276207
7.758714 -0.85315164
7.759714 -0.8535210999999999
7.760714 -0.85386904
7.761714 -0.8541945400000001
7.762714 -0.8544974000000001
7.763714 -0.8547773599999999
7.764714 -0.8550338399999999
7.765714 -0.85526602
7.766714 -0.8554736199999999
7.767715 -0.8556573700000001
7.768714 -0.85581914
7.769714 -0.8559611599999999
7.770714 -0.85608484
7.771714 -0.85618999
7.772714 -0.85627455
7.773714 -0.8563356499999999
7.774714 -0.8563710400000001
7.775714 -0.8563801600000001
7.776714 -0.85636415
7.777714 -0.8563248399999999
7.778714 -0.8562638399999999
7.779714 -0.8561816999999999
7.780715 -0.8560779500000001
7.781714 -0.85595194
7.782714 -0.85580358
7.783714 -0.8556333399999999
7.784714 -0.8554416699999999
7.785714 -0.85522793
7.786714 -0.85499054
7.787714 -0.8547272499999999
7.788714 -0.8544364000000001
7.789714 -0.8541181700000001
7.790714 -0.8537747
7.791714 -0.85340887
7.792714 -0.85302331
7.793715 -0.85261855
7.794714 -0.8521934999999999
7.795714 -0.8517459
7.796714 -0.85127363
7.797714 -0.8507758400000001
7.798714 -0.85025243
7.799714 -0.8497037900000001
7.800714 -0.8491301
7.801714 -0.8485307900000001
7.802714 -0.8479055900000001
7.803714 -0.84725497
7.804714 -0.8465805999999999
7.805714 -0.8458847199999999
7.806714 -0.845169
7.807714 -0.84443344
7.808714 -0.84367609
7.809714 -0.8428938699999999
7.810714 -0.8420839
7.811714 -0.84124496
7.812714 -0.84037771
7.813715 -0.83948402
7.814714 -0.83856573
7.815714 -0.83762426
7.816714 -0.83665987
7.817714 -0.8356725799999999
7.818714 -0.8346624699999999
7.819714 -0.83362991
7.820714 -0.832575
7.821714 -0.83149699
7.822714 -0.83039394
7.823714 -0.8292634999999999
7.824714 -0.8281037200000001
7.825714 -0.8269141400000001
7.826715 -0.8256964400000001
7.827714 -0.82445331
7.828714 -0.8231875499999999
7.829714 -0.82190093
7.830714 -0.82059354
7.831714 -0.81926417
7.832714 -0.81791105
7.833714 -0.81653288
7.834714 -0.8151286299999999
7.835714 -0.81369765
7.836714 -0.8122391099999999
7.837714 -0.81075244
7.838714 -0.8092373599999999
7.839714 -0.8076946300000001
7.840714 -0.8061260000000001
7.841714 -0.804534
7.842714 -0.80292057
7.843714 -0.8012862900000001
7.844714 -0.79963021
7.845714 -0.79794992
7.846714 -0.79624299
7.847714 -0.7945074700000001
7.848714 -0.7927428000000001
7.849714 -0.7909494499999999
7.850714 -0.7891284300000001
7.851714 -0.78728106
7.852714 -0.78540854
7.853714 -0.7835119999999999
7.854714 -0.78159263
7.855714 -0.77965134
7.856714 -0.7776881999999999
7.857714 -0.77570234
7.858714 -0.77369176
7.859715 -0.77165398
7.860714 -0.76958691
7.861714 -0.76748962
7.862714 -0.7653628
7.863714 -0.7632082800000001
7.864714 -0.76102829
7.865714 -0.75882473
7.866714 -0.75659873
7.867714 -0.75435047
7.868714 -0.75207949
7.869714 -0.7497847999999999
7.870714 -0.74746511
7.871714 -0.74511888
7.872715 -0.74274447
7.873714 -0.74034077
7.874714 -0.7379074999999999
7.875714 -0.7354455999999999
7.876714 -0.73295711
7.877714 -0.73044454
7.878714 -0.72791013
7.879714 -0.72535495
7.880714 -0.72277868
7.881714 -0.7201796899999999
7.882714 -0.71755578
7.883714 -0.71490486
7.884714 -0.71222549
7.885714 -0.70951697
7.886714 -0.7067794
7.887714 -0.70401346
7.888714 -0.70122052
7.889714 -0.69840243
7.890714 -0.69556134
7.891714 -0.69269901
7.892715 -0.6898162
7.893714 -0.6869121899999999
7.894714 -0.68398509
7.895714 -0.68103224
7.896714 -0.67805117
7.897714 -0.6750403399999999
7.898714 -0.67199972
7.899714 -0.6689305000000001
7.900714 -0.66583473
7.901714 -0.66271466
7.902714 -0.65957215
7.903714 -0.65640844
7.904714 -0.65322402
7.905715 -0.6500185
7.906714 -0.6467906800000001
7.907714 -0.6435386399999999
7.908714 -0.6402601499999999
7.909714 -0.63695316
7.910714 -0.63361637
7.911714 -0.63024997
7.912714 -0.62685553
7.913714 -0.62343581
7.914714 -0.61999373
7.915714 -0.61653159
7.916714 -0.6130504400000001
7.917714 -0.6095497400000001
7.918715 -0.60602785
7.919714 -0.60248245
7.920714 -0.59891129
7.921714 -0.59531275
7.922714 -0.591686
7.923714 -0.58803102
7.924714 -0.58434857
7.925714 -0.5806401800000001
7.926714 -0.5769079100000001
7.927714 -0.57315403
7.928714 -0.5693804
7.929714 -0.56558801
7.930714 -0.56177643
7.931714 -0.5579439
7.932714 -0.5540878499999999
7.933714 -0.55020573
7.934714 -0.54629594
7.935714 -0.54235826
7.936714 -0.5383939
7.937714 -0.53440495
7.938715 -0.53039356
7.939714 -0.52636126
7.940714 -0.52230884
7.941714 -0.51823645
7.942714 -0.51414371
7.943714 -0.51002991
7.944714 -0.5058941
7.945714 -0.501735
7.946714 -0.49755121999999996
7.947714 -0.49334168
7.948714 -0.48910617
7.949714 -0.4848456
7.950714 -0.48056203
7.951715 -0.47625792000000006
7.952714 -0.47193533
7.953714 -0.46759504
7.954714 -0.46323635999999996
7.955714 -0.45885750999999997
7.956714 -0.45445655
7.957714 -0.45003224999999997
7.958714 -0.4455843
7.959714 -0.44111324999999996
7.960714 -0.4366199
7.961714 -0.43210485
7.962714 -0.42756838
7.963714 -0.42301081
7.964714 -0.4184328
7.965714 -0.41383537
7.966714 -0.40921936999999997
7.967714 -0.40458500999999997
7.968714 -0.39993138
7.969714 -0.39525669999999996
7.970714 -0.39055925
7.971714 -0.38583833
7.972714 -0.3810948
7.973714 -0.37633069
7.974714 -0.37154828
7.975714 -0.36674901
7.976714 -0.36193286
7.977714 -0.3570986
7.978714 -0.35224473
7.979714 -0.34737044
7.980714 -0.342476
7.981714 -0.33756224
7.982714 -0.33262987
7.983714 -0.32767889
7.984715 -0.32270874
7.985714 -0.31771897000000004
7.986714 -0.31270999
7.987714 -0.30768332
7.988714 -0.30264084
7.989714 -0.29758359
7.990714 -0.2925111
7.991714 -0.28742128
7.992714 -0.2823116
7.993714 -0.27718043000000003
7.994714 -0.27202812
7.995714 -0.26685677
7.996714 -0.26166914
7.997715 -0.25646724000000004
7.998714 -0.25125146000000004
7.999714 -0.2460208
8.000714 -0.24077399000000002
8.001715 -0.23551044999999998
8.002714 -0.2302306
8.003715 -0.22493522000000002
8.004714 -0.21962444
8.005714 -0.2142973
8.006714 -0.20895211
8.007714 -0.20358774
8.008715 -0.19820474999999999
8.009714 -0.19280561999999998
8.010715 -0.18739384
8.011714 -0.18197205
8.012714 -0.17654082000000001
8.013714 -0.17109839
8.014714 -0.16564176
8.015715 -0.16016839000000002
8.016714 -0.15467745
8.017715 -0.1491699
8.018714 -0.1436475
8.019714 -0.13811152999999998
8.020715 -0.13256215000000002
8.021714 -0.12699891
8.022715 -0.12142174
8.023714 -0.11583178999999999
8.024714 -0.11023116999999999
8.025714 -0.1046218
8.026714 -0.099004002
8.027715 -0.09337588599999999
8.028714 -0.087734096
8.029715 -0.08207555500000001
8.030714 -0.076399191
8.031714 -0.070706563
8.032714 -0.065001054
8.033714 -0.059286098
8.034715 -0.053563627
8.035714 -0.047833647
8.036715 -0.042095056
8.037714 -0.036346863
8.038714 -0.030588993000000002
8.039714 -0.024822051999999997
8.040714 -0.019046337
8.041715 -0.013260913
8.042714 -0.0074636904
8.043715 -0.001652494
8.044714 0.0041733303
8.045714 0.010012069
8.046714 0.015860080000000002
8.047714 0.021713377000000002
8.048715 0.027569503
8.049714 0.033428529
8.050714 0.039292653999999996
8.051714 0.045164733
8.052714 0.051046751
8.053715 0.05693916500000001
8.054714 0.062841311
8.055715 0.068752444
8.056714 0.074672478
8.057714 0.08060176599999999
8.058714 0.086540263
8.059714 0.092486624
8.060715 0.098438177
8.061714 0.10439190999999999
8.062715 0.11034604
8.063714 0.11630099999999999
8.064714 0.12225931
8.065714 0.12822438
8.066714 0.13419872
8.067715 0.14018286
8.068714 0.14617535
8.069715 0.15217384
8.070714 0.15817626
8.071714 0.16418153
8.072714 0.17018934
8.073714 0.17619949000000001
8.074715 0.18221132
8.075714 0.18822396
8.076715 0.19423708
8.077714 0.20025158
8.078714 0.20626952999999998
8.079714 0.21229335000000002
8.080714 0.21832443
8.081715 0.22436231
8.082714 0.23040459000000002
8.083714 0.23644795
8.084714 0.24248962
8.085714 0.24852832
8.086715 0.25456430999999996
8.087714 0.26059884
8.088715 0.26663321
8.089714 0.27266834
8.090714 0.27870482
8.091714 0.28474319
8.092714 0.2907841
8.093715 0.29682794
8.094714 0.30287423
8.095715 0.30892127999999996
8.096714 0.31496638
8.097714 0.3210068
8.098714 0.32704086
8.099714 0.33306866
8.100715 0.33909195999999997
8.101714 0.34511324
8.102715 0.35113457000000003
8.103714 0.35715699
8.104714 0.36318034
8.105714 0.36920374
8.106714 0.37522595000000003
8.107715 0.38124558000000003
8.108714 0.38726102
8.109715 0.39327038000000003
8.110714 0.39927182
8.111714 0.40526437
8.112714 0.41124835
8.113714 0.41722558
8.114715 0.4231988
8.115714 0.42917049
8.116714 0.4351418
8.117714 0.44111222999999994
8.118714 0.44707977
8.119715 0.45304201
8.120714 0.45899670000000004
8.121715 0.46494245
8.122714 0.47087851
8.123714 0.47680452
8.124714 0.48272042
8.125714 0.48862677000000004
8.126715 0.49452487999999994
8.127714 0.50041671
8.128715 0.50630425
8.129714 0.5121883899999999
8.130714 0.51806839
8.131714 0.52394168
8.132714 0.52980492
8.133715 0.53565525
8.134714 0.54149129
8.135715 0.5473135
8.136714 0.55312356
8.137714 0.5589233699999999
8.138714 0.56471429
8.139714 0.57049701
8.140715 0.57627182
8.141714 0.58203889
8.142715 0.5877982399999999
8.143714 0.59354911
8.144714 0.59928973
8.145715 0.60501723
8.146714 0.61072861
8.147715 0.61642202
8.148714 0.62209778
8.149714 0.62775821
8.150714 0.63340673
8.151714 0.63904608
8.152715 0.64467737
8.153714 0.65029957
8.154715 0.65591056
8.155714 0.66150809
8.156714 0.66709053
8.157714 0.6726569499999999
8.158714 0.67820656
8.159715 0.68373843
8.160714 0.68925153
8.161715 0.6947457300000001
8.162714 0.70022219
8.163714 0.7056836000000001
8.164714 0.7111330100000001
8.165714 0.71657244
8.166715 0.72200163
8.167714 0.7274178800000001
8.168715 0.73281727
8.169714 0.73819631
8.170714 0.7435533200000001
8.171714 0.7488886800000001
8.172714 0.7542039700000001
8.173715 0.7595008200000001
8.174714 0.76478017
8.175714 0.77004228
8.176714 0.77528735
8.177714 0.78051598
8.178715 0.7857291000000001
8.179714 0.7909269999999999
8.180715 0.7961085099999999
8.181714 0.8012708300000001
8.182714 0.80641042
8.183714 0.8115246899999999
8.184714 0.81661297
8.185715 0.82167713
8.186714 0.8267204300000001
8.187715 0.8317460299999999
8.188714 0.83675534
8.189714 0.84174778
8.190714 0.84672151
8.191714 0.85167456
8.192715 0.8566057300000001
8.193714 0.8615144499999999
8.194715 0.86640026
8.195714 0.87126205
8.196714 0.8760985000000001
8.197714 0.88090859
8.198714 0.88569289
8.199715 0.89045353
8.200714 0.8951936799999999
8.201715 0.89991568
8.202714 0.90461997
8.203714 0.90930453
8.204714 0.9139658
8.205714 0.91860034
8.206715 0.9232059100000001
8.207714 0.9277823399999999
8.208714 0.93233082
8.209714 0.93685295
8.210714 0.94134975
8.211715 0.94582196
8.212714 0.9502700500000001
8.213715 0.95469514
8.214714 0.9590984300000001
8.215714 0.96348058
8.216714 0.96784076
8.217714 0.97217625
8.218715 0.97648324
8.219714 0.98075829
8.220715 0.98499991
8.221714 0.98920902
8.222714 0.9933883299999999
8.223714 0.9975410100000001
8.224714 1.0016694
8.225715 1.0057741
8.226714 1.0098545
8.227715 1.0139096
8.228714 1.0179383
8.229714 1.0219397
8.230714 1.0259127
8.231714 1.0298554999999998
8.232715 1.033766
8.233714 1.0376429
8.234715 1.0414862
8.235714 1.0452979
8.236714 1.0490812
8.237714 1.0528392
8.238714 1.0565734
8.239715 1.0602831
8.240714 1.0639658
8.241714 1.0676185
8.242714 1.0712385
8.243714 1.0748247
8.244715 1.0783767
8.245714 1.0818951
8.246715 1.0853801
8.247714 1.0888323
8.248714 1.0922528
8.249714 1.0956432999999999
8.250714 1.0990058
8.251715 1.1023418
8.252714 1.1056511999999998
8.253715 1.1089318000000001
8.254714 1.1121805
8.255714 1.1153936
8.256714 1.1185692
8.257714 1.1217071
8.258715 1.1248091
8.259714 1.1278776000000001
8.260715 1.1309147
8.261714 1.1339215
8.262714 1.1368983
8.263714 1.1398454
8.264714 1.1427624
8.265715 1.1456487
8.266714 1.148503
8.267715 1.1513231000000002
8.268714 1.1541065
8.269714 1.1568511
8.270715 1.1595566
8.271714 1.1622245
8.272715 1.1648578
8.273714 1.1674593
8.274714 1.1700310999999999
8.275714 1.1725732
8.276714 1.1750843
8.277715 1.1775625
8.278714 1.1800059999999999
8.279715 1.1824137000000001
8.280714 1.1847846
8.281714 1.1871184
8.282714 1.1894145
8.283714 1.1916727999999999
8.284715 1.1938939000000002
8.285714 1.1960795
8.286715 1.1982318
8.287714 1.2003525
8.288714 1.2024419
8.289714 1.2044987
8.290714 1.2065200999999999
8.291715 1.2085038
8.292714 1.2104481
8.293715 1.2123531
8.294714 1.2142198
8.295714 1.2160499999999999
8.296714 1.2178447000000001
8.297714 1.2196046999999999
8.298715 1.2213303
8.299714 1.2230215
8.300714 1.2246784
8.301714 1.2263007
8.302714 1.2278877000000001
8.303715 1.2294376
8.304714 1.2309485
8.305715 1.2324191
8.306714 1.2338493000000001
8.307714 1.2352408000000001
8.308714 1.2365961
8.309714 1.2379173
8.310715 1.239206
8.311714 1.2404617999999998
8.312715 1.2416832
8.313714 1.2428684
8.314714 1.2440157
8.315714 1.2451238999999998
8.316714 1.2461922
8.317715 1.2472204
8.318714 1.2482083
8.319715 1.2491567000000001
8.320714 1.2500668
8.321714 1.2509407000000001
8.322714 1.2517805
8.323714 1.2525876999999999
8.324715 1.2533622
8.325714 1.2541024
8.326715 1.2548059
8.327714 1.2554701
8.328714 1.2560935
8.329714 1.2566755
8.330714 1.257217
8.331715 1.2577196000000002
8.332714 1.2581848
8.333714 1.2586139
8.334714 1.2590081
8.335714 1.259368
8.336715 1.2596938
8.337714 1.2599849
8.338715 1.26024
8.339714 1.2604570000000002
8.340714 1.2606339
8.341714 1.2607693
8.342714 1.2608632
8.343715 1.2609171000000001
8.344714 1.2609331
8.345715 1.2609137
8.346714 1.2608606
8.347714 1.2607746
8.348714 1.2606549999999999
8.349714 1.2605007
8.350715 1.2603099
8.351714 1.2600811
8.352715 1.2598127000000001
8.353714 1.2595037
8.354714 1.2591537
8.355714 1.2587634
8.356714 1.2583344
8.357715 1.257869
8.358714 1.2573695
8.359715 1.2568374
8.360714 1.256273
8.361714 1.2556753999999999
8.362714 1.2550426
8.363714 1.2543722
8.364715 1.2536625
8.365714 1.2529125
8.366714 1.2521221
8.367714 1.2512922
8.368714 1.2504242
8.369715 1.2495202
8.370714 1.2485821
8.371715 1.2476114999999999
8.372714 1.2466091000000001
8.373714 1.2455747
8.374714 1.2445069
8.375714 1.2434034
8.376715 1.2422618
8.377714 1.2410806
8.378715 1.2398592
8.379714 1.2385982
8.380714 1.2372993
8.381714 1.2359645000000001
8.382714 1.234596
8.383715 1.2331953999999998
8.384714 1.2317634
8.385715 1.2303001
8.386714 1.2288044999999999
8.387714 1.2272751
8.388714 1.2257099
8.389714 1.2241072
8.390715 1.222466
8.391714 1.2207865
8.392715 1.2190696
8.393714 1.2173173000000002
8.394714 1.2155318
8.395715 1.2137147
8.396714 1.2118668000000001
8.397715 1.2099883
8.398714 1.2080779
8.399714 1.2061344999999999
8.400714 1.2041565
8.401714 1.2021426
8.402715 1.2000921
8.403714 1.1980051999999999
8.404715 1.1958828
8.405714 1.1937265000000001
8.406714 1.1915382
8.407714 1.1893195
8.408714 1.1870714
8.409715 1.1847937
8.410714 1.1824858
8.411715 1.1801462
8.412714 1.1777731
8.413714 1.1753653
8.414714 1.1729224
8.415714 1.1704444
8.416715 1.1679324
8.417714 1.1653882
8.418715 1.1628134
8.419714 1.1602098
8.420714 1.1575784
8.421714 1.154919
8.422714 1.1522306
8.423715 1.1495118
8.424714 1.146761
8.425714 1.1439769
8.426714 1.1411592
8.427714 1.1383085
8.428715 1.1354256999999999
8.429714 1.1325127000000001
8.430715 1.1295712
8.431714 1.1266024
8.432714 1.1236074
8.433714 1.1205863999999999
8.434714 1.1175387
8.435715 1.1144625
8.436714 1.111356
8.437715 1.1082174
8.438714 1.1050462
8.439714 1.1018427000000002
8.440714 1.0986087
8.441714 1.0953465
8.442715 1.0920585
8.443714 1.0887460999999998
8.444715 1.0854097999999999
8.445714 1.0820490999999999
8.446714 1.0786631
8.447714 1.0752506
8.448714 1.0718102
8.449715 1.0683407
8.450714 1.0648412
8.451715 1.0613112
8.452714 1.0577515
8.453714 1.0541639999999999
8.454714 1.0505516
8.455714 1.0469168
8.456715 1.0432614
8.457714 1.0395853
8.458714 1.0358868
8.459714 1.0321637
8.460714 1.0284134
8.461715 1.0246349
8.462714 1.0208281
8.463715 1.0169939
8.464714 1.0131338
8.465714 1.009249
8.466714 1.0053411
8.467714 1.0014113
8.468715 0.9974611899999999
8.469714 0.9934919
8.470715 0.9895035999999999
8.471714 0.9854950899999999
8.472714 0.98146386
8.473714 0.97740702
8.474714 0.97332243
8.475715 0.9692100800000001
8.476714 0.9650718399999999
8.477715 0.96091116
8.478714 0.95673129
8.479714 0.95253428
8.480714 0.94832061
8.481714 0.94408952
8.482715 0.9398398
8.483714 0.9355706199999999
8.484715 0.9312813200000001
8.485714 0.92697106
8.486714 0.92263864
8.487714 0.9182826599999999
8.488714 0.9139022800000001
8.489715 0.90949824
8.490714 0.90507325
8.491714 0.90063112
8.492714 0.8961753899999999
8.493714 0.89170756
8.494715 0.8872265
8.495714 0.8827293300000001
8.496715 0.8782126899999999
8.497714 0.87367455
8.498714 0.8691147899999999
8.499714 0.8645349199999999
8.500714 0.85993661
8.501715 0.85532106
8.502714 0.85068867
8.503715 0.84603988
8.504714 0.84137572
8.505714 0.83669815
8.506714 0.83200922
8.507714 0.82730949
8.508715 0.82259737
8.509714 0.81786942
8.510715 0.8131218100000001
8.511714 0.8083527
8.512714 0.80356291
8.513714 0.79875607
8.514714 0.7939366600000001
8.515715 0.78910775
8.516714 0.7842700899999999
8.517715 0.77942247
8.518714 0.7745629199999999
8.519714 0.76969028
8.520715 0.76480461
8.521714 0.7599064099999999
8.522715 0.7549955500000001
8.523714 0.75007053
8.524714 0.74512935
8.525714 0.74017104
8.526714 0.73519703
8.527715 0.7302112900000001
8.528714 0.72521875
8.529715 0.7202229
8.530714 0.71522403
8.531714 0.71021905
8.532714 0.70520346
8.533714 0.70017353
8.534715 0.69512804
8.535714 0.69006835
8.536715 0.68499697
8.537714 0.6799158599999999
8.538714 0.67482558
8.539714 0.66972594
8.540714 0.66461745
8.541715 0.65950211
8.542714 0.6543829999999999
8.543715 0.64926259
8.544714 0.64414074
8.545714 0.63901413
8.546714 0.6338777
8.547714 0.62872702
8.548715 0.62356079
8.549714 0.61838143
8.550714 0.61319373
8.551714 0.60800239
8.552714 0.60280995
8.553715 0.59761624
8.554714 0.59241969
8.555715 0.58721905
8.556714 0.58201444
8.557714 0.5768069100000001
8.558714 0.57159676
8.559714 0.56638252
8.560715 0.56116101
8.561714 0.55592912
8.562715 0.55068606
8.563714 0.54543442
8.564714 0.54017953
8.565714 0.53492677
8.566714 0.5296790499999999
8.567715 0.52443556
8.568714 0.51919264
8.569715 0.51394599
8.570714 0.50869314
8.571714 0.5034341
8.572714 0.49817064
8.573714 0.49290443
8.574715 0.48763584
8.575714 0.48236423
8.576715 0.47708931
8.577714 0.47181267000000005
8.578714 0.46653775
8.579714 0.46126838
8.580714 0.45600655
8.581715 0.45075095000000004
8.582714 0.44549718
8.583714 0.44023999999999996
8.584714 0.43497592999999996
8.585714 0.42970496999999996
8.586715 0.42443015000000006
8.587714 0.41915574000000005
8.588715 0.41388511000000006
8.589714 0.40861932
8.590714 0.4033579
8.591714 0.39810020999999995
8.592714 0.39284652999999997
8.593715 0.38759813
8.594714 0.38235593
8.595715 0.37711910000000004
8.596714 0.37188476000000004
8.597714 0.36664916999999997
8.598714 0.36140981
8.599714 0.35616704
8.600715 0.35092442
8.601714 0.34568698999999997
8.602715 0.34045891
8.603714 0.33524174
8.604714 0.33003418
8.605714 0.32483349
8.606714 0.31963730999999995
8.607715 0.31444475
8.608714 0.30925618
8.609715 0.30407216
8.610714 0.29889233000000004
8.611714 0.29371551
8.612714 0.28854071
8.613714 0.28336847000000004
8.614715 0.27820128
8.615714 0.27304292
8.616714 0.26789657
8.617714 0.26276323
8.618714 0.25764131
8.619715 0.25252753
8.620714 0.24741879
8.621715 0.24231370000000002
8.622714 0.23721296
8.623714 0.23211844
8.624714 0.22703189999999998
8.625714 0.22195398
8.626715 0.21688442000000002
8.627714 0.21182292000000003
8.628715 0.20676995999999997
8.629714 0.20172698000000003
8.630714 0.19669565
8.631714 0.19167656
8.632714 0.18666881000000002
8.633715 0.1816703
8.634714 0.17667897
8.635715 0.17169407
8.636714 0.16671669
8.637714 0.16174918
8.638714 0.15679381
8.639714 0.15185165
8.640715 0.14692221
8.641714 0.14200416999999999
8.642715 0.13709639999999998
8.643714 0.13219871
8.644714 0.12731187
8.645715 0.12243683000000001
8.646714 0.11757403000000001
8.647715 0.11272305
8.648714 0.10788315000000001
8.649714 0.10305405999999999
8.650714 0.098236382
8.651714 0.093431532
8.652715 0.088640832
8.653714 0.083864725
8.654715 0.079102447
8.655714 0.07435251
8.656714 0.069613667
8.657714 0.06488575
8.658714 0.060169811999999996
8.659715 0.05546757000000001
8.660714 0.050780486
8.661715 0.046109108
8.662714 0.041453037
8.663714 0.036811462
8.664714 0.032183787
8.665714 0.027569933
8.666715 0.02297012
8.667714 0.018384427
8.668715 0.013812531
8.669714 0.009253902
8.670714 0.0047083813
8.671714 0.00017664219
8.672714 -0.0043396951
8.673715 -0.0088387336
8.674714 -0.013319147
8.675714 -0.017780872
8.676714 -0.022225137000000002
8.677714 -0.026653885
8.678715 -0.031068830999999998
8.679714 -0.035470817
8.680715 -0.039859622000000004
8.681714 -0.044234371
8.682714 -0.048593982
8.683714 -0.052937475000000005
8.684714 -0.057263933999999996
8.685715 -0.061572285000000004
8.686714 -0.065861357
8.687715 -0.070130226
8.688714 -0.074378814
8.689714 -0.07860827000000001
8.690714 -0.082820776
8.691714 -0.087018788
8.692715 -0.091204018
8.693714 -0.095376663
8.694715 -0.099535345
8.695714 -0.10367768
8.696714 -0.10780118999999999
8.697714 -0.11190407
8.698714 -0.11598547
8.699715 -0.12004533
8.700714 -0.12408409999999999
8.701715 -0.12810255
8.702714 -0.13210190000000002
8.703714 -0.13608385
8.704714 -0.14005039
8.705714 -0.1440032
8.706715 -0.14794280999999998
8.707714 -0.15186812
8.708714 -0.15577651
8.709714 -0.15966464
8.710714 -0.16352972
8.711715 -0.16737047
8.712714 -0.17118731
8.713715 -0.17498196000000002
8.714714 -0.17875661
8.715714 -0.18251312
8.716714 -0.18625275
8.717714 -0.18997622
8.718715 -0.19368384000000002
8.719714 -0.19737554
8.720715 -0.20105052
8.721714 -0.20470701
8.722714 -0.20834249
8.723714 -0.21195449
8.724714 -0.21554145000000002
8.725715 -0.21910358
8.726714 -0.22264290999999997
8.727715 -0.22616247
8.728714 -0.22966509999999998
8.729714 -0.23315244
8.730714 -0.23662443
8.731714 -0.24007971
8.732715 -0.24351629000000002
8.733714 -0.24693238
8.734715 -0.25032661
8.735714 -0.25369797
8.736714 -0.25704565999999995
8.737714 -0.26036919999999997
8.738714 -0.26366883
8.739715 -0.26694592
8.740714 -0.27020285
8.741714 -0.27344238
8.742714 -0.27666655
8.743714 -0.27987556999999996
8.744715 -0.28306771999999997
8.745714 -0.28623999
8.746715 -0.28938928
8.747714 -0.29251353999999996
8.748714 -0.29561229
8.749714 -0.29868635
8.750714 -0.30173729
8.751715 -0.30476665
8.752714 -0.30777578
8.753715 -0.31076588
8.754714 -0.31373813
8.755714 -0.31669342
8.756714 -0.31963189
8.757714 -0.32255237
8.758715 -0.32545244
8.759714 -0.328329
8.760715 -0.33117954
8.761714 -0.3340032
8.762714 -0.33680111999999995
8.763714 -0.339576
8.764714 -0.34233087
8.765715 -0.34506805
8.766714 -0.34778852
8.767715 -0.35049198
8.768714 -0.35317745
8.769714 -0.35584366
8.770715 -0.35848926999999997
8.771714 -0.36111283
8.772715 -0.36371271
8.773714 -0.36628742000000003
8.774714 -0.36883624
8.775714 -0.37135982
8.776714 -0.37386029
8.777715 -0.37634063
8.778714 -0.37880361
8.779715 -0.38125061
8.780714 -0.38368115
8.781714 -0.38609318
8.782714 -0.38848408
8.783714 -0.39085164
8.784715 -0.39319466
8.785714 -0.39551309
8.786715 -0.39780744999999995
8.787714 -0.40007858
8.788714 -0.40232763
8.789714 -0.404556
8.790714 -0.40676547
8.791715 -0.40895776
8.792714 -0.41113389
8.793715 -0.41329334
8.794714 -0.41543413
8.795714 -0.41755320999999995
8.796714 -0.41964776
8.797714 -0.42171618
8.798715 -0.42375862
8.799714 -0.42577678999999996
8.800714 -0.42777307999999997
8.801714 -0.42974977
8.802714 -0.43170834
8.803715 -0.43364959
8.804714 -0.43557365000000003
8.805715 -0.43748026
8.806714 -0.43936851
8.807714 -0.44123684
8.808714 -0.44308309
8.809714 -0.44490509
8.810715 -0.44670142
8.811714 -0.44847224
8.812715 -0.4502194
8.813714 -0.45194589
8.814714 -0.45365463000000006
8.815714 -0.45534763000000006
8.816714 -0.45702523
8.817715 -0.45868643
8.818714 -0.46032942
8.819715 -0.46195239000000005
8.820714 -0.46355379999999996
8.821714 -0.46513253
8.822714 -0.46668774
8.823714 -0.46821912
8.824715 -0.46972697999999996
8.825714 -0.47121267000000006
8.826715 -0.47267852
8.827714 -0.47412715
8.828714 -0.47556064
8.829714 -0.47697951
8.830714 -0.47838255
8.831715 -0.47976733000000005
8.832714 -0.48113121000000003
8.833714 -0.48247231
8.834714 -0.48379009
8.835714 -0.48508513999999997
8.836715 -0.48635867000000005
8.837714 -0.48761191000000004
8.838715 -0.48884591
8.839714 -0.49006175
8.840714 -0.49126055
8.841714 -0.49244333
8.842714 -0.49361051
8.843715 -0.49476138999999997
8.844714 -0.49589425
8.845715 -0.49700667000000004
8.846714 -0.49809664
8.847714 -0.49916347
8.848714 -0.50020814
8.849714 -0.50123283
8.850715 -0.50223991
8.851714 -0.50323098
8.852715 -0.5042064500000001
8.853714 -0.5051658
8.854714 -0.50610825
8.855714 -0.5070332000000001
8.856714 -0.50794021
8.857715 -0.50882888
8.858714 -0.50969855
8.859715 -0.51054824
8.860714 -0.5113774
8.861714 -0.5121863
8.862714 -0.51297643
8.863714 -0.5137499400000001
8.864715 -0.51450869
8.865714 -0.51525333
8.866714 -0.51598302
8.867714 -0.51669586
8.868714 -0.51738988
8.869715 -0.51806411
8.870714 -0.5187188300000001
8.871715 -0.51935515
8.872714 -0.51997434
8.873714 -0.52057719
8.874714 -0.52116392
8.875714 -0.52173454
8.876715 -0.52228933
8.877714 -0.52282894
8.878715 -0.52335383
8.879714 -0.52386378
8.880714 -0.52435747
8.881714 -0.5248331
8.882714 -0.52528922
8.883715 -0.5257256299999999
8.884714 -0.5261438
8.885715 -0.5265461699999999
8.886714 -0.5269351400000001
8.887714 -0.5273118099999999
8.888714 -0.52767582
8.889714 -0.52802567
8.890715 -0.5283597400000001
8.891714 -0.52867699
8.892715 -0.5289773
8.893714 -0.52926093
8.894714 -0.52952804
8.895715 -0.52977852
8.896714 -0.53001237
8.897715 -0.5302303
8.898714 -0.5304339299999999
8.899714 -0.5306254100000001
8.900714 -0.53080632
8.901714 -0.53097676
8.902715 -0.53113494
8.903714 -0.5312779
8.904715 -0.53140293
8.905714 -0.53150873
8.906714 -0.53159599
8.907714 -0.53166673
8.908714 -0.5317234
8.909715 -0.53176773
8.910714 -0.53180056
8.911715 -0.53182216
8.912714 -0.53183264
8.913714 -0.53183227
8.914714 -0.531821
8.915714 -0.5317978600000001
8.916715 -0.5317607400000001
8.917714 -0.53170696
8.918715 -0.5316345499999999
8.919714 -0.53154342
8.920714 -0.53143571
8.921714 -0.5313150099999999
8.922714 -0.53118486
8.923715 -0.53104735
8.924714 -0.5309024800000001
8.925714 -0.53074858
8.926714 -0.53058341
8.927714 -0.5304053000000001
8.928715 -0.53021326
8.929714 -0.53000678
8.930715 -0.52978536
8.931714 -0.5295482899999999
8.932714 -0.52929549
8.933714 -0.5290281
8.934714 -0.5287488
8.935715 -0.52846107
8.936714 -0.52816779
8.937715 -0.52786972
8.938714 -0.5275651800000001
8.939714 -0.52725063
8.940714 -0.5269224299999999
8.941714 -0.52657835
8.942715 -0.52621816
8.943714 -0.5258432599999999
8.944715 -0.5254555
8.945714 -0.52505643
8.946714 -0.52464702
8.947714 -0.5242281599999999
8.948714 -0.5238011499999999
8.949715 -0.52336771
8.950714 -0.52292892
8.951715 -0.5224842599999999
8.952714 -0.52203136
8.953714 -0.52156658
8.954714 -0.52108667
8.955714 -0.52059051
8.956715 -0.52007949
8.957714 -0.51955688
8.958714 -0.51902616
8.959714 -0.51848963
8.960714 -0.51794774
8.961715 -0.51739961
8.962714 -0.51684421
8.963715 -0.51628114
8.964714 -0.51571028
8.965714 -0.51513128
8.966714 -0.5145427800000001
8.967714 -0.51394273
8.968715 -0.51332936
8.969714 -0.51270262
8.970715 -0.51206462
8.971714 -0.51141898
8.972714 -0.5107691999999999
8.973714 -0.5101168500000001
8.974714 -0.5094610599999999
8.975715 -0.50879926
8.976714 -0.50812871
8.977715 -0.50744801
8.978714 -0.50675734
8.979714 -0.50605773
8.980714 -0.50534997
8.981714 -0.50463388
8.982715 -0.5039087999999999
8.983714 -0.50317454
8.984715 -0.50243232
8.985714 -0.50168461
8.986714 -0.50093373
8.987714 -0.50018043
8.988714 -0.49942336
8.989715 -0.49865943999999995
8.990714 -0.49788584
8.991714 -0.49710139
8.992714 -0.49630728999999996
8.993714 -0.49550617
8.994715 -0.49470052999999997
8.995714 -0.49389126000000005
8.996715 -0.49307765000000003
8.997714 -0.49225828000000005
8.998714 -0.49143243
8.999714 -0.49060057
9.000714 -0.48976406
9.001715 -0.48892368
9.002714 -0.48807878000000005
9.003715 -0.48722732
9.004714 -0.48636724
9.005714 -0.48549795
9.006714 -0.48462097000000004
9.007714 -0.48373938
9.008715 -0.48285602
9.009714 -0.48197190999999995
9.010715 -0.48108585
9.011714 -0.48019518
9.012714 -0.47929771
9.013714 -0.47839288999999996
9.014714 -0.47748176999999997
9.015715 -0.47656624
9.016714 -0.47564725
9.017715 -0.4747245
9.018714 -0.47379676000000004
9.019714 -0.47286330000000004
9.020715 -0.47192485
9.021714 -0.47098347
9.022715 -0.47004124999999997
9.023714 -0.46909889
9.024714 -0.46815494999999996
9.025714 -0.46720649
9.026714 -0.46625080999999996
9.027715 -0.46528708
9.028714 -0.46431678000000004
9.029715 -0.46334271000000005
9.030714 -0.46236734
9.031714 -0.46139149999999995
9.032714 -0.46041436
9.033714 -0.45943446000000004
9.034715 -0.45845108
9.035714 -0.45746472000000005
9.036715 -0.45647658
9.037714 -0.45548729
9.038714 -0.45449603000000005
9.039714 -0.45350078
9.040714 -0.45249951
9.041715 -0.45149177
9.042714 -0.45047924
9.043715 -0.44946507999999996
9.044714 -0.44845212
9.045714 -0.4474415
9.046714 -0.44643208
9.047714 -0.44542137
9.048715 -0.44440702
9.049714 -0.44338824000000004
9.050714 -0.44236559999999997
9.051714 -0.44134026
9.052714 -0.44031278
9.053715 -0.43928279000000003
9.054714 -0.43824948
9.055715 -0.43721292
9.056714 -0.43617454000000005
9.057714 -0.43513691000000004
9.058714 -0.4341024
9.059714 -0.43307156
9.060715 -0.43204282000000005
9.061714 -0.43101301000000003
9.062715 -0.42997905999999997
9.063714 -0.42893951999999996
9.064714 -0.42789509
9.065714 -0.42684777
9.066714 -0.42579960999999994
9.067715 -0.42475168999999996
9.068714 -0.42370399
9.069715 -0.42265634999999996
9.070714 -0.42160912
9.071714 -0.42056344
9.072714 -0.41952045
9.073714 -0.41848016000000005
9.074715 -0.41744076
9.075714 -0.41639935
9.076715 -0.41535329
9.077714 -0.41430169
9.078714 -0.41324603
9.079714 -0.41218931000000003
9.080714 -0.41113463
9.081715 -0.41008368000000006
9.082714 -0.40903636
9.083714 -0.40799142
9.084714 -0.40694764
9.085714 -0.40590445999999997
9.086715 -0.40486194
9.087714 -0.40381998
9.088715 -0.4027776
9.089714 -0.40173316000000003
9.090714 -0.40068524
9.091714 -0.39963392
9.092714 -0.39858124
9.093715 -0.39753056999999997
9.094714 -0.39648501999999997
9.095715 -0.39544585
9.096714 -0.39441203999999996
9.097714 -0.39338088
9.098714 -0.39234952999999995
9.099714 -0.39131641
9.100715 -0.39028148
9.101714 -0.38924557000000004
9.102715 -0.38820948
9.103714 -0.38717329
9.104714 -0.38613684000000004
9.105714 -0.38510049
9.106714 -0.38406576000000003
9.107715 -0.38303509
9.108714 -0.38201055
9.109715 -0.38099246999999997
9.110714 -0.37997889
9.111714 -0.37896628
9.112714 -0.37795128
9.113714 -0.37693234999999997
9.114715 -0.37591030999999997
9.115714 -0.37488781
9.116714 -0.37386759999999997
9.117714 -0.37285129
9.118714 -0.37183906
9.119715 -0.37083034000000004
9.120714 -0.36982493
9.121715 -0.36882332
9.122714 -0.36782629
9.123714 -0.36683381000000004
9.124714 -0.36584421
9.125714 -0.36485460999999997
9.126715 -0.3638623
9.127714 -0.36286641999999997
9.128715 -0.36186865
9.129714 -0.36087262000000003
9.130714 -0.35988209
9.131714 -0.35889905
9.132714 -0.35792303000000003
9.133715 -0.35695173
9.134714 -0.35598264
9.135715 -0.35501441
9.136714 -0.35404721
9.137714 -0.35308183
9.138714 -0.35211844
9.139714 -0.35115618000000004
9.140715 -0.35019366
9.141714 -0.34923036999999996
9.142715 -0.34826763
9.143714 -0.34730851
9.144714 -0.34635623
9.145715 -0.34541243
9.146714 -0.34447601
9.147715 -0.34354362
9.148714 -0.34261153
9.149714 -0.34167762
9.150714 -0.34074234
9.151714 -0.33980808
9.152715 -0.3388775
9.153714 -0.33795191
9.154715 -0.3370309
9.155714 -0.33611325
9.156714 -0.33519834
9.157714 -0.33428692
9.158714 -0.33338068000000004
9.159715 -0.33248067
9.160714 -0.33158611
9.161715 -0.33069421
9.162714 -0.32980156
9.163714 -0.32890618
9.164714 -0.32800888
9.165714 -0.32711301000000004
9.166715 -0.32622269
9.167714 -0.32534061
9.168715 -0.32446673
9.169714 -0.32359876
9.170714 -0.32273387
9.171714 -0.32187044
9.172714 -0.32100878
9.173715 -0.32015031
9.174714 -0.31929594
9.175714 -0.31844506
9.176714 -0.31759581
9.177714 -0.3167466
9.178715 -0.31589767999999996
9.179714 -0.3150515
9.180715 -0.31421171
9.181714 -0.31338092
9.182714 -0.3125591
9.183714 -0.31174344
9.184714 -0.31092986
9.185715 -0.31011531000000003
9.186714 -0.30929931
9.187715 -0.30848384
9.188714 -0.30767177
9.189714 -0.30686492000000004
9.190714 -0.30606315
9.191714 -0.30526505
9.192715 -0.30446944
9.193714 -0.30367677
9.194715 -0.30288899
9.195714 -0.30210831
9.196714 -0.30133536
9.197714 -0.30056834
9.198714 -0.29980387
9.199715 -0.29903881
9.200714 -0.29827226
9.201715 -0.29750608
9.202714 -0.2967438
9.203714 -0.29598838
9.204714 -0.29524064
9.205714 -0.29449903
9.206715 -0.29376086
9.207714 -0.29302433
9.208714 -0.29228949
9.209714 -0.29155804999999996
9.210714 -0.29083178
9.211715 -0.29011096000000003
9.212714 -0.2893941
9.213715 -0.28867887000000003
9.214714 -0.28796394
9.215714 -0.28725007999999996
9.216714 -0.28653992
9.217714 -0.28583643000000003
9.218715 -0.28514094
9.219714 -0.28445233999999997
9.220715 -0.28376773
9.221714 -0.28308423
9.222714 -0.28240078
9.223714 -0.28171858
9.224714 -0.28104011
9.225715 -0.28036742
9.226714 -0.27970076
9.227715 -0.27903861
9.228714 -0.27837898
9.229714 -0.27772093000000003
9.230714 -0.27706535
9.231714 -0.27641428
9.232715 -0.2757695
9.233714 -0.27513104
9.234715 -0.27449706
9.235714 -0.27386504
9.236714 -0.27323337
9.237714 -0.27260249
9.238714 -0.2719746
9.239715 -0.27135217
9.240714 -0.27073643
9.241714 -0.27012655
9.242714 -0.26952031000000004
9.243714 -0.2689156
9.244715 -0.26831178
9.245714 -0.26771
9.246715 -0.2671123
9.247714 -0.26652007
9.248714 -0.26593315
9.249714 -0.26535001
9.250714 -0.26476891
9.251715 -0.26418923
9.252714 -0.26361193
9.253715 -0.26303891
9.254714 -0.26247166
9.255714 -0.26191014
9.256714 -0.26135275
9.257714 -0.26079733
9.258715 -0.26024259
9.259714 -0.25968901
9.260715 -0.25913848
9.261714 -0.25859314
9.262714 -0.25805403000000005
9.263714 -0.25752049
9.264714 -0.25699076
9.265715 -0.25646314000000003
9.266714 -0.25593711
9.267715 -0.25541333
9.268714 -0.25489307
9.269714 -0.25437698
9.270715 -0.25386459
9.271714 -0.25335453
9.272715 -0.25284558
9.273714 -0.25233773
9.274714 -0.25183235
9.275714 -0.25133144
9.276714 -0.25083650999999996
9.277715 -0.25034754
9.278714 -0.24986307000000002
9.279715 -0.24938107999999998
9.280714 -0.24890015
9.281714 -0.24842014999999998
9.282714 -0.2479421
9.283714 -0.24746729
9.284715 -0.24699636000000003
9.285714 -0.24652900000000003
9.286715 -0.24606434
9.287714 -0.24560185
9.288714 -0.24514191
9.289714 -0.24468563
9.290714 -0.24423404
9.291715 -0.2437873
9.292714 -0.24334434000000002
9.293715 -0.24290341000000001
9.294714 -0.24246299000000002
9.295714 -0.24202277
9.296714 -0.2415837
9.297714 -0.24114744999999999
9.298715 -0.24071537999999998
9.299714 -0.24028791000000002
9.300714 -0.23986446
9.301714 -0.23944406000000001
9.302714 -0.23902613
9.303715 -0.23861069000000001
9.304714 -0.23819811000000002
9.305715 -0.23778851999999998
9.306714 -0.23738137
9.307714 -0.23697554
9.308714 -0.23657011
9.309714 -0.23616494000000002
9.310715 -0.235761
9.311714 -0.23535998
9.312715 -0.23496335000000002
9.313714 -0.23457168
9.314714 -0.23418439
9.315714 -0.23380022
9.316714 -0.23341794000000002
9.317715 -0.23303689
9.318714 -0.23265711
9.319715 -0.23227888
9.320714 -0.23190225000000003
9.321714 -0.23152698
9.322714 -0.23115273
9.323714 -0.23077964
9.324715 -0.23040855000000002
9.325714 -0.23004073
9.326715 -0.22967721
9.327714 -0.22931816
9.328714 -0.2289627
9.329714 -0.22860930999999998
9.330714 -0.22825655
9.331715 -0.22790369000000002
9.332714 -0.22755088
9.333714 -0.2271988
9.334714 -0.22684806
9.335714 -0.22649895
9.336715 -0.22615148
9.337714 -0.22580575
9.338715 -0.22546223
9.339714 -0.22512164
9.340714 -0.2247846
9.341714 -0.22445095
9.342714 -0.22411979999999998
9.343715 -0.22378971
9.344714 -0.22345950999999997
9.345715 -0.22312880000000002
9.346714 -0.22279809
9.347714 -0.22246835
9.348714 -0.22214039000000002
9.349714 -0.22181442
9.350715 -0.22149014
9.351714 -0.22116716
9.352715 -0.22084543
9.353714 -0.22052533
9.354714 -0.22020738
9.355714 -0.21989171
9.356714 -0.21957778000000003
9.357715 -0.21926467000000002
9.358714 -0.21895161
9.359715 -0.21863849999999999
9.360714 -0.21832597
9.361714 -0.21801498
9.362714 -0.21770616999999998
9.363714 -0.21739944
9.364715 -0.21709392
9.365714 -0.21678867999999998
9.366714 -0.21648323
9.367714 -0.21617787
9.368714 -0.21587333
9.369715 -0.21557020999999998
9.370714 -0.21526853
9.371715 -0.21496774000000002
9.372714 -0.21466711000000002
9.373714 -0.21436634000000002
9.374714 -0.21406583999999998
9.375714 -0.21376642
9.376715 -0.21346860999999998
9.377714 -0.21317226
9.378715 -0.21287655
9.379714 -0.21258048000000002
9.380714 -0.21228362
9.381714 -0.21198635999999998
9.382714 -0.21168974000000002
9.383715 -0.21139472
9.384714 -0.21110158
9.385715 -0.21080971
9.386714 -0.21051802
9.387714 -0.21022568
9.388714 -0.20993254
9.389714 -0.20963915000000002
9.390715 -0.20934613000000002
9.391714 -0.20905372
9.392715 -0.20876154
9.393714 -0.20846889999999998
9.394714 -0.20817546
9.395715 -0.20788161
9.396714 -0.20758831000000003
9.397715 -0.20729647999999998
9.398714 -0.2070063
9.399714 -0.20671702999999997
9.400714 -0.20642734999999998
9.401714 -0.20613605000000002
9.402715 -0.20584278
9.403714 -0.20554808
9.404715 -0.20525295000000002
9.405714 -0.20495816000000003
9.406714 -0.20466389
9.407714 -0.20436975
9.408714 -0.20407530999999998
9.409715 -0.20378053
9.410714 -0.20348579
9.411715 -0.20319156
9.412714 -0.2028978
9.413714 -0.20260373
9.414714 -0.20230813
9.415714 -0.20200996999999998
9.416715 -0.20170913000000001
9.417714 -0.20140645000000001
9.418715 -0.2011033
9.419714 -0.20080088000000001
9.420714 -0.20049962
9.421714 -0.20019913
9.422714 -0.19989861
9.423715 -0.19959747
9.424714 -0.19929542
9.425714 -0.19899245999999998
9.426714 -0.1986884
9.427714 -0.19838272
9.428715 -0.19807469
9.429714 -0.19776383
9.430715 -0.19745047
9.431714 -0.1971357
9.432714 -0.19682101
9.433714 -0.19650742999999998
9.434714 -0.19619511
9.435715 -0.19588320999999997
9.436714 -0.19557045
9.437715 -0.1952557
9.438714 -0.19493843
9.439714 -0.19461866
9.440714 -0.19429659
9.441714 -0.19397226
9.442715 -0.1936456
9.443714 -0.19331672
9.444715 -0.19298625
9.445714 -0.1926553
9.446714 -0.19232496999999998
9.447714 -0.19199573
9.448714 -0.19166705
9.449715 -0.19133743
9.450714 -0.19100518
9.451715 -0.19066914
9.452714 -0.19032911
9.453714 -0.18998574
9.454714 -0.18963997
9.455714 -0.18929248
9.456715 -0.1889436
9.457714 -0.18859352
9.458714 -0.18824261
9.459714 -0.18789150999999998
9.460714 -0.18754073000000002
9.461715 -0.18719012000000002
9.462714 -0.18683856
9.463715 -0.18648423
9.464714 -0.18612541999999999
9.465714 -0.18576138
9.466714 -0.18539268
9.467714 -0.18502092
9.468715 -0.18464782
9.469714 -0.18427448
9.470715 -0.18390102
9.471714 -0.18352694
9.472714 -0.18315172
9.473714 -0.1827752
9.474714 -0.18239740999999998
9.475715 -0.18201807
9.476714 -0.1816362
9.477715 -0.1812503
9.478714 -0.18085903
9.479714 -0.18046217
9.480714 -0.18006094
9.481714 -0.1796576
9.482715 -0.1792543
9.483714 -0.17885208
9.484715 -0.17845039000000001
9.485714 -0.17804762000000002
9.486714 -0.17764205
9.487714 -0.17723280000000002
9.488714 -0.17681993
9.489715 -0.17640383
9.490714 -0.17598462
9.491714 -0.17556177
9.492714 -0.17513455
9.493714 -0.17470294
9.494715 -0.1742681
9.495714 -0.17383213
9.496715 -0.17339696999999998
9.497714 -0.17296319
9.498714 -0.1725295
9.499714 -0.17209325
9.500714 -0.17165184
9.501715 -0.17120397
9.502714 -0.17075011
9.503715 -0.17029193
9.504714 -0.16983104000000002
9.505714 -0.16936811000000002
9.506714 -0.16890283
9.507714 -0.16843467
9.508715 -0.16796378
9.509714 -0.16749123000000002
9.510715 -0.1670183
9.511714 -0.16654539
9.512714 -0.16607116
9.513714 -0.16559296
9.514714 -0.1651081
9.515715 -0.16461543
9.516714 -0.16411604999999999
9.517715 -0.16361275
9.518714 -0.16310846999999998
9.519714 -0.16260475
9.520715 -0.16210119
9.521714 -0.1615961
9.522715 -0.16108787
9.523714 -0.160576
9.524714 -0.16006099999999998
9.525714 -0.15954351
9.526714 -0.15902314
9.527715 -0.15849824999999998
9.528714 -0.15796681
9.529715 -0.15742789000000001
9.530714 -0.15688268
9.531714 -0.15633422
9.532714 -0.15578584
9.533714 -0.15523939
9.534715 -0.15469412999999999
9.535714 -0.15414729
9.536715 -0.15359569
9.537714 -0.15303751000000002
9.538714 -0.15247295
9.539714 -0.15190355
9.540714 -0.15133071
9.541715 -0.15075458
9.542714 -0.15017419
9.543715 -0.14958859
9.544714 -0.14899812999999998
9.545714 -0.14840488
9.546714 -0.14781156
9.547714 -0.14721979000000002
9.548715 -0.1466288
9.549714 -0.14603543
9.550714 -0.14543583000000002
9.551714 -0.14482751
9.552714 -0.14421059
9.553715 -0.14358752
9.554714 -0.14296138
9.555715 -0.14233401
9.556714 -0.14170526
9.557714 -0.14107371000000002
9.558714 -0.14043817
9.559714 -0.13979891
9.560715 -0.1391575
9.561714 -0.13851546
9.562715 -0.13787268
9.563714 -0.13722692
9.564714 -0.1365748
9.565714 -0.13591379
9.566714 -0.13524389
9.567715 -0.13456778
9.568714 -0.13388927
9.569715 -0.1332112
9.570714 -0.1325339
9.571714 -0.1318554
9.572714 -0.13117306
9.573714 -0.13048535
9.574715 -0.12979269
9.575714 -0.12909668
9.576715 -0.12839842
9.577714 -0.12769727
9.578714 -0.12699097
9.579714 -0.12627715
9.580714 -0.12555521
9.581715 -0.12482703
9.582714 -0.12409622000000001
9.583714 -0.12336595
9.584714 -0.1226371
9.585714 -0.12190788
9.586715 -0.12117501
9.587714 -0.12043591
9.588715 -0.11969013999999999
9.589714 -0.11893930999999999
9.590714 -0.11818556000000001
9.591714 -0.11742974
9.592714 -0.11667073
9.593715 -0.11590621
9.594714 -0.11513463
9.595715 -0.11435651000000001
9.596714 -0.11357447
9.597714 -0.11279165000000001
9.598714 -0.11200965
9.599714 -0.11122746000000001
9.600715 -0.11044205
9.601714 -0.10965036
9.602715 -0.10885111
9.603714 -0.10804548
9.604714 -0.10723599
9.605714 -0.10642457999999999
9.606714 -0.10561128
9.607715 -0.10479427000000001
9.608714 -0.10397145999999999
9.609715 -0.10314223
9.610714 -0.10230818
9.611714 -0.10147216999999999
9.612714 -0.10063638
9.613714 -0.099800748
9.614715 -0.098962872
9.615714 -0.098119467
9.616714 -0.097268389
9.617714 -0.096409913
9.618714 -0.095546327
9.619715 -0.09468024900000001
9.620714 -0.093812862
9.621715 -0.092943298
9.622714 -0.09206958900000001
9.623714 -0.09119036800000001
9.624714 -0.090306113
9.625714 -0.089418911
9.626715 -0.088530965
9.627714 -0.08764285
9.628715 -0.086752832
9.629714 -0.085857784
9.630714 -0.084955106
9.631714 -0.08404433
9.632714 -0.083127402
9.633715 -0.082207349
9.634714 -0.08128640499999999
9.635715 -0.08036478
9.636714 -0.079440908
9.637714 -0.078512868
9.638714 -0.077579921
9.639714 -0.076642982
9.640715 -0.07570376599999999
9.641714 -0.07476321799999999
9.642715 -0.07382048100000001
9.643714 -0.072873197
9.644714 -0.071918999
9.645715 -0.07095717
9.646714 -0.069989287
9.647715 -0.069018384
9.648714 -0.06804716
9.649714 -0.067076465
9.650714 -0.066105026
9.651714 -0.065130519
9.652715 -0.064151181
9.653714 -0.063166837
9.654715 -0.062178628
9.655714 -0.061187765000000005
9.656714 -0.0601943
9.657714 -0.059196865
9.658714 -0.058193615
9.659715 -0.05718369500000001
9.660714 -0.056168123
9.661715 -0.055149425
9.662714 -0.05413022
9.663714 -0.053111662000000004
9.664714 -0.052092847
9.665714 -0.051071530000000004
9.666715 -0.050045631
9.667714 -0.049014471
9.668715 -0.047978904
9.669714 -0.046940375
9.670714 -0.045899599
9.671714 -0.044855932
9.672714 -0.043807877
9.673715 -0.04275431
9.674714 -0.041695559
9.675714 -0.040633453
9.676714 -0.039570278
9.677714 -0.038507339
9.678715 -0.03744415
9.679714 -0.036378784000000004
9.680715 -0.035309148
9.681714 -0.03423428
9.682714 -0.033154758
9.683714 -0.032072008
9.684714 -0.030987072
9.685715 -0.029899777000000002
9.686714 -0.028808916
9.687715 -0.027713328000000002
9.688714 -0.026613028999999996
9.689714 -0.025509524999999998
9.690714 -0.024405027
9.691714 -0.023301072
9.692715 -0.022197513000000002
9.693714 -0.021092585
9.694715 -0.019984001
9.695714 -0.018870327
9.696714 -0.017751676
9.697714 -0.01662932
9.698714 -0.015504548000000002
9.699715 -0.014377675000000001
9.700714 -0.013247937
9.701715 -0.012114332
9.702714 -0.010976739
9.703714 -0.0098364209
9.704714 -0.008695446
9.705714 -0.0075553784
9.706715 -0.0064161279
9.707714 -0.0052758172
9.708714 -0.0041317908
9.709714 -0.0029821394
9.710714 -0.0018267167
9.711715 -0.00066699859
9.712714 0.0004950452
9.713715 0.0016582386
9.714714 0.0028227299000000003
9.715714 0.0039894443
9.716714 0.0051589472
9.717714 0.0063306572
9.718715 0.0075030468000000005
9.719714 0.0086747626
9.720715 0.0098458426
9.721714 0.01101809
9.722714 0.012194215
9.723714 0.01337627
9.724714 0.014564377
9.725715 0.015756633
9.726714 0.016950256
9.727715 0.018143216
9.728714 0.019335252
9.729714 0.020527642999999998
9.730714 0.02172199
9.731714 0.022918957
9.732715 0.024117882
9.733714 0.025317541
9.734715 0.026517437
9.735714 0.027718584
9.736714 0.028923118999999997
9.737714 0.030132926999999997
9.738714 0.03134821
9.739715 0.032567047
9.740714 0.033786352000000006
9.741714 0.035003625
9.742714 0.036218375000000004
9.743714 0.03743225
9.744715 0.038647823
9.745714 0.039866898
9.746715 0.041089475
9.747714 0.042314062
9.748714 0.043539045
9.749714 0.044764037
9.750714 0.045990208
9.751715 0.047219358
9.752714 0.0484524
9.753715 0.049688393000000004
9.754714 0.050924898999999996
9.755714 0.052159501
9.756714 0.053391447999999994
9.757714 0.054622255
9.758715 0.055854802
9.759714 0.057091517
9.760715 0.058332854
9.761714 0.05957708900000001
9.762714 0.060821587
9.763714 0.062064564999999995
9.764714 0.063306192
9.765715 0.064548262
9.766714 0.065792672
9.767715 0.067039899
9.768714 0.068288564
9.769714 0.069536397
9.770715 0.07078193
9.771714 0.07202568200000001
9.772715 0.073269976
9.773714 0.074517401
9.774714 0.07576906900000001
9.775714 0.077023811
9.776714 0.07827893100000001
9.777715 0.079532008
9.778714 0.080782489
9.779715 0.082031952
9.780714 0.08328292799999999
9.781714 0.084537052
9.782714 0.085793866
9.783714 0.087051134
9.784715 0.088306412
9.785714 0.089558732
9.786715 0.090809289
9.787714 0.09206052599999999
9.788714 0.093314389
9.789714 0.09457093
9.790714 0.095828279
9.791715 0.09708399300000001
9.792714 0.09833682599999999
9.793715 0.09958765000000001
9.794714 0.10083887000000001
9.795714 0.10209271
9.796714 0.10334960000000001
9.797714 0.1046078
9.798715 0.10586453000000001
9.799714 0.10711781
9.800714 0.1083678
9.801714 0.10961662
9.802714 0.11086685000000002
9.803715 0.11211974999999999
9.804714 0.11337443
9.805715 0.11462854
9.806714 0.11587996
9.807714 0.11712824
9.808714 0.11837486000000001
9.809714 0.11962209000000001
9.810715 0.12087123
9.811714 0.12212167
9.812715 0.12337121
9.813714 0.12461766999999999
9.814714 0.12586046
9.815714 0.12710106
9.816714 0.12834208
9.817715 0.12958545000000002
9.818714 0.13083105
9.819715 0.13207683
9.820714 0.13332004
9.821714 0.13455904999999999
9.822714 0.13579429
9.823714 0.13702783000000002
9.824715 0.13826176
9.825714 0.13949681
9.826715 0.14073191
9.827714 0.14196511
9.828714 0.14319512
9.829714 0.14442233
9.830714 0.14564858
9.831715 0.14687577000000002
9.832714 0.14810443
9.833714 0.14933311999999999
9.834714 0.15055926
9.835714 0.15178081000000002
9.836715 0.15299752
9.837714 0.15421114
9.838715 0.15542423
9.839714 0.15663853
9.840714 0.15785391
9.841714 0.15906872
9.842714 0.16028099
9.843715 0.16148983
9.844714 0.16269592
9.845715 0.16390075
9.846714 0.16510532
9.847714 0.16630917
9.848714 0.16751053
9.849714 0.16870749000000002
9.850715 0.16989937
9.851714 0.17108734
9.852715 0.17227373999999998
9.853714 0.17346066000000002
9.854714 0.17464861
9.855714 0.17583631
9.856714 0.17702157999999998
9.857715 0.17820278
9.858714 0.17937975
9.859715 0.18055368
9.860714 0.18172605
9.861714 0.18289745000000002
9.862714 0.18406707
9.863714 0.18523339
9.864715 0.1863953
9.865714 0.18755306
9.866714 0.18870822
9.867714 0.18986261999999998
9.868714 0.19101709
9.869715 0.19217088
9.870714 0.19332207
9.871715 0.19446876000000002
9.872714 0.19561030999999998
9.873714 0.19674757
9.874714 0.19788225
9.875714 0.19901557999999997
9.876715 0.20014758
9.877714 0.20127709
9.878715 0.20240267999999997
9.879714 0.20352378
9.880714 0.20464109000000003
9.881714 0.20575603
9.882714 0.20686965
9.883715 0.20798181999999998
9.884714 0.20909111
9.885715 0.21019576
9.886714 0.21129476000000003
9.887714 0.2123886
9.888714 0.21347885
9.889714 0.21456719999999999
9.890715 0.21565433
9.891714 0.21673959999999998
9.892715 0.21782163999999998
9.893714 0.21889931999999998
9.894714 0.21997259
9.895715 0.22104237999999998
9.896714 0.22210972
9.897715 0.22317485
9.898714 0.22423679000000002
9.899714 0.22529394
9.900714 0.22634498
9.901714 0.22738995
9.902715 0.22843023999999998
9.903714 0.22946775
9.904715 0.2305039
9.905714 0.23153866999999997
9.906714 0.2325709
9.907714 0.23359915
9.908714 0.23462257999999997
9.909715 0.23564139999999997
9.910714 0.23665645
9.911715 0.23766821
9.912714 0.23867623
9.913714 0.23967924000000002
9.914714 0.24067594000000003
9.915714 0.24166605
9.916715 0.24265072000000001
9.917714 0.24363195999999998
9.918715 0.24461159
9.919714 0.24559018000000002
9.920714 0.24656674
9.921714 0.24753942
9.922714 0.24850664
9.923715 0.24946785999999999
9.924714 0.25042365
9.925714 0.25137493
9.926714 0.25232211
9.927714 0.25326468
9.928715 0.25420175
9.929714 0.25513282
9.930715 0.2560585
9.931714 0.25698037
9.932714 0.25790008
9.933714 0.25881826999999996
9.934714 0.25973401
9.935715 0.2606452
9.936714 0.26154972
9.937715 0.26244656
9.938714 0.26333623
9.939714 0.26422029
9.940714 0.26510023
9.941714 0.26597662
9.942715 0.26684908999999996
9.943714 0.26771680000000003
9.944715 0.26857948
9.945714 0.26943774000000004
9.946714 0.27029263000000003
9.947714 0.27114472
9.948714 0.27199336
9.949715 0.27283677
9.950714 0.27367284000000003
9.951715 0.27450041000000003
9.952714 0.27531997999999996
9.953714 0.27613344
9.954714 0.27694302
9.955714 0.27775001
9.956715 0.27855425
9.957714 0.27935449
9.958714 0.28014933000000003
9.959714 0.2809382
9.960714 0.28172145
9.961715 0.2824998
9.962714 0.28327337999999996
9.963715 0.28404139
9.964714 0.28480247000000003
9.965714 0.28555563
9.966714 0.2863012
9.967714 0.28704091
9.968715 0.28777698
9.969714 0.28851097000000003
9.970715 0.2892429
9.971714 0.28997117
9.972714 0.2906936
9.973714 0.29140864
9.974714 0.29211608
9.975715 0.29281669
9.976714 0.2935115
9.977715 0.29420087
9.978714 0.29488422000000003
9.979714 0.29556071
9.980714 0.29623013000000004
9.981714 0.29689340999999997
9.982715 0.2975523
9.983714 0.2982083
9.984715 0.29886168999999996
9.985714 0.29951117
9.986714 0.30015453000000003
9.987714 0.30078981000000005
9.988714 0.30141636
9.989715 0.30203499
9.990714 0.30264729
9.991714 0.30325446
9.992714 0.3038567
9.993714 0.30445331
9.994715 0.30504350999999996
9.995714 0.30562725999999996
9.996715 0.30620547
9.997714 0.30677943
9.998714 0.30734976999999997
9.999714 0.30791585
10.00071 0.30847589999999997
10.00171 0.30902801
10.00271 0.30957125
10.00371 0.31010611
10.00471 0.31063421999999996
10.00571 0.31115727000000004
10.00671 0.31167604
10.00771 0.31219015
10.00871 0.31269852000000004
10.00971 0.31320027
10.01071 0.31369543
10.01171 0.31418473999999996
10.01271 0.31466901
10.01371 0.31514822
10.01471 0.31562133
10.01571 0.31608685
10.01671 0.31654373999999996
10.01771 0.31699212
10.01871 0.31743338
10.01971 0.31786936
10.02071 0.31830126000000003
10.02171 0.31872916
10.02271 0.31915195
10.02371 0.31956828
10.02471 0.31997731
10.02571 0.32037918
10.02671 0.32077453
10.02771 0.32116389
10.02871 0.32154706
10.02971 0.32192322
10.03071 0.32229158
10.03171 0.3226521
10.03271 0.32300572
10.03371 0.32335401
10.03471 0.32369825
10.03571 0.32403865
10.03671 0.3243742
10.03771 0.32470324
10.03871 0.32502431
10.03971 0.32533689
10.04071 0.32564143
10.04171 0.32593883
10.04271 0.32622978999999996
10.04371 0.32651445
10.04471 0.32679257
10.04571 0.32706407
10.04671 0.32732941
10.04771 0.32758946
10.04871 0.32784503000000004
10.04971 0.32809617
10.05071 0.32834187
10.05171 0.32858048
10.05271 0.32881037
10.05371 0.32903086
10.05471 0.32924244
10.05571 0.32944637
10.05671 0.32964414
10.05771 0.32983667
10.05871 0.33002421000000004
10.05971 0.33020659
10.06071 0.33038354
10.06171 0.33055504
10.06271 0.33072107
10.06371 0.33088129
10.06471 0.33103477000000003
10.06571 0.33118024
10.06671 0.33131660999999996
10.06771 0.33144359
10.06871 0.33156197
10.06971 0.33167331
10.07071 0.33177936
10.07171 0.33188125
10.07271 0.33197918000000004
10.07371 0.33207252000000004
10.07471 0.33216027000000004
10.07571 0.33224153
10.07671 0.33231562
10.07771 0.33238207000000003
10.07871 0.33244044
10.07971 0.33249031
10.08071 0.33253157
10.08171 0.33256465
10.08271 0.33259075
10.08371 0.33261143
10.08471 0.33262807
10.08571 0.33264128
10.08671 0.33265057
10.08771 0.33265464
10.08871 0.33265189
10.08971 0.33264104
10.09071 0.33262136999999997
10.09171 0.33259278000000003
10.09271 0.33255556999999997
10.09371 0.33251026
10.09471 0.33245755
10.09571 0.33239843
10.09671 0.33233413
10.09771 0.33226579
10.09871 0.33219405
10.09971 0.33211866
10.10071 0.33203837999999997
10.10171 0.33195142
10.10271 0.3318561
10.10371 0.33175142
10.10471 0.33163733
10.10571 0.33151458
10.10671 0.33138427
10.10771 0.33124746
10.10871 0.33110508
10.10971 0.33095796
10.11071 0.33080673
10.11171 0.33065183000000004
10.11271 0.33049311000000003
10.11371 0.33032959
10.11471 0.3301596
10.11571 0.32998116
10.11671 0.32979285
10.11771 0.32959426999999997
10.11871 0.32938628000000003
10.11971 0.32917056
10.12071 0.32894888
10.12171 0.32872253
10.12271 0.32849202
10.12371 0.32825749000000004
10.12471 0.32801887
10.12571 0.32777599999999996
10.12671 0.32752855
10.12771 0.32727558
10.12871 0.32701558000000003
10.12971 0.32674684
10.13071 0.32646819
10.13171 0.32617968999999997
10.13271 0.32588271
10.13371 0.32557940999999996
10.13471 0.32527174000000003
10.13571 0.32496073
10.13671 0.32464617
10.13771 0.32432717
10.13871 0.32400277
10.13971 0.32367243
10.14071 0.32333599
10.14171 0.32299326
10.14271 0.32264355
10.14371 0.32228576000000003
10.14471 0.32191896000000003
10.14571 0.32154319
10.14671 0.32115984000000003
10.14771 0.3207711
10.14871 0.32037909000000003
10.14971 0.31998469
10.15071 0.31958723
10.15171 0.31918494000000003
10.15271 0.31877606999999997
10.15371 0.31835972
10.15471 0.31793611
10.15571 0.31750596
10.15671 0.31706963
10.15771 0.31662674
10.15871 0.31617645
10.15971 0.31571835000000004
10.16071 0.31525313
10.16171 0.31478260999999996
10.16271 0.31430874999999997
10.16371 0.31383261
10.16471 0.31335349
10.16571 0.31286927
10.16671 0.31237768
10.16771 0.31187744
10.16871 0.31136898
10.16971 0.31085382
10.17071 0.31033352000000003
10.17171 0.30980855
10.17271 0.3092783
10.17371 0.30874175
10.17471 0.30819855
10.17571 0.3076497
10.17671 0.30709689
10.17771 0.30654139999999996
10.17871 0.30598301
10.17971 0.30541976
10.18071 0.30484912000000003
10.18171 0.30426935
10.18271 0.30368057
10.18371 0.30308464
10.18471 0.30248398
10.18571 0.30188006
10.18671 0.3012727
10.18771 0.30066047
10.18871 0.30004212
10.18971 0.29941753
10.19071 0.298788
10.19171 0.29815515
10.19271 0.29751956
10.19371 0.29688014
10.19471 0.29623447999999997
10.19571 0.29558039
10.19671 0.29491733
10.19771 0.29424685
10.19871 0.29357162000000003
10.19971 0.2928938
10.20071 0.29221379999999997
10.20171 0.29153016000000004
10.20271 0.29084082
10.20371 0.29014458000000004
10.20471 0.28944199
10.20571 0.28873479
10.20671 0.2880245
10.20771 0.28731112999999997
10.20871 0.28659303
10.20971 0.28586795
10.21071 0.28513463
10.21171 0.28439385
10.21271 0.28364805
10.21371 0.28289983
10.21471 0.28215032
10.21571 0.28139856
10.21671 0.28064223
10.21771 0.27987924000000003
10.21871 0.27910923
10.21971 0.27833355
10.22071 0.27755424
10.22171 0.27677240000000003
10.22271 0.27598732
10.22371 0.27519697000000004
10.22471 0.27439946
10.22571 0.27359449
10.22671 0.27278371
10.22771 0.27196968
10.22871 0.27115422
10.22971 0.27033715
10.23071 0.26951651
10.23171 0.26868992
10.23271 0.26785615
10.23371 0.26701596
10.23471 0.26617146
10.23571 0.26532463
10.23671 0.26447587
10.23771 0.2636238
10.23871 0.26276633
10.23971 0.2619022
10.24071 0.26103192999999997
10.24171 0.26015756
10.24271 0.25928116
10.24371 0.25840341
10.24471 0.2575231
10.24571 0.25663790000000003
10.24671 0.25574605
10.24771 0.25484751
10.24871 0.25394405000000003
10.24971 0.25303799
10.25071 0.25213067
10.25171 0.25122156
10.25271 0.2503088
10.25371 0.24939048999999996
10.25471 0.24846611
10.25571 0.24753681
10.25671 0.24660455999999997
10.25771 0.24567063
10.25871 0.24473467
10.25971 0.24379499
10.26071 0.24284967
10.26171 0.24189805
10.26271 0.24094125
10.26371 0.23998150000000001
10.26471 0.23902068
10.26571 0.23805906999999998
10.26671 0.23709529
10.26771 0.23612724999999998
10.26871 0.23515359
10.26971 0.2341745
10.27071 0.23319144000000003
10.27171 0.23220605
10.27271 0.2312189
10.27371 0.23022909000000003
10.27471 0.22923506000000002
10.27571 0.2282358
10.27671 0.22723179000000002
10.27771 0.22622475
10.27871 0.22521662
10.27971 0.22420823
10.28071 0.2231987
10.28171 0.222186
10.28271 0.22116825
10.28371 0.22014488999999998
10.28471 0.21911687000000002
10.28571 0.21808589999999997
10.28671 0.21705322
10.28771 0.21601892
10.28871 0.21498196
10.28971 0.21394128
10.29071 0.21289666000000002
10.29171 0.21184911
10.29271 0.21080006999999998
10.29371 0.2097504
10.29471 0.20869952
10.29571 0.2076457
10.29671 0.20658704000000003
10.29771 0.20552266
10.29871 0.20445328999999998
10.29971 0.20338085
10.30071 0.20230727
10.30171 0.20123343
10.30271 0.20015892
10.30371 0.19908259000000003
10.30471 0.1980036
10.30571 0.19692200999999998
10.30671 0.19583851
10.30771 0.19475371
10.30871 0.19366727
10.30971 0.19257789
10.31071 0.19148398
10.31171 0.19038479
10.31271 0.18928106
10.31371 0.18817481
10.31471 0.18706826000000001
10.31571 0.18596268
10.31671 0.18485782
10.31771 0.18375226
10.31871 0.18264442
10.31971 0.18153345
10.32071 0.18041949
10.32171 0.17930304
10.32271 0.1781843
10.32371 0.17706276
10.32471 0.17593753
10.32571 0.1748083
10.32671 0.17367591000000002
10.32771 0.1725423
10.32871 0.17140962
10.32971 0.17027904
10.33071 0.16915007999999998
10.33171 0.16802086
10.33271 0.16688914999999999
10.33371 0.16575351
10.33471 0.16461379999999998
10.33571 0.1634709
10.33671 0.16232575999999999
10.33771 0.16117879000000002
10.33871 0.16002976000000002
10.33971 0.15887846
10.34071 0.1577254
10.34171 0.15657201
10.34271 0.15541994
10.34371 0.15427006
10.34471 0.15312167
10.34571 0.15197267
10.34671 0.15082057999999998
10.34771 0.14966381
10.34871 0.14850243
10.34971 0.1473379
10.35071 0.14617204
10.35171 0.14500603
10.35271 0.14383994
10.35371 0.14267325
10.35471 0.14150571
10.35571 0.14033788
10.35671 0.13917086
10.35771 0.13800545
10.35871 0.1368412
10.35971 0.13567635
10.36071 0.13450864
10.36171 0.13333654
10.36271 0.13216027
10.36371 0.1309816
10.36471 0.12980286000000002
10.36571 0.12862561
10.36671 0.12744992
10.36771 0.12627469
10.36871 0.12509868
10.36971 0.12392154
10.37071 0.12274390999999998
10.37171 0.12156685
10.37271 0.12039064
10.37371 0.11921428
10.37471 0.11803597
10.37571 0.1168542
10.37671 0.11566888
10.37771 0.11448165
10.37871 0.11329497000000001
10.37971 0.11211072999999999
10.38071 0.11092919
10.38171 0.10974907
10.38271 0.10856851
10.38371 0.10738644
10.38471 0.10620317
10.38571 0.10501996999999999
10.38671 0.10383789
10.38771 0.10265679
10.38871 0.10147524
10.38971 0.10029152999999999
10.39071 0.099104899
10.39171 0.09791632199999999
10.39271 0.09672805899999999
10.39371 0.095542305
10.39471 0.094359874
10.39571 0.09317978399999999
10.39671 0.09199998499999999
10.39771 0.090818777
10.39871 0.089635857
10.39971 0.08845233200000001
10.40071 0.087269687
10.40171 0.086088525
10.40271 0.08490801
10.40371 0.083726447
10.40471 0.082542584
10.40571 0.081356731
10.40671 0.08017082
10.40771 0.078987348
10.40871 0.077807857
10.40971 0.076632004
10.41071 0.07545784500000001
10.41171 0.074283103
10.41271 0.073106581
10.41371 0.07192872
10.41471 0.07075102800000001
10.41571 0.069574796
10.41671 0.068400125
10.41771 0.067225896
10.41871 0.066050788
10.41971 0.06487451
10.42071 0.063698337
10.42171 0.062524516
10.42271 0.061354862
10.42371 0.060189527
10.42471 0.059026765
10.42571 0.057863898000000004
10.42671 0.056698860000000004
10.42771 0.055531284
10.42871 0.054362509
10.42971 0.05319452
10.43071 0.052028632000000005
10.43171 0.050864851999999995
10.43271 0.04970228200000001
10.43371 0.048540175
10.43471 0.047378853
10.43571 0.046219709
10.43671 0.045064272
10.43771 0.043913
10.43871 0.042764653
10.43971 0.041616784000000004
10.44071 0.04046706
10.44171 0.039314589
10.44271 0.038160413
10.44371 0.037006836
10.44471 0.035856091
10.44571 0.034709205
10.44671 0.033565739000000004
10.44771 0.032424493
10.44871 0.031284572000000004
10.44971 0.030146012
10.45071 0.029009566
10.45171 0.027875835
10.45271 0.026744447
10.45371 0.025613964
10.45471 0.024482628
10.45571 0.023349517
10.45671 0.022215291
10.45771 0.021082026
10.45871 0.019952178
10.45971 0.018827322
10.46071 0.01770743
10.46171 0.016591094
10.46271 0.015476486999999999
10.46371 0.014362390000000001
10.46471 0.013248654
10.46571 0.012135868999999999
10.46671 0.011024595
10.46771 0.0099147626
10.46871 0.0088057081
10.46971 0.0076968048
10.47071 0.0065882174
10.47171 0.0054811862
10.47271 0.0043775766
10.47371 0.0032789147
10.47471 0.0021855114
10.47571 0.0010962272
10.47671 9.0413415e-06
10.47771 -0.0010779142
10.47871 -0.002165476
10.47971 -0.0032532163
10.48071 -0.0043399232
10.48171 -0.0054244098
10.48271 -0.006506116199999999
10.48371 -0.0075851414
10.48471 -0.0086617743
10.48571 -0.0097359356
10.48671 -0.010806983000000001
10.48771 -0.01187407
10.48871 -0.012936828999999999
10.48971 -0.013995887
10.49071 -0.015052824
10.49171 -0.016109501000000002
10.49271 -0.017167124
10.49371 -0.018225593999999998
10.49471 -0.019283533
10.49571 -0.020338969000000002
10.49671 -0.021390278999999998
10.49771 -0.02243684
10.49871 -0.023479045
10.49971 -0.024517776999999998
10.50071 -0.025553734
10.50171 -0.026587085
10.50271 -0.027617660999999998
10.50371 -0.028645463
10.50471 -0.029671079
10.50571 -0.030695603
10.50671 -0.031720031999999995
10.50771 -0.032744504
10.50871 -0.033767894
10.50971 -0.034788135
10.51071 -0.035803118999999994
10.51171 -0.036811715
10.51271 -0.037814301
10.51371 -0.038812502
10.51471 -0.039808307
10.51571 -0.040803122
10.51671 -0.041797311999999996
10.51771 -0.042790422
10.51871 -0.043781844
10.51971 -0.044771365
10.52071 -0.045759199
10.52171 -0.046745475
10.52271 -0.047729629999999995
10.52371 -0.048710222
10.52471 -0.04968544799999999
10.52571 -0.050654111
10.52671 -0.05161647600000001
10.52771 -0.052574353000000004
10.52871 -0.053530338
10.52971 -0.054486561999999995
10.53071 -0.055443699
10.53171 -0.056400796
10.53271 -0.057355978
10.53371 -0.05830751
10.53471 -0.059254549
10.53571 -0.060197135
10.53671 -0.06113561099999999
10.53771 -0.062069931
10.53871 -0.062999525
10.53971 -0.06392382199999999
10.54071 -0.064843067
10.54171 -0.065758743
10.54271 -0.06667319099999999
10.54371 -0.06758850100000001
10.54471 -0.068505324
10.54571 -0.069422385
10.54671 -0.070337026
10.54771 -0.07124649100000001
10.54871 -0.07214919900000001
10.54971 -0.073045248
10.55071 -0.07393594099999999
10.55171 -0.074822776
10.55271 -0.075706566
10.55371 -0.076587358
10.55471 -0.077465002
10.55571 -0.078339846
10.55671 -0.079212955
10.55771 -0.080085522
10.55871 -0.080957898
10.55971 -0.081828923
10.56071 -0.082696165
10.56171 -0.08355701
10.56271 -0.08441002
10.56371 -0.085255707
10.56471 -0.08609623799999999
10.56571 -0.086934242
10.56671 -0.08777152399999999
10.56771 -0.088608405
10.56871 -0.089444028
10.56971 -0.090277271
10.57071 -0.091107545
10.57171 -0.091934903
10.57271 -0.092759466
10.57371 -0.09358069499999999
10.57471 -0.094397186
10.57571 -0.095207273
10.57671 -0.096010102
10.57771 -0.096806412
10.57871 -0.097598456
10.57971 -0.09838895600000001
10.58071 -0.099179742
10.58171 -0.099970913
10.58271 -0.1007609
10.58371 -0.10154749
10.58471 -0.10232907000000001
10.58571 -0.10310514
10.58671 -0.10387615
10.58771 -0.10464269
10.58871 -0.10540489
10.58971 -0.10616232
10.59071 -0.10691469999999999
10.59171 -0.10766261
10.59271 -0.1084076
10.59371 -0.10915158
10.59471 -0.1098957
10.59571 -0.11063957
10.59671 -0.11138123999999999
10.59771 -0.11211814
10.59871 -0.11284837
10.59971 -0.11357149
10.60071 -0.11428852
10.60171 -0.11500102
10.60271 -0.11571013999999999
10.60371 -0.11641621999999999
10.60471 -0.11711903
10.60571 -0.11781847999999999
10.60671 -0.11851507
10.60771 -0.11920971000000001
10.60871 -0.11990297
10.60971 -0.12059435
10.61071 -0.12128222
10.61171 -0.12196449000000001
10.61271 -0.12263978
10.61371 -0.12330818
10.61471 -0.12397121
10.61571 -0.12463095
10.61671 -0.12528888
10.61771 -0.12594528
10.61871 -0.12659933
10.61971 -0.12724999
10.62071 -0.12789669
10.62171 -0.12853959
10.62271 -0.1291791
10.62371 -0.12981513
10.62471 -0.13044682999999999
10.62571 -0.13107294
10.62671 -0.13169274
10.62771 -0.13230671
10.62871 -0.13291661
10.62971 -0.13352454
10.63071 -0.1341318
10.63171 -0.13473816
10.63271 -0.13534206
10.63371 -0.13594155
10.63471 -0.13653542999999999
10.63571 -0.13712371
10.63671 -0.13770727
10.63771 -0.13828692
10.63871 -0.1388628
10.63971 -0.13943435999999998
10.64071 -0.14000104
10.64171 -0.14056314
10.64271 -0.14112195
10.64371 -0.14167906
10.64471 -0.14223536
10.64571 -0.1427901
10.64671 -0.14334117
10.64771 -0.14388614
10.64871 -0.14442359
10.64971 -0.14495393
10.65071 -0.14547898
10.65171 -0.14600082
10.65271 -0.14652066
10.65371 -0.14703837
10.65471 -0.14755303
10.65571 -0.14806401
10.65671 -0.1485716
10.65771 -0.14907673
10.65871 -0.14958009
10.65971 -0.15008105
10.66071 -0.15057764
10.66171 -0.15106746000000001
10.66271 -0.15154914
10.66371 -0.15202336
10.66471 -0.15249263
10.66571 -0.15295991
10.66671 -0.15342702
10.66771 -0.15389374
10.66871 -0.15435826
10.66971 -0.15481851
10.67071 -0.1552735
10.67171 -0.1557237
10.67271 -0.15617027
10.67371 -0.15661374
10.67471 -0.15705336
10.67571 -0.15748743
10.67671 -0.15791467
10.67771 -0.15833551
10.67871 -0.1587522
10.67971 -0.15916771999999998
10.68071 -0.15958397
10.68171 -0.16000048
10.68271 -0.16041460000000002
10.68371 -0.16082303
10.68471 -0.16122375
10.68571 -0.16161709
10.68671 -0.16200511
10.68771 -0.16239013
10.68871 -0.16277307
10.68971 -0.16315311999999998
10.69071 -0.16352867
10.69171 -0.16389895
10.69271 -0.16426492
10.69371 -0.16462879
10.69471 -0.16499242
10.69571 -0.16535574
10.69671 -0.16571635
10.69771 -0.16607083
10.69871 -0.16641684
10.69971 -0.16675465
10.70071 -0.16708700999999998
10.70171 -0.1674175
10.70271 -0.1677483
10.70371 -0.168079
10.70471 -0.16840714
10.70571 -0.16873007
10.70671 -0.16904681
10.70771 -0.16935845000000002
10.70871 -0.16966712
10.70971 -0.16997405000000002
10.71071 -0.17027836
10.71171 -0.17057759
10.71271 -0.17086943000000002
10.71371 -0.17115369
10.71471 -0.1714328
10.71571 -0.17171049
10.71671 -0.17198954
10.71771 -0.17226988
10.71871 -0.17254867000000002
10.71971 -0.17282207
10.72071 -0.1730877
10.72171 -0.17334598
10.72271 -0.17359960000000002
10.72371 -0.17385146
10.72471 -0.17410259
10.72571 -0.17435155
10.72671 -0.17459566999999998
10.72771 -0.17483322999999998
10.72871 -0.1750649
10.72971 -0.17529337
10.73071 -0.17552144
10.73171 -0.17574981
10.73271 -0.17597642000000002
10.73371 -0.17619762
10.73471 -0.17641067
10.73571 -0.17661569
10.73671 -0.17681568
10.73771 -0.17701463
10.73871 -0.17721493000000002
10.73971 -0.17741587
10.74071 -0.17761422999999998
10.74171 -0.17780656
10.74271 -0.17799147999999998
10.74371 -0.17817045
10.74471 -0.17834643
10.74571 -0.17852164
10.74671 -0.17869581
10.74771 -0.17886647
10.74871 -0.17903092
10.74971 -0.17918842
10.75071 -0.17934104
10.75171 -0.17949244
10.75271 -0.17964533
10.75371 -0.17979942000000002
10.75471 -0.17995144
10.75571 -0.18009702
10.75671 -0.18023354
10.75771 -0.18036171
10.75871 -0.18048498999999998
10.75971 -0.18060724
10.76071 -0.18073026
10.76171 -0.18085293
10.76271 -0.1809724
10.76371 -0.18108651
10.76471 -0.18119544
10.76571 -0.18130158
10.76671 -0.1814075
10.76771 -0.18151376
10.76871 -0.18161798
10.76971 -0.18171625
10.77071 -0.18180562
10.77171 -0.1818863
10.77271 -0.18196168999999998
10.77371 -0.18203643
10.77471 -0.18211353
10.77571 -0.18219266
10.77671 -0.18227064
10.77771 -0.18234379
10.77871 -0.18241026999999999
10.77971 -0.18247111
10.78071 -0.18252891999999998
10.78171 -0.18258564
10.78271 -0.18264081999999998
10.78371 -0.18269191
10.78471 -0.18273623
10.78571 -0.18277325
10.78671 -0.18280547
10.78771 -0.18283707
10.78871 -0.18287136
10.78971 -0.18290847
10.79071 -0.18294525
10.79171 -0.18297713000000002
10.79271 -0.183001
10.79371 -0.1830169
10.79471 -0.18302765
10.79571 -0.18303666
10.79671 -0.1830456
10.79771 -0.1830535
10.79871 -0.18305795
10.79971 -0.18305727
10.80071 -0.18305219
10.80171 -0.18304546
10.80271 -0.18303989
10.80371 -0.18303608999999998
10.80471 -0.18303148
10.80571 -0.18302166
10.80671 -0.18300306
10.80771 -0.18297515
10.80871 -0.18294083
10.80971 -0.18290462000000002
10.81071 -0.1828699
10.81171 -0.1828372
10.81271 -0.18280436
10.81371 -0.18276855
10.81471 -0.18272839999999999
10.81571 -0.18268483
10.81671 -0.18263994
10.81771 -0.18259492
10.81871 -0.18254856
10.81971 -0.18249762
10.82071 -0.18243885999999998
10.82171 -0.18237144
10.82271 -0.18229785
10.82371 -0.18222275
10.82471 -0.18215032
10.82571 -0.18208189
10.82671 -0.1820154
10.82771 -0.18194689
10.82871 -0.18187304999999998
10.82971 -0.18179297
10.83071 -0.18170809000000002
10.83171 -0.18162057
10.83271 -0.18153127
10.83371 -0.18143908
10.83471 -0.18134197
10.83571 -0.18123899000000002
10.83671 -0.18113167
10.83771 -0.18102365
10.83871 -0.18091863
10.83971 -0.180818
10.84071 -0.18071969
10.84171 -0.18061916
10.84271 -0.18051191
10.84371 -0.18039588
10.84471 -0.18027226999999998
10.84571 -0.18014442
10.84671 -0.1800155
10.84771 -0.17988677
10.84871 -0.17975743
10.84971 -0.17962604
10.85071 -0.17949215000000002
10.85171 -0.17935704
10.85271 -0.17922273
10.85371 -0.17909013000000001
10.85471 -0.17895768
10.85571 -0.17882164
10.85671 -0.17867802
10.85771 -0.17852499
10.85871 -0.17836415
10.85971 -0.17819988
10.86071 -0.17803697
10.86171 -0.17787820000000001
10.86271 -0.17772323
10.86371 -0.17756937
10.86471 -0.17741357
10.86571 -0.17725412
10.86671 -0.17709107
10.86771 -0.17692517
10.86871 -0.17675643
10.86971 -0.17658353
10.87071 -0.17640458
10.87171 -0.17621884
10.87271 -0.17602806999999998
10.87371 -0.1758363
10.87471 -0.17564802
10.87571 -0.17546582
10.87671 -0.17528883
10.87771 -0.17511313
10.87871 -0.17493377
10.87971 -0.17474716
10.88071 -0.17455255
10.88171 -0.17435161
10.88271 -0.17414686999999998
10.88371 -0.17394017
10.88471 -0.17373203
10.88571 -0.17352239
10.88671 -0.17331182
10.88771 -0.17310203999999998
10.88871 -0.17289524
10.88971 -0.17269244
10.89071 -0.17249221
10.89171 -0.17229063
10.89271 -0.17208292
10.89371 -0.17186577
10.89471 -0.17163905000000002
10.89571 -0.17140581
10.89671 -0.17117069
10.89771 -0.17093761
10.89871 -0.17070826
10.89971 -0.170482
10.90071 -0.17025708
10.90171 -0.17003207
10.90271 -0.16980646
10.90371 -0.16958012
10.90471 -0.16935228000000002
10.90571 -0.16912103
10.90671 -0.16888388000000001
10.90771 -0.16863929
10.90871 -0.16838802
10.90971 -0.16813341
10.91071 -0.16788007
10.91171 -0.16763167
10.91271 -0.16738924000000002
10.91371 -0.16715073
10.91471 -0.16691231
10.91571 -0.16667033
10.91671 -0.16642284
10.91771 -0.16616994999999998
10.91871 -0.16591282
10.91971 -0.16565251
10.92071 -0.16538933
10.92171 -0.16512329
10.92271 -0.16485507
10.92371 -0.16458656
10.92471 -0.16432042
10.92571 -0.1640587
10.92671 -0.16380141
10.92771 -0.16354606
10.92871 -0.16328862
10.92971 -0.16302543
10.93071 -0.16275496
10.93171 -0.16247836999999998
10.93271 -0.16219859
10.93371 -0.16191863
10.93471 -0.16164016
10.93571 -0.16136322
10.93671 -0.16108692000000002
10.93771 -0.16081061
10.93871 -0.16053440000000002
10.93971 -0.16025882
10.94071 -0.15998381
10.94171 -0.15970804
10.94271 -0.15942917
10.94371 -0.1591451
10.94471 -0.15885537
10.94571 -0.15856171
10.94671 -0.1582674
10.94771 -0.15797559
10.94871 -0.15768771
10.94971 -0.15740287
10.95071 -0.15711867000000002
10.95171 -0.15683258
10.95271 -0.15654333
10.95371 -0.1562512
10.95471 -0.15595721
10.95571 -0.15566206000000002
10.95671 -0.15536558
10.95771 -0.15506707
10.95871 -0.15476623
10.95971 -0.15446395
10.96071 -0.15416218
10.96171 -0.15386285
10.96271 -0.15356657999999998
10.96371 -0.15327204
10.96471 -0.15297647
10.96571 -0.15267722
10.96671 -0.15237313
10.96771 -0.15206519999999998
10.96871 -0.15175581
10.96971 -0.15144733
10.97071 -0.15114084
10.97171 -0.15083585
10.97271 -0.15053112
10.97371 -0.15022570999999998
10.97471 -0.14991963
10.97571 -0.14961358
10.97671 -0.14930799
10.97771 -0.14900223
10.97871 -0.14869464
10.97971 -0.1483835
10.98071 -0.14806835
10.98171 -0.14775052
10.98271 -0.14743275
10.98371 -0.14711766
10.98471 -0.14680632
10.98571 -0.14649769
10.98671 -0.14618932
10.98771 -0.14587877
10.98871 -0.14556492999999998
10.98971 -0.14524832
10.99071 -0.14493037
10.99171 -0.1446122
10.99271 -0.14429395
10.99371 -0.14397504
10.99471 -0.14365503999999998
10.99571 -0.14333456
10.99671 -0.14301522
10.99771 -0.1426987
10.99871 -0.14238545
10.99971 -0.14207398
11.00071 -0.14176142
11.00171 -0.14144494000000002
11.00271 -0.14112333999999999
11.00371 -0.14079768
11.00471 -0.14047064
11.00571 -0.14014497
11.00671 -0.13982213999999998
11.00771 -0.13950187
11.00871 -0.13918285
11.00971 -0.13886392
11.01071 -0.13854487000000001
11.01171 -0.13822623
11.01271 -0.13790834000000002
11.01371 -0.13759042999999999
11.01471 -0.13727064
11.01571 -0.13694698
11.01671 -0.13661878000000002
11.01771 -0.13628752
11.01871 -0.13595638000000002
11.01971 -0.13562867
11.02071 -0.13530615
11.02171 -0.13498814
11.02271 -0.13467208
11.02371 -0.13435509
11.02471 -0.13403539
11.02571 -0.133713
11.02671 -0.13338901
11.02771 -0.1330644
11.02871 -0.13273917000000002
11.02971 -0.13241256
11.03071 -0.13208402
11.03171 -0.13175431
11.03271 -0.13142558
11.03371 -0.13110036
11.03471 -0.13077997
11.03571 -0.13046348000000002
11.03671 -0.13014792
11.03771 -0.12982978
11.03871 -0.12950695
11.03971 -0.12917971
11.04071 -0.12885041
11.04171 -0.12852189
11.04271 -0.12819585
11.04371 -0.12787223
11.04471 -0.12754975
11.04571 -0.12722729
11.04671 -0.12690485
11.04771 -0.12658348
11.04871 -0.12626414
11.04971 -0.12594652
11.05071 -0.12562865
11.05171 -0.12530786
11.05271 -0.12498245000000001
11.05371 -0.12465303999999999
11.05471 -0.12432247
11.05571 -0.12399437
11.05671 -0.12367117
11.05771 -0.12335285
11.05871 -0.12303713
11.05971 -0.12272104
11.06071 -0.12240269
11.06171 -0.12208213999999999
11.06271 -0.12176081000000001
11.06371 -0.12144008999999999
11.06471 -0.12112010999999999
11.06571 -0.12079970999999999
11.06671 -0.12047754999999999
11.06771 -0.12015355000000001
11.06871 -0.11982939999999999
11.06971 -0.11950785
11.07071 -0.11919091999999999
11.07171 -0.11887839
11.07271 -0.11856762
11.07371 -0.11825495
11.07471 -0.11793775000000001
11.07571 -0.11761595
11.07671 -0.11729188
11.07771 -0.11696880000000001
11.07871 -0.11664885
11.07971 -0.11633212
11.08071 -0.11601702
11.08171 -0.11570180999999999
11.08271 -0.11538605
11.08371 -0.11507077
11.08471 -0.11475750000000001
11.08571 -0.11444662000000001
11.08671 -0.11413664
11.08771 -0.11382479999999999
11.08871 -0.11350885
11.08971 -0.11318874
11.09071 -0.11286702000000001
11.09171 -0.11254748
11.09271 -0.11223303000000001
11.09371 -0.11192400999999999
11.09471 -0.11161807
11.09571 -0.11131173999999999
11.09671 -0.11100253
11.09771 -0.11069018
11.09871 -0.11037633999999999
11.09971 -0.11006302999999999
11.10071 -0.10975106999999999
11.10171 -0.10943963
11.10271 -0.10912720999999999
11.10371 -0.10881322
11.10471 -0.10849901999999999
11.10571 -0.10818736999999999
11.10671 -0.10788062
11.10771 -0.10757898
11.10871 -0.10727987
11.10971 -0.10697922
11.11071 -0.10667369999999998
11.11171 -0.10636258999999999
11.11271 -0.10604812999999999
11.11371 -0.10573400999999999
11.11471 -0.10542315000000001
11.11571 -0.10511630999999999
11.11671 -0.10481208000000002
11.11771 -0.1045085
11.11871 -0.10420464
11.11971 -0.10390118999999999
11.12071 -0.10359964
11.12171 -0.10330054
11.12271 -0.10300248000000001
11.12371 -0.10270247999999998
11.12471 -0.10239778
11.12571 -0.1020878
11.12671 -0.10177493
11.12771 -0.10146344
11.12871 -0.10115714
11.12971 -0.10085733
11.13071 -0.10056229
11.13171 -0.10026849000000002
11.13271 -0.099972845
11.13371 -0.09967429800000001
11.13471 -0.09937388800000001
11.13571 -0.09907336200000001
11.13671 -0.098773488
11.13771 -0.09847342699999999
11.13871 -0.09817153899999999
11.13971 -0.097867067
11.14071 -0.097561342
11.14171 -0.097257504
11.14271 -0.096958724
11.14371 -0.09666614899999999
11.14471 -0.09637789299999999
11.14571 -0.096089905
11.14671 -0.095798174
11.14771 -0.09550090800000001
11.14871 -0.09519928700000001
11.14971 -0.094896409
11.15071 -0.094595231
11.15171 -0.09429688800000001
11.15271 -0.094000541
11.15371 -0.093704602
11.15471 -0.093408389
11.15571 -0.09311285700000001
11.15671 -0.092819839
11.15771 -0.092530367
11.15871 -0.09224336799999999
11.15971 -0.09195576400000001
11.16071 -0.091664115
11.16171 -0.09136673799999999
11.16271 -0.091064879
11.16371 -0.090762146
11.16471 -0.090462482
11.16571 -0.09016800900000001
11.16671 -0.089878129
11.16771 -0.089590292
11.16871 -0.08930188500000001
11.16971 -0.089011813
11.17071 -0.088720804
11.17171 -0.088430283
11.17271 -0.088140811
11.17371 -0.087851327
11.17471 -0.087559782
11.17571 -0.087264756
11.17671 -0.086966838
11.17771 -0.086668716
11.17871 -0.086373778
11.17971 -0.086084078
11.18071 -0.085799053
11.18171 -0.085515832
11.18271 -0.08523091699999999
11.18371 -0.084942178
11.18471 -0.084649835
11.18571 -0.084355916
11.18671 -0.084062619
11.18771 -0.083770842
11.18871 -0.083479856
11.18971 -0.083188241
11.19071 -0.082895329
11.19171 -0.082602003
11.19271 -0.082310213
11.19371 -0.082021538
11.19471 -0.081735844
11.19571 -0.081451045
11.19671 -0.08116420399999999
11.19771 -0.080873282
11.19871 -0.080578419
11.19971 -0.08028181599999999
11.20071 -0.07998636
11.20171 -0.07969393599999999
11.20271 -0.079404464
11.20371 -0.079116278
11.20471 -0.07882745099999999
11.20571 -0.07853711699999999
11.20671 -0.078245829
11.20771 -0.07795484300000001
11.20871 -0.077664887
11.20971 -0.077375415
11.21071 -0.077084923
11.21171 -0.076792086
11.21271 -0.076496886
11.21371 -0.076200895
11.21471 -0.075906405
11.21571 -0.075615023
11.21671 -0.075326592
11.21771 -0.075039238
11.21871 -0.074750441
11.21971 -0.07445846
11.22071 -0.074163167
11.22171 -0.07386583
11.22271 -0.073568104
11.22371 -0.07327098300000001
11.22471 -0.07297443199999999
11.22571 -0.07267786400000001
11.22671 -0.072380976
11.22771 -0.072084274
11.22871 -0.07178880600000001
11.22971 -0.07149530600000001
11.23071 -0.071203383
11.23171 -0.07091143600000001
11.23271 -0.070617389
11.23371 -0.070319802
11.23471 -0.070018705
11.23571 -0.069715566
11.23671 -0.06941243799999999
11.23771 -0.069110899
11.23871 -0.06881142600000001
11.23971 -0.068513461
11.24071 -0.068216096
11.24171 -0.067918655
11.24271 -0.067620905
11.24371 -0.06732273
11.24471 -0.067023671
11.24571 -0.06672281299999999
11.24671 -0.066419202
11.24771 -0.0661125
11.24871 -0.06580344599999999
11.24971 -0.065493683
11.25071 -0.065185048
11.25171 -0.064878707
11.25271 -0.064574648
11.25371 -0.064271828
11.25471 -0.063968828
11.25571 -0.063664501
11.25671 -0.063358288
11.25771 -0.063050073
11.25871 -0.062739855
11.25971 -0.062427594
11.26071 -0.062113389
11.26171 -0.061797799
11.26271 -0.061481964
11.26371 -0.06116727599999999
11.26471 -0.060854718
11.26571 -0.060544268
11.26671 -0.060234754
11.26771 -0.05992437900000001
11.26871 -0.059611525
11.26971 -0.059295433999999994
11.27071 -0.05897634
11.27171 -0.058655074
11.27271 -0.058332475999999994
11.27371 -0.058009097
11.27471 -0.057685288
11.27571 -0.057361549
11.27671 -0.057038675999999996
11.27771 -0.056717487000000004
11.27871 -0.056398177
11.27971 -0.056079861999999994
11.28071 -0.055760646
11.28171 -0.055438397
11.28271 -0.055111764
11.28371 -0.054780870999999995
11.28471 -0.054447184
11.28571 -0.054112688
11.28671 -0.053778832
11.28771 -0.053445982999999996
11.28871 -0.053113594
11.28971 -0.052780948999999994
11.29071 -0.052447792
11.29171 -0.052114407
11.29271 -0.051781052
11.29371 -0.051447289
11.29471 -0.051111821
11.29571 -0.05077305199999999
11.29671 -0.050430151
11.29771 -0.050083804
11.29871 -0.049736105999999995
11.29971 -0.049389525999999996
11.30071 -0.049045530999999996
11.30171 -0.048703773
11.30271 -0.048362368
11.30371 -0.048019056
11.30471 -0.047672490000000005
11.30571 -0.047322831
11.30671 -0.046971263
11.30771 -0.046618906
11.30871 -0.046265929000000004
11.30971 -0.045911534000000004
11.31071 -0.0455548
11.31171 -0.045195702
11.31271 -0.044835504
11.31371 -0.044476075
11.31471 -0.044118581
11.31571 -0.043762472000000004
11.31671 -0.043405502
11.31771 -0.043044947
11.31871 -0.042679221999999996
11.31971 -0.04230887
11.32071 -0.041936242
11.32171 -0.041564071
11.32271 -0.04119387
11.32371 -0.040825205999999996
11.32471 -0.04045626
11.32571 -0.040085218
11.32671 -0.039711469
11.32771 -0.039335771
11.32871 -0.038959313
11.32971 -0.038582474000000005
11.33071 -0.038204226
11.33171 -0.037822733
11.33271 -0.037436758
11.33371 -0.037046874
11.33471 -0.036655512
11.33571 -0.036265721
11.33671 -0.035879362
11.33771 -0.035495916
11.33871 -0.035112735000000006
11.33971 -0.034726554
11.34071 -0.034335317
11.34171 -0.033939132
11.34271 -0.033539813
11.34371 -0.033139405000000004
11.34471 -0.032738823
11.34571 -0.032337487000000005
11.34671 -0.031934166
11.34771 -0.031528313
11.34871 -0.031120806999999997
11.34971 -0.030713493
11.35071 -0.030307811999999996
11.35171 -0.029903487
11.35271 -0.029498315
11.35371 -0.029089287
11.35471 -0.02867438
11.35571 -0.028253875999999997
11.35671 -0.027830244
11.35771 -0.027406734000000002
11.35871 -0.026985523
11.35971 -0.026566623
11.36071 -0.026148188
11.36171 -0.025727891
11.36271 -0.025304389000000004
11.36371 -0.024877858000000003
11.36471 -0.024449336000000002
11.36571 -0.024019501999999998
11.36671 -0.023587851
11.36771 -0.023152967
11.36871 -0.022713709
11.36971 -0.022270424
11.37071 -0.02182524
11.37171 -0.021381096999999998
11.37271 -0.020940068
11.37371 -0.02050208
11.37471 -0.020064859
11.37571 -0.019625173
11.37671 -0.019180558
11.37771 -0.018730464
11.37871 -0.018276161000000003
11.37971 -0.017819592999999998
11.38071 -0.017362076
11.38171 -0.016903714
11.38271 -0.01644385
11.38371 -0.01598208
11.38471 -0.015518955
11.38571 -0.015055790000000001
11.38671 -0.014593654000000001
11.38771 -0.014132328
11.38871 -0.013670001999999999
11.38971 -0.013204092
11.39071 -0.012732657999999999
11.39171 -0.012255558000000001
11.39271 -0.011774551
11.39371 -0.011292315
11.39471 -0.01081099
11.39571 -0.010331205000000001
11.39671 -0.009852097
11.39771 -0.009372195199999999
11.39871 -0.0088904475
11.39971 -0.0084066734
11.40071 -0.0079212085
11.40171 -0.007434133999999999
11.40271 -0.0069447829
11.40371 -0.0064519838
11.40471 -0.0059549016
11.40571 -0.0054538577
11.40671 -0.0049504681
11.40771 -0.0044469085
11.40871 -0.0039447474
11.40971 -0.0034440726999999997
11.41071 -0.0029434925
11.41171 -0.0024409768
11.41271 -0.0019349764
11.41371 -0.0014250965
11.41471 -0.0009119785300000001
11.41571 -0.0003965959
11.41671 0.00012045111000000001
11.41771 0.00063911443
11.41871 0.0011595058
11.41971 0.0016813357
11.42071 0.0022037411
11.42171 0.002725712
11.42271 0.0032468743
11.42371 0.0037680430999999996
11.42471 0.0042910582
11.42571 0.0048179291999999995
11.42671 0.005349798100000001
11.42771 0.005886373
11.42871 0.0064261854
11.42971 0.0069674541
11.43071 0.0075089789
11.43171 0.008050486899999999
11.43271 0.0085923137
11.43371 0.0091347756
11.43471 0.0096778109
11.43571 0.010221183
11.43671 0.010765062
11.43771 0.011310454000000001
11.43871 0.011859014
11.43971 0.012412219
11.44071 0.012970412
11.44171 0.013532398999999999
11.44271 0.014095930000000001
11.44371 0.014658827
11.44471 0.015220065
11.44571 0.015780125
11.44671 0.016340445
11.44771 0.016902406
11.44871 0.0174666
11.44971 0.018032846999999998
11.45071 0.01860086
11.45171 0.019170932
11.45271 0.01974402
11.45371 0.020321082
11.45471 0.020902113
11.45571 0.021485663999999998
11.45671 0.022069324
11.45771 0.022650992
11.45871 0.023230138
11.45971 0.023808198
11.46071 0.024387793
11.46171 0.024971258
11.46271 0.025559422999999998
11.46371 0.026151407
11.46471 0.026745494999999998
11.46571 0.027340418000000002
11.46671 0.027936077
11.46771 0.028533220999999998
11.46871 0.029132395999999998
11.46971 0.029733043999999997
11.47071 0.030333531
11.47171 0.030932215
11.47271 0.031528811
11.47371 0.032125058
11.47471 0.032724036
11.47571 0.033328487
11.47671 0.033939182
11.47771 0.034554425
11.47871 0.035171042
11.47971 0.035786245
11.48071 0.036399100999999996
11.48171 0.037010718
11.48271 0.037623078
11.48371 0.038237485999999994
11.48471 0.038853729999999996
11.48571 0.039470586
11.48671 0.040087197
11.48771 0.040704239
11.48871 0.041323861999999996
11.48971 0.041948361
11.49071 0.042578385999999996
11.49171 0.043212069
11.49271 0.043845768
11.49371 0.044476069
11.49471 0.045101789999999996
11.49571 0.045724635
11.49671 0.0463481
11.49771 0.046975343
11.49871 0.047607451999999995
11.49971 0.048243195999999995
11.50071 0.048880349
11.50171 0.049517496
11.50271 0.050155003999999996
11.50371 0.050794450000000005
11.50471 0.051436975
11.50571 0.052081892000000005
11.50671 0.052726665
11.50771 0.053368416
11.50871 0.054005987
11.50971 0.054641033
11.51071 0.05527734199999999
11.51171 0.05591865
11.51271 0.056566409
11.51371 0.057218975
11.51471 0.057872728
11.51571 0.058524334
11.51671 0.059172651
11.51771 0.059819059
11.51871 0.060466042
11.51971 0.061115227
11.52071 0.06176625
11.52171 0.062417344
11.52271 0.063067052
11.52371 0.063715794
11.52471 0.064365985
11.52571 0.065020513
11.52671 0.065680576
11.52771 0.06634448700000001
11.52871 0.067008339
11.52971 0.067668199
11.53071 0.068322429
11.53171 0.068972621
11.53271 0.069622492
11.53371 0.07027557000000001
11.53471 0.070933194
11.53571 0.071594119
11.53671 0.072255865
11.53771 0.072916714
11.53871 0.073576852
11.53971 0.07423787600000001
11.54071 0.074901141
11.54171 0.075566187
11.54271 0.076230615
11.54371 0.07689152299999999
11.54471 0.077547628
11.54571 0.078200479
11.54671 0.07885384299999999
11.54771 0.07951156599999999
11.54871 0.08017529
11.54971 0.080843526
11.55071 0.081512646
11.55171 0.082179136
11.55271 0.082841527
11.55371 0.083500828
11.55471 0.084159296
11.55571 0.084818579
11.55671 0.085478602
11.55771 0.086137984
11.55871 0.086795585
11.55971 0.087451917
11.56071 0.08810923899999999
11.56171 0.08877017
11.56271 0.089435768
11.56371 0.09010439399999999
11.56471 0.090772333
11.56571 0.091435813
11.56671 0.092093117
11.56771 0.092745491
11.56871 0.0933962
11.56971 0.094048493
11.57071 0.094703841
11.57171 0.095361512
11.57271 0.09601963100000001
11.57371 0.096676813
11.57471 0.09733311
11.57571 0.09798960500000001
11.57671 0.09864704899999999
11.57771 0.09930470300000001
11.57871 0.09996030700000001
11.57971 0.10061142000000001
11.58071 0.10125713
11.58171 0.10189903000000002
11.58271 0.10254058999999999
11.58371 0.1031853
11.58471 0.1038347
11.58571 0.10448769
11.58671 0.10514129
11.58771 0.10579249000000002
11.58871 0.1064398
11.58971 0.10708359999999999
11.59071 0.10772522
11.59171 0.10836560999999999
11.59271 0.10900459000000001
11.59371 0.10964130000000001
11.59471 0.11027532
11.59571 0.11090765
11.59671 0.11154055
11.59771 0.11217623
11.59871 0.11281536
11.59971 0.11345629
11.60071 0.11409567000000001
11.60171 0.11473017999999999
11.60271 0.11535825
11.60371 0.11598070999999999
11.60471 0.11660004
11.60571 0.1172188
11.60671 0.1178383
11.60771 0.11845839
11.60871 0.11907815000000001
11.60971 0.11969703
11.61071 0.12031539999999999
11.61171 0.12093396000000001
11.61271 0.12155279
11.61371 0.12217059999999999
11.61471 0.12278503
11.61571 0.12339383000000001
11.61671 0.12399634999999999
11.61771 0.12459413000000001
11.61871 0.12519022999999999
11.61971 0.12578765
11.62071 0.12638783
11.62171 0.12699006
11.62271 0.12759220999999998
11.62371 0.12819201
11.62471 0.12878827
11.62571 0.12938093
11.62671 0.12997047
11.62771 0.13055701
11.62871 0.13113999999999998
11.62971 0.13171871000000002
11.63071 0.1322932
11.63171 0.13286488
11.63271 0.13343614
11.63371 0.13400915
11.63471 0.13458448
11.63571 0.13516068
11.63671 0.13573482
11.63771 0.13630399
11.63871 0.13686672
11.63971 0.13742341
11.64071 0.13797578
11.64171 0.13852569
11.64271 0.13907419999999998
11.64371 0.13962142
11.64471 0.14016707
11.64571 0.14071125
11.64671 0.14125458
11.64771 0.14179772000000002
11.64871 0.14234043
11.64971 0.14288117
11.65071 0.14341741
11.65171 0.14394692
11.65271 0.14446890999999998
11.65371 0.14498469
11.65471 0.14549700000000002
11.65571 0.14600868
11.65671 0.14652136
11.65771 0.14703491
11.65871 0.1475479
11.65971 0.14805860999999998
11.66071 0.14856594
11.66171 0.14906951000000002
11.66271 0.14956919
11.66371 0.15006453
11.66471 0.15055458
11.66571 0.15103851
11.66671 0.15151641999999999
11.66771 0.15198982
11.66871 0.15246124
11.66971 0.15293312
11.67071 0.15340649
11.67171 0.15388042
11.67271 0.15435241
11.67371 0.15481967
11.67471 0.15528031
11.67571 0.15573404000000002
11.67671 0.15618177
11.67771 0.15662482
11.67871 0.15706408
11.67971 0.15749988
11.68071 0.15793241
11.68171 0.15836224
11.68271 0.15879044
11.68371 0.15921802
11.68471 0.1596451
11.68571 0.16007036
11.68671 0.16049132
11.68771 0.16090542
11.68871 0.16131120999999998
11.68971 0.1617091
11.69071 0.16210111
11.69171 0.16248979
11.69271 0.16287705
11.69371 0.16326343000000001
11.69471 0.16364831
11.69571 0.16403062000000002
11.69671 0.16440955999999998
11.69771 0.16478479
11.69871 0.16515609
11.69971 0.16552279
11.70071 0.16588366999999998
11.70171 0.16623748
11.70271 0.16658368
11.70371 0.16692311
11.70471 0.16725794
11.70571 0.16759071
11.70671 0.16792312
11.70771 0.16825529
11.70871 0.16858568
11.70971 0.16891203
11.71071 0.16923242
11.71171 0.16954602
11.71271 0.16985309
11.71371 0.17015433
11.71471 0.17045026000000002
11.71571 0.17074096
11.71671 0.1710264
11.71771 0.17130696
11.71871 0.17158369
11.71971 0.17185793
11.72071 0.17213058
11.72171 0.17240129999999998
11.72271 0.17266848999999998
11.72371 0.17292985
11.72471 0.17318355000000002
11.72571 0.17342907
11.72671 0.17366735
11.72771 0.17390017
11.72871 0.17412918
11.72971 0.17435516
11.73071 0.17457786
11.73171 0.17479656
11.73271 0.17501068
11.73371 0.17522015000000002
11.73471 0.17542517000000002
11.73571 0.1756257
11.73671 0.17582112
11.73771 0.17601026
11.73871 0.17619211999999998
11.73971 0.17636656
11.74071 0.17653457
11.74171 0.17669795000000002
11.74271 0.17685837000000001
11.74371 0.17701653
11.74471 0.17717179
11.74571 0.17732257
11.74671 0.1774672
11.74771 0.17760473000000002
11.74871 0.17773522
11.74971 0.17785941
11.75071 0.17797807
11.75171 0.17809152
11.75271 0.1781996
11.75371 0.17830214
11.75471 0.17839938
11.75571 0.17849208
11.75671 0.17858115
11.75771 0.17866695
11.75871 0.17874883
11.75971 0.17882524
11.76071 0.17889437
11.76171 0.17895506
11.76271 0.17900743000000002
11.76371 0.17905273
11.76471 0.17909270000000002
11.76571 0.17912871
11.76671 0.17916113
11.76771 0.17918946
11.76871 0.17921283
11.76971 0.17923067
11.77071 0.17924289999999998
11.77171 0.17924976
11.77271 0.1792512
11.77371 0.17924663000000002
11.77471 0.17923501
11.77571 0.17921549
11.77671 0.17918803
11.77771 0.17915376
11.77871 0.1791145
11.77971 0.17907191
11.78071 0.17902667
11.78171 0.17897807
11.78271 0.17892442
11.78371 0.17886403
11.78471 0.17879591
11.78571 0.17872017
11.78671 0.17863759999999998
11.78771 0.17854889999999998
11.78871 0.17845423
11.78971 0.1783532
11.79071 0.17824542
11.79171 0.17813116
11.79271 0.17801148
11.79371 0.1778878
11.79471 0.17776095
11.79571 0.1776305
11.79671 0.17749477
11.79771 0.17735161
11.79871 0.17719946
11.79971 0.17703829
11.80071 0.17686939999999998
11.80171 0.17669467
11.80271 0.17651544
11.80371 0.17633185
11.80471 0.1761431
11.80571 0.1759482
11.80671 0.17574687
11.80771 0.17553972
11.80871 0.17532769
11.80971 0.17511111999999998
11.81071 0.17488919
11.81171 0.17466012
11.81271 0.17442227999999999
11.81371 0.17417525
11.81471 0.17392028999999998
11.81571 0.17365975
11.81671 0.17339574000000002
11.81771 0.17312893999999998
11.81871 0.17285829
11.81971 0.17258174
11.82071 0.17229761
11.82171 0.1720055
11.82271 0.17170639000000001
11.82371 0.17140165
11.82471 0.17109187
11.82571 0.17077633
11.82671 0.17045351
11.82771 0.17012231
11.82871 0.16978302
11.82971 0.16943741
11.83071 0.16908771
11.83171 0.1687351
11.83271 0.1683789
11.83371 0.16801683
11.83471 0.16764653
11.83571 0.16726691999999999
11.83671 0.16687894
11.83771 0.16648481
11.83871 0.16608651
11.83971 0.16568452
11.84071 0.16527752
11.84171 0.16486349
11.84271 0.16444121
11.84371 0.16401114
11.84471 0.16357515
11.84571 0.16313508
11.84671 0.16269143
11.84771 0.16224282
11.84871 0.16178701
11.84971 0.16132239999999998
11.85071 0.16084929
11.85171 0.16036971
11.85271 0.15988607999999999
11.85371 0.15939954
11.85471 0.15890901000000002
11.85571 0.15841193
11.85671 0.15790585000000001
11.85771 0.1573901
11.85871 0.15686627
11.85971 0.15633712
11.86071 0.15580476999999998
11.86171 0.15526947000000002
11.86271 0.15472953
11.86371 0.1541827
11.86471 0.15362786
11.86571 0.15306568999999998
11.86671 0.15249806
11.86771 0.15192645
11.86871 0.15135064
11.86971 0.15076861
11.87071 0.15017787999999999
11.87171 0.14957733
11.87271 0.1489682
11.87371 0.14835358999999998
11.87471 0.14773663
11.87571 0.14711861
11.87671 0.14649818
11.87771 0.1458723
11.87871 0.14523811
11.87971 0.14459463
11.88071 0.14394296
11.88171 0.14328524
11.88271 0.14262291
11.88371 0.14195582
11.88471 0.14128253000000002
11.88571 0.14060183999999998
11.88671 0.13991408
11.88771 0.13922133
11.88871 0.13852618
11.88971 0.1378299
11.89071 0.13713127
11.89171 0.13642694
11.89271 0.13571326
11.89371 0.13498828
11.89471 0.13425287
11.89571 0.13351005
11.89671 0.13276316
11.89771 0.13201408
11.89871 0.13126256
11.89971 0.13050706
11.90071 0.12974625
11.90171 0.12898004999999998
11.90271 0.12820949
11.90371 0.12743542
11.90471 0.12665726000000002
11.90571 0.12587275
11.90671 0.12507901999999999
11.90771 0.12427442999999999
11.90871 0.12345989
11.90971 0.12263876
11.91071 0.12181517
11.91171 0.12099191999999999
11.91271 0.12016916999999999
11.91371 0.11934463000000001
11.91471 0.11851514999999999
11.91571 0.11767843
11.91671 0.11683396
11.91771 0.11598257
11.91871 0.11512515
11.91971 0.11426165999999999
11.92071 0.11339118000000001
11.92171 0.11251294
11.92271 0.11162757
11.92371 0.11073744
11.92471 0.10984582
11.92571 0.108955
11.92671 0.10806489999999999
11.92771 0.10717285
11.92871 0.10627487000000001
11.92971 0.10536765999999999
11.93071 0.10445014
11.93171 0.10352365999999999
11.93271 0.10259084
11.93371 0.10165394
11.93471 0.10071393999999999
11.93571 0.099770608
11.93671 0.09882348799999999
11.93771 0.09787287600000001
11.93871 0.096919882
11.93971 0.095965562
11.94071 0.095009699
11.94171 0.094050262
11.94271 0.093084044
11.94371 0.09210828
11.94471 0.091122207
11.94571 0.090127654
11.94671 0.089128199
11.94771 0.08812737699999999
11.94871 0.08712705500000001
11.94971 0.08612687200000001
11.95071 0.085124961
11.95171 0.084119313
11.95271 0.083108869
11.95371 0.082093617
11.95471 0.081073859
11.95571 0.08004927099999999
11.95671 0.07901867500000001
11.95771 0.07798073900000001
11.95871 0.07693519
11.95971 0.075883575
11.96071 0.07482896900000001
11.96171 0.073774572
11.96271 0.072722067
11.96371 0.071670674
11.96471 0.070617552
11.96571 0.069559296
11.96671 0.068493612
11.96771 0.067420176
11.96871 0.066340307
11.96971 0.06525577
11.97071 0.06416766
11.97171 0.063076091
11.97271 0.061980821000000005
11.97371 0.060882180999999994
11.97471 0.059781509
11.97571 0.058680616
11.97671 0.05758056600000001
11.97771 0.056480651
11.97871 0.055378291
11.97971 0.054270192
11.98071 0.053154014000000006
11.98171 0.052029634
11.98271 0.050899177000000004
11.98371 0.049765798
11.98471 0.048632006000000005
11.98571 0.047498583000000004
11.98671 0.046364666
11.98771 0.045228793
11.98871 0.044090097
11.98971 0.042948761
11.99071 0.041805473
11.99171 0.040660374
11.99271 0.039512379
11.99371 0.038359506
11.99471 0.037200103
11.99571 0.036034145000000004
11.99671 0.034863688
11.99771 0.033692014
11.99871 0.032521962
11.99971 0.031354421
12.00071 0.030187976999999998
12.00171 0.029019872000000002
12.00271 0.027847651
12.00371 0.026670427
12.00471 0.025488983
12.00571 0.024304769
12.00671 0.023118618
12.00771 0.021930144999999998
12.00871 0.020738262
12.00971 0.019542384
12.01071 0.018343393
12.01171 0.017143534
12.01271 0.015945206
12.01371 0.014749423
12.01471 0.013554997999999999
12.01571 0.012359086
12.01671 0.011158778
12.01771 0.0099527664
12.01871 0.0087419743
12.01971 0.0075287935
12.02071 0.0063154752
12.02171 0.0051027808
12.02271 0.0038897921000000005
12.02371 0.0026749329
12.02471 0.0014574051
12.02571 0.00023795767
12.02671 -0.0009815930800000001
12.02771 -0.0021997455
12.02871 -0.0034165918
12.02971 -0.0046340105
12.03071 -0.0058545767
12.03171 -0.0070798851
12.03271 -0.0083094332
12.03371 -0.0095408686
12.03471 -0.010771457
12.03571 -0.011999788
12.03671 -0.013226566
12.03771 -0.014453955999999999
12.03871 -0.015683970999999998
12.03971 -0.016917028
12.04071 -0.018151679
12.04171 -0.019385689
12.04271 -0.020617657
12.04371 -0.021848037
12.04471 -0.023078804999999997
12.04571 -0.024312018999999997
12.04671 -0.0255483
12.04771 -0.026786322
12.04871 -0.028023706
12.04971 -0.029258677000000004
12.05071 -0.030491334999999998
12.05171 -0.0317236
12.05271 -0.03295787
12.05371 -0.034195289
12.05471 -0.035434859
12.05571 -0.036674025
12.05671 -0.037910332000000005
12.05771 -0.039143042999999995
12.05871 -0.040373567
12.05971 -0.041604467
12.06071 -0.042837707
12.06171 -0.044073377000000004
12.06271 -0.045309776999999996
12.06371 -0.046544732
12.06471 -0.047777183
12.06571 -0.049007911
12.06671 -0.050238858
12.06771 -0.051471533
12.06871 -0.052705704
12.06971 -0.053939299
12.07071 -0.055169698
12.07171 -0.056395499
12.07271 -0.057617580999999994
12.07371 -0.058838638
12.07471 -0.060061534
12.07571 -0.061287521
12.07671 -0.062515499
12.07771 -0.063742825
12.07871 -0.064967043
12.07971 -0.066187326
12.08071 -0.06740468699999999
12.08171 -0.068620889
12.08271 -0.069836894
12.08371 -0.071052037
12.08471 -0.07226453199999999
12.08571 -0.073472934
12.08671 -0.07467752999999999
12.08771 -0.075880502
12.08871 -0.077084755
12.08971 -0.078292051
12.09071 -0.079501764
12.09171 -0.080711086
12.09271 -0.08191659000000001
12.09371 -0.083116139
12.09471 -0.084309926
12.09571 -0.085500005
12.09671 -0.086688733
12.09771 -0.087877258
12.09871 -0.08906505499999999
12.09971 -0.090250757
12.10071 -0.09143356000000001
12.10171 -0.092614128
12.10271 -0.093794201
12.10371 -0.094975234
12.10471 -0.09615696
12.10571 -0.097337057
12.10671 -0.098512182
12.10771 -0.099679851
12.10871 -0.10083993
12.10971 -0.10199472000000001
12.11071 -0.10314765000000001
12.11171 -0.10430132
12.11271 -0.1054562
12.11371 -0.1066108
12.11471 -0.10776292999999999
12.11571 -0.10891124
12.11671 -0.11005585999999999
12.11771 -0.11119781000000001
12.11871 -0.11233773999999999
12.11971 -0.11347489
12.12071 -0.11460738999999999
12.12171 -0.11573344
12.12271 -0.11685285000000001
12.12371 -0.11796755
12.12471 -0.1190808
12.12571 -0.12019534999999999
12.12671 -0.1213118
12.12771 -0.12242819999999999
12.12871 -0.12354117
12.12971 -0.12464776
12.13071 -0.12574688
12.13171 -0.12683955
12.13271 -0.1279277
12.13371 -0.1290128
12.13471 -0.13009488
12.13571 -0.13117304
12.13671 -0.13224654
12.13771 -0.1333159
12.13871 -0.13438288999999998
12.13971 -0.13544932999999998
12.14071 -0.13651572
12.14171 -0.1375804
12.14271 -0.13864017
12.14371 -0.13969201
12.14471 -0.14073473
12.14571 -0.14176968
12.14671 -0.14279989999999998
12.14771 -0.14382828
12.14871 -0.144856
12.14971 -0.14588221
12.15071 -0.14690487
12.15171 -0.14792233000000002
12.15271 -0.14893427
12.15371 -0.14994153
12.15471 -0.15094501000000002
12.15571 -0.15194457
12.15671 -0.15293874
12.15771 -0.15392572000000002
12.15871 -0.15490475
12.15971 -0.15587705000000002
12.16071 -0.15684544
12.16171 -0.15781277999999999
12.16271 -0.15878025
12.16371 -0.15974659
12.16471 -0.16070874
12.16571 -0.16166359
12.16671 -0.16260961999999998
12.16771 -0.16354747
12.16871 -0.16447916
12.16971 -0.16540653
12.17071 -0.16633016
12.17171 -0.16724929
12.17271 -0.16816284
12.17371 -0.16907057
12.17471 -0.16997351
12.17571 -0.17087325
12.17671 -0.17177053
12.17771 -0.17266432
12.17871 -0.17355199999999998
12.17971 -0.17443076000000002
12.18071 -0.1752993
12.18171 -0.17615873
12.18271 -0.17701202000000002
12.18371 -0.17786233999999998
12.18471 -0.17871134
12.18571 -0.17955842
12.18671 -0.18040146
12.18771 -0.18123823
12.18871 -0.18206772
12.18971 -0.18289033999999998
12.19071 -0.18370703
12.19171 -0.18451809
12.19271 -0.18532259
12.19371 -0.186119
12.19471 -0.18690645
12.19571 -0.18768579000000002
12.19671 -0.1884595
12.19771 -0.1892304
12.19871 -0.19
12.19971 -0.19076748000000002
12.20071 -0.19153008
12.20171 -0.19228463
12.20271 -0.19302927
12.20371 -0.1937643
12.20471 -0.19449163
12.20571 -0.19521333999999999
12.20671 -0.19593038999999998
12.20771 -0.19664229
12.20871 -0.19734788
12.20971 -0.19804656
12.21071 -0.19873893
12.21171 -0.19942638
12.21271 -0.20010986
12.21371 -0.20078879000000002
12.21471 -0.20146107
12.21571 -0.20212401000000002
12.21671 -0.20277605
12.21771 -0.20341773
12.21871 -0.20405153999999998
12.21971 -0.20468049
12.22071 -0.20530645
12.22171 -0.20592927000000003
12.22271 -0.20654711
12.22371 -0.20715781000000003
12.22471 -0.20776023000000002
12.22571 -0.20835467000000002
12.22671 -0.2089422
12.22771 -0.20952347999999998
12.22871 -0.21009805999999998
12.22971 -0.21066458000000002
12.23071 -0.21122190999999998
12.23171 -0.21177017999999997
12.23271 -0.21231118999999998
12.23371 -0.21284739
12.23471 -0.21338046000000002
12.23571 -0.21391013
12.23671 -0.21443425000000002
12.23771 -0.21495002
12.23871 -0.21545547
12.23971 -0.21595054
12.24071 -0.21643678000000002
12.24171 -0.2169162
12.24271 -0.21738992000000001
12.24371 -0.21785770000000002
12.24471 -0.21831843
12.24571 -0.21877124000000003
12.24671 -0.21921634
12.24771 -0.21965492
12.24871 -0.22008822
12.24971 -0.22051637
12.25071 -0.22093803
12.25171 -0.22135093
12.25271 -0.22175330999999998
12.25371 -0.22214502
12.25471 -0.22252767999999998
12.25571 -0.22290377
12.25671 -0.22327518000000002
12.25771 -0.22364219
12.25871 -0.22400345
12.25971 -0.22435710000000003
12.26071 -0.22470187000000003
12.26171 -0.22503783
12.26271 -0.22536595
12.26371 -0.22568721
12.26471 -0.22600167
12.26571 -0.22630836000000001
12.26671 -0.22660608000000002
12.26771 -0.22689443999999998
12.26871 -0.22717437
12.26971 -0.22744778999999998
12.27071 -0.22771635999999998
12.27171 -0.22798042999999998
12.27271 -0.22823869
12.27371 -0.22848882
12.27471 -0.22872881999999997
12.27571 -0.22895804
12.27671 -0.22917744
12.27771 -0.22938878
12.27871 -0.22959350999999997
12.27971 -0.22979199
12.28071 -0.22998366
12.28171 -0.23016769
12.28271 -0.23034394000000002
12.28371 -0.23051309
12.28471 -0.23067614999999997
12.28571 -0.23083342
12.28671 -0.23098402
12.28771 -0.23112595000000002
12.28871 -0.23125727
12.28971 -0.23137714999999998
12.29071 -0.23148644
12.29171 -0.2315873
12.29271 -0.23168209
12.29371 -0.2317721
12.29471 -0.23185723000000003
12.29571 -0.23193621999999997
12.29671 -0.23200777
12.29771 -0.2320712
12.29871 -0.23212654
12.29971 -0.23217413
12.30071 -0.23221378
12.30171 -0.23224462999999998
12.30271 -0.23226554
12.30371 -0.23227602000000003
12.30471 -0.23227686
12.30571 -0.23227008
12.30671 -0.23225801999999998
12.30771 -0.23224213999999999
12.30871 -0.23222225999999999
12.30971 -0.23219657999999999
12.31071 -0.23216275
12.31171 -0.2321189
12.31271 -0.2320644
12.31371 -0.23199974
12.31471 -0.23192586
12.31571 -0.23184344
12.31671 -0.23175270999999997
12.31771 -0.23165377999999998
12.31871 -0.23154723
12.31971 -0.23143429
12.32071 -0.23131635999999997
12.32171 -0.23119419
12.32271 -0.23106721000000002
12.32371 -0.23093338
12.32471 -0.23079012
12.32571 -0.23063538
12.32671 -0.23046872000000002
12.32771 -0.23029130000000003
12.32871 -0.23010534000000002
12.32971 -0.22991288
12.33071 -0.22971514
12.33171 -0.22951222000000002
12.33271 -0.2293037
12.33371 -0.22908908
12.33471 -0.22886801
12.33571 -0.22864013
12.33671 -0.22840463000000003
12.33771 -0.22816004
12.33871 -0.22790479
12.33971 -0.22763798000000002
12.34071 -0.22736012000000003
12.34171 -0.22707321000000003
12.34271 -0.22678003
12.34371 -0.22648296
12.34471 -0.22618293
12.34571 -0.22587916000000002
12.34671 -0.2255697
12.34771 -0.22525235999999998
12.34871 -0.22492553
12.34971 -0.22458853
12.35071 -0.22424128999999998
12.35171 -0.22388400999999997
12.35271 -0.22351697999999998
12.35371 -0.22314081
12.35471 -0.22275673999999998
12.35571 -0.22236661
12.35671 -0.22197235
12.35771 -0.22157521000000002
12.35871 -0.22117486
12.35971 -0.22076941
12.36071 -0.22035604
12.36171 -0.21993225
12.36271 -0.21949678000000003
12.36371 -0.21904998
12.36471 -0.2185934
12.36571 -0.21812897
12.36671 -0.21765830000000003
12.36771 -0.21718235
12.36871 -0.2167016
12.36971 -0.21621631
12.37071 -0.21572646
12.37171 -0.21523152999999998
12.37271 -0.21473025
12.37371 -0.21422060999999998
12.37471 -0.21370057999999997
12.37571 -0.21316896000000002
12.37671 -0.21262606999999997
12.37771 -0.21207377
12.37871 -0.21151481
12.37971 -0.21095162
12.38071 -0.21038542000000002
12.38171 -0.20981598999999998
12.38271 -0.20924199000000002
12.38371 -0.20866181999999997
12.38471 -0.20807409000000002
12.38571 -0.20747782999999997
12.38671 -0.2068724
12.38771 -0.20625733
12.38871 -0.20563249
12.38971 -0.20499844
12.39071 -0.20435671
12.39171 -0.20370951
12.39271 -0.20305901
12.39371 -0.20240638
12.39471 -0.2017512
12.39571 -0.20109145
12.39671 -0.20042441
12.39771 -0.19974777999999999
12.39871 -0.19906048999999998
12.39971 -0.19836278999999998
12.40071 -0.19765593999999997
12.40171 -0.19694143000000003
12.40271 -0.19622059000000003
12.40371 -0.19549453
12.40471 -0.19476431
12.40571 -0.19403087
12.40671 -0.19329469999999999
12.40771 -0.19255531
12.40871 -0.19181104999999998
12.40971 -0.19105941
12.41071 -0.19029789
12.41171 -0.18952512
12.41271 -0.1887415
12.41371 -0.18794897
12.41471 -0.18715023
12.41571 -0.18634751000000002
12.41671 -0.18554195
12.41771 -0.18473353
12.41871 -0.18392149
12.41971 -0.18310497
12.42071 -0.18228313
12.42171 -0.1814551
12.42271 -0.18061968
12.42371 -0.17977555
12.42471 -0.17892176
12.42571 -0.1780584
12.42671 -0.17718698
12.42771 -0.17631009
12.42871 -0.17543032
12.42971 -0.17454921
12.43071 -0.17366655
12.43171 -0.17278062
12.43271 -0.17188913
12.43371 -0.17099025
12.43471 -0.1700832
12.43571 -0.16916811
12.43671 -0.16824551000000001
12.43771 -0.16731586
12.43871 -0.16637953
12.43971 -0.16543716
12.44071 -0.16448995
12.44171 -0.16353953000000002
12.44271 -0.16258730999999998
12.44371 -0.16163355
12.44471 -0.16067694
12.44571 -0.15971498
12.44671 -0.15874505
12.44771 -0.15776563000000002
12.44871 -0.15677685
12.44971 -0.15578036
12.45071 -0.15477827
12.45171 -0.15377218
12.45271 -0.15276279
12.45371 -0.15175006
12.45471 -0.15073387
12.45571 -0.14971438
12.45671 -0.14869183
12.45771 -0.14766600000000002
12.45871 -0.14663574000000001
12.45971 -0.14559914
12.46071 -0.14455437
12.46171 -0.14350073
12.46271 -0.14243923
12.46371 -0.14137228
12.46471 -0.14030251
12.46571 -0.1392316
12.46671 -0.13815955
12.46771 -0.1370851
12.46871 -0.13600655
12.46971 -0.13492282
12.47071 -0.13383363
12.47171 -0.13273917000000002
12.47271 -0.13163942
12.47371 -0.13053382
12.47471 -0.12942164
12.47571 -0.12830275
12.47671 -0.12717824
12.47771 -0.1260503
12.47871 -0.12492115000000001
12.47971 -0.12379196
12.48071 -0.12266203
12.48171 -0.1215292
12.48271 -0.12039095
12.48371 -0.11924567999999999
12.48471 -0.11809338
12.48571 -0.11693522999999999
12.48671 -0.11577269000000001
12.48771 -0.11460654
12.48871 -0.11343681
12.48971 -0.11226323
12.49071 -0.11108604999999999
12.49171 -0.10990628999999999
12.49271 -0.10872523
12.49371 -0.10754340999999999
12.49471 -0.10635995000000001
12.49571 -0.10517261
12.49671 -0.10397888999999999
12.49771 -0.10277746
12.49871 -0.10156888000000001
12.49971 -0.10035532
12.50071 -0.09913941600000001
12.50171 -0.09792287599999999
12.50271 -0.09670587
12.50371 -0.09548738
12.50471 -0.094266213
12.50571 -0.09304187800000001
12.50671 -0.09181466299999999
12.50771 -0.09058495100000001
12.50871 -0.089352386
12.50971 -0.088115619
12.51071 -0.086872943
12.51171 -0.08562351
12.51271 -0.08436818
12.51371 -0.083109416
12.51471 -0.081850123
12.51571 -0.08059211499999999
12.51671 -0.07933522
12.51771 -0.078077504
12.51871 -0.07681651
12.51971 -0.075550651
12.52071 -0.07427985
12.52171 -0.073005148
12.52271 -0.071727618
12.52371 -0.07044750400000001
12.52471 -0.06916422900000001
12.52571 -0.067877187
12.52671 -0.066586718
12.52771 -0.06529438
12.52871 -0.064002216
12.52971 -0.062711455
12.53071 -0.06142148
12.53171 -0.060129933999999996
12.53271 -0.058833905000000006
12.53371 -0.057531561
12.53471 -0.056223123
12.53571 -0.054910633
12.53671 -0.053596689
12.53771 -0.052282959
12.53871 -0.050969538
12.53971 -0.049655384
12.54071 -0.048339443
12.54171 -0.047021554
12.54271 -0.045702458
12.54371 -0.044382905
12.54471 -0.043062636
12.54571 -0.04174007
12.54671 -0.040413087
12.54771 -0.039080411
12.54871 -0.037742703
12.54971 -0.036402492
12.55071 -0.03506293
12.55171 -0.033726095
12.55271 -0.032391937999999995
12.55371 -0.031058505
12.55471 -0.029723241
12.55571 -0.028384485999999997
12.55671 -0.027042165000000003
12.55771 -0.025697338000000004
12.55871 -0.024351054
12.55971 -0.023003435000000003
12.56071 -0.021653695
12.56171 -0.020301058
12.56271 -0.018945824
12.56371 -0.017589697
12.56471 -0.016235004
12.56571 -0.014883252000000001
12.56671 -0.013534016
12.56771 -0.012184974
12.56871 -0.010833138
12.56971 -0.009476539
12.57071 -0.0081152786
12.57171 -0.0067513065
12.57271 -0.005387119
12.57371 -0.0040242925
12.57471 -0.0026628149
12.57571 -0.0013015696
12.57671 6.0501111e-05
12.57771 0.0014234756
12.57871 0.0027864728
12.57971 0.0041485648
12.58071 0.0055098419
12.58171 0.0068717498
12.58271 0.0082363404
12.58371 0.0096048912
12.58471 0.010976854
12.58571 0.012349913999999998
12.58671 0.013721204999999998
12.58771 0.015088922
12.58871 0.016453287
12.58971 0.017816268
12.59071 0.019180265000000002
12.59171 0.020546695
12.59271 0.021915362
12.59371 0.023284976
12.59471 0.024654305999999997
12.59571 0.026023076000000003
12.59671 0.027391964
12.59771 0.028761721000000004
12.59871 0.030132203000000003
12.59971 0.03150207
12.60071 0.032869517
12.60171 0.034233555
12.60271 0.035594918999999996
12.60371 0.036955895
12.60471 0.038319119
12.60571 0.039686024
12.60671 0.041056026
12.60771 0.042426892
12.60871 0.043796067
12.60971 0.045162052
12.61071 0.046524967
12.61171 0.047886014
12.61271 0.049246382000000005
12.61371 0.050606404
12.61471 0.051965588
12.61571 0.053323415
12.61671 0.054680184
12.61771 0.056037179000000006
12.61871 0.05739592
12.61971 0.05875696699999999
12.62071 0.060119177
12.62171 0.061480014
12.62271 0.06283683500000001
12.62371 0.064188329
12.62471 0.065535272
12.62571 0.066880003
12.62671 0.068225118
12.62771 0.069572125
12.62871 0.070920936
12.62971 0.072270399
12.63071 0.073619321
12.63171 0.074967201
12.63271 0.07631415500000001
12.63371 0.07766018400000001
12.63471 0.079004467
12.63571 0.080345396
12.63671 0.081681402
12.63771 0.083012134
12.63871 0.084339076
12.63971 0.085665111
12.64071 0.086993125
12.64171 0.088324561
12.64271 0.08965872700000001
12.64371 0.090993289
12.64471 0.092325569
12.64571 0.09365383899999999
12.64671 0.094977772
12.64771 0.096297957
12.64871 0.097615027
12.64971 0.098929089
12.65071 0.10023989999999999
12.65171 0.10154766
12.65271 0.1028536
12.65371 0.1041598
12.65471 0.10546823
12.65571 0.10677945999999999
12.65671 0.10809207
12.65771 0.10940306999999999
12.65871 0.11070927000000001
12.65971 0.11200879999999999
12.66071 0.11330178999999999
12.66171 0.11458998
12.66271 0.11587552999999999
12.66371 0.11715990999999999
12.66471 0.11844355999999999
12.66571 0.11972623
12.66671 0.12100787999999998
12.66771 0.12228900999999999
12.66871 0.12357030999999999
12.66971 0.12485184
12.67071 0.12613233000000001
12.67171 0.12740943
12.67271 0.12868068
12.67371 0.12994482
12.67471 0.13120257999999999
12.67571 0.13245635
12.67671 0.13370893
12.67771 0.13496223000000002
12.67871 0.13621645000000002
12.67971 0.13747043
12.68071 0.13872258
12.68171 0.13997187
12.68271 0.14121805
12.68371 0.14246127
12.68471 0.14370133999999998
12.68571 0.14493736999999998
12.68671 0.14616818
12.68771 0.14739321
12.68871 0.14861317999999998
12.68971 0.14983014
12.69071 0.15104649
12.69171 0.1522638
12.69271 0.15348193000000002
12.69371 0.15469918
12.69471 0.1559132
12.69571 0.15712223
12.69671 0.15832577
12.69771 0.15952443000000002
12.69871 0.16071921
12.69971 0.16191071999999998
12.70071 0.16309894
12.70171 0.16428356
12.70271 0.16546468
12.70371 0.16664312
12.70471 0.16782004
12.70571 0.16899625000000001
12.70671 0.17017143999999998
12.70771 0.1713441
12.70871 0.17251218999999998
12.70971 0.1736741
12.71071 0.1748295
12.71171 0.17597936
12.71271 0.17712535
12.71371 0.17826894
12.71471 0.17941069
12.71571 0.18055035
12.71671 0.18168725
12.71771 0.18282089999999998
12.71871 0.18395127
12.71971 0.18507851
12.72071 0.18620256
12.72171 0.18732287
12.72271 0.18843855
12.72371 0.18954887
12.72471 0.19065379999999998
12.72571 0.19175416
12.72671 0.19285126
12.72771 0.19394626
12.72871 0.19503954
12.72971 0.19613056999999998
12.73071 0.19721819999999998
12.73171 0.19830123
12.73271 0.19937898
12.73371 0.20045137000000002
12.73471 0.20151881
12.73571 0.20258182
12.73671 0.20364085
12.73771 0.20469616000000002
12.73871 0.20574794999999999
12.73971 0.20679640999999999
12.74071 0.20784172
12.74171 0.20888389999999998
12.74271 0.20992260000000001
12.74371 0.21095723000000002
12.74471 0.21198697000000002
12.74571 0.21301114000000002
12.74671 0.21402952
12.74771 0.21504236000000002
12.74871 0.21605041999999997
12.74971 0.21705467
12.75071 0.21805602999999998
12.75171 0.21905506
12.75271 0.22005169
12.75371 0.22104527000000002
12.75471 0.22203468
12.75571 0.22301874
12.75671 0.22399651
12.75771 0.22496765000000002
12.75871 0.22593252
12.75971 0.22689195
12.76071 0.22784693
12.76171 0.22879832
12.76271 0.22974669
12.76371 0.2306923
12.76471 0.23163521999999998
12.76571 0.23257529999999998
12.76671 0.23351207
12.76771 0.23444452999999998
12.76871 0.23537131
12.76971 0.23629097000000002
12.77071 0.23720261999999998
12.77171 0.23810648999999998
12.77271 0.23900401
12.77371 0.23989723999999998
12.77471 0.24078812
12.77571 0.24167763
12.77671 0.24256539000000002
12.77771 0.24345007
12.77871 0.24433008
12.77971 0.24520424
12.78071 0.24607203
12.78171 0.24693336
12.78271 0.2477882
12.78371 0.24863631000000003
12.78471 0.24947757
12.78571 0.2503125
12.78671 0.25114247
12.78771 0.25196953
12.78871 0.25279543
12.78971 0.25362067
12.79071 0.25444406
12.79171 0.25526294
12.79271 0.25607455
12.79371 0.25687714
12.79471 0.25767072
12.79571 0.25845675
12.79671 0.25923713000000004
12.79771 0.26001325
12.79871 0.26078552
12.79971 0.26155373
12.80071 0.26231771
12.80171 0.26307786
12.80271 0.26383484
12.80371 0.26458881
12.80471 0.26533871000000003
12.80571 0.26608233000000003
12.80671 0.26681724
12.80771 0.26754206
12.80871 0.26825741000000003
12.80971 0.26896575
12.81071 0.2696702
12.81171 0.27037300000000003
12.81271 0.2710745
12.81371 0.27177334000000003
12.81471 0.27246745
12.81571 0.27315533
12.81671 0.27383661
12.81771 0.27451175
12.81871 0.27518114
12.81971 0.27584433999999997
12.82071 0.27650029
12.82171 0.27714814
12.82271 0.27778819
12.82371 0.27842224
12.82471 0.27905281
12.82571 0.27968178
12.82671 0.28030921000000003
12.82771 0.28093315
12.82871 0.28155069
12.82971 0.28215945
12.83071 0.2827588
12.83171 0.28334991000000004
12.83271 0.2839348
12.83371 0.28451499999999996
12.83471 0.28509076
12.83571 0.28566137999999996
12.83671 0.28622601999999997
12.83771 0.28678465
12.83871 0.28733816
12.83971 0.28788764
12.84071 0.2884333
12.84171 0.288974
12.84271 0.28950760999999997
12.84371 0.29003224
12.84471 0.29054743
12.84571 0.29105451
12.84671 0.29155593
12.84771 0.29205389000000004
12.84871 0.29254916999999997
12.84971 0.29304083
12.85071 0.29352698
12.85171 0.29400601
12.85271 0.29447735
12.85371 0.29494162
12.85471 0.29539971
12.85571 0.29585205
12.85671 0.29629817999999997
12.85771 0.29673722999999996
12.85871 0.29716871
12.85971 0.29759319
12.86071 0.29801214000000004
12.86171 0.29842712000000005
12.86271 0.29883867
12.86371 0.29924596
12.86471 0.29964704999999997
12.86571 0.30004003
12.86671 0.30042389
12.86771 0.30079908
12.86871 0.30116707
12.86971 0.30152936999999996
12.87071 0.30188682
12.87171 0.30223924999999996
12.87271 0.30258605
12.87371 0.30292665999999996
12.87471 0.30326105
12.87571 0.30358962
12.87671 0.30391265
12.87771 0.30422981000000004
12.87871 0.30454013
12.87971 0.30484246
12.88071 0.30513618000000003
12.88171 0.30542159999999996
12.88271 0.30569995
12.88371 0.30597276
12.88471 0.30624107
12.88571 0.30650506
12.88671 0.30676397
12.88771 0.30701661
12.88871 0.30726201
12.88971 0.30749969
12.89071 0.30772972000000004
12.89171 0.30795245
12.89271 0.30816814
12.89371 0.3083769
12.89471 0.30857874
12.89571 0.30877383
12.89671 0.30896260999999997
12.89771 0.30914568000000003
12.89871 0.30932350000000003
12.89971 0.30949607
12.90071 0.3096628
12.90171 0.30982268999999996
12.90271 0.30997463000000003
12.90371 0.31011794
12.90471 0.31025258
12.90571 0.3103792
12.90671 0.3104988
12.90771 0.31061242
12.90871 0.31072068999999997
12.90971 0.31082369000000004
12.91071 0.31092106
12.91171 0.31101222
12.91271 0.31109664
12.91371 0.31117395999999997
12.91471 0.31124395
12.91571 0.31130631000000003
12.91671 0.31136064999999996
12.91771 0.31140663
12.91871 0.31144426000000003
12.91971 0.31147404
12.92071 0.31149706
12.92171 0.31151457
12.92271 0.31152745
12.92371 0.31153571
12.92471 0.31153851
12.92571 0.31153441
12.92671 0.31152207
12.92771 0.31150084
12.92871 0.31147087
12.92971 0.31143285000000004
12.93071 0.31138749
12.93171 0.31133518
12.93271 0.31127597
12.93371 0.31120987
12.93471 0.31113718
12.93571 0.31105855
12.93671 0.31097453999999997
12.93771 0.31088514
12.93871 0.3107894
12.93971 0.31068574
12.94071 0.31057263
12.94171 0.31044942
12.94271 0.31031673
12.94371 0.31017615
12.94471 0.31002942
12.94571 0.30987759000000004
12.94671 0.30972068
12.94771 0.30955791
12.94871 0.30938838999999996
12.94971 0.30921164
12.95071 0.30902773
12.95171 0.30883674
12.95271 0.30863831999999997
12.95371 0.30843151999999996
12.95471 0.30821534
12.95571 0.3079894
12.95671 0.30775457
12.95771 0.30751268
12.95871 0.30726576
12.95971 0.30701498
12.96071 0.30675994
12.96171 0.30649898
12.96271 0.30623006
12.96371 0.30595183
12.96471 0.30566412000000004
12.96571 0.30536766000000004
12.96671 0.3050633
12.96771 0.30475137999999996
12.96871 0.30443168
12.96971 0.30410395
12.97071 0.30376858
12.97171 0.30342678
12.97271 0.30308
12.97371 0.30272894
12.97471 0.30237287
12.97571 0.30200973
12.97671 0.30163706
12.97771 0.30125337999999996
12.97871 0.30085887
12.97971 0.30045522999999996
12.98071 0.30004461
12.98171 0.29962843
12.98271 0.29920687
12.98371 0.29877918
12.98471 0.29834453
12.98571 0.29790278
12.98671 0.29745442
12.98771 0.29699991000000003
12.98871 0.29653883999999997
12.98971 0.29606968
12.99071 0.29559054
12.99171 0.29510029000000004
12.99271 0.29459954
12.99371 0.29409048
12.99471 0.29357581
12.99571 0.29305734
12.99671 0.29253506
12.99771 0.29200722999999995
12.99871 0.29147167
12.99971 0.29092696
13.00071 0.29037311
13.00171 0.28981102999999997
13.00271 0.28924155
13.00371 0.28866462000000004
13.00471 0.28807928
13.00571 0.28748468
13.00671 0.28688104
13.00771 0.28627
13.00871 0.28565384
13.00971 0.28503407000000003
13.01071 0.28441029
13.01171 0.28378025
13.01271 0.28314099
13.01371 0.28249049
13.01471 0.28182875999999996
13.01571 0.28115766999999997
13.01671 0.28047962
13.01771 0.2797961
13.01871 0.27910693999999997
13.01971 0.27841092
13.02071 0.27770698
13.02171 0.27699522
13.02271 0.27627689
13.02371 0.2755533
13.02471 0.27482449
13.02571 0.27408877
13.02671 0.27334348
13.02771 0.27258666000000004
13.02871 0.27181840999999995
13.02971 0.27104104
13.03071 0.27025787
13.03171 0.26947125
13.03271 0.26868132
13.03371 0.26788608999999997
13.03471 0.26708294
13.03571 0.26627029
13.03671 0.26544842
13.03771 0.26461892
13.03871 0.26378317
13.03971 0.26294109
13.04071 0.2620911
13.04171 0.26123128
13.04271 0.26036112
13.04371 0.25948214
13.04471 0.25859733999999995
13.04571 0.25770923
13.04671 0.25681823000000004
13.04771 0.25592225
13.04871 0.25501791
13.04971 0.25410263
13.05071 0.25317619999999996
13.05171 0.25224069
13.05271 0.25129893
13.05371 0.25035264
13.05471 0.24940131999999998
13.05571 0.24844291999999998
13.05671 0.24747553
13.05771 0.24649897
13.05871 0.24551498
13.05971 0.24452603
13.06071 0.24353335999999998
13.06171 0.24253584
13.06271 0.24153059
13.06371 0.24051478
13.06471 0.23948761999999998
13.06571 0.23845097
13.06671 0.23740823
13.06771 0.23636215
13.06871 0.23531299
13.06971 0.23425857
13.07071 0.23319577000000002
13.07171 0.23212272
13.07271 0.23104004
13.07371 0.22995022999999998
13.07471 0.22885581
13.07571 0.22775744999999997
13.07671 0.22665348
13.07771 0.22554113999999997
13.07871 0.22441866000000002
13.07971 0.22328668
13.08071 0.22214788000000002
13.08171 0.22100518
13.08271 0.21985962999999997
13.08371 0.21870958
13.08471 0.21755175999999998
13.08571 0.21638350999999997
13.08671 0.21520461999999999
13.08771 0.21401751
13.08871 0.21282565
13.08971 0.21163118
13.09071 0.21043357
13.09171 0.20923007
13.09271 0.20801774
13.09371 0.20679547
13.09471 0.20556466
13.09571 0.20432812
13.09671 0.20308790000000002
13.09771 0.20184376999999998
13.09871 0.2005934
13.09971 0.19933407
13.10071 0.19806480999999998
13.10171 0.19678732
13.10271 0.19550482000000002
13.10371 0.19421999
13.10471 0.19293298
13.10571 0.19164127
13.10671 0.19034125999999998
13.10771 0.18903067
13.10871 0.18771000000000002
13.10971 0.18638206
13.11071 0.18505005000000002
13.11171 0.18371543
13.11271 0.18237717
13.11371 0.1810328
13.11471 0.17968040999999998
13.11571 0.17832024
13.11671 0.17695442
13.11771 0.17558533
13.11871 0.17421362999999998
13.11971 0.17283745
13.12071 0.17145347
13.12171 0.17005909
13.12271 0.1686543
13.12371 0.16724176000000002
13.12471 0.16582526
13.12571 0.16440728
13.12671 0.1629877
13.12771 0.16156410999999998
13.12871 0.16013372
13.12971 0.15869534
13.13071 0.15724996
13.13171 0.15579977
13.13271 0.15434616999999998
13.13371 0.15288859000000002
13.13471 0.15142475
13.13571 0.14995240999999998
13.13671 0.14847121
13.13771 0.1469833
13.13871 0.14549213
13.13971 0.14400035
13.14071 0.14250805
13.14171 0.14101273
13.14271 0.13951096000000002
13.14371 0.13800054
13.14471 0.13648171
13.14571 0.13495663
13.14671 0.13342758000000002
13.14771 0.13189531999999998
13.14871 0.1303587
13.14971 0.12881581
13.15071 0.12726585
13.15171 0.12571005999999998
13.15271 0.12415119
13.15371 0.12259166
13.15471 0.12103174
13.15571 0.11946921
13.15671 0.11790064
13.15771 0.11632352
13.15871 0.11473778000000001
13.15971 0.1131457
13.16071 0.11155029000000001
13.16171 0.10995325
13.16271 0.10835413
13.16371 0.10675108000000001
13.16471 0.10514251
13.16571 0.10352858
13.16671 0.10191111000000001
13.16771 0.10029227
13.16871 0.098672649
13.16971 0.097050628
13.17071 0.095423119
13.17171 0.0937876
13.17271 0.092143804
13.17371 0.09049396
13.17471 0.088841398
13.17571 0.087188446
13.17671 0.085535145
13.17771 0.083879556
13.17871 0.082219444
13.17971 0.08055401300000001
13.18071 0.07888446
13.18171 0.077212957
13.18271 0.075540814
13.18371 0.07386728499999999
13.18471 0.07218988
13.18571 0.070506072
13.18671 0.068815151
13.18771 0.067118905
13.18871 0.065420574
13.18971 0.063722784
13.19071 0.062025926
13.19171 0.060328072999999996
13.19271 0.058626453
13.19371 0.056919461000000005
13.19471 0.055207702000000004
13.19571 0.053493404999999994
13.19671 0.051778635999999996
13.19771 0.05006367
13.19871 0.048346698
13.19971 0.046625154
13.20071 0.044897673
13.20171 0.043165256
13.20271 0.041430763999999995
13.20371 0.039697069
13.20471 0.037965135000000004
13.20571 0.036233437
13.20671 0.034499081
13.20771 0.032759865
13.20871 0.031015809999999998
13.20971 0.029269069999999998
13.21071 0.027522343
13.21171 0.025776893
13.21271 0.024031661
13.21371 0.022284083
13.21471 0.020532036
13.21571 0.018775497
13.21671 0.017016656
13.21771 0.015258469
13.21871 0.013502571
13.21971 0.011748127
13.22071 0.0099924437
13.22171 0.0082328588
13.22271 0.0064686508
13.22371 0.0047015485000000004
13.22471 0.0029345025
13.22571 0.0011696249
13.22671 -0.00059327222
13.22771 -0.0023564387
13.22871 -0.0041224623
13.22971 -0.0058922993
13.23071 -0.007664485699999999
13.23171 -0.0094361065
13.23271 -0.011204828
13.23371 -0.012970575
13.23471 -0.014735592
13.23571 -0.016502885
13.23671 -0.018274113
13.23771 -0.02004843
13.23871 -0.021823106
13.23971 -0.023595461999999998
13.24071 -0.025364733
13.24171 -0.027132503
13.24271 -0.028901445
13.24371 -0.030673228
13.24471 -0.032447158999999996
13.24571 -0.034220528
13.24671 -0.035990434
13.24771 -0.037755829
13.24871 -0.039518272
13.24971 -0.041280893
13.25071 -0.043046218
13.25171 -0.044814459
13.25271 -0.046583425000000005
13.25371 -0.048350086
13.25471 -0.050112698
13.25571 -0.051871937
13.25671 -0.053630257
13.25771 -0.05538995
13.25871 -0.057151308
13.25971 -0.058912276
13.26071 -0.060669833
13.26171 -0.06242216899999999
13.26271 -0.064170052
13.26371 -0.065916398
13.26471 -0.067664322
13.26571 -0.069414981
13.26671 -0.071166776
13.26771 -0.072916417
13.26871 -0.074661127
13.26971 -0.076400436
13.27071 -0.078136282
13.27171 -0.079871406
13.27271 -0.08160721
13.27371 -0.08334264899999999
13.27471 -0.085074926
13.27571 -0.086801575
13.27671 -0.088522315
13.27771 -0.090239401
13.27871 -0.09195611899999999
13.27971 -0.093674456
13.28071 -0.095393666
13.28171 -0.097110652
13.28271 -0.09882204500000001
13.28371 -0.10052641999999999
13.28471 -0.1022252
13.28571 -0.10392156
13.28671 -0.10561807999999999
13.28771 -0.10731496
13.28871 -0.10900987999999999
13.28971 -0.11069967000000001
13.29071 -0.11238264
13.29171 -0.11405975000000002
13.29271 -0.11573387
13.29371 -0.11740762
13.29471 -0.11908133000000001
13.29571 -0.12075261000000001
13.29671 -0.12241798
13.29771 -0.12407517
13.29871 -0.12572486
13.29971 -0.12737014
13.30071 -0.12901451
13.30171 -0.13065938
13.30271 -0.13230309999999998
13.30371 -0.13394213
13.30471 -0.13557339999999998
13.30571 -0.13719638
13.30671 -0.13881328999999998
13.30771 -0.14042738
13.30871 -0.14204044
13.30971 -0.14365152
13.31071 -0.14525756
13.31171 -0.14685562
13.31271 -0.14844511999999999
13.31371 -0.15002833999999998
13.31471 -0.15160883
13.31571 -0.15318893
13.31671 -0.15476798
13.31771 -0.15634258
13.31871 -0.15790878
13.31971 -0.15946468
13.32071 -0.1610116
13.32171 -0.16255303
13.32271 -0.16409219
13.32371 -0.16562978
13.32471 -0.1671636
13.32571 -0.16869019000000002
13.32671 -0.1702074
13.32771 -0.17171593999999998
13.32871 -0.17321889000000001
13.32971 -0.17471935
13.33071 -0.1762182
13.33171 -0.17771322
13.33271 -0.17920055
13.33371 -0.18067728
13.33471 -0.18214342
13.33571 -0.18360195
13.33671 -0.18505668
13.33771 -0.18650969
13.33871 -0.18795979999999998
13.33971 -0.18940346
13.34071 -0.1908371
13.34171 -0.1922596
13.34271 -0.19367287
13.34371 -0.1950804
13.34471 -0.19648473000000002
13.34571 -0.19788560000000002
13.34671 -0.19928014
13.34771 -0.20066497
13.34871 -0.20203867
13.34971 -0.20340278
13.35071 -0.20476081
13.35171 -0.20611573000000002
13.35271 -0.20746782
13.35371 -0.2088144
13.35471 -0.21015146999999998
13.35571 -0.21147649000000002
13.35671 -0.21278984
13.35771 -0.2140946
13.35871 -0.21539424
13.35971 -0.21669026
13.36071 -0.21798125999999998
13.36171 -0.21926392999999997
13.36271 -0.22053549
13.36371 -0.22179557
13.36471 -0.22304644999999998
13.36571 -0.22429137
13.36671 -0.22553215
13.36771 -0.22676783
13.36871 -0.22799525999999998
13.36971 -0.22921127
13.37071 -0.2304147
13.37171 -0.23160728
13.37271 -0.23279239
13.37371 -0.23397265
13.37471 -0.23514829
13.37571 -0.23631689
13.37671 -0.23747516999999999
13.37771 -0.23862121
13.37871 -0.23975561
13.37971 -0.24088102
13.38071 -0.24200021000000002
13.38171 -0.24311405000000003
13.38271 -0.24422093
13.38371 -0.24531784
13.38471 -0.24640246000000002
13.38571 -0.2474746
13.38671 -0.2485364
13.38771 -0.2495907
13.38871 -0.25063914
13.38971 -0.25168103000000003
13.39071 -0.25271391
13.39171 -0.25373524999999997
13.39271 -0.25474412999999996
13.39371 -0.25574192
13.39471 -0.2567312
13.39571 -0.25771395
13.39671 -0.25869021
13.39771 -0.259658
13.39871 -0.26061456
13.39971 -0.26155824
13.40071 -0.26248945
13.40171 -0.26341034
13.40271 -0.26432332000000003
13.40371 -0.26522947
13.40471 -0.26612796
13.40571 -0.26701672
13.40671 -0.26789382
13.40771 -0.26875886
13.40871 -0.26961307
13.40971 -0.27045838
13.41071 -0.27129597
13.41171 -0.27212533
13.41271 -0.27294452
13.41371 -0.27375137
13.41471 -0.27454486
13.41571 -0.2753258
13.41671 -0.27609635
13.41771 -0.27685868999999996
13.41871 -0.27761364
13.41971 -0.27836033
13.42071 -0.27909677
13.42171 -0.2798212
13.42271 -0.2805332
13.42371 -0.28123376
13.42471 -0.28192457
13.42571 -0.28260672
13.42671 -0.28327995
13.42771 -0.28394277
13.42871 -0.28459355000000003
13.42971 -0.28523162
13.43071 -0.28585782000000004
13.43171 -0.28647396
13.43271 -0.28708172
13.43371 -0.28768149
13.43471 -0.28827202
13.43571 -0.28885114
13.43671 -0.28941706
13.43771 -0.28996947
13.43871 -0.29050961999999997
13.43971 -0.29103954
13.44071 -0.29156068
13.44171 -0.29207307
13.44271 -0.29257541
13.44371 -0.293066
13.44471 -0.293544
13.44571 -0.29400997
13.44671 -0.29446548
13.44771 -0.29491195000000003
13.44871 -0.29534958
13.44971 -0.29577697000000003
13.45071 -0.29619206
13.45171 -0.29659339
13.45271 -0.29698117
13.45371 -0.29735724
13.45471 -0.2977239
13.45571 -0.2980826
13.45671 -0.29843291
13.45771 -0.29877296
13.45871 -0.2991006
13.45971 -0.29941481
13.46071 -0.2997163
13.46171 -0.30000687
13.46271 -0.30028808
13.46371 -0.30056014999999997
13.46471 -0.30082171
13.46571 -0.30107090999999997
13.46671 -0.30130672
13.46771 -0.30152984
13.46871 -0.30174238999999997
13.46971 -0.30194651
13.47071 -0.30214295
13.47171 -0.30233047
13.47271 -0.30250663
13.47371 -0.30266927
13.47471 -0.30281788000000004
13.47571 -0.30295383000000004
13.47671 -0.30307935
13.47771 -0.303196
13.47871 -0.30330366
13.47971 -0.3034007
13.48071 -0.30348522
13.48171 -0.30355649
13.48271 -0.30361551
13.48371 -0.30366438
13.48471 -0.30370483000000004
13.48571 -0.30373693
13.48671 -0.30375908
13.48771 -0.30376895
13.48871 -0.30376515
13.48971 -0.30374813
13.49071 -0.30371989
13.49171 -0.30368266
13.49271 -0.30363742
13.49371 -0.30358329
13.49471 -0.30351821
13.49571 -0.30344042000000004
13.49671 -0.30334969
13.49771 -0.30324741
13.49871 -0.30313563
13.49971 -0.30301565
13.50071 -0.30288708000000003
13.50171 -0.3027482
13.50271 -0.30259716
13.50371 -0.30243332
13.50471 -0.30225764
13.50571 -0.30207203
13.50671 -0.30187797
13.50771 -0.30167545
13.50871 -0.30146297
13.50971 -0.30123862
13.51071 -0.30100134
13.51171 -0.30075172
13.51271 -0.30049159999999997
13.51371 -0.30022284
13.51471 -0.2999462
13.51571 -0.29966086000000003
13.51671 -0.29936526
13.51771 -0.29905805999999996
13.51871 -0.29873921999999997
13.51971 -0.29840984
13.52071 -0.29807135
13.52171 -0.29772441
13.52271 -0.29736848
13.52371 -0.29700224
13.52471 -0.29662452
13.52571 -0.29623525
13.52671 -0.29583557
13.52771 -0.29542709
13.52871 -0.29501093
13.52971 -0.29458699
13.53071 -0.29415416
13.53171 -0.29371108
13.53271 -0.29325699
13.53371 -0.29279215000000003
13.53471 -0.29231752
13.53571 -0.29183402999999997
13.53671 -0.29134192000000003
13.53771 -0.2908407
13.53871 -0.29032971
13.53971 -0.28980868
13.54071 -0.28927806
13.54171 -0.28873882
13.54271 -0.28819176
13.54371 -0.28763700000000003
13.54471 -0.2870739
13.54571 -0.28650144
13.54671 -0.28591882
13.54771 -0.28532597000000004
13.54871 -0.28472338
13.54971 -0.28411182999999995
13.55071 -0.28349188999999997
13.55171 -0.28286381
13.55271 -0.28222753
13.55371 -0.28158308
13.55471 -0.28093068
13.55571 -0.28027068
13.55671 -0.27960325
13.55771 -0.2789282
13.55871 -0.27824498000000003
13.55971 -0.27755295999999996
13.56071 -0.27685177
13.56171 -0.27614145
13.56271 -0.27542242
13.56371 -0.2746952
13.56471 -0.27396022
13.56571 -0.27321784000000005
13.56671 -0.27246841
13.56771 -0.27171229
13.56871 -0.27094975
13.56971 -0.27018082
13.57071 -0.2694051
13.57171 -0.26862177
13.57271 -0.26782998
13.57371 -0.26702929999999997
13.57471 -0.26621991
13.57571 -0.26540251
13.57671 -0.26457799
13.57771 -0.26374692
13.57871 -0.2629095
13.57971 -0.26206574
13.58071 -0.26121575
13.58171 -0.26035986
13.58271 -0.25949853
13.58371 -0.25863184
13.58471 -0.25775922
13.58571 -0.25687951
13.58671 -0.25599159
13.58771 -0.25509493
13.58871 -0.25419018
13.58971 -0.25327880999999997
13.59071 -0.25236246
13.59171 -0.25144212
13.59271 -0.25051776000000003
13.59371 -0.24958863000000003
13.59471 -0.24865388000000002
13.59571 -0.24771325000000002
13.59671 -0.24676698
13.59771 -0.24581549
13.59871 -0.24485869999999998
13.59971 -0.24389580000000002
13.60071 -0.24292569000000003
13.60171 -0.24194786999999998
13.60271 -0.24096302
13.60371 -0.23997303000000003
13.60471 -0.23898012000000002
13.60571 -0.23798572
13.60671 -0.23698972
13.60771 -0.23599055
13.60871 -0.23498624
13.60971 -0.23397547000000002
13.61071 -0.23295819
13.61171 -0.23193527
13.61271 -0.23090767
13.61371 -0.22987567
13.61471 -0.22883876
13.61571 -0.22779638
13.61671 -0.22674879999999997
13.61771 -0.22569746
13.61871 -0.22464446
13.61971 -0.22359132
13.62071 -0.22253795
13.62171 -0.22148248
13.62271 -0.22042221
13.62371 -0.21935510000000003
13.62471 -0.2182808
13.62571 -0.21720077
13.62671 -0.21611727
13.62771 -0.21503197000000002
13.62871 -0.21394528
13.62971 -0.21285655
13.63071 -0.21176506000000003
13.63171 -0.21067096000000002
13.63271 -0.20957538
13.63371 -0.20847954000000002
13.63471 -0.20738369999999998
13.63571 -0.20628644
13.63671 -0.20518530999999998
13.63771 -0.20407814999999999
13.63871 -0.2029645
13.63971 -0.20184605
13.64071 -0.20072573999999999
13.64171 -0.19960625
13.64271 -0.19848856999999998
13.64371 -0.19737184
13.64471 -0.19625418000000003
13.64571 -0.19513414
13.64671 -0.19401155
13.64771 -0.1928873
13.64871 -0.19176232999999998
13.64971 -0.19063655000000002
13.65071 -0.18950872
13.65171 -0.1883773
13.65271 -0.18724179
13.65371 -0.18610345
13.65471 -0.18496504
13.65571 -0.18382925
13.65671 -0.18269725
13.65771 -0.18156803999999999
13.65871 -0.18043909
13.65971 -0.17930788
13.66071 -0.17817334999999998
13.66171 -0.17703625
13.66271 -0.17589837
13.66371 -0.1747612
13.66471 -0.17362502
13.66571 -0.17248903999999998
13.66671 -0.17135245999999998
13.66771 -0.17021548
13.66871 -0.1690796
13.66971 -0.16794677
13.67071 -0.166818
13.67171 -0.16569247
13.67271 -0.16456783
13.67371 -0.16344144
13.67471 -0.16231193
13.67571 -0.16117999
13.67671 -0.1600479
13.67771 -0.1589181
13.67871 -0.15779189000000002
13.67971 -0.15666895
13.68071 -0.15554805000000002
13.68171 -0.15442826999999998
13.68271 -0.15330972
13.68371 -0.15219352
13.68471 -0.15108072
13.68571 -0.14997133
13.68671 -0.14886404
13.68771 -0.147757
13.68871 -0.14664907
13.68971 -0.14554072
13.69071 -0.14443395
13.69171 -0.14333116
13.69271 -0.14223381000000002
13.69371 -0.14114168
13.69471 -0.14005325999999998
13.69571 -0.13896683
13.69671 -0.13788164
13.69771 -0.13679824
13.69871 -0.13571784
13.69971 -0.13464139
13.70071 -0.13356877
13.70171 -0.13249905
13.70271 -0.13143132
13.70371 -0.13036553
13.70471 -0.12930284
13.70571 -0.12824492
13.70671 -0.12719295
13.70771 -0.12614675
13.70871 -0.12510496
13.70971 -0.12406587
13.71071 -0.12302852
13.71171 -0.12199325999999999
13.71271 -0.12096140999999999
13.71371 -0.11993438
13.71471 -0.1189128
13.71571 -0.11789630999999999
13.71671 -0.11688406
13.71771 -0.11587554
13.71871 -0.11487107
13.71971 -0.11387164000000001
13.72071 -0.1128781
13.72171 -0.1118906
13.72271 -0.11090831000000001
13.72371 -0.10993006000000001
13.72471 -0.1089551
13.72571 -0.10798369999999999
13.72671 -0.10701696
13.72771 -0.10605617
13.72871 -0.10510206
13.72971 -0.10415441
13.73071 -0.10321249
13.73171 -0.10227559
13.73271 -0.10134367
13.73371 -0.10041733
13.73471 -0.0994973
13.73571 -0.09858387099999999
13.73671 -0.09767664599999999
13.73771 -0.096774794
13.73871 -0.095877697
13.73971 -0.094985403
13.74071 -0.09409861500000001
13.74171 -0.093218253
13.74271 -0.09234487699999999
13.74371 -0.09147841500000001
13.74471 -0.090618362
13.74571 -0.08976429200000001
13.74671 -0.088916253
13.74771 -0.088074786
13.74871 -0.08724051299999999
13.74971 -0.08641365599999999
13.75071 -0.085593824
13.75171 -0.08478025
13.75271 -0.083972316
13.75371 -0.08316997
13.75471 -0.08237377
13.75571 -0.08158455
13.75671 -0.08080290300000001
13.75771 -0.080028939
13.75871 -0.079262431
13.75971 -0.07850317600000001
13.76071 -0.077751302
13.76171 -0.077007234
13.76271 -0.076271349
13.76371 -0.075543579
13.76471 -0.07482330499999999
13.76571 -0.074109685
13.76671 -0.07340216000000001
13.76771 -0.072700862
13.76871 -0.072006584
13.76971 -0.07132036800000001
13.77071 -0.07064292999999999
13.77171 -0.06997438
13.77271 -0.06931432900000001
13.77371 -0.06866227500000001
13.77471 -0.06801799800000001
13.77571 -0.067381572
13.77671 -0.066753116
13.77771 -0.066132436
13.77871 -0.065518951
13.77971 -0.064912008
13.78071 -0.064311404
13.78171 -0.063717726
13.78271 -0.063132244
13.78371 -0.062556361
13.78471 -0.061990926
13.78571 -0.061435864
13.78671 -0.060890312
13.78771 -0.060353172
13.78871 -0.059823657
13.78971 -0.059301533999999996
13.79071 -0.058786954999999995
13.79171 -0.058280042000000004
13.79271 -0.057780701999999996
13.79371 -0.057288766
13.79471 -0.056804379
13.79571 -0.056328328
13.79671 -0.055861932999999996
13.79771 -0.055406487000000004
13.79871 -0.054962578
13.79971 -0.054529676
13.80071 -0.054106303
13.80171 -0.053690723
13.80271 -0.053281697999999995
13.80371 -0.052878918000000004
13.80471 -0.052482891000000004
13.80571 -0.052094454
13.80671 -0.051714311
13.80771 -0.051342887999999996
13.80871 -0.05098053400000001
13.80971 -0.05062783
13.81071 -0.050285621999999995
13.81171 -0.049954682
13.81271 -0.049635162999999996
13.81371 -0.049326243
13.81471 -0.049026270000000004
13.81571 -0.048733427
13.81671 -0.04844653
13.81771 -0.048165532999999996
13.81871 -0.047891462
13.81971 -0.047625837
13.82071 -0.047369985
13.82171 -0.047124628
13.82271 -0.046889912
13.82371 -0.046665725000000005
13.82471 -0.046451981
13.82571 -0.0462486
13.82671 -0.04605526
13.82771 -0.045871141
13.82871 -0.045694981
13.82971 -0.04552553
13.83071 -0.045362173
13.83171 -0.045205327000000003
13.83271 -0.045056376
13.83371 -0.044917094000000005
13.83471 -0.044788921
13.83571 -0.044672438999999994
13.83671 -0.044567324
13.83771 -0.044472701999999996
13.83871 -0.044387614
13.83971 -0.044311303999999996
13.84071 -0.044243224
13.84171 -0.044182871
13.84271 -0.044129721999999996
13.84371 -0.044083396999999996
13.84471 -0.044043959
13.84571 -0.044012142000000004
13.84671 -0.043989241
13.84771 -0.043976674
13.84871 -0.043975411
13.84971 -0.043985574
13.85071 -0.044006435
13.85171 -0.044036788
13.85271 -0.04407544
13.85371 -0.044121593
13.85471 -0.044174917
13.85571 -0.044235436
13.85671 -0.044303350000000005
13.85771 -0.044378979
13.85871 -0.04446283
13.85971 -0.044555627
13.86071 -0.04465821
13.86171 -0.044771254999999996
13.86271 -0.044894964
13.86371 -0.045028899000000004
13.86471 -0.045172113
13.86571 -0.045323488
13.86671 -0.045482133
13.86771 -0.045647621
13.86871 -0.045819968
13.86971 -0.045999468
13.87071 -0.04618651
13.87171 -0.046381503
13.87271 -0.046584898
13.87371 -0.046797196
13.87471 -0.047018861999999995
13.87571 -0.047250112000000004
13.87671 -0.047490749
13.87771 -0.047740145
13.87871 -0.047997478
13.87971 -0.048262053
13.88071 -0.048533565
13.88171 -0.048812143999999995
13.88271 -0.049098144999999996
13.88371 -0.04939186599999999
13.88471 -0.049693405
13.88571 -0.050002726000000004
13.88671 -0.050319836
13.88771 -0.050644937
13.88871 -0.050978356999999995
13.88971 -0.051320298
13.89071 -0.051670590999999995
13.89171 -0.052028656000000006
13.89271 -0.052393734
13.89371 -0.052765280000000005
13.89471 -0.053143239
13.89571 -0.053528039
13.89671 -0.05392023
13.89771 -0.054320116999999994
13.89871 -0.054727541000000005
13.89971 -0.055142031999999994
13.90071 -0.055563211
13.90171 -0.055991112999999995
13.90271 -0.056426198000000004
13.90371 -0.05686903000000001
13.90471 -0.057319814000000004
13.90571 -0.057778141
13.90671 -0.058243149999999994
13.90771 -0.058713997999999996
13.90871 -0.05919034
13.90971 -0.059672492
13.91071 -0.060161122000000004
13.91171 -0.060656731
13.91271 -0.061159261000000006
13.91371 -0.06166813
13.91471 -0.06218268
13.91571 -0.06270268899999999
13.91671 -0.063228596
13.91771 -0.063761196
13.91871 -0.064301078
13.91971 -0.064848096
13.92071 -0.06540135899999999
13.92171 -0.065959682
13.92271 -0.066522293
13.92371 -0.067089288
13.92471 -0.06766148699999999
13.92571 -0.068239868
13.92671 -0.068824913
13.92771 -0.06941632
13.92871 -0.07001328
13.92971 -0.070615101
13.93071 -0.071221695
13.93171 -0.071833597
13.93271 -0.07245146
13.93371 -0.073075411
13.93471 -0.073704758
13.93571 -0.074338267
13.93671 -0.074974878
13.93771 -0.075614377
13.93871 -0.07625756
13.93971 -0.07690575999999999
13.94071 -0.07756002
13.94171 -0.078220468
13.94271 -0.07888629900000001
13.94371 -0.079556345
13.94471 -0.08022979
13.94571 -0.080906594
13.94671 -0.081587303
13.94771 -0.082272448
13.94871 -0.082961959
13.94971 -0.083655096
13.95071 -0.084350898
13.95171 -0.085048919
13.95271 -0.085749611
13.95371 -0.086454162
13.95471 -0.087163778
13.95571 -0.08787890000000001
13.95671 -0.088598893
13.95771 -0.08932238
13.95871 -0.090048008
13.95971 -0.09077516199999999
13.96071 -0.091504137
13.96171 -0.092235731
13.96271 -0.09297056799999999
13.96371 -0.093708636
13.96471 -0.09444934499999999
13.96571 -0.095192069
13.96671 -0.09593669099999999
13.96771 -0.096683775
13.96871 -0.09743421099999999
13.96971 -0.09818853599999999
13.97071 -0.098946446
13.97171 -0.099706836
13.97271 -0.10046833000000001
13.97371 -0.10123004
13.97471 -0.10199193000000001
13.97571 -0.10275474999999999
13.97671 -0.10351943
13.97771 -0.10428646000000001
13.97871 -0.10505572
13.97971 -0.10582659999999999
13.98071 -0.10659856
13.98171 -0.10737152999999999
13.98271 -0.10814588
13.98371 -0.10892206000000001
13.98471 -0.10970016
13.98571 -0.11047966999999999
13.98671 -0.11125968
13.98771 -0.11203941
13.98871 -0.11281859
13.98971 -0.11359762
13.99071 -0.11437723
13.99171 -0.11515804
13.99271 -0.11594017000000001
13.99371 -0.11672326
13.99471 -0.11750672
13.99571 -0.11829006
13.99671 -0.11907314999999999
13.99771 -0.1198561
13.99871 -0.12063899
13.99971 -0.12142163
14.00071 -0.12220365000000001
14.00171 -0.12298458999999999
14.00271 -0.12376419999999999
14.00371 -0.12454262
14.00471 -0.12532026999999998
14.00571 -0.1260976
14.00671 -0.12687487
14.00771 -0.12765202
14.00871 -0.12842875
14.00971 -0.12920465
14.01071 -0.1299793
14.01171 -0.13075239
14.01271 -0.13152366
14.01371 -0.13229287
14.01471 -0.13305988
14.01571 -0.13382469
14.01671 -0.13458743
14.01771 -0.13534839
14.01871 -0.13610787
14.01971 -0.13686608
14.02071 -0.13762304
14.02171 -0.13837863
14.02271 -0.13913265
14.02371 -0.1398848
14.02471 -0.14063467
14.02571 -0.14138174
14.02671 -0.14212541
14.02771 -0.14286522
14.02871 -0.14360104
14.02971 -0.14433317
14.03071 -0.14506232
14.03171 -0.14578924000000001
14.03271 -0.14651440000000002
14.03371 -0.14723779
14.03471 -0.1479589
14.03571 -0.14867705
14.03671 -0.14939166
14.03771 -0.15010247
14.03871 -0.15080937
14.03971 -0.1515122
14.04071 -0.15221065
14.04171 -0.15290426
14.04271 -0.15359283
14.04371 -0.15427666
14.04471 -0.15495657
14.04571 -0.15563363
14.04671 -0.15630855
14.04771 -0.15698127
14.04871 -0.15765087
14.04971 -0.15831603
14.05071 -0.15897559
14.05171 -0.15962911999999999
14.05271 -0.16027692000000002
14.05371 -0.16091965
14.05471 -0.16155777
14.05571 -0.16219125
14.05671 -0.16281967
14.05771 -0.1634427
14.05871 -0.16406048
14.05971 -0.16467365
14.06071 -0.16528296
14.06171 -0.16588861000000002
14.06271 -0.16648993
14.06371 -0.16708556
14.06471 -0.16767406999999998
14.06571 -0.16825482
14.06671 -0.16882825
14.06771 -0.16939563
14.06871 -0.16995831
14.06971 -0.17051692
14.07071 -0.17107102999999999
14.07171 -0.17161956
14.07271 -0.17216146
14.07371 -0.1726964
14.07471 -0.17322484999999999
14.07571 -0.17374754
14.07671 -0.17426478
14.07771 -0.17477606
14.07871 -0.17528021
14.07971 -0.17577623
14.08071 -0.17626401
14.08171 -0.17674457000000002
14.08271 -0.1772195
14.08371 -0.17769000999999998
14.08471 -0.17815610999999998
14.08571 -0.17861651
14.08671 -0.17906933
14.08771 -0.17951319
14.08871 -0.17994796000000002
14.08971 -0.18037466
14.09071 -0.18079469
14.09171 -0.18120884
14.09271 -0.18161671000000001
14.09371 -0.18201709
14.09471 -0.18240883
14.09571 -0.18279176
14.09671 -0.1831669
14.09771 -0.18353575
14.09871 -0.18389923
14.09971 -0.18425691
14.10071 -0.18460708
14.10171 -0.18494775
14.10271 -0.18527795
14.10371 -0.18559827
14.10471 -0.18591055
14.10571 -0.1862167
14.10671 -0.1865174
14.10771 -0.18681169
14.10871 -0.18709758
14.10971 -0.18737337
14.11071 -0.18763874
14.11171 -0.18789491
14.11271 -0.1881437
14.11371 -0.18838621
14.11471 -0.18862194999999998
14.11571 -0.18884917
14.11671 -0.18906608
14.11771 -0.18927219
14.11871 -0.18946874
14.11971 -0.18965801
14.12071 -0.18984176
14.12171 -0.19001993
14.12271 -0.19019054000000002
14.12371 -0.1903508
14.12471 -0.19049885
14.12571 -0.19063489
14.12671 -0.19076094999999998
14.12771 -0.19087953
14.12871 -0.1909919
14.12971 -0.19109732
14.13071 -0.19119369
14.13171 -0.19127908
14.13271 -0.19135321
14.13371 -0.19141766000000002
14.13471 -0.19147469
14.13571 -0.19152559
14.13671 -0.19156947
14.13771 -0.19160371
14.13871 -0.19162553000000002
14.13971 -0.19163396
14.14071 -0.19163049000000001
14.14171 -0.19161833
14.14271 -0.19160039
14.14371 -0.19157748
14.14471 -0.19154790000000002
14.14571 -0.19150866
14.14671 -0.19145746
14.14771 -0.19139409999999998
14.14871 -0.19132036
14.14971 -0.19123848000000002
14.15071 -0.19114926999999998
14.15171 -0.1910514
14.15271 -0.19094223
14.15371 -0.19081976
14.15471 -0.19068427
14.15571 -0.19053845
14.15671 -0.19038587
14.15771 -0.19022875
14.15871 -0.19006641999999999
14.15971 -0.18989574
14.16071 -0.18971302
14.16171 -0.18951622
14.16271 -0.18930611
14.16371 -0.1890854
14.16471 -0.18885676
14.16571 -0.18862099
14.16671 -0.18837661
14.16771 -0.18812121
14.16871 -0.18785344
14.16971 -0.1875743
14.17071 -0.18728658
14.17171 -0.18699297
14.17271 -0.18669403
14.17371 -0.18638746
14.17471 -0.1860694
14.17571 -0.18573671
14.17671 -0.18538899
14.17771 -0.18502875
14.17871 -0.1846598
14.17971 -0.18428484
14.18071 -0.18390397
14.18171 -0.18351501
14.18271 -0.18311522
14.18371 -0.18270345999999998
14.18471 -0.18228082
14.18571 -0.18184965
14.18671 -0.1814116
14.18771 -0.18096606
14.18871 -0.18051029
14.18971 -0.18004116
14.19071 -0.17955733000000001
14.19171 -0.1790603
14.19271 -0.17855375
14.19371 -0.1780412
14.19471 -0.17752401
14.19571 -0.17700057
14.19671 -0.1764676
14.19771 -0.17592227
14.19871 -0.17536400000000002
14.19971 -0.17479445999999998
14.20071 -0.17421612
14.20171 -0.17363031
14.20271 -0.17303617999999998
14.20371 -0.17243148
14.20471 -0.17181432
14.20571 -0.17118487
14.20671 -0.17054550000000002
14.20771 -0.16989945
14.20871 -0.16924866
14.20971 -0.1685924
14.21071 -0.16792772
14.21171 -0.16725119000000002
14.21271 -0.16656108
14.21371 -0.16585821
14.21471 -0.16514523
14.21571 -0.16442465
14.21671 -0.16369727
14.21771 -0.16296179
14.21871 -0.1622161
14.21971 -0.16145899
14.22071 -0.16069122
14.22171 -0.15991504
14.22271 -0.15913254
14.22371 -0.15834410000000002
14.22471 -0.15754791999999998
14.22571 -0.15674107
14.22671 -0.15592150999999999
14.22771 -0.15508940999999998
14.22871 -0.15424707000000001
14.22971 -0.15339742
14.23071 -0.15254221
14.23171 -0.15168098000000002
14.23271 -0.15081160000000002
14.23371 -0.14993196
14.23471 -0.14904139
14.23571 -0.1481411
14.23671 -0.14723312
14.23771 -0.14631871999999999
14.23871 -0.14539736
14.23971 -0.14446711
14.24071 -0.14352598
14.24171 -0.14257352
14.24271 -0.14161122
14.24371 -0.14064166
14.24471 -0.13966681
14.24571 -0.1386867
14.24671 -0.13769943
14.24771 -0.13670246
14.24871 -0.1356943
14.24971 -0.13467546
14.25071 -0.13364797
14.25171 -0.13261392
14.25271 -0.1315741
14.25371 -0.13052756000000001
14.25471 -0.12947256000000001
14.25571 -0.12840801
14.25671 -0.12733443
14.25771 -0.12625365
14.25871 -0.12516747
14.25971 -0.12407623
14.26071 -0.12297841000000001
14.26171 -0.12187153
14.26271 -0.12075377000000001
14.26371 -0.11962523
14.26471 -0.11848795
14.26571 -0.11734460999999999
14.26671 -0.11619692
14.26771 -0.11504464
14.26871 -0.11388604
14.26971 -0.11271925
14.27071 -0.11154365
14.27171 -0.11036019
14.27271 -0.10917051
14.27371 -0.10797554000000001
14.27471 -0.10677464
14.27571 -0.10556596
14.27671 -0.10434779
14.27771 -0.10312001999999999
14.27871 -0.10188448
14.27971 -0.10064403000000001
14.28071 -0.099400815
14.28171 -0.09815496200000001
14.28271 -0.09690449799999999
14.28371 -0.09564666
14.28471 -0.094379613
14.28571 -0.093103456
14.28671 -0.091819878
14.28771 -0.09053077100000001
14.28871 -0.089236879
14.28971 -0.087937416
14.29071 -0.08663093899999999
14.29171 -0.08531677900000001
14.29271 -0.083995907
14.29371 -0.082670583
14.29471 -0.081342866
14.29571 -0.080013106
14.29671 -0.07867945800000001
14.29771 -0.077338837
14.29871 -0.075988774
14.29971 -0.074628927
14.30071 -0.073261274
14.30171 -0.071888865
14.30271 -0.070513994
14.30371 -0.069137028
14.30471 -0.067756616
14.30571 -0.066371035
14.30671 -0.06497963899999999
14.30771 -0.063583296
14.30871 -0.062183569999999994
14.30971 -0.060781231
14.31071 -0.05937527199999999
14.31171 -0.057963223999999994
14.31271 -0.056542706000000005
14.31371 -0.055113126
14.31471 -0.053676375000000005
14.31571 -0.052235933
14.31671 -0.050794962
14.31771 -0.049354549
14.31871 -0.047913298
14.31971 -0.046468416
14.32071 -0.045017572
14.32171 -0.04356023
14.32271 -0.042097596
14.32371 -0.040631372
14.32471 -0.039162277
14.32571 -0.037689481
14.32671 -0.036211358
14.32771 -0.034727016
14.32871 -0.033237421
14.32971 -0.031745233
14.33071 -0.030253323999999998
14.33171 -0.028762957999999998
14.33271 -0.027272871
14.33371 -0.025779929
14.33471 -0.024280942
14.33571 -0.022774501
14.33671 -0.021261648
14.33771 -0.019745008
14.33871 -0.018227042
14.33971 -0.016708617
14.34071 -0.015188874
14.34171 -0.013666323999999999
14.34271 -0.012140296
14.34371 -0.010611661
14.34471 -0.0090822185
14.34571 -0.007553260399999999
14.34671 -0.0060243456
14.34771 -0.004493248
14.34871 -0.0029572268
14.34971 -0.0014147988
14.35071 0.00013318629
14.35171 0.0016839134
14.35271 0.0032341984
14.35371 0.0047822818000000005
14.35471 0.006328670099999999
14.35571 0.007875514
14.35671 0.0094250376
14.35771 0.010978127
14.35871 0.012534003
14.35971 0.014091104
14.36071 0.015648466
14.36171 0.017206527
14.36271 0.018766757999999998
14.36371 0.020330373000000002
14.36471 0.021897106
14.36571 0.023464997
14.36671 0.025031400999999998
14.36771 0.026594608999999998
14.36871 0.028154961000000003
14.36971 0.029714702000000003
14.37071 0.031276632
14.37171 0.03284243
14.37271 0.034411775
14.37371 0.03598273
14.37471 0.037553121
14.37571 0.039121883999999996
14.37671 0.04068948
14.37771 0.042257184
14.37871 0.043825855
14.37971 0.045395113
14.38071 0.046963576
14.38171 0.048529927
14.38271 0.05009406
14.38371 0.051657367
14.38471 0.053221959000000006
14.38571 0.054789241
14.38671 0.056358863
14.38771 0.057928799999999996
14.38871 0.059496471999999995
14.38971 0.061060249999999996
14.39071 0.062620296
14.39171 0.064178288
14.39271 0.065736211
14.39371 0.067295088
14.39471 0.068854517
14.39571 0.070413237
14.39671 0.071970216
14.39771 0.073525455
14.39871 0.075079856
14.39971 0.07663429699999999
14.40071 0.078188634
14.40171 0.079741399
14.40271 0.08129051400000001
14.40371 0.082834618
14.40471 0.084374013
14.40571 0.085910666
14.40671 0.087447063
14.40771 0.088984799
14.40871 0.090523704
14.40971 0.092062115
14.41071 0.093597965
14.41171 0.095130043
14.41271 0.09665846
14.41371 0.09818414700000001
14.41471 0.099707826
14.41571 0.10122927
14.41671 0.10274739
14.41771 0.10426121999999999
14.41871 0.1057709
14.41971 0.10727791
14.42071 0.10878439999999999
14.42171 0.11029177999999999
14.42271 0.11179966
14.42371 0.11330587
14.42471 0.11480757
14.42571 0.11630276
14.42671 0.11779129
14.42771 0.11927465999999999
14.42871 0.12075488
14.42971 0.12223322
14.43071 0.12370961000000001
14.43171 0.12518311
14.43271 0.12665300000000002
14.43371 0.12811962999999998
14.43471 0.12958421
14.43571 0.13104786999999998
14.43671 0.13251036
14.43771 0.13396975
14.43871 0.13542316
14.43971 0.13686836000000002
14.44071 0.13830513
14.44171 0.13973544999999998
14.44271 0.14116244
14.44371 0.14258858
14.44471 0.14401448
14.44571 0.14543885
14.44671 0.1468596
14.44771 0.14827534
14.44871 0.14968608
14.44971 0.15109272999999998
14.45071 0.15249597
14.45171 0.15389511
14.45271 0.15528825
14.45371 0.15667343
14.45471 0.15805017
14.45571 0.15942022
14.45671 0.16078692
14.45771 0.16215337
14.45871 0.16352062
14.45971 0.16488704999999998
14.46071 0.16624928
14.46171 0.16760406
14.46271 0.16894998
14.46371 0.17028784
14.46471 0.17161957
14.46571 0.17294661
14.46671 0.17426888999999998
14.46771 0.17558518
14.46871 0.17689443
14.46971 0.17819718
14.47071 0.17949573
14.47171 0.18079293999999999
14.47271 0.18209019999999998
14.47371 0.18338622
14.47471 0.1846773
14.47571 0.18595923
14.47671 0.18722956
14.47771 0.18848887
14.47871 0.18974023
14.47971 0.19098723
14.48071 0.19223192
14.48171 0.19347399999999998
14.48271 0.19471163
14.48371 0.19594319000000002
14.48471 0.19716859999999997
14.48571 0.19838931
14.48671 0.19960682999999999
14.48771 0.20082102
14.48871 0.20202948
14.48971 0.20322858
14.49071 0.2044156
14.49171 0.20559067
14.49271 0.20675701
14.49371 0.20791923
14.49471 0.20908086999999997
14.49571 0.21024244
14.49671 0.21140146999999998
14.49771 0.21255419000000003
14.49871 0.21369781
14.49971 0.21483193000000003
14.50071 0.21595810999999998
14.50171 0.21707813999999998
14.50271 0.21819234999999998
14.50371 0.21929928999999998
14.50471 0.22039694999999998
14.50571 0.22148462
14.50671 0.22256409
14.50771 0.22363909999999998
14.50871 0.22471314
14.50971 0.22578728
14.51071 0.22685919
14.51171 0.2279242
14.51271 0.22897793000000002
14.51371 0.23001851999999998
14.51471 0.23104742
14.51571 0.23206805
14.51671 0.23308363999999998
14.51771 0.23409526
14.51871 0.23510181
14.51971 0.2361014
14.52071 0.23709317
14.52171 0.23807820000000002
14.52271 0.23905868
14.52371 0.24003596000000002
14.52471 0.24100914999999998
14.52571 0.241975
14.52671 0.2429296
14.52771 0.24387077
14.52871 0.24479949
14.52971 0.24571952000000002
14.53071 0.24663529
14.53171 0.24754949999999998
14.53271 0.24846173
14.53371 0.24936914
14.53471 0.25026845
14.53571 0.25115786
14.53671 0.25203784
14.53771 0.25291017
14.53871 0.25377616000000003
14.53971 0.25463547000000003
14.54071 0.25548624999999997
14.54171 0.25632675
14.54271 0.25715680999999996
14.54371 0.25797861
14.54471 0.25879559
14.54571 0.25961038000000003
14.54671 0.26042312
14.54771 0.26123123
14.54871 0.26203073000000004
14.54971 0.26281848999999996
14.55071 0.26359386
14.55171 0.26435875
14.55271 0.2651161
14.55371 0.26586812
14.55471 0.26661505
14.55571 0.26735554
14.55671 0.268088
14.55771 0.26881199
14.55871 0.26952855000000003
14.55971 0.27023931
14.56071 0.27094514000000003
14.56171 0.27164505
14.56271 0.27233663
14.56371 0.27301738000000003
14.56471 0.27368637
14.56571 0.27434491
14.56671 0.27499592
14.56771 0.27564231
14.56871 0.27628529
14.56971 0.27692392
14.57071 0.27755583
14.57171 0.27817872
14.57271 0.27879169
14.57371 0.2793954
14.57471 0.27999126
14.57571 0.2805803
14.57671 0.2811624
14.57771 0.28173653000000004
14.57871 0.28230174999999996
14.57971 0.28285806
14.58071 0.28340672
14.58171 0.2839495
14.58271 0.2844875
14.58371 0.28502038
14.58471 0.28554639
14.58571 0.28606337
14.58671 0.28656993999999997
14.58771 0.28706626
14.58871 0.28755381
14.58971 0.28803442
14.59071 0.28850927
14.59171 0.28897838000000003
14.59271 0.28944076
14.59371 0.28989532
14.59471 0.29034150999999997
14.59571 0.29077958000000004
14.59671 0.29121016
14.59771 0.2916337
14.59871 0.29205005
14.59971 0.29245855
14.60071 0.29285857
14.60171 0.29325008
14.60271 0.29363371
14.60371 0.2940106
14.60471 0.29438157
14.60571 0.29474671
14.60671 0.29510537000000003
14.60771 0.29545631
14.60871 0.29579853
14.60971 0.29613159
14.61071 0.29645583000000003
14.61171 0.29677209
14.61271 0.29708128
14.61371 0.29738402999999997
14.61471 0.29768057000000003
14.61571 0.29797074
14.61671 0.29825424
14.61771 0.29853065
14.61871 0.29879964
14.61971 0.29906093
14.62071 0.29931427
14.62171 0.29955951
14.62271 0.29979658
14.62371 0.30002554
14.62471 0.30024662
14.62571 0.30046024
14.62671 0.30066702
14.62771 0.30086762
14.62871 0.30106255
14.62971 0.30125184
14.63071 0.30143496000000003
14.63171 0.30161086000000004
14.63271 0.30177839
14.63371 0.30193676
14.63471 0.30208607
14.63571 0.30222720999999997
14.63671 0.30236149
14.63771 0.30248996
14.63871 0.30261294
14.63971 0.30273004
14.64071 0.30284049
14.64171 0.30294380000000004
14.64271 0.30304003
14.64371 0.30312962
14.64471 0.30321281
14.64571 0.30328920000000004
14.64671 0.30335772
14.64771 0.30341723
14.64871 0.30346743
14.64971 0.30350927
14.65071 0.30354469
14.65171 0.30357563
14.65271 0.30360294
14.65371 0.30362586999999996
14.65471 0.30364253999999996
14.65571 0.30365106999999997
14.65671 0.3036506
14.65771 0.30364175000000004
14.65871 0.30362598999999996
14.65971 0.30360441
14.66071 0.30357691
14.66171 0.30354238
14.66271 0.30349961
14.66371 0.30344843
14.66471 0.30339025
14.66571 0.30332734
14.66671 0.3032614
14.66771 0.30319237
14.66871 0.30311819
14.66971 0.303036
14.67071 0.30294382
14.67171 0.30284172
14.67271 0.30273171
14.67371 0.30261634
14.67471 0.30249702
14.67571 0.30237322
14.67671 0.30224307
14.67771 0.30210491
14.67871 0.30195869000000003
14.67971 0.30180621
14.68071 0.30164984
14.68171 0.30149079
14.68271 0.30132792999999997
14.68371 0.30115829
14.68471 0.30097892000000004
14.68571 0.30078872
14.68671 0.3005893
14.68771 0.30038399000000005
14.68871 0.30017579
14.68971 0.29996552
14.69071 0.29975155
14.69171 0.2995311
14.69271 0.29930239999999997
14.69371 0.29906589
14.69471 0.29882386
14.69571 0.29857866
14.69671 0.29833075
14.69771 0.29807806
14.69871 0.29781724
14.69971 0.29754594
14.70071 0.29726457
14.70171 0.29697621
14.70271 0.29668477
14.70371 0.29639259
14.70471 0.29609897
14.70571 0.29580080999999997
14.70671 0.29549478
14.70771 0.29517954999999996
14.70871 0.29485659000000003
14.70971 0.29452886
14.71071 0.29419856
14.71171 0.29386543
14.71271 0.29352689
14.71371 0.29317993
14.71471 0.29282339
14.71571 0.29245913
14.71671 0.29209092999999997
14.71771 0.29172206
14.71871 0.29135305
14.71971 0.29098131
14.72071 0.29060272
14.72171 0.29021436
14.72271 0.28981634
14.72371 0.28941154
14.72471 0.28900355
14.72571 0.28859416
14.72671 0.28818225999999997
14.72771 0.28776485
14.72871 0.28733937
14.72971 0.28690582
14.73071 0.28646678999999997
14.73171 0.28602585999999997
14.73271 0.28558488
14.73371 0.28514259000000003
14.73471 0.28469530000000004
14.73571 0.28423928
14.73671 0.28377324
14.73771 0.28329927
14.73871 0.28282134000000003
14.73971 0.28234269
14.74071 0.28186368
14.74171 0.28138182
14.74271 0.28089355
14.74371 0.28039692
14.74471 0.27989289
14.74571 0.27938464
14.74671 0.27887523
14.74771 0.27836526
14.74871 0.27785243000000004
14.74971 0.2773331
14.75071 0.27680492
14.75171 0.27626855
14.75271 0.27572731
14.75371 0.27518498
14.75471 0.27464321
14.75571 0.27410046000000005
14.75671 0.2735531
14.75771 0.27299793
14.75871 0.27243448
14.75971 0.27186519000000003
14.76071 0.27129373
14.76171 0.27072239
14.76271 0.27015046000000004
14.76371 0.26957483
14.76471 0.2689922
14.76571 0.26840144
14.76671 0.26780444
14.76771 0.26720474
14.76871 0.26660503
14.76971 0.26600524000000003
14.77071 0.26540258
14.77171 0.26479361
14.77271 0.26417662999999997
14.77371 0.26355304
14.77471 0.26292631
14.77571 0.26229965
14.77671 0.26167373
14.77771 0.2610462
14.77871 0.26041332
14.77971 0.25977259999999996
14.78071 0.25912439
14.78171 0.25847177
14.78271 0.25781821
14.78371 0.25716532999999997
14.78471 0.25651183
14.78571 0.25585452
14.78671 0.25519084
14.78771 0.25452059
14.78871 0.25384624
14.78971 0.25317101
14.79071 0.25249654
14.79171 0.25182159000000004
14.79271 0.25114277
14.79371 0.25045691999999997
14.79471 0.24976335000000002
14.79571 0.24906434
14.79671 0.24836379999999997
14.79771 0.24766459
14.79871 0.24696672
14.79971 0.24626756
14.80071 0.24556366
14.80171 0.24485325
14.80271 0.24413732
14.80371 0.24341869
14.80471 0.24269985
14.80571 0.241981
14.80671 0.24125993
14.80771 0.24053359000000002
14.80871 0.2398005
14.80971 0.23906197999999998
14.81071 0.23832149000000002
14.81171 0.2375823
14.81271 0.23684532
14.81371 0.23610846
14.81471 0.23536792
14.81571 0.23462080999999999
14.81671 0.23386693
14.81771 0.23310874
14.81871 0.23234955
14.81971 0.23159122
14.82071 0.23083298
14.82171 0.2300723
14.82271 0.22930696000000003
14.82371 0.22853687
14.82471 0.22776422999999998
14.82571 0.22699193
14.82671 0.22622135000000002
14.82771 0.22545119000000002
14.82871 0.22467803
14.82971 0.22389864999999998
14.83071 0.22311215
14.83171 0.22232064999999998
14.83271 0.22152786
14.83371 0.22073679
14.83471 0.21994787000000002
14.83571 0.21915897
14.83671 0.21836713
14.83771 0.21757076
14.83871 0.21677059
14.83971 0.21596896
14.84071 0.21516776
14.84171 0.21436682
14.84271 0.21356384
14.84371 0.21275594
14.84471 0.21194192
14.84571 0.21112331
14.84671 0.21030367000000003
14.84771 0.20948637
14.84871 0.20867242
14.84971 0.20785995000000002
14.85071 0.20704551000000002
14.85171 0.20622638999999998
14.85271 0.20540224
14.85371 0.20457503999999999
14.85471 0.20374735
14.85571 0.20292036
14.85671 0.20209304
14.85771 0.20126309
14.85871 0.20042895
14.85971 0.19959125
14.86071 0.19875267000000002
14.86171 0.19791618
14.86271 0.19708297000000002
14.86371 0.19625141
14.86471 0.19541797000000002
14.86571 0.19457943
14.86671 0.19373490000000002
14.86771 0.19288624000000001
14.86871 0.19203669
14.86971 0.19118863
14.87071 0.19034214
14.87171 0.18949531
14.87271 0.18864601
14.87371 0.18779372
14.87471 0.18694004
14.87571 0.18608749000000002
14.87671 0.18523752
14.87771 0.18438909
14.87871 0.1835391
14.87971 0.18268436000000002
14.88071 0.18182372
14.88171 0.18095899
14.88271 0.18009377999999998
14.88371 0.17923125
14.88471 0.17837221
14.88571 0.17751482999999998
14.88671 0.17665625999999998
14.88771 0.17579471
14.88871 0.17493068
14.88971 0.17406632
14.89071 0.17320353
14.89171 0.17234222
14.89271 0.17148006
14.89371 0.17061406999999998
14.89471 0.16974282000000002
14.89571 0.16886774999999998
14.89671 0.16799250000000002
14.89771 0.16712074
14.89871 0.16625382
14.89971 0.16539001
14.90071 0.16452579
14.90171 0.1636582
14.90271 0.16278666
14.90371 0.16191311
14.90471 0.16104017
14.90571 0.16016903999999998
14.90671 0.15929852
14.90771 0.15842596
14.90871 0.15754938
14.90971 0.15666941
14.91071 0.15578916
14.91171 0.15491241
14.91271 0.15404109
14.91371 0.15317386
14.91471 0.15230688
14.91571 0.15143626
14.91671 0.15056051
14.91771 0.14968128
14.91871 0.14880205
14.91971 0.14792557
14.92071 0.14705203
14.92171 0.14617917
14.92271 0.14530424
14.92371 0.14442628
14.92471 0.1435471
14.92571 0.14267005000000002
14.92671 0.14179761000000002
14.92771 0.14092934
14.92871 0.14006187
14.92971 0.13919098
14.93071 0.13831435
14.93171 0.13743318
14.93271 0.13655141
14.93371 0.13567321000000002
14.93471 0.13480029
14.93571 0.13393104
14.93671 0.13306192
14.93771 0.13219012
14.93871 0.13131555
14.93971 0.13044073
14.94071 0.12956875
14.94171 0.12870077
14.94271 0.12783487
14.94371 0.12696729
14.94471 0.12609503
14.94571 0.12521822
14.94671 0.12434023999999999
14.94771 0.12346570999999999
14.94871 0.12259756
14.94971 0.12173507000000001
14.95071 0.12087451
14.95171 0.12001161
14.95271 0.11914441999999999
14.95371 0.11827438
14.95471 0.1174051
14.95571 0.1165396
14.95671 0.11567815
14.95771 0.1148181
14.95871 0.11395597999999998
14.95971 0.11309013
14.96071 0.11222217000000001
14.96171 0.11135605
14.96271 0.11049539
14.96371 0.1096409
14.96471 0.10878979999999999
14.96571 0.10793757000000001
14.96671 0.10708094
14.96771 0.10622003000000001
14.96871 0.10535817
14.96971 0.10449958
14.97071 0.10364651
14.97171 0.10279774
14.97271 0.10194966
14.97371 0.10109884999999999
14.97471 0.10024458000000001
14.97571 0.099389348
14.97671 0.09853707199999999
14.97771 0.09769030100000001
14.97871 0.096848415
14.97971 0.09600800100000001
14.98071 0.095165247
14.98171 0.09431864
14.98271 0.09347006599999999
14.98371 0.092623523
14.98471 0.091782381
14.98571 0.090947031
14.98671 0.090114598
14.98771 0.08928090699999999
14.98871 0.088443363
14.98971 0.08760272200000001
14.99071 0.086762593
14.99171 0.085926981
14.99271 0.085097592
14.99371 0.084272772
14.99471 0.083448726
14.99571 0.082622189
14.99671 0.08179265399999999
14.99771 0.080962613
14.99871 0.08013569200000001
14.99971 0.079314015
15.00071 0.07849664
15.00171 0.077680236
15.00271 0.076861447
15.00371 0.07603935099999999
15.00471 0.075216271
15.00571 0.074396306
15.00671 0.073582621
15.00771 0.072775286
15.00871 0.0719712
15.00971 0.071166106
15.01071 0.07035735800000001
15.01171 0.069545564
15.01271 0.06873405099999999
15.01371 0.067926518
15.01471 0.067124603
15.01571 0.066326943
15.01671 0.065530394
15.01771 0.06473245400000001
15.01871 0.06393312899999999
15.01971 0.06313498
15.02071 0.062341243
15.02171 0.061553379000000005
15.02271 0.060769804999999996
15.02371 0.059986737
15.02471 0.059200602
15.02571 0.058410438999999995
15.02671 0.057618622999999994
15.02771 0.056829443
15.02871 0.056046457
15.02971 0.055270368
15.03071 0.05449883800000001
15.03171 0.053728226
15.03271 0.052956084
15.03371 0.052182602999999994
15.03471 0.051410159000000004
15.03571 0.050641299
15.03671 0.049876689
15.03771 0.049114501
15.03871 0.048351698
15.03971 0.047586317
15.04071 0.04681914
15.04171 0.046053535
15.04271 0.045293453
15.04371 0.04454095
15.04471 0.04379483
15.04571 0.043051367
15.04671 0.042306588
15.04771 0.041558649
15.04871 0.040808739000000004
15.04971 0.040059994
15.05071 0.039315259
15.05171 0.038575265
15.05271 0.037838424999999995
15.05371 0.037102337
15.05471 0.036365821
15.05571 0.035630021000000005
15.05671 0.034897716
15.05771 0.034171331
15.05871 0.033451008
15.05971 0.032734167
15.06071 0.032016894
15.06171 0.031296333
15.06271 0.030572453
15.06371 0.029848085000000003
15.06471 0.029127162999999998
15.06571 0.028412366999999997
15.06671 0.0277037
15.06771 0.026998861
15.06871 0.026295042999999997
15.06971 0.025590888000000003
15.07071 0.024887212
15.07171 0.024186104
15.07271 0.023489079
15.07371 0.022795697
15.07471 0.022103668
15.07571 0.021410413
15.07671 0.020715024000000002
15.07771 0.020019215
15.07871 0.019326556
15.07971 0.018640418
15.08071 0.017961963
15.08171 0.017289474000000003
15.08271 0.016619441
15.08371 0.015948674
15.08471 0.015276048
15.08571 0.014602803
15.08671 0.013931318
15.08771 0.013263300999999998
15.08871 0.012598706
15.08971 0.011936063
15.09071 0.011273926
15.09171 0.010612333
15.09271 0.009953157899999999
15.09371 0.009299022300000001
15.09471 0.0086514905
15.09571 0.0080097794
15.09671 0.007370929199999999
15.09771 0.006731373999999999
15.09871 0.0060889583
15.09971 0.0054441021
15.10071 0.004799429
15.10171 0.0041581301
15.10271 0.0035221739000000003
15.10371 0.002891481
15.10471 0.0022644916
15.10571 0.0016396099
15.10671 0.0010164224
15.10771 0.00039584666
15.10871 -0.00022086363
15.10971 -0.00083345758
15.11071 -0.0014433352
15.11171 -0.0020529571000000003
15.11271 -0.0026643378
15.11371 -0.0032776192
15.11471 -0.0038907117
15.11571 -0.0045002922
15.11671 -0.0051035739
15.11771 -0.0056997575
15.11871 -0.006290279300000001
15.11971 -0.0068777881
15.12071 -0.0074645533
15.12171 -0.0080513557
15.12271 -0.008637487899999999
15.12371 -0.009221707999999999
15.12471 -0.0098033815
15.12571 -0.010382943
15.12671 -0.010961387
15.12771 -0.011539191
15.12871 -0.012115526000000001
15.12971 -0.01268839
15.13071 -0.013255695999999999
15.13171 -0.013816611
15.13271 -0.014372258999999998
15.13371 -0.014925284
15.13471 -0.015478504
15.13571 -0.016033456
15.13671 -0.016589712
15.13771 -0.017145314
15.13871 -0.01769799
15.13971 -0.018246325
15.14071 -0.018790195
15.14171 -0.019330326
15.14271 -0.019867402
15.14371 -0.020401459
15.14471 -0.020931981000000002
15.14571 -0.021458599
15.14671 -0.02198182
15.14771 -0.022503157
15.14871 -0.023024475000000003
15.14971 -0.023546923
15.15071 -0.024070116
15.15171 -0.024592154999999997
15.15271 -0.025110488
15.15371 -0.025623155
15.15471 -0.026129648999999998
15.15571 -0.026630983
15.15671 -0.027128952
15.15771 -0.027625164000000004
15.15871 -0.028120392
15.15971 -0.028614589
15.16071 -0.029107396
15.16171 -0.029598648
15.16271 -0.030088518
15.16371 -0.030577177
15.16471 -0.031064288
15.16571 -0.031548788
15.16671 -0.032029193000000004
15.16771 -0.032504325
15.16871 -0.032973994
15.16971 -0.033439221
15.17071 -0.033901836
15.17171 -0.034363641
15.17271 -0.034825655
15.17371 -0.035287789
15.17471 -0.035749091000000004
15.17571 -0.036208326
15.17671 -0.036664508
15.17771 -0.037117137
15.17871 -0.037566078
15.17971 -0.03801132
15.18071 -0.038452845
15.18171 -0.038890704000000005
15.18271 -0.039325195
15.18371 -0.039756994
15.18471 -0.040187017
15.18571 -0.040616095000000005
15.18671 -0.041044591
15.18771 -0.041472216
15.18871 -0.041898116
15.18971 -0.042321204
15.19071 -0.042740544
15.19171 -0.043155634
15.19271 -0.043566508000000004
15.19371 -0.043973637999999995
15.19471 -0.044377762
15.19571 -0.044779674
15.19671 -0.045180036
15.19771 -0.045579220999999996
15.19871 -0.045977248
15.19971 -0.046373793
15.20071 -0.046768328
15.20171 -0.047160297999999996
15.20271 -0.047549285000000004
15.20371 -0.047935045
15.20471 -0.04831746
15.20571 -0.048696453
15.20671 -0.049071992
15.20771 -0.049444194999999996
15.20871 -0.049813493
15.20971 -0.050180620999999995
15.21071 -0.050546438
15.21171 -0.050911499
15.21271 -0.051275734
15.21371 -0.051638368000000004
15.21471 -0.051998254
15.21571 -0.052354427
15.21671 -0.052706560000000006
15.21771 -0.053055061
15.21871 -0.053400709000000005
15.21971 -0.0537441
15.22071 -0.054085272000000004
15.22171 -0.054423802
15.22271 -0.054759282000000006
15.22371 -0.05509182199999999
15.22471 -0.05542219699999999
15.22571 -0.05575144900000001
15.22671 -0.05608017700000001
15.22771 -0.056408002000000006
15.22871 -0.056733638999999995
15.22971 -0.057055568
15.23071 -0.057372922
15.23171 -0.05768600399999999
15.23271 -0.057996053
15.23371 -0.058304425
15.23471 -0.058611721
15.23571 -0.058917463
15.23671 -0.059220521
15.23771 -0.059520052000000004
15.23871 -0.059816223999999994
15.23971 -0.06011017799999999
15.24071 -0.06040326
15.24171 -0.06069598
15.24271 -0.060987513
15.24371 -0.061276083999999995
15.24471 -0.061560054999999995
15.24571 -0.061838992
15.24671 -0.062113983
15.24771 -0.06238693
15.24871 -0.062659336
15.24971 -0.06293133499999999
15.25071 -0.063201692
15.25171 -0.063468743
15.25271 -0.063731638
15.25371 -0.06399099899999999
15.25471 -0.064248516
15.25571 -0.06450573
15.25671 -0.064762897
15.25771 -0.065018667
15.25871 -0.065270939
15.25971 -0.065518223
15.26071 -0.065760681
15.26171 -0.066000019
15.26271 -0.066238351
15.26371 -0.066476775
15.26471 -0.066714664
15.26571 -0.06695015500000001
15.26671 -0.067181484
15.26771 -0.06740829
15.26871 -0.067631894
15.26971 -0.067854393
15.27071 -0.068077166
15.27171 -0.068299839
15.27271 -0.068520446
15.27371 -0.06873670500000001
15.27471 -0.06894752700000001
15.27571 -0.06915378
15.27671 -0.069357728
15.27771 -0.06956156599999999
15.27871 -0.069766026
15.27971 -0.069970009
15.28071 -0.07017147700000001
15.28171 -0.070368923
15.28271 -0.07056243499999999
15.28371 -0.070753531
15.28471 -0.070943957
15.28571 -0.071134279
15.28671 -0.07132329
15.28771 -0.071508688
15.28871 -0.071688608
15.28971 -0.071862969
15.29071 -0.072033703
15.29171 -0.072203681
15.29271 -0.07237501
15.29371 -0.072547846
15.29471 -0.072720443
15.29571 -0.072890345
15.29671 -0.073055917
15.29771 -0.073217181
15.29871 -0.073375442
15.29971 -0.07353206699999999
15.30071 -0.073687354
15.30171 -0.073840271
15.30271 -0.07398932899999999
15.30371 -0.0741339
15.30471 -0.07427503
15.30571 -0.074415113
15.30671 -0.074556546
15.30771 -0.074700254
15.30871 -0.074844988
15.30971 -0.07498794
15.31071 -0.07512624100000001
15.31171 -0.07525846
15.31271 -0.075385167
15.31371 -0.075508299
15.31471 -0.075629872
15.31571 -0.075750845
15.31671 -0.07587091500000001
15.31771 -0.075989222
15.31871 -0.076105382
15.31971 -0.07622000400000001
15.32071 -0.07633432999999999
15.32171 -0.076449203
15.32271 -0.07656412800000001
15.32371 -0.07667715500000001
15.32471 -0.076785724
15.32571 -0.076888048
15.32671 -0.076984183
15.32771 -0.077076087
15.32871 -0.077166647
15.32971 -0.077258243
15.33071 -0.077351677
15.33171 -0.077446061
15.33271 -0.077539636
15.33371 -0.077630876
15.33471 -0.077719212
15.33571 -0.07780497
15.33671 -0.077888649
15.33771 -0.077970186
15.33871 -0.078048767
15.33971 -0.07812336
15.34071 -0.078193611
15.34171 -0.078260456
15.34271 -0.078325951
15.34371 -0.078392331
15.34471 -0.07846080700000001
15.34571 -0.078530848
15.34671 -0.078600371
15.34771 -0.078666798
15.34871 -0.078728329
15.34971 -0.07878475
15.35071 -0.078837312
15.35171 -0.078887813
15.35271 -0.078937551
15.35371 -0.078986736
15.35471 -0.079034729
15.35571 -0.079080841
15.35671 -0.079125079
15.35771 -0.079168292
15.35871 -0.079211564
15.35971 -0.07925526
15.36071 -0.079298444
15.36171 -0.079339126
15.36271 -0.07937525499999999
15.36371 -0.07940594200000001
15.36471 -0.079432101
15.36571 -0.079456018
15.36671 -0.079480151
15.36771 -0.07950580900000001
15.36871 -0.07953252599999999
15.36971 -0.079558539
15.37071 -0.079581997
15.37171 -0.079602131
15.37271 -0.079619588
15.37371 -0.079635769
15.37471 -0.079651654
15.37571 -0.07966691
15.37671 -0.07968001899999999
15.37771 -0.07968929100000001
15.37871 -0.079694175
15.37971 -0.079695816
15.38071 -0.079696556
15.38171 -0.079698523
15.38271 -0.079702277
15.38371 -0.07970643899999999
15.38471 -0.079708541
15.38571 -0.079706602
15.38671 -0.079700397
15.38771 -0.079691521
15.38871 -0.079682254
15.38971 -0.079673954
15.39071 -0.079666084
15.39171 -0.079656555
15.39271 -0.07964318499999999
15.39371 -0.07962525100000001
15.39471 -0.079604093
15.39571 -0.0795823
15.39671 -0.079562003
15.39771 -0.079543452
15.39871 -0.07952484900000001
15.39971 -0.079503562
15.40071 -0.079477928
15.40171 -0.079448358
15.40271 -0.079417025
15.40371 -0.07938628
15.40471 -0.079356926
15.40571 -0.079327554
15.40671 -0.07929544699999999
15.40771 -0.07925845599999999
15.40871 -0.07921660999999999
15.40971 -0.079172273
15.41071 -0.079128734
15.41171 -0.079088111
15.41271 -0.079050002
15.41371 -0.079011754
15.41471 -0.078970211
15.41571 -0.078923733
15.41671 -0.07887311500000001
15.41771 -0.07882085
15.41871 -0.07876922
15.41971 -0.078718609
15.42071 -0.07866727
15.42171 -0.078612677
15.42271 -0.07855350900000001
15.42371 -0.07849091200000001
15.42471 -0.078427978
15.42571 -0.078367814
15.42671 -0.078311429
15.42771 -0.078256882
15.42871 -0.078200345
15.42971 -0.07813840100000001
15.43071 -0.078070059
15.43171 -0.07799721200000001
15.43271 -0.07792323000000001
15.43371 -0.077850715
15.43471 -0.07777994
15.43571 -0.077709026
15.43671 -0.077635603
15.43771 -0.077558804
15.43871 -0.077480043
15.43971 -0.077402056
15.44071 -0.077326811
15.44171 -0.077253813
15.44271 -0.077180017
15.44371 -0.077101559
15.44471 -0.077016186
15.44571 -0.076924748
15.44671 -0.0768308
15.44771 -0.076738501
15.44871 -0.076650205
15.44971 -0.07656528600000001
15.45071 -0.076480908
15.45171 -0.07639412699999999
15.45271 -0.076303794
15.45371 -0.076211023
15.45471 -0.076117937
15.45571 -0.07602569499999999
15.45671 -0.075933244
15.45771 -0.075837848
15.45871 -0.075736962
15.45971 -0.07563027900000001
15.46071 -0.075520383
15.46171 -0.075411546
15.46271 -0.075307291
15.46371 -0.075208349
15.46471 -0.075112283
15.46571 -0.07501501199999999
15.46671 -0.074913196
15.46771 -0.074805977
15.46871 -0.074694952
15.46971 -0.074582605
15.47071 -0.074470392
15.47171 -0.074357813
15.47271 -0.074243109
15.47371 -0.074125029
15.47471 -0.074004289
15.47571 -0.073883595
15.47671 -0.073766103
15.47771 -0.073653331
15.47871 -0.073543884
15.47971 -0.073433988
15.48071 -0.073319493
15.48171 -0.073198142
15.48271 -0.073070661
15.48371 -0.072940096
15.48471 -0.072809838
15.48571 -0.072681747
15.48671 -0.072555483
[truncated: 820,330 more chars]
