# Supplementary material for: 2D Synthetic dataset of numerical simulations of long-period seismicity in a volcanic edifice and related sensitivity kernels
Source: Data Brief. 2021 Jan 25;34:106673. doi: 10.1016/j.dib.2020.106673 (PMC7841316; doi:10.1016/j.dib.2020.106673)
Supplement: Supplementary Data S1 — Supplementary Raw Research Data. This is open data under the CC BY license http://creativecommons.org/licenses/by/4.0/ [file mmc1.zip › Dataset/OUTPUT_SEISMOGRAMS/9000_3000/disp_X_homo_17000_1320_ISO7e-1Hz.semd]

-1.714286 0.0
-1.713286 0.0
-1.712286 0.0
-1.711286 0.0
-1.710286 0.0
-1.709286 0.0
-1.708286 0.0
-1.707286 0.0
-1.706286 0.0
-1.705286 0.0
-1.704286 0.0
-1.703286 0.0
-1.702286 0.0
-1.701286 0.0
-1.700286 0.0
-1.699286 0.0
-1.698286 0.0
-1.697286 0.0
-1.696286 0.0
-1.695286 0.0
-1.694286 0.0
-1.693286 0.0
-1.692286 0.0
-1.691286 0.0
-1.690286 0.0
-1.689286 0.0
-1.688286 0.0
-1.687286 0.0
-1.686286 0.0
-1.685286 0.0
-1.684286 0.0
-1.683286 0.0
-1.682286 0.0
-1.681286 0.0
-1.680286 0.0
-1.679286 0.0
-1.678286 0.0
-1.677286 0.0
-1.676286 0.0
-1.675286 0.0
-1.674286 0.0
-1.673286 0.0
-1.672286 0.0
-1.671286 0.0
-1.670286 0.0
-1.669286 0.0
-1.668286 0.0
-1.667286 3.2097537e-36
-1.666286 7.3189454e-36
-1.665286 1.3827056e-35
-1.664286 2.3943364e-35
-1.663286 3.9503253999999994e-35
-1.662286 6.3112765e-35
-1.661286 9.8319109e-35
-1.660286 1.50196e-34
-1.659286 2.255205e-34
-1.658286 3.3304828e-34
-1.657286 4.8402806e-34
-1.656286 6.9279845000000005e-34
-1.655286 9.7664525e-34
-1.654286 1.3554662000000001e-33
-1.653286 1.8507133e-33
-1.652286 2.4829526e-33
-1.651286 3.2673856e-33
-1.650286 4.2062175e-33
-1.649286 5.2763281e-33
-1.648286 6.410116500000001e-33
-1.647286 7.4665794e-33
-1.646286 8.188684799999999e-33
-1.645286 8.1417769e-33
-1.644286 6.626082e-33
-1.643286 2.5542628e-33
-1.642286 -5.7174593e-33
-1.641286 -2.0619707e-32
-1.640286 -4.5680320999999997e-32
-1.639286 -8.5938252e-32
-1.638286 -1.4848982e-31
-1.637286 -2.4320286e-31
-1.636286 -3.836422e-31
-1.635286 -5.8825763e-31
-1.634286 -8.818968599999999e-31
-1.633286 -1.2977164e-30
-1.632286 -1.8795737e-30
-1.631286 -2.6850028e-30
-1.630286 -3.7888778000000005e-30
-1.629286 -5.2879026000000005e-30
-1.628286 -7.306051799999999e-30
-1.627286 -1.0001133e-29
-1.626286 -1.3572617e-29
-1.625286 -1.8270934e-29
-1.624286 -2.440839e-29
-1.623286 -3.2371899e-29
-1.622286 -4.2637705000000005e-29
-1.621286 -5.578821399999999e-29
-1.620286 -7.2531105e-29
-1.619286 -9.3720763e-29
-1.618286 -1.2038203e-28
-1.617286 -1.5373627e-28
-1.616286 -1.9522946999999998e-28
-1.615286 -2.4656207e-28
-1.614286 -3.0971996999999997e-28
-1.613286 -3.8700618e-28
-1.612286 -4.8107172e-28
-1.611286 -5.9494504e-28
-1.610286 -7.320574099999999e-28
-1.609286 -8.9626325e-28
-1.608286 -1.0918518999999999e-27
-1.607286 -1.3235483e-27
-1.606286 -1.5964987e-27
-1.605286 -1.9162369e-27
-1.604286 -2.2886257e-27
-1.603286 -2.7197688000000002e-27
-1.602286 -3.2158856e-27
-1.601286 -3.7831415e-27
-1.600286 -4.4274253e-27
-1.599286 -5.154065400000001e-27
-1.598286 -5.9674753000000006e-27
-1.597286 -6.870717799999999e-27
-1.596286 -7.8649707e-27
-1.595286 -8.948897899999999e-27
-1.594286 -1.0117896e-26
-1.593286 -1.1363217e-26
-1.592286 -1.2670953e-26
-1.591286 -1.4020871e-26
-1.590286 -1.5385083e-26
-1.589286 -1.6726562e-26
-1.588286 -1.7997475e-26
-1.587286 -1.9137352e-26
-1.586286 -2.0071068e-26
-1.585286 -2.0706679000000002e-26
-1.584286 -2.0933077e-26
-1.583286 -2.0617535e-26
-1.582286 -1.9603113e-26
-1.581286 -1.7706e-26
-1.580286 -1.4712805e-26
-1.579286 -1.0377882000000001e-26
-1.578286 -4.4206998e-27
-1.577286 3.4765888e-27
-1.576286 1.3671386e-26
-1.575286 2.656251e-26
-1.574286 4.2591603999999995e-26
-1.573286 6.2243932e-26
-1.572286 8.604848900000001e-26
-1.571286 1.1457714e-25
-1.570286 1.4844273e-25
-1.569286 1.8829592000000001e-25
-1.568286 2.3482056999999997e-25
-1.567286 2.8872738999999998e-25
-1.566286 3.5074578e-25
-1.565286 4.2161353e-25
-1.564286 5.0206401e-25
-1.563286 5.9281117e-25
-1.562286 6.945314e-25
-1.561286 8.078424899999999e-25
-1.560286 9.3327954e-25
-1.559286 1.0712674e-24
-1.558286 1.2220897999999998e-24
-1.557286 1.3858545e-24
-1.556286 1.5624557e-24
-1.555286 1.7515312999999997e-24
-1.554286 1.9524192e-24
-1.553286 2.1641068e-24
-1.552286 2.3851804e-24
-1.551286 2.6137707000000002e-24
-1.550286 2.8474948e-24
-1.549286 3.0833978000000002e-24
-1.548286 3.3178929e-24
-1.547286 3.5467004e-24
-1.546286 3.7647869e-24
-1.545286 3.9663073e-24
-1.544286 4.1445485e-24
-1.543286 4.291876e-24
-1.542286 4.3996877e-24
-1.541286 4.4583728e-24
-1.540286 4.4572811e-24
-1.539286 4.3846999999999996e-24
-1.538286 4.2278458000000004e-24
-1.537286 3.9728687e-24
-1.536286 3.6048721999999995e-24
-1.535286 3.1079554e-24
-1.534286 2.4652683e-24
-1.533286 1.6590976999999997e-24
-1.532286 6.7097242e-25
-1.531286 -5.182056599999999e-25
-1.530286 -1.9279956e-24
-1.529286 -3.5782284000000005e-24
-1.528286 -5.488782e-24
-1.527286 -7.679323e-24
-1.526286 -1.0169022e-23
-1.525286 -1.2976217e-23
-1.524286 -1.6118060000000002e-23
-1.523286 -1.9610113000000002e-23
-1.522286 -2.3465922e-23
-1.521286 -2.7696554e-23
-1.520286 -3.2310084e-23
-1.519286 -3.7311080000000004e-23
-1.518286 -4.270005e-23
-1.517286 -4.847285e-23
-1.516286 -5.462009299999999e-23
-1.515286 -6.1126524e-23
-1.514286 -6.797041e-23
-1.513286 -7.512289399999999e-23
-1.512286 -8.2547391e-23
-1.511286 -9.0198938e-23
-1.510286 -9.8023639e-23
-1.509286 -1.0595808e-22
-1.508286 -1.1392877e-22
-1.507286 -1.218517e-22
-1.506286 -1.2963188e-22
-1.505286 -1.3716297e-22
-1.504286 -1.4432708e-22
-1.503286 -1.5099445e-22
-1.502286 -1.5702343999999998e-22
-1.501286 -1.6226053e-22
-1.500286 -1.6654049000000001e-22
-1.499286 -1.6968653999999998e-22
-1.498286 -1.7151098e-22
-1.497286 -1.7181552e-22
-1.496286 -1.7039217999999998e-22
-1.495286 -1.6702414000000002e-22
-1.494286 -1.6148682e-22
-1.493286 -1.5354915e-22
-1.492286 -1.4297503e-22
-1.491286 -1.2952495e-22
-1.490286 -1.1295787000000001e-22
-1.489286 -9.3033216e-23
-1.488286 -6.9513166e-23
-1.487286 -4.2164999999999993e-23
-1.486286 -1.0763756e-23
-1.485286 2.4904975000000002e-23
-1.484286 6.5042173e-23
-1.483286 1.0983217e-22
-1.482286 1.5943937e-22
-1.481286 2.1400497e-22
-1.480286 2.7364332e-22
-1.479286 3.3843833e-22
-1.478286 4.0843975e-22
-1.477286 4.836595e-22
-1.476286 5.6406757e-22
-1.475286 6.4958858e-22
-1.474286 7.4009778e-22
-1.473286 8.3541719e-22
-1.472286 9.3531199e-22
-1.471286 1.039487e-21
-1.470286 1.147583e-21
-1.469286 1.2591738e-21
-1.468286 1.3737626e-21
-1.467286 1.4907792e-21
-1.466286 1.6095779e-21
-1.465286 1.7294349e-21
-1.464286 1.8495455e-21
-1.463286 1.9690236e-21
-1.462286 2.0869004e-21
-1.461286 2.2021227e-21
-1.460286 2.3135531e-21
-1.459286 2.4199709e-21
-1.458286 2.520072e-21
-1.457286 2.6124703e-21
-1.456286 2.6957008e-21
-1.455286 2.7682208e-21
-1.454286 2.8284147e-21
-1.453286 2.8745970999999997e-21
-1.452286 2.9050188e-21
-1.451286 2.9178722000000002e-21
-1.450286 2.9112975e-21
-1.449286 2.8833907e-21
-1.448286 2.8322135e-21
-1.447286 2.755801e-21
-1.446286 2.6521728000000004e-21
-1.445286 2.5193447e-21
-1.444286 2.3553422e-21
-1.443286 2.1582138e-21
-1.442286 1.9260448e-21
-1.441286 1.6569748999999999e-21
-1.440286 1.3492152e-21
-1.439286 1.0010648e-21
-1.438286 6.1093211e-22
-1.437286 1.7735354e-22
-1.436286 -3.0098376e-22
-1.435286 -8.2522014e-22
-1.434286 -1.3963007999999999e-21
-1.433286 -2.0149505e-21
-1.432286 -2.6816508999999997e-21
-1.431286 -3.3966129e-21
-1.430286 -4.1597522e-21
-1.429286 -4.9706631e-21
-1.428286 -5.8285928e-21
-1.427286 -6.7324135e-21
-1.426286 -7.6805984e-21
-1.425286 -8.6711976e-21
-1.424286 -9.7018096e-21
-1.423286 -1.0769562e-20
-1.422286 -1.1871086999999999e-20
-1.421286 -1.3002501000000001e-20
-1.420286 -1.4159391e-20
-1.419286 -1.5336786e-20
-1.418286 -1.6529162e-20
-1.417286 -1.7730412e-20
-1.416286 -1.8933858e-20
-1.415286 -2.0132229000000002e-20
-1.414286 -2.1317675e-20
-1.413286 -2.2481768e-20
-1.412286 -2.3615512e-20
-1.411286 -2.4709355e-20
-1.410286 -2.5753211e-20
-1.409286 -2.673649e-20
-1.408286 -2.7648123000000003e-20
-1.407286 -2.8476601e-20
-1.406286 -2.9210019999999997e-20
-1.405286 -2.9836131e-20
-1.404286 -3.0342394999999997e-20
-1.403286 -3.0716045e-20
-1.402286 -3.0944151e-20
-1.401286 -3.1013704e-20
-1.400286 -3.0911685e-20
-1.399286 -3.062515e-20
-1.398286 -3.0141335e-20
-1.397286 -2.9447731e-20
-1.396286 -2.8532193e-20
-1.395286 -2.7383048e-20
-1.394286 -2.598919e-20
-1.393286 -2.4340195999999998e-20
-1.392286 -2.2426422e-20
-1.391286 -2.0239134e-20
-1.390286 -1.7770593999999998e-20
-1.389286 -1.5014185e-20
-1.388286 -1.1964513e-20
-1.387286 -8.6175033e-21
-1.386286 -4.9705097000000004e-21
-1.385286 -1.0224024000000001e-21
-1.384286 3.2263427e-21
-1.383286 7.7735616e-21
-1.382286 1.2615326999999999e-20
-1.381286 1.7745884e-20
-1.380286 2.3157594e-20
-1.379286 2.8840888e-20
-1.378286 3.4784232e-20
-1.377286 4.0974099e-20
-1.376286 4.7394954999999996e-20
-1.375286 5.4029263e-20
-1.374286 6.0857486e-20
-1.373286 6.7858113e-20
-1.372286 7.500769199999999e-20
-1.371286 8.2280883e-20
-1.370286 8.965048500000001e-20
-1.369286 9.7087548e-20
-1.368286 1.0456142000000001e-19
-1.367286 1.1203983e-19
-1.366286 1.1948901999999999e-19
-1.365286 1.268738e-19
-1.364286 1.3415772e-19
-1.363286 1.4130311e-19
-1.362286 1.4827127999999999e-19
-1.361286 1.5502258e-19
-1.360286 1.615166e-19
-1.359286 1.6771221e-19
-1.358286 1.7356776000000002e-19
-1.357286 1.7904122e-19
-1.356286 1.8409022000000002e-19
-1.355286 1.8867230000000001e-19
-1.354286 1.9274496000000002e-19
-1.353286 1.9626575e-19
-1.352286 1.9919244e-19
-1.351286 2.014832e-19
-1.350286 2.0309656999999998e-19
-1.349286 2.039916e-19
-1.348286 2.0412810000000002e-19
-1.347286 2.0346647999999998e-19
-1.346286 2.0196808e-19
-1.345286 1.9959516999999998e-19
-1.344286 1.9631098e-19
-1.343286 1.9207994000000001e-19
-1.342286 1.8686765000000001e-19
-1.341286 1.8064106000000001e-19
-1.340286 1.7336847e-19
-1.339286 1.6501981e-19
-1.338286 1.5556659e-19
-1.337286 1.4498210999999999e-19
-1.336286 1.3324162e-19
-1.335286 1.2032238e-19
-1.334286 1.0620395e-19
-1.333286 9.086822400000001e-20
-1.332286 7.429975200000001e-20
-1.331286 5.6485864e-20
-1.330286 3.7416965e-20
-1.329286 1.7086725e-20
-1.328286 -4.5076247e-21
-1.327286 -2.7365062e-20
-1.326286 -5.1480432e-20
-1.325286 -7.6844175e-20
-1.324286 -1.0344197e-19
-1.323286 -1.3125451e-19
-1.322286 -1.6025702e-19
-1.321286 -1.9041912e-19
-1.320286 -2.2170426e-19
-1.319286 -2.5406958e-19
-1.318286 -2.874655e-19
-1.317286 -3.2183546e-19
-1.316286 -3.5711556e-19
-1.315286 -3.9323439000000005e-19
-1.314286 -4.3011263e-19
-1.313286 -4.67663e-19
-1.312286 -5.0578993e-19
-1.311286 -5.443895700000001e-19
-1.310286 -5.833495399999999e-19
-1.309286 -6.2254897e-19
-1.308286 -6.6185847e-19
-1.307286 -7.011400999999999e-19
-1.306286 -7.4024765e-19
-1.305286 -7.7902658e-19
-1.304286 -8.1731446e-19
-1.303286 -8.54941e-19
-1.302286 -8.9172849e-19
-1.301286 -9.2749234e-19
-1.300286 -9.620411e-19
-1.299286 -9.9517744e-19
-1.298286 -1.0266982e-18
-1.297286 -1.0563954e-18
-1.296286 -1.0840566e-18
-1.295286 -1.1094655e-18
-1.294286 -1.1324028e-18
-1.293286 -1.1526469e-18
-1.292286 -1.1699740000000001e-18
-1.291286 -1.1841601000000001e-18
-1.290286 -1.1949803e-18
-1.289286 -1.2022106e-18
-1.288286 -1.2056278e-18
-1.287286 -1.2050109e-18
-1.286286 -1.2001413e-18
-1.285286 -1.1908039e-18
-1.284286 -1.1767872e-18
-1.283286 -1.1578846e-18
-1.282286 -1.1338944000000001e-18
-1.281286 -1.1046209e-18
-1.280286 -1.0698745000000001e-18
-1.279286 -1.0294729e-18
-1.278286 -9.8324108e-19
-1.277286 -9.3101238e-19
-1.276286 -8.7262886e-19
-1.275286 -8.079417199999999e-19
-1.274286 -7.3681267e-19
-1.273286 -6.5911391e-19
-1.272286 -5.7472941e-19
-1.271286 -4.835555300000001e-19
-1.270286 -3.8550227e-19
-1.269286 -2.804941e-19
-1.268286 -1.6847135e-19
-1.267286 -4.9391572999999997e-20
-1.266286 7.676903e-20
-1.265286 2.1001403e-19
-1.264286 3.503246e-19
-1.263286 4.9765787e-19
-1.262286 6.519445e-19
-1.261286 8.1308631e-19
-1.260286 9.8095405e-19
-1.259286 1.155384e-18
-1.258286 1.3361759e-18
-1.257286 1.5230894e-18
-1.256286 1.7158412999999999e-18
-1.255286 1.9141022e-18
-1.254286 2.117493e-18
-1.253286 2.3255822999999998e-18
-1.252286 2.5378829e-18
-1.251286 2.7538481e-18
-1.250286 2.97287e-18
-1.249286 3.1942752000000003e-18
-1.248286 3.4173232e-18
-1.247286 3.6412048e-18
-1.246286 3.8650382000000006e-18
-1.245286 4.0878706999999995e-18
-1.244286 4.3086740000000004e-18
-1.243286 4.5263475e-18
-1.242286 4.7397174000000006e-18
-1.241286 4.9475382e-18
-1.240286 5.1484933e-18
-1.239286 5.3411999e-18
-1.238286 5.524211299999999e-18
-1.237286 5.6960239000000005e-18
-1.236286 5.8550784e-18
-1.235286 5.9997710000000005e-18
-1.234286 6.128461e-18
-1.233286 6.239476399999999e-18
-1.232286 6.331126e-18
-1.231286 6.4017116999999994e-18
-1.230286 6.4495363e-18
-1.229286 6.4729202999999996e-18
-1.228286 6.4702152e-18
-1.227286 6.4398150000000006e-18
-1.226286 6.3801746e-18
-1.225286 6.2898245e-18
-1.224286 6.1673863e-18
-1.223286 6.011590000000001e-18
-1.222286 5.8212913e-18
-1.221286 5.5954871999999995e-18
-1.220286 5.3333317e-18
-1.219286 5.0341553e-18
-1.218286 4.6974779e-18
-1.217286 4.3230229e-18
-1.216286 3.9107338e-18
-1.215286 3.4607851e-18
-1.214286 2.9735931e-18
-1.213286 2.4498272000000002e-18
-1.212286 1.8904181e-18
-1.211286 1.296562e-18
-1.210286 6.6972662e-19
-1.209286 1.1651879e-20
-1.208286 -6.7564981e-19
-1.207286 -1.3898969e-18
-1.206286 -2.1285448e-18
-1.205286 -2.8887919e-18
-1.204286 -3.6675931e-18
-1.203286 -4.4616704e-18
-1.202286 -5.2675298e-18
-1.201286 -6.0814816e-18
-1.200286 -6.899657600000001e-18
-1.199286 -7.718037799999999e-18
-1.198286 -8.5324721e-18
-1.197286 -9.3387114e-18
-1.196286 -1.0132433e-17
-1.195286 -1.0909273e-17
-1.194286 -1.1664857999999999e-17
-1.193286 -1.2394838999999999e-17
-1.192286 -1.3094917999999998e-17
-1.191286 -1.3760894e-17
-1.190286 -1.4388681e-17
-1.189286 -1.4974356e-17
-1.188286 -1.5514178000000002e-17
-1.187286 -1.6004629e-17
-1.186286 -1.6442439000000002e-17
-1.185286 -1.6824613e-17
-1.184286 -1.7148461e-17
-1.183286 -1.7411616e-17
-1.182286 -1.7612054e-17
-1.181286 -1.774812e-17
-1.180286 -1.7818532e-17
-1.179286 -1.7822393e-17
-1.178286 -1.7759206e-17
-1.177286 -1.7628865e-17
-1.176286 -1.7431664000000002e-17
-1.175286 -1.7168293e-17
-1.174286 -1.6839818000000002e-17
-1.173286 -1.6447683e-17
-1.172286 -1.5993687e-17
-1.171286 -1.5479968e-17
-1.170286 -1.4908977e-17
-1.169286 -1.4283459e-17
-1.168286 -1.3606418e-17
-1.167286 -1.2881093e-17
-1.166286 -1.2110922999999999e-17
-1.165286 -1.1299515e-17
-1.164286 -1.0450605999999999e-17
-1.163286 -9.568033e-18
-1.162286 -8.6556916e-18
-1.161286 -7.7175027e-18
-1.160286 -6.757379300000001e-18
-1.159286 -5.7791904e-18
-1.158286 -4.7867272e-18
-1.157286 -3.783677e-18
-1.156286 -2.7735893e-18
-1.155286 -1.7598545e-18
-1.154286 -7.4567578e-19
-1.153286 2.6594634e-19
-1.152286 1.2722347e-18
-1.151286 2.2706462e-18
-1.150286 3.2588845000000003e-18
-1.149286 4.2349062e-18
-1.148286 5.1969218000000004e-18
-1.147286 6.1434006e-18
-1.146286 7.0730631e-18
-1.145286 7.9848779e-18
-1.144286 8.8780507e-18
-1.143286 9.7520142e-18
-1.142286 1.0606414e-17
-1.141286 1.1441092e-17
-1.140286 1.2256073000000001e-17
-1.139286 1.3051545e-17
-1.138286 1.3827841e-17
-1.137286 1.4585419e-17
-1.136286 1.5324843e-17
-1.135286 1.6046766e-17
-1.134286 1.6751916e-17
-1.133286 1.7441072e-17
-1.132286 1.8115052000000002e-17
-1.131286 1.8774702e-17
-1.130286 1.9420881e-17
-1.129286 2.0054449e-17
-1.128286 2.0676263e-17
-1.127286 2.1287162000000002e-17
-1.126286 2.1887972e-17
-1.125286 2.2479484e-17
-1.124286 2.3062469999999998e-17
-1.123286 2.3637671000000002e-17
-1.122286 2.4205781000000003e-17
-1.121286 2.4767465e-17
-1.120286 2.5323341e-17
-1.119286 2.5873974e-17
-1.118286 2.6419877e-17
-1.117286 2.6961488999999997e-17
-1.116286 2.749917e-17
-1.115286 2.8033172e-17
-1.114286 2.8563635e-17
-1.113286 2.9090546000000003e-17
-1.112286 2.9613723e-17
-1.111286 3.0132755e-17
-1.110286 3.064699e-17
-1.109286 3.1155468e-17
-1.108286 3.1656881999999996e-17
-1.107286 3.2149512e-17
-1.106286 3.2631174e-17
-1.105286 3.3099148999999996e-17
-1.104286 3.3550117000000004e-17
-1.103286 3.3980104e-17
-1.102286 3.4384386e-17
-1.101286 3.4757439e-17
-1.100286 3.5092869e-17
-1.099286 3.5383354e-17
-1.098286 3.5620584e-17
-1.097286 3.5795199e-17
-1.096286 3.5896774e-17
-1.095286 3.5913776e-17
-1.094286 3.5833555e-17
-1.093286 3.5642347000000003e-17
-1.092286 3.5325293e-17
-1.091286 3.486648e-17
-1.090286 3.4249004999999996e-17
-1.089286 3.3455059e-17
-1.088286 3.2466033000000004e-17
-1.087286 3.1262676e-17
-1.086286 2.9825243e-17
-1.085286 2.8133679e-17
-1.084286 2.6167869e-17
-1.083286 2.3907856e-17
-1.082286 2.1334152999999998e-17
-1.081286 1.8428015e-17
-1.080286 1.5171778e-17
-1.079286 1.1549215e-17
-1.078286 7.5458976e-18
-1.077286 3.1495939e-18
-1.076286 -1.6493456000000001e-18
-1.075286 -6.857563199999999e-18
-1.074286 -1.2478293999999999e-17
-1.073286 -1.851095e-17
-1.072286 -2.4950717e-17
-1.071286 -3.1788163e-17
-1.070286 -3.9008861e-17
-1.069286 -4.6593062e-17
-1.068286 -5.4515349e-17
-1.067286 -6.274440000000001e-17
-1.066286 -7.1242755e-17
-1.065286 -7.996662100000001e-17
-1.064286 -8.886577100000001e-17
-1.063286 -9.788353900000001e-17
-1.062286 -1.0695678e-16
-1.061286 -1.1601602999999998e-16
-1.060286 -1.2498569e-16
-1.059286 -1.3378427e-16
-1.058286 -1.4232484e-16
-1.057286 -1.5051538e-16
-1.056286 -1.5825941000000001e-16
-1.055286 -1.654567e-16
-1.054286 -1.7200386e-16
-1.053286 -1.7779538000000002e-16
-1.052286 -1.8272436000000002e-16
-1.051286 -1.866837e-16
-1.050286 -1.8956713e-16
-1.049286 -1.9127034000000001e-16
-1.048286 -1.9169224e-16
-1.047286 -1.9073631e-16
-1.046286 -1.8831178e-16
-1.045286 -1.8433513e-16
-1.044286 -1.7873138000000002e-16
-1.043286 -1.7143548e-16
-1.042286 -1.6239367e-16
-1.041286 -1.5156481999999999e-16
-1.040286 -1.3892165e-16
-1.039286 -1.2445201000000001e-16
-1.038286 -1.0815999e-16
-1.037286 -9.0066899e-17
-1.036286 -7.0212285e-17
-1.035286 -4.8654587999999997e-17
-1.034286 -2.5471866e-17
-1.033286 -7.622083999999999e-19
-1.032286 2.5355980999999998e-17
-1.031286 5.2743884e-17
-1.030286 8.1242387e-17
-1.029286 1.1067241999999999e-16
-1.028286 1.4083554e-16
-1.027286 1.7151468e-16
-1.026286 2.0247516e-16
-1.025286 2.33466e-16
-1.024286 2.642213e-16
-1.023286 2.9446215e-16
-1.022286 3.2389829e-16
-1.021286 3.5223054e-16
-1.020286 3.79153e-16
-1.019286 4.0435554000000004e-16
-1.018286 4.2752669e-16
-1.017286 4.483562899999999e-16
-1.016286 4.6653872e-16
-1.015286 4.8177563e-16
-1.014286 4.9377947e-16
-1.013286 5.0227656e-16
-1.012286 5.070101e-16
-1.011286 5.0774377e-16
-1.010286 5.042646e-16
-1.009286 4.9638612e-16
-1.008286 4.8395141e-16
-1.007286 4.6683567e-16
-1.006286 4.4494926e-16
-1.005286 4.1823968000000003e-16
-1.004286 3.8669403e-16
-1.003286 3.5034073000000006e-16
-1.002286 3.0925122999999997e-16
-1.001286 2.6354122999999996e-16
-1.000286 2.1337151e-16
-0.9992857 1.5894846e-16
-0.9982857 1.0052430000000001e-16
-0.9972857 3.8396671999999997e-17
-0.9962857 -2.7092020999999998e-17
-0.9952857 -9.555575999999999e-17
-0.9942857 -1.6656644000000001e-16
-0.9932857 -2.3965596e-16
-0.9922857 -3.1431854e-16
-0.9912857 -3.9001370999999997e-16
-0.9902857 -4.6616934e-16
-0.9892857 -5.421855400000001e-16
-0.9882857 -6.174385e-16
-0.9872857 -6.9128476e-16
-0.9862857 -7.630660900000001e-16
-0.9852857 -8.321140800000001e-16
-0.9842857 -8.9775558e-16
-0.9832857 -9.5931825e-16
-0.9822857 -1.0161353e-15
-0.9812857 -1.0675523e-15
-0.9802857 -1.1129316e-15
-0.9792857 -1.1516596e-15
-0.9782857 -1.1831508e-15
-0.9772857 -1.2068549e-15
-0.9762857 -1.2222615e-15
-0.9752857 -1.2289057999999999e-15
-0.9742857 -1.2263741e-15
-0.9732857 -1.2143077e-15
-0.9722857 -1.1924086e-15
-0.9712857 -1.1604436000000001e-15
-0.9702857 -1.1182472e-15
-0.9692857 -1.0657267e-15
-0.9682857 -1.0028638e-15
-0.9672857 -9.29718e-16
-0.9662857 -8.4642836e-16
-0.9652857 -7.5321487e-16
-0.9642857 -6.5037969e-16
-0.9632857 -5.3830735e-16
-0.9622857 -4.1746449e-16
-0.9612857 -2.8839923e-16
-0.9602857 -1.5173973e-16
-0.9592857 -8.192168e-18
-0.9582857 1.4146181e-16
-0.9572857 2.963682e-16
-0.9562857 4.556044599999999e-16
-0.9552857 6.181836300000001e-16
-0.9542857 7.830592900000001e-16
-0.9532857 9.4913086e-16
-0.9522857 1.1152493e-15
-0.9512857 1.2802237e-15
-0.9502857 1.4428276999999998e-15
-0.9492857 1.6018066000000001e-15
-0.9482857 1.7558857e-15
-0.9472857 1.9037769e-15
-0.9462857 2.0441875000000002e-15
-0.9452857 2.1758290000000003e-15
-0.9442857 2.297425e-15
-0.9432857 2.4077204e-15
-0.9422857 2.5054909000000002e-15
-0.9412857 2.5895509e-15
-0.9402857 2.6587638e-15
-0.9392857 2.7120506e-15
-0.9382857 2.7483996000000003e-15
-0.9372857 2.766874e-15
-0.9362857 2.7666227e-15
-0.9352857 2.7468875e-15
-0.9342857 2.7070131e-15
-0.9332857 2.6464539e-15
-0.9322857 2.5647827e-15
-0.9312857 2.4616981e-15
-0.9302857 2.3370316e-15
-0.9292857 2.1907541e-15
-0.9282857 2.0229817e-15
-0.9272857 1.8339815e-15
-0.9262857 1.6241762e-15
-0.9252857 1.3941481000000001e-15
-0.9242857 1.1446417e-15
-0.9232857 8.7656718e-16
-0.9222857 5.9100078e-16
-0.9212857 2.8918551e-16
-0.9202857 -2.7469262000000002e-17
-0.9192857 -3.5738992e-16
-0.9182857 -6.9884114e-16
-0.9172857 -1.0499304e-15
-0.9162857 -1.4086129999999999e-15
-0.9152857 -1.7726988e-15
-0.9142857 -2.1398607e-15
-0.9132857 -2.5076432e-15
-0.9122857 -2.8734732e-15
-0.9112857 -3.2346736000000003e-15
-0.9102857 -3.5884746e-15
-0.9092857 -3.9320305e-15
-0.9082857 -4.2624352e-15
-0.9072857 -4.5767396999999996e-15
-0.9062857 -4.8719717e-15
-0.9052857 -5.1451554e-15
-0.9042857 -5.3933324e-15
-0.9032857 -5.613584499999999e-15
-0.9022857 -5.8030578e-15
-0.9012857 -5.958986e-15
-0.9002857 -6.0787141000000006e-15
-0.8992857 -6.1597261999999995e-15
-0.8982857 -6.199671e-15
-0.8972857 -6.1963848e-15
-0.8962857 -6.1479206000000006e-15
-0.8952857 -6.0525725e-15
-0.8942857 -5.9089012e-15
-0.8932857 -5.715757199999999e-15
-0.8922857 -5.4723053e-15
-0.8912857 -5.1780476999999994e-15
-0.8902857 -4.8328424e-15
-0.8892857 -4.4369247e-15
-0.8882857 -3.9909220999999994e-15
-0.8872857 -3.4958704000000005e-15
-0.8862857 -2.9532249999999998e-15
-0.8852857 -2.3648705e-15
-0.8842857 -1.733127e-15
-0.8832857 -1.0607537e-15
-0.8822857 -3.5094729999999996e-16
-0.8812857 3.9266078e-16
-0.8802857 1.1660128e-15
-0.8792857 1.9646367e-15
-0.8782857 2.7836606000000002e-15
-0.8772857 3.6178352e-15
-0.8762857 4.4615561e-15
-0.8752857 5.3088918e-15
-0.8742857 6.1536163e-15
-0.8732857 6.9892460000000004e-15
-0.8722857 7.8090806e-15
-0.8712857 8.6062452e-15
-0.8702857 9.373739100000001e-15
-0.8692857 1.0104487999999999e-14
-0.8682857 1.0791392e-14
-0.8672857 1.1427392e-14
-0.8662857 1.2005515e-14
-0.8652857 1.2518952000000001e-14
-0.8642857 1.2961102e-14
-0.8632857 1.3325645e-14
-0.8622857 1.3606605e-14
-0.8612857 1.3798410000000001e-14
-0.8602857 1.3895954e-14
-0.8592857 1.3894659999999998e-14
-0.8582857 1.3790539e-14
-0.8572857 1.3580246e-14
-0.8562857 1.3261131000000002e-14
-0.8552857 1.2831288e-14
-0.8542857 1.2289609e-14
-0.8532857 1.1635813e-14
-0.8522857 1.0870489e-14
-0.8512857 9.9951185e-15
-0.8502857 9.0121023e-15
-0.8492857 7.9247747e-15
-0.8482857 6.737413199999999e-15
-0.8472857 5.455236e-15
-0.8462857 4.0843975e-15
-0.8452857 2.6319722e-15
-0.8442857 1.1059308e-15
-0.8432857 -4.8489208e-16
-0.8422857 -2.1308373e-15
-0.8412857 -3.8214709e-15
-0.8402857 -5.5456392e-15
-0.8392857 -7.291535600000001e-15
-0.8382857 -9.0467705e-15
-0.8372857 -1.0798452e-14
-0.8362857 -1.2533274e-14
-0.8352857 -1.4237601e-14
-0.8342857 -1.5897577999999998e-14
-0.8332857 -1.749922e-14
-0.8322857 -1.9028532e-14
-0.8312857 -2.0471606999999998e-14
-0.8302857 -2.1814751e-14
-0.8292857 -2.3044586999999997e-14
-0.8282857 -2.4148179e-14
-0.8272857 -2.5113137e-14
-0.8262857 -2.5927747e-14
-0.8252857 -2.6581061e-14
-0.8242857 -2.7063034e-14
-0.8232857 -2.7364593000000003e-14
-0.8222857 -2.7477773e-14
-0.8212857 -2.739578e-14
-0.8202857 -2.7113098e-14
-0.8192857 -2.6625562e-14
-0.8182857 -2.5930417999999997e-14
-0.8172857 -2.5026396000000004e-14
-0.8162857 -2.3913757e-14
-0.8152857 -2.2594334e-14
-0.8142857 -2.1071549e-14
-0.8132857 -1.9350448e-14
-0.8122857 -1.7437692999999998e-14
-0.8112857 -1.5341558999999998e-14
-0.8102857 -1.3071909e-14
-0.8092857 -1.0640167999999999e-14
-0.8082857 -8.059272999999999e-15
-0.8072857 -5.3436162000000005e-15
-0.8062857 -2.5089736e-15
-0.8052857 4.275757e-16
-0.8042857 3.447744e-15
-0.8032857 6.5321388e-15
-0.8022857 9.660379700000001e-15
-0.8012857 1.2811219999999999e-14
-0.8002857 1.5962684999999998e-14
-0.7992857 1.909221e-14
-0.7982857 2.2176787999999998e-14
-0.7972857 2.5193129e-14
-0.7962857 2.8117817e-14
-0.7952857 3.0927478e-14
-0.7942857 3.3598938e-14
-0.7932857 3.6109405999999997e-14
-0.7922857 3.8436629e-14
-0.7912857 4.0559069e-14
-0.7902857 4.2456071000000003e-14
-0.7892857 4.4108023000000003e-14
-0.7882857 4.5496517e-14
-0.7872857 4.6604503999999995e-14
-0.7862857 4.7416459999999995e-14
-0.7852857 4.7918486000000007e-14
-0.7842857 4.809848e-14
-0.7832857 4.7946252000000006e-14
-0.7822857 4.7453634e-14
-0.7812857 4.6614563e-14
-0.7802857 4.5425212000000006e-14
-0.7792857 4.3884031e-14
-0.7782857 4.199183e-14
-0.7772857 3.9751825e-14
-0.7762857 3.7169674e-14
-0.7752857 3.4253499e-14
-0.7742857 3.1013886e-14
-0.7732857 2.7463892e-14
-0.7722857 2.3618995000000002e-14
-0.7712857 1.9497075000000002e-14
-0.7702857 1.5118341999999998e-14
-0.7692857 1.0505275e-14
-0.7682857 5.6825263e-15
-0.7672857 6.7682002e-16
-0.7662857 -4.4831677e-15
-0.7652857 -9.7669417e-15
-0.7642857 -1.5142334999999998e-14
-0.7632857 -2.0575673000000002e-14
-0.7622857 -2.6031946e-14
-0.7612857 -3.1475001e-14
-0.7602857 -3.6867738999999995e-14
-0.7592857 -4.217232e-14
-0.7582857 -4.7350396e-14
-0.7572857 -5.2363332999999997e-14
-0.7562857 -5.7172448e-14
-0.7552857 -6.1739268e-14
-0.7542857 -6.602576300000001e-14
-0.7532857 -6.999461e-14
-0.7522857 -7.3609471e-14
-0.7512857 -7.6835211e-14
-0.7502857 -7.963821800000001e-14
-0.7492857 -8.198660599999999e-14
-0.7482857 -8.385052299999999e-14
-0.7472857 -8.520238799999999e-14
-0.7462857 -8.6017133e-14
-0.7452857 -8.6272455e-14
-0.7442857 -8.5949058e-14
-0.7432857 -8.5030858e-14
-0.7422857 -8.3505204e-14
-0.7412857 -8.1363089e-14
-0.7402857 -7.859928399999999e-14
-0.7392857 -7.5212571e-14
-0.7382857 -7.1205825e-14
-0.7372857 -6.6586155e-14
-0.7362857 -6.1365028e-14
-0.7352857 -5.5558304e-14
-0.7342857 -4.9186309e-14
-0.7332857 -4.2273841999999996e-14
-0.7322857 -3.4850181000000003e-14
-0.7312857 -2.6949023000000004e-14
-0.7302857 -1.8608431e-14
-0.7292857 -9.8707297e-15
-0.7282857 -7.8235876e-16
-0.7272857 8.6062869e-15
-0.7262857 1.8241064e-14
-0.7252857 2.8064315999999998e-14
-0.7242857 3.8015146e-14
-0.7232857 4.802971699999999e-14
-0.7222857 5.8041599e-14
-0.7212857 6.7982113e-14
-0.7202857 7.7780764e-14
-0.7192857 8.736563e-14
-0.7182857 9.6663855e-14
-0.7172857 1.0560211e-13
-0.7162857 1.1410705e-13
-0.7152857 1.2210594e-13
-0.7142857 1.2952709e-13
-0.7132857 1.3630043e-13
-0.7122857 1.4235812e-13
-0.7112857 1.4763504e-13
-0.7102857 1.5206939e-13
-0.7092857 1.5560328e-13
-0.7082857 1.5818323e-13
-0.7072857 1.5976075e-13
-0.7062857 1.6029285e-13
-0.7052857 1.5974256e-13
-0.7042857 1.5807935999999998e-13
-0.7032857 1.5527971e-13
-0.7022857 1.5132739e-13
-0.7012857 1.4621388999999998e-13
-0.7002857 1.3993876e-13
-0.6992857 1.3250983e-13
-0.6982857 1.2394350999999999e-13
-0.6972857 1.1426489999999999e-13
-0.6962857 1.0350788000000001e-13
-0.6952857 9.171522399999999e-14
-0.6942857 7.8938489e-14
-0.6932857 6.5237985e-14
-0.6922857 5.0682598000000004e-14
-0.6912857 3.5349522e-14
-0.6902857 1.9323999000000003e-14
-0.6892857 2.6989079e-15
-0.6882857 -1.4425674e-14
-0.6872857 -3.1942981e-14
-0.6862857 -4.9740173000000005e-14
-0.6852857 -6.769895999999999e-14
-0.6842857 -8.569634e-14
-0.6832857 -1.0360534999999999e-13
-0.6822857 -1.2129594e-13
-0.6812857 -1.386358e-13
-0.6802857 -1.5549128999999998e-13
-0.6792857 -1.7172844e-13
-0.6782857 -1.8721390999999998e-13
-0.6772857 -2.0181602e-13
-0.6762857 -2.1540575e-13
-0.6752857 -2.2785781e-13
-0.6742857 -2.3905168999999996e-13
-0.6732857 -2.4887269999999997e-13
-0.6722857 -2.572129e-13
-0.6712857 -2.6397223e-13
-0.6702857 -2.6905939999999997e-13
-0.6692857 -2.7239277e-13
-0.6682857 -2.739013e-13
-0.6672857 -2.7352532e-13
-0.6662857 -2.7121724e-13
-0.6652857 -2.6694233e-13
-0.6642857 -2.6067921999999997e-13
-0.6632857 -2.5242033000000003e-13
-0.6622857 -2.4217252e-13
-0.6612857 -2.2995714e-13
-0.6602857 -2.1581042000000002e-13
-0.6592857 -1.9978346e-13
-0.6582857 -1.8194227000000001e-13
-0.6572857 -1.6236763e-13
-0.6562857 -1.4115489e-13
-0.6552857 -1.1841353e-13
-0.6542857 -9.426682599999999e-14
-0.6532857 -6.8851121e-14
-0.6522857 -4.2315230000000003e-14
-0.6512857 -1.4819622000000002e-14
-0.6502857 1.3464499e-14
-0.6492857 4.2356195e-14
-0.6482857 7.1665869e-14
-0.6472857 1.0119649000000001e-13
-0.6462857 1.3074478e-13
-0.6452857 1.6010264e-13
-0.6442857 1.8905847e-13
-0.6432857 2.1739866999999999e-13
-0.6422857 2.4490907e-13
-0.6412857 2.7137652e-13
-0.6402857 2.9659043e-13
-0.6392857 3.203442e-13
-0.6382857 3.42437e-13
-0.6372857 3.6267510999999996e-13
-0.6362857 3.8087353e-13
-0.6352857 3.9685755000000004e-13
-0.6342857 4.1046399000000005e-13
-0.6332857 4.2154271999999995e-13
-0.6322857 4.2995794999999995e-13
-0.6312857 4.3558949e-13
-0.6302857 4.3833392e-13
-0.6292857 4.3810542999999997e-13
-0.6282857 4.3483714999999996e-13
-0.6272857 4.2848165e-13
-0.6262857 4.1901178e-13
-0.6252857 4.0642123000000004e-13
-0.6242857 3.9072508e-13
-0.6232857 3.7195991e-13
-0.6222857 3.5018415e-13
-0.6212857 3.2547802e-13
-0.6202857 2.979435e-13
-0.6192857 2.6770385e-13
-0.6182857 2.3490343e-13
-0.6172857 1.9970695e-13
-0.6162857 1.622989e-13
-0.6152857 1.2288256000000002e-13
-0.6142857 8.1679101e-14
-0.6132857 3.8926402e-14
-0.6122857 -5.1221958e-15
-0.6112857 -5.0199275e-14
-0.6102857 -9.602484300000001e-14
-0.6092857 -1.4230795e-13
-0.6082857 -1.8874834999999999e-13
-0.6072857 -2.3503841e-13
-0.6062857 -2.8086482e-13
-0.6052857 -3.2591069e-13
-0.6042857 -3.6985749000000004e-13
-0.6032857 -4.1238704999999994e-13
-0.6022857 -4.5318384e-13
-0.6012857 -4.919368299999999e-13
-0.6002857 -5.2834171e-13
-0.5992857 -5.6210313e-13
-0.5982857 -5.9293662e-13
-0.5972857 -6.205707700000001e-13
-0.5962857 -6.447492399999999e-13
-0.5952857 -6.652327e-13
-0.5942857 -6.818007100000001e-13
-0.5932857 -6.942538299999999e-13
-0.5922857 -7.0241486e-13
-0.5912857 -7.0613096e-13
-0.5902857 -7.0527495e-13
-0.5892857 -6.9974658e-13
-0.5882857 -6.8947406e-13
-0.5872857 -6.7441487e-13
-0.5862857 -6.545569499999999e-13
-0.5852857 -6.299193e-13
-0.5842857 -6.0055263e-13
-0.5832857 -5.6653985e-13
-0.5822857 -5.2799608e-13
-0.5812857 -4.8506892e-13
-0.5802857 -4.3793801e-13
-0.5792857 -3.8681487e-13
-0.5782857 -3.3194207e-13
-0.5772857 -2.7359255e-13
-0.5762857 -2.1206861e-13
-0.5752857 -1.4770058000000001e-13
-0.5742857 -8.084533e-14
-0.5732857 -1.1884739999999999e-14
-0.5722857 5.8776278e-14
-0.5712857 1.3071183e-13
-0.5702857 2.0347728e-13
-0.5692857 2.766117e-13
-0.5682857 3.4964048000000003e-13
-0.5672857 4.2207813e-13
-0.5662857 4.9343121e-13
-0.5652857 5.6320123e-13
-0.5642857 6.308881e-13
-0.5632857 6.9599325e-13
-0.5622857 7.580229100000001e-13
-0.5612857 8.164915600000001e-13
-0.5602857 8.7092554e-13
-0.5592857 9.2086652e-13
-0.5582857 9.6587472e-13
-0.5572857 1.0055324999999999e-12
-0.5562857 1.0394479e-12
-0.5552857 1.0672578e-12
-0.5542857 1.0886311e-12
-0.5532857 1.1032722e-12
-0.5522857 1.1109231e-12
-0.5512857 1.111367e-12
-0.5502857 1.1044309e-12
-0.5492857 1.089987e-12
-0.5482857 1.0679557e-12
-0.5472857 1.0383071e-12
-0.5462857 1.0010624e-12
-0.5452857 9.5629537e-13
-0.5442857 9.041328800000001e-13
-0.5432857 8.447557e-13
-0.5422857 7.7839855e-13
-0.5412857 7.053498300000001e-13
-0.5402857 6.259510799999999e-13
-0.5392857 5.4059591e-13
-0.5382857 4.4972871e-13
-0.5372857 3.5384264e-13
-0.5362857 2.5347768e-13
-0.5352857 1.4921779e-13
-0.5342857 4.1688063e-14
-0.5332857 -6.8448664e-14
-0.5322857 -1.8049561e-13
-0.5312857 -2.9372602e-13
-0.5302857 -4.0738764999999995e-13
-0.5292857 -5.2070745e-13
-0.5282857 -6.3289645e-13
-0.5272857 -7.431552e-13
-0.5262857 -8.50679e-13
-0.5252857 -9.5466348e-13
-0.5242857 -1.0543104999999999e-12
-0.5232857 -1.1488342e-12
-0.5222857 -1.2374661e-12
-0.5212857 -1.3194622e-12
-0.5202857 -1.3941077e-12
-0.5192857 -1.4607237e-12
-0.5182857 -1.5186727999999998e-12
-0.5172857 -1.5673634999999999e-12
-0.5162857 -1.6062574e-12
-0.5152857 -1.6348727e-12
-0.5142857 -1.6527896e-12
-0.5132857 -1.6596548e-12
-0.5122857 -1.655185e-12
-0.5112857 -1.6391712e-12
-0.5102857 -1.6114808999999998e-12
-0.5092857 -1.5720618e-12
-0.5082857 -1.520943e-12
-0.5072857 -1.458237e-12
-0.5062857 -1.3841404e-12
-0.5052857 -1.2989343e-12
-0.5042857 -1.2029843e-12
-0.5032857 -1.0967389999999999e-12
-0.5022857 -9.8072914e-13
-0.5012857 -8.555647699999999e-13
-0.5002857 -7.219331300000001e-13
-0.4992857 -5.8059467e-13
-0.4982857 -4.3237923e-13
-0.4972857 -2.7818148e-13
-0.4962857 -1.1895566e-13
-0.4952857 4.4290164e-14
-0.4942857 2.1050029e-13
-0.4932857 3.7857798999999996e-13
-0.4922857 5.4739267e-13
-0.4912857 7.157873900000001e-13
-0.4902857 8.8258665e-13
-0.4892857 1.0466042e-12
-0.4882857 1.2066517e-12
-0.4872857 1.3615469e-12
-0.4862857 1.5101224e-12
-0.4852857 1.6512335999999999e-12
-0.4842857 1.7837682e-12
-0.4832857 1.9066539e-12
-0.4822857 2.0188664000000002e-12
-0.4812857 2.1194387e-12
-0.4802857 2.2074672999999997e-12
-0.4792857 2.2821207e-12
-0.4782857 2.3426461e-12
-0.4772857 2.3883758e-12
-0.4762857 2.4187331e-12
-0.4752857 2.4332382e-12
-0.4742857 2.4315128e-12
-0.4732857 2.4132841e-12
-0.4722857 2.3783887e-12
-0.4712857 2.3267748e-12
-0.4702857 2.2585051e-12
-0.4692857 2.1737569e-12
-0.4682857 2.0728233e-12
-0.4672857 1.9561128e-12
-0.4662857 1.8241478e-12
-0.4652857 1.677563e-12
-0.4642857 1.5171020999999999e-12
-0.4632857 1.3436144e-12
-0.4622857 1.1580512e-12
-0.4612857 9.6145922e-13
-0.4602857 7.5497622e-13
-0.4592857 5.398236299999999e-13
-0.4582857 3.1729939e-13
-0.4572857 8.8770657e-14
-0.4562857 -1.4433487e-13
-0.4552857 -3.8053768000000003e-13
-0.4542857 -6.1831588e-13
-0.4532857 -8.5611458e-13
-0.4522857 -1.0923562e-12
-0.4512857 -1.3254504e-12
-0.4502857 -1.5538049000000001e-12
-0.4492857 -1.7758357e-12
-0.4482857 -1.989978e-12
-0.4472857 -2.1946969e-12
-0.4462857 -2.3884971999999998e-12
-0.4452857 -2.5699352e-12
-0.4442857 -2.7376274e-12
-0.4432857 -2.8902614e-12
-0.4422857 -3.0266046e-12
-0.4412857 -3.1455144e-12
-0.4402857 -3.2459454999999997e-12
-0.4392857 -3.3269597000000004e-12
-0.4382857 -3.3877317e-12
-0.4372857 -3.4275568e-12
-0.4362857 -3.4458566999999997e-12
-0.4352857 -3.4421857e-12
-0.4342857 -3.4162345999999997e-12
-0.4332857 -3.3678348e-12
-0.4322857 -3.2969609e-12
-0.4312857 -3.2037331000000003e-12
-0.4302857 -3.0884183e-12
-0.4292857 -2.9514313999999997e-12
-0.4282857 -2.7933325e-12
-0.4272857 -2.6148271e-12
-0.4262857 -2.4167632e-12
-0.4252857 -2.2001273e-12
-0.4242857 -1.9660411000000002e-12
-0.4232857 -1.7157549999999999e-12
-0.4222857 -1.4506432000000002e-12
-0.4212857 -1.172196e-12
-0.4202857 -8.820119399999999e-13
-0.4192857 -5.8178962e-13
-0.4182857 -2.7331816e-13
-0.4172857 4.1532778e-14
-0.4162857 3.6082367000000003e-13
-0.4152857 6.8255643e-13
-0.4142857 1.0046862e-12
-0.4132857 1.3251337e-12
-0.4122857 1.6417979e-12
-0.4112857 1.9525692e-12
-0.4102857 2.2553417999999998e-12
-0.4092857 2.5480291e-12
-0.4082857 2.8285752e-12
-0.4072857 3.09497e-12
-0.4062857 3.3452624e-12
-0.4052857 3.5775731e-12
-0.4042857 3.7901089000000005e-12
-0.4032857 3.9811745e-12
-0.4022857 4.1491868e-12
-0.4012857 4.292684e-12
-0.4002857 4.410341e-12
-0.3992857 4.5009766e-12
-0.3982857 4.5635662e-12
-0.3972857 4.597249599999999e-12
-0.3962857 4.6013411e-12
-0.3952857 4.5753349e-12
-0.3942857 4.5189133e-12
-0.3932857 4.4319518e-12
-0.3922857 4.3145236e-12
-0.3912857 4.1669013e-12
-0.3902857 3.9895608e-12
-0.3892857 3.7831808e-12
-0.3882857 3.5486425000000003e-12
-0.3872857 3.2870265e-12
-0.3862857 2.9996113e-12
-0.3852857 2.6878673e-12
-0.3842857 2.3534509e-12
-0.3832857 1.9981971e-12
-0.3822857 1.6241111e-12
-0.3812857 1.2333573e-12
-0.3802857 8.2824914e-13
-0.3792857 4.1123534000000003e-13
-0.3782857 -1.5112874e-14
-0.3772857 -4.4811727999999995e-13
-0.3762857 -8.850081399999999e-13
-0.3752857 -1.3229412e-12
-0.3742857 -1.7590155000000001e-12
-0.3732857 -2.1902913e-12
-0.3722857 -2.6138098e-12
-0.3712857 -3.0266119999999997e-12
-0.3702857 -3.4257597e-12
-0.3692857 -3.8083536000000005e-12
-0.3682857 -4.171557e-12
-0.3672857 -4.5126127e-12
-0.3662857 -4.8288664e-12
-0.3652857 -5.1177832e-12
-0.3642857 -5.376970599999999e-12
-0.3632857 -5.6041943e-12
-0.3622857 -5.797398399999999e-12
-0.3612857 -5.9547223e-12
-0.3602857 -6.074516400000001e-12
-0.3592857 -6.1553559e-12
-0.3582857 -6.1960582e-12
-0.3572857 -6.195693e-12
-0.3562857 -6.1535914e-12
-0.3552857 -6.069358299999999e-12
-0.3542857 -5.942878e-12
-0.3532857 -5.774321200000001e-12
-0.3522857 -5.5641466e-12
-0.3512857 -5.3131036e-12
-0.3502857 -5.0222328e-12
-0.3492857 -4.6928631000000004e-12
-0.3482857 -4.3266057e-12
-0.3472857 -3.9253509e-12
-0.3462857 -3.4912557e-12
-0.3452857 -3.0267364e-12
-0.3442857 -2.534453e-12
-0.3432857 -2.0172972e-12
-0.3422857 -1.478374e-12
-0.3412857 -9.209844300000002e-13
-0.3402857 -3.4860518e-13
-0.3392857 2.3513304e-13
-0.3382857 8.2646809e-13
-0.3372857 1.4215308e-12
-0.3362857 2.0163707000000002e-12
-0.3352857 2.6069817e-12
-0.3342857 3.1893298000000004e-12
-0.3332857 3.7593799e-12
-0.3322857 4.3131253e-12
-0.3312857 4.8466144e-12
-0.3302857 5.3559804e-12
-0.3292857 5.8374678e-12
-0.3282857 6.2874618999999994e-12
-0.3272857 6.7025134e-12
-0.3262857 7.0793658e-12
-0.3252857 7.414982e-12
-0.3242857 7.7065653e-12
-0.3232857 7.9515828e-12
-0.3222857 8.147786800000001e-12
-0.3212857 8.293234499999999e-12
-0.3202857 8.386301799999999e-12
-0.3192857 8.425702400000001e-12
-0.3182857 8.4104978e-12
-0.3172857 8.3401087e-12
-0.3162857 8.2143236e-12
-0.3152857 8.0333018e-12
-0.3142857 7.7975807e-12
-0.3132857 7.5080709e-12
-0.3122857 7.1660587e-12
-0.3112857 6.773198e-12
-0.3102857 6.3315035e-12
-0.3092857 5.8433428e-12
-0.3082857 5.311419e-12
-0.3072857 4.7387597e-12
-0.3062857 4.1286971e-12
-0.3052857 3.4848501e-12
-0.3042857 2.8111004e-12
-0.3032857 2.11157e-12
-0.3022857 1.390594e-12
-0.3012857 6.5269466e-13
-0.3002857 -9.7448801e-14
-0.2992857 -8.5502995e-13
-0.2982857 -1.6151465e-12
-0.2972857 -2.3728324e-12
-0.2962857 -3.1230915000000002e-12
-0.2952857 -3.8609297e-12
-0.2942857 -4.5813891e-12
-0.2932857 -5.2795824e-12
-0.2922857 -5.9507243e-12
-0.2912857 -6.5901643e-12
-0.2902857 -7.1934226e-12
-0.2892857 -7.756215e-12
-0.2882857 -8.2744887e-12
-0.2872857 -8.7444463e-12
-0.2862857 -9.162575600000001e-12
-0.2852857 -9.525675600000001e-12
-0.2842857 -9.8308772e-12
-0.2832857 -1.0075667e-11
-0.2822857 -1.0257904e-11
-0.2812857 -1.0375841e-11
-0.2802857 -1.0428132e-11
-0.2792857 -1.041385e-11
-0.2782857 -1.0332495e-11
-0.2772857 -1.0183997000000001e-11
-0.2762857 -9.968723999999999e-12
-0.2752857 -9.6874799e-12
-0.2742857 -9.3415035e-12
-0.2732857 -8.9324645e-12
-0.2722857 -8.4624548e-12
-0.2712857 -7.9339787e-12
-0.2702857 -7.3499393e-12
-0.2692857 -6.7136238e-12
-0.2682857 -6.0286838e-12
-0.2672857 -5.2991181e-12
-0.2662857 -4.5292454e-12
-0.2652857 -3.7236815e-12
-0.2642857 -2.8873127e-12
-0.2632857 -2.0252659e-12
-0.2622857 -1.1428775e-12
-0.2612857 -2.4566228e-13
-0.2602857 6.6072094e-13
-0.2592857 1.5705036e-12
-0.2582857 2.4778434000000002e-12
-0.2572857 3.3768605e-12
-0.2562857 4.2616741999999996e-12
-0.2552857 5.1264401999999994e-12
-0.2542857 5.9653888e-12
-0.2532857 6.7728605e-12
-0.2522857 7.5433434e-12
-0.2512857 8.2715105e-12
-0.2502857 8.9522519e-12
-0.2492857 9.5807124e-12
-0.2482857 1.0152324e-11
-0.2472857 1.0662836e-11
-0.2462857 1.1108344e-11
-0.2452857 1.1485324000000001e-11
-0.2442857 1.1790648e-11
-0.2432857 1.2021621000000001e-11
-0.2422857 1.2175993e-11
-0.2412857 1.2251977e-11
-0.2402857 1.2248271e-11
-0.2392857 1.2164072e-11
-0.2382857 1.1999082e-11
-0.2372857 1.1753513e-11
-0.2362857 1.1428103e-11
-0.2352857 1.1024104e-11
-0.2342857 1.0543289e-11
-0.2332857 9.9879415e-12
-0.2322857 9.3608504e-12
-0.2312857 8.665296100000001e-12
-0.2302857 7.9050373e-12
-0.2292857 7.0842908e-12
-0.2282857 6.2077107e-12
-0.2272857 5.2803641e-12
-0.2262857 4.3077046e-12
-0.2252857 3.2955402e-12
-0.2242857 2.2500026e-12
-0.2232857 1.1775092e-12
-0.2222857 8.4727769e-14
-0.2212857 -1.0214651e-12
-0.2202857 -2.1340251e-12
-0.2192857 -3.2457838e-12
-0.2182857 -4.3494935e-12
-0.2172857 -5.437874299999999e-12
-0.2162857 -6.5036592e-12
-0.2152857 -7.5396436e-12
-0.2142857 -8.5387318e-12
-0.2132857 -9.493985700000001e-12
-0.2122857 -1.0398672e-11
-0.2112857 -1.1246308999999999e-11
-0.2102857 -1.2030711e-11
-0.2092857 -1.2746041e-11
-0.2082857 -1.3386837e-11
-0.2072857 -1.394807e-11
-0.2062857 -1.4425176e-11
-0.2052857 -1.4814089e-11
-0.2042857 -1.5111278e-11
-0.2032857 -1.5313778e-11
-0.2022857 -1.5419216e-11
-0.2012857 -1.5425831e-11
-0.2002857 -1.5332497e-11
-0.1992857 -1.5138741e-11
-0.1982857 -1.4844744e-11
-0.1972857 -1.4451359e-11
-0.1962857 -1.3960107e-11
-0.1952857 -1.3373173999999998e-11
-0.1942857 -1.2693409e-11
-0.1932857 -1.1924308000000001e-11
-0.1922857 -1.1069997e-11
-0.1912857 -1.0135217e-11
-0.1902857 -9.1252919e-12
-0.1892857 -8.0461028e-12
-0.1882857 -6.9040531000000004e-12
-0.1872857 -5.7060286e-12
-0.1862857 -4.4593584e-12
-0.1852857 -3.171767e-12
-0.1842857 -1.8513274e-12
-0.1832857 -5.0640754e-13
-0.1822857 8.543829100000001e-13
-0.1812857 2.2222504e-12
-0.1802857 3.5882751999999998e-12
-0.1792857 4.9434723e-12
-0.1782857 6.2788526e-12
-0.1772857 7.585485e-12
-0.1762857 8.8545572e-12
-0.1752857 1.007744e-11
-0.1742857 1.1245746e-11
-0.1732857 1.2351391000000001e-11
-0.1722857 1.3386655e-11
-0.1712857 1.4344228999999999e-11
-0.1702857 1.5217281999999998e-11
-0.1692857 1.5999502e-11
-0.1682857 1.6685144999999998e-11
-0.1672857 1.7269085e-11
-0.1662857 1.7746846e-11
-0.1652857 1.8114638e-11
-0.1642857 1.8369396e-11
-0.1632857 1.8508794999999998e-11
-0.1622857 1.8531277e-11
-0.1612857 1.8436065e-11
-0.1602857 1.822317e-11
-0.1592857 1.7893395999999998e-11
-0.1582857 1.7448345e-11
-0.1572857 1.6890399e-11
-0.1562857 1.6222714e-11
-0.1552857 1.5449198e-11
-0.1542857 1.4574491e-11
-0.1532857 1.3603931999999999e-11
-0.1522857 1.2543527e-11
-0.1512857 1.1399907e-11
-0.1502857 1.0180289e-11
-0.1492857 8.8924209e-12
-0.1482857 7.5445367e-12
-0.1472857 6.145296499999999e-12
-0.1462857 4.7037308e-12
-0.1452857 3.2291756e-12
-0.1442857 1.7312122000000001e-12
-0.1432857 2.1960051000000002e-13
-0.1422857 -1.2957877e-12
-0.1412857 -2.8050358e-12
-0.1402857 -4.2982504000000004e-12
-0.1392857 -5.7656278999999995e-12
-0.1382857 -7.1975236e-12
-0.1372857 -8.584514300000001e-12
-0.1362857 -9.9174649e-12
-0.1352857 -1.1187589e-11
-0.1342857 -1.238651e-11
-0.1332857 -1.3506313000000001e-11
-0.1322857 -1.4539605e-11
-0.1312857 -1.5479557e-11
-0.1302857 -1.6319956000000002e-11
-0.1292857 -1.7055240000000002e-11
-0.1282857 -1.7680537e-11
-0.1272857 -1.8191702e-11
-0.1262857 -1.858533e-11
-0.1252857 -1.8858791e-11
-0.1242857 -1.9010238e-11
-0.1232857 -1.9038623e-11
-0.1222857 -1.8943695000000002e-11
-0.1212857 -1.8726007e-11
-0.1202857 -1.8386905999999998e-11
-0.1192857 -1.7928526000000002e-11
-0.1182857 -1.7353766e-11
-0.1172857 -1.6666277000000002e-11
-0.1162857 -1.5870428999999998e-11
-0.1152857 -1.4971287e-11
-0.1142857 -1.3974568999999999e-11
-0.1132857 -1.2886612999999998e-11
-0.1122857 -1.1714334e-11
-0.1112857 -1.0465177999999999e-11
-0.1102857 -9.1470688e-12
-0.1092857 -7.7683607e-12
-0.1082857 -6.3377838e-12
-0.1072857 -4.8643865e-12
-0.1062857 -3.3574796999999998e-12
-0.1052857 -1.8265745e-12
-0.1042857 -2.8132579e-13
-0.1032857 1.2685304e-12
-0.1022857 2.8132361e-12
-0.1012857 4.3430726999999995e-12
-0.1002857 5.848418300000001e-12
-9.9285714E-02 7.319809999999999e-12
-9.8285712E-02 8.7479977e-12
-9.7285718E-02 1.0124001e-11
-9.6285716E-02 1.1439161999999999e-11
-9.5285714E-02 1.2685199e-11
-9.4285712E-02 1.3854252000000001e-11
-9.3285717E-02 1.4938934e-11
-9.2285715E-02 1.5932369e-11
-9.1285713E-02 1.682823e-11
-9.0285711E-02 1.7620784e-11
-8.9285716E-02 1.8304920999999998e-11
-8.8285714E-02 1.8876178e-11
-8.7285712E-02 1.9330773e-11
-8.6285718E-02 1.9665618e-11
-8.5285716E-02 1.9878345e-11
-8.4285714E-02 1.9967315e-11
-8.3285712E-02 1.9931624e-11
-8.2285717E-02 1.9771118000000002e-11
-8.1285715E-02 1.9486381e-11
-8.0285713E-02 1.907874e-11
-7.9285711E-02 1.8550261e-11
-7.8285716E-02 1.7903733e-11
-7.7285714E-02 1.7142644e-11
-7.6285712E-02 1.6271183e-11
-7.5285718E-02 1.5294196000000002e-11
-7.4285716E-02 1.4217176e-11
-7.3285714E-02 1.3046216e-11
-7.2285712E-02 1.1787994000000001e-11
-7.1285717E-02 1.0449720999999999e-11
-7.0285715E-02 9.0391128e-12
-6.9285713E-02 7.5643369e-12
-6.8285711E-02 6.0339747e-12
-6.7285717E-02 4.4569722e-12
-6.6285715E-02 2.842586e-12
-6.5285712E-02 1.2003369e-12
-6.4285718E-02 -4.600484500000001e-13
-6.3285716E-02 -2.12869e-12
-6.2285714E-02 -3.7956129e-12
-6.1285716E-02 -5.4508027e-12
-6.0285714E-02 -7.0842664000000004e-12
-5.9285715E-02 -8.6860877e-12
-5.8285713E-02 -1.0246489000000001e-11
-5.7285715E-02 -1.1755888999999999e-11
-5.6285713E-02 -1.3204954e-11
-5.5285715E-02 -1.4584666000000002e-11
-5.4285713E-02 -1.5886373e-11
-5.3285714E-02 -1.7101838e-11
-5.2285716E-02 -1.8223299e-11
-5.1285714E-02 -1.9243517999999998e-11
-5.0285716E-02 -2.0155821e-11
-4.9285714E-02 -2.0954153e-11
-4.8285715E-02 -2.1633112e-11
-4.7285713E-02 -2.2187991e-11
-4.6285715E-02 -2.2614811e-11
-4.5285713E-02 -2.2910346999999998e-11
-4.4285715E-02 -2.3072165999999998e-11
-4.3285713E-02 -2.3098635000000003e-11
-4.2285714E-02 -2.2988939999999998e-11
-4.1285716E-02 -2.2743113999999998e-11
-4.0285714E-02 -2.2362014e-11
-3.9285716E-02 -2.1847353e-11
-3.8285714E-02 -2.1201676e-11
-3.7285715E-02 -2.042836e-11
-3.6285713E-02 -1.9531592e-11
-3.5285715E-02 -1.8516361e-11
-3.4285713E-02 -1.7388422e-11
-3.3285715E-02 -1.6154266999999998e-11
-3.2285713E-02 -1.4821091e-11
-3.1285714E-02 -1.3396754e-11
-3.0285714E-02 -1.1889731e-11
-2.9285714E-02 -1.0309059e-11
-2.8285714E-02 -8.6642899e-12
-2.7285714E-02 -6.965427e-12
-2.6285714E-02 -5.2228634e-12
-2.5285713E-02 -3.447315e-12
-2.4285715E-02 -1.6497552e-12
-2.3285715E-02 1.5865869e-13
-2.2285715E-02 1.9666575e-12
-2.1285715E-02 3.762934e-12
-2.0285714E-02 5.5362185e-12
-1.9285714E-02 7.2753557000000006e-12
-1.8285714E-02 8.9693769e-12
-1.7285714E-02 1.0607578e-11
-1.6285714E-02 1.2179592e-11
-1.5285715E-02 1.3675460999999999e-11
-1.4285714E-02 1.5085702e-11
-1.3285714E-02 1.6401377e-11
-1.2285714E-02 1.7614156e-11
-1.1285714E-02 1.8716373e-11
-1.0285715E-02 1.9701086e-11
-9.2857145E-03 2.0562116e-11
-8.2857143E-03 2.1294105e-11
-7.2857141E-03 2.1892542e-11
-6.2857145E-03 2.2353808e-11
-5.2857143E-03 2.2675187e-11
-4.2857141E-03 2.2854903e-11
-3.2857142E-03 2.2892118000000002e-11
-2.2857143E-03 2.2786951e-11
-1.2857143E-03 2.2540468e-11
-2.8571428E-04 2.2154678e-11
7.1428571E-04 2.1632519e-11
1.7142857E-03 2.0977838e-11
2.7142856E-03 2.0195359e-11
3.7142858E-03 1.9290652e-11
4.7142855E-03 1.8270094e-11
5.7142857E-03 1.7140816e-11
6.7142858E-03 1.591066e-11
7.7142855E-03 1.4588114000000002e-11
8.7142857E-03 1.3182254e-11
9.7142858E-03 1.1702682e-11
1.0714286E-02 1.0159451e-11
1.1714286E-02 8.5629922e-12
1.2714285E-02 6.924046399999999e-12
1.3714286E-02 5.253581899999999e-12
1.4714286E-02 3.5627171e-12
1.5714286E-02 1.8626444000000003e-12
1.6714286E-02 1.6454913e-13
1.7714286E-02 -1.5204671999999999e-12
1.8714286E-02 -3.1814639000000003e-12
1.9714287E-02 -4.8077373e-12
2.0714285E-02 -6.388891e-12
2.1714285E-02 -7.9149069e-12
2.2714285E-02 -9.3762122e-12
2.3714285E-02 -1.0763739999999999e-11
2.4714286E-02 -1.2068989e-11
2.5714286E-02 -1.3284071999999998e-11
2.6714286E-02 -1.4401772e-11
2.7714286E-02 -1.5415574e-11
2.8714286E-02 -1.6319712e-11
2.9714286E-02 -1.7109193e-11
3.0714286E-02 -1.7779823e-11
3.1714287E-02 -1.832823e-11
3.2714285E-02 -1.8751869e-11
3.3714287E-02 -1.904903e-11
3.4714285E-02 -1.9218843e-11
3.5714287E-02 -1.926127e-11
3.6714286E-02 -1.9177087e-11
3.7714284E-02 -1.8967874e-11
3.8714286E-02 -1.8635992e-11
3.9714284E-02 -1.8184546000000003e-11
4.0714286E-02 -1.7617371e-11
4.1714285E-02 -1.6938968999999998e-11
4.2714287E-02 -1.6154494e-11
4.3714285E-02 -1.5269693e-11
4.4714287E-02 -1.4290861999999998e-11
4.5714285E-02 -1.3224796e-11
4.6714287E-02 -1.2078736e-11
4.7714286E-02 -1.0860318e-11
4.8714284E-02 -9.577517399999999e-12
4.9714286E-02 -8.2385901e-12
5.0714284E-02 -6.852017499999999e-12
5.1714286E-02 -5.4264539e-12
5.2714285E-02 -3.9706655e-12
5.3714287E-02 -2.4934802e-12
5.4714285E-02 -1.0037313e-12
5.5714287E-02 4.897923999999999e-13
5.6714285E-02 1.9783981000000002e-12
5.7714287E-02 3.4535359e-12
5.8714285E-02 4.9068442000000005e-12
5.9714288E-02 6.3301937e-12
6.0714286E-02 7.7157248e-12
6.1714284E-02 9.0558874e-12
6.2714286E-02 1.0343475e-11
6.3714288E-02 1.1571653e-11
6.4714283E-02 1.2733988000000001e-11
6.5714285E-02 1.3824478e-11
6.6714287E-02 1.4837562e-11
6.7714289E-02 1.5768151e-11
6.8714283E-02 1.6611636e-11
6.9714285E-02 1.7363908e-11
7.0714287E-02 1.8021362e-11
7.1714282E-02 1.8580902e-11
7.2714284E-02 1.9039958e-11
7.3714286E-02 1.9396477e-11
7.4714288E-02 1.964893e-11
7.5714283E-02 1.9796305e-11
7.6714285E-02 1.9838115e-11
7.7714287E-02 1.9774376e-11
7.8714289E-02 1.9605613e-11
7.9714283E-02 1.9332851e-11
8.0714285E-02 1.8957598e-11
8.1714287E-02 1.8481839e-11
8.2714289E-02 1.7908026999999998e-11
8.3714284E-02 1.7239064e-11
8.4714286E-02 1.6478287e-11
8.5714288E-02 1.5629459e-11
8.6714283E-02 1.4696745e-11
8.7714285E-02 1.36847e-11
8.8714287E-02 1.2598247999999999e-11
8.9714289E-02 1.1442665999999999e-11
9.0714283E-02 1.0223558e-11
9.1714285E-02 8.9468438e-12
9.2714287E-02 7.6187253e-12
9.3714289E-02 6.2456699e-12
9.4714284E-02 4.8343846000000005e-12
9.5714286E-02 3.391791e-12
9.6714288E-02 1.9249955e-12
9.7714283E-02 4.4126474e-13
9.8714285E-02 -1.052007e-12
9.9714287E-02 -2.5473269e-12
0.1007143 -4.0371355e-12
0.1017143 -5.5138413e-12
0.1027143 -6.9698547e-12
0.1037143 -8.3976229e-12
0.1047143 -9.789668e-12
0.1057143 -1.1138624e-11
0.1067143 -1.2437273e-11
0.1077143 -1.3678591e-11
0.1087143 -1.4855779999999998e-11
0.1097143 -1.5962309e-11
0.1107143 -1.6991957e-11
0.1117143 -1.7938851e-11
0.1127143 -1.8797503e-11
0.1137143 -1.9562852e-11
0.1147143 -2.0230295e-11
0.1157143 -2.0795725e-11
0.1167143 -2.1255568e-11
0.1177143 -2.1606808e-11
0.1187143 -2.1847017999999998e-11
0.1197143 -2.197439e-11
0.1207143 -2.1987752e-11
0.1217143 -2.1886587e-11
0.1227143 -2.1671055e-11
0.1237143 -2.1341994e-11
0.1247143 -2.0900939e-11
0.1257143 -2.0350113e-11
0.1267143 -1.9692432e-11
0.1277143 -1.8931494e-11
0.1287143 -1.8071569e-11
0.1297143 -1.7117578000000002e-11
0.1307143 -1.6075077e-11
0.1317143 -1.4950221e-11
0.1327143 -1.3749741e-11
0.1337143 -1.2480896e-11
0.1347143 -1.1151442e-11
0.1357143 -9.769575e-12
0.1367143 -8.3438885e-12
0.1377143 -6.8833136e-12
0.1387143 -5.3970656e-12
0.1397143 -3.894577899999999e-12
0.1407143 -2.3854416e-12
0.1417143 -8.793391199999999e-13
0.1427143 6.1402397e-13
0.1437143 2.0849867e-12
0.1447143 3.5240016e-12
0.1457143 4.9217048999999995e-12
0.1467143 6.2689822999999995e-12
0.1477143 7.557038199999999e-12
0.1487143 8.7774596e-12
0.1497143 9.9222781e-12
0.1507143 1.0984031e-11
0.1517143 1.1955816e-11
0.1527143 1.2831342e-11
0.1537143 1.3604981000000001e-11
0.1547143 1.4271803000000002e-11
0.1557143 1.4827621e-11
0.1567143 1.5269016e-11
0.1577143 1.5593362999999997e-11
0.1587143 1.5798854e-11
0.1597143 1.5884505e-11
0.1607143 1.5850163e-11
0.1617143 1.569651e-11
0.1627143 1.5425045e-11
0.1637143 1.5038081e-11
0.1647143 1.4538719e-11
0.1657143 1.3930819e-11
0.1667143 1.3218971999999998e-11
0.1677143 1.2408459000000001e-11
0.1687143 1.1505208e-11
0.1697143 1.0515743e-11
0.1707143 9.4471374e-12
0.1717143 8.306949e-12
0.1727143 7.1031661e-12
0.1737143 5.8441423999999995e-12
0.1747143 4.5385326e-12
0.1757143 3.1952234e-12
0.1767143 1.8232703e-12
0.1777143 4.3182577999999997e-13
0.1787143 -9.6992574e-13
0.1797143 -2.3728356999999998e-12
0.1807143 -3.7678562999999995e-12
0.1817143 -5.1461029e-12
0.1827143 -6.4989152e-12
0.1837143 -7.8179149e-12
0.1847143 -9.095059e-12
0.1857143 -1.0322689e-11
0.1867143 -1.149358e-11
0.1877143 -1.2600976e-11
0.1887143 -1.3638633e-11
0.1897143 -1.4600845e-11
0.1907143 -1.5482471e-11
0.1917143 -1.6278958e-11
0.1927143 -1.6986356999999998e-11
0.1937143 -1.7601324e-11
0.1947143 -1.8121144000000002e-11
0.1957143 -1.8543709e-11
0.1967143 -1.8867529e-11
0.1977143 -1.9091719e-11
0.1987143 -1.9215981e-11
0.1997143 -1.9240592e-11
0.2007143 -1.9166382000000002e-11
0.2017143 -1.8994708e-11
0.2027143 -1.8727427e-11
0.2037143 -1.8366865e-11
0.2047143 -1.7915793e-11
0.2057143 -1.7377383999999998e-11
0.2067143 -1.6755186e-11
0.2077143 -1.6053082e-11
0.2087143 -1.5275258e-11
0.2097143 -1.4426168999999999e-11
0.2107143 -1.3510495e-11
0.2117143 -1.2533121999999999e-11
0.2127143 -1.1499094000000001e-11
0.2137143 -1.041359e-11
0.2147143 -9.28189e-12
0.2157143 -8.1093464e-12
0.2167143 -6.9013581000000005e-12
0.2177143 -5.6633455999999996e-12
0.2187143 -4.4007251e-12
0.2197143 -3.1188898e-12
0.2207143 -1.8231906e-12
0.2217143 -5.1891724e-13
0.2227143 7.8871668e-13
0.2237143 2.0945875e-12
0.2247143 3.3936737999999998e-12
0.2257143 4.681069e-12
0.2267143 5.9519901e-12
0.2277143 7.2017865000000006e-12
0.2287143 8.425949e-12
0.2297143 9.6201205e-12
0.2307143 1.0780098e-11
0.2317143 1.1901846e-11
0.2327143 1.2981502000000001e-11
0.2337143 1.4015384e-11
0.2347143 1.5000003e-11
0.2357143 1.5932069000000002e-11
0.2367143 1.6808501e-11
0.2377143 1.7626444e-11
0.2387143 1.8383274e-11
0.2397143 1.9076614e-11
0.2407143 1.9704353e-11
0.2417143 2.0264651e-11
0.2427143 2.0755963999999998e-11
0.2437143 2.1177055999999998e-11
0.2447143 2.1527016e-11
0.2457143 2.1805275e-11
0.2467143 2.2011618999999998e-11
0.2477143 2.2146216000000002e-11
0.2487143 2.2209617e-11
0.2497143 2.2202783e-11
0.2507143 2.212709e-11
0.2517143 2.1984347e-11
0.2527143 2.1776798e-11
0.2537143 2.1507134e-11
0.2547143 2.1178495000000002e-11
0.2557143 2.0794470000000002e-11
0.2567143 2.03591e-11
0.2577143 1.9876855e-11
0.2587143 1.9352646e-11
0.2597143 1.8791793e-11
0.2607143 1.8200013e-11
0.2617143 1.7583386000000002e-11
0.2627143 1.6948343e-11
0.2637143 1.6301615e-11
0.2647143 1.5650205999999998e-11
0.2657143 1.5001342e-11
0.2667143 1.4362428e-11
0.2677143 1.3740994999999998e-11
0.2687143 1.3144645e-11
0.2697143 1.2580987999999999e-11
0.2707143 1.2057583e-11
0.2717143 1.1581872999999999e-11
0.2727143 1.1161113e-11
0.2737143 1.0802307000000001e-11
0.2747143 1.0512134e-11
0.2757143 1.0296877e-11
0.2767143 1.0162359999999999e-11
0.2777143 1.011387e-11
0.2787143 1.0156098e-11
0.2797143 1.0293068e-11
0.2807143 1.0528083e-11
0.2817143 1.0863666e-11
0.2827143 1.1301506e-11
0.2837143 1.1842415000000001e-11
0.2847143 1.2486285e-11
0.2857143 1.3232058999999999e-11
0.2867143 1.4077699999999998e-11
0.2877143 1.5020178e-11
0.2887143 1.6055459e-11
0.2897143 1.7178502e-11
0.2907143 1.8383266e-11
0.2917143 1.966273e-11
0.2927143 2.1008922000000002e-11
0.2937143 2.2412944e-11
0.2947143 2.3865027000000002e-11
0.2957143 2.5354575e-11
0.2967143 2.6870231999999998e-11
0.2977143 2.8399955e-11
0.2987143 2.9931078999999996e-11
0.2997143 3.1450415e-11
0.3007143 3.2944329e-11
0.3017143 3.4398848e-11
0.3027143 3.5799757000000004e-11
0.3037143 3.7132699e-11
0.3047143 3.8383299e-11
0.3057143 3.9537256e-11
0.3067143 4.0580465e-11
0.3077143 4.1499123e-11
0.3087143 4.2279845999999997e-11
0.3097143 4.2909776000000003e-11
0.3107143 4.3376679e-11
0.3117143 4.3669056e-11
0.3127143 4.3776229000000004e-11
0.3137143 4.3688447e-11
0.3147143 4.3396946e-11
0.3157143 4.2894047000000003e-11
0.3167143 4.2173212e-11
0.3177143 4.12291e-11
0.3187143 4.0057619e-11
0.3197143 3.8655965e-11
0.3207143 3.7022649999999997e-11
0.3217143 3.5157502000000004e-11
0.3227143 3.3061699e-11
0.3237143 3.0737736e-11
0.3247143 2.8189422e-11
0.3257143 2.5421844e-11
0.3267143 2.2441337000000002e-11
0.3277143 1.9255425e-11
0.3287143 1.5872770000000002e-11
0.3297143 1.2303097e-11
0.3307143 8.5571192e-12
0.3317143 4.6464555e-12
0.3327143 5.835368400000001e-13
0.3337143 -3.6184919e-12
0.3347143 -7.9458745e-12
0.3357143 -1.2384351e-11
0.3367143 -1.6919264e-11
0.3377143 -2.1535676e-11
0.3387143 -2.6218480999999997e-11
0.3397143 -3.0952508e-11
0.3407143 -3.5722651e-11
0.3417143 -4.0513954e-11
0.3427143 -4.5311736000000003e-11
0.3437143 -5.0101687e-11
0.3447143 -5.4869949e-11
0.3457143 -5.9603223e-11
0.3467143 -6.4288852e-11
0.3477143 -6.8914882e-11
0.3487143 -7.3470131e-11
0.3497143 -7.7944259e-11
0.3507143 -8.2327797e-11
0.3517143 -8.6612201e-11
0.3527143 -9.078986999999999e-11
0.3537143 -9.4854181e-11
0.3547143 -9.8799452e-11
0.3557143 -1.0262099999999999e-10
0.3567143 -1.0631512e-10
0.3577143 -1.0987898e-10
0.3587143 -1.1331070999999999e-10
0.3597143 -1.166093e-10
0.3607143 -1.1977455e-10
0.3617143 -1.2280702e-10
0.3627143 -1.2570797e-10
0.3637143 -1.2847935e-10
0.3647143 -1.3112358e-10
0.3657143 -1.3364364e-10
0.3667143 -1.3604288e-10
0.3677143 -1.3832497e-10
0.3687143 -1.4049382e-10
0.3697143 -1.4255347e-10
0.3707143 -1.4450804e-10
0.3717143 -1.4636159e-10
0.3727143 -1.4811808e-10
0.3737143 -1.4978128000000001e-10
0.3747143 -1.5135467999999999e-10
0.3757143 -1.528414e-10
0.3767143 -1.5424415e-10
0.3777143 -1.5556513e-10
0.3787143 -1.5680600999999998e-10
0.3797143 -1.5796783e-10
0.3807143 -1.5905102e-10
0.3817143 -1.6005525e-10
0.3827143 -1.6097948e-10
0.3837143 -1.6182193e-10
0.3847143 -1.6258004e-10
0.3857143 -1.6325042e-10
0.3867143 -1.6382893e-10
0.3877143 -1.6431058e-10
0.3887143 -1.6468962e-10
0.3897143 -1.6495952e-10
0.3907143 -1.6511299e-10
0.3917143 -1.6514201e-10
0.3927143 -1.6503787e-10
0.3937143 -1.647912e-10
0.3947143 -1.64392e-10
0.3957143 -1.6382971e-10
0.3967143 -1.6309328e-10
0.3977143 -1.6217116999999998e-10
0.3987143 -1.610514e-10
0.3997143 -1.597217e-10
0.4007143 -1.5816951e-10
0.4017143 -1.56382e-10
0.4027143 -1.5434625e-10
0.4037143 -1.5204922e-10
0.4047143 -1.4947783999999998e-10
0.4057143 -1.4661908999999999e-10
0.4067143 -1.4346008e-10
0.4077143 -1.3998809e-10
0.4087143 -1.3619065e-10
0.4097143 -1.3205556e-10
0.4107143 -1.2757108e-10
0.4117143 -1.2272582e-10
0.4127143 -1.1750894e-10
0.4137143 -1.1191014e-10
0.4147143 -1.0591978e-10
0.4157143 -9.9528838e-11
0.4167143 -9.272908e-11
0.4177143 -8.5513026e-11
0.4187143 -7.7874073e-11
0.4197143 -6.980649800000001e-11
0.4207143 -6.1305523e-11
0.4217143 -5.236737700000001e-11
0.4227143 -4.2989332e-11
0.4237143 -3.316974e-11
0.4247143 -2.29081e-11
0.4257143 -1.2205082e-11
0.4267143 -1.0625785e-12
0.4277143 1.0516265e-11
0.4287143 2.2527011e-11
0.4297143 3.4963891000000005e-11
0.4307143 4.7819787999999997e-11
0.4317143 6.1086173e-11
0.4327143 7.4753143e-11
0.4337143 8.880932000000001e-11
0.4347143 1.0324188000000001e-10
0.4357143 1.1803655e-10
0.4367143 1.3317752999999998e-10
0.4377143 1.4864758e-10
0.4387143 1.6442792e-10
0.4397143 1.8049828999999998e-10
0.4407143 1.9683695000000003e-10
0.4417143 2.1342067e-10
0.4427143 2.3022476000000002e-10
0.4437143 2.472231e-10
0.4447143 2.6438819e-10
0.4457143 2.8169110000000003e-10
0.4467143 2.9910163e-10
0.4477143 3.1658821e-10
0.4487143 3.3411813e-10
0.4497143 3.5165746e-10
0.4507143 3.6917114e-10
0.4517143 3.8662311e-10
0.4527143 4.0397629e-10
0.4537143 4.2119281e-10
0.4547143 4.3823395e-10
0.4557143 4.5506025e-10
0.4567143 4.716316699999999e-10
0.4577143 4.8790767e-10
0.4587143 5.0384735e-10
0.4597143 5.1940939e-10
0.4607143 5.3455226e-10
0.4617143 5.4923453e-10
0.4627143 5.634145499999999e-10
0.4637143 5.7705091e-10
0.4647143 5.901024e-10
0.4657143 6.0252814e-10
0.4667143 6.1428766e-10
0.4677143 6.2534101e-10
0.4687143 6.3564896e-10
0.4697143 6.451728e-10
0.4707143 6.5387478e-10
0.4717143 6.6171799e-10
0.4727143 6.6866638e-10
0.4737143 6.7468496e-10
0.4747143 6.7973986e-10
0.4757143 6.8379829e-10
0.4767143 6.868285899999999e-10
0.4777143 6.8880032e-10
0.4787143 6.8968433e-10
0.4797143 6.8945257e-10
0.4807143 6.8807846e-10
0.4817143 6.8553652e-10
0.4827143 6.818025300000001e-10
0.4837143 6.768536299999999e-10
0.4847143 6.7066808e-10
0.4857143 6.6322542e-10
0.4867143 6.545063999999999e-10
0.4877143 6.4449292e-10
0.4887143 6.3316795e-10
0.4897143 6.2051562e-10
0.4907143 6.06521e-10
0.4917143 5.911702999999999e-10
0.4927143 5.744506e-10
0.4937143 5.5635002e-10
0.4947143 5.368574500000001e-10
0.4957143 5.1596271e-10
0.4967143 4.9365655e-10
0.4977143 4.6993034e-10
0.4987143 4.4477633000000003e-10
0.4997143 4.1818765999999995e-10
0.5007143 3.9015809e-10
0.5017143 3.6068223e-10
0.5027143 3.2975552e-10
0.5037143 2.9737417e-10
0.5047143 2.6353527e-10
0.5057143 2.2823685e-10
0.5067143 1.9147781999999998e-10
0.5077143 1.5325822e-10
0.5087143 1.1357911e-10
0.5097143 7.2442806e-11
0.5107143 2.9852892e-11
0.5117143 -1.4185633000000001e-11
0.5127143 -5.966621e-11
0.5137143 -1.0658061999999999e-10
0.5147143 -1.5491885e-10
0.5157143 -2.0466888e-10
0.5167143 -2.5581661e-10
0.5177143 -3.0834558e-10
0.5187143 -3.6223690999999997e-10
0.5197143 -4.1746901e-10
0.5207143 -4.7401748e-10
0.5217143 -5.318549e-10
0.5227143 -5.909506e-10
0.5237143 -6.512704e-10
0.5247143 -7.127766699999999e-10
0.5257143 -7.754279e-10
0.5267143 -8.3917838e-10
0.5277143 -9.039785400000001e-10
0.5287143 -9.6977409e-10
0.5297143 -1.0365063e-09
0.5307143 -1.1041118e-09
0.5317143 -1.1725221e-09
0.5327143 -1.2416636e-09
0.5337143 -1.3114578e-09
0.5347143 -1.3818203e-09
0.5357143 -1.4526614999999999e-09
0.5367143 -1.5238860999999998e-09
0.5377143 -1.5953929000000001e-09
0.5387143 -1.6670752000000001e-09
0.5397143 -1.7388194999999998e-09
0.5407143 -1.810507e-09
0.5417143 -1.8820124e-09
0.5427143 -1.9532044e-09
0.5437143 -2.0239452e-09
0.5447143 -2.0940907e-09
0.5457143 -2.1634906999999997e-09
0.5467143 -2.2319886e-09
0.5477143 -2.2994211000000003e-09
0.5487143 -2.3656188e-09
0.5497143 -2.4304059e-09
0.5507143 -2.4936003e-09
0.5517143 -2.5550131e-09
0.5527143 -2.61445e-09
0.5537143 -2.6717096e-09
0.5547143 -2.7265846e-09
0.5557143 -2.7788613e-09
0.5567143 -2.8283201999999997e-09
0.5577143 -2.8747354999999997e-09
0.5587143 -2.9178757e-09
0.5597143 -2.9575023e-09
0.5607143 -2.9933726e-09
0.5617143 -3.0252363e-09
0.5627143 -3.0528385000000003e-09
0.5637143 -3.0759182999999997e-09
0.5647143 -3.0942086e-09
0.5657143 -3.1074376000000002e-09
0.5667143 -3.1153270999999997e-09
0.5677143 -3.1175944e-09
0.5687143 -3.1139504e-09
0.5697143 -3.1041017e-09
0.5707143 -3.0877488e-09
0.5717143 -3.0645875e-09
0.5727143 -3.0343086e-09
0.5737143 -2.9965973999999998e-09
0.5747143 -2.9511348e-09
0.5757143 -2.8975961e-09
0.5767143 -2.8356523999999998e-09
0.5777143 -2.7649696999999997e-09
0.5787143 -2.6852093e-09
0.5797143 -2.5960281e-09
0.5807143 -2.4970781e-09
0.5817143 -2.3880068e-09
0.5827143 -2.2684582e-09
0.5837143 -2.1380706e-09
0.5847143 -1.9964790000000002e-09
0.5857143 -1.8433140000000002e-09
0.5867143 -1.6782019999999999e-09
0.5877143 -1.5007657e-09
0.5887143 -1.3106233e-09
0.5897143 -1.1073899e-09
0.5907143 -8.906763300000001e-10
0.5917143 -6.600902099999999e-10
0.5927143 -4.1523529e-10
0.5937143 -1.5571216e-10
0.5947143 1.1888201e-10
0.5957143 4.0895324999999997e-10
0.5967143 7.1491077e-10
0.5977143 1.0371667e-09
0.5987143 1.3761359000000001e-09
0.5997143 1.7322363999999999e-09
0.6007143 2.1058887e-09
0.6017143 2.4975157e-09
0.6027143 2.9075431000000002e-09
0.6037143 3.3363982e-09
0.6047143 3.7845116e-09
0.6057143 4.2523148e-09
0.6067143 4.7402429e-09
0.6077143 5.248731e-09
0.6087143 5.7782171e-09
0.6097143 6.3291413999999995e-09
0.6107143 6.9019436e-09
0.6117143 7.4970669e-09
0.6127143 8.114955199999999e-09
0.6137143 8.7560542e-09
0.6147143 9.420808599999999e-09
0.6157143 1.0109666999999999e-08
0.6167143 1.0823076e-08
0.6177143 1.1561486e-08
0.6187143 1.2325345999999999e-08
0.6197143 1.3115108000000002e-08
0.6207143 1.3931220000000001e-08
0.6217143 1.4774136e-08
0.6227143 1.5644305e-08
0.6237143 1.6542182e-08
0.6247143 1.7468217e-08
0.6257143 1.8422862e-08
0.6267143 1.9406568999999998e-08
0.6277143 2.0419791e-08
0.6287143 2.1462979e-08
0.6297143 2.2536581e-08
0.6307143 2.3641053e-08
0.6317143 2.4776839e-08
0.6327143 2.5944391e-08
0.6337143 2.7144156e-08
0.6347143 2.8376582e-08
0.6357143 2.9642114e-08
0.6367143 3.0941193999999995e-08
0.6377143 3.2274269e-08
0.6387143 3.3641778e-08
0.6397143 3.5044159e-08
0.6407143 3.6481854e-08
0.6417143 3.7955294e-08
0.6427143 3.9464915e-08
0.6437143 4.1011144e-08
0.6447143 4.2594414000000004e-08
0.6457143 4.4215154e-08
0.6467143 4.5873774000000005e-08
0.6477143 4.7570708e-08
0.6487143 4.9306365e-08
0.6497143 5.1081162e-08
0.6507143 5.2895505e-08
0.6517143 5.474981e-08
0.6527143 5.6644467e-08
0.6537143 5.8579891e-08
0.6547143 6.0556471e-08
0.6557143 6.2574596e-08
0.6567143 6.4634648e-08
0.6577143 6.673702100000001e-08
0.6587143 6.888209399999999e-08
0.6597143 7.1070244e-08
0.6607143 7.3301837e-08
0.6617143 7.5577239e-08
0.6627143 7.7896811e-08
0.6637143 8.026092000000001e-08
0.6647143 8.2669915e-08
0.6657143 8.512414699999999e-08
0.6667143 8.7623958e-08
0.6677143 9.016969400000001e-08
0.6687143 9.2761687e-08
0.6697143 9.5400265e-08
0.6707143 9.8085773e-08
0.6717143 1.0081851999999999e-07
0.6727143 1.0359885e-07
0.6737143 1.0642706000000001e-07
0.6747143 1.0930347e-07
0.6757143 1.1222839e-07
0.6767143 1.1520213e-07
0.6777143 1.1822499e-07
0.6787143 1.2129727e-07
0.6797143 1.2441929e-07
0.6807143 1.2759132e-07
0.6817143 1.3081366e-07
0.6827143 1.3408662e-07
0.6837143 1.3741046e-07
0.6847143 1.4078549e-07
0.6857143 1.44212e-07
0.6867143 1.4769027e-07
0.6877143 1.5122057e-07
0.6887143 1.548032e-07
0.6897143 1.5843844000000001e-07
0.6907143 1.6212657e-07
0.6917143 1.6586787e-07
0.6927143 1.6966264e-07
0.6937143 1.7351116e-07
0.6947143 1.7741369000000002e-07
0.6957143 1.8137053e-07
0.6967143 1.8538198000000002e-07
0.6977143 1.894483e-07
0.6987143 1.935698e-07
0.6997143 1.977468e-07
0.7007143 2.0197952000000002e-07
0.7017143 2.0626834e-07
0.7027143 2.1061345999999998e-07
0.7037143 2.1501527000000002e-07
0.7047143 2.1947403999999998e-07
0.7057143 2.2399004999999998e-07
0.7067143 2.2856366000000002e-07
0.7077143 2.3319517e-07
0.7087143 2.3788491e-07
0.7097143 2.4263318e-07
0.7107143 2.4744033e-07
0.7117143 2.5230671e-07
0.7127143 2.5723266e-07
0.7137143 2.6221849e-07
0.7147143 2.6726459e-07
0.7157143 2.7237133e-07
0.7167143 2.7753904e-07
0.7177143 2.8276812e-07
0.7187143 2.8805898e-07
0.7197143 2.9341196e-07
0.7207143 2.9882752e-07
0.7217143 3.04306e-07
0.7227143 3.098479e-07
0.7237143 3.1545357e-07
0.7247143 3.2112353e-07
0.7257143 3.2685814e-07
0.7267143 3.3265796999999996e-07
0.7277143 3.3852340999999997e-07
0.7287143 3.4445498e-07
0.7297143 3.5045316e-07
0.7307143 3.5651848e-07
0.7317143 3.6265143999999996e-07
0.7327143 3.6885262e-07
0.7337143 3.7512251e-07
0.7347143 3.8146171e-07
0.7357143 3.878708e-07
0.7367143 3.9435042e-07
0.7377143 4.0090105e-07
0.7387143 4.0752347999999996e-07
0.7397143 4.1421826000000005e-07
0.7407143 4.2098605000000003e-07
0.7417143 4.2782754999999994e-07
0.7427143 4.3474340000000004e-07
0.7437143 4.4173438000000003e-07
0.7447143 4.4880122e-07
0.7457143 4.5594465999999996e-07
0.7467143 4.6316542000000005e-07
0.7477143 4.7046433000000003e-07
0.7487143 4.7784217e-07
0.7497143 4.852998e-07
0.7507143 4.9283804e-07
0.7517143 5.0045772e-07
0.7527143 5.081598299999999e-07
0.7537143 5.1594515e-07
0.7547143 5.2381468e-07
0.7557143 5.3176938e-07
0.7567143 5.3981015e-07
0.7577143 5.4793805e-07
0.7587143 5.561541e-07
0.7597143 5.6445928e-07
0.7607143 5.7285465e-07
0.7617143 5.8134138e-07
0.7627143 5.8992047e-07
0.7637143 5.9859309e-07
0.7647143 6.0736043e-07
0.7657143 6.162236500000001e-07
0.7667143 6.251839e-07
0.7677143 6.3424244e-07
0.7687143 6.434004899999999e-07
0.7697143 6.5265939e-07
0.7707143 6.6202039e-07
0.7717143 6.7148487e-07
0.7727143 6.810541e-07
0.7737143 6.9072956e-07
0.7747143 7.0051258e-07
0.7757143 7.1040458e-07
0.7767143 7.204070699999999e-07
0.7777143 7.3052151e-07
0.7787143 7.4074942e-07
0.7797143 7.510923400000001e-07
0.7807143 7.6155189e-07
0.7817143 7.7212956e-07
0.7827143 7.828270499999999e-07
0.7837143 7.9364595e-07
0.7847143 8.0458813e-07
0.7857143 8.156551e-07
0.7867143 8.2684872e-07
0.7877143 8.3817069e-07
0.7887143 8.4962286e-07
0.7897143 8.612071100000001e-07
0.7907143 8.7292529e-07
0.7917143 8.847791800000001e-07
0.7927143 8.967708399999999e-07
0.7937143 9.089021099999999e-07
0.7947143 9.2117514e-07
0.7957143 9.335918700000001e-07
0.7967143 9.461544399999999e-07
0.7977143 9.588648099999999e-07
0.7987143 9.7172519e-07
0.7997143 9.8473771e-07
0.8007143 9.9790451e-07
0.8017143 1.0112279e-06
0.8027143 1.0247101e-06
0.8037143 1.0383532e-06
0.8047143 1.0521598999999999e-06
0.8057143 1.0661322e-06
0.8067143 1.0802726e-06
0.8077143 1.0945835e-06
0.8087143 1.1090674e-06
0.8097143 1.1237268e-06
0.8107143 1.1385642e-06
0.8117143 1.153582e-06
0.8127143 1.168783e-06
0.8137143 1.1841697e-06
0.8147143 1.1997447e-06
0.8157143 1.2155106e-06
0.8167143 1.2314704e-06
0.8177143 1.2476266e-06
0.8187143 1.263982e-06
0.8197143 1.2805395e-06
0.8207143 1.2973018e-06
0.8217143 1.3142719e-06
0.8227143 1.3314526e-06
0.8237143 1.3488469e-06
0.8247143 1.3664578e-06
0.8257143 1.3842882e-06
0.8267143 1.4023412e-06
0.8277143 1.4206196999999999e-06
0.8287143 1.439127e-06
0.8297143 1.4578663e-06
0.8307143 1.4768404e-06
0.8317143 1.4960529e-06
0.8327143 1.5155067e-06
0.8337143 1.535205e-06
0.8347143 1.5551516000000001e-06
0.8357143 1.5753493e-06
0.8367143 1.5958016999999998e-06
0.8377143 1.6165122999999998e-06
0.8387143 1.6374841000000001e-06
0.8397143 1.6587207999999997e-06
0.8407143 1.6802261e-06
0.8417143 1.7020032e-06
0.8427143 1.7240557e-06
0.8437143 1.7463871999999999e-06
0.8447143 1.7690017e-06
0.8457143 1.7919023e-06
0.8467143 1.8150928e-06
0.8477143 1.8385771e-06
0.8487143 1.8623588e-06
0.8497143 1.8864418e-06
0.8507143 1.9108299e-06
0.8517143 1.9355268e-06
0.8527143 1.9605366e-06
0.8537143 1.9858632000000002e-06
0.8547143 2.0115102000000003e-06
0.8557143 2.0374822e-06
0.8567143 2.0637827e-06
0.8577143 2.090416e-06
0.8587143 2.1173861000000002e-06
0.8597143 2.1446972e-06
0.8607143 2.1723535e-06
0.8617143 2.2003592e-06
0.8627143 2.2287184999999997e-06
0.8637143 2.2574357e-06
0.8647143 2.2865151999999997e-06
0.8657143 2.3159609e-06
0.8667143 2.345778e-06
0.8677143 2.3759704e-06
0.8687143 2.4065423e-06
0.8697143 2.4374989e-06
0.8707143 2.4688442000000002e-06
0.8717143 2.5005829e-06
0.8727143 2.5327196e-06
0.8737143 2.5652591e-06
0.8747143 2.5982061e-06
0.8757143 2.6315652e-06
0.8767143 2.6653409999999998e-06
0.8777143 2.6995387e-06
0.8787143 2.7341628999999997e-06
0.8797143 2.7692188e-06
0.8807143 2.8047108000000002e-06
0.8817143 2.8406442e-06
0.8827143 2.8770241e-06
0.8837143 2.9138555e-06
0.8847143 2.9511432e-06
0.8857143 2.9888923000000003e-06
0.8867143 3.0271089e-06
0.8877143 3.0657972e-06
0.8887143 3.1049627e-06
0.8897143 3.1446113000000003e-06
0.8907143 3.1847478e-06
0.8917143 3.2253776999999996e-06
0.8927143 3.2665064000000003e-06
0.8937143 3.3081395e-06
0.8947143 3.3502829e-06
0.8957143 3.3929414e-06
0.8967143 3.4361214e-06
0.8977143 3.479828e-06
0.8987143 3.5240674e-06
0.8997143 3.5688451e-06
0.9007143 3.6141666999999995e-06
0.9017143 3.660039e-06
0.9027143 3.706467e-06
0.9037143 3.7534569000000005e-06
0.9047143 3.8010150000000003e-06
0.9057143 3.8491470999999995e-06
0.9067143 3.8978598e-06
0.9077143 3.9471587e-06
0.9087143 3.9970505e-06
0.9097143 4.0475413e-06
0.9107143 4.0986375e-06
0.9117143 4.1503458e-06
0.9127143 4.202672e-06
0.9137143 4.2556231e-06
0.9147143 4.3092058e-06
0.9157143 4.3634265999999995e-06
0.9167143 4.4182919e-06
0.9177143 4.4738091e-06
0.9187143 4.5299842e-06
0.9197143 4.5868244e-06
0.9207143 4.6443372e-06
0.9217143 4.7025285e-06
0.9227143 4.7614061999999995e-06
0.9237143 4.820977e-06
0.9247143 4.8812488e-06
0.9257143 4.942228e-06
0.9267143 5.0039223e-06
0.9277143 5.0663388e-06
0.9287143 5.1294850999999995e-06
0.9297143 5.1933688999999995e-06
0.9307143 5.2579978e-06
0.9317143 5.3233791000000006e-06
0.9327143 5.3895203e-06
0.9337143 5.45643e-06
0.9347143 5.5241152e-06
0.9357143 5.5925845e-06
0.9367143 5.6618457e-06
0.9377143 5.7319066999999994e-06
0.9387143 5.8027759e-06
0.9397143 5.8744611e-06
0.9407143 5.9469706e-06
0.9417143 6.0203135e-06
0.9427143 6.0944977e-06
0.9437143 6.169531699999999e-06
0.9447143 6.2454248e-06
0.9457143 6.322184e-06
0.9467143 6.399820100000001e-06
0.9477143 6.4783407e-06
0.9487143 6.5577545e-06
0.9497143 6.6380721e-06
0.9507143 6.719301399999999e-06
0.9517143 6.801451500000001e-06
0.9527143 6.8845317e-06
0.9537143 6.968552e-06
0.9547143 7.0535208e-06
0.9557143 7.139448099999999e-06
0.9567143 7.2263447e-06
0.9577143 7.314218900000001e-06
0.9587143 7.4030808e-06
0.9597143 7.4929396e-06
0.9607143 7.5838065999999995e-06
0.9617143 7.6756912e-06
0.9627143 7.7686039e-06
0.9637143 7.862554e-06
0.9647143 7.957552800000001e-06
0.9657143 8.053610399999999e-06
0.9667143 8.1507366e-06
0.9677143 8.2489436e-06
0.9687143 8.348241200000001e-06
0.9697143 8.4486402e-06
0.9707143 8.550151199999999e-06
0.9717143 8.6527855e-06
0.9727143 8.7565546e-06
0.9737143 8.861469800000001e-06
0.9747143 8.967541e-06
0.9757143 9.0747811e-06
0.9767143 9.1832007e-06
0.9777143 9.2928119e-06
0.9787143 9.403626e-06
0.9797143 9.515655799999999e-06
0.9807143 9.6289114e-06
0.9817143 9.743406099999999e-06
0.9827143 9.859152099999999e-06
0.9837143 9.9761607e-06
0.9847143 1.0094445e-05
0.9857143 1.0214018e-05
0.9867143 1.0334890000000001e-05
0.9877143 1.0457076e-05
0.9887143 1.0580588e-05
0.9897143 1.0705438e-05
0.9907143 1.083164e-05
0.9917143 1.0959207e-05
0.9927143 1.1088152e-05
0.9937143 1.1218488e-05
0.9947143 1.1350228e-05
0.9957143 1.1483387e-05
0.9967143 1.1617979e-05
0.9977143 1.1754016e-05
0.9987143 1.1891512e-05
0.9997143 1.2030483000000001e-05
1.000714 1.2170941e-05
1.001714 1.2312901e-05
1.002714 1.2456376999999999e-05
1.003714 1.2601384e-05
1.004714 1.2747937e-05
1.005714 1.2896051000000001e-05
1.006714 1.3045737999999998e-05
1.007714 1.3197016999999999e-05
1.008714 1.3349899999999999e-05
1.009714 1.3504405e-05
1.010714 1.3660544000000001e-05
1.011714 1.3818335000000002e-05
1.012714 1.3977793999999999e-05
1.013714 1.4138935e-05
1.014714 1.4301774e-05
1.015714 1.4466329e-05
1.016714 1.4632613e-05
1.017714 1.4800646000000001e-05
1.018714 1.4970441e-05
1.019714 1.5142017e-05
1.020714 1.5315389e-05
1.021714 1.5490575e-05
1.022714 1.5667591e-05
1.023714 1.5846454000000002e-05
1.024714 1.6027182e-05
1.025714 1.6209792e-05
1.026714 1.6394301000000003e-05
1.027714 1.6580728000000002e-05
1.028714 1.676909e-05
1.029714 1.6959403e-05
1.030714 1.7151686999999998e-05
1.031714 1.734596e-05
1.032714 1.754224e-05
1.033714 1.7740544e-05
1.034714 1.7940894e-05
1.035714 1.8143305e-05
1.036714 1.8347798000000002e-05
1.037714 1.8554393e-05
1.038714 1.8763106e-05
1.039714 1.8973958e-05
1.040714 1.9186969e-05
1.041714 1.9402156999999998e-05
1.042714 1.9619543e-05
1.043714 1.9839145e-05
1.044714 2.0060985000000002e-05
1.045714 2.0285080999999998e-05
1.046714 2.0511456e-05
1.047714 2.0740127e-05
1.048714 2.0971117e-05
1.049714 2.1204445e-05
1.050714 2.1440134e-05
1.051714 2.1678203e-05
1.052714 2.1918675000000002e-05
1.053714 2.2161568e-05
1.054714 2.2406904999999998e-05
1.055714 2.265471e-05
1.056714 2.2905002e-05
1.057714 2.3157803e-05
1.058714 2.3413133e-05
1.059714 2.3671019e-05
1.060714 2.3931479999999998e-05
1.061714 2.419454e-05
1.062714 2.4460220999999997e-05
1.063714 2.4728544000000003e-05
1.064714 2.4999534000000003e-05
1.065714 2.5273211999999997e-05
1.066714 2.5549605e-05
1.067714 2.5828732e-05
1.068714 2.6110618e-05
1.069714 2.639529e-05
1.070714 2.6682766999999998e-05
1.071714 2.6973075e-05
1.072714 2.7266239e-05
1.073714 2.756228e-05
1.074714 2.7861228e-05
1.075714 2.8163103e-05
1.076714 2.8467932e-05
1.077714 2.8775739e-05
1.078714 2.908655e-05
1.079714 2.9400391e-05
1.080714 2.9717285000000003e-05
1.081714 3.0037259e-05
1.082714 3.0360337e-05
1.083714 3.0686549999999995e-05
1.084714 3.1015921e-05
1.085714 3.1348475e-05
1.086714 3.1684237e-05
1.087714 3.202324e-05
1.088714 3.2365503e-05
1.089714 3.2711057e-05
1.090714 3.3059933e-05
1.091714 3.3412149e-05
1.092714 3.3767742e-05
1.093714 3.4126734e-05
1.094714 3.448915e-05
1.095714 3.4855029e-05
1.096714 3.5224386e-05
1.097714 3.5597256e-05
1.098714 3.5973667e-05
1.099714 3.6353649000000004e-05
1.100714 3.6737228e-05
1.101714 3.7124434e-05
1.102714 3.7515294999999996e-05
1.103714 3.7909841999999996e-05
1.104714 3.8308104e-05
1.105714 3.871011e-05
1.106714 3.9115892e-05
1.107714 3.9525477e-05
1.108714 3.9938897e-05
1.109714 4.0356181e-05
1.110714 4.077736e-05
1.111714 4.1202466000000004e-05
1.112714 4.1631526e-05
1.113714 4.2064576000000005e-05
1.114714 4.2501645e-05
1.115714 4.2942764e-05
1.116714 4.3387965e-05
1.117714 4.3837281e-05
1.118714 4.4290741000000005e-05
1.119714 4.4748376e-05
1.120714 4.5210226e-05
1.121714 4.5676313e-05
1.122714 4.6146677999999996e-05
1.123714 4.6621349e-05
1.124714 4.7100363e-05
1.125714 4.7583748e-05
1.126714 4.8071541e-05
1.127714 4.8563771e-05
1.128714 4.9060475e-05
1.129714 4.9561686000000005e-05
1.130714 5.0067439e-05
1.131714 5.0577773e-05
1.132714 5.1092712e-05
1.133714 5.161229e-05
1.134714 5.2136556e-05
1.135714 5.2665536000000004e-05
1.136714 5.3199261000000004e-05
1.137714 5.3737773000000005e-05
1.138714 5.4281105e-05
1.139714 5.4829292000000005e-05
1.140714 5.5382366999999997e-05
1.141714 5.5940369999999995e-05
1.142714 5.650333e-05
1.143714 5.7071293e-05
1.144714 5.7644297000000005e-05
1.145714 5.8222366e-05
1.146714 5.8805546000000004e-05
1.147714 5.9393875e-05
1.148714 5.9987383e-05
1.149714 6.0586109e-05
1.150714 6.1190099e-05
1.151714 6.1799381e-05
1.152714 6.2414e-05
1.153714 6.3033991e-05
1.154714 6.3659388e-05
1.155714 6.4290236e-05
1.156714 6.492657e-05
1.157714 6.5568435e-05
1.158714 6.6215858e-05
1.159714 6.6868887e-05
1.160714 6.752756e-05
1.161714 6.8191912e-05
1.162714 6.8861988e-05
1.163714 6.953782800000001e-05
1.164714 7.0219465e-05
1.165714 7.090695199999999e-05
1.166714 7.1600317e-05
1.167714 7.229961099999999e-05
1.168714 7.3004867e-05
1.169714 7.3716132e-05
1.170714 7.4433439e-05
1.171714 7.5156834e-05
1.172714 7.5886356e-05
1.173714 7.6622052e-05
1.174714 7.7363967e-05
1.175714 7.8112123e-05
1.176714 7.8866583e-05
1.177714 7.9627387e-05
1.178714 8.039456800000001e-05
1.179714 8.1168173e-05
1.180714 8.1948241e-05
1.181714 8.2734829e-05
1.182714 8.3527959e-05
1.183714 8.432768899999999e-05
1.184714 8.5134064e-05
1.185714 8.5947119e-05
1.186714 8.6766903e-05
1.187714 8.7593457e-05
1.188714 8.8426827e-05
1.189714 8.926705800000001e-05
1.190714 9.011419e-05
1.191714 9.0968268e-05
1.192714 9.1829344e-05
1.193714 9.2697456e-05
1.194714 9.3572652e-05
1.195714 9.4454981e-05
1.196714 9.5344478e-05
1.197714 9.6241206e-05
1.198714 9.7145187e-05
1.199714 9.805647799999999e-05
1.200714 9.8975136e-05
1.201714 9.9901195e-05
1.202714 0.00010083469
1.203714 0.00010177570000000002
1.204714 0.00010272423
1.205714 0.00010368037000000001
1.206714 0.00010464412999999999
1.207714 0.00010561558
1.208714 0.00010659475999999999
1.209714 0.00010758172000000001
1.210714 0.00010857649999999999
1.211714 0.00010957915
1.212714 0.00011058972
1.213714 0.00011160827
1.214714 0.00011263483
1.215714 0.00011366945999999999
1.216714 0.00011471219000000001
1.217714 0.00011576308
1.218714 0.00011682218
1.219714 0.00011788954
1.220714 0.00011896522
1.221714 0.00012004923
1.222714 0.00012114165000000002
1.223714 0.00012224252
1.224714 0.00012335189
1.225714 0.00012446982
1.226714 0.00012559634
1.227714 0.00012673152999999999
1.228714 0.0001278754
1.229714 0.00012902802
1.230714 0.00013018944
1.231714 0.00013135971
1.232714 0.00013253888
1.233714 0.00013372699
1.234714 0.0001349241
1.235714 0.00013613025999999998
1.236714 0.00013734551
1.237714 0.00013856992
1.238714 0.00013980352
1.239714 0.00014104638
1.240714 0.00014229853
1.241714 0.00014356003
1.242714 0.00014483094
1.243714 0.0001461113
1.244714 0.00014740116
1.245714 0.00014870058
1.246714 0.00015000959999999998
1.247714 0.00015132828000000002
1.248714 0.00015265666
1.249714 0.00015399481
1.250714 0.00015534276
1.251714 0.00015670058
1.252714 0.00015806831
1.253714 0.00015944602
1.254714 0.00016083374
1.255714 0.00016223152
1.256714 0.00016363941
1.257714 0.00016505749
1.258714 0.00016648578
1.259714 0.00016792435
1.260714 0.00016937324999999998
1.261714 0.00017083254
1.262714 0.00017230224
1.263714 0.00017378242
1.264714 0.00017527314
1.265714 0.00017677445
1.266714 0.00017828639
1.267714 0.00017980902000000001
1.268714 0.0001813424
1.269714 0.00018288655999999998
1.270714 0.00018444158
1.271714 0.00018600748
1.272714 0.00018758434
1.273714 0.0001891722
1.274714 0.00019077111
1.275714 0.00019238112
1.276714 0.00019400229
1.277714 0.00019563464999999998
1.278714 0.00019727826999999998
1.279714 0.00019893321000000002
1.280714 0.00020059949
1.281714 0.00020227719
1.282714 0.00020396635
1.283714 0.00020566703999999998
1.284714 0.00020737928000000001
1.285714 0.00020910313
1.286714 0.00021083865
1.287714 0.00021258591000000002
1.288714 0.00021434491
1.289714 0.00021611575000000003
1.290714 0.00021789845
1.291714 0.00021969303999999997
1.292714 0.00022149964
1.293714 0.00022331826
1.294714 0.00022514894
1.295714 0.00022699173000000002
1.296714 0.00022884672
1.297714 0.00023071393
1.298714 0.00023259340000000002
1.299714 0.0002344852
1.300714 0.00023638938
1.301714 0.00023830596
1.302714 0.00024023502
1.303714 0.00024217661
1.304714 0.00024413075
1.305714 0.00024609753
1.306714 0.00024807696
1.307714 0.00025006911999999996
1.308714 0.00025207403
1.309714 0.00025409174
1.310714 0.0002561223
1.311714 0.0002581658
1.312714 0.00026022224
1.313714 0.00026229166
1.314714 0.00026437416999999997
1.315714 0.00026646975999999997
1.316714 0.00026857847
1.317714 0.00027070039
1.318714 0.00027283556
1.319714 0.00027498400000000004
1.320714 0.00027714575
1.321714 0.0002793209
1.322714 0.00028150948
1.323714 0.00028371151
1.324714 0.00028592706
1.325714 0.00028815614
1.326714 0.00029039884
1.327714 0.00029265518
1.328714 0.00029492518999999997
1.329714 0.00029720893
1.330714 0.00029950647
1.331714 0.00030181782
1.332714 0.00030414301
1.333714 0.00030648212
1.334714 0.00030883516
1.335714 0.00031120219
1.336714 0.00031358324999999996
1.337714 0.00031597838
1.338714 0.00031838761
1.339714 0.000320811
1.340714 0.00032324856
1.341714 0.00032570035
1.342714 0.00032816642
1.343714 0.00033064682
1.344714 0.00033314153999999997
1.345714 0.00033565066
1.346714 0.00033817421
1.347714 0.00034071220000000003
1.348714 0.00034326470000000005
1.349714 0.00034583172
1.350714 0.00034841335
1.351714 0.00035100954
1.352714 0.00035362038
1.353714 0.00035624591
1.354714 0.00035888618
1.355714 0.00036154115
1.356714 0.0003642109
1.357714 0.00036689548
1.358714 0.00036959489
1.359714 0.00037230917999999996
1.360714 0.00037503839
1.361714 0.00037778257
1.362714 0.00038054168
1.363714 0.00038331577
1.364714 0.00038610491999999997
1.365714 0.00038890916999999997
1.366714 0.00039172846
1.367714 0.00039456286000000003
1.368714 0.00039741239999999996
1.369714 0.00040027717
1.370714 0.00040315713000000004
1.371714 0.00040605228000000003
1.372714 0.00040896266
1.373714 0.00041188837000000005
1.374714 0.00041482936000000005
1.375714 0.00041778567000000003
1.376714 0.00042075735
1.377714 0.00042374439999999996
1.378714 0.00042674683000000003
1.379714 0.00042976467
1.380714 0.00043279797000000004
1.381714 0.00043584668999999994
1.382714 0.00043891091
1.383714 0.00044199060000000006
1.384714 0.00044508579
1.385714 0.00044819653000000004
1.386714 0.00045132279000000003
1.387714 0.00045446463000000005
1.388714 0.00045762204
1.389714 0.00046079504
1.390714 0.00046398363
1.391714 0.00046718783
1.392714 0.00047040767000000003
1.393714 0.00047364314999999993
1.394714 0.00047689423
1.395714 0.00048016104000000006
1.396714 0.00048344349999999997
1.397714 0.00048674165
1.398714 0.00049005544
1.399714 0.00049338496
1.400714 0.00049673017
1.401714 0.00050009107
1.402714 0.0005034677099999999
1.403714 0.00050686003
1.404714 0.00051026809
1.405714 0.0005136918399999999
1.406714 0.00051713137
1.407714 0.00052058658
1.408714 0.0005240574900000001
1.409714 0.0005275441299999999
1.410714 0.00053104654
1.411714 0.00053456461
1.412714 0.0005380984
1.413714 0.00054164793
1.414714 0.0005452131500000001
1.415714 0.00054879406
1.416714 0.00055239066
1.417714 0.00055600294
1.418714 0.00055963087
1.419714 0.0005632744400000001
1.420714 0.0005669337
1.421714 0.0005706085599999999
1.422714 0.00057429907
1.423714 0.00057800517
1.424714 0.00058172691
1.425714 0.0005854642
1.426714 0.00058921705
1.427714 0.00059298541
1.428714 0.00059676931
1.429714 0.00060056873
1.430714 0.00060438365
1.431714 0.00060821399
1.432714 0.00061205978
1.433714 0.000615921
1.434714 0.0006197975400000001
1.435714 0.00062368949
1.436714 0.00062759673
1.437714 0.00063151929
1.438714 0.00063545713
1.439714 0.00063941015
1.440714 0.0006433784200000001
1.441714 0.00064736182
1.442714 0.00065136037
1.443714 0.00065537401
1.444714 0.00065940271
1.445714 0.00066344646
1.446714 0.0006675051700000001
1.447714 0.0006715788
1.448714 0.00067566739
1.449714 0.0006797708000000001
1.450714 0.00068388904
1.451714 0.00068802201
1.452714 0.00069216967
1.453714 0.00069633206
1.454714 0.00070050905
1.455714 0.0007047006
1.456714 0.00070890669
1.457714 0.00071312725
1.458714 0.00071736217
1.459714 0.0007216115100000001
1.460714 0.00072587509
1.461714 0.00073015299
1.462714 0.00073444503
1.463714 0.0007387511699999999
1.464714 0.00074307136
1.465714 0.00074740551
1.466714 0.00075175362
1.467714 0.00075611561
1.468714 0.00076049137
1.469714 0.00076488086
1.470714 0.00076928391
1.471714 0.00077370059
1.472714 0.0007781309300000001
1.473714 0.00078257453
1.474714 0.0007870315100000001
1.475714 0.0007915017700000001
1.476714 0.00079598522
1.477714 0.0008004817599999999
1.478714 0.0008049914
1.479714 0.00080951386
1.480714 0.0008140492400000001
1.481714 0.00081859744
1.482714 0.0008231582799999999
1.483714 0.00082773167
1.484714 0.00083231753
1.485714 0.00083691575
1.486714 0.00084152634
1.487714 0.0008461491200000001
1.488714 0.0008507840900000001
1.489714 0.0008554309699999999
1.490714 0.00086008977
1.491714 0.00086476039
1.492714 0.00086944265
1.493714 0.0008741365499999999
1.494714 0.000878842
1.495714 0.00088355873
1.496714 0.00088828674
1.497714 0.0008930259400000001
1.498714 0.0008977761400000001
1.499714 0.00090253716
1.500714 0.0009073091
1.501714 0.0009120916699999999
1.502714 0.0009168848
1.503714 0.0009216883899999999
1.504714 0.00092650225
1.505714 0.00093132639
1.506714 0.00093616054
1.507714 0.0009410046
1.508714 0.00094585848
1.509714 0.00095072201
1.510714 0.0009555950800000001
1.511714 0.0009604775199999999
1.512714 0.00096536924
1.513714 0.00097026996
1.514714 0.00097517977
1.515714 0.0009800984099999999
1.516714 0.0009850256900000001
1.517714 0.00098996152
1.518714 0.00099490562
1.519714 0.000999858
1.520714 0.0010048186
1.521714 0.001009787
1.522714 0.0010147632
1.523714 0.0010197469999999999
1.524714 0.0010247382
1.525714 0.0010297367
1.526714 0.0010347423
1.527714 0.0010397549
1.528714 0.0010447742
1.529714 0.0010498002
1.530714 0.0010548326
1.531714 0.0010598712999999999
1.532714 0.001064916
1.533714 0.0010699667
1.534714 0.0010750231
1.535714 0.0010800851
1.536714 0.0010851524
1.537714 0.0010902249
1.538714 0.0010953025
1.539714 0.0011003847999999999
1.540714 0.0011054716999999998
1.541714 0.0011105631
1.542714 0.0011156587
1.543714 0.0011207582
1.544714 0.0011258617000000002
1.545714 0.0011309688
1.546714 0.0011360793
1.547714 0.001141193
1.548714 0.0011463098
1.549714 0.0011514293
1.550714 0.0011565515
1.551714 0.001161676
1.552714 0.0011668028
1.553714 0.0011719315000000001
1.554714 0.0011770619000000002
1.555714 0.0011821938
1.556714 0.001187327
1.557714 0.0011924612
1.558714 0.0011975963
1.559714 0.0012027321
1.560714 0.0012078681999999998
1.561714 0.0012130043999999999
1.562714 0.0012181406
1.563714 0.0012232765
1.564714 0.0012284117
1.565714 0.0012335461000000001
1.566714 0.0012386796000000001
1.567714 0.0012438117
1.568714 0.0012489422
1.569714 0.001254071
1.570714 0.0012591977
1.571714 0.0012643221
1.572714 0.001269444
1.573714 0.001274563
1.574714 0.0012796791
1.575714 0.0012847917
1.576714 0.0012899008
1.577714 0.0012950059
1.578714 0.001300107
1.579714 0.0013052037
1.580714 0.0013102956
1.581714 0.0013153826000000001
1.582714 0.0013204643999999998
1.583714 0.0013255406999999999
1.584714 0.0013306113
1.585714 0.0013356757
1.586714 0.0013407338999999999
1.587714 0.0013457853
1.588714 0.0013508298
1.589714 0.0013558672
1.590714 0.001360897
1.591714 0.0013659190000000002
1.592714 0.0013709329
1.593714 0.0013759384
1.594714 0.0013809353
1.595714 0.0013859230999999999
1.596714 0.0013909016000000001
1.597714 0.0013958705
1.598714 0.0014008296
1.599714 0.0014057783
1.600714 0.0014107165
1.601714 0.0014156439000000002
1.602714 0.0014205601
1.603714 0.0014254647
1.604714 0.0014303575
1.605714 0.0014352383
1.606714 0.0014401066
1.607714 0.001444962
1.608714 0.0014498043
1.609714 0.0014546332000000002
1.610714 0.0014594483
1.611714 0.0014642493999999999
1.612714 0.0014690359000000001
1.613714 0.0014738077000000002
1.614714 0.0014785644
1.615714 0.0014833055
1.616714 0.0014880308
1.617714 0.00149274
1.618714 0.0014974326
1.619714 0.0015021084
1.620714 0.001506767
1.621714 0.0015114079
1.622714 0.0015160309000000001
1.623714 0.0015206357
1.624714 0.0015252217
1.625714 0.0015297887999999999
1.626714 0.0015343365
1.627714 0.0015388643000000001
1.628714 0.0015433721
1.629714 0.0015478596
1.630714 0.0015523258999999999
1.631714 0.0015567712
1.632714 0.0015611948
1.633714 0.0015655965000000002
1.634714 0.0015699758
1.635714 0.0015743321
1.636714 0.0015786654
1.637714 0.0015829753
1.638714 0.0015872613999999999
1.639714 0.0015915231
1.640714 0.0015957603
1.641714 0.0015999722
1.642714 0.0016041586
1.643714 0.0016083192999999999
1.644714 0.0016124536999999998
1.645714 0.0016165615
1.646714 0.0016206423000000001
1.647714 0.0016246955
1.648714 0.0016287209
1.649714 0.001632718
1.650714 0.0016366864999999998
1.651714 0.0016406259
1.652714 0.0016445357999999998
1.653714 0.0016484156999999999
1.654714 0.0016522656
1.655714 0.0016560845
1.656714 0.0016598723999999999
1.657714 0.0016636286
1.658714 0.0016673527999999998
1.659714 0.0016710448
1.660714 0.0016747039000000001
1.661714 0.0016783297000000001
1.662714 0.0016819218
1.663714 0.0016854799
1.664714 0.0016890033
1.665714 0.0016924919999999999
1.666714 0.0016959451
1.667714 0.0016993627
1.668714 0.0017027437999999999
1.669714 0.0017060881999999998
1.670714 0.0017093956999999999
1.671714 0.0017126653
1.672714 0.0017158971000000001
1.673714 0.0017190905
1.674714 0.0017222452
1.675714 0.0017253604000000001
1.676714 0.0017284357
1.677714 0.0017314709
1.678714 0.0017344655
1.679714 0.0017374188000000002
1.680714 0.0017403307999999998
1.681714 0.0017432007000000001
1.682714 0.0017460281000000002
1.683714 0.0017488126
1.684714 0.0017515538
1.685714 0.001754251
1.686714 0.001756904
1.687714 0.0017595125
1.688714 0.0017620755999999999
1.689714 0.0017645931
1.690714 0.0017670645
1.691714 0.0017694893999999999
1.692714 0.0017718672
1.693714 0.0017741977000000002
1.694714 0.0017764801999999998
1.695714 0.0017787141
1.696714 0.0017808992
1.697714 0.0017830351000000001
1.698714 0.0017851211
1.699714 0.0017871569
1.700714 0.0017891417999999998
1.701714 0.0017910756
1.702714 0.0017929577999999998
1.703714 0.0017947876999999997
1.704714 0.0017965651
1.705714 0.0017982895
1.706714 0.00179996
1.707714 0.0018015766000000003
1.708714 0.0018031387
1.709714 0.0018046458
1.710714 0.0018060975
1.711714 0.0018074933999999998
1.712714 0.0018088329
1.713714 0.0018101153
1.714714 0.0018113406000000002
1.715714 0.0018125078
1.716714 0.0018136168
1.717714 0.0018146671
1.718714 0.0018156581
1.719714 0.0018165893999999999
1.720714 0.0018174605
1.721714 0.0018182711000000002
1.722714 0.0018190202999999999
1.723714 0.0018197081
1.724714 0.0018203336000000001
1.725714 0.0018208966000000002
1.726714 0.0018213965
1.727714 0.0018218328
1.728714 0.0018222054
1.729714 0.0018225131
1.730714 0.0018227562
1.731714 0.0018229337
1.732714 0.0018230452
1.733714 0.0018230903
1.734714 0.0018230687
1.735714 0.0018229797000000002
1.736714 0.0018228227
1.737714 0.0018225976999999998
1.738714 0.0018223037999999998
1.739714 0.0018219405000000001
1.740714 0.0018215078
1.741714 0.0018210046999999998
1.742714 0.001820431
1.743714 0.0018197861000000001
1.744714 0.0018190698
1.745714 0.0018182813
1.746714 0.0018174201999999998
1.747714 0.0018164861
1.748714 0.0018154786
1.749714 0.001814397
1.750714 0.0018132411999999998
1.751714 0.0018120103
1.752714 0.0018107042999999999
1.753714 0.0018093221999999998
1.754714 0.0018078640999999998
1.755714 0.0018063291
1.756714 0.0018047169000000001
1.757714 0.001803027
1.758714 0.001801259
1.759714 0.0017994125
1.760714 0.0017974869000000001
1.761714 0.0017954819000000001
1.762714 0.0017933968000000001
1.763714 0.0017912313
1.764714 0.0017889849999999999
1.765714 0.0017866572
1.766714 0.001784248
1.767714 0.0017817563
1.768714 0.0017791819
1.769714 0.0017765246
1.770714 0.0017737835
1.771714 0.0017709584000000001
1.772714 0.001768049
1.773714 0.0017650546999999999
1.774714 0.0017619752
1.775714 0.0017588098
1.776714 0.0017555582999999998
1.777714 0.0017522201
1.778714 0.0017487949999999998
1.779714 0.0017452821000000002
1.780714 0.0017416816
1.781714 0.0017379927
1.782714 0.001734215
1.783714 0.0017303482
1.784714 0.0017263916999999999
1.785714 0.0017223454
1.786714 0.0017182084999999999
1.787714 0.0017139808
1.788714 0.0017096618000000002
1.789714 0.0017052511
1.790714 0.0017007484
1.791714 0.0016961532
1.792714 0.0016914650999999999
1.793714 0.0016866839
1.794714 0.0016818089
1.795714 0.0016768396999999999
1.796714 0.0016717762
1.797714 0.0016666178999999999
1.798714 0.0016613645
1.799714 0.0016560152
1.800714 0.0016505701
1.801714 0.0016450285
1.802714 0.0016393904
1.803714 0.0016336548999999999
1.804714 0.0016278222
1.805714 0.0016218914
1.806714 0.0016158625
1.807714 0.0016097349
1.808714 0.0016035085
1.809714 0.0015971826
1.810714 0.0015907572
1.811714 0.0015842317
1.812714 0.0015776059
1.813714 0.0015708792
1.814714 0.0015640517000000001
1.815714 0.0015571228
1.816714 0.001550092
1.817714 0.0015429594
1.818714 0.0015357244
1.819714 0.0015283866
1.820714 0.0015209457
1.821714 0.0015134016
1.822714 0.0015057539
1.823714 0.0014980022
1.824714 0.0014901462
1.825714 0.0014821857999999999
1.826714 0.0014741205000000002
1.827714 0.0014659500000000002
1.828714 0.0014576742
1.829714 0.0014492926
1.830714 0.0014408051
1.831714 0.0014322113
1.832714 0.001423511
1.833714 0.0014147039
1.834714 0.0014057898
1.835714 0.0013967683
1.836714 0.0013876393
1.837714 0.0013784023999999998
1.838714 0.0013690576
1.839714 0.0013596042999999998
1.840714 0.0013500425
1.841714 0.0013403719
1.842714 0.0013305924
1.843714 0.0013207035
1.844714 0.0013107053
1.845714 0.0013005973
1.846714 0.0012903794999999999
1.847714 0.0012800516
1.848714 0.0012696133
1.849714 0.0012590646
1.850714 0.0012484052
1.851714 0.0012376348
1.852714 0.0012267534999999999
1.853714 0.0012157608
1.854714 0.0012046567000000002
1.855714 0.001193441
1.856714 0.0011821136
1.857714 0.0011706743000000001
1.858714 0.0011591229
1.859714 0.0011474592999999999
1.860714 0.0011356833
1.861714 0.0011237947999999998
1.862714 0.0011117937
1.863714 0.0010996799
1.864714 0.0010874532
1.865714 0.0010751134
1.866714 0.0010626605
1.867714 0.0010500944
1.868714 0.0010374149999999999
1.869714 0.0010246222
1.870714 0.0010117158000000001
1.871714 0.0009986959400000001
1.872714 0.00098556229
1.873714 0.00097231496
1.874714 0.00095895384
1.875714 0.00094547886
1.876714 0.00093188992
1.877714 0.00091818711
1.878714 0.00090437024
1.879714 0.00089043933
1.880714 0.00087639437
1.881714 0.00086223527
1.882714 0.00084796211
1.883714 0.0008335747200000001
1.884714 0.00081907328
1.885714 0.0008044577
1.886714 0.00078972798
1.887714 0.0007748842099999999
1.888714 0.0007599263
1.889714 0.00074485433
1.890714 0.00072966836
1.891714 0.00071436834
1.892714 0.00069895432
1.893714 0.00068342642
1.894714 0.00066778466
1.895714 0.00065202912
1.896714 0.00063615985
1.897714 0.0006201769299999999
1.898714 0.00060408042
1.899714 0.00058787036
1.900714 0.00057154693
1.901714 0.00055511018
1.902714 0.0005385602899999999
1.903714 0.00052189725
1.904714 0.00050512126
1.905714 0.00048823244000000004
1.906714 0.00047123090000000004
1.907714 0.00045411679999999996
1.908714 0.00043689024
1.909714 0.00041955145000000004
1.910714 0.00040210052000000005
1.911714 0.00038453763
1.912714 0.00036686304
1.913714 0.00034907684
1.914714 0.00033117924000000004
1.915714 0.00031317045
1.916714 0.00029505068
1.917714 0.00027682011000000004
1.918714 0.00025847899
1.919714 0.0002400275
1.920714 0.00022146594
1.921714 0.00020279450999999998
1.922714 0.00018401347
1.923714 0.00016512306
1.924714 0.00014612354999999998
1.925714 0.00012701521
1.926714 0.00010779833000000001
1.927714 8.8473166e-05
1.928714 6.9040033e-05
1.929714 4.9499215e-05
1.930714 2.9851019999999997e-05
1.931714 1.0095759e-05
1.932714 -9.7662408e-06
1.933714 -2.9734662e-05
1.934714 -4.9809165e-05
1.935714 -6.9989409e-05
1.936714 -9.0275034e-05
1.937714 -0.0001106657
1.938714 -0.00013116104
1.939714 -0.00015176066000000002
1.940714 -0.00017246421999999998
1.941714 -0.00019327128
1.942714 -0.00021418152
1.943714 -0.00023519449
1.944714 -0.0002563098
1.945714 -0.00027752699
1.946714 -0.00029884568
1.947714 -0.00032026544
1.948714 -0.00034178584
1.949714 -0.00036340640999999997
1.950714 -0.00038512671000000005
1.951714 -0.00040694626
1.952714 -0.00042886462999999997
1.953714 -0.00045088136
1.954714 -0.00047299586
1.955714 -0.0004952077700000001
1.956714 -0.00051751654
1.957714 -0.00053992162
1.958714 -0.00056242257
1.959714 -0.00058501878
1.960714 -0.00060770981
1.961714 -0.00063049511
1.962714 -0.0006533740800000001
1.963714 -0.00067634619
1.964714 -0.00069941088
1.965714 -0.00072256762
1.966714 -0.00074581576
1.967714 -0.0007691547600000001
1.968714 -0.00079258407
1.969714 -0.0008161029699999999
1.970714 -0.0008397108999999999
1.971714 -0.0008634072400000001
1.972714 -0.0008871913500000001
1.973714 -0.00091106267
1.974714 -0.00093502058
1.975714 -0.00095906425
1.976714 -0.0009831931499999999
1.977714 -0.0010074067
1.978714 -0.0010317041
1.979714 -0.0010560845999999999
1.980714 -0.0010805477
1.981714 -0.0011050926
1.982714 -0.0011297187
1.983714 -0.0011544252
1.984714 -0.0011792113
1.985714 -0.0012040763
1.986714 -0.0012290197
1.987714 -0.0012540405
1.988714 -0.0012791382
1.989714 -0.0013043118
1.990714 -0.0013295606999999998
1.991714 -0.001354884
1.992714 -0.001380281
1.993714 -0.0014057509
1.994714 -0.001431293
1.995714 -0.0014569064000000001
1.996714 -0.0014825902999999999
1.997714 -0.0015083439
1.998714 -0.0015341666
1.999714 -0.0015600572000000002
2.000714 -0.0015860149
2.001714 -0.0016120392
2.002714 -0.0016381287
2.003714 -0.0016642831000000002
2.004714 -0.0016905014
2.005714 -0.0017167824000000002
2.006714 -0.0017431255
2.007714 -0.00176953
2.008714 -0.0017959946
2.009714 -0.0018225186000000002
2.010714 -0.0018491011
2.011714 -0.0018757411
2.012714 -0.0019024377000000001
2.013714 -0.0019291901
2.014714 -0.0019559973
2.015714 -0.001982858
2.016714 -0.0020097717
2.017714 -0.0020367374
2.018714 -0.0020637539
2.019714 -0.0020908203
2.020714 -0.0021179356
2.021714 -0.0021450988999999997
2.022714 -0.0021723092
2.023714 -0.0021995655
2.024714 -0.0022268667
2.025714 -0.0022542119
2.026714 -0.0022816001
2.027714 -0.0023090299
2.028714 -0.0023365008
2.029714 -0.0023640113999999998
2.030714 -0.0023915607000000003
2.031714 -0.0024191479
2.032714 -0.0024467714
2.033714 -0.0024744306
2.034714 -0.0025021243
2.035714 -0.0025298514
2.036714 -0.0025576108
2.037714 -0.0025854013
2.038714 -0.002613222
2.039714 -0.0026410717000000003
2.040714 -0.0026689493
2.041714 -0.0026968539000000002
2.042714 -0.0027247837
2.043714 -0.0027527383
2.044714 -0.0027807164
2.045714 -0.0028087166
2.046714 -0.002836738
2.047714 -0.0028647793
2.048714 -0.0028928396
2.049714 -0.0029209174
2.050714 -0.0029490117
2.051714 -0.0029771212
2.052714 -0.0030052447999999996
2.053714 -0.0030333813
2.054714 -0.0030615297999999997
2.055714 -0.0030896885
2.056714 -0.0031178562
2.057714 -0.0031460328
2.058714 -0.0031742155
2.059714 -0.0032024043
2.060714 -0.0032305976
2.061714 -0.0032587937
2.062714 -0.0032869921
2.063714 -0.0033151911
2.064714 -0.0033433894999999997
2.065714 -0.0033715859999999998
2.066714 -0.0033997792
2.067714 -0.0034279685
2.068714 -0.0034561519000000005
2.069714 -0.0034843288
2.070714 -0.0035124976
2.071714 -0.0035406567
2.072714 -0.0035688051999999996
2.073714 -0.0035969417
2.074714 -0.0036250646999999997
2.075714 -0.0036531732
2.076714 -0.003681266
2.077714 -0.0037093418000000004
2.078714 -0.0037373989
2.079714 -0.0037654361000000005
2.080714 -0.0037934522
2.081714 -0.0038214454
2.082714 -0.0038494151999999998
2.083714 -0.00387736
2.084714 -0.0039052782
2.085714 -0.0039331684
2.086714 -0.0039610299
2.087714 -0.0039888604000000005
2.088714 -0.004016659299999999
2.089714 -0.0040444251
2.090714 -0.0040721563
2.091714 -0.0040998515
2.092714 -0.0041275092
2.093714 -0.0041551287999999995
2.094714 -0.0041827079
2.095714 -0.0042102456
2.096714 -0.0042377411
2.097714 -0.0042651922
2.098714 -0.0042925978
2.099714 -0.0043199565
2.100714 -0.0043472672
2.101714 -0.004374528
2.102714 -0.0044017379
2.103714 -0.0044288954000000005
2.104714 -0.0044559994
2.105714 -0.0044830482
2.106714 -0.0045100402
2.107714 -0.0045369739000000004
2.108714 -0.004563848400000001
2.109714 -0.0045906621
2.110714 -0.0046174137
2.111714 -0.0046441015
2.112714 -0.0046707242
2.113714 -0.0046972807
2.114714 -0.0047237692
2.115714 -0.0047501886
2.116714 -0.0047765374
2.117714 -0.0048028138
2.118714 -0.0048290171
2.119714 -0.004855145
2.120714 -0.0048811966
2.121714 -0.0049071703
2.122714 -0.0049330651
2.123714 -0.0049588793999999995
2.124714 -0.0049846112
2.125714 -0.0050102601
2.126714 -0.0050358234
2.127714 -0.0050613009
2.128714 -0.0050866904
2.129714 -0.005111991
2.130714 -0.0051372008
2.131714 -0.005162318799999999
2.132714 -0.005187343
2.133714 -0.0052122727
2.134714 -0.0052371059
2.135714 -0.0052618412
2.136714 -0.005286478
2.137714 -0.005311014
2.138714 -0.0053354477
2.139714 -0.0053597782
2.140714 -0.0053840042000000005
2.141714 -0.0054081236
2.142714 -0.0054321353999999995
2.143714 -0.0054560383
2.144714 -0.0054798304
2.145714 -0.0055035111000000005
2.146714 -0.0055270782
2.147714 -0.0055505305
2.148714 -0.005573867
2.149714 -0.0055970857
2.150714 -0.0056201854
2.151714 -0.0056431651
2.152714 -0.0056660232
2.153714 -0.0056887577
2.154714 -0.0057113681
2.155714 -0.0057338522
2.156714 -0.0057562094
2.157714 -0.0057784375
2.158714 -0.0058005357
2.159714 -0.0058225025
2.160714 -0.0058443366
2.161714 -0.005866036
2.162714 -0.0058875998
2.163714 -0.0059090267
2.164714 -0.0059303155
2.165714 -0.0059514645
2.166714 -0.0059724724
2.167714 -0.0059933376
2.168714 -0.0060140592000000005
2.169714 -0.0060346356
2.170714 -0.006055065399999999
2.171714 -0.0060753475
2.172714 -0.0060954804
2.173714 -0.0061154619999999995
2.174714 -0.006135292600000001
2.175714 -0.0061549696999999995
2.176714 -0.0061744919
2.177714 -0.0061938583000000005
2.178714 -0.0062130683
2.179714 -0.006232118900000001
2.180714 -0.0062510102
2.181714 -0.00626974
2.182714 -0.0062883075
2.183714 -0.006306711299999999
2.184714 -0.006324949900000001
2.185714 -0.006343021999999999
2.186714 -0.0063609266000000005
2.187714 -0.0063786632
2.188714 -0.0063962281
2.189714 -0.006413622799999999
2.190714 -0.006430844200000001
2.191714 -0.006447892500000001
2.192714 -0.0064647655000000005
2.193714 -0.0064814616
2.194714 -0.0064979795
2.195714 -0.006514319100000001
2.196714 -0.006530479
2.197714 -0.0065464569999999995
2.198714 -0.006562253099999999
2.199714 -0.006577865099999999
2.200714 -0.0065932916000000005
2.201714 -0.0066085326
2.202714 -0.0066235865000000005
2.203714 -0.006638452
2.204714 -0.0066531276
2.205714 -0.006667611899999999
2.206714 -0.006681904799999999
2.207714 -0.0066960041
2.208714 -0.0067099099
2.209714 -0.006723619300000001
2.210714 -0.006737132900000001
2.211714 -0.0067504487
2.212714 -0.0067635657999999994
2.213714 -0.0067764834999999995
2.214714 -0.006789199700000001
2.215714 -0.006801714299999999
2.216714 -0.0068140253
2.217714 -0.0068261324
2.218714 -0.0068380344999999995
2.219714 -0.006849729799999999
2.220714 -0.0068612178000000005
2.221714 -0.006872497799999999
2.222714 -0.0068835674
2.223714 -0.0068944268
2.224714 -0.006905074400000001
2.225714 -0.0069155103
2.226714 -0.0069257316
2.227714 -0.0069357389
2.228714 -0.0069455302
2.229714 -0.0069551053
2.230714 -0.006964463000000001
2.231714 -0.0069736023
2.232714 -0.006982522599999999
2.233714 -0.0069912225
2.234714 -0.0069997003999999995
2.235714 -0.0070079564
2.236714 -0.0070159898
2.237714 -0.0070237984
2.238714 -0.0070313836
2.239714 -0.0070387418
2.240714 -0.0070458736
2.241714 -0.007052778500000001
2.242714 -0.0070594542
2.243714 -0.0070659014000000004
2.244714 -0.0070721180000000005
2.245714 -0.007078104
2.246714 -0.0070838592
2.247714 -0.0070893810000000005
2.248714 -0.0070946698999999995
2.249714 -0.0070997245
2.250714 -0.007104544799999999
2.251714 -0.007109129400000001
2.252714 -0.0071134782
2.253714 -0.0071175898
2.254714 -0.007121464300000001
2.255714 -0.0071250993999999995
2.256714 -0.0071284958
2.257714 -0.0071316528
2.258714 -0.0071345689999999995
2.259714 -0.007137244399999999
2.260714 -0.0071396782
2.261714 -0.0071418689999999995
2.262714 -0.007143817499999999
2.263714 -0.007145521499999999
2.264714 -0.0071469818000000004
2.265714 -0.007148196900000001
2.266714 -0.0071491668
2.267714 -0.007149889999999999
2.268714 -0.0071503666
2.269714 -0.007150597200000001
2.270714 -0.007150579
2.271714 -0.0071503127000000005
2.272714 -0.0071497976
2.273714 -0.007149033599999999
2.274714 -0.0071480193999999995
2.275714 -0.0071467548
2.276714 -0.0071452399
2.277714 -0.0071434741
2.278714 -0.0071414557
2.279714 -0.0071391856
2.280714 -0.0071366623
2.281714 -0.0071338873
2.282714 -0.0071308583
2.283714 -0.0071275761000000005
2.284714 -0.0071240393
2.285714 -0.0071202478
2.286714 -0.0071162023
2.287714 -0.0071119015
2.288714 -0.007107344599999999
2.289714 -0.0071025323000000005
2.290714 -0.0070974638
2.291714 -0.0070921393
2.292714 -0.0070865579
2.293714 -0.0070807204
2.294714 -0.0070746253
2.295714 -0.007068272699999999
2.296714 -0.0070616624999999995
2.297714 -0.007054795399999999
2.298714 -0.0070476694
2.299714 -0.0070402857
2.300714 -0.0070326438
2.301714 -0.0070247435000000006
2.302714 -0.007016585
2.303714 -0.0070081674
2.304714 -0.0069994909
2.305714 -0.006990556
2.306714 -0.0069813621
2.307714 -0.0069719092
2.308714 -0.0069621972
2.309714 -0.0069522262
2.310714 -0.006941996299999999
2.311714 -0.006931506499999999
2.312714 -0.0069207577
2.313714 -0.0069097507
2.314714 -0.0068984838
2.315714 -0.0068869579999999994
2.316714 -0.0068751731
2.317714 -0.0068631292
2.318714 -0.0068508263
2.319714 -0.0068382651
2.320714 -0.0068254449
2.321714 -0.006812365600000001
2.322714 -0.006799028800000001
2.323714 -0.0067854337
2.324714 -0.0067715802
2.325714 -0.0067574685
2.326714 -0.006743099200000001
2.327714 -0.006728472399999999
2.328714 -0.0067135879
2.329714 -0.0066984467
2.330714 -0.006683048600000001
2.331714 -0.0066673936
2.332714 -0.0066514818
2.333714 -0.006635314600000001
2.334714 -0.0066188913
2.335714 -0.0066022127
2.336714 -0.006585279299999999
2.337714 -0.006568090600000001
2.338714 -0.006550648
2.339714 -0.0065329514000000005
2.340714 -0.0065150009
2.341714 -0.0064967964
2.342714 -0.0064783395
2.343714 -0.0064596301000000005
2.344714 -0.006440668900000001
2.345714 -0.0064214561
2.346714 -0.0064019914
2.347714 -0.0063822772000000005
2.348714 -0.006362312700000001
2.349714 -0.0063420979
2.350714 -0.0063216343
2.351714 -0.0063009225
2.352714 -0.006279961999999999
2.353714 -0.0062587547
2.354714 -0.006237300100000001
2.355714 -0.0062156003
2.356714 -0.0061936531
2.357714 -0.006171462199999999
2.358714 -0.006149026
2.359714 -0.0061263461
2.360714 -0.0061034235999999995
2.361714 -0.0060802588
2.362714 -0.0060568516
2.363714 -0.0060332037
2.364714 -0.006009314900000001
2.365714 -0.0059851871
2.366714 -0.0059608199
2.367714 -0.0059362148
2.368714 -0.0059113721
2.369714 -0.005886293
2.370714 -0.0058609778
2.371714 -0.0058354279
2.372714 -0.0058096437
2.373714 -0.005783626
2.374714 -0.0057573754000000005
2.375714 -0.0057308935
2.376714 -0.0057041805
2.377714 -0.0056772376
2.378714 -0.0056500656
2.379714 -0.0056226654
2.380714 -0.0055950382
2.381714 -0.0055671843999999995
2.382714 -0.0055391054
2.383714 -0.0055108019
2.384714 -0.0054822747
2.385714 -0.0054535252
2.386714 -0.0054245538
2.387714 -0.0053953623000000004
2.388714 -0.0053659511
2.389714 -0.0053363216
2.390714 -0.0053064741
2.391714 -0.0052764106
2.392714 -0.0052461317
2.393714 -0.0052156385
2.394714 -0.0051849325
2.395714 -0.0051540141
2.396714 -0.005122885000000001
2.397714 -0.0050915463
2.398714 -0.0050599985
2.399714 -0.0050282437
2.400714 -0.0049962822
2.401714 -0.004964115900000001
2.402714 -0.004931745600000001
2.403714 -0.0048991722
2.404714 -0.0048663973
2.405714 -0.0048334223
2.406714 -0.0048002479
2.407714 -0.0047668756
2.408714 -0.0047333068999999995
2.409714 -0.0046995432000000005
2.410714 -0.0046655852
2.411714 -0.0046314348000000005
2.412714 -0.0045970926
2.413714 -0.004562560199999999
2.414714 -0.004527839299999999
2.415714 -0.004492930700000001
2.416714 -0.0044578359
2.417714 -0.0044225566
2.418714 -0.0043870939
2.419714 -0.004351448999999999
2.420714 -0.0043156233
2.421714 -0.0042796182
2.422714 -0.0042434356000000005
2.423714 -0.0042070766
2.424714 -0.0041705425
2.425714 -0.0041338346000000005
2.426714 -0.0040969546
2.427714 -0.0040599043
2.428714 -0.0040226842
2.429714 -0.0039852966
2.430714 -0.0039477429000000005
2.431714 -0.003910024
2.432714 -0.003872142
2.433714 -0.0038340982000000003
2.434714 -0.003795894
2.435714 -0.0037575312
2.436714 -0.0037190115
2.437714 -0.0036803358
2.438714 -0.0036415058
2.439714 -0.0036025234
2.440714 -0.0035633901
2.441714 -0.0035241075
2.442714 -0.0034846769000000002
2.443714 -0.0034451001
2.444714 -0.0034053788000000004
2.445714 -0.0033655146
2.446714 -0.0033255088
2.447714 -0.0032853632999999996
2.448714 -0.0032450796
2.449714 -0.0032046599
2.450714 -0.0031641048000000003
2.451714 -0.0031234169000000003
2.452714 -0.0030825977
2.453714 -0.0030416484
2.454714 -0.0030005709
2.455714 -0.002959367
2.456714 -0.0029180383999999997
2.457714 -0.002876587
2.458714 -0.0028350141
2.459714 -0.0027933216
2.460714 -0.0027515112
2.461714 -0.0027095846000000003
2.462714 -0.0026675438
2.463714 -0.0026253902
2.464714 -0.0025831256
2.465714 -0.0025407517
2.466714 -0.0024982704
2.467714 -0.0024556835
2.468714 -0.0024129928
2.469714 -0.0023701997999999998
2.470714 -0.0023273065
2.471714 -0.0022843145
2.472714 -0.002241226
2.473714 -0.0021980422
2.474714 -0.0021547656
2.475714 -0.0021113972
2.476714 -0.0020679395999999997
2.477714 -0.0020243939
2.478714 -0.0019807625000000002
2.479714 -0.0019370467
2.480714 -0.0018932487
2.481714 -0.0018493703
2.482714 -0.0018054132000000001
2.483714 -0.0017613795
2.484714 -0.0017172706
2.485714 -0.0016730888
2.486714 -0.0016288359
2.487714 -0.0015845133
2.488714 -0.0015401234000000001
2.489714 -0.0014956678
2.490714 -0.0014511484
2.491714 -0.0014065671
2.492714 -0.0013619258
2.493714 -0.0013172263
2.494714 -0.0012724706
2.495714 -0.0012276604
2.496714 -0.0011827978
2.497714 -0.0011378845
2.498714 -0.0010929225
2.499714 -0.0010479136
2.500714 -0.0010028598
2.501714 -0.00095776295
2.502714 -0.00091262491
2.503714 -0.0008674476700000001
2.504714 -0.00082223314
2.505714 -0.00077698305
2.506714 -0.00073169949
2.507714 -0.00068638433
2.508714 -0.00064103938
2.509714 -0.0005956666400000001
2.510714 -0.00055026803
2.511714 -0.00050484541
2.512714 -0.00045940074
2.513714 -0.00041393591
2.514714 -0.00036845279
2.515714 -0.00032295336000000003
2.516714 -0.00027743947
2.517714 -0.00023191308
2.518714 -0.00018637609
2.519714 -0.0001408304
2.520714 -9.527793199999999e-05
2.521714 -4.9720592e-05
2.522714 -4.16027e-06
2.523714 4.1401105e-05
2.524714 8.6961631e-05
2.525714 0.00013251941
2.526714 0.00017807251
2.527714 0.00022361908
2.528714 0.00026915716
2.529714 0.00031468489
2.530714 0.00036020033
2.531714 0.00040570161999999997
2.532714 0.00045118682
2.533714 0.0004966540499999999
2.534714 0.00054210145
2.535714 0.00058752712
2.536714 0.0006329291
2.537714 0.0006783055600000001
2.538714 0.00072365456
2.539714 0.0007689743099999999
2.540714 0.0008142627800000001
2.541714 0.0008595182400000001
2.542714 0.0009047387699999999
2.543714 0.00094992247
2.544714 0.00099506751
2.545714 0.0010401719
2.546714 0.001085234
2.547714 0.0011302517
2.548714 0.0011752234000000001
2.549714 0.0012201471
2.550714 0.0012650208999999998
2.551714 0.0013098431
2.552714 0.0013546117
2.553714 0.001399325
2.554714 0.0014439812
2.555714 0.0014885782999999998
2.556714 0.0015331144999999999
2.557714 0.0015775882
2.558714 0.0016219974
2.559714 0.0016663404000000002
2.560714 0.0017106151000000002
2.561714 0.0017548202
2.562714 0.0017989534
2.563714 0.0018430132
2.564714 0.001886998
2.565714 0.0019309055
2.566714 0.0019747344
2.567714 0.0020184825
2.568714 0.0020621483
2.569714 0.0021057302
2.570714 0.002149226
2.571714 0.0021926344
2.572714 0.0022359533
2.573714 0.0022791812
2.574714 0.0023223161
2.575714 0.0023653567
2.576714 0.002408301
2.577714 0.0024511475
2.578714 0.0024938941
2.579714 0.0025365395999999998
2.580714 0.002579082
2.581714 0.0026215195
2.582714 0.0026638507
2.583714 0.002706074
2.584714 0.0027481874
2.585714 0.0027901895
2.586714 0.0028320786
2.587714 0.0028738532
2.588714 0.0029155113
2.589714 0.0029570516000000002
2.590714 0.0029984723
2.591714 0.0030397718
2.592714 0.0030809486
2.593714 0.0031220014000000003
2.594714 0.0031629279
2.595714 0.0032037271
2.596714 0.0032443975
2.597714 0.0032849370000000004
2.598714 0.0033253444
2.599714 0.0033656182000000004
2.600714 0.0034057564
2.601714 0.0034457586000000004
2.602714 0.0034856217
2.603714 0.0035253455
2.604714 0.0035649282000000003
2.605714 0.0036043678999999997
2.606714 0.0036436631
2.607714 0.0036828129
2.608714 0.0037218156999999997
2.609714 0.0037606696
2.610714 0.0037993737000000002
2.611714 0.0038379265
2.612714 0.0038763261000000003
2.613714 0.0039145714
2.614714 0.0039526614
2.615714 0.0039905939
2.616714 0.0040283681000000005
2.617714 0.0040659825999999994
2.618714 0.0041034356
2.619714 0.004140726
2.620714 0.0041778527
2.621714 0.0042148138
2.622714 0.0042516087
2.623714 0.0042882355
2.624714 0.0043246931
2.625714 0.0043609802000000005
2.626714 0.0043970955
2.627714 0.0044330376
2.628714 0.0044688055
2.629714 0.0045043977
2.630714 0.0045398134
2.631714 0.0045750508
2.632714 0.004610108999999999
2.633714 0.0046449866
2.634714 0.0046796828
2.635714 0.0047141959
2.636714 0.004748525
2.637714 0.0047826688
2.638714 0.0048166265
2.639714 0.0048503967
2.640714 0.0048839784999999995
2.641714 0.0049173705
2.642714 0.0049505714
2.643714 0.0049835806
2.644714 0.0050163966
2.645714 0.0050490186999999995
2.646714 0.0050814459
2.647714 0.0051136765
2.648714 0.0051457099999999995
2.649714 0.0051775456
2.650714 0.0052091818
2.651714 0.005240618
2.652714 0.0052718526
2.653714 0.0053028853
2.654714 0.0053337149000000006
2.655714 0.0053643402000000005
2.656714 0.0053947606
2.657714 0.0054249747
2.658714 0.0054549826
2.659714 0.0054847824
2.660714 0.0055143733
2.661714 0.0055437547
2.662714 0.0055729259
2.663714 0.0056018856
2.664714 0.0056306333
2.665714 0.0056591682
2.666714 0.0056874891
2.667714 0.0057155958
2.668714 0.0057434867
2.669714 0.0057711615
2.670714 0.005798619499999999
2.671714 0.0058258596
2.672714 0.0058528814
2.673714 0.0058796839
2.674714 0.005906267
2.675714 0.0059326288
2.676714 0.0059587695
2.677714 0.0059846883
2.678714 0.0060103841
2.679714 0.0060358572
2.680714 0.0060611054999999995
2.681714 0.0060861297
2.682714 0.0061109284
2.683714 0.0061355015
2.684714 0.0061598482999999996
2.685714 0.0061839673
2.686714 0.0062078594
2.687714 0.006231523
2.688714 0.0062549573999999995
2.689714 0.0062781633
2.690714 0.0063011386
2.691714 0.0063238847
2.692714 0.0063463987
2.693714 0.0063686821
2.694714 0.0063907341
2.695714 0.0064125539
2.696714 0.006434141
2.697714 0.0064554951999999995
2.698714 0.0064766158
2.699714 0.0064975029
2.700714 0.0065181549999999994
2.701714 0.006538572800000001
2.702714 0.0065587556
2.703714 0.006578702600000001
2.704714 0.0065984146
2.705714 0.0066178902000000005
2.706714 0.00663713
2.707714 0.0066561326
2.708714 0.0066748988000000006
2.709714 0.006693427
2.710714 0.006711718
2.711714 0.006729771799999999
2.712714 0.006747586999999999
2.713714 0.0067651643
2.714714 0.0067825029
2.715714 0.0067996029
2.716714 0.0068164642000000004
2.717714 0.006833086100000001
2.718714 0.0068494694000000005
2.719714 0.006865612500000001
2.720714 0.0068815162999999995
2.721714 0.0068971807
2.722714 0.0069126050000000005
2.723714 0.006927789899999999
2.724714 0.006942733999999999
2.725714 0.0069574387
2.726714 0.0069719026000000005
2.727714 0.0069861271
2.728714 0.0070001108
2.729714 0.0070138543
2.730714 0.0070273578
2.731714 0.0070406204
2.732714 0.0070536422
2.733714 0.0070664238999999995
2.734714 0.0070789662
2.735714 0.0070912669
2.736714 0.007103327499999999
2.737714 0.0071151488
2.738714 0.007126729200000001
2.739714 0.0071380695
2.740714 0.0071491697
2.741714 0.007160030500000001
2.742714 0.007170651199999999
2.743714 0.0071810317999999995
2.744714 0.0071911731
2.745714 0.0072010756
2.746714 0.0072107381
2.747714 0.0072201619
2.748714 0.007229347099999999
2.749714 0.0072382929
2.750714 0.007247000799999999
2.751714 0.007255470000000001
2.752714 0.0072637013000000005
2.753714 0.0072716954
2.754714 0.0072794515
2.755714 0.0072869705
2.756714 0.007294252300000001
2.757714 0.0073012976
2.758714 0.0073081064
2.759714 0.0073146795
2.760714 0.0073210169
2.761714 0.0073271185
2.762714 0.0073329858000000005
2.763714 0.0073386174000000005
2.764714 0.0073440155
2.765714 0.0073491792
2.766714 0.0073541087
2.767714 0.007358805300000001
2.768714 0.007363269100000001
2.769714 0.0073675000999999995
2.770714 0.007371499700000001
2.771714 0.0073752672000000005
2.772714 0.007378803299999999
2.773714 0.0073821087
2.774714 0.0073851843
2.775714 0.0073880299
2.776714 0.0073906456
2.777714 0.0073930336000000004
2.778714 0.0073951916
2.779714 0.0073971227
2.780714 0.007398826
2.781714 0.007400302300000001
2.782714 0.0074015523
2.783714 0.007402575999999999
2.784714 0.007403374900000001
2.785714 0.007403948999999999
2.786714 0.0074042982
2.787714 0.007404424099999999
2.788714 0.0074043273
2.789714 0.0074040079
2.790714 0.0074034666
2.791714 0.007402703300000001
2.792714 0.007401720400000001
2.793714 0.007400516899999999
2.794714 0.007399094500000001
2.795714 0.007397453
2.796714 0.0073955933
2.797714 0.0073935167
2.798714 0.007391223299999999
2.799714 0.007388713900000001
2.800714 0.007385988999999999
2.801714 0.007383049500000001
2.802714 0.0073798961
2.803714 0.0073765294999999995
2.804714 0.0073729505
2.805714 0.0073691597
2.806714 0.0073651579
2.807714 0.0073609452
2.808714 0.007356524299999999
2.809714 0.0073518939
2.810714 0.007347056099999999
2.811714 0.0073420102
2.812714 0.0073367584
2.813714 0.0073313007
2.814714 0.007325638599999999
2.815714 0.0073197719999999996
2.816714 0.007313701600000001
2.817714 0.007307429000000001
2.818714 0.007300954899999999
2.819714 0.0072942799
2.820714 0.0072874042
2.821714 0.0072803305
2.822714 0.0072730574
2.823714 0.0072655865
2.824714 0.007257919800000001
2.825714 0.0072500567
2.826714 0.0072419993
2.827714 0.007233746900000001
2.828714 0.0072253009
2.829714 0.007216662899999999
2.830714 0.0072078328
2.831714 0.007198812800000001
2.832714 0.0071896022
2.833714 0.0071802031
2.834714 0.007170616299999999
2.835714 0.0071608425
2.836714 0.007150881699999999
2.837714 0.007140736900000001
2.838714 0.0071304072
2.839714 0.0071198934
2.840714 0.0071091984999999995
2.841714 0.007098321699999999
2.842714 0.0070872643999999995
2.843714 0.007076028099999999
2.844714 0.0070646129
2.845714 0.0070530201
2.846714 0.0070412512
2.847714 0.0070293063000000005
2.848714 0.0070171867
2.849714 0.0070048933
2.850714 0.006992427400000001
2.851714 0.0069797897999999995
2.852714 0.0069669819
2.853714 0.0069540038
2.854714 0.006940856800000001
2.855714 0.006927542599999999
2.856714 0.006914061700000001
2.857714 0.0069004149
2.858714 0.006886602899999999
2.859714 0.0068726279999999995
2.860714 0.0068584907999999995
2.861714 0.0068441914
2.862714 0.0068297319
2.863714 0.0068151123000000004
2.864714 0.0068003348
2.865714 0.0067853987000000004
2.866714 0.0067703061999999994
2.867714 0.0067550587
2.868714 0.0067396570000000005
2.869714 0.0067241017
2.870714 0.006708393599999999
2.871714 0.0066925349999999995
2.872714 0.006676525700000001
2.873714 0.0066603672
2.874714 0.0066440603
2.875714 0.0066276058
2.876714 0.0066110064
2.877714 0.0065942614999999994
2.878714 0.0065773718
2.879714 0.0065603403
2.880714 0.006543166100000001
2.881714 0.006525851500000001
2.882714 0.006508396500000001
2.883714 0.006490803900000001
2.884714 0.0064730732
2.885714 0.0064552056
2.886714 0.0064372027
2.887714 0.006419065200000001
2.888714 0.0064007945
2.889714 0.006382392200000001
2.890714 0.0063638581
2.891714 0.006345193800000001
2.892714 0.0063264008000000005
2.893714 0.006307479600000001
2.894714 0.0062884319000000004
2.895714 0.0062692583
2.896714 0.0062499596000000004
2.897714 0.0062305378
2.898714 0.0062109932
2.899714 0.006191327700000001
2.900714 0.0061715415
2.901714 0.0061516359
2.902714 0.0061316124999999996
2.903714 0.0061114719
2.904714 0.0060912149
2.905714 0.0060708433
2.906714 0.0060503575
2.907714 0.0060297592
2.908714 0.0060090492999999995
2.909714 0.0059882284
2.910714 0.0059672981
2.911714 0.0059462596
2.912714 0.0059251135
2.913714 0.005903860800000001
2.914714 0.005882503
2.915714 0.0058610411000000005
2.916714 0.0058394759
2.917714 0.0058178088
2.918714 0.0057960402
2.919714 0.005774172
2.920714 0.0057522047
2.921714 0.0057301397
2.922714 0.0057079778
2.923714 0.0056857203000000005
2.924714 0.005663368199999999
2.925714 0.0056409226
2.926714 0.0056183842
2.927714 0.0055957546
2.928714 0.0055730343
2.929714 0.0055502245
2.930714 0.0055273267
2.931714 0.0055043412
2.932714 0.0054812699
2.933714 0.0054581131
2.934714 0.0054348721999999995
2.935714 0.0054115484
2.936714 0.0053881424
2.937714 0.0053646556000000005
2.938714 0.0053410884
2.939714 0.0053174423
2.940714 0.0052937186
2.941714 0.0052699179
2.942714 0.0052460415
2.943714 0.0052220901
2.944714 0.0051980649
2.945714 0.0051739673
2.946714 0.0051497977
2.947714 0.0051255574
2.948714 0.0051012474
2.949714 0.0050768685
2.950714 0.0050524221
2.951714 0.0050279085999999995
2.952714 0.0050033297
2.953714 0.0049786864
2.954714 0.0049539790999999994
2.955714 0.0049292095
2.956714 0.0049043778
2.957714 0.0048794853
2.958714 0.0048545331
2.959714 0.004829522
2.960714 0.0048044533999999995
2.961714 0.0047793277
2.962714 0.0047541464
2.963714 0.0047289101
2.964714 0.004703619599999999
2.965714 0.0046782763
2.966714 0.004652881
2.967714 0.0046274345
2.968714 0.0046019377
2.969714 0.0045763918
2.970714 0.0045507979
2.971714 0.0045251562999999995
2.972714 0.0044994682000000005
2.973714 0.0044737346
2.974714 0.0044479566
2.975714 0.004422135
2.976714 0.0043962704
2.977714 0.004370364
2.978714 0.0043444168
2.979714 0.004318429600000001
2.980714 0.0042924032
2.981714 0.0042663385
2.982714 0.0042402364
2.983714 0.0042140981999999995
2.984714 0.0041879241000000005
2.985714 0.0041617152999999995
2.986714 0.0041354728000000006
2.987714 0.0041091975
2.988714 0.0040828897999999995
2.989714 0.0040565512
2.990714 0.004030182
2.991714 0.0040037834
2.992714 0.003977356400000001
2.993714 0.0039509016999999995
2.994714 0.0039244198000000004
2.995714 0.0038979120000000003
2.996714 0.0038713788000000002
2.997714 0.0038448212
2.998714 0.0038182402999999998
2.999714 0.0037916365
3.000714 0.0037650105000000002
3.001714 0.0037383637
3.002714 0.0037116965999999998
3.003714 0.0036850099
3.004714 0.0036583045999999996
3.005714 0.0036315814
3.006714 0.0036048411999999998
3.007714 0.0035780846000000002
3.008714 0.0035513123
3.009714 0.0035245252
3.010714 0.0034977244999999995
3.011714 0.0034709105000000004
3.012714 0.0034440843999999997
3.013714 0.0034172459
3.014714 0.0033903969000000003
3.015714 0.0033635373
3.016714 0.0033366687
3.017714 0.0033097915999999996
3.018714 0.0032829063
3.019714 0.0032560140000000002
3.020714 0.0032291151
3.021714 0.0032022103999999997
3.022714 0.003175301
3.023714 0.0031483869
3.024714 0.0031214694999999997
3.025714 0.0030945487999999998
3.026714 0.0030676263
3.027714 0.003040702
3.028714 0.0030137771
3.029714 0.0029868523
3.030714 0.0029599278
3.031714 0.0029330044999999996
3.032714 0.0029060831
3.033714 0.0028791645
3.034714 0.0028522492000000003
3.035714 0.0028253377
3.036714 0.0027984308
3.037714 0.0027715292
3.038714 0.0027446336
3.039714 0.0027177444
3.040714 0.0026908625
3.041714 0.0026639883999999996
3.042714 0.0026371226
3.043714 0.0026102662
3.044714 0.0025834193
3.045714 0.0025565829000000003
3.046714 0.0025297572999999998
3.047714 0.0025029434000000002
3.048714 0.0024761417
3.049714 0.0024493527
3.050714 0.0024225772
3.051714 0.0023958155
3.052714 0.0023690684
3.053714 0.0023423367
3.054714 0.0023156204
3.055714 0.0022889206
3.056714 0.0022622376
3.057714 0.0022355722
3.058714 0.0022089247
3.059714 0.0021822957999999997
3.060714 0.0021556862
3.061714 0.002129096
3.062714 0.002102526
3.063714 0.0020759769999999997
3.064714 0.0020494492
3.065714 0.0020229432
3.066714 0.0019964598
3.067714 0.001969999
3.068714 0.0019435618
3.069714 0.0019171484000000002
3.070714 0.0018907593999999998
3.071714 0.0018643956
3.072714 0.0018380571
3.073714 0.0018117445999999999
3.074714 0.0017854585
3.075714 0.0017591994
3.076714 0.0017329678
3.077714 0.0017067639
3.078714 0.0016805886999999998
3.079714 0.0016544422
3.080714 0.0016283251
3.081714 0.0016022379
3.082714 0.0015761809
3.083714 0.0015501547999999998
3.084714 0.0015241598
3.085714 0.0014981965
3.086714 0.0014722655000000001
3.087714 0.001446367
3.088714 0.0014205015
3.089714 0.0013946696
3.090714 0.0013688715
3.091714 0.0013431078000000001
3.092714 0.0013173789
3.093714 0.0012916853
3.094714 0.0012660273
3.095714 0.0012404054
3.096714 0.0012148201
3.097714 0.0011892716
3.098714 0.0011637606
3.099714 0.0011382873
3.100714 0.0011128521
3.101714 0.0010874554
3.102714 0.0010620978
3.103714 0.0010367796
3.104714 0.0010115011
3.105714 0.00098626278
3.106714 0.0009610649599999999
3.107714 0.00093590816
3.108714 0.00091079264
3.109714 0.0008857188700000001
3.110714 0.0008606872100000001
3.111714 0.0008356979400000001
3.112714 0.0008107514999999999
3.113714 0.0007858483499999999
3.114714 0.00076098868
3.115714 0.00073617298
3.116714 0.00071140157
3.117714 0.00068667478
3.118714 0.00066199304
3.119714 0.00063735661
3.120714 0.00061276592
3.121714 0.00058822125
3.122714 0.00056372301
3.123714 0.00053927147
3.124714 0.00051486704
3.125714 0.00049051005
3.126714 0.0004662008
3.127714 0.00044193966
3.128714 0.00041772695999999995
3.129714 0.000393563
3.130714 0.00036944813999999996
3.131714 0.00034538268000000003
3.132714 0.00032136695
3.133714 0.00029740131
3.134714 0.00027348602999999997
3.135714 0.00024962146
3.136714 0.00022580791
3.137714 0.00020204569999999998
3.138714 0.00017833511
3.139714 0.00015467649
3.140714 0.00013107014
3.141714 0.00010751636999999999
3.142714 8.401547099999999e-05
3.143714 6.0567777000000004e-05
3.144714 3.7173564e-05
3.145714 1.3833139000000001e-05
3.146714 -9.4531906e-06
3.147714 -3.2685130999999995e-05
3.148714 -5.5862381000000004e-05
3.149714 -7.8984641e-05
3.150714 -0.00010205163
3.151714 -0.00012506305
3.152714 -0.00014801860000000002
3.153714 -0.000170918
3.154714 -0.00019376096
3.155714 -0.00021654718999999998
3.156714 -0.00023927639
3.157714 -0.00026194829999999996
3.158714 -0.00028456263
3.159714 -0.00030711908
3.160714 -0.00032961739
3.161714 -0.00035205724
3.162714 -0.0003744384
3.163714 -0.00039676056
3.164714 -0.00041902344000000006
3.165714 -0.00044122676
3.166714 -0.00046337027
3.167714 -0.00048545371000000004
3.168714 -0.0005074767199999999
3.169714 -0.0005294391
3.170714 -0.0005513406
3.171714 -0.00057318084
3.172714 -0.00059495965
3.173714 -0.0006166766999999999
3.174714 -0.00063833172
3.175714 -0.00065992449
3.176714 -0.00068145469
3.177714 -0.0007029220799999999
3.178714 -0.0007243263599999999
3.179714 -0.00074566728
3.180714 -0.0007669445900000001
3.181714 -0.0007881580099999999
3.182714 -0.0008093072200000001
3.183714 -0.00083039195
3.184714 -0.00085141201
3.185714 -0.00087236704
3.186714 -0.0008932568600000001
3.187714 -0.0009140811000000001
3.188714 -0.0009348395899999999
3.189714 -0.00095553205
3.190714 -0.00097615803
3.191714 -0.00099671752
3.192714 -0.0010172102
3.193714 -0.0010376357
3.194714 -0.0010579937
3.195714 -0.0010782842
3.196714 -0.0010985067
3.197714 -0.0011186609
3.198714 -0.0011387468
3.199714 -0.0011587637
3.200714 -0.0011787118
3.201714 -0.0011985905
3.202714 -0.0012183998
3.203714 -0.0012381391000000001
3.204714 -0.0012578083
3.205714 -0.0012774072
3.206714 -0.0012969354
3.207714 -0.0013163926
3.208714 -0.0013357787
3.209714 -0.0013550933
3.210714 -0.0013743361
3.211714 -0.0013935069
3.212714 -0.0014126053
3.213714 -0.0014316312
3.214714 -0.0014505842
3.215714 -0.001469464
3.216714 -0.0014882704
3.217714 -0.0015070030999999998
3.218714 -0.0015256617
3.219714 -0.0015442461999999998
3.220714 -0.001562756
3.221714 -0.0015811909000000002
3.222714 -0.0015995507
3.223714 -0.0016178352
3.224714 -0.0016360438
3.225714 -0.0016541764
3.226714 -0.0016722325999999998
3.227714 -0.0016902124
3.228714 -0.0017081153
3.229714 -0.0017259408
3.230714 -0.0017436891000000001
3.231714 -0.0017613595
3.232714 -0.0017789516
3.233714 -0.0017964656000000001
3.234714 -0.0018139007999999999
3.235714 -0.0018312572000000003
3.236714 -0.0018485341999999998
3.237714 -0.0018657315999999998
3.238714 -0.0018828491999999999
3.239714 -0.0018998866
3.240714 -0.0019168434
3.241714 -0.0019337194
3.242714 -0.0019505145000000002
3.243714 -0.0019672281
3.244714 -0.0019838601
3.245714 -0.0020004099
3.246714 -0.0020168774
3.247714 -0.0020332624000000002
3.248714 -0.0020495643
3.249714 -0.0020657828000000002
3.250714 -0.0020819178
3.251714 -0.0020979689000000003
3.252714 -0.0021139358000000002
3.253714 -0.0021298181
3.254714 -0.0021456153
3.255714 -0.0021613276
3.256714 -0.0021769541
3.257714 -0.0021924947
3.258714 -0.0022079492
3.259714 -0.0022233171
3.260714 -0.0022385982
3.261714 -0.0022537918999999997
3.262714 -0.0022688982
3.263714 -0.0022839167
3.264714 -0.0022988468
3.265714 -0.0023136883
3.266714 -0.0023284409
3.267714 -0.0023431041
3.268714 -0.0023576778
3.269714 -0.0023721614000000004
3.270714 -0.0023865546999999997
3.271714 -0.0024008572
3.272714 -0.0024150688
3.273714 -0.0024291889
3.274714 -0.0024432175000000003
3.275714 -0.0024571538
3.276714 -0.0024709976
3.277714 -0.0024847486
3.278714 -0.0024984065
3.279714 -0.0025119709
3.280714 -0.0025254412
3.281714 -0.0025388174
3.282714 -0.0025520989
3.283714 -0.0025652853
3.284714 -0.0025783764
3.285714 -0.0025913716
3.286714 -0.0026042708
3.287714 -0.0026170734
3.288714 -0.002629779
3.289714 -0.0026423873
3.290714 -0.0026548982000000002
3.291714 -0.0026673109
3.292714 -0.0026796253000000003
3.293714 -0.0026918409
3.294714 -0.0027039572
3.295714 -0.002715974
3.296714 -0.0027278909
3.297714 -0.0027397075000000003
3.298714 -0.0027514232
3.299714 -0.0027630377999999997
3.300714 -0.0027745507
3.301714 -0.0027859620000000003
3.302714 -0.0027972708
3.303714 -0.0028084771
3.304714 -0.00281958
3.305714 -0.0028305794
3.306714 -0.0028414748
3.307714 -0.002852266
3.308714 -0.0028629524
3.309714 -0.0028735336
3.310714 -0.0028840092
3.311714 -0.0028943788
3.312714 -0.0029046421000000003
3.313714 -0.0029147986
3.314714 -0.0029248478
3.315714 -0.0029347895
3.316714 -0.002944623
3.317714 -0.0029543480000000003
3.318714 -0.0029639641
3.319714 -0.0029734710999999997
3.320714 -0.0029828681
3.321714 -0.0029921550000000002
3.322714 -0.0030013312
3.323714 -0.0030103965
3.324714 -0.0030193505
3.325714 -0.0030281926
3.326714 -0.0030369221
3.327714 -0.0030455391
3.328714 -0.0030540428
3.329714 -0.0030624331000000003
3.330714 -0.0030707090999999996
3.331714 -0.0030788708999999995
3.332714 -0.0030869178
3.333714 -0.0030948489
3.334714 -0.0031026647999999996
3.335714 -0.0031103642
3.336714 -0.0031179472
3.337714 -0.0031254131
3.338714 -0.0031327618
3.339714 -0.0031399923
3.340714 -0.0031471045
3.341714 -0.0031540978
3.342714 -0.0031609718
3.343714 -0.003167726
3.344714 -0.0031743602
3.345714 -0.003180874
3.346714 -0.0031872663000000003
3.347714 -0.0031935375
3.348714 -0.0031996867999999996
3.349714 -0.0032057138
3.350714 -0.0032116182
3.351714 -0.0032173994
3.352714 -0.0032230568
3.353714 -0.0032285898000000003
3.354714 -0.0032339987000000003
3.355714 -0.0032392825
3.356714 -0.0032444404
3.357714 -0.0032494732
3.358714 -0.0032543794
3.359714 -0.0032591586000000005
3.360714 -0.0032638109
3.361714 -0.0032683354
3.362714 -0.0032727319
3.363714 -0.0032769996000000003
3.364714 -0.0032811385999999996
3.365714 -0.003285148
3.366714 -0.0032890274999999997
3.367714 -0.0032927772
3.368714 -0.0032963959
3.369714 -0.0032998835999999998
3.370714 -0.0033032393
3.371714 -0.0033064633
3.372714 -0.0033095544000000003
3.373714 -0.0033125132
3.374714 -0.0033153381
3.375714 -0.0033180298
3.376714 -0.003320587
3.377714 -0.0033230094999999998
3.378714 -0.0033252967
3.379714 -0.0033274486000000004
3.380714 -0.0033294647
3.381714 -0.0033313440999999996
3.382714 -0.0033330871
3.383714 -0.0033346925
3.384714 -0.0033361601
3.385714 -0.0033374901
3.386714 -0.0033386812000000005
3.387714 -0.0033397333
3.388714 -0.0033406461
3.389714 -0.0033414190999999996
3.390714 -0.0033420518
3.391714 -0.0033425440000000002
3.392714 -0.0033428951
3.393714 -0.0033431045999999997
3.394714 -0.0033431723
3.395714 -0.0033430977000000004
3.396714 -0.0033428805
3.397714 -0.00334252
3.398714 -0.0033420161
3.399714 -0.0033413682
3.400714 -0.0033405759
3.401714 -0.0033396387
3.402714 -0.0033385564000000005
3.403714 -0.003337329
3.404714 -0.0033359553000000004
3.405714 -0.0033344353
3.406714 -0.0033327688
3.407714 -0.0033309552
3.408714 -0.0033289944
3.409714 -0.0033268853999999996
3.410714 -0.0033246281
3.411714 -0.0033222222999999998
3.412714 -0.0033196677
3.413714 -0.0033169639000000003
3.414714 -0.0033141107
3.415714 -0.0033111071000000002
3.416714 -0.003307953
3.417714 -0.0033046483000000004
3.418714 -0.0033011926
3.419714 -0.0032975851000000005
3.420714 -0.003293826
3.421714 -0.0032899148000000004
3.422714 -0.0032858507999999997
3.423714 -0.0032816344
3.424714 -0.0032772648000000005
3.425714 -0.0032727414
3.426714 -0.0032680644
3.427714 -0.0032632331999999996
3.428714 -0.0032582473000000002
3.429714 -0.0032531068
3.430714 -0.0032478109999999998
3.431714 -0.0032423599
3.432714 -0.003236753
3.433714 -0.0032309905
3.434714 -0.0032250711000000004
3.435714 -0.0032189953
3.436714 -0.0032127624
3.437714 -0.0032063723
3.438714 -0.0031998246
3.439714 -0.0031931191
3.440714 -0.0031862553
3.441714 -0.0031792333
3.442714 -0.0031720527
3.443714 -0.0031647131
3.444714 -0.0031572145
3.445714 -0.0031495560999999996
3.446714 -0.0031417381000000003
3.447714 -0.00313376
3.448714 -0.0031256222000000003
3.449714 -0.0031173236
3.450714 -0.0031088642999999995
3.451714 -0.0031002441
3.452714 -0.0030914631
3.453714 -0.0030825202
3.454714 -0.0030734162
3.455714 -0.0030641505999999996
3.456714 -0.0030547228
3.457714 -0.0030451331
3.458714 -0.0030353807
3.459714 -0.0030254661
3.460714 -0.0030153889
3.461714 -0.0030051488
3.462714 -0.0029947458
3.463714 -0.0029841794
3.464714 -0.0029734500000000003
3.465714 -0.0029625569
3.466714 -0.0029515004
3.467714 -0.00294028
3.468714 -0.0029288957999999998
3.469714 -0.0029173474
3.470714 -0.0029056351
3.471714 -0.0028937584
3.472714 -0.0028817172
3.473714 -0.0028695118
3.474714 -0.0028571418
3.475714 -0.0028446069000000003
3.476714 -0.0028319073
3.477714 -0.0028190428999999998
3.478714 -0.0028060133999999997
3.479714 -0.002792819
3.480714 -0.0027794595
3.481714 -0.0027659348999999997
3.482714 -0.002752245
3.483714 -0.0027383900000000003
3.484714 -0.0027243697
3.485714 -0.0027101842
3.486714 -0.0026958332
3.487714 -0.0026813168
3.488714 -0.0026666352
3.489714 -0.0026517881
3.490714 -0.0026367756000000003
3.491714 -0.0026215977
3.492714 -0.0026062544
3.493714 -0.0025907459
3.494714 -0.002575072
3.495714 -0.0025592328
3.496714 -0.0025432286
3.497714 -0.002527059
3.498714 -0.0025107245
3.499714 -0.0024942248
3.500714 -0.0024775603
3.501714 -0.0024607310000000003
3.502714 -0.002443737
3.503714 -0.0024265782
3.504714 -0.0024092549000000003
3.505714 -0.0023917673
3.506714 -0.0023741153
3.507714 -0.0023562994
3.508714 -0.0023383194
3.509714 -0.0023201757
3.510714 -0.0023018683
3.511714 -0.0022833976
3.512714 -0.0022647635
3.513714 -0.0022459662
3.514714 -0.002227006
3.515714 -0.0022078833
3.516714 -0.002188598
3.517714 -0.0021691505
3.518714 -0.0021495409
3.519714 -0.0021297696
3.520714 -0.0021098365
3.521714 -0.0020897423
3.522714 -0.002069487
3.523714 -0.002049071
3.524714 -0.0020284944
3.525714 -0.0020077574
3.526714 -0.0019868607000000003
3.527714 -0.001965804
3.528714 -0.0019445883
3.529714 -0.0019232132999999999
3.530714 -0.0019016796
3.531714 -0.0018799876
3.532714 -0.0018581376999999997
3.533714 -0.0018361297000000002
3.534714 -0.0018139646000000001
3.535714 -0.0017916425
3.536714 -0.0017691640000000002
3.537714 -0.0017465291
3.538714 -0.0017237384000000002
3.539714 -0.0017007922
3.540714 -0.0016776912
3.541714 -0.0016544356
3.542714 -0.0016310259999999998
3.543714 -0.0016074624
3.544714 -0.0015837459
3.545714 -0.0015598765000000001
3.546714 -0.0015358548
3.547714 -0.0015116814
3.548714 -0.0014873568999999999
3.549714 -0.0014628815
3.550714 -0.0014382559
3.551714 -0.0014134805
3.552714 -0.0013885561
3.553714 -0.001363483
3.554714 -0.0013382619
3.555714 -0.0013128933
3.556714 -0.0012873777000000002
3.557714 -0.0012617157
3.558714 -0.0012359082
3.559714 -0.0012099555000000001
3.560714 -0.0011838583
3.561714 -0.0011576172
3.562714 -0.0011312329
3.563714 -0.001104706
3.564714 -0.0010780371999999999
3.565714 -0.0010512272
3.566714 -0.0010242765000000001
3.567714 -0.0009971859099999999
3.568714 -0.00096995609
3.569714 -0.00094258785
3.570714 -0.00091508182
3.571714 -0.0008874387300000001
3.572714 -0.0008596592999999999
3.573714 -0.00083174418
3.574714 -0.00080369437
3.575714 -0.0007755103099999999
3.576714 -0.00074719296
3.577714 -0.0007187431
3.578714 -0.00069016151
3.579714 -0.0006614488899999999
3.580714 -0.00063260613
3.581714 -0.00060363404
3.582714 -0.00057453344
3.583714 -0.00054530515
3.584714 -0.00051595007
3.585714 -0.00048646903
3.586714 -0.00045686292999999996
3.587714 -0.00042713258999999996
3.588714 -0.00039727896999999996
3.589714 -0.00036730296000000003
3.590714 -0.00033720544
3.591714 -0.00030698738999999995
3.592714 -0.00027664971
3.593714 -0.00024619339
3.594714 -0.00021561941
3.595714 -0.00018492871
3.596714 -0.00015412227
3.597714 -0.00012320112
3.598714 -9.2166243e-05
3.599714 -6.1018682e-05
3.600714 -2.9759454e-05
3.601714 1.610398e-06
3.602714 3.3089839e-05
3.603714 6.4677783e-05
3.604714 9.637317399999999e-05
3.605714 0.00012817491999999998
3.606714 0.00016008192
3.607714 0.00019209313000000003
3.608714 0.00022420738
3.609714 0.0002564236
3.610714 0.00028874063
3.611714 0.00032115733999999997
3.612714 0.00035367257
3.613714 0.00038628514
3.614714 0.00041899398
3.615714 0.00045179786
3.616714 0.00048469556000000003
3.617714 0.00051768593
3.618714 0.0005507677100000001
3.619714 0.00058393971
3.620714 0.0006172007000000001
3.621714 0.0006505494599999999
3.622714 0.00068398476
3.623714 0.00071750528
3.624714 0.00075110979
3.625714 0.00078479698
3.626714 0.0008185656
3.627714 0.0008524143599999999
3.628714 0.00088634197
3.629714 0.00092034707
3.630714 0.0009544283800000001
3.631714 0.00098858454
3.632714 0.0010228141
3.633714 0.001057116
3.634714 0.0010914885
3.635714 0.0011259305
3.636714 0.0011604406
3.637714 0.0011950171
3.638714 0.001229659
3.639714 0.0012643647
3.640714 0.0012991328
3.641714 0.0013339617999999999
3.642714 0.0013688503
3.643714 0.0014037968
3.644714 0.0014388
3.645714 0.0014738583
3.646714 0.0015089701
3.647714 0.0015441341
3.648714 0.0015793488
3.649714 0.0016146125
3.650714 0.0016499238
3.651714 0.0016852809
3.652714 0.0017206827
3.653714 0.0017561273
3.654714 0.0017916132000000001
3.655714 0.0018271389999999998
3.656714 0.0018627028
3.657714 0.0018983033000000002
3.658714 0.0019339388000000001
3.659714 0.0019696075
3.660714 0.0020053081
3.661714 0.0020410387
3.662714 0.0020767979
3.663714 0.0021125838
3.664714 0.0021483949
3.665714 0.0021842297
3.666714 0.0022200864
3.667714 0.0022559632000000002
3.668714 0.0022918588
3.669714 0.0023277710999999998
3.670714 0.0023636987
3.671714 0.0023996396
3.672714 0.0024355924
3.673714 0.0024715551
3.674714 0.0025075262
3.675714 0.002543504
3.676714 0.0025794865
3.677714 0.0026154721
3.678714 0.0026514592
3.679714 0.0026874457
3.680714 0.0027234302
3.681714 0.0027594107
3.682714 0.0027953856
3.683714 0.0028313527
3.684714 0.0028673106000000003
3.685714 0.0029032573
3.686714 0.0029391911
3.687714 0.0029751101
3.688714 0.0030110123
3.689714 0.0030468962
3.690714 0.0030827596
3.691714 0.0031186009
3.692714 0.0031544183
3.693714 0.0031902095
3.694714 0.003225973
3.695714 0.003261707
3.696714 0.0032974093999999995
3.697714 0.0033330787
3.698714 0.0033687123999999995
3.699714 0.0034043089000000003
3.700714 0.0034398661
3.701714 0.0034753825999999997
3.702714 0.0035108555
3.703714 0.0035462839
3.704714 0.0035816654
3.705714 0.0036169978999999997
3.706714 0.0036522797000000003
3.707714 0.0036875088
3.708714 0.0037226832999999997
3.709714 0.0037578011000000003
3.710714 0.0037928603000000004
3.711714 0.0038278591
3.712714 0.003862795
3.713714 0.0038976665
3.714714 0.003932471
3.715714 0.0039672075
3.716714 0.0040018731
3.717714 0.0040364663
3.718714 0.0040709849000000005
3.719714 0.0041054267
3.720714 0.0041397903
3.721714 0.0041740732
3.722714 0.0042082735
3.723714 0.0042423893
3.724714 0.0042764183
3.725714 0.0043103588
3.726714 0.0043442084
3.727714 0.0043779655
3.728714 0.0044116280999999995
3.729714 0.0044451932
3.730714 0.004478660000000001
3.731714 0.0045120258
3.732714 0.0045452889000000005
3.733714 0.0045784465
3.734714 0.0046114976
3.735714 0.0046444395
3.736714 0.00467727
3.737714 0.0047099878
3.738714 0.0047425900000000005
3.739714 0.0047750749
3.740714 0.0048074402
3.741714 0.004839684
3.742714 0.0048718039999999995
3.743714 0.0049037986
3.744714 0.004935665499999999
3.745714 0.0049674025
3.746714 0.0049990071
3.747714 0.0050304781
3.748714 0.0050618128
3.749714 0.0050930092
3.750714 0.0051240651
3.751714 0.0051549785
3.752714 0.0051857478
3.753714 0.005216370499999999
3.754714 0.005246844
3.755714 0.0052771669
3.756714 0.0053073371
3.757714 0.0053373522
3.758714 0.0053672102
3.759714 0.0053969092
3.760714 0.0054264466999999995
3.761714 0.0054558207999999995
3.762714 0.0054850294
3.763714 0.0055140707
3.764714 0.0055429424000000005
3.765714 0.005571642
3.766714 0.0056001682
3.767714 0.0056285182
3.768714 0.0056566907000000005
3.769714 0.0056846828
3.770714 0.0057124926
3.771714 0.0057401186
3.772714 0.0057675581
3.773714 0.005794809099999999
3.774714 0.0058218699
3.775714 0.0058487374
3.776714 0.0058754111
3.777714 0.0059018879000000005
3.778714 0.005928165799999999
3.779714 0.005954243200000001
3.780714 0.0059801179
3.781714 0.0060057879
3.782714 0.0060312507999999996
3.783714 0.0060565049
3.784714 0.0060815481000000005
3.785714 0.006106377999999999
3.786714 0.0061309933
3.787714 0.0061553916999999994
3.788714 0.0061795705
3.789714 0.0062035288
3.790714 0.006227263700000001
3.791714 0.0062507737
3.792714 0.0062740561
3.793714 0.0062971092000000005
3.794714 0.0063199317
3.795714 0.0063425206
3.796714 0.0063648746
3.797714 0.0063869913
3.798714 0.0064088694
3.799714 0.0064305052
3.800714 0.006451898699999999
3.801714 0.006473047000000001
3.802714 0.006493947900000001
3.803714 0.006514600000000001
3.804714 0.0065350017
3.805714 0.006555149600000001
3.806714 0.0065750435
3.807714 0.0065946806
3.808714 0.0066140587
3.809714 0.006633177
3.810714 0.006652031900000001
3.811714 0.0066706227
3.812714 0.0066889472
3.813714 0.0067070039
3.814714 0.00672479
3.815714 0.0067423047
3.816714 0.006759545800000001
3.817714 0.0067765104000000005
3.818714 0.0067931986000000005
3.819714 0.0068096073
3.820714 0.0068257345
3.821714 0.0068415793
3.822714 0.0068571388999999995
3.823714 0.0068724126
3.824714 0.0068873981999999995
3.825714 0.006902092699999999
3.826714 0.0069164961999999995
3.827714 0.0069306065
3.828714 0.0069444206
3.829714 0.0069579379
3.830714 0.0069711561000000005
3.831714 0.0069840738
3.832714 0.0069966896
3.833714 0.007009002
3.834714 0.007021008099999999
3.835714 0.0070327071
3.836714 0.0070440969
3.837714 0.0070551751999999995
3.838714 0.0070659422
3.839714 0.0070763956
3.840714 0.007086533199999999
3.841714 0.0070963528
3.842714 0.0071058545
3.843714 0.007115036000000001
3.844714 0.0071238952
3.845714 0.0071324313
3.846714 0.007140641499999999
3.847714 0.0071485258
3.848714 0.007156081799999999
3.849714 0.007163308300000001
3.850714 0.007170203
3.851714 0.0071767659
3.852714 0.0071829942
3.853714 0.0071888861999999994
3.854714 0.0071944414
3.855714 0.007199658299999999
3.856714 0.0072045354
3.857714 0.0072090704999999995
3.858714 0.0072132636
3.859714 0.0072171119
3.860714 0.0072206152
3.861714 0.007223771499999999
3.862714 0.0072265793
3.863714 0.0072290379000000005
3.864714 0.007231145
3.865714 0.0072329007
3.866714 0.007234302
3.867714 0.007235348999999999
3.868714 0.0072360395
3.869714 0.0072363735000000005
3.870714 0.0072363495
3.871714 0.007235965299999999
3.872714 0.0072352203
3.873714 0.0072341136000000006
3.874714 0.0072326438
3.875714 0.0072308088
3.876714 0.0072286086
3.877714 0.0072260424
3.878714 0.0072231072
3.879714 0.0072198047000000005
3.880714 0.007216131800000001
3.881714 0.0072120885
3.882714 0.0072076727999999994
3.883714 0.0072028837
3.884714 0.0071977222
3.885714 0.007192184399999999
3.886714 0.0071862713
3.887714 0.0071799812
3.888714 0.0071733135
3.889714 0.0071662675
3.890714 0.0071588408999999995
3.891714 0.0071510345
3.892714 0.0071428469
3.893714 0.007134277299999999
3.894714 0.0071253249
3.895714 0.0071159877000000005
3.896714 0.0071062669999999994
3.897714 0.0070961607000000005
3.898714 0.0070856688
3.899714 0.007074789799999999
3.900714 0.0070635229
3.901714 0.0070518683
3.902714 0.0070398251
3.903714 0.007027392
3.904714 0.0070145681
3.905714 0.0070013542
3.906714 0.0069877497
3.907714 0.0069737522
3.908714 0.006959362500000001
3.909714 0.0069445806999999995
3.910714 0.0069294038
3.911714 0.0069138339
3.912714 0.006897869
3.913714 0.0068815097999999995
3.914714 0.0068647547000000005
3.915714 0.006847603799999999
3.916714 0.0068300564
3.917714 0.0068121124
3.918714 0.006793772599999999
3.919714 0.0067750341
3.920714 0.006755899100000001
3.921714 0.006736366000000001
3.922714 0.006716434299999999
3.923714 0.006696104499999999
3.924714 0.0066753753
3.925714 0.0066542481
3.926714 0.0066327215
3.927714 0.0066107954
3.928714 0.006588470600000001
3.929714 0.006565745600000001
3.930714 0.0065426218000000005
3.931714 0.006519098000000001
3.932714 0.0064951739
3.933714 0.0064708496
3.934714 0.0064461266
3.935714 0.0064210035
3.936714 0.0063954801999999995
3.937714 0.006369557400000001
3.938714 0.0063432351000000005
3.939714 0.0063165127000000005
3.940714 0.0062893909
3.941714 0.0062618703
3.942714 0.006233951
3.943714 0.0062056322
3.944714 0.006176914800000001
3.945714 0.0061477986
3.946714 0.0061182844
3.947714 0.0060883722
3.948714 0.0060580624
3.949714 0.0060273553
3.950714 0.0059962509
3.951714 0.00596475
3.952714 0.0059328529
3.953714 0.0059005601
3.954714 0.0058678717
3.955714 0.0058347883
3.956714 0.0058013105
3.957714 0.0057674388
3.958714 0.0057331733999999995
3.959714 0.0056985151
3.960714 0.0056634643
3.961714 0.005628022
3.962714 0.0055921879
3.963714 0.0055559634
3.964714 0.005519349
3.965714 0.0054823453
3.966714 0.0054449531
3.967714 0.005407173
3.968714 0.0053690055
3.969714 0.005330452
3.970714 0.0052915129
3.971714 0.0052521893
3.972714 0.0052124815
3.973714 0.005172391
3.974714 0.005131918399999999
3.975714 0.0050910647
3.976714 0.0050498304
3.977714 0.0050082173
3.978714 0.0049662256
3.979714 0.0049238566
3.980714 0.0048811118
3.981714 0.0048379916
3.982714 0.0047944974
3.983714 0.0047506299
3.984714 0.004706391
3.985714 0.004661781
3.986714 0.0046168017
3.987714 0.004571454
3.988714 0.0045257395
3.989714 0.004479659
3.990714 0.0044332141
3.991714 0.004386406000000001
3.992714 0.0043392356000000005
3.993714 0.004291705
3.994714 0.0042438151
3.995714 0.0041955675000000005
3.996714 0.0041469637
3.997714 0.0040980045
3.998714 0.0040486921
3.999714 0.0039990278
4.000714 0.0039490133
4.001714 0.0038986494
4.002714 0.0038479382
4.003714 0.003796881
4.004714 0.0037454796
4.005714 0.0036937359
4.006714 0.003641651
4.007714 0.0035892266000000003
4.008714 0.0035364646000000002
4.009714 0.0034833665
4.010714 0.0034299344
4.011714 0.0033761694999999998
4.012714 0.0033220742
4.013714 0.00326765
4.014714 0.0032128983999999998
4.015714 0.0031578212999999996
4.016714 0.0031024207
4.017715 0.0030466987
4.018714 0.0029906569000000003
4.019714 0.0029342973
4.020714 0.002877622
4.021714 0.0028206327
4.022714 0.0027633315999999997
4.023714 0.0027057204999999997
4.024714 0.0026478016999999998
4.025714 0.0025895772
4.026714 0.002531049
4.027714 0.0024722192
4.028714 0.0024130903
4.029714 0.0023536641
4.030715 0.0022939428
4.031714 0.0022339287
4.032714 0.0021736241
4.033714 0.0021130312
4.034714 0.0020521524
4.035714 0.0019909899
4.036714 0.0019295458
4.037714 0.0018678229
4.038714 0.0018058230000000002
4.039714 0.0017435488
4.040714 0.0016810024999999998
4.041714 0.0016181868
4.042714 0.0015551041
4.043715 0.0014917565
4.044714 0.0014281468
4.045714 0.0013642773
4.046714 0.0013001506000000001
4.047714 0.0012357692
4.048714 0.0011711357999999999
4.049714 0.0011062527
4.050714 0.0010411226
4.051714 0.00097574821
4.052714 0.0009101320799999999
4.053714 0.00084427693
4.054714 0.0007781852199999999
4.055714 0.00071185987
4.056714 0.00064530345
4.057714 0.00057851862
4.058714 0.00051150819
4.059714 0.00044427493000000006
4.060714 0.00037682155000000003
4.061714 0.00030915087
4.062714 0.00024126568000000002
4.063715 0.00017316880999999998
4.064714 0.00010486307
4.065714 3.6351332e-05
4.066714 -3.2363562e-05
4.067714 -0.00010127873
4.068714 -0.00017039126
4.069714 -0.00023969821999999998
4.070714 -0.00030919666000000005
4.071714 -0.00037888369
4.072714 -0.00044875628
4.073714 -0.00051881148
4.074714 -0.0005890462
4.075714 -0.00065945751
4.076715 -0.0007300423
4.077714 -0.0008007973499999999
4.078714 -0.00087171984
4.079714 -0.0009428064
4.080714 -0.001014054
4.081714 -0.0010854596
4.082714 -0.0011570197999999999
4.083714 -0.0012287315
4.084714 -0.0013005917
4.085714 -0.0013725969
4.086714 -0.0014447441
4.087714 -0.0015170299
4.088714 -0.0015894510999999998
4.089714 -0.0016620044
4.090714 -0.0017346867
4.091714 -0.0018074945
4.092714 -0.0018804244999999999
4.093714 -0.0019534737
4.094714 -0.0020266385
4.095714 -0.0020999156
4.096714 -0.0021733016
4.097714 -0.0022467935
4.098714 -0.0023203875000000003
4.099714 -0.0023940805
4.100714 -0.0024678691
4.101714 -0.0025417498999999997
4.102714 -0.0026157193
4.103714 -0.0026897742
4.104714 -0.0027639111
4.105714 -0.0028381262000000003
4.106714 -0.0029124165
4.107714 -0.0029867786
4.108714 -0.0030612086
4.109715 -0.0031357034
4.110714 -0.0032102591
4.111714 -0.0032848726
4.112714 -0.0033595399
4.113714 -0.0034342578
4.114714 -0.003509023
4.115714 -0.0035838315
4.116714 -0.0036586804
4.117714 -0.0037335649000000003
4.118714 -0.0038084825
4.119714 -0.0038834292
4.120714 -0.0039584013999999995
4.121714 -0.0040333955
4.122715 -0.004108408
4.123714 -0.0041834355
4.124714 -0.0042584736
4.125714 -0.0043335192
4.126714 -0.0044085689
4.127714 -0.0044836186
4.128714 -0.004558664699999999
4.129714 -0.0046337034
4.130714 -0.0047087316
4.131714 -0.0047837453
4.132714 -0.0048587408
4.133714 -0.0049337141
4.134714 -0.0050086619
4.135714 -0.0050835803
4.136714 -0.0051584659
4.137714 -0.0052333144
4.138714 -0.0053081225
4.139714 -0.0053828866
4.140714 -0.0054576027000000004
4.141714 -0.0055322671
4.142715 -0.005606876199999999
4.143714 -0.0056814264
4.144714 -0.0057559133
4.145714 -0.0058303339999999995
4.146714 -0.0059046844
4.147714 -0.0059789611
4.148714 -0.0060531594
4.149714 -0.006127276700000001
4.150714 -0.0062013081000000005
4.151714 -0.0062752515
4.152714 -0.006349101700000001
4.153714 -0.0064228559
4.154714 -0.006496509700000001
4.155715 -0.0065700595
4.156714 -0.0066435023
4.157714 -0.0067168337
4.158714 -0.0067900495
4.159714 -0.0068631467
4.160714 -0.0069361208999999995
4.161714 -0.007008969299999999
4.162714 -0.0070816881
4.163714 -0.007154273
4.164714 -0.0072267198
4.165714 -0.007299025999999999
4.166714 -0.0073711875
4.167714 -0.0074431999
4.168715 -0.007515059399999999
4.169714 -0.007586763200000001
4.170714 -0.007658307
4.171714 -0.0077296871
4.172714 -0.0078008998
4.173714 -0.0078719408
4.174714 -0.0079428079
4.175714 -0.008013496
4.176714 -0.0080840015
4.177714 -0.0081543214
4.178714 -0.0082244514
4.179714 -0.0082943872
4.180714 -0.0083641266
4.181714 -0.0084336651
4.182714 -0.0085029984
4.183714 -0.0085721244
4.184714 -0.0086410371
4.185714 -0.0087097353
4.186714 -0.0087782144
4.187714 -0.0088464709
4.188715 -0.0089145004
4.189714 -0.0089823006
4.190714 -0.0090498666
4.191714 -0.0091171954
4.192714 -0.0091842827
4.193714 -0.009251126200000001
4.194714 -0.0093177216
4.195714 -0.009384065200000001
4.196714 -0.0094501542
4.197714 -0.0095159841
4.198714 -0.009581551399999999
4.199714 -0.0096468531
4.200714 -0.0097118857
4.201715 -0.009776645300000001
4.202714 -0.0098411285
4.203714 -0.0099053323
4.204714 -0.0099692523
4.205714 -0.010032886
4.206714 -0.01009623
4.207714 -0.01015928
4.208714 -0.010222033
4.209714 -0.010284485
4.210714 -0.010346633
4.211714 -0.010408475
4.212714 -0.010470006
4.213714 -0.010531222
4.214714 -0.010592121000000001
4.215714 -0.010652699
4.216714 -0.010712952999999999
4.217714 -0.01077288
4.218714 -0.010832476
4.219714 -0.010891737
4.220714 -0.010950662
4.221714 -0.011009245999999999
4.222714 -0.011067485
4.223714 -0.011125378
4.224714 -0.011182921
4.225714 -0.011240109
4.226714 -0.011296941
4.227714 -0.011353412
4.228714 -0.011409521
4.229714 -0.011465263
4.230714 -0.011520636
4.231714 -0.011575637000000001
4.232714 -0.011630261
4.233714 -0.011684508
4.234715 -0.011738371999999999
4.235714 -0.011791851
4.236714 -0.011844942
4.237714 -0.011897643999999999
4.238714 -0.011949951
4.239714 -0.012001861
4.240714 -0.012053371
4.241714 -0.012104479
4.242714 -0.012155181000000001
4.243714 -0.012205475
4.244714 -0.012255357
4.245714 -0.012304826
4.246714 -0.012353877999999999
4.247715 -0.01240251
4.248714 -0.012450718999999999
4.249714 -0.012498505
4.250714 -0.012545861
4.251714 -0.012592787000000001
4.252714 -0.012639277999999999
4.253714 -0.012685334000000001
4.254714 -0.012730953000000001
4.255714 -0.012776128
4.256714 -0.01282086
4.257714 -0.012865146000000001
4.258714 -0.012908982000000001
4.259714 -0.012952367
4.260714 -0.012995297
4.261714 -0.013037771
4.262714 -0.013079787
4.263714 -0.01312134
4.264714 -0.01316243
4.265714 -0.013203053
4.266714 -0.013243206
4.267715 -0.013282889
4.268714 -0.013322098
4.269714 -0.013360831
4.270714 -0.013399086
4.271714 -0.013436860000000002
4.272714 -0.013474152
4.273714 -0.013510959999999999
4.274714 -0.013547282
4.275714 -0.013583112999999999
4.276714 -0.013618452
4.277714 -0.013653298
4.278714 -0.013687649
4.279714 -0.013721501
4.280715 -0.013754853000000001
4.281714 -0.013787704000000001
4.282714 -0.013820051
4.283714 -0.013851892
4.284714 -0.013883225999999999
4.285714 -0.013914051
4.286714 -0.013944363
4.287714 -0.013974161999999998
4.288714 -0.014003446000000001
4.289714 -0.014032214
4.290714 -0.014060462
4.291714 -0.014088191
4.292714 -0.014115397000000002
4.293715 -0.014142079
4.294714 -0.014168235
4.295714 -0.014193864999999998
4.296714 -0.014218967
4.297714 -0.014243538
4.298714 -0.014267577
4.299714 -0.014291082
4.300714 -0.014314053000000002
4.301714 -0.014336487000000002
4.302714 -0.014358385
4.303714 -0.014379743
4.304714 -0.014400559
4.305714 -0.014420836
4.306714 -0.014440568
4.307714 -0.014459758000000001
4.308714 -0.014478402
4.309714 -0.014496497
4.310714 -0.014514045
4.311714 -0.014531042999999999
4.312714 -0.014547493000000002
4.313715 -0.014563389
4.314714 -0.014578734
4.315714 -0.014593525000000001
4.316714 -0.014607760000000001
4.317714 -0.014621440000000001
4.318714 -0.014634564
4.319714 -0.014647130000000001
4.320714 -0.014659137
4.321714 -0.014670585
4.322714 -0.014681472
4.323714 -0.014691800000000001
4.324714 -0.014701564
4.325714 -0.014710765
4.326715 -0.014719403
4.327714 -0.01472748
4.328714 -0.014734989
4.329714 -0.014741934
4.330714 -0.014748312
4.331714 -0.014754123999999999
4.332714 -0.014759369
4.333714 -0.014764047
4.334714 -0.014768157
4.335714 -0.014771696999999999
4.336714 -0.01477467
4.337714 -0.014777073000000002
4.338714 -0.014778906000000001
4.339714 -0.014780171000000002
4.340714 -0.014780865
4.341714 -0.014780986999999999
4.342714 -0.014780540000000002
4.343714 -0.014779522
4.344714 -0.014777933
4.345714 -0.014775772999999999
4.346714 -0.01477304
4.347714 -0.014769738
4.348714 -0.014765865000000001
4.349714 -0.014761419000000001
4.350714 -0.014756405
4.351714 -0.014750818
4.352714 -0.014744660000000001
4.353714 -0.014737931000000001
4.354714 -0.014730632
4.355714 -0.014722762
4.356714 -0.014714322000000002
4.357714 -0.014705311
4.358714 -0.014695732
4.359715 -0.014685583
4.360714 -0.014674864000000001
4.361714 -0.014663578
4.362714 -0.014651721999999999
4.363714 -0.014639298
4.364714 -0.014626308
4.365714 -0.01461275
4.366714 -0.014598625
4.367714 -0.014583935
4.368714 -0.014568677999999998
4.369714 -0.014552858
4.370714 -0.014536473
4.371714 -0.014519523999999999
4.372715 -0.014502014
4.373714 -0.014483939999999999
4.374714 -0.014465307
4.375714 -0.014446113
4.376714 -0.014426358
4.377714 -0.014406045
4.378714 -0.014385175
4.379714 -0.014363747
4.380714 -0.014341765
4.381714 -0.014319226000000001
4.382714 -0.014296132999999999
4.383714 -0.014272488
4.384714 -0.014248292
4.385714 -0.014223544999999999
4.386714 -0.014198248
4.387714 -0.014172402999999998
4.388714 -0.014146011000000002
4.389714 -0.014119073999999999
4.390714 -0.014091592000000002
4.391714 -0.014063566
4.392715 -0.014035001000000002
4.393714 -0.014005891999999999
4.394714 -0.013976247
4.395714 -0.013946064
4.396714 -0.013915345
4.397714 -0.01388409
4.398714 -0.013852303
4.399714 -0.013819983999999999
4.400714 -0.013787134
4.401714 -0.013753756
4.402714 -0.013719851
4.403714 -0.013685421
4.404714 -0.013650469
4.405715 -0.013614993
4.406714 -0.013578999000000001
4.407714 -0.013542483999999999
4.408714 -0.013505454
4.409714 -0.013467907999999999
4.410714 -0.013429851
4.411714 -0.013391281
4.412714 -0.013352203
4.413714 -0.013312617
4.414714 -0.013272527
4.415714 -0.013231933999999999
4.416714 -0.01319084
4.417714 -0.013149244000000001
4.418715 -0.013107152999999998
4.419714 -0.013064567000000001
4.420714 -0.013021486999999998
4.421714 -0.012977918
4.422714 -0.012933857
4.423714 -0.012889312
4.424714 -0.012844281
4.425714 -0.012798768999999998
4.426714 -0.012752776
4.427714 -0.012706305999999999
4.428714 -0.012659362
4.429714 -0.012611944
4.430714 -0.012564055
4.431714 -0.012515698
4.432714 -0.012466876
4.433714 -0.012417590000000001
4.434714 -0.012367843
4.435714 -0.012317637
4.436714 -0.012266976
4.437714 -0.012215863
4.438715 -0.012164299
4.439714 -0.012112287000000001
4.440714 -0.012059829000000001
4.441714 -0.012006929
4.442714 -0.011953588999999999
4.443714 -0.01189981
4.444714 -0.011845599
4.445714 -0.011790954999999999
4.446714 -0.011735882
4.447714 -0.011680382
4.448714 -0.011624459
4.449714 -0.011568116
4.450714 -0.011511354
4.451715 -0.011454177
4.452714 -0.011396589
4.453714 -0.011338589999999999
4.454714 -0.011280186
4.455714 -0.011221378
4.456714 -0.01116217
4.457714 -0.011102564
4.458714 -0.011042563
4.459714 -0.01098217
4.460714 -0.01092139
4.461714 -0.010860223
4.462714 -0.010798674000000001
4.463714 -0.010736746
4.464714 -0.010674442
4.465714 -0.010611764000000001
4.466714 -0.010548716999999999
4.467714 -0.010485303
4.468714 -0.010421526
4.469714 -0.010357388
4.470714 -0.010292893
4.471714 -0.010228043999999999
4.472714 -0.010162844
4.473714 -0.010097297
4.474714 -0.010031406000000001
4.475714 -0.0099651748
4.476714 -0.009898606400000001
4.477714 -0.0098317032
4.478714 -0.0097644697
4.479714 -0.009696908800000001
4.480714 -0.0096290241
4.481714 -0.0095608193
4.482714 -0.0094922972
4.483714 -0.0094234609
4.484715 -0.0093543145
4.485714 -0.0092848612
4.486714 -0.0092151051
4.487714 -0.0091450485
4.488714 -0.0090746958
4.489714 -0.0090040507
4.490714 -0.0089331159
4.491714 -0.0088618959
4.492714 -0.0087903936
4.493714 -0.0087186127
4.494714 -0.008646557400000001
4.495714 -0.00857423
4.496714 -0.0085016356
4.497715 -0.0084287771
4.498714 -0.0083556573
4.499714 -0.0082822815
4.500714 -0.0082086517
4.501714 -0.0081347731
4.502714 -0.0080606478
4.503714 -0.0079862817
4.504714 -0.0079116755
4.505714 -0.007836835
4.506714 -0.0077617631
4.507714 -0.0076864635
4.508714 -0.0076109405
4.509714 -0.0075351971
4.510714 -0.0074592375
4.511714 -0.0073830655
4.512714 -0.007306684
4.513714 -0.0072300973
4.514714 -0.0071533097
4.515714 -0.0070763234999999996
4.516714 -0.0069991438
4.517715 -0.006921773500000001
4.518714 -0.0068442168
4.519714 -0.0067664783
4.520714 -0.0066885616
4.521714 -0.006610469399999999
4.522714 -0.0065322063
4.523714 -0.0064537759
4.524714 -0.0063751816999999995
4.525714 -0.0062964282
4.526714 -0.0062175197
4.527714 -0.0061384584
4.528714 -0.0060592502
4.529714 -0.0059798971
4.530715 -0.005900404000000001
4.531714 -0.0058207745
4.532714 -0.0057410125
4.533714 -0.0056611218
4.534714 -0.0055811066
4.535714 -0.0055009699
4.536714 -0.005420716799999999
4.537714 -0.0053403503
4.538714 -0.0052598745
4.539714 -0.0051792933
4.540714 -0.0050986102
4.541714 -0.0050178296
4.542714 -0.0049369552
4.543715 -0.0048559905
4.544714 -0.0047749396
4.545714 -0.0046938065
4.546714 -0.0046125948000000005
4.547714 -0.0045313085
4.548714 -0.0044499517
4.549714 -0.0043685279
4.550714 -0.0042870412
4.551714 -0.0042054955
4.552714 -0.0041238941999999995
4.553714 -0.0040422416
4.554714 -0.0039605413
4.555714 -0.0038787974
4.556714 -0.0037970134
4.557714 -0.0037151935
4.558714 -0.0036333415
4.559714 -0.0035514610999999997
4.560714 -0.003469556
4.561714 -0.0033876302
4.562714 -0.0033056876
4.563715 -0.0032237316000000003
4.564714 -0.0031417668999999997
4.565714 -0.0030597959
4.566714 -0.0029778239
4.567714 -0.0028958535
4.568714 -0.0028138891
4.569714 -0.0027319344000000002
4.570714 -0.0026499928999999998
4.571714 -0.0025680689
4.572714 -0.0024861656
4.573714 -0.0024042873
4.574714 -0.0023224373
4.575714 -0.0022406195
4.576715 -0.0021588377
4.577714 -0.0020770958
4.578714 -0.0019953974
4.579714 -0.0019137460000000002
4.580714 -0.0018321456
4.581714 -0.0017505999
4.582714 -0.0016691123
4.583714 -0.0015876869
4.584714 -0.0015063272
4.585714 -0.0014250368
4.586714 -0.0013438193
4.587714 -0.0012626784999999999
4.588714 -0.0011816182
4.589714 -0.0011006417
4.590714 -0.0010197527
4.591714 -0.00093895469
4.592714 -0.0008582515
4.593714 -0.0007776464400000001
4.594714 -0.0006971432
4.595714 -0.00061674536
4.596714 -0.00053645631
4.597714 -0.00045627970999999995
4.598714 -0.00037621894
4.599714 -0.00029627752
4.600714 -0.00021645892000000003
4.601714 -0.00013676664
4.602714 -5.7204113e-05
4.603714 2.2225221e-05
4.604714 0.0001015179
4.605714 0.00018067058
4.606714 0.00025967979
4.607714 0.00033854219
4.608714 0.00041725434000000004
4.609715 0.0004958129
4.610714 0.00057421453
4.611714 0.0006524559
4.612714 0.0007305336100000001
4.613714 0.00080844447
4.614714 0.00088618508
4.615714 0.00096375225
4.616714 0.0010411427000000001
4.617714 0.0011183532
4.618714 0.0011953804
4.619714 0.0012722213000000001
4.620714 0.0013488727000000001
4.621714 0.0014253313
4.622715 0.001501594
4.623714 0.0015776574999999998
4.624714 0.001653519
4.625714 0.0017291753
4.626714 0.0018046234
4.627714 0.0018798599
4.628714 0.0019548819
4.629714 0.0020296862000000002
4.630714 0.0021042701
4.631714 0.0021786303
4.632714 0.002252764
4.633714 0.0023266681
4.634714 0.0024003397
4.635714 0.0024737757
4.636714 0.0025469735
4.637714 0.0026199301
4.638714 0.0026926424
4.639714 0.0027651078
4.640714 0.0028373235
4.641714 0.0029092863999999998
4.642715 0.002980994
4.643714 0.0030524436
4.644714 0.0031236319000000003
4.645714 0.0031945568
4.646714 0.0032652150999999997
4.647714 0.0033356046000000005
4.648714 0.0034057222000000004
4.649714 0.0034755656
4.650714 0.0035451321
4.651714 0.0036144189
4.652714 0.0036834237
4.653714 0.0037521436999999997
4.654714 0.0038205765999999998
4.655715 0.0038887196
4.656714 0.0039565708
4.657714 0.0040241266
4.658714 0.0040913856000000005
4.659714 0.0041583450999999995
4.660714 0.0042250023
4.661714 0.0042913547
4.662714 0.0043574008
4.663714 0.0044231376
4.664714 0.004488563
4.665714 0.0045536741
4.666714 0.0046184694
4.667714 0.0046829464
4.668715 0.0047471025
4.669714 0.004810936300000001
4.670714 0.0048744449
4.671714 0.0049376264
4.672714 0.0050004783
4.673714 0.0050629991
4.674714 0.0051251864
4.675714 0.0051870378
4.676714 0.005248552
4.677714 0.0053097260999999995
4.678714 0.0053705585999999994
4.679714 0.0054310476
4.680714 0.005491191
4.681714 0.005550987
4.682714 0.0056104334
4.683714 0.0056695284
4.684714 0.0057282705
4.685714 0.0057866574999999995
4.686714 0.0058446876
4.687714 0.0059023593999999995
4.688715 0.0059596707
4.689714 0.0060166196
4.690714 0.0060732047
4.691714 0.006129424600000001
4.692714 0.006185277
4.693714 0.006240760600000001
4.694714 0.0062958745
4.695714 0.0063506151
4.696714 0.0064049833
4.697714 0.006458976
4.698714 0.0065125918
4.699714 0.0065658292
4.700714 0.0066186876
4.701715 0.006671164699999999
4.702714 0.006723259100000001
4.703714 0.0067749700999999996
4.704714 0.0068262954
4.705714 0.0068772344000000004
4.706714 0.0069277849
4.707714 0.0069779460000000005
4.708714 0.007027717199999999
4.709714 0.007077096200000001
4.710714 0.007126082299999999
4.711714 0.007174674799999999
4.712714 0.0072228715
4.713714 0.0072706716000000005
4.714714 0.007318073800000001
4.715714 0.007365077900000001
4.716714 0.0074116819
4.717714 0.0074578849
4.718714 0.007503686399999999
4.719714 0.0075490847
4.720714 0.0075940792
4.721714 0.0076386685
4.722714 0.0076828517
4.723714 0.007726629
4.724714 0.0077699988
4.725714 0.0078129597
4.726714 0.0078555109
4.727714 0.0078976533
4.728714 0.0079393845
4.729714 0.007980704
4.730714 0.0080216116
4.731714 0.0080621059
4.732714 0.0081021863
4.733714 0.008141852599999999
4.734715 0.0081811042
4.735714 0.0082199404
4.736714 0.0082583603
4.737714 0.0082963634
4.738714 0.0083339495
4.739714 0.008371118
4.740714 0.0084078689
4.741714 0.0084442006
4.742714 0.0084801133
4.743714 0.0085156069
4.744714 0.0085506799
4.745714 0.0085853331
4.746714 0.0086195658
4.747715 0.0086533772
4.748714 0.0086867673
4.749714 0.0087197361
4.750714 0.0087522836
4.751714 0.008784408399999999
4.752714 0.0088161105
4.753714 0.0088473913
4.754714 0.0088782494
4.755714 0.008908684699999999
4.756714 0.008938698
4.757714 0.0089682879
4.758714 0.0089974543
4.759714 0.0090261979
4.760714 0.0090545196
4.761714 0.009082417800000001
4.762714 0.0091098933
4.763714 0.009136946
4.764714 0.009163576
4.765714 0.009189784
4.766714 0.0092155693
4.767715 0.0092409326
4.768714 0.0092658738
4.769714 0.0092903923
4.770714 0.0093144903
4.771714 0.0093381663
4.772714 0.0093614217
4.773714 0.009384255099999999
4.774714 0.0094066694
4.775714 0.009428662499999999
4.776714 0.0094502357
4.777714 0.0094713891
4.778714 0.009492124099999999
4.779714 0.009512439999999999
4.780715 0.0095323376
4.781714 0.009551817499999999
4.782714 0.0095708805
4.783714 0.0095895259
4.784714 0.0096077551
4.785714 0.0096255688
4.786714 0.0096429671
4.787714 0.0096599513
4.788714 0.0096765216
4.789714 0.0096926786
4.790714 0.0097084223
4.791714 0.009723754199999999
4.792714 0.009738675
4.793715 0.0097531854
4.794714 0.0097672855
4.795714 0.0097809767
4.796714 0.0097942597
4.797714 0.0098071352
4.798714 0.0098196033
4.799714 0.0098316661
4.800714 0.0098433236
4.801714 0.0098545759
4.802714 0.009865425799999999
4.803714 0.0098758726
4.804714 0.0098859178
4.805714 0.0098955621
4.806714 0.0099048069
4.807714 0.0099136538
4.808714 0.009922101899999999
4.809714 0.009930153499999999
4.810714 0.0099378092
4.811714 0.0099450706
4.812714 0.0099519384
4.813715 0.0099584133
4.814714 0.0099644974
4.815714 0.0099701909
4.816714 0.0099754958
4.817714 0.0099804129
4.818714 0.0099849429
4.819714 0.0099890873
4.820714 0.0099928482
4.821714 0.0099962257
4.822714 0.0099992219
4.823714 0.010001837
4.824714 0.010004074
4.825714 0.010005931999999999
4.826715 0.010007413
4.827714 0.010008519
4.828714 0.010009251
4.829714 0.010009611
4.830714 0.010009599
4.831714 0.010009217
4.832714 0.010008467
4.833714 0.010007348999999999
4.834714 0.010005866
4.835714 0.010004019
4.836714 0.010001809
4.837714 0.0099992372
4.838714 0.0099963057
4.839714 0.0099930163
4.840714 0.009989369599999999
4.841714 0.0099853685
4.842714 0.0099810124
4.843714 0.0099763049
4.844714 0.0099712459
4.845714 0.0099658384
4.846714 0.0099600831
4.847714 0.0099539815
4.848714 0.0099475357
4.849714 0.009940748
4.850714 0.009933619
4.851714 0.009926151000000001
4.852714 0.0099183446
4.853714 0.0099102021
4.854714 0.0099017256
4.855714 0.0098929158
4.856714 0.0098837758
4.857714 0.0098743069
4.858714 0.0098645098
4.859715 0.0098543867
4.860714 0.009843939900000001
4.861714 0.00983317
4.862714 0.00982208
4.863714 0.0098106721
4.864714 0.0097989468
4.865714 0.0097869066
4.866714 0.0097745535
4.867714 0.009761888199999999
4.868714 0.0097489145
4.869714 0.0097356329
4.870714 0.009722045799999999
4.871714 0.0097081545
4.872715 0.0096939613
4.873714 0.0096794676
4.874714 0.0096646763
4.875714 0.0096495889
4.876714 0.009634206800000001
4.877714 0.0096185329
4.878714 0.009602567999999999
4.879714 0.009586315
4.880714 0.009569776
4.881714 0.0095529511
4.882714 0.0095358439
4.883714 0.009518455799999999
4.884714 0.0095007897
4.885714 0.009482845799999999
4.886714 0.0094646275
4.887714 0.0094461357
4.888714 0.0094273732
4.889714 0.0094083414
4.890714 0.0093890434
4.891714 0.0093694798
4.892715 0.0093496528
4.893714 0.0093295654
4.894714 0.0093092196
4.895714 0.0092886163
4.896714 0.0092677583
4.897714 0.0092466478
4.898714 0.0092252863
4.899714 0.009203676
4.900714 0.009181818999999999
4.901714 0.0091597183
4.902714 0.009137373899999999
4.903714 0.00911479
4.904714 0.009091967500000001
4.905715 0.0090689085
4.906714 0.0090456153
4.907714 0.009022090699999999
4.908714 0.0089983354
4.909714 0.0089743524
4.910714 0.0089501438
4.911714 0.008925711900000001
4.912714 0.008901058
4.913714 0.0088761852
4.914714 0.0088510948
4.915714 0.0088257897
4.916714 0.0088002707
4.917714 0.008774540800000001
4.918715 0.008748603399999999
4.919714 0.0087224587
4.920714 0.0086961096
4.921714 0.0086695582
4.922714 0.0086428059
4.923714 0.0086158565
4.924714 0.0085887114
4.925714 0.0085613727
4.926714 0.0085338419
4.927714 0.008506122000000001
4.928714 0.0084782143
4.929714 0.0084501218
4.930714 0.008421846
4.931714 0.008393389000000001
4.932714 0.0083647537
4.933714 0.0083359417
4.934714 0.0083069557
4.935714 0.0082777966
4.936714 0.0082484672
4.937714 0.0082189697
4.938715 0.0081893064
4.939714 0.008159478599999999
4.940714 0.008129489299999999
4.941714 0.0080993414
4.942714 0.0080690348
4.943714 0.0080385726
4.944714 0.0080079575
4.945714 0.0079771904
4.946714 0.0079462749
4.947714 0.0079152116
4.948714 0.0078840036
4.949714 0.0078526537
4.950714 0.0078211619
4.951715 0.0077895318
4.952714 0.0077577657
4.953714 0.007725865
4.954714 0.0076938319
4.955714 0.0076616685
4.956714 0.007629377800000001
4.957714 0.0075969604999999996
4.958714 0.0075644195
4.959714 0.007531757
4.960714 0.0074989744
4.961714 0.0074660747
4.962714 0.0074330601
4.963714 0.007399931199999999
4.964714 0.007366691000000001
4.965714 0.0073333424
4.966714 0.0072998861
4.967714 0.0072663242
4.968714 0.007232659799999999
4.969714 0.0071988943000000005
4.970714 0.007165029799999999
4.971714 0.0071310686
4.972714 0.0070970127000000004
4.973714 0.007062863700000001
4.974714 0.0070286244999999995
4.975714 0.0069942958
4.976714 0.0069598813
4.977714 0.0069253816
4.978714 0.006890799699999999
4.979714 0.006856136299999999
4.980714 0.0068213943
4.981714 0.0067865752000000005
4.982714 0.006751681900000001
4.983714 0.006716715900000001
4.984715 0.0066816785
4.985714 0.006646572000000001
4.986714 0.0066113993
4.987714 0.0065761603999999994
4.988714 0.0065408589
4.989714 0.006505496300000001
4.990714 0.0064700747
4.991714 0.0064345949999999996
4.992714 0.006399059899999999
4.993714 0.006363471000000001
4.994714 0.0063278312
4.995714 0.006292141199999999
4.996714 0.0062564031
4.997715 0.0062206193
4.998714 0.006184791
4.999714 0.0061489205
5.000714 0.0061130093
5.001714 0.0060770595
5.002714 0.0060410734
5.003714 0.0060050519
5.004714 0.0059689977
5.005714 0.0059329122
5.006714 0.0058967973
5.007714 0.0058606543
5.008714 0.0058244863
5.009714 0.0057882939
5.010714 0.005752079199999999
5.011714 0.0057158442
5.012714 0.0056795907
5.013714 0.0056433203999999995
5.014714 0.005607034800000001
5.015714 0.0055707358
5.016714 0.0055344250999999995
5.017715 0.0054981047
5.018714 0.005461775800000001
5.019714 0.005425440399999999
5.020714 0.0053891006
5.021714 0.005352757200000001
5.022714 0.0053164131
5.023714 0.0052800689000000005
5.024714 0.0052437266
5.025714 0.0052073879
5.026714 0.0051710544
5.027714 0.0051347280999999995
5.028714 0.0050984097
5.029714 0.005062102
5.030715 0.0050258055
5.031714 0.0049895224999999994
5.032714 0.0049532548
5.033714 0.004917003
5.034714 0.004880769500000001
5.035714 0.0048445552
5.036714 0.0048083624
5.037714 0.0047721918
5.038714 0.0047360456000000006
5.039714 0.0046999248
5.040714 0.0046638314
5.041714 0.0046277662
5.042714 0.004591731
5.043715 0.0045557274
5.044714 0.0045197565
5.045714 0.0044838205
5.046714 0.004447919900000001
5.047714 0.004412057
5.048714 0.0043762328
5.049714 0.0043404485
5.050714 0.0043047057
5.051714 0.004269006200000001
5.052714 0.0042333511
5.053714 0.0041977415
5.054714 0.0041621795
5.055714 0.0041266656
5.056714 0.0040912018
5.057714 0.0040557894
5.058714 0.0040204297000000005
5.059714 0.0039851237999999995
5.060714 0.0039498729
5.061714 0.0039146787
5.062714 0.0038795424
5.063715 0.0038444654
5.064714 0.0038094488
5.065714 0.0037744932
5.066714 0.003739601
5.067714 0.0037047727999999997
5.068714 0.0036700098
5.069714 0.0036353133
5.070714 0.0036006844000000004
5.071714 0.0035661243999999996
5.072714 0.0035316349
5.073714 0.0034972163
5.074714 0.0034628702000000003
5.075714 0.0034285971
5.076715 0.0033943994000000003
5.077714 0.003360277
5.078714 0.0033262317
5.079714 0.0032922641999999997
5.080714 0.0032583761
5.081714 0.0032245676000000004
5.082714 0.0031908407
5.083714 0.0031571959000000005
5.084714 0.0031236345
5.085714 0.0030901573999999998
5.086714 0.0030567655
5.087714 0.0030234602
5.088714 0.0029902421
5.089714 0.0029571125
5.090714 0.0029240722
5.091714 0.0028911221
5.092714 0.0028582634
5.093714 0.0028254967999999997
5.094714 0.0027928234
5.095714 0.0027602440000000002
5.096714 0.0027277594000000003
5.097714 0.0026953709
5.098714 0.0026630789
5.099714 0.0026308846
5.100714 0.0025987887
5.101714 0.0025667923
5.102714 0.0025348962
5.103714 0.0025031011000000002
5.104714 0.0024714081999999997
5.105714 0.0024398177999999998
5.106714 0.0024083311
5.107714 0.0023769488
5.108714 0.0023456718
5.109715 0.0023145007
5.110714 0.0022834365
5.111714 0.0022524799
5.112714 0.0022216316
5.113714 0.0021908925
5.114714 0.0021602631
5.115714 0.0021297445
5.116714 0.0020993370999999998
5.117714 0.0020690417
5.118714 0.002038859
5.119714 0.0020087899
5.120714 0.0019788347
5.121714 0.0019489942
5.122715 0.001919269
5.123714 0.0018896597
5.124714 0.0018601670999999998
5.125714 0.0018307915999999998
5.126714 0.001801534
5.127714 0.0017723945000000002
5.128714 0.0017433740000000002
5.129714 0.0017144731999999998
5.130714 0.0016856924
5.131714 0.0016570320000000001
5.132714 0.0016284928
5.133714 0.0016000751
5.134714 0.0015717797999999998
5.135714 0.0015436071
5.136714 0.0015155578
5.137714 0.0014876319
5.138714 0.0014598304
5.139714 0.0014321535
5.140714 0.0014046017000000001
5.141714 0.0013771754
5.142715 0.0013498752
5.143714 0.0013227014
5.144714 0.0012956546
5.145714 0.001268735
5.146714 0.0012419431
5.147714 0.0012152794
5.148714 0.001188744
5.149714 0.0011623373000000002
5.150714 0.0011360599
5.151714 0.0011099120999999998
5.152714 0.0010838941
5.153714 0.0010580065
5.154714 0.0010322494
5.155715 0.0010066232
5.156714 0.00098112814
5.157714 0.0009557646100000001
5.158714 0.00093053286
5.159714 0.0009054331700000001
5.160714 0.000880466
5.161714 0.00085563142
5.162714 0.00083092991
5.163714 0.00080636173
5.164714 0.00078192697
5.165714 0.0007576260000000001
5.166714 0.00073345909
5.167714 0.00070942647
5.168715 0.00068552831
5.169714 0.00066176485
5.170714 0.00063813636
5.171714 0.00061464298
5.172714 0.00059128488
5.173714 0.0005680622100000001
5.174714 0.0005449751399999999
5.175714 0.00052202386
5.176714 0.00049920841
5.177714 0.00047652898000000003
5.178714 0.00045398564999999996
5.179714 0.00043157856
5.180714 0.00040930777
5.181714 0.00038717334999999994
5.182714 0.00036517536
5.183714 0.00034331389999999997
5.184714 0.000321589
5.185714 0.00030000071999999997
5.186714 0.0002785491
5.187714 0.00025723425
5.188715 0.00023605609999999998
5.189714 0.00021501475999999997
5.190714 0.00019411025
5.191714 0.00017334257
5.192714 0.00015271177999999998
5.193714 0.00013221785
5.194714 0.00011186082
5.195714 9.1640658e-05
5.196714 7.1557389e-05
5.197714 5.1610988e-05
5.198714 3.1801437e-05
5.199714 1.2128683000000001e-05
5.200714 -7.4072915e-06
5.201715 -2.6806523999999997e-05
5.202714 -4.606911e-05
5.203714 -6.5195087e-05
5.204714 -8.4184541e-05
5.205714 -0.00010303755
5.206714 -0.00012175421
5.207714 -0.00014033462
5.208714 -0.00015877886999999998
5.209714 -0.0001770871
5.210714 -0.00019525937000000002
5.211714 -0.00021329583
5.212714 -0.0002311966
5.213714 -0.00024896178
5.214714 -0.00026659152
5.215714 -0.00028408595
5.216714 -0.00030144517
5.217714 -0.00031866934
5.218714 -0.00033575860999999997
5.219714 -0.0003527131
5.220714 -0.00036953297
5.221714 -0.00038621833
5.222714 -0.00040276946000000004
5.223714 -0.00041918637999999994
5.224714 -0.00043546938
5.225714 -0.00045161864
5.226714 -0.00046763429999999997
5.227714 -0.00048351658000000004
5.228714 -0.00049926575
5.229714 -0.000514882
5.230714 -0.0005303655599999999
5.231714 -0.00054571669
5.232714 -0.00056093563
5.233714 -0.00057602269
5.234715 -0.00059097811
5.235714 -0.00060580219
5.236714 -0.0006204951199999999
5.237714 -0.00063505731
5.238714 -0.00064948904
5.239714 -0.00066379052
5.240714 -0.00067796213
5.241714 -0.00069200419
5.242714 -0.0007059168599999999
5.243714 -0.00071970062
5.244714 -0.00073335564
5.245714 -0.00074688228
5.246714 -0.00076028086
5.247715 -0.0007735516199999999
5.248714 -0.0007866949999999999
5.249714 -0.00079971114
5.250714 -0.0008126004100000001
5.251714 -0.0008253631699999999
5.252714 -0.0008379996899999999
5.253714 -0.00085051033
5.254714 -0.0008628953799999999
5.255714 -0.00087515518
5.256714 -0.0008872901200000001
5.257714 -0.00089930054
5.258714 -0.00091118663
5.259714 -0.00092294895
5.260714 -0.00093458784
5.261714 -0.00094610359
5.262714 -0.00095749656
5.263714 -0.00096876729
5.264714 -0.00097991597
5.265714 -0.00099094314
5.266714 -0.0010018491
5.267715 -0.0010126342
5.268714 -0.0010232989999999999
5.269714 -0.0010338438
5.270714 -0.001044269
5.271714 -0.0010545749999999999
5.272714 -0.0010647622
5.273714 -0.001074831
5.274714 -0.0010847818
5.275714 -0.001094615
5.276714 -0.001104331
5.277714 -0.0011139302
5.278714 -0.001123413
5.279714 -0.0011327800000000001
5.280715 -0.0011420313
5.281714 -0.0011511676
5.282714 -0.0011601892
5.283714 -0.0011690965
5.284714 -0.00117789
5.285714 -0.0011865703
5.286714 -0.0011951377
5.287714 -0.0012035926
5.288714 -0.0012119357
5.289714 -0.0012201674
5.290714 -0.001228288
5.291714 -0.0012362981
5.292714 -0.0012441982
5.293715 -0.0012519889
5.294714 -0.0012596705
5.295714 -0.0012672436
5.296714 -0.0012747087
5.297714 -0.0012820659999999999
5.298714 -0.0012893164000000001
5.299714 -0.0012964601
5.300714 -0.0013034977
5.301714 -0.0013104296
5.302714 -0.0013172563
5.303714 -0.0013239782
5.304714 -0.0013305958
5.305714 -0.0013371096000000002
5.306714 -0.00134352
5.307714 -0.0013498275
5.308714 -0.0013560325
5.309714 -0.0013621356
5.310714 -0.0013681371
5.311714 -0.0013740376
5.312714 -0.0013798375
5.313715 -0.0013855373000000002
5.314714 -0.0013911376
5.315714 -0.0013966388
5.316714 -0.0014020414999999999
5.317714 -0.001407346
5.318714 -0.001412553
5.319714 -0.001417663
5.320714 -0.0014226765
5.321714 -0.0014275941
5.322714 -0.0014324161000000002
5.323714 -0.0014371433
5.324714 -0.001441776
5.325714 -0.0014463148999999998
5.326715 -0.0014507605000000001
5.327714 -0.0014551131
5.328714 -0.0014593734999999999
5.329714 -0.001463542
5.330714 -0.0014676193
5.331714 -0.0014716058
5.332714 -0.001475502
5.333714 -0.0014793084
5.334714 -0.0014830257
5.335714 -0.0014866541
5.336714 -0.0014901944000000002
5.337714 -0.0014936469
5.338714 -0.0014970123000000001
5.339714 -0.0015002909
5.340714 -0.0015034834999999999
5.341714 -0.0015065904
5.342714 -0.0015096121999999999
5.343714 -0.0015125493999999999
5.344714 -0.0015154026
5.345714 -0.0015181723
5.346714 -0.001520859
5.347714 -0.0015234634
5.348714 -0.0015259859
5.349714 -0.0015284268
5.350714 -0.0015307869000000002
5.351714 -0.0015330668
5.352714 -0.0015352669
5.353714 -0.0015373876999999999
5.354714 -0.0015394296
5.355714 -0.0015413936
5.356714 -0.0015432797
5.357714 -0.0015450885
5.358714 -0.0015468205999999997
5.359715 -0.0015484764
5.360714 -0.0015500565
5.361714 -0.0015515613999999998
5.362714 -0.0015529913
5.363714 -0.0015543472
5.364714 -0.0015556292
5.365714 -0.0015568377
5.366714 -0.0015579737
5.367714 -0.0015590372999999998
5.368714 -0.0015600289999999999
5.369714 -0.0015609494
5.370714 -0.0015617990000000002
5.371714 -0.0015625785000000002
5.372715 -0.0015632881
5.373714 -0.0015639285
5.374714 -0.0015645002
5.375714 -0.0015650039
5.376714 -0.0015654399000000002
5.377714 -0.001565809
5.378714 -0.0015661113000000001
5.379714 -0.0015663477999999999
5.380714 -0.0015665185999999998
5.381714 -0.0015666248
5.382714 -0.0015666665000000001
5.383714 -0.0015666440999999999
5.384714 -0.0015665584000000001
5.385714 -0.00156641
5.386714 -0.0015661992000000002
5.387714 -0.0015659264999999998
5.388714 -0.0015655922
5.389714 -0.0015651973
5.390714 -0.0015647418000000002
5.391714 -0.0015642267
5.392715 -0.0015636519
5.393714 -0.0015630181
5.394714 -0.0015623257999999999
5.395714 -0.0015615757
5.396714 -0.0015607680000000001
5.397714 -0.0015599033000000002
5.398714 -0.001558982
5.399714 -0.0015580048
5.400714 -0.001556972
5.401714 -0.001555884
5.402714 -0.0015547417
5.403714 -0.0015535450000000001
5.404714 -0.001552295
5.405715 -0.0015509919000000001
5.406714 -0.0015496362
5.407714 -0.0015482283
5.408714 -0.0015467689
5.409714 -0.0015452582
5.410714 -0.001543697
5.411714 -0.0015420855999999999
5.412714 -0.0015404243000000002
5.413714 -0.0015387139
5.414714 -0.0015369546
5.415714 -0.0015351467999999999
5.416714 -0.0015332912999999999
5.417714 -0.0015313881
5.418715 -0.0015294380999999998
5.419714 -0.0015274414
5.420714 -0.0015253985
5.421714 -0.0015233099000000001
5.422714 -0.0015211761
5.423714 -0.0015189975
5.424714 -0.0015167743
5.425714 -0.0015145072999999999
5.426714 -0.0015121967
5.427714 -0.0015098432
5.428714 -0.0015074471
5.429714 -0.0015050088
5.430714 -0.0015025289999999998
5.431714 -0.001500008
5.432714 -0.0014974462
5.433714 -0.0014948442
5.434714 -0.0014922025000000002
5.435714 -0.0014895215000000001
5.436714 -0.0014868016
5.437714 -0.0014840432999999999
5.438715 -0.0014812471
5.439714 -0.0014784134
5.440714 -0.0014755426
5.441714 -0.0014726352
5.442714 -0.0014696915
5.443714 -0.0014667121
5.444714 -0.0014636974
5.445714 -0.0014606476
5.446714 -0.0014575632000000001
5.447714 -0.0014544446999999999
5.448714 -0.0014512923000000002
5.449714 -0.0014481067
5.450714 -0.0014448879
5.451715 -0.0014416365
5.452714 -0.0014383529
5.453714 -0.0014350374
5.454714 -0.0014316905
5.455714 -0.0014283125000000001
5.456714 -0.0014249038
5.457714 -0.0014214649
5.458714 -0.001417996
5.459714 -0.0014144977
5.460714 -0.0014109703
5.461714 -0.0014074142
5.462714 -0.0014038298
5.463714 -0.0014002176
5.464714 -0.0013965779
5.465714 -0.001392911
5.466714 -0.0013892174
5.467714 -0.0013854976
5.468714 -0.0013817516999999999
5.469714 -0.0013779802
5.470714 -0.0013741836
5.471714 -0.0013703621
5.472714 -0.0013665162
5.473714 -0.001362646
5.474714 -0.0013587521
5.475714 -0.0013548347
5.476714 -0.0013508940999999999
5.477714 -0.0013469309
5.478714 -0.0013429451
5.479714 -0.0013389374
5.480714 -0.0013349078
5.481714 -0.001330857
5.482714 -0.0013267851
5.483714 -0.0013226924
5.484715 -0.0013185794
5.485714 -0.0013144465
5.486714 -0.001310294
5.487714 -0.0013061222
5.488714 -0.0013019315999999999
5.489714 -0.0012977224
5.490714 -0.0012934951
5.491714 -0.00128925
5.492714 -0.0012849875
5.493714 -0.0012807079000000002
5.494714 -0.0012764116
5.495714 -0.0012720989
5.496714 -0.00126777
5.497715 -0.0012634256
5.498714 -0.0012590656
5.499714 -0.0012546906
5.500714 -0.0012503007
5.501714 -0.0012458964
5.502714 -0.0012414779
5.503714 -0.0012370454000000001
5.504714 -0.0012325992
5.505714 -0.0012281397
5.506714 -0.0012236671
5.507714 -0.0012191816
5.508714 -0.0012146836
5.509714 -0.0012101733
5.510714 -0.0012056509999999999
5.511714 -0.001201117
5.512714 -0.0011965715000000002
5.513714 -0.001192015
5.514714 -0.0011874476
5.515714 -0.0011828696
5.516714 -0.0011782814
5.517715 -0.0011736833
5.518714 -0.0011690754
5.519714 -0.0011644582
5.520714 -0.0011598318
5.521714 -0.0011551969000000001
5.522714 -0.0011505534
5.523714 -0.0011459016
5.524714 -0.001141242
5.525714 -0.0011365747
5.526714 -0.0011319
5.527714 -0.0011272183
5.528714 -0.0011225296
5.529714 -0.0011178344
5.530715 -0.0011131328
5.531714 -0.0011084252
5.532714 -0.0011037116999999999
5.533714 -0.0010989926
5.534714 -0.001094268
5.535714 -0.0010895383
5.536714 -0.0010848036
5.537714 -0.0010800642
5.538714 -0.0010753204
5.539714 -0.0010705724
5.540714 -0.0010658204
5.541714 -0.0010610645
5.542714 -0.0010563051999999999
5.543715 -0.0010515428
5.544714 -0.0010467772
5.545714 -0.0010420089
5.546714 -0.0010372381
5.547714 -0.0010324651
5.548714 -0.00102769
5.549714 -0.0010229131
5.550714 -0.0010181347
5.551714 -0.001013355
5.552714 -0.0010085742
5.553714 -0.0010037924999999998
5.554714 -0.00099901017
5.555714 -0.0009942273200000001
5.556714 -0.00098944429
5.557714 -0.0009846610700000001
5.558714 -0.00097987795
5.559714 -0.00097509519
5.560714 -0.0009703127900000001
5.561714 -0.0009655311300000001
5.562714 -0.0009607501899999999
5.563715 -0.00095597015
5.564714 -0.0009511913
5.565714 -0.0009464137300000001
5.566714 -0.0009416377000000001
5.567714 -0.0009368633100000001
5.568714 -0.00093209073
5.569714 -0.00092732016
5.570714 -0.00092255186
5.571714 -0.00091778602
5.572714 -0.0009130228099999999
5.573714 -0.0009082623399999999
5.574714 -0.00090350504
5.575714 -0.0008987509299999999
5.576715 -0.0008940002800000001
5.577714 -0.00088925326
5.578714 -0.0008845100600000001
5.579714 -0.00087977096
5.580714 -0.00087503613
5.581714 -0.00087030576
5.582714 -0.0008655800199999999
5.583714 -0.00086085902
5.584714 -0.0008561430099999999
5.585714 -0.0008514321099999999
5.586714 -0.0008467263799999999
5.587714 -0.0008420261099999999
5.588714 -0.00083733139
5.589714 -0.00083264231
5.590714 -0.00082795896
5.591714 -0.0008232816100000001
5.592714 -0.00081861017
5.593714 -0.00081394501
5.594714 -0.0008092860300000001
5.595714 -0.00080463351
5.596714 -0.00079998745
5.597714 -0.0007953481100000001
5.598714 -0.0007907155099999999
5.599714 -0.0007860899100000001
5.600714 -0.0007814713200000001
5.601714 -0.0007768600000000001
5.602714 -0.00077225595
5.603714 -0.0007676593700000001
5.604714 -0.0007630704200000001
5.605714 -0.0007584893
5.606714 -0.00075391608
5.607714 -0.00074935097
5.608714 -0.00074479403
5.609715 -0.00074024542
5.610714 -0.00073570527
5.611714 -0.00073117367
5.612714 -0.0007266508
5.613714 -0.00072213666
5.614714 -0.00071763147
5.615714 -0.00071313525
5.616714 -0.00070864808
5.617714 -0.00070417009
5.618714 -0.0006997013299999999
5.619714 -0.00069524194
5.620714 -0.00069079197
5.621714 -0.00068635154
5.622715 -0.00068192066
5.623714 -0.0006774995699999999
5.624714 -0.00067308824
5.625714 -0.00066868679
5.626714 -0.0006642954300000001
5.627714 -0.00065991417
5.628714 -0.0006555431400000001
5.629714 -0.00065118247
5.630714 -0.00064683231
5.631714 -0.0006424927500000001
5.632714 -0.00063816392
5.633714 -0.00063384591
5.634714 -0.00062953886
5.635714 -0.00062524286
5.636714 -0.00062095805
5.637714 -0.00061668447
5.638714 -0.00061242226
5.639714 -0.00060817147
5.640714 -0.00060393218
5.641714 -0.0005997044399999999
5.642715 -0.0005954883400000001
5.643714 -0.00059128388
5.644714 -0.0005870911499999999
5.645714 -0.00058291016
5.646714 -0.0005787409
5.647714 -0.00057458342
5.648714 -0.0005704378099999999
5.649714 -0.00056630402
5.650714 -0.00056218209
5.651714 -0.00055807209
5.652714 -0.00055397404
5.653714 -0.00054988795
5.654714 -0.00054581392
5.655715 -0.00054175202
5.656714 -0.00053770223
5.657714 -0.0005336646600000001
5.658714 -0.0005296393299999999
5.659714 -0.0005256264600000001
5.660714 -0.0005216259500000001
5.661714 -0.0005176380000000001
5.662714 -0.0005136626400000001
5.663714 -0.00050969998
5.664714 -0.00050575004
5.665714 -0.00050181293
5.666714 -0.00049788864
5.667714 -0.00049397731
5.668715 -0.00049007895
5.669714 -0.00048619363
5.670714 -0.00048232140999999995
5.671714 -0.00047846224
5.672714 -0.00047461621999999996
5.673714 -0.00047078333
5.674714 -0.00046696364
5.675714 -0.00046315707999999996
5.676714 -0.00045936376000000007
5.677714 -0.00045558362999999994
5.678714 -0.00045181664
5.679714 -0.00044806288
5.680714 -0.0004443224
5.681714 -0.00044059511
5.682714 -0.00043688109999999995
5.683714 -0.00043318040999999996
5.684714 -0.000429493
5.685714 -0.00042581895999999997
5.686714 -0.00042215829
5.687714 -0.00041851108
5.688715 -0.00041487733
5.689714 -0.00041125703999999994
5.690714 -0.00040765029999999996
5.691714 -0.00040405711999999994
5.692714 -0.00040047753
5.693714 -0.00039691153999999997
5.694714 -0.00039335914
5.695714 -0.00038982043
5.696714 -0.00038629531999999996
5.697714 -0.00038278380999999995
5.698714 -0.00037928593999999997
5.699714 -0.00037580164
5.700714 -0.00037233093999999997
5.701715 -0.00036887377
5.702714 -0.00036543011
5.703714 -0.0003619999
5.704714 -0.00035858316
5.705714 -0.00035517983
5.706714 -0.00035178987
5.707714 -0.00034841328
5.708714 -0.00034505003
5.709714 -0.00034170012
5.710714 -0.0003383635
5.711714 -0.00033504024999999997
5.712714 -0.00033173029999999996
5.713714 -0.0003284337
5.714714 -0.00032515047
5.715714 -0.00032188066
5.716714 -0.00031862423
5.717714 -0.00031538124999999997
5.718714 -0.00031215177
5.719714 -0.00030893575
5.720714 -0.00030573328
5.721714 -0.00030254432
5.722714 -0.00029936896
5.723714 -0.00029620709999999997
5.724714 -0.00029305882
5.725714 -0.00028992406
5.726714 -0.00028680281
5.727714 -0.00028369507
5.728714 -0.00028060074
5.729714 -0.00027751985
5.730714 -0.00027445228
5.731714 -0.00027139799
5.732714 -0.00026835696
5.733714 -0.00026532909
5.734715 -0.00026231435
5.735714 -0.00025931265000000005
5.736714 -0.00025632396
5.737714 -0.00025334821
5.738714 -0.00025038535
5.739714 -0.00024743533
5.740714 -0.00024449814000000004
5.741714 -0.00024157372999999998
5.742714 -0.0002386621
5.743714 -0.00023576317
5.744714 -0.00023287698
5.745714 -0.00023000349999999998
5.746714 -0.00022714271
5.747715 -0.00022429457999999998
5.748714 -0.00022145912000000003
5.749714 -0.0002186363
5.750714 -0.00021582609
5.751714 -0.00021302849
5.752714 -0.00021024343
5.753714 -0.00020747093000000001
5.754714 -0.00020471089
5.755714 -0.00020196328
5.756714 -0.00019922807
5.757714 -0.00019650514999999997
5.758714 -0.00019379452000000002
5.759714 -0.00019109607000000002
5.760714 -0.00018840976
5.761714 -0.00018573551
5.762714 -0.00018307327
5.763714 -0.00018042296
5.764714 -0.00017778452
5.765714 -0.00017515792000000001
5.766714 -0.00017254309
5.767715 -0.00016994001
5.768714 -0.00016734861
5.769714 -0.00016476887999999999
5.770714 -0.00016220079
5.771714 -0.0001596443
5.772714 -0.00015709938
5.773714 -0.00015456606
5.774714 -0.00015204425
5.775714 -0.00014953398
5.776714 -0.00014703519
5.777714 -0.00014454787
5.778714 -0.00014207196
5.779714 -0.00013960743
5.780715 -0.0001371542
5.781714 -0.00013471223999999998
5.782714 -0.00013228147
5.783714 -0.0001298618
5.784714 -0.00012745317
5.785714 -0.00012505548
5.786714 -0.00012266861000000001
5.787714 -0.0001202925
5.788714 -0.00011792702999999999
5.789714 -0.00011557208
5.790714 -0.00011322758999999999
5.791714 -0.00011089343
5.792714 -0.00010856952999999999
5.793715 -0.0001062558
5.794714 -0.00010395215000000001
5.795714 -0.00010165852
5.796714 -9.937484699999999e-05
5.797714 -9.7101065e-05
5.798714 -9.4837128e-05
5.799714 -9.2582997e-05
5.800714 -9.0338636e-05
5.801714 -8.810401400000001e-05
5.802714 -8.5879094e-05
5.803714 -8.3663855e-05
5.804714 -8.145826799999999e-05
5.805714 -7.9262298e-05
5.806714 -7.707592400000001e-05
5.807714 -7.48991e-05
5.808714 -7.2731785e-05
5.809714 -7.0573924e-05
5.810714 -6.8425464e-05
5.811714 -6.628634999999999e-05
5.812714 -6.4156501e-05
5.813715 -6.2035849e-05
5.814714 -5.9924298e-05
5.815714 -5.7821779e-05
5.816714 -5.5728190999999995e-05
5.817714 -5.3643436e-05
5.818714 -5.1567433999999997e-05
5.819714 -4.950009e-05
5.820714 -4.7441307e-05
5.821714 -4.5391005e-05
5.822714 -4.3349095e-05
5.823714 -4.1315502e-05
5.824714 -3.9290148e-05
5.825714 -3.7272972000000004e-05
5.826715 -3.5263905999999996e-05
5.827714 -3.326289e-05
5.828714 -3.1269875e-05
5.829714 -2.9284799999999998e-05
5.830714 -2.7307615e-05
5.831714 -2.5338277999999997e-05
5.832714 -2.337673e-05
5.833714 -2.142292e-05
5.834714 -1.9476791e-05
5.835714 -1.7538281e-05
5.836714 -1.5607326e-05
5.837714 -1.3683854e-05
5.838714 -1.1767786e-05
5.839714 -9.8590426e-06
5.840714 -7.9575358e-06
5.841714 -6.0631726999999995e-06
5.842714 -4.1758597e-06
5.843714 -2.2954994000000002e-06
5.844714 -4.219936e-07
5.845714 1.4447553e-06
5.846714 3.304843e-06
5.847714 5.1583608e-06
5.848714 7.005397200000001e-06
5.849714 8.8460339e-06
5.850714 1.0680346e-05
5.851714 1.2508403000000002e-05
5.852714 1.4330266000000001e-05
5.853714 1.6145988e-05
5.854714 1.7955617999999997e-05
5.855714 1.9759194000000002e-05
5.856714 2.1556758e-05
5.857714 2.3348338e-05
5.858714 2.5133966e-05
5.859715 2.6913671e-05
5.860714 2.8687484000000002e-05
5.861714 3.0455439e-05
5.862714 3.2217571e-05
5.863714 3.3973924e-05
5.864714 3.5724548000000005e-05
5.865714 3.7469493e-05
5.866714 3.9208825000000005e-05
5.867714 4.0942615e-05
5.868714 4.2670936e-05
5.869714 4.4393877e-05
5.870714 4.6111529e-05
5.871714 4.7823983e-05
5.872715 4.953133699999999e-05
5.873714 5.1233689999999996e-05
5.874714 5.2931148e-05
5.875714 5.4623808000000006e-05
5.876714 5.6311762e-05
5.877714 5.7995118e-05
5.878714 5.9673943e-05
5.879714 6.1348328e-05
5.880714 6.301835400000001e-05
5.881714 6.4684082e-05
5.882714 6.6345575e-05
5.883714 6.8002885e-05
5.884714 6.9656068e-05
5.885714 7.1305158e-05
5.886714 7.295020100000001e-05
5.887714 7.4591219e-05
5.888714 7.6228264e-05
5.889714 7.7861358e-05
5.890714 7.9490536e-05
5.891714 8.1115837e-05
5.892715 8.2737296e-05
5.893714 8.4354963e-05
5.894714 8.5968878e-05
5.895714 8.7579099e-05
5.896714 8.918567e-05
5.897714 9.0788654e-05
5.898714 9.2388126e-05
5.899714 9.3984136e-05
5.900714 9.5576752e-05
5.901714 9.7166048e-05
5.902714 9.8752093e-05
5.903714 0.00010033495999999999
5.904714 0.00010191468000000001
5.905715 0.00010349133
5.906714 0.00010506498
5.907714 0.00010663565
5.908714 0.00010820340000000001
5.909714 0.00010976827
5.910714 0.00011133028999999999
5.911714 0.00011288948
5.912714 0.00011444586999999999
5.913714 0.00011599949
5.914714 0.00011755035
5.915714 0.00011909846
5.916714 0.00012064385
5.917714 0.00012218654
5.918715 0.00012372657
5.919714 0.00012526393
5.920714 0.00012679869000000002
5.921714 0.00012833088
5.922714 0.00012986054000000002
5.923714 0.00013138773000000002
5.924714 0.00013291249
5.925714 0.00013443489
5.926714 0.00013595499
5.927714 0.00013747285999999998
5.928714 0.00013898857
5.929714 0.00014050221
5.930714 0.00014201382
5.931714 0.00014352348
5.932714 0.00014503125
5.933714 0.00014653721
5.934714 0.00014804137
5.935714 0.00014954381000000002
5.936714 0.00015104455
5.937714 0.00015254362
5.938715 0.00015404106
5.939714 0.00015553686
5.940714 0.00015703104
5.941714 0.00015852359000000001
5.942714 0.0001600145
5.943714 0.00016150378
5.944714 0.00016299141
5.945714 0.00016447739000000002
5.946714 0.00016596168
5.947714 0.00016744431
5.948714 0.00016892524
5.949714 0.00017040447
5.950714 0.00017188202
5.951715 0.00017335788
5.952714 0.00017483203999999999
5.953714 0.00017630455
5.954714 0.00017777539
5.955714 0.00017924463
5.956714 0.00018071223
5.957714 0.00018217826
5.958714 0.00018364273
5.959714 0.00018510565
5.960714 0.00018656707
5.961714 0.000188027
5.962714 0.00018948545999999998
5.963714 0.00019094246000000002
5.964714 0.00019239801
5.965714 0.00019385211
5.966714 0.00019530477999999999
5.967714 0.00019675598999999998
5.968714 0.00019820573000000003
5.969714 0.000199654
5.970714 0.00020110081
5.971714 0.00020254610999999998
5.972714 0.00020398988
5.973714 0.00020543211999999998
5.974714 0.0002068728
5.975714 0.00020831194000000002
5.976714 0.00020974950999999998
5.977714 0.00021118548999999999
5.978714 0.00021261989999999997
5.979714 0.00021405274
5.980714 0.00021548399
5.981714 0.00021691366999999998
5.982714 0.00021834178
5.983714 0.00021976834
5.984715 0.00022119339000000002
5.985714 0.00022261687999999998
5.986714 0.00022403885
5.987714 0.00022545933
5.988714 0.00022687827000000002
5.989714 0.0002282957
5.990714 0.0002297116
5.991714 0.00023112593
5.992714 0.00023253867
5.993714 0.00023394985
5.994714 0.00023535935999999998
5.995714 0.00023676719
5.996714 0.00023817327
5.997715 0.00023957755
5.998714 0.00024097997
5.999714 0.00024238047
6.000714 0.00024377899999999998
6.001714 0.00024517549
6.002714 0.00024656983
6.003714 0.00024796202
6.004714 0.00024935198
6.005714 0.00025073962
6.006714 0.00025212489
6.007714 0.00025350778
6.008714 0.00025488821
6.009714 0.00025626616
6.010714 0.00025764161
6.011714 0.0002590145
6.012714 0.00026038481
6.013714 0.00026175252999999997
6.014714 0.00026311761
6.015714 0.00026448001
6.016714 0.00026583971
6.017715 0.00026719672
6.018714 0.00026855096
6.019714 0.00026990244
6.020714 0.00027125106
6.021714 0.00027259684
6.022714 0.00027393969
6.023714 0.00027527954
6.024714 0.00027661636
6.025714 0.00027795011
6.026714 0.00027928067999999996
6.027714 0.00028060800999999997
6.028714 0.00028193208
6.029714 0.00028325276
6.030715 0.00028457
6.031714 0.00028588374000000004
6.032714 0.00028719392
6.033714 0.00028850043
6.034714 0.00028980323
6.035714 0.00029110226
6.036714 0.00029239745
6.037714 0.00029368875
6.038714 0.00029497605
6.039714 0.00029625937
6.040714 0.00029753858
6.041714 0.00029881362
6.042714 0.00030008446
6.043715 0.000301351
6.044714 0.00030261318999999997
6.045714 0.00030387096
6.046714 0.00030512419
6.047714 0.00030637284
6.048714 0.0003076168
6.049714 0.00030885599
6.050714 0.00031009026
6.051714 0.00031131954
6.052714 0.00031254374
6.053714 0.00031376270999999996
6.054714 0.00031497636
6.055714 0.00031618458
6.056714 0.00031738723000000003
6.057714 0.00031858419
6.058714 0.00031977538
6.059714 0.00032096068
6.060714 0.00032213995
6.061714 0.00032331313
6.062714 0.00032448011
6.063715 0.00032564078
6.064714 0.00032679507
6.065714 0.00032794287
6.066714 0.00032908411
6.067714 0.00033021870000000004
6.068714 0.00033134656
6.069714 0.00033246763
6.070714 0.00033358183000000005
6.071714 0.00033468907
6.072714 0.00033578929
6.073714 0.00033688236
6.074714 0.00033796825
6.075714 0.00033904685
6.076715 0.00034011807
6.077714 0.00034118182
6.078714 0.00034223799
6.079714 0.00034328646
6.080714 0.0003443271
6.081714 0.00034535985
6.082714 0.00034638456
6.083714 0.00034740110000000004
6.084714 0.00034840937
6.085714 0.00034940922
6.086714 0.00035040052
6.087714 0.00035138316
6.088714 0.00035235701
6.089714 0.00035332193
6.090714 0.00035427779
6.091714 0.00035522446
6.092714 0.00035616181
6.093714 0.00035708973999999997
6.094714 0.00035800808
6.095714 0.00035891678
6.096714 0.00035981566
6.097714 0.0003607046
6.098714 0.00036158347
6.099714 0.00036245217
6.100714 0.00036331055
6.101714 0.00036415847
6.102714 0.00036499582000000004
6.103714 0.00036582246
6.104714 0.00036663826
6.105714 0.00036744304
6.106714 0.00036823672
6.107714 0.00036901908999999996
6.108714 0.00036979005999999997
6.109715 0.00037054945
6.110714 0.00037129713999999996
6.111714 0.00037203299
6.112714 0.00037275686
6.113714 0.00037346858
6.114714 0.00037416802999999996
6.115714 0.00037485509
6.116714 0.00037552961
6.117714 0.00037619146999999997
6.118714 0.00037684056
6.119714 0.00037747672999999997
6.120714 0.00037809989000000003
6.121714 0.00037870993
6.122715 0.00037930672000000004
6.123714 0.00037989014
6.124714 0.00038046010000000003
6.125714 0.00038101646
6.126714 0.00038155913
6.127714 0.00038208800000000005
6.128714 0.00038260291000000006
6.129714 0.00038310377000000005
6.130714 0.00038359044
6.131714 0.00038406279
6.132714 0.00038452062999999993
6.133714 0.00038496391000000004
6.134714 0.00038539247
6.135714 0.00038580611000000003
6.136714 0.00038620468999999997
6.137714 0.00038658809
6.138714 0.00038695607000000003
6.139714 0.0003873085
6.140714 0.00038764528999999997
6.141714 0.00038796616
6.142715 0.00038827101999999996
6.143714 0.00038855968999999997
6.144714 0.00038883200000000003
6.145714 0.00038908779
6.146714 0.0003893269
6.147714 0.00038954918000000003
6.148714 0.0003897544
6.149714 0.00038994253
6.150714 0.00039011338
6.151714 0.00039026672000000006
6.152714 0.00039040251
6.153714 0.00039052056000000003
6.154714 0.00039062073999999997
6.155715 0.00039070292
6.156714 0.00039076685000000004
6.157714 0.00039081255999999997
6.158714 0.00039083975
6.159714 0.00039084839
6.160714 0.00039083825
6.161714 0.00039080924
6.162714 0.00039076117
6.163714 0.00039069396
6.164714 0.00039060736999999994
6.165714 0.00039050137
6.166714 0.00039037577
6.167714 0.00039023043
6.168715 0.00039006522
6.169714 0.00038988000999999996
6.170714 0.00038967460000000005
6.171714 0.00038944895000000003
6.172714 0.00038920289
6.173714 0.00038893631
6.174714 0.00038864910000000006
6.175714 0.0003883411
6.176714 0.00038801222000000007
6.177714 0.00038766228999999997
6.178714 0.00038729122
6.179714 0.00038689891000000004
6.180714 0.00038648518
6.181714 0.00038604998999999996
6.182714 0.00038559305999999997
6.183714 0.00038511444
6.184714 0.00038461385
6.185714 0.00038409116
6.186714 0.00038354633
6.187714 0.00038297908
6.188715 0.00038238936
6.189714 0.00038177695
6.190714 0.00038114174
6.191714 0.00038048352
6.192714 0.00037980216999999996
6.193714 0.00037909749
6.194714 0.00037836935
6.195714 0.00037761757999999997
6.196714 0.00037684207999999996
6.197714 0.00037604261
6.198714 0.00037521904000000004
6.199714 0.00037437128
6.200714 0.00037349912
6.201715 0.00037260247
6.202714 0.00037168115
6.203714 0.0003707351
6.204714 0.00036976412
6.205714 0.00036876812999999997
6.206714 0.00036774702
6.207714 0.00036670065000000003
6.208714 0.00036562891999999996
6.209714 0.00036453168
6.210714 0.00036340889
6.211714 0.00036226038
6.212714 0.00036108609
6.213714 0.00035988587
6.214714 0.00035865962
6.215714 0.00035740725
6.216714 0.00035612861
6.217714 0.00035482365
6.218714 0.00035349224
6.219714 0.00035213423000000004
6.220714 0.00035074954000000004
6.221714 0.00034933807
6.222714 0.00034789971
6.223714 0.00034643433
6.224714 0.00034494187
6.225714 0.0003434222
6.226714 0.00034187523999999996
6.227714 0.00034030086
6.228714 0.00033869896
6.229714 0.00033706949
6.230714 0.00033541232
6.231714 0.00033372737
6.232714 0.00033201454
6.233714 0.00033027375
6.234715 0.00032850487
6.235714 0.00032670785
6.236714 0.00032488256
6.237714 0.00032302892
6.238714 0.00032114679
6.239714 0.00031923612
6.240714 0.00031729676
6.241714 0.00031532863
6.242714 0.00031333161000000003
6.243714 0.0003113056
6.244714 0.00030925046
6.245714 0.0003071661
6.246714 0.00030505241
6.247715 0.0003029093
6.248714 0.00030073663
6.249714 0.00029853428999999996
6.250714 0.00029630221
6.251714 0.0002940403
6.252714 0.00029174846
6.253714 0.00028942660999999996
6.254714 0.00028707468
6.255714 0.00028469256
6.256714 0.00028228023000000004
6.257714 0.00027983763000000004
6.258714 0.00027736467
6.259714 0.00027486135
6.260714 0.00027232759
6.261714 0.00026976338
6.262714 0.00026716864
6.263714 0.00026454338
6.264714 0.00026188757
6.265714 0.0002592011
6.266714 0.00025648403
6.267715 0.00025373624000000003
6.268714 0.00025095774
6.269714 0.00024814847
6.270714 0.00024530841
6.271714 0.0002424375
6.272714 0.00023953571
6.273714 0.00023660298
6.274714 0.00023363928
6.275714 0.00023064456
6.276714 0.00022761876
6.277714 0.00022456186
6.278714 0.00022147383000000002
6.279714 0.00021835458000000002
6.280715 0.00021520414000000002
6.281714 0.00021202243000000001
6.282714 0.00020880943
6.283714 0.00020556515
6.284714 0.00020228953999999998
6.285714 0.00019898257
6.286714 0.00019564425
6.287714 0.00019227455
6.288714 0.00018887346999999998
6.289714 0.00018544097000000001
6.290714 0.00018197705
6.291714 0.00017848172
6.292714 0.00017495495
6.293715 0.00017139673999999998
6.294714 0.00016780706
6.295714 0.00016418592
6.296714 0.0001605333
6.297714 0.00015684915999999999
6.298714 0.00015313350999999998
6.299714 0.00014938632
6.300714 0.00014560759
6.301714 0.00014179729999999998
6.302714 0.00013795542999999998
6.303714 0.00013408198999999998
6.304714 0.00013017697999999998
6.305714 0.00012624038
6.306714 0.00012227222
6.307714 0.00011827250999999999
6.308714 0.00011424127
6.309714 0.00011017852000000001
6.310714 0.0001060843
6.311714 0.00010195866000000001
6.312714 9.780164900000002e-05
6.313715 9.3613312e-05
6.314714 8.9393717e-05
6.315714 8.5142915e-05
6.316714 8.086098e-05
6.317714 7.6547968e-05
6.318714 7.2203972e-05
6.319714 6.7829041e-05
6.320714 6.3423249e-05
6.321714 5.8986672000000006e-05
6.322714 5.4519364e-05
6.323714 5.002139e-05
6.324714 4.5492817e-05
6.325714 4.0933696e-05
6.326715 3.6344082e-05
6.327714 3.1724031e-05
6.328714 2.7073591e-05
6.329714 2.2392814e-05
6.330714 1.7681748999999998e-05
6.331714 1.2940451e-05
6.332714 8.168969100000001e-06
6.333714 3.3673619e-06
6.334714 -1.4643113e-06
6.335714 -6.3259854e-06
6.336714 -1.1217591e-05
6.337714 -1.6139053e-05
6.338714 -2.1090291000000002e-05
6.339714 -2.607122e-05
6.340714 -3.1081743e-05
6.341714 -3.612177e-05
6.342714 -4.1191193999999996e-05
6.343714 -4.6289912e-05
6.344714 -5.1417811e-05
6.345714 -5.6574783e-05
6.346714 -6.176071e-05
6.347714 -6.697547399999999e-05
6.348714 -7.221896699999999e-05
6.349714 -7.7491063e-05
6.350714 -8.279166099999999e-05
6.351714 -8.8120629e-05
6.352714 -9.3477871e-05
6.353714 -9.886326799999999e-05
6.354714 -0.00010427669
6.355714 -0.00010971805
6.356714 -0.00011518721
6.357714 -0.00012068408
6.358714 -0.00012620852
6.359715 -0.00013176042
6.360714 -0.00013733965
6.361714 -0.00014294608
6.362714 -0.00014857957
6.363714 -0.00015423997
6.364714 -0.00015992715
6.365714 -0.00016564095000000002
6.366714 -0.00017138119
6.367714 -0.00017714773
6.368714 -0.00018294036
6.369714 -0.00018875891
6.370714 -0.00019460322
6.371714 -0.00020047305000000002
6.372715 -0.00020636825999999998
6.373714 -0.00021228863999999997
6.374714 -0.00021823397999999998
6.375714 -0.00022420410999999998
6.376714 -0.00023019884
6.377714 -0.00023621797000000002
6.378714 -0.00024226133
6.379714 -0.00024832871
6.380714 -0.00025441997999999996
6.381714 -0.00026053492
6.382714 -0.0002666734
6.383714 -0.0002728352
6.384714 -0.00027902022
6.385714 -0.00028522823
6.386714 -0.00029145911
6.387714 -0.00029771265
6.388714 -0.00030398874
6.389714 -0.00031028712000000003
6.390714 -0.0003166077
6.391714 -0.00032295025
6.392715 -0.00032931457
6.393714 -0.00033570045
6.394714 -0.00034210773
6.395714 -0.00034853615
6.396714 -0.00035498549
6.397714 -0.00036145555
6.398714 -0.00036794604
6.399714 -0.00037445679
6.400714 -0.00038098749
6.401714 -0.00038753792000000004
6.402714 -0.00039410787999999994
6.403714 -0.00040069704
6.404714 -0.0004073052
6.405715 -0.00041393204999999996
6.406714 -0.00042057741
6.407714 -0.00042724099999999997
6.408714 -0.00043392256
6.409714 -0.00044062189999999996
6.410714 -0.00044733874
6.411714 -0.00045407287
6.412714 -0.00046082405
6.413714 -0.00046759201000000003
6.414714 -0.00047437652
6.415714 -0.00048117736000000003
6.416714 -0.00048799429
6.417714 -0.00049482701
6.418715 -0.00050167532
6.419714 -0.00050853896
6.420714 -0.0005154177
6.421714 -0.00052231117
6.422714 -0.00052921914
6.423714 -0.0005361414
6.424714 -0.00054307757
6.425714 -0.00055002743
6.426714 -0.00055699065
6.427714 -0.0005639668400000001
6.428714 -0.0005709558100000001
6.429714 -0.00057795723
6.430714 -0.0005849708
6.431714 -0.00059199624
6.432714 -0.00059903318
6.433714 -0.0006060813599999999
6.434714 -0.00061314049
6.435714 -0.0006202102700000001
6.436714 -0.00062729041
6.437714 -0.0006343806
6.438715 -0.00064148062
6.439714 -0.00064859014
6.440714 -0.00065570889
6.441714 -0.00066283665
6.442714 -0.00066997304
6.443714 -0.00067711785
6.444714 -0.00068427075
6.445714 -0.00069143148
6.446714 -0.0006985998
6.447714 -0.0007057753000000001
6.448714 -0.00071295772
6.449714 -0.00072014673
6.450714 -0.00072734201
6.451715 -0.00073454326
6.452714 -0.00074175009
6.453714 -0.00074896216
6.454714 -0.00075617909
6.455714 -0.00076340057
6.456714 -0.00077062632
6.457714 -0.0007778557099999999
6.458714 -0.00078508865
6.459714 -0.00079232459
6.460714 -0.00079956335
6.461714 -0.00080680438
6.462714 -0.00081404742
6.463714 -0.0008212921799999999
6.464714 -0.0008285382099999999
6.465714 -0.00083578516
6.466714 -0.0008430328299999999
6.467714 -0.0008502807799999999
6.468714 -0.00085752872
6.469714 -0.0008647762999999999
6.470714 -0.0008720232500000001
6.471714 -0.0008792691
6.472714 -0.00088651368
6.473714 -0.00089375671
6.474714 -0.0009009976600000001
6.475714 -0.0009082364199999999
6.476714 -0.0009154724499999999
6.477714 -0.00092270557
6.478714 -0.00092993532
6.479714 -0.0009371613500000001
6.480714 -0.0009443833700000001
6.481714 -0.00095160094
6.482714 -0.00095881378
6.483714 -0.00096602134
6.484715 -0.0009732233599999999
6.485714 -0.00098041955
6.486714 -0.00098760929
6.487714 -0.0009947923900000002
6.488714 -0.0010019684
6.489714 -0.0010091369
6.490714 -0.0010162976
6.491714 -0.00102345
6.492714 -0.0010305939
6.493714 -0.0010377289
6.494714 -0.0010448545
6.495714 -0.0010519705000000001
6.496714 -0.0010590765
6.497715 -0.0010661721
6.498714 -0.001073257
6.499714 -0.0010803308
6.500714 -0.0010873931000000001
6.501714 -0.0010944438000000001
6.502714 -0.0011014822999999999
6.503714 -0.0011085082
6.504714 -0.0011155213999999999
6.505714 -0.0011225211
6.506714 -0.0011295072
6.507714 -0.0011364793
6.508714 -0.0011434369
6.509714 -0.0011503796
6.510714 -0.001157307
6.511714 -0.0011642188000000001
6.512714 -0.0011711144000000001
6.513714 -0.0011779935
6.514714 -0.0011848556999999999
6.515714 -0.0011917004
6.516714 -0.0011985276
6.517715 -0.0012053365
6.518714 -0.0012121269
6.519714 -0.0012188983
6.520714 -0.0012256504
6.521714 -0.0012323829
6.522714 -0.0012390953
6.523714 -0.0012457872
6.524714 -0.0012524583
6.525714 -0.0012591084999999998
6.526714 -0.001265737
6.527714 -0.0012723437
6.528714 -0.0012789283
6.529714 -0.0012854903
6.530715 -0.0012920294
6.531714 -0.0012985452
6.532714 -0.0013050374
6.533714 -0.0013115056000000001
6.534714 -0.0013179494999999999
6.535714 -0.0013243686999999998
6.536714 -0.0013307626
6.537714 -0.0013371311000000001
6.538714 -0.0013434736
6.539714 -0.0013497895
6.540714 -0.0013560789
6.541714 -0.001362341
6.542714 -0.0013685755
6.543715 -0.001374782
6.544714 -0.0013809601000000001
6.545714 -0.0013871095
6.546714 -0.0013932296
6.547714 -0.0013993201
6.548714 -0.0014053806000000001
6.549714 -0.0014114107
6.550714 -0.00141741
6.551714 -0.0014233783
6.552714 -0.0014293151
6.553714 -0.0014352199999999999
6.554714 -0.0014410927
6.555714 -0.0014469329
6.556714 -0.0014527401
6.557714 -0.0014585141
6.558714 -0.0014642544
6.559714 -0.0014699608
6.560714 -0.0014756328
6.561714 -0.0014812702
6.562714 -0.0014868724
6.563715 -0.0014924392
6.564714 -0.0014979702
6.565714 -0.0015034649
6.566714 -0.0015089229
6.567714 -0.0015143441
6.568714 -0.0015197277
6.569714 -0.0015250737
6.570714 -0.0015303816000000001
6.571714 -0.0015356507
6.572714 -0.0015408812
6.573714 -0.0015460721
6.574714 -0.0015512234
6.575714 -0.0015563347999999998
6.576715 -0.001561406
6.577714 -0.0015664362000000001
6.578714 -0.0015714255
6.579714 -0.0015763734999999998
6.580714 -0.0015812797000000001
6.581714 -0.001586144
6.582714 -0.0015909659999999999
6.583714 -0.0015957452
6.584714 -0.0016004817
6.585714 -0.0016051747999999998
6.586714 -0.0016098244
6.587714 -0.00161443
6.588714 -0.0016189913
6.589714 -0.0016235083
6.590714 -0.0016279801999999999
6.591714 -0.0016324069
6.592714 -0.0016367881000000002
6.593714 -0.0016411233
6.594714 -0.0016454122999999998
6.595714 -0.0016496546
6.596714 -0.0016538497
6.597714 -0.0016579974
6.598714 -0.0016620976
6.599714 -0.0016661494
6.600714 -0.0016701530000000002
6.601714 -0.0016741078
6.602714 -0.0016780133999999998
6.603714 -0.0016818693999999998
6.604714 -0.0016856758999999999
6.605714 -0.0016894324000000002
6.606714 -0.0016931384000000002
6.607714 -0.0016967935
6.608714 -0.0017003978000000002
6.609715 -0.0017039510999999998
6.610714 -0.0017074526
6.611714 -0.0017109023000000001
6.612714 -0.0017142999999999998
6.613714 -0.0017176455
6.614714 -0.0017209381999999998
6.615714 -0.0017241781999999999
6.616714 -0.0017273649
6.617714 -0.0017304983000000001
6.618714 -0.0017335778
6.619714 -0.0017366036000000002
6.620714 -0.0017395746999999998
6.621714 -0.0017424914000000002
6.622715 -0.0017453533
6.623714 -0.0017481598
6.624714 -0.0017509112
6.625714 -0.0017536064000000001
6.626714 -0.0017562459000000001
6.627714 -0.0017588289
6.628714 -0.0017613553000000001
6.629714 -0.0017638246999999998
6.630714 -0.0017662373000000002
6.631714 -0.0017685921
6.632714 -0.0017708893
6.633714 -0.0017731287
6.634714 -0.0017753098
6.635714 -0.0017774326000000002
6.636714 -0.0017794968
6.637714 -0.001781502
6.638714 -0.0017834484
6.639714 -0.0017853353999999998
6.640714 -0.0017871627000000001
6.641714 -0.0017889306000000002
6.642715 -0.0017906386
6.643714 -0.0017922864999999999
6.644714 -0.0017938739000000002
6.645714 -0.0017954008999999998
6.646714 -0.0017968672
6.647714 -0.0017982723999999998
6.648714 -0.0017996164000000001
6.649714 -0.001800899
6.650714 -0.0018021197
6.651714 -0.0018032787999999998
6.652714 -0.0018043756000000002
6.653714 -0.0018054101
6.654714 -0.001806382
6.655715 -0.0018072911000000002
6.656714 -0.0018081371
6.657714 -0.0018089199999999999
6.658714 -0.0018096394
6.659714 -0.0018102954
6.660714 -0.0018108874
6.661714 -0.0018114155
6.662714 -0.0018118796999999998
6.663714 -0.0018122795
6.664714 -0.0018126149
6.665714 -0.0018128859999999999
6.666714 -0.0018130922
6.667714 -0.0018132336
6.668715 -0.0018133102
6.669714 -0.0018133218
6.670714 -0.0018132683
6.671714 -0.0018131494000000001
6.672714 -0.0018129651
6.673714 -0.0018127153
6.674714 -0.0018123998
6.675714 -0.0018120187000000001
6.676714 -0.0018115713999999998
6.677714 -0.0018110582
6.678714 -0.0018104787000000002
6.679714 -0.0018098328
6.680714 -0.0018091202999999999
6.681714 -0.0018083412
6.682714 -0.0018074955999999999
6.683714 -0.0018065828
6.684714 -0.0018056029
6.685714 -0.0018045561
6.686714 -0.001803442
6.687714 -0.0018022603
6.688715 -0.0018010111999999998
6.689714 -0.0017996947
6.690714 -0.0017983106
6.691714 -0.0017968589
6.692714 -0.0017953393
6.693714 -0.0017937518000000002
6.694714 -0.0017920967
6.695714 -0.0017903736
6.696714 -0.0017885826
6.697714 -0.0017867235999999998
6.698714 -0.0017847967999999998
6.699714 -0.0017828017
6.700714 -0.0017807386
6.701715 -0.0017786072999999999
6.702714 -0.0017764078
6.703714 -0.00177414
6.704714 -0.0017718041000000001
6.705714 -0.0017693995999999998
6.706714 -0.0017669267
6.707714 -0.0017643853
6.708714 -0.0017617756
6.709714 -0.0017590972000000001
6.710714 -0.0017563501
6.711714 -0.0017535345000000001
6.712714 -0.0017506502000000001
6.713714 -0.0017476972
6.714714 -0.0017446757
6.715714 -0.0017415854
6.716714 -0.0017384262000000002
6.717714 -0.0017351986
6.718714 -0.0017319022
6.719714 -0.0017285370999999999
6.720714 -0.0017251034
6.721714 -0.0017216013000000002
6.722714 -0.0017180306
6.723714 -0.0017143915000000002
6.724714 -0.001710684
6.725714 -0.0017069083999999997
6.726714 -0.0017030641
6.727714 -0.001699152
6.728714 -0.0016951717
6.729714 -0.0016911232
6.730714 -0.0016870066
6.731714 -0.001682822
6.732714 -0.0016785697999999998
6.733714 -0.0016742495
6.734715 -0.0016698614
6.735714 -0.0016654054000000001
6.736714 -0.0016608817999999997
6.737714 -0.0016562904
6.738714 -0.0016516316
6.739714 -0.0016469052
6.740714 -0.0016421113999999998
6.741714 -0.00163725
6.742714 -0.0016323214
6.743714 -0.0016273255999999998
6.744714 -0.0016222626
6.745714 -0.0016171326999999999
6.746714 -0.001611936
6.747715 -0.0016066726000000002
6.748714 -0.0016013426
6.749714 -0.001595946
6.750714 -0.0015904832000000002
6.751714 -0.0015849542
6.752714 -0.0015793591999999999
6.753714 -0.0015736982999999998
6.754714 -0.0015679718
6.755714 -0.0015621796
6.756714 -0.0015563219
6.757714 -0.0015503991
6.758714 -0.001544411
6.759714 -0.0015383578999999998
6.760714 -0.0015322401
6.761714 -0.0015260574999999999
6.762714 -0.0015198104
6.763714 -0.0015134989
6.764714 -0.0015071229
6.765714 -0.001500683
6.766714 -0.001494179
6.767715 -0.0014876113000000001
6.768714 -0.0014809798
6.769714 -0.0014742849
6.770714 -0.0014675266
6.771714 -0.0014607054
6.772714 -0.0014538214
6.773714 -0.0014468746
6.774714 -0.0014398654000000002
6.775714 -0.0014327939
6.776714 -0.0014256605
6.777714 -0.0014184654
6.778714 -0.0014112088
6.779714 -0.001403891
6.780715 -0.0013965123
6.781714 -0.0013890728000000001
6.782714 -0.0013815728
6.783714 -0.0013740127
6.784714 -0.0013663926
6.785714 -0.0013587127
6.786714 -0.0013509733
6.787714 -0.0013431748
6.788714 -0.0013353172
6.789714 -0.001327401
6.790714 -0.0013194262
6.791714 -0.0013113931
6.792714 -0.0013033021
6.793715 -0.0012951533
6.794714 -0.001286947
6.795714 -0.0012786834
6.796714 -0.0012703629
6.797714 -0.0012619857
6.798714 -0.0012535519000000002
6.799714 -0.0012450620000000001
6.800714 -0.0012365163
6.801714 -0.0012279149
6.802714 -0.0012192582999999999
6.803714 -0.0012105466999999999
6.804714 -0.0012017805000000001
6.805714 -0.0011929599
6.806714 -0.0011840854
6.807714 -0.0011751571
6.808714 -0.0011661755
6.809714 -0.0011571406999999999
6.810714 -0.0011480533
6.811714 -0.0011389135
6.812714 -0.0011297216
6.813715 -0.0011204779
6.814714 -0.0011111828000000001
6.815714 -0.0011018366
6.816714 -0.0010924396000000002
6.817714 -0.0010829922
6.818714 -0.0010734944999999999
6.819714 -0.0010639471
6.820714 -0.0010543502
6.821714 -0.0010447041
6.822714 -0.0010350092
6.823714 -0.0010252659000000001
6.824714 -0.0010154746000000001
6.825714 -0.0010056355
6.826715 -0.000995749
6.827714 -0.0009858155
6.828714 -0.00097583552
6.829714 -0.00096580934
6.830714 -0.00095573732
6.831714 -0.00094561992
6.832714 -0.0009354575899999999
6.833714 -0.0009252506099999999
6.834714 -0.0009149996
6.835714 -0.00090470485
6.836714 -0.00089436671
6.837714 -0.0008839856499999999
6.838714 -0.0008735622
6.839714 -0.00086309656
6.840714 -0.00085258935
6.841714 -0.00084204075
6.842714 -0.0008314514199999999
6.843714 -0.0008208214200000001
6.844714 -0.0008101515
6.845714 -0.0007994417500000001
6.846714 -0.0007886927099999999
6.847714 -0.00077790482
6.848714 -0.00076707829
6.849714 -0.00075621374
6.850714 -0.0007453113999999999
6.851714 -0.00073437177
6.852714 -0.00072339521
6.853714 -0.00071238214
6.854714 -0.00070133306
6.855714 -0.00069024832
6.856714 -0.00067912833
6.857714 -0.00066797361
6.858714 -0.0006567846
6.859715 -0.0006455617
6.860714 -0.0006343054300000001
6.861714 -0.00062301619
6.862714 -0.00061169453
6.863714 -0.00060034081
6.864714 -0.0005889555700000001
6.865714 -0.00057753923
6.866714 -0.00056609229
6.867714 -0.00055461514
6.868714 -0.0005431083500000001
6.869714 -0.00053157232
6.870714 -0.00052000755
6.871714 -0.00050841445
6.872715 -0.00049679352
6.873714 -0.00048514516
6.874714 -0.00047346994
6.875714 -0.00046176824000000006
6.876714 -0.00045004053
6.877714 -0.00043828732
6.878714 -0.00042650908999999996
6.879714 -0.00041470626000000003
6.880714 -0.00040287937
6.881714 -0.00039102893000000005
6.882714 -0.00037915539999999997
6.883714 -0.00036725928
6.884714 -0.0003553411
6.885714 -0.00034340133
6.886714 -0.00033144051
6.887714 -0.00031945915
6.888714 -0.00030745778
6.889714 -0.00029543688999999996
6.890714 -0.000283397
6.891714 -0.0002713386
6.892715 -0.00025926224
6.893714 -0.00024716837
6.894714 -0.00023505751999999998
6.895714 -0.00022293018000000002
6.896714 -0.00021078683
6.897714 -0.00019862796
6.898714 -0.00018645406
6.899714 -0.00017426561
6.900714 -0.00016206307
6.901714 -0.00014984693
6.902714 -0.00013761766
6.903714 -0.00012537574
6.904714 -0.00011312165
6.905715 -0.0001008559
6.906714 -8.8578958e-05
6.907714 -7.6291332e-05
6.908714 -6.3993519e-05
6.909714 -5.1686038000000003e-05
6.910714 -3.9369405e-05
6.911714 -2.7044138e-05
6.912714 -1.471077e-05
6.913714 -2.3698359e-06
6.914714 9.978126800000001e-06
6.915714 2.2332573e-05
6.916714 3.469296e-05
6.917714 4.7058742e-05
6.918715 5.9429368e-05
6.919714 7.1804294e-05
6.920714 8.4182983e-05
6.921714 9.656488400000001e-05
6.922714 0.00010894947
6.923714 0.00012133619999999999
6.924714 0.00013372454
6.925714 0.00014611397000000002
6.926714 0.00015850395
6.927714 0.00017089399
6.928714 0.00018328353
6.929714 0.00019567207999999998
6.930714 0.0002080591
6.931714 0.0002204441
6.932714 0.00023282653000000002
6.933714 0.00024520589000000004
6.934714 0.00025758163
6.935714 0.00026995325999999996
6.936714 0.00028232025
6.937714 0.00029468204
6.938715 0.00030703809
6.939714 0.00031938789
6.940714 0.00033173092
6.941714 0.00034406658
6.942714 0.00035639434
6.943714 0.00036871372
6.944714 0.0003810241
6.945714 0.00039332499
6.946714 0.00040561586
6.947714 0.00041789617
6.948714 0.00043016539
6.949714 0.00044242296999999996
6.950714 0.00045466845
6.951715 0.00046690134
6.952714 0.00047912103999999994
6.953714 0.00049132709
6.954714 0.00050351905
6.955714 0.00051569632
6.956714 0.00052785849
6.957714 0.00054000502
6.958714 0.00055213536
6.959714 0.00056424915
6.960714 0.0005763457500000001
6.961714 0.0005884247
6.962714 0.00060048551
6.963714 0.00061252758
6.964714 0.0006245504199999999
6.965714 0.00063655357
6.966714 0.00064853639
6.967714 0.0006604984299999999
6.968714 0.00067243909
6.969714 0.00068435779
6.970714 0.0006962540699999999
6.971714 0.0007081273
6.972714 0.00071997692
6.973714 0.00073180245
6.974714 0.0007436033199999999
6.975714 0.00075537901
6.976714 0.0007671289500000001
6.977714 0.0007788527
6.978714 0.00079054962
6.979714 0.00080221917
6.980714 0.0008138609699999999
6.981714 0.0008254744900000001
6.982714 0.00083705927
6.983714 0.0008486146700000001
6.984715 0.00086014034
6.985714 0.00087163571
6.986714 0.0008831004399999999
6.987714 0.00089453388
6.988714 0.0009059355799999999
6.989714 0.00091730517
6.990714 0.00092864211
6.991714 0.00093994577
6.992714 0.00095121586
6.993714 0.00096245185
6.994714 0.0009736531
6.995714 0.00098481933
6.996714 0.0009959499
6.997715 0.0010070444
6.998714 0.0010181022
6.999714 0.0010291229
7.000714 0.0010401060999999999
7.001714 0.0010510511000000001
7.002714 0.0010619576
7.003714 0.0010728249
7.004714 0.0010836528000000001
7.005714 0.0010944407000000001
7.006714 0.0011051881
7.007714 0.0011158946
7.008714 0.0011265596999999999
7.009714 0.001137183
7.010714 0.0011477639
7.011714 0.0011583023
7.012714 0.0011687973
7.013714 0.0011792488
7.014714 0.0011896563
7.015714 0.0012000192000000002
7.016714 0.0012103372
7.017715 0.0012206097
7.018714 0.0012308365
7.019714 0.0012410169
7.020714 0.0012511505
7.021714 0.0012612368
7.022714 0.0012712754
7.023714 0.0012812658
7.024714 0.0012912074
7.025714 0.0013011001000000002
7.026714 0.001310943
7.027714 0.0013207358999999998
7.028714 0.0013304782
7.029714 0.0013401695
7.030715 0.0013498094000000001
7.031714 0.0013593974
7.032714 0.001368933
7.033714 0.0013784159000000001
7.034714 0.0013878455
7.035714 0.0013972216000000001
7.036714 0.0014065437000000001
7.037714 0.0014158114
7.038714 0.0014250244
7.039714 0.0014341822
7.040714 0.0014432844000000001
7.041714 0.0014523308
7.042714 0.001461321
7.043715 0.0014702544
7.044714 0.0014791308
7.045714 0.0014879499
7.046714 0.0014967112
7.047714 0.0015054144
7.048714 0.0015140589999999999
7.049714 0.0015226447
7.050714 0.0015311713000000001
7.051714 0.0015396379
7.052714 0.0015480446000000001
7.053714 0.0015563908
7.054714 0.0015646763
7.055714 0.0015729003
7.056714 0.001581063
7.057714 0.0015891637
7.058714 0.0015972018000000002
7.059714 0.0016051772
7.060714 0.0016130896
7.061714 0.0016209386
7.062714 0.0016287237
7.063715 0.0016364444999999999
7.064714 0.0016441008
7.065714 0.0016516924
7.066714 0.001659219
7.067714 0.0016666798
7.068714 0.0016740751
7.069714 0.0016814041
7.070714 0.0016886666
7.071714 0.0016958625999999998
7.072714 0.0017029914
7.073714 0.0017100527000000001
7.074714 0.0017170463
7.075714 0.0017239718
7.076715 0.0017308290000000001
7.077714 0.0017376175999999999
7.078714 0.0017443372
7.079714 0.0017509873999999998
7.080714 0.0017575680000000002
7.081714 0.0017640785
7.082714 0.0017705186
7.083714 0.0017768882
7.084714 0.0017831869999999999
7.085714 0.0017894143
7.086714 0.0017955703
7.087714 0.0018016544
7.088714 0.0018076665999999999
7.089714 0.0018136065000000001
7.090714 0.0018194735999999998
7.091714 0.0018252680000000001
7.092714 0.0018309894999999998
7.093714 0.0018366376
7.094714 0.0018422120999999998
7.095714 0.0018477129
7.096714 0.0018531398000000002
7.097714 0.0018584924000000001
7.098714 0.0018637706999999999
7.099714 0.0018689745000000002
7.100714 0.0018741035000000002
7.101714 0.0018791574
7.102714 0.001884136
7.103714 0.0018890392
7.104714 0.0018938668000000002
7.105714 0.0018986186
7.106714 0.0019032941
7.107714 0.0019078932
7.108714 0.0019124158
7.109715 0.0019168616
7.110714 0.0019212303
7.111714 0.0019255214
7.112714 0.0019297354999999999
7.113714 0.0019338715
7.114714 0.0019379294999999999
7.115714 0.0019419096000000001
7.116714 0.0019458113
7.117714 0.0019496342999999999
7.118714 0.0019533787
7.119714 0.0019570442
7.120714 0.0019606307000000003
7.121714 0.0019641376999999997
7.122715 0.0019675655
7.123714 0.0019709136
7.124714 0.0019741820999999997
7.125714 0.0019773708
7.126714 0.0019804796
7.127714 0.0019835083
7.128714 0.0019864567
7.129714 0.0019893248
7.130714 0.0019921124
7.131714 0.0019948195
7.132714 0.0019974459
7.133714 0.0019999915999999998
7.134714 0.0020024559
7.135714 0.0020048396
7.136714 0.0020071418000000003
7.137714 0.0020093627
7.138714 0.002011502
7.139714 0.0020135597999999997
7.140714 0.0020155359
7.141714 0.0020174302
7.142715 0.0020192427
7.143714 0.0020209733000000002
7.144714 0.0020226216
7.145714 0.0020241878
7.146714 0.0020256719
7.147714 0.0020270738
7.148714 0.0020283935
7.149714 0.0020296306
7.150714 0.0020307854
7.151714 0.0020318579
7.152714 0.0020328478000000002
7.153714 0.0020337555
7.154714 0.0020345806
7.155715 0.0020353231
7.156714 0.002035983
7.157714 0.0020365604000000003
7.158714 0.0020370553
7.159714 0.0020374673
7.160714 0.0020377967
7.161714 0.0020380434
7.162714 0.0020382075
7.163714 0.0020382886
7.164714 0.0020382869
7.165714 0.0020382024
7.166714 0.0020380348
7.167714 0.0020377844
7.168715 0.0020374509
7.169714 0.0020370344
7.170714 0.0020365349
7.171714 0.0020359525
7.172714 0.0020352869
7.173714 0.0020345382
7.174714 0.0020337066
7.175714 0.0020327921
7.176714 0.0020317946
7.177714 0.0020307143
7.178714 0.0020295513
7.179714 0.0020283054
7.180714 0.0020269768
7.181714 0.0020255658000000003
7.182714 0.0020240723
7.183714 0.0020224961
7.184714 0.0020208377
7.185714 0.0020190973
7.186714 0.0020172745
7.187714 0.0020153699000000002
7.188715 0.0020133832
7.189714 0.0020113144
7.190714 0.002009164
7.191714 0.0020069318
7.192714 0.0020046178
7.193714 0.0020022226
7.194714 0.0019997457
7.195714 0.0019971872
7.196714 0.0019945477
7.197714 0.0019918269000000002
7.198714 0.0019890248999999997
7.199714 0.001986142
7.200714 0.0019831781
7.201715 0.0019801335
7.202714 0.0019770083
7.203714 0.0019738025
7.204714 0.0019705165
7.205714 0.0019671503
7.206714 0.001963704
7.207714 0.0019601779
7.208714 0.0019565719
7.209714 0.0019528863000000001
7.210714 0.0019491214999999998
7.211714 0.0019452775
7.212714 0.0019413543
7.213714 0.0019373523
7.214714 0.0019332714
7.215714 0.0019291121
7.216714 0.0019248744000000002
7.217714 0.0019205587
7.218714 0.0019161647000000002
7.219714 0.0019116928999999999
7.220714 0.0019071433
7.221714 0.0019025163
7.222714 0.0018978119
7.223714 0.0018930301
7.224714 0.0018881714
7.225714 0.0018832359000000001
7.226714 0.0018782239000000001
7.227714 0.0018731353999999999
7.228714 0.0018679706
7.229714 0.0018627299000000001
7.230714 0.0018574136
7.231714 0.0018520217
7.232714 0.0018465546
7.233714 0.0018410123
7.234715 0.0018353954000000002
7.235714 0.0018297040000000001
7.236714 0.0018239385
7.237714 0.0018180992
7.238714 0.0018121860000000001
7.239714 0.0018061996999999999
7.240714 0.0018001402999999999
7.241714 0.0017940081
7.242714 0.0017878034
7.243714 0.0017815262000000001
7.244714 0.0017751774
7.245714 0.0017687567
7.246714 0.0017622648000000002
7.247715 0.0017557017000000002
7.248714 0.0017490676
7.249714 0.0017423629999999998
7.250714 0.001735588
7.251714 0.0017287432
7.252714 0.0017218283
7.253714 0.0017148441
7.254714 0.0017077906
7.255714 0.0017006680999999998
7.256714 0.0016934771
7.257714 0.0016862177
7.258714 0.0016788902999999998
7.259714 0.0016714954
7.260714 0.0016640328
7.261714 0.0016565032999999998
7.262714 0.0016489069999999998
7.263714 0.0016412444999999998
7.264714 0.0016335158000000002
7.265714 0.0016257216
7.266714 0.0016178619
7.267715 0.0016099374999999998
7.268714 0.0016019485000000001
7.269714 0.0015938951
7.270714 0.0015857780000000001
7.271714 0.0015775973
7.272714 0.0015693535
7.273714 0.0015610471
7.274714 0.0015526781
7.275714 0.0015442471000000001
7.276714 0.0015357544
7.277714 0.0015272004
7.278714 0.0015185854
7.279714 0.0015099098
7.280715 0.001501174
7.281714 0.0014923784
7.282714 0.0014835232000000001
7.283714 0.0014746089
7.284714 0.0014656359
7.285714 0.0014566045
7.286714 0.0014475152
7.287714 0.0014383682999999999
7.288714 0.0014291643
7.289714 0.0014199037
7.290714 0.0014105867
7.291714 0.0014012139
7.292714 0.0013917856
7.293715 0.0013823025
7.294714 0.0013727647
7.295714 0.0013631729
7.296714 0.0013535272
7.297714 0.0013438284
7.298714 0.0013340768
7.299714 0.0013242729000000001
7.300714 0.0013144168
7.301714 0.0013045094
7.302714 0.0012945508999999999
7.303714 0.0012845418
7.304714 0.0012744823999999999
7.305714 0.0012643732
7.306714 0.0012542147
7.307714 0.0012440072
7.308714 0.0012337512
7.309714 0.0012234472
7.310714 0.0012130955
7.311714 0.0012026965
7.312714 0.001192251
7.313715 0.0011817589
7.314714 0.0011712213
7.315714 0.0011606381
7.316714 0.00115001
7.317714 0.0011393377
7.318714 0.0011286214000000001
7.319714 0.0011178616000000001
7.320714 0.0011070589999999999
7.321714 0.0010962139
7.322714 0.0010853268
7.323714 0.0010743984
7.324714 0.001063429
7.325714 0.0010524192
7.326715 0.0010413694
7.327714 0.0010302802
7.328714 0.0010191522
7.329714 0.0010079857000000001
7.330714 0.00099678136
7.331714 0.00098553955
7.332714 0.0009742608200000001
7.333714 0.0009629456099999999
7.334714 0.00095159439
7.335714 0.00094020779
7.336714 0.0009287861800000001
7.337714 0.00091733009
7.338714 0.0009058400800000001
7.339714 0.0008943165100000001
7.340714 0.00088275992
7.341714 0.00087117087
7.342714 0.0008595498000000001
7.343714 0.00084789735
7.344714 0.0008362138
7.345714 0.0008244998800000001
7.346714 0.00081275602
7.347714 0.00080098289
7.348714 0.0007891808299999999
7.349714 0.00077735049
7.350714 0.0007654924000000001
7.351714 0.00075360713
7.352714 0.00074169516
7.353714 0.00072975708
7.354714 0.00071779341
7.355714 0.00070580472
7.356714 0.00069379153
7.357714 0.00068175436
7.358714 0.00066969378
7.359715 0.00065761028
7.360714 0.0006455044100000001
7.361714 0.0006333767
7.362714 0.00062122772
7.363714 0.0006090579099999999
7.364714 0.00059686781
7.365714 0.00058465803
7.366714 0.0005724290099999999
7.367714 0.0005601813
7.368714 0.0005479154399999999
7.369714 0.00053563199
7.370714 0.00052333144
7.371714 0.00051101438
7.372715 0.0004986813599999999
7.373714 0.00048633287
7.374714 0.00047396957
7.375714 0.00046159194
7.376714 0.00044920057
7.377714 0.00043679605999999996
7.378714 0.00042437896
7.379714 0.00041194979999999994
7.380714 0.00039950923999999995
7.381714 0.00038705779999999995
7.382714 0.00037459604
7.383714 0.00036212457
7.384714 0.00034964391
7.385714 0.00033715466999999997
7.386714 0.00032465739
7.387714 0.00031215261
7.388714 0.0002996409
7.389714 0.00028712282
7.390714 0.00027459887
7.391714 0.00026206963
7.392715 0.00024953565
7.393714 0.00023699745
7.394714 0.00022445558
7.395714 0.00021191058
7.396714 0.00019936301000000002
7.397714 0.00018681339000000002
7.398714 0.00017426228999999999
7.399714 0.00016171026
7.400714 0.00014915786
7.401714 0.00013660564
7.402714 0.00012405417000000001
7.403714 0.000111504
7.404714 9.8955729e-05
7.405715 8.6409921e-05
7.406714 7.386713e-05
7.407714 6.1327944e-05
7.408714 4.8792936000000004e-05
7.409714 3.6262673999999996e-05
7.410714 2.3737734e-05
7.411714 1.1218681e-05
7.412714 -1.293918e-06
7.413714 -1.3799505999999999e-05
7.414714 -2.6297525000000002e-05
7.415714 -3.8787422e-05
7.416714 -5.1268648e-05
7.417714 -6.3740663e-05
7.418715 -7.6202917e-05
7.419714 -8.8654883e-05
7.420714 -0.00010109602
7.421714 -0.00011352579
7.422714 -0.00012594368000000002
7.423714 -0.00013834913
7.424714 -0.00015074161
7.425714 -0.00016312058
7.426714 -0.00017548552
7.427714 -0.00018783586999999999
7.428714 -0.00020017111999999997
7.429714 -0.00021249068
7.430714 -0.00022479401
7.431714 -0.00023708055
7.432714 -0.00024934975000000004
7.433714 -0.00026160108
7.434714 -0.00027383392
7.435714 -0.00028604777
7.436714 -0.00029824203
7.437714 -0.00031041616
7.438715 -0.00032256958
7.439714 -0.00033470176
7.440714 -0.00034681211
7.441714 -0.00035890014
7.442714 -0.00037096529
7.443714 -0.00038300700000000004
7.444714 -0.00039502474
7.445714 -0.00040701798
7.446714 -0.00041898625
7.447714 -0.000430929
7.448714 -0.0004428457
7.449714 -0.00045473589
7.450714 -0.00046659907
7.451715 -0.00047843469000000003
7.452714 -0.00049024225
7.453714 -0.00050202129
7.454714 -0.00051377124
7.455714 -0.00052549162
7.456714 -0.000537182
7.457714 -0.00054884176
7.458714 -0.00056047043
7.459714 -0.00057206757
7.460714 -0.00058363253
7.461714 -0.0005951649199999999
7.462714 -0.0006066642100000001
7.463714 -0.0006181298399999999
7.464714 -0.00062956128
7.465714 -0.0006409581100000001
7.466714 -0.00065231975
7.467714 -0.00066364569
7.468714 -0.00067493547
7.469714 -0.00068618851
7.470714 -0.0006974044499999999
7.471714 -0.00070858268
7.472714 -0.0007197227700000001
7.473714 -0.0007308241899999999
7.474714 -0.0007418865200000001
7.475714 -0.0007529093200000001
7.476714 -0.0007638919700000001
7.477714 -0.0007748341000000001
7.478714 -0.0007857353
7.479714 -0.00079659512
7.480714 -0.00080741293
7.481714 -0.0008181885299999999
7.482714 -0.0008289212
7.483714 -0.00083961058
7.484715 -0.00085025622
7.485714 -0.0008608577399999999
7.486714 -0.0008714144300000001
7.487714 -0.0008819261
7.488714 -0.0008923922
7.489714 -0.0009028121
7.490714 -0.00091318552
7.491714 -0.0009235120200000001
7.492714 -0.00093379103
7.493714 -0.00094402203
7.494714 -0.00095420473
7.495714 -0.0009643386
7.496714 -0.00097442316
7.497715 -0.00098445807
7.498714 -0.00099444287
7.499714 -0.001004377
7.500714 -0.0010142602
7.501714 -0.001024092
7.502714 -0.001033872
7.503714 -0.0010435999
7.504714 -0.0010532751
7.505714 -0.0010628974
7.506714 -0.0010724662999999999
7.507714 -0.0010819815
7.508714 -0.0010914426
7.509714 -0.0011008491
7.510714 -0.0011102008999999999
7.511714 -0.0011194973
7.512714 -0.0011287381
7.513714 -0.0011379229999999999
7.514714 -0.0011470515
7.515714 -0.0011561233
7.516714 -0.0011651379
7.517715 -0.0011740950999999998
7.518714 -0.0011829942
7.519714 -0.0011918351999999999
7.520714 -0.0012006175000000001
7.521714 -0.0012093408
7.522714 -0.0012180047
7.523714 -0.0012266088
7.524714 -0.0012351527
7.525714 -0.0012436361
7.526714 -0.0012520587
7.527714 -0.00126042
7.528714 -0.0012687198
7.529714 -0.0012769577
7.530715 -0.0012851332
7.531714 -0.0012932463000000002
7.532714 -0.0013012964
7.533714 -0.0013092833
7.534714 -0.0013172066
7.535714 -0.0013250662
7.536714 -0.0013328616
7.537714 -0.0013405925
7.538714 -0.0013482587
7.539714 -0.00135586
7.540714 -0.0013633958
7.541714 -0.0013708658999999998
7.542714 -0.0013782702
7.543715 -0.0013856082999999999
7.544714 -0.0013928799
7.545714 -0.0014000847
7.546714 -0.0014072224
7.547714 -0.0014142927
7.548714 -0.0014212954999999999
7.549714 -0.0014282302
7.550714 -0.0014350968
7.551714 -0.0014418948999999999
7.552714 -0.0014486243
7.553714 -0.0014552846999999999
7.554714 -0.0014618759
7.555714 -0.0014683975
7.556714 -0.0014748493
7.557714 -0.0014812312999999998
7.558714 -0.0014875431
7.559714 -0.0014937844
7.560714 -0.0014999552
7.561714 -0.0015060551
7.562714 -0.0015120841
7.563715 -0.0015180416
7.564714 -0.0015239279
7.565714 -0.0015297426000000002
7.566714 -0.0015354855000000002
7.567714 -0.0015411564000000003
7.568714 -0.0015467549
7.569714 -0.0015522812
7.570714 -0.0015577349000000002
7.571714 -0.0015631158
7.572714 -0.0015684237999999998
7.573714 -0.0015736587
7.574714 -0.0015788199999999999
7.575714 -0.0015839079000000002
7.576715 -0.0015889220000000002
7.577714 -0.0015938622
7.578714 -0.0015987281999999998
7.579714 -0.0016035199
7.580714 -0.0016082371
7.581714 -0.0016128796999999998
7.582714 -0.0016174476
7.583714 -0.0016219405
7.584714 -0.0016263582
7.585714 -0.0016307004999999999
7.586714 -0.0016349675
7.587714 -0.0016391592
7.588714 -0.001643275
7.589714 -0.0016473152
7.590714 -0.0016512797
7.591714 -0.0016551681
7.592714 -0.0016589807
7.593714 -0.0016627172999999999
7.594714 -0.0016663774999999999
7.595714 -0.0016699616
7.596714 -0.0016734692999999998
7.597714 -0.0016769004999999998
7.598714 -0.0016802554000000002
7.599714 -0.0016835338
7.600714 -0.0016867356
7.601714 -0.0016898606
7.602714 -0.0016929089
7.603714 -0.0016958803999999998
7.604714 -0.0016987751
7.605714 -0.0017015927
7.606714 -0.0017043333999999999
7.607714 -0.0017069969999999998
7.608714 -0.0017095835999999998
7.609715 -0.0017120927000000001
7.610714 -0.0017145248
7.611714 -0.0017168797
7.612714 -0.0017191573
7.613714 -0.0017213577000000002
7.614714 -0.0017234805999999999
7.615714 -0.0017255265000000002
7.616714 -0.0017274948
7.617714 -0.0017293857999999998
7.618714 -0.0017311997000000001
7.619714 -0.0017329363
7.620714 -0.0017345956
7.621714 -0.0017361775
7.622715 -0.0017376822
7.623714 -0.0017391098000000002
7.624714 -0.0017404602000000002
7.625714 -0.0017417333
7.626714 -0.0017429293
7.627714 -0.0017440481000000002
7.628714 -0.00174509
7.629714 -0.0017460548000000002
7.630714 -0.0017469425000000002
7.631714 -0.001747753
7.632714 -0.0017484867999999999
7.633714 -0.0017491434999999998
7.634714 -0.0017497232
7.635714 -0.0017502261
7.636714 -0.0017506522999999998
7.637714 -0.0017510016
7.638714 -0.0017512742
7.639714 -0.0017514701999999998
7.640714 -0.0017515898
7.641714 -0.0017516328
7.642715 -0.0017515997000000002
7.643714 -0.00175149
7.644714 -0.0017513044
7.645714 -0.0017510429
7.646714 -0.0017507055000000001
7.647714 -0.0017502922000000001
7.648714 -0.0017498034
7.649714 -0.001749239
7.650714 -0.0017485994
7.651714 -0.0017478845999999999
7.652714 -0.0017470948
7.653714 -0.00174623
7.654714 -0.0017452905
7.655715 -0.0017442764
7.656714 -0.0017431879
7.657714 -0.0017420251999999998
7.658714 -0.0017407881
7.659714 -0.0017394772000000002
7.660714 -0.0017380921999999997
7.661714 -0.0017366337
7.662714 -0.0017351013999999999
7.663714 -0.0017334958
7.664714 -0.0017318169
7.665714 -0.0017300648
7.666714 -0.0017282398
7.667714 -0.0017263420999999999
7.668715 -0.0017243718000000002
7.669714 -0.001722329
7.670714 -0.0017202138999999998
7.671714 -0.0017180269
7.672714 -0.0017157681000000001
7.673714 -0.0017134378
7.674714 -0.0017110359999999998
7.675714 -0.0017085629000000001
7.676714 -0.0017060190999999998
7.677714 -0.0017034045
7.678714 -0.0017007193
7.679714 -0.001697964
7.680714 -0.0016951386
7.681714 -0.0016922435000000001
7.682714 -0.0016892787
7.683714 -0.0016862448000000002
7.684714 -0.0016831417999999998
7.685714 -0.00167997
7.686714 -0.0016767295
7.687714 -0.0016734205999999999
7.688715 -0.0016700438
7.689714 -0.001666599
7.690714 -0.0016630866
7.691714 -0.0016595070000000002
7.692714 -0.0016558601000000001
7.693714 -0.0016521463999999999
7.694714 -0.0016483662
7.695714 -0.0016445198000000002
7.696714 -0.0016406071
7.697714 -0.001636629
7.698714 -0.0016325856
7.699714 -0.0016284770000000001
7.700714 -0.0016243034999999999
7.701715 -0.0016200656
7.702714 -0.0016157637000000001
7.703714 -0.001611398
7.704714 -0.0016069687
7.705714 -0.0016024761999999999
7.706714 -0.0015979211
7.707714 -0.0015933032
7.708714 -0.0015886233
7.709714 -0.0015838815999999999
7.710714 -0.0015790781999999999
7.711714 -0.0015742138
7.712714 -0.0015692884
7.713714 -0.0015643025
7.714714 -0.0015592565000000001
7.715714 -0.0015541504000000002
7.716714 -0.0015489848
7.717714 -0.0015437598999999999
7.718714 -0.0015384760999999998
7.719714 -0.0015331338000000002
7.720714 -0.0015277329999999999
7.721714 -0.0015222744
7.722714 -0.0015167581
7.723714 -0.0015111847
7.724714 -0.0015055543
7.725714 -0.0014998674
7.726714 -0.0014941244
7.727714 -0.0014883256
7.728714 -0.0014824715
7.729714 -0.0014765622
7.730714 -0.0014705983
7.731714 -0.0014645801
7.732714 -0.001458508
7.733714 -0.0014523825
7.734715 -0.0014462039
7.735714 -0.0014399726
7.736714 -0.0014336891
7.737714 -0.0014273536
7.738714 -0.0014209667
7.739714 -0.0014145286
7.740714 -0.0014080399000000001
7.741714 -0.0014015008
7.742714 -0.0013949117999999998
7.743714 -0.0013882733
7.744714 -0.0013815856
7.745714 -0.0013748492
7.746714 -0.0013680644
7.747715 -0.0013612317
7.748714 -0.0013543516
7.749714 -0.0013474242000000001
7.750714 -0.0013404503
7.751714 -0.00133343
7.752714 -0.001326364
7.753714 -0.0013192524
7.754714 -0.001312096
7.755714 -0.001304895
7.756714 -0.0012976499
7.757714 -0.0012903613
7.758714 -0.0012830294
7.759714 -0.0012756547
7.760714 -0.0012682379
7.761714 -0.0012607791
7.762714 -0.0012532791
7.763714 -0.0012457381
7.764714 -0.0012381566
7.765714 -0.0012305351
7.766714 -0.0012228739
7.767715 -0.0012151737
7.768714 -0.0012074347
7.769714 -0.0011996574
7.770714 -0.0011918423000000001
7.771714 -0.0011839898
7.772714 -0.0011761002
7.773714 -0.001168174
7.774714 -0.0011602118
7.775714 -0.0011522139
7.776714 -0.0011441807
7.777714 -0.0011361128
7.778714 -0.0011280105
7.779714 -0.0011198744
7.780715 -0.0011117048
7.781714 -0.0011035021
7.782714 -0.001095267
7.783714 -0.0010869999
7.784714 -0.0010787011
7.785714 -0.0010703712
7.786714 -0.0010620108
7.787714 -0.0010536202
7.788714 -0.0010451999999999998
7.789714 -0.0010367506
7.790714 -0.0010282724
7.791714 -0.0010197661000000001
7.792714 -0.0010112321
7.793715 -0.0010026707
7.794714 -0.00099408253
7.795714 -0.0009854680700000001
7.796714 -0.00097682778
7.797714 -0.0009681621099999999
7.798714 -0.0009594715300000001
7.799714 -0.00095075638
7.800714 -0.0009420174100000001
7.801714 -0.0009332548000000001
7.802714 -0.00092446917
7.803714 -0.0009156609800000001
7.804714 -0.00090683061
7.805714 -0.0008979786799999999
7.806714 -0.00088910565
7.807714 -0.00088021188
7.808714 -0.0008712978300000001
7.809714 -0.00086236423
7.810714 -0.00085341135
7.811714 -0.00084443973
7.812714 -0.0008354498300000001
7.813715 -0.00082644219
7.814714 -0.00081741728
7.815714 -0.0008083757199999999
7.816714 -0.00079931779
7.817714 -0.00079024403
7.818714 -0.00078115499
7.819714 -0.00077205113
7.820714 -0.0007629329
7.821714 -0.0007538008
7.822714 -0.00074465529
7.823714 -0.00073549686
7.824714 -0.00072632592
7.825714 -0.00071714298
7.826715 -0.00070794845
7.827714 -0.00069874282
7.828714 -0.0006895265
7.829714 -0.00068030004
7.830714 -0.0006710638
7.831714 -0.00066181829
7.832714 -0.00065256395
7.833714 -0.00064330125
7.834714 -0.0006340306299999999
7.835714 -0.0006247526
7.836714 -0.00061546762
7.837714 -0.00060617613
7.838714 -0.0005968786400000001
7.839714 -0.00058757564
7.840714 -0.00057826755
7.841714 -0.00056895492
7.842714 -0.00055963819
7.843714 -0.00055031787
7.844714 -0.00054099442
7.845714 -0.00053166832
7.846714 -0.00052234004
7.847714 -0.00051301008
7.848714 -0.00050367885
7.849714 -0.00049434684
7.850714 -0.00048501455999999996
7.851714 -0.00047568241999999995
7.852714 -0.00046635087
7.853714 -0.00045702036
7.854714 -0.00044769140000000003
7.855714 -0.00043836434999999996
7.856714 -0.00042903966
7.857714 -0.0004197178
7.858714 -0.00041039925
7.859715 -0.00040108433999999995
7.860714 -0.00039177366000000006
7.861714 -0.00038246753
7.862714 -0.00037316647
7.863714 -0.00036387087
7.864714 -0.0003545812
7.865714 -0.00034529792
7.866714 -0.00033602146
7.867714 -0.00032675227
7.868714 -0.0003174908
7.869714 -0.00030823749
7.870714 -0.00029899277
7.871714 -0.00028975708
7.872715 -0.00028053091
7.873714 -0.00027131466
7.874714 -0.00026210873
7.875714 -0.00025291361
7.876714 -0.00024372966
7.877714 -0.00023455736
7.878714 -0.00022539707
7.879714 -0.00021624921
7.880714 -0.00020711419999999998
7.881714 -0.00019799245
7.882714 -0.00018888432999999999
7.883714 -0.00017979024
7.884714 -0.00017071061
7.885714 -0.0001616458
7.886714 -0.00015259623
7.887714 -0.00014356227999999998
7.888714 -0.00013454436
7.889714 -0.00012554284
7.890714 -0.00011655816
7.891714 -0.00010759069
7.892715 -9.864085099999999e-05
7.893714 -8.9709044e-05
7.894714 -8.079566699999999e-05
7.895714 -7.190112700000001e-05
7.896714 -6.3025828e-05
7.897714 -5.4170169999999996e-05
7.898714 -4.5334556e-05
7.899714 -3.6519384000000004e-05
7.900714 -2.7725048e-05
7.901714 -1.8951935e-05
7.902714 -1.0200433e-05
7.903714 -1.4709153e-06
7.904714 7.2362404e-06
7.905715 1.5920669e-05
7.906714 2.4582007999999998e-05
7.907714 3.3219897e-05
7.908714 4.1833988e-05
7.909714 5.0423932e-05
7.910714 5.8989383e-05
7.911714 6.753001e-05
7.912714 7.6045472e-05
7.913714 8.4535435e-05
7.914714 9.2999568e-05
7.915714 0.00010143754000000001
7.916714 0.00010984901
7.917714 0.00011823364
7.918715 0.00012659111
7.919714 0.00013492109
7.920714 0.00014322324
7.921714 0.00015149723
7.922714 0.00015974271999999999
7.923714 0.00016795937
7.924714 0.00017614688
7.925714 0.00018430488
7.926714 0.00019243306999999998
7.927714 0.00020053112
7.928714 0.00020859873
7.929714 0.00021663551999999997
7.930714 0.00022464126000000002
7.931714 0.00023261559
7.932714 0.00024055821
7.933714 0.00024846886
7.934714 0.00025634722
7.935714 0.000264193
7.936714 0.00027200592
7.937714 0.00027978572
7.938715 0.00028753211
7.939714 0.00029524483
7.940714 0.00030292359999999996
7.941714 0.00031056816
7.942714 0.00031817822
7.943714 0.00032575354
7.944714 0.00033329381
7.945714 0.00034079883
7.946714 0.00034826828
7.947714 0.00035570192
7.948714 0.00036309946
7.949714 0.00037046066
7.950714 0.00037778523
7.951715 0.00038507292000000004
7.952714 0.00039232345
7.953714 0.00039953661000000003
7.954714 0.00040671207
7.955714 0.00041384965
7.956714 0.00042094903
7.957714 0.00042801003
7.958714 0.00043503242
7.959714 0.00044201593
7.960714 0.00044896036999999997
7.961714 0.00045586547999999994
7.962714 0.00046273108
7.963714 0.00046955697
7.964714 0.00047634293999999997
7.965714 0.0004830888
7.966714 0.00048979427
7.967714 0.00049645932
7.968714 0.0005030836300000001
7.969714 0.00050966714
7.970714 0.0005162095
7.971714 0.00052271066
7.972714 0.00052917039
7.973714 0.00053558856
7.974714 0.0005419648899999999
7.975714 0.00054829925
7.976714 0.00055459145
7.977714 0.0005608413599999999
7.978714 0.00056704876
7.979714 0.0005732134000000001
7.980714 0.00057933521
7.981714 0.000585414
7.982714 0.00059144954
7.983714 0.0005974417
7.984715 0.00060339034
7.985714 0.00060929528
7.986714 0.0006151563899999999
7.987714 0.00062097347
7.988714 0.00062674649
7.989714 0.0006324751699999999
7.990714 0.0006381595099999999
7.991714 0.00064379933
7.992714 0.0006493945
7.993714 0.00065494496
7.994714 0.00066045054
7.995714 0.00066591115
7.996714 0.00067132673
7.997715 0.00067669712
7.998714 0.0006820222600000001
7.999714 0.00068730201
8.000714 0.00069253629
8.001715 0.000697725
8.002714 0.0007028681
8.003715 0.00070796536
8.004714 0.00071301679
8.005714 0.00071802224
8.006714 0.00072298162
8.007714 0.00072789485
8.008715 0.00073276178
8.009714 0.00073758238
8.010715 0.0007423565
8.011714 0.0007470841
8.012714 0.00075176504
8.013714 0.00075639932
8.014714 0.00076098686
8.015715 0.0007655275099999999
8.016714 0.00077002132
8.017715 0.00077446821
8.018714 0.0007788679799999999
8.019714 0.00078322073
8.020715 0.00078752646
8.021714 0.0007917849900000001
8.022715 0.00079599631
8.023714 0.00080016052
8.024714 0.00080427753
8.025714 0.0008083472499999999
8.026714 0.00081236976
8.027715 0.0008163449800000001
8.028714 0.00082027291
8.029715 0.0008241535399999999
8.030714 0.0008279867899999999
8.031714 0.00083177274
8.032714 0.00083551131
8.033714 0.0008392024
8.034715 0.0008428462
8.035714 0.0008464426200000001
8.036715 0.0008499917399999999
8.037714 0.00085349329
8.038714 0.00085694746
8.039714 0.0008603542499999999
8.040714 0.0008637135599999999
8.041715 0.00086702557
8.042714 0.00087029011
8.043715 0.00087350736
8.044714 0.0008766772200000001
8.045714 0.0008797997900000001
8.046714 0.00088287507
8.047714 0.00088590314
8.048715 0.00088888401
8.049714 0.00089181776
8.050714 0.00089470441
8.051714 0.00089754403
8.052714 0.0009003366399999999
8.053715 0.00090308231
8.054714 0.00090578114
8.055715 0.00090843314
8.056714 0.0009110383899999999
8.057714 0.00091359689
8.058714 0.0009161086399999999
8.059714 0.00091857382
8.060715 0.00092099253
8.061714 0.00092336459
8.062715 0.00092569026
8.063714 0.00092796945
8.064714 0.00093020226
8.065714 0.00093238878
8.066714 0.0009345290900000001
8.067715 0.0009366232
8.068714 0.00093867111
8.069715 0.0009406729999999999
8.070714 0.0009426289599999999
8.071714 0.00094453899
8.072714 0.0009464031800000001
8.073714 0.0009482216200000001
8.074715 0.0009499944100000001
8.075714 0.00095172172
8.076715 0.00095340365
8.077714 0.0009550402
8.078714 0.0009566315399999999
8.079714 0.00095817786
8.080714 0.00095967926
8.081715 0.0009611358099999999
8.082714 0.00096254762
8.083714 0.00096391495
8.084714 0.0009652378100000001
8.085714 0.0009665163800000001
8.086715 0.0009677507500000001
8.087714 0.0009689411900000001
8.088715 0.0009700876
8.089714 0.0009711903700000001
8.090714 0.0009722493799999999
8.091714 0.00097326492
8.092714 0.0009742370799999999
8.093715 0.00097516595
8.094714 0.0009760517100000001
8.095715 0.0009768945300000001
8.096714 0.00097769462
8.097714 0.00097845186
8.098714 0.00097916663
8.099714 0.00097983902
8.100715 0.00098046912
8.101714 0.0009810572
8.102715 0.00098160326
8.103714 0.00098210767
8.104714 0.0009825704200000002
8.105714 0.0009829916099999998
8.106714 0.0009833715899999998
8.107715 0.00098371038
8.108714 0.0009840082399999999
8.109715 0.00098426535
8.110714 0.00098448181
8.111714 0.00098465771
8.112714 0.0009847935
8.113714 0.00098488899
8.114715 0.0009849445600000001
8.115714 0.0009849602999999999
8.116714 0.0009849364700000001
8.117714 0.00098487308
8.118714 0.0009847704
8.119715 0.0009846286
8.120714 0.0009844478000000001
8.121715 0.00098422815
8.122714 0.00098396986
8.123714 0.00098367309
8.124714 0.00098333803
8.125714 0.00098296496
8.126715 0.00098255387
8.127714 0.00098210503
8.128715 0.00098161872
8.129714 0.00098109504
8.130714 0.00098053424
8.131714 0.0009799365200000001
8.132714 0.00097930206
8.133715 0.00097863121
8.134714 0.00097792408
8.135715 0.00097718093
8.136714 0.00097640195
8.137714 0.00097558741
8.138714 0.0009747374899999999
8.139714 0.00097385246
8.140715 0.0009729325
8.141714 0.0009719779
8.142715 0.0009709888200000001
8.143714 0.00096996546
8.144714 0.00096890817
8.145715 0.00096781705
8.146714 0.0009666923699999999
8.147715 0.0009655343099999999
8.148714 0.00096434314
8.149714 0.0009631191500000001
8.150714 0.0009618623200000001
8.151714 0.0009605730200000001
8.152715 0.0009592515199999999
8.153714 0.00095789783
8.154715 0.00095651239
8.155714 0.00095509531
8.156714 0.00095364685
8.157714 0.0009521671
8.158714 0.00095065652
8.159715 0.00094911511
8.160714 0.00094754314
8.161715 0.0009459409700000001
8.162714 0.00094430861
8.163714 0.0009426465099999999
8.164714 0.0009409546700000001
8.165714 0.00093923354
8.166715 0.0009374833100000001
8.167714 0.0009357040699999999
8.168715 0.0009338962600000001
8.169714 0.0009320599
8.170714 0.00093019535
8.171714 0.0009283027800000001
8.172714 0.00092638256
8.173715 0.00092443479
8.174714 0.0009224597299999999
8.175714 0.00092045757
8.176714 0.00091842867
8.177714 0.00091637312
8.178715 0.00091429129
8.179714 0.0009121834400000001
8.180715 0.0009100496800000001
8.181714 0.00090789026
8.182714 0.00090570547
8.183714 0.00090349567
8.184714 0.00090126096
8.185715 0.0008990015900000001
8.186714 0.00089671794
8.187715 0.0008944101
8.188714 0.00089207851
8.189714 0.0008897232900000001
8.190714 0.00088734487
8.191714 0.00088494326
8.192715 0.0008825189099999999
8.193714 0.000880072
8.194715 0.00087760282
8.195714 0.00087511162
8.196714 0.00087259859
8.197714 0.0008700641
8.198714 0.0008675083299999999
8.199715 0.00086493155
8.200714 0.0008623339500000001
8.201715 0.0008597158699999999
8.202714 0.0008570774299999999
8.203714 0.00085441898
8.204714 0.0008517406999999999
8.205714 0.0008490427699999999
8.206715 0.0008463255700000001
8.207714 0.00084358917
8.208714 0.0008408338500000001
8.209714 0.0008380599900000001
8.210714 0.00083526756
8.211715 0.0008324570399999999
8.212714 0.00082962842
8.213715 0.00082678216
8.214714 0.00082391834
8.215714 0.00082103734
8.216714 0.00081813923
8.217714 0.00081522439
8.218715 0.0008122930000000001
8.219714 0.0008093453299999999
8.220715 0.0008063816500000001
8.221714 0.0008034020500000001
8.222714 0.0008004069999999999
8.223714 0.00079739657
8.224714 0.00079437114
8.225715 0.0007913307899999999
8.226714 0.0007882759699999999
8.227715 0.00078520679
8.228714 0.0007821236100000001
8.229714 0.0007790265999999999
8.230714 0.00077591612
8.231714 0.0007727922800000001
8.232715 0.00076965534
8.233714 0.0007665055800000001
8.234715 0.0007633433600000001
8.235714 0.00076016868
8.236714 0.0007569819899999999
8.237714 0.00075378348
8.238714 0.00075057337
8.239715 0.0007473519
8.240714 0.00074411928
8.241714 0.00074087584
8.242714 0.00073762171
8.243714 0.00073435722
8.244715 0.00073108258
8.245714 0.00072779803
8.246715 0.00072450375
8.247714 0.00072120006
8.248714 0.00071788713
8.249714 0.0007145652000000001
8.250714 0.00071123454
8.251715 0.0007078953799999999
8.252714 0.0007045478899999999
8.253715 0.00070119231
8.254714 0.00069782891
8.255714 0.00069445791
8.256714 0.00069107941
8.257714 0.00068769377
8.258715 0.00068430113
8.259714 0.00068090176
8.260715 0.0006774958400000001
8.261714 0.0006740835
8.262714 0.00067066508
8.263714 0.0006672407800000001
8.264714 0.00066381072
8.265715 0.00066037514
8.266714 0.00065693425
8.267715 0.00065348827
8.268714 0.00065003737
8.269714 0.00064658184
8.270715 0.0006431217999999999
8.271714 0.00063965749
8.272715 0.00063618913
8.273714 0.00063271691
8.274714 0.00062924105
8.275714 0.00062576173
8.276714 0.00062227923
8.277715 0.00061879368
8.278714 0.00061530536
8.279715 0.00061181449
8.280714 0.0006083212599999999
8.281714 0.0006048258899999999
8.282714 0.00060132861
8.283714 0.0005978296
8.284715 0.00059432914
8.285714 0.00059082736
8.286715 0.00058732453
8.287714 0.00058382084
8.288714 0.00058031651
8.289714 0.00057681168
8.290714 0.00057330662
8.291715 0.00056980148
8.292714 0.00056629651
8.293715 0.00056279182
8.294714 0.00055928767
8.295714 0.0005557842100000001
8.296714 0.00055228165
8.297714 0.00054878014
8.298715 0.00054527986
8.299714 0.0005417810399999999
8.300714 0.0005382837600000001
8.301714 0.00053478825
8.302714 0.0005312947
8.303715 0.00052780324
8.304714 0.00052431405
8.305715 0.00052082737
8.306714 0.0005173432799999999
8.307714 0.0005138619600000001
8.308714 0.00051038355
8.309714 0.00050690833
8.310715 0.00050343633
8.311714 0.00049996784
8.312715 0.00049650293
8.313714 0.00049304185
8.314714 0.00048958468
8.315714 0.0004861316
8.316714 0.0004826828
8.317715 0.00047923845000000004
8.318714 0.00047579865
8.319715 0.00047236358
8.320714 0.00046893338
8.321714 0.00046550826
8.322714 0.00046208829
8.323714 0.00045867373
8.324715 0.00045526463
8.325714 0.00045186116
8.326715 0.00044846347000000004
8.327714 0.00044507169
8.328714 0.00044168600999999996
8.329714 0.0004383066
8.330714 0.00043493351
8.331715 0.00043156697
8.332714 0.00042820711
8.333714 0.00042485407999999996
8.334714 0.00042150796
8.335714 0.00041816902
8.336715 0.00041483731
8.337714 0.00041151297
8.338715 0.00040819627
8.339714 0.00040488721
8.340714 0.00040158607
8.341714 0.00039829291999999997
8.342714 0.00039500787
8.343715 0.00039173109999999996
8.344714 0.00038846274000000003
8.345715 0.00038520293
8.346714 0.00038195179999999995
8.347714 0.00037870948
8.348714 0.00037547607
8.349714 0.0003722517
8.350715 0.00036903646
8.351714 0.00036583046
8.352715 0.00036263389
8.353714 0.00035944677000000004
8.354714 0.00035626922
8.355714 0.00035310136
8.356714 0.00034994325
8.357715 0.00034679501
8.358714 0.00034365678
8.359715 0.00034052857
8.360714 0.00033741055
8.361714 0.00033430279
8.362714 0.00033120537000000004
8.363714 0.0003281184
8.364715 0.00032504199
8.365714 0.0003219762
8.366714 0.00031892116
8.367714 0.00031587697
8.368714 0.00031284369
8.369715 0.00030982144
8.370714 0.00030681033
8.371715 0.00030381043
8.372714 0.00030082183
8.373714 0.00029784464
8.374714 0.00029487894000000003
8.375714 0.00029192481
8.376715 0.00028898235
8.377714 0.00028605161
8.378715 0.0002831327
8.379714 0.00028022571000000003
8.380714 0.00027733067
8.381714 0.00027444767
8.382714 0.00027157678
8.383715 0.00026871808
8.384714 0.00026587162999999997
8.385715 0.00026303749
8.386714 0.00026021571
8.387714 0.0002574064
8.388714 0.00025460961
8.389714 0.00025182537
8.390715 0.0002490538
8.391714 0.00024629496
8.392715 0.00024354893
8.393714 0.00024081573000000003
8.394714 0.00023809545999999997
8.395715 0.00023538819
8.396714 0.00023269399
8.397715 0.00023001294000000002
8.398714 0.00022734509000000002
8.399714 0.00022469053000000002
8.400714 0.00022204931000000002
8.401714 0.00021942149
8.402715 0.00021680712000000002
8.403714 0.00021420628
8.404715 0.000211619
8.405714 0.00020904533000000002
8.406714 0.00020648531
8.407714 0.00020393900000000001
8.408714 0.00020140640000000003
8.409715 0.00019888757000000002
8.410714 0.00019638253000000001
8.411715 0.00019389130999999997
8.412714 0.00019141391
8.413714 0.00018895038
8.414714 0.00018650074
8.415714 0.000184065
8.416715 0.00018164319999999998
8.417714 0.00017923534
8.418715 0.00017684144000000001
8.419714 0.00017446155000000002
8.420714 0.00017209567999999998
8.421714 0.00016974384
8.422714 0.00016740606999999998
8.423715 0.00016508242
8.424714 0.00016277288
8.425714 0.00016047750999999998
8.426714 0.00015819631
8.427714 0.00015592933
8.428715 0.00015367659
8.429714 0.00015143812
8.430715 0.00014921394
8.431714 0.00014700406
8.432714 0.00014480850999999998
8.433714 0.00014262729
8.434714 0.00014046044
8.435715 0.00013830794
8.436714 0.00013616981
8.437715 0.00013404606
8.438714 0.00013193668
8.439714 0.00012984166999999998
8.440714 0.00012776104
8.441714 0.00012569477
8.442715 0.00012364288
8.443714 0.00012160535
8.444715 0.00011958219000000001
8.445714 0.0001175734
8.446714 0.000115579
8.447714 0.00011359895999999999
8.448714 0.00011163328999999999
8.449715 0.00010968201000000001
8.450714 0.00010774512
8.451715 0.00010582264
8.452714 0.00010391457
8.453714 0.00010202091
8.454714 0.00010014168
8.455714 9.8276871e-05
8.456715 9.642650400000001e-05
8.457714 9.459057500000001e-05
8.458714 9.276908499999999e-05
8.459714 9.0962016e-05
8.460714 8.9169373e-05
8.461715 8.7391129e-05
8.462714 8.5627278e-05
8.463715 8.3877785e-05
8.464714 8.214264e-05
8.465714 8.0421796e-05
8.466714 7.8715237e-05
8.467714 7.7022912e-05
8.468715 7.5344786e-05
8.469714 7.368082599999999e-05
8.470715 7.203098e-05
8.471714 7.039521399999999e-05
8.472714 6.8773494e-05
8.473714 6.7165763e-05
8.474714 6.5571999e-05
8.475715 6.3992161e-05
8.476714 6.242621599999999e-05
8.477715 6.0874134999999996e-05
8.478714 5.9335882999999996e-05
8.479714 5.7811445e-05
8.480714 5.6300785999999996e-05
8.481714 5.4803888e-05
8.482715 5.3320736e-05
8.483714 5.1851299e-05
8.484715 5.0395556e-05
8.485714 4.8953495e-05
8.486714 4.7525089e-05
8.487714 4.611031e-05
8.488714 4.4709131e-05
8.489715 4.3321529e-05
8.490714 4.1947469999999996e-05
8.491714 4.0586914e-05
8.492714 3.9239828e-05
8.493714 3.7906166999999996e-05
8.494715 3.6585894e-05
8.495714 3.5278958e-05
8.496715 3.3985316e-05
8.497714 3.2704920999999997e-05
8.498714 3.1437722e-05
8.499714 3.0183670999999998e-05
8.500714 2.8942724999999998e-05
8.501715 2.7714832999999998e-05
8.502714 2.6499956e-05
8.503715 2.5298047e-05
8.504714 2.4109065000000004e-05
8.505714 2.2932969e-05
8.506714 2.1769726e-05
8.507714 2.0619298000000002e-05
8.508715 1.9481649e-05
8.509714 1.8356744e-05
8.510715 1.7244547e-05
8.511714 1.6145023e-05
8.512714 1.5058134e-05
8.513714 1.3983840999999999e-05
8.514714 1.2922097999999999e-05
8.515715 1.187286e-05
8.516714 1.0836079e-05
8.517715 9.8116999e-06
8.518714 8.799664600000001e-06
8.519714 7.7999111e-06
8.520715 6.8123725e-06
8.521714 5.8369803e-06
8.522715 4.8736606e-06
8.523714 3.9223377e-06
8.524714 2.9829344e-06
8.525714 2.0553728e-06
8.526714 1.1395732e-06
8.527715 2.3545765000000002e-07
8.528714 -6.5705077e-07
8.529715 -1.5380266e-06
8.530714 -2.4075421e-06
8.531714 -3.2656650999999995e-06
8.532714 -4.1124611e-06
8.533714 -4.9479919e-06
8.534715 -5.7723142e-06
8.535714 -6.585482e-06
8.536715 -7.3875455e-06
8.537714 -8.1785529e-06
8.538714 -8.9585505e-06
8.539714 -9.7275809e-06
8.540714 -1.0485687e-05
8.541715 -1.1232913e-05
8.542714 -1.1969302999999999e-05
8.543715 -1.2694899e-05
8.544714 -1.340975e-05
8.545714 -1.4113905000000001e-05
8.546714 -1.4807416e-05
8.547714 -1.549034e-05
8.548715 -1.6162736999999998e-05
8.549714 -1.6824666e-05
8.550714 -1.7476194e-05
8.551714 -1.811739e-05
8.552714 -1.8748325e-05
8.553715 -1.9369070999999998e-05
8.554714 -1.9979701e-05
8.555715 -2.0580291e-05
8.556714 -2.1170914000000003e-05
8.557714 -2.1751642e-05
8.558714 -2.2322548e-05
8.559714 -2.2883705e-05
8.560715 -2.3435179e-05
8.561714 -2.3977037e-05
8.562715 -2.4509347e-05
8.563714 -2.5032170000000002e-05
8.564714 -2.5545566000000002e-05
8.565714 -2.6049596999999997e-05
8.566714 -2.6544322e-05
8.567715 -2.7029802e-05
8.568714 -2.7506098e-05
8.569715 -2.7973269e-05
8.570714 -2.8431378e-05
8.571714 -2.888049e-05
8.572714 -2.9320677e-05
8.573714 -2.9752007e-05
8.574715 -3.0174556e-05
8.575714 -3.0588402e-05
8.576715 -3.0993627e-05
8.577714 -3.1390309e-05
8.578714 -3.1778541e-05
8.579714 -3.2158407999999995e-05
8.580714 -3.2529999e-05
8.581715 -3.2893405e-05
8.582714 -3.324871e-05
8.583714 -3.359601e-05
8.584714 -3.3935379e-05
8.585714 -3.4266907e-05
8.586715 -3.4590673e-05
8.587714 -3.4906748e-05
8.588715 -3.5215206e-05
8.589714 -3.5516106e-05
8.590714 -3.5809515e-05
8.591714 -3.6095490999999996e-05
8.592714 -3.6374084e-05
8.593715 -3.6645341e-05
8.594714 -3.690931e-05
8.595715 -3.7166035e-05
8.596714 -3.741556e-05
8.597714 -3.7657927e-05
8.598714 -3.7893182e-05
8.599714 -3.8121371000000005e-05
8.600715 -3.834254e-05
8.601714 -3.8556738e-05
8.602715 -3.876402e-05
8.603714 -3.8964447e-05
8.604714 -3.9158081e-05
8.605714 -3.9344985e-05
8.606714 -3.9525232999999996e-05
8.607715 -3.9698898e-05
8.608714 -3.9866057000000003e-05
8.609715 -4.0026794000000005e-05
8.610714 -4.0181183e-05
8.611714 -4.0329317e-05
8.612714 -4.0471272e-05
8.613714 -4.0607136e-05
8.614715 -4.0736992e-05
8.615714 -4.0860922e-05
8.616714 -4.0979003000000003e-05
8.617714 -4.1091315e-05
8.618714 -4.1197933000000004e-05
8.619715 -4.1298927e-05
8.620714 -4.1394367e-05
8.621715 -4.1484321e-05
8.622714 -4.1568856e-05
8.623714 -4.1648036000000004e-05
8.624714 -4.1721921e-05
8.625714 -4.1790580000000005e-05
8.626715 -4.1854068e-05
8.627714 -4.1912452e-05
8.628715 -4.1965799e-05
8.629714 -4.2014172999999994e-05
8.630714 -4.2057647e-05
8.631714 -4.2096286e-05
8.632714 -4.2130165e-05
8.633715 -4.215936e-05
8.634714 -4.2183939e-05
8.635715 -4.2203988e-05
8.636714 -4.2219577e-05
8.637714 -4.2230786e-05
8.638714 -4.2237689999999996e-05
8.639714 -4.2240356e-05
8.640715 -4.2238864e-05
8.641714 -4.2233273e-05
8.642715 -4.2223655e-05
8.643714 -4.221007e-05
8.644714 -4.2192568e-05
8.645715 -4.2171206e-05
8.646714 -4.214603e-05
8.647715 -4.2117085e-05
8.648714 -4.2084406e-05
8.649714 -4.2048032e-05
8.650714 -4.2008e-05
8.651714 -4.1964338e-05
8.652715 -4.1917079e-05
8.653714 -4.1866255e-05
8.654715 -4.1811898999999996e-05
8.655714 -4.1754049e-05
8.656714 -4.1692741e-05
8.657714 -4.1628019e-05
8.658714 -4.1559929e-05
8.659715 -4.1488522e-05
8.660714 -4.1413858e-05
8.661715 -4.1335993999999995e-05
8.662714 -4.1255001e-05
8.663714 -4.1170941e-05
8.664714 -4.1083899e-05
8.665714 -4.0993945e-05
8.666715 -4.0901165e-05
8.667714 -4.0805634e-05
8.668715 -4.070744e-05
8.669714 -4.0606662e-05
8.670714 -4.050338e-05
8.671714 -4.0397674e-05
8.672714 -4.0289615e-05
8.673715 -4.0179276e-05
8.674714 -4.0066726e-05
8.675714 -3.9952027e-05
8.676714 -3.983524e-05
8.677714 -3.971642e-05
8.678715 -3.9595616e-05
8.679714 -3.9472883e-05
8.680715 -3.9348259000000005e-05
8.681714 -3.9221791e-05
8.682714 -3.9093518000000004e-05
8.683714 -3.8963482999999994e-05
8.684714 -3.8831726e-05
8.685715 -3.8698282999999995e-05
8.686714 -3.8563198e-05
8.687715 -3.8426515e-05
8.688714 -3.8288269e-05
8.689714 -3.8148511e-05
8.690714 -3.8007286e-05
8.691714 -3.7864638e-05
8.692715 -3.7720616e-05
8.693714 -3.7575268e-05
8.694715 -3.742864e-05
8.695714 -3.7280782e-05
8.696714 -3.7131733e-05
8.697714 -3.6981541e-05
8.698714 -3.6830249e-05
8.699715 -3.6677889e-05
8.700714 -3.6524503e-05
8.701715 -3.6370122e-05
8.702714 -3.6214777e-05
8.703714 -3.6058495e-05
8.704714 -3.5901303e-05
8.705714 -3.5743224e-05
8.706715 -3.5584279e-05
8.707714 -3.5424492e-05
8.708714 -3.5263883999999996e-05
8.709714 -3.5102480000000003e-05
8.710714 -3.4940302e-05
8.711715 -3.4777386000000005e-05
8.712714 -3.4613757e-05
8.713715 -3.4449459000000004e-05
8.714714 -3.4284528000000003e-05
8.715714 -3.4119012e-05
8.716714 -3.3952961e-05
8.717714 -3.3786429e-05
8.718715 -3.361948e-05
8.719714 -3.3452179e-05
8.720715 -3.328459e-05
8.721714 -3.3116785e-05
8.722714 -3.2948836e-05
8.723714 -3.2780811999999996e-05
8.724714 -3.2612785999999996e-05
8.725715 -3.2444825e-05
8.726714 -3.2276995e-05
8.727715 -3.2109358e-05
8.728714 -3.1941971e-05
8.729714 -3.1774891e-05
8.730714 -3.1608158000000005e-05
8.731714 -3.1441817e-05
8.732715 -3.1275897e-05
8.733714 -3.1110429000000006e-05
8.734715 -3.0945438e-05
8.735714 -3.0780942000000004e-05
8.736714 -3.0616951e-05
8.737714 -3.0453478000000002e-05
8.738714 -3.0290527999999997e-05
8.739715 -3.0128112e-05
8.740714 -2.9966227999999998e-05
8.741714 -2.9804885999999998e-05
8.742714 -2.9644093e-05
8.743714 -2.9483851e-05
8.744715 -2.9324178e-05
8.745714 -2.9165085000000002e-05
8.746715 -2.9006583e-05
8.747714 -2.8848689e-05
8.748714 -2.8691429e-05
8.749714 -2.8534819e-05
8.750714 -2.8378889000000004e-05
8.751715 -2.8223667000000002e-05
8.752714 -2.8069175e-05
8.753715 -2.7915448000000002e-05
8.754714 -2.7762505e-05
8.755714 -2.7610383000000003e-05
8.756714 -2.74591e-05
8.757714 -2.730869e-05
8.758715 -2.7159172e-05
8.759714 -2.7010569e-05
8.760715 -2.6862901e-05
8.761714 -2.6716188e-05
8.762714 -2.6570450000000002e-05
8.763714 -2.6425707000000003e-05
8.764714 -2.6281973e-05
8.765715 -2.6139267e-05
8.766714 -2.599761e-05
8.767715 -2.5857025e-05
8.768714 -2.5717534000000002e-05
8.769714 -2.5579165999999998e-05
8.770715 -2.5441951999999997e-05
8.771714 -2.530592e-05
8.772715 -2.5171109999999998e-05
8.773714 -2.5037562e-05
8.774714 -2.4905316e-05
8.775714 -2.4774414e-05
8.776714 -2.4644901999999997e-05
8.777715 -2.4516828000000002e-05
8.778714 -2.4390235e-05
8.779715 -2.4265170999999997e-05
8.780714 -2.414167e-05
8.781714 -2.4019778e-05
8.782714 -2.3899528e-05
8.783714 -2.3780949000000002e-05
8.784715 -2.3664062999999998e-05
8.785714 -2.3548893999999998e-05
8.786715 -2.343545e-05
8.787714 -2.3323742e-05
8.788714 -2.3213762e-05
8.789714 -2.3105513e-05
8.790714 -2.2998981000000003e-05
8.791715 -2.2894152e-05
8.792714 -2.2791008e-05
8.793715 -2.2689531e-05
8.794714 -2.25897e-05
8.795714 -2.2491493e-05
8.796714 -2.239489e-05
8.797714 -2.2299874999999998e-05
8.798715 -2.2206433e-05
8.799714 -2.2114554e-05
8.800714 -2.2024233e-05
8.801714 -2.1935469000000002e-05
8.802714 -2.1848264e-05
8.803715 -2.1762631000000002e-05
8.804714 -2.1678584e-05
8.805715 -2.1596138000000002e-05
8.806714 -2.1515319e-05
8.807714 -2.1436152000000002e-05
8.808714 -2.1358666e-05
8.809714 -2.1282888e-05
8.810715 -2.1208851999999998e-05
8.811714 -2.1136586000000002e-05
8.812715 -2.106612e-05
8.813714 -2.099748e-05
8.814714 -2.0930693e-05
8.815714 -2.0865782e-05
8.816714 -2.0802767e-05
8.817715 -2.0741665000000003e-05
8.818714 -2.0682489e-05
8.819715 -2.0625255e-05
8.820714 -2.0569968e-05
8.821714 -2.0516639e-05
8.822714 -2.0465274e-05
8.823714 -2.0415877e-05
8.824715 -2.0368456e-05
8.825714 -2.0323017e-05
8.826715 -2.0279568e-05
8.827714 -2.0238113e-05
8.828714 -2.0198662e-05
8.829714 -2.0161228e-05
8.830714 -2.0125818999999998e-05
8.831715 -2.0092448e-05
8.832714 -2.0061128e-05
8.833714 -2.0031872e-05
8.834714 -2.0004691e-05
8.835714 -1.9979596e-05
8.836715 -1.9956597e-05
8.837714 -1.99357e-05
8.838715 -1.9916906999999998e-05
8.839714 -1.990022e-05
8.840714 -1.9885634e-05
8.841714 -1.9873143000000002e-05
8.842714 -1.986273e-05
8.843715 -1.9854381999999998e-05
8.844714 -1.9848078e-05
8.845715 -1.9843795e-05
8.846714 -1.9841504e-05
8.847714 -1.984118e-05
8.848714 -1.9842794e-05
8.849714 -1.9846318000000003e-05
8.850715 -1.9851722999999998e-05
8.851714 -1.9858981999999998e-05
8.852715 -1.9868075e-05
8.853714 -1.9878982999999997e-05
8.854714 -1.9891694e-05
8.855714 -1.9906195999999998e-05
8.856714 -1.9922489e-05
8.857715 -1.9940573e-05
8.858714 -1.996046e-05
8.859715 -1.9982161e-05
8.860714 -2.0005696e-05
8.861714 -2.0031086e-05
8.862714 -2.0058359000000002e-05
8.863714 -2.0087542e-05
8.864715 -2.0118664e-05
8.865714 -2.0151754e-05
8.866714 -2.018684e-05
8.867714 -2.0223951e-05
8.868714 -2.0263109e-05
8.869715 -2.0304333e-05
8.870714 -2.0347642e-05
8.871715 -2.0393043e-05
8.872714 -2.0440545e-05
8.873714 -2.0490148e-05
8.874714 -2.0541849e-05
8.875714 -2.059564e-05
8.876715 -2.0651508e-05
8.877714 -2.0709439e-05
8.878715 -2.0769414e-05
8.879714 -2.0831415e-05
8.880714 -2.0895422e-05
8.881714 -2.0961413e-05
8.882714 -2.1029371e-05
8.883715 -2.1099275e-05
8.884714 -2.1171111e-05
8.885715 -2.1244860999999997e-05
8.886714 -2.1320517e-05
8.887714 -2.1398066e-05
8.888714 -2.14775e-05
8.889714 -2.1558813e-05
8.890715 -2.1642003000000002e-05
8.891714 -2.1727064e-05
8.892715 -2.1813993e-05
8.893714 -2.1902788e-05
8.894714 -2.1993444e-05
8.895715 -2.2085953e-05
8.896714 -2.2180312e-05
8.897715 -2.2276508e-05
8.898714 -2.237453e-05
8.899714 -2.2474367000000003e-05
8.900714 -2.2576002e-05
8.901714 -2.2679416000000002e-05
8.902715 -2.2784589999999998e-05
8.903714 -2.2891504e-05
8.904715 -2.3000138e-05
8.905714 -2.3110471000000002e-05
8.906714 -2.3222486e-05
8.907714 -2.3336166000000002e-05
8.908714 -2.3451497e-05
8.909715 -2.3568468999999998e-05
8.910714 -2.3687075e-05
8.911715 -2.3807310000000002e-05
8.912714 -2.3929178e-05
8.913714 -2.4052684000000004e-05
8.914714 -2.4177834e-05
8.915714 -2.4304643000000002e-05
8.916715 -2.4433128999999998e-05
8.917714 -2.4563309e-05
8.918715 -2.4695203e-05
8.919714 -2.4828825e-05
8.920714 -2.4964203000000002e-05
8.921714 -2.5101346e-05
8.922714 -2.5240271e-05
8.923715 -2.5380992999999997e-05
8.924714 -2.5523514e-05
8.925714 -2.5667836000000004e-05
8.926714 -2.5813958000000002e-05
8.927714 -2.5961869999999997e-05
8.928715 -2.6111559e-05
8.929714 -2.6263007e-05
8.930715 -2.6416188e-05
8.931714 -2.6571071999999997e-05
8.932714 -2.6727636000000003e-05
8.933714 -2.6885840000000002e-05
8.934714 -2.7045651999999996e-05
8.935715 -2.7207037e-05
8.936714 -2.7369964e-05
8.937715 -2.7534398e-05
8.938714 -2.7700312e-05
8.939714 -2.7867679e-05
8.940714 -2.8036476000000003e-05
8.941714 -2.8206684999999998e-05
8.942715 -2.8378295000000002e-05
8.943714 -2.8551293e-05
8.944715 -2.8725677e-05
8.945714 -2.8901442000000002e-05
8.946714 -2.9078589e-05
8.947714 -2.9257126e-05
8.948714 -2.9437048999999997e-05
8.949715 -2.9618374e-05
8.950714 -2.98011e-05
8.951715 -2.9985233000000002e-05
8.952714 -3.0170779e-05
8.953714 -3.0357734000000002e-05
8.954714 -3.0546096000000005e-05
8.955714 -3.0735865e-05
8.956715 -3.0927032e-05
8.957714 -3.1119586e-05
8.958714 -3.1313515999999995e-05
8.959714 -3.1508807e-05
8.960714 -3.1705443e-05
8.961715 -3.1903408999999995e-05
8.962714 -3.2102685e-05
8.963715 -3.2303254e-05
8.964714 -3.2505108000000003e-05
8.965714 -3.2708222999999996e-05
8.966714 -3.2912598e-05
8.967714 -3.3118224e-05
8.968715 -3.3325088000000004e-05
8.969714 -3.3533198e-05
8.970715 -3.3742546000000003e-05
8.971714 -3.3953143e-05
8.972714 -3.4164987e-05
8.973714 -3.4378093e-05
8.974714 -3.4592459999999995e-05
8.975715 -3.4808104e-05
8.976714 -3.5025028e-05
8.977715 -3.5243238e-05
8.978714 -3.5462736e-05
8.979714 -3.5683524e-05
8.980714 -3.5905595000000004e-05
8.981714 -3.6128944e-05
8.982715 -3.6353558e-05
8.983714 -3.6579419e-05
8.984715 -3.6806506000000004e-05
8.985714 -3.7034795e-05
8.986714 -3.726426e-05
8.987714 -3.7494871e-05
8.988714 -3.7726593e-05
8.989715 -3.7959401000000004e-05
8.990714 -3.8193255e-05
8.991714 -3.8428132e-05
8.992714 -3.8663998e-05
8.993714 -3.8900831000000003e-05
8.994715 -3.9138607e-05
8.995714 -3.9377309e-05
8.996715 -3.9616927e-05
8.997714 -3.9857451e-05
8.998714 -4.0098882e-05
8.999714 -4.0341217e-05
9.000714 -4.0584465e-05
9.001715 -4.082863e-05
9.002714 -4.1073727e-05
9.003715 -4.1319768e-05
9.004714 -4.1566767e-05
9.005714 -4.1814732e-05
9.006714 -4.2063678e-05
9.007714 -4.2313613e-05
9.008715 -4.2564542000000004e-05
9.009714 -4.281647e-05
9.010715 -4.3069394e-05
9.011714 -4.3323310999999996e-05
9.012714 -4.3578208e-05
9.013714 -4.3834075e-05
9.014714 -4.4090891000000004e-05
9.015715 -4.4348639e-05
9.016714 -4.4607299e-05
9.017715 -4.4866843e-05
9.018714 -4.5127248e-05
9.019714 -4.5388492e-05
9.020715 -4.5650555e-05
9.021714 -4.5913413e-05
9.022715 -4.6177053e-05
9.023714 -4.644146e-05
9.024714 -4.670662e-05
9.025714 -4.6972530999999996e-05
9.026714 -4.7239188999999996e-05
9.027715 -4.7506589e-05
9.028714 -4.7774738999999995e-05
9.029715 -4.8043648e-05
9.030714 -4.8313318999999996e-05
9.031714 -4.8583756999999996e-05
9.032714 -4.885498e-05
9.033714 -4.9126987000000004e-05
9.034715 -4.9399789999999993e-05
9.035714 -4.9673383000000005e-05
9.036715 -4.9947772e-05
9.037714 -5.0222957000000006e-05
9.038714 -5.0498926e-05
9.039714 -5.0775668e-05
9.040714 -5.1053172e-05
9.041715 -5.1331421e-05
9.042714 -5.1610391e-05
9.043715 -5.1890055000000003e-05
9.044714 -5.2170400999999994e-05
9.045714 -5.2451401e-05
9.046714 -5.2733025999999996e-05
9.047714 -5.3015259e-05
9.048715 -5.3298078e-05
9.049714 -5.3581465e-05
9.050714 -5.3865409000000006e-05
9.051714 -5.4149899e-05
9.052714 -5.4434923e-05
9.053715 -5.4720493e-05
9.054714 -5.5006603000000004e-05
9.055715 -5.5293258999999996e-05
9.056714 -5.5580477e-05
9.057714 -5.5868258999999996e-05
9.058714 -5.6156625000000005e-05
9.059714 -5.6445589000000004e-05
9.060715 -5.6735161e-05
9.061714 -5.7025352e-05
9.062715 -5.7316174e-05
9.063714 -5.7607626999999994e-05
9.064714 -5.7899717e-05
9.065714 -5.8192450000000006e-05
9.066714 -5.848580700000001e-05
9.067715 -5.8779784e-05
9.068714 -5.9074358e-05
9.069715 -5.9369523e-05
9.070714 -5.9665246e-05
9.071714 -5.9961513e-05
9.072714 -6.0258293e-05
9.073714 -6.0555556e-05
9.074715 -6.0853279000000005e-05
9.075714 -6.1151439e-05
9.076715 -6.1450015e-05
9.077714 -6.1748989e-05
9.078714 -6.2048343e-05
9.079714 -6.2348067e-05
9.080714 -6.2648155e-05
9.081715 -6.2948612e-05
9.082714 -6.3249433e-05
9.083714 -6.355063500000001e-05
9.084714 -6.3852224e-05
9.085714 -6.415421e-05
9.086715 -6.445661700000001e-05
9.087714 -6.4759456e-05
9.088715 -6.5062744e-05
9.089714 -6.5366498e-05
9.090714 -6.567073e-05
9.091714 -6.5975456e-05
9.092714 -6.6280671e-05
9.093715 -6.6586387e-05
9.094714 -6.6892591e-05
9.095715 -6.7199289e-05
9.096714 -6.7506465e-05
9.097714 -6.781409600000001e-05
9.098714 -6.8122176e-05
9.099714 -6.8430677e-05
9.100715 -6.8739575e-05
9.101714 -6.9048843e-05
9.102715 -6.9358464e-05
9.103714 -6.9668408e-05
9.104714 -6.9978665e-05
9.105714 -7.0289207e-05
9.106714 -7.0600015e-05
9.107715 -7.0911091e-05
9.108714 -7.1222416e-05
9.109715 -7.1533998e-05
9.110714 -7.1845824e-05
9.111714 -7.2157917e-05
9.112714 -7.247026600000001e-05
9.113714 -7.278289299999999e-05
9.114715 -7.3095805e-05
9.115714 -7.340901200000001e-05
9.116714 -7.3722521e-05
9.117714 -7.4036348e-05
9.118714 -7.435049800000001e-05
9.119715 -7.466497299999999e-05
9.120714 -7.4979778e-05
9.121715 -7.5294901e-05
9.122714 -7.5610336e-05
9.123714 -7.5926079e-05
9.124714 -7.624210500000001e-05
9.125714 -7.6558399e-05
9.126715 -7.6874949e-05
9.127714 -7.719172e-05
9.128715 -7.750869e-05
9.129714 -7.782584199999999e-05
9.130714 -7.8143154e-05
9.131714 -7.8460602e-05
9.132714 -7.8778174e-05
9.133715 -7.9095861e-05
9.134714 -7.941365499999999e-05
9.135715 -7.973155799999999e-05
9.136714 -8.0049557e-05
9.137714 -8.036767e-05
9.138714 -8.0685919e-05
9.139714 -8.1004305e-05
9.140715 -8.132286100000001e-05
9.141714 -8.1641599e-05
9.142715 -8.1960548e-05
9.143714 -8.2279723e-05
9.144714 -8.259915499999999e-05
9.145715 -8.2918865e-05
9.146714 -8.3238859e-05
9.147715 -8.355915500000001e-05
9.148714 -8.387975800000001e-05
9.149714 -8.4200667e-05
9.150714 -8.4521878e-05
9.151714 -8.484339e-05
9.152715 -8.516517500000001e-05
9.153714 -8.5487221e-05
9.154715 -8.5809501e-05
9.155714 -8.6131985e-05
9.156714 -8.6454645e-05
9.157714 -8.6777453e-05
9.158714 -8.7100381e-05
9.159715 -8.7423388e-05
9.160714 -8.7746457e-05
9.161715 -8.8069567e-05
9.162714 -8.8392682e-05
9.163714 -8.8715797e-05
9.164714 -8.9038906e-05
9.165714 -8.9361993e-05
9.166715 -8.9685062e-05
9.167714 -9.0008115e-05
9.168715 -9.0331156e-05
9.169714 -9.0654197e-05
9.170714 -9.0977238e-05
9.171714 -9.1300308e-05
9.172714 -9.1623406e-05
9.173715 -9.1946544e-05
9.174714 -9.2269732e-05
9.175714 -9.2592978e-05
9.176714 -9.2916281e-05
9.177714 -9.3239629e-05
9.178715 -9.356304e-05
9.179714 -9.3886479e-05
9.180715 -9.4209952e-05
9.181714 -9.4533436e-05
9.182714 -9.485691000000001e-05
9.183714 -9.5180354e-05
9.184714 -9.550375399999999e-05
9.185715 -9.5827079e-05
9.186714 -9.6150325e-05
9.187715 -9.647346800000001e-05
9.188714 -9.679648699999999e-05
9.189714 -9.7119391e-05
9.190714 -9.744217099999999e-05
9.191714 -9.776482599999999e-05
9.192715 -9.8087355e-05
9.193714 -9.840976e-05
9.194715 -9.873208500000002e-05
9.195714 -9.905433e-05
9.196714 -9.9376507e-05
9.197714 -9.969865000000001e-05
9.198714 -0.00010002076000000001
9.199715 -0.00010034286999999999
9.200714 -0.00010066499
9.201715 -0.00010098714000000001
9.202714 -0.00010130933
9.203714 -0.00010163155
9.204714 -0.00010195382000000001
9.205714 -0.00010227610999999999
9.206715 -0.00010259841
9.207714 -0.00010292072000000001
9.208714 -0.00010324297
9.209714 -0.00010356517
9.210714 -0.00010388726000000001
9.211715 -0.00010420921
9.212714 -0.00010453097999999999
9.213715 -0.00010485251999999999
9.214714 -0.00010517380999999999
9.215714 -0.00010549478999999999
9.216714 -0.00010581542999999999
9.217714 -0.00010613571
9.218715 -0.0001064556
9.219714 -0.00010677509
9.220715 -0.00010709415999999999
9.221714 -0.00010741281000000001
9.222714 -0.00010773105
9.223714 -0.00010804886
9.224714 -0.00010836625999999999
9.225715 -0.00010868326000000001
9.226714 -0.00010899989
9.227715 -0.00010931616
9.228714 -0.00010963208
9.229714 -0.00010994769
9.230714 -0.00011026298
9.231714 -0.00011057797
9.232715 -0.00011089265000000001
9.233714 -0.00011120706999999999
9.234715 -0.00011152117
9.235714 -0.00011183498999999999
9.236714 -0.00011214850999999999
9.237714 -0.00011246169000000001
9.238714 -0.00011277454999999999
9.239715 -0.00011308705
9.240714 -0.00011339918
9.241714 -0.00011371089
9.242714 -0.00011402219
9.243714 -0.00011433306
9.244715 -0.00011464346000000001
9.245714 -0.00011495340000000001
9.246715 -0.00011526286999999999
9.247714 -0.00011557185
9.248714 -0.00011588032999999999
9.249714 -0.00011618832000000002
9.250714 -0.00011649585000000001
9.251715 -0.00011680287999999999
9.252714 -0.00011710946
9.253715 -0.00011741557
9.254714 -0.00011772123000000001
9.255714 -0.00011802644999999999
9.256714 -0.00011833122999999999
9.257714 -0.00011863557
9.258715 -0.00011893945
9.259714 -0.00011924288000000002
9.260715 -0.00011954586
9.261714 -0.00011984833
9.262714 -0.00012015029
9.263714 -0.00012045169
9.264714 -0.00012075251000000001
9.265715 -0.0001210527
9.266714 -0.00012135221
9.267715 -0.00012165100999999999
9.268714 -0.00012194904000000001
9.269714 -0.00012224627
9.270715 -0.00012254264
9.271714 -0.00012283814000000002
9.272715 -0.0001231327
9.273714 -0.00012342633
9.274714 -0.00012371898
9.275714 -0.00012401066
9.276714 -0.00012430135
9.277715 -0.00012459105
9.278714 -0.00012487978
9.279715 -0.00012516753999999999
9.280714 -0.00012545436
9.281714 -0.00012574025
9.282714 -0.00012602524
9.283714 -0.00012630935
9.284715 -0.00012659259999999998
9.285714 -0.00012687503
9.286715 -0.00012715665000000002
9.287714 -0.00012743745
9.288714 -0.00012771746
9.289714 -0.00012799667
9.290714 -0.00012827509
9.291715 -0.00012855269999999998
9.292714 -0.00012882947
9.293715 -0.00012910541
9.294714 -0.00012938046
9.295714 -0.00012965462
9.296714 -0.00012992781999999998
9.297714 -0.00013020004
9.298715 -0.00013047127
9.299714 -0.00013074142
9.300714 -0.00013101051
9.301714 -0.00013127847
9.302714 -0.00013154528
9.303715 -0.00013181093
9.304714 -0.00013207538999999999
9.305715 -0.00013233863999999998
9.306714 -0.00013260069
9.307714 -0.0001328615
9.308714 -0.00013312108
9.309714 -0.00013337942
9.310715 -0.00013363651000000001
9.311714 -0.00013389237
9.312715 -0.00013414697
9.313714 -0.00013440031
9.314714 -0.00013465236999999998
9.315714 -0.00013490315000000002
9.316714 -0.00013515263
9.317715 -0.00013540077
9.318714 -0.00013564757
9.319715 -0.00013589297
9.320714 -0.00013613695
9.321714 -0.00013637947999999998
9.322714 -0.00013662051
9.323714 -0.00013686
9.324715 -0.00013709791
9.325714 -0.00013733421
9.326715 -0.00013756886
9.327714 -0.00013780185
9.328714 -0.00013803312
9.329714 -0.00013826269
9.330714 -0.00013849052000000002
9.331715 -0.0001387166
9.332714 -0.00013894095
9.333714 -0.00013916356
9.334714 -0.00013938444
9.335714 -0.00013960363
9.336715 -0.00013982111
9.337714 -0.00014003693
9.338715 -0.00014025109
9.339714 -0.00014046364
9.340714 -0.00014067455
9.341714 -0.00014088387
9.342714 -0.00014109158
9.343715 -0.00014129772
9.344714 -0.00014150226
9.345715 -0.00014170515999999998
9.346714 -0.00014190646
9.347714 -0.00014210609000000002
9.348714 -0.00014230402
9.349714 -0.00014250022
9.350715 -0.00014269465
9.351714 -0.00014288723000000002
9.352715 -0.00014307793999999998
9.353714 -0.00014326672000000002
9.354714 -0.0001434535
9.355714 -0.00014363823
9.356714 -0.00014382088
9.357715 -0.00014400138000000002
9.358714 -0.00014417969
9.359715 -0.00014435581
9.360714 -0.00014452967000000002
9.361714 -0.00014470128
9.362714 -0.00014487058
9.363714 -0.00014503761000000002
9.364715 -0.00014520233000000002
9.365714 -0.00014536473
9.366714 -0.00014552484000000002
9.367714 -0.00014568264999999998
9.368714 -0.00014583813
9.369715 -0.00014599132000000001
9.370714 -0.00014614218999999998
9.371715 -0.00014629076
9.372714 -0.000146437
9.373714 -0.00014658092
9.374714 -0.00014672248000000002
9.375714 -0.00014686168999999998
9.376715 -0.00014699851
9.377714 -0.00014713291
9.378715 -0.00014726487
9.379714 -0.00014739436
9.380714 -0.00014752135
9.381714 -0.00014764580000000002
9.382714 -0.00014776768
9.383715 -0.00014788699000000002
9.384714 -0.00014800366
9.385715 -0.00014811769999999999
9.386714 -0.00014822909
9.387714 -0.00014833782
9.388714 -0.00014844388
9.389714 -0.00014854726
9.390715 -0.00014864796
9.391714 -0.00014874599
9.392715 -0.00014884135000000002
9.393714 -0.00014893405
9.394714 -0.00014902410999999998
9.395715 -0.0001491115
9.396714 -0.00014919624
9.397715 -0.00014927831
9.398714 -0.00014935773
9.399714 -0.00014943446999999998
9.400714 -0.00014950851000000001
9.401714 -0.00014957982
9.402715 -0.00014964836999999999
9.403714 -0.00014971412999999998
9.404715 -0.00014977703
9.405714 -0.00014983704
9.406714 -0.00014989409000000002
9.407714 -0.00014994815
9.408714 -0.00014999914
9.409715 -0.00015004702999999998
9.410714 -0.00015009172
9.411715 -0.00015013319
9.412714 -0.00015017139
9.413714 -0.00015020627
9.414714 -0.00015023779000000002
9.415714 -0.00015026593
9.416715 -0.00015029067
9.417714 -0.000150312
9.418715 -0.00015032988999999998
9.419714 -0.00015034435
9.420714 -0.00015035539
9.421714 -0.00015036301
9.422714 -0.00015036721
9.423715 -0.00015036802
9.424714 -0.00015036544000000002
9.425714 -0.00015035948
9.426714 -0.00015035017
9.427714 -0.00015033748
9.428715 -0.00015032144
9.429714 -0.00015030204
9.430715 -0.00015027925
9.431714 -0.00015025309
9.432714 -0.00015022352
9.433714 -0.00015019052
9.434714 -0.00015015406
9.435715 -0.00015011412
9.436714 -0.00015007064999999998
9.437715 -0.00015002363
9.438714 -0.000149973
9.439714 -0.00014991875
9.440714 -0.00014986083
9.441714 -0.00014979922
9.442715 -0.00014973390000000002
9.443714 -0.00014966481999999999
9.444715 -0.00014959197999999999
9.445714 -0.00014951537
9.446714 -0.00014943496
9.447714 -0.00014935076
9.448714 -0.00014926276
9.449715 -0.00014917092999999998
9.450714 -0.00014907530999999999
9.451715 -0.00014897587999999998
9.452714 -0.00014887262
9.453714 -0.00014876554
9.454714 -0.00014865464
9.455714 -0.00014853989000000002
9.456715 -0.00014842127
9.457714 -0.00014829877
9.458714 -0.00014817238000000002
9.459714 -0.00014804203
9.460714 -0.00014790774
9.461715 -0.00014776941
9.462714 -0.00014762705000000002
9.463715 -0.00014748059000000002
9.464714 -0.00014733
9.465714 -0.00014717523
9.466714 -0.00014701626
9.467714 -0.00014685302
9.468715 -0.00014668551000000002
9.469714 -0.0001465137
9.470715 -0.00014633754
9.471714 -0.00014615705
9.472714 -0.00014597221000000002
9.473714 -0.000145783
9.474714 -0.00014558943
9.475715 -0.00014539153
9.476714 -0.00014518928
9.477715 -0.00014498271
9.478714 -0.00014477183
9.479714 -0.00014455666
9.480714 -0.00014433721999999999
9.481714 -0.00014411352
9.482715 -0.00014388556999999998
9.483714 -0.00014365339
9.484715 -0.00014341697
9.485714 -0.00014317631
9.486714 -0.0001429314
9.487714 -0.00014268223000000002
9.488714 -0.00014242876999999999
9.489715 -0.00014217101
9.490714 -0.0001419089
9.491714 -0.00014164243
9.492714 -0.00014137154
9.493714 -0.00014109621
9.494715 -0.00014081641
9.495714 -0.00014053206000000002
9.496715 -0.00014024317
9.497714 -0.00013994969
9.498714 -0.00013965158
9.499714 -0.00013934883
9.500714 -0.00013904142
9.501715 -0.00013872933000000002
9.502714 -0.00013841255
9.503715 -0.00013809108
9.504714 -0.00013776491
9.505714 -0.00013743406
9.506714 -0.00013709853
9.507714 -0.0001367583
9.508715 -0.00013641341
9.509714 -0.00013606384
9.510715 -0.0001357096
9.511714 -0.00013535071999999998
9.512714 -0.00013498717
9.513714 -0.00013461895
9.514714 -0.00013424607
9.515715 -0.0001338685
9.516714 -0.00013348623999999998
9.517715 -0.00013309926
9.518714 -0.00013270757
9.519714 -0.0001323111
9.520715 -0.00013190985
9.521714 -0.00013150380000000002
9.522715 -0.00013109293999999998
9.523714 -0.00013067722
9.524714 -0.00013025665
9.525714 -0.0001298312
9.526714 -0.00012940086
9.527715 -0.00012896562
9.528714 -0.00012852548
9.529715 -0.00012808043999999998
9.530714 -0.00012763053
9.531714 -0.00012717574
9.532714 -0.00012671608
9.533714 -0.00012625156
9.534715 -0.00012578224
9.535714 -0.0001253081
9.536715 -0.00012482916
9.537714 -0.00012434547
9.538714 -0.000123857
9.539714 -0.00012336379
9.540714 -0.00012286583
9.541715 -0.00012236314
9.542714 -0.00012185571000000001
9.543715 -0.00012134354
9.544714 -0.00012082661
9.545714 -0.0001203049
9.546714 -0.00011977839
9.547714 -0.00011924707
9.548715 -0.00011871091
9.549714 -0.00011816986
9.550714 -0.00011762392999999999
9.551714 -0.00011707308
9.552714 -0.00011651729
9.553715 -0.00011595654
9.554714 -0.00011539081000000001
9.555715 -0.00011482009
9.556714 -0.00011424439000000001
9.557714 -0.00011366367999999999
9.558714 -0.00011307799
9.559714 -0.00011248732
9.560715 -0.00011189169000000001
9.561714 -0.00011129110000000001
9.562715 -0.0001106856
9.563714 -0.00011007517999999999
9.564714 -0.00010945988999999999
9.565714 -0.00010883973999999999
9.566714 -0.00010821476
9.567715 -0.00010758497999999999
9.568714 -0.0001069504
9.569715 -0.00010631106
9.570714 -0.00010566695000000001
9.571714 -0.00010501809000000001
9.572714 -0.00010436449000000001
9.573714 -0.00010370616
9.574715 -0.00010304308
9.575714 -0.00010237526
9.576715 -0.00010170268999999999
9.577714 -0.00010102535999999999
9.578714 -0.00010034327
9.579714 -9.9656404e-05
9.580714 -9.8964767e-05
9.581715 -9.8268345e-05
9.582714 -9.7567147e-05
9.583714 -9.686117399999999e-05
9.584714 -9.615042700000001e-05
9.585714 -9.5434928e-05
9.586715 -9.4714676e-05
9.587714 -9.3989695e-05
9.588715 -9.3260002e-05
9.589714 -9.2525624e-05
9.590714 -9.1786592e-05
9.591714 -9.1042915e-05
9.592714 -9.0294634e-05
9.593715 -8.9541771e-05
9.594714 -8.878435e-05
9.595715 -8.8022392e-05
9.596714 -8.7255927e-05
9.597714 -8.648496e-05
9.598714 -8.5709519e-05
9.599714 -8.4929599e-05
9.600715 -8.4145216e-05
9.601714 -8.3356377e-05
9.602715 -8.2563076e-05
9.603714 -8.176531300000001e-05
9.604714 -8.0963088e-05
9.605714 -8.015639400000001e-05
9.606714 -7.9345233e-05
9.607715 -7.8529598e-05
9.608714 -7.770948999999999e-05
9.609715 -7.6884913e-05
9.610714 -7.6055869e-05
9.611714 -7.5222368e-05
9.612714 -7.4384434e-05
9.613714 -7.354207100000001e-05
9.614715 -7.269530899999999e-05
9.615714 -7.1844175e-05
9.616714 -7.0988699e-05
9.617714 -7.012892500000001e-05
9.618714 -6.9264877e-05
9.619715 -6.8396605e-05
9.620714 -6.7524149e-05
9.621715 -6.6647556e-05
9.622714 -6.576685800000001e-05
9.623714 -6.4882096e-05
9.624714 -6.3993315e-05
9.625714 -6.3100543e-05
9.626715 -6.220381599999999e-05
9.627714 -6.130316599999999e-05
9.628715 -6.0398604999999995e-05
9.629714 -5.9490167999999994e-05
9.630714 -5.8577865000000005e-05
9.631714 -5.7661714e-05
9.632714 -5.674172e-05
9.633715 -5.5817895e-05
9.634714 -5.4890251000000005e-05
9.635715 -5.3958796999999994e-05
9.636714 -5.3023529999999993e-05
9.637714 -5.2084471000000007e-05
9.638714 -5.114162e-05
9.639714 -5.0195006999999995e-05
9.640715 -4.9244636e-05
9.641714 -4.8290524999999996e-05
9.642715 -4.7332708000000004e-05
9.643714 -4.6371201e-05
9.644714 -4.5406043e-05
9.645715 -4.4437263e-05
9.646714 -4.3464897e-05
9.647715 -4.2488983e-05
9.648714 -4.1509563e-05
9.649714 -4.0526675e-05
9.650714 -3.9540362e-05
9.651714 -3.8550664e-05
9.652715 -3.7557618e-05
9.653714 -3.6561261e-05
9.654715 -3.5561632e-05
9.655714 -3.4558761000000005e-05
9.656714 -3.3552681e-05
9.657714 -3.2543417000000004e-05
9.658714 -3.1530999e-05
9.659715 -3.0515449e-05
9.660714 -2.9496789000000002e-05
9.661715 -2.8475043e-05
9.662714 -2.7450230000000002e-05
9.663714 -2.6422376e-05
9.664714 -2.5391498e-05
9.665714 -2.4357627e-05
9.666715 -2.3320784e-05
9.667714 -2.2281001999999998e-05
9.668715 -2.1238311e-05
9.669714 -2.0192749e-05
9.670714 -1.9144355000000003e-05
9.671714 -1.8093172e-05
9.672714 -1.7039245e-05
9.673715 -1.5982623e-05
9.674714 -1.4923356e-05
9.675714 -1.3861495999999998e-05
9.676714 -1.2797098000000001e-05
9.677714 -1.1730214e-05
9.678715 -1.0660898000000001e-05
9.679714 -9.589202e-06
9.680715 -8.5151747e-06
9.681714 -7.4388659e-06
9.682714 -6.3603187999999995e-06
9.683714 -5.2795747999999995e-06
9.684714 -4.1966732e-06
9.685715 -3.1116482e-06
9.686714 -2.0245311e-06
9.687715 -9.3535082e-07
9.688714 1.5586659999999998e-07
9.689714 1.2490970999999999e-06
9.690714 2.3443176e-06
9.691714 3.4415056e-06
9.692715 4.5406384e-06
9.693714 5.6416923e-06
9.694715 6.7446415e-06
9.695714 7.8494594e-06
9.696714 8.9561141e-06
9.697714 1.0064572e-05
9.698714 1.1174797e-05
9.699715 1.2286745e-05
9.700714 1.3400374e-05
9.701715 1.4515632e-05
9.702714 1.5632472e-05
9.703714 1.6750834999999998e-05
9.704714 1.7870664e-05
9.705714 1.8991902e-05
9.706715 2.0114489e-05
9.707714 2.1238363999999998e-05
9.708714 2.2363465999999997e-05
9.709714 2.3489737e-05
9.710714 2.461712e-05
9.711715 2.5745557999999998e-05
9.712714 2.6875000000000003e-05
9.713715 2.8005394e-05
9.714714 2.9136686e-05
9.715714 3.0268833e-05
9.716714 3.1401794e-05
9.717714 3.2535519e-05
9.718715 3.3669974000000003e-05
9.719714 3.4805117e-05
9.720715 3.5940905999999996e-05
9.721714 3.7077302e-05
9.722714 3.821427e-05
9.723714 3.9351764e-05
9.724714 4.0489746e-05
9.725715 4.1628167e-05
9.726714 4.2766985e-05
9.727715 4.3906152000000005e-05
9.728714 4.5045618e-05
9.729714 4.6185332e-05
9.730714 4.7325241e-05
9.731714 4.8465290000000004e-05
9.732715 4.9605421e-05
9.733714 5.0745581e-05
9.734715 5.1885712e-05
9.735714 5.3025764e-05
9.736714 5.4165673e-05
9.737714 5.5305395e-05
9.738714 5.6444873e-05
9.739715 5.7584059999999994e-05
9.740714 5.8722907e-05
9.741714 5.9861372e-05
9.742714 6.0999412000000004e-05
9.743714 6.2136979e-05
9.744715 6.3274041e-05
9.745714 6.4410557e-05
9.746715 6.554648699999999e-05
9.747714 6.668179300000001e-05
9.748714 6.7816438e-05
9.749714 6.8950379e-05
9.750714 7.0083581e-05
9.751715 7.1215987e-05
9.752714 7.2347564e-05
9.753715 7.3478259e-05
9.754714 7.460801e-05
9.755714 7.573676699999999e-05
9.756714 7.686446699999999e-05
9.757714 7.7991047e-05
9.758715 7.9116438e-05
9.759714 8.0240579e-05
9.760715 8.136340199999999e-05
9.761714 8.2484826e-05
9.762714 8.3604778e-05
9.763714 8.4723189e-05
9.764714 8.5839986e-05
9.765715 8.69551e-05
9.766714 8.8068464e-05
9.767715 8.9179997e-05
9.768714 9.0289649e-05
9.769714 9.1397357e-05
9.770715 9.2503063e-05
9.771714 9.3606707e-05
9.772715 9.4708241e-05
9.773714 9.580761599999999e-05
9.774714 9.690478500000001e-05
9.775714 9.799970299999999e-05
9.776714 9.9092335e-05
9.777715 0.00010018263
9.778714 0.00010127054
9.779715 0.00010235603
9.780714 0.00010343908
9.781714 0.00010451962
9.782714 0.00010559761
9.783714 0.00010667302
9.784715 0.00010774579000000001
9.785714 0.00010881586999999999
9.786715 0.00010988320999999999
9.787714 0.00011094775999999999
9.788714 0.00011200946
9.789714 0.00011306824
9.790714 0.00011412408
9.791715 0.00011517689999999999
9.792714 0.00011622662000000001
9.793715 0.00011727321
9.794714 0.00011831661
9.795714 0.00011935675
9.796714 0.00012039358000000001
9.797714 0.00012142703999999999
9.798715 0.00012245706
9.799714 0.00012348361
9.800714 0.00012450663
9.801714 0.00012552606000000002
9.802714 0.00012654185
9.803715 0.00012755396
9.804714 0.00012856233000000002
9.805715 0.0001295669
9.806714 0.00013056763
9.807714 0.00013156445
9.808714 0.00013255731
9.809714 0.00013354616999999998
9.810715 0.00013453094
9.811714 0.00013551159999999999
9.812715 0.00013648803
9.813714 0.00013746021
9.814714 0.00013842808000000002
9.815714 0.00013939155
9.816714 0.00014035055
9.817715 0.00014130504
9.818714 0.00014225493
9.819715 0.00014320016000000002
9.820714 0.00014414067
9.821714 0.0001450764
9.822714 0.00014600727
9.823714 0.00014693325
9.824715 0.00014785428
9.825714 0.00014877029
9.826715 0.00014968125
9.827714 0.00015058712
9.828714 0.00015148782
9.829714 0.00015238335
9.830714 0.00015327365999999999
9.831715 0.00015415870000000002
9.832714 0.00015503845
9.833714 0.00015591286
9.834714 0.00015678189
9.835714 0.00015764552
9.836715 0.00015850372
9.837714 0.00015935643
9.838715 0.00016020363000000001
9.839714 0.00016104526
9.840714 0.00016188129
9.841714 0.00016271166
9.842714 0.00016353632
9.843715 0.00016435522
9.844714 0.00016516831000000002
9.845715 0.00016597553
9.846714 0.00016677682999999998
9.847714 0.00016757214
9.848714 0.0001683614
9.849714 0.00016914455
9.850715 0.00016992154
9.851714 0.00017069231000000002
9.852715 0.00017145678
9.853714 0.00017221491
9.854714 0.00017296663000000001
9.855714 0.00017371191
9.856714 0.00017445067
9.857715 0.00017518287
9.858714 0.00017590846000000002
9.859715 0.0001766274
9.860714 0.00017733961000000002
9.861714 0.00017804508
9.862714 0.00017874374
9.863714 0.00017943557
9.864715 0.00018012049999999998
9.865714 0.00018079849
9.866714 0.00018146949000000001
9.867714 0.00018213345
9.868714 0.00018279036
9.869715 0.00018344014
9.870714 0.00018408274000000001
9.871715 0.00018471813999999999
9.872714 0.00018534627
9.873714 0.00018596709
9.874714 0.00018658058
9.875714 0.00018718666
9.876715 0.00018778532
9.877714 0.00018837649
9.878715 0.00018896013
9.879714 0.00018953623
9.880714 0.00019010473
9.881714 0.00019066558
9.882714 0.00019121878
9.883715 0.00019176430000000002
9.884714 0.00019230206
9.885715 0.00019283208999999998
9.886714 0.00019335429999999999
9.887714 0.00019386871
9.888714 0.00019437525
9.889714 0.00019487393
9.890715 0.00019536469000000002
9.891714 0.00019584751999999998
9.892715 0.00019632237
9.893714 0.00019678919
9.894714 0.00019724796
9.895715 0.00019769866
9.896714 0.0001981412
9.897715 0.00019857557
9.898714 0.00019900176
9.899714 0.00019941965
9.900714 0.00019982922000000002
9.901714 0.00020023044
9.902715 0.00020062325
9.903714 0.00020100763
9.904715 0.00020138348
9.905714 0.0002017508
9.906714 0.00020210950000000002
9.907714 0.00020245959
9.908714 0.00020280098999999997
9.909715 0.00020313369
9.910714 0.00020345763
9.911715 0.00020377279
9.912714 0.00020407911
9.913714 0.00020437658
9.914714 0.00020466521
9.915714 0.00020494490000000002
9.916715 0.00020521566
9.917714 0.00020547747999999998
9.918715 0.00020573034
9.919714 0.00020597417000000002
9.920714 0.00020620901
9.921714 0.00020643480999999998
9.922714 0.00020665154
9.923715 0.0002068592
9.924714 0.00020705779
9.925714 0.00020724726000000002
9.926714 0.00020742759
9.927714 0.00020759876
9.928715 0.00020776075999999997
9.929714 0.00020791356
9.930715 0.00020805712000000003
9.931714 0.00020819148
9.932714 0.00020831656
9.933714 0.00020843236
9.934714 0.00020853886
9.935715 0.00020863604
9.936714 0.00020872386999999998
9.937715 0.00020880233999999998
9.938714 0.00020887144000000002
9.939714 0.00020893114999999998
9.940714 0.00020898142
9.941714 0.00020902228
9.942715 0.00020905367999999997
9.943714 0.00020907562
9.944715 0.00020908806000000002
9.945714 0.00020909099000000002
9.946714 0.00020908442
9.947714 0.00020906828
9.948714 0.00020904256
9.949715 0.00020900725
9.950714 0.00020896232
9.951715 0.00020890775000000002
9.952714 0.00020884352
9.953714 0.0002087696
9.954714 0.00020868592000000002
9.955714 0.00020859254
9.956715 0.00020848938000000002
9.957714 0.00020837642
9.958714 0.00020825366
9.959714 0.00020812107999999997
9.960714 0.00020797866
9.961715 0.00020782636
9.962714 0.00020766416999999998
9.963715 0.00020749214
9.964714 0.00020731017999999998
9.965714 0.00020711834
9.966714 0.00020691661999999998
9.967714 0.00020670495
9.968715 0.00020648342
9.969714 0.00020625198
9.970715 0.00020601065
9.971714 0.00020575942000000002
9.972714 0.00020549832999999999
9.973714 0.00020522732000000001
9.974714 0.00020494646999999998
9.975715 0.00020465573000000002
9.976714 0.00020435514000000001
9.977715 0.00020404467999999998
9.978714 0.00020372438
9.979714 0.00020339419
9.980714 0.00020305420000000003
9.981714 0.00020270430999999998
9.982715 0.00020234461
9.983714 0.00020197504000000002
9.984715 0.00020159562
9.985714 0.00020120634999999998
9.986714 0.00020080724000000002
9.987714 0.00020039829
9.988714 0.00019997949
9.989715 0.00019955085000000002
9.990714 0.00019911235999999998
9.991714 0.00019866401999999998
9.992714 0.00019820585999999997
9.993714 0.00019773786000000003
9.994715 0.00019726003000000003
9.995714 0.00019677238
9.996715 0.00019627489
9.997714 0.0001957676
9.998714 0.00019525046
9.999714 0.00019472352
10.00071 0.00019418678
10.00171 0.00019364022
10.00271 0.00019308386000000001
10.00371 0.00019251769999999998
10.00471 0.00019194172
10.00571 0.00019135596000000003
10.00671 0.0001907604
10.00771 0.00019015503
10.00871 0.00018953988
10.00971 0.00018891492999999998
10.01071 0.00018828018999999998
10.01171 0.0001876357
10.01271 0.00018698144
10.01371 0.00018631742
10.01471 0.00018564368
10.01571 0.00018496022
10.01671 0.00018426705000000002
10.01771 0.00018356423
10.01871 0.00018285173999999999
10.01971 0.00018212963
10.02071 0.00018139795
10.02171 0.00018065668
10.02271 0.0001799059
10.02371 0.0001791456
10.02471 0.00017837585
10.02571 0.00017759668000000002
10.02671 0.00017680809
10.02771 0.00017601014
10.02871 0.00017520287
10.02971 0.00017438628
10.03071 0.00017356042
10.03171 0.00017272531000000002
10.03271 0.00017188097
10.03371 0.00017102742
10.03471 0.0001701647
10.03571 0.00016929281999999998
10.03671 0.00016841179
10.03771 0.00016752165
10.03871 0.00016662241
10.03971 0.00016571408
10.04071 0.0001647967
10.04171 0.00016387029
10.04271 0.00016293485
10.04371 0.00016199043
10.04471 0.00016103705000000001
10.04571 0.00016007472
10.04671 0.00015910349
10.04771 0.00015812337000000002
10.04871 0.00015713441
10.04971 0.00015613664000000001
10.05071 0.00015513008
10.05171 0.00015411475000000002
10.05271 0.00015309072
10.05371 0.000152058
10.05471 0.00015101663
10.05571 0.00014996663
10.05671 0.00014890805
10.05771 0.00014784091000000002
10.05871 0.00014676524
10.05971 0.00014568108999999998
10.06071 0.00014458845
10.06171 0.00014348739
10.06271 0.00014237791
10.06371 0.00014126007
10.06471 0.00014013389
10.06571 0.00013899938
10.06671 0.00013785661
10.06771 0.00013670561
10.06871 0.00013554643
10.06971 0.00013437908000000001
10.07071 0.00013320364
10.07171 0.00013202014
10.07271 0.00013082863000000002
10.07371 0.00012962917
10.07471 0.00012842182
10.07571 0.00012720662
10.07671 0.00012598365
10.07771 0.00012475297
10.07871 0.00012351461999999999
10.07971 0.00012226867
10.08071 0.00012101517
10.08171 0.00011975418
10.08271 0.00011848575000000001
10.08371 0.00011720995000000001
10.08471 0.0001159268
10.08571 0.00011463636
10.08671 0.00011333868
10.08771 0.00011203378999999999
10.08871 0.00011072174
10.08971 0.00010940255
10.09071 0.00010807628
10.09171 0.00010674292999999999
10.09271 0.00010540257
10.09371 0.00010405521
10.09471 0.00010270089999999998
10.09571 0.00010133969000000001
10.09671 9.9971589e-05
10.09771 9.8596672e-05
10.09871 9.7214945e-05
10.09971 9.5826488e-05
10.10071 9.4431329e-05
10.10171 9.3029536e-05
10.10271 9.162116e-05
10.10371 9.020626e-05
10.10471 8.8784901e-05
10.10571 8.7357142e-05
10.10671 8.5923045e-05
10.10771 8.4482667e-05
10.10871 8.3036082e-05
10.10971 8.158334600000001e-05
10.11071 8.012451599999999e-05
10.11171 7.8659662e-05
10.11271 7.718883799999999e-05
10.11371 7.571210299999999e-05
10.11471 7.4229507e-05
10.11571 7.2741108e-05
10.11671 7.124695599999999e-05
10.11771 6.9747102e-05
10.11871 6.8241604e-05
10.11971 6.6730507e-05
10.12071 6.5213862e-05
10.12171 6.369172099999999e-05
10.12271 6.2164139e-05
10.12371 6.063118000000001e-05
10.12471 5.9092889e-05
10.12571 5.7549340000000004e-05
10.12671 5.6000590000000007e-05
10.12771 5.4446707e-05
10.12871 5.2887764999999996e-05
10.12971 5.1323826e-05
10.13071 4.9754976e-05
10.13171 4.8181278e-05
10.13271 4.660281e-05
10.13371 4.5019654999999995e-05
10.13471 4.3431878999999996e-05
10.13571 4.1839562e-05
10.13671 4.0242773e-05
10.13771 3.8641582000000004e-05
10.13871 3.7036054e-05
10.13971 3.5426254e-05
10.14071 3.3812236e-05
10.14171 3.2194066e-05
10.14271 3.0571789e-05
10.14371 2.8945456000000002e-05
10.14471 2.7315122000000002e-05
10.14571 2.5680824999999998e-05
10.14671 2.4042617000000002e-05
10.14771 2.240054e-05
10.14871 2.0754641e-05
10.14971 1.9104968e-05
10.15071 1.745157e-05
10.15171 1.57945e-05
10.15271 1.4133815000000001e-05
10.15371 1.2469574999999998e-05
10.15471 1.0801843e-05
10.15571 9.1306902e-06
10.15671 7.4561889e-06
10.15771 5.778416e-06
10.15871 4.097453e-06
10.15971 2.4133826e-06
10.16071 7.2629049e-07
10.16171 -9.6373567e-07
10.16271 -2.656609e-06
10.16371 -4.3522412e-06
10.16471 -6.0505471e-06
10.16571 -7.7514422e-06
10.16671 -9.454844e-06
10.16771 -1.1160676e-05
10.16871 -1.2868863e-05
10.16971 -1.4579331e-05
10.17071 -1.6292014e-05
10.17171 -1.8006848e-05
10.17271 -1.9723771e-05
10.17371 -2.1442725e-05
10.17471 -2.3163651e-05
10.17571 -2.4886495e-05
10.17671 -2.6611197999999998e-05
10.17771 -2.8337706e-05
10.17871 -3.0065968e-05
10.17971 -3.1795915e-05
10.18071 -3.3527493e-05
10.18171 -3.5260632e-05
10.18271 -3.6995269e-05
10.18371 -3.8731332e-05
10.18471 -4.0468748e-05
10.18571 -4.2207441e-05
10.18671 -4.3947327e-05
10.18771 -4.568833e-05
10.18871 -4.7430365000000003e-05
10.18971 -4.9173354e-05
10.19071 -5.0917219999999996e-05
10.19171 -5.2661863e-05
10.19271 -5.4407224e-05
10.19371 -5.615322e-05
10.19471 -5.7899774000000006e-05
10.19571 -5.9646822999999996e-05
10.19671 -6.1394297e-05
10.19771 -6.314213e-05
10.19871 -6.4890264e-05
10.19971 -6.6638654e-05
10.20071 -6.8387237e-05
10.20171 -7.0135962e-05
10.20271 -7.1884773e-05
10.20371 -7.3633629e-05
10.20471 -7.5382468e-05
10.20571 -7.7131239e-05
10.20671 -7.8879884e-05
10.20771 -8.0628342e-05
10.20871 -8.2376545e-05
10.20971 -8.4124429e-05
10.21071 -8.587191500000001e-05
10.21171 -8.7618929e-05
10.21271 -8.936538099999999e-05
10.21371 -9.1111184e-05
10.21471 -9.2856243e-05
10.21571 -9.4600477e-05
10.21671 -9.6343774e-05
10.21771 -9.8086048e-05
10.21871 -9.982720699999999e-05
10.21971 -0.00010156714000000001
10.22071 -0.00010330577
10.22171 -0.00010504302
10.22271 -0.00010677878999999999
10.22371 -0.00010851301
10.22471 -0.00011024559
10.22571 -0.00011197649000000001
10.22671 -0.00011370563
10.22771 -0.00011543297
10.22871 -0.00011715842
10.22971 -0.00011888197
10.23071 -0.00012060358
10.23171 -0.00012232316
10.23271 -0.0001240407
10.23371 -0.00012575615
10.23471 -0.00012746946
10.23571 -0.00012918058
10.23671 -0.00013088945
10.23771 -0.00013259603
10.23871 -0.00013430025000000002
10.23971 -0.00013600204
10.24071 -0.00013770134
10.24171 -0.00013939807
10.24271 -0.00014109215
10.24371 -0.00014278349
10.24471 -0.00014447204
10.24571 -0.00014615767
10.24671 -0.00014784033
10.24771 -0.00014951991999999999
10.24871 -0.00015119635
10.24971 -0.00015286957
10.25071 -0.00015453948
10.25171 -0.00015620599
10.25271 -0.00015786907
10.25371 -0.00015952863
10.25471 -0.00016118462
10.25571 -0.00016283699
10.25671 -0.00016448568
10.25771 -0.00016613063000000001
10.25871 -0.0001677718
10.25971 -0.00016940916000000002
10.26071 -0.00017104263
10.26171 -0.0001726722
10.26271 -0.00017429777
10.26371 -0.00017591933
10.26471 -0.00017753681000000002
10.26571 -0.00017915014
10.26671 -0.00018075926
10.26771 -0.0001823641
10.26871 -0.00018396458000000002
10.26971 -0.00018556063
10.27071 -0.00018715216
10.27171 -0.00018873909
10.27271 -0.00019032134
10.27371 -0.00019189881000000001
10.27471 -0.00019347144
10.27571 -0.00019503914000000002
10.27671 -0.00019660180999999999
10.27771 -0.00019815940999999999
10.27871 -0.00019971185
10.27971 -0.00020125905999999997
10.28071 -0.00020280098999999997
10.28171 -0.00020433761
10.28271 -0.00020586887999999998
10.28371 -0.00020739471
10.28471 -0.00020891509
10.28571 -0.00021042999
10.28671 -0.00021193938999999998
10.28771 -0.00021344324
10.28871 -0.00021494154
10.28971 -0.0002164342
10.29071 -0.00021792125
10.29171 -0.00021940261
10.29271 -0.00022087827
10.29371 -0.00022234815000000003
10.29471 -0.00022381223
10.29571 -0.00022527042
10.29671 -0.00022672266
10.29771 -0.00022816891
10.29871 -0.00022960905000000002
10.29971 -0.00023104303000000002
10.30071 -0.00023247076
10.30171 -0.00023389218000000002
10.30271 -0.00023530716999999997
10.30371 -0.00023671568999999998
10.30471 -0.00023811765000000002
10.30571 -0.00023951293000000002
10.30671 -0.00024090151999999997
10.30771 -0.00024228333999999998
10.30871 -0.00024365834
10.30971 -0.00024502641999999997
10.31071 -0.00024638757000000004
10.31171 -0.00024774176
10.31271 -0.00024908895
10.31371 -0.00025042909
10.31471 -0.00025176219
10.31571 -0.00025308816
10.31671 -0.00025440704
10.31771 -0.00025571878
10.31871 -0.00025702335999999997
10.31971 -0.00025832076000000003
10.32071 -0.0002596109
10.32171 -0.00026089380999999996
10.32271 -0.00026216942
10.32371 -0.00026343766
10.32471 -0.00026469852
10.32571 -0.00026595192
10.32671 -0.00026719781
10.32771 -0.00026843613
10.32871 -0.00026966682
10.32971 -0.00027088981
10.33071 -0.00027210504000000003
10.33171 -0.00027331241
10.33271 -0.0002745119
10.33371 -0.00027570344999999996
10.33471 -0.00027688699999999997
10.33571 -0.00027806247999999996
10.33671 -0.00027922988
10.33771 -0.00028038914
10.33871 -0.00028154024999999997
10.33971 -0.00028268319
10.34071 -0.00028381787
10.34171 -0.00028494435
10.34271 -0.00028606256999999996
10.34371 -0.00028717252
10.34471 -0.00028827419
10.34571 -0.00028936756
10.34671 -0.00029045264
10.34771 -0.00029152934
10.34871 -0.00029259768
10.34971 -0.0002936576
10.35071 -0.00029470909
10.35171 -0.00029575208
10.35271 -0.00029678653999999996
10.35371 -0.00029781243
10.35471 -0.00029882964999999997
10.35571 -0.00029983817
10.35671 -0.00030083788
10.35771 -0.00030182878
10.35871 -0.00030281078
10.35971 -0.00030378383
10.36071 -0.00030474782
10.36171 -0.00030570279
10.36271 -0.00030664864
10.36371 -0.00030758536
10.36471 -0.00030851288
10.36571 -0.0003094312
10.36671 -0.00031034031
10.36771 -0.00031124018
10.36871 -0.00031213083
10.36971 -0.00031301222
10.37071 -0.00031388438
10.37171 -0.00031474733
10.37271 -0.00031560105
10.37371 -0.00031644556
10.37471 -0.00031728086
10.37571 -0.00031810696000000003
10.37671 -0.00031892384
10.37771 -0.0003197315
10.37871 -0.00032052992
10.37971 -0.00032131909
10.38071 -0.00032209896
10.38171 -0.0003228695
10.38271 -0.00032363071
10.38371 -0.00032438249
10.38471 -0.00032512481999999996
10.38571 -0.00032585765
10.38671 -0.00032658095
10.38771 -0.00032729463
10.38871 -0.00032799865000000003
10.38971 -0.00032869299999999996
10.39071 -0.0003293776
10.39171 -0.00033005242
10.39271 -0.00033071744000000004
10.39371 -0.00033137264
10.39471 -0.00033201802000000003
10.39571 -0.00033265352999999997
10.39671 -0.00033327917
10.39771 -0.00033389497
10.39871 -0.00033450087
10.39971 -0.00033509693000000003
10.40071 -0.00033568313
10.40171 -0.00033625947
10.40271 -0.00033682600000000003
10.40371 -0.00033738265
10.40471 -0.00033792949
10.40571 -0.00033846645
10.40671 -0.00033899357
10.40771 -0.00033951083
10.40871 -0.00034001819
10.40971 -0.00034051563
10.41071 -0.00034100312
10.41171 -0.00034148065
10.41271 -0.00034194823
10.41371 -0.00034240575
10.41471 -0.00034285322000000005
10.41571 -0.00034329059
10.41671 -0.00034371784999999997
10.41771 -0.00034413501
10.41871 -0.00034454201
10.41971 -0.00034493885
10.42071 -0.00034532554
10.42171 -0.00034570206999999997
10.42271 -0.00034606846
10.42371 -0.00034642471
10.42471 -0.00034677087
10.42571 -0.00034710692000000003
10.42671 -0.00034743293
10.42771 -0.00034774894
10.42871 -0.00034805491000000004
10.42971 -0.00034835091000000003
10.43071 -0.00034863697
10.43171 -0.00034891307
10.43271 -0.00034917928
10.43371 -0.00034943555
10.43471 -0.00034968193
10.43571 -0.0003499184
10.43671 -0.00035014493
10.43771 -0.00035036153
10.43871 -0.00035056816999999997
10.43971 -0.0003507648
10.44071 -0.00035095142999999997
10.44171 -0.00035112798
10.44271 -0.00035129447
10.44371 -0.00035145081
10.44471 -0.00035159703000000003
10.44571 -0.00035173307
10.44671 -0.0003518589
10.44771 -0.00035197452
10.44871 -0.00035207992999999996
10.44971 -0.00035217511
10.45071 -0.00035226007999999997
10.45171 -0.00035233484
10.45271 -0.00035239940999999997
10.45371 -0.00035245383999999997
10.45471 -0.00035249816
10.45571 -0.00035253237999999996
10.45671 -0.00035255653
10.45771 -0.00035257067
10.45871 -0.00035257485
10.45971 -0.00035256908
10.46071 -0.00035255341
10.46171 -0.00035252785
10.46271 -0.00035249243
10.46371 -0.0003524472
10.46471 -0.00035239214
10.46571 -0.00035232724
10.46671 -0.00035225254999999997
10.46771 -0.00035216806
10.46871 -0.00035207377
10.46971 -0.00035196965
10.47071 -0.00035185572
10.47171 -0.00035173198
10.47271 -0.0003515984
10.47371 -0.00035145499
10.47471 -0.00035130176
10.47571 -0.00035113869
10.47671 -0.00035096584
10.47771 -0.00035078319
10.47871 -0.00035059077000000003
10.47971 -0.00035038861
10.48071 -0.00035017674
10.48171 -0.00034995519
10.48271 -0.00034972397
10.48371 -0.00034948318000000003
10.48471 -0.00034923285
10.48571 -0.00034897296
10.48671 -0.00034870361
10.48771 -0.00034842483
10.48871 -0.00034813659
10.48971 -0.00034783895
10.49071 -0.00034753195
10.49171 -0.00034721559000000003
10.49271 -0.00034688987
10.49371 -0.00034655484
10.49471 -0.00034621044000000004
10.49571 -0.00034585671
10.49671 -0.00034549362
10.49771 -0.00034512118000000003
10.49871 -0.00034473937
10.49971 -0.00034434820000000003
10.50071 -0.00034394768
10.50171 -0.00034353779000000003
10.50271 -0.00034311853999999996
10.50371 -0.00034268996
10.50471 -0.00034225206
10.50571 -0.00034180489
10.50671 -0.00034134846
10.50771 -0.00034088282
10.50871 -0.00034040801999999997
10.50971 -0.0003399241
10.51071 -0.00033943113000000003
10.51171 -0.00033892916
10.51271 -0.00033841827
10.51371 -0.0003378985
10.51471 -0.00033736994
10.51571 -0.00033683264
10.51671 -0.00033628662
10.51771 -0.00033573194
10.51871 -0.00033516867
10.51971 -0.00033459685
10.52071 -0.0003340165
10.52171 -0.00033342762
10.52271 -0.00033283029
10.52371 -0.00033222448000000003
10.52471 -0.0003316102
10.52571 -0.00033098747
10.52671 -0.00033035631
10.52771 -0.0003297167
10.52871 -0.00032906864
10.52971 -0.00032841215
10.53071 -0.00032774724
10.53171 -0.00032707392
10.53271 -0.00032639221
10.53371 -0.00032570213
10.53471 -0.00032500367999999997
10.53571 -0.00032429693000000004
10.53671 -0.00032358191
10.53771 -0.00032285867999999997
10.53871 -0.00032212727
10.53971 -0.00032138773000000003
10.54071 -0.00032064011
10.54171 -0.00031988445
10.54271 -0.00031912084
10.54371 -0.00031834932
10.54471 -0.0003175699
10.54571 -0.00031678271
10.54671 -0.00031598775000000003
10.54771 -0.00031518504999999996
10.54871 -0.00031437467
10.54971 -0.00031355664000000004
10.55071 -0.00031273098
10.55171 -0.00031189772
10.55271 -0.0003110569
10.55371 -0.00031020854
10.55471 -0.00030935264000000003
10.55571 -0.00030848926
10.55671 -0.00030761838999999997
10.55771 -0.00030674009
10.55871 -0.00030585438
10.55971 -0.00030496128
10.56071 -0.00030406086
10.56171 -0.00030315314
10.56271 -0.00030223819000000003
10.56371 -0.00030131603000000003
10.56471 -0.00030038675
10.56571 -0.0002994504
10.56671 -0.00029850708
10.56771 -0.00029755681
10.56871 -0.00029659968
10.56971 -0.00029563573
10.57071 -0.00029466507
10.57171 -0.00029368773
10.57271 -0.00029270377
10.57371 -0.00029171326
10.57471 -0.00029071628
10.57571 -0.00028971278
10.57671 -0.00028870288
10.57771 -0.00028768661
10.57871 -0.00028666393
10.57971 -0.00028563493
10.58071 -0.00028459958
10.58171 -0.00028355793999999997
10.58271 -0.00028251
10.58371 -0.00028145575
10.58471 -0.00028039524
10.58571 -0.00027932845
10.58671 -0.00027825542
10.58771 -0.00027717617
10.58871 -0.00027609076
10.58971 -0.00027499916
10.59071 -0.00027390146999999997
10.59171 -0.00027279768
10.59271 -0.0002716879
10.59371 -0.00027057213
10.59471 -0.00026945047
10.59571 -0.00026832299
10.59671 -0.00026718972000000003
10.59771 -0.00026605078
10.59871 -0.00026490623
10.59971 -0.0002637561
10.60071 -0.00026260052
10.60171 -0.00026143955
10.60271 -0.00026027324
10.60371 -0.00025910165
10.60471 -0.00025792485
10.60571 -0.0002567429
10.60671 -0.00025555585
10.60771 -0.00025436373
10.60871 -0.00025316658
10.60971 -0.00025196446
10.61071 -0.00025075742
10.61171 -0.00024954545000000004
10.61271 -0.00024832862
10.61371 -0.00024710696000000004
10.61471 -0.00024588048
10.61571 -0.00024464925
10.61671 -0.00024341327000000003
10.61771 -0.00024217263
10.61871 -0.00024092733
10.61971 -0.00023967746
10.62071 -0.00023842306
10.62171 -0.00023716416
10.62271 -0.00023590082
10.62371 -0.00023463312999999998
10.62471 -0.00023336111
10.62571 -0.00023208484
10.62671 -0.0002308044
10.62771 -0.00022951980999999998
10.62871 -0.00022823112000000003
10.62971 -0.00022693844
10.63071 -0.00022564177
10.63171 -0.00022434117
10.63271 -0.00022303668000000002
10.63371 -0.00022172834999999999
10.63471 -0.00022041619999999999
10.63571 -0.00021910027
10.63671 -0.00021778058
10.63771 -0.00021645715
10.63871 -0.00021513003999999998
10.63971 -0.00021379924
10.64071 -0.00021246481
10.64171 -0.00021112673
10.64271 -0.00020978509
10.64371 -0.00020843988000000002
10.64471 -0.00020709117
10.64571 -0.00020573897999999997
10.64671 -0.00020438339999999999
10.64771 -0.00020302443
10.64871 -0.00020166219000000002
10.64971 -0.00020029669999999998
10.65071 -0.00019892807
10.65171 -0.00019755632
10.65271 -0.00019618158
10.65371 -0.0001948039
10.65471 -0.00019342338
10.65571 -0.00019204006
10.65671 -0.00019065403
10.65771 -0.00018926538
10.65871 -0.00018787417
10.65971 -0.00018648047
10.66071 -0.00018508433
10.66171 -0.00018368581
10.66271 -0.00018228495
10.66371 -0.00018088181
10.66471 -0.00017947641999999998
10.66571 -0.00017806881
10.66671 -0.00017665902
10.66771 -0.00017524709
10.66871 -0.00017383302
10.66971 -0.00017241686
10.67071 -0.00017099860999999998
10.67171 -0.00016957832
10.67271 -0.00016815602
10.67371 -0.00016673172
10.67471 -0.00016530545999999998
10.67571 -0.00016387727
10.67671 -0.00016244721
10.67771 -0.00016101532
10.67871 -0.00015958165
10.67971 -0.00015814624
10.68071 -0.00015670914
10.68171 -0.00015527041
10.68271 -0.00015383013
10.68371 -0.00015238832
10.68471 -0.00015094506000000002
10.68571 -0.00014950041
10.68671 -0.00014805443
10.68771 -0.00014660715
10.68871 -0.00014515864
10.68971 -0.00014370895
10.69071 -0.00014225812
10.69171 -0.00014080621
10.69271 -0.00013935325999999998
10.69371 -0.00013789928999999998
10.69471 -0.00013644435
10.69571 -0.00013498849
10.69671 -0.00013353174
10.69771 -0.00013207414
10.69871 -0.00013061572
10.69971 -0.00012915654
10.70071 -0.00012769661
10.70171 -0.00012623602
10.70271 -0.00012477478000000002
10.70371 -0.00012331296
10.70471 -0.00012185061
10.70571 -0.00012038778
10.70671 -0.00011892453
10.70771 -0.00011746093
10.70871 -0.00011599703
10.70971 -0.00011453291
10.71071 -0.00011306861
10.71171 -0.00011160420000000001
10.71271 -0.00011013973
10.71371 -0.00010867527
10.71471 -0.00010721085999999999
10.71571 -0.00010574655
10.71671 -0.00010428239
10.71771 -0.00010281841
10.71871 -0.00010135465
10.71971 -9.989113300000001e-05
10.72071 -9.8427904e-05
10.72171 -9.696497e-05
10.72271 -9.5502355e-05
10.72371 -9.4040087e-05
10.72471 -9.2578171e-05
10.72571 -9.1116635e-05
10.72671 -8.9655498e-05
10.72771 -8.8194764e-05
10.72871 -8.6734468e-05
10.72971 -8.5274633e-05
10.73071 -8.3815291e-05
10.73171 -8.235646800000001e-05
10.73271 -8.0898207e-05
10.73371 -7.9440542e-05
10.73471 -7.7983532e-05
10.73571 -7.652722e-05
10.73671 -7.5071659e-05
10.73771 -7.3616917e-05
10.73871 -7.2163044e-05
10.73971 -7.071010400000001e-05
10.74071 -6.9258164e-05
10.74171 -6.7807281e-05
10.74271 -6.635751799999999e-05
10.74371 -6.490894300000001e-05
10.74471 -6.346160099999999e-05
10.74571 -6.201555e-05
10.74671 -6.0570851999999995e-05
10.74771 -5.9127547e-05
10.74871 -5.7685679e-05
10.74971 -5.624529000000001e-05
10.75071 -5.4806418e-05
10.75171 -5.3369098e-05
10.75271 -5.1933358e-05
10.75371 -5.0499232999999996e-05
10.75471 -4.9066739e-05
10.75571 -4.7635911e-05
10.75671 -4.6206776e-05
10.75771 -4.4779358e-05
10.75871 -4.3353683e-05
10.75971 -4.1929778e-05
10.76071 -4.0507671999999995e-05
10.76171 -3.9087394e-05
10.76271 -3.7668974e-05
10.76371 -3.625245e-05
10.76471 -3.4837851e-05
10.76571 -3.3425215e-05
10.76671 -3.2014574000000006e-05
10.76771 -3.0605966e-05
10.76871 -2.9199424e-05
10.76971 -2.7794985e-05
10.77071 -2.6392680999999997e-05
10.77171 -2.4992547999999996e-05
10.77271 -2.3594609e-05
10.77371 -2.21989e-05
10.77471 -2.0805444e-05
10.77571 -1.9414264e-05
10.77671 -1.8025386e-05
10.77771 -1.663883e-05
10.77871 -1.5254619e-05
10.77971 -1.387277e-05
10.78071 -1.2493302e-05
10.78171 -1.1116239e-05
10.78271 -9.7415999e-06
10.78371 -8.3694104e-06
10.78471 -6.999695799999999e-06
10.78571 -5.6324847e-06
10.78671 -4.2678096e-06
10.78771 -2.9057052e-06
10.78871 -1.5462109999999998e-06
10.78971 -1.8936943e-07
10.79071 1.1647739e-06
10.79171 2.51617e-06
10.79271 3.8647677e-06
10.79371 5.210514e-06
10.79471 6.5533548e-06
10.79571 7.8932345e-06
10.79671 9.230100800000001e-06
10.79771 1.0563899999999999e-05
10.79871 1.1894581e-05
10.79971 1.3222095999999999e-05
10.80071 1.4546401e-05
10.80171 1.5867457000000003e-05
10.80271 1.7185228e-05
10.80371 1.8499681e-05
10.80471 1.9810791000000002e-05
10.80571 2.1118538e-05
10.80671 2.2422905000000002e-05
10.80771 2.3723881e-05
10.80871 2.5021455e-05
10.80971 2.6315627e-05
10.81071 2.7606387e-05
10.81171 2.8893737e-05
10.81271 3.0177679e-05
10.81371 3.1458214e-05
10.81471 3.2735335e-05
10.81571 3.4009042e-05
10.81671 3.5279334e-05
10.81771 3.65462e-05
10.81871 3.780963e-05
10.81971 3.9069619e-05
10.82071 4.0326148e-05
10.82171 4.1579199e-05
10.82271 4.2828748e-05
10.82371 4.4074775e-05
10.82471 4.5317253e-05
10.82571 4.6556153e-05
10.82671 4.7791445e-05
10.82771 4.9023106e-05
10.82871 5.0251094e-05
10.82971 5.1475388e-05
10.83071 5.269594700000001e-05
10.83171 5.3912754000000004e-05
10.83271 5.512577e-05
10.83371 5.6334977e-05
10.83471 5.7540342000000004e-05
10.83571 5.8741836e-05
10.83671 5.9939435e-05
10.83771 6.113311300000001e-05
10.83871 6.2322852e-05
10.83971 6.3508628e-05
10.84071 6.4690414e-05
10.84171 6.5868176e-05
10.84271 6.7041901e-05
10.84371 6.821155100000001e-05
10.84471 6.9377109e-05
10.84571 7.0538539e-05
10.84671 7.169582500000001e-05
10.84771 7.2848923e-05
10.84871 7.3997808e-05
10.84971 7.5142452e-05
10.85071 7.6282822e-05
10.85171 7.7418895e-05
10.85271 7.8550647e-05
10.85371 7.9678045e-05
10.85471 8.0801067e-05
10.85571 8.1919694e-05
10.85671 8.3033916e-05
10.85771 8.4143721e-05
10.85871 8.5249093e-05
10.85971 8.635003e-05
10.86071 8.7446529e-05
10.86171 8.8538593e-05
10.86271 8.9626235e-05
10.86371 9.0709455e-05
10.86471 9.1788269e-05
10.86571 9.2862683e-05
10.86671 9.3932715e-05
10.86771 9.4998376e-05
10.86871 9.605968200000001e-05
10.86971 9.7116629e-05
10.87071 9.8169244e-05
10.87171 9.9217527e-05
10.87271 0.00010026146999999999
10.87371 0.00010130108
10.87471 0.00010233634
10.87571 0.00010336726
10.87671 0.00010439381
10.87771 0.00010541598000000001
10.87871 0.00010643372999999999
10.87971 0.00010744706
10.88071 0.00010845591
10.88171 0.00010946029
10.88271 0.00011046013
10.88371 0.00011145542999999999
10.88471 0.00011244613
10.88571 0.00011343220000000001
10.88671 0.00011441364000000001
10.88771 0.00011539038
10.88871 0.00011636241
10.88971 0.00011732972000000001
10.89071 0.00011829226
10.89171 0.00011925001999999999
10.89271 0.00012020301
10.89371 0.0001211512
10.89471 0.00012209457
10.89571 0.00012303312
10.89671 0.00012396686
10.89771 0.00012489576
10.89871 0.00012581984
10.89971 0.00012673908
10.90071 0.00012765349
10.90171 0.00012856308
10.90271 0.00012946783
10.90371 0.00013036776999999998
10.90471 0.00013126287
10.90571 0.00013215315
10.90671 0.0001330386
10.90771 0.00013391923
10.90871 0.00013479504
10.90971 0.00013566603000000001
10.91071 0.00013653220000000001
10.91171 0.00013739354
10.91271 0.00013825008
10.91371 0.00013910179999999998
10.91471 0.00013994872
10.91571 0.00014079084000000002
10.91671 0.00014162816000000002
10.91771 0.0001424607
10.91871 0.00014328848
10.91971 0.00014411147
10.92071 0.00014492972000000002
10.92171 0.00014574322
10.92271 0.00014655197
10.92371 0.00014735599
10.92471 0.00014815529
10.92571 0.00014894986
10.92671 0.0001497397
10.92771 0.00015052482
10.92871 0.0001513052
10.92971 0.00015208084
10.93071 0.00015285171
10.93171 0.00015361783
10.93271 0.00015437915
10.93371 0.00015513567
10.93471 0.00015588737
10.93571 0.0001566342
10.93671 0.00015737616
10.93771 0.00015811321
10.93871 0.00015884534
10.93971 0.00015957253
10.94071 0.00016029475000000002
10.94171 0.00016101197
10.94271 0.00016172421
10.94371 0.00016243142
10.94471 0.00016313362
10.94571 0.00016383079
10.94671 0.00016452294000000002
10.94771 0.00016521008
10.94871 0.00016589220000000002
10.94971 0.00016656933
10.95071 0.00016724147
10.95171 0.00016790865
10.95271 0.00016857089
10.95371 0.00016922820000000001
10.95471 0.00016988062
10.95571 0.00017052815
10.95671 0.00017117084
10.95771 0.0001718087
10.95871 0.00017244175
10.95971 0.00017307
10.96071 0.00017369348
10.96171 0.0001743122
10.96271 0.00017492617
10.96371 0.00017553542
10.96471 0.00017613992999999999
10.96571 0.00017673972999999999
10.96671 0.00017733480000000002
10.96771 0.00017792515
10.96871 0.0001785108
10.96971 0.00017909174
10.97071 0.00017966796
10.97171 0.00018023948
10.97271 0.00018080627
10.97371 0.00018136836
10.97471 0.00018192574
10.97571 0.00018247838999999998
10.97671 0.00018302633
10.97771 0.00018356953
10.97871 0.00018410802999999998
10.97971 0.00018464181
10.98071 0.00018517084999999998
10.98171 0.00018569517000000002
10.98271 0.00018621477
10.98371 0.00018672962
10.98471 0.00018723973
10.98571 0.0001877451
10.98671 0.00018824572
10.98771 0.00018874159
10.98871 0.00018923271
10.98971 0.00018971903999999998
10.99071 0.0001902006
10.99171 0.00019067738
10.99271 0.00019114939
10.99371 0.00019161662000000002
10.99471 0.00019207905000000002
10.99571 0.00019253669
10.99671 0.00019298955000000002
10.99771 0.00019343763
10.99871 0.00019388094000000002
10.99971 0.0001943195
11.00071 0.00019475333000000002
11.00171 0.00019518245
11.00271 0.00019560689
11.00371 0.00019602661999999999
11.00471 0.00019644173999999997
11.00571 0.00019685223999999998
11.00671 0.00019725817
11.00771 0.00019765955
11.00871 0.00019805639000000002
11.00971 0.00019844874
11.01071 0.00019883662000000002
11.01171 0.00019922009
11.01271 0.00019959912
11.01371 0.00019997376000000002
11.01471 0.00020034404
11.01571 0.00020070995
11.01671 0.00020107152000000002
11.01771 0.00020142874999999998
11.01871 0.00020178165
11.01971 0.00020213022
11.02071 0.00020247444
11.02171 0.00020281434
11.02271 0.00020314992
11.02371 0.00020348114
11.02471 0.00020380800999999997
11.02571 0.00020413052
11.02671 0.00020444866000000002
11.02771 0.00020476240999999998
11.02871 0.00020507180000000003
11.02971 0.0002053768
11.03071 0.00020567741
11.03171 0.00020597361
11.03271 0.00020626544
11.03371 0.00020655286
11.03471 0.00020683589999999998
11.03571 0.00020711457000000002
11.03671 0.00020738883000000002
11.03771 0.00020765874000000002
11.03871 0.00020792429000000002
11.03971 0.0002081855
11.04071 0.00020844234
11.04171 0.00020869486
11.04271 0.00020894305999999999
11.04371 0.00020918696
11.04471 0.00020942654999999997
11.04571 0.00020966186000000002
11.04671 0.00020989289
11.04771 0.00021011967000000002
11.04871 0.00021034223
11.04971 0.00021056052999999999
11.05071 0.00021077462000000001
11.05171 0.00021098455999999998
11.05271 0.00021119031
11.05371 0.00021139190000000002
11.05471 0.00021158937
11.05571 0.00021178271
11.05671 0.000211972
11.05771 0.00021215722000000002
11.05871 0.00021233839
11.05971 0.00021251558000000002
11.06071 0.00021268877
11.06171 0.00021285800000000001
11.06271 0.00021302329999999998
11.06371 0.00021318469
11.06471 0.0002133422
11.06571 0.00021349581
11.06671 0.00021364558
11.06771 0.00021379149
11.06871 0.00021393357
11.06971 0.00021407183999999998
11.07071 0.00021420628
11.07171 0.00021433690999999997
11.07271 0.00021446372
11.07371 0.00021458673
11.07471 0.00021470589
11.07571 0.00021482124
11.07671 0.00021493277
11.07771 0.00021504047
11.07871 0.00021514434
11.07971 0.00021524433999999998
11.08071 0.00021534049
11.08171 0.00021543281
11.08271 0.00021552125000000002
11.08371 0.00021560583999999998
11.08471 0.00021568658
11.08571 0.00021576349999999998
11.08671 0.00021583658
11.08771 0.00021590580999999998
11.08871 0.00021597125
11.08971 0.00021603289
11.09071 0.00021609076
11.09171 0.00021614485
11.09271 0.00021619524
11.09371 0.00021624186999999998
11.09471 0.00021628481999999997
11.09571 0.00021632411
11.09671 0.00021635972
11.09771 0.00021639171
11.09871 0.00021642011
11.09971 0.00021644488999999998
11.10071 0.00021646613
11.10171 0.0002164838
11.10271 0.00021649794
11.10371 0.00021650858
11.10471 0.0002165157
11.10571 0.00021651933
11.10671 0.00021651949000000003
11.10771 0.00021651622000000003
11.10871 0.00021650949
11.10971 0.00021649931999999998
11.11071 0.00021648574999999997
11.11171 0.00021646879
11.11271 0.00021644844
11.11371 0.00021642470000000002
11.11471 0.00021639762
11.11571 0.00021636717999999998
11.11671 0.00021633341000000002
11.11771 0.00021629633000000003
11.11871 0.00021625592
11.11971 0.00021621222
11.12071 0.00021616521999999998
11.12171 0.00021611495
11.12271 0.0002160614
11.12371 0.00021600458000000001
11.12471 0.00021594448999999997
11.12571 0.00021588113999999997
11.12671 0.00021581454
11.12771 0.00021574466999999998
11.12871 0.00021567155
11.12971 0.00021559515
11.13071 0.0002155155
11.13171 0.0002154326
11.13271 0.00021534645
11.13371 0.00021525705000000002
11.13471 0.00021516441000000002
11.13571 0.00021506851000000003
11.13671 0.00021496940000000002
11.13771 0.00021486705
11.13871 0.00021476151000000002
11.13971 0.00021465275
11.14071 0.00021454082
11.14171 0.00021442575
11.14271 0.00021430749
11.14371 0.00021418613999999998
11.14471 0.0002140617
11.14571 0.00021393419
11.14671 0.00021380363000000002
11.14771 0.00021367002
11.14871 0.00021353342000000002
11.14971 0.00021339383
11.15071 0.00021325129
11.15171 0.0002131058
11.15271 0.00021295739000000001
11.15371 0.00021280607000000003
11.15471 0.00021265184
11.15571 0.00021249472999999999
11.15671 0.00021233475
11.15771 0.00021217188
11.15871 0.00021200617
11.15971 0.0002118376
11.16071 0.00021166616000000001
11.16171 0.00021149187
11.16271 0.00021131475
11.16371 0.00021113476
11.16471 0.00021095195
11.16571 0.00021076632
11.16671 0.00021057782999999998
11.16771 0.00021038654000000003
11.16871 0.00021019243
11.16971 0.00020999551
11.17071 0.00020979577999999998
11.17171 0.00020959328000000002
11.17271 0.00020938798999999998
11.17371 0.00020917992000000002
11.17471 0.00020896910000000002
11.17571 0.00020875551999999999
11.17671 0.0002085392
11.17771 0.00020832018999999998
11.17871 0.00020809846000000002
11.17971 0.00020787401999999998
11.18071 0.00020764689000000002
11.18171 0.00020741709
11.18271 0.00020718459999999997
11.18371 0.00020694947000000002
11.18471 0.00020671166
11.18571 0.00020647121
11.18671 0.00020622813
11.18771 0.00020598242999999997
11.18871 0.00020573411000000003
11.18971 0.00020548316
11.19071 0.00020522964
11.19171 0.00020497353000000003
11.19271 0.00020471482000000002
11.19371 0.00020445357
11.19471 0.00020418977
11.19571 0.00020392341999999998
11.19671 0.00020365458
11.19771 0.00020338325000000002
11.19871 0.00020310943
11.19971 0.00020283314
11.20071 0.00020255441
11.20171 0.00020227321000000002
11.20271 0.00020198963
11.20371 0.00020170362
11.20471 0.00020141522
11.20571 0.00020112441000000002
11.20671 0.00020083124999999998
11.20771 0.00020053568999999998
11.20871 0.00020023776000000003
11.20971 0.00019993749
11.21071 0.00019963484
11.21171 0.00019932982
11.21271 0.00019902245
11.21371 0.0001987127
11.21471 0.00019840057999999998
11.21571 0.00019808608
11.21671 0.00019776920999999998
11.21771 0.00019745
11.21871 0.00019712838000000003
11.21971 0.00019680442
11.22071 0.00019647807
11.22171 0.00019614938
11.22271 0.00019581836999999999
11.22371 0.00019548499
11.22471 0.00019514929999999998
11.22571 0.00019481131
11.22671 0.00019447104
11.22771 0.00019412848
11.22871 0.00019378367
11.22971 0.00019343662999999999
11.23071 0.00019308739000000003
11.23171 0.00019273593
11.23271 0.00019238230000000002
11.23371 0.00019202653
11.23471 0.00019166859999999997
11.23571 0.00019130853
11.23671 0.00019094634
11.23771 0.00019058206
11.23871 0.00019021568
11.23971 0.0001898472
11.24071 0.00018947663
11.24171 0.000189104
11.24271 0.0001887293
11.24371 0.00018835252
11.24471 0.00018797367
11.24571 0.00018759276000000001
11.24671 0.0001872098
11.24771 0.00018682475
11.24871 0.00018643765999999998
11.24971 0.00018604850999999999
11.25071 0.0001856573
11.25171 0.00018526404
11.25271 0.00018486874
11.25371 0.00018447139
11.25471 0.000184072
11.25571 0.00018367058
11.25671 0.00018326714000000002
11.25771 0.00018286167
11.25871 0.00018245419
11.25971 0.0001820447
11.26071 0.00018163319
11.26171 0.00018121968
11.26271 0.00018080418
11.26371 0.00018038669
11.26471 0.0001799672
11.26571 0.00017954571
11.26671 0.00017912222999999999
11.26771 0.00017869678
11.26871 0.00017826935
11.26971 0.00017783993
11.27071 0.00017740854
11.27171 0.00017697519
11.27271 0.00017653987
11.27371 0.00017610259
11.27471 0.00017566338
11.27571 0.00017522224000000001
11.27671 0.00017477919000000001
11.27771 0.00017433422000000002
11.27871 0.00017388738
11.27971 0.00017343868
11.28071 0.00017298811999999999
11.28171 0.00017253575
11.28271 0.00017208156
11.28371 0.0001716256
11.28471 0.00017116786
11.28571 0.00017070837
11.28671 0.00017024715
11.28771 0.00016978422000000001
11.28871 0.00016931957
11.28971 0.00016885325
11.29071 0.00016838522
11.29171 0.00016791553
11.29271 0.00016744415
11.29371 0.00016697109
11.29471 0.00016649634
11.29571 0.00016601991
11.29671 0.00016554179999999998
11.29771 0.00016506198999999999
11.29871 0.00016458046
11.29971 0.00016409722
11.30071 0.00016361225
11.30171 0.00016312555000000002
11.30271 0.00016263712
11.30371 0.00016214691999999999
11.30471 0.00016165499
11.30571 0.00016116129
11.30671 0.00016066582999999998
11.30771 0.00016016862
11.30871 0.00015966967
11.30971 0.00015916896
11.31071 0.0001586665
11.31171 0.00015816231
11.31271 0.00015765639
11.31371 0.00015714877
11.31471 0.00015663944
11.31571 0.00015612842
11.31671 0.00015561573
11.31771 0.00015510137
11.31871 0.00015458537
11.31971 0.00015406772999999998
11.32071 0.00015354848000000002
11.32171 0.00015302761
11.32271 0.00015250516
11.32371 0.00015198112
11.32471 0.00015145552
11.32571 0.00015092835
11.32671 0.00015039964
11.32771 0.00014986937999999998
11.32871 0.00014933761
11.32971 0.00014880433
11.33071 0.00014826953
11.33171 0.00014773325999999998
11.33271 0.00014719551
11.33371 0.00014665629
11.33471 0.00014611563
11.33571 0.00014557352
11.33671 0.00014502999
11.33771 0.00014448503
11.33871 0.00014393867
11.33971 0.0001433909
11.34071 0.00014284174999999998
11.34171 0.00014229122
11.34271 0.0001417393
11.34371 0.00014118599999999999
11.34471 0.00014063132999999998
11.34571 0.00014007529
11.34671 0.00013951786
11.34771 0.00013895906
11.34871 0.00013839885
11.34971 0.00013783726
11.35071 0.00013727426
11.35171 0.00013670984
11.35271 0.00013614401
11.35371 0.00013557674
11.35471 0.00013500802999999998
11.35571 0.00013443788
11.35671 0.00013386629000000002
11.35771 0.00013329324
11.35871 0.00013271871999999998
11.35971 0.00013214277
11.36071 0.00013156535
11.36171 0.00013098652
11.36271 0.00013040625000000002
11.36371 0.00012982455
11.36471 0.00012924146
11.36571 0.00012865698
11.36671 0.00012807113999999998
11.36771 0.00012748396
11.36871 0.00012689545
11.36971 0.00012630564
11.37071 0.00012571456
11.37171 0.00012512223
11.37271 0.00012452866000000002
11.37371 0.00012393389
11.37471 0.00012333793
11.37571 0.00012274079999999998
11.37671 0.00012214252
11.37771 0.00012154311999999999
11.37871 0.00012094258
11.37971 0.00012034093
11.38071 0.00011973818
11.38171 0.00011913435
11.38271 0.00011852942
11.38371 0.00011792339999999999
11.38471 0.00011731631000000001
11.38571 0.00011670815999999999
11.38671 0.00011609892
11.38771 0.0001154886
11.38871 0.00011487722
11.38971 0.00011426475
11.39071 0.00011365122
11.39171 0.00011303663
11.39271 0.00011242096000000001
11.39371 0.00011180423
11.39471 0.00011118643
11.39571 0.00011056757
11.39671 0.00010994763
11.39771 0.00010932665
11.39871 0.0001087046
11.39971 0.00010808148999999999
11.40071 0.00010745732
11.40171 0.00010683209999999999
11.40271 0.00010620583000000001
11.40371 0.00010557849999999999
11.40471 0.00010495014000000001
11.40571 0.00010432072000000001
11.40671 0.00010369026000000001
11.40771 0.00010305877999999999
11.40871 0.00010242625
11.40971 0.0001017927
11.41071 0.00010115812999999999
11.41171 0.00010052255000000001
11.41271 9.9885972e-05
11.41371 9.9248405e-05
11.41471 9.860986e-05
11.41571 9.797036000000001e-05
11.41671 9.7329928e-05
11.41771 9.6688564e-05
11.41871 9.6046313e-05
11.41971 9.540317500000001e-05
11.42071 9.4759184e-05
11.42171 9.411437e-05
11.42271 9.3468748e-05
11.42371 9.282234099999999e-05
11.42471 9.217519600000001e-05
11.42571 9.152731199999999e-05
11.42671 9.0878717e-05
11.42771 9.0229446e-05
11.42871 8.957951e-05
11.42971 8.892892e-05
11.43071 8.8277704e-05
11.43171 8.762586399999999e-05
11.43271 8.697342100000001e-05
11.43371 8.6320381e-05
11.43471 8.566675e-05
11.43571 8.501252800000001e-05
11.43671 8.4357725e-05
11.43771 8.3702332e-05
11.43871 8.304635899999999e-05
11.43971 8.238979500000001e-05
11.44071 8.173264e-05
11.44171 8.1074899e-05
11.44271 8.0416555e-05
11.44371 7.9757626e-05
11.44471 7.909808899999999e-05
11.44571 7.8437961e-05
11.44671 7.7777236e-05
11.44771 7.7115914e-05
11.44871 7.6454006e-05
11.44971 7.5791507e-05
11.45071 7.5128435e-05
11.45171 7.446478799999999e-05
11.45271 7.380058900000001e-05
11.45371 7.313584500000001e-05
11.45471 7.2470567e-05
11.45571 7.180478300000001e-05
11.45671 7.1138493e-05
11.45771 7.0471714e-05
11.45871 6.980448e-05
11.45971 6.913679199999999e-05
11.46071 6.8468677e-05
11.46171 6.7800147e-05
11.46271 6.7131236e-05
11.46371 6.6461951e-05
11.46471 6.5792318e-05
11.46571 6.5122344e-05
11.46671 6.445205800000001e-05
11.46771 6.3781482e-05
11.46871 6.3110633e-05
11.46971 6.243952800000001e-05
11.47071 6.1768185e-05
11.47171 6.1096631e-05
11.47271 6.0424878e-05
11.47371 5.9752955000000006e-05
11.47471 5.9080872e-05
11.47571 5.8408659e-05
11.47671 5.7736332e-05
11.47771 5.7063909e-05
11.47871 5.6391410999999994e-05
11.47971 5.5718851e-05
11.48071 5.5046257000000004e-05
11.48171 5.4373641e-05
11.48271 5.3701012e-05
11.48371 5.3028396e-05
11.48471 5.2355801e-05
11.48571 5.1683247e-05
11.48671 5.1010738e-05
11.48771 5.0338286e-05
11.48871 4.9665902999999996e-05
11.48971 4.8993593e-05
11.49071 4.8321363e-05
11.49171 4.7649218e-05
11.49271 4.6977166e-05
11.49371 4.6305212000000005e-05
11.49471 4.5633357e-05
11.49571 4.4961607e-05
11.49671 4.4289973e-05
11.49771 4.3618454e-05
11.49871 4.2947059e-05
11.49971 4.2275792e-05
11.50071 4.160467e-05
11.50171 4.0933699e-05
11.50271 4.0262896e-05
11.50371 3.9592271e-05
11.50471 3.8921843e-05
11.50571 3.825163e-05
11.50671 3.7581656999999995e-05
11.50771 3.6911939e-05
11.50871 3.6242503e-05
11.50971 3.5573379e-05
11.51071 3.4904588e-05
11.51171 3.423616e-05
11.51271 3.3568119e-05
11.51371 3.2900499e-05
11.51471 3.2233321999999995e-05
11.51571 3.1566623e-05
11.51671 3.0900424e-05
11.51771 3.0234753e-05
11.51871 2.9569642e-05
11.51971 2.8905109e-05
11.52071 2.8241183000000003e-05
11.52171 2.7577883e-05
11.52271 2.6915234000000002e-05
11.52371 2.6253258e-05
11.52471 2.559197e-05
11.52571 2.4931390000000003e-05
11.52671 2.427154e-05
11.52771 2.3612431e-05
11.52871 2.2954082000000002e-05
11.52971 2.2296508e-05
11.53071 2.1639728000000002e-05
11.53171 2.0983755e-05
11.53271 2.0328605e-05
11.53371 1.9674293e-05
11.53471 1.9020837e-05
11.53571 1.8368252e-05
11.53671 1.7716553e-05
11.53771 1.706576e-05
11.53871 1.6415889e-05
11.53971 1.5766956e-05
11.54071 1.5118979e-05
11.54171 1.4471978000000001e-05
11.54271 1.3825968e-05
11.54371 1.3180970000000001e-05
11.54471 1.2536998e-05
11.54571 1.1894073000000001e-05
11.54671 1.1252212e-05
11.54771 1.0611431000000001e-05
11.54871 9.9717496e-06
11.54971 9.3331835e-06
11.55071 8.6957506e-06
11.55171 8.0594681e-06
11.55271 7.424353e-06
11.55371 6.7904246000000005e-06
11.55471 6.1576998000000005e-06
11.55571 5.5261974999999995e-06
11.55671 4.8959368e-06
11.55771 4.2669381e-06
11.55871 3.6392219e-06
11.55971 3.0128096000000003e-06
11.56071 2.3877238e-06
11.56171 1.7639882e-06
11.56271 1.1416271e-06
11.56371 5.206655600000001e-07
11.56471 -9.8870545e-08
11.56571 -7.1695436e-07
11.56671 -1.3335588e-06
11.56771 -1.9486566999999997e-06
11.56871 -2.5622203e-06
11.56971 -3.1742228e-06
11.57071 -3.7846362e-06
11.57171 -4.3934339e-06
11.57271 -5.0005912e-06
11.57371 -5.6060813e-06
11.57471 -6.2098806e-06
11.57571 -6.8119668e-06
11.57671 -7.4123172e-06
11.57771 -8.010911e-06
11.57871 -8.6077279e-06
11.57971 -9.2027506e-06
11.58071 -9.79596e-06
11.58171 -1.038734e-05
11.58271 -1.0976875e-05
11.58371 -1.1564547e-05
11.58471 -1.2150342e-05
11.58571 -1.2734241999999999e-05
11.58671 -1.3316233e-05
11.58771 -1.3896295e-05
11.58871 -1.4474413e-05
11.58971 -1.5050567000000001e-05
11.59071 -1.5624738e-05
11.59171 -1.6196906e-05
11.59271 -1.6767046e-05
11.59371 -1.7335137e-05
11.59471 -1.7901153999999998e-05
11.59571 -1.846507e-05
11.59671 -1.9026862e-05
11.59771 -1.95865e-05
11.59871 -2.0143958e-05
11.59971 -2.0699206e-05
11.60071 -2.1252215e-05
11.60171 -2.1802960000000002e-05
11.60271 -2.2351411e-05
11.60371 -2.2897541e-05
11.60471 -2.3441322e-05
11.60571 -2.398273e-05
11.60671 -2.4521735999999998e-05
11.60771 -2.5058321e-05
11.60871 -2.5592459e-05
11.60971 -2.6124126999999997e-05
11.61071 -2.6653304999999998e-05
11.61171 -2.7179973e-05
11.61271 -2.7704107e-05
11.61371 -2.8225691e-05
11.61471 -2.8744701999999998e-05
11.61571 -2.9261128e-05
11.61671 -2.9774941e-05
11.61771 -3.0286125e-05
11.61871 -3.0794658e-05
11.61971 -3.1300521999999996e-05
11.62071 -3.1803694000000005e-05
11.62171 -3.2304152000000004e-05
11.62271 -3.2801873e-05
11.62371 -3.3296834e-05
11.62471 -3.378901e-05
11.62571 -3.4278378e-05
11.62671 -3.4764912e-05
11.62771 -3.5248587e-05
11.62871 -3.5729383000000004e-05
11.62971 -3.6207268e-05
11.63071 -3.6682223e-05
11.63171 -3.7154223e-05
11.63271 -3.7623243999999996e-05
11.63371 -3.8089263e-05
11.63471 -3.8552258e-05
11.63571 -3.901221e-05
11.63671 -3.9469094e-05
11.63771 -3.9922895e-05
11.63871 -4.0373592e-05
11.63971 -4.0821166e-05
11.64071 -4.1265599e-05
11.64171 -4.1706871999999995e-05
11.64271 -4.2144964000000005e-05
11.64371 -4.2579862e-05
11.64471 -4.3011539e-05
11.64571 -4.3439979e-05
11.64671 -4.3865163e-05
11.64771 -4.4287063e-05
11.64871 -4.4705658e-05
11.64971 -4.512093e-05
11.65071 -4.5532846000000005e-05
11.65171 -4.5941385e-05
11.65271 -4.634652e-05
11.65371 -4.6748224e-05
11.65471 -4.7146472e-05
11.65571 -4.7541235e-05
11.65671 -4.7932491e-05
11.65771 -4.8320209e-05
11.65871 -4.8704362000000004e-05
11.65971 -4.9084935e-05
11.66071 -4.9461897e-05
11.66171 -4.9835234e-05
11.66271 -5.020492e-05
11.66371 -5.0570941e-05
11.66471 -5.0933278e-05
11.66571 -5.129192e-05
11.66671 -5.1646845e-05
11.66771 -5.199804599999999e-05
11.66871 -5.2345513000000004e-05
11.66971 -5.268922800000001e-05
11.67071 -5.3029186000000006e-05
11.67171 -5.3365369000000004e-05
11.67271 -5.3697771999999996e-05
11.67371 -5.402637800000001e-05
11.67471 -5.4351175999999997e-05
11.67571 -5.4672148e-05
11.67671 -5.4989277e-05
11.67771 -5.5302547e-05
11.67871 -5.5611940000000005e-05
11.67971 -5.591744e-05
11.68071 -5.6219011e-05
11.68171 -5.6516643e-05
11.68271 -5.681030199999999e-05
11.68371 -5.709997e-05
11.68471 -5.738561399999999e-05
11.68571 -5.7667204999999996e-05
11.68671 -5.794472e-05
11.68771 -5.8218130999999996e-05
11.68871 -5.848741e-05
11.68971 -5.8752539e-05
11.69071 -5.9013490000000006e-05
11.69171 -5.9270235e-05
11.69271 -5.9522761999999995e-05
11.69371 -5.9771037e-05
11.69471 -6.0015048999999994e-05
11.69571 -6.025478e-05
11.69671 -6.0490214e-05
11.69771 -6.0721334e-05
11.69871 -6.0948128000000003e-05
11.69971 -6.1170584e-05
11.70071 -6.138868099999999e-05
11.70171 -6.1602412e-05
11.70271 -6.181176699999999e-05
11.70371 -6.2016721e-05
11.70471 -6.2217276e-05
11.70571 -6.2413403e-05
11.70671 -6.2605102e-05
11.70771 -6.2792344e-05
11.70871 -6.297513000000001e-05
11.70971 -6.3153431e-05
11.71071 -6.3327241e-05
11.71171 -6.3496537e-05
11.71271 -6.3661309e-05
11.71371 -6.3821545e-05
11.71471 -6.397722200000001e-05
11.71571 -6.4128335e-05
11.71671 -6.4274872e-05
11.71771 -6.4416815e-05
11.71871 -6.4554155e-05
11.71971 -6.4686884e-05
11.72071 -6.4815003e-05
11.72171 -6.493849e-05
11.72271 -6.505735e-05
11.72371 -6.5171571e-05
11.72471 -6.5281154e-05
11.72571 -6.5386087e-05
11.72671 -6.548637e-05
11.72771 -6.5581997e-05
11.72871 -6.567295299999999e-05
11.72971 -6.5759235e-05
11.73071 -6.5840834e-05
11.73171 -6.591774300000001e-05
11.73271 -6.598993999999999e-05
11.73371 -6.605740700000001e-05
11.73471 -6.612014000000001e-05
11.73571 -6.617811400000001e-05
11.73671 -6.6231308e-05
11.73771 -6.627970500000001e-05
11.73871 -6.6323281e-05
11.73971 -6.6362009e-05
11.74071 -6.6395876e-05
11.74171 -6.6424849e-05
11.74271 -6.6448905e-05
11.74371 -6.6468039e-05
11.74471 -6.6482215e-05
11.74571 -6.649143e-05
11.74671 -6.6495653e-05
11.74771 -6.6494886e-05
11.74871 -6.648911e-05
11.74971 -6.647832699999999e-05
11.75071 -6.646252499999999e-05
11.75171 -6.6441697e-05
11.75271 -6.6415851e-05
11.75371 -6.6384985e-05
11.75471 -6.6349105e-05
11.75571 -6.6308218e-05
11.75671 -6.6262322e-05
11.75771 -6.621143e-05
11.75871 -6.6155548e-05
11.75971 -6.609468e-05
11.76071 -6.602883200000001e-05
11.76171 -6.5958017e-05
11.76271 -6.5882233e-05
11.76371 -6.5801481e-05
11.76471 -6.5715767e-05
11.76571 -6.562509e-05
11.76671 -6.5529451e-05
11.76771 -6.542885e-05
11.76871 -6.532328e-05
11.76971 -6.521273700000001e-05
11.77071 -6.509722e-05
11.77171 -6.497672300000001e-05
11.77271 -6.485124700000001e-05
11.77371 -6.472078e-05
11.77471 -6.4585328e-05
11.77571 -6.4444873e-05
11.77671 -6.4299422e-05
11.77771 -6.4148975e-05
11.77871 -6.3993525e-05
11.77971 -6.3833062e-05
11.78071 -6.366759100000001e-05
11.78171 -6.3497117e-05
11.78271 -6.332163e-05
11.78371 -6.3141124e-05
11.78471 -6.2955615e-05
11.78571 -6.276508200000001e-05
11.78671 -6.2569535e-05
11.78771 -6.236895700000001e-05
11.78871 -6.2163355e-05
11.78971 -6.1952721e-05
11.79071 -6.173704e-05
11.79171 -6.151631699999999e-05
11.79271 -6.1290541e-05
11.79371 -6.1059706e-05
11.79471 -6.0823800000000005e-05
11.79571 -6.0582823e-05
11.79671 -6.033676e-05
11.79771 -6.008562500000001e-05
11.79871 -5.9829398e-05
11.79971 -5.9568089e-05
11.80071 -5.930169200000001e-05
11.80171 -5.9030225e-05
11.80271 -5.8753682000000004e-05
11.80371 -5.847207400000001e-05
11.80471 -5.8185424e-05
11.80571 -5.7893737e-05
11.80671 -5.7597038e-05
11.80771 -5.7295347e-05
11.80871 -5.6988677e-05
11.80971 -5.6677061e-05
11.81071 -5.6360528e-05
11.81171 -5.6039089999999996e-05
11.81271 -5.5712786e-05
11.81371 -5.5381634e-05
11.81471 -5.5045655e-05
11.81571 -5.4704878000000005e-05
11.81671 -5.435932200000001e-05
11.81771 -5.4009007e-05
11.81871 -5.3653946e-05
11.81971 -5.3294156e-05
11.82071 -5.2929652999999994e-05
11.82171 -5.2560438e-05
11.82271 -5.2186515999999996e-05
11.82371 -5.1807909999999996e-05
11.82471 -5.1424604e-05
11.82571 -5.1036608e-05
11.82671 -5.0643922e-05
11.82771 -5.0246541000000006e-05
11.82871 -4.9844476e-05
11.82971 -4.9437716000000007e-05
11.83071 -4.9026261e-05
11.83171 -4.861011e-05
11.83271 -4.8189281e-05
11.83371 -4.7763757e-05
11.83471 -4.7333557999999995e-05
11.83571 -4.689868e-05
11.83671 -4.6459138e-05
11.83771 -4.6014941e-05
11.83871 -4.5566097e-05
11.83971 -4.511262e-05
11.84071 -4.4654522e-05
11.84171 -4.4191819e-05
11.84271 -4.3724529e-05
11.84371 -4.3252663e-05
11.84471 -4.2776244e-05
11.84571 -4.2295284e-05
11.84671 -4.1809804e-05
11.84771 -4.1319819e-05
11.84871 -4.0825353e-05
11.84971 -4.0326417999999997e-05
11.85071 -3.9823041e-05
11.85171 -3.9315236e-05
11.85271 -3.8803026e-05
11.85371 -3.8286433000000004e-05
11.85471 -3.7765482999999996e-05
11.85571 -3.7240196e-05
11.85671 -3.67106e-05
11.85771 -3.6176718e-05
11.85871 -3.5638584e-05
11.85971 -3.5096227e-05
11.86071 -3.4549677e-05
11.86171 -3.3998967e-05
11.86271 -3.3444132e-05
11.86371 -3.2885205e-05
11.86471 -3.2322222e-05
11.86571 -3.1755218e-05
11.86671 -3.1184226e-05
11.86771 -3.0609283e-05
11.86871 -3.0030420999999997e-05
11.86971 -2.9447671e-05
11.87071 -2.8861060999999997e-05
11.87171 -2.8270622000000004e-05
11.87271 -2.7676376e-05
11.87371 -2.7078352e-05
11.87471 -2.6476562e-05
11.87571 -2.5871032e-05
11.87671 -2.5261772e-05
11.87771 -2.4648799e-05
11.87871 -2.4032124000000002e-05
11.87971 -2.3411758e-05
11.88071 -2.2787709e-05
11.88171 -2.2159989e-05
11.88271 -2.1528605e-05
11.88371 -2.0893569e-05
11.88471 -2.0254888000000002e-05
11.88571 -1.9612577e-05
11.88671 -1.8966648e-05
11.88771 -1.8317118e-05
11.88871 -1.7664009e-05
11.88971 -1.7007336e-05
11.89071 -1.634713e-05
11.89171 -1.5683413000000002e-05
11.89271 -1.5016218000000001e-05
11.89371 -1.4345578e-05
11.89471 -1.3671523999999998e-05
11.89571 -1.2994099e-05
11.89671 -1.2313339999999999e-05
11.89771 -1.1629287e-05
11.89871 -1.0941983999999999e-05
11.89971 -1.0251470999999999e-05
11.90071 -9.5577946e-06
11.90171 -8.8609973e-06
11.90271 -8.1611226e-06
11.90371 -7.4582132000000005e-06
11.90471 -6.7523111e-06
11.90571 -6.043458e-06
11.90671 -5.3316953000000004e-06
11.90771 -4.6170626e-06
11.90871 -3.8995991999999995e-06
11.90971 -3.1793427e-06
11.91071 -2.4563313e-06
11.91171 -1.7306013e-06
11.91271 -1.0021894e-06
11.91371 -2.7113194e-07
11.91471 4.6253573999999996e-07
11.91571 1.1987776999999999e-06
11.91671 1.9375587e-06
11.91771 2.6788435e-06
11.91871 3.4225966e-06
11.91971 4.168783e-06
11.92071 4.9173681999999996e-06
11.92171 5.6683177e-06
11.92271 6.4215975e-06
11.92371 7.1771744e-06
11.92471 7.9350158e-06
11.92571 8.695089099999999e-06
11.92671 9.457365699999999e-06
11.92771 1.0221814e-05
11.92871 1.0988406e-05
11.92971 1.1757114000000001e-05
11.93071 1.2527912e-05
11.93171 1.3300774999999998e-05
11.93271 1.4075674999999998e-05
11.93371 1.4852593e-05
11.93471 1.5631501e-05
11.93571 1.6412378e-05
11.93671 1.7195195e-05
11.93771 1.7979931e-05
11.93871 1.8766556e-05
11.93971 1.9555046e-05
11.94071 2.0345368e-05
11.94171 2.1137490999999997e-05
11.94271 2.1931382000000002e-05
11.94371 2.2727004000000002e-05
11.94471 2.3524318e-05
11.94571 2.4323282e-05
11.94671 2.512385e-05
11.94771 2.5925976e-05
11.94871 2.6729612000000002e-05
11.94971 2.7534705e-05
11.95071 2.8341205e-05
11.95171 2.9149055000000002e-05
11.95271 2.9958201000000003e-05
11.95371 3.0768587e-05
11.95471 3.158016e-05
11.95571 3.2392865e-05
11.95671 3.3206641e-05
11.95771 3.4021443e-05
11.95871 3.4837214000000004e-05
11.95971 3.5653903e-05
11.96071 3.6471465e-05
11.96171 3.7289851e-05
11.96271 3.8109018999999996e-05
11.96371 3.8928926e-05
11.96471 3.9749526e-05
11.96571 4.0570787999999995e-05
11.96671 4.1392673e-05
11.96771 4.2215143e-05
11.96871 4.3038168e-05
11.96971 4.3861709000000005e-05
11.97071 4.4685734e-05
11.97171 4.5510211e-05
11.97271 4.6335109e-05
11.97371 4.7160389999999996e-05
11.97471 4.798602e-05
11.97571 4.8811978e-05
11.97671 4.9638214e-05
11.97771 5.0464695e-05
11.97871 5.1291391e-05
11.97971 5.2118264e-05
11.98071 5.2945279000000005e-05
11.98171 5.3772390999999996e-05
11.98271 5.4599565e-05
11.98371 5.5426767e-05
11.98471 5.6253953000000005e-05
11.98571 5.7081081000000006e-05
11.98671 5.7908113000000004e-05
11.98771 5.8735014e-05
11.98871 5.9561739e-05
11.98971 6.0388248000000004e-05
11.99071 6.1214496e-05
11.99171 6.2040453e-05
11.99271 6.286607e-05
11.99371 6.3691311e-05
11.99471 6.4516126e-05
11.99571 6.534048100000001e-05
11.99671 6.616433e-05
11.99771 6.6987627e-05
11.99871 6.7810328e-05
11.99971 6.863238e-05
12.00071 6.945375e-05
12.00171 7.0274382e-05
12.00271 7.1094223e-05
12.00371 7.1913229e-05
12.00471 7.2731348e-05
12.00571 7.3548534e-05
12.00671 7.4364732e-05
12.00771 7.5179889e-05
12.00871 7.599395500000001e-05
12.00971 7.6806884e-05
12.01071 7.761862e-05
12.01171 7.842912199999999e-05
12.01271 7.9238333e-05
12.01371 8.004622e-05
12.01471 8.0852737e-05
12.01571 8.165783400000001e-05
12.01671 8.2461474e-05
12.01771 8.3263615e-05
12.01871 8.4064226e-05
12.01971 8.4863262e-05
12.02071 8.5660696e-05
12.02171 8.6456492e-05
12.02271 8.7250623e-05
12.02371 8.804306e-05
12.02471 8.8833769e-05
12.02571 8.9622722e-05
12.02671 9.0409884e-05
12.02771 9.1195227e-05
12.02871 9.1978723e-05
12.02971 9.2760337e-05
12.03071 9.3540041e-05
12.03171 9.4317801e-05
12.03271 9.5093571e-05
12.03371 9.586733499999998e-05
12.03471 9.663903e-05
12.03571 9.7408633e-05
12.03671 9.817611e-05
12.03771 9.894139299999999e-05
12.03871 9.970445899999999e-05
12.03971 0.00010046526000000001
12.04071 0.00010122377
12.04171 0.00010197991
12.04271 0.00010273366000000001
12.04371 0.00010348496999999999
12.04471 0.00010423379
12.04571 0.0001049801
12.04671 0.00010572383000000001
12.04771 0.00010646494
12.04871 0.00010720339
12.04971 0.00010793916
12.05071 0.00010867218999999999
12.05171 0.00010940245999999999
12.05271 0.00011012992
12.05371 0.00011085451
12.05471 0.00011157624
12.05571 0.00011229505000000001
12.05671 0.0001130109
12.05771 0.00011372376
12.05871 0.0001144336
12.05971 0.00011514037999999998
12.06071 0.00011584406000000002
12.06171 0.00011654462
12.06271 0.00011724201
12.06371 0.0001179362
12.06471 0.00011862716000000001
12.06571 0.00011931484000000001
12.06671 0.00011999922
12.06771 0.00012068027000000001
12.06871 0.00012135794
12.06971 0.0001220322
12.07071 0.00012270301
12.07171 0.00012337035
12.07271 0.00012403419
12.07371 0.00012469449
12.07471 0.00012535122
12.07571 0.00012600434
12.07671 0.00012665383
12.07771 0.00012729968
12.07871 0.00012794183
12.07971 0.00012858027
12.08071 0.00012921496
12.08171 0.00012984588999999998
12.08271 0.00013047302
12.08371 0.00013109633000000002
12.08471 0.00013171579
12.08571 0.00013233135
12.08671 0.00013294303
12.08771 0.00013355076
12.08871 0.00013415452
12.08971 0.00013475428
12.09071 0.00013535001
12.09171 0.00013594167
12.09271 0.00013652923
12.09371 0.00013711266
12.09471 0.00013769193
12.09571 0.00013826699
12.09671 0.00013883782
12.09771 0.00013940438
12.09871 0.00013996663
12.09971 0.00014052454
12.10071 0.00014107809
12.10171 0.00014162723
12.10271 0.00014217194
12.10371 0.00014271219
12.10471 0.00014324797000000002
12.10571 0.00014377923
12.10671 0.00014430596999999998
12.10771 0.00014482815
12.10871 0.00014534576
12.10971 0.00014585877
12.11071 0.00014636718000000002
12.11171 0.00014687096
12.11271 0.0001473701
12.11371 0.00014786459
12.11471 0.00014835439
12.11571 0.00014883951
12.11671 0.00014931992
12.11771 0.00014979562
12.11871 0.00015026657
12.11971 0.00015073276
12.12071 0.00015119418000000002
12.12171 0.00015165082
12.12271 0.00015210263
12.12371 0.00015254959
12.12471 0.00015299170999999998
12.12571 0.00015342894
12.12671 0.00015386127000000002
12.12771 0.00015428866
12.12871 0.0001547111
12.12971 0.00015512858
12.13071 0.00015554106
12.13171 0.00015594852
12.13271 0.00015635095
12.13371 0.00015674832
12.13471 0.00015714062
12.13571 0.00015752782
12.13671 0.00015790993
12.13771 0.00015828691000000002
12.13871 0.00015865876
12.13971 0.00015902546
12.14071 0.00015938699
12.14171 0.00015974335
12.14271 0.00016009453
12.14371 0.00016044053
12.14471 0.0001607813
12.14571 0.00016111687000000001
12.14671 0.00016144720000000002
12.14771 0.00016177229
12.14871 0.00016209214
12.14971 0.00016240670999999999
12.15071 0.000162716
12.15171 0.00016302
12.15271 0.0001633187
12.15371 0.00016361208
12.15471 0.00016390014
12.15571 0.00016418284999999999
12.15671 0.0001644602
12.15771 0.00016473218
12.15871 0.00016499879
12.15971 0.00016526002
12.16071 0.00016551586
12.16171 0.00016576630000000002
12.16271 0.00016601133999999998
12.16371 0.00016625097
12.16471 0.0001664852
12.16571 0.00016671402
12.16671 0.00016693742
12.16771 0.00016715543
12.16871 0.00016736802
12.16971 0.00016757523
12.17071 0.00016777701
12.17171 0.00016797338999999999
12.17271 0.00016816438
12.17371 0.00016834994999999998
12.17471 0.00016853012000000002
12.17571 0.00016870486999999998
12.17671 0.00016887421
12.17771 0.00016903813
12.17871 0.00016919662
12.17971 0.00016934966
12.18071 0.00016949728
12.18171 0.00016963943
12.18271 0.00016977613
12.18371 0.00016990734
12.18471 0.00017003308
12.18571 0.00017015334
12.18671 0.00017026809
12.18771 0.00017037735
12.18871 0.0001704811
12.18971 0.00017057935
12.19071 0.00017067208
12.19171 0.00017075932
12.19271 0.00017084105
12.19371 0.00017091729
12.19471 0.00017098803999999999
12.19571 0.00017105332
12.19671 0.00017111313
12.19771 0.00017116748
12.19871 0.00017121639
12.19971 0.00017125986
12.20071 0.00017129792
12.20171 0.00017133057
12.20271 0.00017135782
12.20371 0.00017137969
12.20471 0.00017139618
12.20571 0.00017140729
12.20671 0.00017141305
12.20771 0.00017141345999999998
12.20871 0.00017140851
12.20971 0.00017139821000000002
12.21071 0.00017138258
12.21171 0.00017136161
12.21271 0.00017133531
12.21371 0.00017130368
12.21471 0.00017126672
12.21571 0.00017122444
12.21671 0.00017117684
12.21771 0.00017112394
12.21871 0.00017106574
12.21971 0.00017100225
12.22071 0.00017093348
12.22171 0.00017085944000000002
12.22271 0.00017078014
12.22371 0.0001706956
12.22471 0.00017060585000000002
12.22571 0.00017051088
12.22671 0.00017041073
12.22771 0.00017030537
12.22871 0.00017019487
12.22971 0.00017007922
12.23071 0.00016995842
12.23171 0.0001698325
12.23271 0.00016970148
12.23371 0.00016956535
12.23471 0.00016942414
12.23571 0.00016927786
12.23671 0.00016912651000000002
12.23771 0.00016897009
12.23871 0.00016880863
12.23971 0.00016864212
12.24071 0.00016847058
12.24171 0.00016829404000000001
12.24271 0.00016811246999999998
12.24371 0.00016792591999999999
12.24471 0.0001677344
12.24571 0.00016753793
12.24671 0.00016733651999999998
12.24771 0.00016713021
12.24871 0.00016691902
12.24971 0.00016670296
12.25071 0.00016648207000000001
12.25171 0.00016625638
12.25271 0.00016602592
12.25371 0.00016579072
12.25471 0.00016555081
12.25571 0.00016530621
12.25671 0.00016505697
12.25771 0.0001648031
12.25871 0.00016454463
12.25971 0.0001642816
12.26071 0.000164014
12.26171 0.00016374187
12.26271 0.00016346523
12.26371 0.0001631841
12.26471 0.00016289847
12.26571 0.00016260839
12.26671 0.00016231383999999998
12.26771 0.00016201485
12.26871 0.00016171141999999999
12.26971 0.00016140357
12.27071 0.00016109132
12.27171 0.00016077465
12.27271 0.00016045361
12.27371 0.00016012819999999998
12.27471 0.00015979845000000002
12.27571 0.00015946435
12.27671 0.00015912597
12.27771 0.00015878328
12.27871 0.00015843634
12.27971 0.00015808515999999999
12.28071 0.00015772978
12.28171 0.00015737022
12.28271 0.00015700651
12.28371 0.00015663867999999998
12.28471 0.00015626677999999998
12.28571 0.0001558908
12.28671 0.00015551079999999998
12.28771 0.0001551268
12.28871 0.00015473882999999998
12.28971 0.00015434689999999998
12.29071 0.00015395104000000002
12.29171 0.00015355129
12.29271 0.00015314764
12.29371 0.00015274015
12.29471 0.00015232882
12.29571 0.00015191367
12.29671 0.00015149474
12.29771 0.00015107204
12.29871 0.00015064559
12.29971 0.00015021542
12.30071 0.00014978157
12.30171 0.00014934404
12.30271 0.00014890288
12.30371 0.00014845813000000002
12.30471 0.00014800979
12.30571 0.00014755794
12.30671 0.00014710258
12.30771 0.00014664377
12.30871 0.00014618153
12.30971 0.00014571589
12.31071 0.0001452469
12.31171 0.00014477459
12.31271 0.000144299
12.31371 0.00014382015
12.31471 0.00014333807
12.31571 0.0001428528
12.31671 0.00014236434
12.31771 0.00014187275
12.31871 0.00014137801
12.31971 0.00014088016
12.32071 0.00014037921
12.32171 0.00013987517999999998
12.32271 0.00013936809
12.32371 0.00013885794
12.32471 0.00013834477
12.32571 0.00013782857999999998
12.32671 0.00013730937
12.32771 0.00013678718000000002
12.32871 0.00013626204
12.32971 0.00013573396
12.33071 0.00013520296
12.33171 0.00013466907
12.33271 0.00013413234
12.33371 0.00013359278
12.33471 0.00013305042
12.33571 0.00013250533
12.33671 0.00013195753
12.33771 0.00013140703
12.33871 0.00013085393
12.33971 0.00013029821
12.34071 0.00012973995
12.34171 0.00012917915
12.34271 0.00012861587
12.34371 0.00012805015
12.34471 0.000127482
12.34571 0.00012691145
12.34671 0.00012633855
12.34771 0.0001257633
12.34871 0.00012518575
12.34971 0.00012460591
12.35071 0.0001240238
12.35171 0.00012343944
12.35271 0.00012285287
12.35371 0.00012226409
12.35471 0.00012167313
12.35571 0.00012108002
12.35671 0.00012048479
12.35771 0.00011988744
12.35871 0.00011928802999999999
12.35971 0.00011868659
12.36071 0.00011808312000000001
12.36171 0.00011747768000000001
12.36271 0.00011687030999999999
12.36371 0.00011626101
12.36471 0.00011564986000000001
12.36571 0.00011503686000000001
12.36671 0.00011442205
12.36771 0.00011380548
12.36871 0.00011318716
12.36971 0.00011256714
12.37071 0.00011194541999999999
12.37171 0.00011132205
12.37271 0.00011069703999999999
12.37371 0.00011007041
12.37471 0.00010944219000000001
12.37571 0.00010881239000000001
12.37671 0.00010818101999999999
12.37771 0.00010754807999999999
12.37871 0.00010691361
12.37971 0.00010627763
12.38071 0.00010564013000000001
12.38171 0.00010500114
12.38271 0.00010436067
12.38371 0.00010371875
12.38471 0.00010307539
12.38571 0.00010243061
12.38671 0.00010178446
12.38771 0.00010113695000000001
12.38871 0.00010048811
12.38971 9.9837996e-05
12.39071 9.9186616e-05
12.39171 9.853401900000001e-05
12.39271 9.788025200000001e-05
12.39371 9.722532500000001e-05
12.39471 9.6569295e-05
12.39571 9.591218499999999e-05
12.39671 9.5254029e-05
12.39771 9.459487299999999e-05
12.39871 9.3934727e-05
12.39971 9.327363299999999e-05
12.40071 9.2611606e-05
12.40171 9.1948664e-05
12.40271 9.1284829e-05
12.40371 9.0620125e-05
12.40471 8.9954563e-05
12.40571 8.9288147e-05
12.40671 8.8620902e-05
12.40771 8.7952839e-05
12.40871 8.728396799999999e-05
12.40971 8.6614295e-05
12.41071 8.5943844e-05
12.41171 8.5272626e-05
12.41271 8.460066899999999e-05
12.41371 8.392798899999999e-05
12.41471 8.3254599e-05
12.41571 8.2580533e-05
12.41671 8.1905813e-05
12.41771 8.1230468e-05
12.41871 8.0554531e-05
12.41971 7.987803199999999e-05
12.42071 7.9201004e-05
12.42171 7.8523476e-05
12.42271 7.7845465e-05
12.42371 7.716701e-05
12.42471 7.648813499999999e-05
12.42571 7.5808862e-05
12.42671 7.512921300000001e-05
12.42771 7.4449201e-05
12.42871 7.376885399999999e-05
12.42971 7.3088182e-05
12.43071 7.2407181e-05
12.43171 7.1725873e-05
12.43271 7.1044258e-05
12.43371 7.0362347e-05
12.43471 6.9680141e-05
12.43571 6.899765000000001e-05
12.43671 6.8314876e-05
12.43771 6.7631822e-05
12.43871 6.6948502e-05
12.43971 6.6264931e-05
12.44071 6.5581111e-05
12.44171 6.4897068e-05
12.44271 6.4212816e-05
12.44371 6.352837e-05
12.44471 6.2843753e-05
12.44571 6.2159e-05
12.44671 6.1474134e-05
12.44771 6.0789176e-05
12.44871 6.0104151e-05
12.44971 5.9419091000000004e-05
12.45071 5.8734025e-05
12.45171 5.8048965000000004e-05
12.45271 5.7363945e-05
12.45371 5.6678976999999994e-05
12.45471 5.5994087e-05
12.45571 5.5309278e-05
12.45671 5.4624570000000003e-05
12.45771 5.3939970999999996e-05
12.45871 5.3255479e-05
12.45971 5.2571107e-05
12.46071 5.1886854999999996e-05
12.46171 5.1202727e-05
12.46271 5.051871899999999e-05
12.46371 4.9834836000000005e-05
12.46471 4.9151078000000004e-05
12.46571 4.846745e-05
12.46671 4.7783959e-05
12.46771 4.710061e-05
12.46871 4.6417415e-05
12.46971 4.5734387e-05
12.47071 4.5051542e-05
12.47171 4.4368894999999994e-05
12.47271 4.3686467e-05
12.47371 4.3004277e-05
12.47471 4.2322353e-05
12.47571 4.1640715e-05
12.47671 4.0959387000000004e-05
12.47771 4.0278388e-05
12.47871 3.9597742e-05
12.47971 3.8917469e-05
12.48071 3.8237582e-05
12.48171 3.7558092e-05
12.48271 3.6879018e-05
12.48371 3.6200359e-05
12.48471 3.552212e-05
12.48571 3.4844305e-05
12.48671 3.4166905e-05
12.48771 3.3489922999999996e-05
12.48871 3.281335e-05
12.48971 3.2137174e-05
12.49071 3.1461391e-05
12.49171 3.0785995e-05
12.49271 3.0110974e-05
12.49371 2.9436327999999998e-05
12.49471 2.8762050999999996e-05
12.49571 2.8088146999999998e-05
12.49671 2.7414612e-05
12.49771 2.6741457999999996e-05
12.49871 2.6068690000000003e-05
12.49971 2.5396320999999997e-05
12.50071 2.4724363000000002e-05
12.50171 2.4052835e-05
12.50271 2.3381756e-05
12.50371 2.2711144e-05
12.50471 2.2041019e-05
12.50571 2.1371399e-05
12.50671 2.0702305e-05
12.50771 2.0033748e-05
12.50871 1.9365744e-05
12.50971 1.8698306e-05
12.51071 1.8031443e-05
12.51171 1.7365157e-05
12.51271 1.6699450999999998e-05
12.51371 1.6034326e-05
12.51471 1.5369774e-05
12.51571 1.4705791999999999e-05
12.51671 1.4042369e-05
12.51771 1.33795e-05
12.51871 1.2717169999999999e-05
12.51971 1.2055375e-05
12.52071 1.1394101e-05
12.52171 1.0733342e-05
12.52271 1.0073095e-05
12.52371 9.413354e-06
12.52471 8.754118099999999e-06
12.52571 8.095391e-06
12.52671 7.437175499999999e-06
12.52771 6.7794801e-06
12.52871 6.1223119e-06
12.52971 5.4656834e-06
12.53071 4.8096041e-06
12.53171 4.1540865e-06
12.53271 3.4991411999999996e-06
12.53371 2.8447809e-06
12.53471 2.1910115e-06
12.53571 1.5378398999999998e-06
12.53671 8.8527052e-07
12.53771 2.3330491e-07
12.53871 -4.1806127000000003e-07
12.53971 -1.0688328e-06
12.54071 -1.7190196e-06
12.54171 -2.3686335e-06
12.54271 -3.0176896e-06
12.54371 -3.6662048e-06
12.54471 -4.3141974e-06
12.54571 -4.9616862e-06
12.54671 -5.6086865e-06
12.54771 -6.2552189e-06
12.54871 -6.9012962e-06
12.54971 -7.546933000000001e-06
12.55071 -8.1921364e-06
12.55171 -8.8369134e-06
12.55271 -9.4812677e-06
12.55371 -1.0125197e-05
12.55471 -1.0768694999999999e-05
12.55571 -1.1411753000000001e-05
12.55671 -1.2054358999999999e-05
12.55771 -1.2696498e-05
12.55871 -1.3338152e-05
12.55971 -1.3979304e-05
12.56071 -1.461994e-05
12.56171 -1.5260036e-05
12.56271 -1.5899582e-05
12.56371 -1.6538563e-05
12.56471 -1.7176966e-05
12.56571 -1.7814784e-05
12.56671 -1.8452013e-05
12.56771 -1.9088655e-05
12.56871 -1.9724715000000002e-05
12.56971 -2.0360197e-05
12.57071 -2.0995115000000003e-05
12.57171 -2.1629484e-05
12.57271 -2.2263316e-05
12.57371 -2.2896633e-05
12.57471 -2.3529455e-05
12.57571 -2.4161798e-05
12.57671 -2.4793684000000002e-05
12.57771 -2.5425123e-05
12.57871 -2.6056136e-05
12.57971 -2.6686732000000004e-05
12.58071 -2.7316923000000002e-05
12.58171 -2.7946717e-05
12.58271 -2.8576116000000003e-05
12.58371 -2.9205119999999997e-05
12.58471 -2.9833728e-05
12.58571 -3.0461936e-05
12.58671 -3.1089741e-05
12.58771 -3.1717136e-05
12.58871 -3.2344116000000005e-05
12.58971 -3.2970675000000004e-05
12.59071 -3.3596805e-05
12.59171 -3.4222512e-05
12.59271 -3.484779e-05
12.59371 -3.5472641e-05
12.59471 -3.6097072e-05
12.59571 -3.6721093e-05
12.59671 -3.7344716e-05
12.59771 -3.7967953e-05
12.59871 -3.8590821e-05
12.59971 -3.9213336000000005e-05
12.60071 -3.9835516e-05
12.60171 -4.0457385e-05
12.60271 -4.107896e-05
12.60371 -4.1700252e-05
12.60471 -4.2321281e-05
12.60571 -4.2942057e-05
12.60671 -4.3562587999999996e-05
12.60771 -4.418288e-05
12.60871 -4.4802934000000004e-05
12.60971 -4.5422749e-05
12.61071 -4.6042314e-05
12.61171 -4.6661623000000004e-05
12.61271 -4.7280665e-05
12.61371 -4.7899425e-05
12.61471 -4.8517881999999996e-05
12.61571 -4.9136025e-05
12.61671 -4.9753834e-05
12.61771 -5.0371295e-05
12.61871 -5.0988393e-05
12.61971 -5.1605122e-05
12.62071 -5.2221475e-05
12.62171 -5.2837447000000005e-05
12.62271 -5.3453039000000005e-05
12.62371 -5.406826599999999e-05
12.62471 -5.4683136000000003e-05
12.62571 -5.5297659000000005e-05
12.62671 -5.5911852000000005e-05
12.62771 -5.6525748999999994e-05
12.62871 -5.7139363e-05
12.62971 -5.7752726e-05
12.63071 -5.8365862000000006e-05
12.63171 -5.8978799e-05
12.63271 -5.9591559e-05
12.63371 -6.020417199999999e-05
12.63471 -6.0816654000000004e-05
12.63571 -6.1429017e-05
12.63671 -6.204128299999999e-05
12.63771 -6.2653459e-05
12.63871 -6.3265543e-05
12.63971 -6.3877548e-05
12.64071 -6.4489461e-05
12.64171 -6.5101284e-05
12.64271 -6.571300400000001e-05
12.64371 -6.632461100000001e-05
12.64471 -6.693609900000001e-05
12.64571 -6.754745500000001e-05
12.64671 -6.8158658e-05
12.64771 -6.8769708e-05
12.64871 -6.9380599e-05
12.64971 -6.999131300000001e-05
12.65071 -7.0601857e-05
12.65171 -7.121223e-05
12.65271 -7.1822421e-05
12.65371 -7.2432448e-05
12.65471 -7.304230999999999e-05
12.65571 -7.3652018e-05
12.65671 -7.4261584e-05
12.65771 -7.4871019e-05
12.65871 -7.548033e-05
12.65971 -7.6089532e-05
12.66071 -7.669862e-05
12.66171 -7.730761800000001e-05
12.66271 -7.7916513e-05
12.66371 -7.8525323e-05
12.66471 -7.913403099999999e-05
12.66571 -7.9742637e-05
12.66671 -8.0351134e-05
12.66771 -8.095951200000001e-05
12.66871 -8.156775400000001e-05
12.66971 -8.217584799999999e-05
12.67071 -8.278377700000001e-05
12.67171 -8.3391524e-05
12.67271 -8.3999072e-05
12.67371 -8.460641e-05
12.67471 -8.521352e-05
12.67571 -8.5820403e-05
12.67671 -8.6427048e-05
12.67771 -8.7033453e-05
12.67871 -8.7639626e-05
12.67971 -8.8245565e-05
12.68071 -8.8851289e-05
12.68171 -8.945680699999999e-05
12.68271 -9.006213899999999e-05
12.68371 -9.0667299e-05
12.68471 -9.127231799999999e-05
12.68571 -9.1877217e-05
12.68671 -9.2482014e-05
12.68771 -9.3086732e-05
12.68871 -9.3691386e-05
12.68971 -9.4296001e-05
12.69071 -9.4900582e-05
12.69171 -9.550514100000001e-05
12.69271 -9.6109693e-05
12.69371 -9.671422299999999e-05
12.69471 -9.731872999999999e-05
12.69571 -9.7923191e-05
12.69671 -9.8527619e-05
12.69771 -9.913197799999999e-05
12.69871 -9.9736246e-05
12.69971 -0.00010034041
12.70071 -0.00010094443999999999
12.70171 -0.00010154830999999999
12.70271 -0.00010215199
12.70371 -0.00010275547
12.70471 -0.00010335870999999999
12.70571 -0.00010396171
12.70671 -0.00010456445
12.70771 -0.0001051669
12.70871 -0.00010576904999999999
12.70971 -0.00010637092
12.71071 -0.00010697249
12.71171 -0.00010757377000000001
12.71271 -0.00010817475000000001
12.71371 -0.00010877544999999999
12.71471 -0.00010937588000000001
12.71571 -0.00010997602000000001
12.71671 -0.00011057589000000001
12.71771 -0.00011117551
12.71871 -0.00011177486
12.71971 -0.00011237396
12.72071 -0.00011297278999999999
12.72171 -0.00011357136999999999
12.72271 -0.00011416968
12.72371 -0.0001147677
12.72471 -0.00011536544000000001
12.72571 -0.00011596287999999999
12.72671 -0.00011656001000000001
12.72771 -0.00011715680000000002
12.72871 -0.00011775325000000001
12.72971 -0.00011834933
12.73071 -0.00011894505
12.73171 -0.00011954037000000001
12.73271 -0.00012013529000000001
12.73371 -0.00012072979
12.73471 -0.00012132389999999999
12.73571 -0.00012191758
12.73671 -0.00012251085
12.73771 -0.0001231037
12.73871 -0.00012369612999999998
12.73971 -0.00012428818
12.74071 -0.00012487982
12.74171 -0.00012547106
12.74271 -0.00012606192
12.74371 -0.00012665241
12.74471 -0.00012724252
12.74571 -0.00012783225
12.74671 -0.0001284216
12.74771 -0.00012901056
12.74871 -0.00012959912999999999
12.74971 -0.00013018727
12.75071 -0.00013077498
12.75171 -0.00013136223999999998
12.75271 -0.000131949
12.75371 -0.00013253526
12.75471 -0.00013312097
12.75571 -0.00013370608
12.75671 -0.00013429059
12.75771 -0.00013487444
12.75871 -0.00013545759
12.75971 -0.00013604002
12.76071 -0.00013662171
12.76171 -0.00013720263
12.76271 -0.00013778275
12.76371 -0.00013836207000000002
12.76471 -0.00013894054
12.76571 -0.00013951818
12.76671 -0.00014009498
12.76771 -0.00014067093000000002
12.76871 -0.00014124605
12.76971 -0.00014182032
12.77071 -0.00014239376000000002
12.77171 -0.00014296637
12.77271 -0.00014353817
12.77371 -0.00014410914
12.77471 -0.0001446793
12.77571 -0.00014524866
12.77671 -0.00014581721000000002
12.77771 -0.00014638493
12.77871 -0.00014695185
12.77971 -0.00014751794000000002
12.78071 -0.00014808318
12.78171 -0.00014864756
12.78271 -0.00014921106
12.78371 -0.00014977367
12.78471 -0.00015033535
12.78571 -0.00015089607
12.78671 -0.00015145582
12.78771 -0.00015201458
12.78871 -0.00015257231999999998
12.78971 -0.00015312901
12.79071 -0.00015368464
12.79171 -0.00015423917999999998
12.79271 -0.00015479262
12.79371 -0.00015534492
12.79471 -0.0001558961
12.79571 -0.00015644614
12.79671 -0.00015699502
12.79771 -0.00015754271999999999
12.79871 -0.00015808924
12.79971 -0.00015863458
12.80071 -0.00015917872000000002
12.80171 -0.00015972165000000002
12.80271 -0.00016026335000000002
12.80371 -0.0001608038
12.80471 -0.00016134298
12.80571 -0.00016188088999999998
12.80671 -0.00016241748
12.80771 -0.00016295273
12.80871 -0.00016348662
12.80971 -0.00016401912
12.81071 -0.00016455018
12.81171 -0.00016507977
12.81271 -0.00016560788
12.81371 -0.00016613444999999998
12.81471 -0.00016665946
12.81571 -0.00016718288000000002
12.81671 -0.00016770467999999999
12.81771 -0.00016822484999999999
12.81871 -0.00016874334
12.81971 -0.00016926015
12.82071 -0.00016977526
12.82171 -0.00017028867
12.82271 -0.00017080038
12.82371 -0.00017131035
12.82471 -0.00017181861000000002
12.82571 -0.00017232516
12.82671 -0.00017282997999999998
12.82771 -0.00017333308
12.82871 -0.00017383448
12.82971 -0.00017433416
12.83071 -0.00017483212000000002
12.83171 -0.00017532836
12.83271 -0.00017582289
12.83371 -0.00017631568
12.83471 -0.00017680670999999998
12.83571 -0.00017729599
12.83671 -0.00017778347
12.83771 -0.00017826912
12.83871 -0.00017875294999999998
12.83971 -0.00017923492
12.84071 -0.00017971496
12.84171 -0.00018019307
12.84271 -0.00018066921
12.84371 -0.00018114333
12.84471 -0.00018161542
12.84571 -0.00018208542000000002
12.84671 -0.00018255332
12.84771 -0.00018301907
12.84871 -0.00018348267
12.84971 -0.00018394405
12.85071 -0.00018440322999999998
12.85171 -0.00018486019000000002
12.85271 -0.00018531489
12.85371 -0.00018576732
12.85471 -0.00018621747000000002
12.85571 -0.00018666534999999999
12.85671 -0.00018711090999999998
12.85771 -0.00018755418
12.85871 -0.00018799512
12.85971 -0.00018843374
12.86071 -0.00018887000999999999
12.86171 -0.00018930392999999998
12.86271 -0.00018973548999999998
12.86371 -0.00019016466
12.86471 -0.00019059142000000002
12.86571 -0.00019101578000000003
12.86671 -0.00019143768
12.86771 -0.00019185711
12.86871 -0.00019227407
12.86971 -0.00019268848
12.87071 -0.00019310037000000002
12.87171 -0.00019350971
12.87271 -0.00019391645999999998
12.87371 -0.00019432059000000002
12.87471 -0.00019472209000000003
12.87571 -0.00019512097000000002
12.87671 -0.00019551717000000003
12.87771 -0.00019591071
12.87871 -0.00019630154
12.87971 -0.00019668969
12.88071 -0.00019707513000000003
12.88171 -0.00019745787
12.88271 -0.00019783788
12.88371 -0.00019821518
12.88471 -0.00019858976000000002
12.88571 -0.00019896161
12.88671 -0.0001993307
12.88771 -0.00019969704999999997
12.88871 -0.00020006064
12.88971 -0.00020042145999999998
12.89071 -0.00020077947999999998
12.89171 -0.00020113469
12.89271 -0.00020148705000000002
12.89371 -0.00020183656
12.89471 -0.0002021832
12.89571 -0.00020252689
12.89671 -0.00020286765999999999
12.89771 -0.00020320545000000002
12.89871 -0.00020354021
12.89971 -0.00020387191999999998
12.90071 -0.00020420059
12.90171 -0.00020452612
12.90271 -0.00020484854
12.90371 -0.00020516779
12.90471 -0.00020548384000000002
12.90571 -0.00020579671000000002
12.90671 -0.00020610637000000002
12.90771 -0.00020641278
12.90871 -0.00020671596
12.90971 -0.00020701591
12.91071 -0.00020731259
12.91171 -0.00020760604
12.91271 -0.00020789623
12.91371 -0.00020818317999999998
12.91471 -0.00020846687
12.91571 -0.00020874729
12.91671 -0.00020902451
12.91771 -0.00020929844999999998
12.91871 -0.00020956913
12.91971 -0.00020983655
12.92071 -0.00021010071
12.92171 -0.00021036160000000002
12.92271 -0.00021061919
12.92371 -0.00021087349000000003
12.92471 -0.00021112445999999998
12.92571 -0.00021137209000000003
12.92671 -0.00021161638000000003
12.92771 -0.00021185728999999998
12.92871 -0.00021209482
12.92971 -0.00021232893
12.93071 -0.00021255961999999998
12.93171 -0.00021278684000000002
12.93271 -0.00021301059
12.93371 -0.00021323087
12.93471 -0.00021344765
12.93571 -0.00021366092999999998
12.93671 -0.00021387068
12.93771 -0.00021407691
12.93871 -0.00021427959
12.93971 -0.00021447875000000003
12.94071 -0.00021467435999999998
12.94171 -0.00021486644
12.94271 -0.00021505496
12.94371 -0.0002152399
12.94471 -0.00021542132
12.94571 -0.00021559915
12.94671 -0.00021577343
12.94771 -0.00021594417
12.94871 -0.00021611126999999998
12.94971 -0.00021627482
12.95071 -0.00021643477
12.95171 -0.00021659109
12.95271 -0.0002167438
12.95371 -0.00021689284000000003
12.95471 -0.00021703827
12.95571 -0.00021718001
12.95671 -0.00021731807
12.95771 -0.00021745243000000002
12.95871 -0.00021758310000000001
12.95971 -0.00021771004
12.96071 -0.00021783326
12.96171 -0.00021795277
12.96271 -0.00021806854
12.96371 -0.00021818057
12.96471 -0.00021828887
12.96571 -0.00021839346
12.96671 -0.00021849435
12.96771 -0.00021859149999999998
12.96871 -0.00021868498
12.96971 -0.00021877473999999997
12.97071 -0.00021886083000000002
12.97171 -0.00021894324999999998
12.97271 -0.00021902201
12.97371 -0.00021909711000000001
12.97471 -0.00021916857999999999
12.97571 -0.0002192364
12.97671 -0.00021930059
12.97771 -0.00021936116000000001
12.97871 -0.0002194181
12.97971 -0.00021947137
12.98071 -0.00021952101
12.98171 -0.00021956698000000002
12.98271 -0.0002196093
12.98371 -0.00021964794999999998
12.98471 -0.00021968292
12.98571 -0.00021971416
12.98671 -0.00021974172000000002
12.98771 -0.00021976551999999998
12.98871 -0.00021978562
12.98971 -0.00021980197
12.99071 -0.00021981458999999998
12.99171 -0.00021982344
12.99271 -0.00021982855
12.99371 -0.00021982994
12.99471 -0.00021982758
12.99571 -0.00021982145999999999
12.99671 -0.00021981164
12.99771 -0.00021979808000000003
12.99871 -0.00021978083
12.99971 -0.00021975991
13.00071 -0.00021973527999999997
13.00171 -0.00021970702
13.00271 -0.0002196751
13.00371 -0.00021963956
13.00471 -0.00021960038
13.00571 -0.00021955761
13.00671 -0.00021951125
13.00771 -0.0002194613
13.00871 -0.00021940778
13.00971 -0.00021935067999999999
13.01071 -0.00021928999999999997
13.01171 -0.00021922576
13.01271 -0.00021915796
13.01371 -0.00021908660999999998
13.01471 -0.00021901169
13.01571 -0.00021893321999999997
13.01671 -0.00021885121000000002
13.01771 -0.00021876565
13.01871 -0.00021867656000000002
13.01971 -0.00021858395
13.02071 -0.00021848782000000001
13.02171 -0.00021838816
13.02271 -0.00021828505
13.02371 -0.00021817843
13.02471 -0.00021806841000000002
13.02571 -0.0002179549
13.02671 -0.00021783799000000002
13.02771 -0.00021771767999999997
13.02871 -0.00021759396999999997
13.02971 -0.00021746690999999998
13.03071 -0.00021733654
13.03171 -0.00021720282
13.03271 -0.00021706579999999998
13.03371 -0.00021692549
13.03471 -0.00021678188
13.03571 -0.00021663502
13.03671 -0.00021648491
13.03771 -0.00021633152
13.03871 -0.00021617491
13.03971 -0.00021601506000000002
13.04071 -0.00021585199
13.04171 -0.00021568567
13.04271 -0.00021551614
13.04371 -0.00021534337999999997
13.04471 -0.00021516745999999997
13.04571 -0.00021498831
13.04671 -0.000214806
13.04771 -0.00021462051000000002
13.04871 -0.00021443186
13.04971 -0.00021424009
13.05071 -0.00021404519
13.05171 -0.00021384717000000003
13.05271 -0.00021364613
13.05371 -0.00021344200999999998
13.05471 -0.0002132349
13.05571 -0.00021302483
13.05671 -0.0002128118
13.05771 -0.00021259582
13.05871 -0.00021237699
13.05971 -0.00021215528
13.06071 -0.00021193075
13.06171 -0.00021170342000000002
13.06271 -0.00021147332
13.06371 -0.00021124047
13.06471 -0.00021100490999999998
13.06571 -0.00021076662
13.06671 -0.00021052567000000001
13.06771 -0.00021028203999999998
13.06871 -0.00021003574999999998
13.06971 -0.00020978682
13.07071 -0.00020953526
13.07171 -0.00020928110000000002
13.07271 -0.00020902432
13.07371 -0.00020876496
13.07471 -0.00020850306999999998
13.07571 -0.00020823861000000002
13.07671 -0.00020797157999999998
13.07771 -0.00020770208
13.07871 -0.00020743007000000003
13.07971 -0.00020715561000000002
13.08071 -0.00020687870999999998
13.08171 -0.00020659941
13.08271 -0.00020631774000000002
13.08371 -0.00020603368000000002
13.08471 -0.00020574732
13.08571 -0.00020545870000000002
13.08671 -0.00020516782
13.08771 -0.00020487471000000003
13.08871 -0.00020457942
13.08971 -0.00020428197
13.09071 -0.00020398240000000001
13.09171 -0.00020368074999999999
13.09271 -0.00020337701999999998
13.09371 -0.00020307124999999998
13.09471 -0.00020276348
13.09571 -0.00020245368
13.09671 -0.00020214194999999997
13.09771 -0.00020182824
13.09871 -0.00020151263000000002
13.09971 -0.00020119510000000002
13.10071 -0.00020087568
13.10171 -0.00020055443
13.10271 -0.00020023131
13.10371 -0.00019990639
13.10471 -0.00019957970000000002
13.10571 -0.00019925126
13.10671 -0.00019892106999999998
13.10771 -0.00019858921
13.10871 -0.00019825567999999998
13.10971 -0.00019792053000000003
13.11071 -0.00019758381
13.11171 -0.00019724555
13.11271 -0.00019690575999999998
13.11371 -0.00019656452
13.11471 -0.00019622183999999998
13.11571 -0.00019587778
13.11671 -0.00019553236000000002
13.11771 -0.00019518560999999998
13.11871 -0.00019483759
13.11971 -0.0001944883
13.12071 -0.00019413781
13.12171 -0.0001937861
13.12271 -0.00019343324
13.12371 -0.00019307922
13.12471 -0.00019272411
13.12571 -0.00019236788000000002
13.12671 -0.00019201058999999997
13.12771 -0.00019165223000000003
13.12871 -0.00019129286
13.12971 -0.00019093245
13.13071 -0.00019057109
13.13171 -0.00019020875
13.13271 -0.00018984549
13.13371 -0.00018948134
13.13471 -0.0001891163
13.13571 -0.00018875044
13.13671 -0.00018838376
13.13771 -0.00018801630000000002
13.13871 -0.00018764814
13.13971 -0.00018727928
13.14071 -0.00018690978
13.14171 -0.00018653968
13.14271 -0.00018616900999999999
13.14371 -0.00018579783000000001
13.14471 -0.00018542618
13.14571 -0.00018505408
13.14671 -0.00018468158
13.14771 -0.00018430874999999998
13.14871 -0.00018393557
13.14971 -0.00018356212
13.15071 -0.00018318842
13.15171 -0.00018281449
13.15271 -0.00018244036999999998
13.15371 -0.00018206610999999998
13.15471 -0.00018169169
13.15571 -0.00018131716999999998
13.15671 -0.00018094258
13.15771 -0.00018056793
13.15871 -0.00018019325
13.15971 -0.00017981858
13.16071 -0.00017944393999999998
13.16171 -0.00017906935
13.16271 -0.00017869488
13.16371 -0.00017832052
13.16471 -0.00017794632
13.16571 -0.00017757233
13.16671 -0.00017719856
13.16771 -0.00017682505000000002
13.16871 -0.00017645186
13.16971 -0.00017607902
13.17071 -0.00017570655
13.17171 -0.00017533453
13.17271 -0.00017496294
13.17371 -0.00017459187
13.17471 -0.00017422132
13.17571 -0.00017385132
13.17671 -0.00017348192
13.17771 -0.00017311316
13.17871 -0.00017274506
13.17971 -0.00017237762999999998
13.18071 -0.00017201093
13.18171 -0.00017164496
13.18271 -0.00017127974
13.18371 -0.00017091533
13.18471 -0.00017055171999999998
13.18571 -0.00017018897000000002
13.18671 -0.00016982708
13.18771 -0.00016946610000000001
13.18871 -0.00016910603999999998
13.18971 -0.00016874695
13.19071 -0.00016838886
13.19171 -0.00016803180000000002
13.19271 -0.0001676758
13.19371 -0.00016732090999999999
13.19471 -0.00016696715
13.19571 -0.0001666146
13.19671 -0.00016626326
13.19771 -0.00016591318
13.19871 -0.00016556443
13.19971 -0.00016521701
13.20071 -0.00016487098
13.20171 -0.00016452636000000001
13.20271 -0.00016418321
13.20371 -0.00016384155999999998
13.20471 -0.00016350143
13.20571 -0.00016316285
13.20671 -0.00016282585
13.20771 -0.00016249046
13.20871 -0.00016215671
13.20971 -0.00016182461
13.21071 -0.00016149418999999998
13.21171 -0.00016116547
13.21271 -0.00016083848000000001
13.21371 -0.00016051322
13.21471 -0.00016018972
13.21571 -0.00015986801
13.21671 -0.00015954811000000002
13.21771 -0.00015923002
13.21871 -0.0001589138
13.21971 -0.00015859945
13.22071 -0.00015828699999999998
13.22171 -0.00015797649000000001
13.22271 -0.00015766794
13.22371 -0.00015736137999999999
13.22471 -0.00015705683
13.22571 -0.00015675434
13.22671 -0.00015645393
13.22771 -0.00015615562
13.22871 -0.00015585947
13.22971 -0.00015556547999999998
13.23071 -0.00015527369
13.23171 -0.00015498413000000001
13.23271 -0.00015469682000000001
13.23371 -0.00015441179
13.23471 -0.00015412908
13.23571 -0.00015384868
13.23671 -0.00015357064
13.23771 -0.00015329495999999999
13.23871 -0.00015302168
13.23971 -0.00015275082
13.24071 -0.00015248237999999998
13.24171 -0.00015221641
13.24271 -0.00015195292
13.24371 -0.00015169193
13.24471 -0.00015143346
13.24571 -0.00015117754
13.24671 -0.00015092419
13.24771 -0.00015067344
13.24871 -0.00015042531000000002
13.24971 -0.00015017982
13.25071 -0.00014993702
13.25171 -0.00014969693
13.25271 -0.00014945956
13.25371 -0.00014922495000000002
13.25471 -0.00014899312
13.25571 -0.00014876409
13.25671 -0.00014853788999999999
13.25771 -0.00014831453
13.25871 -0.00014809405
13.25971 -0.00014787644
13.26071 -0.00014766173
13.26171 -0.00014744993000000001
13.26271 -0.00014724105
13.26371 -0.00014703511
13.26471 -0.00014683212000000001
13.26571 -0.00014663209
13.26671 -0.00014643501
13.26771 -0.00014624092000000002
13.26871 -0.00014604979
13.26971 -0.00014586166
13.27071 -0.00014567652
13.27171 -0.00014549438
13.27271 -0.00014531525
13.27371 -0.00014513917
13.27471 -0.00014496612
13.27571 -0.00014479614000000002
13.27671 -0.00014462923000000002
13.27771 -0.00014446541
13.27871 -0.00014430469
13.27971 -0.00014414711
13.28071 -0.00014399267
13.28171 -0.00014384138
13.28271 -0.00014369328
13.28371 -0.00014354839
13.28471 -0.00014340670000000002
13.28571 -0.00014326824
13.28671 -0.00014313305
13.28771 -0.00014300111000000002
13.28871 -0.00014287245
13.28971 -0.00014274708
13.29071 -0.00014262499
13.29171 -0.00014250621
13.29271 -0.00014239074999999998
13.29371 -0.00014227861
13.29471 -0.00014216979
13.29571 -0.00014206429999999998
13.29671 -0.00014196215
13.29771 -0.00014186334000000002
13.29871 -0.00014176787
13.29971 -0.00014167575
13.30071 -0.00014158697
13.30171 -0.00014150156
13.30271 -0.0001414195
13.30371 -0.00014134081000000001
13.30471 -0.00014126549
13.30571 -0.00014119354
13.30671 -0.00014112494999999998
13.30771 -0.00014105975
13.30871 -0.00014099794
13.30971 -0.00014093949
13.31071 -0.00014088444
13.31171 -0.00014083276000000002
13.31271 -0.00014078447
13.31371 -0.00014073955
13.31471 -0.000140698
13.31571 -0.00014065982
13.31671 -0.00014062500000000002
13.31771 -0.00014059353
13.31871 -0.00014056542
13.31971 -0.00014054064
13.32071 -0.00014051918
13.32171 -0.00014050106
13.32271 -0.00014048625
13.32371 -0.00014047474
13.32471 -0.00014046653
13.32571 -0.00014046162999999999
13.32671 -0.00014046002
13.32771 -0.0001404617
13.32871 -0.00014046666
13.32971 -0.00014047491000000002
13.33071 -0.00014048644
13.33171 -0.00014050127
13.33271 -0.00014051936
13.33371 -0.00014054075
13.33471 -0.00014056543
13.33571 -0.00014059339
13.33671 -0.00014062463
13.33771 -0.00014065917
13.33871 -0.00014069697999999998
13.33971 -0.00014073808
13.34071 -0.00014078244
13.34171 -0.00014083006999999998
13.34271 -0.00014088096
13.34371 -0.00014093509
13.34471 -0.00014099247000000001
13.34571 -0.00014105305999999998
13.34671 -0.00014111682999999999
13.34771 -0.00014118382
13.34871 -0.00014125397
13.34971 -0.00014132727
13.35071 -0.00014140369
13.35171 -0.00014148322
13.35271 -0.00014156585
13.35371 -0.00014165154
13.35471 -0.00014174028
13.35571 -0.00014183205
13.35671 -0.00014192681999999999
13.35771 -0.00014202459
13.35871 -0.00014212533
13.35971 -0.00014222901
13.36071 -0.00014233564
13.36171 -0.00014244517
13.36271 -0.00014255759999999999
13.36371 -0.00014267291
13.36471 -0.00014279108
13.36571 -0.00014291209
13.36671 -0.00014303590999999998
13.36771 -0.00014316253
13.36871 -0.00014329191
13.36971 -0.00014342405
13.37071 -0.00014355892000000002
13.37171 -0.00014369648999999998
13.37271 -0.00014383673
13.37371 -0.00014397964000000002
13.37471 -0.00014412517
13.37571 -0.00014427332
13.37671 -0.00014442403
13.37771 -0.00014457731000000002
13.37871 -0.00014473313
13.37971 -0.00014489146
13.38071 -0.00014505228999999999
13.38171 -0.00014521557
13.38271 -0.00014538133
13.38371 -0.0001455495
13.38471 -0.00014572007999999999
13.38571 -0.00014589305
13.38671 -0.00014606837999999998
13.38771 -0.00014624608
13.38871 -0.00014642610000000002
13.38971 -0.00014660842
13.39071 -0.00014679302
13.39171 -0.00014697988999999998
13.39271 -0.00014716899
13.39371 -0.00014736029
13.39471 -0.00014755374999999999
13.39571 -0.00014774937
13.39671 -0.00014794707
13.39771 -0.00014814685
13.39871 -0.00014834866
13.39971 -0.00014855246000000002
13.40071 -0.00014875822
13.40171 -0.00014896588
13.40271 -0.00014917539
13.40371 -0.00014938674
13.40471 -0.00014959986
13.40571 -0.00014981473
13.40671 -0.00015003127999999998
13.40771 -0.0001502495
13.40871 -0.00015046933
13.40971 -0.00015069072
13.41071 -0.00015091366000000002
13.41171 -0.0001511381
13.41271 -0.00015136401
13.41371 -0.00015159135
13.41471 -0.00015182009
13.41571 -0.00015205018
13.41671 -0.00015228162
13.41771 -0.00015251436
13.41871 -0.00015274836
13.41971 -0.0001529836
13.42071 -0.00015322005
13.42171 -0.00015345767
13.42271 -0.00015369641
13.42371 -0.00015393624
13.42471 -0.00015417713000000002
13.42571 -0.00015441905
13.42671 -0.00015466193
13.42771 -0.00015490574999999998
13.42871 -0.00015515047
13.42971 -0.00015539605
13.43071 -0.00015564244
13.43171 -0.0001558896
13.43271 -0.00015613748000000002
13.43371 -0.00015638605
13.43471 -0.00015663525999999998
13.43571 -0.00015688507
13.43671 -0.00015713545
13.43771 -0.00015738632999999998
13.43871 -0.00015763769
13.43971 -0.00015788949
13.44071 -0.00015814169
13.44171 -0.00015839423
13.44271 -0.00015864709
13.44371 -0.00015890023000000002
13.44471 -0.00015915358
13.44571 -0.00015940711000000002
13.44671 -0.00015966078
13.44771 -0.00015991454
13.44871 -0.00016016834
13.44971 -0.00016042210999999998
13.45071 -0.00016067582
13.45171 -0.00016092941
13.45271 -0.00016118283
13.45371 -0.00016143601
13.45471 -0.00016168891
13.45571 -0.00016194145
13.45671 -0.00016219359
13.45771 -0.00016244526
13.45871 -0.00016269641
13.45971 -0.000162947
13.46071 -0.00016319696000000001
13.46171 -0.00016344623
13.46271 -0.00016369476
13.46371 -0.0001639425
13.46471 -0.00016418942999999999
13.46571 -0.00016443548
13.46671 -0.0001646806
13.46771 -0.00016492477
13.46871 -0.00016516793
13.46971 -0.00016541004
13.47071 -0.00016565107
13.47171 -0.00016589096
13.47271 -0.00016612968
13.47371 -0.00016636719
13.47471 -0.00016660345999999998
13.47571 -0.00016683840999999998
13.47671 -0.00016707203
13.47771 -0.00016730424
13.47871 -0.00016753502000000002
13.47971 -0.00016776429999999998
13.48071 -0.00016799203
13.48171 -0.00016821815
13.48271 -0.00016844263000000001
13.48371 -0.00016866536
13.48471 -0.00016888632
13.48571 -0.00016910544
13.48671 -0.00016932267
13.48771 -0.00016953794
13.48871 -0.00016975121
13.48971 -0.00016996237999999998
13.49071 -0.00017017142999999998
13.49171 -0.00017037828999999998
13.49271 -0.00017058292
13.49371 -0.00017078523
13.49471 -0.00017098521
13.49571 -0.00017118278
13.49671 -0.00017137791
13.49771 -0.00017157053
13.49871 -0.00017176059
13.49971 -0.00017194805
13.50071 -0.00017213284
13.50171 -0.00017231494
13.50271 -0.00017249426
13.50371 -0.00017267078
13.50471 -0.00017284442000000002
13.50571 -0.00017301513
13.50671 -0.00017318287
13.50771 -0.00017334755000000002
13.50871 -0.00017350915
13.50971 -0.00017366758
13.51071 -0.00017382279
13.51171 -0.00017397472
13.51271 -0.00017412332
13.51371 -0.00017426851000000001
13.51471 -0.00017441024999999998
13.51571 -0.00017454848
13.51671 -0.00017468316
13.51771 -0.00017481419999999998
13.51871 -0.00017494158
13.51971 -0.00017506525
13.52071 -0.00017518514
13.52171 -0.00017530123
13.52271 -0.00017541344
13.52371 -0.00017552176000000001
13.52471 -0.00017562612
13.52571 -0.0001757265
13.52671 -0.00017582282
13.52771 -0.00017591507
13.52871 -0.00017600318
13.52971 -0.0001760871
13.53071 -0.0001761668
13.53171 -0.00017624222
13.53271 -0.00017631329999999998
13.53371 -0.00017637999
13.53471 -0.00017644222
13.53571 -0.00017649995
13.53671 -0.0001765531
13.53771 -0.00017660162
13.53871 -0.00017664546
13.53971 -0.00017668452000000001
13.54071 -0.00017671877
13.54171 -0.00017674813
13.54271 -0.00017677254000000002
13.54371 -0.00017679195
13.54471 -0.00017680628
13.54571 -0.00017681550000000001
13.54671 -0.00017681955000000001
13.54771 -0.00017681836
13.54871 -0.00017681189
13.54971 -0.0001768001
13.55071 -0.00017678292
13.55171 -0.00017676033
13.55271 -0.00017673228
13.55371 -0.00017669872
13.55471 -0.0001766596
13.55571 -0.0001766149
13.55671 -0.00017656455
13.55771 -0.00017650852
13.55871 -0.00017644676999999998
13.55971 -0.00017637923
13.56071 -0.00017630588
13.56171 -0.00017622665
13.56271 -0.0001761415
13.56371 -0.00017605038
13.56471 -0.00017595322
13.56571 -0.00017584998000000002
13.56671 -0.0001757406
13.56771 -0.00017562504
13.56871 -0.00017550323
13.56971 -0.0001753751
13.57071 -0.00017524062999999999
13.57171 -0.00017509976
13.57271 -0.00017495244
13.57371 -0.00017479859
13.57471 -0.00017463821
13.57571 -0.00017447122
13.57671 -0.0001742976
13.57771 -0.00017411728
13.57871 -0.00017393025
13.57971 -0.00017373646
13.58071 -0.00017353586
13.58171 -0.00017332843
13.58271 -0.00017311411
13.58371 -0.00017289286000000002
13.58471 -0.00017266466999999998
13.58571 -0.00017242949
13.58671 -0.00017218724
13.58771 -0.00017193792
13.58871 -0.00017168146
13.58971 -0.00017141782
13.59071 -0.00017114696000000002
13.59171 -0.00017086883
13.59271 -0.00017058337000000002
13.59371 -0.00017029055
13.59471 -0.0001699903
13.59571 -0.00016968258
13.59671 -0.00016936735
13.59771 -0.00016904456
13.59871 -0.00016871418
13.59971 -0.00016837614
13.60071 -0.00016803041000000002
13.60171 -0.00016767696999999999
13.60271 -0.00016731576000000002
13.60371 -0.00016694676
13.60471 -0.00016656994
13.60571 -0.00016618527000000001
13.60671 -0.00016579272
13.60771 -0.00016539227
13.60871 -0.0001649839
13.60971 -0.00016456756
13.61071 -0.00016414325
13.61171 -0.00016371094
13.61271 -0.0001632706
13.61371 -0.00016282219
13.61471 -0.00016236569
13.61571 -0.00016190106999999999
13.61671 -0.00016142828
13.61771 -0.00016094732
13.61871 -0.00016045810999999998
13.61971 -0.00015996063
13.62071 -0.00015945486000000001
13.62171 -0.00015894074
13.62271 -0.00015841822
13.62371 -0.00015788728
13.62471 -0.00015734786
13.62571 -0.00015679994
13.62671 -0.00015624349
13.62771 -0.00015567846
13.62871 -0.00015510482
13.62971 -0.00015452252
13.63071 -0.00015393158
13.63171 -0.00015333192999999998
13.63271 -0.00015272358
13.63371 -0.00015210647
13.63471 -0.00015148064
13.63571 -0.00015084602
13.63671 -0.00015020261999999999
13.63771 -0.00014955041999999998
13.63871 -0.0001488894
13.63971 -0.00014821953
13.64071 -0.00014754083
13.64171 -0.00014685326
13.64271 -0.00014615681
13.64371 -0.00014545145000000002
13.64471 -0.00014473717
13.64571 -0.00014401395
13.64671 -0.00014328177
13.64771 -0.00014254060000000002
13.64871 -0.00014179043
13.64971 -0.00014103120999999999
13.65071 -0.00014026294
13.65171 -0.0001394856
13.65271 -0.00013869915000000002
13.65371 -0.00013790359
13.65471 -0.00013709889000000002
13.65571 -0.00013628504
13.65671 -0.00013546203
13.65771 -0.00013462984
13.65871 -0.00013378846
13.65971 -0.00013293788
13.66071 -0.00013207813000000001
13.66171 -0.00013120915
13.66271 -0.00013033098
13.66371 -0.00012944359
13.66471 -0.00012854701
13.66571 -0.00012764121
13.66671 -0.00012672622
13.66771 -0.00012580201
13.66871 -0.0001248686
13.66971 -0.00012392596
13.67071 -0.00012297409999999999
13.67171 -0.00012201301000000001
13.67271 -0.00012104267999999999
13.67371 -0.0001200631
13.67471 -0.00011907426000000001
13.67571 -0.00011807616
13.67671 -0.00011706876
13.67771 -0.00011605208
13.67871 -0.00011502607999999998
13.67971 -0.00011399078
13.68071 -0.00011294615000000001
13.68171 -0.00011189218
13.68271 -0.00011082888000000001
13.68371 -0.00010975625
13.68471 -0.00010867427999999999
13.68571 -0.00010758298
13.68671 -0.00010648237
13.68771 -0.00010537244
13.68871 -0.00010425322000000001
13.68971 -0.00010312472000000001
13.69071 -0.00010198695000000001
13.69171 -0.00010083994000000001
13.69271 -9.968370000000001e-05
13.69371 -9.8518274e-05
13.69471 -9.734365e-05
13.69571 -9.615986299999999e-05
13.69671 -9.496693e-05
13.69771 -9.3764868e-05
13.69871 -9.2553694e-05
13.69971 -9.133341900000001e-05
13.70071 -9.010406099999999e-05
13.70171 -8.886563e-05
13.70271 -8.7618133e-05
13.70371 -8.6361581e-05
13.70471 -8.5095979e-05
13.70571 -8.3821334e-05
13.70671 -8.2537656e-05
13.70771 -8.1244957e-05
13.70871 -7.9943237e-05
13.70971 -7.8632513e-05
13.71071 -7.7312802e-05
13.71171 -7.598411e-05
13.71271 -7.4646465e-05
13.71371 -7.329988400000001e-05
13.71471 -7.194439e-05
13.71571 -7.0580001e-05
13.71671 -6.920676e-05
13.71771 -6.7824686e-05
13.71871 -6.6433819e-05
13.71971 -6.503418599999999e-05
13.72071 -6.3625822e-05
13.72171 -6.220876099999999e-05
13.72271 -6.0783037e-05
13.72371 -5.9348684999999995e-05
13.72471 -5.7905737000000005e-05
13.72571 -5.6454229000000005e-05
13.72671 -5.4994189000000006e-05
13.72771 -5.3525645e-05
13.72871 -5.2048625000000003e-05
13.72971 -5.0563165e-05
13.73071 -4.906927999999999e-05
13.73171 -4.7567008e-05
13.73271 -4.6056371e-05
13.73371 -4.4537396e-05
13.73471 -4.3010106999999996e-05
13.73571 -4.1474541e-05
13.73671 -3.9930723e-05
13.73771 -3.837869e-05
13.73871 -3.6818477e-05
13.73971 -3.5250125e-05
13.74071 -3.3673672e-05
13.74171 -3.2089167e-05
13.74271 -3.0496653000000004e-05
13.74371 -2.8896184000000003e-05
13.74471 -2.7287811000000003e-05
13.74571 -2.5671588e-05
13.74671 -2.4047569e-05
13.74771 -2.2415811e-05
13.74871 -2.077637e-05
13.74971 -1.9129305e-05
13.75071 -1.7474669000000002e-05
13.75171 -1.5812518e-05
13.75271 -1.4142904e-05
13.75371 -1.2465878e-05
13.75471 -1.078149e-05
13.75571 -9.0897863e-06
13.75671 -7.390813299999999e-06
13.75771 -5.684613e-06
13.75871 -3.9712287e-06
13.75971 -2.2507013e-06
13.76071 -5.230711e-07
13.76171 1.2116211e-06
13.76271 2.9533341e-06
13.76371 4.7020258000000005e-06
13.76471 6.4576518e-06
13.76571 8.2201659e-06
13.76671 9.9895196e-06
13.76771 1.176566e-05
13.76871 1.3548533999999999e-05
13.76971 1.533808e-05
13.77071 1.7134239000000003e-05
13.77171 1.8936946e-05
13.77271 2.0746133e-05
13.77371 2.256173e-05
13.77471 2.4383666999999998e-05
13.77571 2.6211865e-05
13.77671 2.8046252999999998e-05
13.77771 2.9886754999999997e-05
13.77871 3.1733293e-05
13.77971 3.3585795e-05
13.78071 3.5444185e-05
13.78171 3.7308394e-05
13.78271 3.9178349e-05
13.78371 4.1053977e-05
13.78471 4.2935216e-05
13.78571 4.4821991e-05
13.78671 4.6714240000000004e-05
13.78771 4.8611906e-05
13.78871 5.0514916e-05
13.78971 5.2423206000000006e-05
13.79071 5.4336709e-05
13.79171 5.6255374000000006e-05
13.79271 5.8179114000000005e-05
13.79371 6.0107874e-05
13.79471 6.2041579e-05
13.79571 6.398015600000001e-05
13.79671 6.5923524e-05
13.79771 6.7871611e-05
13.79871 6.982433499999999e-05
13.79971 7.178161400000001e-05
13.80071 7.3743354e-05
13.80171 7.5709482e-05
13.80271 7.7679903e-05
13.80371 7.9654529e-05
13.80471 8.1633266e-05
13.80571 8.3616038e-05
13.80671 8.560275e-05
13.80771 8.7593315e-05
13.80871 8.958765e-05
13.80971 9.158567900000001e-05
13.81071 9.358730600000001e-05
13.81171 9.5592463e-05
13.81271 9.760107099999999e-05
13.81371 9.9613067e-05
13.81471 0.00010162835
13.81571 0.00010364687
13.81671 0.00010566854999999999
13.81771 0.00010769331
13.81871 0.00010972109
13.81971 0.00011175180999999998
13.82071 0.00011378537
13.82171 0.00011582171
13.82271 0.00011786074
13.82371 0.00011990237
13.82471 0.00012194653000000001
13.82571 0.00012399307999999998
[truncated: 217,350 more chars]
