# Supplementary material for: 2D Synthetic dataset of numerical simulations of long-period seismicity in a volcanic edifice and related sensitivity kernels
Source: Data Brief. 2021 Jan 25;34:106673. doi: 10.1016/j.dib.2020.106673 (PMC7841316; doi:10.1016/j.dib.2020.106673)
Supplement: Supplementary Data S1 — Supplementary Raw Research Data. This is open data under the CC BY license http://creativecommons.org/licenses/by/4.0/ [file mmc1.zip › Dataset/OUTPUT_SEISMOGRAMS/9000_3000/disp_X_homo_17000_1320_SVF7e-1Hz.semd]

-1.714286 0.0
-1.713286 0.0
-1.712286 0.0
-1.711286 0.0
-1.710286 0.0
-1.709286 0.0
-1.708286 0.0
-1.707286 0.0
-1.706286 0.0
-1.705286 0.0
-1.704286 0.0
-1.703286 0.0
-1.702286 0.0
-1.701286 0.0
-1.700286 0.0
-1.699286 0.0
-1.698286 0.0
-1.697286 0.0
-1.696286 0.0
-1.695286 0.0
-1.694286 0.0
-1.693286 0.0
-1.692286 0.0
-1.691286 0.0
-1.690286 0.0
-1.689286 0.0
-1.688286 0.0
-1.687286 0.0
-1.686286 0.0
-1.685286 0.0
-1.684286 0.0
-1.683286 0.0
-1.682286 0.0
-1.681286 0.0
-1.680286 0.0
-1.679286 0.0
-1.678286 0.0
-1.677286 0.0
-1.676286 0.0
-1.675286 0.0
-1.674286 0.0
-1.673286 0.0
-1.672286 0.0
-1.671286 0.0
-1.670286 0.0
-1.669286 0.0
-1.668286 0.0
-1.667286 0.0
-1.666286 0.0
-1.665286 0.0
-1.664286 0.0
-1.663286 0.0
-1.662286 0.0
-1.661286 0.0
-1.660286 0.0
-1.659286 0.0
-1.658286 0.0
-1.657286 0.0
-1.656286 0.0
-1.655286 0.0
-1.654286 0.0
-1.653286 0.0
-1.652286 0.0
-1.651286 0.0
-1.650286 0.0
-1.649286 0.0
-1.648286 0.0
-1.647286 0.0
-1.646286 0.0
-1.645286 0.0
-1.644286 0.0
-1.643286 0.0
-1.642286 0.0
-1.641286 0.0
-1.640286 0.0
-1.639286 0.0
-1.638286 0.0
-1.637286 0.0
-1.636286 0.0
-1.635286 0.0
-1.634286 0.0
-1.633286 0.0
-1.632286 0.0
-1.631286 0.0
-1.630286 0.0
-1.629286 0.0
-1.628286 0.0
-1.627286 0.0
-1.626286 0.0
-1.625286 0.0
-1.624286 0.0
-1.623286 0.0
-1.622286 0.0
-1.621286 0.0
-1.620286 0.0
-1.619286 0.0
-1.618286 0.0
-1.617286 0.0
-1.616286 0.0
-1.615286 0.0
-1.614286 0.0
-1.613286 0.0
-1.612286 0.0
-1.611286 0.0
-1.610286 0.0
-1.609286 0.0
-1.608286 0.0
-1.607286 0.0
-1.606286 0.0
-1.605286 0.0
-1.604286 0.0
-1.603286 0.0
-1.602286 0.0
-1.601286 0.0
-1.600286 0.0
-1.599286 0.0
-1.598286 0.0
-1.597286 0.0
-1.596286 0.0
-1.595286 0.0
-1.594286 0.0
-1.593286 0.0
-1.592286 0.0
-1.591286 0.0
-1.590286 0.0
-1.589286 0.0
-1.588286 0.0
-1.587286 0.0
-1.586286 0.0
-1.585286 0.0
-1.584286 0.0
-1.583286 0.0
-1.582286 0.0
-1.581286 0.0
-1.580286 0.0
-1.579286 0.0
-1.578286 0.0
-1.577286 0.0
-1.576286 0.0
-1.575286 0.0
-1.574286 0.0
-1.573286 0.0
-1.572286 0.0
-1.571286 0.0
-1.570286 0.0
-1.569286 0.0
-1.568286 0.0
-1.567286 0.0
-1.566286 0.0
-1.565286 0.0
-1.564286 0.0
-1.563286 0.0
-1.562286 0.0
-1.561286 0.0
-1.560286 0.0
-1.559286 0.0
-1.558286 0.0
-1.557286 0.0
-1.556286 0.0
-1.555286 0.0
-1.554286 0.0
-1.553286 0.0
-1.552286 0.0
-1.551286 0.0
-1.550286 0.0
-1.549286 0.0
-1.548286 0.0
-1.547286 0.0
-1.546286 0.0
-1.545286 0.0
-1.544286 0.0
-1.543286 0.0
-1.542286 0.0
-1.541286 0.0
-1.540286 0.0
-1.539286 0.0
-1.538286 0.0
-1.537286 0.0
-1.536286 0.0
-1.535286 0.0
-1.534286 0.0
-1.533286 0.0
-1.532286 0.0
-1.531286 0.0
-1.530286 0.0
-1.529286 0.0
-1.528286 0.0
-1.527286 0.0
-1.526286 0.0
-1.525286 0.0
-1.524286 0.0
-1.523286 0.0
-1.522286 0.0
-1.521286 0.0
-1.520286 0.0
-1.519286 0.0
-1.518286 0.0
-1.517286 0.0
-1.516286 0.0
-1.515286 0.0
-1.514286 0.0
-1.513286 0.0
-1.512286 0.0
-1.511286 0.0
-1.510286 0.0
-1.509286 0.0
-1.508286 0.0
-1.507286 0.0
-1.506286 0.0
-1.505286 0.0
-1.504286 0.0
-1.503286 0.0
-1.502286 0.0
-1.501286 0.0
-1.500286 0.0
-1.499286 0.0
-1.498286 0.0
-1.497286 0.0
-1.496286 0.0
-1.495286 0.0
-1.494286 0.0
-1.493286 0.0
-1.492286 0.0
-1.491286 0.0
-1.490286 0.0
-1.489286 0.0
-1.488286 0.0
-1.487286 0.0
-1.486286 0.0
-1.485286 0.0
-1.484286 0.0
-1.483286 0.0
-1.482286 0.0
-1.481286 0.0
-1.480286 0.0
-1.479286 0.0
-1.478286 0.0
-1.477286 0.0
-1.476286 0.0
-1.475286 0.0
-1.474286 0.0
-1.473286 0.0
-1.472286 0.0
-1.471286 0.0
-1.470286 0.0
-1.469286 0.0
-1.468286 0.0
-1.467286 0.0
-1.466286 0.0
-1.465286 0.0
-1.464286 0.0
-1.463286 0.0
-1.462286 0.0
-1.461286 0.0
-1.460286 0.0
-1.459286 0.0
-1.458286 0.0
-1.457286 0.0
-1.456286 0.0
-1.455286 0.0
-1.454286 0.0
-1.453286 0.0
-1.452286 0.0
-1.451286 0.0
-1.450286 0.0
-1.449286 0.0
-1.448286 0.0
-1.447286 0.0
-1.446286 0.0
-1.445286 0.0
-1.444286 0.0
-1.443286 0.0
-1.442286 0.0
-1.441286 0.0
-1.440286 0.0
-1.439286 0.0
-1.438286 0.0
-1.437286 0.0
-1.436286 0.0
-1.435286 0.0
-1.434286 0.0
-1.433286 0.0
-1.432286 0.0
-1.431286 0.0
-1.430286 0.0
-1.429286 0.0
-1.428286 0.0
-1.427286 0.0
-1.426286 0.0
-1.425286 0.0
-1.424286 0.0
-1.423286 0.0
-1.422286 0.0
-1.421286 0.0
-1.420286 0.0
-1.419286 0.0
-1.418286 0.0
-1.417286 0.0
-1.416286 0.0
-1.415286 0.0
-1.414286 0.0
-1.413286 0.0
-1.412286 0.0
-1.411286 0.0
-1.410286 0.0
-1.409286 0.0
-1.408286 0.0
-1.407286 0.0
-1.406286 0.0
-1.405286 0.0
-1.404286 0.0
-1.403286 0.0
-1.402286 0.0
-1.401286 0.0
-1.400286 0.0
-1.399286 0.0
-1.398286 0.0
-1.397286 0.0
-1.396286 1.7250588e-36
-1.395286 3.9105075000000004e-36
-1.394286 5.9150619e-36
-1.393286 7.6710447e-36
-1.392286 7.301475199999999e-36
-1.391286 5.4501194e-36
-1.390286 2.0156129e-36
-1.389286 -3.9788584e-36
-1.388286 -1.1721331000000001e-35
-1.387286 -1.9124401000000003e-35
-1.386286 -2.4402868e-35
-1.385286 -2.6518268999999996e-35
-1.384286 -2.3187521e-35
-1.383286 -1.5262066e-35
-1.382286 -3.4073561e-36
-1.381286 9.9282938e-36
-1.380286 1.8294008e-35
-1.379286 1.7078137999999998e-35
-1.378286 7.3145583e-36
-1.377286 -1.0743605e-35
-1.376286 -3.2339872e-35
-1.375286 -5.0915218e-35
-1.374286 -6.5903094e-35
-1.373286 -7.7198532e-35
-1.372286 -8.1615201e-35
-1.371286 -7.7428094e-35
-1.370286 -6.3375914e-35
-1.369286 -3.7371363e-35
-1.368286 -4.0911178e-36
-1.367286 3.0103329999999996e-35
-1.366286 6.3319252e-35
-1.365286 9.5559524e-35
-1.364286 1.3064802e-34
-1.363286 1.7409717999999999e-34
-1.362286 2.2618173e-34
-1.361286 2.8356997e-34
-1.360286 3.3663478e-34
-1.359286 3.7778966999999996e-34
-1.358286 3.9788113e-34
-1.357286 3.9204997e-34
-1.356286 3.5614378999999996e-34
-1.355286 2.8649627e-34
-1.354286 1.7868908e-34
-1.353286 3.4171694e-35
-1.352286 -1.3936629e-34
-1.351286 -3.2632108e-34
-1.350286 -5.0393534e-34
-1.349286 -6.503447599999999e-34
-1.348286 -7.504542e-34
-1.347286 -7.9684828e-34
-1.346286 -7.8908344e-34
-1.345286 -7.2825563e-34
-1.344286 -6.1718669e-34
-1.343286 -4.6566455e-34
-1.342286 -2.9286067e-34
-1.341286 -1.2811094e-34
-1.340286 -9.2543696e-36
-1.339286 2.5604582e-35
-1.338286 -5.5586447e-35
-1.337286 -2.7532667e-34
-1.336286 -6.4386003e-34
-1.335286 -1.1598599000000001e-33
-1.334286 -1.8043127e-33
-1.333286 -2.5350939e-33
-1.332286 -3.2799113e-33
-1.331286 -3.9339356e-33
-1.330286 -4.3637556e-33
-1.329286 -4.4218493e-33
-1.328286 -3.9635333e-33
-1.327286 -2.8640119e-33
-1.326286 -1.034249e-33
-1.325286 1.5641785e-33
-1.324286 4.9034955e-33
-1.323286 8.873346500000001e-33
-1.322286 1.3267398e-32
-1.321286 1.7779731e-32
-1.320286 2.2015021e-32
-1.319286 2.5513639e-32
-1.318286 2.7788191e-32
-1.317286 2.8366559e-32
-1.316286 2.6838134e-32
-1.315286 2.2902066999999997e-32
-1.314286 1.6416941e-32
-1.313286 7.448693900000001e-33
-1.312286 -3.6908666e-33
-1.311286 -1.6423137000000002e-32
-1.310286 -2.9912515e-32
-1.309286 -4.3107333999999997e-32
-1.308286 -5.4812728e-32
-1.307286 -6.3789904e-32
-1.306286 -6.8875392e-32
-1.305286 -6.9113833e-32
-1.304286 -6.3896241e-32
-1.303286 -5.3091772e-32
-1.302286 -3.7155441e-32
-1.301286 -1.7190854000000002e-32
-1.300286 5.0517007000000004e-33
-1.299286 2.7255138e-32
-1.298286 4.6697329999999997e-32
-1.297286 6.0489654e-32
-1.296286 6.5879906e-32
-1.295286 6.0601073e-32
-1.294286 4.3240280000000006e-32
-1.293286 1.3593596e-32
-1.292286 -2.7036896e-32
-1.291286 -7.5652833e-32
-1.290286 -1.275235e-31
-1.289286 -1.7634133e-31
-1.288286 -2.1458935999999997e-31
-1.287286 -2.3412104e-31
-1.286286 -2.2693083999999997e-31
-1.285286 -1.8607312000000001e-31
-1.284286 -1.0666397e-31
-1.283286 1.312211e-32
-1.282286 1.7116937e-31
-1.281286 3.6077284e-31
-1.280286 5.7034597e-31
-1.279286 7.8358733e-31
-1.278286 9.8017847e-31
-1.277286 1.1370398e-30
-1.276286 1.2301192e-30
-1.275286 1.2366293e-30
-1.274286 1.1375897e-30
-1.273286 9.2046799e-31
-1.272286 5.8166561e-31
-1.271286 1.2855433999999999e-31
-1.270286 -4.1923536e-31
-1.269286 -1.02955e-30
-1.268286 -1.6586881e-30
-1.267286 -2.2537351e-30
-1.266286 -2.7562624e-30
-1.265286 -3.1072486e-30
-1.264286 -3.2529320000000004e-30
-1.263286 -3.1511514999999996e-30
-1.262286 -2.7775979e-30
-1.261286 -2.1312953e-30
-1.260286 -1.2385959e-30
-1.259286 -1.5499251e-31
-1.258286 1.0358314e-30
-1.257286 2.2261057e-30
-1.256286 3.2913557e-30
-1.255286 4.1008672e-30
-1.254286 4.5306693999999996e-30
-1.253286 4.478111e-30
-1.252286 3.8767604e-30
-1.251286 2.7100961e-30
-1.250286 1.0223118e-30
-1.249286 -1.0754424e-30
-1.248286 -3.4048617e-30
-1.247286 -5.7274375e-30
-1.246286 -7.7591073e-30
-1.245286 -9.1924269e-30
-1.244286 -9.7252827e-30
-1.243286 -9.0942937e-30
-1.242286 -7.1102338e-30
-1.241286 -3.6921308e-30
-1.240286 1.1037568000000001e-30
-1.239286 7.0639987e-30
-1.238286 1.3810751e-29
-1.237286 2.0810171e-29
-1.236286 2.7398352e-29
-1.235286 3.282513e-29
-1.234286 3.6314368e-29
-1.233286 3.7137353e-29
-1.232286 3.469405e-29
-1.231286 2.8595287e-29
-1.230286 1.8737619e-29
-1.229286 5.362072100000001e-30
-1.228286 -1.0911854e-29
-1.227286 -2.9084495e-29
-1.226286 -4.7812085000000004e-29
-1.225286 -6.548308e-29
-1.224286 -8.0333566e-29
-1.223286 -9.0596328e-29
-1.222286 -9.467395799999999e-29
-1.221286 -9.1322285e-29
-1.220286 -7.982711600000001e-29
-1.219286 -6.0155354e-29
-1.218286 -3.3061148e-29
-1.217286 -1.2912441e-31
-1.216286 3.6259484e-29
-1.215286 7.3046456e-29
-1.214286 1.0670316e-28
-1.213286 1.335166e-28
-1.212286 1.4993813e-28
-1.211286 1.5296909e-28
-1.210286 1.405497e-28
-1.209286 1.1191216e-28
-1.208286 6.7856389e-29
-1.207286 1.0908424e-29
-1.206286 -5.467286300000001e-29
-1.205286 -1.2306476e-28
-1.204286 -1.8723541e-28
-1.203286 -2.3947673e-28
-1.202286 -2.7208912e-28
-1.201286 -2.7817186e-28
-1.200286 -2.5245567e-28
-1.199286 -1.9209981000000002e-28
-1.198286 -9.7368134e-29
-1.197286 2.790242e-29
-1.196286 1.7611954e-28
-1.195286 3.3610114e-28
-1.194286 4.9362495e-28
-1.193286 6.3236541000000005e-28
-1.192286 7.351827599999999e-28
-1.191286 7.8568929e-28
-1.190286 7.699782899999999e-28
-1.189286 6.783692499999999e-28
-1.188286 5.0699824e-28
-1.187286 2.5907437e-28
-1.186286 -5.4371109e-29
-1.185286 -4.143911e-28
-1.184286 -7.9478856e-28
-1.183286 -1.1635868e-27
-1.182286 -1.4852748e-27
-1.181286 -1.7237189e-27
-1.180286 -1.8455496e-27
-1.179286 -1.8237575999999998e-27
-1.178286 -1.6411767999999998e-27
-1.177286 -1.293498e-27
-1.176286 -7.9144744e-28
-1.175286 -1.6180644e-28
-1.174286 5.5299313e-28
-1.173286 1.2968531e-27
-1.172286 2.0035955e-27
-1.171286 2.6020216000000003e-27
-1.170286 3.022147e-27
-1.169286 3.2021643e-27
-1.168286 3.095549e-27
-1.167286 2.6776367e-27
-1.166286 1.9509502e-27
-1.165286 9.4859264e-28
-1.164286 -2.648884e-28
-1.163286 -1.5955904e-27
-1.162286 -2.9254915e-27
-1.161286 -4.120745e-27
-1.160286 -5.0426335e-27
-1.159286 -5.5604732999999996e-27
-1.158286 -5.565476500000001e-27
-1.157286 -4.9843494e-27
-1.156286 -3.7912725e-27
-1.155286 -2.0168871e-27
-1.154286 2.4698227e-28
-1.153286 2.8478925e-27
-1.152286 5.579279999999999e-27
-1.151286 8.193049200000001e-27
-1.150286 1.0417840999999999e-26
-1.149286 1.1981972e-26
-1.148286 1.263944e-26
-1.147286 1.219691e-26
-1.146286 1.0539203e-26
-1.145286 7.6506466e-27
-1.144286 3.629712e-27
-1.143286 -1.3053521000000001e-27
-1.142286 -6.8215674e-27
-1.141286 -1.2487855e-26
-1.140286 -1.780313e-26
-1.139286 -2.223463e-26
-1.138286 -2.526412e-26
-1.137286 -2.6438543e-26
-1.136286 -2.5420860000000002e-26
-1.135286 -2.2036252e-26
-1.134286 -1.6308688e-26
-1.133286 -8.4832074e-27
-1.132286 9.6997799e-28
-1.131286 1.1372194e-26
-1.130286 2.187478e-26
-1.129286 3.1518352e-26
-1.128286 3.9309749e-26
-1.127286 4.4311546e-26
-1.126286 4.5737124e-26
-1.125286 4.3043027e-26
-1.124286 3.6009493e-26
-1.123286 2.4800125000000002e-26
-1.122286 9.9925677e-27
-1.121286 -7.426216099999999e-27
-1.120286 -2.6103864e-26
-1.119286 -4.4406281999999997e-26
-1.118286 -6.0537929e-26
-1.117286 -7.2691751e-26
-1.116286 -7.9218188e-26
-1.115286 -7.8799636e-26
-1.114286 -7.0614525e-26
-1.113286 -5.447442800000001e-26
-1.112286 -3.0918054e-26
-1.111286 -1.248235e-27
-1.110286 3.2498354e-26
-1.109286 6.765379699999999e-26
-1.108286 1.0109277000000001e-25
-1.107286 1.2946963e-25
-1.106286 1.4950408e-25
-1.105286 1.5829418e-25
-1.104286 1.536308e-25
-1.103286 1.3428423e-25
-1.102286 1.0023302000000001e-25
-1.101286 5.280698199999999e-26
-1.100286 -5.2786706e-27
-1.099286 -7.001374099999999e-26
-1.098286 -1.3631374e-25
-1.097286 -1.9836516000000002e-25
-1.096286 -2.5007725e-25
-1.095286 -2.8561035e-25
-1.094286 -2.999405e-25
-1.093286 -2.89412e-25
-1.092286 -2.5222529e-25
-1.091286 -1.8880813999999999e-25
-1.090286 -1.0202258e-25
-1.089286 2.8292555e-27
-1.088286 1.1822327e-25
-1.087286 2.3485978e-25
-1.086286 3.4232191000000003e-25
-1.085286 4.2990843e-25
-1.084286 4.8758302e-25
-1.083286 5.069654699999999e-25
-1.082286 4.8227786e-25
-1.081286 4.1115384000000005e-25
-1.080286 2.9522183e-25
-1.079286 1.4038407e-25
-1.078286 -4.3266468999999996e-26
-1.077286 -2.4192269999999997e-25
-1.076286 -4.389318e-25
-1.075286 -6.1601724e-25
-1.074286 -7.5477996e-25
-1.073286 -8.3837048e-25
-1.072286 -8.531966699999999e-25
-1.071286 -7.9051389e-25
-1.070286 -6.4773984999999995e-25
-1.069286 -4.2934336e-25
-1.068286 -1.4718209e-25
-1.067286 1.7980097e-25
-1.066286 5.265607999999999e-25
-1.065286 8.6359515e-25
-1.064286 1.1591685e-24
-1.063286 1.3819731e-24
-1.062286 1.5040269e-24
-1.061286 1.5035715e-24
-1.060286 1.3677002e-24
-1.059286 1.0944534e-24
-1.058286 6.9413134e-25
-1.057286 1.8962608e-25
-1.056286 -3.8435930000000004e-25
-1.055286 -9.832462499999999e-25
-1.054286 -1.5556126e-24
-1.053286 -2.0471570999999998e-24
-1.052286 -2.4053298000000003e-24
-1.051286 -2.5842767e-24
-1.050286 -2.5496792e-24
-1.049286 -2.283041e-24
-1.048286 -1.784977e-24
-1.047286 -1.0771049e-24
-1.046286 -2.0222892e-25
-1.045286 7.7737281e-25
-1.044286 1.7835928e-24
-1.043286 2.7279346e-24
-1.042286 3.5184386e-24
-1.041286 4.0676148999999995e-24
-1.040286 4.3007726e-24
-1.039286 4.1640337e-24
-1.038286 3.6312793e-24
-1.037286 2.7093015e-24
-1.036286 1.4405215e-24
-1.035286 -9.7210476e-26
-1.034286 -1.7939988000000002e-24
-1.033286 -3.5144786000000004e-24
-1.032286 -5.1073077000000006e-24
-1.031286 -6.41701e-24
-1.030286 -7.297341199999999e-24
-1.029286 -7.6251301e-24
-1.028286 -7.3134173e-24
-1.027286 -6.3226467999999995e-24
-1.026286 -4.6687405e-24
-1.025286 -2.4270418e-24
-1.024286 2.686056e-25
-1.023286 3.2320164e-24
-1.022286 6.2359960000000005e-24
-1.021286 9.0283202e-24
-1.020286 1.1351373000000001e-23
-1.019286 1.2964042e-23
-1.018286 1.3664126e-23
-1.017286 1.3309346e-23
-1.016286 1.1834947e-23
-1.015286 9.2660687e-24
-1.014286 5.7232955999999995e-24
-1.013286 1.4203351e-24
-1.012286 -3.3466805e-24
-1.011286 -8.2180361e-24
-1.010286 -1.2796454000000001e-23
-1.009286 -1.6678612e-23
-1.008286 -1.9489823999999998e-23
-1.007286 -2.0919087e-23
-1.006286 -2.0751409999999998e-23
-1.005286 -1.8894325999999998e-23
-1.004286 -1.5395727e-23
-1.003286 -1.0450701000000001e-23
-1.002286 -4.3958088e-24
-1.001286 2.3097388e-24
-1.000286 9.115464e-24
-0.9992857 1.5421827999999998e-23
-0.9982857 2.0630416e-23
-0.9972857 2.4198298e-23
-0.9962857 2.5692039e-23
-0.9952857 2.4836457e-23
-0.9942857 2.1553334000000002e-23
-0.9932857 1.5985614e-23
-0.9922857 8.5036808e-24
-0.9912857 -3.0850879e-25
-0.9902857 -9.6880008e-24
-0.9892857 -1.8746906e-23
-0.9882857 -2.6542877000000005e-23
-0.9872857 -3.2161176e-23
-0.9862857 -3.4802031000000003e-23
-0.9852857 -3.3865952e-23
-0.9842857 -2.9029186e-23
-0.9832857 -2.0301664e-23
-0.9822857 -8.060638000000001e-24
-0.9812857 6.9452183e-24
-0.9802857 2.3624382e-23
-0.9792857 4.0604236e-23
-0.9782857 5.632365799999999e-23
-0.9772857 6.9151236e-23
-0.9762857 7.7521129e-23
-0.9752857 8.0076482e-23
-0.9742857 7.5808626e-23
-0.9732857 6.417982999999999e-23
-0.9722857 4.5217526999999995e-23
-0.9712857 1.9569551e-23
-0.9702857 -1.1487783000000001e-23
-0.9692857 -4.6093527e-23
-0.9682857 -8.1898637e-23
-0.9672857 -1.1621161e-22
-0.9662857 -1.4618508e-22
-0.9652857 -1.6903136e-22
-0.9642857 -1.8225112999999998e-22
-0.9632857 -1.8385748e-22
-0.9622857 -1.725765e-22
-0.9612857 -1.4800558e-22
-0.9602857 -1.1071376999999998e-22
-0.9592857 -6.2271043e-23
-0.9582857 -5.1992849000000004e-24
-0.9572857 5.715670499999999e-23
-0.9562857 1.2083296e-22
-0.9552857 1.8151307e-22
-0.9542857 2.3483997e-22
-0.9532857 2.767498e-22
-0.9522857 3.0380154e-22
-0.9512857 3.1347463e-22
-0.9502857 3.0440789e-22
-0.9492857 2.7655634999999998e-22
-0.9482857 2.3124789e-22
-0.9472857 1.7112968999999998e-22
-0.9462857 1.0000271999999999e-22
-0.9452857 2.2552429000000002e-23
-0.9442857 -5.6006792e-23
-0.9432857 -1.3034711999999999e-22
-0.9422857 -1.9546985e-22
-0.9412857 -2.4713752e-22
-0.9402857 -2.8225684e-22
-0.9392857 -2.9917536e-22
-0.9382857 -2.9786017000000004e-22
-0.9372857 -2.7993559e-22
-0.9362857 -2.4856749e-22
-0.9352857 -2.0819500999999999e-22
-0.9342857 -1.6412459e-22
-0.9332857 -1.2201443e-22
-0.9322857 -8.7289668e-23
-0.9312857 -6.453846100000001e-23
-0.9302857 -5.694409200000001e-23
-0.9292857 -6.581042500000001e-23
-0.9282857 -9.023351900000001e-23
-0.9272857 -1.2696385e-22
-0.9262857 -1.704898e-22
-0.9252857 -2.1335609e-22
-0.9242857 -2.4671013e-22
-0.9232857 -2.6104888e-22
-0.9222857 -2.4711734e-22
-0.9212857 -1.968929e-22
-0.9202857 -1.0457498999999999e-22
-0.9192857 3.2507511e-23
-0.9182857 2.1316041e-22
-0.9172857 4.3184186999999995e-22
-0.9162857 6.7850171e-22
-0.9152857 9.3878999e-22
-0.9142857 1.1946541e-21
-0.9132857 1.425315e-21
-0.9122857 1.6085797e-21
-0.9112857 1.7224164e-21
-0.9102857 1.7466903e-21
-0.9092857 1.6649386e-21
-0.9082857 1.4660472000000002e-21
-0.9072857 1.1456905e-21
-0.9062857 7.074025800000001e-22
-0.9052857 1.6316636e-22
-0.9042857 -4.6656342000000005e-22
-0.9032857 -1.1534493e-21
-0.9022857 -1.8624751999999997e-21
-0.9012857 -2.5537202e-21
-0.9002857 -3.1846116000000002e-21
-0.8992857 -3.7125220000000004e-21
-0.8982857 -4.0975449e-21
-0.8972857 -4.3052531999999996e-21
-0.8962857 -4.3092483e-21
-0.8952857 -4.0932954e-21
-0.8942857 -3.6528829e-21
-0.8932857 -2.9960606e-21
-0.8922857 -2.1434775e-21
-0.8912857 -1.1275859999999999e-21
-0.8902857 8.9554781e-24
-0.8892857 1.2155822e-21
-0.8882857 2.4366766e-21
-0.8872857 3.6147771e-21
-0.8862857 4.6939111e-21
-0.8852857 5.6228125e-21
-0.8842857 6.357782199999999e-21
-0.8832857 6.8649812e-21
-0.8822857 7.1219865e-21
-0.8812857 7.118501600000001e-21
-0.8802857 6.8561826e-21
-0.8792857 6.3476135e-21
-0.8782857 5.6145470999999995e-21
-0.8772857 4.6855839e-21
-0.8762857 3.5935246e-21
-0.8752857 2.3726641999999998e-21
-0.8742857 1.0563019e-21
-0.8732857 -3.2526492e-22
-0.8722857 -1.7460447999999998e-21
-0.8712857 -3.1847932999999998e-21
-0.8702857 -4.6245175e-21
-0.8692857 -6.051068e-21
-0.8682857 -7.450941399999999e-21
-0.8672857 -8.808518099999999e-21
-0.8662857 -1.0103036e-20
-0.8652857 -1.1305669e-20
-0.8642857 -1.2377114999999999e-20
-0.8632857 -1.3266072e-20
-0.8622857 -1.3908965e-20
-0.8612857 -1.423119e-20
-0.8602857 -1.4150043e-20
-0.8592857 -1.3579343e-20
-0.8582857 -1.2435629999999999e-20
-0.8572857 -1.064564e-20
-0.8562857 -8.1546148e-21
-0.8552857 -4.9348832e-21
-0.8542857 -9.94031e-22
-0.8532857 3.6180459e-21
-0.8522857 8.803935100000001e-21
-0.8512857 1.4416009e-20
-0.8502857 2.0256786e-20
-0.8492857 2.6082733e-20
-0.8482857 3.1611694e-20
-0.8472857 3.6533858e-20
-0.8462857 4.0525943e-20
-0.8452857 4.3268008000000004e-20
-0.8442857 4.4462064000000003e-20
-0.8432857 4.3851468e-20
-0.8422857 4.1239919e-20
-0.8412857 3.6508866e-20
-0.8402857 2.9632072000000003e-20
-0.8392857 2.0686287e-20
-0.8382857 9.8570625e-21
-0.8372857 -2.5609547e-21
-0.8362857 -1.6169608e-20
-0.8352857 -3.0478714999999997e-20
-0.8342857 -4.4923117000000004e-20
-0.8332857 -5.8884587e-20
-0.8322857 -7.171766e-20
-0.8312857 -8.2778065e-20
-0.8302857 -9.14524e-20
-0.8292857 -9.718754199999999e-20
-0.8282857 -9.9518279e-20
-0.8272857 -9.809174600000001e-20
-0.8262857 -9.2687496e-20
-0.8252857 -8.3232151e-20
-0.8242857 -6.9808061e-20
-0.8232857 -5.2655574e-20
-0.8222857 -3.2169008e-20
-0.8212857 -8.8865932e-21
-0.8202857 1.6524912000000002e-20
-0.8192857 4.3290102e-20
-0.8182857 7.054831799999999e-20
-0.8172857 9.7379444e-20
-0.8162857 1.2283106e-19
-0.8152857 1.4594607e-19
-0.8142857 1.6578993e-19
-0.8132857 1.8147691999999998e-19
-0.8122857 1.9219525e-19
-0.8112857 1.972307e-19
-0.8102857 1.9598889e-19
-0.8092857 1.8801639999999999e-19
-0.8082857 1.7302082e-19
-0.8072857 1.5088986e-19
-0.8062857 1.2170945e-19
-0.8052857 8.5780487e-20
-0.8042857 4.3633651e-20
-0.8032857 -3.958724e-21
-0.8022857 -5.5975066e-20
-0.8012857 -1.1114281e-19
-0.8002857 -1.6794421999999998e-19
-0.7992857 -2.2463167999999997e-19
-0.7982857 -2.7925411e-19
-0.7972857 -3.2969598e-19
-0.7962857 -3.7372981e-19
-0.7952857 -4.0908273999999997e-19
-0.7942857 -4.3351611e-19
-0.7932857 -4.4491731e-19
-0.7922857 -4.4140074e-19
-0.7912857 -4.2141492e-19
-0.7902857 -3.8385097999999996e-19
-0.7892857 -3.2814744000000003e-19
-0.7882857 -2.543853e-19
-0.7872857 -1.6336733e-19
-0.7862857 -5.6675266e-20
-0.7852857 6.330093e-20
-0.7842857 1.9336674e-19
-0.7832857 3.2956366e-19
-0.7822857 4.6724917e-19
-0.7812857 6.0121664e-19
-0.7802857 7.258538100000001e-19
-0.7792857 8.353365e-19
-0.7782857 9.238519300000001e-19
-0.7772857 9.858443599999999e-19
-0.7762857 1.016273e-18
-0.7752857 1.0108725e-18
-0.7742857 9.6640391e-19
-0.7732857 8.8088386e-19
-0.7722857 7.537804500000001e-19
-0.7712857 5.8616434e-19
-0.7702857 3.8080498999999996e-19
-0.7692857 1.4220434e-19
-0.7682857 -1.2343874999999998e-19
-0.7672857 -4.0833577e-19
-0.7662857 -7.0328833999999995e-19
-0.7652857 -9.979376700000001e-19
-0.7642857 -1.281078e-18
-0.7632857 -1.5410254000000002e-18
-0.7622857 -1.7660298e-18
-0.7612857 -1.9447190999999997e-18
-0.7602857 -2.0665573e-18
-0.7592857 -2.1223026e-18
-0.7582857 -2.1044467e-18
-0.7572857 -2.0076187000000003e-18
-0.7562857 -1.8289391000000002e-18
-0.7552857 -1.5683054e-18
-0.7542857 -1.2285976e-18
-0.7532857 -8.1579234e-19
-0.7522857 -3.3897518e-19
-0.7512857 1.8975479000000001e-19
-0.7502857 7.554909499999999e-19
-0.7492857 1.3408368e-18
-0.7482857 1.9263311000000002e-18
-0.7472857 2.4909742999999998e-18
-0.7462857 3.0128464000000003e-18
-0.7452857 3.4698017e-18
-0.7442857 3.8402235e-18
-0.7432857 4.1038191e-18
-0.7422857 4.2424326e-18
-0.7412857 4.2408487e-18
-0.7402857 4.0875618e-18
-0.7392857 3.7754833e-18
-0.7382857 3.3025522e-18
-0.7372857 2.6722296e-18
-0.7362857 1.8938418e-18
-0.7352857 9.827510700000001e-19
-0.7342857 -3.9669114000000004e-20
-0.7332857 -1.1462726e-18
-0.7322857 -2.3046037e-18
-0.7312857 -3.4775917e-18
-0.7302857 -4.6244728e-18
-0.7292857 -5.7019291999999994e-18
-0.7282857 -6.6654278e-18
-0.7272857 -7.4707231e-18
-0.7262857 -8.0754864e-18
-0.7252857 -8.441017599999999e-18
-0.7242857 -8.5339759e-18
-0.7232857 -8.3280699e-18
-0.7222857 -7.8056362e-18
-0.7212857 -6.9590375e-18
-0.7202857 -5.7918107e-18
-0.7192857 -4.3194984e-18
-0.7182857 -2.5701022e-18
-0.7172857 -5.8410631999999995e-19
-0.7162857 1.5859660000000001e-18
-0.7152857 3.8764869e-18
-0.7142857 6.2141574999999996e-18
-0.7132857 8.5179214e-18
-0.7122857 1.0701336e-17
-0.7112857 1.2675340999999999e-17
-0.7102857 1.4351348e-17
-0.7092857 1.5644576999999998e-17
-0.7082857 1.6477495e-17
-0.7072857 1.6783276e-17
-0.7062857 1.6509124e-17
-0.7052857 1.5619319e-17
-0.7042857 1.4097876e-17
-0.7032857 1.1950649e-17
-0.7022857 9.2067968e-18
-0.7012857 5.9194705000000005e-18
-0.7002857 2.165675e-18
-0.6992857 -1.9547761e-18
-0.6982857 -6.3212192e-18
-0.6972857 -1.0795016e-17
-0.6962857 -1.5223292e-17
-0.6952857 -1.9443471e-17
-0.6942857 -2.3288476999999998e-17
-0.6932857 -2.6592482e-17
-0.6922857 -2.9196991e-17
-0.6912857 -3.0957103000000003e-17
-0.6902857 -3.1747693e-17
-0.6892857 -3.1469326e-17
-0.6882857 -3.0053625e-17
-0.6872857 -2.7467918000000002e-17
-0.6862857 -2.3718905000000003e-17
-0.6852857 -1.8855174000000002e-17
-0.6842857 -1.2968384000000001e-17
-0.6832857 -6.193019199999999e-18
-0.6822857 1.2954082999999999e-18
-0.6812857 9.2837207e-18
-0.6802857 1.7525987e-17
-0.6792857 2.5749928e-17
-0.6782857 3.3664672e-17
-0.6772857 4.0969694999999996e-17
-0.6762857 4.7364707999999995e-17
-0.6752857 5.2560208999999996e-17
-0.6742857 5.6288384e-17
-0.6732857 5.8313995e-17
-0.6722857 5.8444875e-17
-0.6712857 5.6541672e-17
-0.6702857 5.2526408000000003e-17
-0.6692857 4.6389493e-17
-0.6682857 3.8194858e-17
-0.6672857 2.808287e-17
-0.6662857 1.6270794e-17
-0.6652857 3.0505982e-18
-0.6642857 -1.1215979999999998e-17
-0.6632857 -2.6105161e-17
-0.6622857 -4.1141557e-17
-0.6612857 -5.5811148e-17
-0.6602857 -6.9576529e-17
-0.6592857 -8.1894024e-17
-0.6582857 -9.223225099999999e-17
-0.6572857 -1.0009154e-16
-0.6562857 -1.0502364e-16
-0.6552857 -1.0665096999999999e-16
-0.6542857 -1.0468486e-16
-0.6532857 -9.8941813e-17
-0.6522857 -8.935738499999999e-17
-0.6512857 -7.5996702e-17
-0.6502857 -5.9061306e-17
-0.6492857 -3.8891649e-17
-0.6482857 -1.5964866e-17
-0.6472857 9.1123851e-18
-0.6462857 3.5616135e-17
-0.6452857 6.272232399999999e-17
-0.6442857 8.9528715e-17
-0.6432857 1.1508111999999998e-16
-0.6422857 1.3840328e-16
-0.6412857 1.5852954e-16
-0.6402857 1.7453945e-16
-0.6392857 1.8559323e-16
-0.6382857 1.9096667999999998e-16
-0.6372857 1.9008448999999998e-16
-0.6362857 1.8255064999999998e-16
-0.6352857 1.6817442e-16
-0.6342857 1.4699103e-16
-0.6332857 1.192757e-16
-0.6322857 8.5550209e-17
-0.6312857 4.6581218e-17
-0.6302857 3.3698930999999997e-18
-0.6292857 -4.286741e-17
-0.6282857 -9.072731999999999e-17
-0.6272857 -1.3865607e-16
-0.6262857 -1.8499376999999999e-16
-0.6252857 -2.2802545e-16
-0.6242857 -2.6603725e-16
-0.6232857 -2.9737641e-16
-0.6222857 -3.2051305e-16
-0.6212857 -3.341016e-16
-0.6202857 -3.3703988999999997e-16
-0.6192857 -3.2852359e-16
-0.6182857 -3.0809378e-16
-0.6172857 -2.7567552e-16
-0.6162857 -2.3160561e-16
-0.6152857 -1.7664763e-16
-0.6142857 -1.1199325e-16
-0.6132857 -3.9248562e-17
-0.6122857 3.9594915e-17
-0.6112857 1.2220447e-16
-0.6102857 2.0596528e-16
-0.6092857 2.8805318e-16
-0.6082857 3.6551932999999994e-16
-0.6072857 4.3538478e-16
-0.6062857 4.9474214e-16
-0.6052857 5.4086139e-16
-0.6042857 5.7129618e-16
-0.6032857 5.839872e-16
-0.6022857 5.7735867e-16
-0.6012857 5.5040395e-16
-0.6002857 5.0275707e-16
-0.5992857 4.3474632e-16
-0.5982857 3.4742702e-16
-0.5972857 2.4259121e-16
-0.5962857 1.2275206e-16
-0.5952857 -8.8976387e-18
-0.5942857 -1.4855347e-16
-0.5932857 -2.9189297e-16
-0.5922857 -4.3419318e-16
-0.5912857 -5.7046966e-16
-0.5902857 -6.9563334e-16
-0.5892857 -8.0466112e-16
-0.5882857 -8.927746299999999e-16
-0.5872857 -9.5562191e-16
-0.5862857 -9.894556600000001e-16
-0.5852857 -9.9130152e-16
-0.5842857 -9.5910996e-16
-0.5832857 -8.9188524e-16
-0.5822857 -7.8978576e-16
-0.5812857 -6.5419047e-16
-0.5802857 -4.8772633e-16
-0.5792857 -2.942542e-16
-0.5782857 -7.881062e-17
-0.5772857 1.5249538e-16
-0.5762857 3.926293e-16
-0.5752857 6.3381966e-16
-0.5742857 8.677842600000001e-16
-0.5732857 1.0859877000000001e-15
-0.5722857 1.2799245999999999e-15
-0.5712857 1.4414176e-15
-0.5702857 1.5629242000000002e-15
-0.5692857 1.6378373e-15
-0.5682857 1.6607738999999999e-15
-0.5672857 1.627836e-15
-0.5662857 1.5368369000000001e-15
-0.5652857 1.3874787999999998e-15
-0.5642857 1.181477e-15
-0.5632857 9.2261848e-16
-0.5622857 6.1675343e-16
-0.5612857 2.7171167000000003e-16
-0.5602857 -1.0285449999999999e-16
-0.5592857 -4.9570076e-16
-0.5582857 -8.9429085e-16
-0.5572857 -1.2851597e-15
-0.5562857 -1.6543305e-15
-0.5552857 -1.9877733999999997e-15
-0.5542857 -2.2718941e-15
-0.5532857 -2.4940333000000002e-15
-0.5522857 -2.642963e-15
-0.5512857 -2.7093613e-15
-0.5502857 -2.6862462e-15
-0.5492857 -2.569353e-15
-0.5482857 -2.3574363e-15
-0.5472857 -2.0524838e-15
-0.5462857 -1.6598284e-15
-0.5452857 -1.1881486e-15
-0.5442857 -6.4935138e-16
-0.5432857 -5.8335553e-17
-0.5422857 5.6736335e-16
-0.5412857 1.20804e-15
-0.5402857 1.8423883e-15
-0.5392857 2.4481575e-15
-0.5382857 3.0028770999999997e-15
-0.5372857 3.4846284e-15
-0.5362857 3.8728390999999994e-15
-0.5352857 4.1490714e-15
-0.5342857 4.297779e-15
-0.5332857 4.3070021e-15
-0.5322857 4.1689737e-15
-0.5312857 3.8806126e-15
-0.5302857 3.4438758e-15
-0.5292857 2.8659565e-15
-0.5282857 2.1593068e-15
-0.5272857 1.3414805e-15
-0.5262857 4.347876e-16
-0.5252857 -5.3423216e-16
-0.5242857 -1.5355119e-15
-0.5232857 -2.5363179e-15
-0.5222857 -3.5022479999999996e-15
-0.5212857 -4.3983364e-15
-0.5202857 -5.1902374e-15
-0.5192857 -5.8454452e-15
-0.5182857 -6.334512099999999e-15
-0.5172857 -6.6322217e-15
-0.5162857 -6.718672e-15
-0.5152857 -6.5802317e-15
-0.5142857 -6.2103231000000005e-15
-0.5132857 -5.6100018e-15
-0.5122857 -4.7882971e-15
-0.5112857 -3.762295e-15
-0.5102857 -2.556945e-15
-0.5092857 -1.2045861e-15
-0.5082857 2.5580615999999996e-16
-0.5072857 1.7796391e-15
-0.5062857 3.3179657e-15
-0.5052857 4.818959e-15
-0.5042857 6.2295561e-15
-0.5032857 7.497223e-15
-0.5022857 8.5717901e-15
-0.5012857 9.4072869e-15
-0.5002857 9.9637227e-15
-0.4992857 1.0208747e-14
-0.4982857 1.0119117e-14
-0.4972857 9.6819347e-15
-0.4962857 8.8955652e-15
-0.4952857 7.770228300000001e-15
-0.4942857 6.328199700000001e-15
-0.4932857 4.6036049e-15
-0.4922857 2.6418028e-15
-0.4912857 4.9835001e-16
-0.4902857 -1.7624313999999999e-15
-0.4892857 -4.0692528e-15
-0.4882857 -6.3459788e-15
-0.4872857 -8.5140073e-15
-0.4862857 -1.0494845e-14
-0.4852857 -1.2212788e-14
-0.4842857 -1.3597637000000001e-14
-0.4832857 -1.458733e-14
-0.4822857 -1.5130428e-14
-0.4812857 -1.5188334e-14
-0.4802857 -1.4737186e-14
-0.4792857 -1.3769312e-14
-0.4782857 -1.2294209e-14
-0.4772857 -1.0338976e-14
-0.4762857 -7.948158799999999e-15
-0.4752857 -5.1830022000000004e-15
-0.4742857 -2.1201e-15
-0.4732857 1.1505363e-15
-0.4722857 4.5279473e-15
-0.4712857 7.9031708e-15
-0.4702857 1.1162584000000002e-14
-0.4692857 1.4191545e-14
-0.4682857 1.6878221e-14
-0.4672857 1.9117481e-14
-0.4662857 2.0814731000000002e-14
-0.4652857 2.1889551e-14
-0.4642857 2.2278999e-14
-0.4632857 2.1940479e-14
-0.4622857 2.0854015e-14
-0.4612857 1.9023887999999998e-14
-0.4602857 1.6479502e-14
-0.4592857 1.3275452000000001e-14
-0.4582857 9.4907401e-15
-0.4572857 5.2271442e-15
-0.4562857 6.0675505e-16
-0.4552857 -4.2312694e-15
-0.4542857 -9.1346574e-15
-0.4532857 -1.3942574e-14
-0.4522857 -1.8490646e-14
-0.4512857 -2.2616312e-14
-0.4502857 -2.6164326e-14
-0.4492857 -2.8992251999999997e-14
-0.4482857 -3.0975738e-14
-0.4472857 -3.2013417e-14
-0.4462857 -3.2031236e-14
-0.4452857 -3.0986043e-14
-0.4442857 -2.8868302e-14
-0.4432857 -2.5703792000000002e-14
-0.4422857 -2.1554199000000002e-14
-0.4412857 -1.6516534e-14
-0.4402857 -1.0721353e-14
-0.4392857 -4.3297816000000004e-15
-0.4382857 2.4705921e-15
-0.4372857 9.4708832e-15
-0.4362857 1.644699e-14
-0.4352857 2.3166428000000003e-14
-0.4342857 2.9395723e-14
-0.4332857 3.4908134e-14
-0.4322857 3.9491474e-14
-0.4312857 4.2955748999999996e-14
-0.4302857 4.5140376e-14
-0.4292857 4.5920711000000006e-14
-0.4282857 4.5213633999999993e-14
-0.4272857 4.2982015e-14
-0.4262857 3.9237774e-14
-0.4252857 3.4043485e-14
-0.4242857 2.7512337e-14
-0.4232857 1.9806415e-14
-0.4222857 1.113329e-14
-0.4212857 1.7409648999999999e-15
-0.4202857 -8.0887286e-15
-0.4192857 -1.8048117e-14
-0.4182857 -2.7812856e-14
-0.4172857 -3.7052011e-14
-0.4162857 -4.5438781e-14
-0.4152857 -5.2661493999999996e-14
-0.4142857 -5.8434564e-14
-0.4132857 -6.2508988e-14
-0.4122857 -6.4682078e-14
-0.4112857 -6.480603e-14
-0.4102857 -6.279500499999999e-14
-0.4092857 -5.863046100000001e-14
-0.4082857 -5.236444499999999e-14
-0.4072857 -4.4120673000000004e-14
-0.4062857 -3.4093293000000003e-14
-0.4052857 -2.2543234000000003e-14
-0.4042857 -9.7922104e-15
-0.4032857 3.7855315e-15
-0.4022857 1.7773537e-14
-0.4012857 3.1725286e-14
-0.4002857 4.5177799e-14
-0.3992857 5.7666374e-14
-0.3982857 6.873991099999999e-14
-0.3972857 7.797644e-14
-0.3962857 8.4998274e-14
-0.3952857 8.9486289e-14
-0.3942857 9.119285900000001e-14
-0.3932857 8.995285599999999e-14
-0.3922857 8.5692423e-14
-0.3912857 7.843503399999999e-14
-0.3902857 6.8304515e-14
-0.3892857 5.5524884000000004e-14
-0.3882857 4.0416841e-14
-0.3872857 2.3390873000000002e-14
-0.3862857 4.9371148e-15
-0.3852857 -1.4387838e-14
-0.3842857 -3.3976884000000003e-14
-0.3832857 -5.3190673e-14
-0.3822857 -7.1377651e-14
-0.3812857 -8.7895323e-14
-0.3802857 -1.0213201999999999e-13
-0.3792857 -1.135285e-13
-0.3782857 -1.2159862e-13
-0.3772857 -1.2594837e-13
-0.3762857 -1.2629260999999998e-13
-0.3752857 -1.2246875e-13
-0.3742857 -1.1444687e-13
-0.3732857 -1.0233578e-13
-0.3722857 -8.6384671e-14
-0.3712857 -6.6980099e-14
-0.3702857 -4.4638239e-14
-0.3692857 -1.9992526999999998e-14
-0.3682857 6.2231643e-15
-0.3672857 3.3195314e-14
-0.3662857 6.0055033e-14
-0.3652857 8.5905113e-14
-0.3642857 1.0984902999999999e-13
-0.3632857 1.3102102e-13
-0.3622857 1.4861614e-13
-0.3612857 1.6191959e-13
-0.3602857 1.7033383000000002e-13
-0.3592857 1.7340293000000001e-13
-0.3582857 1.7083297999999998e-13
-0.3572857 1.6250776e-13
-0.3562857 1.48499e-13
-0.3552857 1.2907076000000001e-13
-0.3542857 1.0467742000000001e-13
-0.3532857 7.5955228e-14
-0.3522857 4.3707411e-14
-0.3512857 8.883187900000001e-15
-0.3502857 -2.7448917999999998e-14
-0.3492857 -6.4132708e-14
-0.3482857 -9.995999899999999e-14
-0.3472857 -1.3370931e-13
-0.3462857 -1.6418633e-13
-0.3452857 -1.9026486000000002e-13
-0.3442857 -2.1092696e-13
-0.3432857 -2.2530064000000002e-13
-0.3422857 -2.326942e-13
-0.3412857 -2.3262544e-13
-0.3402857 -2.2484496000000002e-13
-0.3392857 -2.0935236999999998e-13
-0.3382857 -1.8640458999999999e-13
-0.3372857 -1.5651598e-13
-0.3362857 -1.2044957e-13
-0.3352857 -7.9199894e-14
-0.3342857 -3.3967292e-14
-0.3332857 1.3875499e-14
-0.3322857 6.2823645e-14
-0.3312857 1.1128629e-13
-0.3302857 1.5763704999999999e-13
-0.3292857 2.0026726000000003e-13
-0.3282857 2.3764047e-13
-0.3272857 2.6834616e-13
-0.3262857 2.9115101999999997e-13
-0.3252857 3.0504589e-13
-0.3242857 3.0928668999999997e-13
-0.3232857 3.0342757e-13
-0.3222857 2.8734538e-13
-0.3212857 2.6125374000000003e-13
-0.3202857 2.2570643e-13
-0.3192857 1.8158946e-13
-0.3182857 1.3010168e-13
-0.3172857 7.2724306e-14
-0.3162857 1.1180115000000001e-14
-0.3152857 -5.261685e-14
-0.3142857 -1.1661941e-13
-0.3132857 -1.7871167e-13
-0.3122857 -2.367776e-13
-0.3112857 -2.8877172e-13
-0.3102857 -3.3278953e-13
-0.3092857 -3.6713521e-13
-0.3082857 -3.903844e-13
-0.3072857 -4.0143975e-13
-0.3062857 -3.9957695e-13
-0.3052857 -3.8447969000000004e-13
-0.3042857 -3.5626197e-13
-0.3032857 -3.154766e-13
-0.3022857 -2.6310925e-13
-0.3012857 -2.0055798000000002e-13
-0.3002857 -1.2959819e-13
-0.2992857 -5.233421700000001e-14
-0.2982857 2.8861491e-14
-0.2972857 1.1141982e-13
-0.2962857 1.9265490999999998e-13
-0.2952857 2.6985019e-13
-0.2942857 3.4034766e-13
-0.2932857 4.0163765e-13
-0.2922857 4.5144607e-13
-0.2912857 4.8781618e-13
-0.2902857 5.0918179e-13
-0.2892857 5.144295399999999e-13
-0.2882857 5.0294788e-13
-0.2872857 4.7466037e-13
-0.2862857 4.3004235e-13
-0.2852857 3.7011976999999997e-13
-0.2842857 2.9644950000000003e-13
-0.2832857 2.1108200999999997e-13
-0.2822857 1.1650649e-13
-0.2812857 1.5580149e-14
-0.2802857 -8.8556389e-14
-0.2792857 -1.9257515999999999e-13
-0.2782857 -2.9306554e-13
-0.2772857 -3.8664424e-13
-0.2762857 -4.7006708e-13
-0.2752857 -5.4033922e-13
-0.2742857 -5.948196099999999e-13
-0.2732857 -6.313167800000001e-13
-0.2722857 -6.4817176e-13
-0.2712857 -6.4432619e-13
-0.2702857 -6.1937196e-13
-0.2692857 -5.7358077e-13
-0.2682857 -5.079124199999999e-13
-0.2672857 -4.2400051000000003e-13
-0.2662857 -3.2411593e-13
-0.2652857 -2.1110837e-13
-0.2642857 -8.8327669e-14
-0.2632857 4.0473288e-14
-0.2622857 1.7125115e-13
-0.2612857 2.9979696000000004e-13
-0.2602857 4.2186938e-13
-0.2592857 5.333323e-13
-0.2582857 6.3029238e-13
-0.2572857 7.0923178e-13
-0.2562857 7.671321600000001e-13
-0.2552857 8.0158531e-13
-0.2542857 8.1088624e-13
-0.2532857 7.9410626e-13
-0.2522857 7.511416999999999e-13
-0.2512857 6.8273782e-13
-0.2502857 5.9048501e-13
-0.2492857 4.7678777e-13
-0.2482857 3.4480634e-13
-0.2472857 1.9837245000000002e-13
-0.2462857 4.1881023e-14
-0.2452857 -1.1983892000000001e-13
-0.2442857 -2.8167066e-13
-0.2432857 -4.383689e-13
-0.2422857 -5.8472705e-13
-0.2412857 -7.1574716e-13
-0.2402857 -8.2680733e-13
-0.2392857 -9.1382073e-13
-0.2382857 -9.7338113e-13
-0.2372857 -1.0028901e-12
-0.2362857 -1.0006607e-12
-0.2352857 -9.6599373e-13
-0.2342857 -8.992248300000001e-13
-0.2332857 -8.0173786e-13
-0.2322857 -6.7594568e-13
-0.2312857 -5.2523636e-13
-0.2302857 -3.5388685e-13
-0.2292857 -1.6694565e-13
-0.2282857 2.9912312e-14
-0.2272857 2.3055462e-13
-0.2262857 4.2857902e-13
-0.2252857 6.1751438e-13
-0.2242857 7.9102882e-13
-0.2232857 9.4313807e-13
-0.2222857 1.0684077e-12
-0.2212857 1.1621422e-12
-0.2202857 1.2205551e-12
-0.2192857 1.2409128e-12
-0.2182857 1.2216488e-12
-0.2172857 1.1624419e-12
-0.2162857 1.0642566999999999e-12
-0.2152857 9.2934304e-13
-0.2142857 7.611935300000001e-13
-0.2132857 5.6446051e-13
-0.2122857 3.4483304e-13
-0.2112857 1.0887722999999999e-13
-0.2102857 -1.3615539e-13
-0.2092857 -3.8254651e-13
-0.2082857 -6.223500000000001e-13
-0.2072857 -8.4764425e-13
-0.2062857 -1.0507895e-12
-0.2052857 -1.2246827e-12
-0.2042857 -1.3630008999999999e-12
-0.2032857 -1.4604256e-12
-0.2022857 -1.5128391000000001e-12
-0.2012857 -1.5174875999999999e-12
-0.2002857 -1.4731027999999999e-12
-0.1992857 -1.3799791e-12
-0.1982857 -1.2400014e-12
-0.1972857 -1.0566211e-12
-0.1962857 -8.3478129e-13
-0.1952857 -5.8079109e-13
-0.1942857 -3.0215241e-13
-0.1932857 -7.343677699999999e-15
-0.1922857 2.944334e-13
-0.1912857 5.935368200000001e-13
-0.1902857 8.8018836e-13
-0.1892857 1.1447893e-12
-0.1882857 1.3782382e-12
-0.1872857 1.5722392e-12
-0.1862857 1.7195912e-12
-0.1852857 1.8144499e-12
-0.1842857 1.8525485e-12
-0.1832857 1.8313742e-12
-0.1822857 1.7502909000000001e-12
-0.1812857 1.6106023e-12
-0.1802857 1.4155536e-12
-0.1792857 1.1702697e-12
-0.1782857 8.816295000000001e-13
-0.1772857 5.580803199999999e-13
-0.1762857 2.0939652000000002e-13
-0.1752857 -1.5361111e-13
-0.1742857 -5.1942648e-13
-0.1732857 -8.761900200000001e-13
-0.1722857 -1.21208e-12
-0.1712857 -1.5157007e-12
-0.1702857 -1.7764658e-12
-0.1692857 -1.9849624e-12
-0.1682857 -2.1332865e-12
-0.1672857 -2.2153334e-12
-0.1662857 -2.2270373e-12
-0.1652857 -2.1665483e-12
-0.1642857 -2.0343395e-12
-0.1632857 -1.8332404e-12
-0.1622857 -1.5683931000000001e-12
-0.1612857 -1.2471325e-12
-0.1602857 -8.7878982e-13
-0.1592857 -4.744278100000001e-13
-0.1582857 -4.6512797e-14
-0.1572857 3.9146602000000003e-13
-0.1562857 8.2541878e-13
-0.1552857 1.2411059e-12
-0.1542857 1.6246025999999998e-12
-0.1532857 1.9627623999999998e-12
-0.1522857 2.2436646e-12
-0.1512857 2.4570300999999997e-12
-0.1502857 2.5945913e-12
-0.1492857 2.6504027e-12
-0.1482857 2.6210809e-12
-0.1472857 2.5059654e-12
-0.1462857 2.3071922e-12
-0.1452857 2.0296759e-12
-0.1442857 1.6810009000000001e-12
-0.1432857 1.2712219e-12
-0.1422857 8.125790399999999e-13
-0.1412857 3.1913626000000003e-13
-0.1402857 -1.9364735999999998e-13
-0.1392857 -7.0940022e-13
-0.1382857 -1.2113594e-12
-0.1372857 -1.682914e-12
-0.1362857 -2.1081532e-12
-0.1352857 -2.4724009e-12
-0.1342857 -2.7627191e-12
-0.1332857 -2.9683623e-12
-0.1322857 -3.0811674e-12
-0.1312857 -3.0958665000000002e-12
-0.1302857 -3.0103066000000004e-12
-0.1292857 -2.8255747e-12
-0.1282857 -2.5460133000000003e-12
-0.1272857 -2.1791334e-12
-0.1262857 -1.7354191e-12
-0.1252857 -1.2280328e-12
-0.1242857 -6.724274e-13
-0.1232857 -8.5876536e-14
-0.1222857 5.1306145e-13
-0.1212857 1.1051307000000002e-12
-0.1202857 1.6709958e-12
-0.1192857 2.1918729e-12
-0.1182857 2.6501509e-12
-0.1172857 3.0299846e-12
-0.1162857 3.3178381999999997e-12
-0.1152857 3.5029609999999996e-12
-0.1142857 3.5777791e-12
-0.1132857 3.5381887999999996e-12
-0.1122857 3.3837411e-12
-0.1112857 3.1177084e-12
-0.1102857 2.7470308e-12
-0.1092857 2.2821443e-12
-0.1082857 1.7366891e-12
-0.1072857 1.1271134e-12
-0.1062857 4.721772499999999e-13
-0.1052857 -2.0762363999999998e-13
-0.1042857 -8.906992700000001e-13
-0.1032857 -1.5550501999999998e-12
-0.1022857 -2.1789745999999998e-12
-0.1012857 -2.7417757e-12
-0.1002857 -3.2244443999999997e-12
-9.9285714E-02 -3.6102977e-12
-9.8285712E-02 -3.8855492e-12
-9.7285718E-02 -4.0397932e-12
-9.6285716E-02 -4.066385e-12
-9.5285714E-02 -3.9627053999999996e-12
-9.4285712E-02 -3.7302968e-12
-9.3285717E-02 -3.3748669e-12
-9.2285715E-02 -2.9061585e-12
-9.1285713E-02 -2.3376876e-12
-9.0285711E-02 -1.6863554e-12
-8.9285716E-02 -9.7194735e-13
-8.8285714E-02 -2.1653313000000002e-13
-8.7285712E-02 5.5621482e-13
-8.6285718E-02 1.3217614999999999e-12
-8.5285716E-02 2.0554870999999997e-12
-8.4285714E-02 2.7334750999999998e-12
-8.3285712E-02 3.3332895e-12
-8.2285717E-02 3.834712000000001e-12
-8.1285715E-02 4.2204169e-12
-8.0285713E-02 4.4765617e-12
-7.9285711E-02 4.5932723e-12
-7.8285716E-02 4.5650078e-12
-7.7285714E-02 4.3907894e-12
-7.6285712E-02 4.0742871e-12
-7.5285718E-02 3.6237583999999998e-12
-7.4285716E-02 3.0518393999999997e-12
-7.3285714E-02 2.3751949e-12
-7.2285712E-02 1.6140353e-12
-7.1285717E-02 7.915157e-13
-7.0285715E-02 -6.696730400000001e-14
-6.9285713E-02 -9.3455618e-13
-6.8285711E-02 -1.7837692e-12
-6.7285717E-02 -2.5873663e-12
-6.6285715E-02 -3.3192168000000002e-12
-6.5285712E-02 -3.9551431e-12
-6.4285718E-02 -4.4737112e-12
-6.3285716E-02 -4.8569428e-12
-6.2285714E-02 -5.0909292e-12
-6.1285716E-02 -5.1663192e-12
-6.0285714E-02 -5.0786727e-12
-5.9285715E-02 -4.8286597e-12
-5.8285713E-02 -4.422103199999999e-12
-5.7285715E-02 -3.8698581e-12
-5.6285713E-02 -3.1875309999999996e-12
-5.5285715E-02 -2.3950456000000003e-12
-5.4285713E-02 -1.5160684e-12
-5.3285714E-02 -5.7730754e-13
-5.2285716E-02 3.9229107e-13
-5.1285714E-02 1.3624295e-12
-5.0285716E-02 2.3023965e-12
-4.9285714E-02 3.1820307e-12
-4.8285715E-02 3.9726801e-12
-4.7285713E-02 4.6481251e-12
-4.6285715E-02 5.1854381e-12
-4.5285713E-02 5.5657512e-12
-4.4285715E-02 5.774903899999999e-12
-4.3285713E-02 5.8039558e-12
-4.2285714E-02 5.649537e-12
-4.1285716E-02 5.3140316e-12
-4.0285714E-02 4.8055815e-12
-3.9285716E-02 4.1379104e-12
-3.8285714E-02 3.3299687e-12
-3.7285715E-02 2.4054082e-12
-3.6285713E-02 1.391903e-12
-3.5285715E-02 3.2033211e-13
-3.4285713E-02 -7.761502700000001e-13
-3.3285715E-02 -1.8631295999999997e-12
-3.2285713E-02 -2.9060017e-12
-3.1285714E-02 -3.8710646e-12
-3.0285714E-02 -4.7265996999999995e-12
-2.9285714E-02 -5.4439062e-12
-2.8285714E-02 -5.998254300000001e-12
-2.7285714E-02 -6.3697310999999996e-12
-2.6285714E-02 -6.543942099999999e-12
-2.5285713E-02 -6.5125504e-12
-2.4285715E-02 -6.2736322e-12
-2.3285715E-02 -5.8318354000000005e-12
-2.2285715E-02 -5.1983293e-12
-2.1285715E-02 -4.3905465e-12
-2.0285714E-02 -3.4317225e-12
-1.9285714E-02 -2.3502433e-12
-1.8285714E-02 -1.178819e-12
-1.7285714E-02 4.6494904e-14
-1.6285714E-02 1.287396e-12
-1.5285715E-02 2.5045235e-12
-1.4285714E-02 3.6586987999999995e-12
-1.3285714E-02 4.7121794999999995e-12
-1.2285714E-02 5.6298875e-12
-1.1285714E-02 6.3805717999999996e-12
-1.0285715E-02 6.9378659e-12
-9.2857145E-03 7.2812063e-12
-8.2857143E-03 7.396577e-12
-7.2857141E-03 7.2770593e-12
-6.2857145E-03 6.9231587e-12
-5.2857143E-03 6.342901899999999e-12
-4.2857141E-03 5.5516901e-12
-3.2857142E-03 4.5719179000000006e-12
-2.2857143E-03 3.4323561000000003e-12
-1.2857143E-03 2.1673227e-12
-2.8571428E-04 8.156631700000001e-13
7.1428571E-04 -5.8043216e-13
1.7142857E-03 -1.9767357e-12
2.7142856E-03 -3.328376e-12
3.7142858E-03 -4.591274e-12
4.7142855E-03 -5.7235765000000005e-12
5.7142857E-03 -6.6870378e-12
6.7142858E-03 -7.4483104e-12
7.7142855E-03 -7.9800932e-12
8.7142857E-03 -8.2621051e-12
9.7142858E-03 -8.2818436e-12
1.0714286E-02 -8.035107e-12
1.1714286E-02 -7.5262509e-12
1.2714285E-02 -6.7681754e-12
1.3714286E-02 -5.7820292e-12
1.4714286E-02 -4.5966449e-12
1.5714286E-02 -3.2477134e-12
1.6714286E-02 -1.7767222000000002e-12
1.7714286E-02 -2.296892e-13
1.8714286E-02 1.3442722e-12
1.9714287E-02 2.8945081e-12
2.0714285E-02 4.3704552e-12
2.1714285E-02 5.7232918e-12
2.2714285E-02 6.9075557000000004e-12
2.3714285E-02 7.882677699999999e-12
2.4714286E-02 8.6143732e-12
2.5714286E-02 9.075852300000001e-12
2.6714286E-02 9.2487968e-12
2.7714286E-02 9.1240729e-12
2.8714286E-02 8.7021536e-12
2.9714286E-02 7.9932283e-12
3.0714286E-02 7.0169964e-12
3.1714287E-02 5.8021391e-12
3.2714285E-02 4.3854924e-12
3.3714287E-02 2.8109361000000003e-12
3.4714285E-02 1.1280377e-12
3.5714287E-02 -6.0951119e-13
3.6714286E-02 -2.3456133e-12
3.7714284E-02 -4.0235857000000006e-12
3.8714286E-02 -5.5880224e-12
3.9714284E-02 -6.986634700000001e-12
4.0714286E-02 -8.1720112e-12
4.1714285E-02 -9.103237199999999e-12
4.2714287E-02 -9.747313e-12
4.3714285E-02 -1.0080329e-11
4.4714287E-02 -1.0088350999999999e-11
4.5714285E-02 -9.7679778e-12
4.6714287E-02 -9.1265666e-12
4.7714286E-02 -8.1820903e-12
4.8714284E-02 -6.962650099999999e-12
4.9714286E-02 -5.5056413e-12
5.0714284E-02 -3.8566034e-12
5.1714286E-02 -2.0677899e-12
5.2714285E-02 -1.9650082e-13
5.3714287E-02 1.6967679e-12
5.4714285E-02 3.5502958999999996e-12
5.5714287E-02 5.303167599999999e-12
5.6714285E-02 6.897290400000001e-12
5.7714287E-02 8.2793364e-12
5.8714285E-02 9.402540700000001e-12
5.9714288E-02 1.0228292e-11
6.0714286E-02 1.0727468e-11
6.1714284E-02 1.0881459e-11
6.2714286E-02 1.0682859e-11
6.3714288E-02 1.0135779e-11
6.4714283E-02 9.2557892e-12
6.5714285E-02 8.069476199999999e-12
6.6714287E-02 6.6136346e-12
6.7714289E-02 4.934114e-12
6.8714283E-02 3.0843624e-12
6.9714285E-02 1.1237076e-12
7.0714287E-02 -8.8456455e-13
7.1714282E-02 -2.875272e-12
7.2714284E-02 -4.7834718999999995e-12
7.3714286E-02 -6.5465977e-12
7.4714288E-02 -8.1065295e-12
7.5714283E-02 -9.4115261e-12
7.6714285E-02 -1.0417953e-11
7.7714287E-02 -1.1091753e-11
7.8714289E-02 -1.1409602e-11
7.9714283E-02 -1.1359717e-11
8.0714285E-02 -1.0942289e-11
8.1714287E-02 -1.0169511e-11
8.2714289E-02 -9.065220400000001e-12
8.3714284E-02 -7.6641499e-12
8.4714286E-02 -6.0108202000000005e-12
8.5714288E-02 -4.1581013e-12
8.6714283E-02 -2.165497e-12
8.7714285E-02 -9.7208434e-14
8.8714287E-02 1.9799615e-12
8.9714289E-02 3.9987927e-12
9.0714283E-02 5.893849000000001e-12
9.1714285E-02 7.603621e-12
9.2714287E-02 9.072541400000001e-12
9.3714289E-02 1.0252806e-11
9.4714284E-02 1.1105937e-11
9.5714286E-02 1.1604037e-11
9.6714288E-02 1.17307e-11
9.7714283E-02 1.148154e-11
9.8714285E-02 1.0864317e-11
9.9714287E-02 9.8986805e-12
0.1007143 8.6155096e-12
0.1017143 7.0558915e-12
0.1027143 5.2697735e-12
0.1037143 3.3143217e-12
0.1047143 1.2520568e-12
0.1057143 -8.5117883e-13
0.1067143 -2.9283527999999997e-12
0.1077143 -4.9134027e-12
0.1087143 -6.743352600000001e-12
0.1097143 -8.3603189e-12
0.1107143 -9.7133408e-12
0.1117143 -1.0759976e-11
0.1127143 -1.1467611999999998e-11
0.1137143 -1.1814454999999999e-11
0.1147143 -1.1790163000000001e-11
0.1157143 -1.1396122000000001e-11
0.1167143 -1.0645332999999999e-11
0.1177143 -9.5619428e-12
0.1187143 -8.180424e-12
0.1197143 -6.5444374e-12
0.1207143 -4.7054174e-12
0.1217143 -2.7209214e-12
0.1227143 -6.528073999999999e-13
0.1237143 1.434708e-12
0.1247143 3.4770479e-12
0.1257143 5.4112676e-12
0.1267143 7.1779781000000006e-12
0.1277143 8.7231471e-12
0.1287143 9.9997179e-12
0.1297143 1.0969004e-11
0.1307143 1.1601817000000001e-11
0.1317143 1.18793e-11
0.1327143 1.1793444e-11
0.1337143 1.1347277e-11
0.1347143 1.0554716999999999e-11
0.1357143 9.4401124e-12
0.1367143 8.0374665e-12
0.1377143 6.389385e-12
0.1387143 4.5457768e-12
0.1397143 2.5623454999999997e-12
0.1407143 4.9891952e-13
0.1417143 -1.5823313999999998e-12
0.1427143 -3.6187413e-12
0.1437143 -5.549001300000001e-12
0.1447143 -7.3149677e-12
0.1457143 -8.863372399999999e-12
0.1467143 -1.0147386e-11
0.1477143 -1.1127991e-11
0.1487143 -1.1775123e-11
0.1497143 -1.2068558e-11
0.1507143 -1.1998512e-11
0.1517143 -1.1565934e-11
0.1527143 -1.0782501999999999e-11
0.1537143 -9.6702987e-12
0.1547143 -8.2611936e-12
0.1557143 -6.5959465e-12
0.1567143 -4.7230537e-12
0.1577143 -2.6973688e-12
0.1587143 -5.7854006e-13
0.1597143 1.5706984e-12
0.1607143 3.6863318e-12
0.1617143 5.7049172999999995e-12
0.1627143 7.5654313e-12
0.1637143 9.2110625e-12
0.1647143 1.0590897e-11
0.1657143 1.1661454000000001e-11
0.1667143 1.2388015000000002e-11
0.1677143 1.2745729e-11
0.1687143 1.2720430000000002e-11
0.1697143 1.230917e-11
0.1707143 1.1520430000000002e-11
0.1717143 1.0374008e-11
0.1727143 8.900578800000001e-12
0.1737143 7.1409369999999995e-12
0.1747143 5.1449391e-12
0.1757143 2.9701636999999997e-12
0.1767143 6.8033174e-13
0.1777143 -1.6564807999999999e-12
0.1787143 -3.969789e-12
0.1797143 -6.1887514e-12
0.1807143 -8.244274e-12
0.1817143 -1.0071107e-11
0.1827143 -1.1609875e-11
0.1837143 -1.2808975e-11
0.1847143 -1.3626288e-11
0.1857143 -1.4030659000000001e-11
0.1867143 -1.4003058999999999e-11
0.1877143 -1.3537432000000002e-11
0.1887143 -1.2641153999999998e-11
0.1897143 -1.1335092e-11
0.1907143 -9.6532665e-12
0.1917143 -7.6420783e-12
0.1927143 -5.3591446e-12
0.1937143 -2.8717459e-12
0.1947143 -2.549317e-13
0.1957143 2.4106727000000002e-12
0.1967143 5.0412951e-12
0.1977143 7.552612e-12
0.1987143 9.8624349e-12
0.1997143 1.1893399999999999e-11
0.2007143 1.3575577000000001e-11
0.2017143 1.4848914000000002e-11
0.2027143 1.5665411e-11
0.2037143 1.5990968e-11
0.2047143 1.5806818e-11
0.2057143 1.5110486e-11
0.2067143 1.3916232e-11
0.2077143 1.2254938e-11
0.2087143 1.0173441e-11
0.2097143 7.7333051e-12
0.2107143 5.0090652e-12
0.2117143 2.0859891e-12
0.2127143 -9.425786e-13
0.2137143 -3.9782075000000004e-12
0.2147143 -6.9206142999999996e-12
0.2157143 -9.671031200000001e-12
0.2167143 -1.2135592999999998e-11
0.2177143 -1.4228621000000001e-11
0.2187143 -1.58757e-11
0.2197143 -1.701642e-11
0.2207143 -1.760668e-11
0.2217143 -1.7620475000000002e-11
0.2227143 -1.7051073999999998e-11
0.2237143 -1.5911546e-11
0.2247143 -1.4234608e-11
0.2257143 -1.2071763e-11
0.2267143 -9.4917733e-12
0.2277143 -6.5784976e-12
0.2287143 -3.4281619e-12
0.2297143 -1.4615077e-13
0.2307143 3.1565676e-12
0.2317143 6.3672646e-12
0.2327143 9.3753855e-12
0.2337143 1.2076456e-11
0.2347143 1.4375821e-11
0.2357143 1.6192072000000002e-11
0.2367143 1.7460046e-11
0.2377143 1.813328e-11
0.2387143 1.8185814e-11
0.2397143 1.761328e-11
0.2407143 1.6433239e-11
0.2417143 1.4684711999999997e-11
0.2427143 1.2426957e-11
0.2437143 9.7374982e-12
0.2447143 6.7094753999999996e-12
0.2457143 3.4484209e-12
0.2467143 6.855775100000001e-14
0.2477143 -3.3112398000000002e-12
0.2487143 -6.5716807e-12
0.2497143 -9.5973312e-12
0.2507143 -1.2280771999999998e-11
0.2517143 -1.4526485e-11
0.2527143 -1.6254332e-11
0.2537143 -1.740248e-11
0.2547143 -1.7929676e-11
0.2557143 -1.7816776e-11
0.2567143 -1.7067466e-11
0.2577143 -1.5708161e-11
0.2587143 -1.3787054e-11
0.2597143 -1.1372369e-11
0.2607143 -8.5498774e-12
0.2617143 -5.4197634e-12
0.2627143 -2.0929551e-12
0.2637143 1.3129315e-12
0.2647143 4.6778953e-12
0.2657143 7.8839265e-12
0.2667143 1.0819293e-11
0.2677143 1.3382569999999999e-11
0.2687143 1.5486272e-11
0.2697143 1.7059917999999998e-11
0.2707143 1.8052462e-11
0.2717143 1.8433952e-11
0.2727143 1.8196387e-11
0.2737143 1.7353741e-11
0.2747143 1.5941151e-11
0.2757143 1.401331e-11
0.2767143 1.1642159e-11
0.2777143 8.9139396e-12
0.2787143 5.9257646e-12
0.2797143 2.7818226e-12
0.2807143 -4.1061409e-13
0.2817143 -3.5452232e-12
0.2827143 -6.520547699999999e-12
0.2837143 -9.2436367e-12
0.2847143 -1.1633271e-11
0.2857143 -1.3622657e-11
0.2867143 -1.5161483e-11
0.2877143 -1.6217274e-11
0.2887143 -1.6776004e-11
0.2897143 -1.6841949999999998e-11
0.2907143 -1.6436827e-11
0.2917143 -1.5598235e-11
0.2927143 -1.437753e-11
0.2937143 -1.2837202999999999e-11
0.2947143 -1.1047896e-11
0.2957143 -9.0852049e-12
0.2967143 -7.0263991999999996e-12
0.2977143 -4.9472067e-12
0.2987143 -2.9188043999999998e-12
0.2997143 -1.0051321e-12
0.3007143 7.3935956e-13
0.3017143 2.2714479e-12
0.3027143 3.5603055e-12
0.3037143 4.5880637e-12
0.3047143 5.3497771e-12
0.3057143 5.8528032000000005e-12
0.3067143 6.1156578e-12
0.3077143 6.16641e-12
0.3087143 6.0407144e-12
0.3097143 5.7795802e-12
0.3107143 5.4270041e-12
0.3117143 5.0275722e-12
0.3127143 4.6241629e-12
0.3137143 4.2558554e-12
0.3147143 3.9561416e-12
0.3157143 3.7515262000000005e-12
0.3167143 3.6605715000000005e-12
0.3177143 3.6934241e-12
0.3187143 3.8518285000000005e-12
0.3197143 4.129607799999999e-12
0.3207143 4.5135702e-12
0.3217143 4.9847689e-12
0.3227143 5.5200351e-12
0.3237143 6.0936831e-12
0.3247143 6.6792844e-12
0.3257143 7.2514030000000005e-12
0.3267143 7.7871913e-12
0.3277143 8.2677477e-12
0.3287143 8.679161e-12
0.3297143 9.0131746e-12
0.3307143 9.2674275e-12
0.3317143 9.445254900000001e-12
0.3327143 9.555046e-12
0.3337143 9.6091863e-12
0.3347143 9.6226433e-12
0.3357143 9.6112591e-12
0.3367143 9.5898611e-12
0.3377143 9.5702871e-12
0.3387143 9.5594661e-12
0.3397143 9.5576738e-12
0.3407143 9.5570944e-12
0.3417143 9.5408009e-12
0.3427143 9.482252e-12
0.3437143 9.345379599999999e-12
0.3447143 9.0852998e-12
0.3457143 8.6496653e-12
0.3467143 7.9806265e-12
0.3477143 7.0173407e-12
0.3487143 5.6989392999999995e-12
0.3497143 3.9678313000000004e-12
0.3507143 1.7732076e-12
0.3517143 -9.2540857e-13
0.3527143 -4.1547346e-12
0.3537143 -7.9245895e-12
0.3547143 -1.2225218e-11
0.3557143 -1.7025231e-11
0.3567143 -2.2270302999999998e-11
0.3577143 -2.7882761e-11
0.3587143 -3.3762128999999996e-11
0.3597143 -3.9786685e-11
0.3607143 -4.5816042000000006e-11
0.3617143 -5.1694673e-11
0.3627143 -5.7256325999999997e-11
0.3637143 -6.2329157e-11
0.3647143 -6.674135500000001e-11
0.3657143 -7.0327115e-11
0.3667143 -7.2932643e-11
0.3677143 -7.4421979e-11
0.3687143 -7.468235000000001e-11
0.3697143 -7.3628863e-11
0.3707143 -7.1208295e-11
0.3717143 -6.7401786e-11
0.3727143 -6.2226363e-11
0.3737143 -5.5735131e-11
0.3747143 -4.8016127000000006e-11
0.3757143 -3.9189848e-11
0.3767143 -2.9405487e-11
0.3777143 -1.8836037e-11
0.3787143 -7.6723872e-12
0.3797143 3.8833367e-12
0.3807143 1.5624935e-11
0.3817143 2.7349496e-11
0.3827143 3.8864639000000005e-11
0.3837143 4.9995288999999997e-11
0.3847143 6.058968399999999e-11
0.3857143 7.0524321e-11
0.3867143 7.9707578e-11
0.3877143 8.8081875e-11
0.3887143 9.5624181e-11
0.3897143 1.023449e-10
0.3907143 1.0828517e-10
0.3917143 1.1351254e-10
0.3927143 1.1811541e-10
0.3937143 1.2219631e-10
0.3947143 1.2586428e-10
0.3957143 1.2922686e-10
0.3967143 1.3238168e-10
0.3977143 1.3540842e-10
0.3987143 1.3836113999999999e-10
0.3997143 1.4126164e-10
0.4007143 1.4409397e-10
0.4017143 1.4680056e-10
0.4027143 1.4928013e-10
0.4037143 1.5138755e-10
0.4047143 1.5293575e-10
0.4057143 1.5369975e-10
0.4067143 1.5342265e-10
0.4077143 1.5182332e-10
0.4087143 1.4860569e-10
0.4097143 1.434692e-10
0.4107143 1.3611995e-10
0.4117143 1.2628236e-10
0.4127143 1.1371069e-10
0.4137143 9.820010500000001e-11
0.4147143 7.9596892e-11
0.4157143 5.7807361e-11
0.4167143 3.2805163e-11
0.4177143 4.6367139e-12
0.4187143 -2.6575525000000002e-11
0.4197143 -6.063204399999999e-11
0.4207143 -9.7257684e-11
0.4217143 -1.3610533000000001e-10
0.4227143 -1.7676189e-10
0.4237143 -2.1875626e-10
0.4247143 -2.6156896e-10
0.4257143 -3.0464316e-10
0.4267143 -3.4739661e-10
0.4277143 -3.8923395999999997e-10
0.4287143 -4.2955899e-10
0.4297143 -4.6778662e-10
0.4307143 -5.0335361e-10
0.4317143 -5.3572828e-10
0.4327143 -5.6441861e-10
0.4337143 -5.8897856e-10
0.4347143 -6.0901254e-10
0.4357143 -6.2417784e-10
0.4367143 -6.3418502e-10
0.4377143 -6.3879657e-10
0.4387143 -6.3782382e-10
0.4397143 -6.3112241e-10
0.4407143 -6.1858691e-10
0.4417143 -6.001444100000001e-10
0.4427143 -5.7574826e-10
0.4437143 -5.4537182e-10
0.4447143 -5.0900304e-10
0.4457143 -4.6663996e-10
0.4467143 -4.182881e-10
0.4477143 -3.6395917e-10
0.4487143 -3.0367189000000004e-10
0.4497143 -2.3745474e-10
0.4507143 -1.6535055e-10
0.4517143 -8.7422929e-11
0.4527143 -3.764273699999999e-12
0.4537143 8.5494947e-11
0.4547143 1.8017595999999999e-10
0.4557143 2.800409e-10
0.4567143 3.8478201e-10
0.4577143 4.9401108e-10
0.4587143 6.072498400000001e-10
0.4597143 7.239217e-10
0.4607143 8.433454500000001e-10
0.4617143 9.6473107e-10
0.4627143 1.0871788e-09
0.4637143 1.2096801000000001e-09
0.4647143 1.331123e-09
0.4657143 1.4502990000000001e-09
0.4667143 1.5659139e-09
0.4677143 1.6766007e-09
0.4687143 1.7809344000000001e-09
0.4697143 1.8774487e-09
0.4707143 1.9646540000000003e-09
0.4717143 2.0410562e-09
0.4727143 2.1051759e-09
0.4737143 2.1555668999999997e-09
0.4747143 2.190835e-09
0.4757143 2.2096561e-09
0.4767143 2.2107917999999997e-09
0.4777143 2.1931046e-09
0.4787143 2.155571e-09
0.4797143 2.0972927e-09
0.4807143 2.0175046000000003e-09
0.4817143 1.9155819e-09
0.4827143 1.7910449e-09
0.4837143 1.6435618e-09
0.4847143 1.4729508e-09
0.4857143 1.2791816e-09
0.4867143 1.0623774e-09
0.4877143 8.2281577e-10
0.4887143 5.6093177e-10
0.4897143 2.7732122e-10
0.4907143 -2.7254571000000002e-11
0.4917143 -3.5186357e-10
0.4927143 -6.9539669e-10
0.4937143 -1.0565609e-09
0.4947143 -1.433872e-09
0.4957143 -1.8256473e-09
0.4967143 -2.2299976e-09
0.4977143 -2.6448201e-09
0.4987143 -3.0677919e-09
0.4997143 -3.4963626e-09
0.5007143 -3.9277522e-09
0.5017143 -4.3589476e-09
0.5027143 -4.786704e-09
0.5037143 -5.2075511e-09
0.5047143 -5.6178021e-09
0.5057143 -6.0135702e-09
0.5067143 -6.3907893e-09
0.5077143 -6.7452391e-09
0.5087143 -7.072577899999999e-09
0.5097143 -7.3683774000000006e-09
0.5107143 -7.628162e-09
0.5117143 -7.8474525e-09
0.5127143 -8.021810300000001e-09
0.5137143 -8.1468825e-09
0.5147143 -8.218450199999999e-09
0.5157143 -8.232478600000001e-09
0.5167143 -8.185163000000001e-09
0.5177143 -8.0729805e-09
0.5187143 -7.8927358e-09
0.5197143 -7.6416068e-09
0.5207143 -7.3171885e-09
0.5217143 -6.917529e-09
0.5227143 -6.4411656999999995e-09
0.5237143 -5.8871526e-09
0.5247143 -5.2550825e-09
0.5257143 -4.5451053e-09
0.5267143 -3.7579388e-09
0.5277143 -2.8948781e-09
0.5287143 -1.9578018e-09
0.5297143 -9.4917711e-10
0.5307143 1.2793678e-10
0.5317143 1.2698852e-09
0.5327143 2.4724157e-09
0.5337143 3.7306762e-09
0.5347143 5.0392149e-09
0.5357143 6.39198e-09
0.5367143 7.7823227e-09
0.5377143 9.2030016e-09
0.5387143 1.0646187e-08
0.5397143 1.2103468000000001e-08
0.5407143 1.3565857e-08
0.5417143 1.5023799e-08
0.5427143 1.6467182e-08
0.5437143 1.7885343e-08
0.5447143 1.9267091e-08
0.5457143 2.0600723e-08
0.5467143 2.1874062e-08
0.5477143 2.3074495999999998e-08
0.5487143 2.4189031000000002e-08
0.5497143 2.5204352e-08
0.5507143 2.6106906e-08
0.5517143 2.6882988000000003e-08
0.5527143 2.7518832000000002e-08
0.5537143 2.8000724000000002e-08
0.5547143 2.8315109e-08
0.5557143 2.8448705e-08
0.5567143 2.8388638999999998e-08
0.5577143 2.8122563e-08
0.5587143 2.7638797000000002e-08
0.5597143 2.6926469000000003e-08
0.5607143 2.5975654999999996e-08
0.5617143 2.4777524e-08
0.5627143 2.3324495e-08
0.5637143 2.1610361000000002e-08
0.5647143 1.963044e-08
0.5657143 1.7381693e-08
0.5667143 1.4862842e-08
0.5677143 1.2074471e-08
0.5687143 9.0191216e-09
0.5697143 5.701381e-09
0.5707143 2.1279548e-09
0.5717143 -1.6922636999999998e-09
0.5727143 -5.7481207e-09
0.5737143 -1.0026142e-08
0.5747143 -1.4510477999999999e-08
0.5757143 -1.9182844e-08
0.5767143 -2.4022487e-08
0.5777143 -2.9006134e-08
0.5787143 -3.4107977999999996e-08
0.5797143 -3.9299644e-08
0.5807143 -4.455018e-08
0.5817143 -4.9826043e-08
0.5827143 -5.5091087e-08
0.5837143 -6.0306554e-08
0.5847143 -6.5431066e-08
0.5857143 -7.0420614e-08
0.5867143 -7.5228557e-08
0.5877143 -7.9805612e-08
0.5887143 -8.4099872e-08
0.5897143 -8.805684e-08
0.5907143 -9.1619445e-08
0.5917143 -9.472813599999999e-08
0.5927143 -9.732091800000001e-08
0.5937143 -9.933345300000001e-08
0.5947143 -1.0069918e-07
0.5957143 -1.0134937999999999e-07
0.5967143 -1.0121336e-07
0.5977143 -1.0021850999999999e-07
0.5987143 -9.8290509e-08
0.5997143 -9.5353425e-08
0.6007143 -9.1329899e-08
0.6017143 -8.6141327e-08
0.6027143 -7.9708046e-08
0.6037143 -7.1949535e-08
0.6047143 -6.278464400000001e-08
0.6057143 -5.2131810000000005e-08
0.6067143 -3.9909265e-08
0.6077143 -2.6035249e-08
0.6087143 -1.0428206e-08
0.6097143 6.9930277e-09
0.6107143 2.6309048999999997e-08
0.6117143 4.7599729999999996e-08
0.6127143 7.0944067e-08
0.6137143 9.642002800000001e-08
0.6147143 1.2410438e-07
0.6157143 1.5407257e-07
0.6167143 1.8639859e-07
0.6177143 2.2115481000000002e-07
0.6187143 2.5841194000000005e-07
0.6197143 2.9823883e-07
0.6207143 3.4070247e-07
0.6217143 3.8586783e-07
0.6227143 4.3379788999999995e-07
0.6237143 4.845536e-07
0.6247143 5.381938900000001e-07
0.6257143 5.947755600000001e-07
0.6267143 6.543531900000001e-07
0.6277143 7.1697928e-07
0.6287143 7.827039500000001e-07
0.6297143 8.515750799999999e-07
0.6307143 9.2363832e-07
0.6317143 9.9893702e-07
0.6327143 1.0775121e-06
0.6337143 1.1594024e-06
0.6347143 1.2446442e-06
0.6357143 1.3332719999999999e-06
0.6367143 1.4253181e-06
0.6377143 1.5208128000000002e-06
0.6387143 1.6197845e-06
0.6397143 1.7222597e-06
0.6407143 1.8282635999999998e-06
0.6417143 1.9378193e-06
0.6427143 2.0509486000000002e-06
0.6437143 2.1676718999999997e-06
0.6447143 2.2880086999999997e-06
0.6457143 2.4119771e-06
0.6467143 2.5395947e-06
0.6477143 2.6708785e-06
0.6487143 2.8058452e-06
0.6497143 2.9445111e-06
0.6507143 3.0868928999999997e-06
0.6517143 3.2330075e-06
0.6527143 3.3828722999999997e-06
0.6537143 3.5365051e-06
0.6547143 3.6939245e-06
0.6557143 3.855149399999999e-06
0.6567143 4.0202007e-06
0.6577143 4.1890996e-06
0.6587143 4.3618684e-06
0.6597143 4.5385317e-06
0.6607143 4.7191151e-06
0.6617143 4.9036462e-06
0.6627143 5.0921539e-06
0.6637143 5.2846693999999995e-06
0.6647143 5.4812254e-06
0.6657143 5.681856800000001e-06
0.6667143 5.8866004e-06
0.6677143 6.095494599999999e-06
0.6687143 6.3085793e-06
0.6697143 6.5258966e-06
0.6707143 6.7474914999999994e-06
0.6717143 6.9734091999999995e-06
0.6727143 7.203699e-06
0.6737143 7.438411100000001e-06
0.6747143 7.6775983e-06
0.6757143 7.9213159e-06
0.6767143 8.1696207e-06
0.6777143 8.4225718e-06
0.6787143 8.680230199999999e-06
0.6797143 8.9426592e-06
0.6807143 9.209922800000001e-06
0.6817143 9.4820869e-06
0.6827143 9.7592192e-06
0.6837143 1.0041389e-05
0.6847143 1.0328667e-05
0.6857143 1.0621126e-05
0.6867143 1.091884e-05
0.6877143 1.1221884e-05
0.6887143 1.1530332000000001e-05
0.6897143 1.1844261999999999e-05
0.6907143 1.2163751e-05
0.6917143 1.2488874e-05
0.6927143 1.2819710000000001e-05
0.6937143 1.3156334e-05
0.6947143 1.3498823e-05
0.6957143 1.3847250000000002e-05
0.6967143 1.4201693999999998e-05
0.6977143 1.4562229e-05
0.6987143 1.4928932e-05
0.6997143 1.5301879e-05
0.7007143 1.5681141e-05
0.7017143 1.6066791000000002e-05
0.7027143 1.6458901e-05
0.7037143 1.6857540000000002e-05
0.7047143 1.7262778e-05
0.7057143 1.7674681e-05
0.7067143 1.8093317e-05
0.7077143 1.8518752e-05
0.7087143 1.895105e-05
0.7097143 1.9390278e-05
0.7107143 1.9836502e-05
0.7117143 2.0289784e-05
0.7127143 2.0750188e-05
0.7137143 2.1217778000000002e-05
0.7147143 2.1692615e-05
0.7157143 2.217476e-05
0.7167143 2.2664271e-05
0.7177143 2.3161209e-05
0.7187143 2.3665634999999998e-05
0.7197143 2.4177606e-05
0.7207143 2.4697187e-05
0.7217143 2.5224434999999998e-05
0.7227143 2.5759411e-05
0.7237143 2.630218e-05
0.7247143 2.6852803e-05
0.7257143 2.7411343e-05
0.7267143 2.7977862e-05
0.7277143 2.8552424e-05
0.7287143 2.9135086000000003e-05
0.7297143 2.9725916000000003e-05
0.7307143 3.0324981000000003e-05
0.7317143 3.0932347000000004e-05
0.7327143 3.1548086e-05
0.7337143 3.2172275e-05
0.7347143 3.2804985e-05
0.7357143 3.3446298e-05
0.7367143 3.4096291e-05
0.7377143 3.4755050000000005e-05
0.7387143 3.5422659e-05
0.7397143 3.6099209e-05
0.7407143 3.6784795e-05
0.7417143 3.7479506e-05
0.7427143 3.818345e-05
0.7437143 3.8896728999999996e-05
0.7447143 3.9619454e-05
0.7457143 4.0351742000000004e-05
0.7467143 4.109371e-05
0.7477143 4.1845485000000003e-05
0.7487143 4.2607189e-05
0.7497143 4.3378958e-05
0.7507143 4.4160927e-05
0.7517143 4.4953237e-05
0.7527143 4.5756033000000004e-05
0.7537143 4.6569463e-05
0.7547143 4.7393678e-05
0.7557143 4.8228833000000005e-05
0.7567143 4.9075089e-05
0.7577143 4.9932618e-05
0.7587143 5.0801589e-05
0.7597143 5.1682167e-05
0.7607143 5.2574535e-05
0.7617143 5.347886799999999e-05
0.7627143 5.4395349e-05
0.7637143 5.532417e-05
0.7647143 5.626552000000001e-05
0.7657143 5.7219597e-05
0.7667143 5.81866e-05
0.7677143 5.9166729e-05
0.7687143 6.0160176e-05
0.7697143 6.1167151e-05
0.7707143 6.218786e-05
0.7717143 6.3222512e-05
0.7727143 6.4271325e-05
0.7737143 6.533451299999999e-05
0.7747143 6.641229799999999e-05
0.7757143 6.7504908e-05
0.7767143 6.861257e-05
0.7777143 6.9735506e-05
0.7787143 7.0873938e-05
0.7797143 7.202809800000001e-05
0.7807143 7.319820800000001e-05
0.7817143 7.438449600000001e-05
0.7827143 7.5587189e-05
0.7837143 7.6806521e-05
0.7847143 7.8042729e-05
0.7857143 7.9296046e-05
0.7867143 8.0566718e-05
0.7877143 8.1854984e-05
0.7887143 8.316106900000001e-05
0.7897143 8.4485214e-05
0.7907143 8.5827651e-05
0.7917143 8.718861300000001e-05
0.7927143 8.856833300000001e-05
0.7937143 8.9967045e-05
0.7947143 9.1384987e-05
0.7957143 9.282239800000001e-05
0.7967143 9.4279523e-05
0.7977143 9.5756604e-05
0.7987143 9.7253894e-05
0.7997143 9.8771636e-05
0.8007143 0.00010031009000000001
0.8017143 0.00010186949
0.8027143 0.00010345008
0.8037143 0.00010505211
0.8047143 0.00010667584
0.8057143 0.00010832151999999999
0.8067143 0.00010998942
0.8077143 0.00011167980999999999
0.8087143 0.00011339294999999999
0.8097143 0.00011512910000000001
0.8107143 0.00011688857
0.8117143 0.00011867160999999999
0.8127143 0.00012047852
0.8137143 0.00012230958
0.8147143 0.00012416506
0.8157143 0.00012604528
0.8167143 0.00012795051000000002
0.8177143 0.00012988107
0.8187143 0.00013183727
0.8197143 0.00013381944
0.8207143 0.00013582788
0.8217143 0.00013786295000000001
0.8227143 0.00013992495
0.8237143 0.00014201423000000002
0.8247143 0.00014413115
0.8257143 0.00014627605
0.8267143 0.00014844927
0.8277143 0.0001506512
0.8287143 0.00015288222
0.8297143 0.00015514267
0.8307143 0.00015743298
0.8317143 0.00015975353
0.8327143 0.00016210472
0.8337143 0.00016448696999999998
0.8347143 0.00016690069
0.8357143 0.00016934631
0.8367143 0.00017182425
0.8377143 0.00017433496000000001
0.8387143 0.00017687887
0.8397143 0.00017945646000000002
0.8407143 0.00018206816
0.8417143 0.00018471446
0.8427143 0.00018739582
0.8437143 0.00019011273
0.8447143 0.0001928657
0.8457143 0.00019565518000000002
0.8467143 0.00019848168999999998
0.8477143 0.00020134571
0.8487143 0.00020424777
0.8497143 0.00020718834999999998
0.8507143 0.00021016799
0.8517143 0.0002131872
0.8527143 0.00021624652999999999
0.8537143 0.00021934654000000002
0.8547143 0.00022248776000000003
0.8557143 0.00022567070999999998
0.8567143 0.00022889596
0.8577143 0.00023216405
0.8587143 0.00023547555
0.8597143 0.00023883101
0.8607143 0.00024223101999999998
0.8617143 0.00024567614
0.8627143 0.00024916696
0.8637143 0.00025270408
0.8647143 0.00025628808
0.8657143 0.00025991953
0.8667143 0.00026359908
0.8677143 0.00026732728
0.8687143 0.00027110474999999997
0.8697143 0.00027493206
0.8707143 0.00027880985
0.8717143 0.00028273873
0.8727143 0.00028671934
0.8737143 0.00029075231
0.8747143 0.00029483829
0.8757143 0.00029897787
0.8767143 0.00030317174
0.8777143 0.00030742049000000003
0.8787143 0.00031172478
0.8797143 0.00031608527
0.8807143 0.00032050259
0.8817143 0.00032497742
0.8827143 0.00032951039
0.8837143 0.00033410222
0.8847143 0.00033875358000000003
0.8857143 0.00034346517
0.8867143 0.0003482377
0.8877143 0.00035307188999999996
0.8887143 0.00035796843
0.8897143 0.00036292804
0.8907143 0.00036795143
0.8917143 0.00037303932
0.8927143 0.00037819249999999997
0.8937143 0.00038341173
0.8947143 0.00038869775000000006
0.8957143 0.00039405131000000003
0.8967143 0.00039947326999999997
0.8977143 0.00040496434
0.8987143 0.00041052540000000005
0.8997143 0.00041615726
0.9007143 0.00042186069999999994
0.9017143 0.00042763663000000004
0.9027143 0.00043348582
0.9037143 0.00043940917999999997
0.9047143 0.00044540752
0.9057143 0.00045148172
0.9067143 0.00045763263
0.9077143 0.00046386122
0.9087143 0.00047016833
0.9097143 0.00047655494
0.9107143 0.00048302199999999994
0.9117143 0.0004895704
0.9127143 0.0004962012100000001
0.9137143 0.0005029153299999999
0.9147143 0.0005097136599999999
0.9157143 0.0005165972699999999
0.9167143 0.0005235670899999999
0.9177143 0.00053062417
0.9187143 0.00053776953
0.9197143 0.0005450042
0.9207143 0.0005523292700000001
0.9217143 0.00055974579
0.9227143 0.00056725489
0.9237143 0.0005748575899999999
0.9247143 0.000582555
0.9257143 0.0005903482799999999
0.9267143 0.0005982384699999999
0.9277143 0.0006062267399999999
0.9287143 0.0006143141899999999
0.9297143 0.0006225019699999999
0.9307143 0.00063079124
0.9317143 0.00063918319
0.9327143 0.0006476790099999999
0.9337143 0.00065627992
0.9347143 0.0006649871000000001
0.9357143 0.00067380183
0.9367143 0.0006827252899999999
0.9377143 0.00069175876
0.9387143 0.00070090346
0.9397143 0.00071016061
0.9407143 0.0007195315
0.9417143 0.00072901735
0.9427143 0.0007386194299999999
0.9437143 0.00074833906
0.9447143 0.00075817761
0.9457143 0.0007681364
0.9467143 0.0007782166899999999
0.9477143 0.0007884199500000001
0.9487143 0.00079874744
0.9497143 0.0008092006299999999
0.9507143 0.00081978078
0.9517143 0.0008304894400000001
0.9527143 0.00084132789
0.9537143 0.0008522974899999999
0.9547143 0.0008633995999999999
0.9557143 0.00087463568
0.9567143 0.00088600727
0.9577143 0.00089751575
0.9587143 0.00090916265
0.9597143 0.00092094951
0.9607143 0.0009328778099999999
0.9617143 0.00094494917
0.9627143 0.0009571651399999999
0.9637143 0.0009695271700000001
0.9647143 0.00098203691
0.9657143 0.00099469589
0.9667143 0.0010075056
0.9677143 0.0010204676
0.9687143 0.0010335836
0.9697143 0.0010468551
0.9707143 0.0010602838999999998
0.9717143 0.0010738717
0.9727143 0.0010876201000000001
0.9737143 0.0011015311
0.9747143 0.0011156061
0.9757143 0.0011298472
0.9767143 0.0011442559000000001
0.9777143 0.001158834
0.9787143 0.0011735833
0.9797143 0.0011885056
0.9807143 0.0012036026
0.9817143 0.0012188762
0.9827143 0.0012343282
0.9837143 0.0012499607
0.9847143 0.0012657755
0.9857143 0.0012817748000000001
0.9867143 0.0012979605
0.9877143 0.0013143347
0.9887143 0.0013308992
0.9897143 0.0013476561
0.9907143 0.0013646072
0.9917143 0.0013817547
0.9927143 0.0013991008
0.9937143 0.0014166473
0.9947143 0.0014343966
0.9957143 0.0014523506
0.9967143 0.0014705118
0.9977143 0.0014888823
0.9987143 0.0015074645
0.9997143 0.0015262607
1.000714 0.001545273
1.001714 0.0015645034999999998
1.002714 0.0015839547
1.003714 0.0016036289
1.004714 0.0016235283
1.005714 0.0016436553999999999
1.006714 0.0016640126
1.007714 0.0016846023
1.008714 0.0017054270000000002
1.009714 0.0017264891
1.010714 0.0017477912000000001
1.011714 0.0017693360999999999
1.012714 0.0017911263000000002
1.013714 0.0018131641
1.014714 0.0018354521999999999
1.015714 0.0018579930999999999
1.016714 0.0018807892000000002
1.017714 0.0019038433
1.018714 0.0019271582
1.019714 0.0019507366
1.020714 0.0019745814
1.021714 0.0019986952
1.022714 0.0020230809
1.023714 0.0020477415
1.024714 0.0020726797000000003
1.025714 0.0020978983
1.026714 0.0021234001999999997
1.027714 0.0021491882
1.028714 0.0021752652
1.029714 0.002201634
1.030714 0.0022282977
1.031714 0.0022552591
1.032714 0.0022825216
1.033714 0.0023100881999999997
1.034714 0.002337962
1.035714 0.0023661463
1.036714 0.0023946441
1.037714 0.0024234583
1.038714 0.0024525922
1.039714 0.0024820491
1.040714 0.0025118323
1.041714 0.0025419449
1.042714 0.0025723903
1.043714 0.0026031717
1.044714 0.0026342926999999997
1.045714 0.0026657563999999997
1.046714 0.0026975666
1.047714 0.0027297265
1.048714 0.0027622396
1.049714 0.0027951095000000002
1.050714 0.0028283395
1.051714 0.0028619334
1.052714 0.0028958948
1.053714 0.0029302272999999998
1.054714 0.0029649347
1.055714 0.0030000205
1.056714 0.0030354884
1.057714 0.0030713421
1.058714 0.0031075855
1.059714 0.0031442221
1.060714 0.0031812564
1.061714 0.0032186919
1.062714 0.0032565326999999997
1.063714 0.0032947828
1.064714 0.0033334461
1.065714 0.0033725268
1.066714 0.0034120287
1.067714 0.0034519566
1.068714 0.0034923141000000003
1.069714 0.0035331053000000005
1.070714 0.0035743342000000003
1.071714 0.0036160051
1.072714 0.0036581223
1.073714 0.0037006903
1.074714 0.0037437138
1.075714 0.0037871971
1.076714 0.0038311446
1.077714 0.003875561
1.078714 0.0039204511
1.079714 0.0039658189
1.080714 0.004011669099999999
1.081714 0.004058005999999999
1.082714 0.0041048340999999995
1.083714 0.0041521584000000005
1.084714 0.0041999832
1.085714 0.0042483134
1.086714 0.0042971544
1.087714 0.0043465116
1.088714 0.0043963901
1.089714 0.0044467946
1.090714 0.00449773
1.091714 0.0045492004999999995
1.092714 0.0046012115
1.093714 0.0046537676
1.094714 0.004706874099999999
1.095714 0.004760536100000001
1.096714 0.0048147591000000005
1.097714 0.0048695485
1.098714 0.0049249102
1.099714 0.0049808492
1.100714 0.0050373710000000006
1.101714 0.0050944811
1.102714 0.0051521845
1.103714 0.0052104863999999996
1.104714 0.0052693922
1.105714 0.0053289077
1.106714 0.0053890388
1.107714 0.0054497912
1.108714 0.0055111707999999995
1.109714 0.0055731838
1.110714 0.0056358356
1.111714 0.0056991325
1.112714 0.0057630801
1.113714 0.0058276844
1.114714 0.0058929512
1.115714 0.005958886
1.116714 0.0060254948000000004
1.117714 0.0060927839999999995
1.118714 0.0061607599
1.119714 0.006229429000000001
1.120714 0.0062987979999999996
1.121714 0.0063688727
1.122714 0.0064396598
1.123714 0.0065111657
1.124714 0.006583397
1.125714 0.0066563596
1.126714 0.0067300599999999995
1.127714 0.0068045047
1.128714 0.006879700200000001
1.129714 0.006955654
1.130714 0.0070323724
1.131714 0.0071098621
1.132714 0.0071881303
1.133714 0.0072671843
1.134714 0.0073470314000000005
1.135714 0.0074276788
1.136714 0.0075091331
1.137714 0.0075914009
1.138714 0.0076744887
1.139714 0.007758403800000001
1.140714 0.007843154199999999
1.141714 0.007928747100000001
1.142714 0.0080151905
1.143714 0.0081024918
1.144714 0.008190659
1.145714 0.0082797
1.146714 0.0083696221
1.147714 0.0084604333
1.148714 0.0085521409
1.149714 0.0086447522
1.150714 0.0087382745
1.151714 0.0088327157
1.152714 0.0089280846
1.153714 0.0090243891
1.154714 0.0091216374
1.155714 0.0092198374
1.156714 0.0093189978
1.157714 0.0094191273
1.158714 0.009520233999999999
1.159714 0.0096223266
1.160714 0.0097254131
1.161714 0.0098295008
1.162714 0.0099345983
1.163714 0.010040714
1.164714 0.010147856
1.165714 0.010256035
1.166714 0.010365260000000001
1.167714 0.01047554
1.168714 0.010586884
1.169714 0.010699301
1.170714 0.010812801
1.171714 0.010927391
1.172714 0.01104308
1.173714 0.011159878
1.174714 0.011277792
1.175714 0.011396831999999999
1.176714 0.011517007000000001
1.177714 0.011638329
1.178714 0.011760807
1.179714 0.01188445
1.180714 0.012009269
1.181714 0.012135274
1.182714 0.012262473999999999
1.183714 0.012390877000000002
1.184714 0.012520494
1.185714 0.012651335000000001
1.186714 0.012783408
1.187714 0.012916724000000001
1.188714 0.013051294000000001
1.189714 0.013187127
1.190714 0.013324236
1.191714 0.013462629
1.192714 0.013602317999999999
1.193714 0.013743316
1.194714 0.013885631
1.195714 0.014029272999999998
1.196714 0.014174252
1.197714 0.014320579
1.198714 0.014468265000000001
1.199714 0.01461732
1.200714 0.014767757999999999
1.201714 0.014919587
1.202714 0.015072818
1.203714 0.015227464999999999
1.204714 0.015383537
1.205714 0.015541046999999999
1.206714 0.015700006
1.207714 0.015860426
1.208714 0.016022318
1.209714 0.016185691000000002
1.210714 0.016350558
1.211714 0.016516932
1.212714 0.016684822999999998
1.213714 0.016854243999999997
1.214714 0.017025206999999997
1.215714 0.017197723999999998
1.216714 0.017371809
1.217714 0.017547472
1.218714 0.017724726
1.219714 0.017903584
1.220714 0.018084057
1.221714 0.018266156
1.222714 0.018449897
1.223714 0.01863529
1.224714 0.018822351
1.225714 0.019011089000000002
1.226714 0.01920152
1.227714 0.019393658
1.228714 0.019587512
1.229714 0.019783099
1.230714 0.019980429
1.231714 0.020179515
1.232714 0.020380372
1.233714 0.020583012
1.234714 0.020787447
1.235714 0.020993691999999998
1.236714 0.021201761
1.237714 0.021411668000000002
1.238714 0.021623427
1.239714 0.021837052
1.240714 0.022052559
1.241714 0.022269959
1.242714 0.022489268
1.243714 0.022710497
1.244714 0.022933663
1.245714 0.023158778
1.246714 0.023385858
1.247714 0.023614915
1.248714 0.023845966
1.249714 0.024079025
1.250714 0.024314106999999998
1.251714 0.024551226000000002
1.252714 0.024790397999999998
1.253714 0.02503164
1.254714 0.025274964999999996
1.255714 0.025520386
1.256714 0.025767923
1.257714 0.026017587999999998
1.258714 0.026269394
1.259714 0.026523357000000004
1.260714 0.026779494
1.261714 0.027037818999999998
1.262714 0.027298353999999997
1.263714 0.027561109
1.264714 0.027826102
1.265714 0.028093351
1.266714 0.02836287
1.267714 0.028634671
1.268714 0.028908770999999996
1.269714 0.029185186999999998
1.270714 0.029463934999999997
1.271714 0.029745031
1.272714 0.030028494
1.273714 0.030314337
1.274714 0.030602582
1.275714 0.030893245
1.276714 0.031186343000000002
1.277714 0.03148189
1.278714 0.031779901
1.279714 0.032080396
1.280714 0.032383387
1.281714 0.032688893
1.282714 0.032996933
1.283714 0.03330753
1.284714 0.033620695000000006
1.285714 0.033936449
1.286714 0.034254810000000004
1.287714 0.034575796
1.288714 0.034899422
1.289714 0.035225704999999996
1.290714 0.035554659999999995
1.291714 0.035886304
1.292714 0.036220654000000005
1.293714 0.036557729
1.294714 0.036897551
1.295714 0.037240141
1.296714 0.037585519000000005
1.297714 0.037933703
1.298714 0.038284712000000005
1.299714 0.038638563
1.300714 0.038995271
1.301714 0.039354850999999996
1.302714 0.039717325
1.303714 0.040082709
1.304714 0.040451027
1.305714 0.040822296
1.306714 0.041196536
1.307714 0.041573770999999995
1.308714 0.041954021
1.309714 0.042337307
1.310714 0.042723643
1.311714 0.043113049
1.312714 0.043505544
1.313714 0.043901143000000004
1.314714 0.044299866
1.315714 0.044701734
1.316714 0.04510677
1.317714 0.045514992000000004
1.318714 0.045926421
1.319714 0.046341078
1.320714 0.046758984999999996
1.321714 0.047180164
1.322714 0.047604638
1.323714 0.048032423000000005
1.324714 0.048463541
1.325714 0.048898009000000006
1.326714 0.049335841000000005
1.327714 0.049777061
1.328714 0.050221692
1.329714 0.050669756999999996
1.330714 0.05112128
1.331714 0.051576277
1.332714 0.052034778999999996
1.333714 0.052496797000000005
1.334714 0.052962359
1.335714 0.053431484
1.336714 0.053904194
1.337714 0.054380507
1.338714 0.054860447
1.339714 0.055344024
1.340714 0.055831269
1.341714 0.056322204
1.342714 0.056816853
1.343714 0.057315239000000004
1.344714 0.057817384
1.345714 0.058323314
1.346714 0.058833043999999994
1.347714 0.059346604000000004
1.348714 0.059864006
1.349714 0.060385279
1.350714 0.060910435
1.351714 0.061439502
1.352714 0.061972497
1.353714 0.062509446
1.354714 0.063050369
1.355714 0.06359529800000001
1.356714 0.064144254
1.357714 0.064697268
1.358714 0.065254362
1.359714 0.06581555900000001
1.360714 0.06638087200000001
1.361714 0.06695031800000001
1.362714 0.067523925
1.363714 0.068101723
1.364714 0.06868373
1.365714 0.069269963
1.366714 0.06986044999999999
1.367714 0.070455222
1.368714 0.071054295
1.369714 0.07165769899999999
1.370714 0.072265457
1.371714 0.072877592
1.372714 0.07349412799999999
1.373714 0.074115081
1.374714 0.074740476
1.375714 0.075370335
1.376714 0.076004688
1.377714 0.076643558
1.378714 0.077286968
1.379714 0.077934942
1.380714 0.078587508
1.381714 0.079244695
1.382714 0.079906528
1.383714 0.080573023
1.384714 0.08124421600000001
1.385714 0.081920117
1.386714 0.082600757
1.387714 0.08328614599999999
1.388714 0.08397632
1.389714 0.084671297
1.390714 0.08537111
1.391714 0.086075783
1.392714 0.086785347
1.393714 0.087499816
1.394714 0.088219222
1.395714 0.088943593
1.396714 0.089672947
1.397714 0.090407312
1.398714 0.09114670700000001
1.399714 0.09189116
1.400714 0.092640694
1.401714 0.09339533300000001
1.402714 0.094155106
1.403714 0.09492004200000001
1.404714 0.095690164
1.405714 0.096465496
1.406714 0.097246055
1.407714 0.098031864
1.408714 0.098822953
1.409714 0.09961935
1.410714 0.10042108
1.411714 0.10122817
1.412714 0.10204065999999999
1.413714 0.10285856
1.414714 0.10368191
1.415714 0.10451071
1.416714 0.10534501999999998
1.417714 0.10618482000000001
1.418714 0.10703016
1.419714 0.10788105
1.420714 0.10873752
1.421714 0.10959959999999999
1.422714 0.11046731000000001
1.423714 0.11134071000000001
1.424714 0.11221981
1.425714 0.11310463
1.426714 0.1139952
1.427714 0.11489154
1.428714 0.11579365
1.429714 0.11670158
1.430714 0.11761532
1.431714 0.11853492000000002
1.432714 0.11946041
1.433714 0.12039182000000001
1.434714 0.1213292
1.435714 0.12227256
1.436714 0.12322193
1.437714 0.12417734
1.438714 0.1251388
1.439714 0.12610633000000002
1.440714 0.12707994
1.441714 0.12805966
1.442714 0.1290455
1.443714 0.1300375
1.444714 0.13103569
1.445714 0.13204012
1.446714 0.13305083
1.447714 0.13406782
1.448714 0.13509113
1.449714 0.13612079
1.450714 0.13715680000000002
1.451714 0.13819917
1.452714 0.13924792
1.453714 0.14030307
1.454714 0.14136466
1.455714 0.14243271
1.456714 0.14350727
1.457714 0.14458838000000002
1.458714 0.14567606
1.459714 0.14677034
1.460714 0.14787124
1.461714 0.14897879
1.462714 0.15009298999999998
1.463714 0.15121385
1.464714 0.15234139
1.465714 0.15347564000000002
1.466714 0.15461661
1.467714 0.15576435
1.468714 0.15691888
1.469714 0.15808025
1.470714 0.15924849
1.471714 0.16042363
1.472714 0.1616057
1.473714 0.16279471
1.474714 0.16399065
1.475714 0.16519354
1.476714 0.16640337
1.477714 0.16762019
1.478714 0.16884402999999998
1.479714 0.17007494
1.480714 0.17131295
1.481714 0.1725581
1.482714 0.17381044
1.483714 0.17506997
1.484714 0.17633671
1.485714 0.17761064999999998
1.486714 0.1788918
1.487714 0.18018017
1.488714 0.18147578
1.489714 0.18277866
1.490714 0.18408883
1.491714 0.18540636
1.492714 0.18673129
1.493714 0.18806366
1.494714 0.18940346
1.495714 0.19075071999999998
1.496714 0.19210544000000002
1.497714 0.19346763
1.498714 0.1948373
1.499714 0.19621446
1.500714 0.19759912999999998
1.501714 0.19899134
1.502714 0.20039114
1.503714 0.20179856000000002
1.504714 0.20321363
1.505714 0.20463639
1.506714 0.20606683
1.507714 0.20750498
1.508714 0.20895086000000002
1.509714 0.21040447
1.510714 0.2118658
1.511714 0.21333490000000002
1.512714 0.21481176
1.513714 0.21629642999999998
1.514714 0.21778894999999998
1.515714 0.21928933
1.516714 0.22079763
1.517714 0.22231385
1.518714 0.22383799999999998
1.519714 0.2253701
1.520714 0.22691016000000003
1.521714 0.22845818
1.522714 0.23001416000000002
1.523714 0.23157813
1.524714 0.23315009
1.525714 0.2347301
1.526714 0.23631817
1.527714 0.23791434
1.528714 0.23951866
1.529714 0.24113112999999997
1.530714 0.24275174
1.531714 0.24438048999999998
1.532714 0.24601737999999998
1.533714 0.24766243999999998
1.534714 0.24931568
1.535714 0.25097714000000004
1.536714 0.25264681
1.537714 0.25432475
1.538714 0.25601096
1.539714 0.25770548
1.540714 0.25940831000000003
1.541714 0.26111947
1.542714 0.26283897
1.543714 0.26456683
1.544714 0.26630303
1.545714 0.26804758
1.546714 0.26980049
1.547714 0.27156178999999997
1.548714 0.27333149
1.549714 0.27510964
1.550714 0.27689624
1.551714 0.27869131999999996
1.552714 0.28049487
1.553714 0.28230692
1.554714 0.28412747000000005
1.555714 0.28595656999999997
1.556714 0.28779418
1.557714 0.2896403
1.558714 0.29149493
1.559714 0.29335811
1.560714 0.29522981
1.561714 0.29711009
1.562714 0.29899895
1.563714 0.3008964
1.564714 0.30280247
1.565714 0.30471715
1.566714 0.30664045
1.567714 0.30857238000000003
1.568714 0.31051296
1.569714 0.31246217
1.570714 0.31442001999999997
1.571714 0.31638653
1.572714 0.3183617
1.573714 0.32034556
1.574714 0.3223381
1.575714 0.32433934999999997
1.576714 0.32634933
1.577714 0.32836803999999997
1.578714 0.33039546000000003
1.579714 0.33243159
1.580714 0.33447642
1.581714 0.33652996999999996
1.582714 0.33859224
1.583714 0.34066322
1.584714 0.34274294
1.585714 0.34483138
1.586714 0.34692856
1.587714 0.34903451
1.588714 0.35114922
1.589714 0.35327272
1.590714 0.35540499
1.591714 0.35754603
1.592714 0.35969582
1.593714 0.36185435
1.594714 0.36402161
1.595714 0.36619762
1.596714 0.36838235999999996
1.597714 0.37057586000000003
1.598714 0.37277814
1.599714 0.37498919
1.600714 0.37720902
1.601714 0.3794376
1.602714 0.38167494
1.603714 0.38392101
1.604714 0.38617582
1.605714 0.38843935
1.606714 0.39071161
1.607714 0.39299260999999996
1.608714 0.39528235999999994
1.609714 0.39758086000000004
1.610714 0.39988812
1.611714 0.40220409
1.612714 0.40452871
1.613714 0.40686205
1.614714 0.40920405
1.615714 0.41155475
1.616714 0.41391412
1.617714 0.41628218999999994
1.618714 0.41865893
1.619714 0.42104428000000005
1.620714 0.42343829
1.621714 0.42584096
1.622714 0.42825225
1.623714 0.43067215000000003
1.624714 0.43310066999999997
1.625714 0.43553775000000006
1.626714 0.43798336
1.627714 0.44043753
1.628714 0.44290032
1.629714 0.44537162999999996
1.630714 0.44785151
1.631714 0.45033991000000007
1.632714 0.45283683999999996
1.633714 0.45534228
1.634714 0.45785620000000005
1.635714 0.46037859
1.636714 0.46290942
1.637714 0.46544862000000004
1.638714 0.46799616
1.639714 0.47055208
1.640714 0.47311638
1.641714 0.47568901999999996
1.642714 0.47827004
1.643714 0.48085934999999996
1.644714 0.48345699999999997
1.645714 0.48606289
1.646714 0.48867706
1.647714 0.49129943
1.648714 0.49393
1.649714 0.49656872
1.650714 0.49921554
1.651714 0.50187046
1.652714 0.50453353
1.653714 0.50720475
1.654714 0.50988407
1.655714 0.51257149
1.656714 0.51526697
1.657714 0.51797042
1.658714 0.5206818200000001
1.659714 0.5234011000000001
1.660714 0.52612824
1.661714 0.52886321
1.662714 0.531606
1.663714 0.5343566200000001
1.664714 0.53711506
1.665714 0.53988132
1.666714 0.54265535
1.667714 0.54543708
1.668714 0.54822648
1.669714 0.55102347
1.670714 0.55382801
1.671714 0.5566400499999999
1.672714 0.5594595800000001
1.673714 0.56228661
1.674714 0.56512109
1.675714 0.56796297
1.676714 0.57081231
1.677714 0.573669
1.678714 0.57653305
1.679714 0.57940437
1.680714 0.5822828999999999
1.681714 0.5851686
1.682714 0.58806143
1.683714 0.59096133
1.684714 0.59386832
1.685714 0.59678238
1.686714 0.59970347
1.687714 0.6026316
1.688714 0.60556661
1.689714 0.60850852
1.690714 0.61145723
1.691714 0.61441269
1.692714 0.61737485
1.693714 0.62034368
1.694714 0.62331907
1.695714 0.62630102
1.696714 0.62928949
1.697714 0.63228449
1.698714 0.63528595
1.699714 0.6382938
1.700714 0.64130798
1.701714 0.64432845
1.702714 0.6473551
1.703714 0.6503879100000001
1.704714 0.65342686
1.705714 0.6564719099999999
1.706714 0.65952307
1.707714 0.66258023
1.708714 0.6656433500000001
1.709714 0.66871233
1.710714 0.6717871400000001
1.711714 0.67486768
1.712714 0.67795389
1.713714 0.6810456500000001
1.714714 0.6841429
1.715714 0.6872456100000001
1.716714 0.69035375
1.717714 0.69346735
1.718714 0.69658635
1.719714 0.6997107100000001
1.720714 0.70284028
1.721714 0.70597501
1.722714 0.7091147800000001
1.723714 0.71225949
1.724714 0.7154091300000001
1.725714 0.71856361
1.726714 0.72172289
1.727714 0.72488692
1.728714 0.72805565
1.729714 0.73122908
1.730714 0.73440713
1.731714 0.73758974
1.732714 0.74077677
1.733714 0.74396813
1.734714 0.74716373
1.735714 0.75036343
1.736714 0.7535671300000001
1.737714 0.7567748400000001
1.738714 0.75998646
1.739714 0.76320199
1.740714 0.76642139
1.741714 0.7696446
1.742714 0.7728715899999999
1.743714 0.77610221
1.744714 0.77933641
1.745714 0.7825740600000001
1.746714 0.78581506
1.747714 0.7890592300000001
1.748714 0.79230648
1.749714 0.7955567
1.750714 0.79880999
1.751714 0.8020662700000001
1.752714 0.80532562
1.753714 0.80858786
1.754714 0.81185298
1.755714 0.8151208099999999
1.756714 0.81839114
1.757714 0.82166381
1.758714 0.82493871
1.759714 0.82821576
1.760714 0.83149485
1.761714 0.834776
1.762714 0.83805909
1.763714 0.8413441500000001
1.764714 0.8446312500000001
1.765714 0.8479202200000001
1.766714 0.85121104
1.767714 0.8545034599999999
1.768714 0.8577971699999999
1.769714 0.86109219
1.770714 0.86438833
1.771714 0.86768558
1.772714 0.87098386
1.773714 0.8742831600000001
1.774714 0.8775834899999999
1.775714 0.88088475
1.776714 0.8841867600000001
1.777714 0.88748951
1.778714 0.8907927200000001
1.779714 0.8940963999999999
1.780714 0.8974002700000001
1.781714 0.9007041299999999
1.782714 0.904008
1.783714 0.90731177
1.784714 0.91061536
1.785714 0.9139187599999999
1.786714 0.9172219800000001
1.787714 0.92052482
1.788714 0.9238272900000001
1.789714 0.9271291100000001
1.790714 0.9304302699999999
1.791714 0.9337305100000001
1.792714 0.9370297200000001
1.793714 0.94032791
1.794714 0.94362479
1.795714 0.94692037
1.796714 0.95021455
1.797714 0.95350733
1.798714 0.95679853
1.799714 0.96008815
1.800714 0.963376
1.801714 0.96666189
1.802714 0.96994564
1.803714 0.97322715
1.804714 0.9765062499999999
1.805714 0.97978283
1.806714 0.98305671
1.807714 0.9863278799999999
1.808714 0.98959636
1.809714 0.99286195
1.810714 0.99612465
1.811714 0.9993843699999999
1.812714 1.002641
1.813714 1.0058944
1.814714 1.0091444
1.815714 1.0123906999999999
1.816714 1.0156330999999998
1.817714 1.0188715
1.818714 1.0221059
1.819714 1.025336
1.820714 1.0285621
1.821714 1.0317838
1.822714 1.0350011
1.823714 1.038214
1.824714 1.0414223
1.825714 1.0446258
1.826714 1.0478243
1.827714 1.0510176
1.828714 1.0542056
1.829714 1.0573879
1.830714 1.0605645000000001
1.831714 1.0637355
1.832714 1.0669008
1.833714 1.0700603
1.834714 1.073214
1.835714 1.0763616999999999
1.836714 1.0795032
1.837714 1.0826382
1.838714 1.0857665
1.839714 1.088888
1.840714 1.0920025999999998
1.841714 1.0951103
1.842714 1.0982106999999999
1.843714 1.101304
1.844714 1.1043901
1.845714 1.1074687
1.846714 1.1105399999999999
1.847714 1.1136035
1.848714 1.1166592
1.849714 1.1197068
1.850714 1.1227462000000001
1.851714 1.125777
1.852714 1.1287992
1.853714 1.1318127
1.854714 1.1348173
1.855714 1.1378131
1.856714 1.1407998000000001
1.857714 1.1437775000000001
1.858714 1.1467459
1.859714 1.1497049000000001
1.860714 1.1526543
1.861714 1.1555939
1.862714 1.1585236
1.863714 1.1614431
1.864714 1.1643523
1.865714 1.1672512
1.866714 1.1701396
1.867714 1.1730175
1.868714 1.1758846
1.869714 1.1787409
1.870714 1.1815862
1.871714 1.1844203
1.872714 1.187243
1.873714 1.1900542
1.874714 1.1928537
1.875714 1.1956411999999998
1.876714 1.1984169
1.877714 1.2011802999999999
1.878714 1.2039314
1.879714 1.2066701000000002
1.880714 1.2093962999999999
1.881714 1.2121098000000001
1.882714 1.2148106
1.883714 1.2174982
1.884714 1.2201726
1.885714 1.2228335
1.886714 1.225481
1.887714 1.2281149
1.888714 1.230735
1.889714 1.2333413
1.890714 1.2359335
1.891714 1.2385115
1.892714 1.2410751
1.893714 1.2436241000000001
1.894714 1.2461583999999999
1.895714 1.2486778
1.896714 1.2511820999999999
1.897714 1.2536712
1.898714 1.2561449
1.899714 1.2586031
1.900714 1.2610457
1.901714 1.2634726
1.902714 1.2658836
1.903714 1.2682785
1.904714 1.2706571
1.905714 1.2730192
1.906714 1.2753647
1.907714 1.2776933000000001
1.908714 1.280005
1.909714 1.2822996999999998
1.910714 1.2845772
1.911714 1.2868374999999999
1.912714 1.2890803
1.913714 1.2913054
1.914714 1.2935127
1.915714 1.295702
1.916714 1.297873
1.917714 1.3000255
1.918714 1.3021596
1.919714 1.3042749
1.920714 1.3063714
1.921714 1.308449
1.922714 1.3105077
1.923714 1.3125473
1.924714 1.3145676
1.925714 1.3165684
1.926714 1.3185495999999999
1.927714 1.3205106
1.928714 1.3224515
1.929714 1.3243721
1.930714 1.3262721
1.931714 1.3281513999999999
1.932714 1.3300100000000001
1.933714 1.3318478
1.934714 1.3336647
1.935714 1.3354606999999998
1.936714 1.3372355
1.937714 1.3389888
1.938714 1.3407204000000001
1.939714 1.34243
1.940714 1.3441173000000002
1.941714 1.3457824
1.942714 1.347425
1.943714 1.3490452
1.944714 1.350643
1.945714 1.3522182
1.946714 1.3537706999999999
1.947714 1.3553004
1.948714 1.3568071
1.949714 1.3582904
1.950714 1.3597501
1.951714 1.3611860999999998
1.952714 1.3625979
1.953714 1.3639856000000001
1.954714 1.3653490000000001
1.955714 1.3666881
1.956714 1.3680029999999999
1.957714 1.3692934
1.958714 1.3705593
1.959714 1.3718002
1.960714 1.3730160999999999
1.961714 1.3742064999999999
1.962714 1.3753713
1.963714 1.3765103
1.964714 1.3776235
1.965714 1.3787107
1.966714 1.3797716999999998
1.967714 1.3808067
1.968714 1.3818156
1.969714 1.3827983
1.970714 1.3837547000000001
1.971714 1.3846844
1.972714 1.3855872999999999
1.973714 1.3864629
1.974714 1.3873111
1.975714 1.3881316
1.976714 1.3889247
1.977714 1.38969
1.978714 1.3904275000000001
1.979714 1.3911373
1.980714 1.3918191
1.981714 1.3924727
1.982714 1.3930981
1.983714 1.393695
1.984714 1.3942631
1.985714 1.3948023
1.986714 1.3953124000000001
1.987714 1.3957932
1.988714 1.3962445
1.989714 1.3966664
1.990714 1.3970588000000002
1.991714 1.3974217
1.992714 1.3977549
1.993714 1.3980582
1.994714 1.3983315
1.995714 1.3985744
1.996714 1.3987866999999998
1.997714 1.3989684
1.998714 1.3991194
1.999714 1.3992395
2.000714 1.3993286
2.001714 1.3993864
2.002714 1.3994129
2.003714 1.3994081999999999
2.004714 1.3993721000000001
2.005714 1.3993046
2.006714 1.3992054
2.007714 1.3990743
2.008714 1.3989111
2.009714 1.3987157
2.010714 1.3984881
2.011714 1.398228
2.012714 1.3979354
2.013714 1.39761
2.014714 1.3972517
2.015714 1.3968604
2.016714 1.3964361
2.017714 1.3959786
2.018714 1.3954879
2.019714 1.3949639
2.020714 1.3944064
2.021714 1.3938152000000001
2.022714 1.3931901
2.023714 1.3925309000000001
2.024714 1.3918377
2.025714 1.3911102
2.026714 1.3903485
2.027714 1.3895523
2.028714 1.3887214
2.029714 1.387856
2.030714 1.3869558
2.031714 1.3860208
2.032714 1.385051
2.033714 1.3840462
2.034714 1.3830061
2.035714 1.3819306
2.036714 1.3808196
2.037714 1.3796731
2.038714 1.3784909
2.039714 1.377273
2.040714 1.3760192
2.041714 1.3747294
2.042714 1.3734036
2.043714 1.3720416
2.044714 1.3706435
2.045714 1.3692093
2.046714 1.3677386999999999
2.047714 1.3662314
2.048714 1.3646873
2.049714 1.3631061
2.050714 1.3614878000000001
2.051714 1.3598324
2.052714 1.3581398999999998
2.053714 1.3564102
2.054714 1.3546434
2.055714 1.3528394
2.056714 1.350998
2.057714 1.3491194
2.058714 1.3472032999999999
2.059714 1.3452495
2.060714 1.3432578
2.061714 1.3412281
2.062714 1.3391603
2.063714 1.3370543000000001
2.064714 1.3349101
2.065714 1.3327278
2.066714 1.3305075
2.067714 1.3282491
2.068714 1.3259524
2.069714 1.3236172
2.070714 1.3212435
2.071714 1.318831
2.072714 1.3163796
2.073714 1.3138891
2.074714 1.3113594
2.075714 1.3087904
2.076714 1.3061822
2.077714 1.3035351
2.078714 1.3008491
2.079714 1.2981243
2.080714 1.2953606
2.081714 1.2925578
2.082714 1.2897158
2.083714 1.2868343
2.084714 1.2839131
2.085714 1.2809521000000001
2.086714 1.2779512
2.087714 1.2749103
2.088714 1.2718297
2.089714 1.2687093
2.090714 1.2655493
2.091714 1.2623498
2.092714 1.2591107000000001
2.093714 1.2558318000000002
2.094714 1.2525129
2.095714 1.2491538
2.096714 1.2457543
2.097714 1.2423142999999999
2.098714 1.2388338
2.099714 1.235313
2.100714 1.2317519000000001
2.101714 1.2281506
2.102714 1.2245093
2.103714 1.220828
2.104714 1.2171066
2.105714 1.2133452
2.106714 1.2095434999999999
2.107714 1.2057011
2.108714 1.201818
2.109714 1.1978939
2.110714 1.193929
2.111714 1.1899233
2.112714 1.1858771000000001
2.113714 1.1817904000000001
2.114714 1.1776634
2.115714 1.1734962
2.116714 1.1692885
2.117714 1.1650405000000001
2.118714 1.1607517
2.119714 1.1564221
2.120714 1.1520515
2.121714 1.1476398
2.122714 1.1431871999999998
2.123714 1.1386937
2.124714 1.1341597
2.125714 1.1295852
2.126714 1.1249704
2.127714 1.1203154
2.128714 1.1156199
2.129714 1.110884
2.130714 1.1061072
2.131714 1.1012895999999999
2.132714 1.096431
2.133714 1.0915314
2.134714 1.0865909
2.135714 1.0816097
2.136714 1.076588
2.137714 1.071526
2.138714 1.0664239
2.139714 1.0612815
2.140714 1.0560988
2.141714 1.0508758
2.142714 1.0456122
2.143714 1.0403078
2.144714 1.0349628
2.145714 1.029577
2.146714 1.0241508
2.147714 1.0186842
2.148714 1.0131774
2.149714 1.0076306
2.150714 1.002044
2.151714 0.99641746
2.152714 0.9907510099999999
2.153714 0.98504452
2.154714 0.9792978900000001
2.155714 0.9735110199999999
2.156714 0.96768392
2.157714 0.96181678
2.158714 0.95590968
2.159714 0.9499628099999999
2.160714 0.94397636
2.161714 0.93795042
2.162714 0.9318851899999999
2.163714 0.92578074
2.164714 0.9196369
2.165714 0.91345366
2.166714 0.90723094
2.167714 0.90096872
2.168714 0.89466702
2.169714 0.8883259299999999
2.170714 0.8819456200000001
2.171714 0.8755263900000001
2.172714 0.86906841
2.173714 0.86257178
2.174714 0.8560365999999999
2.175714 0.8494629499999999
2.176714 0.84285075
2.177714 0.83619999
2.178714 0.8295104799999999
2.179714 0.8227823299999999
2.180714 0.8160155299999999
2.181714 0.80921026
2.182714 0.8023668100000001
2.183714 0.79548536
2.184714 0.7885661900000001
2.185714 0.7816094900000001
2.186714 0.77461544
2.187714 0.7675840500000001
2.188714 0.7605152199999999
2.189714 0.753409
2.190714 0.74626529
2.191714 0.73908414
2.192714 0.7318656
2.193714 0.72460989
2.194714 0.71731717
2.195714 0.7099877099999999
2.196714 0.70262169
2.197714 0.69521936
2.198714 0.6877808400000001
2.199714 0.68030623
2.200714 0.67279548
2.201714 0.66524865
2.202714 0.6576656799999999
2.203714 0.6500466699999999
2.204714 0.64239171
2.205714 0.63470108
2.206714 0.6269749699999999
2.207714 0.61921366
2.208714 0.61141727
2.209714 0.60358602
2.210714 0.59572002
2.211714 0.58781938
2.212714 0.57988414
2.213714 0.5719143
2.214714 0.56390995
2.215714 0.55587115
2.216714 0.54779807
2.217714 0.53969095
2.218714 0.53155003
2.219714 0.52337563
2.220714 0.51516797
2.221714 0.50692721
2.222714 0.49865344
2.223714 0.49034678000000004
2.224714 0.4820073
2.225714 0.47363508
2.226714 0.46523021999999997
2.227714 0.45679291
2.228714 0.44832327
2.229714 0.43982156
2.230714 0.43128803000000004
2.231714 0.42272285000000004
2.232714 0.41412627
2.233714 0.4054985
2.234714 0.39683962
2.235714 0.38814978
2.236714 0.37942904
2.237714 0.37067749
2.238714 0.36189533
2.239714 0.35308276
2.240714 0.34424006
2.241714 0.33536749
2.242714 0.32646526
2.243714 0.31753357
2.244714 0.30857257
2.245714 0.29958249000000003
2.246714 0.29056354
2.247714 0.28151588
2.248714 0.27243965000000003
2.249714 0.26333502000000003
2.250714 0.25420212
2.251714 0.24504114000000002
2.252714 0.2358523
2.253714 0.22663581
2.254714 0.21739192
2.255714 0.20812077
2.256714 0.19882252000000003
2.257714 0.18949733
2.258714 0.18014542
2.259714 0.17076707
2.260714 0.1613626
2.261714 0.15193232
2.262714 0.14247648999999998
2.263714 0.13299531
2.264714 0.12348895
2.265714 0.11395757999999999
2.266714 0.10440139
2.267714 0.09482053
2.268714 0.08521516
2.269714 0.075585418
2.270714 0.06593148
2.271714 0.056253583
2.272714 0.046552053999999995
2.273714 0.036827262
2.274714 0.027079554000000002
2.275714 0.017309197999999998
2.276714 0.007516356
2.277714 -0.0022988737
2.278714 -0.012136388
2.279714 -0.02199603
2.280714 -0.031877571
2.281714 -0.041780726000000004
2.282714 -0.05170519
2.283714 -0.061650637999999994
2.284714 -0.071616739
2.285714 -0.081603142
2.286714 -0.091609498
2.287714 -0.10163552000000001
2.288714 -0.11168103000000001
2.289714 -0.12174594000000001
2.290714 -0.13183026
2.291714 -0.14193393
2.292714 -0.15205682
2.293714 -0.1621986
2.294714 -0.17235889
2.295714 -0.18253724999999998
2.296714 -0.19273325000000002
2.297714 -0.20294657
2.298714 -0.21317694
2.299714 -0.22342412
2.300714 -0.23368793000000002
2.301714 -0.24396818999999997
2.302714 -0.25426482
2.303714 -0.26457768000000004
2.304714 -0.27490661
2.305714 -0.2852513
2.306714 -0.29561128000000003
2.307714 -0.30598601
2.308714 -0.31637501
2.309714 -0.3267779
2.310714 -0.33719449
2.311714 -0.34762466999999997
2.312714 -0.35806841
2.313714 -0.36852565000000004
2.314714 -0.37899626999999997
2.315714 -0.38948006
2.316714 -0.39997673999999994
2.317714 -0.41048600999999996
2.318714 -0.42100740000000003
2.319714 -0.43154042000000004
2.320714 -0.44208462
2.321714 -0.45263954
2.322714 -0.46320488
2.323714 -0.47378051
2.324714 -0.48436639
2.325714 -0.49496256000000005
2.326714 -0.50556883
2.327714 -0.51618493
2.328714 -0.52681044
2.329714 -0.53744488
2.330714 -0.5480878100000001
2.331714 -0.55873878
2.332714 -0.56939744
2.333714 -0.58006351
2.334714 -0.59073674
2.335714 -0.6014170600000001
2.336714 -0.6121044
2.337714 -0.62279874
2.338714 -0.6334999099999999
2.339714 -0.64420765
2.340714 -0.65492145
2.341714 -0.66564069
2.342714 -0.67636482
2.343714 -0.6870933800000001
2.344714 -0.69782604
2.345714 -0.7085626
2.346714 -0.71930299
2.347714 -0.73004714
2.348714 -0.74079493
2.349714 -0.7515461600000001
2.350714 -0.76230066
2.351714 -0.77305809
2.352714 -0.78381803
2.353714 -0.7945798299999999
2.354714 -0.80534294
2.355714 -0.8161068
2.356714 -0.8268711200000001
2.357714 -0.8376359
2.358714 -0.8484009699999999
2.359714 -0.8591665
2.360714 -0.8699323099999999
2.361714 -0.8806983
2.362714 -0.89146402
2.363714 -0.9022289899999999
2.364714 -0.9129926599999999
2.365714 -0.92375455
2.366714 -0.93451412
2.367714 -0.94527099
2.368714 -0.9560247900000001
2.369714 -0.96677532
2.370714 -0.9775226
2.371714 -0.9882667100000001
2.372714 -0.99900775
2.373714 -1.0097452999999998
2.374714 -1.0204791
2.375714 -1.0312085
2.376714 -1.0419329
2.377714 -1.0526516
2.378714 -1.0633644
2.379714 -1.0740707999999999
2.380714 -1.0847704999999999
2.381714 -1.0954637
2.382714 -1.1061502
2.383714 -1.1168299
2.384714 -1.1275029
2.385714 -1.1381689000000001
2.386714 -1.1488275
2.387714 -1.1594781
2.388714 -1.17012
2.389714 -1.1807526000000002
2.390714 -1.1913756
2.391714 -1.2019885
2.392714 -1.2125913
2.393714 -1.2231839
2.394714 -1.2337663
2.395714 -1.2443385
2.396714 -1.2549004000000001
2.397714 -1.2654515
2.398714 -1.2759916
2.399714 -1.2865199
2.400714 -1.2970359
2.401714 -1.3075391
2.402714 -1.3180289
2.403714 -1.3285053
2.404714 -1.3389681
2.405714 -1.3494172
2.406714 -1.3598528
2.407714 -1.3702746
2.408714 -1.3806824
2.409714 -1.3910759
2.410714 -1.4014547
2.411714 -1.4118181
2.412714 -1.4221655
2.413714 -1.4324966
2.414714 -1.4428109999999998
2.415714 -1.4531084
2.416714 -1.4633888
2.417714 -1.473652
2.418714 -1.483898
2.419714 -1.4941266
2.420714 -1.5043377
2.421714 -1.5145308
2.422714 -1.5247055
2.423714 -1.5348613
2.424714 -1.5449977
2.425714 -1.5551142
2.426714 -1.5652109
2.427714 -1.5752872
2.428714 -1.5853431000000002
2.429714 -1.5953783
2.430714 -1.6053928
2.431714 -1.6153865
2.432714 -1.6253591
2.433714 -1.6353102000000002
2.434714 -1.6452396
2.435714 -1.6551467
2.436714 -1.6650310000000001
2.437714 -1.6748922
2.438714 -1.6847301
2.439714 -1.6945444
2.440714 -1.7043348
2.441714 -1.7141012
2.442714 -1.7238436
2.443714 -1.7335616000000003
2.444714 -1.7432550000000002
2.445714 -1.7529234
2.446714 -1.7625667
2.447714 -1.7721845
2.448714 -1.7817764
2.449714 -1.791342
2.450714 -1.8008811
2.451714 -1.8103932999999999
2.452714 -1.8198784
2.453714 -1.8293362
2.454714 -1.8387666
2.455714 -1.8481692
2.456714 -1.8575437
2.457714 -1.8668901000000002
2.458714 -1.876208
2.459714 -1.885497
2.460714 -1.894757
2.461714 -1.9039877
2.462714 -1.9131888
2.463714 -1.9223601
2.464714 -1.9315012
2.465714 -1.9406117
2.466714 -1.9496917999999999
2.467714 -1.9587407000000001
2.468714 -1.9677582999999998
2.469714 -1.9767445000000001
2.470714 -1.9856988999999998
2.471714 -1.9946218000000002
2.472714 -2.0035125000000003
2.473714 -2.0123713000000003
2.474714 -2.0211974
2.475714 -2.0299907999999998
2.476714 -2.0387512
2.477714 -2.0474780000000004
2.478714 -2.0561712
2.479714 -2.0648304
2.480714 -2.0734556
2.481714 -2.0820461
2.482714 -2.0906022
2.483714 -2.0991234000000003
2.484714 -2.1076098
2.485714 -2.1160612
2.486714 -2.1244772
2.487714 -2.1328576
2.488714 -2.1412021
2.489714 -2.1495104
2.490714 -2.157782
2.491714 -2.1660168
2.492714 -2.1742145
2.493714 -2.1823749
2.494714 -2.1904979
2.495714 -2.1985834
2.496714 -2.2066317
2.497714 -2.2146426
2.498714 -2.222616
2.499714 -2.2305513
2.500714 -2.238448
2.501714 -2.2463057
2.502714 -2.2541242
2.503714 -2.2619029999999998
2.504714 -2.2696421
2.505714 -2.2773411
2.506714 -2.2850003
2.507714 -2.2926196
2.508714 -2.3001991
2.509714 -2.3077386
2.510714 -2.3152379
2.511714 -2.3226967000000003
2.512714 -2.3301147
2.513714 -2.3374911000000003
2.514714 -2.3448257
2.515714 -2.3521183
2.516714 -2.3593688000000004
2.517714 -2.3665775
2.518714 -2.3737442
2.519714 -2.3808692
2.520714 -2.3879522
2.521714 -2.3949932
2.522714 -2.4019919
2.523714 -2.4089478
2.524714 -2.4158603000000003
2.525714 -2.4227289
2.526714 -2.4295535
2.527714 -2.4363335
2.528714 -2.4430692
2.529714 -2.4497608
2.530714 -2.4564086
2.531714 -2.4630126
2.532714 -2.4695728
2.533714 -2.4760891
2.534714 -2.4825608
2.535714 -2.4889875
2.536714 -2.4953688
2.537714 -2.5017044
2.538714 -2.507994
2.539714 -2.5142375
2.540714 -2.5204353
2.541714 -2.5265872000000003
2.542714 -2.5326937000000003
2.543714 -2.5387548
2.544714 -2.5447706
2.545714 -2.5507407
2.546714 -2.5566645
2.547714 -2.5625413
2.548714 -2.5683705000000003
2.549714 -2.5741516
2.550714 -2.5798848
2.551714 -2.5855704999999998
2.552714 -2.5912089
2.553714 -2.5968002
2.554714 -2.6023446
2.555714 -2.607842
2.556714 -2.6132923999999997
2.557714 -2.6186956
2.558714 -2.6240509
2.559714 -2.6293578
2.560714 -2.6346156
2.561714 -2.639824
2.562714 -2.6449831
2.563714 -2.6500935
2.564714 -2.6551554
2.565714 -2.6601695000000003
2.566714 -2.6651356
2.567714 -2.6700536
2.568714 -2.6749229
2.569714 -2.6797431
2.570714 -2.6845137
2.571714 -2.6892345
2.572714 -2.6939053
2.573714 -2.6985258
2.574714 -2.703096
2.575714 -2.7076159
2.576714 -2.7120862
2.577714 -2.7165074000000002
2.578714 -2.7208796
2.579714 -2.7252028
2.580714 -2.7294762
2.581714 -2.7336996
2.582714 -2.7378721
2.583714 -2.7419936
2.584714 -2.746064
2.585714 -2.7500834
2.586714 -2.7540519999999997
2.587714 -2.7579701
2.588714 -2.761838
2.589714 -2.7656559
2.590714 -2.7694237999999998
2.591714 -2.773142
2.592714 -2.7768098
2.593714 -2.7804267
2.594714 -2.783992
2.595714 -2.7875055
2.596714 -2.790967
2.597714 -2.7943769
2.598714 -2.7977359
2.599714 -2.8010439000000003
2.600714 -2.8043012999999997
2.601714 -2.8075082
2.602714 -2.8106643
2.603714 -2.8137695000000003
2.604714 -2.8168233000000003
2.605714 -2.8198255
2.606714 -2.8227758
2.607714 -2.8256739
2.608714 -2.8285198
2.609714 -2.8313136
2.610714 -2.8340558
2.611714 -2.8367470999999997
2.612714 -2.8393878
2.613714 -2.8419779999999997
2.614714 -2.8445171
2.615714 -2.8470049
2.616714 -2.8494408
2.617714 -2.8518248
2.618714 -2.8541569
2.619714 -2.8564369
2.620714 -2.8586652
2.621714 -2.8608417
2.622714 -2.862967
2.623714 -2.8650416
2.624714 -2.8670654
2.625714 -2.8690385
2.626714 -2.8709603
2.627714 -2.8728306
2.628714 -2.8746489
2.629714 -2.8764147
2.630714 -2.8781282
2.631714 -2.8797895000000002
2.632714 -2.881399
2.633714 -2.8829575
2.634714 -2.8844651
2.635714 -2.8859220000000003
2.636714 -2.8873283
2.637714 -2.888684
2.638714 -2.8899886
2.639714 -2.8912416
2.640714 -2.8924428
2.641714 -2.8935922
2.642714 -2.8946899000000004
2.643714 -2.8957363
2.644714 -2.8967319
2.645714 -2.8976772
2.646714 -2.8985726
2.647714 -2.8994182
2.648714 -2.9002137
2.649714 -2.9009592
2.650714 -2.9016538
2.651714 -2.9022969
2.652714 -2.9028885
2.653714 -2.9034287
2.654714 -2.9039175999999998
2.655714 -2.9043560999999998
2.656714 -2.9047444
2.657714 -2.9050830999999997
2.658714 -2.9053723
2.659714 -2.9056124
2.660714 -2.9058029999999997
2.661714 -2.9059436
2.662714 -2.906034
2.663714 -2.9060737999999997
2.664714 -2.906063
2.665714 -2.9060019
2.666714 -2.9058909
2.667714 -2.9057304999999998
2.668714 -2.9055214
2.669714 -2.9052637999999997
2.670714 -2.9049577
2.671714 -2.9046034
2.672714 -2.9042004
2.673714 -2.9037481
2.674714 -2.9032465
2.675714 -2.9026952
2.676714 -2.9020945
2.677714 -2.9014444
2.678714 -2.9007455
2.679714 -2.8999984
2.680714 -2.8992036
2.681714 -2.8983613
2.682714 -2.8974717
2.683714 -2.8965348
2.684714 -2.8955502
2.685714 -2.8945178
2.686714 -2.8934371
2.687714 -2.8923081
2.688714 -2.8911313
2.689714 -2.889907
2.690714 -2.8886355
2.691714 -2.8873175
2.692714 -2.8859533
2.693714 -2.8845427999999997
2.694714 -2.883086
2.695714 -2.8815828000000003
2.696714 -2.8800331
2.697714 -2.8784364
2.698714 -2.876793
2.699714 -2.8751029
2.700714 -2.8733663
2.701714 -2.8715836
2.702714 -2.8697554
2.703714 -2.8678821
2.704714 -2.8659642
2.705714 -2.8640015
2.706714 -2.8619938
2.707714 -2.8599409
2.708714 -2.857843
2.709714 -2.8557001
2.710714 -2.8535124
2.711714 -2.8512802
2.712714 -2.8490037
2.713714 -2.8466832
2.714714 -2.8443189
2.715714 -2.8419113
2.716714 -2.8394604
2.717714 -2.8369665
2.718714 -2.8344294
2.719714 -2.8318487
2.720714 -2.8292242
2.721714 -2.8265564
2.722714 -2.8238453
2.723714 -2.8210914
2.724714 -2.8182952
2.725714 -2.8154569
2.726714 -2.8125767
2.727714 -2.8096547
2.728714 -2.8066911
2.729714 -2.8036859
2.730714 -2.8006393000000003
2.731714 -2.7975515
2.732714 -2.7944224
2.733714 -2.791252
2.734714 -2.7880406
2.735714 -2.7847885999999997
2.736714 -2.7814966
2.737714 -2.7781647
2.738714 -2.7747931
2.739714 -2.7713815
2.740714 -2.7679298
2.741714 -2.7644381
2.742714 -2.7609067
2.743714 -2.7573358
2.744714 -2.7537258
2.745714 -2.7500771
2.746714 -2.7463896
2.747714 -2.742664
2.748714 -2.7389001
2.749714 -2.7350982999999998
2.750714 -2.7312586
2.751714 -2.7273810999999997
2.752714 -2.7234659000000003
2.753714 -2.7195128
2.754714 -2.7155221
2.755714 -2.7114941
2.756714 -2.7074293999999997
2.757714 -2.7033286
2.758714 -2.6991921
2.759714 -2.6950195
2.760714 -2.6908111
2.761714 -2.6865665
2.762714 -2.6822855999999997
2.763714 -2.6779685
2.764714 -2.6736155
2.765714 -2.6692269
2.766714 -2.664803
2.767714 -2.660344
2.768714 -2.6558505
2.769714 -2.6513234
2.770714 -2.6467631
2.771714 -2.6421698
2.772714 -2.6375433
2.773714 -2.6328832
2.774714 -2.628189
2.775714 -2.6234604000000004
2.776714 -2.6186979999999997
2.777714 -2.6139023
2.778714 -2.6090736999999997
2.779714 -2.6042128
2.780714 -2.59932
2.781714 -2.5943959
2.782714 -2.5894407
2.783714 -2.5844546
2.784714 -2.5794373999999998
2.785714 -2.5743887
2.786714 -2.5693080999999998
2.787714 -2.5641955000000003
2.788714 -2.5590509
2.789714 -2.5538752000000002
2.790714 -2.5486690999999997
2.791714 -2.5434335999999997
2.792714 -2.538169
2.793714 -2.5328757
2.794714 -2.5275536
2.795714 -2.5222028
2.796714 -2.5168231
2.797714 -2.5114142999999998
2.798714 -2.5059763
2.799714 -2.5005086999999997
2.800714 -2.4950115
2.801714 -2.4894854
2.802714 -2.483931
2.803714 -2.4783494
2.804714 -2.4727413
2.805714 -2.4671072
2.806714 -2.4614468
2.807714 -2.4557599999999997
2.808714 -2.4500463
2.809714 -2.4443055
2.810714 -2.4385376
2.811714 -2.4327427
2.812714 -2.4269212
2.813714 -2.4210738
2.814714 -2.4152009
2.815714 -2.4093032
2.816714 -2.4033816999999997
2.817714 -2.3974365
2.818714 -2.3914674000000002
2.819714 -2.385474
2.820714 -2.3794558
2.821714 -2.3734123
2.822714 -2.3673438
2.823714 -2.3612504999999997
2.824714 -2.3551332
2.825714 -2.3489926000000003
2.826714 -2.3428294999999997
2.827714 -2.3366439999999997
2.828714 -2.3304367
2.829714 -2.3242077
2.830714 -2.317957
2.831714 -2.3116846
2.832714 -2.3053898999999998
2.833714 -2.2990728
2.834714 -2.2927329
2.835714 -2.2863708
2.836714 -2.2799872
2.837714 -2.2735829
2.838714 -2.2671586
2.839714 -2.2607146
2.840714 -2.2542506
2.841714 -2.2477668
2.842714 -2.241263
2.843714 -2.2347391
2.844714 -2.2281952
2.845714 -2.2216314
2.846714 -2.2150479
2.847714 -2.2084448
2.848714 -2.201823
2.849714 -2.1951829999999997
2.850714 -2.1885255
2.851714 -2.1818507
2.852714 -2.1751584
2.853714 -2.1684483
2.854714 -2.1617198
2.855714 -2.1549731
2.856714 -2.1482083999999997
2.857714 -2.1414261
2.858714 -2.1346266999999997
2.859714 -2.1278108000000002
2.860714 -2.1209784
2.861714 -2.1141302
2.862714 -2.1072663
2.863714 -2.1003872
2.864714 -2.0934928
2.865714 -2.0865828
2.866714 -2.0796569000000003
2.867714 -2.0727148
2.868714 -2.0657567
2.869714 -2.0587832
2.870714 -2.0517949
2.871714 -2.0447927
2.872714 -2.037777
2.873714 -2.0307478
2.874714 -2.0237049
2.875714 -2.0166483
2.876714 -2.0095779
2.877714 -2.0024937
2.878714 -1.9953953
2.879714 -1.9882828000000001
2.880714 -1.9811563
2.881714 -1.9740164
2.882714 -1.9668639
2.883714 -1.9596995999999998
2.884714 -1.9525243
2.885714 -1.945338
2.886714 -1.9381406
2.887714 -1.9309316
2.888714 -1.9237109
2.889714 -1.916478
2.890714 -1.9092333
2.891714 -1.9019766
2.892714 -1.8947085
2.893714 -1.8874293
2.894714 -1.8801394999999999
2.895714 -1.8728398
2.896714 -1.8655306
2.897714 -1.8582121999999999
2.898714 -1.8508845999999999
2.899714 -1.8435473
2.900714 -1.8361995
2.901714 -1.8288411
2.902714 -1.8214721
2.903714 -1.8140929
2.904714 -1.8067041
2.905714 -1.7993065999999998
2.906714 -1.7919008
2.907714 -1.7844868999999999
2.908714 -1.7770654000000001
2.909714 -1.7696362
2.910714 -1.7621996000000002
2.911714 -1.7547552000000002
2.912714 -1.7473023
2.913714 -1.7398408
2.914714 -1.7323703
2.915714 -1.7248912
2.916714 -1.7174043
2.917714 -1.7099103
2.918714 -1.70241
2.919714 -1.6949037
2.920714 -1.6873913
2.921714 -1.6798727
2.922714 -1.6723476000000002
2.923714 -1.6648159999999999
2.924714 -1.6572779
2.925714 -1.6497329
2.926714 -1.6421808
2.927714 -1.6346220000000002
2.928714 -1.6270569
2.929714 -1.6194863
2.930714 -1.6119109
2.931714 -1.6043311
2.932714 -1.5967470000000001
2.933714 -1.5891582000000002
2.934714 -1.5815642
2.935714 -1.573965
2.936714 -1.5663603000000001
2.937714 -1.5587505
2.938714 -1.5511354
2.939714 -1.5435154
2.940714 -1.5358904
2.941714 -1.5282611
2.942714 -1.520628
2.943714 -1.5129915
2.944714 -1.5053516
2.945714 -1.4977084
2.946714 -1.4900615000000001
2.947714 -1.4824106
2.948714 -1.4747557
2.949714 -1.4670968
2.950714 -1.4594342999999999
2.951714 -1.4517684
2.952714 -1.4440994
2.953714 -1.4364275
2.954714 -1.428753
2.955714 -1.4210759
2.956714 -1.4133964
2.957714 -1.4057146
2.958714 -1.3980306
2.959714 -1.390344
2.960714 -1.3826545000000001
2.961714 -1.3749623
2.962714 -1.3672674
2.963714 -1.3595704
2.964714 -1.3518715000000001
2.965714 -1.3441708
2.966714 -1.3364683
2.967714 -1.3287639
2.968714 -1.3210578000000002
2.969714 -1.3133502
2.970714 -1.3056413
2.971714 -1.2979313
2.972714 -1.2902200000000001
2.973714 -1.2825073
2.974714 -1.2747931000000001
2.975714 -1.2670778
2.976714 -1.2593615
2.977714 -1.2516443
2.978714 -1.2439262
2.979714 -1.2362069999999998
2.980714 -1.2284867
2.981714 -1.2207654000000001
2.982714 -1.2130434
2.983714 -1.205321
2.984714 -1.1975985
2.985714 -1.1898758
2.986714 -1.1821527
2.987714 -1.174429
2.988714 -1.1667044999999998
2.989714 -1.1589794
2.990714 -1.1512540999999998
2.991714 -1.1435286
2.992714 -1.1358029
2.993714 -1.1280771
2.994714 -1.1203513999999999
2.995714 -1.1126264000000001
2.996714 -1.1049023999999998
2.997714 -1.0971797
2.998714 -1.0894579
2.999714 -1.0817366
3.000714 -1.0740151999999998
3.001714 -1.0662932999999999
3.002714 -1.0585711
3.003714 -1.0508491
3.004714 -1.0431272999999999
3.005714 -1.0354060999999999
3.006714 -1.0276855999999999
3.007714 -1.0199658999999999
3.008714 -1.0122472
3.009714 -1.0045299
3.010714 -0.99681402
3.011714 -0.9890992200000001
3.012714 -0.98138489
3.013714 -0.97367037
3.014714 -0.9659555699999999
3.015714 -0.9582408699999999
3.016714 -0.95052691
3.017714 -0.9428144399999999
3.018714 -0.9351038399999999
3.019714 -0.92739519
3.020714 -0.9196883100000001
3.021714 -0.9119831
3.022714 -0.90427948
3.023714 -0.8965773499999999
3.024714 -0.8888764299999999
3.025714 -0.88117635
3.026714 -0.87347655
3.027714 -0.86577684
3.028714 -0.85807769
3.029714 -0.85037993
3.030714 -0.84268432
3.031714 -0.83499122
3.032714 -0.8273005499999999
3.033714 -0.8196118299999999
3.034714 -0.81192451
3.035714 -0.8042381100000001
3.036714 -0.79655265
3.037714 -0.78886813
3.038714 -0.78118453
3.039714 -0.77350182
3.040714 -0.76581999
3.041714 -0.75813942
3.042714 -0.7504608
3.043714 -0.74278475
3.044714 -0.73511153
3.045714 -0.72744084
3.046714 -0.71977186
3.047714 -0.71210386
3.048714 -0.70443638
3.049714 -0.69676945
3.050714 -0.68910355
3.051714 -0.6814391799999999
3.052714 -0.67377659
3.053714 -0.66611595
3.054714 -0.65845735
3.055714 -0.65080109
3.056714 -0.64314744
3.057714 -0.63549634
3.058714 -0.62784748
3.059714 -0.62020007
3.060714 -0.61255335
3.061714 -0.604907
3.062714 -0.59726131
3.063714 -0.58961688
3.064714 -0.58197444
3.065714 -0.57433448
3.066714 -0.56669689
3.067714 -0.5590614899999999
3.068714 -0.55142795
3.069714 -0.54379618
3.070714 -0.53616604
3.071714 -0.52853739
3.072714 -0.52090981
3.073714 -0.5132830199999999
3.074714 -0.50565689
3.075714 -0.49803178
3.076714 -0.49040838999999997
3.077714 -0.48278751999999997
3.078714 -0.47516948999999997
3.079714 -0.46755406
3.080714 -0.45994068
3.081714 -0.45232870999999997
3.082714 -0.44471771
3.083714 -0.43710764
3.084714 -0.42949859
3.085714 -0.42189070999999995
3.086714 -0.41428398999999994
3.087714 -0.40667853000000004
3.088714 -0.39907461000000005
3.089714 -0.39147264
3.090714 -0.3838731
3.091714 -0.37627614
3.092714 -0.36868143000000003
3.093714 -0.36108827
3.094714 -0.35349596
3.095714 -0.3459041
3.096714 -0.33831277
3.097714 -0.3307224
3.098714 -0.32313343
3.099714 -0.31554615
3.100714 -0.30796065
3.101714 -0.30037696
3.102714 -0.2927951
3.103714 -0.28521519
3.104714 -0.27763715
3.105714 -0.27006068
3.106714 -0.26248521
3.107714 -0.25491018
3.108714 -0.24733536
3.109714 -0.23976099
3.110714 -0.23218764000000003
3.111714 -0.22461591000000003
3.112714 -0.21704621999999998
3.113714 -0.20947852
3.114714 -0.20191262000000001
3.115714 -0.19434827999999998
3.116714 -0.18678535
3.117714 -0.17922374
3.118714 -0.17166331
3.119714 -0.16410375000000002
3.120714 -0.15654478
3.121714 -0.14898629000000002
3.122714 -0.14142849999999998
3.123714 -0.1338719
3.124714 -0.12631699000000002
3.125714 -0.118764
3.126714 -0.11121278
3.127714 -0.10366291000000001
3.128714 -0.096113991
3.129714 -0.08856581399999999
3.130714 -0.081018428
3.131714 -0.07347198
3.132714 -0.065926573
3.133714 -0.058382208000000005
3.134714 -0.050838885
3.135714 -0.043296734999999996
3.136714 -0.035756029
3.137714 -0.028217021999999998
3.138714 -0.020679766000000002
3.139714 -0.013144010000000001
3.140714 -0.0056092897
3.141714 0.0019248306
3.142714 0.0094585368
3.143714 0.016991718
3.144714 0.024524090000000002
3.145714 0.032055398
3.146714 0.039585543
3.147714 0.047114547
3.148714 0.054642424
3.149714 0.062169065
3.150714 0.069694314
3.151714 0.077218073
3.152714 0.084740424
3.153714 0.092261616
3.154714 0.09978186600000001
3.155714 0.10730121
3.156714 0.11481946999999999
3.157714 0.12233633
3.158714 0.12985159
3.159714 0.13736526
3.160714 0.14487752999999998
3.161714 0.15238859999999999
3.162714 0.15989857000000002
3.163714 0.16740743000000002
3.164714 0.17491506999999998
3.165714 0.18242146
3.166714 0.18992666
3.167714 0.19743082
3.168714 0.20493392
3.169714 0.21243584
3.170714 0.21993632
3.171714 0.22743518999999998
3.172714 0.23493245000000001
3.173714 0.24242825
3.174714 0.24992276
3.175714 0.25741601999999997
3.176714 0.26490786
3.177714 0.27239802
3.178714 0.27988628
3.179714 0.28737264
3.180714 0.29485724
3.181714 0.30234018
3.182714 0.30982145
3.183714 0.31730097
3.184714 0.32477865
3.185714 0.33225445
3.186714 0.33972845
3.187714 0.34720078
3.188714 0.35467139
3.189714 0.36214001
3.190714 0.36960635000000003
3.191714 0.37707025
3.192714 0.38453168
3.193714 0.39199083
3.194714 0.39944793
3.195714 0.40690312
3.196714 0.41435636
3.197714 0.42180739999999994
3.198714 0.42925602999999996
3.199714 0.43670213999999996
3.200714 0.44414569
3.201714 0.45158654000000004
3.202714 0.45902458999999995
3.203714 0.46645975999999995
3.204714 0.47389194000000007
3.205714 0.4813212
3.206714 0.48874779999999995
3.207714 0.49617196999999996
3.208714 0.5035938200000001
3.209714 0.51101306
3.210714 0.51842928
3.211714 0.5258420899999999
3.212714 0.53325118
3.213714 0.54065646
3.214714 0.54805786
3.215714 0.5554554500000001
3.216714 0.5628492700000001
3.217714 0.57023941
3.218714 0.57762605
3.219714 0.58500934
3.220714 0.5923894199999999
3.221714 0.5997661
3.222714 0.60713901
3.223714 0.61450764
3.224714 0.62187156
3.225714 0.62923054
3.226714 0.63658459
3.227714 0.64393384
3.228714 0.6512784899999999
3.229714 0.6586187099999999
3.230714 0.66595455
3.231714 0.6732860599999999
3.232714 0.68061319
3.233714 0.68793586
3.234714 0.69525372
3.235714 0.70256633
3.236714 0.70987321
3.237714 0.71717394
3.238714 0.72446838
3.239714 0.73175663
3.240714 0.73903897
3.241714 0.7463156200000001
3.242714 0.7535866
3.243714 0.7608518
3.244714 0.76811104
3.245714 0.77536404
3.246714 0.78261066
3.247714 0.78985067
3.248714 0.79708369
3.249714 0.8043094500000001
3.250714 0.81152767
3.251714 0.8187385300000001
3.252714 0.82594221
3.253714 0.8331389200000001
3.254714 0.84032873
3.255714 0.84751146
3.256714 0.85468665
3.257714 0.86185392
3.258714 0.8690129
3.259714 0.8761633200000001
3.260714 0.8833050699999999
3.261714 0.8904379800000001
3.262714 0.89756195
3.263714 0.90467678
3.264714 0.9117824
3.265714 0.91887889
3.266714 0.92596654
3.267714 0.93304524
3.268714 0.9401147300000001
3.269714 0.9471745199999999
3.270714 0.95422417
3.271714 0.9612634800000001
3.272714 0.96829254
3.273714 0.9753112700000001
3.274714 0.9823195599999999
3.275714 0.9893171500000001
3.276714 0.99630365
3.277714 1.0032789
3.278714 1.0102427
3.279714 1.0171951000000001
3.280714 1.024136
3.281714 1.0310652999999999
3.282714 1.0379826
3.283714 1.0448875
3.284714 1.0517798
3.285714 1.0586597
3.286714 1.0655271
3.287714 1.0723819
3.288714 1.0792237
3.289714 1.0860518
3.290714 1.0928657
3.291714 1.0996653
3.292714 1.1064505
3.293714 1.1132216000000001
3.294714 1.1199786
3.295714 1.1267213
3.296714 1.1334495
3.297714 1.1401629
3.298714 1.1468614
3.299714 1.1535447
3.300714 1.1602127
3.301714 1.1668649
3.302714 1.1735005
3.303714 1.1801192
3.304714 1.1867206
3.305714 1.1933049
3.306714 1.1998725
3.307714 1.2064236000000002
3.308714 1.2129581
3.309714 1.2194752999999998
3.310714 1.2259746999999999
3.311714 1.2324559000000002
3.312714 1.2389184
3.313714 1.2453621
3.314714 1.2517867
3.315714 1.2581917
3.316714 1.2645765999999998
3.317714 1.2709415
3.318714 1.2772864
3.319714 1.2836118
3.320714 1.2899179
3.321714 1.2962045
3.322714 1.3024708
3.323714 1.3087157999999999
3.324714 1.3149388
3.325714 1.3211393
3.326714 1.3273172
3.327714 1.3334725
3.328714 1.3396052
3.329714 1.3457148
3.330714 1.3518014999999999
3.331714 1.3578652
3.332714 1.3639062
3.333714 1.3699244
3.334714 1.3759195
3.335714 1.3818907999999999
3.336714 1.3878371
3.337714 1.3937576
3.338714 1.3996518
3.339714 1.40552
3.340714 1.4113624999999999
3.341714 1.4171794999999998
3.342714 1.4229709
3.343714 1.4287364
3.344714 1.4344753
3.345714 1.4401875
3.346714 1.4458726
3.347714 1.4515304
3.348714 1.4571602
3.349714 1.4627608
3.350714 1.4683317
3.351714 1.4738724
3.352714 1.479383
3.353714 1.4848643
3.354714 1.4903165
3.355714 1.4957395
3.356714 1.5011326999999999
3.357714 1.5064952
3.358714 1.5118264
3.359714 1.5171259
3.360714 1.5223935
3.361714 1.5276291
3.362714 1.5328323
3.363714 1.5380024
3.364714 1.5431392
3.365714 1.5482428
3.366714 1.5533135
3.367714 1.5583514
3.368714 1.5633563
3.369714 1.5683273000000002
3.370714 1.5732631000000001
3.371714 1.5781626
3.372714 1.5830256
3.373714 1.5878522999999998
3.374714 1.5926428
3.375714 1.5973971999999999
3.376714 1.6021151
3.377714 1.6067959
3.378714 1.6114393
3.379714 1.6160449000000001
3.380714 1.6206129
3.381714 1.6251427999999999
3.382714 1.6296338000000001
3.383714 1.6340852
3.384714 1.6384956999999998
3.385714 1.6428655
3.386714 1.6471947
3.387714 1.6514836000000002
3.388714 1.6557327
3.389714 1.6599413
3.390714 1.6641086
3.391714 1.6682338
3.392714 1.6723162999999999
3.393714 1.6763561999999999
3.394714 1.6803533
3.395714 1.6843073
3.396714 1.6882175999999998
3.397714 1.6920834999999999
3.398714 1.6959047
3.399714 1.6996812000000001
3.400714 1.7034132
3.401714 1.7071006999999998
3.402714 1.7107432999999999
3.403714 1.7143399
3.404714 1.7178896999999997
3.405714 1.7213918000000001
3.406714 1.7248461
3.407714 1.7282525
3.408714 1.7316112000000001
3.409714 1.7349218999999998
3.410714 1.7381839
3.411714 1.741397
3.412714 1.7445606999999999
3.413714 1.7476749
3.414714 1.7507393
3.415714 1.7537534000000001
3.416714 1.7567167000000001
3.417714 1.7596282
3.418714 1.7624874
3.419714 1.7652942
3.420714 1.7680489000000001
3.421714 1.7707515999999999
3.422714 1.7734021
3.423714 1.7759999
3.424714 1.7785443
3.425714 1.7810345
3.426714 1.7834703
3.427714 1.7858513
3.428714 1.7881772
3.429714 1.7904475
3.430714 1.7926617999999999
3.431714 1.7948193000000001
3.432714 1.79692
3.433714 1.7989641
3.434714 1.8009517
3.435714 1.8028826000000002
3.436714 1.8047558
3.437714 1.8065706000000001
3.438714 1.8083259
3.439714 1.8100216999999998
3.440714 1.8116575
3.441714 1.8132333
3.442714 1.8147491000000002
3.443714 1.8162044
3.444714 1.8175988
3.445714 1.8189317999999999
3.446714 1.8202037
3.447714 1.8214138000000002
3.448714 1.8225621
3.449714 1.8236479
3.450714 1.8246701
3.451714 1.8256279
3.452714 1.826521
3.453714 1.8273495
3.454714 1.8281138
3.455714 1.8288138999999999
3.456714 1.8294498
3.457714 1.8300209
3.458714 1.8305266
3.459714 1.8309665999999998
3.460714 1.83134
3.461714 1.8316466
3.462714 1.8318856000000001
3.463714 1.8320564000000001
3.464714 1.8321585000000002
3.465714 1.8321915000000002
3.466714 1.8321553000000002
3.467714 1.8320505
3.468714 1.8318770000000002
3.469714 1.8316347
3.470714 1.8313229
3.471714 1.8309411000000002
3.472714 1.8304883
3.473714 1.8299640999999998
3.474714 1.8293681
3.475714 1.8286997
3.476714 1.8279588
3.477714 1.8271448
3.478714 1.8262576
3.479714 1.8252976
3.480714 1.8242648
3.481714 1.8231590999999998
3.482714 1.8219802999999999
3.483714 1.8207274
3.484714 1.8194001000000002
3.485714 1.8179975000000002
3.486714 1.8165190000000002
3.487714 1.8149644
3.488714 1.8133333
3.489714 1.8116256000000002
3.490714 1.8098409999999998
3.491714 1.8079794999999999
3.492714 1.8060407
3.493714 1.8040244
3.494714 1.8019306999999998
3.495714 1.7997595000000002
3.496714 1.7975101
3.497714 1.795182
3.498714 1.7927745
3.499714 1.7902872
3.500714 1.7877200999999998
3.501714 1.7850728999999999
3.502714 1.7823456000000002
3.503714 1.779538
3.504714 1.7766494000000002
3.505714 1.7736796
3.506714 1.7706282
3.507714 1.7674951
3.508714 1.7642802
3.509714 1.7609831
3.510714 1.7576035
3.511714 1.7541404999999999
3.512714 1.7505937999999999
3.513714 1.7469635000000001
3.514714 1.7432494
3.515714 1.7394517000000003
3.516714 1.7355703
3.517714 1.7316047
3.518714 1.7275546
3.519714 1.7234195
3.520714 1.7191991
3.521714 1.7148934
3.522714 1.7105022
3.523714 1.7060252000000002
3.524714 1.7014616999999999
3.525714 1.6968113999999999
3.526714 1.692074
3.527714 1.6872497
3.528714 1.6823385
3.529714 1.6773403
3.530714 1.6722547
3.531714 1.6670812
3.532714 1.6618192
3.533714 1.6564686
3.534714 1.6510295000000001
3.535714 1.6455021
3.536714 1.6398862
3.537714 1.6341815
3.538714 1.6283873
3.539714 1.6225033999999998
3.540714 1.6165296
3.541714 1.6104654999999999
3.542714 1.6043117
3.543714 1.598068
3.544714 1.5917337
3.545714 1.5853085
3.546714 1.5787921999999999
3.547714 1.5721848
3.548714 1.5654866
3.549714 1.5586976000000001
3.550714 1.5518176
3.551714 1.5448458999999999
3.552714 1.537782
3.553714 1.5306256
3.554714 1.5233764
3.555714 1.5160346999999998
3.556714 1.5086007000000001
3.557714 1.5010744
3.558714 1.4934555999999999
3.559714 1.4857437
3.560714 1.4779385
3.561714 1.4700403
3.562714 1.4620491
3.563714 1.4539652
3.564714 1.4457881000000001
3.565714 1.4375172
3.566714 1.4291521999999999
3.567714 1.420693
3.568714 1.4121398
3.569714 1.4034931
3.570714 1.3947529
3.571714 1.3859191
3.572714 1.3769911
3.573714 1.3679683
3.574714 1.3588507
3.575714 1.3496385
3.576714 1.3403322
3.577714 1.3309318
3.578714 1.3214369
3.579714 1.3118473
3.580714 1.3021624
3.581714 1.2923821
3.582714 1.2825067
3.583714 1.2725366
3.584714 1.2624719
3.585714 1.2523121
3.586714 1.2420569
3.587714 1.231706
3.588714 1.22126
3.589714 1.2107193
3.590714 1.2000849
3.591714 1.1893566
3.592714 1.178534
3.593714 1.1676164
3.594714 1.1566033999999998
3.595714 1.1454946000000001
3.596714 1.1342906
3.597714 1.1229916
3.598714 1.1115975
3.599714 1.1001081
3.600714 1.0885232999999999
3.601714 1.0768433000000002
3.602714 1.0650688
3.603714 1.0532004
3.604714 1.0412385
3.605714 1.0291827999999998
3.606714 1.0170324
3.607714 1.0047865
3.608714 0.9924449
3.609714 0.98000811
3.610714 0.9674771699999999
3.611714 0.95485272
3.612714 0.94213504
3.613714 0.92932396
3.614714 0.91641927
3.615714 0.90342127
3.616714 0.89033041
3.617714 0.8771467999999999
3.618714 0.86387033
3.619714 0.85050026
3.620714 0.8370358499999999
3.621714 0.8234769100000001
3.622714 0.809824
3.623714 0.79607833
3.624714 0.78224102
3.625714 0.7683126299999999
3.626714 0.75429305
3.627714 0.74018189
3.628714 0.72597875
3.629714 0.7116837
3.630714 0.69729709
3.631714 0.6828192599999999
3.632714 0.6682502100000001
3.633714 0.6535896999999999
3.634714 0.63883779
3.635714 0.6239949699999999
3.636714 0.60906233
3.637714 0.59404103
3.638714 0.5789317199999999
3.639714 0.56373426
3.640714 0.54844795
3.641714 0.53307191
3.642714 0.5176058499999999
3.643714 0.50205006
3.644714 0.48640538000000005
3.645714 0.47067259
3.646714 0.45485231000000004
3.647714 0.43894472000000007
3.648714 0.42295023
3.649714 0.40686955
3.650714 0.39070356
3.651714 0.37445284
3.652714 0.3581174
3.653714 0.34169664
3.654714 0.32518983
3.655714 0.30859653
3.656714 0.29191715
3.657714 0.27515285
3.658714 0.25830504
3.659714 0.24137466999999999
3.660714 0.22436198999999998
3.661714 0.20726698
3.662714 0.19008965
3.663714 0.17283045
3.664714 0.15548986
3.665714 0.13806815
3.666714 0.12056526
3.667714 0.10298077
3.668714 0.085314561
3.669714 0.067567267
3.670714 0.049740308999999996
3.671714 0.03183549
3.672714 0.013854078
3.673714 -0.0042035139
3.674714 -0.022337612
3.675714 -0.040548749
3.676714 -0.058837049
3.677714 -0.077202066
3.678714 -0.095643121
3.679714 -0.11415971000000001
3.680714 -0.13275152
3.681714 -0.15141838999999999
3.682714 -0.17015981
3.683714 -0.18897458
3.684714 -0.2078613
3.685714 -0.22681868
3.686714 -0.24584625
3.687714 -0.26494442
3.688714 -0.28411397
3.689714 -0.30335536999999996
3.690714 -0.32266831999999995
3.691714 -0.34205173
3.692714 -0.36150429
3.693714 -0.38102485999999997
3.694714 -0.40061287999999995
3.695714 -0.42026779000000003
3.696714 -0.43998891
3.697714 -0.4597751
3.698714 -0.47962520999999997
3.699714 -0.49953875000000003
3.700714 -0.5195158099999999
3.701714 -0.53955689
3.702714 -0.55966238
3.703714 -0.57983175
3.704714 -0.60006371
3.705714 -0.62035662
3.706714 -0.64070905
3.707714 -0.66112028
3.708714 -0.6815902
3.709714 -0.70211859
3.710714 -0.72270492
3.711714 -0.74334834
3.712714 -0.76404801
3.713714 -0.7848035499999999
3.714714 -0.8056148000000001
3.715714 -0.8264818199999999
3.716714 -0.84740398
3.717714 -0.8683799799999999
3.718714 -0.88940822
3.719714 -0.91048721
3.720714 -0.9316160299999999
3.721714 -0.9527945899999999
3.722714 -0.97402297
3.723714 -0.99530099
3.724714 -1.0166279999999999
3.725714 -1.0380031
3.726714 -1.059425
3.727714 -1.0808929
3.728714 -1.1024063000000002
3.729714 -1.1239646
3.730714 -1.1455666
3.731714 -1.1672111
3.732714 -1.1888968
3.733714 -1.210623
3.734714 -1.2323894
3.735714 -1.2541959
3.736714 -1.2760425
3.737714 -1.2979285
3.738714 -1.3198527999999998
3.739714 -1.341814
3.740714 -1.363811
3.741714 -1.3858428
3.742714 -1.4079085999999998
3.743714 -1.4300075
3.744714 -1.4521386
3.745714 -1.4743007000000001
3.746714 -1.4964932
3.747714 -1.5187155
3.748714 -1.5409674
3.749714 -1.5632481999999999
3.750714 -1.5855573
3.751714 -1.6078936
3.752714 -1.6302556
3.753714 -1.6526421999999998
3.754714 -1.6750522
3.755714 -1.697485
3.756714 -1.7199397
3.757714 -1.7424153000000002
3.758714 -1.7649112000000002
3.759714 -1.7874263000000001
3.760714 -1.8099599000000002
3.761714 -1.8325111
3.762714 -1.8550794999999998
3.763714 -1.877664
3.764714 -1.9002637
3.765714 -1.9228770999999998
3.766714 -1.9455034
3.767714 -1.9681412999999999
3.768714 -1.9907899
3.769714 -2.0134483000000003
3.770714 -2.0361157000000003
3.771714 -2.0587914
3.772714 -2.0814741000000003
3.773714 -2.1041628
3.774714 -2.1268565
3.775714 -2.1495545000000003
3.776714 -2.1722558999999997
3.777714 -2.1949597
3.778714 -2.2176646
3.779714 -2.2403697
3.780714 -2.2630738
3.781714 -2.2857759
3.782714 -2.3084749
3.783714 -2.3311697
3.784714 -2.3538593
3.785714 -2.3765426
3.786714 -2.3992188000000003
3.787714 -2.421887
3.788714 -2.4445467
3.789714 -2.4671966
3.790714 -2.4898358
3.791714 -2.512463
3.792714 -2.5350770000000002
3.793714 -2.5576767
3.794714 -2.5802605
3.795714 -2.6028275
3.796714 -2.6253765
3.797714 -2.6479065
3.798714 -2.6704163999999997
3.799714 -2.6929056
3.800714 -2.7153734
3.801714 -2.737819
3.802714 -2.7602416
3.803714 -2.7826393
3.804714 -2.805011
3.805714 -2.8273549
3.806714 -2.8496698
3.807714 -2.8719543
3.808714 -2.8942075000000003
3.809714 -2.9164284
3.810714 -2.9386161
3.811714 -2.9607695
3.812714 -2.9828878
3.813714 -3.0049702000000003
3.814714 -3.0270159000000003
3.815714 -3.0490238
3.816714 -3.0709922
3.817714 -3.0929197
3.818714 -3.1148043
3.819714 -3.1366445
3.820714 -3.1584397
3.821714 -3.1801893999999997
3.822714 -3.2018926000000003
3.823714 -3.2235485
3.824714 -3.2451555
3.825714 -3.2667127
3.826714 -3.2882190999999996
3.827714 -3.3096738
3.828714 -3.3310755999999997
3.829714 -3.3524230000000004
3.830714 -3.3737145
3.831714 -3.3949478999999996
3.832714 -3.4161221
3.833714 -3.437236
3.834714 -3.4582890999999996
3.835714 -3.4792802999999997
3.836714 -3.5002093999999997
3.837714 -3.5210744000000003
3.838714 -3.5418741
3.839714 -3.5626069000000005
3.840714 -3.5832718
3.841714 -3.6038677999999997
3.842714 -3.6243942000000002
3.843714 -3.644849
3.844714 -3.6652308000000002
3.845714 -3.6855385
3.846714 -3.7057705000000003
3.847714 -3.7259265999999998
3.848714 -3.7460058999999997
3.849714 -3.7660069999999997
3.850714 -3.7859287
3.851714 -3.8057692
3.852714 -3.8255271
3.853714 -3.8452011
3.854714 -3.8647909
3.855714 -3.8842956999999996
3.856714 -3.9037141999999996
3.857714 -3.9230447
3.858714 -3.9422851000000003
3.859714 -3.9614342
3.860714 -3.9804906
3.861714 -3.9994538000000004
3.862714 -4.0183228
3.863714 -4.0370964
3.864714 -4.0557731
3.865714 -4.0743519
3.866714 -4.0928312
3.867714 -4.111211
3.868714 -4.1294903000000005
3.869714 -4.147667800000001
3.870714 -4.1657414
3.871714 -4.183709599999999
3.872714 -4.2015702
3.873714 -4.2193223
3.874714 -4.2369653
3.875714 -4.2544983
3.876714 -4.2719208
3.877714 -4.2892314
3.878714 -4.3064293
3.879714 -4.3235127
3.880714 -4.3404803
3.881714 -4.3573312
3.882714 -4.3740641
3.883714 -4.3906774
3.884714 -4.4071693000000005
3.885714 -4.4235375
3.886714 -4.439780900000001
3.887714 -4.4558991
3.888714 -4.4718921
3.889714 -4.4877595999999995
3.890714 -4.5035008
3.891714 -4.5191143
3.892714 -4.5345984
3.893714 -4.5499511
3.894714 -4.5651708
3.895714 -4.580256299999999
3.896714 -4.5952067
3.897714 -4.6100192
3.898714 -4.6246927
3.899714 -4.6392261999999995
3.900714 -4.6536196
3.901714 -4.6678726
3.902714 -4.6819851
3.903714 -4.6959568
3.904714 -4.7097858
3.905714 -4.723470300000001
3.906714 -4.737008
3.907714 -4.7503974
3.908714 -4.7636370999999995
3.909714 -4.7767255
3.910714 -4.789662
3.911714 -4.8024453000000005
3.912714 -4.8150748
3.913714 -4.8275497000000005
3.914714 -4.8398696
3.915714 -4.8520342
3.916714 -4.8640426
3.917714 -4.8758931
3.918714 -4.8875839
3.919714 -4.8991121
3.920714 -4.910476500000001
3.921714 -4.9216755
3.922714 -4.9327087
3.923714 -4.9435753
3.924714 -4.9542751
3.925714 -4.9648073
3.926714 -4.975171
3.927714 -4.9853664
3.928714 -4.9953923
3.929714 -5.0052475
3.930714 -5.0149303
3.931714 -5.0244387
3.932714 -5.0337706
3.933714 -5.0429247
3.934714 -5.0519001
3.935714 -5.0606962
3.936714 -5.0693125
3.937714 -5.0777487
3.938714 -5.0860036
3.939714 -5.0940767
3.940714 -5.1019676
3.941714 -5.1096756
3.942714 -5.1171992
3.943714 -5.1245369
3.944714 -5.1316869
3.945714 -5.1386472
3.946714 -5.145416399999999
3.947714 -5.1519942
3.948714 -5.15838
3.949714 -5.1645733
3.950714 -5.1705737
3.951714 -5.1763803
3.952714 -5.1819928
3.953714 -5.1874104999999995
3.954714 -5.1926319
3.955714 -5.1976558
3.956714 -5.2024808
3.957714 -5.2071046
3.958714 -5.211526200000001
3.959714 -5.2157443
3.960714 -5.2197587
3.961714 -5.2235693
3.962714 -5.2271761
3.963714 -5.2305788
3.964714 -5.2337766
3.965714 -5.2367684
3.966714 -5.2395534
3.967714 -5.2421309
3.968714 -5.2444998
3.969714 -5.2466586
3.970714 -5.2486058
3.971714 -5.2503396
3.972714 -5.2518598999999995
3.973714 -5.253166
3.974714 -5.2542586
3.975714 -5.2551378
3.976714 -5.2558023
3.977714 -5.2562509
3.978714 -5.2564817999999995
3.979714 -5.256493799999999
3.980714 -5.2562866
3.981714 -5.2558601000000005
3.982714 -5.2552134
3.983714 -5.2543454
3.984714 -5.253254999999999
3.985714 -5.2519415
3.986714 -5.2504044
3.987714 -5.2486442
3.988714 -5.2466609
3.989714 -5.244454
3.990714 -5.242022100000001
3.991714 -5.239363
3.992714 -5.236475899999999
3.993714 -5.2333608
3.994714 -5.230018100000001
3.995714 -5.226447800000001
3.996714 -5.2226488
3.997714 -5.2186191
3.998714 -5.214357700000001
3.999714 -5.2098639
4.000714 -5.205138
4.001714 -5.2001808
4.002714 -5.1949917999999995
4.003714 -5.1895704
4.004714 -5.1839147
4.005714 -5.1780231
4.006714 -5.171895800000001
4.007714 -5.1655333
4.008714 -5.1589366
4.009714 -5.152105199999999
4.010714 -5.1450372
4.011714 -5.1377311
4.012714 -5.1301856
4.013714 -5.1224008
4.014714 -5.1143777
4.015714 -5.1061172
4.016714 -5.097619099999999
4.017715 -5.0888821
4.018714 -5.0799049
4.019714 -5.0706863
4.020714 -5.061226
4.021714 -5.0515246
4.022714 -5.0415821
4.023714 -5.0313983
4.024714 -5.0209719999999995
4.025714 -5.0103016
4.026714 -4.9993869
4.027714 -4.9882285
4.028714 -4.9768284000000005
4.029714 -4.9651876
4.030715 -4.9533046999999994
4.031714 -4.9411777
4.032714 -4.9288046
4.033714 -4.916184400000001
4.034714 -4.9033184
4.035714 -4.8902072
4.036714 -4.8768524
4.037714 -4.8632529
4.038714 -4.8494074
4.039714 -4.8353154
4.040714 -4.8209772
4.041714 -4.8063941
4.042714 -4.7915678
4.043715 -4.7764972000000006
4.044714 -4.7611807
4.045714 -4.7456164
4.046714 -4.7298033
4.047714 -4.7137421
4.048714 -4.6974346
4.049714 -4.6808828
4.050714 -4.6640866
4.051714 -4.6470448
4.052714 -4.6297561
4.053714 -4.6122193
4.054714 -4.5944355
4.055714 -4.5764059
4.056714 -4.5581307
4.057714 -4.539609700000001
4.058714 -4.520841300000001
4.059714 -4.5018241
4.060714 -4.4825584
4.061714 -4.4630468
4.062714 -4.4432916
4.063715 -4.4232935
4.064714 -4.4030521
4.065714 -4.3825652
4.066714 -4.3618318
4.067714 -4.3408521
4.068714 -4.3196276
4.069714 -4.2981591
4.070714 -4.2764473999999995
4.071714 -4.2544913
4.072714 -4.2322904
4.073714 -4.2098448
4.074714 -4.187155499999999
4.075714 -4.1642245
4.076715 -4.1410523999999995
4.077714 -4.1176401
4.078714 -4.093986
4.079714 -4.0700883
4.080714 -4.0459469
4.081714 -4.021562599999999
4.082714 -3.9969373000000004
4.083714 -3.9720725
4.084714 -3.9469684999999997
4.085714 -3.9216254
4.086714 -3.8960426999999997
4.087714 -3.8702205000000003
4.088714 -3.8441606000000004
4.089714 -3.8178641
4.090714 -3.7913319000000003
4.091714 -3.7645638000000003
4.092714 -3.7375588
4.093714 -3.7103165000000002
4.094714 -3.6828380000000003
4.095714 -3.6551256
4.096714 -3.6271807000000003
4.097714 -3.5990047999999994
4.098714 -3.5705972000000004
4.099714 -3.5419576
4.100714 -3.5130847
4.101714 -3.4839794
4.102714 -3.4546427
4.103714 -3.4250755
4.104714 -3.3952788
4.105714 -3.3652525000000004
4.106714 -3.334998
4.107714 -3.3045162
4.108714 -3.2738085999999997
4.109715 -3.2428771000000003
4.110714 -3.2117225
4.111714 -3.1803440000000003
4.112714 -3.1487412999999997
4.113714 -3.1169138999999997
4.114714 -3.0848624
4.115714 -3.0525886
4.116714 -3.0200943000000002
4.117714 -2.9873818
4.118714 -2.9544517
4.119714 -2.9213050000000003
4.120714 -2.8879426
4.121714 -2.8543659999999997
4.122715 -2.8205762
4.123714 -2.7865732
4.124714 -2.7523565999999997
4.125714 -2.7179262
4.126714 -2.6832819
4.127714 -2.6484247
4.128714 -2.6133571
4.129714 -2.5780819
4.130714 -2.542601
4.131714 -2.5069147
4.132714 -2.4710234
4.133714 -2.4349272
4.134714 -2.3986273999999996
4.135714 -2.3621261000000002
4.136714 -2.325424
4.137714 -2.2885211
4.138714 -2.2514164
4.139714 -2.2141106
4.140714 -2.1766055
4.141714 -2.1389043
4.142715 -2.1010103
4.143714 -2.0629257
4.144714 -2.0246509
4.145714 -1.9861856
4.146714 -1.94753
4.147714 -1.9086847
4.148714 -1.8696519000000003
4.149714 -1.8304328
4.150714 -1.7910279
4.151714 -1.7514374
4.152714 -1.7116617
4.153714 -1.6717035000000002
4.154714 -1.6315661
4.155715 -1.5912529000000002
4.156714 -1.5507658
4.157714 -1.5101046
4.158714 -1.4692681
4.159714 -1.4282553999999998
4.160714 -1.3870677
4.161714 -1.3457075
4.162714 -1.3041778
4.163714 -1.2624800999999999
4.164714 -1.2206155
4.165714 -1.1785844
4.166714 -1.1363888
4.167714 -1.0940312
4.168715 -1.0515148
4.169714 -1.0088417
4.170714 -0.9660122
4.171714 -0.92302514
4.172714 -0.87987985
4.173714 -0.83657773
4.174714 -0.79312194
4.175714 -0.74951602
4.176714 -0.70576277
4.177714 -0.66186325
4.178714 -0.61781779
4.179714 -0.573627
4.180714 -0.52929264
4.181714 -0.48481743
4.182714 -0.44020345
4.183714 -0.39545177
4.184714 -0.3505622
4.185714 -0.30553509
4.186714 -0.26037171
4.187714 -0.21507542
4.188715 -0.16965067
4.189714 -0.124101
4.190714 -0.078427762
4.191714 -0.032630432
4.192714 0.01329189
4.193714 0.059338642
4.194714 0.10550785
4.195714 0.15179635
4.196714 0.19820153
4.197714 0.24472179000000002
4.198714 0.29135616000000003
4.199714 0.33810315999999996
4.200714 0.38495944000000004
4.201715 0.43192105000000003
4.202714 0.47898460000000004
4.203714 0.52614934
4.204714 0.57341629
4.205714 0.62078713
4.206714 0.66826185
4.207714 0.71583823
4.208714 0.7635124
4.209714 0.81128031
4.210714 0.8591392099999999
4.211714 0.9070873300000001
4.212714 0.9551231699999999
4.213714 1.0032439
4.214714 1.0514461
4.215714 1.0997275000000002
4.216714 1.148087
4.217714 1.1965254
4.218714 1.2450439
4.219714 1.293642
4.220714 1.3423167
4.221714 1.3910636
4.222714 1.4398782
4.223714 1.4887576
4.224714 1.5377006
4.225714 1.5867064
4.226714 1.6357732999999999
4.227714 1.6848991
4.228714 1.7340813
4.229714 1.7833183999999997
4.230714 1.8326106000000002
4.231714 1.8819582000000001
4.232714 1.9313604000000002
4.233714 1.9808139999999999
4.234715 2.0303136
4.235714 2.0798538
4.236714 2.1294313
4.237714 2.1790454
4.238714 2.2286965999999997
4.239714 2.2783849
4.240714 2.3281084
4.241714 2.3778642
4.242714 2.4276495
4.243714 2.4774626
4.244714 2.5273032
4.245714 2.5771698
4.246714 2.6270593
4.247715 2.6769675
4.248714 2.7268903
4.249714 2.7768252
4.250714 2.8267719000000002
4.251714 2.876731
4.252714 2.9267026
4.253714 2.9766846
4.254714 3.0266736
4.255714 3.0766651
4.256714 3.1266555
4.257714 3.1766433
4.258714 3.2266274
4.259714 3.2766059
4.260714 3.3265766
4.261714 3.3765357000000003
4.262714 3.426481
4.263714 3.4764111
4.264714 3.5263263000000005
4.265714 3.5762262000000002
4.266714 3.6261096999999998
4.267715 3.6759734
4.268714 3.725813
4.269714 3.7756238
4.270714 3.8254041
4.271714 3.8751528
4.272714 3.924869
4.273714 3.9745517
4.274714 4.0241979
4.275714 4.0738042000000005
4.276714 4.1233677
4.277714 4.1728873
4.278714 4.222362100000001
4.279714 4.2717908
4.280715 4.321171
4.281714 4.370499
4.282714 4.4197712
4.283714 4.4689856
4.284714 4.5181416
4.285714 4.5672391
4.286714 4.616276500000001
4.287714 4.6652518
4.288714 4.7141608
4.289714 4.762999300000001
4.290714 4.8117649
4.291714 4.8604555000000005
4.292714 4.9090706
4.293715 4.957608899999999
4.294714 5.006067799999999
4.295714 5.0544444
4.296714 5.1027365
4.297714 5.1509429
4.298714 5.1990636
4.299714 5.247097500000001
4.300714 5.2950416
4.301714 5.3428918
4.302714 5.3906433
4.303714 5.4382931
4.304714 5.4858394
4.305714 5.5332821
4.306714 5.5806208
4.307714 5.6278545
4.308714 5.6749806
4.309714 5.7219967
4.310714 5.7689007
4.311714 5.815691500000001
4.312714 5.8623679
4.313715 5.9089269
4.314714 5.9553646
4.315714 6.0016762
4.316714 6.047858300000001
4.317714 6.0939096
4.318714 6.1398301
4.319714 6.1856207
4.320714 6.2312807999999995
4.321714 6.2768079000000006
4.322714 6.3221983999999996
4.323714 6.367448
4.324714 6.4125559999999995
4.325714 6.4575203
4.326715 6.5023392
4.327714 6.5470106999999995
4.328714 6.5915316
4.329714 6.6358991000000005
4.330714 6.6801123
4.331714 6.7241706
4.332714 6.7680731
4.333714 6.8118191999999995
4.334714 6.8554059
4.335714 6.8988286
4.336714 6.9420844
4.337714 6.985169600000001
4.338714 7.0280835
4.339714 7.0708252
4.340714 7.1133934
4.341714 7.1557865
4.342714 7.1980029000000005
4.343714 7.240042100000001
4.344714 7.2819024
4.345714 7.3235832
4.346714 7.365082200000001
4.347714 7.4063949000000004
4.348714 7.447517700000001
4.349714 7.488447400000001
4.350714 7.529182
4.351714 7.5697213
4.352714 7.6100647
4.353714 7.6502129000000005
4.354714 7.6901644000000005
4.355714 7.7299178
4.356714 7.769469900000001
4.357714 7.8088194
4.358714 7.847964
4.359715 7.8869008
4.360714 7.9256259
4.361714 7.964135
4.362714 8.0024257
4.363714 8.0404982
4.364714 8.078353100000001
4.365714 8.115992
4.366714 8.1534147
4.367714 8.1906192
4.368714 8.2276024
4.369714 8.2643606
4.370714 8.3008923
4.371714 8.3371952
4.372715 8.373267199999999
4.373714 8.409105199999999
4.374714 8.4447056
4.375714 8.4800668
4.376714 8.515189600000001
4.377714 8.5500762
4.378714 8.5847273
4.379714 8.6191423
4.380714 8.6533189
4.381714 8.6872518
4.382714 8.7209366
4.383714 8.7543711
4.384714 8.7875538
4.385714 8.8204846
4.386714 8.8531621
4.387714 8.885584
4.388714 8.9177497
4.389714 8.949658300000001
4.390714 8.9813121
4.391714 9.0127118
4.392715 9.0438567
4.393714 9.074742299999999
4.394714 9.1053635
4.395714 9.1357149
4.396714 9.1657951
4.397714 9.1956042
4.398714 9.2251442
4.399714 9.2544153
4.400714 9.2834167
4.401714 9.3121462
4.402714 9.340602200000001
4.403714 9.368784
4.404714 9.3966924
4.405715 9.4243258
4.406714 9.4516806
4.407714 9.478753099999999
4.408714 9.505538600000001
4.409714 9.5320351
4.410714 9.5582455
4.411714 9.5841721
4.412714 9.6098177
4.413714 9.6351817
4.414714 9.6602604
4.415714 9.6850492
4.416714 9.709545199999999
4.417714 9.7337477
4.418715 9.7576573
4.419714 9.7812735
4.420714 9.8045938
4.421714 9.8276153
4.422714 9.8503366
4.423714 9.8727599
4.424714 9.8948874
4.425714 9.9167213
4.426714 9.9382594
4.427714 9.959498
4.428714 9.9804312
4.429714 10.00105
4.430714 10.021370000000001
4.431714 10.041369999999999
4.432714 10.06108
4.433714 10.08047
4.434714 10.09956
4.435714 10.11835
4.436714 10.13682
4.437714 10.15499
4.438715 10.172839999999999
4.439714 10.19039
4.440714 10.20762
4.441714 10.22454
4.442714 10.24114
4.443714 10.25741
4.444714 10.27337
4.445714 10.28902
4.446714 10.304359999999999
4.447714 10.31939
4.448714 10.3341
4.449714 10.34849
4.450714 10.36256
4.451715 10.37631
4.452714 10.38973
4.453714 10.40284
4.454714 10.41562
4.455714 10.428080000000001
4.456714 10.44021
4.457714 10.45202
4.458714 10.46351
4.459714 10.47469
4.460714 10.48555
4.461714 10.496089999999999
4.462714 10.5063
4.463714 10.516169999999999
4.464714 10.52571
4.465714 10.534930000000001
4.466714 10.54382
4.467714 10.55238
4.468714 10.56062
4.469714 10.56854
4.470714 10.576130000000001
4.471714 10.58339
4.472714 10.59033
4.473714 10.59694
4.474714 10.603219999999999
4.475714 10.609169999999999
4.476714 10.61478
4.477714 10.62006
4.478714 10.625020000000001
4.479714 10.62964
4.480714 10.63395
4.481714 10.637929999999999
4.482714 10.641580000000001
4.483714 10.6449
4.484715 10.64789
4.485714 10.65055
4.486714 10.652880000000001
4.487714 10.654869999999999
4.488714 10.65654
4.489714 10.65788
4.490714 10.65889
4.491714 10.65957
4.492714 10.65993
4.493714 10.65996
4.494714 10.65966
4.495714 10.659040000000001
4.496714 10.65808
4.497715 10.656780000000001
4.498714 10.655149999999999
4.499714 10.6532
4.500714 10.65092
4.501714 10.64831
4.502714 10.64539
4.503714 10.64214
4.504714 10.63856
4.505714 10.63466
4.506714 10.63043
4.507714 10.625869999999999
4.508714 10.620989999999999
4.509714 10.61577
4.510714 10.61023
4.511714 10.60436
4.512714 10.59817
4.513714 10.59166
4.514714 10.58484
4.515714 10.5777
4.516714 10.57024
4.517715 10.56245
4.518714 10.55434
4.519714 10.54591
4.520714 10.53715
4.521714 10.52806
4.522714 10.51866
4.523714 10.508939999999999
4.524714 10.498899999999999
4.525714 10.48855
4.526714 10.477889999999999
4.527714 10.46692
4.528714 10.455639999999999
4.529714 10.444040000000001
4.530715 10.43213
4.531714 10.41989
4.532714 10.40734
4.533714 10.39447
4.534714 10.38129
4.535714 10.3678
4.536714 10.354
4.537714 10.33991
4.538714 10.32551
4.539714 10.31081
4.540714 10.2958
4.541714 10.28049
4.542714 10.26487
4.543715 10.248930000000001
4.544714 10.23269
4.545714 10.21614
4.546714 10.19929
4.547714 10.18214
4.548714 10.1647
4.549714 10.14696
4.550714 10.12894
4.551714 10.110619999999999
4.552714 10.09201
4.553714 10.07311
4.554714 10.05391
4.555714 10.0344
4.556714 10.01461
4.557714 9.9945173
4.558714 9.974138400000001
4.559714 9.9534772
4.560714 9.9325359
4.561714 9.9113151
4.562714 9.8898128
4.563715 9.868027999999999
4.564714 9.8459587
4.565714 9.8236054
4.566714 9.8009683
4.567714 9.7780481
4.568714 9.754847
4.569714 9.7313665
4.570714 9.7076118
4.571714 9.6835881
4.572714 9.6592985
4.573714 9.6347436
4.574714 9.6099235
4.575714 9.5848359
4.576715 9.559477900000001
4.577714 9.5338494
4.578714 9.5079519
4.579714 9.481788400000001
4.580714 9.4553627
4.581714 9.428677
4.582714 9.4017334
4.583714 9.374535100000001
4.584714 9.3470842
4.585714 9.3193814
4.586714 9.2914283
4.587714 9.2632234
4.588714 9.2347652
4.589714 9.2060529
4.590714 9.177088699999999
4.591714 9.147874999999999
4.592714 9.1184169
4.593714 9.0887181
4.594714 9.0587817
4.595714 9.0286084
4.596714 8.9981981
4.597714 8.9675508
4.598714 8.9366674
4.599714 8.9055486
4.600714 8.874194300000001
4.601714 8.8426061
4.602714 8.8107854
4.603714 8.7787353
4.604714 8.7464601
4.605714 8.7139629
4.606714 8.6812481
4.607714 8.6483166
4.608714 8.6151667
4.609715 8.5817985
4.610714 8.5482106
4.611714 8.5144043
4.612714 8.4803812
4.613714 8.4461451
4.614714 8.411698
4.615714 8.377043200000001
4.616714 8.342182600000001
4.617714 8.3071195
4.618714 8.2718566
4.619714 8.2363963
4.620714 8.2007393
4.621714 8.1648842
4.622715 8.1288293
4.623714 8.0925755
4.624714 8.0561243
4.625714 8.0194794
4.626714 7.9826459000000005
4.627714 7.9456277
4.628714 7.9084277
4.629714 7.871046700000001
4.630714 7.8334852999999995
4.631714 7.7957444
4.632714 7.7578254
4.633714 7.7197291
4.634714 7.6814562
4.635714 7.643006
4.636714 7.6043792
4.637714 7.5655795999999995
4.638714 7.5266123
4.639714 7.4874833
4.640714 7.4481957
4.641714 7.4087501
4.642715 7.3691458
4.643714 7.329382
4.644714 7.289458799999999
4.645714 7.249377699999999
4.646714 7.209141600000001
4.647714 7.1687534
4.648714 7.1282156
4.649714 7.0875302
4.650714 7.046699500000001
4.651714 7.0057273
4.652714 6.964617200000001
4.653714 6.9233716
4.654714 6.8819918
4.655715 6.8404755999999995
4.656714 6.7988217
4.657714 6.757030599999999
4.658714 6.7151055
4.659714 6.6730492
4.660714 6.630867
4.661714 6.5885626
4.662714 6.5461382
4.663714 6.5035947
4.664714 6.4609334
4.665714 6.4181559
4.666714 6.3752636
4.667714 6.332258100000001
4.668715 6.2891409
4.669714 6.2459119
4.670714 6.2025733
4.671714 6.1591279
4.672714 6.1155792
4.673714 6.0719311
4.674714 6.0281864999999994
4.675714 5.9843473000000005
4.676714 5.9404135
4.677714 5.8963846
4.678714 5.8522612
4.679714 5.808045
4.680714 5.7637386
4.681714 5.7193462
4.682714 5.6748707000000005
4.683714 5.630315100000001
4.684714 5.5856816
4.685714 5.540972200000001
4.686714 5.4961879
4.687714 5.4513302
4.688715 5.4063998
4.689714 5.3613972
4.690714 5.3163227
4.691714 5.2711777
4.692714 5.2259646
4.693714 5.1806882
4.694714 5.1353529
4.695714 5.0899624999999995
4.696714 5.044518399999999
4.697714 4.9990218
4.698714 4.953471899999999
4.699714 4.907869499999999
4.700714 4.8622160999999995
4.701715 4.8165139
4.702714 4.770765099999999
4.703714 4.7249716
4.704714 4.6791349
4.705714 4.6332579
4.706714 4.5873437
4.707714 4.5413967
4.708714 4.4954196
4.709714 4.449413
4.710714 4.4033766000000005
4.711714 4.3573093
4.712714 4.311210699999999
4.713714 4.2650834
4.714714 4.2189315
4.715714 4.1727591
4.716714 4.1265704
4.717714 4.0803667
4.718714 4.0341493
4.719714 3.9879188
4.720714 3.9416764
4.721714 3.8954251
4.722714 3.8491663000000003
4.723714 3.8029008
4.724714 3.7566289000000004
4.725714 3.7103511
4.726714 3.6640696
4.727714 3.6177885
4.728714 3.5715126
4.729714 3.5252467000000003
4.730714 3.4789924
4.731714 3.4327488
4.732714 3.3865146
4.733714 3.3402894
4.734715 3.2940742000000003
4.735714 3.247872
4.736714 3.2016866
4.737714 3.1555201999999998
4.738714 3.1093748
4.739714 3.063252
4.740714 3.0171545
4.741714 2.9710859
4.742714 2.9250493
4.743714 2.8790461
4.744714 2.8330756
4.745714 2.7871357
4.746714 2.7412248999999997
4.747715 2.6953448
4.748714 2.6494993
4.749714 2.6036942
4.750714 2.5579339
4.751714 2.5122207
4.752714 2.4665554999999997
4.753714 2.4209388
4.754714 2.3753713999999997
4.755714 2.3298549
4.756714 2.2843901
4.757714 2.2389771
4.758714 2.1936155999999998
4.759714 2.1483058
4.760714 2.1030501999999998
4.761714 2.057853
4.762714 2.0127197999999997
4.763714 1.9676554999999998
4.764714 1.9226622
4.765714 1.8777393
4.766714 1.8328845999999999
4.767715 1.7880965
4.768714 1.7433751000000002
4.769714 1.6987218
4.770714 1.6541382
4.771714 1.6096268
4.772714 1.56519
4.773714 1.5208312
4.774714 1.4765543
4.775714 1.4323637
4.776714 1.3882626
4.777714 1.3442521
4.778714 1.3003304
4.779714 1.2564946000000001
4.780715 1.2127426000000001
4.781714 1.1690742
4.782714 1.1254922
4.783714 1.082
4.784714 1.038602
4.785714 0.9953014600000001
4.786714 0.95210131
4.787714 0.90900399
4.788714 0.8660112500000001
4.789714 0.82312403
4.790714 0.78034187
4.791714 0.7376628
4.792714 0.69508469
4.793715 0.65260679
4.794714 0.610231
4.795714 0.56796158
4.796714 0.52580396
4.797714 0.48376271000000004
4.798714 0.44184009999999996
4.799714 0.40003699
4.800714 0.35835283
4.801714 0.31678732
4.802714 0.27534035
4.803714 0.23401149000000002
4.804714 0.19279986
4.805714 0.15170503
4.806714 0.11072810000000001
4.807714 0.06987236000000001
4.808714 0.029142639999999997
4.809714 -0.011456334
4.810714 -0.05192151899999999
4.811714 -0.09225241399999999
4.812714 -0.1324505
4.813715 -0.17251772999999998
4.814714 -0.21245521
4.815714 -0.2522625
4.816714 -0.29193799
4.817714 -0.33147985
4.818714 -0.37088618
4.819714 -0.41015482999999997
4.820714 -0.44928319
4.821714 -0.48826835
4.822714 -0.52710767
4.823714 -0.56580002
4.824714 -0.60434621
4.825714 -0.64274883
4.826715 -0.68101068
4.827714 -0.71913241
4.828714 -0.75711207
4.829714 -0.7949461200000001
4.830714 -0.83263014
4.831714 -0.87016122
4.832714 -0.9075380900000001
4.833714 -0.94476044
4.834714 -0.9818277300000001
4.835714 -1.0187389
4.836714 -1.0554940000000002
4.837714 -1.0920938
4.838714 -1.1285402
4.839714 -1.1648346
4.840714 -1.2009766
4.841714 -1.2369635
4.842714 -1.2727903
4.843714 -1.3084521999999998
4.844714 -1.3439466
4.845714 -1.3792742
4.846714 -1.4144374
4.847714 -1.4494386
4.848714 -1.4842779
4.849714 -1.5189542999999999
4.850714 -1.5534662
4.851714 -1.5878126
4.852714 -1.621994
4.853714 -1.6560096
4.854714 -1.6898571000000002
4.855714 -1.7235328
4.856714 -1.7570324
4.857714 -1.7903547999999998
4.858714 -1.8235017999999998
4.859715 -1.8564777000000001
4.860714 -1.8892863999999998
4.861714 -1.9219285
4.862714 -1.9544012999999998
4.863714 -1.9867005
4.864714 -2.0188231
4.865714 -2.0507686
4.866714 -2.0825375
4.867714 -2.1141296
4.868714 -2.1455437
4.869714 -2.1767767
4.870714 -2.2078272
4.871714 -2.2386963
4.872715 -2.2693876
4.873714 -2.299905
4.874714 -2.3302494
4.875714 -2.3604173
4.876714 -2.3904033
4.877714 -2.4202023
4.878714 -2.4498132999999997
4.879714 -2.4792386
4.880714 -2.5084816
4.881714 -2.5375437
4.882714 -2.5664236
4.883714 -2.5951182
4.884714 -2.6236260000000002
4.885714 -2.6519481000000003
4.886714 -2.6800873
4.887714 -2.7080452
4.888714 -2.7358206
4.889714 -2.7634094
4.890714 -2.7908071999999997
4.891714 -2.818013
4.892715 -2.8450292
4.893714 -2.8718603999999996
4.894714 -2.89851
4.895714 -2.9249771
4.896714 -2.951258
4.897714 -2.9773483
4.898714 -3.0032458
4.899714 -3.028952
4.900714 -3.0544700000000002
4.901714 -3.0798022
4.902714 -3.1049479
4.903714 -3.1299036000000005
4.904714 -3.1546670999999997
4.905715 -3.1792387
4.906714 -3.2036211000000003
4.907714 -3.2278169
4.908714 -3.251826
4.909714 -3.2756452
4.910714 -3.2992698000000003
4.911714 -3.3226971
4.912714 -3.3459276000000004
4.913714 -3.3689663000000003
4.914714 -3.3918179999999998
4.915714 -3.4144848999999997
4.916714 -3.4369658999999997
4.917714 -3.4592576
4.918715 -3.4813579
4.919714 -3.5032663
4.920714 -3.5249844
4.921714 -3.5465132
4.922714 -3.5678513
4.923714 -3.5889957
4.924714 -3.6099438
4.925714 -3.6306966000000003
4.926714 -3.6512580000000003
4.927714 -3.6716335000000004
4.928714 -3.6918260000000003
4.929714 -3.7118353
4.930714 -3.7316568
4.931714 -3.7512861
4.932714 -3.7707202000000004
4.933714 -3.7899598
4.934714 -3.8090073
4.935714 -3.8278649999999996
4.936714 -3.8465329
4.937714 -3.8650103
4.938715 -3.8832965999999995
4.939714 -3.9013933
4.940714 -3.9193045000000004
4.941714 -3.9370323999999997
4.942714 -3.9545774
4.943714 -3.9719354
4.944714 -3.9891019
4.945714 -4.0060736
4.946714 -4.0228512
4.947714 -4.0394384
4.948714 -4.0558394
4.949714 -4.0720567
4.950714 -4.0880907
4.951715 -4.10394
4.952714 -4.1196041
4.953714 -4.1350838
4.954714 -4.1503806
4.955714 -4.1654944
4.956714 -4.180424299999999
4.957714 -4.1951668
4.958714 -4.20972
4.959714 -4.2240843
4.960714 -4.2382628
4.961714 -4.2522594
4.962714 -4.2660769
4.963714 -4.2797159
4.964714 -4.2931747
4.965714 -4.3064509
4.966714 -4.3195438
4.967714 -4.3324545
4.968714 -4.345184199999999
4.969714 -4.357734
4.970714 -4.3701034
4.971714 -4.3822922
4.972714 -4.3943003
4.973714 -4.406128799999999
4.974714 -4.4177804
4.975714 -4.4292562
4.976714 -4.4405567999999995
4.977714 -4.451681300000001
4.978714 -4.4626284
4.979714 -4.4733982999999995
4.980714 -4.4839911
4.981714 -4.4944093
4.982714 -4.5046542
4.983714 -4.5147263
4.984715 -4.5246258
4.985714 -4.5343518
4.986714 -4.543904599999999
4.987714 -4.5532838
4.988714 -4.5624904
4.989714 -4.5715246
4.990714 -4.5803875000000005
4.991714 -4.5890801
4.992714 -4.5976039
4.993714 -4.6059612
4.994714 -4.6141535
4.995714 -4.622181100000001
4.996714 -4.6300441
4.997715 -4.637741699999999
4.998714 -4.6452731
4.999714 -4.6526372
5.000714 -4.6598338
5.001714 -4.666863
5.002714 -4.6737253999999995
5.003714 -4.6804223
5.004714 -4.6869561
5.005714 -4.6933297
5.006714 -4.6995461
5.007714 -4.7056064
5.008714 -4.7115102
5.009714 -4.7172558
5.010714 -4.7228415
5.011714 -4.728267
5.012714 -4.7335327000000005
5.013714 -4.7386404
5.014714 -4.7435909999999994
5.015714 -4.7483854
5.016714 -4.7530244999999995
5.017715 -4.7575101
5.018714 -4.7618449
5.019714 -4.766031
5.020714 -4.7700692
5.021714 -4.7739584
5.022714 -4.7776956
5.023714 -4.7812782
5.024714 -4.7847066
5.025714 -4.787983
5.026714 -4.7911114999999995
5.027714 -4.7940958
5.028714 -4.7969367
5.029714 -4.7996335000000006
5.030715 -4.8021853000000005
5.031714 -4.8045933
5.032714 -4.806859
5.033714 -4.808984000000001
5.034714 -4.810968
5.035714 -4.8128091
5.036714 -4.8145045
5.037714 -4.816053800000001
5.038714 -4.8174608
5.039714 -4.8187312
5.040714 -4.8198693
5.041714 -4.8208773
5.042714 -4.8217531000000005
5.043715 -4.822493
5.044714 -4.8230954
5.045714 -4.823561
5.046714 -4.8238926
5.047714 -4.8240926
5.048714 -4.824161200000001
5.049714 -4.824096
5.050714 -4.8238963
5.051714 -4.823564
5.052714 -4.8231043
5.053714 -4.8225228
5.054714 -4.8218217
5.055714 -4.8209991
5.056714 -4.8200503
5.057714 -4.8189715
5.058714 -4.817763
5.059714 -4.8164289
5.060714 -4.8149742
5.061714 -4.8134018
5.062714 -4.8117109
5.063715 -4.8098985
5.064714 -4.8079636
5.065714 -4.8059084
5.066714 -4.8037376
5.067714 -4.8014555
5.068714 -4.7990624
5.069714 -4.7965549
5.070714 -4.7939289
5.071714 -4.791183
5.072714 -4.7883205
5.073714 -4.7853477
5.074714 -4.7822692
5.075714 -4.7790855
5.076715 -4.7757924
5.077714 -4.7723856
5.078714 -4.7688644
5.079714 -4.7652327
5.080714 -4.7614962
5.081714 -4.7576591
5.082714 -4.7537211
5.083714 -4.7496792
5.084714 -4.7455302999999995
5.085714 -4.7412753
5.086714 -4.736919299999999
5.087714 -4.732468
5.088714 -4.7279231
5.089714 -4.7232822
5.090714 -4.718539499999999
5.091714 -4.713692099999999
5.092714 -4.708742
5.093714 -4.7036953
5.094714 -4.6985593
5.095714 -4.693336
5.096714 -4.6880238
5.097714 -4.6826175999999995
5.098714 -4.677115
5.099714 -4.6715174
5.100714 -4.6658296
5.101714 -4.6600558
5.102714 -4.6541959
5.103714 -4.6482462
5.104714 -4.642203100000001
5.105714 -4.6360672
5.106714 -4.6298436999999995
5.107714 -4.6235405
5.108714 -4.617163199999999
5.109715 -4.610711
5.110714 -4.6041783
5.111714 -4.5975592
5.112714 -4.5908522
5.113714 -4.5840606
5.114714 -4.5771904
5.115714 -4.570245
5.116714 -4.5632239
5.117714 -4.5561243000000005
5.118714 -4.5489445
5.119714 -4.5416873
5.120714 -4.5343589
5.121714 -4.5269649
5.122715 -4.5195065
5.123714 -4.5119796
5.124714 -4.5043774
5.125714 -4.4966955
5.126714 -4.4889361
5.127714 -4.4811048
5.128714 -4.473209000000001
5.129714 -4.4652514
5.130714 -4.4572305
5.131714 -4.4491429
5.132714 -4.4409882
5.133714 -4.4327699
5.134714 -4.4244919000000005
5.135714 -4.4161569
5.136714 -4.4077627
5.137714 -4.3993033
5.138714 -4.3907747
5.139714 -4.3821767
5.140714 -4.3735154
5.141714 -4.364799
5.142715 -4.356033
5.143714 -4.3472178
5.144714 -4.3383494
5.145714 -4.3294239999999995
5.146714 -4.320441199999999
5.147714 -4.3114044
5.148714 -4.3023169
5.149714 -4.2931795
5.150714 -4.2839892
5.151714 -4.2747423
5.152714 -4.2654376
5.153714 -4.2560797
5.154714 -4.2466756000000005
5.155715 -4.2372316
5.156714 -4.2277489
5.157714 -4.2182233
5.158714 -4.2086501
5.159714 -4.1990262000000005
5.160714 -4.1893534
5.161714 -4.179636400000001
5.162714 -4.1698787
5.163714 -4.1600809000000005
5.164714 -4.1502405
5.165714 -4.1403558
5.166714 -4.1304279
5.167714 -4.1204616
5.168715 -4.1104622
5.169714 -4.100430800000001
5.170714 -4.0903643
5.171714 -4.080258300000001
5.172714 -4.0701095
5.173714 -4.059919
5.174714 -4.0496916
5.175714 -4.0394331999999995
5.176714 -4.0291462
5.177714 -4.0188293999999996
5.178714 -4.0084798
5.179714 -3.9980967
5.180714 -3.9876815000000003
5.181714 -3.9772380000000003
5.182714 -3.9667681000000004
5.183714 -3.956271
5.184714 -3.9457429000000004
5.185714 -3.9351813
5.186714 -3.9245874
5.187714 -3.9139654000000004
5.188715 -3.9033211999999997
5.189714 -3.8926579
5.190714 -3.8819749
5.191714 -3.8712684
5.192714 -3.8605355
5.193714 -3.8497757
5.194714 -3.8389921
5.195714 -3.8281884
5.196714 -3.8173657
5.197714 -3.8065225000000003
5.198714 -3.7956569000000004
5.199714 -3.7847690000000003
5.200714 -3.7738618
5.201715 -3.7629403
5.202714 -3.7520073000000003
5.203714 -3.7410624000000006
5.204714 -3.7301015
5.205714 -3.7191205
5.206714 -3.7081182
5.207714 -3.6970977
5.208714 -3.6860634
5.209714 -3.6750183
5.210714 -3.6639630999999997
5.211714 -3.6528952000000006
5.212714 -3.6418132
5.213714 -3.6307182
5.214714 -3.6196139
5.215714 -3.6085027999999997
5.216714 -3.5973857999999996
5.217714 -3.5862602
5.218714 -3.575122
5.219714 -3.5639696
5.220714 -3.552806
5.221714 -3.5416364999999996
5.222714 -3.5304651
5.223714 -3.5192925
5.224714 -3.5081167000000004
5.225714 -3.4969333999999996
5.226714 -3.4857415000000005
5.227714 -3.4745429000000003
5.228714 -3.4633417
5.229714 -3.4521401
5.230714 -3.4409374
5.231714 -3.429731
5.232714 -3.4185182000000003
5.233714 -3.407301
5.234715 -3.3960838
5.235714 -3.3848709999999995
5.236714 -3.3736642
5.237714 -3.3624612
5.238714 -3.3512574
5.239714 -3.3400502
5.240714 -3.3288404000000003
5.241714 -3.3176322000000003
5.242714 -3.3064298
5.243714 -3.2952353
5.244714 -3.2840461000000003
5.245714 -3.2728585999999997
5.246714 -3.2616715999999997
5.247715 -3.2504868
5.248714 -3.2393083000000003
5.249714 -3.2281394999999997
5.250714 -3.2169797
5.251714 -3.2058254
5.252714 -3.1946733999999997
5.253714 -3.1835231999999998
5.254714 -3.1723794
5.255714 -3.1612474
5.256714 -3.1501304
5.257714 -3.1390276000000004
5.258714 -3.127934
5.259714 -3.1168463
5.260714 -3.1057635
5.261714 -3.0946892
5.262714 -3.0836279
5.263714 -3.0725816
5.264714 -3.0615492
5.265714 -3.0505272
5.266714 -3.0395137
5.267715 -3.0285103
5.268714 -3.0175213
5.269714 -3.0065503000000002
5.270714 -2.9955976
5.271714 -2.9846594
5.272714 -2.9737309
5.273714 -2.9628098
5.274714 -2.9518988
5.275714 -2.9410032999999998
5.276714 -2.9301284
5.277714 -2.9192758999999997
5.278714 -2.9084429
5.279714 -2.8976254
5.280715 -2.8868213
5.281714 -2.876032
5.282714 -2.8652603
5.283714 -2.8545083
5.284714 -2.8437752
5.285714 -2.8330576
5.286714 -2.8223531
5.287714 -2.8116629
5.288714 -2.8009919
5.289714 -2.790346
5.290714 -2.779728
5.291714 -2.7691364
5.292714 -2.7585661
5.293715 -2.7480118
5.294714 -2.7374715000000003
5.295714 -2.7269473
5.296714 -2.7164430999999998
5.297714 -2.7059618
5.298714 -2.6955033
5.299714 -2.6850663
5.300714 -2.6746502
5.301714 -2.664257
5.302714 -2.6538903
5.303714 -2.643553
5.304714 -2.6332444
5.305714 -2.6229603
5.306714 -2.6126951
5.307714 -2.6024453
5.308714 -2.592212
5.309714 -2.582
5.310714 -2.5718151000000002
5.311714 -2.5616603000000002
5.312714 -2.5515355
5.313715 -2.5414381
5.314714 -2.5313661
5.315714 -2.5213189000000003
5.316714 -2.5112977
5.317714 -2.501303
5.318714 -2.491333
5.319714 -2.4813849
5.320714 -2.4714565
5.321714 -2.4615481000000003
5.322714 -2.4516642
5.323714 -2.4418105999999997
5.324714 -2.4319923
5.325714 -2.42221
5.326715 -2.4124604
5.327714 -2.4027382999999998
5.328714 -2.3930399
5.329714 -2.3833646
5.330714 -2.373714
5.331714 -2.3640905
5.332714 -2.3544947
5.333714 -2.3449263
5.334714 -2.3353852
5.335714 -2.3258727
5.336714 -2.3163918
5.337714 -2.3069458000000003
5.338714 -2.2975352
5.339714 -2.2881569
5.340714 -2.2788057
5.341714 -2.2694767000000002
5.342714 -2.2601681
5.343714 -2.2508825999999997
5.344714 -2.2416255
5.345714 -2.2324014
5.346714 -2.223213
5.347714 -2.2140592
5.348714 -2.2049384
5.349714 -2.1958491
5.350714 -2.1867913999999997
5.351714 -2.1777656
5.352714 -2.1687707
5.353714 -2.1598045
5.354714 -2.1508638
5.355714 -2.1419471
5.356714 -2.1330563000000002
5.357714 -2.1241965
5.358714 -2.1153729
5.359715 -2.1065889
5.360714 -2.0978434
5.361714 -2.089132
5.362714 -2.0804498000000002
5.363714 -2.0717936999999997
5.364714 -2.0631641
5.365714 -2.0545628
5.366714 -2.0459921999999997
5.367714 -2.0374529
5.368714 -2.0289445
5.369714 -2.0204673
5.370714 -2.012023
5.371714 -2.0036148
5.372715 -1.9952451999999998
5.373714 -1.9869135999999998
5.374714 -1.9786156999999998
5.375714 -1.9703455
5.376714 -1.9620988999999998
5.377714 -1.9538756000000002
5.378714 -1.9456798000000002
5.379714 -1.9375172999999999
5.380714 -1.9293923000000002
5.381714 -1.9213054
5.382714 -1.9132545
5.383714 -1.9052368
5.384714 -1.8972516
5.385714 -1.8892996
5.386714 -1.8813813
5.387714 -1.8734956
5.388714 -1.8656389999999998
5.389714 -1.8578077
5.390714 -1.8500011
5.391714 -1.8422228999999999
5.392715 -1.8344793000000001
5.393714 -1.8267760000000002
5.394714 -1.8191144
5.395714 -1.8114913
5.396714 -1.8039009000000001
5.397714 -1.7963387000000002
5.398714 -1.7888036999999999
5.399714 -1.7812984
5.400714 -1.7738251
5.401714 -1.7663841999999998
5.402714 -1.7589744
5.403714 -1.7515939
5.404714 -1.7442433
5.405715 -1.7369263
5.406714 -1.7296476
5.407714 -1.722409
5.408714 -1.715208
5.409714 -1.7080385
5.410714 -1.7008945000000002
5.411714 -1.693774
5.412714 -1.6866796
5.413714 -1.6796166000000001
5.414714 -1.6725894000000001
5.415714 -1.6655982999999999
5.416714 -1.6586412
5.417714 -1.6517151
5.418715 -1.6448203000000001
5.419714 -1.6379593000000001
5.420714 -1.6311346
5.421714 -1.6243463
5.422714 -1.6175902999999998
5.423714 -1.6108612000000002
5.424714 -1.6041554999999998
5.425714 -1.5974749
5.426714 -1.5908247
5.427714 -1.5842106000000002
5.428714 -1.5776347
5.429714 -1.5710944
5.430714 -1.564585
5.431714 -1.5581032
5.432714 -1.5516496
5.433714 -1.5452275999999998
5.434714 -1.5388401
5.435714 -1.5324867
5.436714 -1.5261638
5.437714 -1.5198673
5.438715 -1.5135963000000001
5.439714 -1.5073542
5.440714 -1.501146
5.441714 -1.494975
5.442714 -1.4888399
5.443714 -1.4827359
5.444714 -1.4766583999999998
5.445714 -1.470606
5.446714 -1.4645819
5.447714 -1.4585905
5.448714 -1.452634
5.449714 -1.4467105
5.450714 -1.4408153
5.451715 -1.4349446
5.452714 -1.4290983
5.453714 -1.4232805
5.454714 -1.4174957
5.455714 -1.4117453
5.456714 -1.406027
5.457714 -1.4003363
5.458714 -1.3946711
5.459714 -1.389033
5.460714 -1.3834263
5.461714 -1.3778545
5.462714 -1.3723169
5.463714 -1.3668086
5.464714 -1.3613245
5.465714 -1.3558624
5.466714 -1.3504248
5.467714 -1.345017
5.468714 -1.3396431
5.469714 -1.334303
5.470714 -1.3289931
5.471714 -1.3237095
5.472714 -1.3184509
5.473714 -1.3132197
5.474714 -1.3080187
5.475714 -1.3028486000000001
5.476714 -1.2977061
5.477714 -1.2925866
5.478714 -1.2874875
5.479714 -1.2824109
5.480714 -1.2773625
5.481714 -1.2723479
5.482714 -1.2673691
5.483714 -1.2624227
5.484715 -1.2575031
5.485714 -1.252606
5.486714 -1.2477312
5.487714 -1.2428812
5.488714 -1.2380584
5.489714 -1.2332626
5.490714 -1.2284908
5.491714 -1.2237409
5.492714 -1.2190139
5.493714 -1.2143145
5.494714 -1.2096481
5.495714 -1.205017
5.496714 -1.2004178
5.497715 -1.1958438999999998
5.498714 -1.1912893
5.499714 -1.1867521
5.500714 -1.1822353
5.501714 -1.1777434
5.502714 -1.1732789000000001
5.503714 -1.1688410999999999
5.504714 -1.1644275000000002
5.505714 -1.1600369
5.506714 -1.1556713
5.507714 -1.1513347
5.508714 -1.1470291000000001
5.509714 -1.1427524
5.510714 -1.1384985
5.511714 -1.1342615
5.512714 -1.1300392
5.513714 -1.1258351
5.514714 -1.1216553
5.515714 -1.1175048
5.516714 -1.1133840000000002
5.517715 -1.1092897
5.518714 -1.1052178
5.519714 -1.1011671
5.520714 -1.0971394
5.521714 -1.0931372
5.522714 -1.0891604
5.523714 -1.0852057
5.524714 -1.0812683
5.525714 -1.0773458
5.526714 -1.0734407
5.527714 -1.0695592999999999
5.528714 -1.0657073
5.529714 -1.0618857000000002
5.530715 -1.0580908
5.531714 -1.0543162
5.532714 -1.0505583
5.533714 -1.0468175
5.534714 -1.0430972
5.535714 -1.0394005
5.536714 -1.0357269
5.537714 -1.0320730999999999
5.538714 -1.0284357
5.539714 -1.0248152
5.540714 -1.0212158
5.541714 -1.0176427
5.542714 -1.0140977
5.543715 -1.0105776
5.544714 -1.007076
5.545714 -1.0035878999999999
5.546714 -1.0001129
5.547714 -0.9966549499999999
5.548714 -0.9932193
5.549714 -0.9898080499999999
5.550714 -0.98641897
5.551714 -0.98304758
5.552714 -0.97969137
5.553714 -0.9763517399999999
5.554714 -0.97303316
5.555714 -0.9697388899999999
5.556714 -0.9664680800000001
5.557714 -0.9632161800000001
5.558714 -0.95997797
5.559714 -0.95675215
5.560714 -0.9535418800000001
5.561714 -0.95035266
5.562714 -0.94718784
5.563715 -0.94404593
5.564714 -0.9409216200000001
5.565714 -0.9378099799999999
5.566714 -0.93471026
5.567714 -0.93162591
5.568714 -0.92856195
5.569714 -0.9255208100000001
5.570714 -0.92250034
5.571714 -0.91949608
5.572714 -0.91650477
5.573714 -0.91352724
5.574714 -0.9105674899999999
5.575714 -0.90762908
5.576715 -0.90471162
5.577714 -0.90181045
5.578714 -0.89891981
5.579714 -0.8960372799999999
5.580714 -0.89316545
5.581714 -0.89031029
5.582714 -0.88747684
5.583714 -0.88466555
5.584714 -0.8818725100000001
5.585714 -0.8790930699999999
5.586714 -0.8763253699999999
5.587714 -0.8735716299999999
5.588714 -0.87083569
5.589714 -0.86811921
5.590714 -0.8654197699999999
5.591714 -0.86273234
5.592714 -0.86005349
5.593714 -0.8573840399999999
5.594714 -0.85472902
5.595714 -0.85209357
5.596714 -0.84947934
5.597714 -0.8468831
5.598714 -0.84429896
5.599714 -0.84172301
5.600714 -0.83915563
5.601714 -0.83660092
5.602714 -0.83406288
5.603714 -0.8315420699999999
5.604714 -0.8290354200000001
5.605714 -0.8265388199999999
5.606714 -0.82405116
5.607714 -0.82157524
5.608714 -0.81911571
5.609715 -0.8166751800000001
5.610714 -0.8142516000000001
5.611714 -0.81183994
5.612714 -0.8094352699999999
5.613714 -0.80703674
5.614714 -0.8046479000000001
5.615714 -0.8022738600000001
5.616714 -0.7999172400000001
5.617714 -0.79757636
5.618714 -0.7952468500000001
5.619714 -0.7929252499999999
5.620714 -0.7906116499999999
5.621714 -0.7883095200000001
5.622715 -0.7860221000000001
5.623714 -0.78374976
5.624714 -0.78148916
5.625714 -0.77923597
5.626714 -0.7769883099999999
5.627714 -0.77474867
5.628714 -0.7725220199999999
5.629714 -0.77031213
5.630714 -0.76811858
5.631714 -0.7659371
5.632714 -0.76376293
5.633714 -0.76159411
5.634714 -0.7594327
5.635714 -0.7572826
5.636714 -0.75514596
5.637714 -0.7530212900000001
5.638714 -0.75090472
5.639714 -0.74879327
5.640714 -0.74668755
5.641714 -0.74459133
5.642715 -0.7425088
5.643714 -0.74044093
5.644714 -0.73838481
5.645714 -0.73633571
5.646714 -0.73429076
5.647714 -0.73225107
5.648714 -0.73022069
5.649714 -0.72820317
5.650714 -0.72619873
5.651714 -0.72420398
5.652714 -0.72221481
5.653714 -0.72022965
5.654714 -0.71825059
5.655715 -0.71628145
5.656714 -0.71432451
5.657714 -0.71237851
5.658714 -0.7104395
5.659714 -0.70850397
5.660714 -0.70657185
5.661714 -0.70464644
5.662714 -0.70273192
5.663714 -0.70083002
5.664714 -0.69893859
5.665714 -0.69705341
5.666714 -0.69517149
5.667714 -0.69329338
5.668715 -0.69142249
5.669714 -0.68956213
5.670714 -0.68771266
5.671714 -0.68587107
5.672714 -0.6840331
5.673714 -0.68219677
5.674714 -0.68036369
5.675714 -0.67853769
5.676714 -0.67672171
5.677714 -0.67491541
5.678714 -0.67311553
5.679714 -0.67131869
5.680714 -0.6695242100000001
5.681714 -0.66773482
5.682714 -0.66595441
5.683714 -0.6641848
5.684714 -0.66242404
5.685714 -0.66066762
5.686714 -0.65891189
5.687714 -0.6571565300000001
5.688715 -0.6554047599999999
5.689714 -0.65366058
5.690714 -0.6519256600000001
5.691714 -0.65019839
5.692714 -0.64847539
5.693714 -0.64675473
5.694714 -0.64503737
5.695714 -0.64332657
5.696714 -0.64162482
5.697714 -0.63993144
5.698714 -0.63824267
5.699714 -0.63655428
5.700714 -0.63486458
5.701715 -0.63317576
5.702714 -0.63149221
5.703714 -0.62981723
5.704714 -0.62815095
5.705714 -0.6264904499999999
5.706714 -0.62483232
5.707714 -0.62317536
5.708714 -0.62152119
5.709714 -0.61987238
5.710714 -0.6182299
5.711714 -0.61659189
5.712714 -0.61495486
5.713714 -0.61331647
5.714714 -0.61167767
5.715714 -0.61004218
5.716714 -0.60841404
5.717714 -0.60679461
5.718714 -0.60518184
5.719714 -0.6035717700000001
5.720714 -0.60196156
5.721714 -0.60035125
5.722714 -0.59874328
5.723714 -0.5971401000000001
5.724714 -0.5955421399999999
5.725714 -0.5939474800000001
5.726714 -0.59235352
5.727714 -0.5907594700000001
5.728714 -0.58916709
5.729714 -0.5875794200000001
5.730714 -0.5859981799999999
5.731714 -0.58442233
5.732714 -0.58284844
5.733714 -0.58127311
5.734715 -0.57969545
5.735714 -0.57811742
5.736714 -0.5765424100000001
5.737714 -0.57497271
5.738714 -0.57340804
5.739714 -0.57184608
5.740714 -0.57028462
5.741714 -0.56872321
5.742714 -0.56716325
5.743714 -0.5656064
5.744714 -0.56405291
5.745714 -0.5625010500000001
5.746714 -0.5609483000000001
5.747715 -0.55939341
5.748714 -0.55783759
5.749714 -0.55628377
5.750714 -0.55473465
5.751714 -0.5531908
5.752714 -0.5516504400000001
5.753714 -0.55011064
5.754714 -0.54856949
5.755714 -0.54702703
5.756714 -0.54548476
5.757714 -0.5439441700000001
5.758714 -0.54240548
5.759714 -0.54086782
5.760714 -0.53933016
5.761714 -0.53779264
5.762714 -0.53625666
5.763714 -0.53472384
5.764714 -0.53319465
5.765714 -0.53166761
5.766714 -0.53014006
5.767715 -0.52860966
5.768714 -0.52707586
5.769714 -0.52553997
5.770714 -0.52400422
5.771714 -0.52247029
5.772714 -0.5209386300000001
5.773714 -0.51940866
5.774714 -0.51787971
5.775714 -0.51635164
5.776714 -0.51482478
5.777714 -0.5132990900000001
5.778714 -0.51177354
5.779714 -0.5102464
5.780715 -0.50871619
5.781714 -0.5071826300000001
5.782714 -0.50564692
5.783714 -0.50411131
5.784714 -0.5025777
5.785714 -0.50104694
5.786714 -0.49951850000000003
5.787714 -0.49799121999999996
5.788714 -0.49646394
5.789714 -0.49493588000000005
5.790714 -0.49340649999999997
5.791714 -0.49187522
5.792714 -0.49034142999999997
5.793715 -0.48880464999999995
5.794714 -0.48726527
5.795714 -0.48572449
5.796714 -0.48418404000000004
5.797714 -0.48264535000000003
5.798714 -0.48110895
5.799714 -0.47957432
5.800714 -0.47804015
5.801714 -0.47650514000000005
5.802714 -0.47496826999999997
5.803714 -0.47342898000000005
5.804714 -0.47188704000000004
5.805714 -0.47034239
5.806714 -0.46879514
5.807714 -0.46724589
5.808714 -0.46569565
5.809714 -0.46414556
5.810714 -0.46259639999999996
5.811714 -0.46104811999999995
5.812714 -0.45949994
5.813715 -0.45795073
5.814714 -0.45639951999999995
5.815714 -0.45484579
5.816714 -0.45328946000000003
5.817714 -0.45173056
5.818714 -0.45016911
5.819714 -0.44860522999999997
5.820714 -0.4470394
5.821714 -0.44547245
5.822714 -0.4439055
5.823714 -0.44233924999999996
5.824714 -0.44077374
5.825714 -0.43920837
5.826715 -0.43764208
5.827714 -0.43607400999999996
5.828714 -0.43450375
5.829714 -0.43293131
5.830714 -0.43135658000000004
5.831714 -0.42977929
5.832714 -0.42819893
5.833714 -0.42661517
5.834714 -0.42502848000000004
5.835714 -0.42343987
5.836714 -0.42185062000000006
5.837714 -0.42026145000000004
5.838714 -0.41867234
5.839714 -0.41708242999999995
5.840714 -0.41549075
5.841714 -0.41389655999999997
5.842714 -0.41229976
5.843714 -0.41070036
5.844714 -0.40909825
5.845714 -0.40749293000000003
5.846714 -0.40588398000000003
5.847714 -0.40427158
5.848714 -0.40265685
5.849714 -0.40104156
5.850714 -0.39942726
5.851714 -0.39781447999999997
5.852714 -0.39620232000000005
5.853714 -0.3945889
5.854714 -0.39297231
5.855714 -0.39135125
5.856714 -0.38972545999999997
5.857714 -0.38809534
5.858714 -0.38646136
5.859715 -0.38482381
5.860714 -0.3831831
5.861714 -0.38154018
5.862714 -0.37989665
5.863714 -0.37825436
5.864714 -0.37661423
5.865714 -0.37497557
5.866714 -0.37333602
5.867714 -0.37169261000000003
5.868714 -0.37004303
5.869714 -0.36838674
5.870714 -0.36672493
5.871714 -0.36505966
5.872715 -0.36339271
5.873714 -0.36172499
5.874714 -0.36005673
5.875714 -0.35838812999999997
5.876714 -0.35671959999999997
5.877714 -0.35505148000000003
5.878714 -0.35338332
5.879714 -0.35171323000000004
5.880714 -0.35003832999999995
5.881714 -0.34835611
5.882714 -0.34666588
5.883714 -0.34496940000000004
5.884714 -0.34327018
5.885714 -0.34157166
5.886714 -0.33987558
5.887714 -0.33818148000000003
5.888714 -0.33648745
5.889714 -0.33479156
5.890714 -0.33309278
5.891714 -0.33139086
5.892715 -0.32968551
5.893714 -0.3279757
5.894714 -0.32625994999999997
5.895714 -0.32453763
5.896714 -0.32281005
5.897714 -0.32108053999999997
5.898714 -0.31935293000000003
5.899714 -0.3176295
5.900714 -0.31590944
5.901714 -0.31418933
5.902714 -0.31246501
5.903714 -0.3107338
5.904714 -0.3089956
5.905715 -0.30725214
5.906714 -0.30550535
5.907714 -0.30375593
5.908714 -0.30200353
5.909714 -0.3002479
5.910714 -0.29849017
5.911714 -0.29673276
5.912714 -0.2949778
5.913714 -0.29322519
5.914714 -0.29147193000000005
5.915714 -0.2897135
5.916714 -0.28794643000000003
5.917714 -0.28617051
5.918715 -0.28438889
5.919714 -0.28260604
5.920714 -0.28082505
5.921714 -0.27904604
5.922714 -0.27726686
5.923714 -0.27548522
5.924714 -0.27370052
5.925714 -0.27191392
5.926714 -0.27012667
5.927714 -0.26833827
5.928714 -0.26654613
5.929714 -0.26474718
5.930714 -0.26294047
5.931714 -0.26112843999999996
5.932714 -0.25931583
5.933714 -0.25750670999999997
5.934714 -0.25570174
5.935714 -0.25389772
5.936714 -0.25208965
5.937714 -0.25027397
5.938715 -0.2484506
5.939714 -0.24662236999999998
5.940714 -0.24479248
5.941714 -0.24296221999999998
5.942714 -0.24113043
5.943714 -0.23929535
5.944714 -0.23745697
5.945714 -0.23561781
5.946714 -0.23378121999999998
5.947714 -0.23194852000000002
5.948714 -0.23011717
5.949714 -0.22828174
5.950714 -0.22643707000000002
5.951715 -0.22458161999999998
5.952714 -0.22271845999999998
5.953714 -0.22085321
5.954714 -0.21899049
5.955714 -0.21713134
5.956714 -0.21527344
5.957714 -0.21341371
5.958714 -0.21155088000000002
5.959714 -0.20968628
5.960714 -0.20782193000000002
5.961714 -0.20595796
5.962714 -0.20409145
5.963714 -0.20221804999999998
5.964714 -0.20033522
5.965714 -0.19844457999999998
5.966714 -0.19655146
5.967714 -0.19466171999999998
5.968714 -0.19277802000000002
5.969714 -0.19089836
5.970714 -0.18901763
5.971714 -0.1871313
5.972714 -0.18523814
5.973714 -0.18334035999999998
5.974714 -0.18144107
5.975714 -0.17954147
5.976714 -0.1776399
5.977714 -0.17573363
5.978714 -0.17382179
5.979714 -0.17190688999999998
5.980714 -0.16999349
5.981714 -0.16808506
5.982714 -0.16618112999999998
5.983714 -0.16427716
5.984715 -0.16236749
5.985714 -0.16044888999999998
5.986714 -0.15852265000000001
5.987714 -0.15659328
5.988714 -0.15466514
5.989714 -0.15273961
5.990714 -0.15081472999999998
5.991714 -0.14888742
5.992714 -0.14695637
5.993714 -0.14502329
5.994714 -0.14309135
5.995714 -0.14116223
5.996714 -0.13923417000000002
5.997715 -0.13730275
5.998714 -0.13536384
5.999714 -0.13341671
6.000714 -0.13146461999999998
6.001714 -0.12951269
6.002714 -0.12756436
6.003714 -0.12561933
6.004714 -0.12367419
6.005714 -0.12172534000000002
6.006714 -0.11977178999999999
6.007714 -0.11781572000000001
6.008714 -0.1158605
6.009714 -0.11390775
6.010714 -0.1119559
6.011714 -0.11000133000000001
6.012714 -0.10804114000000001
6.013714 -0.10607545999999998
6.014714 -0.10410745
6.015714 -0.10214085999999999
6.016714 -0.10017729
6.017715 -0.09821509
6.018714 -0.096250715
6.019714 -0.094281614
6.020714 -0.092308241
6.021714 -0.090333755
6.022714 -0.088361587
6.023714 -0.0863928
6.024714 -0.084425177
6.025714 -0.08245480699999999
6.026714 -0.080478861
6.027714 -0.078497489
6.028714 -0.076513528
6.029714 -0.074530236
6.030715 -0.072548958
6.031714 -0.07056844799999999
6.032714 -0.068586279
6.033714 -0.06660113
6.034714 -0.06461408299999999
6.035714 -0.062627904
6.036714 -0.060644798
6.037714 -0.058664451
6.038714 -0.056683877
6.039714 -0.054699328000000005
6.040714 -0.052708777000000005
6.041714 -0.05071333099999999
6.042714 -0.048716494
6.043715 -0.046721802
6.044714 -0.044730608000000005
6.045714 -0.042741559
6.046714 -0.040751978
6.047714 -0.038759972000000004
6.048714 -0.036765719
6.049714 -0.034770876
6.050714 -0.032776856
6.051714 -0.030783295999999998
6.052714 -0.028788124
6.053714 -0.026789156
6.054714 -0.024786056
6.055714 -0.022781077
6.056714 -0.020777871
6.057714 -0.018779207000000003
6.058714 -0.01678509
6.059714 -0.014792719999999999
6.060714 -0.012798289999999999
6.061714 -0.010799339
6.062714 -0.008796038300000001
6.063715 -0.0067906272
6.064714 -0.0047856025
6.065714 -0.0027819993
6.066714 -0.0007790547
6.067714 0.0012245403
6.068714 0.0032290689
6.069714 0.0052331186
6.070714 0.0072345691
6.071714 0.009232448099999999
6.072714 0.011228189
6.073714 0.013225149
6.074714 0.015226658
6.075714 0.017233787
6.076715 0.019244503
6.077714 0.021254851999999998
6.078714 0.023261324
6.079714 0.025262796999999997
6.080714 0.027260813
6.081714 0.029258116
6.082714 0.031256644
6.083714 0.033256498999999995
6.084714 0.035256596
6.085714 0.037256253
6.086714 0.0392563
6.087714 0.041258702
6.088714 0.043264936999999996
6.089714 0.045274309
6.090714 0.047283698
6.091714 0.049289077
6.092714 0.051288061999999995
6.093714 0.053281436
6.094714 0.055272697
6.095714 0.057265848999999994
6.096714 0.059262954
6.097714 0.061263185
6.098714 0.06326384
6.099714 0.065262633
6.100714 0.067259191
6.101714 0.069254887
6.102714 0.071251194
6.103714 0.07324802000000001
6.104714 0.075243512
6.105714 0.07723556499999999
6.106714 0.079223816
6.107714 0.081210549
6.108714 0.08319948099999999
6.109715 0.085193262
6.110714 0.087191496
6.111714 0.089190691
6.112714 0.091186399
6.113714 0.09317594200000001
6.114714 0.095159857
6.115714 0.09714113
6.116714 0.099122839
6.117714 0.10110611
6.118714 0.10308985000000001
6.119714 0.10507231
6.120714 0.10705303
6.121714 0.10903346000000001
6.122715 0.11101575
6.123714 0.11300056000000001
6.124714 0.11498586999999999
6.125714 0.11696790000000001
6.126714 0.11894358000000001
6.127714 0.12091291
6.128714 0.12287922000000001
6.129714 0.1248472
6.130714 0.12681992
6.131714 0.12879701999999998
6.132714 0.13077537
6.133714 0.13275131
6.134714 0.13472302
6.135714 0.13669103
6.136714 0.13865697000000002
6.137714 0.14062151
6.138714 0.14258361
6.139714 0.14454153
6.140714 0.14649495
6.141714 0.14844612
6.142715 0.15039908
6.143714 0.15235706999999998
6.144714 0.15432026000000001
6.145714 0.15628519
6.146714 0.15824691
6.147714 0.16020172
6.148714 0.16214913
6.149714 0.16409159
6.150714 0.16603235
6.151714 0.16797336000000002
6.152714 0.16991462
6.153714 0.17185529
6.154714 0.17379523
6.155715 0.17573567999999998
6.156714 0.17767813999999998
6.157714 0.17962266
6.158714 0.18156676
6.159714 0.18350636
6.160714 0.18543806000000002
6.161714 0.18736138
6.162714 0.18927921
6.163714 0.19119617
6.164714 0.19311602
6.165714 0.19503983
6.166714 0.19696609
6.167714 0.19889232
6.168715 0.20081673
6.169714 0.20273880000000002
6.170714 0.20465853
6.171714 0.20657524
6.172714 0.20848727
6.173714 0.2103931
6.174714 0.21229284
6.175714 0.21418894
6.176714 0.21608532
6.177714 0.21798531999999998
6.178714 0.21988975000000002
6.179714 0.22179664000000002
6.180714 0.22370238
6.181714 0.22560374
6.182714 0.22749933
6.183714 0.22938959
6.184714 0.23127579999999998
6.185714 0.23315889
6.186714 0.23503925
6.187714 0.23691733
6.188715 0.2387942
6.189714 0.24067152
6.190714 0.24255066999999997
6.191714 0.24443157000000001
6.192714 0.24631224000000002
6.193714 0.24818962
6.194714 0.25006114
6.195714 0.25192597
6.196714 0.25378526
6.197714 0.25564136000000004
6.198714 0.25749642
6.199714 0.25935154
6.200714 0.26120689999999996
6.201715 0.26306212
6.202714 0.26491683
6.203714 0.2667706
6.204714 0.26862263
6.205714 0.27047154
6.206714 0.27231588
6.207714 0.27415494
6.208714 0.27598927
6.209714 0.27782049000000003
6.210714 0.27965056
6.211714 0.28148081999999996
6.212714 0.28331154
6.213714 0.28514201
6.214714 0.28697113
6.215714 0.28879789
6.216714 0.29062150999999997
6.217714 0.29244146
6.218714 0.29425735000000003
6.219714 0.29606919
6.220714 0.29787766
6.221714 0.29968403
6.222714 0.30148972
6.223714 0.30329549
6.224714 0.30510093
6.225714 0.30690471
6.226714 0.30870535
6.227714 0.3105019
6.228714 0.31229425
6.229714 0.31408285999999996
6.230714 0.31586822999999997
6.231714 0.31765064
6.232714 0.31943044
6.233714 0.32120834
6.234715 0.32298544
6.235714 0.32476275
6.236714 0.32654025
6.237714 0.32831661
6.238714 0.33008968
6.239714 0.33185773
6.240714 0.33362038
6.241714 0.33537888000000005
6.242714 0.33713526
6.243714 0.33889085
6.244714 0.34064566999999996
6.245714 0.34239874
6.246714 0.34414923000000003
6.247715 0.34589707
6.248714 0.34764293
6.249714 0.34938725
6.250714 0.35112950000000004
6.251714 0.35286807
6.252714 0.35460149
6.253714 0.35632969999999997
6.254714 0.35805448
6.255714 0.35977855000000003
6.256714 0.36150368
6.257714 0.36322954
6.258714 0.36495388
6.259714 0.36667408
6.260714 0.36838881
6.261714 0.37009884
6.262714 0.37180607
6.263714 0.37351185000000003
6.264714 0.37521599
6.265714 0.37691719
6.266714 0.37861449999999996
6.267715 0.38030858
6.268714 0.38200144
6.269714 0.38369491
6.270714 0.38538887
6.271714 0.38708085000000003
6.272714 0.38876750000000004
6.273714 0.39044684
6.274714 0.39211977000000003
6.275714 0.39378948999999996
6.276714 0.39545945000000005
6.277714 0.39713099
6.278714 0.39880285
6.279714 0.40047267
6.280715 0.40213899000000003
6.281714 0.40380228
6.282714 0.40546426999999996
6.283714 0.40712580000000004
6.284714 0.40878546000000004
6.285714 0.41044033
6.286714 0.41208793
6.287714 0.41372855
6.288714 0.41536530000000005
6.289714 0.41700228999999994
6.290714 0.41864174
6.291714 0.42028255000000003
6.292714 0.42192126
6.293715 0.42355465999999997
6.294714 0.42518191
6.295714 0.42680492999999997
6.296714 0.42842636
6.297714 0.43004728
6.298714 0.43166638
6.299714 0.4332813
6.300714 0.43489095000000005
6.301714 0.43649700999999996
6.302714 0.43810289
6.303714 0.43971124
6.304714 0.44132159
6.305714 0.44293036
6.306714 0.44453335
6.307714 0.44612857000000006
6.308714 0.44771763
6.309714 0.44930433000000003
6.310714 0.45089182
6.311714 0.45248028
6.312714 0.45406721000000005
6.313715 0.45564984999999997
6.314714 0.45722746
6.315714 0.45880204999999996
6.316714 0.46037639999999996
6.317714 0.46195159999999996
6.318714 0.46352572000000003
6.319714 0.46509509
6.320714 0.46665715
6.321714 0.46821273999999996
6.322714 0.46976557999999996
6.323714 0.47131982
6.324714 0.47287676
6.325714 0.47443416000000005
6.326715 0.47598793000000006
6.327714 0.47753518
6.328714 0.47907634
6.329714 0.48061437
6.330714 0.48215222
6.331714 0.48369034
6.332714 0.48522651
6.333714 0.48675793
6.334714 0.48828400000000005
6.335714 0.48980704
6.336714 0.49133077000000003
6.337714 0.4928574
6.338714 0.49438551000000003
6.339714 0.49591087999999994
6.340714 0.49742949
6.341714 0.49894042000000005
6.342714 0.50044623
6.343714 0.5019510199999999
6.344714 0.5034572900000001
6.345714 0.50496426
6.346714 0.50646886
6.347714 0.50796843
6.348714 0.50946297
6.349714 0.51095504
6.350714 0.5124473
6.351714 0.51394003
6.352714 0.51543065
6.353714 0.51691574
6.354714 0.51839375
6.355714 0.5198668200000001
6.356714 0.52133943
6.357714 0.5228152500000001
6.358714 0.52429461
6.359715 0.52577429
6.360714 0.52724984
6.361714 0.52871867
6.362714 0.53018141
6.363714 0.53164079
6.364714 0.5330990499999999
6.365714 0.53455601
6.366714 0.5360095300000001
6.367714 0.53745783
6.368714 0.53890175
6.369714 0.54034465
6.370714 0.54179016
6.371714 0.54323929
6.372715 0.5446893199999999
6.373714 0.5461354300000001
6.374714 0.54757386
6.375714 0.54900423
6.376714 0.55042948
6.377714 0.55185352
6.378714 0.5532785299999999
6.379714 0.5547040599999999
6.380714 0.5561281
6.381714 0.55754934
6.382714 0.55896854
6.383714 0.56038764
6.384714 0.56180763
6.385714 0.56322687
6.386714 0.5646416
6.387714 0.56604831
6.388714 0.56744642
6.389714 0.56883879
6.390714 0.57023028
6.391714 0.57162466
6.392715 0.57302243
6.393714 0.57442132
6.394714 0.57581826
6.395714 0.57721143
6.396714 0.5786011
6.397714 0.5799883
6.398714 0.58137313
6.399714 0.58275405
6.400714 0.58412915
6.401714 0.58549796
6.402714 0.58686258
6.403714 0.58822688
6.404714 0.5895942000000001
6.405715 0.59096501
6.406714 0.59233676
6.407714 0.59370543
6.408714 0.59506795
6.409714 0.59642396
6.410714 0.59777517
6.411714 0.59912386
6.412714 0.60047116
6.413714 0.60181688
6.414714 0.60316054
6.415714 0.60450267
6.416714 0.60584489
6.417714 0.6071887
6.418715 0.60853381
6.419714 0.60987775
6.420714 0.6112169
6.421714 0.61254846
6.422714 0.6138722400000001
6.423714 0.6151906199999999
6.424714 0.61650705
6.425714 0.6178239799999999
6.426714 0.61914194
6.427714 0.62045972
6.428714 0.62177605
6.429714 0.62309015
6.430714 0.62440201
6.431714 0.62571131
6.432714 0.62701702
6.433714 0.62831757
6.434714 0.6296122000000001
6.435714 0.63090175
6.436714 0.63218884
6.437714 0.63347663
6.438715 0.63476712
6.439714 0.63606007
6.440714 0.63735335
6.441714 0.63864426
6.442714 0.63993069
6.443714 0.64121182
6.444714 0.64248787
6.445714 0.64375941
6.446714 0.6450269399999999
6.447714 0.64629111
6.448714 0.64755306
6.449714 0.6488143
6.450714 0.6500762
6.451715 0.65133888
6.452714 0.6526011
6.453714 0.6538603900000001
6.454714 0.6551143700000001
6.455714 0.65636188
6.456714 0.65760328
6.457714 0.6588401300000001
6.458714 0.66007432
6.459714 0.6613074299999999
6.460714 0.66254046
6.461714 0.66377381
6.462714 0.66500735
6.463714 0.66624042
6.464714 0.6674716199999999
6.465714 0.66869892
6.466714 0.6699204400000001
6.467714 0.67113522
6.468714 0.67234379
6.469714 0.6735479
6.470714 0.67474986
6.471714 0.6759515500000001
6.472714 0.6771537
6.473714 0.6783561300000001
6.474714 0.67955791
6.475714 0.68075797
6.476714 0.68195504
6.477714 0.6831476000000001
6.478714 0.68433438
6.479714 0.68551456
6.480714 0.6866886299999999
6.481714 0.6878584600000001
6.482714 0.68902662
6.483714 0.6901952
6.484715 0.69136489
6.485714 0.69253477
6.486714 0.69370298
6.487714 0.69486769
6.488714 0.69602779
6.489714 0.6971828600000001
6.490714 0.69833281
6.491714 0.69947741
6.492714 0.7006166
6.493714 0.70175105
6.494714 0.70288228
6.495714 0.7040122999999999
6.496714 0.70514246
6.497715 0.70627253
6.498714 0.70740068
6.499714 0.70852437
6.500714 0.70964182
6.501714 0.71075298
6.502714 0.7118592
6.503714 0.71296231
6.504714 0.71406318
6.505714 0.71516167
6.506714 0.71625714
6.507714 0.7173494
6.508714 0.71843909
6.509714 0.71952678
6.510714 0.7206122899999999
6.511714 0.7216941099999999
6.512714 0.72277011
6.513714 0.7238389900000001
6.514714 0.72490117
6.515714 0.7259589200000001
6.516714 0.7270148
6.517715 0.72807022
6.518714 0.72912467
6.519714 0.73017613
6.520714 0.73122275
6.521714 0.73226383
6.522714 0.73329988
6.523714 0.73433165
6.524714 0.7353589899999999
6.525714 0.73638093
6.526714 0.7373963
6.527714 0.73840525
6.528714 0.7394094999999999
6.529714 0.7404115099999999
6.530715 0.74141282
6.531714 0.74241296
6.532714 0.74340976
6.533714 0.74440069
6.534714 0.7453844900000001
6.535714 0.74636191
6.536714 0.74733472
6.537714 0.74830428
6.538714 0.7492705700000001
6.539714 0.7502323
6.540714 0.7511883500000001
6.541714 0.75213886
6.542714 0.75308522
6.543715 0.75402879
6.544714 0.75496975
6.545714 0.75590662
6.546714 0.75683715
6.547714 0.75776
6.548714 0.75867567
6.549714 0.7595861300000001
6.550714 0.76049329
6.551714 0.7613976
6.552714 0.76229782
6.553714 0.7631918900000001
6.554714 0.76407865
6.555714 0.76495851
6.556714 0.76583303
6.557714 0.76670339
6.558714 0.76756957
6.559714 0.7684303
6.560714 0.76928423
6.561714 0.7701311700000001
6.562714 0.77097225
6.563715 0.77180914
6.564714 0.77264253
6.565714 0.77347155
6.566714 0.77429423
6.567714 0.77510895
6.568714 0.77591557
6.569714 0.77671548
6.570714 0.77751041
6.571714 0.7783012500000001
6.572714 0.77908738
6.573714 0.77986731
6.574714 0.78063984
6.575714 0.7814049700000001
6.576715 0.78216363
6.577714 0.7829166000000001
6.578714 0.7836640799999999
6.579714 0.78440513
6.580714 0.78513874
6.581714 0.78586461
6.582714 0.7865837800000001
6.583714 0.78729764
6.584714 0.7880069300000001
6.585714 0.7887112
6.586714 0.78940876
6.587714 0.7900977499999999
6.588714 0.79077724
6.589714 0.79144761
6.590714 0.79210987
6.591714 0.79276534
6.592714 0.79341456
6.593714 0.79405764
6.594714 0.79469439
6.595714 0.79532489
6.596714 0.7959495299999999
6.597714 0.79656821
6.598714 0.79717999
6.599714 0.7977832100000001
6.600714 0.7983761799999999
6.601714 0.7989580700000001
6.602714 0.79952953
6.603714 0.8000921500000001
6.604714 0.8006477700000001
6.605714 0.8011979100000001
6.606714 0.80174301
6.607714 0.8022828
6.608714 0.80281664
6.609715 0.8033435800000001
6.610714 0.8038622299999999
6.611714 0.80437111
6.612714 0.8048689
6.613714 0.80535486
6.614714 0.80582937
6.615714 0.8062938199999999
6.616714 0.80675036
6.617714 0.80720074
6.618714 0.80764601
6.619714 0.8080862499999999
6.620714 0.80852043
6.621714 0.80894707
6.622715 0.8093642999999999
6.623714 0.80977026
6.624714 0.8101634700000001
6.625714 0.8105431700000001
6.626714 0.81090964
6.627714 0.81126476
6.628714 0.8116108400000001
6.629714 0.81195021
6.630714 0.81228418
6.631714 0.8126124700000001
6.632714 0.81293397
6.633714 0.8132468900000001
6.634714 0.8135496600000001
6.635714 0.8138408899999999
6.636714 0.8141193499999999
6.637714 0.8143844100000001
6.638714 0.8146362399999999
6.639714 0.81487624
6.640714 0.81510665
6.641714 0.8153301700000001
6.642715 0.81554828
6.643714 0.815761
6.644714 0.8159663500000001
6.645714 0.81616146
6.646714 0.81634391
6.647714 0.81651211
6.648714 0.81666606
6.649714 0.8168062199999999
6.650714 0.81693353
6.651714 0.8170489200000001
6.652714 0.8171536
6.653714 0.8172492499999999
6.654714 0.81733763
6.655715 0.81741977
6.656714 0.8174947499999999
6.657714 0.8175599400000001
6.658714 0.8176118099999999
6.659714 0.8176476699999999
6.660714 0.8176666699999999
6.661714 0.8176702100000001
6.662714 0.8176608
6.663714 0.8176405
6.664714 0.81761032
6.665714 0.81757037
6.666714 0.81752045
6.667714 0.81746085
6.668715 0.8173918400000001
6.669714 0.8173129499999999
6.670714 0.81722233
6.671714 0.81711737
6.672714 0.8169960199999999
6.673714 0.81685809
6.674714 0.8167056400000001
6.675714 0.81654163
6.676714 0.8163683999999999
6.677714 0.8161863300000001
6.678714 0.81599401
6.679714 0.8157893100000001
6.680714 0.81557091
6.681714 0.81533873
6.682714 0.8150932399999999
6.683714 0.81483461
6.684714 0.8145620100000001
6.685714 0.81427414
6.686714 0.8139707100000001
6.687714 0.8136529499999999
6.688715 0.81332298
6.689714 0.81298258
6.690714 0.8126316600000001
6.691714 0.8122681600000001
6.692714 0.8118894
6.693714 0.81149368
6.694714 0.81108138
6.695714 0.81065446
6.696714 0.8102151599999999
6.697714 0.8097643
6.698714 0.80930134
6.699714 0.80882497
6.700714 0.80833435
6.701715 0.8078296699999999
6.702714 0.80731167
6.703714 0.80678035
6.704714 0.8062343099999999
6.705714 0.80567151
6.706714 0.80509065
6.707714 0.80449227
6.708714 0.803879
6.709714 0.8032537100000001
6.710714 0.8026179899999999
6.711714 0.801971
6.712714 0.8013104099999999
6.713714 0.80063371
6.714714 0.7999396000000001
6.715714 0.79922825
6.716714 0.79850052
6.717714 0.7977568500000001
6.718714 0.79699699
6.719714 0.7962204500000001
6.720714 0.7954278
6.721714 0.7946206299999999
6.722714 0.79380088
6.723714 0.7929695800000001
6.724714 0.7921256099999999
6.725714 0.79126619
6.726714 0.7903883199999999
6.727714 0.78949044
6.728714 0.78857308
6.729714 0.7876383100000001
6.730714 0.78668799
6.731714 0.78572324
6.732714 0.78474414
6.733714 0.78375023
6.734715 0.7827417
6.735714 0.78171873
6.736714 0.7806812399999999
6.737714 0.7796280600000001
6.738714 0.77855694
6.739714 0.77746576
6.740714 0.77635362
6.741714 0.77522169
6.742714 0.7740723899999999
6.743714 0.77290814
6.744714 0.7717303
6.745714 0.77053877
6.746714 0.76933247
6.747715 0.76811034
6.748714 0.76687173
6.749714 0.76561612
6.750714 0.7643427700000001
6.751714 0.76305051
6.752714 0.76173828
6.753714 0.76040602
6.754714 0.7590548100000001
6.755714 0.75768656
6.756714 0.75630294
6.757714 0.75490447
6.758714 0.75349049
6.759714 0.75205965
6.760714 0.75061093
6.761714 0.749144
6.762714 0.74765892
6.763714 0.74615562
6.764714 0.74463375
6.765714 0.74309283
6.766714 0.74153282
6.767715 0.73995451
6.768714 0.73835901
6.769714 0.73674703
6.770714 0.73511838
6.771714 0.7334720299999999
6.772714 0.7318070200000001
6.773714 0.73012314
6.774714 0.7284210999999999
6.775714 0.72670192
6.776714 0.7249658
6.777714 0.72321203
6.778714 0.72143925
6.779714 0.71964655
6.780715 0.7178341
6.781714 0.7160027999999999
6.782714 0.7141534199999999
6.783714 0.71228594
6.784714 0.71039964
6.785714 0.7084939600000001
6.786714 0.7065693399999999
6.787714 0.70462716
6.788714 0.70266877
6.789714 0.70069428
6.790714 0.69870208
6.791714 0.69668973
6.792714 0.6946553
6.793715 0.6925988
6.794714 0.69052195
6.795714 0.68842694
6.796714 0.68631493
6.797714 0.68418561
6.798714 0.68203779
6.799714 0.67987102
6.800714 0.6776858600000001
6.801714 0.6754834200000001
6.802714 0.6732638
6.803714 0.67102532
6.804714 0.66876519
6.805714 0.6664812600000001
6.806714 0.66417386
6.807714 0.66184597
6.808714 0.65950155
6.809714 0.65714326
6.810714 0.65477071
6.811714 0.65238136
6.812714 0.64997226
6.813715 0.64754193
6.814714 0.64509078
6.815714 0.64261965
6.816714 0.64012841
6.817714 0.63761543
6.818714 0.6350791100000001
6.819714 0.63251988
6.820714 0.62994095
6.821714 0.62734694
6.822714 0.6247410999999999
6.823714 0.62212311
6.824714 0.61948895
6.825714 0.61683347
6.826715 0.6141532199999999
6.827714 0.6114481500000001
6.828714 0.60872068
6.829714 0.60597342
6.830714 0.60320711
6.831714 0.60042096
6.832714 0.59761442
6.833714 0.59478884
6.834714 0.59194751
6.835714 0.58909347
6.836714 0.58622668
6.837714 0.58334321
6.838714 0.58043711
6.839714 0.577504
6.840714 0.5745436500000001
6.841714 0.57155988
6.842714 0.5685578099999999
6.843714 0.56554056
6.844714 0.56250785
6.845714 0.55945744
6.846714 0.55638771
6.847714 0.55329935
6.848714 0.55019455
6.849714 0.54707453
6.850714 0.54393741
6.851714 0.54077869
6.852714 0.53759413
6.853714 0.53438307
6.854714 0.5311491899999999
6.855714 0.5278985
6.856714 0.52463552
6.857714 0.52136043
6.858714 0.51806965
6.859715 0.51475875
6.860714 0.51142564
6.861714 0.50807153
6.862714 0.50469907
6.863714 0.50130924
6.864714 0.49790017999999997
6.865714 0.49446849000000004
6.866714 0.49101245
6.867714 0.48753414
6.868714 0.48403875
6.869714 0.48053115999999996
6.870714 0.47701267
6.871714 0.47348002
6.872715 0.46992782000000005
6.873714 0.46635233
6.874714 0.46275383999999997
6.875714 0.45913574
6.876714 0.45550149
6.877714 0.45185158999999997
6.878714 0.44818344
6.879714 0.44449391
6.880714 0.4407824
6.881714 0.43705185
6.882714 0.43330677
6.883714 0.42954971999999997
6.884714 0.42577912000000007
6.885714 0.42199031000000004
6.886714 0.41817892
6.887714 0.41434397
6.888714 0.41048848
6.889714 0.40661693000000004
6.890714 0.40273168
6.891714 0.39883144
6.892715 0.39491253
6.893714 0.39097229
6.894714 0.38701165
6.895714 0.38303446
6.896714 0.37904456000000003
6.897714 0.37504269
6.898714 0.37102581
6.899714 0.36698941
6.900714 0.36293103
6.901714 0.35885202
6.902714 0.35475635
6.903714 0.3506473
6.904714 0.34652494
6.905715 0.34238617
6.906714 0.33822751
6.907714 0.33404825
6.908714 0.32985124
6.909714 0.3256408
6.910714 0.32141937
6.911714 0.31718556000000003
6.912714 0.31293519000000003
6.913714 0.30866454
6.914714 0.3043731
6.915714 0.30006377
6.916714 0.29574034
6.917714 0.29140448
6.918715 0.28705457
6.919714 0.28268746
6.920714 0.2783014
6.921714 0.27389794
6.922714 0.26948090999999996
6.923714 0.26505347
6.924714 0.26061542
6.925714 0.25616325
6.926714 0.2516927
6.927714 0.24720188
6.928714 0.24269274
6.929714 0.23816928999999998
6.930714 0.23363461
6.931714 0.22908871000000003
6.932714 0.22452907
6.933714 0.21995322000000003
6.934714 0.21536115
6.935714 0.21075546
6.936714 0.20613912
6.937714 0.20151273
6.938715 0.19687358
6.939714 0.19221749000000002
6.940714 0.18754195999999998
6.941714 0.18284817
6.942714 0.17814022999999998
6.943714 0.17342227999999998
6.944714 0.16869573000000002
6.945714 0.16395883
6.946714 0.15920862
6.947714 0.15444370000000002
6.948714 0.14966542000000002
6.949714 0.14487641
6.950714 0.14007791
6.951715 0.1352682
6.952714 0.13044359
6.953714 0.12560124
6.954714 0.12074169000000001
6.955714 0.11586889
6.956714 0.11098760999999999
6.957714 0.10610031
6.958714 0.10120576
6.959714 0.096300588
6.960714 0.091382116
6.961714 0.086450455
6.962714 0.08150793099999999
6.963714 0.076556578
6.964714 0.071595889
6.965714 0.06662285899999999
6.966714 0.061634439
6.967714 0.056630385
6.968714 0.051614100999999996
6.969714 0.04659062
6.970714 0.041563218
6.971714 0.036531256
6.972714 0.031490947
6.973714 0.026438411
6.974714 0.021372564
6.975714 0.016295538999999998
6.976714 0.011210468
6.977714 0.006118553600000001
6.978714 0.0010179792
6.979714 -0.0040943749
6.980714 -0.009219823600000001
6.981714 -0.014356049000000001
6.982714 -0.019498243999999998
6.983714 -0.024642466
6.984715 -0.029788597
6.985714 -0.034940505000000004
6.986714 -0.040103192
6.987714 -0.045279134
6.988714 -0.050466664999999994
6.989714 -0.055661605
6.990714 -0.060860753999999996
6.991714 -0.066064304
6.992714 -0.07127526299999999
6.993714 -0.076496386
6.994714 -0.081727229
6.995714 -0.08696393300000001
6.996714 -0.092202029
6.997715 -0.09744004299999999
6.998714 -0.10268094
6.999714 -0.10793014999999999
7.000714 -0.11319143000000001
7.001714 -0.11846409
7.002714 -0.12374349
7.003714 -0.12902460999999998
7.004714 -0.13430571
7.005714 -0.13958931000000002
7.006714 -0.14487956999999999
7.007714 -0.15017851000000002
7.008714 -0.15548404
7.009714 -0.16079147
7.010714 -0.16609746
7.011714 -0.17140289
7.012714 -0.17671243
7.013714 -0.18203087
7.014714 -0.18735923
7.015714 -0.19269363
7.016714 -0.19802814000000002
7.017715 -0.20335915000000002
7.018714 -0.20868795
7.019714 -0.21401939000000003
7.020714 -0.21935788
7.021714 -0.22470362
7.022714 -0.23005251
7.023714 -0.23539944000000002
7.024714 -0.24074248999999998
7.025714 -0.24608448
7.026714 -0.25143062
7.027714 -0.2567841
7.028714 -0.26214323
7.029714 -0.26750250000000003
7.030715 -0.27285675
7.031714 -0.27820515
7.032714 -0.28355175
7.033714 -0.2889022
7.034714 -0.29425904999999997
7.035714 -0.29961965
7.036714 -0.30497813
7.037714 -0.31032998
7.038714 -0.31567554
7.039714 -0.32101951
7.040714 -0.32636705
7.041714 -0.33171941
7.042714 -0.33707281
7.043715 -0.34242137
7.044714 -0.34776174
7.045714 -0.3530957
7.046714 -0.35842867
7.047714 -0.36376512
7.048714 -0.36910481
7.049714 -0.37444271
7.050714 -0.37977280999999996
7.051714 -0.38509273
7.052714 -0.39040549
7.053714 -0.39571687000000005
7.054714 -0.40103081
7.055714 -0.40634596000000006
7.056714 -0.41165687
7.057714 -0.41695815
7.058714 -0.42224866000000005
7.059714 -0.42753229
7.060714 -0.43281455999999996
7.061714 -0.43809805
7.062714 -0.44338019
7.063715 -0.44865515
7.064714 -0.45391852000000005
7.065714 -0.45917075999999996
7.066714 -0.46441667
7.067714 -0.4696615
7.068714 -0.47490657000000003
7.069714 -0.48014796000000004
7.070714 -0.48537944
7.071714 -0.49059708
7.072714 -0.49580219
7.073714 -0.50099981
7.074714 -0.50619463
7.075714 -0.51138699
7.076715 -0.51657255
7.077714 -0.521746
7.078714 -0.52690515
7.079714 -0.53205281
7.080714 -0.5371944
7.081714 -0.54233349
7.082714 -0.5474688
7.083714 -0.55259499
7.084714 -0.5577066399999999
7.085714 -0.56280233
7.086714 -0.5678853
7.087714 -0.57296068
7.088714 -0.5780310799999999
7.089714 -0.58309445
7.090714 -0.58814571
7.091714 -0.59318086
7.092714 -0.59820008
7.093714 -0.60320748
7.094714 -0.6082077499999999
7.095714 -0.61320211
7.096714 -0.6181871999999999
7.097714 -0.62315757
7.098714 -0.6281095999999999
7.099714 -0.63304417
7.100714 -0.6379656499999999
7.101714 -0.64287814
7.102714 -0.64778221
7.103714 -0.65267454
7.104714 -0.65755076
7.105714 -0.6624090499999999
7.106714 -0.66725141
7.107714 -0.67208214
7.108714 -0.67690387
7.109715 -0.68171523
7.110714 -0.6865114400000001
7.111714 -0.69128787
7.112714 -0.69604311
7.113714 -0.70077986
7.114714 -0.70550251
7.115714 -0.71021365
7.116714 -0.7149121700000001
7.117714 -0.71959458
7.118714 -0.7242579
7.119714 -0.72890208
7.120714 -0.7335299200000001
7.121714 -0.73814425
7.122715 -0.74274531
7.123714 -0.74732997
7.124714 -0.75189397
7.125714 -0.7564349100000001
7.126714 -0.76095415
7.127714 -0.7654555599999999
7.128714 -0.7699425799999999
7.129714 -0.7744158600000001
7.130714 -0.7788728
7.131714 -0.78330981
7.132714 -0.78772493
7.133714 -0.792119
7.134714 -0.7964940699999999
7.135714 -0.80085127
7.136714 -0.8051892700000001
7.137714 -0.80950512
7.138714 -0.8137967399999999
7.139714 -0.81806472
7.140714 -0.8223121999999999
7.141714 -0.8265427299999999
7.142715 -0.83075771
7.143714 -0.83495537
7.144714 -0.83913198
7.145714 -0.8432845600000001
7.146714 -0.84741227
7.147714 -0.8515165200000001
7.148714 -0.85559878
7.149714 -0.85965907
7.150714 -0.8636957000000001
7.151714 -0.86770719
7.152714 -0.87169353
7.153714 -0.8756569599999999
7.154714 -0.87960027
7.155715 -0.8835249599999999
7.156714 -0.8874295299999999
7.157714 -0.8913107199999999
7.158714 -0.89516528
7.159714 -0.8989920800000001
7.160714 -0.9027921600000001
7.161714 -0.90656746
7.162714 -0.91031892
7.163714 -0.91404598
7.164714 -0.91774734
7.165714 -0.92142252
7.166714 -0.92507284
7.167714 -0.9287000599999999
7.168715 -0.93230521
7.169714 -0.9358869900000001
7.170714 -0.93944222
7.171714 -0.9429677399999999
7.172714 -0.9464625299999999
7.173714 -0.94992779
7.174714 -0.9533660500000001
7.175714 -0.95677916
7.176714 -0.96016703
7.177714 -0.96352827
7.178714 -0.9668617500000001
7.179714 -0.97016767
7.180714 -0.97344732
7.181714 -0.97670155
7.182714 -0.97992923
7.183714 -0.98312767
7.184714 -0.98629408
7.185714 -0.9894274200000001
7.186714 -0.9925293700000001
7.187714 -0.9956029200000001
7.188715 -0.99865058
7.189714 -1.0016724
7.190714 -1.0046663
7.191714 -1.00763
7.192714 -1.0105625999999999
7.193714 -1.0134648
7.194714 -1.0163379
7.195714 -1.019182
7.196714 -1.0219951999999999
7.197714 -1.0247752
7.198714 -1.027521
7.199714 -1.030234
7.200714 -1.0329172
7.201715 -1.0355733
7.202714 -1.0382026
7.203714 -1.0408026000000001
7.204714 -1.0433697
7.205714 -1.0459017
7.206714 -1.0483988
7.207714 -1.0508629
7.208714 -1.0532958000000001
7.209714 -1.0556976
7.210714 -1.0580666
7.211714 -1.0604014
7.212714 -1.0627019
7.213714 -1.0649705
7.214714 -1.0672097
7.215714 -1.0694199
7.216714 -1.0715989000000001
7.217714 -1.0737427000000002
7.218714 -1.0758480000000001
7.219714 -1.0779147
7.220714 -1.0799456
7.221714 -1.0819443
7.222714 -1.0839125
7.223714 -1.0858495
7.224714 -1.0877527999999999
7.225714 -1.0896206
7.226714 -1.091453
7.227714 -1.0932517
7.228714 -1.0950180999999999
7.229714 -1.0967509
7.230714 -1.098447
7.231714 -1.1001034
7.232714 -1.1017192
7.233714 -1.1032972
7.234715 -1.1048418
7.235714 -1.106356
7.236714 -1.1078396000000001
7.237714 -1.1092897
7.238714 -1.1107025
7.239714 -1.1120761
7.240714 -1.1134112
7.241714 -1.11471
7.242714 -1.1159734
7.243714 -1.1172007
7.244714 -1.1183897
7.245714 -1.119539
7.246714 -1.1206497
7.247715 -1.121725
7.248714 -1.1227681999999999
7.249714 -1.1237796
7.250714 -1.1247566
7.251714 -1.1256946
7.252714 -1.1265905
7.253714 -1.1274438
7.254714 -1.1282575
7.255714 -1.1290348000000001
7.256714 -1.1297773
7.257714 -1.1304839
7.258714 -1.1311525
7.259714 -1.1317822
7.260714 -1.1323737
7.261714 -1.1329291
7.262714 -1.1334496
7.263714 -1.1339337
7.264714 -1.1343779999999999
7.265714 -1.1347796
7.266714 -1.1351376
7.267715 -1.1354545
7.268714 -1.1357343
7.269714 -1.1359797
7.270714 -1.1361909
7.271714 -1.1363654
7.272714 -1.1365005
7.273714 -1.1365945
7.274714 -1.136648
7.275714 -1.1366626
7.276714 -1.136639
7.277714 -1.136576
7.278714 -1.136472
7.279714 -1.136326
7.280715 -1.1361391
7.281714 -1.1359145
7.282714 -1.1356547
7.283714 -1.1353602
7.284714 -1.1350288
7.285714 -1.1346571
7.286714 -1.1342423000000001
7.287714 -1.1337841
7.288714 -1.1332841
7.289714 -1.1327445
7.290714 -1.1321663
7.291714 -1.1315492999999999
7.292714 -1.1308924999999999
7.293715 -1.1301955000000001
7.294714 -1.1294592
7.295714 -1.1286848999999999
7.296714 -1.1278733
7.297714 -1.1270232999999998
7.298714 -1.1261329
7.299714 -1.1251999000000001
7.300714 -1.1242237
7.301714 -1.1232056000000001
7.302714 -1.1221480000000001
7.303714 -1.1210528000000002
7.304714 -1.1199206
7.305714 -1.1187502999999999
7.306714 -1.1175401999999999
7.307714 -1.1162895000000002
7.308714 -1.1149978
7.309714 -1.1136656999999999
7.310714 -1.1122934
7.311714 -1.1108805
7.312714 -1.1094265
7.313715 -1.107931
7.314714 -1.1063949
7.315714 -1.1048196
7.316714 -1.1032064
7.317714 -1.101556
7.318714 -1.0998674
7.319714 -1.0981391999999999
7.320714 -1.0963702
7.321714 -1.0945593999999998
7.322714 -1.092707
7.323714 -1.0908136000000002
7.324714 -1.0888798
7.325714 -1.0869063
7.326715 -1.0848932
7.327714 -1.0828408
7.328714 -1.0807495
7.329714 -1.0786193
7.330714 -1.0764506
7.331714 -1.0742431000000001
7.332714 -1.0719963000000001
7.333714 -1.0697101
7.334714 -1.0673838999999998
7.335714 -1.0650173
7.336714 -1.0626105000000001
7.337714 -1.0601638
7.338714 -1.057678
7.339714 -1.0551536000000001
7.340714 -1.0525909
7.341714 -1.0499898
7.342714 -1.0473496
7.343714 -1.0446699
7.344714 -1.0419507
7.345714 -1.0391922
7.346714 -1.036395
7.347714 -1.0335597
7.348714 -1.030686
7.349714 -1.0277735
7.350714 -1.0248215999999999
7.351714 -1.0218304
7.352714 -1.0188008
7.353714 -1.0157337
7.354714 -1.0126297
7.355714 -1.0094884
7.356714 -1.0063084999999998
7.357714 -1.0030893
7.358714 -0.9998309400000001
7.359715 -0.99653462
7.360714 -0.99320142
7.361714 -0.9898317999999999
7.362714 -0.9864249300000001
7.363714 -0.98297969
7.364714 -0.97949551
7.365714 -0.97597307
7.366714 -0.97241392
7.367714 -0.96881976
7.368714 -0.96519077
7.369714 -0.96152583
7.370714 -0.95782308
7.371714 -0.95408149
7.372715 -0.9503016200000001
7.373714 -0.94648506
7.374714 -0.9426333
7.375714 -0.93874652
7.376714 -0.9348236
7.377714 -0.93086306
7.378714 -0.92686489
7.379714 -0.9228305900000001
7.380714 -0.91876248
7.381714 -0.9146619599999999
7.382714 -0.91052828
7.383714 -0.9063590300000001
7.384714 -0.9021518799999999
7.385714 -0.89790588
7.386714 -0.89362273
7.387714 -0.88930503
7.388714 -0.88495472
7.389714 -0.8805718299999999
7.390714 -0.87615494
7.391714 -0.87170275
7.392715 -0.8672157300000001
7.393714 -0.8626957399999999
7.394714 -0.8581448300000001
7.395714 -0.85356329
7.396714 -0.8489489600000001
7.397714 -0.84429858
7.398714 -0.83961012
7.399714 -0.83488412
7.400714 -0.8301235699999999
7.401714 -0.8253321100000001
7.402714 -0.8205115799999999
7.403714 -0.81566134
7.404714 -0.81077935
7.405715 -0.8058643000000001
7.406714 -0.80091665
7.407714 -0.79593835
7.408714 -0.7909309099999999
7.409714 -0.7858936699999999
7.410714 -0.78082392
7.411714 -0.77571888
7.412714 -0.7705779700000001
7.413714 -0.7654037300000001
7.414714 -0.76020043
7.415714 -0.75497138
7.416714 -0.74971695
7.417714 -0.74443463
7.418715 -0.73912116
7.419714 -0.7337749
7.420714 -0.7283967
7.421714 -0.7229887899999999
7.422714 -0.71755261
7.423714 -0.7120876100000001
7.424714 -0.70659178
7.425714 -0.70106401
7.426714 -0.69550565
7.427714 -0.68992041
7.428714 -0.68431217
7.429714 -0.67868219
7.430714 -0.67302813
7.431714 -0.66734548
7.432714 -0.66163051
7.433714 -0.65588271
7.434714 -0.6501047400000001
7.435714 -0.64430037
7.436714 -0.63847187
7.437714 -0.6326191099999999
7.438715 -0.6267407899999999
7.439714 -0.62083635
7.440714 -0.61490736
7.441714 -0.60895635
7.442714 -0.6029847500000001
7.443714 -0.596991
7.444714 -0.59097088
7.445714 -0.58492017
7.446714 -0.57883752
7.447714 -0.57272557
7.448714 -0.56658965
7.449714 -0.56043444
7.450714 -0.55426178
7.451715 -0.5480701099999999
7.452714 -0.54185665
7.453714 -0.53561958
7.454714 -0.52935909
7.455714 -0.5230763900000001
7.456714 -0.51677176
7.457714 -0.51044365
7.458714 -0.50408966
7.459714 -0.49770889
7.460714 -0.49130357999999996
7.461714 -0.48487866
7.462714 -0.47843940999999995
7.463714 -0.47198808999999997
7.464714 -0.46552285
7.465714 -0.45903884
7.466714 -0.45253136
7.467714 -0.44599832
7.468714 -0.43944097
7.469714 -0.43286216
7.470714 -0.4262642
7.471714 -0.4196479
7.472714 -0.41301319999999997
7.473714 -0.40636105
7.474714 -0.39969393999999997
7.475714 -0.39301496
7.476714 -0.38632548
7.477714 -0.3796235
7.478714 -0.37290407000000003
7.479714 -0.3661619
7.480714 -0.35939447
7.481714 -0.35260349999999996
7.482714 -0.34579402000000004
7.483714 -0.33897138000000004
7.484715 -0.3321388
7.485714 -0.32529663
7.486714 -0.31844342999999997
7.487714 -0.31157788
7.488714 -0.30469967
7.489714 -0.29780876
7.490714 -0.29090415
7.491714 -0.28398328
7.492714 -0.27704323
7.493714 -0.27008285
7.494714 -0.26310448999999997
7.495714 -0.25611352
7.496714 -0.24911608
7.497715 -0.24211588
7.498714 -0.23511273
7.499714 -0.22810310999999997
7.500714 -0.22108250000000002
7.501714 -0.21404782
7.502714 -0.20699832
7.503714 -0.19993479000000003
7.504714 -0.19285823
7.505714 -0.18576904
7.506714 -0.17866772
7.507714 -0.17155592
7.508714 -0.16443697
7.509714 -0.1573147
7.510714 -0.15019152
7.511714 -0.14306676000000002
7.512714 -0.13593677
7.513714 -0.12879684
7.514714 -0.1216437
7.515714 -0.1144772
7.516714 -0.10729999999999999
7.517715 -0.10011579
7.518714 -0.092927361
7.519714 -0.085735932
7.520714 -0.078541657
7.521714 -0.07134467
7.522714 -0.064145616
7.523714 -0.056945044
7.524714 -0.049742432999999996
7.525714 -0.042535749
7.526714 -0.035322206999999994
7.527714 -0.028099830000000003
7.528714 -0.020868973
7.529714 -0.013632474
7.530715 -0.0063943422
7.531714 0.0008422361100000001
7.532714 0.008076215500000001
7.533714 0.015308574000000002
7.534714 0.022541128
7.535714 0.029775171
7.536714 0.037010884
7.537714 0.044247758
7.538714 0.051485485
7.539714 0.058724324
7.540714 0.06596476300000001
7.541714 0.073206669
7.542714 0.080448721
7.543715 0.08768872899999999
7.544714 0.094924663
7.545714 0.10215574
7.546714 0.10938276999999999
7.547714 0.11660749000000001
7.548714 0.1238313
7.549714 0.13105432
7.550714 0.1382753
7.551714 0.14549246
7.552714 0.15270456000000002
7.553714 0.15991144
7.554714 0.16711368
7.555714 0.17431183
7.556714 0.18150564
7.557714 0.18869418000000002
7.558714 0.19587634999999998
7.559714 0.20305165000000003
7.560714 0.21022044
7.561714 0.21738333
7.562714 0.22454059
7.563715 0.23169161
7.564714 0.23883516000000002
7.565714 0.24597006999999999
7.566714 0.25309608
7.567714 0.26021383
7.568714 0.26732432
7.569714 0.27442806999999997
7.570714 0.28152446999999997
7.571714 0.28861193
7.572714 0.29568868
7.573714 0.30275355000000004
7.574714 0.30980642999999997
7.575714 0.31684798
7.576715 0.32387888000000004
7.577714 0.33089933000000005
7.578714 0.33790893
7.579714 0.34490703
7.580714 0.35189339
7.581714 0.35886827
7.582714 0.36583198
7.583714 0.37278424
7.584714 0.37972396
7.585714 0.38664951000000003
7.586714 0.3935595
7.587714 0.40045357
7.588714 0.40733260000000004
7.589714 0.41419808
7.590714 0.42105108
7.591714 0.42789159000000004
7.592714 0.43471837
7.593714 0.44152969
7.594714 0.44832425
7.595714 0.45510157999999995
7.596714 0.46186200000000005
7.597714 0.46860566000000003
7.598714 0.47533222999999997
7.599714 0.48204097
7.600714 0.48873131000000003
7.601714 0.49540354
7.602714 0.50205877
7.603714 0.50869817
7.604714 0.51532192
7.605714 0.52192872
7.606714 0.52851611
7.607714 0.53508193
7.608714 0.54162531
7.609715 0.54814694
7.610714 0.5546482699999999
7.611714 0.5611304699999999
7.612714 0.56759352
7.613714 0.57403664
7.614714 0.5804588599999999
7.615714 0.58685998
7.616714 0.59324056
7.617714 0.59960103
7.618714 0.6059408199999999
7.619714 0.61225821
7.620714 0.61855102
7.621714 0.62481798
7.622715 0.63105952
7.623714 0.63727754
7.624714 0.64347405
7.625714 0.64964984
7.626714 0.65580383
7.627714 0.66193393
7.628714 0.66803843
7.629714 0.6741168900000001
7.630714 0.68017002
7.631714 0.68619857
7.632714 0.6922022
7.633714 0.69817947
7.634714 0.70412885
7.635714 0.71005006
7.636714 0.71594454
7.637714 0.7218145300000001
7.638714 0.72766137
7.639714 0.73348451
7.640714 0.7392814400000001
7.641714 0.74504921
7.642715 0.75078625
7.643714 0.75649302
7.644714 0.76217111
7.645714 0.76782173
7.646714 0.77344468
7.647714 0.77903853
7.648714 0.78460202
7.649714 0.79013538
7.650714 0.79564024
7.651714 0.8011184600000001
7.652714 0.8065703299999999
7.653714 0.8119938
7.654714 0.8173856
7.655715 0.8227431199999999
7.656714 0.8280660000000001
7.657714 0.8333561899999999
7.658714 0.8386163
7.659714 0.84384773
7.660714 0.84904972
7.661714 0.8542203300000001
7.662714 0.85935825
7.663714 0.8644637700000001
7.664714 0.8695382600000001
7.665714 0.87458286
7.666714 0.87959664
7.667714 0.8845769800000001
7.668715 0.8895208099999999
7.669714 0.89442702
7.670714 0.8992970899999999
7.671714 0.9041342000000001
7.672714 0.9089410299999999
7.673714 0.9137180599999999
7.674714 0.91846315
7.675714 0.9231735
7.676714 0.92784753
7.677714 0.9324857000000001
7.678714 0.9370895100000001
7.679714 0.94165988
7.680714 0.94619561
7.681714 0.95069436
7.682714 0.95515437
7.683714 0.9595760099999999
7.684714 0.96396208
7.685714 0.96831573
7.686714 0.972638
7.687714 0.9769271100000001
7.688715 0.98117925
7.689714 0.9853913400000001
7.690714 0.9895627400000001
7.691714 0.99369548
7.692714 0.9977921799999999
7.693714 1.0018541
7.694714 1.0058803
7.695714 1.0098686000000001
7.696714 1.0138178
7.697714 1.0177289
7.698714 1.0216041
7.699714 1.0254452
7.700714 1.0292511
7.701715 1.0330188
7.702714 1.0367446
7.703714 1.040427
7.704714 1.0440678
7.705714 1.0476707
7.706714 1.0512386
7.707714 1.0547717
7.708714 1.0582675
7.709714 1.061723
7.710714 1.0651366
7.711714 1.0685092
7.712714 1.0718429
7.713714 1.0751387
7.714714 1.0783956000000001
7.715714 1.081611
7.716714 1.0847832
7.717714 1.0879128
7.718714 1.091003
7.719714 1.094057
7.720714 1.0970759
7.721714 1.1000574
7.722714 1.1029972000000001
7.723714 1.1058923
7.724714 1.1087424000000001
7.725714 1.1115503
7.726714 1.1143193
7.727714 1.1170506
7.728714 1.1197432
7.729714 1.1223948
7.730714 1.1250039
7.731714 1.1275712
7.732714 1.1300991
7.733714 1.1325887
7.734715 1.135039
7.735714 1.1374463
7.736714 1.1398077
7.737714 1.1421224
7.738714 1.1443930999999998
7.739714 1.1466241
7.740714 1.1488187
7.741714 1.1509766
7.742714 1.1530949000000001
7.743714 1.15517
7.744714 1.1572001
7.745714 1.1591861
7.746714 1.1611302000000001
7.747715 1.1630335
7.748714 1.1648948
7.749714 1.1667121
7.750714 1.1684842
7.751714 1.1702127999999998
7.752714 1.1719012
7.753714 1.1735527000000001
7.754714 1.1751675
7.755714 1.1767428
7.756714 1.178274
7.757714 1.1797579
7.758714 1.1811947
7.759714 1.1825872
7.760714 1.1839389
7.761714 1.1852514
7.762714 1.1865238
7.763714 1.187754
7.764714 1.1889411
7.765714 1.1900864
7.766714 1.1911916999999999
7.767715 1.192258
7.768714 1.1932833999999999
7.769714 1.1942641
7.770714 1.1951971000000001
7.771714 1.1960823
7.772714 1.1969230000000002
7.773714 1.1977237
7.774714 1.1984873999999999
7.775714 1.199214
7.776714 1.1999005
7.777714 1.2005441000000001
7.778714 1.2011433
7.779714 1.2016991
7.780715 1.2022131
7.781714 1.2026857
7.782714 1.2031152999999999
7.783714 1.2034998
7.784714 1.2038387
7.785714 1.2041342
7.786714 1.2043903
7.787714 1.2046101
7.788714 1.2047937
7.789714 1.2049383
7.790714 1.2050399
7.791714 1.2050958
7.792714 1.2051066
7.793715 1.2050748
7.794714 1.2050026999999999
7.795714 1.2048909
7.796714 1.2047378
7.797714 1.2045421
7.798714 1.2043036999999999
7.799714 1.2040250000000001
7.800714 1.2037083
7.801714 1.2033544999999999
7.802714 1.2029619999999999
7.803714 1.2025272
7.804714 1.2020473999999999
7.805714 1.2015229
7.806714 1.2009562
7.807714 1.2003507
7.808714 1.1997079000000002
7.809714 1.199027
7.810714 1.1983056
7.811714 1.1975421
7.812714 1.1967369
7.813715 1.1958923
7.814714 1.1950102
7.815714 1.1940904
7.816714 1.1931310000000002
7.817714 1.1921299
7.818714 1.1910861
7.819714 1.1900018
7.820714 1.1888799
7.821714 1.1877225
7.822714 1.1865290000000002
7.823714 1.185297
7.824714 1.1840239000000001
7.825714 1.182709
7.826715 1.1813538000000001
7.827714 1.179961
7.828714 1.1785322
7.829714 1.1770665
7.830714 1.1755619
7.831714 1.1740169999999999
7.832714 1.1724324
7.833714 1.1708102999999999
7.834714 1.169153
7.835714 1.1674611
7.836714 1.1657328999999998
7.837714 1.1639662
7.838714 1.1621597
7.839714 1.1603146
7.840714 1.1584333
7.841714 1.156518
7.842714 1.1545689
7.843714 1.1525839
7.844714 1.1505607
7.845714 1.1484982
7.846714 1.1463981
7.847714 1.1442627
7.848714 1.1420935
7.849714 1.1398903999999999
7.850714 1.1376515999999999
7.851714 1.1353757
7.852714 1.133063
7.853714 1.1307155
7.854714 1.1283356
7.855714 1.1259241
7.856714 1.1234796999999999
7.857714 1.1209999
7.858714 1.1184835
7.859715 1.115931
7.860714 1.1133448000000001
7.861714 1.1107272
7.862714 1.1080788
7.863714 1.1053982
7.864714 1.1026833999999999
7.865714 1.0999333999999998
7.866714 1.0971493
7.867714 1.0943333
7.868714 1.0914868
7.869714 1.0886096
7.870714 1.0857002
7.871714 1.0827566
7.872715 1.0797792
7.873714 1.0767696
7.874714 1.0737306
7.875714 1.070663
7.876714 1.0675660999999999
7.877714 1.0644377999999999
7.878714 1.0612765
7.879714 1.0580827
7.880714 1.0548587
7.881714 1.0516068
7.882714 1.0483281
7.883714 1.0450216
7.884714 1.0416856
7.885714 1.0383189
7.886714 1.034922
7.887714 1.0314966
7.888714 1.0280437999999998
7.889714 1.0245632
7.890714 1.0210531
7.891714 1.0175119
7.892715 1.0139399
7.893714 1.0103396
7.894714 1.0067142
7.895714 1.0030656
7.896714 0.99939387
7.897714 0.9956969899999999
7.898714 0.99197291
7.899714 0.9882208
7.900714 0.98444158
7.901714 0.98063648
7.902714 0.97680585
7.903714 0.9729490599999999
7.904714 0.96906489
7.905715 0.9651533299999999
7.906714 0.9612163499999999
7.907714 0.95725674
7.908714 0.95327673
7.909714 0.94927615
7.910714 0.94525274
7.911714 0.94120363
7.912714 0.9371274199999999
7.913714 0.93302466
7.914714 0.92889741
7.915714 0.92474762
7.916714 0.92057632
7.917714 0.9163834200000001
7.918715 0.91216881
7.919714 0.90793353
7.920714 0.90367915
7.921714 0.8994069
7.922714 0.89511611
7.923714 0.89080445
7.924714 0.88646887
7.925714 0.88210749
7.926714 0.87772124
7.927714 0.8733128200000001
7.928714 0.8688855000000001
7.929714 0.8644416
7.930714 0.8599815000000001
7.931714 0.8555044399999999
7.932714 0.8510098799999999
7.933714 0.84649771
7.934714 0.84196804
7.935714 0.8374203
7.936714 0.83285281
7.937714 0.82826372
7.938715 0.82365219
7.939714 0.81901969
7.940714 0.81436969
7.941714 0.8097060999999999
7.942714 0.8050312299999999
7.943714 0.8003452799999999
7.944714 0.7956462
7.945714 0.79093166
7.946714 0.78620007
7.947714 0.7814509799999999
7.948714 0.77668428
7.949714 0.77189975
7.950714 0.76709711
7.951715 0.7622767699999999
7.952714 0.75744069
7.953714 0.75259223
7.954714 0.74773463
7.955714 0.74286959
7.956714 0.73799621
7.957714 0.73311152
7.958714 0.7282123899999999
7.959714 0.72329687
7.960714 0.7183649599999999
7.961714 0.71341791
7.962714 0.70845722
7.963714 0.70348396
7.964714 0.69849915
7.965714 0.69350423
7.966714 0.68850121
7.967714 0.68349191
7.968714 0.6784766
7.969714 0.67345346
7.970714 0.66841929
7.971714 0.6633711
7.972714 0.6583078800000001
7.973714 0.65323105
7.974714 0.64814347
7.975714 0.64304788
7.976714 0.637946
7.977714 0.63283835
7.978714 0.62772511
7.979714 0.6226067
7.980714 0.61748368
7.981714 0.61235549
7.982714 0.60722027
7.983714 0.60207522
7.984715 0.59691826
7.985714 0.59174947
7.986714 0.58657136
7.987714 0.58138771
7.988714 0.57620169
7.989714 0.57101436
7.990714 0.56582475
7.991714 0.56063142
7.992714 0.55543366
7.993714 0.55023157
7.994714 0.54502543
7.995714 0.5398144500000001
7.996714 0.5345969899999999
7.997715 0.5293716199999999
7.998714 0.52413875
7.999714 0.51890123
8.000714 0.51366296
8.001715 0.50842674
8.002714 0.5031928
8.003715 0.49795886
8.004714 0.49272203000000003
8.005714 0.48748092
8.006714 0.48223627
8.007714 0.4769899
8.008715 0.47174287
8.009714 0.46649468
8.010715 0.46124392999999997
8.011714 0.45599011000000006
8.012714 0.45073498
8.013714 0.44548171999999997
8.014714 0.44023297
8.015715 0.43498874000000004
8.016714 0.42974628000000004
8.017715 0.42450191
8.018714 0.41925376
8.019714 0.41400311
8.020715 0.40875338
8.021714 0.40350752
8.022715 0.39826613
8.023714 0.39302725
8.024714 0.3877887
8.025714 0.38255034000000004
8.026714 0.37731465
8.027715 0.37208498
8.028714 0.36686275
8.029715 0.36164622
8.030714 0.35643172
8.031714 0.3512165
8.032714 0.34600114
8.033714 0.34078935
8.034715 0.33558528000000004
8.035714 0.33039032
8.036715 0.32520217
8.037714 0.32001687
8.038714 0.31483199
8.039714 0.3096489
8.040714 0.30447175
8.041715 0.29930435
8.042714 0.29414718
8.043715 0.28899717
8.044714 0.28385035999999997
8.045714 0.27870529
8.046714 0.27356442999999997
8.047714 0.26843236
8.048715 0.26331205999999996
8.049714 0.25820252
8.050714 0.25309953
8.051714 0.24799916000000002
8.052714 0.24290142999999997
8.053715 0.23781068
8.054714 0.23273261999999997
8.055715 0.22767016
8.056714 0.22262107
8.057714 0.21757984000000002
8.058714 0.21254187
8.059714 0.20750696
8.060715 0.20247921000000002
8.061714 0.19746362
8.062715 0.19246198
8.063714 0.18747172
8.064714 0.18248856
8.065714 0.17751063
8.066714 0.17254084
8.067715 0.16758516
8.068714 0.16264813
8.069715 0.15772894999999998
8.070714 0.15282162000000002
8.071714 0.14791904
8.072714 0.14301817
8.073714 0.13812212000000001
8.074715 0.13323782
8.075714 0.12837086
8.076715 0.12352178999999999
8.077714 0.1186866
8.078714 0.11386082
8.079714 0.10904387
8.080714 0.10423972000000001
8.081715 0.099453586
8.082714 0.094687048
8.083714 0.08993590600000001
8.084714 0.085192831
8.085714 0.080452947
8.086715 0.07571787599999999
8.087714 0.070995215
8.088715 0.066293409
8.089714 0.061616092000000004
8.090714 0.056959961999999996
8.091714 0.052317837000000006
8.092714 0.047684374
8.093715 0.043059728
8.094714 0.03844864
8.095715 0.033855601
8.096714 0.029280491000000002
8.097714 0.024718477000000003
8.098714 0.020164262
8.099714 0.015617364
8.100715 0.011083864
8.101714 0.0065728455000000005
8.102715 0.0020900224999999997
8.103714 -0.0023665514
8.104714 -0.0068052948
8.105714 -0.011235272999999999
8.106714 -0.015659988
8.107715 -0.020075668
8.108714 -0.024474891999999998
8.109715 -0.028852635
8.110714 -0.033209653
8.111714 -0.037550801
8.112714 -0.041879804
8.113714 -0.046194909
8.114715 -0.050489558
8.115714 -0.054757495
8.116714 -0.058998383
8.117714 -0.063219131
8.118714 -0.067429576
8.119715 -0.07163554
8.120714 -0.075834594
8.121715 -0.08001778600000001
8.122714 -0.084176008
8.123714 -0.088306074
8.124714 -0.092412031
8.125714 -0.09650089199999999
8.126715 -0.10057655
8.127714 -0.10463683000000001
8.128715 -0.108676
8.129714 -0.11269047
8.130714 -0.11668279
8.131714 -0.12066030999999999
8.132714 -0.12462945
8.133715 -0.12858993999999999
8.134714 -0.13253407
8.135715 -0.13645159
8.136714 -0.14033674999999998
8.137714 -0.14419233
8.138714 -0.14802722
8.139714 -0.15184979
8.140715 -0.15566213
8.141714 -0.15945936
8.142715 -0.16323453
8.143714 -0.16698459
8.144714 -0.1707127
8.145715 -0.17442494
8.146714 -0.17812439
8.147715 -0.18180754000000002
8.148714 -0.18546629
8.149714 -0.18909421
8.150714 -0.19269197000000002
8.151714 -0.19626752000000003
8.152715 -0.19983065000000003
8.153714 -0.20338597
8.154715 -0.20692982
8.155714 -0.21045313
8.156714 -0.21394822
8.157714 -0.21741407
8.158714 -0.22085598
8.159715 -0.22428045
8.160714 -0.22768944
8.161715 -0.23107885
8.162714 -0.23444244
8.163714 -0.23777774
8.164714 -0.24108894
8.165714 -0.24438416999999998
8.166715 -0.2476692
8.167714 -0.25094256
8.168715 -0.25419607
8.169714 -0.25742052
8.170714 -0.26061228000000003
8.171714 -0.26377563
8.172714 -0.26691919
8.173715 -0.27004927
8.174714 -0.27316553
8.175714 -0.27626196000000003
8.176714 -0.27933249
8.177714 -0.28237603
8.178715 -0.28539720999999996
8.179714 -0.28840199
8.180715 -0.29139202000000003
8.181714 -0.29436261
8.182714 -0.29730597
8.183714 -0.30021747
8.184714 -0.30309972
8.185715 -0.30596119
8.186714 -0.30881015
8.187715 -0.31164882
8.188714 -0.31447201
8.189714 -0.31727124
8.190714 -0.32004110999999996
8.191714 -0.32278271
8.192715 -0.32550178
8.193714 -0.32820324
8.194715 -0.3308869
8.195714 -0.33354769
8.196714 -0.33618046
8.197714 -0.33878498
8.198714 -0.34136695
8.199715 -0.34393405
8.200714 -0.34648995000000005
8.201715 -0.34903116
8.202714 -0.35154929
8.203714 -0.35403706
8.204714 -0.35649338
8.205714 -0.35892364
8.206715 -0.36133520999999996
8.207714 -0.36373183000000003
8.208714 -0.36611131
8.209714 -0.36846811
8.210714 -0.37079868000000005
8.211715 -0.37310463
8.212714 -0.37539144999999996
8.213715 -0.37766355
8.214714 -0.37992008
8.215714 -0.38215478
8.216714 -0.3843606
8.217714 -0.38653503
8.218715 -0.38868221
8.219714 -0.39081005
8.220715 -0.3929243
8.221714 -0.3950248
8.222714 -0.39710603
8.223714 -0.39916188
8.224714 -0.40119047999999996
8.225715 -0.40319525
8.226714 -0.40518148000000004
8.227715 -0.4071516
8.228714 -0.40910295
8.229714 -0.41102991
8.230714 -0.41292887
8.231714 -0.41480158
8.232715 -0.41665426
8.233714 -0.41849278
8.234715 -0.42031817
8.235714 -0.42212563999999997
8.236714 -0.42390809
8.237714 -0.42566154
8.238714 -0.42738784
8.239715 -0.42909291000000005
8.240714 -0.43078200000000005
8.241714 -0.43245573000000004
8.242714 -0.43411008
8.243714 -0.43574027
8.244715 -0.43734512
8.245714 -0.43892814
8.246715 -0.44049462
8.247714 -0.44204704
8.248714 -0.44358256
8.249714 -0.44509512
8.250714 -0.44658001999999997
8.251715 -0.44803787
8.252714 -0.44947425
8.253715 -0.45089554000000004
8.254714 -0.45230412000000003
8.255714 -0.45369687000000003
8.256714 -0.45506773
8.257714 -0.45641251
8.258715 -0.45773191
8.259714 -0.45903059999999996
8.260715 -0.46031292999999995
8.261714 -0.46157953
8.262714 -0.4628269
8.263714 -0.46405089
8.264714 -0.46525081
8.265715 -0.46643056
8.266714 -0.46759583
8.267715 -0.46874965
8.268714 -0.46988935
8.269714 -0.47100829
8.270715 -0.47210036
8.271714 -0.4731643
8.272715 -0.47420436
8.273714 -0.47522695
8.274714 -0.47623599
8.275714 -0.47723074
8.276714 -0.47820737
8.277715 -0.47916304
8.278714 -0.48009856
8.279715 -0.48101773000000003
8.280714 -0.48192347999999996
8.281714 -0.48281462
8.282714 -0.48368583
8.283714 -0.48453133
8.284715 -0.48534926
8.285714 -0.48614367999999997
8.286715 -0.48692203
8.287714 -0.48769033
8.288714 -0.48844945
8.289714 -0.48919502
8.290714 -0.48992145000000004
8.291715 -0.49062576
8.292714 -0.49130920999999994
8.293715 -0.49197492000000004
8.294714 -0.49262433
8.295714 -0.49325549
8.296714 -0.49386472000000003
8.297714 -0.49445042
8.298715 -0.49501568999999995
8.299714 -0.49556722
8.300714 -0.49611102000000007
8.301714 -0.49664821
8.302714 -0.49717394000000004
8.303715 -0.49768048
8.304714 -0.49816215999999996
8.305715 -0.49861856
8.306714 -0.49905377000000006
8.307714 -0.49947257999999994
8.308714 -0.49987718999999997
8.309714 -0.50026653
8.310715 -0.50063878
8.311714 -0.5009945499999999
8.312715 -0.50133741
8.313714 -0.5016715700000001
8.314714 -0.50199786
8.315714 -0.50231204
8.316714 -0.50260653
8.317715 -0.50287526
8.318714 -0.50311759
8.319715 -0.50333869
8.320714 -0.5035460900000001
8.321714 -0.50374521
8.322714 -0.5039365
8.323714 -0.5041168500000001
8.324715 -0.50428296
8.325714 -0.50443411
8.326715 -0.5045718
8.327714 -0.50469697
8.328714 -0.50480762
8.329714 -0.50489879
8.330714 -0.50496608
8.331715 -0.50500925
8.332714 -0.5050336
8.333714 -0.50504748
8.334714 -0.5050574
8.335714 -0.50506429
8.336715 -0.50506378
8.337714 -0.50504939
8.338715 -0.5050170199999999
8.339714 -0.5049665
8.340714 -0.50490014
8.341714 -0.5048195400000001
8.342714 -0.5047239400000001
8.343715 -0.50461115
8.344714 -0.50448067
8.345715 -0.50433576
8.346714 -0.50418247
8.347714 -0.50402586
8.348714 -0.50386637
8.349714 -0.5036989199999999
8.350715 -0.50351582
8.351714 -0.50331145
8.352715 -0.50308523
8.353714 -0.50284127
8.354714 -0.50258501
8.355714 -0.50231959
8.356714 -0.50204485
8.357715 -0.50175916
8.358714 -0.5014624
8.359715 -0.50115678
8.360714 -0.5008452099999999
8.361714 -0.5005281
8.362714 -0.50020167
8.363714 -0.49985945
8.364715 -0.49949624
8.365714 -0.49911165
8.366714 -0.49871066999999997
8.367714 -0.49830056
8.368714 -0.49788654
8.369715 -0.49746935000000003
8.370714 -0.49704602000000003
8.371715 -0.49661291
8.372714 -0.49616862
8.373714 -0.49571427999999995
8.374714 -0.49525131
8.375714 -0.4947789
8.376715 -0.49429358999999995
8.377714 -0.49379161
8.378715 -0.49327221
8.379714 -0.49273912
8.380714 -0.4921989
8.381714 -0.49165683000000004
8.382714 -0.49111386999999995
8.383715 -0.4905662
8.384714 -0.4900082
8.385715 -0.48943622999999997
8.386714 -0.48885051999999996
8.387714 -0.48825396000000004
8.388714 -0.48764916
8.389714 -0.48703606999999993
8.390715 -0.4864126
8.391714 -0.48577706000000004
8.392715 -0.48513054000000005
8.393714 -0.48447703
8.394714 -0.48382087
8.395715 -0.48316345
8.396714 -0.48250183
8.397715 -0.48183058000000006
8.398714 -0.48114535999999997
8.399714 -0.48044571
8.400714 -0.47973510999999996
8.401714 -0.47901821999999994
8.402715 -0.47829752000000003
8.403714 -0.47757202
8.404715 -0.47683874
8.405714 -0.47609577999999997
8.406714 -0.47534402000000003
8.407714 -0.47458652
8.408714 -0.47382581999999995
8.409715 -0.47306144000000006
8.410714 -0.47228998000000005
8.411715 -0.47150748
8.412714 -0.47071272999999997
8.413714 -0.46990825999999997
8.414714 -0.46909871000000003
8.415714 -0.46828762
8.416715 -0.46747485
8.417714 -0.46665696
8.418715 -0.46583004
8.419714 -0.46499263999999996
8.420714 -0.46414682
8.421714 -0.46329629
8.422714 -0.46244347
8.423715 -0.46158768
8.424714 -0.46072578999999997
8.425714 -0.45985519
8.426714 -0.45897593000000003
8.427714 -0.45809079999999996
8.428715 -0.45720316
8.429714 -0.45631407
8.430715 -0.45542126000000005
8.431714 -0.45452089999999995
8.432714 -0.45361058
8.433714 -0.45269146
8.434714 -0.45176758
8.435715 -0.45084325000000003
8.436714 -0.44991989
8.437715 -0.44899522000000003
8.438714 -0.44806506
8.439714 -0.44712638
8.440714 -0.44617937
8.441714 -0.44522663000000007
8.442715 -0.44427095
8.443714 -0.44331281
8.444715 -0.44235033
8.445714 -0.44138138000000005
8.446714 -0.44040596000000004
8.447714 -0.43942705000000004
8.448714 -0.43844874000000006
8.449715 -0.43747331999999994
8.450714 -0.43649934
8.451715 -0.43552206
8.452714 -0.43453649
8.453714 -0.43354053000000004
8.454714 -0.4325361
8.455714 -0.43152743
8.456715 -0.43051801999999995
8.457714 -0.4295087
8.458714 -0.42849788000000005
8.459714 -0.42748386
8.460714 -0.42646671999999997
8.461715 -0.42544841
8.462714 -0.42443098999999995
8.463715 -0.42341421
8.464714 -0.42239479
8.465714 -0.42136819000000003
8.466714 -0.42033176999999994
8.467714 -0.41928682
8.468715 -0.4182382
8.469714 -0.4171914
8.470715 -0.41614934
8.471714 -0.41511105000000004
8.472714 -0.41407309000000003
8.473714 -0.41303210999999995
8.474714 -0.41198712
8.475715 -0.41093924
8.476714 -0.40988982999999996
8.477715 -0.40883841
8.478714 -0.40778276
8.479714 -0.40672072
8.480714 -0.40565259
8.481714 -0.40458189000000006
8.482715 -0.40351375999999994
8.483714 -0.40245172999999995
8.484715 -0.40139547
8.485714 -0.40034093
8.486714 -0.3992829
8.487714 -0.39821830999999996
8.488714 -0.39714766
8.489715 -0.39607393999999996
8.490714 -0.39499988999999996
8.491714 -0.39392626
8.492714 -0.39285184
8.493714 -0.39177532
8.494715 -0.39069736000000005
8.495714 -0.38962066
8.496715 -0.3885481
8.497714 -0.38748018
8.498714 -0.38641407
8.499714 -0.38534505
8.500714 -0.38426956
8.501715 -0.38318753
8.502714 -0.38210242
8.503715 -0.38101885
8.504714 -0.37993953999999996
8.505714 -0.378864
8.506714 -0.37778951
8.507714 -0.37671372
8.508715 -0.37563648
8.509714 -0.37455973
8.510715 -0.37348545
8.511714 -0.37241358999999996
8.512714 -0.37134183
8.513714 -0.37026727
8.514714 -0.36918892999999997
8.515715 -0.36810889999999996
8.516714 -0.36703107999999995
8.517715 -0.36595843
8.518714 -0.36489080999999995
8.519714 -0.36382501
8.520715 -0.36275705999999996
8.521714 -0.36168501000000003
8.522715 -0.36061022
8.523714 -0.35953606
8.524714 -0.35846536
8.525714 -0.35739855000000004
8.526714 -0.35633375
8.527715 -0.35526881
8.528714 -0.35420325999999996
8.529715 -0.3531388
8.530714 -0.3520777
8.531714 -0.35102058
8.532714 -0.34996546
8.533714 -0.34890897000000004
8.534715 -0.34784896000000004
8.535714 -0.34678633999999997
8.536715 -0.34572473000000004
8.537714 -0.34466814
8.538714 -0.34361843000000003
8.539714 -0.34257413000000003
8.540714 -0.3415318
8.541715 -0.34048848
8.542714 -0.33944356000000003
8.543715 -0.3383985
8.544714 -0.33735512
8.545714 -0.33631378
8.546714 -0.33527324
8.547714 -0.33423204
8.548715 -0.33319044999999997
8.549714 -0.33215100000000003
8.550714 -0.3311171
8.551714 -0.33009059
8.552714 -0.32907028
8.553715 -0.32805238999999997
8.554714 -0.32703304
8.555715 -0.32601049
8.556714 -0.32498604
8.557714 -0.32396272000000004
8.558714 -0.32294306
8.559714 -0.32192763999999996
8.560715 -0.32091551
8.561714 -0.31990574
8.562715 -0.31889873
8.563714 -0.31789599
8.564714 -0.31689857
8.565714 -0.31590553
8.566714 -0.31491388
8.567715 -0.31392022999999997
8.568714 -0.31292299
8.569715 -0.31192366
8.570714 -0.31092584
8.571714 -0.30993312
8.572714 -0.30894703
8.573714 -0.30796675
8.574715 -0.3069903
8.575714 -0.30601639
8.576715 -0.30504516
8.577714 -0.30407733000000003
8.578714 -0.3031129
8.579714 -0.30215036
8.580714 -0.30118753
8.581715 -0.30022331
8.582714 -0.29925888
8.583714 -0.29829734
8.584714 -0.29734182
8.585714 -0.29639353
8.586715 -0.29545107
8.587714 -0.29451162999999997
8.588715 -0.29357291999999996
8.589714 -0.29263454
8.590714 -0.29169766
8.591714 -0.29076346999999997
8.592714 -0.28983210000000004
8.593715 -0.28890255000000004
8.594714 -0.28797395
8.595715 -0.28704694000000003
8.596714 -0.28612372
8.597714 -0.28520667
8.598714 -0.28429653
8.599714 -0.28339166
8.600715 -0.28248894999999996
8.601714 -0.28158587
8.602715 -0.28068207
8.603714 -0.27977938
8.604714 -0.27888017
8.605714 -0.27798559
8.606714 -0.27709499
8.607715 -0.27620699
8.608714 -0.27532110000000004
8.609715 -0.27443843
8.610714 -0.2735609
8.611714 -0.27268936
8.612714 -0.27182258000000004
8.613714 -0.27095773
8.614715 -0.27009235000000004
8.615714 -0.26922622
8.616714 -0.26836158
8.617714 -0.26750152
8.618714 -0.26664783
8.619715 -0.26579979
8.620714 -0.26495501
8.621715 -0.26411153
8.622714 -0.26326933999999996
8.623714 -0.26243017
8.624714 -0.2615958
8.625714 -0.26076618
8.626715 -0.25993930000000004
8.627714 -0.25911271
8.628715 -0.25828572
8.629714 -0.25746028
8.630714 -0.25663979000000003
8.631714 -0.25582656
8.632714 -0.25502008000000004
8.633715 -0.2542174
8.634714 -0.25341532
8.635715 -0.25261284
8.636714 -0.25181179000000004
8.637714 -0.25101514
8.638714 -0.25022454
8.639714 -0.24943896999999998
8.640715 -0.24865563000000002
8.641714 -0.24787243
8.642715 -0.2470898
8.643714 -0.24631041999999997
8.644714 -0.24553704999999998
8.645715 -0.24477015000000002
8.646714 -0.24400726
8.647715 -0.24324488
8.648714 -0.24248135999999998
8.649714 -0.24171832
8.650714 -0.24095968999999998
8.651714 -0.24020872
8.652715 -0.23946557000000002
8.653714 -0.23872715
8.654715 -0.23798945000000002
8.655714 -0.23725051
8.656714 -0.2365116
8.657714 -0.23577579
8.658714 -0.23504520999999998
8.659715 -0.23431925
8.660714 -0.23359519
8.661715 -0.23287092
8.662714 -0.23214717
8.663714 -0.23142750999999998
8.664714 -0.23071589
8.665714 -0.23001342000000002
8.666715 -0.22931721
8.667714 -0.22862213999999997
8.668715 -0.22792425
8.669714 -0.22722338
8.670714 -0.22652289
8.671714 -0.22582696
8.672714 -0.2251375
8.673715 -0.22445327999999998
8.674714 -0.22377162
8.675714 -0.2230912
8.676714 -0.22241346999999997
8.677714 -0.22174148
8.678715 -0.22107686
8.679714 -0.22041784
8.680715 -0.21975972
8.681714 -0.21909813
8.682714 -0.21843216000000001
8.683714 -0.21776528999999997
8.684714 -0.21710321
8.685715 -0.21645012000000002
8.686714 -0.21580621
8.687715 -0.21516819999999998
8.688714 -0.21453225
8.689714 -0.21389674
8.690714 -0.21326279
8.691714 -0.21263238
8.692715 -0.21200570999999999
8.693714 -0.21138033
8.694715 -0.21075292
8.695714 -0.21012231999999997
8.696714 -0.20949123
8.697714 -0.20886507999999998
8.698714 -0.20824862000000002
8.699715 -0.20764276999999998
8.700714 -0.20704397000000002
8.701715 -0.20644672
8.702714 -0.20584702
8.703714 -0.20524461
8.704714 -0.20464219
8.705714 -0.20404258
8.706715 -0.20344654999999998
8.707714 -0.20285274
8.708714 -0.20225977
8.709714 -0.2016684
8.710714 -0.20108179
8.711715 -0.2005033
8.712714 -0.19993365000000002
8.713715 -0.19936967
8.714714 -0.1988058
8.715714 -0.1982375
8.716714 -0.19766409
8.717714 -0.19708883000000002
8.718715 -0.19651651
8.719714 -0.19595029
8.720715 -0.19539029
8.721714 -0.19483455
8.722714 -0.19428142
8.723714 -0.19373113
8.724714 -0.19318512999999998
8.725715 -0.19264410999999998
8.726714 -0.19210641
8.727715 -0.19156837000000002
8.728714 -0.19102677
8.729714 -0.19048129
8.730714 -0.18993515
8.731714 -0.18939326
8.732715 -0.18885913
8.733714 -0.18833291
8.734715 -0.18781174
8.735714 -0.18729208
8.736714 -0.18677202
8.737714 -0.18625193999999998
8.738714 -0.18573321
8.739715 -0.18521633
8.740714 -0.18470034
8.741714 -0.18418381
8.742714 -0.18366681
8.743714 -0.18315165
8.744715 -0.1826418
8.745714 -0.18213954000000002
8.746715 -0.18164413999999998
8.747714 -0.18115214000000002
8.748714 -0.18065943
8.749714 -0.18016375
8.750714 -0.17966569000000002
8.751715 -0.17916766
8.752714 -0.17867191
8.753715 -0.17817908
8.754714 -0.17768858
8.755714 -0.17719998
8.756714 -0.1767141
8.757714 -0.17623269
8.758715 -0.17575679
8.759714 -0.17528528999999998
8.760715 -0.17481509
8.761714 -0.17434282
8.762714 -0.17386709
8.763714 -0.17338935
8.764714 -0.17291285
8.765715 -0.17244031
8.766714 -0.17197229
8.767715 -0.17150737
8.768714 -0.17104375
8.769714 -0.17058091
8.770715 -0.17011986
8.771714 -0.1696618
8.772715 -0.16920657
8.773714 -0.16875232999999998
8.774714 -0.16829685
8.775714 -0.1678395
8.776714 -0.16738222
8.777715 -0.16692833
8.778714 -0.1664802
8.779715 -0.16603745
8.780714 -0.16559714
8.781714 -0.16515591
8.782714 -0.16471233
8.783714 -0.16426763
8.784715 -0.16382437
8.785714 -0.16338411
8.786715 -0.16294619999999999
8.787714 -0.16250857999999999
8.788714 -0.16206997
8.789714 -0.16163134
8.790714 -0.16119548
8.791715 -0.16076465
8.792714 -0.16033845
8.793715 -0.15991364
8.794714 -0.1594863
8.795714 -0.15905476999999998
8.796714 -0.15862102
8.797714 -0.15818927
8.798715 -0.15776297
8.799714 -0.15734237
8.800714 -0.15692465
8.801714 -0.15650636
8.802714 -0.15608617
8.803715 -0.1556657
8.804714 -0.15524768
8.805715 -0.15483317
8.806714 -0.1544202
8.807714 -0.15400514999999998
8.808714 -0.15358587
8.809714 -0.15316389
8.810715 -0.15274386
8.811714 -0.15233037
8.812715 -0.15192446999999998
8.813714 -0.15152284
8.814714 -0.15112006
8.815714 -0.15071249
8.816714 -0.15030067
8.817715 -0.14988839
8.818714 -0.14947943
8.819715 -0.14907442999999998
8.820714 -0.14867076
8.821714 -0.14826516
8.822714 -0.14785696
8.823714 -0.14744917000000002
8.824715 -0.14704622
8.825714 -0.14665021
8.826715 -0.14625860000000002
8.827714 -0.14586562
8.828714 -0.14546622
8.829714 -0.14505981
8.830714 -0.14465074
8.831715 -0.14424511
8.832714 -0.14384645
8.833714 -0.14345347
8.834714 -0.14306166
8.835714 -0.14266721
8.836715 -0.14227007
8.837714 -0.14187365000000002
8.838715 -0.14148143
8.839714 -0.14109343000000002
8.840714 -0.14070562
8.841714 -0.14031284
8.842714 -0.13991299
8.843715 -0.13950921
8.844714 -0.139108
8.845715 -0.13871457
8.846714 -0.13832916
8.847714 -0.13794689000000002
8.848714 -0.13756159
8.849714 -0.13717024
8.850715 -0.13677492
8.851714 -0.13638061
8.852715 -0.13599086999999999
8.853714 -0.13560498
8.854714 -0.13521872
8.855714 -0.13482823
8.856714 -0.13443360000000001
8.857715 -0.13403917
8.858714 -0.13365018
8.859715 -0.13326835
8.860714 -0.13289005
8.861714 -0.13250863
8.862714 -0.13211928
8.863714 -0.13172254
8.864715 -0.13132389
8.865714 -0.13092964999999998
8.866714 -0.13054246
8.867714 -0.13015979
8.868714 -0.12977649
8.869715 -0.12938919
8.870714 -0.12899891000000002
8.871715 -0.12860986
8.872714 -0.12822545
8.873714 -0.12784494
8.874714 -0.12746357
8.875714 -0.12707616
8.876715 -0.12668142000000002
8.877714 -0.12628334
8.878715 -0.12588851
8.879714 -0.12550142
8.880714 -0.12512116
8.881714 -0.12474230000000001
8.882714 -0.124359
8.883715 -0.12396926999999999
8.884714 -0.12357591
8.885715 -0.12318387000000001
8.886714 -0.12279596000000001
8.887714 -0.12241070000000001
8.888714 -0.12202386
8.889714 -0.12163237
8.890715 -0.12123724
8.891714 -0.12084309
8.892715 -0.12045447
8.893714 -0.12007208
8.894714 -0.11969178000000001
8.895715 -0.11930744
8.896714 -0.11891537999999999
8.897715 -0.11851698999999999
8.898714 -0.11811758000000001
8.899714 -0.11772232999999999
8.900714 -0.11733262
8.901714 -0.11694547999999999
8.902715 -0.11655642999999999
8.903714 -0.11616320999999999
8.904715 -0.11576746
8.905714 -0.11537294
8.906714 -0.11498206
8.907714 -0.11459353
8.908714 -0.11420312
8.909715 -0.11380716
8.910714 -0.11340572
8.911715 -0.11300291000000001
8.912714 -0.11260411
8.913714 -0.112212
8.914714 -0.11182460000000001
8.915714 -0.11143681999999999
8.916715 -0.11104411
8.917714 -0.11064543999999998
8.918715 -0.11024354
8.919714 -0.10984215
8.920714 -0.10944293
8.921714 -0.10904440000000001
8.922714 -0.10864373999999999
8.923715 -0.10823964
8.924714 -0.10783398000000001
8.925714 -0.10743057
8.926714 -0.10703214999999999
8.927714 -0.10663788
8.928715 -0.10624358999999998
8.929714 -0.10584455000000001
8.930715 -0.10543879
8.931714 -0.10502826
8.932714 -0.10461730000000001
8.933714 -0.10420944
8.934714 -0.10380512
8.935715 -0.10340200999999999
8.936714 -0.10299737
8.937715 -0.10259036
8.938714 -0.10218247
8.939714 -0.10177579
8.940714 -0.10137078000000001
8.941714 -0.10096537
8.942715 -0.10055642000000001
8.943714 -0.10014237
8.944715 -0.099724752
8.945714 -0.09930749700000001
8.946714 -0.09889432699999999
8.947714 -0.098486221
8.948714 -0.098080887
8.949715 -0.097674434
8.950714 -0.09726401200000001
8.951715 -0.096849288
8.952714 -0.096431922
8.953714 -0.096013653
8.954714 -0.095594767
8.955714 -0.09517424000000001
8.956715 -0.094751286
8.957714 -0.094326859
8.958714 -0.093903643
8.959714 -0.093484367
8.960714 -0.093069678
8.961715 -0.092657324
8.962714 -0.092243322
8.963715 -0.091824349
8.964714 -0.091399619
8.965714 -0.090970966
8.966714 -0.090541231
8.967714 -0.09011235100000001
8.968715 -0.089684589
8.969714 -0.08925724
8.970715 -0.088830013
8.971714 -0.088403665
8.972714 -0.087979296
8.973714 -0.087556918
8.974714 -0.087134639
8.975715 -0.086709327
8.976714 -0.086278463
8.977715 -0.085841841
8.978714 -0.08540181399999999
8.979714 -0.08496190399999999
8.980714 -0.084524747
8.981714 -0.084090891
8.982715 -0.083659071
8.983714 -0.083227595
8.984715 -0.08279555499999999
8.985714 -0.082362932
8.986714 -0.081929716
8.987714 -0.081495015
8.988714 -0.08105715399999999
8.989715 -0.080614799
8.990714 -0.080168288
8.991714 -0.079719943
8.992714 -0.079272973
8.993714 -0.078829628
8.994715 -0.078389922
8.995714 -0.077951787
8.996715 -0.07751254
8.997714 -0.07707045900000001
8.998714 -0.076625444
8.999714 -0.076178391
9.000714 -0.075730041
9.001715 -0.075280369
9.002714 -0.074829004
9.003715 -0.074376195
9.004714 -0.073923363
9.005714 -0.073472515
9.006714 -0.07302491
9.007714 -0.072579901
9.008715 -0.072135014
9.009714 -0.07168724
9.010715 -0.07123473899999999
9.011714 -0.070777745
9.012714 -0.070318085
9.013714 -0.06985780800000001
9.014714 -0.069397996
9.015715 -0.068938558
9.016714 -0.06847900800000001
9.017715 -0.068019406
9.018714 -0.067560532
9.019714 -0.067103136
9.020715 -0.066646968
9.021714 -0.06619045700000001
9.022715 -0.065731478
9.023714 -0.065268722
9.024714 -0.064802624
9.025714 -0.064335129
9.026714 -0.06386842
9.027715 -0.06340356200000001
9.028714 -0.062939944
9.029715 -0.062475987999999996
9.030714 -0.062010367000000004
9.031714 -0.061542878
9.032714 -0.061074283
9.033714 -0.060605432
9.034715 -0.060136423999999994
9.035714 -0.059666543
9.036715 -0.05919502
9.037714 -0.058721891
9.038714 -0.058248207999999996
9.039714 -0.057775347000000005
9.040714 -0.057303929
9.041715 -0.056833198
9.042714 -0.056361436
9.043715 -0.055887108
9.044714 -0.05540991
9.045714 -0.054930994999999996
9.046714 -0.054452172
9.047714 -0.053974742
9.048715 -0.053498765999999996
9.049714 -0.053023272999999996
9.050714 -0.052547047
9.051714 -0.052069423999999996
9.052714 -0.051590451
9.053715 -0.051110407000000004
9.054714 -0.050629232999999996
9.055715 -0.050146412
9.056714 -0.049661477999999995
9.057714 -0.04917471700000001
9.058714 -0.048687428
9.059714 -0.048201412
9.060715 -0.047717968
9.061714 -0.047237042
9.062715 -0.046757151999999996
9.063714 -0.046276118
9.064714 -0.045792164999999996
9.065714 -0.045304699
9.066714 -0.044814352
9.067715 -0.044322421
9.068714 -0.043830182
9.069715 -0.043338517
9.070714 -0.042847948
9.071714 -0.042358841
9.072714 -0.041871428
9.073714 -0.041385548
9.074715 -0.040900308999999996
9.075714 -0.040414071
9.076715 -0.039924926
9.077714 -0.039431534
9.078714 -0.038933873
9.079714 -0.038433404000000004
9.080714 -0.037932553
9.081715 -0.037433725
9.082714 -0.036938378
9.083714 -0.036446558
9.084714 -0.035957084
9.085714 -0.035468125
9.086715 -0.034977862
9.087714 -0.034484928
9.088715 -0.033988548
9.089714 -0.033488564
9.090714 -0.032985455
9.091714 -0.032480399
9.092714 -0.031975211
9.093715 -0.031472012
9.094714 -0.03097255
9.095715 -0.030477432
9.096714 -0.029985664999999998
9.097714 -0.029494813999999998
9.098714 -0.029001854000000004
9.099714 -0.028504309
9.100715 -0.028001217
9.101714 -0.027493382000000004
9.102715 -0.026982906
9.103714 -0.026472297
9.104714 -0.025963646
9.105714 -0.025458241
9.106714 -0.024956552000000003
9.107715 -0.024458391
9.108714 -0.023962931
9.109715 -0.023468604
9.110714 -0.022973154000000003
9.111714 -0.022474123000000002
9.112714 -0.02196977
9.113714 -0.021459979
9.114715 -0.020946596999999997
9.115714 -0.020432827
9.116714 -0.019921892
9.117714 -0.019415683
9.118714 -0.018914125
9.119715 -0.018415521
9.120714 -0.017917574
9.121715 -0.017418351000000002
9.122714 -0.016916669999999998
9.123714 -0.016411896999999998
9.124714 -0.015903643999999998
9.125714 -0.015391808
9.126715 -0.014877047
9.127714 -0.014361191999999998
9.128715 -0.013847024999999999
9.129714 -0.013337235
9.130714 -0.012833074000000002
9.131714 -0.012333552999999999
9.132714 -0.011835816
9.133715 -0.011336539
9.134714 -0.010833491
9.135715 -0.010326333
9.136714 -0.009816233800000001
9.137714 -0.0093047805
9.138714 -0.0087930632
9.139714 -0.0082815714
9.140715 -0.0077707678
9.141714 -0.0072616196
9.142715 -0.0067554072
9.143714 -0.0062528029999999995
9.144714 -0.0057529305
9.145715 -0.0052533043
9.146714 -0.0047509253
9.147715 -0.0042439271
9.148714 -0.0037326547
9.149714 -0.0032194021
9.150714 -0.0027069794999999997
9.151714 -0.0021971297999999998
9.152715 -0.0016898806000000001
9.153714 -0.0011841605
9.154715 -0.00067903507
9.155714 -0.0001744746
9.156714 0.00032895521
9.157714 0.0008311411
9.158714 0.0013331884
9.159715 0.0018370894
9.160714 0.0023444012
9.161715 0.0028549203999999996
9.162714 0.0033664652
9.163714 0.0038760638
9.164714 0.0043817647000000005
9.165714 0.004883756600000001
9.166715 0.005383991800000001
9.167714 0.005884657
9.168715 0.0063866821
9.169714 0.006889413599999999
9.170714 0.0073916119
9.171714 0.0078928468
9.172714 0.008394060600000001
9.173715 0.0088967958
9.174714 0.0094017138
9.175714 0.009907680200000001
9.176714 0.010412277000000001
9.177714 0.010913453
9.178715 0.011411042
9.179714 0.011906948
9.180715 0.012403807
9.181714 0.012903126000000001
9.182714 0.013404348000000002
9.183714 0.013905515000000002
9.184714 0.014404963
9.185715 0.014902667
9.186714 0.015400123
9.187715 0.015898902
9.188714 0.016399116000000002
9.189714 0.016899081
9.190714 0.017396524
9.191714 0.017890384000000002
9.192715 0.018381739
9.193714 0.018873054
9.194715 0.019366330999999997
9.195714 0.019861602000000003
9.196714 0.020357002
9.197714 0.02085033
9.198714 0.021340874
9.199715 0.021829987
9.200714 0.022319959
9.201715 0.02281209
9.202714 0.023305541000000003
9.203714 0.023797907
9.204714 0.024287077
9.205714 0.024772875
9.206715 0.025257159999999997
9.207714 0.0257423
9.208714 0.026229265
9.209714 0.026716891000000003
9.210714 0.027202925
9.211715 0.027685988
9.212714 0.028166827000000002
9.213715 0.028647791
9.214714 0.029130935000000004
9.215714 0.02961625
9.216714 0.030101504
9.217714 0.030583862000000003
9.218715 0.031062021
9.219714 0.031537173
9.220715 0.032012051
9.221714 0.03248881
9.222714 0.032967437
9.223714 0.033445962
9.224714 0.033922222999999994
9.225715 0.03439571
9.226714 0.034867934
9.227715 0.035341029
9.228714 0.035815735
9.229714 0.036290495
9.230714 0.036762477
9.231714 0.037229789
9.232715 0.037693107
9.233714 0.038155401
9.234715 0.038619875000000005
9.235714 0.039087719
9.236714 0.039557362
9.237714 0.040025785
9.238714 0.040490803
9.239715 0.040952468000000006
9.240714 0.041412574
9.241714 0.041872769
9.242714 0.042332932999999996
9.243714 0.042791237
9.244715 0.043245875999999996
9.245714 0.043697
9.246715 0.04414717
9.247714 0.044599792
9.248714 0.045056653
9.249714 0.045516435
9.250714 0.045975445999999996
9.251715 0.046429998
9.252714 0.04687873
9.253715 0.047323105000000004
9.254714 0.047765917
9.255714 0.048209052
9.256714 0.048652376
9.257714 0.04909451199999999
9.258715 0.049534719000000005
9.259714 0.049974117000000005
9.260715 0.050415092999999994
9.261714 0.050859281
9.262714 0.051305728
9.263714 0.051750906
9.264714 0.052190723
9.265715 0.05262316
9.266714 0.053049577
9.267715 0.053473702
9.268714 0.053899136
9.269714 0.054327195
9.270715 0.054756674
9.271714 0.055185442999999994
9.272715 0.055612426
9.273714 0.05603829
9.274714 0.056464340999999994
9.275714 0.056890695
9.276714 0.057315424999999996
9.277715 0.057735614
9.278714 0.058149574999999995
9.279715 0.058558484
9.280714 0.058966049
9.281714 0.059376250000000005
9.282714 0.059790804999999995
9.283714 0.060208188
9.284715 0.060624845000000004
9.285714 0.061037665000000005
9.286715 0.061445770999999996
9.287714 0.061850448
9.288714 0.062253472000000004
9.289714 0.062655419
9.290714 0.063055387
9.291715 0.06345227
9.292714 0.063846429
9.293715 0.06424013399999999
9.294714 0.064636214
9.295714 0.06503587400000001
9.296714 0.06543739600000001
9.297714 0.06583681699999999
9.298715 0.066230283
9.299714 0.066616334
9.300714 0.066996552
9.301714 0.067374221
9.302714 0.067752064
9.303715 0.068130833
9.304714 0.068509631
9.305715 0.06888744499999999
9.306714 0.069264404
9.307714 0.069641642
9.308714 0.070019939
9.309714 0.070398342
9.310715 0.07077410099999999
9.311714 0.071144238
9.312715 0.071507593
9.313714 0.07186579800000001
9.314714 0.072222407
9.315714 0.072580716
9.316714 0.072941888
9.317715 0.073304633
9.318714 0.073666498
9.319715 0.074025692
9.320714 0.074381958
9.321714 0.074736017
9.322714 0.07508825499999999
9.323714 0.075437897
9.324715 0.075783499
9.325714 0.076124322
9.326715 0.076461397
9.327714 0.076797296
9.328714 0.077134621
9.329714 0.077474304
9.330714 0.077814987
9.331715 0.07815395400000001
9.332714 0.078488875
9.333714 0.078819133
9.334714 0.079145789
9.335714 0.079470419
9.336715 0.079793838
9.337714 0.080115738
9.338715 0.08043538
9.339714 0.080752664
9.340714 0.081068528
9.341714 0.081384293
9.342714 0.081700488
9.343715 0.082016143
9.344714 0.08232920099999999
9.345715 0.082637806
9.346714 0.082941481
9.347714 0.083241391
9.348714 0.08353946000000001
9.349714 0.08383712800000001
9.350715 0.084134616
9.351714 0.08443119
9.352715 0.084726064
9.353714 0.085019082
9.354714 0.085310673
9.355714 0.085601158
9.356714 0.08589007800000001
9.357715 0.08617620299999999
9.358714 0.08645826
9.359715 0.08673584100000001
9.360714 0.087009737
9.361714 0.087281462
9.362714 0.087552343
9.363714 0.08782284
9.364715 0.08809255099999999
9.365714 0.08836081300000001
9.366714 0.088627264
9.367714 0.088891975
9.368714 0.08915505
9.369715 0.089416164
9.370714 0.08967446
9.371715 0.089929014
9.372714 0.090179441
9.373714 0.090426224
9.374714 0.090670458
9.375714 0.090913259
9.376715 0.091155234
9.377714 0.0913964
9.378715 0.091636484
9.379714 0.09187524
9.380714 0.092112494
9.381714 0.092347938
9.382714 0.09258090899999999
9.383715 0.092810532
9.384714 0.093036145
9.385715 0.09325776499999999
9.386714 0.09347617200000001
9.387714 0.093692541
9.388714 0.093907886
9.389714 0.094122643
9.390715 0.094336696
9.391714 0.094549672
9.392715 0.094761158
9.393714 0.094970706
9.394714 0.095177622
9.395715 0.095380959
9.396714 0.095579866
9.397715 0.095774129
9.398714 0.095964508
9.399714 0.096152525
9.400714 0.096339744
9.401714 0.096526986
9.402715 0.09671403099999999
9.403714 0.096899946
9.404715 0.097083714
9.405714 0.097264687
9.406714 0.09744257
9.407714 0.09761703499999999
9.408714 0.09778756599999999
9.409715 0.09795374899999999
9.410714 0.098115881
9.411715 0.09827530000000001
9.412714 0.098434009
9.413714 0.098593661
9.414714 0.098754559
9.415714 0.09891538600000001
9.416715 0.09907390900000002
9.417714 0.09922816
9.418715 0.099377357
9.419714 0.099521875
9.420714 0.09966254000000001
9.421714 0.099799875
9.422714 0.099934067
9.423715 0.1000655
9.424714 0.10019536999999999
9.425714 0.10032551
9.426714 0.10045735000000001
9.427714 0.10059077999999999
9.428715 0.10072368
9.429714 0.10085284
9.430715 0.10097563
9.431714 0.10109135
9.432714 0.10120131
9.433714 0.10130776
9.434714 0.10141239999999999
9.435715 0.10151573
9.436714 0.10161753999999999
9.437715 0.10171796
9.438714 0.10181791999999999
9.439714 0.10191855999999999
9.440714 0.10201988
9.441714 0.10211993999999999
9.442715 0.1022155
9.443714 0.10230384
9.444715 0.10238446999999999
9.445714 0.10245956999999999
9.446714 0.10253269000000001
9.447714 0.10260661
9.448714 0.10268195
9.449715 0.10275744
9.450714 0.10283152
9.451715 0.10290365
9.452714 0.10297445
9.453714 0.10304442
9.454714 0.10311254
9.455714 0.10317620999999999
9.456715 0.10323272
9.457714 0.10328136
9.458714 0.10332438
9.459714 0.10336597
9.460714 0.10340966
9.461715 0.10345629
9.462714 0.10350375999999999
9.463715 0.10354879
9.464714 0.10358931
9.465714 0.10362549
9.466714 0.10365882
9.467714 0.10369011
9.468715 0.10371829999999999
9.469714 0.10374122
9.470715 0.10375777
9.471714 0.10376958
9.472714 0.10378069
9.473714 0.10379511999999999
9.474714 0.1038141
9.475715 0.103835
9.476714 0.10385308
9.477715 0.10386443
9.478714 0.10386829
9.479714 0.10386682
9.480714 0.10386283
9.481714 0.10385731999999999
9.482715 0.10384907
9.483714 0.10383638999999999
9.484715 0.10381953000000001
9.485714 0.10380151
9.486714 0.10378638
9.487714 0.10377605
9.488714 0.10376840000000001
9.489715 0.10375804000000001
9.490714 0.10373966999999999
9.491714 0.1037114
9.492714 0.10367563999999999
9.493714 0.10363701
9.494715 0.10359884
9.495714 0.10356125
9.496715 0.10352193999999999
9.497714 0.10347905
9.498714 0.10343347
9.499714 0.10338839000000001
9.500714 0.10334655000000001
9.501715 0.10330725
9.502714 0.10326591
9.503715 0.10321678
9.504714 0.10315687000000001
9.505714 0.10308824
9.506714 0.10301657
9.507714 0.10294734000000001
9.508715 0.10288223
9.509714 0.10281864
9.510715 0.10275245999999999
9.511714 0.10268165
9.512714 0.10260778999999999
9.513714 0.10253419
9.514714 0.10246247
9.515715 0.10239028
9.516714 0.10231256999999999
9.517715 0.1022254
9.518714 0.10212932
9.519714 0.10202958
9.520715 0.10193261999999999
9.521714 0.10184159000000001
9.522715 0.10175428
9.523714 0.10166494000000001
9.524714 0.10156876
9.525714 0.10146524999999999
9.526714 0.10135807000000001
9.527715 0.10125152
9.528714 0.10114671000000001
9.529715 0.10104058
9.530714 0.10092867999999999
9.531714 0.10080928
9.532714 0.10068545
9.533714 0.10056317999999999
9.534715 0.10044681
9.535714 0.10033543
9.536715 0.1002232
9.537714 0.10010337999999999
9.538714 0.099973241
9.539714 0.099835731
9.540714 0.09969698700000001
9.541715 0.099561468
9.542714 0.099428755
9.543715 0.09929442299999999
9.544714 0.09915422399999999
9.545714 0.09900800700000001
9.546714 0.098860112
9.547714 0.09871580399999999
9.548715 0.09857667599999999
9.549714 0.09843884
9.550714 0.098295463
9.551714 0.0981419
9.552714 0.09797932599999999
9.553715 0.097813923
9.554714 0.097652315
9.555715 0.097496697
9.556714 0.09734351799999999
9.557714 0.097186636
9.558714 0.097022392
9.559714 0.096852431
9.560715 0.096682075
9.561714 0.09651562400000001
9.562715 0.096352468
9.563714 0.096187263
9.564714 0.096014136
9.565714 0.09583155
9.566714 0.095643854
9.567715 0.095458183
9.568714 0.09527910199999999
9.569715 0.09510516
9.570714 0.094930112
9.571714 0.094747834
9.572714 0.094557018
9.573714 0.094361923
9.574715 0.09416872600000001
9.575714 0.09398037199999999
9.576715 0.093794218
9.577714 0.093604287
9.578714 0.093406317
9.579714 0.09320150099999999
9.580714 0.09299579
9.581715 0.092795264
9.582714 0.092601293
9.583714 0.092409318
9.584714 0.092212309
9.585714 0.092006143
9.586715 0.09179271900000001
9.587714 0.091578293
9.588715 0.091368472
9.589714 0.09116384899999999
9.590714 0.090959796
9.591714 0.090750441
9.592714 0.090533635
9.593715 0.090312789
9.594714 0.090094144
9.595715 0.089881598
9.596714 0.089673343
9.597714 0.089462998
9.598714 0.08924444
9.599714 0.089016475
9.600715 0.088783738
9.601714 0.088553067
9.602715 0.088328321
9.603714 0.088107737
9.604714 0.087885803
9.605714 0.087658071
9.606714 0.08742491499999999
9.607715 0.08719124
9.608714 0.086962321
9.609715 0.08673921700000001
9.610714 0.08651752700000001
9.611714 0.08629051700000001
9.612714 0.086054247
9.613714 0.085810624
9.614715 0.085565989
9.615714 0.085326412
9.616714 0.085093331
9.617714 0.084862957
9.618714 0.084629707
9.619715 0.084390823
9.620714 0.08414841699999999
9.621715 0.083907385
9.622714 0.08367098099999999
9.623714 0.083437731
9.624714 0.083202281
9.625714 0.082959561
9.626715 0.082708942
9.627714 0.082455069
9.628715 0.082204607
9.629714 0.081961462
9.630714 0.081724109
9.631714 0.081487035
9.632714 0.08124506000000001
9.633715 0.08099708900000001
9.634714 0.080746389
9.635715 0.080497452
9.636714 0.08025209
9.637714 0.080007984
9.638714 0.079760881
9.639714 0.079508522
9.640715 0.079253002
9.641714 0.078999612
9.642715 0.078752893
9.643714 0.078513019
9.644714 0.078275404
9.645715 0.078033784
9.646714 0.077784539
9.647715 0.077528897
9.648714 0.07727157800000001
9.649714 0.077017053
9.650714 0.076766504
9.651714 0.076517713
9.652715 0.07626774
9.653714 0.076015969
9.654715 0.075764908
9.655714 0.075518049
9.656714 0.075276557
9.657714 0.075037603
9.658714 0.07479582
9.659715 0.074546901
9.660714 0.074290653
9.661715 0.074031192
9.662714 0.073774182
9.663714 0.073523202
9.664714 0.073277915
9.665714 0.073035207
9.666715 0.072792056
9.667714 0.072547788
9.668715 0.072303921
9.669714 0.07206201599999999
9.670714 0.071821519
9.671714 0.07157955
9.672714 0.071332965
9.673715 0.071081088
9.674714 0.070826849
9.675714 0.070575299
9.676714 0.070330506
9.677714 0.070093095
9.678715 0.069860113
9.679714 0.069627253
9.680715 0.069391611
9.681714 0.069153035
9.682714 0.068913266
9.683714 0.068673893
9.684714 0.06843495100000001
9.685715 0.068195292
9.686714 0.067954266
9.687715 0.06771314099999999
9.688714 0.06747489100000001
9.689714 0.067242334
9.690714 0.067016023
9.691714 0.066793512
9.692715 0.066570682
9.693714 0.06634419
9.694715 0.066113315
9.695714 0.065880013
9.696714 0.065647322
9.697714 0.065417431
9.698714 0.065190828
9.699715 0.064966897
9.700714 0.064745184
9.701715 0.064526103
9.702714 0.06431042
9.703714 0.064098043
9.704714 0.063887256
9.705714 0.0636752
9.706715 0.063459482
9.707714 0.063239731
9.708714 0.063018006
9.709714 0.062797731
9.710714 0.062581897
9.711715 0.062371726
9.712714 0.062166597000000004
9.713715 0.061965006
9.714714 0.061765662
9.715714 0.061567919000000006
9.716714 0.061371364000000005
9.717714 0.061175233
9.718715 0.060978305000000003
9.719714 0.060779566
9.720715 0.06057914
9.721714 0.06037867300000001
9.722714 0.060180743
9.723714 0.05998761
9.724714 0.059800089
9.725715 0.059617276
9.726714 0.059437263
9.727715 0.059258227999999996
9.728714 0.059079187
9.729714 0.058900041
9.730714 0.058721082
9.731714 0.05854254699999999
9.732715 0.058364612
9.733714 0.058187742
9.734715 0.058012945
9.735714 0.057841581
9.736714 0.057674682000000005
9.737714 0.057512289
9.738714 0.057353289
9.739715 0.057195930000000006
9.740714 0.057038694
9.741714 0.056881004000000006
9.742714 0.056723325
9.743714 0.056566694
9.744715 0.056412118000000004
9.745714 0.056260248
9.746715 0.056111433999999995
9.747714 0.055965967000000005
9.748714 0.055824168
9.749714 0.055686157
9.750714 0.055551546
9.751715 0.055419328
9.752714 0.055288202999999994
9.753715 0.055157207
9.754714 0.055026211000000005
9.755714 0.054895994000000004
9.756714 0.054767833
9.757714 0.054642842999999997
9.758715 0.054521579
9.759714 0.05440401699999999
9.760715 0.05428986599999999
9.761714 0.054178882
9.762714 0.054070941
9.763714 0.053965842
9.764714 0.053863082
9.765715 0.053761911
9.766714 0.053661653999999996
9.767715 0.053562148000000004
9.768714 0.053463934
9.769714 0.053368026
9.770715 0.053275410999999995
9.771714 0.053186592
9.772715 0.05310146400000001
9.773714 0.0530196
9.774714 0.052940717000000005
9.775714 0.052864883999999994
9.776714 0.052792416
9.777715 0.052723446
9.778714 0.052657613
9.779715 0.052594102
9.780714 0.052532065
9.781714 0.05247113900000001
9.782714 0.052411668
9.783714 0.05235450800000001
9.784715 0.052300515000000006
9.785714 0.052250118
9.786715 0.05220328999999999
9.787714 0.052159872999999995
9.788714 0.052119978
9.789714 0.052084034999999994
9.790714 0.052052451
9.791715 0.052025059
9.792714 0.052000837999999994
9.793715 0.05197823
9.794714 0.051955937
9.795714 0.05193369
9.796714 0.051912479000000004
9.797714 0.051894051
9.798715 0.051880017
9.799714 0.051871157
9.800714 0.051867322
9.801714 0.05186795
9.802714 0.051872636
9.803715 0.051881279999999995
9.804714 0.051893747999999996
9.805715 0.051909307
9.806714 0.051926571
9.807714 0.051944120999999996
9.808714 0.051961490000000006
9.809714 0.051979854000000006
9.810715 0.052001716999999996
9.811714 0.052029715000000004
9.812715 0.052065222
9.813714 0.052107654999999996
9.814714 0.052154942999999995
9.815714 0.052204792
9.816714 0.052255816999999996
9.817715 0.052307855
9.818714 0.052361342
9.819715 0.052416504999999995
9.820714 0.052473140999999994
9.821714 0.052531232000000004
9.822714 0.052591832000000005
9.823714 0.052657299
9.824715 0.052730372
9.825714 0.052812544
9.826715 0.052902778
9.827714 0.052997709000000004
9.828714 0.053093268
9.829714 0.05318679
9.830714 0.053278258
9.831715 0.053369859
9.832714 0.053464406
9.833714 0.053563766
9.834714 0.053668447
9.835714 0.053778413000000004
9.836715 0.053894146999999996
9.837714 0.054016849000000006
9.838715 0.054147338999999996
9.839714 0.054284604
9.840714 0.05442529199999999
9.841714 0.054564944000000004
9.842714 0.05470044
9.843715 0.05483197199999999
9.844714 0.054963178
9.845715 0.05509918
9.846714 0.055243837
9.847714 0.055398047
9.848714 0.055560109
9.849714 0.055727613
9.850715 0.055899197000000005
9.851714 0.056074839
9.852715 0.05625459
9.853714 0.056437124000000005
9.854714 0.056619663
9.855714 0.056799618
9.856714 0.056976876999999995
9.857715 0.057154807
9.858714 0.057338871
9.859715 0.057533605
9.860714 0.057739951
9.861714 0.057954818
9.862714 0.058173237
9.863714 0.058391480999999995
9.864715 0.058608920999999994
9.865714 0.058827444000000007
9.866714 0.059049175
9.867714 0.059274514
9.868714 0.059502153
9.869715 0.059730950000000005
9.870714 0.059961957999999996
9.871715 0.060198636
9.872714 0.060444733
9.873714 0.060701370000000004
9.874714 0.060965581
9.875714 0.061231706
9.876715 0.061494850999999996
9.877714 0.061753951
9.878715 0.062012224
9.879714 0.062274776
9.880714 0.062545139
9.881714 0.06282336
9.882714 0.063106918
9.883715 0.06339346900000001
9.884714 0.063683034
9.885715 0.06397776899999999
9.886714 0.064279552
9.887714 0.064587506
9.888714 0.06489768300000001
9.889714 0.065205537
9.890715 0.065509358
9.891714 0.065812003
9.892715 0.06611943199999999
9.893714 0.06643692
9.894714 0.06676573
9.895715 0.067102647
9.896714 0.06744264999999999
9.897715 0.067782536
9.898714 0.068122783
9.899714 0.06846629500000001
9.900714 0.06881530300000001
9.901714 0.06916904800000001
9.902715 0.06952429
9.903714 0.06987821000000001
9.904715 0.07023130899999999
9.905714 0.070587761
9.906714 0.070952746
9.907714 0.07132864600000001
9.908714 0.07171311899999999
9.909715 0.072100601
9.910714 0.072486192
9.911715 0.072868966
9.912714 0.073252287
9.913714 0.073640939
9.914714 0.074037415
9.915714 0.074440253
9.916715 0.074845675
9.917714 0.07525103300000001
9.918715 0.075657218
9.919714 0.076067977
9.920714 0.07648672299999999
9.921714 0.07691342000000001
9.922714 0.077344186
9.923715 0.07777403199999999
9.924714 0.078200689
9.925714 0.078626489
9.926714 0.079056789
9.927714 0.079496065
9.928715 0.07994470099999999
9.929714 0.080398936
9.930715 0.08085389899999999
9.931714 0.081307325
9.932714 0.081761024
9.933714 0.082219043
9.934714 0.082684081
9.935715 0.083155156
9.936714 0.08362839
9.937715 0.084100303
9.938714 0.0845709
9.939714 0.085044012
9.940714 0.085524481
9.941714 0.08601445
9.942715 0.086511602
9.943714 0.08701082
9.944715 0.087507971
9.945714 0.088002882
9.946714 0.08849918400000001
9.947714 0.08900129500000001
9.948714 0.08951089699999999
9.949715 0.090025726
9.950714 0.090541597
9.951715 0.091055909
9.952714 0.091569836
9.953714 0.09208741799999999
9.954714 0.092612312
9.955714 0.09314481299999999
9.956715 0.093681598
9.957714 0.094218366
9.958714 0.094753248
9.959714 0.095288304
9.960714 0.095827872
9.961715 0.09637507000000001
9.962714 0.096929248
9.963715 0.097486394
9.964714 0.098042178
9.965714 0.09859519800000001
9.966714 0.09914797300000001
9.967714 0.09970488
9.968715 0.10026882
9.969714 0.10083914
9.970715 0.10141251999999999
9.971714 0.10198584999999999
9.972714 0.10255886
9.973714 0.10313421
9.974714 0.10371511000000001
9.975715 0.10430239
9.976714 0.10489344
9.977715 0.10548395999999999
9.978714 0.10607117
9.979714 0.10665605
9.980714 0.10724273000000001
9.981714 0.10783559
9.982715 0.10843631999999999
9.983714 0.10904297
9.984715 0.10965182
9.985714 0.11026029999999999
9.986714 0.11086867
9.987714 0.11147927
9.988714 0.1120941
9.989715 0.11271278
9.990714 0.11333262000000001
9.991714 0.11395089000000001
9.992714 0.11456724
9.993714 0.11518443
9.994715 0.11580659000000001
9.995714 0.11643631000000002
9.996715 0.11707279
9.997714 0.11771236
9.998714 0.11835106000000001
9.999714 0.11898716999999999
10.00071 0.11962199
10.00171 0.12025835000000001
10.00271 0.12089824999999998
10.00371 0.12154148000000001
10.00471 0.12218634
10.00571 0.12283159
10.00671 0.12347794
10.00771 0.12412777000000001
10.00871 0.12478315
10.00971 0.12544389
10.01071 0.12610712
10.01171 0.12676892
10.01271 0.1274268
10.01371 0.12808136
10.01471 0.12873571
10.01571 0.1293934
10.01671 0.13005629
10.01771 0.13072386
10.01871 0.13139427
10.01971 0.13206613
10.02071 0.13273942
10.02171 0.13341495
10.02271 0.13409293
10.02371 0.13477198
10.02471 0.13544964999999998
10.02571 0.13612405
10.02671 0.1367955
10.02771 0.13746667
10.02871 0.13814121000000001
10.02971 0.13882164
10.03071 0.13950798
10.03171 0.14019803
10.03271 0.14088893
10.03371 0.1415788
10.03471 0.14226732
10.03571 0.14295518999999998
10.03671 0.14364285
10.03771 0.14433006
10.03871 0.14501632
10.03971 0.14570185
10.04071 0.14638823
10.04171 0.14707777
10.04271 0.14777222
10.04371 0.1484715
10.04471 0.1491735
10.04571 0.14987513000000002
10.04671 0.15057398
10.04771 0.15126937000000001
10.04871 0.15196241
10.04971 0.15265496
10.05071 0.15334847
10.05171 0.15404354
10.05271 0.15474015000000002
10.05371 0.15543833
10.05471 0.15613842
10.05571 0.15684074
10.05671 0.15754491
10.05771 0.15824955
10.05871 0.15895265
10.05971 0.15965261
10.06071 0.16034917999999998
10.06171 0.16104367
10.06271 0.16173832000000002
10.06371 0.16243512999999998
10.06471 0.16313498999999998
10.06571 0.16383752
10.06671 0.16454152
10.06771 0.16524573
10.06871 0.16594928
10.06971 0.16665169
10.07071 0.16735255000000002
10.07171 0.16805146999999998
10.07271 0.16874814999999999
10.07371 0.16944285
10.07471 0.17013658
10.07571 0.17083088
10.07671 0.17152715999999998
10.07771 0.17222601
10.07871 0.17292688
10.07971 0.17362829999999999
10.08071 0.17432851
10.08171 0.17502623
10.08271 0.17572104
10.08371 0.17641323
10.08471 0.17710349
10.08571 0.17779247
10.08671 0.17848066999999998
10.08771 0.17916851
10.08871 0.17985647
10.08971 0.18054502
10.09071 0.18123445
10.09171 0.18192455999999999
10.09271 0.18261451
10.09371 0.18330311
10.09471 0.18398928
10.09571 0.18467255
10.09671 0.18535319
10.09771 0.18603202
10.09871 0.18670990999999998
10.09971 0.18738736
10.10071 0.18806444
10.10171 0.18874084
10.10271 0.18941638
10.10371 0.19009107
10.10471 0.19076505
10.10571 0.19143826
10.10671 0.19211021
10.10771 0.19278008
10.10871 0.19344712
10.10971 0.19411105
10.11071 0.19477231
10.11171 0.1954318
10.11271 0.19609034
10.11371 0.19674832
10.11471 0.19740554999999999
10.11571 0.19806162000000002
10.11671 0.1987163
10.11771 0.19936962000000003
10.11871 0.20002168999999997
10.11971 0.20067232999999998
10.12071 0.20132081
10.12171 0.20196612
10.12271 0.20260757
10.12371 0.20324525
10.12471 0.20388010999999998
10.12571 0.20451352
10.12671 0.20514657
10.12771 0.20577948999999998
10.12871 0.20641175
10.12971 0.20704244000000002
10.13071 0.20767085000000002
10.13171 0.2082966
10.13271 0.20891945
10.13371 0.20953898999999998
10.13471 0.21015462000000001
10.13571 0.21076594
10.13671 0.21137324999999998
10.13771 0.21197775
10.13871 0.21258117999999998
10.13971 0.21318499999999999
10.14071 0.21378959000000003
10.14171 0.21439397
10.14271 0.21499635
10.14371 0.21559496
10.14471 0.21618869999999998
10.14571 0.21677736999999997
10.14671 0.21736121000000003
10.14771 0.21794065999999998
10.14871 0.21851615
10.14971 0.21908835
10.15071 0.21965848
10.15171 0.22022799
10.15271 0.220798
10.15371 0.22136853
10.15471 0.22193820000000003
10.15571 0.22250467
10.15671 0.22306566
10.15771 0.22361991
10.15871 0.22416761999999998
10.15971 0.22471005
10.16071 0.22524874999999997
10.16171 0.225785
10.16271 0.22631959999999998
10.16371 0.22685304
10.16471 0.22738571
10.16571 0.22791766000000002
10.16671 0.22844831
10.16771 0.22897613
10.16871 0.22949902
10.16971 0.23001508999999998
10.17071 0.23052364
10.17171 0.23102555
10.17271 0.23152288000000001
10.17371 0.23201793
10.17471 0.23251225
10.17571 0.23300622
10.17671 0.23349926
10.17771 0.23399035
10.17871 0.23447848000000002
10.17971 0.23496263
10.18071 0.23544172000000002
10.18171 0.23591457999999998
10.18271 0.23638040000000002
10.18371 0.23683934
10.18471 0.2372927
10.18571 0.23774273999999998
10.18671 0.23819159
10.18771 0.23864042
10.18871 0.23908888
10.18971 0.23953542000000003
10.19071 0.23997806
10.19171 0.24041520000000002
10.19271 0.24084598
10.19371 0.24127015
10.19471 0.24168782
10.19571 0.24209938
10.19671 0.24250562
10.19771 0.24290788000000002
10.19871 0.24330784
10.19971 0.24370686
10.20071 0.24410539999999997
10.20171 0.24450254000000002
10.20271 0.24489631999999997
10.20371 0.24528464
10.20471 0.24566597
10.20571 0.24603996
10.20671 0.24640716000000001
10.20771 0.24676858000000002
10.20871 0.24712525999999999
10.20971 0.24747800000000003
10.21071 0.24782752
10.21171 0.24817449
10.21271 0.24851921
10.21371 0.24886148
10.21471 0.24920022000000003
10.21571 0.24953389
10.21671 0.24986099
10.21771 0.25018072
10.21871 0.25049339
10.21971 0.25080011999999996
10.22071 0.25110231
10.22171 0.25140104999999996
10.22271 0.25169682
10.22371 0.25198958
10.22471 0.25227903
10.22571 0.25256474
10.22671 0.25284621
10.22771 0.25312267
10.22871 0.25339324
10.22971 0.25365723
10.23071 0.25391446
10.23171 0.25416552
10.23271 0.25441146
10.23371 0.25465339
10.23471 0.25489193
10.23571 0.25512704
10.23671 0.2553582
10.23771 0.25558469
10.23871 0.25580598
10.23971 0.25602169
10.24071 0.25623166
10.24171 0.25643569
10.24271 0.25663376
10.24371 0.25682603
10.24471 0.25701302
10.24571 0.25719542
10.24671 0.25737376
10.24771 0.25754825000000003
10.24871 0.25771861
10.24971 0.25788422
10.25071 0.25804453
10.25171 0.25819915
10.25271 0.258348
10.25371 0.25849105
10.25471 0.25862833
10.25571 0.25875985
10.25671 0.25888567
10.25771 0.25900597999999997
10.25871 0.25912107
10.25971 0.25923124
10.26071 0.25933661999999996
10.26171 0.25943718
10.26271 0.25953278
10.26371 0.2596233
10.26471 0.25970875
10.26571 0.25978913
10.26671 0.25986431
10.26771 0.25993399
10.26871 0.25999785999999997
10.26971 0.26005567
10.27071 0.26010743000000003
10.27171 0.26015334
10.27271 0.26019367
10.27371 0.26022866
10.27471 0.26025844
10.27571 0.26028312
10.27671 0.26030282
10.27771 0.26031767
10.27871 0.26032757
10.27971 0.26033223
10.28071 0.26033111000000003
10.28171 0.26032378
10.28271 0.26031015
10.28371 0.2602905
10.28471 0.26026538
10.28571 0.26023528
10.28671 0.26020037
10.28771 0.26016054
10.28871 0.26011551
10.28971 0.26006508
10.29071 0.26000913
10.29171 0.25994746999999996
10.29271 0.25987979
10.29371 0.25980568
10.29471 0.25972492999999996
10.29571 0.25963786
10.29671 0.25954520999999997
10.29771 0.25944794
10.29871 0.25934663
10.29971 0.25924115999999997
10.30071 0.25913077
10.30171 0.2590145
10.30271 0.25889168
10.30371 0.2587622
10.30471 0.25862630000000003
10.30571 0.25848423
10.30671 0.25833615
10.30771 0.25818215
10.30871 0.25802269
10.30971 0.25785856
10.31071 0.2576906
10.31171 0.25751917
10.31271 0.25734364
10.31371 0.25716261
10.31471 0.25697455
10.31571 0.25677859999999997
10.31671 0.25657502
10.31771 0.25636482
10.31871 0.25614917000000004
10.31971 0.25592877
10.32071 0.25570369
10.32171 0.25547384
10.32271 0.25523929
10.32371 0.25500036000000004
10.32471 0.25475714
10.32571 0.25450902
10.32671 0.25425458
10.32771 0.25399236000000003
10.32871 0.25372172
10.32971 0.25344335
10.33071 0.25315902
10.33171 0.25287059
10.33271 0.25257894000000003
10.33371 0.25228374000000003
10.33471 0.2519839
10.33571 0.25167849000000003
10.33671 0.25136734
10.33771 0.25105074
10.33871 0.25072885
10.33971 0.25040118
10.34071 0.25006677
10.34171 0.24972504
10.34271 0.24937653999999998
10.34371 0.2490229
10.34471 0.24866583000000003
10.34571 0.24830606
10.34671 0.24794260999999998
10.34771 0.24757350000000003
10.34871 0.24719694999999997
10.34971 0.24681251999999998
10.35071 0.24642119999999998
10.35171 0.24602455
10.35271 0.24562345
10.35371 0.24521777
10.35471 0.24480681999999998
10.35571 0.24439036
10.35671 0.24396907999999998
10.35771 0.24354423
10.35871 0.24311638
10.35971 0.24268455
10.36071 0.24224648
10.36171 0.24179998
10.36271 0.2413444
10.36371 0.24088110999999998
10.36471 0.24041258999999998
10.36571 0.23994085
10.36671 0.23946626999999998
10.36771 0.23898771
10.36871 0.2385038
10.36971 0.23801413000000002
10.37071 0.23751954999999997
10.37171 0.23702114999999999
10.37271 0.23651903000000002
10.37371 0.23601179
10.37471 0.23549746
10.37571 0.23497506
10.37671 0.23444558
10.37771 0.23391149
10.37871 0.23337512
10.37971 0.23283698
10.38071 0.23229548000000003
10.38171 0.2317481
10.38271 0.23119324000000002
10.38371 0.23063125999999998
10.38471 0.23006394
10.38571 0.22949288
10.38671 0.22891813
10.38771 0.22833829
10.38871 0.22775184
10.38971 0.22715875
10.39071 0.22656077
10.39171 0.22596021
10.39271 0.22535803999999998
10.39371 0.22475296
10.39471 0.22414213
10.39571 0.22352319
10.39671 0.22289597000000003
10.39771 0.2222626
10.39871 0.22162588
10.39971 0.22098721999999998
10.40071 0.22034581999999997
10.40171 0.21969952999999998
10.40271 0.21904684
10.40371 0.21838818000000002
10.40471 0.21772552
10.40571 0.21706056
10.40671 0.21639308
10.40771 0.21572085
10.40871 0.21504126
10.40971 0.21435348
10.41071 0.21365932
10.41171 0.21296204000000002
10.41271 0.21226413
10.41371 0.21156548
10.41471 0.21086364999999999
10.41571 0.21015578
10.41671 0.20944079999999998
10.41771 0.20871998
10.41871 0.20799562
10.41971 0.20726891
10.42071 0.20653876
10.42171 0.20580266
10.42271 0.20505886
10.42371 0.2043081
10.42471 0.20355333
10.42571 0.20279761
10.42671 0.20204188999999997
10.42771 0.20128416
10.42871 0.20052113
10.42971 0.19975054999999997
10.43071 0.19897302
10.43171 0.19819124
10.43271 0.19740784
10.43371 0.1966232
10.43471 0.1958353
10.43571 0.19504146
10.43671 0.19424073
10.43771 0.19343473
10.43871 0.19262641
10.43971 0.1918176
10.44071 0.19100734
10.44171 0.19019259
10.44271 0.1893705
10.44371 0.18854083
10.44471 0.18770625
10.44571 0.1868704
10.44671 0.18603522
10.44771 0.18519957
10.44871 0.18436024
10.44971 0.18351458
10.45071 0.18266243000000001
10.45171 0.18180609
10.45271 0.18094808
10.45371 0.18008893
10.45471 0.17922653
10.45571 0.17835794
10.45671 0.1774819
10.45771 0.17660023
10.45871 0.17571666
10.45971 0.17483413
10.46071 0.17395252
10.46171 0.17306875
10.46271 0.17217904
10.46371 0.17128178
10.46471 0.1703785
10.46571 0.16947251
10.46671 0.16856613999999998
10.46771 0.16765898
10.46871 0.1667485
10.46971 0.16583243
10.47071 0.16491091
10.47171 0.16398665
10.47271 0.16306274
10.47371 0.16214003999999999
10.47471 0.16121615
10.47571 0.16028713
10.47671 0.15935036
10.47771 0.15840663
10.47871 0.15745956
10.47971 0.15651294999999998
10.48071 0.15556802
10.48171 0.15462276
10.48271 0.15367377000000002
10.48371 0.15271904
10.48471 0.15175943
10.48571 0.15079761
10.48671 0.14983551
10.48771 0.14887240999999998
10.48871 0.14790538
10.48971 0.14693171
10.49071 0.1459515
10.49171 0.14496801
10.49271 0.1439856
10.49371 0.14300661
10.49471 0.14202957
10.49571 0.14105035
10.49671 0.14006511
10.49771 0.13907288
10.49871 0.13807588
10.49971 0.13707734
10.50071 0.1360788
10.50171 0.13507911
10.50271 0.13407585
10.50371 0.13306799
10.50471 0.13205727
10.50571 0.13104726
10.50671 0.13004051
10.50771 0.12903624
10.50871 0.12803044
10.50971 0.12701844999999998
10.51071 0.12599821
10.51171 0.12497156
10.51271 0.12394274999999999
10.51371 0.12291537
10.51471 0.12189
10.51571 0.12086440000000001
10.51671 0.11983593000000001
10.51771 0.11880395
10.51871 0.11777033999999999
10.51971 0.11673756
10.52071 0.11570612999999999
10.52171 0.11467357
10.52271 0.11363599
10.52371 0.11259109
10.52471 0.11154023
10.52571 0.11048784
10.52671 0.10943840999999999
10.52771 0.10839349000000001
10.52871 0.10735080999999999
10.52971 0.10630614000000001
10.53071 0.10525654
10.53171 0.10420214000000001
10.53271 0.10314549999999999
10.53371 0.10208898
10.53471 0.10103267
10.53571 0.099974393
10.53671 0.098911987
10.53771 0.097845693
10.53871 0.096778647
10.53971 0.09571484999999999
10.54071 0.094656099
10.54171 0.093600323
10.54271 0.092542754
10.54371 0.09147909600000001
10.54471 0.09040836
10.54571 0.08933321799999999
10.54671 0.08825775599999999
10.54771 0.087184459
10.54871 0.086112809
10.54971 0.085040467
10.55071 0.08396582600000001
10.55171 0.082889741
10.55271 0.081814884
10.55371 0.080743252
10.55471 0.079673971
10.55571 0.07860334000000001
10.55671 0.077527296
10.55771 0.076444424
10.55871 0.075357151
10.55971 0.074270181
10.56071 0.073187269
10.56171 0.072108803
10.56271 0.071032019
10.56371 0.069953449
10.56471 0.06887163
10.56571 0.067787932
10.56671 0.066704897
10.56771 0.06562371900000001
10.56871 0.06454297099999999
10.56971 0.063459773
10.57071 0.062372378
10.57171 0.061282062000000005
10.57271 0.06019258300000001
10.57371 0.05910753999999999
10.57471 0.058027636
10.57571 0.056950049
10.57671 0.055870395999999996
10.57771 0.054785836
10.57871 0.05369694
10.57971 0.052606926000000005
10.58071 0.051519036
10.58171 0.050434156
10.58271 0.049350584999999995
10.58371 0.048265941
10.58471 0.047179535999999994
10.58571 0.046093133
10.58671 0.045009423
10.58771 0.043929499000000004
10.58871 0.04285149
10.58971 0.041771599
10.59071 0.040686844
10.59171 0.039597382
10.59271 0.03850658
10.59371 0.037418708
10.59471 0.036336051
10.59571 0.035257605000000004
10.59671 0.034180257
10.59771 0.033101384000000005
10.59871 0.032020739
10.59971 0.03094018
10.60071 0.029861613
10.60171 0.028785000999999998
10.60271 0.027708194000000002
10.60371 0.026628759000000002
10.60471 0.025546309
10.60571 0.024463318
10.60671 0.023383634
10.60771 0.02230977
10.60871 0.021241051
10.60971 0.020174081
10.61071 0.019105175000000002
10.61171 0.018032858000000002
10.61271 0.016958587
10.61371 0.015885226000000002
10.61471 0.014814678
10.61571 0.01374658
10.61671 0.012679074
10.61771 0.011610854
10.61871 0.010542676
10.61971 0.0094769639
10.62071 0.0084157829
10.62171 0.0073588599000000005
10.62271 0.0063033418
10.62371 0.0052456231
10.62471 0.0041838783
10.62571 0.0031193696
10.62671 0.0020555224000000003
10.62771 0.00099551762
10.62871 -5.9719377999999996e-05
10.62971 -0.0011116573000000002
10.63071 -0.0021624846
10.63171 -0.0032131295
10.63271 -0.0042626302999999996
10.63371 -0.0053093139
10.63471 -0.006352692399999999
10.63571 -0.0073943716000000005
10.63671 -0.0084370979
10.63771 -0.0094826341
10.63871 -0.010530177
10.63971 -0.011576649999999999
10.64071 -0.012618714999999999
10.64171 -0.013654984999999998
10.64271 -0.014686762999999999
10.64371 -0.015716819
10.64471 -0.016747238
10.64571 -0.017778069
10.64671 -0.018807776000000002
10.64771 -0.019834937
10.64871 -0.020859703
10.64971 -0.021883722
10.65071 -0.0229086
10.65171 -0.023934238
10.65271 -0.024958487
10.65371 -0.025978532999999998
10.65471 -0.026992935
10.65571 -0.028002730999999996
10.65671 -0.029010701000000003
10.65771 -0.03001937
10.65871 -0.031029301999999998
10.65971 -0.032038998
10.66071 -0.033046346
10.66171 -0.034050376
10.66271 -0.035051871
10.66371 -0.036052385
10.66471 -0.03705259
10.66571 -0.038051399
10.66671 -0.039046671
10.66771 -0.04003694
10.66871 -0.041022743
10.66971 -0.042006397
10.67071 -0.042990374
10.67171 -0.043975507
10.67271 -0.044960467000000004
10.67371 -0.045942891
10.67471 -0.046921181
10.67571 -0.047895577
10.67671 -0.048867636000000006
10.67771 -0.04983868
10.67871 -0.050808530000000005
10.67971 -0.051775645
10.68071 -0.052738527
10.68171 -0.05369719
10.68271 -0.054653425
10.68371 -0.055609579000000006
10.68471 -0.056566775
10.68571 -0.057524041
10.68671 -0.058479012999999996
10.68771 -0.059429673
10.68871 -0.060375681
10.68971 -0.061318325
10.69071 -0.062259141000000004
10.69171 -0.063198491
10.69271 -0.064135238
10.69371 -0.06506786399999999
10.69471 -0.065996026
10.69571 -0.066921179
10.69671 -0.06784573199999999
10.69771 -0.068771286
10.69871 -0.06969740499999999
10.69971 -0.070621894
10.70071 -0.071542367
10.70171 -0.07245784499999999
10.70271 -0.07336915000000001
10.70371 -0.074277847
10.70471 -0.075184694
10.70571 -0.076088961
10.70671 -0.076989218
10.70771 -0.077884836
10.70871 -0.078776962
10.70971 -0.079667981
10.71071 -0.080559833
10.71171 -0.081452477
10.71271 -0.08234377
10.71371 -0.083230896
10.71471 -0.08411223500000001
10.71571 -0.084988226
10.71671 -0.085860642
10.71771 -0.086730975
10.71871 -0.087599276
10.71971 -0.088464475
10.72071 -0.08932573799999999
10.72171 -0.090183731
10.72271 -0.091040449
10.72371 -0.091897766
10.72471 -0.092755741
10.72571 -0.093612156
10.72671 -0.09446376399999999
10.72771 -0.095308409
10.72871 -0.09614634899999999
10.72971 -0.09697988299999999
10.73071 -0.09781158300000001
10.73171 -0.098642602
10.73271 -0.099472317
10.73371 -0.10029946999999999
10.73471 -0.10112374
10.73571 -0.10194617
10.73671 -0.10276815999999998
10.73771 -0.1035898
10.73871 -0.10440899000000001
10.73971 -0.10522244
10.74071 -0.1060278
10.74171 -0.10682536999999999
10.74271 -0.10761805
10.74371 -0.10840952000000001
10.74471 -0.10920197000000001
10.74571 -0.10999504
10.74671 -0.11078668
10.74771 -0.11157509
10.74871 -0.11236001
10.74971 -0.11314233
10.75071 -0.11392258000000001
10.75171 -0.11469963000000001
10.75271 -0.11547097
10.75371 -0.11623460000000001
10.75471 -0.1169909
10.75571 -0.11774306
10.75671 -0.11849535
10.75771 -0.11925048999999999
10.75871 -0.12000801999999999
10.75971 -0.12076482000000001
10.76071 -0.12151737
10.76171 -0.12226392
10.76271 -0.12300501
10.76371 -0.12374211999999998
10.76471 -0.12447579
10.76571 -0.12520496
10.76671 -0.12592810999999998
10.76771 -0.12664521
10.76871 -0.12735875
10.76971 -0.12807258
10.77071 -0.12878942
10.77171 -0.12950869
10.77271 -0.13022664
10.77371 -0.13093855999999998
10.77471 -0.13164176
10.77571 -0.13233684
10.77671 -0.13302673
10.77771 -0.13371423
10.77871 -0.13440011999999998
10.77971 -0.13508331999999998
10.78071 -0.13576278
10.78171 -0.13643919000000002
10.78271 -0.13711497
10.78371 -0.13779233
10.78471 -0.13847094
10.78571 -0.13914724
10.78671 -0.13981631
10.78771 -0.14047498
10.78871 -0.14112395
10.78971 -0.14176729999999998
10.79071 -0.14240975
10.79171 -0.14305376
10.79271 -0.14369851
10.79371 -0.14434147
10.79471 -0.14498086999999998
10.79571 -0.14561714
10.79671 -0.14625192
10.79771 -0.14688579
10.79871 -0.1475167
10.79971 -0.14814074
10.80071 -0.14875486
10.80171 -0.14935951
10.80271 -0.14995896
10.80371 -0.15055891
10.80471 -0.15116287
10.80571 -0.1517702
10.80671 -0.15237695
10.80771 -0.15297886
10.80871 -0.15357411
10.80971 -0.15416377
10.81071 -0.15474976999999998
10.81171 -0.15533249
10.81271 -0.15590998
10.81371 -0.15647974
10.81471 -0.15704146
10.81571 -0.15759843
10.81671 -0.15815600999999999
10.81771 -0.15871826
10.81871 -0.15928503
10.81971 -0.15985191999999998
10.82071 -0.1604131
10.82171 -0.16096501
10.82271 -0.16150814
10.82371 -0.16204582
10.82471 -0.16258108999999998
10.82571 -0.16311443
10.82671 -0.16364407
10.82771 -0.16416836999999998
10.82871 -0.16468826
10.82971 -0.16520727999999998
10.83071 -0.16572905
10.83171 -0.16625413
10.83271 -0.16677876
10.83371 -0.16729685
10.83471 -0.16780387
10.83571 -0.16829974
10.83671 -0.16878868
10.83771 -0.16927606
10.83871 -0.16976494
10.83971 -0.17025458
10.84071 -0.17074212
10.84171 -0.17122559
10.84271 -0.17170579
10.84371 -0.17218528
10.84471 -0.17266548
10.84571 -0.17314444
10.84671 -0.17361733000000001
10.84771 -0.17407961
10.84871 -0.17453048000000002
10.84971 -0.17497391
10.85071 -0.17541631
10.85171 -0.17586248
10.85271 -0.17631280000000002
10.85371 -0.1767636
10.85471 -0.17721035999999998
10.85571 -0.17765092
10.85671 -0.17808643
10.85771 -0.17851931000000001
10.85871 -0.17895031
10.85971 -0.17937726
10.86071 -0.17979662000000002
10.86171 -0.1802068
10.86271 -0.18061025
10.86371 -0.18101255
10.86471 -0.18141888
10.86571 -0.18183042
10.86671 -0.18224353
10.86771 -0.18265220999999998
10.86871 -0.18305206
10.86971 -0.18344284
10.87071 -0.18382777
10.87171 -0.18421035
10.87271 -0.18459162
10.87371 -0.18496969
10.87471 -0.18534217
10.87571 -0.18570902
10.87671 -0.18607335
10.87771 -0.18643941
10.87871 -0.18680908000000002
10.87971 -0.18717994999999998
10.88071 -0.18754639
10.88171 -0.18790329
10.88271 -0.18824944000000002
10.88371 -0.18858813
10.88471 -0.18892462999999998
10.88571 -0.18926249
10.88671 -0.18960146
10.88771 -0.18993848
10.88871 -0.1902708
10.88971 -0.19059838
10.89071 -0.19092376
10.89171 -0.19124948
10.89271 -0.19157534
10.89371 -0.19189789000000002
10.89471 -0.19221271
10.89571 -0.19251783
10.89671 -0.19281553
10.89771 -0.19311097000000002
10.89871 -0.19340875000000002
10.89971 -0.19370978
10.90071 -0.19401097
10.90171 -0.19430781
10.90271 -0.19459772
10.90371 -0.19488159000000002
10.90471 -0.19516248
10.90571 -0.19544267999999998
10.90671 -0.19572156000000002
10.90771 -0.19599615999999997
10.90871 -0.19626380000000002
10.90971 -0.19652468999999997
10.91071 -0.19678215
10.91171 -0.19704038000000001
10.91271 -0.19730122000000003
10.91371 -0.19756271999999997
10.91471 -0.19782041
10.91571 -0.19807065999999998
10.91671 -0.19831315000000002
10.91771 -0.19855088999999998
10.91871 -0.19878766
10.91971 -0.1990251
10.92071 -0.19926163000000002
10.92171 -0.19949398000000002
10.92271 -0.19972008
10.92371 -0.19994085
10.92471 -0.20015948
10.92571 -0.20037873
10.92671 -0.20059873
10.92771 -0.20081671
10.92871 -0.20102920999999999
10.92971 -0.20123485
10.93071 -0.20143539
10.93171 -0.20163441
10.93271 -0.20183441000000002
10.93371 -0.20203481
10.93471 -0.20223238999999998
10.93571 -0.20242378000000003
10.93671 -0.20260797
10.93771 -0.20278713
10.93871 -0.20296478
10.93971 -0.20314311
10.94071 -0.20332139000000002
10.94171 -0.20349682
10.94271 -0.20366694999999999
10.94371 -0.20383153999999998
10.94471 -0.20399279999999997
10.94571 -0.20415331
10.94671 -0.20431383
10.94771 -0.20447249999999997
10.94871 -0.20462638
10.94971 -0.20477381
10.95071 -0.20491596999999998
10.95171 -0.20505616
10.95271 -0.20519735
10.95371 -0.20534
10.95471 -0.2054817
10.95571 -0.20561893
10.95671 -0.20574962
10.95771 -0.20587439999999999
10.95871 -0.20599582
10.95971 -0.20611619
10.96071 -0.20623591000000002
10.96171 -0.20635345
10.96271 -0.20646701999999997
10.96371 -0.2065764
10.96471 -0.20668337
10.96571 -0.20679024000000001
10.96671 -0.20689777999999998
10.96771 -0.20700421
10.96871 -0.20710609
10.96971 -0.20720074
10.97071 -0.20728812
10.97171 -0.20737089
10.97271 -0.20745265999999998
10.97371 -0.20753564000000002
10.97471 -0.20761944000000002
10.97571 -0.20770186000000002
10.97671 -0.20778081
10.97771 -0.20785578999999998
10.97871 -0.20792775000000002
10.97971 -0.20799777
10.98071 -0.2080655
10.98171 -0.20812915
10.98271 -0.20818695999999998
10.98371 -0.20823891
10.98471 -0.20828734
10.98571 -0.20833584000000002
10.98671 -0.20838697
10.98771 -0.20844049
10.98871 -0.20849353
10.98971 -0.20854238000000003
10.99071 -0.20858468
10.99171 -0.20862056
10.99271 -0.20865188
10.99371 -0.20868049000000002
10.99471 -0.20870706
10.99571 -0.20873113999999998
10.99671 -0.20875238999999998
10.99771 -0.20877173999999998
10.99871 -0.20879107
10.99971 -0.20881188
11.00071 -0.20883367
11.00171 -0.20885356
11.00271 -0.20886767
11.00371 -0.20887344000000002
11.00471 -0.20887121
11.00571 -0.20886399
11.00671 -0.20885568
11.00771 -0.20884885
11.00871 -0.20884376000000002
11.00971 -0.20883897999999998
11.01071 -0.20883290999999998
11.01171 -0.20882487
11.01271 -0.20881491000000002
11.01371 -0.20880268000000002
11.01471 -0.20878664
11.01571 -0.20876443
11.01671 -0.20873449
11.01771 -0.20869761
11.01871 -0.20865714
11.01971 -0.20861751
11.02071 -0.20858177
11.02171 -0.20854999000000002
11.02271 -0.2085194
11.02371 -0.20848619999999998
11.02471 -0.20844771
11.02571 -0.20840326
11.02671 -0.20835372
11.02771 -0.2083
11.02871 -0.20824226
11.02971 -0.20818023
11.03071 -0.20811445999999997
11.03171 -0.20804708
11.03271 -0.20798121
11.03371 -0.20791911999999999
11.03471 -0.20786047000000002
11.03571 -0.20780205000000002
11.03671 -0.20773927999999997
11.03771 -0.20766870999999998
11.03871 -0.20758972999999997
11.03971 -0.20750454
11.04071 -0.20741638999999998
11.04171 -0.20732759
11.04271 -0.20723861999999998
11.04371 -0.20714889
11.04471 -0.20705808
11.04571 -0.20696694999999998
11.04671 -0.20687662
11.04771 -0.20678707000000002
11.04871 -0.2066962
11.04971 -0.20660036
11.05071 -0.20649647000000002
11.05171 -0.20638409
11.05271 -0.20626588
11.05371 -0.20614625000000003
11.05471 -0.20602879
11.05571 -0.20591440000000003
11.05671 -0.2058014
11.05771 -0.20568725000000002
11.05871 -0.20557044
11.05971 -0.20545112999999998
11.06071 -0.20533017999999997
11.06171 -0.20520743000000002
11.06271 -0.20508107
11.06371 -0.20494869
11.06471 -0.2048092
11.06571 -0.20466426000000001
11.06671 -0.20451776
11.06771 -0.20437356999999998
11.06871 -0.20423322
11.06971 -0.20409497000000001
11.07071 -0.2039552
11.07171 -0.20381090999999998
11.07271 -0.20366146000000002
11.07371 -0.20350835000000003
11.07471 -0.20335346999999998
11.07571 -0.20319715000000002
11.07671 -0.2030378
11.07771 -0.20287354
11.07871 -0.20270420000000003
11.07971 -0.20253214000000003
11.08071 -0.20236105000000001
11.08171 -0.20219339
11.08271 -0.20202852000000002
11.08371 -0.20186298
11.08471 -0.20169278
11.08571 -0.20151602
11.08671 -0.20133383
11.08771 -0.20114909999999997
11.08871 -0.20096397
11.08971 -0.20077826999999998
11.09071 -0.20058986
11.09171 -0.20039701
11.09271 -0.20020026999999999
11.09371 -0.20000257000000002
11.09471 -0.19980720000000002
11.09571 -0.19961516
11.09671 -0.1994241
11.09771 -0.19922969000000001
11.09871 -0.19902852000000001
11.09971 -0.19882033000000002
11.10071 -0.19860794
11.10171 -0.19839492
11.10271 -0.19818291000000002
11.10371 -0.19797068
11.10471 -0.19775559
11.10571 -0.19753624000000003
11.10671 -0.19731389
11.10771 -0.19709168
11.10871 -0.19687195
11.10971 -0.19665398
11.11071 -0.19643402
11.11171 -0.19620783
11.11271 -0.19597362000000002
11.11371 -0.19573354999999998
11.11471 -0.19549208
11.11571 -0.19525293
11.11671 -0.19501658
11.11771 -0.19478045
11.11871 -0.1945413
11.11971 -0.19429796
11.12071 -0.19405214999999998
11.12171 -0.19380662999999998
11.12271 -0.19356244
11.12371 -0.19331744
11.12471 -0.19306759
11.12571 -0.19280998
11.12671 -0.19254534
11.12771 -0.19227794
11.12871 -0.19201273000000002
11.12971 -0.19175203
11.13071 -0.19149408
11.13171 -0.19123465
11.13271 -0.19097028
11.13371 -0.19070071
11.13471 -0.19042855
11.13571 -0.19015664000000002
11.13671 -0.18988535
11.13771 -0.18961207000000002
11.13871 -0.18933347
11.13971 -0.18904843999999998
11.14071 -0.18875957
11.14171 -0.18847159
11.14271 -0.18818793
11.14371 -0.18790815
11.14471 -0.18762811000000001
11.14571 -0.18734299
11.14671 -0.18705062
11.14771 -0.18675282999999998
11.14871 -0.18645364
11.14971 -0.18615595
11.15071 -0.18585933000000002
11.15171 -0.18556076
11.15271 -0.18525743
11.15371 -0.18494948
11.15471 -0.18464011
11.15571 -0.18433315
11.15671 -0.18402977
11.15771 -0.18372725
11.15871 -0.18342076
11.15971 -0.18310684
11.16071 -0.18278604
11.16171 -0.18246238
11.16271 -0.18214036
11.16371 -0.18182167999999999
11.16471 -0.18150421
11.16571 -0.18118412
11.16671 -0.18085905
11.16771 -0.18053006
11.16871 -0.18020055
11.16971 -0.17987317
11.17071 -0.17954736
11.17171 -0.17921947
11.17271 -0.17888555
11.17371 -0.1785446
11.17471 -0.17819953
11.17571 -0.17785520000000002
11.17671 -0.17751482
11.17771 -0.17717769
11.17871 -0.17683994
11.17971 -0.17649755
11.18071 -0.17614943
11.18171 -0.17579788999999998
11.18271 -0.17544645
11.18371 -0.17509667
11.18471 -0.1747468
11.18571 -0.17439327999999998
11.18671 -0.17403383
11.18771 -0.17366963
11.18871 -0.17330479000000001
11.18971 -0.17294326999999998
11.19071 -0.17258594000000002
11.19171 -0.17222979
11.19271 -0.17187026
11.19371 -0.17150457
11.19471 -0.17113358
11.19571 -0.17076082
11.19671 -0.17038939
11.19771 -0.17001953
11.19871 -0.16964859000000002
11.19971 -0.16927352
11.20071 -0.16889363999999998
11.20171 -0.16851141
11.20271 -0.16813062
11.20371 -0.1677532
11.20471 -0.16737753
11.20571 -0.16699944
11.20671 -0.16661533
11.20771 -0.16622478
11.20871 -0.1658308
11.20971 -0.16543743
11.21071 -0.16504670000000002
11.21171 -0.16465737
11.21271 -0.16426627
11.21371 -0.16387121000000002
11.21471 -0.1634728
11.21571 -0.16307387
11.21671 -0.16267689999999999
11.21771 -0.16228164
11.21871 -0.16188503999999998
11.21971 -0.16148346000000002
11.22071 -0.1610756
11.22171 -0.16066363
11.22271 -0.16025172
11.22371 -0.159843
11.22471 -0.1594374
11.22571 -0.15903201
11.22671 -0.15862357000000002
11.22771 -0.15821095
11.22871 -0.15779574
11.22971 -0.15738053000000002
11.23071 -0.15696635
11.23171 -0.15655154000000002
11.23271 -0.15613309
11.23371 -0.15570918
11.23471 -0.15528102
11.23571 -0.15485223
11.23671 -0.15442629
11.23771 -0.15400402
11.23871 -0.15358309
11.23971 -0.15315979000000002
11.24071 -0.1527319
11.24171 -0.15230003
11.24271 -0.1518668
11.24371 -0.15143432
11.24471 -0.15100238
11.24571 -0.15056874
11.24671 -0.15013121
11.24771 -0.14968986
11.24871 -0.14924725
11.24971 -0.14880664000000002
11.25071 -0.14836938
11.25171 -0.14793376
11.25271 -0.1474962
11.25371 -0.14705390999999998
11.25471 -0.14660687
11.25571 -0.14615756000000002
11.25671 -0.14570887000000002
11.25771 -0.14526175
11.25871 -0.14481462
11.25971 -0.14436500000000002
11.26071 -0.14391184
11.26171 -0.14345659
11.26271 -0.14300210000000002
11.26371 -0.14255021
11.26471 -0.14210004999999998
11.26571 -0.14164851
11.26671 -0.14119252999999998
11.26771 -0.14073149000000001
11.26871 -0.14026758
11.26971 -0.13980405999999998
11.27071 -0.13934275
11.27171 -0.13888272999999998
11.27271 -0.13842138999999998
11.27371 -0.13795678
11.27471 -0.13748934
11.27571 -0.13702156999999998
11.27671 -0.13655582
11.27771 -0.13609215
11.27871 -0.13562802
11.27971 -0.13516017
11.28071 -0.13468722
11.28171 -0.13421078
11.28271 -0.13373422999999998
11.28371 -0.13326014
11.28471 -0.13278838
11.28571 -0.13231644
11.28671 -0.13184168000000002
11.28771 -0.13136356000000002
11.28871 -0.13088407999999999
11.28971 -0.13040595
11.29071 -0.12993014
11.29171 -0.12945479
11.29271 -0.12897654
11.29371 -0.12849317
11.29471 -0.1280055
11.29571 -0.12751690000000002
11.29671 -0.1270307
11.29771 -0.12654782
11.29871 -0.12606615999999998
11.29971 -0.12558254
11.30071 -0.12509527999999998
11.30171 -0.12460558000000001
11.30271 -0.12411628
11.30371 -0.12362925999999999
11.30471 -0.12314367000000001
11.30571 -0.12265635999999999
11.30671 -0.12216442000000001
11.30771 -0.1216677
11.30871 -0.12116913000000001
11.30971 -0.12067263
11.31071 -0.12018017
11.31171 -0.11969031000000001
11.31271 -0.11919945
11.31371 -0.11870473
11.31471 -0.1182062
11.31571 -0.11770655000000001
11.31671 -0.11720873
11.31771 -0.11671324999999999
11.31871 -0.11621777
11.31971 -0.11571898
11.32071 -0.11521558
11.32171 -0.11470953
11.32271 -0.11420479
11.32371 -0.1137042
11.32471 -0.11320717999999999
11.32571 -0.11271015000000001
11.32671 -0.11220918
11.32771 -0.11170307
11.32871 -0.11119413
11.32971 -0.11068619
11.33071 -0.11018153
11.33171 -0.10967908999999999
11.33271 -0.10917558000000001
11.33371 -0.10866839
11.33471 -0.10815799
11.33571 -0.10764765
11.33671 -0.10714077
11.33771 -0.10663792
11.33871 -0.10613613
11.33971 -0.10563096000000001
11.34071 -0.10511993
11.34171 -0.10460448
11.34271 -0.10408879
11.34371 -0.1035766
11.34471 -0.10306838
11.34571 -0.10256119999999999
11.34671 -0.10205136000000001
11.34771 -0.10153751
11.34871 -0.10102177999999999
11.34971 -0.10050790999999999
11.35071 -0.09999799100000001
11.35171 -0.09949049000000001
11.35271 -0.09898131199999999
11.35371 -0.098467059
11.35471 -0.097947894
11.35571 -0.097427587
11.35671 -0.096910732
11.35771 -0.096399232
11.35871 -0.09589094
11.35971 -0.095381431
11.36071 -0.094867556
11.36171 -0.09434982800000001
11.36271 -0.093831785
11.36371 -0.09331685699999999
11.36471 -0.092805398
11.36571 -0.092294312
11.36671 -0.091779634
11.36771 -0.09125995
11.36871 -0.09073782100000001
11.36971 -0.090217934
11.37071 -0.089703483
11.37171 -0.089193595
11.37271 -0.08868397
11.37371 -0.088170188
11.37471 -0.087651116
11.37571 -0.087129633
11.37671 -0.086610182
11.37771 -0.08609512600000001
11.37871 -0.08558294500000001
11.37971 -0.085069647
11.38071 -0.084552262
11.38171 -0.08403149
11.38271 -0.083511253
11.38371 -0.082995527
11.38471 -0.08248496500000001
11.38571 -0.08197616
11.38671 -0.081464153
11.38771 -0.08094628599999999
11.38871 -0.080424291
11.38971 -0.079902925
11.39071 -0.079386291
11.39171 -0.078874762
11.39271 -0.078364933
11.39371 -0.077852618
11.39471 -0.07733636299999999
11.39571 -0.07681858300000001
11.39671 -0.076303416
11.39771 -0.07579309199999999
11.39871 -0.075285806
11.39971 -0.074776943
11.40071 -0.07426274199999999
11.40171 -0.073743402
11.40271 -0.073223154
11.40371 -0.072707114
11.40471 -0.072197436
11.40571 -0.071691809
11.40671 -0.071185437
11.40771 -0.070674892
11.40871 -0.070160715
11.40971 -0.069646706
11.41071 -0.069136557
11.41171 -0.068630633
11.41271 -0.068125612
11.41371 -0.067617255
11.41471 -0.06710406699999999
11.41571 -0.066588836
11.41671 -0.06607663800000001
11.41771 -0.06557093
11.41871 -0.065070798
11.41971 -0.064571621
11.42071 -0.064068614
11.42171 -0.06356044300000001
11.42271 -0.063050078
11.42371 -0.06254222200000001
11.42471 -0.062039465
11.42571 -0.061540323
11.42671 -0.061040651
11.42771 -0.060537289
11.42871 -0.060030841
11.42971 -0.059525330999999994
11.43071 -0.059024902
11.43171 -0.058530341
11.43271 -0.058038217999999996
11.43371 -0.057543447
11.43471 -0.057043252
11.43571 -0.056539354
11.43671 -0.056036648999999994
11.43771 -0.055539404
11.43871 -0.055048021
11.43971 -0.054558943
11.44071 -0.054067682
11.44171 -0.053572468
11.44271 -0.053075602
11.44371 -0.052581378
11.44471 -0.052092393
11.44571 -0.051607238
11.44671 -0.051121571
11.44771 -0.05063166
11.44871 -0.050137559
11.44971 -0.04964327699999999
11.45071 -0.049153768
11.45171 -0.048671119
11.45271 -0.048192975
11.45371 -0.047714473
11.45471 -0.047232085
11.45571 -0.046746311
11.45671 -0.046261083
11.45771 -0.045780436
11.45871 -0.045305159000000005
11.45971 -0.044832169
11.46071 -0.044357078
11.46171 -0.043877846000000005
11.46271 -0.043396521
11.46371 -0.042917638
11.46471 -0.042444578
11.46571 -0.041976856
11.46671 -0.041510523
11.46771 -0.041041381
11.46871 -0.040568414
11.46971 -0.040094627
11.47071 -0.03962465
11.47171 -0.039161
11.47271 -0.038702038
11.47371 -0.038243234
11.47471 -0.037780721
11.47571 -0.037314283000000004
11.47671 -0.036847399
11.47771 -0.036384386000000005
11.47871 -0.035926969999999996
11.47971 -0.035473076
11.48071 -0.035018746999999996
11.48171 -0.034561605
11.48271 -0.034102928
11.48371 -0.033646676
11.48471 -0.033196210000000004
11.48571 -0.032751399
11.48671 -0.032308482
11.48771 -0.031862876
11.48871 -0.03141271
11.48971 -0.030960284999999997
11.49071 -0.030510337000000002
11.49171 -0.030066480000000003
11.49271 -0.029628651000000002
11.49371 -0.029193511
11.49471 -0.028757335000000002
11.49571 -0.028318996
11.49671 -0.027880637000000003
11.49771 -0.02744552
11.49871 -0.027014961
11.49971 -0.026586928
11.50071 -0.026157516000000002
11.50171 -0.02572416
11.50271 -0.025287987
11.50371 -0.024853324000000003
11.50471 -0.024424697000000002
11.50571 -0.024003607
11.50671 -0.023587566
11.50771 -0.023172087
11.50871 -0.022753995
11.50971 -0.022333494000000002
11.51071 -0.021913448000000002
11.51171 -0.021496676
11.51271 -0.021083539
11.51371 -0.02067185
11.51471 -0.020259066
11.51571 -0.019844904
11.51671 -0.019432084999999998
11.51771 -0.019024487
11.51871 -0.018624107
11.51971 -0.01822925
11.52071 -0.017835444000000002
11.52171 -0.01743844
11.52271 -0.017037035
11.52371 -0.016633615
11.52471 -0.016232152
11.52571 -0.015835310999999998
11.52671 -0.015442928
11.52771 -0.015052910999999999
11.52871 -0.014663601
11.52971 -0.014275489
11.53071 -0.01389082
11.53171 -0.01351142
11.53271 -0.013136596
11.53371 -0.012762974
11.53471 -0.012386571
11.53571 -0.012005578
11.53671 -0.01162173
11.53771 -0.011239204
11.53871 -0.010861885
11.53971 -0.010491038
11.54071 -0.010125054000000001
11.54171 -0.009761228299999999
11.54271 -0.009398016799999999
11.54371 -0.009035933199999999
11.54471 -0.0086765205
11.54571 -0.0083204024
11.54671 -0.007966213199999999
11.54771 -0.007611385799999999
11.54871 -0.0072542287
11.54971 -0.0068955822
11.55071 -0.0065386383
11.55171 -0.0061869549000000005
11.55271 -0.0058421083
11.55371 -0.0055027318
11.55471 -0.0051656007
11.55571 -0.004827874
11.55671 -0.0044887907
11.55771 -0.0041496434
11.55871 -0.0038122693
11.55971 -0.0034774199
11.56071 -0.0031443614999999998
11.56171 -0.0028119352
11.56271 -0.00248006
11.56371 -0.0021503145
11.56471 -0.0018250075000000002
11.56571 -0.0015054226
11.56671 -0.0011906488000000002
11.56771 -0.0008779645199999999
11.56871 -0.00056455124
11.56971 -0.00024927519000000003
11.57071 6.6747913e-05
11.57171 0.0003811343
11.57271 0.00069192783
11.57371 0.0009987162200000002
11.57471 0.0013024336
11.57571 0.0016041955
11.57671 0.0019042407000000002
11.57771 0.0022018603
11.57871 0.0024962941
11.57971 0.0027877505999999996
11.58071 0.0030776035
11.58171 0.0033675242000000003
11.58271 0.0036582070999999997
11.58371 0.0039487014999999995
11.58471 0.004236901800000001
11.58571 0.004520861
11.58671 0.0047999685
11.58771 0.0050751707
11.58871 0.005348157
11.58971 0.0056202098
11.59071 0.005891555
11.59171 0.0061615938
11.59271 0.0064296619000000005
11.59371 0.0066956105
11.59471 0.0069597445
11.59571 0.0072222552
11.59671 0.007482734499999999
11.59771 0.0077402567999999995
11.59871 0.007994022600000001
11.59971 0.008244058700000001
11.60071 0.0084913845
11.60171 0.0087374836
11.60271 0.0089834233
11.60371 0.0092292546
11.60471 0.0094740521
11.60571 0.0097165146
11.60671 0.0099556542
11.60771 0.010191142
11.60871 0.010423196
11.60971 0.010652265
11.61071 0.010878814
11.61171 0.011103338
11.61271 0.011326441999999999
11.61371 0.011548771
11.61471 0.011770703
11.61571 0.011992011
11.61671 0.012211774000000002
11.61771 0.012428661
11.61871 0.012641483
11.61971 0.012849682
11.62071 0.013053507
11.62171 0.013253855
11.62271 0.013451920999999999
11.62371 0.013648882
11.62471 0.013845653
11.62571 0.014042703
11.62671 0.014239868000000001
11.62771 0.014436246
11.62871 0.014630331
11.62971 0.014820469
11.63071 0.01500549
11.63171 0.015185197
11.63271 0.015360452000000002
11.63371 0.015532773000000001
11.63471 0.015703727
11.63571 0.01587444
11.63671 0.016045419999999998
11.63771 0.01621664
11.63871 0.016387631
11.63971 0.016557486
11.64071 0.016724842
11.64171 0.016888083
11.64271 0.017045888
11.64371 0.017197915
11.64471 0.017345186999999998
11.64571 0.017489825
11.64671 0.017634152
11.64771 0.017779664
11.64871 0.01792643
11.64971 0.018073268
11.65071 0.018218474
11.65171 0.018360581
11.65271 0.018498687
11.65371 0.018632333
11.65471 0.018761263
11.65571 0.018885464
11.65671 0.019005511
11.65771 0.019122877
11.65871 0.019239706
11.65971 0.01935796
11.66071 0.019478358
11.66171 0.019599804
11.66271 0.019719789
11.66371 0.019835593
11.66471 0.019945558999999998
11.66571 0.020049681
11.66671 0.020149229
11.66771 0.020245828
11.66871 0.020340683
11.66971 0.02043445
11.67071 0.020527598
11.67171 0.020620723
11.67271 0.020714338
11.67371 0.020808240999999998
11.67471 0.020901002999999998
11.67571 0.020990217999999998
11.67671 0.021073557
11.67771 0.021150071
11.67871 0.021220834
11.67971 0.021288454999999998
11.68071 0.021355723
11.68171 0.021424270999999998
11.68271 0.021494064
11.68371 0.0215639
11.68471 0.021632404
11.68571 0.021698703
11.68671 0.021762363
11.68771 0.021822877
11.68871 0.021879346
11.68971 0.021930823000000002
11.69071 0.021977155
11.69171 0.022019591
11.69271 0.022060542
11.69371 0.022102449
11.69471 0.022146439
11.69571 0.022191679
11.69671 0.022235887
11.69771 0.022276636
11.69871 0.022312594
11.69971 0.022343889999999998
11.70071 0.022371551
11.70171 0.022396575999999998
11.70271 0.022419405
11.70371 0.022440136
11.70471 0.022459103
11.70571 0.022477188
11.70671 0.022495427000000002
11.70771 0.022514162
11.70871 0.022532421
11.70971 0.022548159
11.71071 0.022559284
11.71171 0.02256486
11.71271 0.022565645
11.71371 0.022563599
11.71471 0.022560749
11.71571 0.022558158
11.71671 0.022555661
11.71771 0.022552397
11.71871 0.022547586
11.71971 0.022540918
11.72071 0.022532337
11.72171 0.022521538
11.72271 0.022507738000000003
11.72371 0.022490039
11.72471 0.022468128
11.72571 0.022442779000000003
11.72671 0.022415654
11.72771 0.022388485
11.72871 0.022362138
11.72971 0.022336167
11.73071 0.022309172
11.73171 0.022279627
11.73271 0.022246646
11.73371 0.022210192
11.73471 0.022170757
11.73571 0.02212884
11.73671 0.022084691
11.73771 0.022038435
11.73871 0.02199038
11.73971 0.021941155
11.74071 0.021891472999999998
11.74171 0.021841677
11.74271 0.02179141
11.74371 0.021739687
11.74471 0.021685356
11.74571 0.021627666
11.74671 0.021566584
11.74771 0.021502709000000002
11.74871 0.021436877
11.74971 0.021369752000000002
11.75071 0.0213016
11.75171 0.021232339
11.75271 0.02116174
11.75371 0.021089615
11.75471 0.021015867
11.75571 0.020940449
11.75671 0.020863273999999998
11.75771 0.020784189
11.75871 0.02070302
11.75971 0.020619683
11.76071 0.02053428
11.76171 0.020447127
11.76271 0.020358661
11.76371 0.02026924
11.76471 0.020178955000000002
11.76571 0.020087518
11.76671 0.019994397
11.76771 0.019899101
11.76871 0.019801488
11.76971 0.019701863
11.77071 0.019600773999999998
11.77171 0.019498632
11.77271 0.019395411
11.77371 0.01929069
11.77471 0.019184027000000003
11.77571 0.019075391
11.77671 0.018965306
11.77771 0.01885454
11.77871 0.018743542000000002
11.77971 0.018632048
11.78071 0.018519195
11.78171 0.018404101000000003
11.78271 0.018286471000000002
11.78371 0.018166755
11.78471 0.018045718000000002
11.78571 0.017923757000000002
11.78671 0.017800524
11.78771 0.017675213
11.78871 0.017547329
11.78971 0.017417323
11.79071 0.017286504
11.79171 0.017156238
11.79271 0.017026938
11.79371 0.016897672000000002
11.79471 0.016766701
11.79571 0.016632619
11.79671 0.016495252000000002
11.79771 0.016355641
11.79871 0.016215163
11.79971 0.016074479
11.80071 0.01593319
11.80171 0.015790448000000002
11.80271 0.015645994
11.80371 0.015500691
11.80471 0.015356022
11.80571 0.015212844
11.80671 0.015070409
11.80771 0.014926489
11.80871 0.014778679
11.80971 0.014625971
11.81071 0.014469448
11.81171 0.01431156
11.81271 0.014154511
11.81371 0.013998963000000001
11.81471 0.013843975000000001
11.81571 0.013688143000000002
11.81671 0.013530914
11.81771 0.013372969
11.81871 0.013215363
11.81971 0.01305816
11.82071 0.012899813999999999
11.82171 0.012737959
11.82271 0.012571146
11.82371 0.012400188999999999
11.82471 0.012228002
11.82571 0.012057908
11.82671 0.011891577
11.82771 0.011728088
11.82871 0.011564758
11.82971 0.011399074
11.83071 0.011230227
11.83171 0.011059154
11.83271 0.010887217999999999
11.83371 0.010714724
11.83471 0.010540611
11.83571 0.010363598
11.83671 0.010183814000000001
11.83771 0.010003442
11.83871 0.009825645999999999
11.83971 0.0096524214
11.84071 0.0094829687
11.84171 0.00931389
11.84271 0.0091411755
11.84371 0.0089625959
11.84471 0.008778813199999999
11.84571 0.0085925094
11.84671 0.0084063264
11.84771 0.0082212595
11.84871 0.0080366663
11.84971 0.0078516823
11.85071 0.007666675099999999
11.85171 0.0074833588
11.85271 0.0073033712
11.85371 0.0071264491000000004
11.85471 0.0069498157000000005
11.85571 0.0067694913
11.85671 0.0065827502
11.85771 0.006389949
11.85871 0.0061943763
11.85971 0.0060002025
11.86071 0.0058100024
11.86171 0.0056235975
11.86271 0.0054388918
11.86371 0.005253842
11.86471 0.0050679005999999995
11.86571 0.0048818529
11.86671 0.0046963487
11.86771 0.0045105466
11.86871 0.0043222029
11.86971 0.0041292926
11.87071 0.0039319195000000005
11.87171 0.0037329046
11.87271 0.0035364005999999996
11.87371 0.0033453976
11.87471 0.00315988
11.87571 0.0029769459000000002
11.87671 0.0027927492000000003
11.87771 0.0026048285
11.87871 0.0024131596
11.87971 0.0022193797
11.88071 0.0020250407
11.88171 0.0018304165
11.88271 0.0016348063999999999
11.88371 0.0014379306
11.88471 0.0012410719
11.88571 0.0010467898
11.88671 0.0008572582400000001
11.88771 0.00067245442
11.88871 0.0004896635800000001
11.88971 0.00030483814
11.89071 0.0001149375
11.89171 -8.0376714e-05
11.89271 -0.00027881604000000004
11.89371 -0.00047713247
11.89471 -0.0006730811
11.89571 -0.0008662854300000001
11.89671 -0.0010575999
11.89771 -0.0012477499
11.89871 -0.0014365321
11.89971 -0.0016232445
11.90071 -0.0018079058
11.90171 -0.0019920813
11.90271 -0.0021784334
11.90371 -0.0023691469000000002
11.90471 -0.0025643592
11.90571 -0.0027617909
11.90671 -0.0029579351999999997
11.90771 -0.0031499985
11.90871 -0.0033372908000000004
11.90971 -0.003521196
11.91071 -0.003703943
11.91171 -0.0038871887
11.91271 -0.0040714429
11.91371 -0.0042565203
11.91471 -0.0044424134
11.91571 -0.0046296544
11.91671 -0.0048188234
11.91771 -0.0050096336000000005
11.91871 -0.0052004834
11.91971 -0.0053889951
11.92071 -0.0055732977
11.92171 -0.0057531772
11.92271 -0.0059302678
11.92371 -0.0061071492
11.92471 -0.0062859683
11.92571 -0.006467502
11.92671 -0.00665115
11.92771 -0.0068356487
11.92871 -0.0070198519
11.92971 -0.0072030329
11.93071 -0.007384682200000001
11.93171 -0.0075642136
11.93271 -0.0077410215000000004
11.93371 -0.0079149198
11.93471 -0.0080866106
11.93571 -0.008257672
11.93671 -0.0084299536
11.93771 -0.0086046864
11.93871 -0.008781894600000001
11.93971 -0.008960434900000001
11.94071 -0.0091385926
11.94171 -0.0093148148
11.94271 -0.0094881594
11.94371 -0.0096583644
11.94471 -0.0098257216
11.94571 -0.0099909455
11.94671 -0.010155124
11.94771 -0.010319577
11.94871 -0.010485504
11.94971 -0.010653491000000001
11.95071 -0.01082317
11.95171 -0.010993302
11.95271 -0.011162293
11.95371 -0.011328854
11.95471 -0.011492404
11.95571 -0.011653054
11.95671 -0.01181131
11.95771 -0.011967842000000001
11.95871 -0.012123447
11.95971 -0.012279104999999998
11.96071 -0.012435836999999998
11.96171 -0.012594246000000002
11.96271 -0.012753997
11.96371 -0.012913661
11.96471 -0.013071244999999999
11.96571 -0.013225178
11.96671 -0.013375169
11.96771 -0.013522342
11.96871 -0.013668538
11.96971 -0.013815259
11.97071 -0.013963007999999999
11.97171 -0.014111392
11.97271 -0.014259788
11.97371 -0.014407917
11.97471 -0.014555769
11.97571 -0.014703038
11.97671 -0.014848638
11.97771 -0.014990952
11.97871 -0.015128824
11.97971 -0.015262625
11.98071 -0.015394474000000002
11.98171 -0.015527280999999999
11.98271 -0.015663107
11.98371 -0.01580198
11.98471 -0.015941971
11.98571 -0.016080482
11.98671 -0.01621579
11.98771 -0.016347755000000002
11.98871 -0.016477282
11.98971 -0.016605139999999997
11.99071 -0.01673121
11.99171 -0.016854842999999998
11.99271 -0.016975957
11.99371 -0.017095843
11.99471 -0.017216787
11.99571 -0.01734059
11.99671 -0.017467052
11.99771 -0.017593667
11.99871 -0.017716944999999998
11.99971 -0.017834536
12.00071 -0.017946665
12.00171 -0.01805584
12.00271 -0.018165086
12.00371 -0.018276009000000003
12.00471 -0.018388141
12.00571 -0.018499864
12.00671 -0.018610058999999998
12.00771 -0.018719025
12.00871 -0.018827939999999998
12.00971 -0.01893734
12.01071 -0.019046033
12.01171 -0.019151522
12.01271 -0.019251791
12.01371 -0.019347084
12.01471 -0.019440208
12.01571 -0.019534924999999998
12.01671 -0.019633482
12.01771 -0.019735101
12.01871 -0.019836496000000002
12.01971 -0.019934084
12.02071 -0.020026218
12.02171 -0.020113862
12.02271 -0.020199384
12.02371 -0.020284548
12.02471 -0.020369388
12.02571 -0.020452797
12.02671 -0.02053418
12.02771 -0.020614674
12.02871 -0.020696664
12.02971 -0.020781887
12.03071 -0.020869586000000002
12.03171 -0.020956311999999998
12.03271 -0.021037791
12.03371 -0.021111612
12.03471 -0.021178802
12.03571 -0.021243183
12.03671 -0.021308901
12.03771 -0.021377979999999998
12.03871 -0.021449565
12.03971 -0.021521193
12.04071 -0.021590918
12.04171 -0.021658530999999998
12.04271 -0.021725006999999998
12.04371 -0.021790847
12.04471 -0.021854890999999998
12.04571 -0.02191481
12.04671 -0.021969005
12.04771 -0.022018411
12.04871 -0.022066613
12.04971 -0.022117919
12.05071 -0.022174646
12.05171 -0.022235559000000002
12.05271 -0.022296568000000003
12.05371 -0.022353238
12.05471 -0.022403301
12.05571 -0.022447511
12.05671 -0.022488432
12.05771 -0.022528331000000002
12.05871 -0.022567887000000002
12.05971 -0.022606575
12.06071 -0.022644152
12.06171 -0.022681731
12.06271 -0.022721346
12.06371 -0.022764211
12.06471 -0.022809100000000002
12.06571 -0.02285229
12.06671 -0.022889458
12.06771 -0.02291827
12.06871 -0.022939924
12.06971 -0.022958523
12.07071 -0.022978686
12.07171 -0.023003065
12.07271 -0.023031361
12.07371 -0.02306128
12.07471 -0.023090433
12.07571 -0.023117661
12.07671 -0.02314289
12.07771 -0.023165975000000002
12.07871 -0.023185782999999998
12.07971 -0.023200516
12.08071 -0.023209208
12.08171 -0.023213153
12.08271 -0.023215957000000002
12.08371 -0.0232219
12.08471 -0.023233547
12.08571 -0.023250206
12.08671 -0.023268323
12.08771 -0.023283507
12.08871 -0.023292852000000003
12.08971 -0.023296071999999998
12.09071 -0.023294899
12.09171 -0.023291486
12.09271 -0.023287119
12.09371 -0.023282095000000003
12.09471 -0.023276581
12.09571 -0.023271436
12.09671 -0.023268076
12.09771 -0.02326737
12.09871 -0.023268418
12.09971 -0.023268348999999997
12.10071 -0.023263558
12.10171 -0.023251709
12.10271 -0.023233198
12.10371 -0.02321104
12.10471 -0.023189266
12.10571 -0.023170821
12.10671 -0.023156298
12.10771 -0.023144166
12.10871 -0.023132081
12.10971 -0.023118232
12.11071 -0.02310183
12.11171 -0.02308265
12.11271 -0.023060279000000003
12.11371 -0.023033961999999998
12.11471 -0.023003252999999998
12.11571 -0.022968970000000002
12.11671 -0.022933548
12.11771 -0.022900222
12.11871 -0.022871391
12.11971 -0.022847166
12.12071 -0.022825114
12.12171 -0.022801428999999998
12.12271 -0.022772848
12.12371 -0.022738129
12.12471 -0.022698265000000002
12.12571 -0.022655498
12.12671 -0.022611927
12.12771 -0.022568679
12.12871 -0.022526026
12.12971 -0.022484096000000002
12.13071 -0.022443327
12.13171 -0.022404204
12.13271 -0.022366448
12.13371 -0.022328421999999997
12.13471 -0.022287469
12.13571 -0.022241188999999998
12.13671 -0.022188923
12.13771 -0.022132395
12.13871 -0.022074979
12.13971 -0.02201998
12.14071 -0.021968948
12.14171 -0.021921102999999997
12.14271 -0.021874112
12.14371 -0.021825591000000002
12.14471 -0.02177425
12.14571 -0.021720021
12.14671 -0.021663313
12.14771 -0.021604208
12.14871 -0.021542386
12.14971 -0.021477816
12.15071 -0.021411588
12.15171 -0.021345983000000002
12.15271 -0.021283448
12.15371 -0.021225042
12.15471 -0.021169466
12.15571 -0.021113484000000002
12.15671 -0.021053612
12.15771 -0.020987976
12.15871 -0.020917197
12.15971 -0.020843738
12.16071 -0.020770292
12.16171 -0.02069835
12.16271 -0.02062791
12.16371 -0.020558291
12.16471 -0.020489175
12.16571 -0.020420922
12.16671 -0.020353864
12.16771 -0.020287239999999998
12.16871 -0.020218862
12.16971 -0.020146057000000002
12.17071 -0.020067359
12.17171 -0.019983767
12.17271 -0.019898522000000002
12.17371 -0.019815406
12.17471 -0.019736653
12.17571 -0.01966189
12.17671 -0.019588746
12.17771 -0.019514588
12.17871 -0.019438048
12.17971 -0.019359298
12.18071 -0.019279092
12.18171 -0.019197552
12.18271 -0.019113869
12.18371 -0.019027192000000002
12.18471 -0.018937941
12.18571 -0.018848293000000002
12.18671 -0.018761204
12.18771 -0.018678512
12.18871 -0.018599519
12.18971 -0.018521173
12.19071 -0.018439855
12.19171 -0.018353539000000002
12.19271 -0.018262812
12.19371 -0.018170120999999997
12.19471 -0.01807791
12.19571 -0.017987132
12.19671 -0.017897184
12.19771 -0.017807107
12.19871 -0.017716897000000002
12.19971 -0.017627676000000002
12.20071 -0.017540553
12.20171 -0.017455138999999998
12.20271 -0.017369117
12.20371 -0.017279417000000002
12.20471 -0.017184283999999998
12.20571 -0.017084669
12.20671 -0.01698384
12.20771 -0.016885401
12.20871 -0.016791132
12.20971 -0.016700181
12.21071 -0.0166101
12.21171 -0.016518794
12.21271 -0.016425831000000002
12.21371 -0.016332151
12.21471 -0.016238607000000002
12.21571 -0.016144721
12.21671 -0.016048837
12.21771 -0.015949605000000002
12.21871 -0.015847545
12.21971 -0.01574528
12.22071 -0.015646023999999998
12.22171 -0.015551384
12.22271 -0.015460141
12.22371 -0.01536901
12.22471 -0.015274844
12.22571 -0.015176642
12.22671 -0.015075894999999999
12.22771 -0.014975131000000001
12.22871 -0.014875895
12.22971 -0.014777812
12.23071 -0.014679402000000001
12.23171 -0.014579814
12.23271 -0.014479907
12.23371 -0.014381656
12.23471 -0.014286337999999999
12.23571 -0.014193039000000001
12.23671 -0.014098849
12.23771 -0.014000779999999999
12.23871 -0.013897996
12.23971 -0.01379258
12.24071 -0.013688196
12.24171 -0.013587602999999998
12.24271 -0.013490907
12.24371 -0.013395831
12.24471 -0.013299690999999999
12.24571 -0.013201428000000001
12.24671 -0.013102073
12.24771 -0.013003404999999999
12.24871 -0.012906022
12.24971 -0.0128086
12.25071 -0.012709017
12.25171 -0.012606459
12.25271 -0.012502662
12.25371 -0.012401078
12.25471 -0.012304461
12.25571 -0.012212693000000002
12.25671 -0.012122608
12.25771 -0.012030049000000001
12.25871 -0.011932652
12.25971 -0.01183124
12.26071 -0.011728868
12.26171 -0.011628353
12.26271 -0.01153032
12.26371 -0.011433285999999999
12.26471 -0.011335543
12.26571 -0.011237124
12.26671 -0.011140054
12.26771 -0.011046565
12.26871 -0.010956761
12.26971 -0.010867784
12.27071 -0.010775423
12.27171 -0.010677087
12.27271 -0.010573865
12.27371 -0.010470014
12.27471 -0.010370158
12.27571 -0.010276285
12.27671 -0.01018677
12.27771 -0.010098048
12.27871 -0.010007485
12.27971 -0.0099150944
12.28071 -0.0098228178
12.28171 -0.0097321245
12.28271 -0.0096421405
12.28371 -0.0095500553
12.28471 -0.0094535993
12.28571 -0.009353544
12.28671 -0.0092540002
12.28771 -0.0091599708
12.28871 -0.0090738686
12.28971 -0.008993648199999999
12.29071 -0.0089140514
12.29171 -0.008830091200000001
12.29271 -0.0087401662
12.29371 -0.0086465399
12.29471 -0.0085530031
12.29571 -0.0084617735
12.29671 -0.008372162800000001
12.29771 -0.008282001399999999
12.29871 -0.0081904305
12.29971 -0.0080995065
12.30071 -0.0080130216
12.30171 -0.007933329499999999
12.30271 -0.007858772699999999
12.30371 -0.0077839948
12.30471 -0.0077032018
12.30571 -0.0076140648
12.30671 -0.007519323799999999
12.30771 -0.0074248674
12.30871 -0.0073357463
12.30971 -0.007253129999999999
12.31071 -0.0071743925
12.31171 -0.0070959803
12.31271 -0.0070165319
12.31371 -0.006937640100000001
12.31471 -0.006861702399999999
12.31571 -0.0067888403
12.31671 -0.0067157067
12.31771 -0.0066374749
12.31871 -0.0065516309
12.31971 -0.0064605389
12.32071 -0.0063705411
12.32171 -0.0062880135
12.32271 -0.0062152321
12.32371 -0.0061490995000000005
12.32471 -0.0060836264
12.32571 -0.0060141683
12.32671 -0.0059401707000000005
12.32771 -0.0058644688
12.32871 -0.0057900234
12.32971 -0.0057170069
12.33071 -0.0056427478
12.33171 -0.0055645709
12.33271 -0.005483050299999999
12.33371 -0.0054027314
12.33471 -0.0053293878999999995
12.33571 -0.0052657648
12.33671 -0.0052091291
12.33771 -0.0051526884
12.33871 -0.0050899635
12.33971 -0.0050189028
12.34071 -0.004942724999999999
12.34171 -0.0048670296
12.34271 -0.0047955858
12.34371 -0.0047281141
12.34471 -0.0046616206
12.34571 -0.0045939116
12.34671 -0.0045261309
12.34771 -0.004462063600000001
12.34871 -0.0044047061
12.34971 -0.004352981
12.35071 -0.0043014978
12.35171 -0.0042438725
12.35271 -0.0041772098
12.35371 -0.0041043026
12.35471 -0.0040318066999999996
12.35571 -0.0039657304999999995
12.35671 -0.0039076356
12.35771 -0.0038543196000000004
12.35871 -0.0038009741
12.35971 -0.003745114
12.36071 -0.0036881
12.36171 -0.0036331763
12.36271 -0.0035818597
12.36371 -0.0035318782
12.36471 -0.0034785517
12.36571 -0.0034186098000000002
12.36671 -0.0033533383
12.36771 -0.0032883581
12.36871 -0.0032299904000000004
12.36971 -0.0031808903999999997
12.37071 -0.0031382740000000004
12.37171 -0.003096068
12.37271 -0.0030492734
12.37371 -0.0029971805
12.37471 -0.0029430803
12.37571 -0.0028909655
12.37671 -0.0028420634
12.37771 -0.0027940583
12.37871 -0.0027435459
12.37971 -0.002689547
12.38071 -0.0026350272
12.38171 -0.0025849997
12.38271 -0.0025426305000000003
12.38371 -0.0025064712
12.38471 -0.002471114
12.38571 -0.0024308818
12.38671 -0.0023837516
12.38771 -0.0023325301000000002
12.38871 -0.0022824659
12.38971 -0.0022372653
12.39071 -0.0021966433
12.39171 -0.0021572028
12.39271 -0.0021157195
12.39371 -0.0020720106
12.39471 -0.0020290168
12.39571 -0.0019900814
12.39671 -0.0019557645
12.39771 -0.0019229077
12.39871 -0.0018868288000000002
12.39971 -0.0018449457
12.40071 -0.0017989265000000001
12.40171 -0.0017536105999999998
12.40271 -0.0017135088
12.40371 -0.0016795988
12.40471 -0.0016488668
12.40571 -0.0016168458
12.40671 -0.0015810489000000001
12.40771 -0.0015425878
12.40871 -0.0015048159000000001
12.40971 -0.0014702612
12.41071 -0.0014384548
12.41171 -0.0014064219
12.41271 -0.0013713699
12.41371 -0.0013332793
12.41471 -0.0012951966
12.41571 -0.0012609484
12.41671 -0.0012320910999999999
12.41771 -0.0012065768
12.41871 -0.0011802144
12.41971 -0.0011497791000000001
12.42071 -0.0011153285
12.42171 -0.0010799436
12.42271 -0.0010472017
12.42371 -0.0010184561
12.42471 -0.00099205217
12.42571 -0.0009649812499999999
12.42671 -0.00093548988
12.42771 -0.00090446338
12.42871 -0.00087449134
12.42971 -0.00084748544
12.43071 -0.00082289043
12.43171 -0.0007980131199999999
12.43271 -0.00077020422
12.43371 -0.00073908345
12.43471 -0.00070697788
12.43571 -0.00067718893
12.43671 -0.00065148129
12.43771 -0.00062878694
12.43871 -0.00060611324
12.43971 -0.0005808733899999999
12.44071 -0.00055275732
12.44171 -0.00052371506
12.44271 -0.00049619821
12.44371 -0.00047118318999999996
12.44471 -0.00044760085999999996
12.44571 -0.00042353626999999997
12.44671 -0.00039805809000000004
12.44771 -0.00037208106
12.44871 -0.00034750658
12.44971 -0.00032539986
12.45071 -0.00030479629999999997
12.45171 -0.00028320479999999996
12.45271 -0.00025847228
12.45371 -0.00023050245
12.45471 -0.00020146238000000002
12.45571 -0.00017429461999999998
12.45671 -0.00015071877
12.45771 -0.00013024066
12.45871 -0.00011084074
12.45971 -9.062792399999999e-05
12.46071 -6.9045223e-05
12.46171 -4.6702789e-05
12.46271 -2.4181957999999998e-05
12.46371 -1.0175164e-06
12.46471 2.4100871e-05
12.46571 5.203053799999999e-05
12.46671 8.1909161e-05
12.46771 0.00011114851000000001
12.46871 0.00013688095
12.46971 0.00015785672
12.47071 0.00017533434
12.47171 0.00019229249
12.47271 0.0002115519
12.47371 0.00023425564000000002
12.47471 0.000259739
12.47571 0.00028665615
12.47671 0.00031422915
12.47771 0.0003424987
12.47871 0.00037146908
12.47971 0.0004000879
12.48071 0.00042623283000000007
12.48171 0.00044801286
12.48271 0.00046544606000000003
12.48371 0.00048109455
12.48471 0.00049891714
12.48571 0.0005220334100000001
12.48671 0.00055094738
12.48771 0.0005834999199999999
12.48871 0.0006164971599999999
12.48971 0.00064768828
12.49071 0.00067661213
12.49171 0.00070388855
12.49271 0.00072983121
12.49371 0.0007538270399999999
12.49471 0.00077514487
12.49571 0.00079443726
12.49671 0.00081445396
12.49771 0.00083898685
12.49871 0.00087053068
12.49971 0.00090836329
12.50071 0.00094860097
12.50171 0.0009863611
12.50271 0.0010185699
12.50371 0.0010454128
12.50471 0.0010695385
12.50571 0.0010938295
12.50671 0.0011195816
12.50771 0.0011465056
12.50871 0.0011742588000000001
12.50971 0.0012038937
12.51071 0.001237688
12.51171 0.0012772516
12.51271 0.0013214456999999999
12.51371 0.0013660543
12.51471 0.0014058623
12.51571 0.0014378592
12.51671 0.0014632426
12.51771 0.0014866847999999999
12.51871 0.0015133597
12.51971 0.0015459047
12.52071 0.0015834856
12.52171 0.0016234332999999997
12.52271 0.001663864
12.52371 0.0017050323
12.52471 0.0017483416999999998
12.52571 0.0017940203
12.52671 0.0018396940999999998
12.52771 0.0018814082
12.52871 0.0019165462000000002
12.52971 0.0019463687
12.53071 0.0019759498
12.53171 0.0020112673000000003
12.53271 0.0020554258
12.53371 0.002106805
12.53471 0.0021604739
12.53571 0.0022117438
12.53671 0.0022591124
12.53771 0.0023044395
12.53871 0.0023504796
12.53971 0.0023980252
12.54071 0.002445149
12.54171 0.0024892084000000003
12.54271 0.0025298854
12.54371 0.002570508
12.54471 0.0026162776
12.54571 0.0026705407
12.54671 0.0027320306
12.54771 0.002795338
12.54871 0.0028544364
12.54971 0.0029066978
12.55071 0.002954352
12.55171 0.0030023777
12.55271 0.0030545878000000004
12.55371 0.0031110016
12.55471 0.0031685482
12.55571 0.0032243126
12.55671 0.0032785225
12.55771 0.0033346612
12.55871 0.0033965542
12.55971 0.0034647938999999997
12.56071 0.0035355908
12.56171 0.0036031622999999997
12.56271 0.0036639602
12.56371 0.0037194284
12.56471 0.0037750473000000002
12.56571 0.0038363534
12.56671 0.0039049983999999995
12.56771 0.0039778814
12.56871 0.0040499533
12.56971 0.0041183765
12.57071 0.0041846622
12.57171 0.0042531236
12.57271 0.0043269582
12.57371 0.0044052813
12.57471 0.004483579
12.57571 0.004557304799999999
12.57671 0.004625716199999999
12.57771 0.0046927606
12.57871 0.0047642206
12.57971 0.004843295
12.58071 0.00492814
12.58171 0.0050133571
12.58271 0.0050942461
12.58371 0.005170469
12.58471 0.0052462132000000005
12.58571 0.0053267231
12.58671 0.0054140306
12.58771 0.0055053311
12.58871 0.0055952729
12.58971 0.0056803012
12.59071 0.0057615398
12.59171 0.0058438512
12.59271 0.0059318747
12.59371 0.0060262337000000004
12.59471 0.0061230508
12.59571 0.0062171493
12.59671 0.006306395499999999
12.59771 0.006393604400000001
12.59871 0.006484438899999999
12.59971 0.0065829401
12.60071 0.0066882247
12.60171 0.006795040799999999
12.60271 0.0068977438999999995
12.60371 0.0069945512
12.60471 0.007088743599999999
12.60571 0.0071858944
12.60671 0.0072894283
12.60771 0.0073980721999999995
12.60871 0.007507197
12.60971 0.0076128781
12.61071 0.007715302500000001
12.61171 0.0078187011
12.61271 0.007927831
12.61371 0.008043865800000001
12.61471 0.008163102
12.61571 0.0082796061
12.61671 0.008389783
12.61771 0.0084952509
12.61871 0.0086017426
12.61971 0.0087148699
12.62071 0.0088360714
12.62171 0.0089618756
12.62271 0.0090869413
12.62371 0.0092083261
12.62471 0.0093275346
12.62571 0.0094488023
12.62671 0.0095751457
12.62771 0.0097054872
12.62871 0.0098353165
12.62971 0.0099604018
12.63071 0.010080527
12.63171 0.010200184000000001
12.63271 0.010325493
12.63371 0.010459711
12.63471 0.010600827
12.63571 0.010743083
12.63671 0.010881224
12.63771 0.011014152
12.63871 0.011145221
12.63971 0.011279131999999999
12.64071 0.011418065
12.64171 0.011560208
12.64271 0.011701757
12.64371 0.011840627999999999
12.64471 0.011978669
12.64571 0.01212046
12.64671 0.012269559000000001
12.64771 0.012425278
12.64871 0.012582613
12.64971 0.012735582
12.65071 0.01288145
12.65171 0.013022611
12.65271 0.01316472
12.65371 0.013312632999999999
12.65471 0.013467251999999999
12.65571 0.01362562
12.65671 0.013783936
12.65771 0.01394085
12.65871 0.014098316
12.65971 0.014259413
12.66071 0.01442506
12.66171 0.014592530000000001
12.66271 0.014757145000000001
12.66371 0.014915939000000001
12.66471 0.015070333
12.66571 0.015225618000000002
12.66671 0.015387492999999999
12.66771 0.015558221999999998
12.66871 0.015735297000000002
12.66971 0.015913502
12.67071 0.016088672999999998
12.67171 0.016260243
12.67271 0.016430758
12.67371 0.016603085
12.67471 0.016777759
12.67571 0.016952737
12.67671 0.017125697999999998
12.67771 0.017296789
12.67871 0.017469388
12.67971 0.017648
12.68071 0.017834805000000002
12.68171 0.018027624000000003
12.68271 0.018220943
12.68371 0.018409414
12.68471 0.018591214999999998
12.68571 0.01876888
12.68671 0.018947115
12.68771 0.019129463
12.68871 0.019316384
12.68971 0.019506004
12.69071 0.019696615
12.69171 0.019888583
12.69271 0.020083958
12.69371 0.020284181000000002
12.69471 0.020487878999999997
12.69571 0.020690872
12.69671 0.020888630999999998
12.69771 0.021079487
12.69871 0.021266102000000002
12.69971 0.021454009
12.70071 0.021648215
12.70171 0.021850337
12.70271 0.022058236999999998
12.70371 0.022268159
12.70471 0.022477498999999998
12.70571 0.022686055
12.70671 0.022894971
12.70771 0.023104622000000002
12.70871 0.023313485000000002
12.70971 0.023519124000000002
12.71071 0.023720558
12.71171 0.023919957
12.71271 0.024122054
12.71371 0.024331393
12.71471 0.024549392
12.71571 0.024773355
12.71671 0.024998197
12.71771 0.025219580999999998
12.71871 0.025436197999999997
12.71971 0.025649701000000004
12.72071 0.025862661999999998
12.72171 0.026076411999999997
12.72271 0.026290549
12.72371 0.026504319999999998
12.72471 0.026718443
12.72571 0.026935586
12.72671 0.027158789000000003
12.72771 0.027388991999999997
12.72871 0.027623694
12.72971 0.027857989
12.73071 0.028087429
12.73171 0.028310648999999997
12.73271 0.028529952
12.73371 0.028749451
12.73471 0.028972313
12.73571 0.02919914
12.73671 0.029428536
12.73771 0.029659085
12.73871 0.029890897
12.73971 0.030125369
12.74071 0.030363402999999997
12.74171 0.030603711
12.74271 0.03084286
12.74371 0.031077291
12.74471 0.031305861000000004
12.74571 0.031530924
12.74671 0.031757032
12.74771 0.031988151
12.74871 0.032225376
12.74971 0.032466784
12.75071 0.032709329
12.75171 0.032951203
12.75271 0.033192738
12.75371 0.033435348
12.75471 0.03367952
12.75571 0.033923754
12.75671 0.034165432
12.75771 0.034403024000000004
12.75871 0.034637752
12.75971 0.034873275
12.76071 0.035113408
12.76171 0.035359597
12.76271 0.035609998000000004
12.76371 0.035860896
12.76471 0.036109326
12.76571 0.036354916
12.76671 0.03659958
12.76771 0.03684551
12.76871 0.037093152
12.76971 0.037340893
12.77071 0.037586677
12.77171 0.037830147999999994
12.77271 0.038073453
12.77371 0.03831996
12.77471 0.038571748999999995
12.77571 0.038827915
12.77671 0.039085024
12.77771 0.039339461
12.77871 0.039589897
12.77971 0.039837966
12.78071 0.040086725
12.78171 0.040338138999999995
12.78271 0.040591656999999996
12.78371 0.040844936
12.78471 0.041096064
12.78571 0.041345437
12.78671 0.04159564
12.78771 0.041849434
12.78871 0.042107425
12.78971 0.042367328
12.79071 0.042625499
12.79171 0.04287959
12.79271 0.043130227
12.79371 0.043380453
12.79471 0.043633346999999996
12.79571 0.043889732
12.79671 0.044147734
12.79771 0.044404532
12.79871 0.044658809
12.79971 0.044911919
12.80071 0.045166785
12.80171 0.045425442
12.80271 0.045687193
12.80371 0.045948921000000004
12.80471 0.046207369000000005
12.80571 0.046461585
12.80671 0.046713636
12.80771 0.046966993
12.80871 0.047223881
12.80971 0.047483656
12.81071 0.047743515
12.81171 0.048000886
12.81271 0.048255597
12.81371 0.048510042999999996
12.81471 0.048767211000000005
12.81571 0.04902815
12.81671 0.049290933999999995
12.81771 0.049551995
12.81871 0.049808802
12.81971 0.050061772000000004
12.82071 0.050313945000000006
12.82171 0.050568621
12.82271 0.050826895
12.82371 0.051086949000000006
12.82471 0.051345729
12.82571 0.051601505
12.82671 0.05185536
12.82771 0.052110275
12.82871 0.052368612
12.82971 0.052630022000000005
12.83071 0.052891474
12.83171 0.053149438
12.83271 0.053402595000000004
12.83371 0.053652865
12.83471 0.053904002
12.83571 0.054158806000000004
12.83671 0.054417154999999995
12.83771 0.054676341999999996
12.83871 0.054933375
12.83971 0.055187399
12.84071 0.055440271000000006
12.84171 0.055694836
12.84271 0.055952399
12.84371 0.056211388
12.84471 0.056468445
12.84571 0.056721026
12.84671 0.056969555000000005
12.84771 0.057217269
12.84871 0.05746789399999999
12.84971 0.057722896
12.85071 0.057980436
12.85171 0.058236829000000004
12.85271 0.058489316
12.85371 0.058738014
12.85471 0.058985554
12.85571 0.059234770000000006
12.85671 0.059486355000000005
12.85771 0.059738412000000005
12.85871 0.059988193
12.85971 0.060234603
12.86071 0.060479378
12.86171 0.060725910999999994
12.86271 0.060976582
12.86371 0.061230728000000005
12.86471 0.061484915
12.86571 0.06173532500000001
12.86671 0.061980472
12.86771 0.062222179
12.86871 0.062464096000000004
12.86971 0.062708918
12.87071 0.062956521
12.87171 0.06320439900000001
12.87271 0.063449913
12.87371 0.063692522
12.87471 0.06393413599999999
12.87571 0.06417737500000001
12.87671 0.064423145
12.87771 0.064669643
12.87871 0.064913585
12.87971 0.06515283
12.88071 0.06538822200000001
12.88171 0.065623189
12.88271 0.065861311
12.88371 0.066103745
12.88471 0.066348404
12.88571 0.06659156100000001
12.88671 0.066830555
12.88771 0.067065575
12.88871 0.067299127
12.88971 0.067533815
12.89071 0.06777024200000001
12.89171 0.068006769
12.89271 0.068241189
12.89371 0.068472914
12.89471 0.068703748
12.89571 0.068936555
12.89671 0.069172849
12.89771 0.069411233
12.89871 0.069648062
12.89971 0.069879909
12.90071 0.070106005
12.90171 0.070328801
12.90271 0.070552231
12.90371 0.070779084
12.90471 0.071009353
12.90571 0.071240804
12.90671 0.071471039
12.90771 0.071699341
12.90871 0.071926828
12.90971 0.072154868
12.91071 0.072383269
12.91171 0.072609872
12.91271 0.072832045
12.91371 0.073048921
12.91471 0.073262589
12.91571 0.073477119
12.91671 0.073696068
12.91771 0.073920185
12.91871 0.074147084
12.91971 0.074372953
12.92071 0.074595038
12.92171 0.07481301400000001
12.92271 0.075028429
12.92371 0.075242884
12.92471 0.07545660500000001
12.92571 0.075668615
12.92671 0.075878215
12.92771 0.076086412
12.92871 0.076295895
12.92971 0.076509349
12.93071 0.076727354
12.93171 0.076947577
12.93271 0.07716593100000001
12.93371 0.07737902299999999
12.93471 0.077586109
12.93571 0.07778921899999999
12.93671 0.077991514
12.93771 0.078195188
12.93871 0.078400498
12.93971 0.078606437
12.94071 0.078812253
12.94171 0.079018367
12.94271 0.07922584199999999
12.94371 0.079434953
12.94471 0.079644111
12.94571 0.079850329
12.94671 0.080051029
12.94771 0.080245879
12.94871 0.08043726
12.94971 0.080628978
12.95071 0.080823991
12.95171 0.081022922
12.95271 0.08122417500000001
12.95371 0.081425451
12.95471 0.081625342
12.95571 0.081823795
12.95671 0.082021259
12.95771 0.082217524
12.95871 0.082411361
12.95971 0.08260142599999999
12.96071 0.08278767299999999
12.96171 0.082972029
12.96271 0.083157595
12.96371 0.08334683400000001
12.96471 0.083540031
12.96571 0.083735172
12.96671 0.08392930600000001
12.96771 0.084120373
12.96871 0.084308157
12.96971 0.08449379800000001
12.97071 0.084678491
12.97171 0.08486247400000001
12.97271 0.085045176
12.97371 0.085226248
12.97471 0.085406448
12.97571 0.085587503
12.97671 0.085770921
12.97771 0.085956696
12.97871 0.086143002
12.97971 0.086327217
12.98071 0.086507597
12.98171 0.086684281
12.98271 0.08685900199999999
12.98371 0.087033719
12.98471 0.087209308
12.98571 0.087385287
12.98671 0.087560649
12.98771 0.087735028
12.98871 0.087909104
12.98971 0.088083954
12.99071 0.088259921
12.99171 0.088436034
12.99271 0.088610547
12.99371 0.08878225299999999
12.99471 0.088951463
12.99571 0.089119858
12.99671 0.089289289
12.99771 0.08946043699999999
12.99871 0.089632394
12.99971 0.089803454
13.00071 0.08997245999999999
13.00171 0.090139586
13.00271 0.09030600800000001
13.00371 0.090472749
13.00471 0.09063977599999999
13.00571 0.09080607
13.00671 0.090970623
13.00771 0.09113349999999999
13.00871 0.091295934
13.00971 0.091459445
13.01071 0.09162456299999999
13.01171 0.09179030299999999
13.01271 0.091954839
13.01371 0.09211686
13.01471 0.09227653499999999
13.01571 0.09243532
13.01671 0.09259478
13.01771 0.092755374
13.01871 0.092916202
13.01971 0.093075883
13.02071 0.09323377699999999
13.02171 0.093390548
13.02271 0.09354754
13.02371 0.093705574
13.02471 0.093864161
13.02571 0.094021857
13.02671 0.094177498
13.02771 0.094331277
13.02871 0.09448472999999999
13.02971 0.094639586
13.03071 0.094796403
13.03171 0.094954082
13.03271 0.095110678
13.03371 0.09526487
13.03471 0.095416914
13.03571 0.095568306
13.03671 0.095720479
13.03771 0.095873658
13.03871 0.096026773
13.03971 0.09617853800000001
13.04071 0.096328702
13.04171 0.096478406
13.04271 0.09662926899999999
13.04371 0.096781948
13.04471 0.096935401
13.04571 0.097087544
13.04671 0.09723678799999999
13.04771 0.09738332
13.04871 0.097528996
13.04971 0.097675959
13.05071 0.097825064
13.05171 0.097975356
13.05271 0.098125008
13.05371 0.098272925
13.05471 0.098419585
13.05571 0.098566536
13.05671 0.098714908
13.05771 0.09886426899999999
13.05871 0.099012838
13.05971 0.099158962
13.06071 0.099302595
13.06171 0.099445577
13.06271 0.099590339
13.06371 0.099738035
13.06471 0.099887641
13.06571 0.1000367
13.06671 0.10018321000000001
13.06771 0.10032712999999999
13.06871 0.1004703
13.06971 0.10061482
13.07071 0.10076135
13.07171 0.10090864000000001
13.07271 0.10105470000000001
13.07371 0.10119866000000001
13.07471 0.10134159000000001
13.07571 0.10148565999999999
13.07671 0.10163227999999999
13.07771 0.10178062
13.07871 0.1019281
13.07971 0.10207223
13.08071 0.10221273
13.08171 0.10235184000000001
13.08271 0.10249277
13.08371 0.10263741000000001
13.08471 0.10278497
13.08571 0.10293288
13.08671 0.10307884
13.08771 0.10322266
13.08871 0.10336611
13.08971 0.10351116
13.09071 0.103658
13.09171 0.10380462
13.09271 0.10394846
13.09371 0.10408872
13.09471 0.10422744
13.09571 0.10436829999999998
13.09671 0.10451398999999999
13.09771 0.10466413
13.09871 0.10481554
13.09971 0.10496451999999999
13.10071 0.10510957
13.10171 0.10525217999999999
13.10271 0.10539537
13.10371 0.10554106
13.10471 0.10568852000000001
13.10571 0.10583518
13.10671 0.10597914
13.10771 0.10612115
13.10871 0.10626432
13.10971 0.10641176000000001
13.11071 0.10656383
13.11171 0.10671744000000001
13.11271 0.10686815999999999
13.11371 0.1070134
13.11471 0.10715435000000001
13.11571 0.10729508000000001
13.11671 0.10743941
13.11771 0.10758821
13.11871 0.10773906999999999
13.11971 0.10788862
13.12071 0.10803552999999999
13.12171 0.10818164999999999
13.12271 0.10833035
13.12371 0.10848337999999999
13.12471 0.10863895000000001
13.12571 0.1087928
13.12671 0.10894134
13.12771 0.10908477000000001
13.12871 0.10922708
13.12971 0.10937337
13.13071 0.10952601000000001
13.13171 0.10968308999999998
13.13271 0.10984002000000001
13.13371 0.10999325
13.13471 0.11014289000000001
13.13571 0.11029236
13.13671 0.11044520999999999
13.13771 0.11060181999999999
13.13871 0.11075893
13.13971 0.11091224000000001
13.14071 0.11106014
13.14171 0.11120542
13.14271 0.11135355000000001
13.14371 0.11150853
13.14471 0.1116699
13.14571 0.11183301000000001
13.14671 0.11199263
13.14771 0.1121469
13.14871 0.11229845
13.14971 0.11245200999999999
13.15071 0.11261031999999999
13.15171 0.11277173
13.15271 0.11293157999999999
13.15371 0.11308617
13.15471 0.11323615000000001
13.15571 0.1133864
13.15671 0.11354246000000001
13.15771 0.11370620000000001
13.15871 0.11387435
13.15971 0.11404093000000001
13.16071 0.11420187000000001
13.16171 0.11435799999999999
13.16271 0.11451408
13.16371 0.11467478
13.16471 0.11484069
13.16571 0.11500785000000001
13.16671 0.11517107
13.16771 0.11532846000000001
13.16871 0.11548325
13.16971 0.11564157000000001
13.17071 0.11580761
13.17171 0.11598024000000001
13.17271 0.11615369
13.17371 0.1163219
13.17471 0.11648308
13.17571 0.11664092000000001
13.17671 0.11680145
13.17771 0.11696815
13.17871 0.11713934000000001
13.17971 0.11730976000000001
13.18071 0.11747525
13.18171 0.11763646
13.18271 0.11779859
13.18371 0.11796725000000001
13.18471 0.11814372000000001
13.18571 0.11832352
13.18671 0.1184996
13.18771 0.11866756
13.18871 0.11882905
13.18971 0.11899039
13.19071 0.11915769000000001
13.19171 0.11933229000000001
13.19271 0.11951008
13.19371 0.11968522000000001
13.19471 0.11985508000000002
13.19571 0.12002244999999999
13.19671 0.12019305999999999
13.19771 0.12037059000000001
13.19871 0.12055321999999999
13.19971 0.12073463999999999
13.20071 0.12090891000000001
13.20171 0.12107519
13.20271 0.12123876000000001
13.20371 0.12140711
13.20471 0.12158442000000001
13.20571 0.12176861
13.20671 0.12195320999999999
13.20771 0.12213257999999999
13.20871 0.12230619
13.20971 0.12247865
13.21071 0.12265549
13.21171 0.12283825000000001
13.21271 0.12302299000000001
13.21371 0.12320343
13.21471 0.12337626
13.21571 0.12354424
13.21671 0.12371443
13.21771 0.123893
13.21871 0.12408047999999999
13.21971 0.12427135
13.22071 0.12445834
13.22171 0.12463785
13.22271 0.12481242000000001
13.22371 0.12498824
13.22471 0.12516987
13.22571 0.12535648
13.22671 0.12554268999999998
13.22771 0.12572315
13.22871 0.1258973
13.22971 0.1260702
13.23071 0.12624869
13.23171 0.12643604
13.23271 0.12662919
13.23371 0.12682107
13.23471 0.1270059
13.23571 0.12718353
13.23671 0.12735923999999998
13.23771 0.12753935
13.23871 0.12772612
13.23971 0.1279161
13.24071 0.12810319
13.24171 0.12828386
13.24271 0.12846023
13.24371 0.12863846
13.24471 0.1288238
13.24571 0.12901619
13.24671 0.12921009
13.24771 0.12939867
13.24871 0.12957903
13.24971 0.12975435
13.25071 0.12993125
13.25171 0.13011459
13.25271 0.1303038
13.25371 0.13049368
13.25471 0.13067895
13.25571 0.13085862
13.25671 0.1310369
13.25771 0.13121954
13.25871 0.13140897
13.25971 0.13160197
13.26071 0.13179193
13.26171 0.131974
13.26271 0.13214884
13.26371 0.13232226
13.26471 0.13250076
13.26571 0.13268673
13.26671 0.13287695
13.26771 0.13306552000000002
13.26871 0.13324869
13.26971 0.13342767
13.27071 0.13360728
13.27171 0.13379146
13.27271 0.13397968
13.27371 0.13416704000000002
13.27471 0.13434814
13.27571 0.13452161
13.27671 0.13469157
13.27771 0.13486479
13.27871 0.13504564
13.27971 0.13523299
13.28071 0.13542124
13.28171 0.13560469
13.28271 0.1357817
13.28371 0.13595543999999998
13.28471 0.13613073
13.28571 0.13630984
13.28671 0.13649055
13.28771 0.13666822
13.28871 0.13683999
13.28971 0.13700755
13.29071 0.1371762
13.29171 0.1373508
13.29271 0.13753183
13.29371 0.13771479
13.29471 0.13789347999999998
13.29571 0.13806453000000002
13.29671 0.13822969
13.29771 0.13839416000000002
13.29871 0.13856242000000002
13.29971 0.13873486000000002
13.30071 0.13890795
13.30171 0.13907752
13.30271 0.13924243
13.30371 0.13940554
13.30471 0.13957112
13.30571 0.13974105
13.30671 0.13991293
13.30771 0.14008166
13.30871 0.14024349
13.30971 0.14039901999999999
13.31071 0.14055296
13.31171 0.14071055
13.31271 0.14087365
13.31371 0.14103944000000002
13.31471 0.14120281
13.31571 0.14136023
13.31671 0.14151229
13.31771 0.1416628
13.31871 0.14181532
13.31971 0.1419702
13.32071 0.14212447
13.32171 0.14227465
13.32271 0.14242003
13.32371 0.14256364
13.32471 0.14270996
13.32571 0.14286123
13.32671 0.14301533
13.32771 0.14316705999999998
13.32871 0.14331191000000001
13.32971 0.14344926000000002
13.33071 0.14358278
13.33171 0.14371744
13.33271 0.14385585
13.33371 0.14399661
13.33471 0.14413599
13.33571 0.14427118
13.33671 0.14440264
13.33771 0.14453333999999998
13.33871 0.14466583
13.33971 0.14479957
13.34071 0.14493093
13.34171 0.14505604
13.34271 0.14517409
13.34371 0.14528848
13.34471 0.14540466000000002
13.34571 0.14552624
13.34671 0.14565241
13.34771 0.14577858
13.34871 0.14589981
13.34971 0.14601409
13.35071 0.14612329
13.35171 0.14623087999999998
13.35271 0.14633883
13.35371 0.14644606000000002
13.35471 0.14654982
13.35571 0.14664874
13.35671 0.14674473000000002
13.35771 0.14684205
13.35871 0.14694403
13.35971 0.1470501
13.36071 0.14715552999999998
13.36171 0.14725446
13.36271 0.14734378
13.36371 0.1474251
13.36471 0.14750339
13.36571 0.14758324
13.36671 0.14766593
13.36771 0.14774932
13.36871 0.14783036
13.36971 0.14790806
13.37071 0.14798427
13.37171 0.14806156
13.37271 0.14814027
13.37371 0.14821721
13.37471 0.14828739999999999
13.37571 0.14834775
13.37671 0.14839969
13.37771 0.14844862
13.37871 0.14850047
13.37971 0.14855778
13.38071 0.14861829000000001
13.38171 0.14867701
13.38271 0.14872991
13.38371 0.1487765
13.38471 0.14881929
13.38571 0.14886094
13.38671 0.14890149
13.38771 0.14893838
13.38871 0.14896885
13.38971 0.14899307
13.39071 0.1490148
13.39171 0.14903919000000002
13.39271 0.14906886
13.39371 0.14910165
13.39471 0.14913166
13.39571 0.14915315999999998
13.39671 0.14916424
13.39771 0.14916776
13.39871 0.14916882
13.39971 0.14917101000000002
13.40071 0.14917424
13.40171 0.14917572999999998
13.40271 0.14917306
13.40371 0.1491666
13.40471 0.14915918
13.40571 0.14915334000000002
13.40671 0.14914832
13.40771 0.1491398
13.40871 0.14912250999999999
13.40971 0.14909414000000001
13.41071 0.14905733
13.41171 0.14901818
13.41271 0.14898226
13.41371 0.14895107999999999
13.41471 0.14892146
13.41571 0.14888832
13.41671 0.14884834
13.41771 0.14880184
13.41871 0.14875155
13.41971 0.14869951
13.42071 0.14864492
13.42171 0.14858472
13.42271 0.14851657
13.42371 0.1484415
13.42471 0.1483641
13.42571 0.14828959
13.42671 0.14822009
13.42771 0.14815276
13.42871 0.14808147
13.42971 0.14800075
13.43071 0.14790922
13.43171 0.14780984
13.43271 0.14770740000000002
13.43371 0.14760481
13.43471 0.14750162
13.43571 0.14739526
13.43671 0.14728396000000002
13.43771 0.14716879
13.43871 0.14705281
13.43971 0.14693822
13.44071 0.14682383000000002
13.44171 0.14670502
13.44271 0.14657655
13.44371 0.14643626
13.44471 0.14628673
13.44571 0.14613366
13.44671 0.14598226
13.44771 0.145834
13.44871 0.14568627
13.44971 0.14553486
13.45071 0.14537714000000002
13.45171 0.14521354
13.45271 0.1450463
13.45371 0.14487677
13.45471 0.14470366
13.45571 0.1445238
13.45671 0.14433487
13.45771 0.14413779000000002
13.45871 0.14393681
13.45971 0.14373696
13.46071 0.14354062
13.46171 0.14334586000000002
13.46271 0.14314776
13.46371 0.14294159
13.46471 0.14272578
13.46571 0.1425023
13.46671 0.1422746
13.46771 0.14204478
13.46871 0.14181226
13.46971 0.14157485
13.47071 0.14133122
13.47171 0.14108252
13.47271 0.14083182
13.47371 0.14058168
13.47471 0.14033178999999998
13.47571 0.14007875
13.47671 0.13981806
13.47771 0.1395472
13.47871 0.13926722
13.47971 0.13898193
13.48071 0.13869520000000002
13.48171 0.13840839
13.48271 0.13811982
13.48371 0.13782651
13.48471 0.13752663999999998
13.48571 0.13722081
13.48671 0.13691126
13.48771 0.13659965
13.48871 0.13628544
13.48971 0.13596608
13.49071 0.135639
13.49171 0.13530375
13.49271 0.13496263
13.49371 0.13461914
13.49471 0.13427553
13.49571 0.13393119
13.49671 0.13358314
13.49771 0.13322809
13.49871 0.13286482
13.49971 0.13249476
13.50071 0.13212068
13.50171 0.13174452
13.50271 0.13136598
13.50371 0.130983
13.50471 0.13059357
13.50571 0.13019741
13.50671 0.12979618999999998
13.50771 0.12939213
13.50871 0.12898605000000002
13.50971 0.1285766
13.51071 0.12816113999999998
13.51171 0.12773774000000002
13.51271 0.12730669
13.51371 0.12687045
13.51471 0.12643192
13.51571 0.12599236
13.51671 0.1255506
13.51771 0.12510391
13.51871 0.12464996
13.51971 0.12418838000000001
13.52071 0.12372074000000001
13.52171 0.12324917
13.52271 0.12277463999999999
13.52371 0.12229638
13.52471 0.12181276
13.52571 0.12132282000000001
13.52671 0.12082736
13.52771 0.12032839
13.52871 0.11982757
13.52971 0.11932473
13.53071 0.11881762000000001
13.53171 0.11830335
13.53271 0.11778023
13.53371 0.11724897000000001
13.53471 0.11671211
13.53571 0.11617232
13.53671 0.11563075
13.53771 0.11508657000000001
13.53871 0.11453792
13.53971 0.1139835
13.54071 0.11342347
13.54171 0.11285894
13.54271 0.11229069
13.54371 0.11171810000000001
13.54471 0.11113933999999999
13.54571 0.11055272999999999
13.54671 0.10995817000000001
13.54771 0.10935768
13.54871 0.10875425000000001
13.54971 0.10815001
13.55071 0.10754486999999999
13.55171 0.10693667
13.55271 0.1063226
13.55371 0.10570098000000001
13.55471 0.10507198
13.55571 0.10443702
13.55671 0.10379740000000001
13.55771 0.10315325000000002
13.55871 0.10250378
13.55971 0.10184841000000001
13.56071 0.10118779000000001
13.56171 0.10052378000000001
13.56271 0.09985819900000001
13.56371 0.09919133699999999
13.56471 0.098521379
13.56571 0.097845274
13.56671 0.097160524
13.56771 0.096466701
13.56871 0.09576556600000001
13.56971 0.09505981
13.57071 0.09435137
13.57171 0.093640521
13.57271 0.092926301
13.57371 0.092207716
13.57471 0.09148466100000001
13.57571 0.09075778100000001
13.57671 0.090027455
13.57771 0.089292892
13.57871 0.088552159
13.57971 0.087803364
13.58071 0.087046128
13.58171 0.086282176
13.58271 0.085514504
13.58371 0.084745657
13.58471 0.083976262
13.58571 0.083204836
13.58671 0.08242891599999999
13.58771 0.081646617
13.58871 0.080857478
13.58971 0.080062175
13.59071 0.079261453
13.59171 0.078455405
13.59271 0.07764362400000001
13.59371 0.076826132
13.59471 0.076004083
13.59571 0.075179548
13.59671 0.074354257
13.59771 0.073528267
13.59871 0.07269957
13.59971 0.071865052
13.60071 0.071022211
13.60171 0.070170517
13.60271 0.069311447
13.60371 0.068447395
13.60471 0.067580241
13.60571 0.066710665
13.60671 0.065838493
13.60771 0.064963521
13.60871 0.06408594199999999
13.60971 0.063205941
13.61071 0.062322854999999996
13.61171 0.061434803999999996
13.61271 0.060539355
13.61371 0.059634936
13.61471 0.058722048
13.61571 0.057803321
13.61671 0.056882196999999995
13.61771 0.055961148
13.61871 0.055040559
13.61971 0.054118934
13.62071 0.053194090000000006
13.62171 0.052264344000000004
13.62271 0.051328877
13.62371 0.050387258
13.62471 0.049438904
13.62571 0.04848314
13.62671 0.047520018
13.62771 0.046551161
13.62871 0.045579649
13.62971 0.044608756
13.63071 0.043640146
13.63171 0.042672796
13.63271 0.041703458
13.63371 0.040728375000000004
13.63471 0.039745134
13.63571 0.038753467
13.63671 0.037754688
13.63771 0.036750443
13.63871 0.035741895999999995
13.63971 0.03472986
13.64071 0.033715512999999996
13.64171 0.032700668
13.64271 0.031687034
13.64371 0.030674803
13.64471 0.029661754000000002
13.64571 0.028643797999999998
13.64671 0.027616942
13.64771 0.026579466
13.64871 0.025532857
13.64971 0.024480841
13.65071 0.023427253
13.65171 0.022374198
13.65271 0.021321689
13.65371 0.020268698999999998
13.65471 0.019214468
13.65571 0.018158869
13.65671 0.017101596
13.65771 0.016041065
13.65871 0.014974366
13.65971 0.013898693000000002
13.66071 0.012813402
13.66171 0.011721107
13.66271 0.010626695
13.66371 0.009534743
13.66471 0.0084470004
13.66571 0.0073616531
13.66671 0.006274833099999999
13.66771 0.0051831626
13.66871 0.0040854724
13.66971 0.0029825698
13.67071 0.0018755959999999998
13.67171 0.00076455162
13.67271 -0.00035160835999999997
13.67371 -0.0014734113
13.67471 -0.002599276
13.67571 -0.0037255475000000002
13.67671 -0.004848523499999999
13.67771 -0.0059671005
13.67871 -0.0070840331
13.67971 -0.0082045779
13.68071 -0.0093333445
13.68171 -0.010471537
13.68271 -0.011616532
13.68371 -0.012764012
13.68471 -0.013910942999999999
13.68571 -0.015057150000000002
13.68671 -0.016204471
13.68771 -0.017354386
13.68871 -0.018506311
13.68971 -0.019658089
13.69071 -0.020808240999999998
13.69171 -0.021958051
13.69271 -0.023111486
13.69371 -0.024272654
13.69471 -0.025442668
13.69571 -0.026618355
13.69671 -0.02779401
13.69771 -0.028965058
13.69871 -0.030130940000000002
13.69971 -0.031295177
13.70071 -0.032462581
13.70171 -0.033635853
13.70271 -0.034814115
13.70371 -0.035994389
13.70471 -0.037174585
13.70571 -0.038355403
13.70671 -0.039539570999999996
13.70771 -0.040729003
13.70871 -0.041922379999999995
13.70971 -0.043115357
13.71071 -0.044303515
13.71171 -0.045485838
13.71271 -0.046665964000000004
13.71371 -0.047850018
13.71471 -0.049042515
13.71571 -0.050243328000000004
13.71671 -0.051447999
13.71771 -0.05265107
13.71871 -0.053849834000000006
13.71971 -0.055045699000000003
13.72071 -0.056242233
13.72171 -0.057441724000000007
13.72271 -0.05864314699999999
13.72371 -0.059843273
13.72471 -0.061039906000000005
13.72571 -0.062234496
13.72671 -0.063431769
13.72771 -0.064636371
13.72871 -0.06584911
13.72971 -0.067065767
13.73071 -0.068279653
13.73171 -0.069486018
13.73271 -0.070685154
13.73371 -0.07188177
13.73471 -0.073081354
13.73571 -0.07428623499999999
13.73671 -0.075494463
13.73771 -0.07670210899999999
13.73871 -0.077906961
13.73971 -0.079110498
13.74071 -0.080316444
13.74171 -0.081527187
13.74271 -0.082741067
13.74371 -0.083952933
13.74471 -0.085157756
13.74571 -0.08635456300000001
13.74671 -0.087547541
13.74771 -0.088743295
13.74871 -0.089946273
13.74971 -0.091155805
13.75071 -0.092366914
13.75171 -0.093574199
13.75271 -0.094775681
13.75371 -0.095973694
13.75471 -0.097172277
13.75571 -0.098373357
13.75671 -0.09957492600000001
13.75771 -0.10077275999999999
13.75871 -0.10196419000000001
13.75971 -0.10315087
13.76071 -0.10433802
13.76171 -0.10553068
13.76271 -0.10672971
13.76371 -0.10793090000000001
13.76471 -0.10912778
13.76571 -0.11031613
13.76671 -0.11149675
13.76771 -0.11267448
13.76871 -0.11385417999999999
13.76971 -0.11503716
13.77071 -0.11622058
13.77171 -0.11740030000000001
13.77271 -0.11857461999999999
13.77371 -0.11974584999999999
13.77471 -0.12091839
13.77571 -0.12209485999999999
13.77671 -0.12327351
13.77771 -0.12444906
13.77871 -0.12561656000000002
13.77971 -0.12677509
13.78071 -0.12792852999999998
13.78171 -0.12908272
13.78271 -0.13024112999999998
13.78371 -0.13140253
13.78471 -0.13256213
13.78571 -0.13371554
13.78671 -0.13486198
13.78771 -0.1360046
13.78871 -0.13714746
13.78971 -0.13829198
13.79071 -0.13943564
13.79171 -0.14057404
13.79271 -0.14170463
13.79371 -0.14282903
13.79471 -0.14395196
13.79571 -0.14507766
13.79671 -0.14620648
13.79771 -0.14733439
13.79871 -0.14845589
13.79971 -0.14956796
13.80071 -0.15067211
13.80171 -0.15177295
13.80271 -0.15287447
13.80371 -0.15397713
13.80471 -0.1550779
13.80571 -0.15617306
13.80671 -0.15726148
13.80771 -0.15834552
13.80871 -0.159429
13.80971 -0.1605137
13.81071 -0.16159753000000002
13.81171 -0.16267576
13.81271 -0.16374451
13.81371 -0.16480376
13.81471 -0.16585748
13.81571 -0.16691079
13.81671 -0.16796638
13.81771 -0.16902273
13.81871 -0.1700757
13.81971 -0.17112175000000002
13.82071 -0.17216044
13.82171 -0.17319418
13.82271 -0.17422563000000002
13.82371 -0.175255
13.82471 -0.17627957
13.82571 -0.17729588999999998
13.82671 -0.17830277
13.82771 -0.1793027
13.82871 -0.18030043999999998
13.82971 -0.18129968
13.83071 -0.18230042999999999
13.83171 -0.18329903
13.83271 -0.18429081
13.83371 -0.1852732
13.83471 -0.18624715
13.83571 -0.18721565
13.83671 -0.18818105
13.83771 -0.18914314
13.83871 -0.19009968
13.83971 -0.19104873
13.84071 -0.1919908
13.84171 -0.19292887
13.84271 -0.19386627
13.84371 -0.19480388
13.84471 -0.19573907000000001
13.84571 -0.19666729
13.84671 -0.19758496999999997
13.84771 -0.1984918
13.84871 -0.19939060000000003
13.84971 -0.20028504000000003
13.85071 -0.20117707999999998
13.85171 -0.20206596
13.85271 -0.20294954999999998
13.85371 -0.20382653
13.85471 -0.20469767
13.85571 -0.20556503
13.85671 -0.20642991
13.85771 -0.2072911
13.85871 -0.20814531
13.85971 -0.20898913
13.86071 -0.20982154999999997
13.86171 -0.21064463000000003
13.86271 -0.21146222
13.86371 -0.21227733000000001
13.86471 -0.21309049000000002
13.86571 -0.21389981
13.86671 -0.21470285000000003
13.86771 -0.21549854000000002
13.86871 -0.21628762999999998
13.86971 -0.21707150000000003
13.87071 -0.21785046000000002
13.87171 -0.21862296999999997
13.87271 -0.21938655999999998
13.87371 -0.22013979000000003
13.87471 -0.22088347
13.87571 -0.22162036000000002
13.87671 -0.22235338
13.87771 -0.22308365000000002
13.87871 -0.22380995
13.87971 -0.22452979
13.88071 -0.2252413
13.88171 -0.22594433
13.88271 -0.22664024
13.88371 -0.22733035000000001
13.88471 -0.22801470000000001
13.88571 -0.22869193999999998
13.88671 -0.2293604
13.88771 -0.23001953999999997
13.88871 -0.23067053
13.88971 -0.23131538
13.89071 -0.23195548
13.89171 -0.23259062
13.89271 -0.23321920999999998
13.89371 -0.23383954999999998
13.89471 -0.23445108
13.89571 -0.23505459999999997
13.89671 -0.23565148
13.89771 -0.23624240000000002
13.89871 -0.23682662
13.89971 -0.23740255
13.90071 -0.23796896
13.90171 -0.23852584000000002
13.90271 -0.23907451000000002
13.90371 -0.23961666
13.90471 -0.24015325999999998
13.90571 -0.24068407000000003
13.90671 -0.24120812
13.90771 -0.24172449000000001
13.90871 -0.24223299999999998
13.90971 -0.24273398
13.91071 -0.24322762999999997
13.91171 -0.24371347
13.91271 -0.2441904
13.91371 -0.24465744
13.91471 -0.24511444
13.91571 -0.24556243
13.91671 -0.24600318
13.91771 -0.24643820000000002
13.91871 -0.24686803000000002
13.91971 -0.24729207999999997
13.92071 -0.24770906
13.92171 -0.24811761
13.92271 -0.24851682
13.92371 -0.24890622999999998
13.92471 -0.24928569000000003
13.92571 -0.24965528999999997
13.92671 -0.25001534
13.92771 -0.25036666
13.92871 -0.25071041
13.92971 -0.25104794
13.93071 -0.25138019
13.93171 -0.25170725
13.93271 -0.25202813999999996
13.93371 -0.25234115
13.93471 -0.25264435
13.93571 -0.25293618
13.93671 -0.25321601
13.93771 -0.25348426
13.93871 -0.25374222999999996
13.93971 -0.25399188
13.94071 -0.25423504
13.94171 -0.25447304
13.94271 -0.25470627
13.94371 -0.25493414
13.94471 -0.25515533
13.94571 -0.25536818
13.94671 -0.25557103000000003
13.94771 -0.25576253
13.94871 -0.25594193
13.94971 -0.25610919
13.95071 -0.25626526
13.95171 -0.25641206
13.95271 -0.25655201
13.95371 -0.25668722
13.95471 -0.25681863
13.95571 -0.25694547
13.95671 -0.25706557
13.95771 -0.25717621
13.95871 -0.25727522999999997
13.95971 -0.25736173
13.96071 -0.25743602
13.96171 -0.25749917
13.96271 -0.25755239
13.96371 -0.25759686
13.96471 -0.25763386
13.96571 -0.25766479999999997
13.96671 -0.25769095
13.96771 -0.2577126
13.96871 -0.25772849999999997
13.96971 -0.25773598
13.97071 -0.25773193
13.97171 -0.25771433
13.97271 -0.25768317
13.97371 -0.25764049
13.97471 -0.25758908999999997
13.97571 -0.25753116
13.97671 -0.25746753
13.97771 -0.25739779
13.97871 -0.25732124
13.97971 -0.25723744
13.98071 -0.2571462
13.98171 -0.25704682
13.98271 -0.25693772
13.98371 -0.25681676
13.98471 -0.25668254
13.98571 -0.25653546
13.98671 -0.25637811
13.98771 -0.25621396
13.98871 -0.25604561
13.98971 -0.25587336
13.99071 -0.25569538
13.99171 -0.25550895
13.99271 -0.25531221000000004
13.99371 -0.25510483
13.99471 -0.25488751
13.99571 -0.2546608
13.99671 -0.25442441
13.99771 -0.25417749
13.99871 -0.25391995
13.99971 -0.25365321999999996
14.00071 -0.25337990000000005
14.00171 -0.25310227999999996
14.00271 -0.25282067
14.00371 -0.25253291
14.00471 -0.25223559
14.00571 -0.25192609
14.00671 -0.25160408
14.00771 -0.25127141000000003
14.00871 -0.25093057
14.00971 -0.25058293
14.01071 -0.25022807999999996
14.01171 -0.24986472
14.01271 -0.24949219
14.01371 -0.24911134999999998
14.01471 -0.2487239
14.01571 -0.24833087999999998
14.01671 -0.24793136000000002
14.01771 -0.24752282
14.01871 -0.24710272
14.01971 -0.24667042000000003
14.02071 -0.24622779
14.02171 -0.24577801000000002
14.02271 -0.24532337999999998
14.02371 -0.24486388999999997
14.02471 -0.24439740999999998
14.02571 -0.24392146
14.02671 -0.24343505999999998
14.02771 -0.24293927
14.02871 -0.24243607000000003
14.02971 -0.24192659000000002
14.03071 -0.24141003
14.03171 -0.24088444
14.03271 -0.24034844000000002
14.03371 -0.23980263999999998
14.03471 -0.23924946
14.03571 -0.23869139
14.03671 -0.23812908000000002
14.03771 -0.23756071
14.03871 -0.23698332
14.03971 -0.23639484
14.04071 -0.23579563
14.04171 -0.23518808
14.04271 -0.23457477999999998
14.04371 -0.23395664000000002
14.04471 -0.23333236999999998
14.04571 -0.23269979
14.04671 -0.23205768999999998
14.04771 -0.23140681
14.04871 -0.23074923
14.04971 -0.2300865
14.05071 -0.22941828
14.05171 -0.22874242000000003
14.05271 -0.22805664
14.05371 -0.22736043
14.05471 -0.22665556
14.05571 -0.22594493
14.05671 -0.22523049
14.05771 -0.22451186
14.05871 -0.22378676
14.05971 -0.22305273
14.06071 -0.22230907
14.06171 -0.22155712
14.06271 -0.22079914
14.06371 -0.22003641
14.06471 -0.21926835
14.06571 -0.21849310000000002
14.06671 -0.2177092
14.06771 -0.21691702
14.06871 -0.21611855000000002
14.06971 -0.21531587
14.07071 -0.21450948
14.07171 -0.21369776000000001
14.07271 -0.21287820000000002
14.07371 -0.21204910999999999
14.07471 -0.21121094
14.07571 -0.21036589
14.07671 -0.20951624
14.07771 -0.2086628
14.07871 -0.20780452
14.07971 -0.20693959999999997
14.08071 -0.20606706
14.08171 -0.20518759000000003
14.08271 -0.20430293000000002
14.08371 -0.20341437999999998
14.08471 -0.20252166
14.08571 -0.20162305
14.08671 -0.20071671
14.08771 -0.19980215
14.08871 -0.19888068
14.08971 -0.19795448
14.09071 -0.19702503999999998
14.09171 -0.19609213
14.09271 -0.19515419
14.09371 -0.19420956
14.09471 -0.19325784000000001
14.09571 -0.19230006
14.09671 -0.19133779
14.09771 -0.19037189000000002
14.09871 -0.18940187
14.09971 -0.18842639
14.10071 -0.18744445
14.10171 -0.18645631000000001
14.10271 -0.18546337000000002
14.10371 -0.18446714
14.10471 -0.18346815
14.10571 -0.18246557
14.10671 -0.1814579
14.10771 -0.18044416
14.10871 -0.17942452
14.10971 -0.17840019
14.11071 -0.17737239999999999
14.11171 -0.17634149
14.11271 -0.17530684
14.11371 -0.17426740000000002
14.11471 -0.1732227
14.11571 -0.17217323
14.11671 -0.17112006
14.11771 -0.17006402999999998
14.11871 -0.16900515000000002
14.11971 -0.16794262
14.12071 -0.16687553
14.12171 -0.16580363
14.12271 -0.16472749
14.12371 -0.16364818
14.12471 -0.16256645
14.12571 -0.1614823
14.12671 -0.16039513
14.12771 -0.15930426
14.12871 -0.15820952
14.12971 -0.15711131
14.13071 -0.15601029
14.13171 -0.15490683
14.13271 -0.15380076
14.13371 -0.15269163
14.13471 -0.15157908
14.13571 -0.15046323
14.13671 -0.14934464
14.13771 -0.14822397
14.13871 -0.14710154
14.13971 -0.14597721
14.14071 -0.14485059
14.14171 -0.14372131999999999
14.14271 -0.14258935
14.14371 -0.14145494
14.14471 -0.14031844
14.14571 -0.13918007
14.14671 -0.13803986
14.14771 -0.13689777
14.14871 -0.13575378999999999
14.14971 -0.13460804
14.15071 -0.13346073
14.15171 -0.13231202
14.15271 -0.13116198
14.15371 -0.13001052
14.15471 -0.12885751
14.15571 -0.12770281
14.15671 -0.1265464
14.15771 -0.12538844
14.15871 -0.12422928
14.15971 -0.12306935000000001
14.16071 -0.12190904000000001
14.16171 -0.12074854
14.16271 -0.11958780000000001
14.16371 -0.11842661
14.16471 -0.11726468999999999
14.16571 -0.11610192
14.16671 -0.11493833
14.16771 -0.11377403
14.16871 -0.11260908
14.16971 -0.11144343
14.17071 -0.11027709
14.17171 -0.10911025
14.17271 -0.10794337999999999
14.17371 -0.10677715000000002
14.17471 -0.10561203
14.17571 -0.10444808
14.17671 -0.10328493000000001
14.17771 -0.10212195
14.17871 -0.10095873000000001
14.17971 -0.09979521899999999
14.18071 -0.098631706
14.18171 -0.097468536
14.18271 -0.096305844
14.18371 -0.095143565
14.18471 -0.093981688
14.18571 -0.092820515
14.18671 -0.091660698
14.18771 -0.090502924
14.18871 -0.08934748499999999
14.18971 -0.088194059
14.19071 -0.087041903
14.19171 -0.085890334
14.19271 -0.084739173
14.19371 -0.08358879100000001
14.19471 -0.082439813
14.19571 -0.08129265
14.19671 -0.080147339
14.19771 -0.079003733
14.19871 -0.077861879
14.19971 -0.07672222
14.20071 -0.075585407
14.20171 -0.074451813
14.20271 -0.07332119299999999
14.20371 -0.072192744
14.20471 -0.071065617
14.20571 -0.069939473
14.20671 -0.068814709
14.20771 -0.067692163
14.20871 -0.066572562
14.20971 -0.065456133
14.21071 -0.064342702
14.21171 -0.06323210500000001
14.21271 -0.062124582
14.21371 -0.061020691999999994
14.21471 -0.059920839999999996
14.21571 -0.05882486
14.21671 -0.057731924
14.21771 -0.056641072
14.21871 -0.055551878
14.21971 -0.054464804
14.22071 -0.053380919
14.22171 -0.052301242
14.22271 -0.051226140999999996
14.22371 -0.050155324
14.22471 -0.04908836
14.22571 -0.048025214000000004
14.22671 -0.046966376
14.22771 -0.045912398
14.22871 -0.044863264
14.22971 -0.043818165
14.23071 -0.042775975
14.23171 -0.041736076999999996
14.23271 -0.040698922
14.23371 -0.03966582
14.23471 -0.038638125999999995
14.23571 -0.037616401
14.23671 -0.036600212
14.23771 -0.035588723
14.23871 -0.034581549999999996
14.23971 -0.033579141
14.24071 -0.032582355
14.24171 -0.031591568
14.24271 -0.030606132
14.24371 -0.029624661
14.24471 -0.028646065
14.24571 -0.027670487
14.24671 -0.026699371000000003
14.24771 -0.025734576000000002
14.24871 -0.024777152999999996
14.24971 -0.023826769
14.25071 -0.022882193999999998
14.25171 -0.021942471
14.25271 -0.021007759
14.25371 -0.020079137
14.25471 -0.019157521
14.25571 -0.018242624000000002
14.25671 -0.017332882
14.25771 -0.016426534
14.25871 -0.015523073999999998
14.25971 -0.014623898
14.26071 -0.013731568
14.26171 -0.012848176000000001
14.26271 -0.01197404
14.26371 -0.011107739
14.26471 -0.010247407
14.26571 -0.0093922485
14.26671 -0.0085429994
14.26771 -0.0077010111
14.26871 -0.0068667163
14.26971 -0.0060388669
14.27071 -0.0052152845
14.27171 -0.0043946544
14.27271 -0.0035779354
14.27371 -0.0027681461
14.27471 -0.0019685622
14.27571 -0.0011805802
14.27671 -0.00040286077
14.27771 0.0003675859
14.27871 0.0011332241
14.27971 0.0018944068999999998
14.28071 0.0026495734000000003
14.28171 0.0033969622999999996
14.28271 0.0041363692
14.28371 0.0048693728
14.28471 0.0055977849
14.28571 0.0063216117
14.28671 0.0070382906
14.28771 0.007744038199999999
14.28871 0.0084364736
14.28971 0.009116496200000001
14.29071 0.0097879238
14.29171 0.010455034
14.29271 0.011119796
14.29371 0.01178083
14.29471 0.012434823000000001
14.29571 0.013079157999999999
14.29671 0.013713681000000002
14.29771 0.014340201
14.29871 0.014960261
14.29971 0.015573163
14.30071 0.016176004
14.30171 0.016765905
14.30271 0.017342674
14.30371 0.017909663000000003
14.30471 0.018471912
14.30571 0.01903279
14.30671 0.019591642
14.30771 0.020144216
14.30871 0.02068561
14.30971 0.021213513
14.31071 0.021729310999999998
14.31171 0.022236358
14.31271 0.022736915
14.31371 0.023230317
14.31471 0.023713824
14.31571 0.024185427000000002
14.31671 0.024646186
14.31771 0.025099992999999998
14.31871 0.025550771
14.31971 0.025999211
14.32071 0.026441700000000002
14.32171 0.026872477999999998
14.32271 0.027287512999999996
14.32371 0.027687213000000002
14.32471 0.028075918
14.32571 0.02845859
14.32671 0.02883726
14.32771 0.029209958
14.32871 0.029572812
14.32971 0.029923534
14.33071 0.030263391
14.33171 0.030596041999999997
14.33271 0.030924207999999998
14.33371 0.031246939999999997
14.33471 0.031559847
14.33571 0.031858266
14.33671 0.032140946
14.33771 0.032411292
14.33871 0.032675086
14.33971 0.032936331
14.34071 0.033194377
14.34171 0.033444547000000005
14.34271 0.033681741
14.34371 0.033904208000000005
14.34471 0.034114582
14.34571 0.034317444
14.34671 0.034515455
14.34771 0.034707188
14.34871 0.0348884
14.34971 0.035055677
14.35071 0.035209465
14.35171 0.035353945
14.35271 0.03549378
14.35371 0.035630268
14.35471 0.035760022
14.35571 0.035877324999999995
14.35671 0.035978403000000006
14.35771 0.036064329
14.35871 0.03614029
14.35971 0.036211772
14.36071 0.036280585000000004
14.36171 0.036343807
14.36271 0.036396313
14.36371 0.036434847
14.36471 0.036460365
14.36571 0.036476864
14.36671 0.036487728000000004
14.36771 0.036492641
14.36871 0.036487632
14.36971 0.036468281
14.37071 0.036433534000000004
14.37171 0.03638702
14.37271 0.036334695
14.37371 0.03628055
14.37471 0.036223649
14.37571 0.036158791
14.37671 0.036080281
14.37771 0.035985914
14.37871 0.035878180999999995
14.37971 0.035761890000000005
14.38071 0.035640236
14.38171 0.035512446999999996
14.38271 0.035374824
14.38371 0.035224226
14.38471 0.035061053
14.38571 0.034889273
14.38671 0.034713373000000006
14.38771 0.034534637
14.38871 0.034349761
14.38971 0.034152981
14.39071 0.033940161999999996
14.39171 0.033711735
14.39271 0.033472283
14.39371 0.033227119
14.39471 0.03297854
14.39571 0.032724577
14.39671 0.032461039
14.39771 0.032185123
14.39871 0.031897624
14.39971 0.031602071
14.40071 0.031301557
14.40171 0.030995893999999996
14.40271 0.030681456000000003
14.40371 0.030353875
14.40471 0.030011512
14.40571 0.029656936999999998
14.40671 0.029295231999999997
14.40771 0.028930398000000003
14.40871 0.028562577999999998
14.40971 0.028188186000000004
14.41071 0.027802749999999998
14.41171 0.027404205
14.41271 0.026994158
14.41371 0.026576238000000002
14.41471 0.026152999
14.41571 0.025723857000000003
14.41671 0.025285696
14.41771 0.024835576
14.41871 0.024373327
14.41971 0.023901953
14.42071 0.023425472
14.42171 0.022945911
14.42271 0.022461759
14.42371 0.021969089
14.42471 0.021464463
14.42571 0.020947387
14.42671 0.020420496
14.42771 0.019887413
14.42871 0.019350008
14.42971 0.018807166
14.43071 0.018255921999999997
14.43171 0.017693975
14.43271 0.017121567
14.43371 0.016541274
14.43471 0.015955942
14.43571 0.015366429999999999
14.43671 0.014770935999999998
14.43771 0.014166412000000001
14.43871 0.013550933000000001
14.43971 0.012925189
14.44071 0.012291968
14.44171 0.011654061
14.44271 0.011012223
14.44371 0.010364703999999999
14.44471 0.0097086711
14.44571 0.0090423688
14.44671 0.008366395200000001
14.44771 0.007683185
14.44871 0.0069951784000000005
14.44971 0.006303111100000001
14.45071 0.0056056997
14.45171 0.0049008639
14.45271 0.0041874642
14.45371 0.0034661909
14.45471 0.0027389431000000002
14.45571 0.0020072301
14.45671 0.0012708601
14.45771 0.00052795122
14.45871 -0.00022374238
14.45971 -0.00098515648
14.46071 -0.0017551325000000001
14.46171 -0.0025310790000000003
14.46271 -0.0033105847
14.46371 -0.0040928378
14.46471 -0.0048788875999999995
14.46571 -0.0056706670999999995
14.46671 -0.006469573399999999
14.46771 -0.007275641100000001
14.46871 -0.0080878483
14.46971 -0.008905198
14.47071 -0.0097276701
14.47171 -0.010556282
14.47271 -0.011392188000000001
14.47371 -0.012235530000000001
14.47471 -0.013084937999999999
14.47571 -0.013938144999999999
14.47671 -0.014793343
14.47771 -0.015650371
14.47871 -0.016510891
14.47971 -0.017377417
14.48071 -0.018251811
14.48171 -0.019134261
14.48271 -0.020023355
14.48371 -0.020917135
14.48471 -0.021814315
14.48571 -0.022714818999999997
14.48671 -0.023619323
14.48771 -0.024528256999999998
14.48871 -0.025441131000000002
14.48971 -0.026356783999999998
14.49071 -0.027274390000000003
14.49171 -0.028194464
14.49271 -0.029118949999999998
14.49371 -0.030050188000000002
14.49471 -0.030989377000000002
14.49571 -0.031935595
14.49671 -0.032886129
14.49771 -0.033837988
14.49871 -0.03478959
14.49971 -0.035741514999999995
14.50071 -0.036695823999999995
14.50171 -0.037654527
14.50271 -0.038618323999999996
14.50371 -0.039586500000000004
14.50471 -0.040557954
14.50571 -0.041532403
14.50671 -0.042510733999999994
14.50771 -0.043494126
14.50871 -0.044482632
14.50971 -0.045474432
14.51071 -0.046466538
14.51171 -0.047456601
14.51271 -0.048444569
14.51371 -0.04943294299999999
14.51471 -0.050425331999999996
14.51571 -0.051424239
14.51671 -0.052429619000000004
14.51771 -0.053439202
14.51871 -0.054450227999999996
14.51971 -0.05546127199999999
14.52071 -0.056472822
14.52171 -0.057486247
14.52271 -0.058502138999999995
14.52371 -0.059519458000000004
14.52471 -0.060536247
14.52571 -0.061551388
14.52671 -0.062565954
14.52771 -0.06358288200000001
14.52871 -0.064605073
14.52971 -0.065633224
14.53071 -0.066665048
14.53171 -0.067696598
14.53271 -0.068724767
14.53371 -0.069749221
14.53471 -0.070772337
14.53571 -0.07179729900000001
14.53671 -0.07282577
14.53771 -0.073856948
14.53871 -0.074888585
14.53971 -0.075919053
14.54071 -0.076948706
14.54171 -0.077979441
14.54271 -0.079012784
14.54371 -0.080048118
14.54471 -0.081082626
14.54571 -0.082113146
14.54671 -0.083138607
14.54771 -0.08416113
14.54871 -0.085184805
14.54971 -0.086212979
14.55071 -0.087245961
14.55171 -0.088280841
14.55271 -0.089313526
14.55371 -0.090341433
14.55471 -0.091364875
14.55571 -0.092386204
14.55671 -0.093407527
14.55771 -0.094428932
14.55871 -0.09544862
14.55971 -0.096464803
14.56071 -0.09747771
14.56171 -0.098489912
14.56271 -0.099504553
14.56371 -0.10052277000000001
14.56471 -0.10154231
14.56571 -0.1025586
14.56671 -0.1035676
14.56771 -0.10456837
14.56871 -0.10556361
14.56971 -0.10655759999999999
14.57071 -0.10755332999999999
14.57171 -0.10855076000000001
14.57271 -0.10954739
14.57371 -0.11054068
14.57471 -0.11153002
14.57571 -0.1125169
14.57671 -0.11350308
14.57771 -0.11448843
14.57871 -0.11547037
14.57971 -0.11644544
14.58071 -0.11741199000000001
14.58171 -0.1183718
14.58271 -0.11932926
14.58371 -0.12028857999999999
14.58471 -0.12125095
14.58571 -0.12221379
14.58671 -0.12317258
14.58771 -0.12412382000000001
14.58871 -0.12506708
14.58971 -0.12600456
14.59071 -0.12693889
14.59171 -0.12787087
14.59271 -0.12879898
14.59371 -0.12972115
14.59471 -0.13063697999999999
14.59571 -0.13154861999999998
14.59671 -0.13245939
14.59771 -0.13337117
14.59871 -0.13428245
14.59971 -0.13518891
14.60071 -0.13608599999999998
14.60171 -0.13697193
14.60271 -0.13784873
14.60371 -0.13872073
14.60471 -0.13959151
14.60571 -0.14046167
14.60671 -0.14132902
14.60771 -0.14219063
14.60871 -0.14304532
14.60971 -0.14389433
14.61071 -0.14473986
14.61171 -0.14558263
14.61271 -0.14642077
14.61371 -0.14725073
14.61471 -0.14807001
14.61571 -0.14887927
14.61671 -0.14968220000000002
14.61771 -0.15048311
14.61871 -0.151284
14.61971 -0.1520831
14.62071 -0.15287616
14.62171 -0.1536594
14.62271 -0.15443199
14.62371 -0.15519615
14.62471 -0.15595511
14.62571 -0.15671044
14.62671 -0.15746097
14.62771 -0.15820408000000002
14.62871 -0.15893816
14.62971 -0.15966423
14.63071 -0.16038531
14.63171 -0.16110388
14.63271 -0.16181963
14.63371 -0.16252908
14.63471 -0.16322786
14.63571 -0.16391368
14.63671 -0.16458810000000001
14.63771 -0.16525543
14.63871 -0.16591981
14.63971 -0.16658242
14.64071 -0.16724096
14.64171 -0.16789163000000001
14.64271 -0.16853200999999998
14.64371 -0.16916258
14.64471 -0.16978575
14.64571 -0.17040336
14.64671 -0.17101471000000001
14.64771 -0.17161689
14.64871 -0.17220716
14.64971 -0.17278548999999999
14.65071 -0.17335525
14.65171 -0.17392111000000002
14.65271 -0.17448582
14.65371 -0.17504808
14.65471 -0.17560329
14.65571 -0.17614654
14.65671 -0.17667579
14.65771 -0.17719277
14.65871 -0.17770124
14.65971 -0.17820392999999998
14.66071 -0.17870066
14.66171 -0.17918905
14.66271 -0.17966703
14.66371 -0.18013511999999998
14.66471 -0.18059637
14.66571 -0.18105395000000002
14.66671 -0.18150823000000002
14.66771 -0.18195576
14.66871 -0.18239123
14.66971 -0.18281092999999998
14.67071 -0.18321535
14.67171 -0.1836089
14.67271 -0.18399678
14.67371 -0.18438163
14.67471 -0.18476207
14.67571 -0.18513435
14.67671 -0.18549551
14.67771 -0.18584554
14.67871 -0.18618692
14.67971 -0.18652193
14.68071 -0.18685001
14.68171 -0.18716769
14.68271 -0.18747099
14.68371 -0.18775881
14.68471 -0.18803435
14.68571 -0.18830335
14.68671 -0.18857031
14.68771 -0.18883540000000001
14.68871 -0.18909445
14.68971 -0.18934194000000001
14.69071 -0.18957466
14.69171 -0.18979351
14.69271 -0.19000205
14.69371 -0.19020316
14.69471 -0.19039662000000002
14.69571 -0.19057954
14.69671 -0.19074924
14.69771 -0.19090613
14.69871 -0.19105412
14.69971 -0.19119802
14.70071 -0.19133978
14.70171 -0.19147659
14.70271 -0.19160245
14.70371 -0.19171209
14.70471 -0.19180446
14.70571 -0.1918832
14.70671 -0.19195365
14.70771 -0.19201906
14.70871 -0.19207854000000002
14.70971 -0.19212848
14.71071 -0.19216602
14.71171 -0.19219160999999998
14.71271 -0.19220874
14.71371 -0.19222072
14.71471 -0.19222751
14.71571 -0.19222501
14.71671 -0.19220775
14.71771 -0.19217284
14.71871 -0.19212236000000002
14.71971 -0.19206209
14.72071 -0.1919975
14.72171 -0.19193004
14.72271 -0.19185646
14.72371 -0.19177160999999998
14.72471 -0.19167243
14.72571 -0.19155998000000002
14.72671 -0.19143815
14.72771 -0.19130999
14.72871 -0.19117494000000002
14.72971 -0.19102907
14.73071 -0.19086835
14.73171 -0.19069215
14.73271 -0.19050423
14.73371 -0.19031025000000001
14.73471 -0.19011357
14.73571 -0.18991269
14.73671 -0.18970225999999998
14.73771 -0.18947694
14.73871 -0.1892352
14.73971 -0.18898019000000002
14.74071 -0.188717
14.74171 -0.18844866000000002
14.74271 -0.18817396
14.74371 -0.18788876000000002
14.74471 -0.18758965
14.74571 -0.18727691000000002
14.74671 -0.18695444
14.74771 -0.18662657
14.74871 -0.18629445
14.74971 -0.18595477
14.75071 -0.18560211000000001
14.75171 -0.18523299000000001
14.75271 -0.18484854
14.75371 -0.18445378
14.75471 -0.18405389
14.75571 -0.18365051
14.75671 -0.18324074
14.75771 -0.18281967000000002
14.75871 -0.18238423
14.75971 -0.18193551
14.76071 -0.18147759
14.76171 -0.18101407
14.76271 -0.18054498
14.76371 -0.18006673
14.76471 -0.17957495
14.76571 -0.17906815
14.76671 -0.17854909
14.76771 -0.17802282
14.76871 -0.1774929
14.76971 -0.17695866000000002
14.77071 -0.17641572
14.77171 -0.17585931
14.77271 -0.17528778
14.77371 -0.17470373
14.77471 -0.17411181
14.77571 -0.17351514
14.77671 -0.17291299999999998
14.77771 -0.1723017
14.77871 -0.17167765999999998
14.77971 -0.17104048
14.78071 -0.1703932
14.78171 -0.16973991
14.78271 -0.16908239
14.78371 -0.16841862999999999
14.78471 -0.16774421
14.78571 -0.16705577
14.78671 -0.16635351
14.78771 -0.16564119000000002
14.78871 -0.16492321000000001
14.78971 -0.16420145
14.79071 -0.16347398999999999
14.79171 -0.16273682
14.79271 -0.16198695999999999
14.79371 -0.16122472999999998
14.79471 -0.16045331000000002
14.79571 -0.15967609
14.79671 -0.15889404
14.79771 -0.15810491
14.79871 -0.15730519
14.79971 -0.15649301
14.80071 -0.15566966
14.80171 -0.15483878
14.80271 -0.15400357
14.80371 -0.15316436
14.80471 -0.15231837
14.80571 -0.15146182
14.80671 -0.15059269
14.80771 -0.14971215000000002
14.80871 -0.14882351
14.80971 -0.14792966999999999
14.81071 -0.14703106
14.81171 -0.14612551000000001
14.81271 -0.14521015999999998
14.81371 -0.14428385000000002
14.81471 -0.14334806
14.81571 -0.14240581
14.81671 -0.14145924
14.81771 -0.140508
14.81871 -0.13954947
14.81971 -0.13858075
14.82071 -0.13760084
14.82171 -0.13661138
14.82271 -0.1356154
14.82371 -0.13461508
14.82471 -0.13361024
14.82571 -0.13259863
14.82671 -0.13157778
14.82771 -0.13054684
14.82871 -0.12950730000000002
14.82971 -0.12846177
14.83071 -0.12741206000000002
14.83171 -0.12635788
14.83271 -0.12529711
14.83371 -0.12422753
14.83471 -0.12314851999999998
14.83571 -0.12206146000000001
14.83671 -0.12096878999999999
14.83771 -0.11987204
14.83871 -0.11877079
14.83971 -0.11766297
14.84071 -0.11654650000000001
14.84171 -0.11542089
14.84271 -0.11428768
14.84371 -0.11314939
14.84471 -0.11200774000000001
14.84571 -0.11086245
14.84671 -0.1097115
14.84771 -0.10855264
14.84871 -0.10738506
14.84971 -0.1062099
14.85071 -0.10502943
14.85171 -0.10384528000000001
14.85271 -0.10265737
14.85371 -0.10146402000000002
14.85471 -0.10026344
14.85571 -0.09905521299999999
14.85671 -0.09784078
14.85771 -0.096622447
14.85871 -0.09540164000000001
14.85971 -0.094177743
14.86071 -0.09294844899999999
14.86171 -0.09171138499999999
14.86271 -0.090465858
14.86371 -0.089213462
14.86471 -0.087957043
14.86571 -0.086698739
14.86671 -0.085438578
14.86771 -0.084174634
14.86871 -0.082904618
14.86971 -0.08162763
14.87071 -0.080344785
14.87171 -0.079058204
14.87271 -0.07776918399999999
14.87371 -0.076477038
14.87471 -0.075179565
14.87571 -0.073874841
14.87671 -0.072562962
14.87771 -0.071246363
14.87871 -0.069928297
14.87971 -0.068610581
14.88071 -0.067292276
14.88171 -0.065970287
14.88271 -0.06464154600000001
14.88371 -0.06330509200000001
14.88471 -0.061962596
14.88571 -0.06061698099999999
14.88671 -0.059270184
14.88771 -0.057921890000000004
14.88871 -0.056570169000000003
14.88971 -0.055213436
14.89071 -0.05385215
14.89171 -0.052488752
14.89271 -0.051125791000000004
14.89371 -0.049763685
14.89471 -0.048399979
14.89571 -0.047030748
14.89671 -0.045653296
14.89771 -0.044268102
14.89871 -0.042878595
14.89971 -0.041488855
14.90071 -0.040100972
14.90171 -0.038713990999999996
14.90271 -0.037325139
14.90371 -0.035932232
14.90471 -0.034535362
14.90571 -0.033136507
14.90671 -0.031737509000000004
14.90771 -0.030338109
14.90871 -0.028935807999999997
14.90971 -0.027527739
14.91071 -0.026113179
14.91171 -0.024694629
14.91271 -0.023276494000000002
14.91371 -0.021862201
14.91471 -0.02045188
14.91571 -0.019042347
14.91671 -0.017629347
14.91771 -0.016210413
14.91871 -0.014786239
14.91971 -0.01335967
14.92071 -0.011933264999999998
14.92171 -0.010507475
14.92271 -0.0090807953
14.92371 -0.0076517055
14.92471 -0.006220587200000001
14.92571 -0.0047899818999999995
14.92671 -0.0033627748
14.92771 -0.0019397108
14.92871 -0.00051826382
14.92971 0.00090608073
14.93071 0.0023369537
14.93171 0.0037746737
14.93271 0.0052160598
14.93371 0.006656541500000001
14.93471 0.0080929756
14.93571 0.0095251664
14.93671 0.010955163
14.93771 0.012385132000000002
14.93871 0.013815647
14.93971 0.015245736
14.94071 0.01667449
14.94171 0.018102680000000003
14.94271 0.019532855000000002
14.94371 0.020967596999999998
14.94471 0.022407298
14.94571 0.023849169
14.94671 0.025288448999999998
14.94771 0.026721097000000003
14.94871 0.028146105
14.94971 0.029565833
14.95071 0.030984302
14.95171 0.032404735000000004
14.95271 0.033828081
14.95371 0.035253361999999996
14.95471 0.036679229
14.95571 0.038105177
14.95671 0.039531506
14.95771 0.040958106
14.95871 0.042383393
14.95971 0.043804487
14.96071 0.045218752
14.96171 0.046625692999999996
14.96271 0.048027685
14.96371 0.049428932999999994
14.96471 0.050833233
14.96571 0.05224204500000001
14.96671 0.05365399999999999
14.96771 0.055066082999999995
14.96871 0.056475372
14.96971 0.057880202000000006
14.97071 0.059280124999999996
14.97171 0.060675159
14.97271 0.062065210999999995
14.97371 0.063450274
14.97471 0.064831134
14.97571 0.066209817
14.97671 0.067589083
14.97771 0.068971136
14.97871 0.07035632700000001
14.97971 0.07174269999999999
14.98071 0.073126785
14.98171 0.074505142
14.98271 0.0758757
14.98371 0.077238271
14.98471 0.078594132
14.98571 0.079945248
14.98671 0.081293617
14.98771 0.08264097299999999
14.98871 0.083988684
14.98971 0.085337478
14.99071 0.086687109
14.99171 0.088036148
14.99271 0.08938217700000001
14.99371 0.09072253599999999
14.99471 0.09205524100000001
14.99571 0.093379611
14.99671 0.09469638999999999
14.99771 0.096007384
14.99871 0.097314891
14.99971 0.098621123
15.00071 0.099927722
15.00171 0.10123533
15.00271 0.10254326999999999
15.00371 0.10384953000000001
15.00471 0.10515134999999999
15.00571 0.1064461
15.00671 0.10773232
15.00771 0.10901015
15.00871 0.11028104
15.00971 0.1115469
15.01071 0.11280939000000001
15.01171 0.11406958
15.01271 0.11532811
15.01371 0.11658545
15.01471 0.11784167999999999
15.01571 0.11909597999999999
15.01671 0.12034636000000001
15.01771 0.12158999
15.01871 0.12282441999999999
15.01971 0.12404888
15.02071 0.1252649
15.02171 0.12647551
15.02271 0.12768367
15.02371 0.12889078
15.02471 0.13009631
15.02571 0.13129871
15.02671 0.1324967
15.02771 0.13368997
15.02871 0.13487864
15.02971 0.13606226
15.03071 0.13723925
15.03171 0.13840757
15.03271 0.13956629999999998
15.03371 0.14071678
15.03471 0.14186231
15.03571 0.14300641
15.03671 0.1441506
15.03771 0.14529355
15.03871 0.14643208
15.03971 0.1475633
15.04071 0.14868629
15.04171 0.14980217
15.04271 0.15091246
15.04371 0.15201748
15.04471 0.15311585
15.04571 0.15420588000000002
15.04671 0.15528746000000002
15.04771 0.1563628
15.04871 0.1574353
15.04971 0.15850716
15.05071 0.15957763
15.05171 0.16064327
15.05271 0.16170024
15.05371 0.16274679
15.05471 0.16378422
15.05571 0.16481547
15.05671 0.16584264999999998
15.05771 0.16686539
15.05871 0.16788144
15.05971 0.16888886
15.06071 0.16988805
15.06171 0.17088176
15.06271 0.17187304
15.06371 0.17286269999999998
15.06471 0.17384838
15.06571 0.17482608
15.06671 0.17579303000000002
15.06771 0.17674961
15.06871 0.17769897
15.06971 0.17864438
15.07071 0.17958672
15.07171 0.18052394
15.07271 0.18145291000000002
15.07371 0.18237222
15.07471 0.18328350999999998
15.07571 0.18419026
15.07671 0.18509487
15.07771 0.18599659
15.07871 0.18689184
15.07971 0.18777682
15.08071 0.18865031
15.08171 0.18951446
15.08271 0.190373
15.08371 0.19122818
15.08471 0.19207916
15.08571 0.19292283
15.08671 0.19375674
15.08771 0.19458131
15.08871 0.19539974
15.08971 0.19621544
15.09071 0.19702923
15.09171 0.19783834
15.09271 0.19863835000000002
15.09371 0.19942638
15.09471 0.20020313
15.09571 0.20097212
15.09671 0.20173683
15.09771 0.20249805
15.09871 0.20325358000000002
15.09971 0.20400041
15.10071 0.20473760000000002
15.10171 0.20546725000000002
15.10271 0.20619277
15.10371 0.20691601
15.10471 0.20763525
15.10571 0.20834615
15.10671 0.20904492
15.10771 0.2097311
15.10871 0.21040782000000002
15.10971 0.21107948999999998
15.11071 0.2117486
15.11171 0.2124141
15.11271 0.21307283999999999
15.11371 0.21372247
15.11471 0.21436333
15.11571 0.21499814
15.11671 0.21562919000000003
15.11771 0.21625592000000002
15.11871 0.21687485
15.11971 0.21748203000000002
15.12071 0.21807619
15.12171 0.21865996999999998
15.12271 0.21923820000000002
15.12371 0.21981446000000002
15.12471 0.22038871
15.12571 0.22095768
15.12671 0.22151768
15.12771 0.22206749
15.12871 0.22260887000000001
15.12971 0.22314466
15.13071 0.22367577
15.13171 0.22420017000000003
15.13271 0.2247144
15.13371 0.22521664
15.13471 0.22570873000000002
15.13571 0.22619516
15.13671 0.22667993
15.13771 0.22716364000000003
15.13871 0.22764289999999998
15.13971 0.22811303
15.14071 0.22857139999999998
15.14171 0.22901911
15.14271 0.22945954000000002
15.14371 0.22989528000000004
15.14471 0.23032592
15.14571 0.23074856
15.14671 0.23116067
15.14771 0.23156276
15.14871 0.23195846
15.14971 0.23235184999999997
15.15071 0.23274419
15.15171 0.23313256000000002
15.15271 0.23351184
15.15371 0.23387843
15.15471 0.23423275000000002
15.15571 0.23457870999999997
15.15671 0.23492043999999998
15.15771 0.23525901999999999
15.15871 0.23559199
15.15971 0.2359157
15.16071 0.23622881
15.16171 0.23653363000000002
15.16271 0.23683435
15.16371 0.23713342
15.16471 0.23742921
15.16571 0.23771701
15.16671 0.23799251999999999
15.16771 0.23825536000000003
15.16871 0.23850934000000001
15.16971 0.23875961
15.17071 0.23900864000000002
15.17171 0.23925444
15.17271 0.23949231999999998
15.17371 0.23971891
15.17471 0.23993493999999999
15.17571 0.24014458000000002
15.17671 0.24035190999999997
15.17771 0.24055741000000003
15.17871 0.24075732000000002
15.17971 0.24094668000000002
15.18071 0.24112344000000002
15.18171 0.24129024
15.18271 0.24145243
15.18371 0.24161371
15.18471 0.24177313
15.18571 0.24192568
15.18671 0.24206636
15.18771 0.24219418
15.18871 0.24231309
15.18971 0.24242878
15.19071 0.24254424
15.19171 0.24265737999999998
15.19271 0.24276282999999999
15.19371 0.24285642
15.19471 0.24293866000000003
15.19571 0.24301431
15.19671 0.24308832
15.19771 0.24316171
15.19871 0.24323044
15.19971 0.24328863
15.20071 0.2433334
15.20171 0.24336746
15.20271 0.24339717
15.20371 0.24342763
15.20471 0.24345866
15.20571 0.243485
15.20671 0.24350043
15.20771 0.24350275999999998
15.20871 0.24349531000000002
15.20971 0.24348414
15.21071 0.24347291000000001
15.21171 0.24345987
15.21271 0.24343934
15.21371 0.24340657999999998
15.21471 0.24336195
15.21571 0.24331092999999998
15.21671 0.24325992000000002
15.21771 0.24321093000000002
15.21871 0.2431598
15.21971 0.24309929000000002
15.22071 0.24302457
15.22171 0.24293701
15.22271 0.24284292
15.22371 0.24274865
15.22471 0.24265554
15.22571 0.24255918999999998
15.22671 0.24245342
15.22771 0.24233556
15.22871 0.24220885
15.22971 0.24207984000000002
15.23071 0.24195282999999998
15.23171 0.24182600999999998
15.23271 0.24169257000000002
15.23371 0.24154583999999998
15.23471 0.24138466
15.23571 0.24121439
15.23671 0.24104291
15.23771 0.24087461999999998
15.23871 0.24070722999999997
15.23971 0.24053399
15.24071 0.24034916
15.24171 0.24015279
15.24271 0.23995039999999998
15.24371 0.23974816000000002
15.24471 0.23954755
15.24571 0.23934381999999998
15.24671 0.23912973999999998
15.24771 0.23890145
15.24871 0.23866198
15.24971 0.23841916000000002
15.25071 0.23817965
15.25171 0.23794391
15.25271 0.23770586
15.25371 0.23745785000000003
15.25471 0.23719650000000003
15.25571 0.23692527
15.25671 0.2366513
15.25771 0.2363794
15.25871 0.23610806
15.25971 0.23583078
15.26071 0.23554154000000002
15.26171 0.23523998000000002
15.26271 0.23493208000000002
15.26371 0.23462558
15.26471 0.23432383
15.26571 0.23402306000000003
15.26671 0.23371521
15.26771 0.23339432999999998
15.26871 0.23306105
15.26971 0.23272203000000002
15.27071 0.23238447
15.27171 0.23205045
15.27271 0.23171534
15.27371 0.23137180000000002
15.27471 0.23101592
15.27571 0.23065044
15.27671 0.23028268
15.27771 0.22991846999999999
15.27871 0.22955735000000002
15.27971 0.22919285
15.28071 0.22881759999999998
15.28171 0.22842926
15.28271 0.22803249
15.28371 0.22763528
15.28471 0.22724268
15.28571 0.22685288
15.28671 0.22645871999999997
15.28771 0.22605355
15.28871 0.22563652999999997
15.28971 0.22521317
15.29071 0.22479079
15.29171 0.22437253999999998
15.29271 0.22395481
15.29371 0.22353029000000002
15.29471 0.22309389999999998
15.29571 0.22264703
15.29671 0.22219651999999998
15.29771 0.22174923
15.29871 0.22130655
15.29971 0.22086329000000002
15.30071 0.22041192
15.30171 0.21994864000000003
15.30271 0.21947634
15.30371 0.21900241
15.30471 0.21853272
15.30571 0.21806709
15.30671 0.21759942000000002
15.30771 0.21712275
15.30871 0.21663470999999998
15.30971 0.21613941
15.31071 0.21564392000000002
15.31171 0.21515253
15.31271 0.21466326000000002
15.31371 0.21416964
15.31471 0.21366607
15.31571 0.21315252
15.31671 0.21263469999999998
15.31771 0.21211961000000001
15.31871 0.21160995
15.31971 0.21110189
15.32071 0.21058803
15.32171 0.21006314
15.32271 0.20952806999999998
15.32371 0.20898894999999998
15.32471 0.20845212999999999
15.32571 0.20791935000000003
15.32671 0.20738664999999998
15.32771 0.20684809
15.32871 0.20630083
15.32971 0.20574757
15.33071 0.20519446000000002
15.33171 0.20464580000000002
15.33271 0.20410039
15.33371 0.20355214
15.33471 0.20299463
15.33571 0.20242607999999998
15.33671 0.20185076
15.33771 0.20127574
15.33871 0.2007056
15.33971 0.20013943
15.34071 0.19957195000000003
15.34171 0.19899819
15.34271 0.19841736999999998
15.34371 0.19783324
15.34471 0.19725047
15.34571 0.19667037
15.34671 0.19608949999999997
15.34771 0.19550223
15.34871 0.19490538
15.34971 0.19430108000000001
15.35071 0.19369554
15.35171 0.1930946
15.35271 0.19249963
15.35371 0.19190676
15.35471 0.19131008000000002
15.35571 0.19070605999999998
15.35671 0.19009577
15.35771 0.18948328
15.35871 0.1888719
15.35971 0.18826128
15.36071 0.18764788000000002
15.36171 0.18702832
15.36271 0.18640269
15.36371 0.18577507000000001
15.36471 0.18515068
15.36571 0.18453194
15.36671 0.18391655
15.36771 0.18329904
15.36871 0.18267473
15.36971 0.18204276
15.37071 0.18140627
15.37171 0.18076956
15.37271 0.18013478
15.37371 0.17950073
15.37471 0.17886454999999998
15.37571 0.17822473
15.37671 0.17758276
15.37771 0.17694200000000002
15.37871 0.17630478
15.37971 0.17567012999999998
15.38071 0.17503403
15.38171 0.17439219
15.38271 0.17374303
15.38371 0.17308878
15.38471 0.1724337
15.38571 0.17178111
15.38671 0.17113135000000002
15.38771 0.17048229
15.38871 0.16983158
15.38971 0.16917875999999998
15.39071 0.16852539
15.39171 0.16787327999999999
15.39271 0.16722241
15.39371 0.16657047
15.39471 0.16591436
15.39571 0.16525271
15.39671 0.16458706
15.39771 0.16392096
15.39871 0.16325755
15.39971 0.16259762
15.40071 0.16193944000000002
15.40171 0.16128049
15.40271 0.1606195
15.40371 0.15995704
15.40471 0.15929458
15.40571 0.15863266
15.40671 0.15797013000000001
15.40771 0.15730503
15.40871 0.15663635
15.40971 0.15596525
15.41071 0.15529449
15.41171 0.15462658
15.41271 0.15396205
15.41371 0.1532992
15.41471 0.15263553
15.41571 0.15196961
15.41671 0.15130186999999998
15.41771 0.15063377
15.41871 0.14996616
15.41971 0.14929838
15.42071 0.1486288
15.42171 0.1479565
15.42271 0.14728247
15.42371 0.14660925
15.42471 0.14593923
15.42571 0.14527284000000001
15.42671 0.1446083
15.42771 0.14394290999999998
15.42871 0.14327515000000002
15.42971 0.14260553
15.43071 0.14193587
15.43171 0.14126747
15.43271 0.14059987
15.43371 0.13993126
15.43471 0.13926023
15.43571 0.13858742
15.43671 0.13791544
15.43771 0.13724711
15.43871 0.13658332
15.43971 0.13592222
15.44071 0.13526051
15.44171 0.13459579
15.44271 0.13392826
15.44371 0.13326022
15.44471 0.13259400000000002
15.44571 0.13192999
15.44671 0.13126643999999998
15.44771 0.1306012
15.44871 0.12993402
15.44971 0.12926715
15.45071 0.12860399
15.45171 0.12794629
15.45271 0.12729256
15.45371 0.12663885
15.45471 0.12598139
15.45571 0.12531931999999998
15.45671 0.12465508
15.45771 0.12399241
15.45871 0.12333352
15.45971 0.12267766
15.46071 0.12202217000000001
15.46171 0.12136523
15.46271 0.12070774
15.46371 0.12005288
15.46471 0.11940339
15.46571 0.11875896999999999
15.46671 0.11811589
15.46771 0.11746936999999999
15.46871 0.11681698
15.46971 0.1161605
15.47071 0.1155047
15.47171 0.11485392
15.47271 0.11420918999999999
15.47371 0.11356795
15.47471 0.11292658
15.47571 0.11228352
15.47671 0.11164054
15.47771 0.11100095000000001
15.47871 0.11036645
15.47971 0.10973507
15.48071 0.10910224
15.48171 0.10846417
15.48271 0.10782098
15.48371 0.10717706
15.48471 0.10653811
15.48571 0.10590724
15.48671 0.10528291
15.48771 0.10466033
[truncated: 819,516 more chars]
