# Supplementary material for: 2D Synthetic dataset of numerical simulations of long-period seismicity in a volcanic edifice and related sensitivity kernels
Source: Data Brief. 2021 Jan 25;34:106673. doi: 10.1016/j.dib.2020.106673 (PMC7841316; doi:10.1016/j.dib.2020.106673)
Supplement: Supplementary Data S1 — Supplementary Raw Research Data. This is open data under the CC BY license http://creativecommons.org/licenses/by/4.0/ [file mmc1.zip › Dataset/OUTPUT_SEISMOGRAMS/9000_3000/disp_X_homo_3000_1551_ISO7e-1Hz.semd]

-1.714286 0.0
-1.713286 0.0
-1.712286 0.0
-1.711286 0.0
-1.710286 0.0
-1.709286 0.0
-1.708286 0.0
-1.707286 0.0
-1.706286 0.0
-1.705286 0.0
-1.704286 0.0
-1.703286 0.0
-1.702286 0.0
-1.701286 0.0
-1.700286 0.0
-1.699286 0.0
-1.698286 0.0
-1.697286 5.4852998999999994e-36
-1.696286 2.5599361999999996e-35
-1.695286 9.0062605e-35
-1.694286 2.7536581e-34
-1.693286 7.7189155e-34
-1.692286 2.0329977e-33
-1.691286 5.082119e-33
-1.690286 1.2139007999999999e-32
-1.689286 2.7833789e-32
-1.688286 6.1492989e-32
-1.687286 1.3131274e-31
-1.686286 2.7176695000000003e-31
-1.685286 5.4642289e-31
-1.684286 1.0695857e-30
-1.683286 2.0420481e-30
-1.682286 3.8089147e-30
-1.681286 6.9513193e-30
-1.680286 1.2429236e-29
-1.679286 2.1800008e-29
-1.678286 3.7547239e-29
-1.677286 6.356807799999999e-29
-1.676286 1.0588437e-28
-1.675286 1.7366580999999998e-28
-1.674286 2.8068164e-28
-1.673286 4.4733330000000005e-28
-1.672286 7.0346419e-28
-1.671286 1.0921952e-27
-1.670286 1.6750974e-27
-1.669286 2.5390865e-27
-1.668286 3.8055022e-27
-1.667286 5.6419347e-27
-1.666286 8.2774447e-27
-1.665286 1.2021939e-26
-1.664286 1.7290548e-26
-1.663286 2.4633944000000003e-26
-1.662286 3.4775619e-26
-1.661286 4.8657127000000004e-26
-1.660286 6.749236599999999e-26
-1.659286 9.2831749e-26
-1.658286 1.266371e-25
-1.657286 1.7136759000000002e-25
-1.656286 2.3007669e-25
-1.655286 3.0651945e-25
-1.654286 4.0526812e-25
-1.653286 5.3183354e-25
-1.652286 6.9278728e-25
-1.651286 8.9587844e-25
-1.650286 1.1501348e-24
-1.649286 1.4659381e-24
-1.648286 1.855055e-24
-1.647286 2.3306061999999997e-24
-1.646286 2.9069459999999996e-24
-1.645286 3.5994235000000006e-24
-1.644286 4.4239859e-24
-1.643286 5.396582e-24
-1.642286 6.5323113e-24
-1.641286 7.8442615e-24
-1.640286 9.3419577e-24
-1.639286 1.1029356e-23
-1.638286 1.2902286e-23
-1.637286 1.4945247e-23
-1.636286 1.712746e-23
-1.635286 1.9398065e-23
-1.634286 2.1680338000000002e-23
-1.633286 2.3864831999999998e-23
-1.632286 2.5801293e-23
-1.631286 2.728929e-23
-1.630286 2.80674e-23
-1.629286 2.780092e-23
-1.628286 2.606799e-23
-1.627286 2.2344139999999997e-23
-1.626286 1.5985235e-23
-1.625286 6.2089213999999995e-24
-1.624286 -7.9253848e-24
-1.623286 -2.7537667e-23
-1.622286 -5.3949468e-23
-1.621286 -8.870658e-23
-1.620286 -1.3360181e-22
-1.619286 -1.9069722e-22
-1.618286 -2.6234506e-22
-1.617286 -3.5120643999999996e-22
-1.616286 -4.6026677e-22
-1.615286 -5.928465999999999e-22
-1.614286 -7.5260675e-22
-1.613286 -9.4354541e-22
-1.612286 -1.1699861e-21
-1.611286 -1.4365545e-21
-1.610286 -1.7481412e-21
-1.609286 -2.1098492e-21
-1.608286 -2.5269228e-21
-1.607286 -3.0046557e-21
-1.606286 -3.5482752e-21
-1.605286 -4.162802e-21
-1.604286 -4.8528782e-21
-1.603286 -5.622568899999999e-21
-1.602286 -6.4751237e-21
-1.601286 -7.4127095e-21
-1.600286 -8.4361025e-21
-1.599286 -9.544339699999999e-21
-1.598286 -1.073434e-20
-1.597286 -1.2000474000000001e-20
-1.596286 -1.3334107e-20
-1.595286 -1.4723099e-20
-1.594286 -1.615128e-20
-1.593286 -1.7597880999999998e-20
-1.592286 -1.903696e-20
-1.591286 -2.0436807e-20
-1.590286 -2.1759328e-20
-1.589286 -2.295946e-20
-1.588286 -2.3984565000000002e-20
-1.587286 -2.4773902999999998e-20
-1.586286 -2.5258089000000002e-20
-1.585286 -2.5358685e-20
-1.584286 -2.4987804000000003e-20
-1.583286 -2.4047876e-20
-1.582286 -2.2431505999999998e-20
-1.581286 -2.0021516e-20
-1.580286 -1.6691128e-20
-1.579286 -1.2304375999999998e-20
-1.578286 -6.716748e-21
-1.577286 2.239216e-22
-1.576286 8.6762652e-21
-1.575286 1.8803893e-20
-1.574286 3.0773572e-20
-1.573286 4.4753025999999995e-20
-1.572286 6.0908397e-20
-1.571286 7.9401276e-20
-1.570286 1.0038535999999999e-19
-1.569286 1.2400273e-19
-1.568286 1.5037959999999998e-19
-1.567286 1.7962185e-19
-1.566286 2.1181002e-19
-1.565286 2.4699407e-19
-1.564286 2.851877e-19
-1.563286 3.2636243e-19
-1.562286 3.7044160999999994e-19
-1.561286 4.1729384000000005e-19
-1.560286 4.6672693e-19
-1.559286 5.1848129e-19
-1.558286 5.7222364e-19
-1.557286 6.2754114e-19
-1.556286 6.839353100000001e-19
-1.555286 7.4081714e-19
-1.554286 7.975018700000001e-19
-1.553286 8.5320554e-19
-1.552286 9.0704159e-19
-1.551286 9.5801886e-19
-1.550286 1.0050411e-18
-1.549286 1.0469067e-18
-1.548286 1.0823115e-18
-1.547286 1.1098522e-18
-1.546286 1.1280319e-18
-1.545286 1.1352671e-18
-1.544286 1.1298978e-18
-1.543286 1.1101985e-18
-1.542286 1.0743927000000001e-18
-1.541286 1.0206677e-18
-1.540286 9.471941e-19
-1.539286 8.521458e-19
-1.538286 7.337226099999999e-19
-1.537286 5.901756399999999e-19
-1.536286 4.1983338e-19
-1.535286 2.2113103e-19
-1.534286 -7.359622300000001e-21
-1.533286 -2.6689831e-19
-1.532286 -5.585438100000001e-19
-1.531286 -8.831204e-19
-1.530286 -1.241184e-18
-1.529286 -1.6329886e-18
-1.528286 -2.0584531999999998e-18
-1.527286 -2.517129e-18
-1.526286 -3.0081695999999998e-18
-1.525286 -3.5303018e-18
-1.524286 -4.0818e-18
-1.523286 -4.6604622e-18
-1.522286 -5.2635926e-18
-1.521286 -5.8879853e-18
-1.520286 -6.529915e-18
-1.519286 -7.1851293e-18
-1.518286 -7.8488545e-18
-1.517286 -8.5157973e-18
-1.516286 -9.1801609e-18
-1.515286 -9.835662800000001e-18
-1.514286 -1.0475565e-17
-1.513286 -1.1092703000000001e-17
-1.512286 -1.167953e-17
-1.511286 -1.2228164e-17
-1.510286 -1.2730443e-17
-1.509286 -1.317798e-17
-1.508286 -1.3562236999999999e-17
-1.507286 -1.3874596e-17
-1.506286 -1.4106434e-17
-1.505286 -1.4249199000000002e-17
-1.504286 -1.4294504e-17
-1.503286 -1.4234209e-17
-1.502286 -1.4060509e-17
-1.501286 -1.3766020000000002e-17
-1.500286 -1.3343867e-17
-1.499286 -1.2787771999999999e-17
-1.498286 -1.2092129e-17
-1.497286 -1.1252087e-17
-1.496286 -1.0263618e-17
-1.495286 -9.1235799e-18
-1.494286 -7.8297757e-18
-1.493286 -6.3809973000000006e-18
-1.492286 -4.7770685e-18
-1.491286 -3.0188644999999998e-18
-1.490286 -1.1083345e-18
-1.489286 9.5149423e-19
-1.488286 3.156528e-18
-1.487286 5.5016183e-18
-1.486286 7.9805946e-18
-1.485286 1.0586305e-17
-1.484286 1.3310666e-17
-1.483286 1.6144717e-17
-1.482286 1.9078692e-17
-1.481286 2.2102088e-17
-1.480286 2.5203749e-17
-1.479286 2.8371938e-17
-1.478286 3.1594432e-17
-1.477286 3.4858583e-17
-1.476286 3.8151418e-17
-1.475286 4.1459691e-17
-1.474286 4.4769967e-17
-1.473286 4.8068660000000005e-17
-1.472286 5.1342092e-17
-1.471286 5.4576523999999994e-17
-1.470286 5.775815e-17
-1.469286 6.0873136e-17
-1.468286 6.3907576e-17
-1.467286 6.684746400000001e-17
-1.466286 6.9678665e-17
-1.465286 7.2386824e-17
-1.464286 7.4957292e-17
-1.463286 7.7375038e-17
-1.462286 7.962452e-17
-1.461286 8.1689612e-17
-1.460286 8.3553415e-17
-1.459286 8.5198192e-17
-1.458286 8.660519499999999e-17
-1.457286 8.7754568e-17
-1.456286 8.8625258e-17
-1.455286 8.919486499999999e-17
-1.454286 8.9439648e-17
-1.453286 8.933442000000001e-17
-1.452286 8.8852577e-17
-1.451286 8.796611899999999e-17
-1.450286 8.664570099999999e-17
-1.449286 8.4860836e-17
-1.448286 8.2579984e-17
-1.447286 7.9770879e-17
-1.446286 7.6400769e-17
-1.445286 7.2436832e-17
-1.444286 6.7846579e-17
-1.443286 6.259836099999999e-17
-1.442286 5.6661939e-17
-1.441286 5.0009122000000005e-17
-1.440286 4.2614448e-17
-1.439286 3.4455885000000004e-17
-1.438286 2.5515668e-17
-1.437286 1.5781030999999998e-17
-1.436286 5.2451393e-18
-1.435286 -6.0921503e-18
-1.434286 -1.8223386000000002e-17
-1.433286 -3.1132747e-17
-1.432286 -4.4795185000000006e-17
-1.431286 -5.9175767e-17
-1.430286 -7.422896e-17
-1.429286 -8.989809199999999e-17
-1.428286 -1.0611488e-16
-1.427286 -1.2279906e-16
-1.426286 -1.3985825999999999e-16
-1.425286 -1.5718793e-16
-1.424286 -1.7467157e-16
-1.423286 -1.9218106e-16
-1.422286 -2.0957720999999998e-16
-1.421286 -2.267106e-16
-1.420286 -2.4342265e-16
-1.419286 -2.5954676e-16
-1.418286 -2.7490996e-16
-1.417286 -2.8933462999999996e-16
-1.416286 -3.0264036e-16
-1.415286 -3.1464635e-16
-1.414286 -3.2517359e-16
-1.413286 -3.3404758e-16
-1.412286 -3.4110106e-16
-1.411286 -3.4617691e-16
-1.410286 -3.4913106e-16
-1.409286 -3.4983557e-16
-1.408286 -3.4818162e-16
-1.407286 -3.4408277e-16
-1.406286 -3.3747772000000003e-16
-1.405286 -3.2833307e-16
-1.404286 -3.1664631e-16
-1.403286 -3.024479e-16
-1.402286 -2.8580372e-16
-1.401286 -2.6681672e-16
-1.400286 -2.4562835e-16
-1.399286 -2.2241956e-16
-1.398286 -1.9741138999999998e-16
-1.397286 -1.7086476e-16
-1.396286 -1.4308014e-16
-1.395286 -1.1439606000000001e-16
-1.394286 -8.5187402e-17
-1.393286 -5.5863053e-17
-1.392286 -2.6862677000000002e-17
-1.391286 1.3470953e-18
-1.390286 2.8277071e-17
-1.389286 5.3420348e-17
-1.388286 7.6258148e-17
-1.387286 9.6265894e-17
-1.386286 1.1291988e-16
-1.385286 1.2570441e-16
-1.384286 1.341193e-16
-1.383286 1.3768751999999998e-16
-1.382286 1.3596317e-16
-1.381286 1.2853987e-16
-1.380286 1.1505810999999999e-16
-1.379286 9.521397899999999e-17
-1.378286 6.8766301e-17
-1.377286 3.5544270999999997e-17
-1.376286 -4.5457449e-18
-1.375286 -5.1513929e-17
-1.374286 -1.0528116000000001e-16
-1.373286 -1.6567428e-16
-1.372286 -2.3242237e-16
-1.371286 -3.051533e-16
-1.370286 -3.8339213e-16
-1.369286 -4.6656076e-16
-1.368286 -5.5397762e-16
-1.367286 -6.4485987e-16
-1.366286 -7.3832628e-16
-1.365286 -8.3340167e-16
-1.364286 -9.2902185e-16
-1.363286 -1.0240412e-15
-1.362286 -1.1172405999999999e-15
-1.361286 -1.2073356e-15
-1.360286 -1.2929878e-15
-1.359286 -1.3728153000000001e-15
-1.358286 -1.4454056000000002e-15
-1.357286 -1.509327e-15
-1.356286 -1.5631432000000002e-15
-1.355286 -1.6054267e-15
-1.354286 -1.6347726e-15
-1.353286 -1.6498127e-15
-1.352286 -1.6492301000000002e-15
-1.351286 -1.6317729e-15
-1.350286 -1.5962673e-15
-1.349286 -1.5416306e-15
-1.348286 -1.4668839000000002e-15
-1.347286 -1.3711629e-15
-1.346286 -1.2537279e-15
-1.345286 -1.1139738e-15
-1.344286 -9.5143753e-16
-1.343286 -7.658049699999999e-16
-1.342286 -5.5691622e-16
-1.341286 -3.2476992999999996e-16
-1.340286 -6.9525735e-17
-1.339286 2.084942e-16
-1.338286 5.0880504e-16
-1.337286 8.3076032e-16
-1.336286 1.1735541e-15
-1.335286 1.5362239999999998e-15
-1.334286 1.9176549999999998e-15
-1.333286 2.316584e-15
-1.332286 2.7316055000000002e-15
-1.331286 3.1611759e-15
-1.330286 3.6036196e-15
-1.329286 4.0571343000000005e-15
-1.328286 4.5197963e-15
-1.327286 4.9895644e-15
-1.326286 5.464285e-15
-1.325286 5.9416966e-15
-1.324286 6.4194291e-15
-1.323286 6.895009e-15
-1.322286 7.3658594e-15
-1.321286 7.8293002e-15
-1.320286 8.2825449e-15
-1.319286 8.7227029e-15
-1.318286 9.146774600000001e-15
-1.317286 9.5516517e-15
-1.316286 9.9341096e-15
-1.315286 1.029081e-14
-1.314286 1.0618299e-14
-1.313286 1.0912998e-14
-1.312286 1.1171213e-14
-1.311286 1.1389132e-14
-1.310286 1.156283e-14
-1.309286 1.1688270999999999e-14
-1.308286 1.1761325000000001e-14
-1.307286 1.1777776e-14
-1.306286 1.1733344e-14
-1.305286 1.1623696999999999e-14
-1.304286 1.1444490999999999e-14
-1.303286 1.1191392000000001e-14
-1.302286 1.0860118e-14
-1.301286 1.0446479e-14
-1.300286 9.9464286e-15
-1.299286 9.3561188e-15
-1.298286 8.671959e-15
-1.297286 7.890683e-15
-1.296286 7.0094187e-15
-1.295286 6.025765300000001e-15
-1.294286 4.9378729e-15
-1.293286 3.7445232e-15
-1.292286 2.4452147e-15
-1.291286 1.0402504e-15
-1.290286 -4.6917705e-16
-1.289286 -2.0809025e-15
-1.288286 -3.7917053e-15
-1.287286 -5.597231399999999e-15
-1.286286 -7.4919263e-15
-1.285286 -9.4689668e-15
-1.284286 -1.1520209e-14
-1.283286 -1.3636148999999998e-14
-1.282286 -1.580589e-14
-1.281286 -1.8017127999999998e-14
-1.280286 -2.0256154e-14
-1.279286 -2.2507872999999998e-14
-1.278286 -2.4755845e-14
-1.277286 -2.6982338e-14
-1.276286 -2.9168416e-14
-1.275286 -3.1294032e-14
-1.274286 -3.3338169e-14
-1.273286 -3.5278967000000005e-14
-1.272286 -3.7093913e-14
-1.271286 -3.8760019e-14
-1.270286 -4.025405e-14
-1.269286 -4.155275e-14
-1.268286 -4.2633103e-14
-1.267286 -4.3472592000000003e-14
-1.266286 -4.4049497999999995e-14
-1.265286 -4.4343183e-14
-1.264286 -4.4334419e-14
-1.263286 -4.400567e-14
-1.262286 -4.3341419e-14
-1.261286 -4.2328486e-14
-1.260286 -4.0956322e-14
-1.259286 -3.92173e-14
-1.258286 -3.7107005e-14
-1.257286 -3.4624473000000004e-14
-1.256286 -3.1772441e-14
-1.255286 -2.8557546e-14
-1.254286 -2.4990484e-14
-1.253286 -2.1086159e-14
-1.252286 -1.6863751e-14
-1.251286 -1.2346775999999999e-14
-1.250286 -7.5630718e-15
-1.249286 -2.5447408000000003e-15
-1.248286 2.6719664e-15
-1.247286 8.0468143e-15
-1.246286 1.3535817e-14
-1.245286 1.9091515e-14
-1.244286 2.4663325999999997e-14
-1.243286 3.0197934e-14
-1.242286 3.5639753e-14
-1.241286 4.0931414e-14
-1.240286 4.601434e-14
-1.239286 5.0829320000000005e-14
-1.238286 5.5317154e-14
-1.237286 5.9419308e-14
-1.236286 6.3078623e-14
-1.235286 6.6240009e-14
-1.234286 6.8851174e-14
-1.233286 7.0863322e-14
-1.232286 7.223191000000001e-14
-1.231286 7.291728700000001e-14
-1.230286 7.2885428e-14
-1.229286 7.2108524e-14
-1.228286 7.056559e-14
-1.227286 6.8243025e-14
-1.226286 6.5135034e-14
-1.225286 6.1244077e-14
-1.224286 5.6581187e-14
-1.223286 5.1166199999999994e-14
-1.222286 4.502789e-14
-1.221286 3.820405e-14
-1.220286 3.0741391e-14
-1.219286 2.269543e-14
-1.218286 1.4130186e-14
-1.217286 5.117821000000001e-15
-1.216286 -4.2618501999999996e-15
-1.215286 -1.3921949999999998e-14
-1.214286 -2.3769229e-14
-1.213286 -3.3704854e-14
-1.212286 -4.3625286e-14
-1.211286 -5.3423247e-14
-1.210286 -6.2988748e-14
-1.209286 -7.2210205e-14
-1.208286 -8.097557700000001e-14
-1.207286 -8.9173553e-14
-1.206286 -9.6694814e-14
-1.205286 -1.034332e-13
-1.204286 -1.0928699999999999e-13
-1.203286 -1.1416011e-13
-1.202286 -1.1796332e-13
-1.201286 -1.2061531e-13
-1.200286 -1.2204384000000002e-13
-1.199286 -1.2218675e-13
-1.198286 -1.209928e-13
-1.197286 -1.1842255999999998e-13
-1.196286 -1.144491e-13
-1.195286 -1.0905856e-13
-1.194286 -1.0225060000000001e-13
-1.193286 -9.4038731e-14
-1.192286 -8.4450487e-14
-1.191286 -7.3527426e-14
-1.190286 -6.1325032e-14
-1.189286 -4.7912413e-14
-1.188286 -3.3371880999999997e-14
-1.187286 -1.7798392e-14
-1.186286 -1.2988158e-15
-1.185286 1.6008883999999998e-14
-1.184286 3.3996631e-14
-1.183286 5.2527303e-14
-1.182286 7.1455911e-14
-1.181286 9.063088399999999e-14
-1.180286 1.0989535999999999e-13
-1.179286 1.2908857e-13
-1.178286 1.4804738e-13
-1.177286 1.6660757e-13
-1.176286 1.8460541000000001e-13
-1.175286 2.0187906e-13
-1.174286 2.1827004e-13
-1.173286 2.3362450000000004e-13
-1.172286 2.4779462e-13
-1.171286 2.6063985e-13
-1.170286 2.7202802000000003e-13
-1.169286 2.8183641e-13
-1.168286 2.8995272e-13
-1.167286 2.9627593000000004e-13
-1.166286 3.0071688e-13
-1.165286 3.0319906e-13
-1.164286 3.0365899999999997e-13
-1.163286 3.0204651e-13
-1.162286 2.9832498e-13
-1.161286 2.924715e-13
-1.160286 2.8447681999999996e-13
-1.159286 2.7434525e-13
-1.158286 2.6209436e-13
-1.157286 2.4775476999999997e-13
-1.156286 2.3136976e-13
-1.155286 2.1299484000000002e-13
-1.154286 1.9269726000000002e-13
-1.153286 1.7055549999999998e-13
-1.152286 1.4665875000000001e-13
-1.151286 1.2110636999999999e-13
-1.150286 9.4007401e-14
-1.149286 6.5479983e-14
-1.148286 3.5650936e-14
-1.147286 4.6552791999999995e-15
-1.146286 -2.7364167e-14
-1.145286 -6.0257124e-14
-1.144286 -9.386619e-14
-1.143286 -1.2802711e-13
-1.142286 -1.6256897e-13
-1.141286 -1.9731436000000002e-13
-1.140286 -2.3207964e-13
-1.139286 -2.6667488e-13
-1.138286 -3.0090424e-13
-1.137286 -3.3456588e-13
-1.136286 -3.6745225e-13
-1.135286 -3.9935028e-13
-1.134286 -4.3004168000000005e-13
-1.133286 -4.5930323e-13
-1.132286 -4.869073600000001e-13
-1.131286 -5.1262269e-13
-1.130286 -5.362147200000001e-13
-1.129286 -5.5744699e-13
-1.128286 -5.7608189e-13
-1.127286 -5.9188219e-13
-1.126286 -6.0461246e-13
-1.125286 -6.1404082e-13
-1.124286 -6.1994104e-13
-1.123286 -6.2209454e-13
-1.122286 -6.2029294e-13
-1.121286 -6.1434076e-13
-1.120286 -6.0405795e-13
-1.119286 -5.892834e-13
-1.118286 -5.6987767e-13
-1.117286 -5.457264299999999e-13
-1.116286 -5.167438799999999e-13
-1.115286 -4.828762e-13
-1.114286 -4.4410471e-13
-1.113286 -4.0044939e-13
-1.112286 -3.5197217e-13
-1.111286 -2.9877982e-13
-1.110286 -2.410268e-13
-1.109286 -1.7891784e-13
-1.108286 -1.1270996e-13
-1.107286 -4.2714222e-14
-1.106286 3.0703012e-14
-1.105286 1.071195e-13
-1.104286 1.8605712e-13
-1.103286 2.6698237e-13
-1.102286 3.493079e-13
-1.101286 4.3239448e-13
-1.100286 5.1555389e-13
-1.099286 5.980527399999999e-13
-1.098286 6.7911701e-13
-1.097286 7.5793719e-13
-1.096286 8.3367456e-13
-1.095286 9.054684000000001e-13
-1.094286 9.7244337e-13
-1.093286 1.0337179e-12
-1.092286 1.0884137e-12
-1.091286 1.1356649e-12
-1.090286 1.1746286e-12
-1.089286 1.2044952999999999e-12
-1.088286 1.2244991e-12
-1.087286 1.2339300000000002e-12
-1.086286 1.2321436e-12
-1.085286 1.2185723999999999e-12
-1.084286 1.1927371e-12
-1.083286 1.1542558e-12
-1.082286 1.1028541e-12
-1.081286 1.0383746e-12
-1.080286 9.6078414e-13
-1.079286 8.701815999999999e-13
-1.078286 7.668036000000001e-13
-1.077286 6.510291e-13
-1.076286 5.2338289e-13
-1.075286 3.845372e-13
-1.074286 2.3531194e-13
-1.073286 7.6673073e-14
-1.072286 -9.0270705e-14
-1.071286 -2.6427298999999997e-13
-1.070286 -4.4395669000000004e-13
-1.069286 -6.2782285e-13
-1.068286 -8.1426124e-13
-1.067286 -1.0015626e-12
-1.066286 -1.1879327000000001e-12
-1.065286 -1.3715081e-12
-1.064286 -1.5503730000000001e-12
-1.063286 -1.7225779e-12
-1.062286 -1.8861589e-12
-1.061286 -2.0391585e-12
-1.060286 -2.179646e-12
-1.059286 -2.3057409e-12
-1.058286 -2.4156334e-12
-1.057286 -2.5076077000000003e-12
-1.056286 -2.5800626999999998e-12
-1.055286 -2.6315343000000003e-12
-1.054286 -2.660716e-12
-1.053286 -2.6664773e-12
-1.052286 -2.6478833999999998e-12
-1.051286 -2.6042109e-12
-1.050286 -2.5349628e-12
-1.049286 -2.4398813000000002e-12
-1.048286 -2.3189589000000002e-12
-1.047286 -2.172445e-12
-1.046286 -2.0008525999999998e-12
-1.045286 -1.8049598e-12
-1.044286 -1.5858104999999998e-12
-1.043286 -1.3447102e-12
-1.042286 -1.0832202e-12
-1.041286 -8.0314817e-13
-1.040286 -5.0653587e-13
-1.039286 -1.9564375e-13
-1.038286 1.2706682e-13
-1.037286 4.5895447e-13
-1.036286 7.972208899999999e-13
-1.035286 1.1389363e-12
-1.034286 1.4810669e-12
-1.033286 1.820504e-12
-1.032286 2.1540947e-12
-1.031286 2.4786735e-12
-1.030286 2.7910954e-12
-1.029286 3.0882672e-12
-1.028286 3.3671819999999997e-12
-1.027286 3.6249503e-12
-1.026286 3.8588327e-12
-1.025286 4.0662701e-12
-1.024286 4.2449124e-12
-1.023286 4.3926461000000004e-12
-1.022286 4.5076176e-12
-1.021286 4.5882582e-12
-1.020286 4.6333007e-12
-1.019286 4.641798500000001e-12
-1.018286 4.6131359e-12
-1.017286 4.5470402e-12
-1.016286 4.443586e-12
-1.015286 4.3031977e-12
-1.014286 4.1266483e-12
-1.013286 3.9150537e-12
-1.012286 3.6698631e-12
-1.011286 3.3928473999999997e-12
-1.010286 3.0860812e-12
-1.009286 2.7519257e-12
-1.008286 2.3930028e-12
-1.007286 2.0121727e-12
-1.006286 1.6125039e-12
-1.005286 1.1972433000000001e-12
-1.004286 7.6978507e-13
-1.003286 3.3363626e-13
-1.002286 -1.0761734000000001e-13
-1.001286 -5.503461e-13
-1.000286 -9.9091191e-13
-0.9992857 -1.425703e-12
-0.9982857 -1.8511683000000003e-12
-0.9972857 -2.2638509e-12
-0.9962857 -2.6604199e-12
-0.9952857 -3.0376994e-12
-0.9942857 -3.392697e-12
-0.9932857 -3.7226295e-12
-0.9922857 -4.0249451e-12
-0.9912857 -4.2973424e-12
-0.9902857 -4.5377879e-12
-0.9892857 -4.744529e-12
-0.9882857 -4.916104e-12
-0.9872857 -5.0513477000000006e-12
-0.9862857 -5.1493962e-12
-0.9852857 -5.2096856e-12
-0.9842857 -5.2319504e-12
-0.9832857 -5.2162149e-12
-0.9822857 -5.1627861e-12
-0.9812857 -5.0722413e-12
-0.9802857 -4.9454144e-12
-0.9792857 -4.78338e-12
-0.9782857 -4.5874369e-12
-0.9772857 -4.359088e-12
-0.9762857 -4.1000206000000005e-12
-0.9752857 -3.8120874e-12
-0.9742857 -3.4972838e-12
-0.9732857 -3.1577310000000003e-12
-0.9722857 -2.7956517e-12
-0.9712857 -2.4133534e-12
-0.9702857 -2.0132103e-12
-0.9692857 -1.5976452999999999e-12
-0.9682857 -1.1691154000000001e-12
-0.9672857 -7.3009878e-13
-0.9662857 -2.8308068e-13
-0.9652857 1.6945443e-13
-0.9642857 6.2503184e-13
-0.9632857 1.0811924e-12
-0.9622857 1.5354971e-12
-0.9612857 1.9855296e-12
-0.9602857 2.4288968e-12
-0.9592857 2.8632295e-12
-0.9582857 3.2861802e-12
-0.9572857 3.6954215e-12
-0.9562857 4.0886436e-12
-0.9552857 4.4635502e-12
-0.9542857 4.8178584e-12
-0.9532857 5.1492946e-12
-0.9522857 5.4555949e-12
-0.9512857 5.734504500000001e-12
-0.9502857 5.9837809e-12
-0.9492857 6.201198e-12
-0.9482857 6.3845488000000004e-12
-0.9472857 6.531660100000001e-12
-0.9462857 6.6403995e-12
-0.9452857 6.70869e-12
-0.9442857 6.734529900000001e-12
-0.9432857 6.7160104e-12
-0.9422857 6.6513384e-12
-0.9412857 6.538862599999999e-12
-0.9402857 6.3771044000000005e-12
-0.9392857 6.164782399999999e-12
-0.9382857 5.900851e-12
-0.9372857 5.5845292e-12
-0.9362857 5.2153377e-12
-0.9352857 4.7931330999999996e-12
-0.9342857 4.3181425e-12
-0.9332857 3.7909983e-12
-0.9322857 3.2127709e-12
-0.9312857 2.5849962e-12
-0.9302857 1.9097066e-12
-0.9292857 1.1894508999999999e-12
-0.9282857 4.2731528999999997e-13
-0.9272857 -3.730638e-13
-0.9262857 -1.2074911e-12
-0.9252857 -2.0712122e-12
-0.9242857 -2.9589178e-12
-0.9232857 -3.8647579e-12
-0.9222857 -4.7823626000000005e-12
-0.9212857 -5.7048706e-12
-0.9202857 -6.624966600000001e-12
-0.9192857 -7.53493e-12
-0.9182857 -8.4266842e-12
-0.9172857 -9.2918654e-12
-0.9162857 -1.0121887e-11
-0.9152857 -1.090802e-11
-0.9142857 -1.1641481000000002e-11
-0.9132857 -1.2313516000000001e-11
-0.9122857 -1.29155e-11
-0.9112857 -1.3439041000000001e-11
-0.9102857 -1.3876075e-11
-0.9092857 -1.4218977e-11
-0.9082857 -1.4460663e-11
-0.9072857 -1.4594703e-11
-0.9062857 -1.4615411e-11
-0.9052857 -1.4517958e-11
-0.9042857 -1.4298452999999999e-11
-0.9032857 -1.3954044e-11
-0.9022857 -1.3482985000000001e-11
-0.9012857 -1.2884718e-11
-0.9002857 -1.215992e-11
-0.8992857 -1.1310562e-11
-0.8982857 -1.0339937e-11
-0.8972857 -9.2526789e-12
-0.8962857 -8.054771e-12
-0.8952857 -6.7535312e-12
-0.8942857 -5.3575918e-12
-0.8932857 -3.8768464e-12
-0.8922857 -2.3223971e-12
-0.8912857 -7.064735499999999e-13
-0.8902857 9.5765926e-13
-0.8892857 2.6558095000000003e-12
-0.8882857 4.3729824e-12
-0.8872857 6.0935184e-12
-0.8862857 7.8012419e-12
-0.8852857 9.4796241e-12
-0.8842857 1.1111954000000001e-11
-0.8832857 1.2681516e-11
-0.8822857 1.4171772000000001e-11
-0.8812857 1.5566555e-11
-0.8802857 1.685025e-11
-0.8792857 1.8007992e-11
-0.8782857 1.9025844e-11
-0.8772857 1.9890978e-11
-0.8762857 2.0591843e-11
-0.8752857 2.1118334e-11
-0.8742857 2.146193e-11
-0.8732857 2.1615832e-11
-0.8722857 2.1575081000000002e-11
-0.8712857 2.1336653e-11
-0.8702857 2.0899532e-11
-0.8692857 2.0264771e-11
-0.8682857 1.9435523e-11
-0.8672857 1.8417048e-11
-0.8662857 1.7216694e-11
-0.8652857 1.584386e-11
-0.8642857 1.4309922e-11
-0.8632857 1.2628153000000001e-11
-0.8622857 1.0813595e-11
-0.8612857 8.8829314e-12
-0.8602857 6.854322699999999e-12
-0.8592857 4.7472263000000004e-12
-0.8582857 2.5821976000000003e-12
-0.8572857 3.806774e-13
-0.8562857 -1.8352375e-12
-0.8552857 -4.0430336e-12
-0.8542857 -6.2200272e-12
-0.8532857 -8.3436215e-12
-0.8522857 -1.0391554e-11
-0.8512857 -1.2342159e-11
-0.8502857 -1.4174615e-11
-0.8492857 -1.5869187000000002e-11
-0.8482857 -1.7407457e-11
-0.8472857 -1.8772551000000003e-11
-0.8462857 -1.9949334e-11
-0.8452857 -2.0924602e-11
-0.8442857 -2.1687235e-11
-0.8432857 -2.2228349999999998e-11
-0.8422857 -2.2541395e-11
-0.8412857 -2.2622258e-11
-0.8402857 -2.2469304e-11
-0.8392857 -2.2083419e-11
-0.8382857 -2.1467993e-11
-0.8372857 -2.0628903e-11
-0.8362857 -1.9574441e-11
-0.8352857 -1.8315221e-11
-0.8342857 -1.6864065e-11
-0.8332857 -1.5235857e-11
-0.8322857 -1.3447358e-11
-0.8312857 -1.151703e-11
-0.8302857 -9.4648044e-12
-0.8292857 -7.3118574e-12
-0.8282857 -5.080361e-12
-0.8272857 -2.7932168e-12
-0.8262857 -4.7379584e-13
-0.8252857 1.8543391000000002e-12
-0.8242857 4.167705e-12
-0.8232857 6.443172299999999e-12
-0.8222857 8.658228499999999e-12
-0.8212857 1.0791236e-11
-0.8202857 1.2821677e-11
-0.8192857 1.4730375e-11
-0.8182857 1.6499711e-11
-0.8172857 1.8113806e-11
-0.8162857 1.9558683e-11
-0.8152857 2.0822408e-11
-0.8142857 2.1895195000000002e-11
-0.8132857 2.2769487e-11
-0.8122857 2.3440014999999998e-11
-0.8112857 2.3903793e-11
-0.8102857 2.4160142000000002e-11
-0.8092857 2.4210622e-11
-0.8082857 2.4058975e-11
-0.8072857 2.3711023999999998e-11
-0.8062857 2.3174550000000002e-11
-0.8052857 2.2459149e-11
-0.8042857 2.1576058e-11
-0.8032857 2.0537967e-11
-0.8022857 1.9358820000000002e-11
-0.8012857 1.8053594000000002e-11
-0.8002857 1.6638074e-11
-0.7992857 1.5128624e-11
-0.7982857 1.3541949e-11
-0.7972857 1.1894866e-11
-0.7962857 1.0204072e-11
-0.7952857 8.4859311e-12
-0.7942857 6.7562600000000005e-12
-0.7932857 5.030137e-12
-0.7922857 3.3217278e-12
-0.7912857 1.6441269e-12
-0.7902857 9.2251219e-15
-0.7892857 -1.5724009999999998e-12
-0.7882857 -3.0915709999999997e-12
-0.7872857 -4.5405608e-12
-0.7862857 -5.9131315999999996e-12
-0.7852857 -7.2045363e-12
-0.7842857 -8.4114952e-12
-0.7832857 -9.5321449e-12
-0.7822857 -1.056597e-11
-0.7812857 -1.1513704e-11
-0.7802857 -1.2377209e-11
-0.7792857 -1.3159348e-11
-0.7782857 -1.3863829e-11
-0.7772857 -1.4495038000000002e-11
-0.7762857 -1.5057872999999998e-11
-0.7752857 -1.555756e-11
-0.7742857 -1.5999474e-11
-0.7732857 -1.6388956e-11
-0.7722857 -1.6731141e-11
-0.7712857 -1.7030787e-11
-0.7702857 -1.7292121000000002e-11
-0.7692857 -1.75187e-11
-0.7682857 -1.7713287e-11
-0.7672857 -1.787775e-11
-0.7662857 -1.8012974000000002e-11
-0.7652857 -1.8118821e-11
-0.7642857 -1.8194086999999998e-11
-0.7632857 -1.8236511e-11
-0.7622857 -1.8242794999999998e-11
-0.7612857 -1.820866e-11
-0.7602857 -1.812893e-11
-0.7592857 -1.7997629e-11
-0.7582857 -1.7808123999999997e-11
-0.7572857 -1.7553275e-11
-0.7562857 -1.7225609e-11
-0.7552857 -1.681751e-11
-0.7542857 -1.6321428000000002e-11
-0.7532857 -1.5730096e-11
-0.7522857 -1.5036746e-11
-0.7512857 -1.4235341e-11
-0.7502857 -1.3320797e-11
-0.7492857 -1.2289188e-11
-0.7482857 -1.1137968e-11
-0.7472857 -9.866149600000001e-12
-0.7462857 -8.4744826e-12
-0.7452857 -6.9655964e-12
-0.7442857 -5.3441264e-12
-0.7432857 -3.6168019000000004e-12
-0.7422857 -1.7925052e-12
-0.7412857 1.1770332999999999e-13
-0.7402857 2.1006034e-12
-0.7392857 4.1408649e-12
-0.7382857 6.2211412e-12
-0.7372857 8.3222017e-12
-0.7362857 1.0423099999999999e-11
-0.7352857 1.2501386000000001e-11
-0.7342857 1.4533346999999999e-11
-0.7332857 1.6494278999999998e-11
-0.7322857 1.8358805e-11
-0.7312857 2.0101202e-11
-0.7302857 2.1695746e-11
-0.7292857 2.3117104e-11
-0.7282857 2.4340697e-11
-0.7272857 2.5343101000000003e-11
-0.7262857 2.6102433e-11
-0.7252857 2.6598737000000002e-11
-0.7242857 2.681435e-11
-0.7232857 2.6734265e-11
-0.7222857 2.6346462e-11
-0.7212857 2.5642192e-11
-0.7202857 2.4616265999999998e-11
-0.7192857 2.3267260999999996e-11
-0.7182857 2.1597704e-11
-0.7172857 1.9614217000000002e-11
-0.7162857 1.7327570000000003e-11
-0.7152857 1.4752719e-11
-0.7142857 1.1908758999999998e-11
-0.7132857 8.8188429e-12
-0.7122857 5.5100083e-12
-0.7112857 2.0129765e-12
-0.7102857 -1.6381238e-12
-0.7092857 -5.4060872e-12
-0.7082857 -9.2510072e-12
-0.7072857 -1.3130706e-11
-0.7062857 -1.700121e-11
-0.7052857 -2.0817254e-11
-0.7042857 -2.4532830999999998e-11
-0.7032857 -2.8101755999999998e-11
-0.7022857 -3.1478249e-11
-0.7012857 -3.4617545e-11
-0.7002857 -3.747647e-11
-0.6992857 -4.0014048e-11
-0.6982857 -4.2192085e-11
-0.6972857 -4.3975698e-11
-0.6962857 -4.5333867e-11
-0.6952857 -4.6239895000000004e-11
-0.6942857 -4.6671862e-11
-0.6932857 -4.6613006e-11
-0.6922857 -4.605204e-11
-0.6912857 -4.498341e-11
-0.6902857 -4.3407492e-11
-0.6892857 -4.1330698e-11
-0.6882857 -3.8765502e-11
-0.6872857 -3.5730427e-11
-0.6862857 -3.2249881e-11
-0.6852857 -2.8353977e-11
-0.6842857 -2.4078241e-11
-0.6832857 -1.9463263e-11
-0.6822857 -1.4554250000000002e-11
-0.6812857 -9.4005411e-12
-0.6802857 -4.0550361e-12
-0.6792857 1.4264138e-12
-0.6782857 6.985674500000001e-12
-0.6772857 1.2563029e-11
-0.6762857 1.8097909e-11
-0.6752857 2.3529659e-11
-0.6742857 2.8798285e-11
-0.6732857 3.3845236e-11
-0.6722857 3.861414e-11
-0.6712857 4.3051559000000004e-11
-0.6702857 4.7107668e-11
-0.6692857 5.0736948000000006e-11
-0.6682857 5.3898764e-11
-0.6672857 5.6557943000000005e-11
-0.6662857 5.8685251e-11
-0.6652857 6.0257794e-11
-0.6642857 6.1259363e-11
-0.6632857 6.1680679e-11
-0.6622857 6.1519518e-11
-0.6612857 6.0780797e-11
-0.6602857 5.9476529e-11
-0.6592857 5.7625692e-11
-0.6582857 5.5254e-11
-0.6572857 5.2393587999999996e-11
-0.6562857 4.9082597e-11
-0.6552857 4.536471e-11
-0.6542857 4.1288549e-11
-0.6532857 3.6907069e-11
-0.6522857 3.2276845e-11
-0.6512857 2.7457327999999997e-11
-0.6502857 2.2510055e-11
-0.6492857 1.7497818e-11
-0.6482857 1.2483832e-11
-0.6472857 7.5308771e-12
-0.6462857 2.7004642e-12
-0.6452857 -1.9480109e-12
-0.6442857 -6.358059e-12
-0.6432857 -1.0476864e-11
-0.6422857 -1.4256002e-11
-0.6412857 -1.7652087e-11
-0.6402857 -2.062736e-11
-0.6392857 -2.3150191e-11
-0.6382857 -2.5195506e-11
-0.6372857 -2.6745107e-11
-0.6362857 -2.7787907e-11
-0.6352857 -2.8320052e-11
-0.6342857 -2.834497e-11
-0.6332857 -2.7873263e-11
-0.6322857 -2.6922560999999998e-11
-0.6312857 -2.5517218999999997e-11
-0.6302857 -2.3687944999999997e-11
-0.6292857 -2.1471342e-11
-0.6282857 -1.8909351e-11
-0.6272857 -1.6048615e-11
-0.6262857 -1.2939792e-11
-0.6252857 -9.636786000000001e-12
-0.6242857 -6.195958599999999e-12
-0.6232857 -2.6752795e-12
-0.6222857 8.665326599999999e-13
-0.6212857 4.3708828e-12
-0.6202857 7.780170400000001e-12
-0.6192857 1.1038647e-11
-0.6182857 1.4093239e-11
-0.6172857 1.6894346e-11
-0.6162857 1.9396571e-11
-0.6152857 2.1559391000000002e-11
-0.6142857 2.3347768e-11
-0.6132857 2.4732662999999997e-11
-0.6122857 2.5691460999999997e-11
-0.6112857 2.6208311e-11
-0.6102857 2.6274354999999997e-11
-0.6092857 2.5887845e-11
-0.6082857 2.5054169e-11
-0.6072857 2.3785759e-11
-0.6062857 2.2101887e-11
-0.6052857 2.0028369e-11
-0.6042857 1.7597156e-11
-0.6032857 1.4845832999999998e-11
-0.6022857 1.1817046e-11
-0.6012857 8.5578226e-12
-0.6002857 5.1188488e-12
-0.5992857 1.5536732e-12
-0.5982857 -2.0821293e-12
-0.5972857 -5.7318299e-12
-0.5962857 -9.3384393e-12
-0.5952857 -1.2845604e-11
-0.5942857 -1.6198504000000002e-11
-0.5932857 -1.9344713e-11
-0.5922857 -2.2235057e-11
-0.5912857 -2.4824392e-11
-0.5902857 -2.7072339e-11
-0.5892857 -2.8943945000000002e-11
-0.5882857 -3.041028e-11
-0.5872857 -3.1448908e-11
-0.5862857 -3.2044280999999996e-11
-0.5852857 -3.2188054e-11
-0.5842857 -3.1879224999999996e-11
-0.5832857 -3.1124230000000004e-11
-0.5822857 -2.9936874e-11
-0.5812857 -2.8338174000000002e-11
-0.5802857 -2.6356074e-11
-0.5792857 -2.4025072e-11
-0.5782857 -2.1385706e-11
-0.5772857 -1.8483979e-11
-0.5762857 -1.5370671999999998e-11
-0.5752857 -1.2100591e-11
-0.5742857 -8.7317326e-12
-0.5732857 -5.3244056999999995e-12
-0.5722857 -1.9403011e-12
-0.5712857 1.358465e-12
-0.5702857 4.5103203e-12
-0.5692857 7.45521e-12
-0.5682857 1.0135556e-11
-0.5672857 1.2497181999999999e-11
-0.5662857 1.4490201e-11
-0.5652857 1.6069844e-11
-0.5642857 1.7197219e-11
-0.5632857 1.7839978e-11
-0.5622857 1.797291e-11
-0.5612857 1.7578414e-11
-0.5602857 1.6646873e-11
-0.5592857 1.5176901999999998e-11
-0.5582857 1.3175479999999998e-11
-0.5572857 1.065795e-11
-0.5562857 7.6479059e-12
-0.5552857 4.1769404e-12
-0.5542857 2.8427580000000003e-13
-0.5532857 -3.9837217e-12
-0.5522857 -8.5741405e-12
-0.5512857 -1.3428227e-11
-0.5502857 -1.8482183e-11
-0.5492857 -2.3668046999999998e-11
-0.5482857 -2.8914637e-11
-0.5472857 -3.4148566e-11
-0.5462857 -3.9295284e-11
-0.5452857 -4.4280167e-11
-0.5442857 -4.902959e-11
-0.5432857 -5.3472011e-11
-0.5422857 -5.7539054e-11
-0.5412857 -6.1166507e-11
-0.5402857 -6.4295319e-11
-0.5392857 -6.6872495e-11
-0.5382857 -6.8851912e-11
-0.5372857 -7.0195076e-11
-0.5362857 -7.0871732e-11
-0.5352857 -7.086039699999999e-11
-0.5342857 -7.014871e-11
-0.5332857 -6.8733745e-11
-0.5322857 -6.6622093e-11
-0.5312857 -6.382986e-11
-0.5302857 -6.0382547e-11
-0.5292857 -5.6314713e-11
-0.5282857 -5.1669606000000006e-11
-0.5272857 -4.649858e-11
-0.5262857 -4.0860444e-11
-0.5252857 -3.482066e-11
-0.5242857 -2.84505e-11
-0.5232857 -2.1826047e-11
-0.5222857 -1.5027148e-11
-0.5212857 -8.1363274e-12
-0.5202857 -1.2376243999999998e-12
-0.5192857 5.5845821e-12
-0.5182857 1.2246759e-11
-0.5172857 1.8667404e-11
-0.5162857 2.47682e-11
-0.5152857 3.0475145e-11
-0.5142857 3.5719591000000003e-11
-0.5132857 4.0439258e-11
-0.5122857 4.4579111e-11
-0.5112857 4.8092178e-11
-0.5102857 5.0940231000000005e-11
-0.5092857 5.3094334e-11
-0.5082857 5.4535309999999994e-11
-0.5072857 5.5254e-11
-0.5062857 5.525142e-11
-0.5052857 5.4538785e-11
-0.5042857 5.3137329e-11
-0.5032857 5.1078044e-11
-0.5022857 4.8401241e-11
-0.5012857 4.5155974000000005e-11
-0.5002857 4.1399363e-11
-0.4992857 3.7195759e-11
-0.4982857 3.2615843e-11
-0.4972857 2.7735605e-11
-0.4962857 2.2635245e-11
-0.4952857 1.7398039e-11
-0.4942857 1.2109104e-11
-0.4932857 6.854192e-12
-0.4922857 1.7184288e-12
-0.4912857 -3.2149122e-12
-0.4902857 -7.8656293e-12
-0.4892857 -1.2157763000000001e-11
-0.4882857 -1.6020708e-11
-0.4872857 -1.9390247e-11
-0.4862857 -2.2209499e-11
-0.4852857 -2.4429758e-11
-0.4842857 -2.6011222000000003e-11
-0.4832857 -2.6923572e-11
-0.4822857 -2.7146452e-11
-0.4812857 -2.6669774e-11
-0.4802857 -2.549387e-11
-0.4792857 -2.3629539e-11
-0.4782857 -2.1097878e-11
-0.4772857 -1.7930010000000002e-11
-0.4762857 -1.416665e-11
-0.4752857 -9.8575329e-12
-0.4742857 -5.0607019999999996e-12
-0.4732857 1.5831027999999998e-13
-0.4722857 5.7274220000000006e-12
-0.4712857 1.1569035e-11
-0.4702857 1.7601144e-11
-0.4692857 2.3738523000000004e-11
-0.4682857 2.9893948e-11
-0.4672857 3.5979455e-11
-0.4662857 4.1907612e-11
-0.4652857 4.7592784e-11
-0.4642857 5.2952363999999997e-11
-0.4632857 5.7907980999999995e-11
-0.4622857 6.2386625e-11
-0.4612857 6.6321715e-11
-0.4602857 6.965405900000001e-11
-0.4592857 7.2332732e-11
-0.4582857 7.4315787e-11
-0.4572857 7.5570903e-11
-0.4562857 7.607584300000001e-11
-0.4552857 7.5818773e-11
-0.4542857 7.4798479e-11
-0.4532857 7.3024367e-11
-0.4522857 7.051632e-11
-0.4512857 6.730446800000001e-11
-0.4502857 6.3428727e-11
-0.4492857 5.8938271e-11
-0.4482857 5.3890800000000004e-11
-0.4472857 4.8351741e-11
-0.4462857 4.2393335e-11
-0.4452857 3.6093584e-11
-0.4442857 2.9535161e-11
-0.4432857 2.2804249e-11
-0.4422857 1.5989309e-11
-0.4412857 9.1798314e-12
-0.4402857 2.4650819999999998e-12
-0.4392857 -4.0671564e-12
-0.4382857 -1.0331819000000001e-11
-0.4372857 -1.624774e-11
-0.4362857 -2.173879e-11
-0.4352857 -2.6734928999999996e-11
-0.4342857 -3.1173165e-11
-0.4332857 -3.499842e-11
-0.4322857 -3.8164277e-11
-0.4312857 -4.0633583e-11
-0.4302857 -4.2378952999999997e-11
-0.4292857 -4.3383084e-11
-0.4282857 -4.3638977999999996e-11
-0.4272857 -4.3149945e-11
-0.4262857 -4.1929559e-11
-0.4252857 -4.0001357e-11
-0.4242857 -3.7398462e-11
-0.4232857 -3.4163078e-11
-0.4222857 -3.03458e-11
-0.4212857 -2.6004870999999998e-11
-0.4202857 -2.1205286e-11
-0.4192857 -1.6017830999999998e-11
-0.4182857 -1.0518036999999999e-11
-0.4172857 -4.7850687e-12
-0.4162857 1.0994299e-12
-0.4152857 7.052512900000001e-12
-0.4142857 1.2991127000000001e-11
-0.4132857 1.8833294e-11
-0.4122857 2.4499267e-11
-0.4112857 2.991265e-11
-0.4102857 3.5001461e-11
-0.4092857 3.9699112e-11
-0.4082857 4.3945303e-11
-0.4072857 4.768683299999999e-11
-0.4062857 5.0878273999999995e-11
-0.4052857 5.3482543999999994e-11
-0.4042857 5.5471345000000004e-11
-0.4032857 5.6825448e-11
-0.4022857 5.7534885e-11
-0.4012857 5.7598945000000005e-11
-0.4002857 5.702608e-11
-0.3992857 5.5833653e-11
-0.3982857 5.4047542999999994e-11
-0.3972857 5.1701670999999995e-11
-0.3962857 4.8837334e-11
-0.3952857 4.550250200000001e-11
-0.3942857 4.1750993999999997e-11
-0.3932857 3.7641583e-11
-0.3922857 3.3236998e-11
-0.3912857 2.8602942000000002e-11
-0.3902857 2.3807003e-11
-0.3892857 1.8917593e-11
-0.3882857 1.400287e-11
-0.3872857 9.1296748e-12
-0.3862857 4.3625025999999995e-12
-0.3852857 -2.3749061e-13
-0.3842857 -4.6134066e-12
-0.3832857 -8.7134557e-12
-0.3822857 -1.2491715000000002e-11
-0.3812857 -1.5908791e-11
-0.3802857 -1.8932374e-11
-0.3792857 -2.1537666999999998e-11
-0.3782857 -2.3707704e-11
-0.3772857 -2.5433528999999998e-11
-0.3762857 -2.6714256000000002e-11
-0.3752857 -2.7556988e-11
-0.3742857 -2.7976612000000002e-11
-0.3732857 -2.799548e-11
-0.3722857 -2.7642954000000003e-11
-0.3712857 -2.6954849e-11
-0.3702857 -2.5972781e-11
-0.3692857 -2.4743407000000002e-11
-0.3682857 -2.3317599999999997e-11
-0.3672857 -2.1749551e-11
-0.3662857 -2.0095838e-11
-0.3652857 -1.841442e-11
-0.3642857 -1.6763655000000002e-11
-0.3632857 -1.5201282e-11
-0.3622857 -1.3783434e-11
-0.3612857 -1.2563668e-11
-0.3602857 -1.1592043e-11
-0.3592857 -1.0914246e-11
-0.3582857 -1.057081e-11
-0.3572857 -1.0596392e-11
-0.3562857 -1.1019159e-11
-0.3552857 -1.1860283999999999e-11
-0.3542857 -1.3133539000000002e-11
-0.3532857 -1.4845020999999997e-11
-0.3522857 -1.6993002000000002e-11
-0.3512857 -1.9567898e-11
-0.3502857 -2.255237e-11
-0.3492857 -2.5921555e-11
-0.3482857 -2.9643413e-11
-0.3472857 -3.3679197999999996e-11
-0.3462857 -3.7984028e-11
-0.3452857 -4.2507588e-11
-0.3442857 -4.7194876e-11
-0.3432857 -5.1987070999999995e-11
-0.3422857 -5.6822467e-11
-0.3412857 -6.1637414e-11
-0.3402857 -6.6367354e-11
-0.3392857 -7.0947865e-11
-0.3382857 -7.5315654e-11
-0.3372857 -7.940965600000001e-11
-0.3362857 -8.3171995e-11
-0.3352857 -8.654896499999999e-11
-0.3342857 -8.9491939e-11
-0.3332857 -9.1958212e-11
-0.3322857 -9.3911771e-11
-0.3312857 -9.532393299999999e-11
-0.3302857 -9.617391500000001e-11
-0.3292857 -9.644927e-11
-0.3282857 -9.614624599999999e-11
-0.3272857 -9.5269929e-11
-0.3262857 -9.383433699999999e-11
-0.3252857 -9.1862303e-11
-0.3242857 -8.9385362e-11
-0.3232857 -8.6443315e-11
-0.3222857 -8.3083827e-11
-0.3212857 -7.936184300000001e-11
-0.3202857 -7.533887800000001e-11
-0.3192857 -7.1082235e-11
-0.3182857 -6.666410000000001e-11
-0.3172857 -6.216059e-11
-0.3162857 -5.76507e-11
-0.3152857 -5.3215238999999996e-11
-0.3142857 -4.8935676e-11
-0.3132857 -4.4893016999999996e-11
-0.3122857 -4.1166647e-11
-0.3112857 -3.7833180999999995e-11
-0.3102857 -3.4965371e-11
-0.3092857 -3.2631027e-11
-0.3082857 -3.0891991e-11
-0.3072857 -2.9803223999999997e-11
-0.3062857 -2.9411941e-11
-0.3052857 -2.9756847e-11
-0.3042857 -3.0867499e-11
-0.3032857 -3.276376e-11
-0.3022857 -3.5455409e-11
-0.3012857 -3.8941855999999996e-11
-0.3002857 -4.3211994e-11
-0.2992857 -4.8244198999999994e-11
-0.2982857 -5.4006451999999997e-11
-0.2972857 -6.045662e-11
-0.2962857 -6.7542825e-11
-0.2952857 -7.5203976e-11
-0.2942857 -8.3370404e-11
-0.2932857 -9.196462e-11
-0.2922857 -1.0090213e-10
-0.2912857 -1.1009243e-10
-0.2902857 -1.1943992e-10
-0.2892857 -1.2884509e-10
-0.2882857 -1.3820555e-10
-0.2872857 -1.4741719999999998e-10
-0.2862857 -1.5637544e-10
-0.2852857 -1.6497631e-10
-0.2842857 -1.7311764e-10
-0.2832857 -1.807002e-10
-0.2822857 -1.8762882e-10
-0.2812857 -1.938133e-10
-0.2802857 -1.9916963e-10
-0.2792857 -2.0362051999999998e-10
-0.2782857 -2.0709654e-10
-0.2772857 -2.0953658000000002e-10
-0.2762857 -2.108886e-10
-0.2752857 -2.1111000999999998e-10
-0.2742857 -2.1016808e-10
-0.2732857 -2.0804012000000003e-10
-0.2722857 -2.0471365e-10
-0.2712857 -2.0018648e-10
-0.2702857 -1.9446636e-10
-0.2692857 -1.8757099e-10
-0.2682857 -1.7952749e-10
-0.2672857 -1.7037206e-10
-0.2662857 -1.6014945000000002e-10
-0.2652857 -1.4891221e-10
-0.2642857 -1.3672007e-10
-0.2632857 -1.2363914e-10
-0.2622857 -1.0974111000000001e-10
-0.2612857 -9.5102279e-11
-0.2602857 -7.9802766e-11
-0.2592857 -6.3925498e-11
-0.2582857 -4.7555314000000004e-11
-0.2572857 -3.0778033e-11
-0.2562857 -1.3679536000000002e-11
-0.2552857 3.6551267e-12
-0.2542857 2.1142566e-11
-0.2532857 3.8701857e-11
-0.2522857 5.6255288e-11
-0.2512857 7.372904399999999e-11
-0.2502857 9.1053792e-11
-0.2492857 1.0816526e-10
-0.2482857 1.2500461999999999e-10
-0.2472857 1.4151895e-10
-0.2462857 1.5766142999999999e-10
-0.2452857 1.733916e-10
-0.2442857 1.8867546e-10
-0.2432857 2.0348556e-10
-0.2422857 2.1780082000000002e-10
-0.2412857 2.3160657e-10
-0.2402857 2.448943e-10
-0.2392857 2.5766134e-10
-0.2382857 2.6991063e-10
-0.2372857 2.8165038e-10
-0.2362857 2.9289353e-10
-0.2352857 3.0365747e-10
-0.2342857 3.1396344e-10
-0.2332857 3.2383608e-10
-0.2322857 3.3330287e-10
-0.2312857 3.4239378e-10
-0.2302857 3.5114045e-10
-0.2292857 3.5957598e-10
-0.2282857 3.6773419e-10
-0.2272857 3.7564929e-10
-0.2262857 3.8335528e-10
-0.2252857 3.9088572000000004e-10
-0.2242857 3.9827303999999996e-10
-0.2232857 4.0554838e-10
-0.2222857 4.1274124e-10
-0.2212857 4.1987893e-10
-0.2202857 4.2698666e-10
-0.2192857 4.3408697e-10
-0.2182857 4.4119972000000003e-10
-0.2172857 4.4834193e-10
-0.2162857 4.5552740999999997e-10
-0.2152857 4.6276692999999997e-10
-0.2142857 4.7006813e-10
-0.2132857 4.7743511e-10
-0.2122857 4.8486879e-10
-0.2112857 4.9236665e-10
-0.2102857 4.9992293e-10
-0.2092857 5.0752839e-10
-0.2082857 5.1517046e-10
-0.2072857 5.2283338e-10
-0.2062857 5.3049795e-10
-0.2052857 5.3814188e-10
-0.2042857 5.4573958e-10
-0.2032857 5.532622999999999e-10
-0.2022857 5.6067828e-10
-0.2012857 5.6795267e-10
-0.2002857 5.7504761e-10
-0.1992857 5.8192236e-10
-0.1982857 5.8853317e-10
-0.1972857 5.9483369e-10
-0.1962857 6.0077481e-10
-0.1952857 6.0630489e-10
-0.1942857 6.113697199999999e-10
-0.1932857 6.1591288e-10
-0.1922857 6.1987572e-10
-0.1912857 6.2319767e-10
-0.1902857 6.2581646e-10
-0.1892857 6.276681400000001e-10
-0.1882857 6.2868777e-10
-0.1872857 6.288092900000001e-10
-0.1862857 6.279661700000001e-10
-0.1852857 6.2609158e-10
-0.1842857 6.23119e-10
-0.1832857 6.1898238e-10
-0.1822857 6.1361684e-10
-0.1812857 6.069591000000001e-10
-0.1802857 5.989478e-10
-0.1792857 5.8952439e-10
-0.1782857 5.786332400000001e-10
-0.1772857 5.6622259e-10
-0.1762857 5.522447099999999e-10
-0.1752857 5.366567e-10
-0.1742857 5.1942092e-10
-0.1732857 5.0050554e-10
-0.1722857 4.7988501e-10
-0.1712857 4.5754025999999997e-10
-0.1702857 4.3345942999999996e-10
-0.1692857 4.0763812000000005e-10
-0.1682857 3.8007947e-10
-0.1672857 3.5079463000000003e-10
-0.1662857 3.1980276e-10
-0.1652857 2.8713107999999997e-10
-0.1642857 2.5281502e-10
-0.1632857 2.1689784999999998e-10
-0.1622857 1.794308e-10
-0.1612857 1.4047256e-10
-0.1602857 1.0008905999999999e-10
-0.1592857 5.8352975e-11
-0.1582857 1.5343174e-11
-0.1572857 -2.8855819e-11
-0.1562857 -7.4154517e-11
-0.1552857 -1.2045925e-10
-0.1542857 -1.6767290000000002e-10
-0.1532857 -2.1569576e-10
-0.1522857 -2.6442644e-10
-0.1512857 -3.1376272999999997e-10
-0.1502857 -3.6360262e-10
-0.1492857 -4.1384495999999996e-10
-0.1482857 -4.6439077e-10
-0.1472857 -5.1514366e-10
-0.1462857 -5.6601104e-10
-0.1452857 -6.1690462e-10
-0.1442857 -6.6774143e-10
-0.1432857 -7.1844418e-10
-0.1422857 -7.6894203e-10
-0.1412857 -8.191708600000001e-10
-0.1402857 -8.690735599999999e-10
-0.1392857 -9.1860053e-10
-0.1382857 -9.6770959e-10
-0.1372857 -1.0163659e-09
-0.1362857 -1.0645417999999999e-09
-0.1352857 -1.1122165e-09
-0.1342857 -1.1593757e-09
-0.1332857 -1.2060111e-09
-0.1322857 -1.2521194e-09
-0.1312857 -1.2977019e-09
-0.1302857 -1.3427631e-09
-0.1292857 -1.3873100999999999e-09
-0.1282857 -1.4313511e-09
-0.1272857 -1.4748944999999998e-09
-0.1262857 -1.5179477000000002e-09
-0.1252857 -1.5605153999999999e-09
-0.1242857 -1.6025986000000002e-09
-0.1232857 -1.6441936e-09
-0.1222857 -1.6852898e-09
-0.1212857 -1.7258696e-09
-0.1202857 -1.7659067000000001e-09
-0.1192857 -1.8053642000000002e-09
-0.1182857 -1.8441949000000001e-09
-0.1172857 -1.8823399e-09
-0.1162857 -1.9197276e-09
-0.1152857 -1.9562731999999997e-09
-0.1142857 -1.991878e-09
-0.1132857 -2.0264304e-09
-0.1122857 -2.0598041e-09
-0.1112857 -2.091859e-09
-0.1102857 -2.1224413e-09
-0.1092857 -2.1513846e-09
-0.1082857 -2.1785099999999997e-09
-0.1072857 -2.2036267e-09
-0.1062857 -2.2265335e-09
-0.1052857 -2.2470208000000002e-09
-0.1042857 -2.2648704e-09
-0.1032857 -2.2798578999999998e-09
-0.1022857 -2.291755e-09
-0.1012857 -2.3003303999999998e-09
-0.1002857 -2.3053517000000002e-09
-9.9285714E-02 -2.3065883e-09
-9.8285712E-02 -2.3038124999999997e-09
-9.7285718E-02 -2.2968016000000003e-09
-9.6285716E-02 -2.285341e-09
-9.5285714E-02 -2.2692249e-09
-9.4285712E-02 -2.2482584e-09
-9.3285717E-02 -2.2222604e-09
-9.2285715E-02 -2.1910642e-09
-9.1285713E-02 -2.1545196e-09
-9.0285711E-02 -2.1124946e-09
-8.9285716E-02 -2.0648762e-09
-8.8285714E-02 -2.0115715e-09
-8.7285712E-02 -1.9525085e-09
-8.6285718E-02 -1.8876373e-09
-8.5285716E-02 -1.8169298e-09
-8.4285714E-02 -1.7403802e-09
-8.3285712E-02 -1.6580043000000002e-09
-8.2285717E-02 -1.5698399000000002e-09
-8.1285715E-02 -1.4759458e-09
-8.0285713E-02 -1.3764002e-09
-7.9285711E-02 -1.2713011e-09
-7.8285716E-02 -1.1607636e-09
-7.7285714E-02 -1.0449188e-09
-7.6285712E-02 -9.2391225e-10
-7.5285718E-02 -7.9790211e-10
-7.4285716E-02 -6.6705664e-10
-7.3285714E-02 -5.3155262e-10
-7.2285712E-02 -3.9157263e-10
-7.1285717E-02 -2.4730331e-10
-7.0285715E-02 -9.893283e-11
-6.9285713E-02 5.335128500000001e-11
-6.8285711E-02 2.0936436e-10
-6.7285717E-02 3.6892659e-10
-6.6285715E-02 5.3186487e-10
-6.5285712E-02 6.98015e-10
-6.4285718E-02 8.672227899999999e-10
-6.3285716E-02 1.0393457e-09
-6.2285714E-02 1.2142540999999999e-09
-6.1285716E-02 1.391832e-09
-6.0285714E-02 1.5719775999999998e-09
-5.9285715E-02 1.7546041e-09
-5.8285713E-02 1.9396388999999998e-09
-5.7285715E-02 2.1270243e-09
-5.6285713E-02 2.3167163e-09
-5.5285715E-02 2.5086839e-09
-5.4285713E-02 2.7029073e-09
-5.3285714E-02 2.8993779999999997e-09
-5.2285716E-02 3.098095e-09
-5.1285714E-02 3.2990644999999998e-09
-5.0285716E-02 3.5022967e-09
-4.9285714E-02 3.7078031999999997e-09
-4.8285715E-02 3.9155959999999996e-09
-4.7285713E-02 4.1256824e-09
-4.6285715E-02 4.3380636e-09
-4.5285713E-02 4.5527321e-09
-4.4285715E-02 4.7696676e-09
-4.3285713E-02 4.9888354000000005e-09
-4.2285714E-02 5.2101812e-09
-4.1285716E-02 5.4336313e-09
-4.0285714E-02 5.6590888e-09
-3.9285716E-02 5.886429499999999e-09
-3.8285714E-02 6.1155019e-09
-3.7285715E-02 6.346125e-09
-3.6285713E-02 6.5780839000000005e-09
-3.5285715E-02 6.811133599999999e-09
-3.4285713E-02 7.044991e-09
-3.3285715E-02 7.2793417e-09
-3.2285713E-02 7.5138326e-09
-3.1285714E-02 7.748076499999999e-09
-3.0285714E-02 7.9816521e-09
-2.9285714E-02 8.214101600000001e-09
-2.8285714E-02 8.444935e-09
-2.7285714E-02 8.6736299e-09
-2.6285714E-02 8.899634500000001e-09
-2.5285713E-02 9.122369500000001e-09
-2.4285715E-02 9.341228499999999e-09
-2.3285715E-02 9.5555841e-09
-2.2285715E-02 9.7647883e-09
-2.1285715E-02 9.9681756e-09
-2.0285714E-02 1.0165069000000001e-08
-1.9285714E-02 1.035478e-08
-1.8285714E-02 1.0536615e-08
-1.7285714E-02 1.0709875e-08
-1.6285714E-02 1.0873864e-08
-1.5285715E-02 1.1027888e-08
-1.4285714E-02 1.117126e-08
-1.3285714E-02 1.1303307e-08
-1.2285714E-02 1.1423364e-08
-1.1285714E-02 1.1530784e-08
-1.0285715E-02 1.1624939e-08
-9.2857145E-03 1.1705219000000002e-08
-8.2857143E-03 1.177104e-08
-7.2857141E-03 1.1821834e-08
-6.2857145E-03 1.1857067e-08
-5.2857143E-03 1.1876221000000001e-08
-4.2857141E-03 1.1878809e-08
-3.2857142E-03 1.1864364999999998e-08
-2.2857143E-03 1.1832449e-08
-1.2857143E-03 1.1782644000000001e-08
-2.8571428E-04 1.1714552999999999e-08
7.1428571E-04 1.1627799999999999e-08
1.7142857E-03 1.1522023e-08
2.7142856E-03 1.1396881000000001e-08
3.7142858E-03 1.1252040999999999e-08
4.7142855E-03 1.1087179e-08
5.7142857E-03 1.0901979e-08
6.7142858E-03 1.0696127e-08
7.7142855E-03 1.0469307000000001e-08
8.7142857E-03 1.0221204e-08
9.7142858E-03 9.9514896e-09
1.0714286E-02 9.6598271e-09
1.1714286E-02 9.3458644e-09
1.2714285E-02 9.0092357e-09
1.3714286E-02 8.6495498e-09
1.4714286E-02 8.266398699999999e-09
1.5714286E-02 7.8593458e-09
1.6714286E-02 7.4279284e-09
1.7714286E-02 6.971655900000001e-09
1.8714286E-02 6.4900078e-09
1.9714287E-02 5.9824326e-09
2.0714285E-02 5.4483505e-09
2.1714285E-02 4.8871487000000004e-09
2.2714285E-02 4.2981858e-09
2.3714285E-02 3.6807918e-09
2.4714286E-02 3.0342694e-09
2.5714286E-02 2.3578960000000003e-09
2.6714286E-02 1.6509258000000001e-09
2.7714286E-02 9.1259387e-10
2.8714286E-02 1.4211783e-10
2.9714286E-02 -6.6129801e-10
3.0714286E-02 -1.4984587999999998e-09
3.1714287E-02 -2.3701761e-09
3.2714285E-02 -3.2772621e-09
3.3714287E-02 -4.2205271e-09
3.4714285E-02 -5.2007735e-09
3.5714287E-02 -6.2187942e-09
3.6714286E-02 -7.275364299999999e-09
3.7714284E-02 -8.371241899999999e-09
3.8714286E-02 -9.5071583e-09
3.9714284E-02 -1.068382e-08
4.0714286E-02 -1.1901902e-08
4.1714285E-02 -1.3162044e-08
4.2714287E-02 -1.4464849e-08
4.3714285E-02 -1.5810882e-08
4.4714287E-02 -1.7200665e-08
4.5714285E-02 -1.8634681e-08
4.6714287E-02 -2.0113365e-08
4.7714286E-02 -2.163711e-08
4.8714284E-02 -2.3206266e-08
4.9714286E-02 -2.4821137000000002e-08
5.0714284E-02 -2.6481983e-08
5.1714286E-02 -2.8189032000000002e-08
5.2714285E-02 -2.9942462e-08
5.3714287E-02 -3.1742423e-08
5.4714285E-02 -3.3589029e-08
5.5714287E-02 -3.5482364e-08
5.6714285E-02 -3.7422485e-08
5.7714287E-02 -3.9409425999999996e-08
5.8714285E-02 -4.144321e-08
5.9714288E-02 -4.3523835e-08
6.0714286E-02 -4.5651302e-08
6.1714284E-02 -4.7825598999999995e-08
6.2714286E-02 -5.0046717000000004e-08
6.3714288E-02 -5.2314647e-08
6.4714283E-02 -5.4629395e-08
6.5714285E-02 -5.6990984e-08
6.6714287E-02 -5.9399435e-08
6.7714289E-02 -6.1854816e-08
6.8714283E-02 -6.4357197e-08
6.9714285E-02 -6.690668e-08
7.0714287E-02 -6.950339700000001e-08
7.1714282E-02 -7.2147521e-08
7.2714284E-02 -7.483924e-08
7.3714286E-02 -7.7578777e-08
7.4714288E-02 -8.0366402e-08
7.5714283E-02 -8.3202406e-08
7.6714285E-02 -8.6087115e-08
7.7714287E-02 -8.902088e-08
7.8714289E-02 -9.2004104e-08
7.9714283E-02 -9.503719999999999e-08
8.0714285E-02 -9.8120578e-08
8.1714287E-02 -1.0125472999999999e-07
8.2714289E-02 -1.0444011e-07
8.3714284E-02 -1.0767721e-07
8.4714286E-02 -1.1096652000000001e-07
8.5714288E-02 -1.1430856000000001e-07
8.6714283E-02 -1.1770380000000001e-07
8.7714285E-02 -1.2115278e-07
8.8714287E-02 -1.2465595e-07
8.9714289E-02 -1.2821382e-07
9.0714283E-02 -1.3182681e-07
9.1714285E-02 -1.3549536000000002e-07
9.2714287E-02 -1.3921989e-07
9.3714289E-02 -1.4300078e-07
9.4714284E-02 -1.4683834999999998e-07
9.5714286E-02 -1.5073292e-07
9.6714288E-02 -1.5468474000000002e-07
9.7714283E-02 -1.5869408e-07
9.8714285E-02 -1.6276108e-07
9.9714287E-02 -1.6688591000000002e-07
0.1007143 -1.7106864999999998e-07
0.1017143 -1.7530937e-07
0.1027143 -1.7960806e-07
0.1037143 -1.8396473e-07
0.1047143 -1.8837929e-07
0.1057143 -1.9285167e-07
0.1067143 -1.9738171e-07
0.1077143 -2.0196930999999999e-07
0.1087143 -2.0661426000000002e-07
0.1097143 -2.1131634e-07
0.1107143 -2.1607538e-07
0.1117143 -2.2089117000000002e-07
0.1127143 -2.2576345e-07
0.1137143 -2.3069204e-07
0.1147143 -2.3567673999999998e-07
0.1157143 -2.4071733e-07
0.1167143 -2.4581368e-07
0.1177143 -2.5096564999999997e-07
0.1187143 -2.5617308e-07
0.1197143 -2.6143594e-07
0.1207143 -2.6675419999999997e-07
0.1217143 -2.7212784999999997e-07
0.1227143 -2.7755698e-07
0.1237143 -2.830417e-07
0.1247143 -2.885822e-07
0.1257143 -2.9417875e-07
0.1267143 -2.9983158e-07
0.1277143 -3.0554108e-07
0.1287143 -3.1130771e-07
0.1297143 -3.171319e-07
0.1307143 -3.2301422e-07
0.1317143 -3.2895531e-07
0.1327143 -3.3495577e-07
0.1337143 -3.4101637000000003e-07
0.1347143 -3.4713787e-07
0.1357143 -3.5332111e-07
0.1367143 -3.5956691e-07
0.1377143 -3.6587617e-07
0.1387143 -3.7224992e-07
0.1397143 -3.7868904e-07
0.1407143 -3.8519454000000003e-07
0.1417143 -3.9176751e-07
0.1427143 -3.9840895e-07
0.1437143 -4.0511989e-07
0.1447143 -4.1190131e-07
0.1457143 -4.1875441e-07
0.1467143 -4.2568016000000004e-07
0.1477143 -4.3267963e-07
0.1487143 -4.3975379e-07
0.1497143 -4.4690363e-07
0.1507143 -4.5413029e-07
0.1517143 -4.6143458e-07
0.1527143 -4.6881761e-07
0.1537143 -4.7628022e-07
0.1547143 -4.8382334e-07
0.1557143 -4.9144795e-07
0.1567143 -4.9915485e-07
0.1577143 -5.0694489e-07
0.1587143 -5.148189e-07
0.1597143 -5.2277782e-07
0.1607143 -5.3082232e-07
0.1617143 -5.3895328e-07
0.1627143 -5.4717155e-07
0.1637143 -5.5547789e-07
0.1647143 -5.6387313e-07
0.1657143 -5.723582099999999e-07
0.1667143 -5.8093388e-07
0.1677143 -5.896010799999999e-07
0.1687143 -5.9836061e-07
0.1697143 -6.0721357e-07
0.1707143 -6.1616086e-07
0.1717143 -6.2520353e-07
0.1727143 -6.3434276e-07
0.1737143 -6.4357955e-07
0.1747143 -6.5291523e-07
0.1757143 -6.6235111e-07
0.1767143 -6.7188846e-07
0.1777143 -6.815287e-07
0.1787143 -6.9127348e-07
0.1797143 -7.011242300000001e-07
0.1807143 -7.1108262e-07
0.1817143 -7.2115047e-07
0.1827143 -7.3132953e-07
0.1837143 -7.416217e-07
0.1847143 -7.5202893e-07
0.1857143 -7.625533099999999e-07
0.1867143 -7.7319697e-07
0.1877143 -7.839619600000001e-07
0.1887143 -7.948507600000001e-07
0.1897143 -8.0586542e-07
0.1907143 -8.1700842e-07
0.1917143 -8.2828224e-07
0.1927143 -8.396892999999999e-07
0.1937143 -8.5123215e-07
0.1947143 -8.6291321e-07
0.1957143 -8.7473504e-07
0.1967143 -8.8670031e-07
0.1977143 -8.988116e-07
0.1987143 -9.1107157e-07
0.1997143 -9.2348289e-07
0.2007143 -9.3604795e-07
0.2017143 -9.487696e-07
0.2027143 -9.6165031e-07
0.2037143 -9.746928599999999e-07
0.2047143 -9.8789972e-07
0.2057143 -1.0012735e-06
0.2067143 -1.0148167e-06
0.2077143 -1.0285319e-06
0.2087143 -1.0424217e-06
0.2097143 -1.0564886999999998e-06
0.2107143 -1.0707352e-06
0.2117143 -1.0851639e-06
0.2127143 -1.0997772000000001e-06
0.2137143 -1.1145773e-06
0.2147143 -1.1295669999999999e-06
0.2157143 -1.1447486999999999e-06
0.2167143 -1.1601249e-06
0.2177143 -1.1756979e-06
0.2187143 -1.1914703e-06
0.2197143 -1.2074447e-06
0.2207143 -1.2236236e-06
0.2217143 -1.2400094e-06
0.2227143 -1.2566049e-06
0.2237143 -1.2734125e-06
0.2247143 -1.290435e-06
0.2257143 -1.3076753e-06
0.2267143 -1.3251359e-06
0.2277143 -1.3428198e-06
0.2287143 -1.3607301e-06
0.2297143 -1.3788694e-06
0.2307143 -1.397241e-06
0.2317143 -1.415848e-06
0.2327143 -1.4346935e-06
0.2337143 -1.4537811e-06
0.2347143 -1.4731137e-06
0.2357143 -1.4926952e-06
0.2367143 -1.5125288e-06
0.2377143 -1.5326183e-06
0.2387143 -1.5529671999999998e-06
0.2397143 -1.5735790999999998e-06
0.2407143 -1.5944583e-06
0.2417143 -1.6156082999999999e-06
0.2427143 -1.6370331e-06
0.2437143 -1.6587363999999998e-06
0.2447143 -1.6807229e-06
0.2457143 -1.7029963e-06
0.2467143 -1.7255607e-06
0.2477143 -1.7484203000000002e-06
0.2487143 -1.7715792e-06
0.2497143 -1.7950413e-06
0.2507143 -1.8188116e-06
0.2517143 -1.8428937e-06
0.2527143 -1.8672920999999998e-06
0.2537143 -1.892011e-06
0.2547143 -1.9170548e-06
0.2557143 -1.9424274e-06
0.2567143 -1.9681332e-06
0.2577143 -1.9941765999999997e-06
0.2587143 -2.0205613e-06
0.2597143 -2.0472921e-06
0.2607143 -2.0743727e-06
0.2617143 -2.1018076e-06
0.2627143 -2.1296007e-06
0.2637143 -2.1577562999999998e-06
0.2647143 -2.1862784e-06
0.2657143 -2.215171e-06
0.2667143 -2.2444381999999997e-06
0.2677143 -2.2740844e-06
0.2687143 -2.3041133e-06
0.2697143 -2.3345292e-06
0.2707143 -2.3653365e-06
0.2717143 -2.3965388e-06
0.2727143 -2.4281405e-06
0.2737143 -2.4601459e-06
0.2747143 -2.492559e-06
0.2757143 -2.5253843e-06
0.2767143 -2.5586261999999997e-06
0.2777143 -2.5922887e-06
0.2787143 -2.6263764e-06
0.2797143 -2.6608937e-06
0.2807143 -2.6958451000000002e-06
0.2817143 -2.7312357e-06
0.2827143 -2.7670698e-06
0.2837143 -2.8033524e-06
0.2847143 -2.8400883e-06
0.2857143 -2.8772828e-06
0.2867143 -2.9149404999999998e-06
0.2877143 -2.9530671e-06
0.2887143 -2.9916674e-06
0.2897143 -3.0307469000000004e-06
0.2907143 -3.0703113e-06
0.2917143 -3.1103663999999996e-06
0.2927143 -3.1509173999999998e-06
0.2937143 -3.1919700999999996e-06
0.2947143 -3.2335304e-06
0.2957143 -3.2756045e-06
0.2967143 -3.3181986999999998e-06
0.2977143 -3.3613176000000002e-06
0.2987143 -3.4049691e-06
0.2997143 -3.4491584999999997e-06
0.3007143 -3.4938925e-06
0.3017143 -3.5391768e-06
0.3027143 -3.5850185e-06
0.3037143 -3.6314233000000003e-06
0.3047143 -3.6783984000000003e-06
0.3057143 -3.7259503999999996e-06
0.3067143 -3.774085e-06
0.3077143 -3.8228094e-06
0.3087143 -3.87213e-06
0.3097143 -3.9220534000000005e-06
0.3107143 -3.9725865000000005e-06
0.3117143 -4.0237357000000004e-06
0.3127143 -4.0755072e-06
0.3137143 -4.1279083e-06
0.3147143 -4.1809454e-06
0.3157143 -4.2346251e-06
0.3167143 -4.2889543e-06
0.3177143 -4.3439396000000005e-06
0.3187143 -4.3995879e-06
0.3197143 -4.4559055e-06
0.3207143 -4.512900299999999e-06
0.3217143 -4.5705782000000005e-06
0.3227143 -4.6289464999999995e-06
0.3237143 -4.6880117999999994e-06
0.3247143 -4.7477812e-06
0.3257143 -4.8082615e-06
0.3267143 -4.8694602e-06
0.3277143 -4.9313851000000005e-06
0.3287143 -4.9940425e-06
0.3297143 -5.05744e-06
0.3307143 -5.121585300000001e-06
0.3317143 -5.1864852e-06
0.3327143 -5.2521489e-06
0.3337143 -5.3185829e-06
0.3347143 -5.3857955999999995e-06
0.3357143 -5.4537953000000005e-06
0.3367143 -5.5225897e-06
0.3377143 -5.5921873e-06
0.3387143 -5.6625968e-06
0.3397143 -5.733826199999999e-06
0.3407143 -5.8058848000000005e-06
0.3417143 -5.8787819e-06
0.3427143 -5.9525259e-06
0.3437143 -6.0271262e-06
0.3447143 -6.1025915e-06
0.3457143 -6.1789329e-06
0.3467143 -6.2561582999999994e-06
0.3477143 -6.3342782e-06
0.3487143 -6.4133026e-06
0.3497143 -6.4932415e-06
0.3507143 -6.5741040999999995e-06
0.3517143 -6.655901800000001e-06
0.3527143 -6.7386445e-06
0.3537143 -6.8223422e-06
0.3547143 -6.9070062e-06
0.3557143 -6.9926465e-06
0.3567143 -7.0792751e-06
0.3577143 -7.1669014e-06
0.3587143 -7.255536599999999e-06
0.3597143 -7.3451908e-06
0.3607143 -7.4358773e-06
0.3617143 -7.5276049e-06
0.3627143 -7.6203853999999995e-06
0.3637143 -7.7142296e-06
0.3647143 -7.8091496e-06
0.3657143 -7.9051553e-06
0.3667143 -8.002258800000001e-06
0.3677143 -8.1004707e-06
0.3687143 -8.1998031e-06
0.3697143 -8.3002675e-06
0.3707143 -8.4018751e-06
0.3717143 -8.5046366e-06
0.3727143 -8.6085635e-06
0.3737143 -8.7136684e-06
0.3747143 -8.819962e-06
0.3757143 -8.9274565e-06
0.3767143 -9.0361638e-06
0.3777143 -9.146096100000001e-06
0.3787143 -9.2572641e-06
0.3797143 -9.3696805e-06
0.3807143 -9.4833574e-06
0.3817143 -9.5983069e-06
0.3827143 -9.7145417e-06
0.3837143 -9.832073999999999e-06
0.3847143 -9.9509158e-06
0.3857143 -1.0071081e-05
0.3867143 -1.0192583e-05
0.3877143 -1.0315435e-05
0.3887143 -1.0439648e-05
0.3897143 -1.0565238e-05
0.3907143 -1.0692218e-05
0.3917143 -1.0820602e-05
0.3927143 -1.0950403000000001e-05
0.3937143 -1.1081637e-05
0.3947143 -1.1214315999999999e-05
0.3957143 -1.1348457e-05
0.3967143 -1.1484074e-05
0.3977143 -1.1621182e-05
0.3987143 -1.1759796000000001e-05
0.3997143 -1.1899931e-05
0.4007143 -1.2041602999999998e-05
0.4017143 -1.2184828999999998e-05
0.4027143 -1.2329623000000001e-05
0.4037143 -1.2476004e-05
0.4047143 -1.2623985e-05
0.4057143 -1.2773586e-05
0.4067143 -1.2924821e-05
0.4077143 -1.307771e-05
0.4087143 -1.3232265e-05
0.4097143 -1.3388508000000001e-05
0.4107143 -1.3546453e-05
0.4117143 -1.3706118e-05
0.4127143 -1.386752e-05
0.4137143 -1.403068e-05
0.4147143 -1.4195612e-05
0.4157143 -1.4362334999999999e-05
0.4167143 -1.4530868e-05
0.4177143 -1.4701226e-05
0.4187143 -1.4873429e-05
0.4197143 -1.5047495e-05
0.4207143 -1.5223438999999999e-05
0.4217143 -1.5401285e-05
0.4227143 -1.5581048e-05
0.4237143 -1.5762747e-05
0.4247143 -1.5946399e-05
0.4257143 -1.6132026000000002e-05
0.4267143 -1.6319639999999998e-05
0.4277143 -1.6509267e-05
0.4287143 -1.6700921999999998e-05
0.4297143 -1.6894626e-05
0.4307143 -1.7090396e-05
0.4317143 -1.7288252e-05
0.4327143 -1.7488212e-05
0.4337143 -1.7690295999999998e-05
0.4347143 -1.7894524e-05
0.4357143 -1.8100916e-05
0.4367143 -1.8309491e-05
0.4377143 -1.8520268e-05
0.4387143 -1.8733266000000003e-05
0.4397143 -1.8948508999999998e-05
0.4407143 -1.9166015e-05
0.4417143 -1.9385804e-05
0.4427143 -1.9607899e-05
0.4437143 -1.9832318000000002e-05
0.4447143 -2.0059085e-05
0.4457143 -2.0288219000000002e-05
0.4467143 -2.0519742e-05
0.4477143 -2.0753677e-05
0.4487143 -2.0990045e-05
0.4497143 -2.122887e-05
0.4507143 -2.1470173000000003e-05
0.4517143 -2.1713977e-05
0.4527143 -2.1960307e-05
0.4537143 -2.2209181e-05
0.4547143 -2.2460628e-05
0.4557143 -2.2714670000000003e-05
0.4567143 -2.2971329e-05
0.4577143 -2.3230632000000002e-05
0.4587143 -2.3492601000000002e-05
0.4597143 -2.3757262e-05
0.4607143 -2.4024638e-05
0.4617143 -2.4294755e-05
0.4627143 -2.4567638000000002e-05
0.4637143 -2.4843314e-05
0.4647143 -2.5121803999999998e-05
0.4657143 -2.5403142000000002e-05
0.4667143 -2.5687342000000002e-05
0.4677143 -2.5974437999999997e-05
0.4687143 -2.6264459e-05
0.4697143 -2.6557422e-05
0.4707143 -2.6853357000000002e-05
0.4717143 -2.7152288e-05
0.4727143 -2.7454249e-05
0.4737143 -2.7759262e-05
0.4747143 -2.8067352999999996e-05
0.4757143 -2.8378551e-05
0.4767143 -2.8692884e-05
0.4777143 -2.9010377e-05
0.4787143 -2.9331056e-05
0.4797143 -2.9654949999999996e-05
0.4807143 -2.9982093e-05
0.4817143 -3.0312501e-05
0.4827143 -3.0646208e-05
0.4837143 -3.0983244000000006e-05
0.4847143 -3.1323637e-05
0.4857143 -3.1667412e-05
0.4867143 -3.2014597e-05
0.4877143 -3.2365224e-05
0.4887143 -3.2719322e-05
0.4897143 -3.3076918e-05
0.4907143 -3.3438042e-05
0.4917143 -3.3802726e-05
0.4927143 -3.4170995e-05
0.4937143 -3.4542882e-05
0.4947143 -3.4918409e-05
0.4957143 -3.5297617e-05
0.4967143 -3.5680534000000005e-05
0.4977143 -3.6067188999999996e-05
0.4987143 -3.6457612e-05
0.4997143 -3.6851839e-05
0.5007143 -3.7249899e-05
0.5017143 -3.7651822e-05
0.5027143 -3.8057644e-05
0.5037143 -3.8467388000000004e-05
0.5047143 -3.8881097e-05
0.5057143 -3.9298800000000004e-05
0.5067143 -3.9720533e-05
0.5077143 -4.0146320999999996e-05
0.5087143 -4.0576207999999995e-05
0.5097143 -4.1010222e-05
0.5107143 -4.1448399e-05
0.5117143 -4.1890775e-05
0.5127143 -4.2337382e-05
0.5137143 -4.2788254999999995e-05
0.5147143 -4.3243432e-05
0.5157143 -4.3702942999999996e-05
0.5167143 -4.4166828e-05
0.5177143 -4.4635121e-05
0.5187143 -4.5107859000000003e-05
0.5197143 -4.5585076999999995e-05
0.5207143 -4.6066813e-05
0.5217143 -4.6553103e-05
0.5227143 -4.7043986e-05
0.5237143 -4.753949e-05
0.5247143 -4.8039658e-05
0.5257143 -4.8544530000000005e-05
0.5267143 -4.9054137e-05
0.5277143 -4.9568524000000004e-05
0.5287143 -5.0087720999999996e-05
0.5297143 -5.0611766e-05
0.5307143 -5.114071100000001e-05
0.5317143 -5.1674579000000004e-05
0.5327143 -5.221342e-05
0.5337143 -5.2757269e-05
0.5347143 -5.3306150000000005e-05
0.5357143 -5.3860123000000006e-05
0.5367143 -5.4419218000000005e-05
0.5377143 -5.4983474e-05
0.5387143 -5.5552925e-05
0.5397143 -5.6127624e-05
0.5407143 -5.6707597000000004e-05
0.5417143 -5.7292891e-05
0.5427143 -5.7883545000000006e-05
0.5437143 -5.84796e-05
0.5447143 -5.9081106e-05
0.5457143 -5.9688091e-05
0.5467143 -6.0300601e-05
0.5477143 -6.0918671e-05
0.5487143 -6.1542363e-05
0.5497143 -6.217169399999999e-05
0.5507143 -6.2806726e-05
0.5517143 -6.3447487e-05
0.5527143 -6.409403e-05
0.5537143 -6.4746393e-05
0.5547143 -6.5404623e-05
0.5557143 -6.6068759e-05
0.5567143 -6.673885200000001e-05
0.5577143 -6.7414936e-05
0.5587143 -6.8097069e-05
0.5597143 -6.878528300000001e-05
0.5607143 -6.947963099999999e-05
0.5617143 -7.0180158e-05
0.5627143 -7.0886904e-05
0.5637143 -7.1599919e-05
0.5647143 -7.2319256e-05
0.5657143 -7.3044941e-05
0.5667143 -7.377703400000001e-05
0.5677143 -7.4515583e-05
0.5687143 -7.5260641e-05
0.5697143 -7.601223600000001e-05
0.5707143 -7.6770436e-05
0.5717143 -7.7535276e-05
0.5727143 -7.8306812e-05
0.5737143 -7.9085089e-05
0.5747143 -7.987014800000001e-05
0.5757143 -8.0662045e-05
0.5767143 -8.1460826e-05
0.5777143 -8.2266541e-05
0.5787143 -8.3079237e-05
0.5797143 -8.389895899999999e-05
0.5807143 -8.472577e-05
0.5817143 -8.5559719e-05
0.5827143 -8.6400843e-05
0.5837143 -8.7249202e-05
0.5847143 -8.810483199999999e-05
0.5857143 -8.8967801e-05
0.5867143 -8.9838147e-05
0.5877143 -9.0715935e-05
0.5887143 -9.1601197e-05
0.5897143 -9.2493997e-05
0.5907143 -9.3394385e-05
0.5917143 -9.4302413e-05
0.5927143 -9.5218127e-05
0.5937143 -9.6141582e-05
0.5947143 -9.707283700000001e-05
0.5957143 -9.8011924e-05
0.5967143 -9.895892399999999e-05
0.5977143 -9.991387099999999e-05
0.5987143 -0.00010087682
0.5997143 -0.00010184782999999999
0.6007143 -0.00010282696000000001
0.6017143 -0.00010381425000000001
0.6027143 -0.00010480977
0.6037143 -0.00010581356000000001
0.6047143 -0.00010682567
0.6057143 -0.00010784617
0.6067143 -0.0001088751
0.6077143 -0.00010991254
0.6087143 -0.00011095852
0.6097143 -0.00011201308999999999
0.6107143 -0.00011307634000000001
0.6117143 -0.0001141483
0.6127143 -0.00011522905000000001
0.6137143 -0.00011631861
0.6147143 -0.00011741706
0.6157143 -0.00011852445
0.6167143 -0.00011964085999999999
0.6177143 -0.0001207663
0.6187143 -0.00012190086999999999
0.6197143 -0.00012304463
0.6207143 -0.00012419759999999998
0.6217143 -0.00012535986
0.6227143 -0.00012653147
0.6237143 -0.0001277125
0.6247143 -0.00012890298
0.6257143 -0.00013010299
0.6267143 -0.00013131258
0.6277143 -0.00013253181
0.6287143 -0.00013376075
0.6297143 -0.00013499945
0.6307143 -0.00013624796999999998
0.6317143 -0.00013750636000000002
0.6327143 -0.00013877468
0.6337143 -0.00014005302
0.6347143 -0.00014134141
0.6357143 -0.00014263990999999998
0.6367143 -0.00014394858
0.6377143 -0.0001452675
0.6387143 -0.00014659670999999999
0.6397143 -0.00014793629
0.6407143 -0.00014928628
0.6417143 -0.00015064674
0.6427143 -0.00015201775
0.6437143 -0.00015339937
0.6447143 -0.00015479163000000002
0.6457143 -0.00015619463
0.6467143 -0.00015760841
0.6477143 -0.00015903303
0.6487143 -0.00016046855
0.6497143 -0.00016191505
0.6507143 -0.00016337257
0.6517143 -0.00016484119
0.6527143 -0.00016632095999999998
0.6537143 -0.00016781195000000002
0.6547143 -0.00016931421
0.6557143 -0.00017082780999999998
0.6567143 -0.00017235282
0.6577143 -0.00017388927999999998
0.6587143 -0.00017543728000000001
0.6597143 -0.00017699687
0.6607143 -0.00017856812
0.6617143 -0.00018015109999999998
0.6627143 -0.00018174584
0.6637143 -0.00018335244000000002
0.6647143 -0.00018497094
0.6657143 -0.00018660143
0.6667143 -0.00018824395000000002
0.6677143 -0.00018989857
0.6687143 -0.00019156537
0.6697143 -0.00019324438999999998
0.6707143 -0.00019493571
0.6717143 -0.00019663936999999998
0.6727143 -0.00019835546999999999
0.6737143 -0.00020008405999999998
0.6747143 -0.00020182520000000003
0.6757143 -0.00020357895000000002
0.6767143 -0.00020534539999999998
0.6777143 -0.00020712457
0.6787143 -0.00020891657
0.6797143 -0.00021072145999999998
0.6807143 -0.00021253926999999998
0.6817143 -0.00021437007999999997
0.6827143 -0.00021621397
0.6837143 -0.000218071
0.6847143 -0.00021994119
0.6857143 -0.00022182467000000003
0.6867143 -0.00022372146
0.6877143 -0.00022563165
0.6887143 -0.00022755526
0.6897143 -0.00022949239000000002
0.6907143 -0.00023144312
0.6917143 -0.00023340748999999998
0.6927143 -0.00023538556999999998
0.6937143 -0.00023737744
0.6947143 -0.00023938313999999998
0.6957143 -0.00024140274
0.6967143 -0.00024343628
0.6977143 -0.00024548388
0.6987143 -0.00024754553999999996
0.6997143 -0.00024962137
0.7007143 -0.00025171146
0.7017143 -0.00025381578
0.7027143 -0.00025593447
0.7037143 -0.00025806755000000003
0.7047143 -0.00026021514000000004
0.7057143 -0.00026237726
0.7067143 -0.00026455396
0.7077143 -0.00026674531
0.7087143 -0.00026895143
0.7097143 -0.00027117233
0.7107143 -0.00027340809
0.7117143 -0.00027565875
0.7127143 -0.00027792439
0.7137143 -0.00028020509
0.7147143 -0.00028250086
0.7157143 -0.00028481181
0.7167143 -0.00028713798
0.7177143 -0.00028947945000000003
0.7187143 -0.0002918363
0.7197143 -0.00029420855
0.7207143 -0.00029659627
0.7217143 -0.00029899952
0.7227143 -0.00030141839
0.7237143 -0.00030385293000000004
0.7247143 -0.0003063032
0.7257143 -0.00030876924
0.7267143 -0.00031125114
0.7277143 -0.00031374893
0.7287143 -0.00031626269
0.7297143 -0.00031879249000000003
0.7307143 -0.00032133834999999996
0.7317143 -0.00032390037
0.7327143 -0.00032647857999999996
0.7337143 -0.00032907305
0.7347143 -0.00033168385
0.7357143 -0.00033431104
0.7367143 -0.00033695467
0.7377143 -0.00033961475999999996
0.7387143 -0.00034229142
0.7397143 -0.00034498469
0.7407143 -0.00034769462
0.7417143 -0.00035042124
0.7427143 -0.00035316465999999996
0.7437143 -0.00035592489
0.7447143 -0.00035870203
0.7457143 -0.00036149609
0.7467143 -0.00036430718
0.7477143 -0.00036713529
0.7487143 -0.00036998051000000003
0.7497143 -0.0003728429
0.7507143 -0.00037572249
0.7517143 -0.00037861932000000004
0.7527143 -0.00038153347999999996
0.7537143 -0.00038446501
0.7547143 -0.00038741396000000004
0.7557143 -0.00039038036000000004
0.7567143 -0.00039336428
0.7577143 -0.00039636579
0.7587143 -0.00039938495
0.7597143 -0.00040242176
0.7607143 -0.00040547629
0.7617143 -0.00040854865999999997
0.7627143 -0.0004116388
0.7637143 -0.00041474677
0.7647143 -0.00041787271
0.7657143 -0.00042101665
0.7667143 -0.00042417855
0.7677143 -0.00042735851
0.7687143 -0.00043055661
0.7697143 -0.00043377286000000005
0.7707143 -0.00043700729000000003
0.7717143 -0.00044026001
0.7727143 -0.00044353101
0.7737143 -0.00044682033000000004
0.7747143 -0.00045012803
0.7757143 -0.00045345419000000005
0.7767143 -0.00045679881
0.7777143 -0.00046016188999999997
0.7787143 -0.00046354348
0.7797143 -0.00046694367
0.7807143 -0.00047036251
0.7817143 -0.00047379999
0.7827143 -0.00047725616
0.7837143 -0.00048073107
0.7847143 -0.00048422476
0.7857143 -0.00048773727
0.7867143 -0.00049126857
0.7877143 -0.0004948187300000001
0.7887143 -0.0004983878200000001
0.7897143 -0.00050197586
0.7907143 -0.00050558292
0.7917143 -0.00050920899
0.7927143 -0.00051285406
0.7937143 -0.00051651818
0.7947143 -0.0005202014100000001
0.7957143 -0.00052390378
0.7967143 -0.0005276253
0.7977143 -0.00053136596
0.7987143 -0.0005351259
0.7997143 -0.0005389049899999999
0.8007143 -0.0005427033599999999
0.8017143 -0.0005465210100000001
0.8027143 -0.00055035794
0.8037143 -0.00055421415
0.8047143 -0.00055808973
0.8057143 -0.00056198469
0.8067143 -0.00056589897
0.8077143 -0.00056983267
0.8087143 -0.00057378579
0.8097143 -0.00057775837
0.8107143 -0.0005817503700000001
0.8117143 -0.00058576188
0.8127143 -0.0005897928500000001
0.8137143 -0.00059384333
0.8147143 -0.00059791328
0.8157143 -0.00060200277
0.8167143 -0.0006061117799999999
0.8177143 -0.00061024034
0.8187143 -0.0006143885000000001
0.8197143 -0.00061855617
0.8207143 -0.00062274339
0.8217143 -0.00062695017
0.8227143 -0.00063117654
0.8237143 -0.00063542252
0.8247143 -0.00063968801
0.8257143 -0.00064397309
0.8267143 -0.0006482778199999999
0.8277143 -0.0006526021
0.8287143 -0.00065694599
0.8297143 -0.00066130947
0.8307143 -0.00066569251
0.8317143 -0.00067009519
0.8327143 -0.00067451733
0.8337143 -0.00067895912
0.8347143 -0.00068342038
0.8357143 -0.00068790127
0.8367143 -0.00069240168
0.8377143 -0.00069692164
0.8387143 -0.00070146107
0.8397143 -0.00070601996
0.8407143 -0.00071059835
0.8417143 -0.00071519621
0.8427143 -0.00071981349
0.8437143 -0.00072445023
0.8447143 -0.00072910639
0.8457143 -0.00073378192
0.8467143 -0.00073847677
0.8477143 -0.00074319105
0.8487143 -0.00074792461
0.8497143 -0.0007526774
0.8507143 -0.00075744947
0.8517143 -0.00076224073
0.8527143 -0.00076705119
0.8537143 -0.00077188079
0.8547143 -0.00077672958
0.8557143 -0.00078159746
0.8567143 -0.00078648436
0.8577143 -0.00079139036
0.8587143 -0.00079631527
0.8597143 -0.0008012591000000001
0.8607143 -0.0008062218499999999
0.8617143 -0.00081120334
0.8627143 -0.00081620374
0.8637143 -0.00082122287
0.8647143 -0.0008262606600000001
0.8657143 -0.00083131717
0.8667143 -0.00083639216
0.8677143 -0.0008414856900000001
0.8687143 -0.0008465978699999999
0.8697143 -0.00085172833
0.8707143 -0.00085687734
0.8717143 -0.00086204464
0.8727143 -0.0008672301199999999
0.8737143 -0.0008724338800000001
0.8747143 -0.00087765575
0.8757143 -0.0008828958
0.8767143 -0.00088815386
0.8777143 -0.00089342984
0.8787143 -0.00089872383
0.8797143 -0.00090403555
0.8807143 -0.00090936501
0.8817143 -0.00091471211
0.8827143 -0.0009200768500000001
0.8837143 -0.00092545906
0.8847143 -0.00093085882
0.8857143 -0.0009362757699999999
0.8867143 -0.0009417100999999999
0.8877143 -0.0009471615200000001
0.8887143 -0.00095263013
0.8897143 -0.0009581156500000001
0.8907143 -0.00096361809
0.8917143 -0.0009691374500000001
0.8927143 -0.00097467355
0.8937143 -0.00098022629
0.8947143 -0.00098579549
0.8957143 -0.00099138106
0.8967143 -0.00099698309
0.8977143 -0.0010026014
0.8987143 -0.0010082358
0.8997143 -0.0010138862
0.9007143 -0.0010195526
0.9017143 -0.0010252347
0.9027143 -0.0010309326
0.9037143 -0.001036646
0.9047143 -0.0010423749
0.9057143 -0.0010481191
0.9067143 -0.0010538784
0.9077143 -0.001059653
0.9087143 -0.0010654425
0.9097143 -0.0010712469
0.9107143 -0.0010770659
0.9117143 -0.0010828996
0.9127143 -0.0010887476
0.9137143 -0.0010946102
0.9147143 -0.0011004868
0.9157143 -0.0011063773999999999
0.9167143 -0.0011122819
0.9177143 -0.0011182003
0.9187143 -0.0011241323
0.9197143 -0.0011300776
0.9207143 -0.0011360364000000001
0.9217143 -0.0011420083
0.9227143 -0.0011479931
0.9237143 -0.0011539909
0.9247143 -0.0011600014
0.9257143 -0.0011660245
0.9267143 -0.0011720601
0.9277143 -0.0011781079000000002
0.9287143 -0.0011841676
0.9297143 -0.0011902393000000002
0.9307143 -0.0011963228
0.9317143 -0.0012024178000000002
0.9327143 -0.0012085241
0.9337143 -0.0012146416
0.9347143 -0.0012207703
0.9357143 -0.0012269097
0.9367143 -0.0012330598
0.9377143 -0.0012392205
0.9387143 -0.0012453912
0.9397143 -0.0012515721
0.9407143 -0.001257763
0.9417143 -0.0012639635
0.9427143 -0.0012701735
0.9437143 -0.0012763929
0.9447143 -0.0012826214
0.9457143 -0.0012888588
0.9467143 -0.0012951049
0.9477143 -0.0013013596
0.9487143 -0.0013076225
0.9497143 -0.0013138935
0.9507143 -0.0013201724
0.9517143 -0.0013264589999999999
0.9527143 -0.0013327529
0.9537143 -0.0013390541000000001
0.9547143 -0.0013453624
0.9557143 -0.0013516774
0.9567143 -0.0013579989
0.9577143 -0.0013643269
0.9587143 -0.0013706608
0.9597143 -0.0013770003999999999
0.9607143 -0.0013833457
0.9617143 -0.0013896964
0.9627143 -0.0013960521
0.9637143 -0.0014024126
0.9647143 -0.0014087777
0.9657143 -0.0014151473
0.9667143 -0.001421521
0.9677143 -0.0014278986
0.9687143 -0.0014342796
0.9697143 -0.001440664
0.9707143 -0.0014470514
0.9717143 -0.0014534416
0.9727143 -0.0014598343
0.9737143 -0.0014662292
0.9747143 -0.0014726261
0.9757143 -0.0014790247
0.9767143 -0.0014854247
0.9777143 -0.0014918257999999998
0.9787143 -0.0014982278
0.9797143 -0.0015046304
0.9807143 -0.0015110331
0.9817143 -0.0015174361
0.9827143 -0.0015238386
0.9837143 -0.0015302405000000002
0.9847143 -0.0015366415
0.9857143 -0.0015430414
0.9867143 -0.0015494397000000001
0.9877143 -0.0015558364000000002
0.9887143 -0.0015622307
0.9897143 -0.0015686224000000001
0.9907143 -0.0015750118
0.9917143 -0.0015813979
0.9927143 -0.0015877808
0.9937143 -0.0015941599
0.9947143 -0.0016005350000000002
0.9957143 -0.0016069058
0.9967143 -0.0016132717
0.9977143 -0.0016196327
0.9987143 -0.0016259884
0.9997143 -0.0016323384999999998
1.000714 -0.0016386826000000002
1.001714 -0.0016450203
1.002714 -0.0016513512
1.003714 -0.0016576751
1.004714 -0.0016639916999999999
1.005714 -0.0016703005
1.006714 -0.0016766013
1.007714 -0.0016828935
1.008714 -0.0016891769000000002
1.009714 -0.0016954510999999998
1.010714 -0.0017017159000000002
1.011714 -0.0017079708000000001
1.012714 -0.0017142154
1.013714 -0.0017204492999999999
1.014714 -0.0017266720999999999
1.015714 -0.0017328835000000001
1.016714 -0.0017390832
1.017714 -0.0017452705
1.018714 -0.0017514451999999998
1.019714 -0.0017576071999999999
1.020714 -0.0017637558
1.021714 -0.0017698903
1.022714 -0.0017760112
1.023714 -0.0017821174
1.024714 -0.0017882084999999999
1.025714 -0.0017942843
1.026714 -0.0018003442
1.027714 -0.0018063884
1.028714 -0.0018124156000000002
1.029714 -0.0018184257
1.030714 -0.0018244189
1.031714 -0.0018303941000000002
1.032714 -0.0018363513
1.033714 -0.0018422895999999998
1.034714 -0.0018482085999999998
1.035714 -0.0018541083
1.036714 -0.001859988
1.037714 -0.0018658474999999999
1.038714 -0.0018716861
1.039714 -0.0018775036000000002
1.040714 -0.0018832994
1.041714 -0.0018890731999999999
1.042714 -0.0018948243
1.043714 -0.0019005525000000002
1.044714 -0.0019062574
1.045714 -0.0019119381
1.046714 -0.0019175947999999997
1.047714 -0.0019232265999999999
1.048714 -0.0019288334
1.049714 -0.0019344143
1.050714 -0.0019399690999999998
1.051714 -0.0019454971999999999
1.052714 -0.0019509984000000001
1.053714 -0.0019564721
1.054714 -0.0019619176000000003
1.055714 -0.0019673345
1.056714 -0.0019727227
1.057714 -0.0019780811
1.058714 -0.0019834099
1.059714 -0.001988708
1.060714 -0.0019939753
1.061714 -0.0019992112
1.062714 -0.0020044154
1.063714 -0.0020095870999999998
1.064714 -0.0020147261
1.065714 -0.0020198317
1.066714 -0.0020249032
1.067714 -0.0020299405
1.068714 -0.0020349429
1.069714 -0.0020399098999999998
1.070714 -0.0020448409
1.071714 -0.0020497358
1.072714 -0.0020545936
1.073714 -0.0020594141
1.074714 -0.0020641966
1.075714 -0.0020689406
1.076714 -0.0020736457
1.077714 -0.0020783114
1.078714 -0.0020829371
1.079714 -0.0020875222999999997
1.080714 -0.0020920665
1.081714 -0.002096569
1.082714 -0.0021010293
1.083714 -0.0021054471
1.084714 -0.0021098218
1.085714 -0.0021141526
1.086714 -0.0021184394
1.087714 -0.0021226813
1.088714 -0.0021268781
1.089714 -0.002131029
1.090714 -0.0021351335999999998
1.091714 -0.0021391912
1.092714 -0.0021432013
1.093714 -0.0021471635
1.094714 -0.002151077
1.095714 -0.0021549415
1.096714 -0.0021587564
1.097714 -0.002162521
1.098714 -0.0021662350000000003
1.099714 -0.0021698976000000003
1.100714 -0.0021735084
1.101714 -0.0021770667000000003
1.102714 -0.0021805723
1.103714 -0.0021840244
1.104714 -0.0021874224
1.105714 -0.0021907657
1.106714 -0.0021940539
1.107714 -0.0021972864
1.108714 -0.0022004624
1.109714 -0.0022035816000000002
1.110714 -0.0022066433
1.111714 -0.002209647
1.112714 -0.0022125918
1.113714 -0.0022154776
1.114714 -0.0022183036
1.115714 -0.0022210692
1.116714 -0.002223774
1.117714 -0.0022264172
1.118714 -0.0022289982
1.119714 -0.0022315166
1.120714 -0.0022339715
1.121714 -0.0022363629
1.122714 -0.0022386897
1.123714 -0.0022409518
1.124714 -0.0022431479
1.125714 -0.0022452783
1.126714 -0.0022473416
1.127714 -0.0022493377
1.128714 -0.0022512659
1.129714 -0.0022531254
1.130714 -0.002254916
1.131714 -0.0022566369999999997
1.132714 -0.0022582875
1.133714 -0.0022598674999999998
1.134714 -0.0022613757999999998
1.135714 -0.0022628121
1.136714 -0.0022641756
1.137714 -0.0022654662
1.138714 -0.0022666831
1.139714 -0.0022678254
1.140714 -0.0022688926
1.141714 -0.0022698845
1.142714 -0.0022708002
1.143714 -0.0022716391000000002
1.144714 -0.0022724009
1.145714 -0.0022730848
1.146714 -0.0022736902
1.147714 -0.0022742164
1.148714 -0.0022746632
1.149714 -0.0022750295
1.150714 -0.0022753151
1.151714 -0.0022755192000000002
1.152714 -0.0022756412
1.153714 -0.0022756809
1.154714 -0.0022756374
1.155714 -0.0022755099
1.156714 -0.0022752982000000003
1.157714 -0.0022750014999999998
1.158714 -0.0022746193
1.159714 -0.0022741511
1.160714 -0.0022735961
1.161714 -0.0022729537
1.162714 -0.0022722235
1.163714 -0.0022714048
1.164714 -0.0022704970000000002
1.165714 -0.0022694998
1.166714 -0.0022684121999999997
1.167714 -0.0022672339
1.168714 -0.0022659639999999997
1.169714 -0.0022646022999999998
1.170714 -0.0022631481
1.171714 -0.0022616005
1.172714 -0.0022599594
1.173714 -0.002258224
1.174714 -0.0022563936
1.175714 -0.002254468
1.176714 -0.0022524464
1.177714 -0.0022503282
1.178714 -0.0022481128
1.179714 -0.0022457994000000003
1.180714 -0.0022433877999999997
1.181714 -0.0022408774
1.182714 -0.0022382675999999997
1.183714 -0.0022355576
1.184714 -0.0022327471
1.185714 -0.0022298354
1.186714 -0.0022268223
1.187714 -0.0022237067
1.188714 -0.0022204886
1.189714 -0.0022171669
1.190714 -0.0022137416
1.191714 -0.0022102118
1.192714 -0.0022065773
1.193714 -0.0022028371
1.194714 -0.0021989912
1.195714 -0.0021950382
1.196714 -0.0021909781999999997
1.197714 -0.0021868104999999997
1.198714 -0.0021825348
1.199714 -0.0021781505
1.200714 -0.0021736569
1.201714 -0.0021690534000000003
1.202714 -0.0021643395999999997
1.203714 -0.0021595153
1.204714 -0.0021545797
1.205714 -0.002149532
1.206714 -0.0021443719000000003
1.207714 -0.0021390992
1.208714 -0.0021337131000000002
1.209714 -0.0021282134
1.210714 -0.0021225989
1.211714 -0.0021168698000000002
1.212714 -0.0021110254
1.213714 -0.0021050651
1.214714 -0.0020989884
1.215714 -0.002092795
1.216714 -0.0020864842
1.217714 -0.0020800555
1.218714 -0.0020735085999999997
1.219714 -0.0020668431
1.220714 -0.0020600583
1.221714 -0.0020531539
1.222714 -0.0020461292000000003
1.223714 -0.0020389838
1.224714 -0.0020317175
1.225714 -0.0020243295
1.226714 -0.0020168196
1.227714 -0.0020091873
1.228714 -0.0020014319
1.229714 -0.0019935533
1.230714 -0.001985551
1.231714 -0.0019774245
1.232714 -0.001969173
1.233714 -0.0019607966999999997
1.234714 -0.001952295
1.235714 -0.0019436669000000002
1.236714 -0.0019349129
1.237714 -0.001926032
1.238714 -0.0019170241999999999
1.239714 -0.0019078887
1.240714 -0.0018986253
1.241714 -0.0018892335
1.242714 -0.0018797131000000001
1.243714 -0.0018700635
1.244714 -0.0018602845
1.245714 -0.0018503757
1.246714 -0.0018403369
1.247714 -0.0018301675
1.248714 -0.0018198671
1.249714 -0.0018094356999999999
1.250714 -0.0017988727
1.251714 -0.0017881777
1.252714 -0.0017773504
1.253714 -0.0017663905999999998
1.254714 -0.0017552980000000002
1.255714 -0.001744072
1.256714 -0.0017327124
1.257714 -0.0017212189000000001
1.258714 -0.0017095912
1.259714 -0.0016978291
1.260714 -0.0016859323
1.261714 -0.0016739002999999998
1.262714 -0.0016617329999999999
1.263714 -0.0016494301
1.264714 -0.0016369912999999999
1.265714 -0.0016244165
1.266714 -0.0016117047999999999
1.267714 -0.0015988565999999998
1.268714 -0.0015858715
1.269714 -0.0015727491999999999
1.270714 -0.0015594893
1.271714 -0.0015460919000000002
1.272714 -0.0015325564
1.273714 -0.0015188831
1.274714 -0.001505071
1.275714 -0.0014911206
1.276714 -0.0014770312
1.277714 -0.001462803
1.278714 -0.0014484354
1.279714 -0.0014339285
1.280714 -0.0014192821
1.281714 -0.0014044958
1.282714 -0.0013895697999999998
1.283714 -0.0013745034
1.284714 -0.001359297
1.285714 -0.00134395
1.286714 -0.0013284627000000001
1.287714 -0.0013128348
1.288714 -0.0012970659000000001
1.289714 -0.0012811561
1.290714 -0.0012651052
1.291714 -0.0012489133
1.292714 -0.0012325800999999999
1.293714 -0.0012161055
1.294714 -0.0011994895000000002
1.295714 -0.0011827318999999999
1.296714 -0.0011658328
1.297714 -0.001148792
1.298714 -0.0011316096
1.299714 -0.0011142854000000002
1.300714 -0.0010968195000000001
1.301714 -0.0010792116999999999
1.302714 -0.0010614621
1.303714 -0.0010435706
1.304714 -0.0010255372
1.305714 -0.001007362
1.306714 -0.00098904475
1.307714 -0.0009705857300000001
1.308714 -0.0009519848399999999
1.309714 -0.00093324215
1.310714 -0.0009143576800000001
1.311714 -0.00089533141
1.312714 -0.00087616345
1.313714 -0.0008568538799999999
1.314714 -0.0008374026900000001
1.315714 -0.0008178100000000001
1.316714 -0.00079807587
1.317714 -0.00077820041
1.318714 -0.00075818366
1.319714 -0.0007380256600000001
1.320714 -0.00071772665
1.321714 -0.00069728667
1.322714 -0.00067670589
1.323714 -0.00065598438
1.324714 -0.0006351223
1.325714 -0.00061411979
1.326714 -0.00059297699
1.327714 -0.00057169409
1.328714 -0.00055027122
1.329714 -0.0005287086400000001
1.330714 -0.0005070064600000001
1.331714 -0.00048516486000000004
1.332714 -0.0004631841
1.333714 -0.00044106437000000006
1.334714 -0.00041880589000000003
1.335714 -0.0003964089
1.336714 -0.00037387362999999997
1.337714 -0.00035120026
1.338714 -0.00032838911
1.339714 -0.00030544045
1.340714 -0.00028235456
1.341714 -0.00025913168
1.342714 -0.00023577211000000003
1.343714 -0.0002122762
1.344714 -0.00018864421000000002
1.345714 -0.00016487645
1.346714 -0.00014097327
1.347714 -0.00011693501999999999
1.348714 -9.2762031e-05
1.349714 -6.8454659e-05
1.350714 -4.4013268e-05
1.351714 -1.9438234e-05
1.352714 5.2700521e-06
1.353714 3.0111198000000002e-05
1.354714 5.508482e-05
1.355714 8.0190466e-05
1.356714 0.00010542774999999999
1.357714 0.00013079623
1.358714 0.00015629545999999999
1.359714 0.000181925
1.360714 0.00020768439
1.361714 0.00023357316000000003
1.362714 0.00025959084
1.363714 0.00028573693
1.364714 0.00031201098
1.365714 0.00033841243
1.366714 0.00036494082
1.367714 0.00039159559
1.368714 0.00041837625000000007
1.369714 0.00044528224
1.370714 0.00047231301
1.371714 0.0004994680699999999
1.372714 0.00052674682
1.373714 0.00055414866
1.374714 0.0005816730699999999
1.375714 0.0006093193899999999
1.376714 0.00063708708
1.377714 0.00066497555
1.378714 0.00069298412
1.379714 0.0007211122
1.380714 0.00074935915
1.381714 0.00077772429
1.382714 0.00080620721
1.383714 0.00083480691
1.384714 0.0008635228399999999
1.385714 0.00089235446
1.386714 0.00092130085
1.387714 0.00095036148
1.388714 0.00097953562
1.389714 0.0010088224
1.390714 0.0010382214000000001
1.391714 0.0010677314999999999
1.392714 0.0010973523000000001
1.393714 0.0011270829
1.394714 0.0011569224
1.395714 0.0011868701999999999
1.396714 0.0012169255000000002
1.397714 0.0012470874
1.398714 0.0012773551
1.399714 0.0013077278000000001
1.400714 0.0013382047
1.401714 0.0013687849
1.402714 0.0013994676
1.403714 0.0014302522
1.404714 0.0014611373999999999
1.405714 0.0014921226
1.406714 0.0015232069
1.407714 0.0015543892
1.408714 0.0015856687000000002
1.409714 0.0016170446999999998
1.410714 0.0016485159
1.411714 0.0016800817
1.412714 0.0017117409
1.413714 0.001743493
1.414714 0.0017753363999999999
1.415714 0.0018072706000000001
1.416714 0.0018392946
1.417714 0.0018714072000000001
1.418714 0.0019036075
1.419714 0.0019358944
1.420714 0.0019682669999999997
1.421714 0.0020007243000000003
1.422714 0.0020332653
1.423714 0.0020658887
1.424714 0.0020985937
1.425714 0.0021313792
1.426714 0.0021642441
1.427714 0.0021971875
1.428714 0.0022302081999999997
1.429714 0.0022633048999999997
1.430714 0.0022964767000000002
1.431714 0.0023297225
1.432714 0.0023630415
1.433714 0.0023964321
1.434714 0.0024298935
1.435714 0.0024634242
1.436714 0.0024970233000000002
1.437714 0.0025306897
1.438714 0.0025644222000000003
1.439714 0.0025982197
1.440714 0.0026320809
1.441714 0.0026660043999999997
1.442714 0.0026999896
1.443714 0.0027340348
1.444714 0.0027681388
1.445714 0.0028023003000000003
1.446714 0.0028365188
1.447714 0.002870792
1.448714 0.0029051194
1.449714 0.0029394996
1.450714 0.0029739313
1.451714 0.0030084129
1.452714 0.0030429435
1.453714 0.0030775216
1.454714 0.0031121460999999997
1.455714 0.0031468157
1.456714 0.0031815288999999997
1.457714 0.0032162839
1.458714 0.0032510805
1.459714 0.0032859169999999997
1.460714 0.0033207918
1.461714 0.0033557033
1.462714 0.0033906505
1.463714 0.0034256318
1.464714 0.0034606463
1.465714 0.003495692
1.466714 0.0035307676
1.467714 0.0035658722
1.468714 0.0036010046000000003
1.469714 0.0036361624
1.470714 0.0036713442
1.471714 0.0037065496
1.472714 0.0037417769000000003
1.473714 0.0037770238
1.474714 0.0038122893
1.475714 0.0038475726
1.476714 0.0038828714999999997
1.477714 0.0039181843000000004
1.478714 0.0039535101999999996
1.479714 0.0039888477
1.480714 0.004024194300000001
1.481714 0.00405955
1.482714 0.0040949119
1.483714 0.0041302796
1.484714 0.0041656513
1.485714 0.0042010251
1.486714 0.0042363997999999995
1.487714 0.004271774
1.488714 0.0043071461
1.489714 0.0043425141
1.490714 0.0043778768000000004
1.491714 0.0044132335
1.492714 0.0044485812
1.493714 0.0044839191
1.494714 0.0045192457
1.495714 0.0045545592
1.496714 0.0045898581
1.497714 0.0046251411
1.498714 0.0046604058000000005
1.499714 0.0046956517
1.500714 0.0047308763999999994
1.501714 0.0047660786
1.502714 0.0048012571
1.503714 0.0048364094
1.504714 0.0048715348000000006
1.505714 0.0049066308
1.506714 0.0049416965
1.507714 0.0049767299
1.508714 0.0050117294
1.509714 0.0050466933
1.510714 0.0050816201
1.511714 0.0051165083
1.512714 0.0051513558
1.513714 0.0051861614
1.514714 0.0052209227
1.515714 0.0052556392
1.516714 0.0052903084
1.517714 0.0053249289
1.518714 0.0053594991
1.519714 0.005394017
1.520714 0.0054284814
1.521714 0.0054628905
1.522714 0.0054972421
1.523714 0.0055315348
1.524714 0.0055657667
1.525714 0.0055999364
1.526714 0.0056340421
1.527714 0.0056680823
1.528714 0.0057020552
1.529714 0.0057359586
1.530714 0.0057697918
1.531714 0.0058035519
1.532714 0.005837238099999999
1.533714 0.0058708483
1.534714 0.005904381
1.535714 0.0059378344000000005
1.536714 0.0059712066999999995
1.537714 0.0060044968
1.538714 0.006037702000000001
1.539714 0.0060708207
1.540714 0.0061038518
1.541714 0.0061367937
1.542714 0.0061696432
1.543714 0.0062024003
1.544714 0.0062350628
1.545714 0.0062676285
1.546714 0.006300096
1.547714 0.0063324638
1.548714 0.0063647291
1.549714 0.006396891
1.550714 0.0064289481
1.551714 0.0064608983
1.552714 0.006492740099999999
1.553714 0.006524472
1.554714 0.006556091799999999
1.555714 0.0065875974999999995
1.556714 0.006618988100000001
1.557714 0.0066502609
1.558714 0.006681415800000001
1.559714 0.006712449200000001
1.560714 0.0067433604000000005
1.561714 0.0067741471999999995
1.562714 0.006804808799999999
1.563714 0.0068353424000000005
1.564714 0.006865747100000001
1.565714 0.006896020199999999
1.566714 0.006926160099999999
1.567714 0.0069561669000000005
1.568714 0.0069860362
1.569714 0.0070157686
1.570714 0.0070453606999999994
1.571714 0.0070748116000000005
1.572714 0.0071041190999999995
1.573714 0.007133281199999999
1.574714 0.007162297
1.575714 0.0071911651
1.576714 0.0072198825
1.577714 0.0072484487
1.578714 0.007276862699999999
1.579714 0.0073051211
1.580714 0.007333223
1.581714 0.0073611664
1.582714 0.007388949599999999
1.583714 0.0074165706
1.584714 0.0074440285999999994
1.585714 0.0074713214
1.586714 0.007498447700000001
1.587714 0.007525405799999999
1.588714 0.007552193
1.589714 0.0075788084
1.590714 0.007605250700000001
1.591714 0.0076315177
1.592714 0.007657607099999999
1.593714 0.007683518899999999
1.594714 0.007709251100000001
1.595714 0.007734801299999999
1.596714 0.0077601682000000005
1.597714 0.007785350999999999
1.598714 0.0078103469
1.599714 0.007835155
1.600714 0.0078597732
1.601714 0.0078841993
1.602714 0.0079084341
1.603714 0.0079324738
1.604714 0.0079563179
1.605714 0.0079799633
1.606714 0.008003409999999999
1.607714 0.008026656
1.608714 0.0080497004
1.609714 0.0080725396
1.610714 0.0080951744
1.611714 0.0081176018
1.612714 0.0081398211
1.613714 0.0081618295
1.614714 0.0081836268
1.615714 0.0082052116
1.616714 0.0082265811
1.617714 0.0082477345
1.618714 0.0082686704
1.619714 0.0082893879
1.620714 0.0083098843
1.621714 0.008330157999999999
1.622714 0.0083502091
1.623714 0.0083700346
1.624714 0.0083896339
1.625714 0.0084090054
1.626714 0.008428147700000001
1.627714 0.0084470594
1.628714 0.0084657382
1.629714 0.008484184200000001
1.630714 0.0085023952
1.631714 0.0085203697
1.632714 0.008538106299999999
1.633714 0.0085556036
1.634714 0.0085728607
1.635714 0.0085898755
1.636714 0.008606648
1.637714 0.008623176100000001
1.638714 0.008639457500000001
1.639714 0.0086554923
1.640714 0.0086712789
1.641714 0.008686816
1.642714 0.008702101299999999
1.643714 0.0087171342
1.644714 0.0087319138
1.645714 0.0087464374
1.646714 0.008760706299999999
1.647714 0.0087747168
1.648714 0.0087884691
1.649714 0.0088019617
1.650714 0.008815193
1.651714 0.0088281617
1.652714 0.0088408662
1.653714 0.0088533074
1.654714 0.008865481500000001
1.655714 0.0088773893
1.656714 0.008889028700000001
1.657714 0.008900399600000001
1.658714 0.008911499
1.659714 0.0089223278
1.660714 0.0089328838
1.661714 0.0089431662
1.662714 0.0089531735
1.663714 0.0089629051
1.664714 0.0089723602
1.665714 0.0089815374
1.666714 0.0089904352
1.667714 0.0089990528
1.668714 0.0090073903
1.669714 0.0090154455
1.670714 0.009023217
1.671714 0.0090307047
1.672714 0.009037907900000001
1.673714 0.0090448259
1.674714 0.009051456400000001
1.675714 0.0090577989
1.676714 0.0090638525
1.677714 0.009069618
1.678714 0.0090750924
1.679714 0.009080275
1.680714 0.0090851652
1.681714 0.0090897636
1.682714 0.0090940674
1.683714 0.0090980771
1.684714 0.0091017915
1.685714 0.009105209
1.686714 0.0091083304
1.687714 0.0091111542
1.688714 0.0091136797
1.689714 0.0091159047
1.690714 0.0091178306
1.691714 0.0091194554
1.692714 0.0091207789
1.693714 0.009121800400000001
1.694714 0.0091225185
1.695714 0.009122934
1.696714 0.0091230453
1.697714 0.009122853200000001
1.698714 0.0091223548
1.699714 0.0091215501
1.700714 0.0091204391
1.701714 0.009119021
1.702714 0.009117295099999999
1.703714 0.0091152622
1.704714 0.0091129201
1.705714 0.0091102687
1.706714 0.0091073074
1.707714 0.0091040369
1.708714 0.0091004549
1.709714 0.0090965623
1.710714 0.009092358200000001
1.711714 0.009087841999999999
1.712714 0.009083013000000001
1.713714 0.0090778718
1.714714 0.0090724177
1.715714 0.0090666501
1.716714 0.0090605681
1.717714 0.0090541726
1.718714 0.0090474627
1.719714 0.009040438500000001
1.720714 0.0090330992
1.721714 0.0090254449
1.722714 0.0090174748
1.723714 0.0090091889
1.724714 0.009000586599999999
1.725714 0.0089916684
1.726714 0.0089824338
1.727714 0.0089728834
1.728714 0.0089630157
1.729714 0.0089528308
1.730714 0.0089423287
1.731714 0.0089315108
1.732714 0.0089203757
1.733714 0.0089089226
1.734714 0.008897152299999999
1.735714 0.008885064699999999
1.736714 0.008872660000000001
1.737714 0.008859937200000001
1.738714 0.0088468973
1.739714 0.0088335408
1.740714 0.0088198663
1.741714 0.0088058754
1.742714 0.0087915672
1.743714 0.008776941100000001
1.744714 0.0087619977
1.745714 0.008746737899999999
1.746714 0.0087311608
1.747714 0.0087152679
1.748714 0.0086990585
1.749714 0.008682532599999999
1.750714 0.008665691
1.751714 0.0086485335
1.752714 0.0086310589
1.753714 0.0086132699
1.754714 0.0085951651
1.755714 0.0085767446
1.756714 0.0085580104
1.757714 0.0085389613
1.758714 0.0085195985
1.759714 0.0084999221
1.760714 0.0084799321
1.761714 0.0084596286
1.762714 0.0084390136
1.763714 0.0084180865
1.764714 0.0083968473
1.765714 0.0083752966
1.766714 0.0083534353
1.767714 0.008331264
1.768714 0.0083087827
1.769714 0.0082859922
1.770714 0.0082628918
1.771714 0.0082394843
1.772714 0.0082157683
1.773714 0.0081917453
1.774714 0.0081674159
1.775714 0.0081427796
1.776714 0.008117839
1.777714 0.0080925922
1.778714 0.0080670419
1.779714 0.0080411883
1.780714 0.0080150319
1.781714 0.0079885729
1.782714 0.0079618134
1.783714 0.0079347519
1.784714 0.0079073914
1.785714 0.007879731899999999
1.786714 0.007851774
1.787714 0.0078235178
1.788714 0.007794964799999999
1.789714 0.007766117099999999
1.790714 0.0077369732
1.791714 0.0077075347
1.792714 0.0076778037
1.793714 0.0076477801
1.794714 0.0076174641000000005
1.795714 0.007586857099999999
1.796714 0.007555960499999999
1.797714 0.007524775000000001
1.798714 0.007493301399999999
1.799714 0.0074615404
1.800714 0.0074294941
1.801714 0.0073971620000000005
1.802714 0.007364546
1.803714 0.0073316478000000004
1.804714 0.007298466500000001
1.805714 0.0072650058
1.806714 0.0072312643
1.807714 0.0071972441
1.808714 0.007162946700000001
1.809714 0.0071283728
1.810714 0.007093523200000001
1.811714 0.007058399900000001
1.812714 0.0070230030999999995
1.813714 0.0069873342000000005
1.814714 0.0069513953
1.815714 0.006915187299999999
1.816714 0.0068787106999999995
1.817714 0.0068419664
1.818714 0.0068049572000000004
1.819714 0.0067676839999999995
1.820714 0.0067301473
1.821714 0.0066923487000000005
1.822714 0.0066542896
1.823714 0.006615971500000001
1.824714 0.0065773951
1.825714 0.006538562600000001
1.826714 0.0064994754
1.827714 0.0064601336
1.828714 0.0064205406999999996
1.829714 0.0063806961
1.830714 0.006340602
1.831714 0.0063002604
1.832714 0.006259673
1.833714 0.0062188396
1.834714 0.0061777624
1.835714 0.006136443700000001
1.836714 0.0060948834
1.837714 0.0060530841
1.838714 0.0060110473
1.839714 0.0059687736
1.840714 0.005926266
1.841714 0.0058835249
1.842714 0.005840552299999999
1.843714 0.0057973499
1.844714 0.0057539186
1.845714 0.0057102609999999995
1.846714 0.0056663779
1.847714 0.0056222714
1.848714 0.0055779426
1.849714 0.0055333934
1.850714 0.0054886263000000005
1.851714 0.0054436419
1.852714 0.0053984426
1.853714 0.0053530293
1.854714 0.0053074044
1.855714 0.0052615694999999995
1.856714 0.0052155260999999994
1.857714 0.0051692757999999995
1.858714 0.0051228206
1.859714 0.0050761624
1.860714 0.0050293034
1.861714 0.0049822447
1.862714 0.0049349885
1.863714 0.0048875361
1.864714 0.0048398899
1.865714 0.0047920515
1.866714 0.0047440226
1.867714 0.0046958052
1.868714 0.0046474011
1.869714 0.0045988122999999995
1.870714 0.004550040500000001
1.871714 0.0045010878
1.872714 0.0044519562
1.873714 0.0044026474
1.874714 0.0043531636
1.875714 0.0043035063
1.876714 0.004253677599999999
1.877714 0.0042036794
1.878714 0.004153514200000001
1.879714 0.004103183200000001
1.880714 0.004052688699999999
1.881714 0.004002032799999999
1.882714 0.0039512175000000005
1.883714 0.0039002447
1.884714 0.0038491158
1.885714 0.0037978338
1.886714 0.0037464003999999997
1.887714 0.0036948174999999997
1.888714 0.0036430865
1.889714 0.0035912104
1.890714 0.0035391909
1.891714 0.0034870295999999998
1.892714 0.0034347293
1.893714 0.0033822918
1.894714 0.003329719
1.895714 0.0032770135000000002
1.896714 0.0032241762
1.897714 0.0031712101
1.898714 0.0031181171
1.899714 0.0030648993
1.900714 0.0030115587
1.901714 0.0029580977
1.902714 0.0029045181
1.903714 0.0028508222
1.904714 0.0027970122
1.905714 0.0027430899999999997
1.906714 0.0026890582
1.907714 0.0026349186
1.908714 0.0025806734
1.909714 0.0025263247
1.910714 0.0024718747
1.911714 0.0024173256
1.912714 0.0023626798999999998
1.913714 0.002307939
1.914714 0.0022531061
1.915714 0.0021981828
1.916714 0.0021431711999999998
1.917714 0.002088074
1.918714 0.0020328929
1.919714 0.0019776304
1.920714 0.0019222888999999997
1.921714 0.0018668703000000002
1.922714 0.0018113769
1.923714 0.0017558112
1.924714 0.0017001748
1.925714 0.0016444704999999998
1.926714 0.0015887003999999999
1.927714 0.0015328667000000002
1.928714 0.0014769716
1.929714 0.0014210174
1.930714 0.0013650059
1.931714 0.0013089399
1.932714 0.0012528212
1.933714 0.0011966524
1.934714 0.0011404356
1.935714 0.0010841730000000001
1.936714 0.001027867
1.937714 0.0009715196000000001
1.938714 0.0009151333
1.939714 0.00085871015
1.940714 0.00080225245
1.941714 0.00074576246
1.942714 0.00068924246
1.943714 0.00063269472
1.944714 0.00057612137
1.945714 0.00051952484
1.946714 0.00046290720000000005
1.947714 0.00040627074
1.948714 0.00034961777
1.949714 0.00029295052
1.950714 0.00023627118999999997
1.951714 0.00017958206
1.952714 0.0001228854
1.953714 6.6183418e-05
1.954714 9.4783957e-06
1.955714 -4.7227424999999996e-05
1.956714 -0.0001039318
1.957714 -0.00016063249
1.958714 -0.00021732722
1.959714 -0.00027401377
1.960714 -0.00033068988999999997
1.961714 -0.00038735334000000005
1.962714 -0.0004440019
1.963714 -0.00050063327
1.964714 -0.0005572452700000001
1.965714 -0.00061383557
1.966714 -0.00067040205
1.967714 -0.00072694243
1.968714 -0.0007834543799999999
1.969714 -0.00083993582
1.970714 -0.0008963843399999999
1.971714 -0.00095279793
1.972714 -0.0010091742000000001
1.973714 -0.0010655111000000001
1.974714 -0.0011218062
1.975714 -0.0011780575
1.976714 -0.0012342626
1.977714 -0.0012904194
1.978714 -0.0013465255999999999
1.979714 -0.0014025792
1.980714 -0.0014585778999999998
1.981714 -0.0015145196
1.982714 -0.0015704021
1.983714 -0.0016262231
1.984714 -0.0016819807999999999
1.985714 -0.0017376726
1.986714 -0.0017932964000000001
1.987714 -0.0018488505000000001
1.988714 -0.0019043322000000002
1.989714 -0.0019597397
1.990714 -0.0020150707999999997
1.991714 -0.0020703234000000004
1.992714 -0.0021254953
1.993714 -0.0021805847
1.994714 -0.0022355889
1.995714 -0.0022905064
1.996714 -0.0023453347
1.997714 -0.0024000718
1.998714 -0.0024547155000000003
1.999714 -0.0025092639
2.000714 -0.002563715
2.001714 -0.0026180667000000003
2.002714 -0.0026723166
2.003714 -0.0027264632000000002
2.004714 -0.0027805039
2.005714 -0.002834437
2.006714 -0.0028882603
2.007714 -0.002941972
2.008714 -0.0029955698
2.009714 -0.0030490515
2.010714 -0.0031024159
2.011714 -0.0031556598999999998
2.012714 -0.0032087824
2.013714 -0.0032617811999999997
2.014714 -0.0033146545
2.015714 -0.0033673998
2.016714 -0.0034200155000000004
2.017714 -0.0034724994999999997
2.018714 -0.0035248503999999996
2.019714 -0.0035770652
2.020714 -0.0036291431999999997
2.021714 -0.0036810819
2.022714 -0.0037328791
2.023714 -0.0037845332999999997
2.024714 -0.003836042
2.025714 -0.0038874041
2.026714 -0.003938616999999999
2.027714 -0.0039896797
2.028714 -0.0040405899000000006
2.029714 -0.0040913454999999994
2.030714 -0.0041419451
2.031714 -0.0041923868
2.032714 -0.0042426687000000005
2.033714 -0.0042927892
2.034714 -0.0043427455
2.035714 -0.0043925374
2.036714 -0.0044421617
2.037714 -0.0044916178
2.038714 -0.0045409033
2.039714 -0.0045900168
2.040714 -0.0046389559
2.041714 -0.0046877194
2.042714 -0.0047363057
2.043714 -0.0047847127
2.044714 -0.004832939200000001
2.045714 -0.004880982999999999
2.046714 -0.0049288432000000005
2.047714 -0.0049765171
2.048714 -0.0050240036
2.049714 -0.0050713013
2.050714 -0.0051184084
2.051714 -0.005165322700000001
2.052714 -0.0052120435
2.053714 -0.0052585685
2.054714 -0.005304896700000001
2.055714 -0.0053510263
2.056714 -0.0053969554
2.057714 -0.005442683
2.058714 -0.005488207199999999
2.059714 -0.0055335272999999996
2.060714 -0.0055786404
2.061714 -0.0056235462
2.062714 -0.0056682427
2.063714 -0.0057127287
2.064714 -0.0057570025
2.065714 -0.0058010624
2.066714 -0.005844907
2.067714 -0.0058885355
2.068714 -0.0059319456
2.069714 -0.0059751368
2.070714 -0.0060181075
2.071714 -0.006060856
2.072714 -0.006103381
2.073714 -0.006145681300000001
2.074714 -0.0061877552
2.075714 -0.0062296014
2.076714 -0.0062712199
2.077714 -0.006312607699999999
2.078714 -0.0063537635
2.079714 -0.0063946878
2.080714 -0.0064353786000000005
2.081714 -0.0064758337
2.082714 -0.0065160522
2.083714 -0.0065560336
2.084714 -0.0065957764
2.085714 -0.006635279000000001
2.086714 -0.006674540099999999
2.087714 -0.006713558099999999
2.088714 -0.0067523339
2.089714 -0.0067908644
2.090714 -0.0068291498
2.091714 -0.0068671878
2.092714 -0.0069049776
2.093714 -0.0069425194
2.094714 -0.0069798101
2.095714 -0.0070168498
2.096714 -0.0070536371
2.097714 -0.0070901711
2.098714 -0.0071264505
2.099714 -0.0071624752
2.100714 -0.0071982431000000005
2.101714 -0.0072337541
2.102714 -0.007269006200000001
2.103714 -0.007303999899999999
2.104714 -0.0073387324
2.105714 -0.0073732052
2.106714 -0.007407415999999999
2.107714 -0.0074413634
2.108714 -0.0074750475
2.109714 -0.0075084659
2.110714 -0.0075416196000000005
2.111714 -0.0075745062
2.112714 -0.007607127199999999
2.113714 -0.0076394797
2.114714 -0.0076715638
2.115714 -0.007703378700000001
2.116714 -0.0077349221000000004
2.117714 -0.0077661949000000004
2.118714 -0.0077971970000000005
2.119714 -0.0078279249
2.120714 -0.0078583806
2.121714 -0.0078885627
2.122714 -0.007918469099999999
2.123714 -0.0079481011
2.124714 -0.007977457399999999
2.125714 -0.0080065372
2.126714 -0.0080353399
2.127714 -0.0080638645
2.128714 -0.0080921105
2.129714 -0.0081200778
2.130714 -0.0081477658
2.131714 -0.0081751728
2.132714 -0.0082022998
2.133714 -0.0082291459
2.134714 -0.0082557104
2.135714 -0.0082819926
2.136714 -0.0083079918
2.137714 -0.0083337072
2.138714 -0.0083591396
2.139714 -0.0083842875
2.140714 -0.008409151600000001
2.141714 -0.0084337305
2.142714 -0.0084580242
2.143714 -0.008482032
2.144714 -0.0085057538
2.145714 -0.008529188200000001
2.146714 -0.008552335900000001
2.147714 -0.008575197
2.148714 -0.0085977699
2.149714 -0.008620054700000001
2.150714 -0.008642052099999999
2.151714 -0.0086637607
2.152714 -0.008685180399999999
2.153714 -0.0087063105
2.154714 -0.0087271525
2.155714 -0.0087477041
2.156714 -0.008767965499999999
2.157714 -0.008787938700000001
2.158714 -0.0088076202
2.159714 -0.008827012799999999
2.160714 -0.0088461144
2.161714 -0.0088649256
2.162714 -0.0088834458
2.163714 -0.0089016758
2.164714 -0.0089196154
2.165714 -0.0089372639
2.166714 -0.0089546214
2.167714 -0.0089716872
2.168714 -0.0089884619
2.169714 -0.0090049456
2.170714 -0.0090211382
2.171714 -0.0090370399
2.172714 -0.0090526504
2.173714 -0.0090679699
2.174714 -0.0090829984
2.175714 -0.009097735899999999
2.176714 -0.0091121816
2.177714 -0.009126337
2.178714 -0.009140202
2.179714 -0.0091537753
2.180714 -0.0091670583
2.181714 -0.009180051
2.182714 -0.0091927526
2.183714 -0.0092051647
2.184714 -0.0092172864
2.185714 -0.0092291179
2.186714 -0.009240659
2.187714 -0.0092519113
2.188714 -0.0092628739
2.189714 -0.009273547
2.190714 -0.0092839327
2.191714 -0.0092940289
2.192714 -0.009303836099999999
2.193714 -0.009313355300000001
2.194714 -0.009322587
2.195714 -0.009331531300000001
2.196714 -0.0093401883
2.197714 -0.0093485585
2.198714 -0.0093566421
2.199714 -0.009364439
2.200714 -0.0093719515
2.201714 -0.0093791772
2.202714 -0.0093861177
2.203714 -0.0093927738
2.204714 -0.0093991453
2.205714 -0.0094052331
2.206714 -0.009411037899999999
2.207714 -0.0094165589
2.208714 -0.009421798299999999
2.209714 -0.0094267547
2.210714 -0.0094314302
2.211714 -0.0094358234
2.212714 -0.0094399365
2.213714 -0.009443769500000001
2.214714 -0.0094473224
2.215714 -0.009450596600000001
2.216714 -0.0094535913
2.217714 -0.0094563089
2.218714 -0.0094587485
2.219714 -0.009460910999999999
2.220714 -0.0094627969
2.221714 -0.0094644078
2.222714 -0.0094657422
2.223714 -0.0094668037
2.224714 -0.009467591
2.225714 -0.0094681047
2.226714 -0.0094683463
2.227714 -0.0094683157
2.228714 -0.009468013
2.229714 -0.009467440399999999
2.230714 -0.0094665971
2.231714 -0.0094654853
2.232714 -0.009464104400000001
2.233714 -0.009462456400000001
2.234714 -0.0094605406
2.235714 -0.0094583593
2.236714 -0.0094559124
2.237714 -0.0094531999
2.238714 -0.0094502233
2.239714 -0.0094469833
2.240714 -0.0094434814
2.241714 -0.0094397175
2.242714 -0.0094356925
2.243714 -0.0094314069
2.244714 -0.0094268631
2.245714 -0.0094220602
2.246714 -0.009416999799999999
2.247714 -0.0094116825
2.248714 -0.0094061092
2.249714 -0.0094002819
2.250714 -0.009394199899999999
2.251714 -0.009387864000000001
2.252714 -0.0093812771
2.253714 -0.0093744384
2.254714 -0.0093673487
2.255714 -0.009360009400000001
2.256714 -0.0093524213
2.257714 -0.0093445851
2.258714 -0.009336503
2.259714 -0.0093281749
2.260714 -0.0093196024
2.261714 -0.0093107847
2.262714 -0.0093017239
2.263714 -0.0092924216
2.264714 -0.0092828792
2.265714 -0.0092730959
2.266714 -0.009263073299999999
2.267714 -0.0092528127
2.268714 -0.0092423157
2.269714 -0.0092315822
2.270714 -0.0092206144
2.271714 -0.0092094124
2.272714 -0.0091979775
2.273714 -0.0091863105
2.274714 -0.0091744136
2.275714 -0.009162286
2.276714 -0.00914993
2.277714 -0.0091373477
2.278714 -0.0091245376
2.279714 -0.009111503500000001
2.280714 -0.009098243800000001
2.281714 -0.009084762100000001
2.282714 -0.009071057899999999
2.283714 -0.0090571339
2.284714 -0.0090429894
2.285714 -0.0090286267
2.286714 -0.0090140456
2.287714 -0.0089992493
2.288714 -0.0089842382
2.289714 -0.008969011800000001
2.290714 -0.008953573
2.291714 -0.0089379224
2.292714 -0.0089220615
2.293714 -0.0089059911
2.294714 -0.0088897126
2.295714 -0.0088732268
2.296714 -0.0088565364
2.297714 -0.0088396402
2.298714 -0.0088225417
2.299714 -0.008805240899999999
2.300714 -0.008787738600000001
2.301714 -0.0087700377
2.302714 -0.0087521381
2.303714 -0.0087340413
2.304714 -0.0087157481
2.305714 -0.008697261400000001
2.306714 -0.0086785811
2.307714 -0.008659708
2.308714 -0.008640645
2.309714 -0.008621392
2.310714 -0.0086019507
2.311714 -0.0085823223
2.312714 -0.008562507
2.313714 -0.008542509
2.314714 -0.008522326200000001
2.315714 -0.0085019623
2.316714 -0.008481417199999999
2.317714 -0.0084606938
2.318714 -0.0084397929
2.319714 -0.0084187137
2.320714 -0.0083974592
2.321714 -0.0083760315
2.322714 -0.0083544299
2.323714 -0.008332657299999999
2.324714 -0.0083107145
2.325714 -0.0082886021
2.326714 -0.0082663239
2.327714 -0.0082438783
2.328714 -0.0082212682
2.329714 -0.0081984952
2.330714 -0.0081755585
2.331714 -0.0081524617
2.332714 -0.008129204800000001
2.333714 -0.00810579
2.334714 -0.0080822181
2.335714 -0.0080584905
2.336714 -0.0080346093
2.337714 -0.0080105754
2.338714 -0.007986390099999999
2.339714 -0.0079620535
2.340714 -0.0079375699
2.341714 -0.0079129379
2.342714 -0.007888160299999999
2.343714 -0.0078632387
2.344714 -0.007838173
2.345714 -0.0078129655
2.346714 -0.0077876168
2.347714 -0.0077621298
2.348714 -0.0077365054
2.349714 -0.007710743400000001
2.350714 -0.007684846799999999
2.351714 -0.007658817
2.352714 -0.0076326542
2.353714 -0.007606361
2.354714 -0.0075799390999999995
2.355714 -0.0075533884
2.356714 -0.0075267104
2.357714 -0.007499908
2.358714 -0.0074729818
2.359714 -0.007445933399999999
2.360714 -0.0074187636
2.361714 -0.0073914744000000004
2.362714 -0.0073640673
2.363714 -0.0073365431
2.364714 -0.0073089031999999995
2.365714 -0.0072811497
2.366714 -0.0072532828
2.367714 -0.0072253045999999994
2.368714 -0.0071972178999999996
2.369714 -0.0071690213999999995
2.370714 -0.0071407187
2.371714 -0.0071123097
2.372714 -0.0070837967
2.373714 -0.007055181799999999
2.374714 -0.007026464299999999
2.375714 -0.0069976471
2.376714 -0.006968731
2.377714 -0.0069397189
2.378714 -0.00691061
2.379714 -0.0068814064
2.380714 -0.0068521105
2.381714 -0.0068227229000000006
2.382714 -0.0067932458
2.383714 -0.0067636793
2.384714 -0.0067340261
2.385714 -0.0067042864
2.386714 -0.006674462200000001
2.387714 -0.0066445550999999995
2.388714 -0.0066145658
2.389714 -0.0065844957
2.390714 -0.006554347099999999
2.391714 -0.0065241205
2.392714 -0.0064938184
2.393714 -0.0064634411999999995
2.394714 -0.0064329906
2.395714 -0.006402468000000001
2.396714 -0.0063718748
2.397714 -0.0063412124
2.398714 -0.0063104816999999995
2.399714 -0.0062796847000000005
2.400714 -0.006248823000000001
2.401714 -0.0062178966
2.402714 -0.006186908299999999
2.403714 -0.0061558589
2.404714 -0.006124750500000001
2.405714 -0.0060935843
2.406714 -0.0060623603
2.407714 -0.0060310809
2.408714 -0.0059997477
2.409714 -0.005968361100000001
2.410714 -0.0059369238
2.411714 -0.0059054368
2.412714 -0.005873901
2.413714 -0.0058423182
2.414714 -0.0058106893
2.415714 -0.0057790159
2.416714 -0.0057472993
2.417714 -0.005715541199999999
2.418714 -0.0056837434
2.419714 -0.005651906
2.420714 -0.005620031199999999
2.421714 -0.0055881203
2.422714 -0.0055561748
2.423714 -0.0055241955
2.424714 -0.0054921842
2.425714 -0.0054601423
2.426714 -0.005428071
2.427714 -0.0053959717
2.428714 -0.0053638454
2.429714 -0.0053316937
2.430714 -0.0052995179
2.431714 -0.0052673196
2.432714 -0.0052351003
2.433714 -0.0052028605
2.434714 -0.0051706025
2.435714 -0.0051383267
2.436714 -0.005106035
2.437714 -0.0050737286
2.438714 -0.0050414088
2.439714 -0.0050090766
2.440714 -0.0049767335
2.441714 -0.004944381
2.442714 -0.0049120201
2.443714 -0.0048796523000000005
2.444714 -0.0048472786
2.445714 -0.0048149013
2.446714 -0.0047825208
2.447714 -0.0047501384
2.448714 -0.0047177553
2.449714 -0.0046853729
2.450714 -0.0046529927
2.451714 -0.0046206154
2.452714 -0.0045882432
2.453714 -0.004555876899999999
2.454714 -0.0045235174
2.455714 -0.0044911663
2.456714 -0.0044588247
2.457714 -0.0044264943
2.458714 -0.0043941764
2.459714 -0.0043618714999999995
2.460714 -0.0043295815000000005
2.461714 -0.0042973072
2.462714 -0.0042650499
2.463714 -0.0042328109
2.464714 -0.0042005919
2.465714 -0.0041683936000000005
2.466714 -0.0041362175
2.467714 -0.004104065400000001
2.468714 -0.0040719373
2.469714 -0.004039835
2.470714 -0.0040077601000000004
2.471714 -0.0039757135
2.472714 -0.003943696399999999
2.473714 -0.0039117098
2.474714 -0.0038797556
2.475714 -0.0038478342
2.476714 -0.0038159476
2.477714 -0.0037840964
2.478714 -0.0037522819
2.479714 -0.0037205056
2.480714 -0.0036887679
2.481714 -0.0036570713
2.482714 -0.0036254161000000003
2.483714 -0.0035938032
2.484714 -0.0035622342999999997
2.485714 -0.0035307108
2.486714 -0.0034992327999999995
2.487714 -0.0034678024999999996
2.488714 -0.0034364206
2.489714 -0.0034050878000000005
2.490714 -0.0033738061999999997
2.491714 -0.003342576
2.492714 -0.0033113989
2.493714 -0.0032802763999999996
2.494714 -0.0032492084
2.495714 -0.0032181968
2.496714 -0.0031872423
2.497714 -0.0031563468000000003
2.498714 -0.0031255106
2.499714 -0.0030947354
2.500714 -0.0030640218
2.501714 -0.0030333711
2.502714 -0.0030027844000000002
2.503714 -0.0029722627
2.504714 -0.0029418068
2.505714 -0.0029114184
2.506714 -0.0028810982
2.507714 -0.0028508472
2.508714 -0.0028206666999999997
2.509714 -0.0027905575
2.510714 -0.0027605209
2.511714 -0.0027305578
2.512714 -0.0027006694
2.513714 -0.0026708567
2.514714 -0.0026411208
2.515714 -0.0026114627
2.516714 -0.0025818834000000002
2.517714 -0.0025523841
2.518714 -0.0025229657999999997
2.519714 -0.0024936295
2.520714 -0.0024643761
2.521714 -0.0024352066
2.522714 -0.0024061223
2.523714 -0.0023771241
2.524714 -0.0023482129
2.525714 -0.0023193898
2.526714 -0.0022906557
2.527714 -0.0022620117
2.528714 -0.0022334587
2.529714 -0.0022049979
2.530714 -0.0021766302
2.531714 -0.0021483564
2.532714 -0.0021201774999999997
2.533714 -0.0020920945000000002
2.534714 -0.0020641086
2.535714 -0.0020362204
2.536714 -0.002008431
2.537714 -0.001980741
2.538714 -0.0019531519
2.539714 -0.0019256639
2.540714 -0.0018982786
2.541714 -0.0018709963
2.542714 -0.0018438183999999998
2.543714 -0.0018167454999999998
2.544714 -0.0017897784
2.545714 -0.0017629187000000003
2.546714 -0.0017361662999999998
2.547714 -0.0017095226
2.548714 -0.0016829884999999998
2.549714 -0.0016565644
2.550714 -0.0016302518000000002
2.551714 -0.0016040511999999999
2.552714 -0.0015779634999999999
2.553714 -0.0015519896
2.554714 -0.0015261303
2.555714 -0.0015003864
2.556714 -0.0014747589000000001
2.557714 -0.0014492484
2.558714 -0.0014238560999999999
2.559714 -0.0013985824
2.560714 -0.0013734283
2.561714 -0.0013483947
2.562714 -0.0013234825000000001
2.563714 -0.0012986924
2.564714 -0.0012740251999999999
2.565714 -0.0012494816
2.566714 -0.0012250625
2.567714 -0.0012007689
2.568714 -0.0011766014000000001
2.569714 -0.0011525608
2.570714 -0.0011286477999999998
2.571714 -0.0011048633
2.572714 -0.001081208
2.573714 -0.0010576829
2.574714 -0.0010342885
2.575714 -0.0010110256
2.576714 -0.00098789506
2.577714 -0.0009648973899999999
2.578714 -0.0009420335099999999
2.579714 -0.00091930415
2.580714 -0.0008967100300000001
2.581714 -0.0008742517800000001
2.582714 -0.00085193005
2.583714 -0.0008297456600000001
2.584714 -0.0008076994199999999
2.585714 -0.0007857917800000001
2.586714 -0.0007640235700000001
2.587714 -0.00074239542
2.588714 -0.0007209080200000001
2.589714 -0.000699562
2.590714 -0.00067835808
2.591714 -0.00065729678
2.592714 -0.00063637885
2.593714 -0.00061560495
2.594714 -0.0005949756500000001
2.595714 -0.0005744916100000001
2.596714 -0.0005541534399999999
2.597714 -0.0005339617
2.598714 -0.00051391703
2.599714 -0.0004940202
2.600714 -0.00047427156
2.601714 -0.00045467191
2.602714 -0.00043522173
2.603714 -0.00041592157
2.604714 -0.00039677207000000003
2.605714 -0.00037777381
2.606714 -0.00035892738
2.607714 -0.00034023323999999997
2.608714 -0.00032169205
2.609714 -0.00030330434
2.610714 -0.00028507065999999997
2.611714 -0.00026699154
2.612714 -0.00024906753
2.613714 -0.00023129912
2.614714 -0.00021368692
2.615714 -0.00019623144
2.616714 -0.00017893319000000002
2.617714 -0.00016179264
2.618714 -0.00014481036000000002
2.619714 -0.00012798683
2.620714 -0.00011132256000000001
2.621714 -9.481801199999999e-05
2.622714 -7.8473687e-05
2.623714 -6.229006999999999e-05
2.624714 -4.6267618e-05
2.625714 -3.0406812e-05
2.626714 -1.4708104e-05
2.627714 8.280734299999999e-07
2.628714 1.6201261e-05
2.629714 3.1411019999999996e-05
2.630714 4.6456938e-05
2.631714 6.1338579e-05
2.632714 7.605552199999999e-05
2.633714 9.0607369e-05
2.634714 0.00010499371
2.635714 0.00011921415999999998
2.636714 0.00013326834000000002
2.637714 0.00014715583
2.638714 0.0001608763
2.639714 0.00017442935
2.640714 0.00018781463000000002
2.641714 0.0002010318
2.642714 0.0002140805
2.643714 0.00022696038
2.644714 0.00023967114
2.645714 0.00025221239
2.646714 0.00026458388
2.647714 0.00027678524999999996
2.648714 0.00028881623
2.649714 0.00030067649
2.650714 0.0003123658
2.651714 0.00032388377000000003
2.652714 0.00033523022
2.653714 0.00034640484
2.654714 0.00035740736000000004
2.655714 0.00036823756000000003
2.656714 0.00037889514999999997
2.657714 0.00038937986999999997
2.658714 0.00039969154
2.659714 0.00040982991
2.660714 0.00041979465
2.661714 0.00042958563
2.662714 0.00043920272
2.663714 0.00044864555
2.664714 0.00045791398000000005
2.665714 0.00046700779
2.666714 0.00047592688999999996
2.667714 0.00048467100000000005
2.668714 0.00049323994
2.669714 0.00050163358
2.670714 0.00050985172
2.671714 0.0005178943
2.672714 0.00052576111
2.673714 0.00053345193
2.674714 0.0005409668099999999
2.675714 0.0005483054799999999
2.676714 0.0005554678899999999
2.677714 0.0005624539
2.678714 0.00056926342
2.679714 0.00057589632
2.680714 0.0005823525999999999
2.681714 0.00058863207
2.682714 0.00059473473
2.683714 0.00060066054
2.684714 0.00060640937
2.685714 0.0006119812
2.686714 0.00061737596
2.687714 0.00062259364
2.688714 0.00062763424
2.689714 0.00063249772
2.690714 0.0006371840299999999
2.691714 0.00064169317
2.692714 0.00064602518
2.693714 0.00065018003
2.694714 0.0006541577500000001
2.695714 0.00065795839
2.696714 0.0006615819500000001
2.697714 0.00066502857
2.698714 0.00066829825
2.699714 0.00067139104
2.700714 0.00067430697
2.701714 0.00067704627
2.702714 0.00067960887
2.703714 0.00068199497
2.704714 0.00068420463
2.705714 0.00068623795
2.706714 0.000688095
2.707714 0.0006897760199999999
2.708714 0.00069128109
2.709714 0.00069261037
2.710714 0.0006937639699999999
2.711714 0.0006947421300000001
2.712714 0.0006955449000000001
2.713714 0.0006961725399999999
2.714714 0.00069662519
2.715714 0.0006969030900000001
2.716714 0.00069700645
2.717714 0.0006969354700000001
2.718714 0.00069669027
2.719714 0.00069627117
2.720714 0.00069567832
2.721714 0.0006949120199999999
2.722714 0.00069397247
2.723714 0.00069285993
2.724714 0.00069157468
2.725714 0.0006901170300000001
2.726714 0.00068848722
2.727714 0.00068668546
2.728714 0.00068471218
2.729714 0.0006825675899999999
2.730714 0.00068025197
2.731714 0.0006777657699999999
2.732714 0.00067510919
2.733714 0.00067228257
2.734714 0.00066928633
2.735714 0.00066612079
2.736714 0.0006627864000000001
2.737714 0.00065928339
2.738714 0.0006556122599999999
2.739714 0.00065177323
2.740714 0.00064776682
2.741714 0.00064359342
2.742714 0.00063925349
2.743714 0.0006347473599999999
2.744714 0.0006300755599999999
2.745714 0.00062523841
2.746714 0.00062023641
2.747714 0.00061507003
2.748714 0.0006097397100000001
2.749714 0.0006042459099999999
2.750714 0.00059858912
2.751714 0.0005927699
2.752714 0.0005867886599999999
2.753714 0.00058064606
2.754714 0.00057434249
2.755714 0.00056787853
2.756714 0.00056125473
2.757714 0.00055447167
2.758714 0.00054752991
2.759714 0.00054043007
2.760714 0.0005331726200000001
2.761714 0.00052575829
2.762714 0.00051818752
2.763714 0.00051046109
2.764714 0.00050257954
2.765714 0.00049454356
2.766714 0.00048635369999999994
2.767714 0.00047801072
2.768714 0.00046951523
2.769714 0.00046086784
2.770714 0.0004520693
2.771714 0.00044312028
2.772714 0.00043402147
2.773714 0.00042477345
2.774714 0.00041537709999999996
2.775714 0.00040583300000000003
2.776714 0.00039614188000000004
2.777714 0.00038630451
2.778714 0.00037632166999999997
2.779714 0.00036619401
2.780714 0.00035592234
2.781714 0.00034550735
2.782714 0.00033494989
2.783714 0.00032425064
2.784714 0.00031341042
2.785714 0.00030243
2.786714 0.00029131024
2.787714 0.0002800519
2.788714 0.00026865587
2.789714 0.00025712291000000003
2.790714 0.00024545388000000003
2.791714 0.00023364962000000001
2.792714 0.00022171096
2.793714 0.00020963878000000003
2.794714 0.00019743395
2.795714 0.00018509741
2.796714 0.00017263
2.797714 0.00016003268
2.798714 0.00014730631
2.799714 0.00013445184
2.800714 0.0001214702
2.801714 0.00010836235999999999
2.802714 9.5129241e-05
2.803714 8.177181e-05
2.804714 6.8291041e-05
2.805714 5.4687939e-05
2.806714 4.0963488e-05
2.807714 2.7118685e-05
2.808714 1.3154566e-05
2.809714 -9.2785477e-07
2.810714 -1.5127554000000001e-05
2.811714 -2.9443458999999998e-05
2.812714 -4.3874485e-05
2.813714 -5.8419613e-05
2.814714 -7.3077734e-05
2.815714 -8.7847752e-05
2.816714 -0.00010272857
2.817714 -0.00011771908
2.818714 -0.00013281816999999999
2.819714 -0.0001480247
2.820714 -0.00016333757
2.821714 -0.00017875562
2.822714 -0.00019427771000000003
2.823714 -0.00020990265000000002
2.824714 -0.00022562929
2.825714 -0.00024145649999999998
2.826714 -0.00025738306999999996
2.827714 -0.00027340782
2.828714 -0.00028952953999999997
2.829714 -0.00030574706
2.830714 -0.00032205919
2.831714 -0.00033846471999999996
2.832714 -0.00035496239
2.833714 -0.00037155103
2.834714 -0.00038822936
2.835714 -0.00040499617
2.836714 -0.00042185024999999996
2.837714 -0.00043879036
2.838714 -0.0004558151
2.839714 -0.00047292332999999997
2.840714 -0.0004901137800000001
2.841714 -0.00050738513
2.842714 -0.00052473611
2.843714 -0.00054216534
2.844714 -0.00055967166
2.845714 -0.00057725365
2.846714 -0.00059491003
2.847714 -0.00061263936
2.848714 -0.0006304404
2.849714 -0.00064831174
2.850714 -0.00066625207
2.851714 -0.00068425993
2.852714 -0.00070233405
2.853714 -0.00072047292
2.854714 -0.00073867523
2.855714 -0.0007569395200000001
2.856714 -0.00077526438
2.857714 -0.00079364827
2.858714 -0.00081209
2.859714 -0.00083058794
2.860714 -0.0008491406299999999
2.861714 -0.00086774671
2.862714 -0.0008864046300000001
2.863714 -0.00090511294
2.864714 -0.0009238701800000001
2.865714 -0.00094267489
2.866714 -0.0009615254399999999
2.867714 -0.00098042037
2.868714 -0.00099935824
2.869714 -0.0010183376
2.870714 -0.0010373567
2.871714 -0.001056414
2.872714 -0.0010755082
2.873714 -0.0010946375
2.874714 -0.0011138005
2.875714 -0.0011329955
2.876714 -0.001152221
2.877714 -0.0011714755000000001
2.878714 -0.0011907573
2.879714 -0.0012100648000000001
2.880714 -0.0012293965
2.881714 -0.0012487506
2.882714 -0.0012681259
2.883714 -0.0012875204
2.884714 -0.0013069328
2.885714 -0.0013263612000000001
2.886714 -0.0013458041
2.887714 -0.00136526
2.888714 -0.0013847271
2.889714 -0.001404204
2.890714 -0.0014236887
2.891714 -0.00144318
2.892714 -0.0014626758000000001
2.893714 -0.0014821749999999999
2.894714 -0.0015016754
2.895714 -0.0015211756
2.896714 -0.001540674
2.897714 -0.0015601689
2.898714 -0.0015796585999999998
2.899714 -0.0015991413
2.900714 -0.0016186153999999998
2.901714 -0.0016380793
2.902714 -0.001657531
2.903714 -0.0016769693
2.904714 -0.0016963919
2.905714 -0.0017157974
2.906714 -0.0017351842
2.907714 -0.0017545501
2.908714 -0.0017738937
2.909714 -0.0017932132000000002
2.910714 -0.0018125071000000001
2.911714 -0.0018317731000000001
2.912714 -0.0018510096
2.913714 -0.0018702152
2.914714 -0.0018893876
2.915714 -0.0019085253
2.916714 -0.0019276264
2.917714 -0.0019466893999999998
2.918714 -0.001965712
2.919714 -0.001984693
2.920714 -0.0020036300999999998
2.921714 -0.0020225218
2.922714 -0.0020413661000000002
2.923714 -0.0020601612
2.924714 -0.0020789055
2.925714 -0.0020975973
2.926714 -0.0021162345
2.927714 -0.0021348153
2.928714 -0.0021533378
2.929714 -0.0021718006
2.930714 -0.0021902015
2.931714 -0.0022085389
2.932714 -0.002226811
2.933714 -0.0022450156
2.934714 -0.0022631513000000002
2.935714 -0.0022812163
2.936714 -0.0022992083999999998
2.937714 -0.0023171261999999997
2.938714 -0.0023349676
2.939714 -0.0023527307
2.940714 -0.002370414
2.941714 -0.0023880153
2.942714 -0.0024055333
2.943714 -0.0024229657
2.944714 -0.0024403109
2.945714 -0.0024575671
2.946714 -0.0024747324
2.947714 -0.002491805
2.948714 -0.0025087830999999997
2.949714 -0.0025256648
2.950714 -0.0025424484
2.951714 -0.002559132
2.952714 -0.0025757137
2.953714 -0.0025921918
2.954714 -0.0026085643
2.955714 -0.0026248296999999998
2.956714 -0.0026409861999999997
2.957714 -0.0026570315
2.958714 -0.002672964
2.959714 -0.0026887821000000003
2.960714 -0.0027044836
2.961714 -0.0027200669
2.962714 -0.0027355301000000004
2.963714 -0.0027508715
2.964714 -0.0027660890000000002
2.965714 -0.0027811806
2.966714 -0.0027961452
2.967714 -0.0028109805
2.968714 -0.0028256845
2.969714 -0.0028402555
2.970714 -0.0028546917999999998
2.971714 -0.0028689914
2.972714 -0.0028831522
2.973714 -0.0028971730000000003
2.974714 -0.0029110513
2.975714 -0.0029247856000000003
2.976714 -0.0029383741999999997
2.977714 -0.0029518151
2.978714 -0.0029651065999999997
2.979714 -0.0029782468
2.980714 -0.002991234
2.981714 -0.0030040665
2.982714 -0.0030167423000000003
2.983714 -0.0030292595
2.984714 -0.0030416166
2.985714 -0.0030538118000000003
2.986714 -0.0030658433
2.987714 -0.0030777097
2.988714 -0.0030894087
2.989714 -0.0031009386000000003
2.990714 -0.0031122981
2.991714 -0.0031234849
2.992714 -0.0031344978
2.993714 -0.0031453350000000004
2.994714 -0.0031559946000000003
2.995714 -0.0031664746
2.996714 -0.003176774
2.997714 -0.0031868905
2.998714 -0.0031968229
2.999714 -0.0032065691000000003
3.000714 -0.0032161272
3.001714 -0.0032254963999999997
3.002714 -0.0032346742999999996
3.003714 -0.0032436593999999996
3.004714 -0.0032524502
3.005714 -0.0032610449
3.006714 -0.0032694417000000003
3.007714 -0.0032776396000000004
3.008714 -0.0032856357999999997
3.009714 -0.0032934302
3.010714 -0.0033010198
3.011714 -0.0033084038
3.012714 -0.0033155804000000004
3.013714 -0.0033225482
3.014714 -0.003329305
3.015714 -0.0033358497999999995
3.016714 -0.0033421806000000004
3.017714 -0.003348296
3.018714 -0.0033541943
3.019714 -0.0033598739
3.020714 -0.0033653334
3.021714 -0.0033705714000000003
3.022714 -0.0033755859000000003
3.023714 -0.0033803757
3.024714 -0.0033849395999999998
3.025714 -0.0033892756999999996
3.026714 -0.0033933821999999995
3.027714 -0.0033972581000000003
3.028714 -0.0034009016
3.029714 -0.0034043114
3.030714 -0.0034074856000000002
3.031714 -0.0034104228999999996
3.032714 -0.0034131219
3.033714 -0.0034155812
3.034714 -0.0034177992
3.035714 -0.0034197750000000003
3.036714 -0.0034215063
3.037714 -0.0034229924000000003
3.038714 -0.0034242319
3.039714 -0.0034252233
3.040714 -0.0034259654
3.041714 -0.0034264572999999996
3.042714 -0.0034266966
3.043714 -0.0034266824999999996
3.044714 -0.003426414
3.045714 -0.0034258894000000002
3.046714 -0.0034251078999999996
3.047714 -0.0034240677999999997
3.048714 -0.0034227682999999997
3.049714 -0.0034212080000000002
3.050714 -0.0034193853999999997
3.051714 -0.0034172994000000005
3.052714 -0.0034149496
3.053714 -0.0034123342999999996
3.054714 -0.0034094512000000005
3.055714 -0.0034063007
3.056714 -0.0034028812999999996
3.057714 -0.0033991917
3.058714 -0.0033952307
3.059714 -0.0033909974999999995
3.060714 -0.0033864907999999997
3.061714 -0.0033817094000000002
3.062714 -0.0033766522000000005
3.063714 -0.0033713186
3.064714 -0.0033657074
3.065714 -0.0033598171000000002
3.066714 -0.0033536471
3.067714 -0.0033471963
3.068714 -0.0033404638
3.069714 -0.0033334483
3.070714 -0.0033261491
3.071714 -0.003318565
3.072714 -0.0033106953
3.073714 -0.003302539
3.074714 -0.0032940956
3.075714 -0.0032853632999999996
3.076714 -0.0032763422
3.077714 -0.0032670308
3.078714 -0.0032574284
3.079714 -0.0032475346000000005
3.080714 -0.0032373477999999996
3.081714 -0.0032268676
3.082714 -0.0032160937
3.083714 -0.0032050244
3.084714 -0.0031936597
3.085714 -0.0031819982
3.086714 -0.0031700398
3.087714 -0.0031577834
3.088714 -0.0031452287999999998
3.089714 -0.0031323750999999998
3.090714 -0.0031192216
3.091714 -0.0031057672000000002
3.092714 -0.003092012
3.093714 -0.0030779556
3.094714 -0.0030635965
3.095714 -0.0030489351
3.096714 -0.0030339705
3.097714 -0.0030187019
3.098714 -0.0030031293
3.099714 -0.0029872519
3.100714 -0.0029710696
3.101714 -0.0029545816
3.102714 -0.0029377876
3.103714 -0.0029206873
3.104714 -0.0029032803
3.105714 -0.0028855664
3.106714 -0.0028675448
3.107714 -0.0028492159
3.108714 -0.0028305789
3.109714 -0.0028116337
3.110714 -0.0027923801
3.111714 -0.0027728178
3.112714 -0.0027529466000000002
3.113714 -0.0027327664
3.114714 -0.0027122765
3.115714 -0.0026914771
3.116714 -0.0026703681000000003
3.117714 -0.0026489493
3.118714 -0.0026272205999999998
3.119714 -0.0026051817
3.120714 -0.0025828327
3.121714 -0.0025601734
3.122714 -0.0025372039
3.123714 -0.0025139241
3.124714 -0.0024903338
3.125714 -0.0024664333999999998
3.126714 -0.0024422225
3.127714 -0.0024177012
3.128714 -0.0023928696
3.129714 -0.0023677279
3.130714 -0.0023422763
3.131714 -0.0023165147000000002
3.132714 -0.0022904433
3.133714 -0.0022640621
3.134714 -0.0022373713000000003
3.135714 -0.0022103715
3.136714 -0.0021830629
3.137714 -0.0021554453
3.138714 -0.0021275193
3.139714 -0.0020992849
3.140714 -0.0020707428000000003
3.141714 -0.0020418933
3.142714 -0.0020127363
3.143714 -0.0019832727
3.144714 -0.0019535028
3.145714 -0.0019234268999999999
3.146714 -0.0018930457000000001
3.147714 -0.0018623594
3.148714 -0.0018313687000000001
3.149714 -0.0018000741
3.150714 -0.0017684761
3.151714 -0.001736575
3.152714 -0.0017043719999999998
3.153714 -0.001671867
3.154714 -0.0016390612
3.155714 -0.001605955
3.156714 -0.0015725489
3.157714 -0.0015388439
3.158714 -0.0015048406
3.159714 -0.0014705396
3.160714 -0.0014359417999999999
3.161714 -0.0014010479
3.162714 -0.0013658589
3.163714 -0.0013303752999999998
3.164714 -0.0012945981000000001
3.165714 -0.0012585282000000001
3.166714 -0.0012221664
3.167714 -0.0011855135
3.168714 -0.0011485706
3.169714 -0.0011113385
3.170714 -0.0010738182
3.171714 -0.0010360108
3.172714 -0.00099791705
3.173714 -0.0009595380999999999
3.174714 -0.00092087494
3.175714 -0.0008819285500000001
3.176714 -0.00084270014
3.177714 -0.0008031907800000001
3.178714 -0.00076340157
3.179714 -0.00072333355
3.180714 -0.00068298791
3.181714 -0.00064236579
3.182714 -0.0006014684
3.183714 -0.00056029703
3.184714 -0.00051885272
3.185714 -0.00047713688000000003
3.186714 -0.00043515069999999995
3.187714 -0.00039289548
3.188714 -0.00035037253
3.189714 -0.00030758315
3.190714 -0.00026452874
3.191714 -0.00022121062
3.192714 -0.00017763025
3.193714 -0.00013378904
3.194714 -8.968843299999999e-05
3.195714 -4.5329924e-05
3.196714 -7.149955700000001e-07
3.197714 4.4154811e-05
3.198714 8.9277955e-05
3.199714 0.00013465286
3.200714 0.00018027794
3.201714 0.00022615156000000002
3.202714 0.00027227211
3.203714 0.0003186379
3.204714 0.0003652473
3.205714 0.0004120986
3.206714 0.00045919001
3.207714 0.00050651979
3.208714 0.00055408623
3.209714 0.00060188759
3.210714 0.00064992205
3.211714 0.0006981878
3.212714 0.00074668292
3.213714 0.00079540569
3.214714 0.0008443541399999999
3.215714 0.0008935264300000001
3.216714 0.00094292072
3.217714 0.00099253512
3.218714 0.0010423676
3.219714 0.0010924163999999998
3.220714 0.0011426792
3.221714 0.0011931545
3.222714 0.0012438401
3.223714 0.0012947339
3.224714 0.0013458339
3.225714 0.0013971380999999998
3.226714 0.0014486444
3.227714 0.0015003508
3.228714 0.001552255
3.229714 0.0016043551999999999
3.230714 0.001656649
3.231714 0.0017091344
3.232714 0.0017618093000000001
3.233714 0.0018146713
3.234714 0.0018677183
3.235714 0.0019209479
3.236714 0.0019743582
3.237714 0.0020279464
3.238714 0.0020817108
3.239714 0.0021356489000000003
3.240714 0.0021897582
3.241714 0.0022440365
3.242714 0.0022984814
3.243714 0.0023530904999999997
3.244714 0.0024078614
3.245714 0.0024627918
3.246714 0.0025178793000000003
3.247714 0.0025731215
3.248714 0.0026285157
3.249714 0.0026840595
3.250714 0.0027397509000000003
3.251714 0.002795587
3.252714 0.0028515653
3.253714 0.0029076829
3.254714 0.0029639378999999997
3.255714 0.0030203273
3.256714 0.0030768486
3.257714 0.0031334996
3.258714 0.0031902771000000005
3.259714 0.0032471787999999997
3.260714 0.0033042023
3.261714 0.0033613443999999998
3.262714 0.0034186025000000004
3.263714 0.0034759745000000003
3.264714 0.0035334567999999998
3.265714 0.0035910478000000003
3.266714 0.0036487435999999996
3.267714 0.0037065423000000003
3.268714 0.0037644408
3.269714 0.0038224363
3.270714 0.0038805264999999998
3.271714 0.0039387076
3.272714 0.0039969778
3.273714 0.004055333600000001
3.274714 0.004113773
3.275714 0.0041722923999999995
3.276714 0.0042308897000000005
3.277714 0.0042895612
3.278714 0.0043483044
3.279714 0.0044071169999999995
3.280714 0.0044659952
3.281714 0.004524937
3.282714 0.0045839392
3.283714 0.0046429988
3.284714 0.0047021131
3.285714 0.0047612793
3.286714 0.0048204944
3.287714 0.0048797552
3.288714 0.004939059
3.289714 0.0049984028
3.290714 0.0050577836999999995
3.291714 0.0051171985000000005
3.292714 0.0051766441
3.293714 0.0052361178000000005
3.294714 0.0052956169
3.295714 0.0053551379
3.296714 0.0054146778
3.297714 0.0054742333
3.298714 0.0055338016
3.299714 0.00559338
3.300714 0.005652965
3.301714 0.0057125533
3.302714 0.005772143
3.303714 0.005831729900000001
3.304714 0.005891311200000001
3.305714 0.005950884199999999
3.306714 0.0060104456
3.307714 0.0060699917
3.308714 0.006129519900000001
3.309714 0.006189027
3.310714 0.0062485108999999995
3.311714 0.0063079664
3.312714 0.006367392100000001
3.313714 0.006426785000000001
3.314714 0.0064861400000000005
3.315714 0.006545455799999999
3.316714 0.0066047294
3.317714 0.0066639564000000005
3.318714 0.0067231347
3.319714 0.006782260600000001
3.320714 0.0068413312
3.321714 0.0069003436
3.322714 0.0069592934
3.323714 0.0070181792
3.324714 0.007076995799999999
3.325714 0.007135741199999999
3.326714 0.0071944116
3.327714 0.0072530049
3.328714 0.0073115174
3.329714 0.007369946299999999
3.330714 0.007428287099999999
3.331714 0.0074865376999999995
3.332714 0.0075446944
3.333714 0.007602754299999999
3.334714 0.007660714600000001
3.335714 0.0077185723
3.336714 0.007776323
3.337714 0.0078339646
3.338714 0.007891492
3.339714 0.0079489058
3.340714 0.008006198899999999
3.341714 0.0080633705
3.342714 0.0081204169
3.343714 0.0081773353
3.344714 0.0082341219
3.345714 0.008290773999999999
3.346714 0.008347288500000001
3.347714 0.0084036619
3.348714 0.008459892
3.349714 0.0085159743
3.350714 0.0085719061
3.351714 0.0086276843
3.352714 0.0086833068
3.353714 0.0087387692
3.354714 0.0087940694
3.355714 0.008849203
3.356714 0.008904167800000001
3.357714 0.008958960799999999
3.358714 0.0090135785
3.359714 0.0090680187
3.360714 0.009122277
3.361714 0.0091763504
3.362714 0.0092302362
3.363714 0.009283930599999999
3.364714 0.0093374321
3.365714 0.0093907373
3.366714 0.009443843
3.367714 0.0094967443
3.368714 0.0095494404
3.369714 0.009601927699999999
3.370714 0.0096542033
3.371714 0.0097062628
3.372714 0.0097581047
3.373714 0.0098097255
3.374714 0.0098611228
3.375714 0.0099122924
3.376714 0.0099632329
3.377714 0.010013939
3.378714 0.01006441
3.379714 0.010114643
3.380714 0.010164632
3.381714 0.010214378
3.382714 0.010263875
3.383714 0.010313123
3.384714 0.010362116
3.385714 0.010410853
3.386714 0.010459329
3.387714 0.010507543999999999
3.388714 0.010555494
3.389714 0.010603175
3.390714 0.010650585
3.391714 0.010697723000000001
3.392714 0.010744583
3.393714 0.010791163
3.394714 0.010837462
3.395714 0.010883476
3.396714 0.010929203
3.397714 0.010974639
3.398714 0.011019783
3.399714 0.01106463
3.400714 0.01110918
3.401714 0.011153429
3.402714 0.011197375
3.403714 0.011241014
3.404714 0.011284345
3.405714 0.011327364
3.406714 0.011370069
3.407714 0.011412457
3.408714 0.011454527
3.409714 0.011496276
3.410714 0.011537699
3.411714 0.011578797
3.412714 0.011619565
3.413714 0.011660002000000001
3.414714 0.011700105
3.415714 0.011739872
3.416714 0.0117793
3.417714 0.011818386
3.418714 0.011857129
3.419714 0.011895524000000001
3.420714 0.011933572
3.421714 0.011971268
3.422714 0.012008610999999999
3.423714 0.012045599
3.424714 0.012082228
3.425714 0.012118498
3.426714 0.012154405
3.427714 0.012189947
3.428714 0.012225122
3.429714 0.012259929
3.430714 0.012294363
3.431714 0.012328423000000002
3.432714 0.012362106999999999
3.433714 0.012395413000000001
3.434714 0.012428337999999999
3.435714 0.012460881
3.436714 0.01249304
3.437714 0.012524813
3.438714 0.012556196000000002
3.439714 0.012587190000000002
3.440714 0.012617791
3.441714 0.012647997999999999
3.442714 0.012677808999999998
3.443714 0.012707223
3.444714 0.012736234999999999
3.445714 0.012764844000000001
3.446714 0.01279305
3.447714 0.01282085
3.448714 0.012848242
3.449714 0.012875226
3.450714 0.012901798
3.451714 0.012927958
3.452714 0.012953702
3.453714 0.012979031
3.454714 0.013003942000000001
3.455714 0.013028432999999999
3.456714 0.013052505
3.457714 0.013076152999999998
3.458714 0.013099375
3.459714 0.013122173999999999
3.460714 0.013144544000000001
3.461714 0.013166487
3.462714 0.013187999
3.463714 0.013209079
3.464714 0.013229728
3.465714 0.013249941
3.466714 0.013269718
3.467714 0.013289058
3.468714 0.013307961
3.469714 0.013326422999999999
3.470714 0.013344444
3.471714 0.013362024
3.472714 0.013379159
3.473714 0.013395848999999998
3.474714 0.013412093
3.475714 0.01342789
3.476714 0.013443241
3.477714 0.013458141
3.478714 0.013472589
3.479714 0.013486586
3.480714 0.013500129
3.481714 0.013513218
3.482714 0.013525852000000001
3.483714 0.013538031
3.484714 0.013549752
3.485714 0.013561015999999999
3.486714 0.013571819
3.487714 0.013582163999999999
3.488714 0.013592047999999999
3.489714 0.01360147
3.490714 0.013610431
3.491714 0.013618929
3.492714 0.013626963
3.493714 0.013634535
3.494714 0.013641639
3.495714 0.013648278
3.496714 0.013654452000000001
3.497714 0.013660157999999999
3.498714 0.013665397000000001
3.499714 0.013670168
3.500714 0.013674471
3.501714 0.013678307
3.502714 0.013681671000000001
3.503714 0.013684565999999999
3.504714 0.013686992
3.505714 0.013688945999999999
3.506714 0.01369043
3.507714 0.01369144
3.508714 0.01369198
3.509714 0.013692049999999999
3.510714 0.013691644999999999
3.511714 0.013690769
3.512714 0.013689419999999999
3.513714 0.0136876
3.514714 0.013685306
3.515714 0.01368254
3.516714 0.013679301
3.517714 0.013675589
3.518714 0.013671404
3.519714 0.013666747
3.520714 0.013661616000000001
3.521714 0.013656013
3.522714 0.013649938
3.523714 0.01364339
3.524714 0.013636368
3.525714 0.013628877
3.526714 0.013620911000000001
3.527714 0.013612474
3.528714 0.013603565000000001
3.529714 0.013594185000000002
3.530714 0.013584333999999998
3.531714 0.013574010999999999
3.532714 0.013563217
3.533714 0.013551954
3.534714 0.013540220999999998
3.535714 0.013528018000000001
3.536714 0.013515346999999999
3.537714 0.013502206
3.538714 0.013488597000000001
3.539714 0.013474521
3.540714 0.013459976
3.541714 0.013444966
3.542714 0.013429488
3.543714 0.013413547000000001
3.544714 0.013397141
3.545714 0.013380271000000001
3.546714 0.013362935
3.547714 0.013345138000000001
3.548714 0.013326878
3.549714 0.013308157000000001
3.550714 0.013288976
3.551714 0.013269337
3.552714 0.013249238
3.553714 0.013228681999999999
3.554714 0.013207670000000001
3.555714 0.013186201
3.556714 0.013164277
3.557714 0.0131419
3.558714 0.013119071000000001
3.559714 0.013095789
3.560714 0.013072058000000001
3.561714 0.013047877
3.562714 0.013023248
3.563714 0.012998172
3.564714 0.012972649999999999
3.565714 0.012946683
3.566714 0.012920273999999999
3.567714 0.012893422
3.568714 0.012866129999999998
3.569714 0.012838395
3.570714 0.012810226
3.571714 0.012781619
3.572714 0.012752577000000001
3.573714 0.012723100000000001
3.574714 0.01269319
3.575714 0.01266285
3.576714 0.012632077
3.577714 0.012600879
3.578714 0.012569252999999999
3.579714 0.012537201
3.580714 0.012504726
3.581714 0.012471828
3.582714 0.01243851
3.583714 0.012404774
3.584714 0.012370621000000002
3.585714 0.012336051
3.586714 0.012301069000000001
3.587714 0.012265673
3.588714 0.012229868000000001
3.589714 0.012193651
3.590714 0.012157029
3.591714 0.012120002000000001
3.592714 0.012082571
3.593714 0.012044738999999999
3.594714 0.012006507
3.595714 0.011967876
3.596714 0.011928849
3.597714 0.011889428
3.598714 0.011849617
3.599714 0.011809413
3.600714 0.011768821
3.601714 0.011727843
3.602714 0.011686481
3.603714 0.011644737
3.604714 0.011602612
3.605714 0.011560109
3.606714 0.01151723
3.607714 0.011473979
3.608714 0.011430355
3.609714 0.011386361000000001
3.610714 0.011342000999999999
3.611714 0.011297275
3.612714 0.011252188
3.613714 0.011206739
3.614714 0.011160933
3.615714 0.011114770000000001
3.616714 0.011068255
3.617714 0.011021388
3.618714 0.010974172
3.619714 0.01092661
3.620714 0.010878703
3.621714 0.010830456
3.622714 0.010781868
3.623714 0.010732944000000001
3.624714 0.010683685
3.625714 0.010634094
3.626714 0.010584174
3.627714 0.010533925999999999
3.628714 0.010483354
3.629714 0.01043246
3.630714 0.010381246
3.631714 0.010329716
3.632714 0.010277869
3.633714 0.010225712
3.634714 0.010173245
3.635714 0.010120470999999999
3.636714 0.010067394
3.637714 0.010014015
3.638714 0.009960337
3.639714 0.0099063633
3.640714 0.0098520955
3.641714 0.0097975375
3.642714 0.0097426899
3.643714 0.0096875578
3.644714 0.0096321433
3.645714 0.009576448100000001
3.646714 0.0095204763
3.647714 0.0094642302
3.648714 0.0094077121
3.649714 0.0093509254
3.650714 0.0092938724
3.651714 0.0092365553
3.652714 0.0091789785
3.653714 0.0091211434
3.654714 0.0090630536
3.655714 0.009004712
3.656714 0.0089461209
3.657714 0.0088872832
3.658714 0.0088282024
3.659714 0.008768880100000001
3.660714 0.0087093198
3.661714 0.0086495253
3.662714 0.008589499300000001
3.663714 0.008529244200000001
3.664714 0.008468762099999999
3.665714 0.0084080588
3.666714 0.008347135
3.667714 0.008285993
3.668714 0.008224637699999999
3.669714 0.0081630715
3.670714 0.0081012971
3.671714 0.0080393176
3.672714 0.007977136599999999
3.673714 0.007914755400000001
3.674714 0.00785218
3.675714 0.007789411
3.676714 0.0077264522
3.677714 0.0076633063000000005
3.678714 0.0075999764
3.679714 0.007536466699999999
3.680714 0.0074727788
3.681714 0.007408914800000001
3.682714 0.0073448799
3.683714 0.0072806761
3.684714 0.007216307900000001
3.685714 0.0071517767
3.686714 0.007087085399999999
3.687714 0.0070222384
3.688714 0.0069572379
3.689714 0.0068920875
3.690714 0.0068267895
3.691714 0.0067613466
3.692714 0.006695763999999999
3.693714 0.0066300432
3.694714 0.0065641878
3.695714 0.0064981998999999995
3.696714 0.006432084
3.697714 0.0063658429999999995
3.698714 0.0062994783
3.699714 0.006232994899999999
3.700714 0.0061663959
3.701714 0.0060996834
3.702714 0.0060328613
3.703714 0.0059659324
3.704714 0.0058988993000000005
3.705714 0.0058317659
3.706714 0.0057645346
3.707714 0.0056972094
3.708714 0.0056297922
3.709714 0.0055622873
3.710714 0.005494697
3.711714 0.0054270251
3.712714 0.0053592742999999995
3.713714 0.0052914475
3.714714 0.0052235479
3.715714 0.0051555784
3.716714 0.005087542400000001
3.717714 0.0050194427000000005
3.718714 0.004951283
3.719714 0.0048830661
3.720714 0.0048147951
3.721714 0.0047464728
3.722714 0.0046781024
3.723714 0.0046096873
3.724714 0.00454123
3.725714 0.0044727338
3.726714 0.0044042019
3.727714 0.0043356376
3.728714 0.0042670436
3.729714 0.0041984225
3.730714 0.0041297786
3.731714 0.0040611139
3.732714 0.0039924322
3.733714 0.0039237355
3.734714 0.0038550279
3.735714 0.0037863119
3.736714 0.0037175909
3.737714 0.0036488673
3.738714 0.0035801448
3.739714 0.0035114255
3.740714 0.0034427136
3.741714 0.0033740107
3.742714 0.0033053209000000004
3.743714 0.0032366468
3.744714 0.0031679912000000003
3.745714 0.0030993571
3.746714 0.0030307474
3.747714 0.0029621651
3.748714 0.0028936129
3.749714 0.0028250939
3.750714 0.002756611
3.751714 0.0026881669
3.752714 0.0026197646
3.753714 0.0025514069
3.754714 0.0024830968
3.755714 0.0024148369
3.756714 0.0023466302000000002
3.757714 0.0022784794
3.758714 0.0022103874
3.759714 0.0021423573
3.760714 0.0020743912999999998
3.761714 0.0020064928
3.762714 0.001938664
3.763714 0.0018709083
3.764714 0.0018032282
3.765714 0.0017356262000000002
3.766714 0.0016681055
3.767714 0.0016006687000000002
3.768714 0.0015333182000000002
3.769714 0.0014660572
3.770714 0.0013988881
3.771714 0.0013318136
3.772714 0.0012648363
3.773714 0.001197959
3.774714 0.0011311843999999998
3.775714 0.0010645149
3.776714 0.00099795334
3.777714 0.0009315022
3.778714 0.0008651641100000001
3.779714 0.00079894171
3.780714 0.00073283759
3.781714 0.00066685429
3.782714 0.00060099433
3.783714 0.0005352602299999999
3.784714 0.00046965465
3.785714 0.00040418003999999997
3.786714 0.00033883887
3.787714 0.00027363358
3.788714 0.00020856669
3.789714 0.00014364068
3.790714 7.8857926e-05
3.791714 1.4220905e-05
3.792714 -5.026796e-05
3.793714 -0.0001146063
3.794714 -0.00017879172999999999
3.795714 -0.00024282187
3.796714 -0.00030669446
3.797714 -0.00037040711
3.798714 -0.00043395758
3.799714 -0.0004973434899999999
3.800714 -0.00056056265
3.801714 -0.0006236127800000001
3.802714 -0.00068649169
3.803714 -0.0007491970800000001
3.804714 -0.00081172684
3.805714 -0.00087407871
3.806714 -0.0009362505800000001
3.807714 -0.00099824047
3.808714 -0.001060046
3.809714 -0.0011216651999999998
3.810714 -0.001183096
3.811714 -0.0012443363
3.812714 -0.001305384
3.813714 -0.0013662372
3.814714 -0.0014268936999999998
3.815714 -0.0014873515
3.816714 -0.0015476088999999999
3.817714 -0.0016076636
3.818714 -0.0016675136
3.819714 -0.0017271571999999998
3.820714 -0.0017865920999999999
3.821714 -0.0018458168000000002
3.822714 -0.001904829
3.823714 -0.0019636267
3.824714 -0.0020222087
3.825714 -0.0020805724
3.826714 -0.0021387163
3.827714 -0.0021966385
3.828714 -0.0022543371
3.829714 -0.00231181
3.830714 -0.002369056
3.831714 -0.0024260729
3.832714 -0.0024828591
3.833714 -0.0025394129
3.834714 -0.0025957326
3.835714 -0.0026518164
3.836714 -0.0027076624999999997
3.837714 -0.0027632697
3.838714 -0.0028186358999999998
3.839714 -0.0028737601
3.840714 -0.0029286401
3.841714 -0.0029832747
3.842714 -0.0030376621
3.843714 -0.003091801
3.844714 -0.0031456901000000005
3.845714 -0.0031993277000000003
3.846714 -0.0032527125
3.847714 -0.0033058429999999997
3.848714 -0.0033587180999999997
3.849714 -0.003411336
3.850714 -0.0034636952
3.851714 -0.0035157947
3.852714 -0.0035676329999999997
3.853714 -0.0036192087
3.854714 -0.0036705205
3.855714 -0.0037215675999999996
3.856714 -0.0037723482999999997
3.857714 -0.0038228616
3.858714 -0.0038731057
3.859714 -0.0039230807000000005
3.860714 -0.0039727838
3.861714 -0.0040222149
3.862714 -0.0040713727
3.863714 -0.0041202555
3.864714 -0.0041688632
3.865714 -0.0042171934
3.866714 -0.0042652464000000005
3.867714 -0.0043130202999999995
3.868714 -0.0043605141
3.869714 -0.0044077267000000005
3.870714 -0.0044546574
3.871714 -0.004501305
3.872714 -0.0045476689
3.873714 -0.004593747499999999
3.874714 -0.0046395402
3.875714 -0.0046850459
3.876714 -0.0047302641
3.877714 -0.0047751935
3.878714 -0.004819833
3.879714 -0.0048641825000000005
3.880714 -0.004908241
3.881714 -0.0049520073
3.882714 -0.0049954811
3.883714 -0.0050386618
3.884714 -0.0050815481000000004
3.885714 -0.0051241394
3.886714 -0.0051664352000000005
3.887714 -0.0052084346
3.888714 -0.0052501367000000005
3.889714 -0.005291540900000001
3.890714 -0.0053326472
3.891714 -0.0053734548
3.892714 -0.0054139626
3.893714 -0.0054541702
3.894714 -0.005494077
3.895714 -0.0055336826
3.896714 -0.005572987
3.897714 -0.0056119887
3.898714 -0.005650688
3.899714 -0.0056890844
3.900714 -0.0057271768999999995
3.901714 -0.005764966
3.902714 -0.005802451399999999
3.903714 -0.0058396316
3.904714 -0.0058765072000000005
3.905714 -0.0059130776
3.906714 -0.0059493424
3.907714 -0.0059853017
3.908714 -0.006020955
3.909714 -0.0060563023
3.910714 -0.0060913428999999995
3.911714 -0.006126076899999999
3.912714 -0.0061605046
3.913714 -0.0061946252000000005
3.914714 -0.0062284387
3.915714 -0.0062619445
3.916714 -0.0062951432
3.917714 -0.006328034200000001
3.918714 -0.0063606181
3.919714 -0.0063928936
3.920714 -0.0064248612000000005
3.921714 -0.0064565218
3.922714 -0.0064878732
3.923714 -0.0065189182
3.924714 -0.006549654100000001
3.925714 -0.0065800814
3.926714 -0.0066102002
3.927714 -0.006640012
3.928714 -0.0066695153
3.929714 -0.006698709299999999
3.930714 -0.006727596299999999
3.931714 -0.0067561748000000005
3.932714 -0.0067844463
3.933714 -0.00681241
3.934714 -0.0068400652
3.935714 -0.0068674133
3.936714 -0.0068944551
3.937714 -0.006921189899999999
3.938714 -0.006947618399999999
3.939714 -0.0069737405
3.940714 -0.0069995555999999995
3.941714 -0.0070250651
3.942714 -0.0070502691
3.943714 -0.0070751688
3.944714 -0.0070997623000000004
3.945714 -0.0071240524
3.946714 -0.007148037500000001
3.947714 -0.0071717193000000005
3.948714 -0.0071950963
3.949714 -0.007218171200000001
3.950714 -0.0072409443
3.951714 -0.0072634139
3.952714 -0.007285583
3.953714 -0.0073074509
3.954714 -0.0073290175
3.955714 -0.007350283700000001
3.956714 -0.0073712508000000005
3.957714 -0.0073919182
3.958714 -0.0074122865
3.959714 -0.007432356500000001
3.960714 -0.007452129599999999
3.961714 -0.0074716052
3.962714 -0.0074907846
3.963714 -0.0075096672
3.964714 -0.0075282551
3.965714 -0.0075465490000000005
3.966714 -0.0075645483000000005
3.967714 -0.0075822551
3.968714 -0.0075996693
3.969714 -0.0076167911
3.970714 -0.0076336226
3.971714 -0.007650163
3.972714 -0.007666414599999999
3.973714 -0.0076823759
3.974714 -0.007698049700000001
3.975714 -0.0077134362
3.976714 -0.007728536
3.977714 -0.0077433499
3.978714 -0.0077578785
3.979714 -0.0077721226000000004
3.980714 -0.0077860816
3.981714 -0.0077997582
3.982714 -0.0078131532
3.983714 -0.007826266699999999
3.984714 -0.007839098499999999
3.985714 -0.007851651
3.986714 -0.0078639248
3.987714 -0.00787592
3.988714 -0.0078876386
3.989714 -0.0078990801
3.990714 -0.0079102465
3.991714 -0.0079211386
3.992714 -0.0079317564
3.993714 -0.0079421014
3.994714 -0.0079521757
3.995714 -0.0079619786
3.996714 -0.007971512200000001
3.997714 -0.0079807774
3.998714 -0.0079897756
3.999714 -0.0079985068
4.000714 -0.0080069731
4.001714 -0.0080151745
4.002714 -0.0080231126
4.003714 -0.008030787999999999
4.004714 -0.0080382029
4.005714 -0.0080453574
4.006714 -0.0080522535
4.007714 -0.0080588914
4.008714 -0.0080652717
4.009714 -0.0080713966
4.010714 -0.008077266100000001
4.011714 -0.0080828824
4.012714 -0.0080882455
4.013714 -0.008093358299999999
4.014714 -0.0080982194
4.015714 -0.008102832400000001
4.016714 -0.008107197200000001
4.017715 -0.0081113147
4.018714 -0.008115186900000002
4.019714 -0.008118814700000001
4.020714 -0.0081221981
4.021714 -0.008125339799999999
4.022714 -0.008128240699999999
4.023714 -0.008130901599999999
4.024714 -0.008133324400000001
4.025714 -0.0081355101
4.026714 -0.0081374586
4.027714 -0.0081391729
4.028714 -0.008140653500000001
4.029714 -0.0081419013
4.030715 -0.0081429185
4.031714 -0.0081437051
4.032714 -0.0081442631
4.033714 -0.0081445934
4.034714 -0.0081446968
4.035714 -0.0081445753
4.036714 -0.0081442304
4.037714 -0.008143662900000001
4.038714 -0.0081428749
4.039714 -0.0081418664
4.040714 -0.008140638200000001
4.041714 -0.0081391932
4.042714 -0.008137530700000001
4.043715 -0.0081356542
4.044714 -0.0081335624
4.045714 -0.0081312588
4.046714 -0.008128744200000001
4.047714 -0.008126018700000001
4.048714 -0.008123085
4.049714 -0.0081199447
4.050714 -0.008116597
4.051714 -0.0081130449
4.052714 -0.0081092898
4.053714 -0.008105331700000001
4.054714 -0.0081011734
4.055714 -0.0080968159
4.056714 -0.0080922611
4.057714 -0.0080875085
4.058714 -0.0080825615
4.059714 -0.0080774211
4.060714 -0.0080720878
4.061714 -0.0080665646
4.062714 -0.0080608508
4.063715 -0.00805495
4.064714 -0.0080488622
4.065714 -0.0080425882
4.066714 -0.008036130700000001
4.067714 -0.00802949
4.068714 -0.008022668
4.069714 -0.0080156664
4.070714 -0.0080084857
4.071714 -0.0080011276
4.072714 -0.007993594
4.073714 -0.0079858852
4.074714 -0.0079780039
4.075714 -0.0079699494
4.076715 -0.0079617254
4.077714 -0.0079533304
4.078714 -0.0079447687
4.079714 -0.0079360398
4.080714 -0.0079271442
4.081714 -0.007918085600000001
4.082714 -0.0079088641
4.083714 -0.0078994817
4.084714 -0.0078899393
4.085714 -0.0078802383
4.086714 -0.007870380100000001
4.087714 -0.0078603654
4.088714 -0.0078501973
4.089714 -0.0078398756
4.090714 -0.007829401100000001
4.091714 -0.007818777499999999
4.092714 -0.007808004
4.093714 -0.0077970834999999995
4.094714 -0.007786016099999999
4.095714 -0.0077748044999999995
4.096714 -0.007763448199999999
4.097714 -0.007751950800000001
4.098714 -0.0077403121
4.099714 -0.0077285331
4.100714 -0.0077166165000000005
4.101714 -0.007704562400000001
4.102714 -0.007692372300000001
4.103714 -0.007680048300000001
4.104714 -0.0076675918999999995
4.105714 -0.007655002299999999
4.106714 -0.0076422823999999995
4.107714 -0.0076294338
4.108714 -0.0076164579
4.109715 -0.0076033546
4.110714 -0.0075901269
4.111714 -0.0075767748
4.112714 -0.007563300500000001
4.113714 -0.007549705300000001
4.114714 -0.007535990199999999
4.115714 -0.0075221564
4.116714 -0.007508205499999999
4.117714 -0.0074941396000000006
4.118714 -0.007479959499999999
4.119714 -0.0074656666
4.120714 -0.007451262399999999
4.121714 -0.0074367468
4.122715 -0.0074221221
4.123714 -0.0074073898
4.124714 -0.0073925512
4.125714 -0.007377607800000001
4.126714 -0.0073625597
4.127714 -0.0073474097
4.128714 -0.0073321586
4.129714 -0.007316806299999999
4.130714 -0.007301355099999999
4.131714 -0.0072858064
4.132714 -0.007270160100000001
4.133714 -0.007254417900000001
4.134714 -0.0072385817
4.135714 -0.0072226525
4.136714 -0.0072066308
4.137714 -0.0071905182
4.138714 -0.0071743161000000005
4.139714 -0.007158026
4.140714 -0.007141648499999999
4.141714 -0.0071251838
4.142715 -0.0071086346
4.143714 -0.0070920010000000006
4.144714 -0.007075286699999999
4.145714 -0.0070584894
4.146714 -0.0070416121000000005
4.147714 -0.007024657
4.148714 -0.0070076232
4.149714 -0.006990513099999999
4.150714 -0.0069733265
4.151714 -0.006956067200000001
4.152714 -0.0069387337
4.153714 -0.0069213289
4.154714 -0.0069038535
4.155715 -0.0068863083
4.156714 -0.0068686932000000004
4.157714 -0.0068510126
4.158714 -0.0068332643
4.159714 -0.0068154506
4.160714 -0.0067975729
4.161714 -0.0067796325000000005
4.162714 -0.006761629599999999
4.163714 -0.0067435656
4.164714 -0.006725441899999999
4.165714 -0.0067072593
4.166714 -0.0066890192
4.167714 -0.0066707216
4.168715 -0.006652368
4.169714 -0.0066339599
4.170714 -0.006615499299999999
4.171714 -0.0065969856
4.172714 -0.0065784196
4.173714 -0.006559803999999999
4.174714 -0.0065411383
4.175714 -0.006522425199999999
4.176714 -0.0065036642
4.177714 -0.0064848573
4.178714 -0.0064660053
4.179714 -0.0064471096
4.180714 -0.006428171
4.181714 -0.0064091895
4.182714 -0.0063901673
4.183714 -0.006371103499999999
4.184714 -0.006352001899999999
4.185714 -0.0063328618
4.186714 -0.006313684599999999
4.187714 -0.0062944702
4.188715 -0.006275220200000001
4.189714 -0.0062559352999999995
4.190714 -0.0062366162
4.191714 -0.006217263599999999
4.192714 -0.006197879
4.193714 -0.0061784624
4.194714 -0.0061590159
4.195714 -0.0061395396
4.196714 -0.0061200335
4.197714 -0.0061004997
4.198714 -0.006080938
4.199714 -0.00606135
4.200714 -0.0060417358
4.201715 -0.0060220977
4.202714 -0.0060024351
4.203714 -0.0059827492999999995
4.204714 -0.0059630416
4.205714 -0.0059433125
4.206714 -0.005923563
4.207714 -0.0059037939
4.208714 -0.0058840054
4.209714 -0.0058641992
4.210714 -0.0058443758
4.211714 -0.0058245358
4.212714 -0.00580468
4.213714 -0.0057848098
4.214714 -0.0057649249
4.215714 -0.0057450266000000005
4.216714 -0.0057251156
4.217714 -0.0057051932999999996
4.218714 -0.0056852594
4.219714 -0.0056653149
4.220714 -0.0056453609
4.221714 -0.0056253975
4.222714 -0.0056054258
4.223714 -0.0055854463
4.224714 -0.005565459300000001
4.225714 -0.0055454664
4.226714 -0.0055254677
4.227714 -0.0055054639
4.228714 -0.0054854554
4.229714 -0.0054654432
4.230714 -0.0054454277999999995
4.231714 -0.0054254106000000005
4.232714 -0.0054053915000000004
4.233714 -0.005385371700000001
4.234715 -0.0053653512
4.235714 -0.005345331
4.236714 -0.0053253119
4.237714 -0.0053052943
4.238714 -0.0052852789
4.239714 -0.005265266
4.240714 -0.0052452568
4.241714 -0.0052252512
4.242714 -0.0052052502999999995
4.243714 -0.0051852541
4.244714 -0.0051652634
4.245714 -0.0051452793
4.246714 -0.0051253013
4.247715 -0.0051053303000000005
4.248714 -0.0050853665
4.249714 -0.0050654107
4.250714 -0.0050454633
4.251714 -0.0050255247
4.252714 -0.0050055958
4.253714 -0.0049856764
4.254714 -0.0049657672
4.255714 -0.0049458686
4.256714 -0.0049259811999999995
4.257714 -0.0049061051000000005
4.258714 -0.004886241
4.259714 -0.0048663893
4.260714 -0.0048465507
4.261714 -0.0048267255
4.262714 -0.0048069141
4.263714 -0.0047871174
4.264714 -0.004767335100000001
4.265714 -0.0047475685
4.266714 -0.0047278179
4.267715 -0.0047080837
4.268714 -0.0046883659
4.269714 -0.0046686651
4.270714 -0.0046489821999999995
4.271714 -0.0046293175
4.272714 -0.0046096717
4.273714 -0.004590044
4.274714 -0.0045704361
4.275714 -0.0045508481
4.276714 -0.0045312797999999994
4.277714 -0.0045117322
4.278714 -0.0044922053
4.279714 -0.0044726996
4.280715 -0.0044532153
4.281714 -0.004433752500000001
4.282714 -0.0044143118
4.283714 -0.0043948938
4.284714 -0.0043754975000000005
4.285714 -0.0043561249
4.286714 -0.0043367756
4.287714 -0.0043174496
4.288714 -0.0042981475
4.289714 -0.0042788695
4.290714 -0.0042596163000000005
4.291714 -0.0042403877
4.292714 -0.0042211839
4.293715 -0.0042020059
4.294714 -0.0041828534
4.295714 -0.0041637268
4.296714 -0.0041446263
4.297714 -0.004125552
4.298714 -0.0041065046
4.299714 -0.0040874842
4.300714 -0.0040684910000000005
4.301714 -0.0040495252
4.302714 -0.004030586599999999
4.303714 -0.0040116764
4.304714 -0.0039927942
4.305714 -0.0039739403
4.306714 -0.0039551145
4.307714 -0.0039363174
4.308714 -0.0039175487000000005
4.309714 -0.0038988091999999997
4.310714 -0.0038800978999999998
4.311714 -0.0038614162000000004
4.312714 -0.0038427643000000004
4.313715 -0.0038241418
4.314714 -0.0038055488
4.315714 -0.0037869857
4.316714 -0.0037684524
4.317714 -0.0037499488999999998
4.318714 -0.0037314763
4.319714 -0.0037130342999999997
4.320714 -0.0036946229
4.321714 -0.003676242
4.322714 -0.0036578926999999996
4.323714 -0.0036395744
4.324714 -0.0036212878
4.325714 -0.0036030335
4.326715 -0.0035848112
4.327714 -0.0035666209
4.328714 -0.0035484627000000003
4.329714 -0.0035303376
4.330714 -0.0035122447999999997
4.331714 -0.0034941851
4.332714 -0.0034761586
4.333714 -0.0034581648
4.334714 -0.0034402045
4.335714 -0.0034222771999999997
4.336714 -0.0034043838
4.337714 -0.0033865239
4.338714 -0.0033686971
4.339714 -0.0033509041
4.340714 -0.0033331449
4.341714 -0.0033154195999999998
4.342714 -0.0032977281000000002
4.343714 -0.0032800701
4.344714 -0.0032624462999999997
4.345714 -0.0032448562999999996
4.346714 -0.0032273001
4.347714 -0.0032097778000000003
4.348714 -0.00319229
4.349714 -0.0031748361000000004
4.350714 -0.0031574164000000003
4.351714 -0.0031400305
4.352714 -0.0031226790999999998
4.353714 -0.003105362
4.354714 -0.0030880789999999997
4.355714 -0.0030708306000000003
4.356714 -0.0030536168
4.357714 -0.0030364376
4.358714 -0.0030192927
4.359715 -0.0030021825
4.360714 -0.0029851068
4.361714 -0.0029680659
4.362714 -0.0029510598
4.363714 -0.0029340882999999997
4.364714 -0.0029171515
4.365714 -0.0029002495
4.366714 -0.0028833821
4.367714 -0.0028665494
4.368714 -0.0028497516
4.369714 -0.0028329881
4.370714 -0.0028162594
4.371714 -0.0027995655
4.372715 -0.0027829063
4.373714 -0.0027662818
4.374714 -0.0027496919
4.375714 -0.0027331369
4.376714 -0.0027166167
4.377714 -0.0027001313000000002
4.378714 -0.0026836809000000002
4.379714 -0.0026672651
4.380714 -0.0026508844
4.381714 -0.0026345388
4.382714 -0.0026182282
4.383714 -0.0026019528
4.384714 -0.0025857124999999997
4.385714 -0.0025695074999999997
4.386714 -0.0025533378
4.387714 -0.0025372034999999998
4.388714 -0.0025211046
4.389714 -0.0025050409
4.390714 -0.0024890129
4.391714 -0.0024730201
4.392715 -0.0024570631
4.393714 -0.0024411411
4.394714 -0.0024252544
4.395714 -0.0024094028
4.396714 -0.0023935867
4.397714 -0.0023778055
4.398714 -0.0023620596000000003
4.399714 -0.0023463484
4.400714 -0.0023306726
4.401714 -0.0023150311
4.402714 -0.0022994245
4.403714 -0.0022838525
4.404714 -0.0022683153
4.405715 -0.0022528122
4.406714 -0.0022373439
4.407714 -0.0022219097
4.408714 -0.00220651
4.409714 -0.0021911444
4.410714 -0.0021758133
4.411714 -0.0021605163
4.412714 -0.0021452535
4.413714 -0.002130025
4.414714 -0.0021148304
4.415714 -0.0020996699999999997
4.416714 -0.0020845435
4.417714 -0.0020694511
4.418715 -0.0020543928
4.419714 -0.0020393685
4.420714 -0.0020243784
4.421714 -0.0020094223
4.422714 -0.0019945002
4.423714 -0.0019796124
4.424714 -0.0019647583
4.425714 -0.0019499381
4.426714 -0.0019351519
4.427714 -0.0019203998999999998
4.428714 -0.0019056812999999999
4.429714 -0.0018909967999999999
4.430714 -0.0018763461000000001
4.431714 -0.0018617291000000002
4.432714 -0.0018471458999999998
4.433714 -0.0018325963999999998
4.434714 -0.0018180805
4.435714 -0.0018035984000000001
4.436714 -0.0017891501999999998
4.437714 -0.0017747354
4.438715 -0.0017603545000000002
4.439714 -0.0017460072
4.440714 -0.0017316937
4.441714 -0.0017174139
4.442714 -0.0017031682
4.443714 -0.0016889558999999999
4.444714 -0.0016747774
4.445714 -0.0016606329
4.446714 -0.0016465219
4.447714 -0.0016324448
4.448714 -0.0016184016
4.449714 -0.0016043919
4.450714 -0.0015904159
4.451715 -0.0015764737
4.452714 -0.0015625648
4.453714 -0.0015486896000000002
4.454714 -0.0015348478
4.455714 -0.0015210393
4.456714 -0.001507264
4.457714 -0.0014935219
4.458714 -0.001479813
4.459714 -0.0014661369
4.460714 -0.0014524939
4.461714 -0.0014388837
4.462714 -0.0014253063
4.463714 -0.0014117615
4.464714 -0.0013982493
4.465714 -0.0013847699
4.466714 -0.0013713229
4.467714 -0.0013579085
4.468714 -0.0013445267
4.469714 -0.0013311773
4.470714 -0.0013178606
4.471714 -0.0013045761
4.472714 -0.0012913243
4.473714 -0.001278105
4.474714 -0.0012649183
4.475714 -0.0012517641
4.476714 -0.0012386426
4.477714 -0.0012255538
4.478714 -0.0012124975999999999
4.479714 -0.0011994740999999999
4.480714 -0.0011864834
4.481714 -0.0011735254999999999
4.482714 -0.0011606005
4.483714 -0.0011477079999999999
4.484715 -0.0011348486
4.485714 -0.0011220219
4.486714 -0.001109228
4.487714 -0.0010964669
4.488714 -0.0010837386
4.489714 -0.0010710431999999999
4.490714 -0.0010583806
4.491714 -0.0010457509000000001
4.492714 -0.0010331541
4.493714 -0.00102059
4.494714 -0.0010080587
4.495714 -0.00099556046
4.496714 -0.00098309501
4.497715 -0.0009706624999999999
4.498714 -0.00095826281
4.499714 -0.00094589595
4.500714 -0.00093356211
4.501714 -0.00092126111
4.502714 -0.0009089930199999999
4.503714 -0.00089675805
4.504714 -0.0008845559899999999
4.505714 -0.0008723870500000001
4.506714 -0.00086025102
4.507714 -0.0008481479200000001
4.508714 -0.0008360779200000001
4.509714 -0.00082404085
4.510714 -0.0008120367100000001
4.511714 -0.00080006557
4.512714 -0.00078812727
4.513714 -0.00077622199
4.514714 -0.00076434953
4.515714 -0.00075251005
4.516714 -0.0007407034
4.517715 -0.00072892958
4.518714 -0.0007171886
4.519714 -0.00070548044
4.520714 -0.00069380512
4.521714 -0.0006821625900000001
4.522714 -0.0006705529400000001
4.523714 -0.0006589761599999999
4.524714 -0.00064743231
4.525714 -0.00063592133
4.526714 -0.00062444337
4.527714 -0.00061299847
4.528714 -0.00060158668
4.529714 -0.00059020804
4.530715 -0.00057886259
4.531714 -0.00056755057
4.532714 -0.00055627197
4.533714 -0.00054502689
4.534714 -0.00053381546
4.535714 -0.00052263767
4.536714 -0.00051149368
4.537714 -0.00050038361
4.538714 -0.0004893075099999999
4.539714 -0.00047826543
4.540714 -0.0004672575
4.541714 -0.00045628376
4.542714 -0.00044534427
4.543715 -0.00043443906
4.544714 -0.00042356828
4.545714 -0.00041273183
4.546714 -0.00040192985999999996
4.547714 -0.00039116235000000003
4.548714 -0.00038042933
4.549714 -0.0003697309
4.550714 -0.00035906698
4.551714 -0.0003484377
4.552714 -0.00033784306000000003
4.553714 -0.00032728305999999997
4.554714 -0.00031675778999999996
4.555714 -0.00030626725
4.556714 -0.00029581147
4.557714 -0.00028539055
4.558714 -0.00027500446
4.559714 -0.00026465327
4.560714 -0.00025433708
4.561714 -0.0002440559
4.562714 -0.00023380974
4.563715 -0.00022359873
4.564714 -0.00021342287000000002
4.565714 -0.00020328222999999997
4.566714 -0.00019317683
4.567714 -0.00018310678
4.568714 -0.00017307209
4.569714 -0.00016307284
4.570714 -0.00015310907
4.571714 -0.00014318083
4.572714 -0.00013328819
4.573714 -0.00012343119
4.574714 -0.00011360993
4.575714 -0.00010382448
4.576715 -9.4074863e-05
4.577714 -8.4361187e-05
4.578714 -7.4683476e-05
4.579714 -6.5041849e-05
4.580714 -5.5436362e-05
4.581714 -4.5867102e-05
4.582714 -3.6334197e-05
4.583714 -2.6837684999999998e-05
4.584714 -1.7377673e-05
4.585714 -7.9542886e-06
4.586714 1.4323716e-06
4.587714 1.0782203999999999e-05
4.588714 2.0095105e-05
4.589714 2.9370958000000002e-05
4.590714 3.8609642e-05
4.591714 4.7811051000000006e-05
4.592714 5.6975067999999995e-05
4.593714 6.6101597e-05
4.594714 7.5190525e-05
4.595714 8.424175300000001e-05
4.596714 9.3255181e-05
4.597714 0.00010223072
4.598714 0.00011116826000000001
4.599714 0.00012006774999999999
4.600714 0.0001289291
4.601714 0.00013775225
4.602714 0.00014653714
4.603714 0.00015528373
4.604714 0.00016399193000000002
4.605714 0.00017266175000000002
4.606714 0.00018129311
4.607714 0.000189886
4.608714 0.00019844037999999998
4.609715 0.0002069562
4.610714 0.00021543347
4.611714 0.00022387208
4.612714 0.00023227203000000002
4.613714 0.00024063329
4.614714 0.00024895578
4.615714 0.0002572395
4.616714 0.00026548435
4.617714 0.00027369033
4.618714 0.00028185734
4.619714 0.00028998528999999996
4.620714 0.00029807413
4.621714 0.00030612377
4.622715 0.0003141341
4.623714 0.00032210507
4.624714 0.00033003656999999997
4.625714 0.00033792853
4.626714 0.00034578084
4.627714 0.00035359337
4.628714 0.00036136605
4.629714 0.0003690988
4.630714 0.00037679147
4.631714 0.000384444
4.632714 0.00039205624
4.633714 0.00039962815
4.634714 0.00040715954000000005
4.635714 0.00041465037
4.636714 0.00042210054
4.637714 0.00042950996
4.638714 0.00043687851
4.639714 0.00044420613
4.640714 0.00045149272
4.641714 0.00045873826
4.642715 0.00046594249999999996
4.643714 0.00047310555
4.644714 0.00048022716
4.645714 0.00048730735
4.646714 0.00049434602
4.647714 0.00050134308
4.648714 0.00050829849
4.649714 0.0005152122
4.650714 0.00052208402
4.651714 0.00052891401
4.652714 0.00053570211
4.653714 0.0005424482
4.654714 0.00054915226
4.655715 0.00055581422
4.656714 0.00056243407
4.657714 0.00056901181
4.658714 0.0005755472999999999
4.659714 0.00058204059
4.660714 0.00058849168
4.661714 0.00059490044
4.662714 0.0006012669
4.663714 0.0006075911199999999
4.664714 0.00061387295
4.665714 0.00062011245
4.666714 0.00062630957
4.667714 0.0006324643400000001
4.668715 0.00063857674
4.669714 0.00064464666
4.670714 0.00065067416
4.671714 0.00065665913
4.672714 0.00066260154
4.673714 0.00066850139
4.674714 0.0006743586699999999
4.675714 0.0006801733
4.676714 0.00068594518
4.677714 0.00069167427
4.678714 0.0006973605199999999
4.679714 0.0007030038899999999
4.680714 0.00070860419
4.681714 0.00071416148
4.682714 0.00071967561
4.683714 0.00072514654
4.684714 0.0007305741299999999
4.685714 0.0007359583399999999
4.686714 0.00074129912
4.687714 0.00074659633
4.688715 0.00075184994
4.689714 0.0007570598899999999
4.690714 0.00076222609
4.691714 0.0007673484999999999
4.692714 0.0007724270299999999
4.693714 0.00077746172
4.694714 0.0007824523900000001
4.695714 0.00078739904
4.696714 0.0007923017599999999
4.697714 0.0007971603699999999
4.698714 0.00080197497
4.699714 0.00080674545
4.700714 0.00081147182
4.701715 0.00081615408
4.702714 0.0008207923199999999
4.703714 0.00082538645
4.704714 0.0008299363800000001
4.705714 0.00083444229
4.706714 0.0008389041800000001
4.707714 0.00084332196
4.708714 0.00084769563
4.709714 0.00085202546
4.710714 0.00085631127
4.711714 0.0008605530599999999
4.712714 0.0008647509299999999
4.713714 0.00086890486
4.714714 0.00087301496
4.715714 0.00087708131
4.716714 0.0008811037300000001
4.717714 0.0008850825
4.718714 0.00088901743
4.719714 0.0008929087
4.720714 0.0008967561400000001
4.721714 0.0009005599199999999
4.722714 0.0009043201299999999
4.723714 0.00090803669
4.724714 0.00091170959
4.725714 0.0009153389299999999
4.726714 0.0009189248
4.727714 0.0009224670099999999
4.728714 0.0009259657399999999
4.729714 0.00092942091
4.730714 0.0009328326099999999
4.731714 0.00093620074
4.732714 0.0009395253099999999
4.733714 0.00094280649
4.734715 0.00094604411
4.735714 0.00094923835
4.736714 0.0009523890199999999
4.737714 0.00095549613
4.738714 0.00095855976
4.739714 0.00096157983
4.740714 0.0009645564199999999
4.741714 0.0009674895400000001
4.742714 0.0009703791900000001
4.743714 0.00097322527
4.744714 0.0009760279699999999
4.745714 0.00097878719
4.746714 0.0009815029400000001
4.747715 0.00098417531
4.748714 0.00098680439
4.749714 0.00098939017
4.750714 0.00099193267
4.751714 0.00099443187
4.752714 0.00099688796
4.753714 0.00099930103
4.754714 0.001001671
4.755714 0.0010039981
4.756714 0.0010062823
4.757714 0.0010085238
4.758714 0.0010107226
4.759714 0.0010128788
4.760714 0.0010149924999999999
4.761714 0.001017064
4.762714 0.001019093
4.763714 0.0010210799
4.764714 0.0010230247
4.765714 0.0010249277000000002
4.766714 0.0010267889000000001
4.767715 0.0010286084
4.768714 0.0010303863
4.769714 0.0010321227
4.770714 0.0010338177
4.771714 0.0010354715
4.772714 0.0010370839000000001
4.773714 0.0010386555
4.774714 0.001040186
4.775714 0.0010416756
4.776714 0.0010431245
4.777714 0.0010445326
4.778714 0.0010459001
4.779714 0.001047227
4.780715 0.0010485135
4.781714 0.0010497598
4.782714 0.0010509656999999999
4.783714 0.0010521312999999999
4.784714 0.0010532569
4.785714 0.0010543425
4.786714 0.0010553881
4.787714 0.0010563939
4.788714 0.00105736
4.789714 0.0010582862
4.790714 0.0010591729999999998
4.791714 0.0010600202
4.792714 0.0010608281
4.793715 0.0010615967
4.794714 0.001062326
4.795714 0.0010630164
4.796714 0.0010636677
4.797714 0.0010642802
4.798714 0.0010648539
4.799714 0.0010653888
4.800714 0.0010658853
4.801714 0.0010663433
4.802714 0.0010667632
4.803714 0.0010671449
4.804714 0.0010674885
4.805714 0.0010677943
4.806714 0.0010680626
4.807714 0.0010682932
4.808714 0.0010684864
4.809714 0.0010686423
4.810714 0.0010687609999999999
4.811714 0.0010688431000000001
4.812714 0.0010688882
4.813715 0.0010688968
4.814714 0.0010688691
4.815714 0.0010688052
4.816714 0.0010687053
4.817714 0.0010685695
4.818714 0.0010683981
4.819714 0.0010681911999999999
4.820714 0.001067949
4.821714 0.0010676717
4.822714 0.0010673593999999998
4.823714 0.0010670125
4.824714 0.001066631
4.825714 0.0010662152
4.826715 0.0010657652
4.827714 0.0010652811
4.828714 0.0010647633
4.829714 0.0010642118
4.830714 0.0010636269000000001
4.831714 0.0010630085
4.832714 0.001062357
4.833714 0.0010616725
4.834714 0.0010609553
4.835714 0.0010602052
4.836714 0.0010594228
4.837714 0.0010586079
4.838714 0.0010577608
4.839714 0.0010568816
4.840714 0.0010559706
4.841714 0.0010550277999999999
4.842714 0.0010540533
4.843714 0.0010530474
4.844714 0.0010520103
4.845714 0.0010509421
4.846714 0.001049843
4.847714 0.0010487131
4.848714 0.0010475527
4.849714 0.0010463618
4.850714 0.0010451407
4.851714 0.0010438897
4.852714 0.0010426088
4.853714 0.0010412983999999999
4.854714 0.0010399585
4.855714 0.0010385896000000001
4.856714 0.0010371916
4.857714 0.0010357648999999999
4.858714 0.0010343097
4.859715 0.0010328262
4.860714 0.0010313146
4.861714 0.0010297753
4.862714 0.0010282082
4.863714 0.0010266138999999999
4.864714 0.0010249924
4.865714 0.001023344
4.866714 0.001021669
4.867714 0.0010199675
4.868714 0.0010182397
4.869714 0.0010164861
4.870714 0.0010147067
4.871714 0.0010129019
4.872715 0.0010110717
4.873714 0.0010092165
4.874714 0.0010073366
4.875714 0.0010054321000000001
4.876714 0.0010035033
4.877714 0.0010015504
4.878714 0.00099957369
4.879714 0.00099757335
4.880714 0.0009955495399999999
4.881714 0.00099350273
4.882714 0.00099143281
4.883714 0.00098934024
4.884714 0.00098722521
4.885714 0.0009850879899999999
4.886714 0.00098292867
4.887714 0.00098074761
4.888714 0.0009785449000000001
4.889714 0.0009763209199999999
4.890714 0.0009740756499999999
4.891714 0.00097180955
4.892715 0.00096952253
4.893714 0.00096721506
4.894714 0.0009648872000000001
4.895714 0.0009625392500000001
4.896714 0.00096017138
4.897714 0.0009577837800000001
4.898714 0.00095537671
4.899714 0.0009529502699999999
4.900714 0.0009505047299999999
4.901714 0.0009480401800000001
4.902714 0.0009455569899999999
4.903714 0.00094305533
4.904714 0.00094053548
4.905715 0.0009379976300000001
4.906714 0.00093544195
4.907714 0.00093286872
4.908714 0.00093027829
4.909714 0.00092767077
4.910714 0.0009250464200000001
4.911714 0.00092240562
4.912714 0.00091974862
4.913714 0.00091707552
4.914714 0.0009143866900000001
4.915714 0.00091168258
4.916714 0.0009089631899999999
4.917714 0.0009062288899999999
4.918715 0.00090348012
4.919714 0.00090071708
4.920714 0.0008979400300000001
4.921714 0.00089514897
4.922714 0.0008923446300000001
4.923714 0.00088952702
4.924714 0.0008866964
4.925714 0.00088385304
4.926714 0.0008809974100000001
4.927714 0.0008781295
4.928714 0.00087524968
4.929714 0.00087235821
4.930714 0.0008694552899999999
4.931714 0.00086654118
4.932714 0.0008636160600000001
4.933714 0.0008606801199999999
4.934714 0.0008577338100000001
4.935714 0.00085477714
4.936714 0.0008518104599999999
4.937714 0.0008488339499999999
4.938715 0.0008458478100000001
4.939714 0.00084285239
4.940714 0.00083984787
4.941714 0.0008368344399999999
4.942714 0.00083381219
4.943714 0.00083078166
4.944714 0.00082774277
4.945714 0.00082469596
4.946714 0.00082164142
4.947714 0.00081857934
4.948714 0.00081550988
4.949714 0.0008124333399999999
4.950714 0.00080934997
4.951715 0.00080625996
4.952714 0.0008031634900000001
4.953714 0.0008000607499999999
4.954714 0.00079695201
4.955714 0.0007938376299999999
4.956714 0.0007907176999999999
4.957714 0.00078759249
4.958714 0.00078446219
4.959714 0.00078132698
4.960714 0.00077818722
4.961714 0.00077504301
4.962714 0.0007718947
4.963714 0.00076874258
4.964714 0.00076558681
4.965714 0.00076242754
4.966714 0.00075926514
4.967714 0.00075609992
4.968714 0.0007529321
4.969714 0.0007497619200000001
4.970714 0.00074658969
4.971714 0.0007434156000000001
4.972714 0.00074024001
4.973714 0.00073706315
4.974714 0.00073388533
4.975714 0.00073070678
4.976714 0.00072752782
4.977714 0.00072434868
4.978714 0.0007211696400000001
4.979714 0.00071799091
4.980714 0.00071481286
4.981714 0.0007116356299999999
4.982714 0.00070845945
4.983714 0.00070528463
4.984715 0.00070211136
4.985714 0.00069893981
4.986714 0.00069577022
4.987714 0.00069260282
4.988714 0.00068943773
4.989714 0.00068627523
4.990714 0.0006831154700000001
4.991714 0.00067995861
4.992714 0.0006768048
4.993714 0.00067365427
4.994714 0.00067050719
4.995714 0.0006673637
4.996714 0.00066422408
4.997715 0.00066108851
4.998714 0.00065795703
4.999714 0.0006548299999999999
5.000714 0.0006517075199999999
5.001714 0.00064858987
5.002714 0.00064547721
5.003714 0.00064236974
5.004714 0.00063926768
5.005714 0.0006361712600000001
5.006714 0.00063308066
5.007714 0.00062999611
5.008714 0.00062691788
5.009714 0.00062384611
5.010714 0.00062078102
5.011714 0.0006177228399999999
5.012714 0.00061467176
5.013714 0.00061162805
5.014714 0.00060859193
5.015714 0.0006055635399999999
5.016714 0.00060254306
5.017715 0.00059953072
5.018714 0.0005965267499999999
5.019714 0.00059353129
5.020714 0.0005905446
5.021714 0.0005875668200000001
5.022714 0.00058459814
5.023714 0.00058163878
5.024714 0.00057868897
5.025714 0.0005757488900000001
5.026714 0.00057281868
5.027714 0.00056989857
5.028714 0.00056698877
5.029714 0.00056408949
5.030715 0.0005612009300000001
5.031714 0.00055832325
5.032714 0.0005554567
5.033714 0.00055260134
5.034714 0.00054975753
5.035714 0.0005469254100000001
5.036714 0.00054410511
5.037714 0.00054129687
5.038714 0.00053850081
5.039714 0.0005357171599999999
5.040714 0.00053294602
5.041714 0.00053018762
5.042714 0.00052744203
5.043715 0.00052470941
5.044714 0.00052198989
5.045714 0.00051928364
5.046714 0.00051659072
5.047714 0.00051391135
5.048714 0.00051124557
5.049714 0.0005085935299999999
5.050714 0.00050595536
5.051714 0.00050333115
5.052714 0.00050072103
5.053714 0.00049812515
5.054714 0.00049554365
5.055714 0.00049297651
5.056714 0.00049042401
5.057714 0.00048788628999999996
5.058714 0.0004853634
5.059714 0.00048285555999999996
5.060714 0.000480363
5.061714 0.00047788575999999994
5.062714 0.00047542408
5.063715 0.00047297808
5.064714 0.00047054805
5.065714 0.00046813401999999996
5.066714 0.00046573628000000003
5.067714 0.00046335485
5.068714 0.00046098999
5.069714 0.0004586419
5.070714 0.00045631067999999997
5.071714 0.00045399656
5.072714 0.00045169954
5.073714 0.00044941985
5.074714 0.00044715761999999996
5.075714 0.00044491294000000004
5.076715 0.00044268595
5.077714 0.00044047674
5.078714 0.00043828536000000003
5.079714 0.00043611199000000004
5.080714 0.00043395670999999997
5.081714 0.00043181953999999996
5.082714 0.00042970064
5.083714 0.00042759998
5.084714 0.00042551765000000004
5.085714 0.00042345382000000004
5.086714 0.00042140846
5.087714 0.00041938178999999996
5.088714 0.00041737376
5.089714 0.00041538450999999995
5.090714 0.00041341418
5.091714 0.00041146277
5.092714 0.00040953037
5.093714 0.00040761706
5.094714 0.00040572304
5.095714 0.0004038483
5.096714 0.00040199297
5.097714 0.00040015716
5.098714 0.00039834085
5.099714 0.00039654419000000003
5.100714 0.00039476722
5.101714 0.00039301012
5.102714 0.00039127285000000004
5.103714 0.00038955553999999994
5.104714 0.00038785820000000005
5.105714 0.00038618086
5.106714 0.00038452372000000005
5.107714 0.00038288666999999996
5.108714 0.00038126984
5.109715 0.00037967322
5.110714 0.00037809691
5.111714 0.00037654097
5.112714 0.0003750054
5.113714 0.00037349032
5.114714 0.00037199572
5.115714 0.00037052171
5.116714 0.00036906831
5.117714 0.00036763563
5.118714 0.00036622373
5.119714 0.00036483268
5.120714 0.00036346255
5.121714 0.00036211342999999997
5.122715 0.00036078543
5.123714 0.00035947858
5.124714 0.00035819298
5.125714 0.00035692872
5.126714 0.00035568585
5.127714 0.00035446442000000003
5.128714 0.00035326452
5.129714 0.00035208616
5.130714 0.00035092942
5.131714 0.00034979432
5.132714 0.00034868085
5.133714 0.00034758905
5.134714 0.00034651889
5.135714 0.0003454704
5.136714 0.00034444354
5.137714 0.00034343832
5.138714 0.0003424547
5.139714 0.00034149261
5.140714 0.00034055206
5.141714 0.00033963301999999997
5.142715 0.00033873539
5.143714 0.00033785921
5.144714 0.00033700442
5.145714 0.00033617098
5.146714 0.00033535887
5.147714 0.00033456809
5.148714 0.00033379857999999996
5.149714 0.00033305039
5.150714 0.00033232352
5.151714 0.00033161793
5.152714 0.00033093368
5.153714 0.00033027079
5.154714 0.00032962923
5.155715 0.00032900904999999997
5.156714 0.00032841026
5.157714 0.00032783289
5.158714 0.00032727696
5.159714 0.00032674245000000003
5.160714 0.00032622940999999997
5.161714 0.00032573780000000004
5.162714 0.00032526766
5.163714 0.00032481896
5.164714 0.00032439169999999996
5.165714 0.00032398586
5.166714 0.0003236014
5.167714 0.00032323823999999996
5.168715 0.00032289643
5.169714 0.00032257585
5.170714 0.00032227649
5.171714 0.00032199832
5.172714 0.00032174123
5.173714 0.00032150525999999997
5.174714 0.00032129028000000003
5.175714 0.00032109626000000004
5.176714 0.00032092323
5.177714 0.00032077107
5.178714 0.00032063977
5.179714 0.00032052926
5.180714 0.00032043956
5.181714 0.0003203706
5.182714 0.00032032234999999996
5.183714 0.00032029479
5.184714 0.0003202879
5.185714 0.00032030159
5.186714 0.00032033585999999997
5.187714 0.00032039068
5.188715 0.00032046597999999996
5.189714 0.00032056171
5.190714 0.00032067778
5.191714 0.00032081414000000003
5.192714 0.00032097073
5.193714 0.00032114747
5.194714 0.00032134419
5.195714 0.00032156088
5.196714 0.00032179737
5.197714 0.00032205357
5.198714 0.00032232942
5.199714 0.00032262476
5.200714 0.00032293947
5.201715 0.00032327348
5.202714 0.00032362666
5.203714 0.00032399889
5.204714 0.00032439009
5.205714 0.00032480016
5.206714 0.00032522905000000003
5.207714 0.00032567664
5.208714 0.00032614284
5.209714 0.00032662763
5.210714 0.00032713097
5.211714 0.00032765274
5.212714 0.00032819298
5.213714 0.00032875157
5.214714 0.00032932849000000004
5.215714 0.00032992368
5.216714 0.00033053714000000003
5.217714 0.00033116874
5.218714 0.0003318185
5.219714 0.00033248634
5.220714 0.00033317219
5.221714 0.00033387598
5.222714 0.0003345976
5.223714 0.00033533695
5.224714 0.00033609399000000004
5.225714 0.00033686855999999997
5.226714 0.00033766055
5.227714 0.00033846981999999996
5.228714 0.00033929628
5.229714 0.00034013974
5.230714 0.00034100010000000003
5.231714 0.00034187719
5.232714 0.00034277091
5.233714 0.00034368109
5.234715 0.00034460757
5.235714 0.00034555023
5.236714 0.00034650897999999997
5.237714 0.00034748366
5.238714 0.00034847415
5.239714 0.00034948032
5.240714 0.00035050211000000003
5.241714 0.00035153937
5.242714 0.00035259204
5.243714 0.00035365999
5.244714 0.00035474310999999997
5.245714 0.00035584133
5.246714 0.00035695452
5.247715 0.00035808262
5.248714 0.00035922551
5.249714 0.00036038305
5.250714 0.00036155513
5.251714 0.00036274166
5.252714 0.00036394251
5.253714 0.00036515753
5.254714 0.0003663866
5.255714 0.00036762956
5.256714 0.00036888621
5.257714 0.00037015648
5.258714 0.00037144009
5.259714 0.00037273701
5.260714 0.00037404702
5.261714 0.00037536993000000004
5.262714 0.00037670560999999997
5.263714 0.00037805391
5.264714 0.00037941468
5.265714 0.00038078779
5.266714 0.00038217313
5.267715 0.00038357048
5.268714 0.00038497977999999995
5.269714 0.00038640087000000006
5.270714 0.00038783373
5.271714 0.00038927819
5.272714 0.00039073416
5.273714 0.00039220153999999996
5.274714 0.00039368024000000006
5.275714 0.00039517013
5.276714 0.00039667110999999996
5.277714 0.00039818319
5.278714 0.00039970614
5.279714 0.00040123982000000004
5.280715 0.00040278428
5.281714 0.0004043392
5.282714 0.00040590457999999997
5.283714 0.00040748018000000003
5.284714 0.00040906589
5.285714 0.00041066154999999996
5.286714 0.00041226699
5.287714 0.00041388202999999995
5.288714 0.00041550646999999997
5.289714 0.00041714011
5.290714 0.00041878284
5.291714 0.00042043444
5.292714 0.00042209471999999997
5.293715 0.00042376346
5.294714 0.00042544061
5.295714 0.00042712595
5.296714 0.00042881919999999995
5.297714 0.00043052037000000003
5.298714 0.00043222922
5.299714 0.00043394571
5.300714 0.00043566956
5.301714 0.00043740074
5.302714 0.00043913910000000005
5.303714 0.00044088461
5.304714 0.00044263702
5.305714 0.0004443963
5.306714 0.00044616231
5.307714 0.00044793492
5.308714 0.00044971402999999997
5.309714 0.00045149949999999996
5.310714 0.00045329116
5.311714 0.00045508890999999997
5.312714 0.00045689271
5.313715 0.00045870224000000003
5.314714 0.00046051741
5.315714 0.00046233803999999997
5.316714 0.00046416394000000006
5.317714 0.00046599498000000005
5.318714 0.00046783093
5.319714 0.00046967166000000003
5.320714 0.00047151698
5.321714 0.00047336666
5.322714 0.00047522061999999996
5.323714 0.00047707854
5.324714 0.00047894036
5.325714 0.00048080592
5.326715 0.00048267502
5.327714 0.00048454749
5.328714 0.00048642337
5.329714 0.0004883022900000001
5.330714 0.00049018427
5.331714 0.00049206915
5.332714 0.0004939569
5.333714 0.00049584733
5.334714 0.0004977403900000001
5.335714 0.00049963596
5.336714 0.00050153399
5.337714 0.0005034342799999999
5.338714 0.00050533677
5.339714 0.00050724134
5.340714 0.00050914782
5.341714 0.0005110561199999999
5.342714 0.00051296615
5.343714 0.00051487773
5.344714 0.0005167906700000001
5.345714 0.00051870479
5.346714 0.00052062001
5.347714 0.00052253604
5.348714 0.0005244528000000001
5.349714 0.0005263700599999999
5.350714 0.00052828768
5.351714 0.0005302054
5.352714 0.00053212316
5.353714 0.00053404065
5.354714 0.00053595782
5.355714 0.00053787448
5.356714 0.00053979047
5.357714 0.00054170559
5.358714 0.0005436197600000001
5.359715 0.00054553288
5.360714 0.0005474447299999999
5.361714 0.00054935531
5.362714 0.00055126443
5.363714 0.00055317205
5.364714 0.00055507808
5.365714 0.00055698238
5.366714 0.0005588848999999999
5.367714 0.00056078543
5.368714 0.000562684
5.369714 0.00056458043
5.370714 0.00056647459
5.371714 0.00056836643
5.372715 0.00057025572
5.373714 0.00057214238
5.374714 0.00057402635
5.375714 0.00057590742
5.376714 0.00057778534
5.377714 0.00057966013
5.378714 0.0005815315
5.379714 0.00058339938
5.380714 0.00058526357
5.381714 0.0005871239
5.382714 0.00058898031
5.383714 0.0005908325
5.384714 0.0005926804099999999
5.385714 0.0005945239100000001
5.386714 0.00059636291
5.387714 0.00059819722
5.388714 0.00060002685
5.389714 0.00060185162
5.390714 0.00060367142
5.391714 0.00060548628
5.392715 0.00060729603
5.393714 0.0006091005599999999
5.394714 0.0006108999499999999
5.395714 0.00061269402
5.396714 0.00061448268
5.397714 0.00061626597
5.398714 0.00061804371
5.399714 0.00061981582
5.400714 0.00062158229
5.401714 0.00062334293
5.402714 0.00062509771
5.403714 0.00062684639
5.404714 0.00062858903
5.405715 0.00063032535
5.406714 0.00063205525
5.407714 0.00063377856
5.408714 0.00063549528
5.409714 0.00063720508
5.410714 0.00063890793
5.411714 0.00064060368
5.412714 0.00064229216
5.413714 0.00064397323
5.414714 0.00064564679
5.415714 0.00064731266
5.416714 0.00064897085
5.417714 0.00065062118
5.418715 0.0006522635900000001
5.419714 0.00065389795
5.420714 0.00065552431
5.421714 0.0006571424799999999
5.422714 0.00065875247
5.423714 0.00066035423
5.424714 0.0006619476599999999
5.425714 0.00066353282
5.426714 0.00066510956
5.427714 0.00066667799
5.428714 0.00066823791
5.429714 0.00066978932
5.430714 0.00067133215
5.431714 0.00067286637
5.432714 0.00067439191
5.433714 0.00067590868
5.434714 0.00067741657
5.435714 0.00067891551
5.436714 0.00068040549
5.437714 0.00068188629
5.438715 0.00068335789
5.439714 0.00068482013
5.440714 0.00068627292
5.441714 0.0006877161
5.442714 0.00068914974
5.443714 0.0006905736
5.444714 0.00069198763
5.445714 0.0006933918
5.446714 0.0006947860099999999
5.447714 0.0006961701699999999
5.448714 0.0006975442399999999
5.449714 0.00069890821
5.450714 0.00070026199
5.451715 0.00070160563
5.452714 0.00070293904
5.453714 0.00070426222
5.454714 0.00070557512
5.455714 0.00070687779
5.456714 0.00070817014
5.457714 0.00070945221
5.458714 0.00071072395
5.459714 0.00071198529
5.460714 0.00071323625
5.461714 0.00071447676
5.462714 0.00071570671
5.463714 0.00071692612
5.464714 0.00071813488
5.465714 0.00071933296
5.466714 0.00072052017
5.467714 0.00072169655
5.468714 0.0007228619800000001
5.469714 0.00072401635
5.470714 0.00072515959
5.471714 0.00072629168
5.472714 0.00072741245
5.473714 0.00072852195
5.474714 0.00072961998
5.475714 0.00073070664
5.476714 0.00073178185
5.477714 0.0007328454999999999
5.478714 0.0007338977
5.479714 0.00073493834
5.480714 0.0007359674800000001
5.481714 0.00073698511
5.482714 0.00073799129
5.483714 0.00073898605
5.484715 0.0007399693500000001
5.485714 0.00074094137
5.486714 0.00074190193
5.487714 0.00074285122
5.488714 0.0007437891299999999
5.489714 0.00074471586
5.490714 0.00074563127
5.491714 0.0007465354
5.492714 0.00074742825
5.493714 0.0007483098700000001
5.494714 0.00074918016
5.495714 0.0007500390899999999
5.496714 0.00075088665
5.497715 0.00075172279
5.498714 0.00075254752
5.499714 0.0007533607
5.500714 0.00075416233
5.501714 0.00075495236
5.502714 0.0007557307500000001
5.503714 0.0007564975
5.504714 0.00075725252
5.505714 0.0007579958000000001
5.506714 0.00075872726
5.507714 0.00075944704
5.508714 0.0007601550399999999
5.509714 0.00076085134
5.510714 0.00076153592
5.511714 0.00076220877
5.512714 0.0007628699699999999
5.513714 0.0007635195300000001
5.514714 0.0007641575399999999
5.515714 0.0007647839099999999
5.516714 0.00076539882
5.517715 0.0007660022699999999
5.518714 0.0007665941700000001
5.519714 0.0007671747899999999
5.520714 0.00076774395
5.521714 0.0007683017400000001
5.522714 0.00076884826
5.523714 0.0007693834
5.524714 0.00076990718
5.525714 0.0007704195900000001
5.526714 0.00077092063
5.527714 0.0007714102999999999
5.528714 0.00077188861
5.529714 0.00077235554
5.530715 0.00077281102
5.531714 0.00077325512
5.532714 0.0007736878599999999
5.533714 0.0007741092300000001
5.534714 0.00077451914
5.535714 0.0007749176800000001
5.536714 0.00077530494
5.537714 0.0007756809299999999
5.538714 0.0007760456400000001
5.539714 0.0007763993399999999
5.540714 0.00077674194
5.541714 0.00077707346
5.542714 0.00077739405
5.543715 0.00077770392
5.544714 0.00077800296
5.545714 0.0007782913599999999
5.546714 0.0007785693
5.547714 0.0007788366899999999
5.548714 0.00077909372
5.549714 0.00077934037
5.550714 0.0007795768399999999
5.551714 0.0007798030300000001
5.552714 0.0007800190399999999
5.553714 0.00078022495
5.554714 0.00078042067
5.555714 0.0007806063
5.556714 0.0007807818300000001
5.557714 0.0007809474500000001
5.558714 0.0007811027000000001
5.559714 0.0007812481299999999
5.560714 0.0007813833699999999
5.561714 0.00078150842
5.562714 0.00078162338
5.563715 0.00078172834
5.564714 0.0007818232
5.565714 0.00078190815
5.566714 0.000781983
5.567714 0.00078204785
5.568714 0.0007821026900000001
5.569714 0.0007821477999999999
5.570714 0.0007821830000000001
5.571714 0.0007822085499999999
5.572714 0.00078222438
5.573714 0.00078223075
5.574714 0.00078222756
5.575714 0.0007822150099999999
5.576715 0.00078219318
5.577714 0.0007821622599999999
5.578714 0.00078212206
5.579714 0.0007820728600000001
5.580714 0.00078201474
5.581714 0.00078194771
5.582714 0.0007818718600000001
5.583714 0.0007817871800000001
5.584714 0.00078169387
5.585714 0.0007815919199999999
5.586714 0.00078148132
5.587714 0.0007813622700000001
5.588714 0.0007812345800000001
5.589714 0.00078109842
5.590714 0.0007809538099999999
5.591714 0.00078080084
5.592714 0.00078063949
5.593714 0.0007804699600000001
5.594714 0.0007802921599999999
5.595714 0.00078010617
5.596714 0.00077991217
5.597714 0.0007797101699999999
5.598714 0.00077950026
5.599714 0.0007792825299999999
5.600714 0.0007790570600000001
5.601714 0.00077882405
5.602714 0.00077858349
5.603714 0.00077833556
5.604714 0.00077808036
5.605714 0.00077781797
5.606714 0.0007775484799999999
5.607714 0.00077727209
5.608714 0.0007769887800000001
5.609715 0.00077669865
5.610714 0.00077640179
5.611714 0.0007760982
5.612714 0.0007757880700000001
5.613714 0.00077547138
5.614714 0.00077514815
5.615714 0.00077481836
5.616714 0.00077448212
5.617714 0.00077413943
5.618714 0.0007737902699999999
5.619714 0.00077343466
5.620714 0.00077307259
5.621714 0.00077270424
5.622715 0.00077232944
5.623714 0.0007719483599999999
5.624714 0.00077156101
5.625714 0.00077116738
5.626714 0.00077076756
5.627714 0.0007703616600000001
5.628714 0.00076994975
5.629714 0.00076953183
5.630714 0.00076910801
5.631714 0.00076867846
5.632714 0.00076824326
5.633714 0.00076780252
5.634714 0.0007673563199999999
5.635714 0.00076690485
5.636714 0.00076644819
5.637714 0.00076598644
5.638714 0.0007655196899999999
5.639714 0.00076504812
5.640714 0.00076457172
5.641714 0.0007640906899999999
5.642715 0.0007636050199999999
5.643714 0.00076311499
5.644714 0.0007626204499999999
5.645714 0.00076212159
5.646714 0.00076161841
5.647714 0.00076111096
5.648714 0.00076059928
5.649714 0.0007600835
5.650714 0.0007595636399999999
5.651714 0.00075903972
5.652714 0.0007585118099999999
5.653714 0.00075797998
5.654714 0.0007574442
5.655715 0.00075690459
5.656714 0.0007563611700000001
5.657714 0.0007558140599999999
5.658714 0.00075526332
5.659714 0.0007547089800000001
5.660714 0.00075415119
5.661714 0.00075358994
5.662714 0.00075302542
5.663714 0.00075245766
5.664714 0.00075188673
5.665714 0.0007513127
5.666714 0.00075073567
5.667714 0.0007501556
5.668715 0.00074957275
5.669714 0.0007489869899999999
5.670714 0.00074839841
5.671714 0.00074780719
5.672714 0.00074721324
5.673714 0.00074661662
5.674714 0.00074601739
5.675714 0.0007454155399999999
5.676714 0.000744811
5.677714 0.00074420395
5.678714 0.00074359432
5.679714 0.00074298227
5.680714 0.00074236764
5.681714 0.00074175059
5.682714 0.00074113104
5.683714 0.0007405090900000001
5.684714 0.0007398848500000001
5.685714 0.00073925821
5.686714 0.00073862943
5.687714 0.00073799847
5.688715 0.00073736542
5.689714 0.00073673036
5.690714 0.0007360934
5.691714 0.00073545466
5.692714 0.00073481419
5.693714 0.00073417214
5.694714 0.00073352862
5.695714 0.0007328837000000001
5.696714 0.00073223741
5.697714 0.00073158994
5.698714 0.00073094134
5.699714 0.00073029164
5.700714 0.00072964099
5.701715 0.00072898938
5.702714 0.0007283369099999999
5.703714 0.00072768357
5.704714 0.00072702933
5.705714 0.00072637431
5.706714 0.00072571856
5.707714 0.0007250620000000001
5.708714 0.00072440462
5.709714 0.00072374642
5.710714 0.0007230874
5.711714 0.0007224276
5.712714 0.00072176695
5.713714 0.00072110547
5.714714 0.0007204430899999999
5.715714 0.00071977993
5.716714 0.0007191158599999999
5.717714 0.00071845093
5.718714 0.00071778518
5.719714 0.00071711866
5.720714 0.0007164513100000001
5.721714 0.00071578311
5.722714 0.00071511422
5.723714 0.0007144445999999999
5.724714 0.00071377426
5.725714 0.00071310333
5.726714 0.00071243171
5.727714 0.0007117595
5.728714 0.0007110867
5.729714 0.00071041336
5.730714 0.00070973956
5.731714 0.00070906522
5.732714 0.00070839042
5.733714 0.00070771512
5.734715 0.00070703936
5.735714 0.0007063631499999999
5.736714 0.00070568653
5.737714 0.00070500946
5.738714 0.00070433198
5.739714 0.00070365413
5.740714 0.00070297592
5.741714 0.0007022972999999999
5.742714 0.00070161827
5.743714 0.00070093888
5.744714 0.00070025922
5.745714 0.0006995792299999999
5.746714 0.00069889898
5.747715 0.00069821854
5.748714 0.00069753787
5.749714 0.00069685707
5.750714 0.00069617608
5.751714 0.00069549501
5.752714 0.00069481389
5.753714 0.00069413272
5.754714 0.0006934516
5.755714 0.00069277044
5.756714 0.00069208936
5.757714 0.00069140824
5.758714 0.00069072717
5.759714 0.00069004614
5.760714 0.00068936506
5.761714 0.00068868389
5.762714 0.00068800268
5.763714 0.00068732129
5.764714 0.00068663967
5.765714 0.00068595778
5.766714 0.00068527547
5.767715 0.0006845928099999999
5.768714 0.00068390959
5.769714 0.00068322579
5.770714 0.0006825412999999999
5.771714 0.000681856
5.772714 0.00068116992
5.773714 0.0006804829400000001
5.774714 0.0006797949500000001
5.775714 0.00067910591
5.776714 0.00067841588
5.777714 0.00067772457
5.778714 0.00067703218
5.779714 0.0006763385
5.780715 0.00067564365
5.781714 0.00067494757
5.782714 0.00067425021
5.783714 0.00067355159
5.784714 0.0006728516400000001
5.785714 0.00067215042
5.786714 0.0006714479199999999
5.787714 0.00067074411
5.788714 0.00067003898
5.789714 0.00066933253
5.790714 0.00066862472
5.791714 0.00066791563
5.792714 0.00066720518
5.793715 0.00066649341
5.794714 0.00066578018
5.795714 0.0006650655499999999
5.796714 0.00066434941
5.797714 0.00066363177
5.798714 0.00066291259
5.799714 0.0006621918599999999
5.800714 0.0006614694500000001
5.801714 0.0006607453100000001
5.802714 0.00066001949
5.803714 0.00065929185
5.804714 0.00065856239
5.805714 0.00065783097
5.806714 0.00065709764
5.807714 0.00065636227
5.808714 0.00065562481
5.809714 0.00065488521
5.810714 0.00065414342
5.811714 0.00065339937
5.812714 0.00065265294
5.813715 0.00065190407
5.814714 0.00065115278
5.815714 0.0006503988999999999
5.816714 0.0006496423300000001
5.817714 0.00064888295
5.818714 0.0006481207
5.819714 0.0006473555
5.820714 0.00064658716
5.821714 0.00064581563
5.822714 0.00064504079
5.823714 0.00064426254
5.824714 0.0006434806899999999
5.825714 0.00064269511
5.826715 0.00064190567
5.827714 0.00064111232
5.828714 0.00064031483
5.829714 0.0006395132
5.830714 0.00063870716
5.831714 0.0006378968
5.832714 0.00063708189
5.833714 0.00063626235
5.834714 0.00063543807
5.835714 0.00063460902
5.836714 0.0006337751099999999
5.837714 0.0006329362799999999
5.838714 0.00063209241
5.839714 0.0006312434400000001
5.840714 0.00063038942
5.841714 0.00062953022
5.842714 0.0006286657899999999
5.843714 0.0006277961299999999
5.844714 0.0006269212000000001
5.845714 0.00062604095
5.846714 0.00062515528
5.847714 0.00062426411
5.848714 0.00062336749
5.849714 0.00062246531
5.850714 0.0006215574599999999
5.851714 0.00062064391
5.852714 0.0006197246
5.853714 0.00061879946
5.854714 0.00061786827
5.855714 0.00061693104
5.856714 0.00061598766
5.857714 0.00061503792
5.858714 0.00061408182
5.859715 0.00061311916
5.860714 0.00061214987
5.861714 0.0006111738
5.862714 0.00061019077
5.863714 0.0006092007
5.864714 0.00060820344
5.865714 0.00060719885
5.866714 0.0006061867699999999
5.867714 0.00060516709
5.868714 0.00060413963
5.869714 0.00060310426
5.870714 0.00060206089
5.871714 0.00060100929
5.872715 0.00059994945
5.873714 0.0005988811200000001
5.874714 0.0005978041399999999
5.875714 0.0005967184700000001
5.876714 0.0005956239399999999
5.877714 0.0005945203599999999
5.878714 0.0005934076399999999
5.879714 0.0005922856
5.880714 0.0005911541400000001
5.881714 0.00059001304
5.882714 0.0005888622599999999
5.883714 0.00058770161
5.884714 0.0005865309499999999
5.885714 0.00058535024
5.886714 0.00058415926
5.887714 0.0005829579499999999
5.888714 0.00058174614
5.889714 0.00058052378
5.890714 0.00057929069
5.891714 0.00057804687
5.892715 0.00057679213
5.893714 0.00057552634
5.894714 0.0005742495
5.895714 0.0005729615200000001
5.896714 0.00057166235
5.897714 0.00057035186
5.898714 0.00056902991
5.899714 0.00056769654
5.900714 0.0005663515799999999
5.901714 0.00056499498
5.902714 0.00056362665
5.903714 0.00056224658
5.904714 0.0005608545999999999
5.905715 0.00055945065
5.906714 0.0005580346199999999
5.907714 0.00055660644
5.908714 0.00055516593
5.909714 0.00055371306
5.910714 0.00055224764
5.911714 0.00055076957
5.912714 0.0005492787300000001
5.913714 0.00054777497
5.914714 0.00054625807
5.915714 0.00054472798
5.916714 0.00054318443
5.917714 0.00054162742
5.918715 0.00054005668
5.919714 0.0005384720199999999
5.920714 0.00053687336
5.921714 0.00053526046
5.922714 0.00053363315
5.923714 0.0005319913699999999
5.924714 0.00053033486
5.925714 0.00052866353
5.926714 0.0005269771
5.927714 0.00052527553
5.928714 0.00052355863
5.929714 0.00052182627
5.930714 0.00052007836
5.931714 0.00051831471
5.932714 0.00051653519
5.933714 0.00051473962
5.934714 0.000512928
5.935714 0.00051110014
5.936714 0.00050925587
5.937714 0.0005073951799999999
5.938715 0.0005055178899999999
5.939714 0.00050362401
5.940714 0.00050171329
5.941714 0.00049978571
5.942714 0.0004978411199999999
5.943714 0.00049587948
5.944714 0.00049390069
5.945714 0.0004919046700000001
5.946714 0.00048989136
5.947714 0.00048786069
5.948714 0.00048581246
5.949714 0.00048374667999999995
5.950714 0.0004816633
5.951715 0.00047956228
5.952714 0.00047744346999999994
5.953714 0.00047530680000000005
5.954714 0.00047315219999999997
5.955714 0.00047097969
5.956714 0.00046878909
5.957714 0.00046658037999999997
5.958714 0.00046435347999999996
5.959714 0.00046210829999999997
5.960714 0.00045984475
5.961714 0.00045756274000000003
5.962714 0.00045526217
5.963714 0.00045294291
5.964714 0.00045060487999999996
5.965714 0.00044824801
5.966714 0.00044587218
5.967714 0.00044347721000000004
5.968714 0.00044106296000000005
5.969714 0.00043862942
5.970714 0.00043617638000000003
5.971714 0.00043370364
5.972714 0.00043121117
5.973714 0.00042869874
5.974714 0.00042616625
5.975714 0.00042361362
5.976714 0.00042104061
5.977714 0.00041844714
5.978714 0.00041583306999999994
5.979714 0.00041319831
5.980714 0.00041054277
5.981714 0.00040786616999999997
5.982714 0.00040516856999999997
5.983714 0.00040244977
5.984715 0.00039970977999999996
5.985714 0.00039694842
5.986714 0.00039416558999999995
5.987714 0.0003913613
5.988714 0.00038853536000000004
5.989714 0.00038568783
5.990714 0.00038281860000000003
5.991714 0.00037992768
5.992714 0.00037701493
5.993714 0.00037408039999999997
5.994714 0.00037112397000000003
5.995714 0.00036814567
5.996714 0.00036514541000000003
5.997715 0.00036212323
5.998714 0.00035907908
5.999714 0.00035601292
6.000714 0.00035292478000000004
6.001714 0.0003498146
6.002714 0.0003466824
6.003714 0.00034352813
6.004714 0.00034035181000000004
6.005714 0.00033715337
6.006714 0.00033393285
6.007714 0.00033069020000000003
6.008714 0.00032742546
6.009714 0.00032413856999999996
6.010714 0.00032082951
6.011714 0.00031749823
6.012714 0.00031414478999999997
6.013714 0.00031076913
6.014714 0.00030737117
6.015714 0.00030395095
6.016714 0.00030050842
6.017715 0.00029704349
6.018714 0.00029355616999999996
6.019714 0.00029004640999999996
6.020714 0.00028651416
6.021714 0.00028295933
6.022714 0.00027938192
6.023714 0.00027578184999999997
6.024714 0.00027215906
6.025714 0.00026851349
6.026714 0.00026484506
6.027714 0.00026115374
6.028714 0.00025743948
6.029714 0.00025370214
6.030715 0.00024994172
6.031714 0.00024615817
6.032714 0.00024235142
6.033714 0.00023852147
6.034714 0.00023466823
6.035714 0.00023079168999999997
6.036714 0.00022689183
6.037714 0.00022296860999999999
6.038714 0.00021902204
6.039714 0.00021505211
6.040714 0.00021105884
6.041714 0.00020704224000000002
6.042714 0.00020300236
6.043715 0.00019893921
6.044714 0.00019485283
6.045714 0.0001907433
6.046714 0.00018661066
6.047714 0.00018245497
6.048714 0.00017827629
6.049714 0.00017407469
6.050714 0.00016985024
6.051714 0.00016560302
6.052714 0.00016133311
6.053714 0.00015704057
6.054714 0.0001527255
6.055714 0.00014838797
6.056714 0.00014402807
6.057714 0.00013964586000000001
6.058714 0.00013524143
6.059714 0.00013081484000000002
6.060714 0.00012636616
6.061714 0.00012189548
6.062714 0.00011740284
6.063715 0.00011288831999999999
6.064714 0.00010835199000000001
6.065714 0.00010379392
6.066714 9.9214151e-05
6.067714 9.4612761e-05
6.068714 8.9989811e-05
6.069714 8.5345346e-05
6.070714 8.0679439e-05
6.071714 7.5992136e-05
6.072714 7.1283506e-05
6.073714 6.6553588e-05
6.074714 6.1802456e-05
6.075714 5.7030160999999995e-05
6.076715 5.2236753999999995e-05
6.077714 4.7422299e-05
6.078714 4.2586836e-05
6.079714 3.7730433e-05
6.080714 3.2853146e-05
6.081714 2.7955031e-05
6.082714 2.3036145e-05
6.083714 1.8096551e-05
6.084714 1.3136312e-05
6.085714 8.1554958e-06
6.086714 3.1541742000000002e-06
6.087714 -1.8675781e-06
6.088714 -6.9096799e-06
6.089714 -1.1972045000000001e-05
6.090714 -1.7054582000000002e-05
6.091714 -2.2157188000000002e-05
6.092714 -2.7279756e-05
6.093714 -3.2422167e-05
6.094714 -3.7584303e-05
6.095714 -4.276603e-05
6.096714 -4.7967205e-05
6.097714 -5.3187671000000006e-05
6.098714 -5.8427281000000004e-05
6.099714 -6.368585999999999e-05
6.100714 -6.8963243e-05
6.101714 -7.425924800000001e-05
6.102714 -7.9573681e-05
6.103714 -8.4906361e-05
6.104714 -9.0257095e-05
6.105714 -9.562568299999999e-05
6.106714 -0.00010101193
6.107714 -0.00010641562
6.108714 -0.00011183655999999999
6.109715 -0.00011727457
6.110714 -0.00012272942999999999
6.111714 -0.00012820097
6.112714 -0.000133689
6.113714 -0.00013919331
6.114714 -0.00014471374
6.115714 -0.0001502501
6.116714 -0.00015580224
6.117714 -0.00016136996
6.118714 -0.00016695309
6.119714 -0.00017255149
6.120714 -0.00017816499999999999
6.121714 -0.00018379345
6.122715 -0.0001894367
6.123714 -0.00019509457
6.124714 -0.00020076692999999998
6.125714 -0.00020645359
6.126714 -0.00021215442000000002
6.127714 -0.00021786925
6.128714 -0.00022359793000000002
6.129714 -0.00022934025
6.130714 -0.00023509608000000002
6.131714 -0.00024086523000000002
6.132714 -0.00024664751
6.133714 -0.00025244276
6.134714 -0.00025825079
6.135714 -0.00026407138
6.136714 -0.00026990438
6.137714 -0.00027574954
6.138714 -0.00028160666
6.139714 -0.00028747559
6.140714 -0.00029335604
6.141714 -0.00029924784
6.142715 -0.00030515073000000003
6.143714 -0.00031106454
6.144714 -0.00031698899000000004
6.145714 -0.00032292387
6.146714 -0.00032886892
6.147714 -0.00033482392999999996
6.148714 -0.00034078864
6.149714 -0.00034676284000000003
6.150714 -0.0003527462
6.151714 -0.00035873852
6.152714 -0.00036473948
6.153714 -0.00037074883
6.154714 -0.00037676634
6.155715 -0.00038279168
6.156714 -0.00038882453999999997
6.157714 -0.00039486462999999996
6.158714 -0.00040091172
6.159714 -0.00040696545999999997
6.160714 -0.00041302559999999996
6.161714 -0.00041909179
6.162714 -0.00042516376
6.163714 -0.00043124114000000005
6.164714 -0.00043732371
6.165714 -0.00044341108999999997
6.166714 -0.00044950301999999994
6.167714 -0.00045559918
6.168715 -0.00046169935
6.169714 -0.00046780319
6.170714 -0.00047391045
6.171714 -0.00048002079999999995
6.172714 -0.00048613397
6.173714 -0.00049224968
6.174714 -0.00049836776
6.175714 -0.0005044879299999999
6.176714 -0.00051060988
6.177714 -0.00051673337
6.178714 -0.00052285823
6.179714 -0.00052898408
6.180714 -0.0005351108500000001
6.181714 -0.00054123811
6.182714 -0.00054736574
6.183714 -0.0005534934600000001
6.184714 -0.00055962096
6.185714 -0.00056574804
6.186714 -0.00057187444
6.187714 -0.0005779998900000001
6.188715 -0.00058412406
6.189714 -0.00059024674
6.190714 -0.0005963675
6.191714 -0.0006024862199999999
6.192714 -0.00060860243
6.193714 -0.00061471592
6.194714 -0.00062082631
6.195714 -0.0006269333
6.196714 -0.0006330365099999999
6.197714 -0.00063913562
6.198714 -0.00064523033
6.199714 -0.00065132022
6.200714 -0.00065740496
6.201715 -0.00066348425
6.202714 -0.00066955768
6.203714 -0.0006756249099999999
6.204714 -0.00068168556
6.205714 -0.00068773934
6.206714 -0.00069378584
6.207714 -0.0006998247000000001
6.208714 -0.0007058555600000001
6.209714 -0.0007118781
6.210714 -0.0007178919999999999
6.211714 -0.0007238968
6.212714 -0.0007298922800000001
6.213714 -0.00073587798
6.214714 -0.00074185364
6.215714 -0.00074781879
6.216714 -0.00075377316
6.217714 -0.00075971634
6.218714 -0.0007656480200000001
6.219714 -0.00077156792
6.220714 -0.00077747554
6.221714 -0.0007833706100000001
6.222714 -0.0007892528600000001
6.223714 -0.0007951217400000001
6.224714 -0.00080097707
6.225714 -0.0008068184799999999
6.226714 -0.00081264552
6.227714 -0.00081845792
6.228714 -0.0008242554
6.229714 -0.00083003761
6.230714 -0.0008358040799999999
6.231714 -0.0008415547199999999
6.232714 -0.00084728908
6.233714 -0.0008530069
6.234715 -0.0008587077899999999
6.235714 -0.0008643914000000001
6.236714 -0.0008700575600000001
6.237714 -0.0008757058799999999
6.238714 -0.0008813361099999999
6.239714 -0.00088694787
6.240714 -0.0008925409
6.241714 -0.00089811492
6.242714 -0.0009036696599999999
6.243714 -0.0009092046600000001
6.244714 -0.00091471975
6.245714 -0.00092021437
6.246714 -0.0009256883499999999
6.247715 -0.0009311413100000001
6.248714 -0.00093657291
6.249714 -0.00094198285
6.250714 -0.0009473706999999999
6.251714 -0.0009527359900000001
6.252714 -0.00095807836
6.253714 -0.00096339745
6.254714 -0.00096869289
6.255714 -0.0009739642300000001
6.256714 -0.00097921111
6.257714 -0.0009844331499999999
6.258714 -0.00098962983
6.259714 -0.00099480085
6.260714 -0.00099994577
6.261714 -0.0010050642
6.262714 -0.0010101558
6.263714 -0.0010152203000000002
6.264714 -0.001020257
6.265714 -0.0010252656
6.266714 -0.0010302459
6.267715 -0.0010351975
6.268714 -0.00104012
6.269714 -0.001045013
6.270714 -0.0010498761
6.271714 -0.0010547093000000001
6.272714 -0.0010595119
6.273714 -0.0010642837
6.274714 -0.0010690244
6.275714 -0.0010737335999999999
6.276714 -0.0010784111
6.277714 -0.0010830564000000001
6.278714 -0.0010876694
6.279714 -0.0010922497
6.280715 -0.0010967968
6.281714 -0.0011013105
6.282714 -0.0011057905
6.283714 -0.0011102365
6.284714 -0.0011146479
6.285714 -0.0011190247
6.286714 -0.0011233666
6.287714 -0.0011276729
6.288714 -0.0011319436
6.289714 -0.0011361783
6.290714 -0.0011403768
6.291714 -0.0011445384
6.292714 -0.0011486633
6.293715 -0.0011527507
6.294714 -0.0011568007
6.295714 -0.0011608127
6.296714 -0.0011647865
6.297714 -0.0011687219
6.298714 -0.0011726184
6.299714 -0.0011764759
6.300714 -0.0011802939
6.301714 -0.0011840722
6.302714 -0.0011878105
6.303714 -0.0011915085
6.304714 -0.0011951657
6.305714 -0.001198782
6.306714 -0.001202357
6.307714 -0.0012058904
6.308714 -0.0012093818
6.309714 -0.0012128309
6.310714 -0.0012162375
6.311714 -0.0012196009
6.312714 -0.0012229211
6.313715 -0.0012261976999999999
6.314714 -0.0012294301
6.315714 -0.0012326183
6.316714 -0.0012357617
6.317714 -0.00123886
6.318714 -0.0012419129999999999
6.319714 -0.0012449201
6.320714 -0.0012478812
6.321714 -0.001250796
6.322714 -0.001253664
6.323714 -0.0012564852
6.324714 -0.0012592591
6.325714 -0.0012619855
6.326715 -0.0012646641
6.327714 -0.0012672947
6.328714 -0.0012698771
6.329714 -0.0012724106999999999
6.330714 -0.0012748957
6.331714 -0.0012773317999999999
6.332714 -0.0012797186
6.333714 -0.001282056
6.334714 -0.0012843438000000001
6.335714 -0.0012865817
6.336714 -0.0012887695
6.337714 -0.0012909069
6.338714 -0.0012929938
6.339714 -0.00129503
6.340714 -0.0012970152
6.341714 -0.0012989492
6.342714 -0.0013008318
6.343714 -0.0013026626
6.344714 -0.0013044414999999999
6.345714 -0.0013061682
6.346714 -0.0013078424000000002
6.347714 -0.0013094638000000001
6.348714 -0.0013110323999999999
6.349714 -0.0013125477
6.350714 -0.0013140098
6.351714 -0.0013154181
6.352714 -0.0013167724
6.353714 -0.0013180728
6.354714 -0.0013193187000000001
6.355714 -0.0013205101
6.356714 -0.0013216468
6.357714 -0.0013227284000000001
6.358714 -0.001323755
6.359715 -0.0013247260999999998
6.360714 -0.0013256416
6.361714 -0.0013265013999999998
6.362714 -0.0013273053
6.363714 -0.0013280529
6.364714 -0.0013287443
6.365714 -0.0013293791
6.366714 -0.0013299572000000002
6.367714 -0.0013304783999999999
6.368714 -0.0013309425
6.369714 -0.0013313493
6.370714 -0.0013316986
6.371714 -0.0013319903
6.372715 -0.0013322241
6.373714 -0.0013323999
6.374714 -0.0013325174
6.375714 -0.0013325765
6.376714 -0.0013325771
6.377714 -0.001332519
6.378714 -0.0013324019
6.379714 -0.0013322257
6.380714 -0.0013319903
6.381714 -0.0013316957
6.382714 -0.0013313415
6.383714 -0.0013309278
6.384714 -0.0013304544
6.385714 -0.0013299213
6.386714 -0.0013293282
6.387714 -0.0013286751000000001
6.388714 -0.001327962
6.389714 -0.0013271888
6.390714 -0.0013263556
6.391714 -0.001325462
6.392715 -0.0013245084
6.393714 -0.0013234943
6.394714 -0.00132242
6.395714 -0.0013212852
6.396714 -0.00132009
6.397714 -0.0013188343
6.398714 -0.0013175179
6.399714 -0.001316141
6.400714 -0.0013147033
6.401714 -0.0013132048
6.402714 -0.0013116453999999999
6.403714 -0.0013100251999999999
6.404714 -0.0013083438
6.405715 -0.0013066013
6.406714 -0.0013047974
6.407714 -0.0013029324
6.408714 -0.0013010059000000001
6.409714 -0.0012990178
6.410714 -0.0012969682
6.411714 -0.0012948569
6.412714 -0.0012926838
6.413714 -0.0012904491
6.414714 -0.0012881525
6.415714 -0.0012857942
6.416714 -0.0012833739999999999
6.417714 -0.0012808919
6.418715 -0.0012783478999999999
6.419714 -0.0012757421
6.420714 -0.0012730745
6.421714 -0.001270345
6.422714 -0.0012675537999999999
6.423714 -0.0012647008
6.424714 -0.0012617859
6.425714 -0.0012588096
6.426714 -0.0012557714
6.427714 -0.0012526718000000002
6.428714 -0.0012495105999999999
6.429714 -0.0012462878
6.430714 -0.0012430035999999999
6.431714 -0.0012396578
6.432714 -0.0012362507
6.433714 -0.0012327821
6.434714 -0.0012292521
6.435714 -0.0012256609999999999
6.436714 -0.0012220085
6.437714 -0.0012182949
6.438715 -0.00121452
6.439714 -0.0012106840999999999
6.440714 -0.0012067871
6.441714 -0.0012028293
6.442714 -0.0011988105
6.443714 -0.001194731
6.444714 -0.0011905907999999999
6.445714 -0.0011863900999999999
6.446714 -0.001182129
6.447714 -0.0011778075999999999
6.448714 -0.0011734261
6.449714 -0.0011689844999999998
6.450714 -0.0011644831
6.451715 -0.001159922
6.452714 -0.0011553013
6.453714 -0.0011506211
6.454714 -0.0011458818000000001
6.455714 -0.0011410834000000001
6.456714 -0.0011362261
6.457714 -0.0011313099000000001
6.458714 -0.0011263352
6.459714 -0.0011213018
6.460714 -0.0011162102
6.461714 -0.0011110604
6.462714 -0.0011058523000000002
6.463714 -0.0011005862999999999
6.464714 -0.0010952625
6.465714 -0.0010898809
6.466714 -0.0010844416
6.467714 -0.001078945
6.468714 -0.0010733909000000001
6.469714 -0.0010677797
6.470714 -0.0010621114
6.471714 -0.0010563861000000001
6.472714 -0.0010506041
6.473714 -0.0010447656
6.474714 -0.0010388707
6.475714 -0.0010329197
6.476714 -0.0010269127
6.477714 -0.00102085
6.478714 -0.0010147319000000001
6.479714 -0.0010085586
6.480714 -0.0010023303
6.481714 -0.0009960472200000001
6.482714 -0.00098970977
6.483714 -0.0009833182
6.484715 -0.0009768728
6.485714 -0.00097037373
6.486714 -0.00096382137
6.487714 -0.0009572160699999999
6.488714 -0.0009505578400000001
6.489714 -0.00094384714
6.490714 -0.00093708422
6.491714 -0.0009302693800000001
6.492714 -0.00092340288
6.493714 -0.0009164848999999999
6.494714 -0.0009095158000000001
6.495714 -0.00090249569
6.496714 -0.000895425
6.497715 -0.00088830393
6.498714 -0.00088113266
6.499714 -0.00087391154
6.500714 -0.00086664086
6.501714 -0.0008593208800000001
6.502714 -0.00085195179
6.503714 -0.0008445341300000001
6.504714 -0.00083706791
6.505714 -0.0008295535700000001
6.506714 -0.00082199158
6.507714 -0.0008143821100000001
6.508714 -0.0008067255299999999
6.509714 -0.0007990222
6.510714 -0.0007912724
6.511714 -0.00078347666
6.512714 -0.0007756351799999999
6.513714 -0.0007677483200000001
6.514714 -0.00075981661
6.515714 -0.00075184025
6.516714 -0.0007438196
6.517715 -0.0007357551099999999
6.518714 -0.0007276471
6.519714 -0.00071949589
6.520714 -0.00071130185
6.521714 -0.00070306528
6.522714 -0.0006947866000000001
6.523714 -0.00068646609
6.524714 -0.00067810411
6.525714 -0.00066970097
6.526714 -0.00066125704
6.527714 -0.00065277259
6.528714 -0.00064424803
6.529714 -0.00063568368
6.530715 -0.00062707991
6.531714 -0.0006184371200000001
6.532714 -0.00060975572
6.533714 -0.00060103594
6.534714 -0.00059227837
6.535714 -0.00058348328
6.536714 -0.00057465122
6.537714 -0.00056578251
6.538714 -0.0005568776
6.539714 -0.000547937
6.540714 -0.00053896106
6.541714 -0.00052995042
6.542714 -0.00052090545
6.543715 -0.00051182656
6.544714 -0.00050271428
6.545714 -0.00049356909
6.546714 -0.00048439142000000003
6.547714 -0.0004751817
6.548714 -0.00046594050000000004
6.549714 -0.00045666811
6.550714 -0.00044736507
6.551714 -0.00043803184
6.552714 -0.00042866882
6.553714 -0.00041927641999999995
6.554714 -0.00040985506
6.555714 -0.00040040513
6.556714 -0.00039092711
6.557714 -0.00038142141
6.558714 -0.00037188843
6.559714 -0.00036232863999999997
6.560714 -0.00035274243
6.561714 -0.0003431302
6.562714 -0.00033349249
6.563715 -0.00032382967999999997
6.564714 -0.00031414224
6.565714 -0.00030443064
6.566714 -0.00029469538
6.567714 -0.00028493691
6.568714 -0.00027515575
6.569714 -0.0002653524
6.570714 -0.00025552738
6.571714 -0.00024568114
6.572714 -0.00023581422
6.573714 -0.00022592715
6.574714 -0.00021602045
6.575714 -0.00020609459
6.576715 -0.00019615009000000002
6.577714 -0.00018618745
6.578714 -0.00017620717
6.579714 -0.00016620975
6.580714 -0.00015619567
6.581714 -0.00014616539
6.582714 -0.00013611941999999998
6.583714 -0.00012605822
6.584714 -0.00011598224999999999
6.585714 -0.00010589199
6.586714 -9.578790200000001e-05
6.587714 -8.5670479e-05
6.588714 -7.5540174e-05
6.589714 -6.5397478e-05
6.590714 -5.5242873000000005e-05
6.591714 -4.5076851e-05
6.592714 -3.4899909e-05
6.593714 -2.4712557e-05
6.594714 -1.4515311e-05
6.595714 -4.3086978e-06
6.596714 5.9067474e-06
6.597714 1.6130482999999998e-05
6.598714 2.636196e-05
6.599714 3.6600628e-05
6.600714 4.6845923e-05
6.601714 5.7097287e-05
6.602714 6.7354165e-05
6.603714 7.761599400000001e-05
6.604714 8.7882216e-05
6.605714 9.8152293e-05
6.606714 0.00010842566000000001
6.607714 0.00011870178
6.608714 0.00012898013
6.609715 0.00013926018
6.610714 0.00014954142999999999
6.611714 0.00015982337
6.612714 0.00017010548000000002
6.613714 0.00018038728999999999
6.614714 0.00019066829
6.615714 0.00020094801
6.616714 0.00021122597999999999
6.617714 0.00022150169999999997
6.618714 0.00023177470000000002
6.619714 0.00024204448
6.620714 0.00025231056
6.621714 0.00026257246
6.622715 0.0002728297
6.623714 0.00028308173000000003
6.624714 0.00029332806999999997
6.625714 0.00030356819
6.626714 0.00031380155
6.627714 0.00032402761
6.628714 0.00033424585
6.629714 0.00034445573000000003
6.630714 0.00035465666
6.631714 0.00036484812
6.632714 0.00037502957
6.633714 0.00038520042999999995
6.634714 0.00039536017000000006
6.635714 0.00040550817
6.636714 0.00041564399
6.637714 0.00042576707999999997
6.638714 0.00043587684000000003
6.639714 0.00044597277
6.640714 0.00045605439
6.641714 0.00046612117
6.642715 0.00047617254000000003
6.643714 0.00048620809000000004
6.644714 0.00049622731
6.645714 0.00050622971
6.646714 0.00051621478
6.647714 0.00052618202
6.648714 0.00053613098
6.649714 0.0005460611599999999
6.650714 0.00055597202
6.651714 0.0005658630900000001
6.652714 0.00057573393
6.653714 0.00058558403
6.654714 0.0005954128
6.655715 0.00060521979
6.656714 0.0006150044600000001
6.657714 0.00062476629
6.658714 0.00063450475
6.659714 0.00064421929
6.660714 0.0006539094599999999
6.661714 0.00066357461
6.662714 0.00067321439
6.663714 0.0006828281599999999
6.664714 0.0006924154099999999
6.665714 0.00070197566
6.666714 0.00071150839
6.667714 0.0007210132
6.668715 0.00073048946
6.669714 0.0007399367899999999
6.670714 0.00074935469
6.671714 0.00075874273
6.672714 0.00076810047
6.673714 0.0007774274299999999
6.674714 0.0007867231
6.675714 0.0007959873099999999
6.676714 0.0008052194100000001
6.677714 0.00081441904
6.678714 0.00082358574
6.679714 0.0008327190699999999
6.680714 0.0008418185600000001
6.681714 0.0008508838599999999
6.682714 0.0008599145100000001
6.683714 0.0008689100499999999
6.684714 0.0008778700199999999
6.685714 0.0008867940799999999
6.686714 0.00089568166
6.687714 0.0009045322299999999
6.688715 0.00091334532
6.689714 0.0009221204899999999
6.690714 0.0009308572800000001
6.691714 0.0009395552300000001
6.692714 0.0009482139799999999
6.693714 0.0009568328099999999
6.694714 0.00096541135
6.695714 0.0009739491400000001
6.696714 0.0009824457299999999
6.697714 0.00099090057
6.698714 0.00099931349
6.699714 0.0010076839
6.700714 0.0010160113
6.701715 0.0010242955
6.702714 0.0010325359
6.703714 0.0010407321
6.704714 0.0010488839000000001
6.705714 0.0010569908000000001
6.706714 0.0010650524
6.707714 0.0010730684
6.708714 0.0010810384
6.709714 0.0010889621
6.710714 0.0010968392
6.711714 0.0011046691
6.712714 0.0011124516
6.713714 0.0011201861999999999
6.714714 0.0011278727
6.715714 0.0011355105
6.716714 0.0011430995
6.717714 0.0011506391
6.718714 0.001158129
6.719714 0.0011655689000000002
6.720714 0.0011729584
6.721714 0.001180297
6.722714 0.0011875844
6.723714 0.0011948203
6.724714 0.0012020042
6.725714 0.0012091359
6.726714 0.001216215
6.727714 0.0012232410000000001
6.728714 0.0012302138
6.729714 0.0012371330999999999
6.730714 0.0012439984
6.731714 0.0012508096
6.732714 0.0012575661000000001
6.733714 0.0012642679
6.734715 0.0012709148
6.735714 0.0012775063
6.736714 0.0012840421
6.737714 0.001290522
6.738714 0.0012969455
6.739714 0.0013033129
6.740714 0.0013096233
6.741714 0.0013158768
6.742714 0.001322073
6.743714 0.0013282115
6.744714 0.0013342923
6.745714 0.0013403148999999999
6.746714 0.001346279
6.747715 0.0013521843
6.748714 0.0013580305
6.749714 0.0013638174
6.750714 0.0013695446
6.751714 0.0013752119
6.752714 0.0013808190000000001
6.753714 0.0013863655
6.754714 0.0013918512
6.755714 0.0013972758
6.756714 0.0014026392
6.757714 0.001407941
6.758714 0.001413181
6.759714 0.0014183590000000001
6.760714 0.0014234747
6.761714 0.0014285281
6.762714 0.001433519
6.763714 0.001438447
6.764714 0.0014433121
6.765714 0.0014481138999999999
6.766714 0.0014528526
6.767715 0.0014575277
6.768714 0.0014621394
6.769714 0.0014666872
6.770714 0.0014711712
6.771714 0.0014755911
6.772714 0.0014799470000000001
6.773714 0.0014842384999999999
6.774714 0.0014884655
6.775714 0.0014926278
6.776714 0.0014967252
6.777714 0.0015007578
6.778714 0.0015047253
6.779714 0.0015086275
6.780715 0.0015124642
6.781714 0.0015162354
6.782714 0.0015199406
6.783714 0.0015235801
6.784714 0.0015271535
6.785714 0.0015306607
6.786714 0.0015341015
6.787714 0.0015374758999999998
6.788714 0.0015407838999999999
6.789714 0.0015440251000000001
6.790714 0.0015471998000000002
6.791714 0.0015503074
6.792714 0.0015533482
6.793715 0.0015563221000000002
6.794714 0.0015592288
6.795714 0.0015620684000000001
6.796714 0.0015648407
6.797714 0.001567546
6.798714 0.0015701838
6.799714 0.0015727544
6.800714 0.0015752576
6.801714 0.0015776931999999999
6.802714 0.0015800610999999998
6.803714 0.0015823614000000001
6.804714 0.0015845941
6.805714 0.0015867594
6.806714 0.0015888566999999998
6.807714 0.0015908861
6.808714 0.0015928477
6.809714 0.0015947413
6.810714 0.0015965668
6.811714 0.0015983244999999999
6.812714 0.0016000139999999999
6.813715 0.0016016353999999998
6.814714 0.0016031889
6.815714 0.0016046741
6.816714 0.0016060912
6.817714 0.0016074404
6.818714 0.0016087213
6.819714 0.001609934
6.820714 0.0016110787
6.821714 0.0016121556
6.822714 0.0016131644
6.823714 0.0016141051999999999
6.824714 0.0016149785000000002
6.825714 0.0016157841
6.826715 0.0016165219000000002
6.827714 0.0016171922
6.828714 0.001617795
6.829714 0.0016183307
6.830714 0.0016187989000000002
6.831714 0.0016191996
6.832714 0.0016195334
6.833714 0.0016198000999999998
6.834714 0.0016199997999999998
6.835714 0.0016201326
6.836714 0.0016201986
6.837714 0.0016201979000000002
6.838714 0.0016201304000000001
6.839714 0.0016199965000000002
6.840714 0.0016197956999999999
6.841714 0.0016195286999999999
6.842714 0.0016191951
6.843714 0.0016187952
6.844714 0.0016183290000000002
6.845714 0.0016177966000000001
6.846714 0.0016171984
6.847714 0.0016165342
6.848714 0.0016158040999999998
6.849714 0.0016150083
6.850714 0.0016141469999999998
6.851714 0.0016132204
6.852714 0.0016122282000000001
6.853714 0.001611171
6.854714 0.0016100488
6.855714 0.0016088617
6.856714 0.0016076099000000002
6.857714 0.0016062937
6.858714 0.0016049131
6.859715 0.0016034684
6.860714 0.0016019600000000001
6.861714 0.0016003873
6.862714 0.0015987513000000001
6.863714 0.0015970518000000002
6.864714 0.001595289
6.865714 0.0015934630999999999
6.866714 0.0015915742999999998
6.867714 0.0015896227999999998
6.868714 0.0015876090000000002
6.869714 0.0015855327000000002
6.870714 0.0015833941
6.871714 0.0015811935999999998
6.872715 0.0015789314
6.873714 0.0015766075999999998
6.874714 0.0015742223999999998
6.875714 0.0015717762
6.876714 0.0015692691
6.877714 0.0015667014
6.878714 0.0015640733000000001
6.879714 0.0015613851999999998
6.880714 0.0015586371000000001
6.881714 0.0015558293
6.882714 0.0015529622000000002
6.883714 0.0015500358
6.884714 0.0015470509000000002
6.885714 0.0015440070999999998
6.886714 0.0015409053999999999
6.887714 0.0015377455999999999
6.888714 0.0015345279999999998
6.889714 0.0015312531
6.890714 0.0015279209
6.891714 0.0015245319
6.892715 0.0015210862
6.893714 0.0015175841999999998
6.894714 0.0015140261
6.895714 0.001510412
6.896714 0.0015067424
6.897714 0.0015030173999999999
6.898714 0.0014992373
6.899714 0.0014954024
6.900714 0.0014915128
6.901714 0.001487569
6.902714 0.0014835711
6.903714 0.0014795193
6.904714 0.001475414
6.905715 0.0014712554
6.906714 0.0014670438
6.907714 0.0014627795
6.908714 0.0014584631000000002
6.909714 0.0014540942999999998
6.910714 0.0014496738000000001
6.911714 0.0014452019
6.912714 0.001440679
6.913714 0.0014361051
6.914714 0.0014314809999999999
6.915714 0.0014268066
6.916714 0.0014220826
6.917714 0.0014173092
6.918715 0.0014124868
6.919714 0.0014076156
6.920714 0.0014026961
6.921714 0.0013977286
6.922714 0.0013927134
6.923714 0.0013876510000000002
6.924714 0.0013825414999999999
6.925714 0.0013773856
6.926714 0.0013721833999999998
6.927714 0.0013669353
6.928714 0.0013616418
6.929714 0.0013563031
6.930714 0.0013509196000000001
6.931714 0.0013454915
6.932714 0.0013400195
6.933714 0.0013345036000000001
6.934714 0.0013289444
6.935714 0.0013233422
6.936714 0.0013176973000000002
6.937714 0.0013120101
6.938715 0.0013062810999999999
6.939714 0.0013005107
6.940714 0.0012946991
6.941714 0.0012888469
6.942714 0.0012829541
6.943714 0.0012770214999999999
6.944714 0.0012710493000000001
6.945714 0.0012650378
6.946714 0.0012589876
6.947714 0.001252899
6.948714 0.0012467722
6.949714 0.0012406077
6.950714 0.001234406
6.951715 0.0012281673000000002
6.952714 0.001221892
6.953714 0.0012155806
6.954714 0.0012092333
6.955714 0.0012028506
6.956714 0.0011964325
6.957714 0.0011899799
6.958714 0.0011834928
6.959714 0.0011769717
6.960714 0.0011704168
6.961714 0.0011638287
6.962714 0.0011572075000000001
6.963714 0.0011505538000000002
6.964714 0.0011438679
6.965714 0.0011371502999999999
6.966714 0.0011304012
6.967714 0.001123621
6.968714 0.0011168103
6.969714 0.0011099693
6.970714 0.0011030986
6.971714 0.0010961985
6.972714 0.0010892694
6.973714 0.0010823118000000001
6.974714 0.0010753261
6.975714 0.0010683128
6.976714 0.0010612721999999999
6.977714 0.0010542049
6.978714 0.0010471113
6.979714 0.0010399916
6.980714 0.0010328466
6.981714 0.0010256765
6.982714 0.0010184815
6.983714 0.0010112625000000001
6.984715 0.0010040196
6.985714 0.00099675335
6.986714 0.00098946412
6.987714 0.00098215232
6.988714 0.00097481834
6.989714 0.00096746253
6.990714 0.00096008544
6.991714 0.0009526874200000001
6.992714 0.00094526877
6.993714 0.0009378299200000001
6.994714 0.0009303714300000001
6.995714 0.00092289365
6.996714 0.00091539687
6.997715 0.00090788162
6.998714 0.0009003481000000001
6.999714 0.0008927968300000001
7.000714 0.0008852282000000001
7.001714 0.00087764265
7.002714 0.0008700405500000001
7.003714 0.0008624222599999999
7.004714 0.00085478832
7.005714 0.00084713893
7.006714 0.0008394745200000001
7.007714 0.0008317955700000001
7.008714 0.00082410243
7.009714 0.00081639546
7.010714 0.00080867521
7.011714 0.0008009417799999999
7.012714 0.0007931958
7.013714 0.0007854374399999999
7.014714 0.00077766717
7.015714 0.00076988545
7.016714 0.00076209244
7.017715 0.00075428875
7.018714 0.0007464746
7.019714 0.0007386504400000001
7.020714 0.0007308166
7.021714 0.00072297357
7.022714 0.00071512163
7.023714 0.00070726123
7.024714 0.00069939269
7.025714 0.00069151647
7.026714 0.00068363297
7.027714 0.00067574256
7.028714 0.00066784573
7.029714 0.0006599428199999999
7.030715 0.00065203421
7.031714 0.00064412043
7.032714 0.00063620173
7.033714 0.00062827862
7.034714 0.0006203514700000001
7.035714 0.00061242072
7.036714 0.00060448679
7.037714 0.0005965500299999999
7.038714 0.00058861092
7.039714 0.0005806697599999999
7.040714 0.00057272691
7.041714 0.00056478289
7.042714 0.00055683795
7.043715 0.00054889247
7.044714 0.00054094685
7.045714 0.00053300141
7.046714 0.00052505657
7.047714 0.00051711263
7.048714 0.0005091700099999999
7.049714 0.00050122894
7.050714 0.00049328983
7.051714 0.00048535302999999993
7.052714 0.00047741887
7.053714 0.00046948771
7.054714 0.00046155988
7.055714 0.00045363562999999995
7.056714 0.00044571543000000003
7.057714 0.00043779950999999997
7.058714 0.00042988822
7.059714 0.00042198198999999993
7.060714 0.00041408102
7.061714 0.0004061857
7.062714 0.00039829637999999997
7.063715 0.00039041338000000004
7.064714 0.00038253702
7.065714 0.00037466764
7.066714 0.00036680558
7.067714 0.00035895114
7.068714 0.00035110461
7.069714 0.0003432664
7.070714 0.00033543674
7.071714 0.000327616
7.072714 0.00031980448999999997
7.073714 0.0003120025
7.074714 0.00030421036
7.075714 0.00029642835999999997
7.076715 0.00028865682
7.077714 0.00028089603000000003
7.078714 0.00027314629
7.079714 0.00026540793
7.080714 0.00025768129
7.081714 0.00024996662000000003
7.082714 0.00024226425999999997
7.083714 0.00023457455
7.084714 0.00022689776
7.085714 0.00021923422
7.086714 0.00021158421
7.087714 0.00020394808999999999
7.088714 0.00019632619000000003
7.089714 0.00018871876
7.090714 0.00018112614
7.091714 0.00017354864
7.092714 0.00016598655
7.093714 0.00015844017
7.094714 0.00015090982
7.095714 0.00014339576000000002
7.096714 0.00013589827999999998
7.097714 0.00012841766
7.098714 0.00012095418000000001
7.099714 0.00011350808999999999
7.100714 0.00010607965
7.101714 9.8669136e-05
7.102714 9.1276769e-05
7.103714 8.390280800000001e-05
7.104714 7.6547485e-05
7.105714 6.9211035e-05
7.106714 6.1893689e-05
7.107714 5.459567700000001e-05
7.108714 4.7317218000000004e-05
7.109715 4.0058541e-05
7.110714 3.2819867e-05
7.111714 2.5601415e-05
7.112714 1.8403404999999998e-05
7.113714 1.1226055999999999e-05
7.114714 4.0695848e-06
7.115714 -3.0657866e-06
7.116714 -1.0179837e-05
7.117714 -1.7272347e-05
7.118714 -2.4343092e-05
7.119714 -3.1391852e-05
7.120714 -3.8418403e-05
7.121714 -4.5422536e-05
7.122715 -5.2404027e-05
7.123714 -5.9362662e-05
7.124714 -6.6298225e-05
7.125714 -7.3210504e-05
7.126714 -8.0099284e-05
7.127714 -8.6964377e-05
7.128714 -9.3805562e-05
7.129714 -0.00010062265
7.130714 -0.00010741546
7.131714 -0.00011418377
7.132714 -0.00012092742
7.133714 -0.00012764621
7.134714 -0.00013433995
7.135714 -0.00014100849
7.136714 -0.00014765162000000002
7.137714 -0.00015426918
7.138714 -0.00016086102000000002
7.139714 -0.00016742692000000002
7.140714 -0.00017396674
7.141714 -0.00018048028
7.142715 -0.00018696738
7.143714 -0.00019342788
7.144714 -0.00019986159999999998
7.145714 -0.00020626833000000002
7.146714 -0.00021264796
7.147714 -0.00021900028000000003
7.148714 -0.00022532513
7.149714 -0.00023162237999999999
7.150714 -0.00023789178
7.151714 -0.00024413325
7.152714 -0.00025034665
7.153714 -0.00025653173
7.154714 -0.00026268849
7.155715 -0.00026881667
7.156714 -0.00027491621
7.157714 -0.00028098693
7.158714 -0.00028702873
7.159714 -0.00029304151
7.160714 -0.00029902517
7.161714 -0.00030497956
7.162714 -0.00031090465
7.163714 -0.00031680029
7.164714 -0.00032266639
7.165714 -0.00032850292
7.166714 -0.00033430974
7.167714 -0.00034008681
7.168715 -0.000345834
7.169714 -0.00035155126
7.170714 -0.00035723847
7.171714 -0.00036289557
7.172714 -0.00036852246000000004
7.173714 -0.00037411908
7.174714 -0.00037968532
7.175714 -0.00038522112
7.176714 -0.00039072634
7.177714 -0.0003962009
7.178714 -0.00040164481999999997
7.179714 -0.00040705790999999994
7.180714 -0.00041244007
7.181714 -0.00041779126000000003
7.182714 -0.0004231114
7.183714 -0.00042840029
7.184714 -0.00043365794
7.185714 -0.00043888435
7.186714 -0.00044407933999999994
7.187714 -0.00044924286
7.188715 -0.00045437491
7.189714 -0.00045947535999999996
7.190714 -0.0004645442
7.191714 -0.0004695813
7.192714 -0.00047458665999999995
7.193714 -0.00047956022999999997
7.194714 -0.00048450201999999996
7.195714 -0.0004894119700000001
7.196714 -0.00049428995
7.197714 -0.00049913606
7.198714 -0.00050395024
7.199714 -0.00050873236
7.200714 -0.00051348252
7.201715 -0.0005182005699999999
7.202714 -0.00052288656
7.203714 -0.0005275404
7.204714 -0.00053216208
7.205714 -0.00053675162
7.206714 -0.00054130892
7.207714 -0.00054583402
7.208714 -0.00055032688
7.209714 -0.0005547874899999999
7.210714 -0.00055921578
7.211714 -0.00056361168
7.212714 -0.00056797539
7.213714 -0.00057230673
7.214714 -0.00057660573
7.215714 -0.00058087235
7.216714 -0.0005851067300000001
7.217714 -0.00058930882
7.218714 -0.00059347858
7.219714 -0.00059761614
7.220714 -0.00060172151
7.221714 -0.0006057946399999999
7.222714 -0.00060983566
7.223714 -0.0006138445299999999
7.224714 -0.00061782134
7.225714 -0.00062176609
7.226714 -0.00062567892
7.227714 -0.00062955974
7.228714 -0.0006334087200000001
7.229714 -0.00063722573
7.230714 -0.00064101096
7.231714 -0.0006447644000000001
7.232714 -0.00064848596
7.233714 -0.00065217587
7.234715 -0.00065583399
7.235714 -0.00065946047
7.236714 -0.0006630552
7.237714 -0.00066661833
7.238714 -0.0006701497999999999
7.239714 -0.00067364963
7.240714 -0.00067711794
7.241714 -0.00068055465
7.242714 -0.0006839598
7.243714 -0.00068733348
7.244714 -0.00069067564
7.245714 -0.00069398634
7.246714 -0.00069726566
7.247715 -0.0007005136499999999
7.248714 -0.0007037303000000001
7.249714 -0.00070691572
7.250714 -0.00071006989
7.251714 -0.00071319291
7.252714 -0.00071628492
7.253714 -0.00071934592
7.254714 -0.00072237599
7.255714 -0.00072537528
7.256714 -0.00072834373
7.257714 -0.00073128158
7.258714 -0.00073418878
7.259714 -0.00073706547
7.260714 -0.00073991173
7.261714 -0.00074272762
7.262714 -0.0007455132199999999
7.263714 -0.0007482685799999999
7.264714 -0.00075099388
7.265714 -0.00075368912
7.266714 -0.0007563543900000001
7.267715 -0.00075898975
7.268714 -0.00076159527
7.269714 -0.00076417109
7.270714 -0.00076671722
7.271714 -0.00076923388
7.272714 -0.00077172108
7.273714 -0.00077417881
7.274714 -0.00077660725
7.275714 -0.0007790065900000001
7.276714 -0.00078137682
7.277714 -0.00078371813
7.278714 -0.00078603052
7.279714 -0.0007883141699999999
7.280715 -0.0007905691699999999
7.281714 -0.0007927958
7.282714 -0.00079499387
7.283714 -0.00079716365
7.284714 -0.0007993053299999999
7.285714 -0.00080141908
7.286714 -0.00080350492
7.287714 -0.00080556283
7.288714 -0.0008075931899999999
7.289714 -0.00080959599
7.290714 -0.00081157123
7.291714 -0.0008135192700000001
7.292714 -0.00081543994
7.293715 -0.0008173335099999999
7.294714 -0.00081919998
7.295714 -0.00082103952
7.296714 -0.00082285214
7.297714 -0.0008246380299999999
7.298714 -0.00082639717
7.299714 -0.0008281297599999999
7.300714 -0.0008298357
7.301714 -0.00083151526
7.302714 -0.00083316854
7.303714 -0.0008347955400000001
7.304714 -0.0008363965200000001
7.305714 -0.0008379713099999999
7.306714 -0.00083952018
7.307714 -0.00084104331
7.308714 -0.00084254089
7.309714 -0.0008440127199999999
7.310714 -0.00084545918
7.311714 -0.00084688045
7.312714 -0.0008482764299999999
7.313715 -0.0008496474
7.314714 -0.0008509934600000001
7.315714 -0.0008523148600000001
7.316714 -0.00085361171
7.317714 -0.0008548840900000001
7.318714 -0.0008561321900000001
7.319714 -0.0008573560099999999
7.320714 -0.000858556
7.321714 -0.00085973206
7.322714 -0.0008608843
7.323714 -0.00086201308
7.324714 -0.00086311829
7.325714 -0.0008642001400000001
7.326715 -0.0008652588800000001
7.327714 -0.00086629452
7.328714 -0.00086730715
7.329714 -0.0008682970500000001
7.330714 -0.0008692642000000001
7.331714 -0.0008702089000000001
7.332714 -0.0008711310299999999
7.333714 -0.00087203089
7.334714 -0.00087290846
7.335714 -0.00087376402
7.336714 -0.0008745976599999999
7.337714 -0.00087540948
7.338714 -0.00087619965
7.339714 -0.00087696844
7.340714 -0.00087771577
7.341714 -0.00087844192
7.342714 -0.0008791471399999999
7.343714 -0.0008798313500000001
7.344714 -0.00088049483
7.345714 -0.0008811376600000001
7.346714 -0.00088175984
7.347714 -0.00088236193
7.348714 -0.0008829435499999999
7.349714 -0.00088350516
7.350714 -0.00088404695
7.351714 -0.0008845688199999999
7.352714 -0.00088507104
7.353714 -0.0008855535300000001
7.354714 -0.00088601655
7.355714 -0.0008864603799999999
7.356714 -0.0008868849399999999
7.357714 -0.0008872902999999999
7.358714 -0.0008876767400000001
7.359715 -0.0008880441800000001
7.360714 -0.00088839288
7.361714 -0.00088872293
7.362714 -0.00088903444
7.363714 -0.00088932766
7.364714 -0.00088960242
7.365714 -0.00088985907
7.366714 -0.0008900976400000001
7.367714 -0.00089031828
7.368714 -0.00089052119
7.369714 -0.00089070663
7.370714 -0.00089087453
7.371714 -0.00089102523
7.372715 -0.00089115874
7.373714 -0.00089127525
7.374714 -0.00089137502
7.375714 -0.0008914580599999999
7.376714 -0.00089152445
7.377714 -0.00089157447
7.378714 -0.00089160831
7.379714 -0.00089162613
7.380714 -0.00089162795
7.381714 -0.00089161394
7.382714 -0.0008915843
7.383714 -0.0008915391799999999
7.384714 -0.00089147861
7.385714 -0.00089140285
7.386714 -0.0008913119
7.387714 -0.00089120595
7.388714 -0.0008910850700000001
7.389714 -0.00089094929
7.390714 -0.00089079886
7.391714 -0.0008906337800000001
7.392715 -0.00089045434
7.393714 -0.0008902604299999999
7.394714 -0.0008900522500000001
7.395714 -0.0008898299699999999
7.396714 -0.00088959368
7.397714 -0.00088934339
7.398714 -0.00088907946
7.399714 -0.0008888017899999999
7.400714 -0.00088851066
7.401714 -0.0008882060699999999
7.402714 -0.0008878881999999999
7.403714 -0.00088755723
7.404714 -0.00088721326
7.405715 -0.00088685638
7.406714 -0.0008864866700000001
7.407714 -0.0008861044100000001
7.408714 -0.0008857095999999999
7.409714 -0.00088530242
7.410714 -0.00088488287
7.411714 -0.0008844512200000001
7.412714 -0.00088400757
7.413714 -0.00088355191
7.414714 -0.00088308443
7.415714 -0.00088260522
7.416714 -0.00088211445
7.417714 -0.00088161205
7.418715 -0.00088109837
7.419714 -0.00088057323
7.420714 -0.0008800368100000001
7.421714 -0.00087948947
7.422714 -0.00087893104
7.423714 -0.0008783616999999999
7.424714 -0.0008777817100000001
7.425714 -0.00087719081
7.426714 -0.00087658955
7.427714 -0.00087597773
7.428714 -0.00087535564
7.429714 -0.00087472336
7.430714 -0.00087408107
7.431714 -0.0008734287799999999
7.432714 -0.0008727667600000001
7.433714 -0.00087209501
7.434714 -0.0008714136999999999
7.435714 -0.0008707229399999999
7.436714 -0.00087002281
7.437714 -0.0008693135900000001
7.438715 -0.0008685952699999999
7.439714 -0.00086786786
7.440714 -0.00086713162
7.441714 -0.0008663865600000001
7.442714 -0.00086563286
7.443714 -0.00086487044
7.444714 -0.00086409946
7.445714 -0.00086332002
7.446714 -0.00086253231
7.447714 -0.00086173613
7.448714 -0.00086093178
7.449714 -0.00086011914
7.450714 -0.0008592985099999999
7.451715 -0.0008584696799999999
7.452714 -0.00085763277
7.453714 -0.0008567881199999999
7.454714 -0.00085593547
7.455714 -0.00085507509
7.456714 -0.0008542069700000001
7.457714 -0.0008533312199999999
7.458714 -0.00085244792
7.459714 -0.0008515570699999999
7.460714 -0.00085065885
7.461714 -0.00084975327
7.462714 -0.0008488405899999999
7.463714 -0.0008479207300000001
7.464714 -0.00084699377
7.465714 -0.0008460599
7.466714 -0.0008451192099999999
7.467714 -0.00084417188
7.468714 -0.0008432177300000001
7.469714 -0.0008422571200000001
7.470714 -0.0008412899700000001
7.471714 -0.0008403164400000001
7.472714 -0.00083933674
7.473714 -0.0008383507500000001
7.474714 -0.0008373586800000001
7.475714 -0.00083636041
7.476714 -0.00083535633
7.477714 -0.00083434625
7.478714 -0.00083333034
7.479714 -0.0008323087099999999
7.480714 -0.00083128134
7.481714 -0.00083024843
7.482714 -0.00082920997
7.483714 -0.00082816596
7.484715 -0.00082711667
7.485714 -0.0008260619300000001
7.486714 -0.00082500201
7.487714 -0.0008239368999999999
7.488714 -0.0008228666999999999
7.489714 -0.0008217914
7.490714 -0.0008207110999999999
7.491714 -0.00081962598
7.492714 -0.00081853595
7.493714 -0.00081744101
7.494714 -0.00081634153
7.495714 -0.00081523731
7.496714 -0.00081412836
7.497715 -0.0008130148699999999
7.498714 -0.00081189692
7.499714 -0.0008107744200000001
7.500714 -0.0008096475500000001
7.501714 -0.00080851623
7.502714 -0.0008073804599999999
7.503714 -0.0008062404
7.504714 -0.0008050958999999999
7.505714 -0.0008039472
7.506714 -0.0008027942399999999
7.507714 -0.00080163691
7.508714 -0.0008004753
7.509714 -0.0007993095099999999
7.510714 -0.00079813944
7.511714 -0.0007969651100000001
7.512714 -0.0007957866700000001
7.513714 -0.00079460415
7.514714 -0.00079341735
7.515714 -0.0007922265499999999
7.516714 -0.0007910317400000001
7.517715 -0.0007898329399999999
7.518714 -0.00078863022
7.519714 -0.0007874236
7.520714 -0.0007862130600000001
7.521714 -0.0007849988799999999
7.522714 -0.0007837808899999999
7.523714 -0.0007825593500000001
7.524714 -0.00078133417
7.525714 -0.0007801055300000001
7.526714 -0.00077887344
7.527714 -0.00077763798
7.528714 -0.0007763991600000001
7.529714 -0.0007751570599999999
7.530715 -0.00077391178
7.531714 -0.00077266332
7.532714 -0.0007714117600000001
7.533714 -0.00077015711
7.534714 -0.0007688994600000001
7.535714 -0.0007676388100000001
7.536714 -0.00076637516
7.537714 -0.0007651086
7.538714 -0.00076383913
7.539714 -0.00076256679
7.540714 -0.00076129149
7.541714 -0.00076001338
7.542714 -0.0007587323999999999
7.543715 -0.00075744856
7.544714 -0.00075616181
7.545714 -0.00075487224
7.546714 -0.0007535798
7.547714 -0.00075228463
7.548714 -0.0007509866
7.549714 -0.0007496858
7.550714 -0.00074838217
7.551714 -0.00074707573
7.552714 -0.00074576647
7.553714 -0.00074445434
7.554714 -0.00074313948
7.555714 -0.0007418218
7.556714 -0.00074050135
7.557714 -0.00073917809
7.558714 -0.00073785204
7.559714 -0.00073652322
7.560714 -0.00073519163
7.561714 -0.0007338572200000001
7.562714 -0.00073252008
7.563715 -0.00073118008
7.564714 -0.00072983735
7.565714 -0.0007284918
7.566714 -0.0007271435200000001
7.567714 -0.00072579242
7.568714 -0.00072443859
7.569714 -0.00072308198
7.570714 -0.0007217226500000001
7.571714 -0.00072036059
7.572714 -0.00071899576
7.573714 -0.0007176282899999999
7.574714 -0.00071625814
7.575714 -0.0007148853000000001
7.576715 -0.00071350987
7.577714 -0.0007121318
7.578714 -0.00071075124
7.579714 -0.00070936808
7.580714 -0.00070798246
7.581714 -0.0007065943500000001
7.582714 -0.00070520377
7.583714 -0.00070381079
7.584714 -0.0007024154
7.585714 -0.00070101755
7.586714 -0.00069961739
7.587714 -0.00069821485
7.588714 -0.00069680996
7.589714 -0.00069540274
7.590714 -0.00069399321
7.591714 -0.00069258135
7.592714 -0.00069116713
7.593714 -0.0006897505
7.594714 -0.00068833156
7.595714 -0.0006869102
7.596714 -0.00068548638
7.597714 -0.00068406011
7.598714 -0.00068263143
7.599714 -0.00068120016
7.600714 -0.00067976634
7.601714 -0.00067833003
7.602714 -0.00067689102
7.603714 -0.0006754494300000001
7.604714 -0.00067400515
7.605714 -0.00067255824
7.606714 -0.0006711085
7.607714 -0.0006696560799999999
7.608714 -0.00066820089
7.609715 -0.0006667428800000001
7.610714 -0.00066528214
7.611714 -0.00066381858
7.612714 -0.00066235216
7.613714 -0.00066088292
7.614714 -0.0006594109400000001
7.615714 -0.00065793606
7.616714 -0.00065645841
7.617714 -0.00065497793
7.618714 -0.00065349459
7.619714 -0.00065200852
7.620714 -0.00065051963
7.621714 -0.00064902788
7.622715 -0.0006475334
7.623714 -0.00064603614
7.624714 -0.00064453611
7.625714 -0.00064303335
7.626714 -0.00064152782
7.627714 -0.00064001952
7.628714 -0.0006385085299999999
7.629714 -0.00063699476
7.630714 -0.00063547827
7.631714 -0.0006339590999999999
7.632714 -0.0006324372399999999
7.633714 -0.0006309127
7.634714 -0.00062938543
7.635714 -0.00062785548
7.636714 -0.0006263228000000001
7.637714 -0.00062478739
7.638714 -0.0006232492500000001
7.639714 -0.00062170843
7.640714 -0.00062016488
7.641714 -0.00061861851
7.642715 -0.00061706942
7.643714 -0.00061551755
7.644714 -0.00061396281
7.645714 -0.0006124053
7.646714 -0.00061084488
7.647714 -0.00060928155
7.648714 -0.0006077153600000001
7.649714 -0.0006061462
7.650714 -0.00060457396
7.651714 -0.00060299872
7.652714 -0.00060142042
7.653714 -0.00059983895
7.654714 -0.0005982543399999999
7.655715 -0.0005966665399999999
7.656714 -0.00059507547
7.657714 -0.00059348108
7.658714 -0.00059188342
7.659714 -0.00059028243
7.660714 -0.00058867804
7.661714 -0.00058707024
7.662714 -0.00058545902
7.663714 -0.00058384444
7.664714 -0.00058222636
7.665714 -0.0005806048200000001
7.666714 -0.00057897978
7.667714 -0.00057735128
7.668715 -0.00057571938
7.669714 -0.00057408402
7.670714 -0.00057244515
7.671714 -0.00057080288
7.672714 -0.00056915715
7.673714 -0.000567508
7.674714 -0.0005658554999999999
7.675714 -0.00056419958
7.676714 -0.00056254034
7.677714 -0.00056087774
7.678714 -0.00055921182
7.679714 -0.0005575425799999999
7.680714 -0.0005558700600000001
7.681714 -0.00055419428
7.682714 -0.00055251526
7.683714 -0.00055083292
7.684714 -0.0005491474000000001
7.685714 -0.00054745865
7.686714 -0.00054576667
7.687714 -0.00054407146
7.688715 -0.00054237298
7.689714 -0.00054067132
7.690714 -0.00053896638
7.691714 -0.0005372582599999999
7.692714 -0.0005355468099999999
7.693714 -0.00053383214
7.694714 -0.00053211415
7.695714 -0.00053039284
7.696714 -0.00052866812
7.697714 -0.00052694008
7.698714 -0.00052520868
7.699714 -0.00052347386
7.700714 -0.00052173559
7.701715 -0.0005199938199999999
7.702714 -0.0005182485
7.703714 -0.00051649963
7.704714 -0.0005147472200000001
7.705714 -0.00051299121
7.706714 -0.00051123147
7.707714 -0.00050946815
7.708714 -0.00050770104
7.709714 -0.0005059302100000001
7.710714 -0.00050415556
7.711714 -0.00050237713
7.712714 -0.00050059493
7.713714 -0.00049880882
7.714714 -0.00049701889
7.715714 -0.00049522509
7.716714 -0.00049342743
7.717714 -0.00049162581
7.718714 -0.00048982038
7.719714 -0.00048801098
7.720714 -0.00048619777
7.721714 -0.00048438063999999996
7.722714 -0.00048255974
7.723714 -0.00048073493000000005
7.724714 -0.00047890635
7.725714 -0.00047707399
7.726714 -0.00047523785999999997
7.727714 -0.00047339799
7.728714 -0.00047155440000000003
7.729714 -0.00046970716999999995
7.730714 -0.00046785622
7.731714 -0.00046600167000000005
7.732714 -0.00046414348
7.733714 -0.00046228179000000003
7.734715 -0.0004604165
7.735714 -0.00045854772
7.736714 -0.00045667543
7.737714 -0.00045479969
7.738714 -0.00045292039999999997
7.739714 -0.00045103769999999997
7.740714 -0.00044915164000000005
7.741714 -0.00044726207
7.742714 -0.00044536919
7.743714 -0.00044347284999999995
7.744714 -0.00044157309
7.745714 -0.00043966998
7.746714 -0.00043776349
7.747715 -0.00043585364
7.748714 -0.00043394038999999997
7.749714 -0.00043202372
7.750714 -0.00043010368
7.751714 -0.00042818023999999997
7.752714 -0.00042625338
7.753714 -0.00042432312
7.754714 -0.00042238938999999997
7.755714 -0.00042045226
7.756714 -0.00041851163
7.757714 -0.00041656754
7.758714 -0.00041462004
7.759714 -0.00041266899
7.760714 -0.00041071444000000004
7.761714 -0.00040875639000000004
7.762714 -0.00040679473999999995
7.763714 -0.0004048296
7.764714 -0.00040286091000000005
7.765714 -0.00040088858000000003
7.766714 -0.00039891274
7.767715 -0.00039693332000000005
7.768714 -0.00039495029999999997
7.769714 -0.00039296374
7.770714 -0.00039097358000000004
7.771714 -0.00038897992000000003
7.772714 -0.00038698272
7.773714 -0.00038498201
7.774714 -0.00038297776
7.775714 -0.00038097004999999997
7.776714 -0.00037895888
7.777714 -0.00037694431
7.778714 -0.00037492634
7.779714 -0.00037290506
7.780715 -0.00037088048
7.781714 -0.00036885262
7.782714 -0.00036682161
7.783714 -0.00036478739
7.784714 -0.00036275007
7.785714 -0.00036070968999999997
7.786714 -0.00035866626000000004
7.787714 -0.00035661988000000003
7.788714 -0.00035457051
7.789714 -0.00035251828
7.790714 -0.00035046321
7.791714 -0.00034840532
7.792714 -0.00034634463
7.793715 -0.00034428119
7.794714 -0.00034221503000000003
7.795714 -0.0003401462
7.796714 -0.00033807469
7.797714 -0.00033600056
7.798714 -0.00033392378
7.799714 -0.00033184442000000003
7.800714 -0.00032976246999999996
7.801714 -0.00032767798
7.802714 -0.00032559092
7.803714 -0.00032350133
7.804714 -0.00032140922
7.805714 -0.00031931461
7.806714 -0.00031721752
7.807714 -0.0003151179
7.808714 -0.00031301585999999996
7.809714 -0.00031091135
7.810714 -0.00030880444
7.811714 -0.00030669510000000004
7.812714 -0.00030458332
7.813715 -0.00030246918
7.814714 -0.00030035264000000003
7.815714 -0.00029823375
7.816714 -0.00029611251
7.817714 -0.00029398898
7.818714 -0.00029186315
7.819714 -0.000289735
7.820714 -0.0002876046
7.821714 -0.00028547189999999996
7.822714 -0.00028333702
7.823714 -0.00028119989
7.824714 -0.00027906058
7.825714 -0.0002769191
7.826715 -0.00027477552
7.827714 -0.00027262979
7.828714 -0.00027048202
7.829714 -0.00026833218
7.830714 -0.00026618038
7.831714 -0.00026402658
7.832714 -0.00026187088
7.833714 -0.00025971333
7.834714 -0.00025755396
7.835714 -0.00025539284
7.836714 -0.00025323004
7.837714 -0.0002510656
7.838714 -0.0002488996
7.839714 -0.00024673207000000004
7.840714 -0.00024456308
7.841714 -0.00024239270999999997
7.842714 -0.00024022102000000002
7.843714 -0.00023804805
7.844714 -0.0002358739
7.845714 -0.0002336986
7.846714 -0.00023152222
7.847714 -0.0002293448
7.848714 -0.0002271664
7.849714 -0.00022498705
7.850714 -0.00022280678
7.851714 -0.00022062568
7.852714 -0.00021844373
7.853714 -0.00021626101
7.854714 -0.00021407755
7.855714 -0.00021189335
7.856714 -0.00020970842000000002
7.857714 -0.00020752279
7.858714 -0.00020533651000000002
7.859715 -0.00020314959999999998
7.860714 -0.00020096206
7.861714 -0.00019877392999999999
7.862714 -0.00019658523
7.863714 -0.00019439596999999998
7.864714 -0.00019220618
7.865714 -0.00019001588
7.866714 -0.00018782512
7.867714 -0.00018563393
7.868714 -0.00018344234
7.869714 -0.00018125037
7.870714 -0.00017905809
7.871714 -0.00017686551
7.872715 -0.00017467271
7.873714 -0.00017247969
7.874714 -0.00017028651
7.875714 -0.00016809324
7.876714 -0.00016589991
7.877714 -0.00016370657
7.878714 -0.00016151329
7.879714 -0.00015932011
7.880714 -0.00015712709
7.881714 -0.00015493429
7.882714 -0.00015274172
7.883714 -0.00015054949
7.884714 -0.00014835762
7.885714 -0.00014616618
7.886714 -0.00014397522
7.887714 -0.00014178478
7.888714 -0.00013959497
7.889714 -0.00013740578
7.890714 -0.00013521732
7.891714 -0.00013302962999999998
7.892715 -0.00013084277
7.893714 -0.00012865682
7.894714 -0.00012647183
7.895714 -0.00012428786
7.896714 -0.00012210499999999998
7.897714 -0.00011992328
7.898714 -0.00011774280000000001
7.899714 -0.00011556359
7.900714 -0.00011338574
7.901714 -0.00011120928
7.902714 -0.00010903432
7.903714 -0.00010686088
7.904714 -0.00010468901
7.905715 -0.00010251878
7.906714 -0.00010035025
7.907714 -9.8183432e-05
7.908714 -9.6018402e-05
7.909714 -9.3855181e-05
7.910714 -9.169382300000001e-05
7.911714 -8.9534342e-05
7.912714 -8.737678199999999e-05
7.913714 -8.522116e-05
7.914714 -8.3067511e-05
7.915714 -8.0915862e-05
7.916714 -7.8766237e-05
7.917714 -7.6618653e-05
7.918715 -7.4473144e-05
7.919714 -7.232973800000001e-05
7.920714 -7.0188452e-05
7.921714 -6.8049326e-05
7.922714 -6.5912388e-05
7.923714 -6.3777691e-05
7.924714 -6.1645255e-05
7.925714 -5.9515133e-05
7.926714 -5.7387382e-05
7.927714 -5.5262041000000006e-05
7.928714 -5.313917800000001e-05
7.929714 -5.1018844e-05
7.930714 -4.8901114e-05
7.931714 -4.678605e-05
7.932714 -4.4673723e-05
7.933714 -4.2564204e-05
7.934714 -4.0457567e-05
7.935714 -3.8353892000000004e-05
7.936714 -3.6253251999999996e-05
7.937714 -3.4155718e-05
7.938715 -3.2061368000000004e-05
7.939714 -2.9970271999999997e-05
7.940714 -2.7882507000000002e-05
7.941714 -2.5798138e-05
7.942714 -2.3717237e-05
7.943714 -2.1639865e-05
7.944714 -1.9566087e-05
7.945714 -1.7495967e-05
7.946714 -1.5429558e-05
7.947714 -1.3366919000000001e-05
7.948714 -1.1308101e-05
7.949714 -9.2531593e-06
7.950714 -7.2021429e-06
7.951715 -5.1551009e-06
7.952714 -3.1120837000000004e-06
7.953714 -1.0731386e-06
7.954714 9.616859299999998e-07
7.955714 2.9923427000000004e-06
7.956714 5.018784e-06
7.957714 7.0409612e-06
7.958714 9.0588266e-06
7.959714 1.1072333999999999e-05
7.960714 1.3081434000000001e-05
7.961714 1.508608e-05
7.962714 1.7086222e-05
7.963714 1.9081816e-05
7.964714 2.1072816e-05
7.965714 2.3059176999999998e-05
7.966714 2.5040852999999997e-05
7.967714 2.7017810999999997e-05
7.968714 2.8989999e-05
7.969714 3.0957389e-05
7.970714 3.2919939e-05
7.971714 3.4877615e-05
7.972714 3.6830386e-05
7.973714 3.8778217e-05
7.974714 4.0721073e-05
7.975714 4.2658931e-05
7.976714 4.4591755e-05
7.977714 4.6519511e-05
7.978714 4.8442172e-05
7.979714 5.0359693999999995e-05
7.980714 5.2272059999999994e-05
7.981714 5.4179213e-05
7.982714 5.6081119999999995e-05
7.983714 5.7977735e-05
7.984715 5.9869012000000005e-05
7.985714 6.175489500000001e-05
7.986714 6.363532600000001e-05
7.987714 6.551025e-05
7.988714 6.7379602e-05
7.989714 6.9243316e-05
7.990714 7.1101329e-05
7.991714 7.2953554e-05
7.992714 7.479993100000001e-05
7.993714 7.664039e-05
7.994714 7.8474852e-05
7.995714 8.0303238e-05
7.996714 8.212549e-05
7.997715 8.3941529e-05
7.998714 8.5751299e-05
7.999714 8.7554724e-05
8.000714 8.9351755e-05
8.001715 9.114233400000001e-05
8.002714 9.292641e-05
8.003715 9.4703938e-05
8.004714 9.6474866e-05
8.005714 9.823918399999999e-05
8.006714 9.999681699999998e-05
8.007714 0.00010174777999999999
8.008715 0.00010349202
8.009714 0.0001052295
8.010715 0.00010696021000000001
8.011714 0.00010868416
8.012714 0.00011040129
8.013714 0.00011211159
8.014714 0.00011381503000000001
8.015715 0.0001155116
8.016714 0.00011720128
8.017715 0.00011888403
8.018714 0.00012055980000000001
8.019714 0.00012222859999999998
8.020715 0.00012389036
8.021714 0.00012554506
8.022715 0.00012719266
8.023714 0.00012883312
8.024714 0.00013046638
8.025714 0.00013209242
8.026714 0.00013371117
8.027715 0.00013532260000000002
8.028714 0.00013692666
8.029715 0.00013852331
8.030714 0.00014011251
8.031714 0.00014169423000000002
8.032714 0.0001432684
8.033714 0.00014483502
8.034715 0.00014639404
8.035714 0.00014794543
8.036715 0.00014948916
8.037714 0.00015102519999999999
8.038714 0.00015255353
8.039714 0.00015407411
8.040714 0.00015558693
8.041715 0.00015709195000000002
8.042714 0.00015858914
8.043715 0.00016007847
8.044714 0.00016155992
8.045714 0.00016303345
8.046714 0.00016449902
8.047714 0.0001659566
8.048715 0.00016740614
8.049714 0.0001688476
8.050714 0.00017028093
8.051714 0.0001717061
8.052714 0.00017312302
8.053715 0.00017453168
8.054714 0.00017593201000000002
8.055715 0.00017732395
8.056714 0.00017870747
8.057714 0.00018008251999999998
8.058714 0.00018144906
8.059714 0.00018280704
8.060715 0.00018415643
8.061714 0.00018549721
8.062715 0.00018682932
8.063714 0.00018815279
8.064714 0.00018946756
8.065714 0.00019077365
8.066714 0.00019207105
8.067715 0.00019335973
8.068714 0.00019463971
8.069715 0.00019591098
8.070714 0.00019717356000000002
8.071714 0.00019842744000000002
8.072714 0.00019967267000000003
8.073714 0.00020090920000000002
8.074715 0.00020213704
8.075714 0.00020335617
8.076715 0.00020456663999999998
8.077714 0.00020576838
8.078714 0.00020696143
8.079714 0.00020814573
8.080714 0.00020932127
8.081715 0.00021048804
8.082714 0.00021164599000000003
8.083714 0.00021279507000000002
8.084714 0.0002139353
8.085714 0.0002150666
8.086715 0.00021618891
8.087714 0.00021730223000000003
8.088715 0.00021840651
8.089714 0.00021950175000000002
8.090714 0.00022058783999999998
8.091714 0.00022166485
8.092714 0.00022273266000000003
8.093715 0.00022379131
8.094714 0.00022484073
8.095715 0.00022588099000000003
8.096714 0.00022691202
8.097714 0.00022793381
8.098714 0.0002289464
8.099714 0.00022994975
8.100715 0.00023094387
8.101714 0.00023192881
8.102715 0.00023290452000000001
8.103714 0.00023387104000000003
8.104714 0.00023482833
8.105714 0.00023577643000000003
8.106714 0.00023671534999999998
8.107715 0.00023764503000000002
8.108714 0.00023856553
8.109715 0.00023947678
8.110714 0.00024037878999999998
8.111714 0.00024127155
8.112714 0.00024215501000000002
8.113714 0.00024302919000000002
8.114715 0.00024389407999999998
8.115714 0.00024474958999999997
8.116714 0.00024559574
8.117714 0.00024643248
8.118714 0.00024725982000000003
8.119715 0.00024807773
8.120714 0.0002488862
8.121715 0.00024968524
8.122714 0.00025047481999999996
8.123714 0.00025125496
8.124714 0.00025202564
8.125714 0.00025278694
8.126715 0.00025353881
8.127714 0.00025428128
8.128715 0.0002550144
8.129714 0.00025573822
8.130714 0.00025645272
8.131714 0.00025715792
8.132714 0.00025785391
8.133715 0.00025854069
8.134714 0.00025921827
8.135715 0.00025988668
8.136714 0.00026054596999999997
8.137714 0.00026119610000000003
8.138714 0.00026183714
8.139714 0.00026246905
8.140715 0.00026309183
8.141714 0.00026370546000000004
8.142715 0.00026430994
8.143714 0.00026490525
8.144714 0.00026549135
8.145715 0.00026606823999999996
8.146714 0.00026663588
8.147715 0.00026719423999999997
8.148714 0.00026774329999999997
8.149714 0.00026828302
8.150714 0.00026881341
8.151714 0.00026933446
8.152715 0.00026984611999999997
8.153714 0.00027034846
8.154715 0.00027084141
8.155714 0.00027132503
8.156714 0.00027179933
8.157714 0.00027226433
8.158714 0.00027272006
8.159715 0.00027316653
8.160714 0.00027360381
8.161715 0.00027403194
8.162714 0.00027445094
8.163714 0.00027486085
8.164714 0.00027526175
8.165714 0.00027565366
8.166715 0.00027603662000000003
8.167714 0.00027641067
8.168715 0.00027677581
8.169714 0.00027713209
8.170714 0.00027747951
8.171714 0.00027781812
8.172714 0.00027814788
8.173715 0.00027846884
8.174714 0.000278781
8.175714 0.00027908433999999997
8.176714 0.00027937885999999997
8.177714 0.0002796646
8.178715 0.00027994151
8.179714 0.00028020963
8.180715 0.00028046897999999996
8.181714 0.00028071952
8.182714 0.00028096131
8.183714 0.00028119437
8.184714 0.00028141874
8.185715 0.00028163442
8.186714 0.00028184149
8.187715 0.00028203997
8.188714 0.00028222988999999997
8.189714 0.00028241134
8.190714 0.00028258439
8.191714 0.00028274906
8.192715 0.00028290537999999996
8.193714 0.00028305346
8.194715 0.00028319332
8.195714 0.00028332497
8.196714 0.00028344855
8.197714 0.00028356398999999997
8.198714 0.00028367135
8.199715 0.00028377065
8.200714 0.00028386189
8.201715 0.00028394509
8.202714 0.00028402022999999996
8.203714 0.00028408731
8.204714 0.00028414634
8.205714 0.00028419724
8.206715 0.0002842401
8.207714 0.00028427485
8.208714 0.0002843015
8.209714 0.00028432
8.210714 0.00028433037
8.211715 0.00028433265
8.212714 0.00028432682
8.213715 0.00028431292999999997
8.214714 0.00028429104
8.215714 0.00028426109
8.216714 0.00028422326
8.217714 0.00028417749
8.218715 0.00028412392
8.219714 0.00028406259
8.220715 0.00028399363
8.221714 0.00028391707
8.222714 0.00028383301
8.223714 0.00028374154
8.224714 0.00028364275
8.225715 0.00028353667999999997
8.226714 0.00028342342
8.227715 0.00028330303
8.228714 0.00028317561000000004
8.229714 0.00028304116
8.230714 0.00028289974
8.231714 0.0002827514
8.232715 0.00028259619
8.233714 0.00028243412000000004
8.234715 0.00028226518
8.235714 0.0002820894
8.236714 0.00028190679999999996
8.237714 0.00028171737
8.238714 0.00028152112
8.239715 0.0002813181
8.240714 0.00028110826
8.241714 0.00028089168999999997
8.242714 0.00028066836
8.243714 0.0002804383
8.244715 0.00028020158
8.245714 0.00027995823
8.246715 0.00027970825
8.247714 0.00027945175
8.248714 0.00027918879
8.249714 0.0002789194
8.250714 0.00027864371
8.251715 0.0002783617
8.252714 0.00027807353
8.253715 0.00027777919
8.254714 0.00027747881
8.255714 0.0002771724
8.256714 0.00027686001
8.257714 0.00027654173
8.258715 0.00027621761
8.259714 0.00027588765
8.260715 0.00027555191
8.261714 0.00027521039000000003
8.262714 0.00027486312
8.263714 0.00027451012999999997
8.264714 0.00027415142000000004
8.265715 0.00027378699000000004
8.266714 0.00027341684
8.267715 0.00027304102
8.268714 0.00027265951
8.269714 0.00027227234
8.270715 0.00027187955
8.271714 0.00027148114
8.272715 0.00027107722
8.273714 0.00027066777999999996
8.274714 0.00027025294
8.275714 0.00026983273
8.276714 0.00026940725
8.277715 0.00026897658
8.278714 0.00026854082
8.279715 0.00026810005
8.280714 0.0002676544
8.281714 0.00026720402
8.282714 0.00026674893
8.283714 0.00026628929
8.284715 0.0002658252
8.285714 0.00026535674
8.286715 0.00026488399
8.287714 0.000264407
8.288714 0.00026392588
8.289714 0.00026344066999999996
8.290714 0.00026295138
8.291715 0.00026245807
8.292714 0.0002619608
8.293715 0.00026145954000000003
8.294714 0.00026095424
8.295714 0.00026044502
8.296714 0.00025993179
8.297714 0.00025941460999999997
8.298715 0.0002588934
8.299714 0.00025836819
8.300714 0.00025783902
8.301714 0.00025730583
8.302714 0.00025676869999999996
8.303715 0.00025622764
8.304714 0.00025568265
8.305715 0.00025513384
8.306714 0.00025458121
8.307714 0.00025402487
8.308714 0.00025346487
8.309714 0.00025290132999999997
8.310715 0.00025233426
8.311714 0.00025176382
8.312715 0.00025119011
8.313714 0.00025061322
8.314714 0.00025003316999999995
8.315714 0.00024945014
8.316714 0.00024886415
8.317715 0.00024827531999999997
8.318714 0.00024768372
8.319715 0.00024708938
8.320714 0.00024649239
8.321714 0.00024589277999999997
8.322714 0.00024529061
8.323714 0.00024468587999999997
8.324715 0.00024407868
8.325714 0.00024346898
8.326715 0.00024285679999999998
8.327714 0.00024224219000000002
8.328714 0.00024162516
8.329714 0.00024100575
8.330714 0.000240384
8.331715 0.00023975992000000002
8.332714 0.0002391336
8.333714 0.00023850507
8.334714 0.00023787441
8.335714 0.00023724167
8.336715 0.00023660693000000002
8.337714 0.00023597026000000002
8.338715 0.00023533182
8.339714 0.00023469165
8.340714 0.00023404986999999997
8.341714 0.00023340656
8.342714 0.00023276181999999998
8.343715 0.00023211574
8.344714 0.00023146838000000003
8.345715 0.00023081989
8.346714 0.00023017026
8.347714 0.00022951958
8.348714 0.00022886791000000003
8.349714 0.00022821525000000001
8.350715 0.00022756169000000002
8.351714 0.00022690722
8.352715 0.00022625184000000002
8.353714 0.00022559555
8.354714 0.00022493834
8.355714 0.00022428021
8.356714 0.00022362111999999997
8.357715 0.0002229611
8.358714 0.00022230015
8.359715 0.00022163824
8.360714 0.0002209754
8.361714 0.00022031168000000002
8.362714 0.00021964703999999998
8.363714 0.00021898156
8.364715 0.00021831529
8.365714 0.00021764832999999998
8.366714 0.00021698074000000002
8.367714 0.00021631258
8.368714 0.00021564399
8.369715 0.00021497506
8.370714 0.0002143059
8.371715 0.00021363664
8.372714 0.00021296738999999998
8.373714 0.00021229828
8.374714 0.00021162941
8.375714 0.00021096084
8.376715 0.00021029273
8.377714 0.00020962516
8.378715 0.00020895816
8.379714 0.00020829184
8.380714 0.00020762622999999998
8.381714 0.00020696134
8.382714 0.00020629725
8.383715 0.00020563396000000003
8.384714 0.00020497146
8.385715 0.0002043098
8.386714 0.00020364894
8.387714 0.00020298892
8.388714 0.00020232965
8.389714 0.00020167122
8.390715 0.00020101358999999997
8.391714 0.00020035679000000002
8.392715 0.00019970084
8.393714 0.00019904576000000002
8.394714 0.00019839157999999998
8.395715 0.00019773831
8.396714 0.00019708609
8.397715 0.00019643492
8.398714 0.0001957849
8.399714 0.00019513609000000002
8.400714 0.00019448858
8.401714 0.00019384242
8.402715 0.00019319773000000002
8.403714 0.00019255460000000001
8.404715 0.00019191306999999998
8.405714 0.00019127321999999998
8.406714 0.00019063514
8.407714 0.00018999885
8.408714 0.00018936441
8.409715 0.00018873187
8.410714 0.00018810125
8.411715 0.00018747255
8.412714 0.00018684578
8.413714 0.00018622097
8.414714 0.00018559812000000002
8.415714 0.0001849772
8.416715 0.00018435823
8.417714 0.0001837412
8.418715 0.00018312612
8.419714 0.000182513
8.420714 0.00018190184
8.421714 0.00018129269
8.422714 0.00018068558
8.423715 0.00018008056
8.424714 0.00017947767
8.425714 0.00017887701000000002
8.426714 0.00017827864
8.427714 0.00017768266
8.428715 0.00017708916
8.429714 0.00017649824
8.430715 0.00017591001
8.431714 0.00017532454
8.432714 0.00017474198
8.433714 0.00017416238
8.434714 0.00017358586
8.435715 0.00017301247999999998
8.436714 0.00017244229
8.437715 0.00017187535
8.438714 0.00017131173
8.439714 0.00017075142999999998
8.440714 0.00017019446
8.441714 0.00016964083
8.442715 0.00016909052
8.443714 0.00016854349999999998
8.444715 0.00016799976
8.445714 0.00016745923
8.446714 0.00016692193
8.447714 0.00016638777
8.448714 0.00016585675
8.449715 0.00016532882000000002
8.450714 0.00016480396
8.451715 0.00016428216
8.452714 0.00016376345
8.453714 0.00016324781
8.454714 0.00016273526
8.455714 0.00016222585
8.456715 0.00016171963
8.457714 0.00016121663
8.458714 0.00016071697
8.459714 0.00016022069
8.460714 0.00015972789
8.461715 0.00015923865
8.462714 0.00015875305
8.463715 0.00015827119
8.464714 0.00015779315
8.465714 0.00015731899000000002
8.466714 0.00015684878000000001
8.467714 0.0001563826
8.468715 0.00015592049
8.469714 0.00015546246
8.470715 0.00015500857
8.471714 0.00015455881
8.472714 0.0001541132
8.473714 0.00015367171
8.474714 0.00015323437000000002
8.475715 0.00015280114
8.476714 0.000152372
8.477715 0.00015194693
8.478714 0.00015152593
8.479714 0.00015110899
8.480714 0.00015069606
8.481714 0.0001502872
8.482715 0.00014988236
8.483714 0.00014948160000000002
8.484715 0.00014908493
8.485714 0.00014869236
8.486714 0.00014830397
8.487714 0.00014791979
8.488714 0.00014753988
8.489715 0.00014716431
8.490714 0.00014679314
8.491714 0.00014642641
8.492714 0.00014606419
8.493714 0.00014570653
8.494715 0.00014535348
8.495714 0.00014500507
8.496715 0.00014466132
8.497714 0.00014432225
8.498714 0.00014398787
8.499714 0.00014365817
8.500714 0.00014333312
8.501715 0.00014301271
8.502714 0.00014269688999999998
8.503715 0.00014238561
8.504714 0.00014207884
8.505714 0.00014177651
8.506714 0.00014147859
8.507714 0.00014118498999999998
8.508715 0.00014089571
8.509714 0.00014061071
8.510715 0.00014032995000000002
8.511714 0.00014005343
8.512714 0.00013978115
8.513714 0.00013951312
8.514714 0.00013924938
8.515715 0.00013898994
8.516714 0.00013873487
8.517715 0.00013848421
8.518714 0.00013823807
8.519714 0.00013799649
8.520715 0.00013775956
8.521714 0.00013752734
8.522715 0.00013729994999999999
8.523714 0.00013707742000000002
8.524714 0.00013685984
8.525714 0.00013664727
8.526714 0.00013643976
8.527715 0.00013623733
8.528714 0.00013603999
8.529715 0.00013584777
8.530714 0.00013566064
8.531714 0.00013547861
8.532714 0.00013530162
8.533714 0.00013512964
8.534715 0.00013496262
8.535714 0.0001348005
8.536715 0.00013464322
8.537714 0.00013449072000000002
8.538714 0.00013434295
8.539714 0.00013419984
8.540714 0.00013406135
8.541715 0.00013392743
8.542714 0.00013379804999999999
8.543715 0.00013367320000000002
8.544714 0.00013355285
8.545714 0.00013343702
8.546714 0.00013332568999999998
8.547714 0.0001332189
8.548715 0.00013311666
8.549714 0.00013301902
8.550714 0.000132926
8.551714 0.00013283764
8.552714 0.00013275397999999998
8.553715 0.00013267504
8.554714 0.00013260085
8.555715 0.00013253143
8.556714 0.0001324668
8.557714 0.00013240696
8.558714 0.00013235189
8.559714 0.00013230158
8.560715 0.00013225603
8.561714 0.00013221518000000002
8.562715 0.00013217899
8.563714 0.00013214741
8.564714 0.0001321204
8.565714 0.0001320979
8.566714 0.00013207987
8.567715 0.00013206624
8.568714 0.00013205698
8.569715 0.00013205207
8.570714 0.00013205147000000002
8.571714 0.00013205514
8.572714 0.00013206308
8.573714 0.00013207530000000002
8.574715 0.0001320918
8.575714 0.00013211261
8.576715 0.00013213778
8.577714 0.00013216732
8.578714 0.00013220126999999998
8.579714 0.0001322397
8.580714 0.00013228265
8.581715 0.00013233015999999999
8.582714 0.00013238226
8.583714 0.00013243902
8.584714 0.00013250042
8.585714 0.00013256649
8.586715 0.00013263725
8.587714 0.00013271268
8.588715 0.00013279276
8.589714 0.00013287744999999999
8.590714 0.00013296672
8.591714 0.00013306046
8.592714 0.00013315864000000002
8.593715 0.00013326118
8.594714 0.00013336796
8.595715 0.00013347894
8.596714 0.00013359398
8.597714 0.00013371304000000001
8.598714 0.00013383599
8.599714 0.00013396278
8.600715 0.00013409333000000001
8.601714 0.00013422759
8.602715 0.00013436548
8.603714 0.00013450699
8.604714 0.0001346521
8.605714 0.00013480077
8.606714 0.00013495301
8.607715 0.00013510884
8.608714 0.00013526827
8.609715 0.00013543131999999998
8.610714 0.00013559801999999999
8.611714 0.00013576839999999998
8.612714 0.00013594248000000001
8.613714 0.00013612029
8.614715 0.00013630186
8.615714 0.00013648719
8.616714 0.00013667629
8.617714 0.00013686919
8.618714 0.00013706583
8.619715 0.00013726622
8.620714 0.00013747031
8.621715 0.00013767806
8.622714 0.00013788942
8.623714 0.00013810436
8.624714 0.00013832278999999998
8.625714 0.00013854465999999999
8.626715 0.00013876989
8.627714 0.00013899842000000002
8.628715 0.00013923018999999998
8.629714 0.00013946515
8.630714 0.00013970324
8.631714 0.0001399444
8.632714 0.00014018863
8.633715 0.00014043587
8.634714 0.00014068611
8.635715 0.00014093936
8.636714 0.00014119559
8.637714 0.00014145479000000002
8.638714 0.00014171700999999999
8.639714 0.00014198222
8.640715 0.00014225045
8.641714 0.00014252170999999998
8.642715 0.00014279599
8.643714 0.00014307327
8.644714 0.00014335358999999998
8.645715 0.0001436369
8.646714 0.00014392316999999998
8.647715 0.00014421238
8.648714 0.00014450447000000002
8.649714 0.00014479937999999998
8.650714 0.00014509702
8.651714 0.00014539735
8.652715 0.00014570027
8.653714 0.00014600568
8.654715 0.00014631348
8.655714 0.0001466236
8.656714 0.00014693593
8.657714 0.00014725039000000002
8.658714 0.00014756687
8.659715 0.00014788532999999998
8.660714 0.00014820566000000001
8.661715 0.00014852783
8.662714 0.00014885178
8.663714 0.00014917748
8.664714 0.00014950492
8.665714 0.00014983407
8.666715 0.00015016493000000002
8.667714 0.00015049753
8.668715 0.00015083187
8.669714 0.00015116796999999998
8.670714 0.00015150584
8.671714 0.00015184553
8.672714 0.00015218703000000001
8.673715 0.00015253039
8.674714 0.00015287562
8.675714 0.0001532227
8.676714 0.00015357164
8.677714 0.00015392242
8.678715 0.00015427502
8.679714 0.00015462941
8.680715 0.00015498554
8.681714 0.00015534333
8.682714 0.00015570275
8.683714 0.00015606369999999998
8.684714 0.00015642611
8.685715 0.00015678991
8.686714 0.000157155
8.687715 0.00015752129999999998
8.688714 0.00015788875
8.689714 0.00015825723
8.690714 0.00015862671000000002
8.691714 0.00015899709
8.692715 0.00015936835
8.693714 0.00015974041
8.694715 0.00016011325
8.695714 0.00016048682
8.696714 0.0001608611
8.697714 0.00016123607
8.698714 0.00016161173
8.699715 0.00016198807
8.700714 0.00016236505
8.701715 0.0001627427
8.702714 0.00016312097
8.703714 0.00016349989
8.704714 0.00016387941
8.705714 0.00016425952
8.706715 0.00016464015999999998
8.707714 0.00016502134
8.708714 0.00016540298
8.709714 0.00016578501
8.710714 0.00016616740999999998
8.711715 0.00016655007
8.712714 0.00016693293
8.713715 0.00016731591
8.714714 0.00016769892
8.715714 0.0001680819
8.716714 0.00016846475000000002
8.717714 0.00016884738000000002
8.718715 0.00016922973999999999
8.719714 0.00016961173999999998
8.720715 0.00016999334
8.721714 0.00017037447
8.722714 0.0001707551
8.723714 0.00017113521
8.724714 0.00017151476
8.725715 0.00017189375000000001
8.726714 0.00017227215
8.727715 0.00017264999
8.728714 0.00017302727
8.729714 0.00017340398999999998
8.730714 0.00017378017
8.731714 0.0001741558
8.732715 0.0001745309
8.733714 0.00017490546999999999
8.734715 0.00017527951
8.735714 0.00017565301
8.736714 0.00017602595
8.737714 0.00017639829
8.738714 0.00017677
8.739715 0.00017714103
8.740714 0.00017751133
8.741714 0.00017788083000000002
8.742714 0.00017824943
8.743714 0.00017861707
8.744715 0.00017898368
8.745714 0.00017934914
8.746715 0.00017971339
8.747714 0.00018007631999999998
8.748714 0.00018043788
8.749714 0.00018079799
8.750714 0.00018115655
8.751715 0.00018151351
8.752714 0.0001818688
8.753715 0.00018222239
8.754714 0.00018257422
8.755714 0.00018292426
8.756714 0.00018327251999999999
8.757714 0.00018361894
8.758715 0.00018396354
8.759714 0.00018430629
8.760715 0.00018464723
8.761714 0.00018498632
8.762714 0.00018532354999999999
8.763714 0.00018565894000000002
8.764714 0.00018599247
8.765715 0.00018632412
8.766714 0.00018665389
8.767715 0.00018698171
8.768714 0.00018730758
8.769714 0.00018763145999999998
8.770715 0.00018795329000000001
8.771714 0.000188273
8.772715 0.00018859054
8.773714 0.00018890585
8.774714 0.00018921885
8.775714 0.00018952945
8.776714 0.00018983762
8.777715 0.00019014326
8.778714 0.00019044633
8.779715 0.00019074671
8.780714 0.00019104440999999998
8.781714 0.00019133934
8.782714 0.00019163144
8.783714 0.00019192071
8.784715 0.00019220712999999998
8.785714 0.00019249062
8.786715 0.00019277122
8.787714 0.00019304889
8.788714 0.00019332364999999997
8.789714 0.00019359547
8.790714 0.00019386437
8.791715 0.00019413035
8.792714 0.00019439339999999998
8.793715 0.00019465351000000003
8.794714 0.00019491067
8.795714 0.00019516488
8.796714 0.00019541612000000002
8.797714 0.00019566434999999997
8.798715 0.00019590955000000002
8.799714 0.00019615168
8.800714 0.00019639074
8.801714 0.00019662659
8.802714 0.00019685922
8.803715 0.00019708857
8.804714 0.00019731458
8.805715 0.00019753716
8.806714 0.00019775628000000001
8.807714 0.00019797185
8.808714 0.00019818385000000002
8.809714 0.00019839219
8.810715 0.00019859679
8.811714 0.00019879767
8.812715 0.00019899476
8.813714 0.00019918803
8.814714 0.0001993775
8.815714 0.00019956308
8.816714 0.00019974482
8.817715 0.00019992267
8.818714 0.00020009667999999997
8.819715 0.00020026685
8.820714 0.00020043312
8.821714 0.00020059558
8.822714 0.00020075422
8.823714 0.00020090899000000002
8.824715 0.00020105995
8.825714 0.00020120706
8.826715 0.0002013503
8.827714 0.00020148966
8.828714 0.00020162508
8.829714 0.0002017566
8.830714 0.00020188409
8.831715 0.00020200753
8.832714 0.00020212688
8.833714 0.00020224211000000001
8.834714 0.00020235307000000002
8.835714 0.00020245977
8.836715 0.00020256213999999997
8.837714 0.00020266009
8.838715 0.00020275359
8.839714 0.00020284252999999998
8.840714 0.00020292691
8.841714 0.00020300668
8.842714 0.00020308175000000001
8.843715 0.00020315215
8.844714 0.00020321781
8.845715 0.00020327874999999997
8.846714 0.00020333496000000001
8.847714 0.00020338641
8.848714 0.00020343314000000003
8.849714 0.00020347516
8.850715 0.00020351245
8.851714 0.00020354503
8.852715 0.00020357295
8.853714 0.00020359620999999998
8.854714 0.00020361476000000002
8.855714 0.00020362870000000002
8.856714 0.00020363798000000002
8.857715 0.00020364266
8.858714 0.00020364271
8.859715 0.00020363811
8.860714 0.00020362886
8.861714 0.00020361492
8.862714 0.0002035963
8.863714 0.00020357295
8.864715 0.00020354482
8.865714 0.00020351194999999997
8.866714 0.0002034742
8.867714 0.00020343161
8.868714 0.00020338409
8.869715 0.00020333166000000003
8.870714 0.00020327426999999998
8.871715 0.00020321186000000002
8.872714 0.00020314444
8.873714 0.00020307198000000002
8.874714 0.00020299442000000002
8.875714 0.00020291181000000003
8.876715 0.00020282411999999998
8.877714 0.00020273130000000002
8.878715 0.0002026334
8.879714 0.00020253041999999998
8.880714 0.00020242232
8.881714 0.00020230916000000003
8.882714 0.00020219090000000002
8.883715 0.00020206758
8.884714 0.00020193916
8.885715 0.00020180564000000001
8.886714 0.00020166704
8.887714 0.00020152329
8.888714 0.00020137443
8.889714 0.0002012204
8.890715 0.00020106117999999998
8.891714 0.00020089674000000002
8.892715 0.00020072705
8.893714 0.00020055205999999998
8.894714 0.00020037176
8.895715 0.00020018608
8.896714 0.00019999499999999999
8.897715 0.00019979848
8.898714 0.00019959650000000003
8.899714 0.00019938902
8.900714 0.00019917602000000002
8.901714 0.00019895749
8.902715 0.00019873343999999999
8.903714 0.00019850386
8.904715 0.00019826873000000002
8.905714 0.00019802808
8.906714 0.00019778195
8.907714 0.00019753033
8.908714 0.00019727331
8.909715 0.00019701088000000002
8.910714 0.0001967431
8.911715 0.00019647002
8.912714 0.00019619166999999997
8.913714 0.00019590809000000003
8.914714 0.0001956193
8.915714 0.0001953254
8.916715 0.00019502636
8.917714 0.0001947222
8.918715 0.00019441296999999998
8.919714 0.00019409867
8.920714 0.00019377933000000003
8.921714 0.00019345493
8.922714 0.00019312542
8.923715 0.00019279081999999998
8.924714 0.0001924511
8.925714 0.00019210624
8.926714 0.0001917562
8.927714 0.00019140095
8.928715 0.00019104045
8.929714 0.00019067467
8.930715 0.00019030356999999998
8.931714 0.00018992714
8.932714 0.00018954534
8.933714 0.00018915813
8.934714 0.00018876551
8.935715 0.00018836745
8.936714 0.00018796394
8.937715 0.00018755499000000002
8.938714 0.00018714057
8.939714 0.00018672074
8.940714 0.00018629547
8.941714 0.00018586478
8.942715 0.0001854287
8.943714 0.00018498722999999998
8.944715 0.0001845404
8.945714 0.00018408824
8.946714 0.00018363077000000002
8.947714 0.00018316798999999998
8.948714 0.00018269993
8.949715 0.00018222663000000002
8.950714 0.00018174809
8.951715 0.00018126432
8.952714 0.00018077533
8.953714 0.00018028115
8.954714 0.00017978177
8.955714 0.00017927723
8.956715 0.0001787675
8.957714 0.00017825263
8.958714 0.00017773259999999999
8.959714 0.00017720747000000002
8.960714 0.00017667721
8.961715 0.00017614186
8.962714 0.00017560144
8.963715 0.00017505598
8.964714 0.00017450551
8.965714 0.00017395007
8.966714 0.00017338966999999998
8.967714 0.00017282439
8.968715 0.00017225425
8.969714 0.00017167927999999999
8.970715 0.00017109954
8.971714 0.00017051506
8.972714 0.00016992587000000002
8.973714 0.00016933204000000001
8.974714 0.00016873357
8.975715 0.00016813051
8.976714 0.00016752286
8.977715 0.00016691065
8.978714 0.00016629389
8.979714 0.00016567257
8.980714 0.00016504671
8.981714 0.00016441629
8.982715 0.00016378131
8.983714 0.0001631417
8.984715 0.0001624975
8.985714 0.00016184862
8.986714 0.00016119508
8.987714 0.00016053682
8.988714 0.00015987383
8.989715 0.0001592061
8.990714 0.00015853358
8.991714 0.00015785625
8.992714 0.00015717412
8.993714 0.00015648718
8.994715 0.00015579541
8.995714 0.00015509885000000002
8.996715 0.0001543975
8.997714 0.00015369141
8.998714 0.00015298057000000002
8.999714 0.00015226506
9.000714 0.00015154492000000002
9.001715 0.00015082021
9.002714 0.00015009098
9.003715 0.00014935731
9.004714 0.00014861926
9.005714 0.00014787688999999999
9.006714 0.00014713028
9.007714 0.00014637949999999998
9.008715 0.00014562463
9.009714 0.0001448657
9.010715 0.00014410279999999999
9.011714 0.00014333596
9.012714 0.00014256525
9.013714 0.00014179071
9.014714 0.0001410124
9.015715 0.00014023034
9.016714 0.00013944456
9.017715 0.00013865508
9.018714 0.00013786192
9.019714 0.00013706515000000001
9.020715 0.00013626473
9.021714 0.0001354607
9.022715 0.00013465308000000002
9.023714 0.00013384188
9.024714 0.00013302711
9.025714 0.00013220879
9.026714 0.00013138693000000002
9.027715 0.00013056156
9.028714 0.00012973269
9.029715 0.00012890032
9.030714 0.00012806448
9.031714 0.0001272252
9.032714 0.0001263825
9.033714 0.00012553637
9.034715 0.00012468684999999998
9.035714 0.00012383396
9.036715 0.00012297771
9.037714 0.0001221181
9.038714 0.00012125516
9.039714 0.00012038889
9.040714 0.0001195193
9.041715 0.00011864638
9.042714 0.00011777014999999999
9.043715 0.00011689061
9.044714 0.00011600776999999999
9.045714 0.00011512161
9.046714 0.00011423216000000001
9.047714 0.00011333941
9.048715 0.00011244339
9.049714 0.00011154409000000001
9.050714 0.00011064157000000001
9.051714 0.00010973582000000001
9.052714 0.00010882688
9.053715 0.00010791481
9.054714 0.00010699961999999999
9.055715 0.00010608137999999999
9.056714 0.00010516018
9.057714 0.00010423606
9.058714 0.00010330908
9.059714 0.00010237935
9.060715 0.00010144696
9.061714 0.00010051198
9.062715 9.9574504e-05
9.063714 9.863462099999999e-05
9.064714 9.7692418e-05
9.065714 9.6747988e-05
9.066714 9.580142e-05
9.067715 9.4852788e-05
9.068714 9.390216699999999e-05
9.069715 9.294963100000001e-05
9.070714 9.199522999999999e-05
9.071714 9.103902099999999e-05
9.072714 9.0081045e-05
9.073714 8.9121323e-05
9.074715 8.8159902e-05
9.075714 8.719678099999999e-05
9.076715 8.623197799999999e-05
9.077714 8.526549799999999e-05
9.078714 8.4297329e-05
9.079714 8.3327461e-05
9.080714 8.2355899e-05
9.081715 8.138261500000001e-05
9.082714 8.0407608e-05
9.083714 7.9430856e-05
9.084714 7.8452359e-05
9.085714 7.7472095e-05
9.086715 7.6490062e-05
9.087714 7.5506262e-05
9.088715 7.452069300000001e-05
9.089714 7.3533369e-05
9.090714 7.2544299e-05
9.091714 7.1553507e-05
9.092714 7.0561003e-05
9.093715 6.9566835e-05
9.094714 6.8571023e-05
9.095715 6.7573615e-05
9.096714 6.6574643e-05
9.097714 6.5574153e-05
9.098714 6.457218e-05
9.099714 6.3568791e-05
9.100715 6.256402699999999e-05
9.101714 6.155792699999999e-05
9.102715 6.055054800000001e-05
9.103714 5.9541935e-05
9.104714 5.8532135e-05
9.105714 5.7521208e-05
9.106714 5.6509191e-05
9.107715 5.5496149999999996e-05
9.108714 5.4482138e-05
9.109715 5.3467198e-05
9.110714 5.2451395000000004e-05
9.111714 5.1434779e-05
9.112714 5.0417407e-05
9.113714 4.9399341e-05
9.114715 4.8380656e-05
9.115714 4.7361416e-05
9.116714 4.6341685e-05
9.117714 4.5321534e-05
9.118714 4.4301035e-05
9.119715 4.3280266e-05
9.120714 4.2259293000000005e-05
9.121715 4.1238187e-05
9.122714 4.0217026e-05
9.123714 3.9195871e-05
9.124714 3.8174787e-05
9.125714 3.7153828e-05
9.126715 3.6133051e-05
9.127714 3.5112498e-05
9.128715 3.4092213e-05
9.129714 3.3072222999999994e-05
9.130714 3.2052549e-05
9.131714 3.103321e-05
9.132714 3.0014205999999998e-05
9.133715 2.8995547000000002e-05
9.134714 2.7977219000000002e-05
9.135715 2.6959214e-05
9.136714 2.5941509e-05
9.137714 2.4924087999999998e-05
9.138714 2.3906926999999997e-05
9.139714 2.2890001e-05
9.140715 2.1873288e-05
9.141714 2.0856766e-05
9.142715 1.9840419e-05
9.143714 1.8824238e-05
9.144714 1.7808216e-05
9.145715 1.6792355e-05
9.146714 1.5776665e-05
9.147715 1.4761164e-05
9.148714 1.3745878000000001e-05
9.149714 1.2730845000000002e-05
9.150714 1.171611e-05
9.151714 1.0701726e-05
9.152715 9.6877542e-06
9.153714 8.6742602e-06
9.154715 7.6613205e-06
9.155714 6.6490094999999995e-06
9.156714 5.6374109e-06
9.157714 4.6266077e-06
9.158714 3.6166852999999996e-06
9.159715 2.6077272e-06
9.160714 1.5998173e-06
9.161715 5.9303717e-07
9.162714 -4.1253608999999996e-07
9.163714 -1.4168282e-06
9.164714 -2.4197695e-06
9.165714 -3.4212942e-06
9.166715 -4.4213422e-06
9.167714 -5.4198573e-06
9.168715 -6.4167885e-06
9.169714 -7.412088399999999e-06
9.170714 -8.4057142e-06
9.171714 -9.3976254e-06
9.172714 -1.0387787e-05
9.173715 -1.1376164e-05
9.174714 -1.2362723e-05
9.175714 -1.3347434000000002e-05
9.176714 -1.4330269999999999e-05
9.177714 -1.53112e-05
9.178715 -1.6290197e-05
9.179714 -1.7267236e-05
9.180715 -1.8242291000000002e-05
9.181714 -1.9215339e-05
9.182714 -2.0186357e-05
9.183714 -2.1155324000000003e-05
9.184714 -2.2122224e-05
9.185715 -2.3087037e-05
9.186714 -2.4049750999999997e-05
9.187715 -2.5010356999999996e-05
9.188714 -2.5968845e-05
9.189714 -2.6925213e-05
9.190714 -2.7879459999999997e-05
9.191714 -2.8831586999999998e-05
9.192715 -2.9781596999999998e-05
9.193714 -3.0729501e-05
9.194715 -3.1675302000000004e-05
9.195714 -3.2619009999999995e-05
9.196714 -3.3560636000000004e-05
9.197714 -3.4500183999999995e-05
9.198714 -3.543766e-05
9.199715 -3.6373061e-05
9.200714 -3.7306387e-05
9.201715 -3.823763e-05
9.202714 -3.916677e-05
9.203714 -4.0093786e-05
9.204714 -4.1018652e-05
9.205714 -4.1941328e-05
9.206715 -4.2861765e-05
9.207714 -4.3779912e-05
9.208714 -4.4695705e-05
9.209714 -4.5609079e-05
9.210714 -4.6519952000000004e-05
9.211715 -4.7428246999999996e-05
9.212714 -4.8333885e-05
9.213715 -4.9236769000000005e-05
9.214714 -5.0136816e-05
9.215714 -5.1033931e-05
9.216714 -5.1928038000000006e-05
9.217714 -5.2819047000000006e-05
9.218715 -5.3706873e-05
9.219714 -5.4591447e-05
9.220715 -5.5472708000000004e-05
9.221714 -5.6350581e-05
9.222714 -5.7225019999999996e-05
9.223714 -5.8095986e-05
9.224714 -5.8963434e-05
9.225715 -5.9827340000000005e-05
9.226714 -6.0687693999999995e-05
9.227715 -6.1544483e-05
9.228714 -6.2397697e-05
9.229714 -6.3247342e-05
9.230714 -6.4093427e-05
9.231714 -6.4935961e-05
9.232715 -6.5774969e-05
9.233714 -6.661046e-05
9.234715 -6.744244800000001e-05
9.235714 -6.827097e-05
9.236714 -6.9096018e-05
9.237714 -6.9917616e-05
9.238714 -7.0735786e-05
9.239715 -7.155052199999999e-05
9.240714 -7.2361837e-05
9.241714 -7.316973e-05
9.242714 -7.3974201e-05
9.243714 -7.4775244e-05
9.244715 -7.5572854e-05
9.245714 -7.6367019e-05
9.246715 -7.7157722e-05
9.247714 -7.7944946e-05
9.248714 -7.8728675e-05
9.249714 -7.9508891e-05
9.250714 -8.0285571e-05
9.251715 -8.1058693e-05
9.252714 -8.182823300000001e-05
9.253715 -8.2594164e-05
9.254714 -8.335648e-05
9.255714 -8.4115135e-05
9.256714 -8.487011199999999e-05
9.257714 -8.5621389e-05
9.258715 -8.636893099999999e-05
9.259714 -8.711271e-05
9.260715 -8.7852692e-05
9.261714 -8.8588831e-05
9.262714 -8.932110500000001e-05
9.263714 -9.0049463e-05
9.264714 -9.0773864e-05
9.265715 -9.1494263e-05
9.266714 -9.2210604e-05
9.267715 -9.2922835e-05
9.268714 -9.3630905e-05
9.269714 -9.4334752e-05
9.270715 -9.503432399999999e-05
9.271714 -9.5729558e-05
9.272715 -9.642042200000001e-05
9.273714 -9.710682900000001e-05
9.274714 -9.7788745e-05
9.275714 -9.8466126e-05
9.276714 -9.913893600000001e-05
9.277715 -9.980714100000001e-05
9.278714 -0.00010047072
9.279715 -0.00010112964999999999
9.280714 -0.00010178391
9.281714 -0.00010243349000000001
9.282714 -0.00010307839999999999
9.283714 -0.00010371866
9.284715 -0.00010435429999999999
9.285714 -0.00010498532
9.286715 -0.00010561175000000001
9.287714 -0.00010623362999999999
9.288714 -0.00010685100000000001
9.289714 -0.00010746388999999999
9.290714 -0.00010807235
9.291715 -0.0001086764
9.292714 -0.00010927608000000001
9.293715 -0.00010987144000000001
9.294714 -0.00011046247
9.295714 -0.00011104924999999999
9.296714 -0.00011163173000000001
9.297714 -0.00011220998
9.298715 -0.00011278396000000001
9.299714 -0.00011335369
9.300714 -0.00011391916
9.301714 -0.00011448035
9.302714 -0.00011503722999999999
9.303715 -0.00011558977
9.304714 -0.00011613795
9.305715 -0.0001166817
9.306714 -0.00011722101
9.307714 -0.00011775583
9.308714 -0.00011828612000000001
9.309714 -0.00011881182
9.310715 -0.0001193329
9.311714 -0.00011984931999999999
9.312715 -0.00012036105
9.313714 -0.00012086803000000001
9.314714 -0.00012137026
9.315714 -0.00012186766
9.316714 -0.00012236027000000002
9.317715 -0.00012284801
9.318714 -0.00012333088
9.319715 -0.00012380886999999998
9.320714 -0.00012428195
9.321714 -0.00012475015
9.322714 -0.00012521342
9.323714 -0.00012567177
9.324715 -0.00012612519
9.325714 -0.00012657365
9.326715 -0.0001270172
9.327714 -0.00012745578
9.328714 -0.0001278894
9.329714 -0.00012831808000000002
9.330714 -0.00012874181
9.331715 -0.00012916057
9.332714 -0.00012957438
9.333714 -0.00012998324
9.334714 -0.00013038714
9.335714 -0.0001307861
9.336715 -0.00013118012
9.337714 -0.00013156922000000002
9.338715 -0.0001319534
9.339714 -0.00013233268
9.340714 -0.00013270709
9.341714 -0.00013307664
9.342714 -0.00013344136
9.343715 -0.00013380127
9.344714 -0.00013415638999999998
9.345715 -0.00013450677
9.346714 -0.00013485242
9.347714 -0.00013519336
9.348714 -0.00013552964
9.349714 -0.00013586126
9.350715 -0.00013618826
9.351714 -0.00013651063
9.352715 -0.0001368284
9.353714 -0.00013714155
9.354714 -0.00013745009
9.355714 -0.00013775403
9.356714 -0.00013805334
9.357715 -0.00013834801
9.358714 -0.00013863803
9.359715 -0.00013892337
9.360714 -0.000139204
9.361714 -0.00013947988
9.362714 -0.00013975097
9.363714 -0.00014001724
9.364715 -0.00014027867
9.365714 -0.0001405352
9.366714 -0.00014078681
9.367714 -0.00014103347
9.368714 -0.00014127515
9.369715 -0.00014151183
9.370714 -0.0001417435
9.371715 -0.00014197013
9.372714 -0.00014219173999999998
9.373714 -0.00014240831
9.374714 -0.00014261985000000002
9.375714 -0.00014282639000000002
9.376715 -0.00014302793999999998
9.377714 -0.00014322453
9.378715 -0.00014341618
9.379714 -0.00014360294
9.380714 -0.00014378482999999998
9.381714 -0.00014396187
9.382714 -0.00014413413
9.383715 -0.00014430162000000002
9.384714 -0.00014446441
9.385715 -0.00014462252
9.386714 -0.00014477596
9.387714 -0.0001449248
9.388714 -0.00014506904
9.389714 -0.00014520872999999998
9.390715 -0.00014534387
9.391714 -0.00014547451
9.392715 -0.00014560064
9.393714 -0.0001457223
9.394714 -0.00014583946
9.395715 -0.00014595219
9.396714 -0.00014606045
9.397715 -0.00014616427
9.398714 -0.00014626365
9.399714 -0.00014635859
9.400714 -0.0001464491
9.401714 -0.00014653517
9.402715 -0.00014661683
9.403714 -0.00014669406
9.404715 -0.00014676688
9.405714 -0.00014683527
9.406714 -0.00014689924
9.407714 -0.00014695879999999999
9.408714 -0.00014701394
9.409715 -0.00014706468000000002
9.410714 -0.000147111
9.411715 -0.00014715291
9.412714 -0.00014719038
9.413714 -0.00014722344
9.414714 -0.00014725207
9.415714 -0.00014727625
9.416715 -0.00014729598
9.417714 -0.00014731125
9.418715 -0.00014732205
9.419714 -0.00014732838
9.420714 -0.00014733021
9.421714 -0.00014732755
9.422714 -0.00014732037
9.423715 -0.00014730871
9.424714 -0.00014729253
9.425714 -0.00014727185
9.426714 -0.00014724669
9.427714 -0.00014721705
9.428715 -0.00014718294999999999
9.429714 -0.00014714439
9.430715 -0.00014710142000000002
9.431714 -0.00014705407999999998
9.432714 -0.00014700238
9.433714 -0.00014694638
9.434714 -0.00014688612
9.435715 -0.00014682163999999999
9.436714 -0.00014675299999999998
9.437715 -0.00014668024
9.438714 -0.00014660339999999998
9.439714 -0.00014652255
9.440714 -0.00014643774000000002
9.441714 -0.000146349
9.442715 -0.00014625638
9.443714 -0.00014615990000000002
9.444715 -0.00014605964
9.445714 -0.0001459556
9.446714 -0.00014584781000000002
9.447714 -0.00014573628
9.448714 -0.00014562106
9.449715 -0.00014550216
9.450714 -0.00014537954
9.451715 -0.00014525324000000002
9.452714 -0.00014512327
9.453714 -0.00014498962
9.454714 -0.00014485228000000002
9.455714 -0.00014471123
9.456715 -0.00014456647000000002
9.457714 -0.000144418
9.458714 -0.00014426582
9.459714 -0.00014410991
9.460714 -0.00014395026
9.461715 -0.00014378687
9.462714 -0.00014361975
9.463715 -0.00014344889
9.464714 -0.00014327429000000002
9.465714 -0.00014309597
9.466714 -0.00014291393000000002
9.467714 -0.00014272817
9.468715 -0.0001425387
9.469714 -0.00014234556
9.470715 -0.00014214875
9.471714 -0.00014194827
9.472714 -0.00014174417000000002
9.473714 -0.00014153644
9.474714 -0.00014132513
9.475715 -0.00014111024
9.476714 -0.00014089179000000002
9.477715 -0.00014066981
9.478714 -0.00014044432
9.479714 -0.00014021535
9.480714 -0.00013998291999999999
9.481714 -0.00013974706
9.482715 -0.00013950778
9.483714 -0.00013926514
9.484715 -0.00013901915
9.485714 -0.00013876985
9.486714 -0.00013851725
9.487714 -0.00013826141
9.488714 -0.00013800233
9.489715 -0.0001377401
9.490714 -0.00013747472
9.491714 -0.00013720623
9.492714 -0.00013693467999999998
9.493714 -0.00013666011
9.494715 -0.00013638254
9.495714 -0.00013610204
9.496715 -0.00013581863
9.497714 -0.00013553234
9.498714 -0.0001352432
9.499714 -0.00013495125999999998
9.500714 -0.00013465652
9.501715 -0.00013435904
9.502714 -0.0001340588
9.503715 -0.00013375584
9.504714 -0.00013345016
9.505714 -0.00013314178
9.506714 -0.0001328307
9.507714 -0.00013251691
9.508715 -0.00013220043
9.509714 -0.00013188122999999998
9.510715 -0.00013155934
9.511714 -0.00013123473
9.512714 -0.00013090737999999998
9.513714 -0.00013057731
9.514714 -0.00013024452000000002
9.515715 -0.00012990897
9.516714 -0.00012957071
9.517715 -0.00012922969
9.518714 -0.00012888595
9.519714 -0.00012853947000000002
9.520715 -0.00012819027
9.521714 -0.00012783837
9.522715 -0.00012748379
9.523714 -0.00012712654
9.524714 -0.00012676666
9.525714 -0.00012640415000000002
9.526714 -0.00012603908
9.527715 -0.00012567145000000001
9.528714 -0.00012530132
9.529715 -0.00012492872
9.530714 -0.00012455366
9.531714 -0.00012417621
9.532714 -0.00012379638
9.533714 -0.00012341424
9.534715 -0.00012302979
9.535714 -0.0001226431
9.536715 -0.00012225417999999998
9.537714 -0.00012186308
9.538714 -0.00012146982
9.539714 -0.00012107444
9.540714 -0.00012067696000000001
9.541715 -0.00012027741999999999
9.542714 -0.00011987585
9.543715 -0.00011947226
9.544714 -0.00011906668
9.545714 -0.00011865915000000001
9.546714 -0.00011824966
9.547714 -0.00011783825000000001
9.548715 -0.00011742493999999999
9.549714 -0.00011700976999999999
9.550714 -0.00011659272
9.551714 -0.00011617383
9.552714 -0.00011575313
9.553715 -0.00011533062000000001
9.554714 -0.00011490633
9.555715 -0.00011448027000000001
9.556714 -0.00011405243999999999
9.557714 -0.00011362288000000001
9.558714 -0.00011319155
9.559714 -0.00011275851
9.560715 -0.00011232372
9.561714 -0.00011188722
9.562715 -0.00011144901
9.563714 -0.00011100908
9.564714 -0.00011056743
9.565714 -0.00011012406000000001
9.566714 -0.00010967899
9.567715 -0.00010923220000000001
9.568714 -0.00010878369
9.569715 -0.00010833346
9.570714 -0.00010788152
9.571714 -0.00010742789
9.572714 -0.00010697255
9.573714 -0.00010651551
9.574715 -0.00010605680999999999
9.575714 -0.00010559644999999999
9.576715 -0.00010513443999999999
9.577714 -0.00010467082
9.578714 -0.00010420562000000001
9.579714 -0.00010373884
9.580714 -0.00010327054
9.581715 -0.00010280076999999999
9.582714 -0.00010232952999999999
9.583714 -0.00010185688
9.584714 -0.00010138285999999999
9.585714 -0.00010090753
9.586715 -0.00010043087
9.587714 -9.995299e-05
9.588715 -9.947390299999998e-05
9.589714 -9.899366700000001e-05
9.590714 -9.851229400000001e-05
9.591714 -9.802983e-05
9.592714 -9.7546308e-05
9.593715 -9.7061775e-05
9.594714 -9.657623e-05
9.595715 -9.6089718e-05
9.596714 -9.560224e-05
9.597714 -9.511383e-05
9.598714 -9.46245e-05
9.599714 -9.4134259e-05
9.600715 -9.3643115e-05
9.601714 -9.315106699999999e-05
9.602715 -9.265813200000001e-05
9.603714 -9.216429899999999e-05
9.604714 -9.1669585e-05
9.605714 -9.1173985e-05
9.606714 -9.0677491e-05
9.607715 -9.018011200000001e-05
9.608714 -8.9681834e-05
9.609715 -8.9182669e-05
9.610714 -8.8682611e-05
9.611714 -8.8181662e-05
9.612714 -8.767982e-05
9.613714 -8.7177085e-05
9.614715 -8.6673458e-05
9.615714 -8.6168944e-05
9.616714 -8.5663538e-05
9.617714 -8.5157257e-05
9.618714 -8.4650094e-05
9.619715 -8.414204400000001e-05
9.620714 -8.3633137e-05
9.621715 -8.3123354e-05
9.622714 -8.2612718e-05
9.623714 -8.2101229e-05
9.624714 -8.1588894e-05
9.625714 -8.1075723e-05
9.626715 -8.0561733e-05
9.627714 -8.0046937e-05
9.628715 -7.9531344e-05
9.629714 -7.9014973e-05
9.630714 -7.849785099999999e-05
9.631714 -7.7980008e-05
9.632714 -7.7461453e-05
9.633715 -7.6942223e-05
9.634714 -7.642233299999999e-05
9.635715 -7.5901829e-05
9.636714 -7.538074e-05
9.637714 -7.4859111e-05
9.638714 -7.4336964e-05
9.639714 -7.3814346e-05
9.640715 -7.3291295e-05
9.641714 -7.2767853e-05
9.642715 -7.2244046e-05
9.643714 -7.171991e-05
9.644714 -7.1195495e-05
9.645715 -7.0670814e-05
9.646714 -7.014591e-05
9.647715 -6.9620808e-05
9.648714 -6.9095523e-05
9.649714 -6.857009099999999e-05
9.650714 -6.8044505e-05
9.651714 -6.751879500000001e-05
9.652715 -6.6992953e-05
9.653714 -6.6466993e-05
9.654715 -6.594090699999999e-05
9.655714 -6.5414702e-05
9.656714 -6.4888354e-05
9.657714 -6.4361865e-05
9.658714 -6.3835228e-05
9.659715 -6.3308414e-05
9.660714 -6.2781419e-05
9.661715 -6.2254236e-05
9.662714 -6.1726837e-05
9.663714 -6.1199211e-05
9.664714 -6.067134e-05
9.665714 -6.0143218999999996e-05
9.666715 -5.9614842e-05
9.667714 -5.9086187e-05
9.668715 -5.8557270999999997e-05
9.669714 -5.802806999999999e-05
9.670714 -5.7498602e-05
9.671714 -5.6968850000000006e-05
9.672714 -5.6438836e-05
9.673715 -5.5908555e-05
9.674714 -5.5378023999999996e-05
9.675714 -5.4847249e-05
9.676714 -5.431624e-05
9.677714 -5.3785016000000005e-05
9.678715 -5.3253580999999996e-05
9.679714 -5.2721964e-05
9.680715 -5.2190182e-05
9.681714 -5.1658242e-05
9.682714 -5.1126169999999996e-05
9.683714 -5.0593974000000006e-05
9.684714 -5.0061686e-05
9.685715 -4.9529319e-05
9.686714 -4.8996890000000004e-05
9.687715 -4.8464420000000004e-05
9.688714 -4.7931933999999994e-05
9.689714 -4.7399445e-05
9.690714 -4.6866981000000005e-05
9.691714 -4.6334557e-05
9.692715 -4.5802195999999996e-05
9.693714 -4.5269923e-05
9.694715 -4.4737757e-05
9.695714 -4.420572e-05
9.696714 -4.3673836e-05
9.697714 -4.3142126e-05
9.698714 -4.2610606e-05
9.699715 -4.2079301e-05
9.700714 -4.1548225000000005e-05
9.701715 -4.101739e-05
9.702714 -4.0486819e-05
9.703714 -3.9956521e-05
9.704714 -3.9426498999999997e-05
9.705714 -3.8896766000000004e-05
9.706715 -3.8367324e-05
9.707714 -3.7838171e-05
9.708714 -3.7309312e-05
9.709714 -3.6780733e-05
9.710714 -3.6252428e-05
9.711715 -3.5724386e-05
9.712714 -3.5196598e-05
9.713715 -3.4669046e-05
9.714714 -3.4141715e-05
9.715714 -3.3614589000000005e-05
9.716714 -3.3087653e-05
9.717714 -3.2560891e-05
9.718715 -3.2034281999999997e-05
9.719714 -3.1507815e-05
9.720715 -3.0981482e-05
9.721714 -3.0455271e-05
9.722714 -2.9929171e-05
9.723714 -2.9403181999999997e-05
9.724714 -2.8877303999999996e-05
9.725715 -2.8351532999999998e-05
9.726714 -2.782588e-05
9.727715 -2.7300347999999998e-05
9.728714 -2.6774956e-05
9.729714 -2.6249708000000002e-05
9.730714 -2.5724628e-05
9.731714 -2.5199731e-05
9.732715 -2.467504e-05
9.733714 -2.4150574999999997e-05
9.734715 -2.3626349999999998e-05
9.735714 -2.3102393000000002e-05
9.736714 -2.2578723e-05
9.737714 -2.2055357e-05
9.738714 -2.1532318e-05
9.739715 -2.1009619e-05
9.740714 -2.0487275999999997e-05
9.741714 -1.9965306e-05
9.742714 -1.9443718e-05
9.743714 -1.8922519e-05
9.744715 -1.8401720999999998e-05
9.745714 -1.7881328e-05
9.746715 -1.7361346000000002e-05
9.747714 -1.6841774e-05
9.748714 -1.6322619e-05
9.749714 -1.5803879000000002e-05
9.750714 -1.5285555000000002e-05
9.751715 -1.4767649000000001e-05
9.752714 -1.4250161e-05
9.753715 -1.3733084e-05
9.754714 -1.3216426e-05
9.755714 -1.2700183999999999e-05
9.756714 -1.2184358e-05
9.757714 -1.1668951e-05
9.758715 -1.1153959e-05
9.759714 -1.0639386e-05
9.760715 -1.0125233000000001e-05
9.761714 -9.611500200000001e-06
9.762714 -9.0981857e-06
9.763714 -8.5852896e-06
9.764714 -8.0728114e-06
9.765715 -7.5607481e-06
9.766714 -7.0490955e-06
9.767715 -6.5378514999999995e-06
9.768714 -6.0270082e-06
9.769714 -5.5165607e-06
9.770715 -5.0065015e-06
9.771714 -4.4968235e-06
9.772715 -3.9875179e-06
9.773714 -3.4785771e-06
9.774714 -2.969993e-06
9.775714 -2.4617583e-06
9.776714 -1.9538668e-06
9.777715 -1.4463138e-06
9.778714 -9.3909565e-07
9.779715 -4.3221058e-07
9.780714 7.434084500000001e-08
9.781714 5.8055569e-07
9.782714 1.0864289000000001e-06
9.783714 1.5919532e-06
9.784715 2.0971191e-06
9.785714 2.6019143999999997e-06
9.786715 3.1063258999999997e-06
9.787714 3.6103383000000004e-06
9.788714 4.1139355e-06
9.789714 4.6170996000000005e-06
9.790714 5.1198146e-06
9.791715 5.6220628e-06
9.792714 6.1238261e-06
9.793715 6.6250912e-06
9.794714 7.1258427e-06
9.795714 7.626069e-06
9.796714 8.1257603e-06
9.797714 8.6249081e-06
9.798715 9.1235087e-06
9.799714 9.6215594e-06
9.800714 1.011906e-05
9.801714 1.0616014999999999e-05
9.802714 1.1112428e-05
9.803715 1.1608306e-05
9.804714 1.2103655999999999e-05
9.805715 1.2598490999999998e-05
9.806714 1.309282e-05
9.807714 1.3586654e-05
9.808714 1.4080004e-05
9.809714 1.4572879e-05
9.810715 1.5065292e-05
9.811714 1.5557248000000002e-05
9.812715 1.6048755e-05
9.813714 1.6539816e-05
9.814714 1.7030438e-05
9.815714 1.7520617e-05
9.816714 1.8010356e-05
9.817715 1.8499649e-05
9.818714 1.8988494e-05
9.819715 1.9476887e-05
9.820714 1.996482e-05
9.821714 2.0452286e-05
9.822714 2.0939278e-05
9.823714 2.1425789e-05
9.824715 2.1911812e-05
9.825714 2.2397342e-05
9.826715 2.2882371e-05
9.827714 2.3366896e-05
9.828714 2.3850916e-05
9.829714 2.4334426e-05
9.830714 2.4817425e-05
9.831715 2.5299917e-05
9.832714 2.5781898000000002e-05
9.833714 2.6263376e-05
9.834714 2.6744351e-05
9.835714 2.7224826000000002e-05
9.836715 2.7704803e-05
9.837714 2.818428e-05
9.838715 2.8663265999999997e-05
9.839714 2.9141754000000004e-05
9.840714 2.9619747e-05
9.841714 3.0097236999999998e-05
9.842714 3.0574225e-05
9.843715 3.1050700000000004e-05
9.844714 3.1526662e-05
9.845715 3.2002094e-05
9.846714 3.2476987000000005e-05
9.847714 3.2951337e-05
9.848714 3.3425121000000004e-05
9.849714 3.3898334e-05
9.850715 3.4370962e-05
9.851714 3.4842991999999996e-05
9.852715 3.5314409e-05
9.853714 3.5785206e-05
9.854714 3.6255375000000004e-05
9.855714 3.672491e-05
9.856714 3.7193806e-05
9.857715 3.7662059e-05
9.858714 3.8129664e-05
9.859715 3.8596633e-05
9.860714 3.9062962e-05
9.861714 3.9528655000000003e-05
9.862714 3.9993721999999996e-05
9.863714 4.0458173000000005e-05
9.864715 4.0922009000000004e-05
9.865714 4.1385243e-05
9.866714 4.1847889e-05
9.867714 4.2309946000000005e-05
9.868714 4.2771426999999996e-05
9.869715 4.3232339e-05
9.870714 4.3692683e-05
9.871715 4.4152463e-05
9.872714 4.4611678999999994e-05
9.873714 4.5070328000000004e-05
9.874714 4.5528412e-05
9.875714 4.5985919e-05
9.876715 4.6442852000000004e-05
9.877714 4.6899197000000005e-05
9.878715 4.7354945e-05
9.879714 4.7810084e-05
9.880714 4.8264603999999996e-05
9.881714 4.8718493000000005e-05
9.882714 4.9171746e-05
9.883715 4.962435e-05
9.884714 5.0076301e-05
9.885715 5.0527586e-05
9.886714 5.0978201e-05
9.887714 5.1428145000000006e-05
9.888714 5.1877419e-05
9.889714 5.232601e-05
9.890715 5.277393e-05
9.891714 5.3221174e-05
9.892715 5.3667748000000006e-05
9.893714 5.411365000000001e-05
9.894714 5.4558888000000004e-05
9.895715 5.500345999999999e-05
9.896714 5.544737300000001e-05
9.897715 5.5890632000000004e-05
9.898714 5.6333242999999996e-05
9.899714 5.6775184e-05
9.900714 5.7216465e-05
9.901714 5.7657087e-05
9.902715 5.8097032000000004e-05
9.903714 5.8536295e-05
9.904715 5.8974859000000005e-05
9.905714 5.9412719e-05
9.906714 5.9849856000000004e-05
9.907714 6.028626e-05
9.908714 6.0721907999999994e-05
9.909715 6.1156777e-05
9.910714 6.159086200000001e-05
9.911715 6.202413400000001e-05
9.912714 6.2456598e-05
9.913714 6.2888216e-05
9.914714 6.3318987e-05
9.915714 6.3748911e-05
9.916715 6.4177959e-05
9.917714 6.4606144e-05
9.918715 6.5033458e-05
9.919714 6.545989200000001e-05
9.920714 6.5885462e-05
9.921714 6.6310156e-05
9.922714 6.6733986e-05
9.923715 6.7156964e-05
9.924714 6.7579077e-05
9.925714 6.800035000000001e-05
9.926714 6.8420775e-05
9.927714 6.884037e-05
9.928715 6.925913e-05
9.929714 6.9677054e-05
9.930715 7.0094148e-05
9.931714 7.0510413e-05
9.932714 7.0925836e-05
9.933714 7.1340429e-05
9.934714 7.175417e-05
9.935715 7.2167052e-05
9.936714 7.2579064e-05
9.937715 7.299019600000001e-05
9.938714 7.340043499999999e-05
9.939714 7.3809764e-05
9.940714 7.4218173e-05
9.941714 7.462564899999999e-05
9.942715 7.503217e-05
9.943714 7.543772499999999e-05
9.944715 7.5842314e-05
9.945714 7.6245914e-05
9.946714 7.6648513e-05
9.947714 7.7050112e-05
9.948714 7.745071e-05
9.949715 7.7850291e-05
9.950714 7.824885999999999e-05
9.951715 7.8646411e-05
9.952714 7.904294e-05
9.953714 7.943845e-05
9.954714 7.9832944e-05
9.955714 8.0226414e-05
9.956715 8.061885499999999e-05
9.957714 8.101027900000001e-05
9.958714 8.140065699999999e-05
9.959714 8.179e-05
9.960714 8.2178292e-05
9.961715 8.2565526e-05
9.962714 8.2951692e-05
9.963715 8.3336766e-05
9.964714 8.3720732e-05
9.965714 8.4103579e-05
9.966714 8.4485293e-05
9.967714 8.4865854e-05
9.968715 8.524523299999999e-05
9.969714 8.562342399999999e-05
9.970715 8.6000392e-05
9.971714 8.6376139e-05
9.972714 8.6750634e-05
9.973714 8.712388e-05
9.974714 8.7495835e-05
9.975715 8.7866511e-05
9.976714 8.8235902e-05
9.977715 8.8603997e-05
9.978714 8.897079100000001e-05
9.979714 8.9336271e-05
9.980714 8.9700444e-05
9.981714 9.0063321e-05
9.982715 9.0424885e-05
9.983714 9.0785142e-05
9.984715 9.1144096e-05
9.985714 9.1501744e-05
9.986714 9.1858084e-05
9.987714 9.221310500000001e-05
9.988714 9.2566808e-05
9.989715 9.2919186e-05
9.990714 9.3270222e-05
9.991714 9.361991099999999e-05
9.992714 9.3968225e-05
9.993714 9.4315169e-05
9.994715 9.4660703e-05
9.995714 9.5004816e-05
9.996715 9.534748e-05
9.997714 9.5688677e-05
9.998714 9.602838399999999e-05
9.999714 9.636658e-05
10.00071 9.670325200000001e-05
10.00171 9.703836699999999e-05
10.00271 9.7371901e-05
10.00371 9.7703833e-05
10.00471 9.803417200000001e-05
10.00571 9.836289800000001e-05
10.00671 9.8689986e-05
10.00771 9.9015438e-05
10.00871 9.9339252e-05
10.00971 9.966142900000001e-05
10.01071 9.998193500000001e-05
10.01171 0.0001003008
10.01271 0.00010061801999999999
10.01371 0.00010093361
10.01471 0.00010124754
10.01571 0.00010155982000000001
10.01671 0.00010187044
10.01771 0.00010217941000000001
10.01871 0.00010248673
10.01971 0.00010279238000000001
10.02071 0.00010309634
10.02171 0.00010339863
10.02271 0.00010369922
10.02371 0.00010399809
10.02471 0.00010429522
10.02571 0.00010459060999999999
10.02671 0.00010488421000000001
10.02771 0.00010517601
10.02871 0.00010546599000000001
10.02971 0.00010575411
10.03071 0.00010604036999999999
10.03171 0.00010632475999999999
10.03271 0.00010660722
10.03371 0.00010688777000000001
10.03471 0.00010716636
10.03571 0.00010744300000000001
10.03671 0.00010771766
10.03771 0.00010799032
10.03871 0.00010826099
10.03971 0.00010852963
10.04071 0.00010879627
10.04171 0.00010906086000000001
10.04271 0.00010932341
10.04371 0.00010958391
10.04471 0.00010984236
10.04571 0.00011009874
10.04671 0.00011035305
10.04771 0.00011060524
10.04871 0.00011085534
10.04971 0.0001111033
10.05071 0.00011134910999999999
10.05171 0.00011159276
10.05271 0.00011183421999999999
10.05371 0.00011207347
10.05471 0.00011231049000000001
10.05571 0.00011254524
10.05671 0.00011277771
10.05771 0.00011300789
10.05871 0.00011323574
10.05971 0.00011346123999999999
10.06071 0.00011368437999999999
10.06171 0.00011390514
10.06271 0.00011412351
10.06371 0.00011433947
10.06471 0.00011455302
10.06571 0.00011476416
10.06671 0.00011497286999999999
10.06771 0.00011517915
10.06871 0.00011538301999999999
10.06971 0.00011558445
10.07071 0.00011578346
10.07171 0.00011598004000000001
10.07271 0.00011617419
10.07371 0.00011636591000000001
10.07471 0.00011655520000000001
10.07571 0.00011674206
10.07671 0.00011692646
10.07771 0.00011710838999999999
10.07871 0.00011728786
10.07971 0.00011746480999999999
10.08071 0.00011763926
10.08171 0.00011781117000000001
10.08271 0.00011798048999999999
10.08371 0.00011814723
10.08471 0.00011831132
10.08571 0.00011847274
10.08671 0.00011863143999999999
10.08771 0.00011878742000000002
10.08871 0.00011894062
10.08971 0.00011909103
10.09071 0.0001192386
10.09171 0.00011938330999999999
10.09271 0.00011952512
10.09371 0.00011966403
10.09471 0.00011979999000000001
10.09571 0.00011993301
10.09671 0.00012006304
10.09771 0.00012019009999999999
10.09871 0.00012031418
10.09971 0.00012043524
10.10071 0.00012055330999999999
10.10171 0.00012066836
10.10271 0.0001207804
10.10371 0.00012088939000000001
10.10471 0.00012099537
10.10571 0.00012109832
10.10671 0.00012119822
10.10771 0.00012129507
10.10871 0.00012138884999999999
10.10971 0.00012147955999999999
10.11071 0.00012156715000000001
10.11171 0.00012165166
10.11271 0.00012173302000000001
10.11371 0.00012181123999999999
10.11471 0.00012188628
10.11571 0.00012195815
10.11671 0.00012202679
10.11771 0.00012209219
10.11871 0.00012215434999999998
10.11971 0.00012221324
10.12071 0.00012226882
10.12171 0.0001223211
10.12271 0.00012237007
10.12371 0.00012241569999999998
10.12471 0.00012245799
10.12571 0.00012249691
10.12671 0.00012253247
10.12771 0.00012256467
10.12871 0.00012259347000000002
10.12971 0.00012261891
10.13071 0.00012264093
10.13171 0.00012265953
10.13271 0.00012267471
10.13371 0.00012268647
10.13471 0.00012269476
10.13571 0.00012269958
10.13671 0.00012270089
10.13771 0.00012269868000000002
10.13871 0.00012269292000000002
10.13971 0.00012268356
10.14071 0.00012267059000000002
10.14171 0.00012265398
10.14271 0.00012263366999999998
10.14371 0.00012260964
10.14471 0.00012258186
10.14571 0.00012255027
10.14671 0.00012251487
10.14771 0.0001224756
10.14871 0.00012243246
10.14971 0.0001223854
10.15071 0.00012233443
10.15171 0.0001222795
10.15271 0.00012222062
10.15371 0.00012215777
10.15471 0.00012209096
10.15571 0.00012202016000000001
10.15671 0.00012194539999999999
10.15771 0.00012186666000000001
10.15871 0.00012178398
10.15971 0.00012169733
10.16071 0.00012160674
10.16171 0.00012151221
10.16271 0.00012141373
10.16371 0.00012131133
10.16471 0.00012120497000000001
10.16571 0.00012109469
10.16671 0.00012098046
10.16771 0.00012086226
10.16871 0.00012074011000000001
10.16971 0.00012061394
10.17071 0.00012048374
10.17171 0.00012034953
10.17271 0.00012021122
10.17371 0.00012006883
10.17471 0.00011992230000000002
10.17571 0.00011977160999999999
10.17671 0.00011961671
10.17771 0.00011945758
10.17871 0.00011929419
10.17971 0.0001191265
10.18071 0.00011895451
10.18171 0.00011877814999999999
10.18271 0.00011859742999999999
10.18371 0.0001184123
10.18471 0.00011822277
10.18571 0.00011802880999999999
10.18671 0.00011783039999999999
10.18771 0.00011762754999999999
10.18871 0.00011742022000000001
10.18971 0.00011720841000000001
10.19071 0.00011699210999999999
10.19171 0.00011677132
10.19271 0.000116546
10.19371 0.00011631616
10.19471 0.00011608177999999999
10.19571 0.00011584283
10.19671 0.00011559929
10.19771 0.00011535116
10.19871 0.0001150984
10.19971 0.00011484095999999999
10.20071 0.00011457888
10.20171 0.00011431207999999999
10.20271 0.00011404057000000001
10.20371 0.00011376432
10.20471 0.00011348328000000002
10.20571 0.00011319745999999999
10.20671 0.00011290683
10.20771 0.00011261139
10.20871 0.00011231111
10.20971 0.00011200598
10.21071 0.00011169601
10.21171 0.0001113812
10.21271 0.00011106155
10.21371 0.00011073704999999998
10.21471 0.00011040772
10.21571 0.00011007359000000002
10.21671 0.00010973464000000001
10.21771 0.0001093909
10.21871 0.00010904237999999999
10.21971 0.00010868908
10.22071 0.00010833102999999999
10.22171 0.0001079682
10.22271 0.00010760061
10.22371 0.00010722827
10.22471 0.00010685112999999999
10.22571 0.00010646922
10.22671 0.00010608251000000001
10.22771 0.00010569096000000001
10.22871 0.00010529457000000001
10.22971 0.00010489327
10.23071 0.00010448706000000001
10.23171 0.00010407589
10.23271 0.00010365972999999999
10.23371 0.00010323854
10.23471 0.00010281227
10.23571 0.00010238089
10.23671 0.00010194436
10.23771 0.00010150266
10.23871 0.00010105574
10.23971 0.00010060357000000001
10.24071 0.00010014617000000001
10.24171 9.968349599999998e-05
10.24271 9.9215515e-05
10.24371 9.874224800000001e-05
10.24471 9.826368299999999e-05
10.24571 9.7779821e-05
10.24671 9.729066100000001e-05
10.24771 9.6796225e-05
10.24871 9.6296492e-05
10.24971 9.5791484e-05
10.25071 9.5281212e-05
10.25171 9.4765693e-05
10.25271 9.4244916e-05
10.25371 9.371888699999999e-05
10.25471 9.3187612e-05
10.25571 9.2651089e-05
10.25671 9.210931999999999e-05
10.25771 9.1562293e-05
10.25871 9.101000799999999e-05
10.25971 9.0452443e-05
10.26071 8.988959600000001e-05
10.26171 8.9321452e-05
10.26271 8.8747993e-05
10.26371 8.816920200000001e-05
10.26471 8.7585073e-05
10.26571 8.6995595e-05
10.26671 8.640075700000001e-05
10.26771 8.580054799999999e-05
10.26871 8.5194961e-05
10.26971 8.4584013e-05
10.27071 8.3967689e-05
10.27171 8.334600400000001e-05
10.27271 8.2718958e-05
10.27371 8.2086558e-05
10.27471 8.144881499999999e-05
10.27571 8.080575099999999e-05
10.27671 8.0157366e-05
10.27771 7.9503673e-05
10.27871 7.8844687e-05
10.27971 7.8180403e-05
10.28071 7.7510839e-05
10.28171 7.683599399999999e-05
10.28271 7.615585099999999e-05
10.28371 7.547041e-05
10.28471 7.477966100000001e-05
10.28571 7.4083584e-05
10.28671 7.338215399999999e-05
10.28771 7.2675357e-05
10.28871 7.1963149e-05
10.28971 7.1245518e-05
10.29071 7.0522418e-05
10.29171 6.9793828e-05
10.29271 6.9059712e-05
10.29371 6.8320043e-05
10.29471 6.7574786e-05
10.29571 6.6823918e-05
10.29671 6.6067429e-05
10.29771 6.530530099999999e-05
10.29871 6.4537517e-05
10.29971 6.3764088e-05
10.30071 6.2985009e-05
10.30171 6.2200291e-05
10.30271 6.140994600000001e-05
10.30371 6.0614002000000005e-05
10.30471 5.9812481000000005e-05
10.30571 5.9005407e-05
10.30671 5.8192813e-05
10.30771 5.7374734e-05
10.30871 5.6551197999999996e-05
10.30971 5.5722244999999996e-05
10.31071 5.4887897e-05
10.31171 5.4048189e-05
10.31271 5.3203144e-05
10.31371 5.2352789e-05
10.31471 5.149712500000001e-05
10.31571 5.063617999999999e-05
10.31671 4.9769960000000003e-05
10.31771 4.8898465000000004e-05
10.31871 4.8021706999999994e-05
10.31971 4.7139665e-05
10.32071 4.6252347e-05
10.32171 4.5359735e-05
10.32271 4.4461822e-05
10.32371 4.35586e-05
10.32471 4.2650055e-05
10.32571 4.1736175e-05
10.32671 4.081696e-05
10.32771 3.9892396e-05
10.32871 3.8962486e-05
10.32971 3.8027229999999996e-05
10.33071 3.708663e-05
10.33171 3.6140693e-05
10.33271 3.5189433e-05
10.33371 3.4232849e-05
10.33471 3.3270965000000005e-05
10.33571 3.2303788e-05
10.33671 3.1331342000000004e-05
10.33771 3.0353632e-05
10.33871 2.9370679e-05
10.33971 2.8382493e-05
10.34071 2.7389081e-05
10.34171 2.6390452e-05
10.34271 2.5386618e-05
10.34371 2.4377565000000003e-05
10.34471 2.3363303e-05
10.34571 2.2343824e-05
10.34671 2.1319117e-05
10.34771 2.0289177e-05
10.34871 1.925399e-05
10.34971 1.8213548e-05
10.35071 1.7167838000000003e-05
10.35171 1.6116856e-05
10.35271 1.5060593e-05
10.35371 1.3999044999999999e-05
10.35471 1.2932215e-05
10.35571 1.186011e-05
10.35671 1.0782744e-05
10.35771 9.7001347e-06
10.35871 8.612307999999999e-06
10.35971 7.519295799999999e-06
10.36071 6.4211356e-06
10.36171 5.3178731e-06
10.36271 4.2095547e-06
10.36371 3.0962339999999998e-06
10.36471 1.977968e-06
10.36571 8.548138199999999e-07
10.36671 -2.7316926e-07
10.36771 -1.4059229e-06
10.36871 -2.5433908999999997e-06
10.36971 -3.6855193999999998e-06
10.37071 -4.8322593999999996e-06
10.37171 -5.9835656e-06
10.37271 -7.1393991e-06
10.37371 -8.2997275e-06
10.37471 -9.4645245e-06
10.37571 -1.0633770000000001e-05
10.37671 -1.1807452e-05
10.37771 -1.2985562e-05
10.37871 -1.4168099e-05
10.37971 -1.5355066999999998e-05
10.38071 -1.654647e-05
10.38171 -1.774232e-05
10.38271 -1.8942626e-05
10.38371 -2.0147402e-05
10.38471 -2.1356657e-05
10.38571 -2.2570402999999998e-05
10.38671 -2.3788645e-05
10.38771 -2.5011385999999997e-05
10.38871 -2.6238624e-05
10.38971 -2.7470355e-05
10.39071 -2.8706571999999997e-05
10.39171 -2.9947258999999998e-05
10.39271 -3.1192397e-05
10.39371 -3.2441963000000004e-05
10.39471 -3.3695932e-05
10.39571 -3.4954272e-05
10.39671 -3.6216952000000004e-05
10.39771 -3.7483936999999997e-05
10.39871 -3.8755198e-05
10.39971 -4.0030699e-05
10.40071 -4.1310400000000003e-05
10.40171 -4.2594271999999996e-05
10.40271 -4.3882278e-05
10.40371 -4.5174392000000004e-05
10.40471 -4.6470583e-05
10.40571 -4.7770822999999996e-05
10.40671 -4.9075084000000003e-05
10.40771 -5.0383341e-05
10.40871 -5.169557100000001e-05
10.40971 -5.301172899999999e-05
10.41071 -5.4331809000000005e-05
10.41171 -5.5655767e-05
10.41271 -5.6983583e-05
10.41371 -5.831522e-05
10.41471 -5.9650631000000006e-05
10.41571 -6.098977700000001e-05
10.41671 -6.2332612e-05
10.41771 -6.3679084e-05
10.41871 -6.5029138e-05
10.41971 -6.6382705e-05
10.42071 -6.7739728e-05
10.42171 -6.9100133e-05
10.42271 -7.046385799999999e-05
10.42371 -7.1830829e-05
10.42471 -7.3200971e-05
10.42571 -7.4574217e-05
10.42671 -7.5950504e-05
10.42771 -7.7329764e-05
10.42871 -7.871194e-05
10.42971 -8.0096976e-05
10.43071 -8.148483100000001e-05
10.43171 -8.2875454e-05
10.43271 -8.4268817e-05
10.43371 -8.566489099999999e-05
10.43471 -8.706365399999999e-05
10.43571 -8.8465094e-05
10.43671 -8.9869218e-05
10.43771 -9.1276007e-05
10.43871 -9.2685468e-05
10.43971 -9.4097607e-05
10.44071 -9.5512439e-05
10.44171 -9.6929966e-05
10.44271 -9.8350199e-05
10.44371 -9.977314900000001e-05
10.44471 -0.00010119881999999999
10.44571 -0.00010262718
10.44671 -0.00010405823
10.44771 -0.00010549197
10.44871 -0.00010692837
10.44971 -0.0001083674
10.45071 -0.00010980904000000001
10.45171 -0.00011125322
10.45271 -0.0001126999
10.45371 -0.00011414902
10.45471 -0.00011560052
10.45571 -0.00011705432
10.45671 -0.00011851037
10.45771 -0.00011996858000000001
10.45871 -0.00012142889
10.45971 -0.00012289119
10.46071 -0.00012435542
10.46171 -0.00012582149
10.46271 -0.00012728935
10.46371 -0.0001287589
10.46471 -0.00013023011
10.46571 -0.00013170287
10.46671 -0.00013317713999999999
10.46771 -0.00013465285
10.46871 -0.00013612993999999998
10.46971 -0.00013760834
10.47071 -0.00013908805
10.47171 -0.00014056894999999999
10.47271 -0.00014205103000000001
10.47371 -0.0001435342
10.47471 -0.00014501844000000002
10.47571 -0.00014650368
10.47671 -0.00014798987
10.47771 -0.00014947695
10.47871 -0.00015096485
10.47971 -0.00015245354
10.48071 -0.00015394290999999998
10.48171 -0.00015543295
10.48271 -0.00015692357
10.48371 -0.00015841473000000002
10.48471 -0.00015990635
10.48571 -0.00016139837
10.48671 -0.00016289076
10.48771 -0.00016438346
10.48871 -0.00016587642
10.48971 -0.00016736959
10.49071 -0.00016886293
10.49171 -0.00017035641000000002
10.49271 -0.00017184999
10.49371 -0.00017334365000000002
10.49471 -0.00017483737
10.49571 -0.00017633113
10.49671 -0.00017782492
10.49771 -0.00017931869
10.49871 -0.00018081245
10.49971 -0.00018230617
10.50071 -0.00018379985
10.50171 -0.00018529343999999998
10.50271 -0.00018678692
10.50371 -0.00018828027
10.50471 -0.00018977343
10.50571 -0.00019126635
10.50671 -0.00019275901000000002
10.50771 -0.00019425131
10.50871 -0.00019574320000000003
10.50971 -0.00019723463999999998
10.51071 -0.00019872546
10.51171 -0.00020021564
10.51271 -0.00020170507
10.51371 -0.00020319362
10.51471 -0.00020468124
10.51571 -0.00020616778
10.51671 -0.00020765317000000002
10.51771 -0.00020913724
10.51871 -0.00021061994
10.51971 -0.00021210117000000002
10.52071 -0.00021358078
10.52171 -0.00021505873
10.52271 -0.00021653489000000002
10.52371 -0.00021800919999999998
10.52471 -0.00021948157999999998
10.52571 -0.00022095196
10.52671 -0.00022242026999999998
10.52771 -0.00022388647
10.52871 -0.0002253505
10.52971 -0.00022681231
10.53071 -0.00022827182000000003
10.53171 -0.00022972905999999997
10.53271 -0.00023118391
10.53371 -0.00023263637999999999
10.53471 -0.00023408644999999999
10.53571 -0.00023553405000000002
10.53671 -0.00023697917
10.53771 -0.00023842176
10.53871 -0.00023986177
10.53971 -0.00024129919999999998
10.54071 -0.00024273395000000002
10.54171 -0.00024416597000000005
10.54271 -0.00024559527
10.54371 -0.00024702174
10.54471 -0.00024844535
10.54571 -0.00024986609
10.54671 -0.00025128386
10.54771 -0.00025269860000000003
10.54871 -0.00025411024999999997
10.54971 -0.00025551876
10.55071 -0.00025692409000000003
10.55171 -0.00025832614
10.55271 -0.00025972488
10.55371 -0.00026112024999999997
10.55471 -0.00026251223
10.55571 -0.00026390069
10.55671 -0.00026528562
10.55771 -0.00026666694
10.55871 -0.00026804462
10.55971 -0.00026941854999999997
10.56071 -0.00027078868
10.56171 -0.00027215497
10.56271 -0.00027351732
10.56371 -0.00027487563000000003
10.56471 -0.00027622989
10.56571 -0.00027757997
10.56671 -0.00027892577
10.56771 -0.0002802672
10.56871 -0.00028160422999999997
10.56971 -0.00028293666
10.57071 -0.00028426446
10.57171 -0.00028558752
10.57271 -0.0002869057
10.57371 -0.00028821894
10.57471 -0.00028952711
10.57571 -0.0002908301
10.57671 -0.00029212786
10.57771 -0.00029342023
10.57871 -0.00029470716
10.57971 -0.00029598857
10.58071 -0.00029726435999999996
10.58171 -0.00029853447
10.58271 -0.0002997989
10.58371 -0.00030105748
10.58471 -0.00030231021999999996
10.58571 -0.00030355709
10.58671 -0.00030479798
10.58771 -0.00030603292000000004
10.58871 -0.00030726185
10.58971 -0.00030848473
10.59071 -0.00030970157
10.59171 -0.00031091231
10.59271 -0.00031211693999999996
10.59371 -0.0003133154
10.59471 -0.0003145077
10.59571 -0.00031569384000000003
10.59671 -0.00031687373
10.59771 -0.00031804739
10.59871 -0.00031921470000000003
10.59971 -0.00032037564999999997
10.60071 -0.00032153021
10.60171 -0.00032267830999999997
10.60271 -0.00032381993
10.60371 -0.00032495493
10.60471 -0.00032608332
10.60571 -0.00032720495
10.60671 -0.00032831981
10.60771 -0.00032942780000000003
10.60871 -0.00033052884
10.60971 -0.00033162285
10.61071 -0.00033270974
10.61171 -0.00033378942
10.61271 -0.00033486183
10.61371 -0.00033592685
10.61471 -0.00033698443
10.61571 -0.00033803447
10.61671 -0.00033907691
10.61771 -0.00034011164000000003
10.61871 -0.00034113859
10.61971 -0.00034215765999999996
10.62071 -0.00034316878999999997
10.62171 -0.00034417189
10.62271 -0.00034516693
10.62371 -0.00034615375
10.62471 -0.0003471323
10.62571 -0.00034810253000000003
10.62671 -0.00034906434
10.62771 -0.00035001762999999997
10.62871 -0.00035096236
10.62971 -0.00035189844
10.63071 -0.00035282578
10.63171 -0.00035374435000000003
10.63271 -0.00035465402999999997
10.63371 -0.00035555479000000005
10.63471 -0.00035644657
10.63571 -0.00035732930000000003
10.63671 -0.0003582029
10.63771 -0.00035906733
10.63871 -0.00035992252
10.63971 -0.00036076842000000003
10.64071 -0.00036160502
10.64171 -0.00036243225
10.64271 -0.00036325009
10.64371 -0.00036405852
10.64471 -0.00036485749
10.64571 -0.00036564695
10.64671 -0.00036642689
10.64771 -0.00036719734
10.64871 -0.00036795818
10.64971 -0.00036870945000000004
10.65071 -0.0003694511
10.65171 -0.00037018312
10.65271 -0.00037090547
10.65371 -0.0003716181
10.65471 -0.00037232103
10.65571 -0.00037301418
10.65671 -0.0003736975
10.65771 -0.00037437101
10.65871 -0.00037503457
10.65971 -0.00037568818
10.66071 -0.00037633181
10.66171 -0.00037696534
10.66271 -0.00037758875000000003
10.66371 -0.00037820196
10.66471 -0.00037880488
10.66571 -0.00037939747000000003
10.66671 -0.00037997960999999996
10.66771 -0.00038055127000000003
10.66871 -0.00038111232
10.66971 -0.00038166271999999995
10.67071 -0.00038220241999999995
10.67171 -0.00038273129
10.67271 -0.00038324923999999997
10.67371 -0.0003837562
10.67471 -0.00038425213999999995
10.67571 -0.00038473695
10.67671 -0.00038521052
10.67771 -0.00038567287000000004
10.67871 -0.00038612393
10.67971 -0.00038656358
10.68071 -0.00038699172
10.68171 -0.00038740841000000004
10.68271 -0.00038781354
10.68371 -0.00038820704
10.68471 -0.00038858893
10.68571 -0.00038895910000000006
10.68671 -0.00038931748000000006
10.68771 -0.00038966418
10.68871 -0.00038999905999999995
10.68971 -0.00039032207
10.69071 -0.00039063325
10.69171 -0.00039093247000000005
10.69271 -0.00039121987000000004
10.69371 -0.00039149522
10.69471 -0.00039175866
10.69571 -0.00039201004
10.69671 -0.00039224946999999997
10.69771 -0.00039247684
10.69871 -0.00039269216
10.69971 -0.00039289539
10.70071 -0.00039308652
10.70171 -0.00039326555000000003
10.70271 -0.00039343245000000003
10.70371 -0.00039358723999999995
10.70471 -0.00039372984999999996
10.70571 -0.00039386027
10.70671 -0.00039397851
10.70771 -0.00039408445999999995
10.70871 -0.00039417822999999997
10.70971 -0.00039425972000000004
10.71071 -0.00039432884
10.71171 -0.00039438569000000003
10.71271 -0.00039443012
10.71371 -0.00039446218
10.71471 -0.00039448182
10.71571 -0.00039448901
10.71671 -0.00039448373
10.71771 -0.00039446591
10.71871 -0.00039443553
10.71971 -0.00039439255
10.72071 -0.00039433689
10.72171 -0.00039426855
10.72271 -0.00039418751
10.72371 -0.00039409365
10.72471 -0.00039398700999999995
10.72571 -0.00039386746
10.72671 -0.00039373504000000004
10.72771 -0.00039358956
10.72871 -0.00039343113
10.72971 -0.00039325964
10.73071 -0.00039307506000000003
10.73171 -0.00039287725
10.73271 -0.00039266633000000005
10.73371 -0.00039244214
10.73471 -0.00039220472
10.73571 -0.00039195397
10.73671 -0.00039168985
10.73771 -0.00039141237000000004
10.73871 -0.00039112147000000004
10.73971 -0.0003908171
10.74071 -0.00039049932999999997
10.74171 -0.00039016809
10.74271 -0.00038982334
10.74371 -0.00038946518999999997
10.74471 -0.00038909347000000004
10.74571 -0.00038870829999999997
10.74671 -0.00038830966999999996
10.74771 -0.00038789758
10.74871 -0.00038747198
10.74971 -0.00038703296999999996
10.75071 -0.00038658059
10.75171 -0.00038611474000000003
10.75271 -0.00038563553
10.75371 -0.00038514290000000003
10.75471 -0.00038463699999999996
10.75571 -0.00038411772
10.75671 -0.00038358512
10.75771 -0.00038303924
10.75871 -0.00038247999
10.75971 -0.00038190751000000004
10.76071 -0.00038132171
10.76171 -0.00038072264
10.76271 -0.00038011026
10.76371 -0.00037948463999999996
10.76471 -0.00037884572
10.76571 -0.00037819348
10.76671 -0.00037752795
10.76771 -0.00037684913000000003
10.76871 -0.00037615694000000003
10.76971 -0.00037545140000000004
10.77071 -0.00037473246
10.77171 -0.00037400017999999997
10.77271 -0.00037325449
10.77371 -0.00037249538000000003
10.77471 -0.00037172284999999997
10.77571 -0.00037093687
10.77671 -0.00037013742
10.77771 -0.00036932452
10.77871 -0.00036849815000000003
10.77971 -0.00036765825
10.78071 -0.00036680492
10.78171 -0.00036593808
10.78271 -0.00036505771
10.78371 -0.00036416384
10.78471 -0.00036325648
10.78571 -0.00036233562
10.78671 -0.00036140123
10.78771 -0.00036045337
10.78871 -0.00035949197
10.78971 -0.00035851708
10.79071 -0.00035752871
10.79171 -0.00035652686
10.79271 -0.0003555115
10.79371 -0.00035448268000000003
10.79471 -0.00035344040000000003
10.79571 -0.00035238468
10.79671 -0.0003513155
10.79771 -0.0003502329
10.79871 -0.00034913689
10.79971 -0.00034802752000000003
10.80071 -0.00034690478999999997
10.80171 -0.00034576872000000004
10.80271 -0.00034461937000000004
10.80371 -0.00034345674
10.80471 -0.0003422809
10.80571 -0.00034109187
10.80671 -0.00033988976999999997
10.80771 -0.00033867454000000003
10.80871 -0.00033744636
10.80971 -0.00033620519999999997
10.81071 -0.00033495112
10.81171 -0.00033368422000000004
10.81271 -0.00033240449
10.81371 -0.00033111205
10.81471 -0.00032980693
10.81571 -0.00032848914
10.81671 -0.0003271588
10.81771 -0.00032581593
10.81871 -0.00032446053
10.81971 -0.00032309267
10.82071 -0.00032171238
10.82171 -0.00032031965
10.82271 -0.00031891452000000004
10.82371 -0.00031749701
10.82471 -0.00031606711999999996
10.82571 -0.00031462489
10.82671 -0.00031317027
10.82771 -0.00031170327
10.82871 -0.00031022396
10.82971 -0.00030873225
10.83071 -0.0003072282
10.83171 -0.00030571177000000003
10.83271 -0.00030418298
10.83371 -0.00030264191000000003
10.83471 -0.00030108849
10.83571 -0.00029952278
10.83671 -0.00029794476
10.83771 -0.00029635455
10.83871 -0.00029475211
10.83971 -0.00029313751
10.84071 -0.00029151076
10.84171 -0.00028987195
10.84271 -0.0002882211
10.84371 -0.00028655827
10.84471 -0.00028488353
10.84571 -0.00028319691
10.84671 -0.00028149855
10.84771 -0.00027978839999999997
10.84871 -0.00027806661
10.84971 -0.00027633316000000004
10.85071 -0.00027458817999999997
10.85171 -0.00027283172
10.85271 -0.00027106382
10.85371 -0.00026928453
10.85471 -0.00026749394000000003
10.85571 -0.00026569205
10.85671 -0.00026387904
10.85771 -0.00026205487
10.85871 -0.0002602196
10.85971 -0.00025837332
10.86071 -0.00025651609
10.86171 -0.00025464797
10.86271 -0.00025276903999999997
10.86371 -0.00025087936
10.86471 -0.00024897902
10.86571 -0.00024706806
10.86671 -0.00024514659
10.86771 -0.00024321469
10.86871 -0.00024127244000000003
10.86971 -0.00023931993
10.87071 -0.00023735724
10.87171 -0.00023538444
10.87271 -0.0002334016
10.87371 -0.00023140883
10.87471 -0.00022940619
10.87571 -0.00022739380000000003
10.87671 -0.00022537167000000001
10.87771 -0.00022333988
10.87871 -0.00022129850000000002
10.87971 -0.00021924757000000002
10.88071 -0.00021718714999999998
10.88171 -0.00021511725999999998
10.88271 -0.00021303795
10.88371 -0.00021094925000000002
10.88471 -0.00020885118
10.88571 -0.00020674379000000002
10.88671 -0.00020462705
10.88771 -0.00020250106
10.88871 -0.00020036581999999999
10.88971 -0.00019822132
10.89071 -0.00019606765999999998
10.89171 -0.00019390479000000002
10.89271 -0.00019173281
10.89371 -0.00018955177
10.89471 -0.00018736167999999998
10.89571 -0.00018516266
10.89671 -0.00018295474
10.89771 -0.00018073802
10.89871 -0.00017851255999999999
10.89971 -0.00017627847
10.90071 -0.00017403585
10.90171 -0.00017178479
10.90271 -0.00016952540000000002
10.90371 -0.00016725782
10.90471 -0.00016498211
10.90571 -0.00016269843
10.90671 -0.00016040686000000001
10.90771 -0.00015810755
10.90871 -0.00015580059
10.90971 -0.00015348609
10.91071 -0.00015116417
10.91171 -0.00014883491
10.91271 -0.00014649843
10.91371 -0.00014415481
10.91471 -0.00014180415
10.91571 -0.00013944654
10.91671 -0.00013708204
10.91771 -0.00013471079
10.91871 -0.00013233281999999998
10.91971 -0.00012994824
10.92071 -0.00012755711
10.92171 -0.00012515950000000002
10.92271 -0.00012275552
10.92371 -0.00012034525
10.92471 -0.00011792876
10.92571 -0.00011550615000000001
10.92671 -0.00011307749000000001
10.92771 -0.00011064288
10.92871 -0.00010820243000000001
10.92971 -0.00010575621
10.93071 -0.00010330433000000001
10.93171 -0.00010084686
10.93271 -9.838393000000001e-05
10.93371 -9.5915595e-05
10.93471 -9.344196899999999e-05
10.93571 -9.096313e-05
10.93671 -8.8479146e-05
10.93771 -8.599010899999999e-05
10.93871 -8.349608699999999e-05
10.93971 -8.0997143e-05
10.94071 -7.8493355e-05
10.94171 -7.5984769e-05
10.94271 -7.3471449e-05
10.94371 -7.0953445e-05
10.94471 -6.8430808e-05
10.94571 -6.5903595e-05
10.94671 -6.337184600000001e-05
10.94771 -6.0835617e-05
10.94871 -5.8294967000000007e-05
10.94971 -5.574995e-05
10.95071 -5.3200636999999995e-05
10.95171 -5.0647093999999995e-05
10.95271 -4.8089396e-05
10.95371 -4.5527642e-05
10.95471 -4.2961918e-05
10.95571 -4.0392322e-05
10.95671 -3.7818981e-05
10.95771 -3.5242005e-05
10.95871 -3.2661526000000003e-05
10.95971 -3.0077675e-05
10.96071 -2.7490597000000003e-05
10.96171 -2.4900436e-05
10.96271 -2.2307343e-05
10.96371 -1.9711462e-05
10.96471 -1.7112946e-05
10.96571 -1.4511940000000002e-05
10.96671 -1.1908595e-05
10.96771 -9.3030444e-06
10.96871 -6.6954292999999994e-06
10.96971 -4.0858751e-06
10.97071 -1.4745059e-06
10.97171 1.1385656e-06
10.97271 3.7532317e-06
10.97371 6.3693946e-06
10.97471 8.986960899999999e-06
10.97571 1.1605847e-05
10.97671 1.4225975e-05
10.97771 1.6847265e-05
10.97871 1.9469651e-05
10.97971 2.2093062e-05
10.98071 2.4717431000000003e-05
10.98171 2.7342696e-05
10.98271 2.9968783000000004e-05
10.98371 3.2595631e-05
10.98471 3.5223158e-05
10.98571 3.7851296000000004e-05
10.98671 4.0479969e-05
10.98771 4.3109091e-05
10.98871 4.573858e-05
10.98971 4.8368338e-05
10.99071 5.0998278e-05
10.99171 5.362831e-05
10.99271 5.625833e-05
10.99371 5.8888247000000005e-05
10.99471 6.151796e-05
10.99571 6.4147366e-05
10.99671 6.6776369e-05
10.99771 6.9404871e-05
10.99871 7.203279300000001e-05
10.99971 7.4660028e-05
11.00071 7.728648899999999e-05
11.00171 7.9912093e-05
11.00271 8.2536758e-05
11.00371 8.5160394e-05
11.00471 8.7782928e-05
11.00571 9.0404268e-05
11.00671 9.3024346e-05
11.00771 9.5643065e-05
11.00871 9.8260341e-05
11.00971 0.00010087609000000001
11.01071 0.00010349021
11.01171 0.0001061026
11.01271 0.00010871316
11.01371 0.00011132178
11.01471 0.00011392832
11.01571 0.00011653267
11.01671 0.00011913469
11.01771 0.00012173425
11.01871 0.00012433122
11.01971 0.00012692541999999998
11.02071 0.00012951673
11.02171 0.00013210498
11.02271 0.00013469005000000002
11.02371 0.00013727175999999998
11.02471 0.00013985
11.02571 0.0001424246
11.02671 0.00014499544
11.02771 0.00014756242
11.02871 0.00015012538
11.02971 0.00015268425
11.03071 0.00015523892
11.03171 0.00015778933
11.03271 0.00016033537
11.03371 0.00016287697
11.03471 0.0001654141
11.03571 0.0001679467
11.03671 0.00017047472000000002
11.03771 0.00017299812
11.03871 0.00017551686
11.03971 0.00017803089
11.04071 0.0001805402
11.04171 0.00018304472
11.04271 0.00018554440999999999
11.04371 0.00018803924999999998
11.04471 0.00019052917
11.04571 0.00019301408
11.04671 0.00019549398000000002
11.04771 0.00019796872999999998
11.04871 0.00020043825999999999
11.04971 0.00020290249
11.05071 0.00020536133
11.05171 0.00020781467
11.05271 0.0002102624
11.05371 0.00021270439000000002
11.05471 0.00021514056
11.05571 0.00021757076
11.05671 0.00021999490000000003
11.05771 0.00022241284000000002
11.05871 0.00022482450000000002
11.05971 0.00022722969999999998
11.06071 0.00022962839999999998
11.06171 0.00023202044000000002
11.06271 0.00023440577
11.06371 0.00023678424000000002
11.06471 0.00023915577
11.06571 0.00024152024999999998
11.06671 0.00024387764000000003
11.06771 0.0002462278
11.06871 0.00024857065
11.06971 0.00025090608
11.07071 0.00025323407
11.07171 0.00025555446
11.07271 0.00025786721
11.07371 0.00026017219
11.07471 0.00026246928
11.07571 0.00026475843
11.07671 0.00026703954
11.07771 0.00026931248
11.07871 0.00027157714
11.07971 0.00027383342
11.08071 0.00027608121
11.08171 0.00027832039
11.08271 0.00028055087999999997
11.08371 0.00028277254
11.08471 0.00028498532
11.08571 0.00028718914
11.08671 0.00028938387
11.08771 0.0002915694
11.08871 0.00029374573
11.08971 0.00029591274
11.09071 0.00029807039999999997
11.09171 0.00030021868
11.09271 0.00030235751000000003
11.09371 0.00030448689
11.09471 0.00030660676
11.09571 0.00030871711
11.09671 0.00031081793
11.09771 0.00031290915
11.09871 0.00031499079999999997
11.09971 0.00031706286000000004
11.10071 0.00031912527
11.10171 0.00032117800000000003
11.10271 0.00032322102
11.10371 0.00032525431
11.10471 0.0003272778
11.10571 0.0003292914
11.10671 0.00033129509
11.10771 0.00033328877
11.10871 0.00033527233
11.10971 0.00033724568
11.11071 0.00033920874
11.11171 0.00034116138000000004
11.11271 0.00034310351
11.11371 0.00034503498
11.11471 0.00034695568
11.11571 0.00034886555
11.11671 0.00035076439
11.11771 0.00035265214
11.11871 0.00035452867000000004
11.11971 0.00035639391
11.12071 0.00035824771
11.12171 0.00036009001
11.12271 0.00036192072999999996
11.12371 0.00036373981
11.12471 0.00036554713
11.12571 0.00036734268
11.12671 0.00036912641
11.12771 0.00037089824
11.12871 0.00037265818000000004
11.12971 0.00037440611000000003
11.13071 0.00037614209
11.13171 0.00037786599
11.13271 0.00037957782
11.13371 0.00038127753
11.13471 0.00038296507
11.13571 0.00038464041
11.13671 0.00038630350999999997
11.13771 0.00038795432999999996
11.13871 0.00038959283
11.13971 0.00039121900999999996
11.14071 0.00039283268
11.14171 0.00039443389
11.14271 0.00039602255
11.14371 0.00039759852
11.14471 0.00039916195
11.14571 0.00040071263000000004
11.14671 0.00040225050000000005
11.14771 0.00040377563
11.14871 0.00040528785
11.14971 0.00040678729
11.15071 0.00040827372
11.15171 0.00040974724
11.15271 0.00041120775
11.15371 0.00041265530000000005
11.15471 0.0004140898
11.15571 0.00041551125
11.15671 0.00041691969
11.15771 0.00041831503999999994
11.15871 0.00041969733999999996
11.15971 0.00042106649000000004
11.16071 0.00042242254
11.16171 0.00042376541
11.16271 0.00042509514000000005
11.16371 0.00042641163
11.16471 0.00042771485
11.16571 0.00042900473999999994
11.16671 0.00043028131000000003
11.16771 0.00043154440999999995
11.16871 0.00043279397000000003
11.16971 0.00043402997
11.17071 0.00043525238
11.17171 0.000436461
11.17271 0.00043765580999999997
11.17371 0.0004388367
11.17471 0.00044000362
11.17571 0.00044115659
11.17671 0.00044229537
11.17771 0.00044341996000000003
11.17871 0.00044453031
11.17971 0.00044562635000000003
11.18071 0.00044670805
11.18171 0.00044777539
11.18271 0.00044882836
11.18371 0.00044986681999999997
11.18471 0.00045089090999999996
11.18571 0.00045190062999999996
11.18671 0.00045289588999999995
11.18771 0.00045387683
11.18871 0.00045484329999999996
11.18971 0.00045579549999999995
11.19071 0.00045673328
11.19171 0.00045765673
11.19271 0.00045856585999999995
11.19371 0.00045946071999999996
11.19471 0.00046034128999999994
11.19571 0.00046120757999999995
11.19671 0.0004620596
11.19771 0.00046289733
11.19871 0.00046372065
11.19971 0.00046452978
11.20071 0.00046532450000000004
11.20171 0.00046610489
11.20271 0.00046687087
11.20371 0.00046762242999999997
11.20471 0.00046835953
11.20571 0.00046908217000000003
11.20671 0.00046979026
11.20771 0.00047048379
11.20871 0.00047116273
11.20971 0.00047182698
11.21071 0.00047247668
11.21171 0.00047311169
11.21271 0.00047373196000000003
11.21371 0.00047433755
11.21471 0.0004749284
11.21571 0.00047550457
11.21671 0.000476066
11.21771 0.00047661279
11.21871 0.00047714479
11.21971 0.00047766215999999997
11.22071 0.00047816479
11.22171 0.00047865274
11.22271 0.00047912599
11.22371 0.00047958460999999997
11.22471 0.00048002848000000005
11.22571 0.00048045772
11.22671 0.00048087217999999996
11.22771 0.00048127194999999997
11.22871 0.00048165698000000005
11.22971 0.00048202727999999996
11.23071 0.00048238275999999995
11.23171 0.00048272353999999996
11.23271 0.00048304951
11.23371 0.00048336068999999996
11.23471 0.000483657
11.23571 0.00048393848999999994
11.23671 0.00048420510999999997
11.23771 0.00048445686
11.23871 0.00048469378
11.23971 0.00048491588
11.24071 0.00048512315999999997
11.24171 0.0004853156
11.24271 0.00048549323
11.24371 0.00048565621000000003
11.24471 0.00048580441000000004
11.24571 0.00048593797
11.24671 0.00048605693
11.24771 0.0004861613
11.24871 0.0004862512
11.24971 0.00048632663999999997
11.25071 0.00048638767
11.25171 0.00048643428
11.25271 0.00048646662000000003
11.25371 0.00048648462000000004
11.25471 0.00048648835
11.25571 0.00048647785
11.25671 0.00048645315
11.25771 0.00048641418
11.25871 0.00048636102
11.25971 0.00048629367000000003
11.26071 0.00048621205
11.26171 0.00048611623000000004
11.26271 0.00048600617999999997
11.26371 0.00048588181
11.26471 0.00048574315999999997
11.26571 0.00048559023
11.26671 0.00048542292
11.26771 0.00048524133999999997
11.26871 0.00048504539
11.26971 0.00048483507
11.27071 0.00048461043
11.27171 0.00048437141
11.27271 0.00048411802999999995
11.27371 0.00048385032
11.27471 0.00048356837
11.27571 0.00048327205999999995
11.27671 0.0004829616
11.27771 0.00048263696
11.27871 0.00048229812999999995
11.27971 0.00048194519999999997
11.28071 0.00048157826
11.28171 0.00048119732
11.28271 0.00048080251000000003
11.28371 0.00048039383
11.28471 0.00047997137000000003
11.28571 0.00047953517000000003
11.28671 0.00047908529
11.28771 0.00047862177000000005
11.28871 0.00047814465
11.28971 0.00047765402
11.29071 0.00047714984
11.29171 0.00047663225000000003
11.29271 0.00047610124
11.29371 0.00047555681999999995
11.29471 0.00047499907
11.29571 0.00047442795000000003
11.29671 0.00047384360000000004
11.29771 0.00047324597
11.29871 0.00047263516
11.29971 0.0004720112
11.30071 0.00047137405
11.30171 0.00047072385
11.30271 0.0004700606
11.30371 0.0004693843
11.30471 0.00046869513
11.30571 0.00046799296
11.30671 0.00046727800999999997
11.30771 0.00046655027
11.30871 0.00046580981
11.30971 0.00046505661000000004
11.31071 0.00046429077
11.31171 0.00046351233
11.31271 0.00046272135
11.31371 0.0004619179
11.31471 0.00046110199
11.31571 0.00046027366999999995
11.31671 0.00045943289
11.31771 0.00045857978
11.31871 0.0004577143
11.31971 0.00045683645999999997
11.32071 0.00045594628999999997
11.32171 0.00045504380000000003
11.32271 0.00045412903
11.32371 0.00045320194
11.32471 0.00045226265999999995
11.32571 0.00045131104999999994
11.32671 0.00045034722
11.32771 0.00044937123999999997
11.32871 0.00044838298
11.32971 0.00044738267
11.33071 0.00044637021999999996
11.33171 0.00044534572000000004
11.33271 0.00044430926000000004
11.33371 0.00044326089000000003
11.33471 0.0004422006
11.33571 0.00044112857999999995
11.33671 0.00044004491
11.33771 0.00043894961
11.33871 0.00043784288999999994
11.33971 0.00043672476000000004
11.34071 0.00043559535
11.34171 0.00043445471
11.34271 0.00043330306
11.34371 0.0004321404
11.34471 0.00043096688
11.34571 0.00042978259
11.34671 0.0004285876
11.34771 0.00042738197000000003
11.34871 0.00042616580000000005
11.34971 0.00042493916000000006
11.35071 0.00042370211
11.35171 0.0004224547
11.35271 0.000421197
11.35371 0.00041992902999999997
11.35471 0.00041865082
11.35571 0.00041736242999999997
11.35671 0.00041606389999999997
11.35771 0.00041475523
11.35871 0.00041343646
11.35971 0.00041210769
11.36071 0.00041076878
11.36171 0.00040941995
11.36271 0.00040806108
11.36371 0.00040669238
11.36471 0.00040531367999999997
11.36571 0.0004039252
11.36671 0.00040252688999999997
11.36771 0.00040111881
11.36871 0.00039970105000000004
11.36971 0.00039827360000000003
11.37071 0.00039683655
11.37171 0.00039539
11.37271 0.00039393394000000005
11.37371 0.00039246847
11.37471 0.00039099364000000006
11.37571 0.00038950952
11.37671 0.00038801613000000006
11.37771 0.0003865136
11.37871 0.00038500198000000004
11.37971 0.00038348126
11.38071 0.00038195152999999994
11.38171 0.00038041292
11.38271 0.00037886543
11.38371 0.00037730915
11.38471 0.00037574415999999997
11.38571 0.00037417049
11.38671 0.00037258826
11.38771 0.00037099752999999997
11.38871 0.00036939837
11.38971 0.00036779088
11.39071 0.00036617516
11.39171 0.00036455126
11.39271 0.00036291930999999997
11.39371 0.0003612794
11.39471 0.00035963167000000005
11.39571 0.00035797616
11.39671 0.00035631303
11.39771 0.00035464238
11.39871 0.00035296430000000004
11.39971 0.00035127887
11.40071 0.00034958628
11.40171 0.00034788654
11.40271 0.00034617980999999997
11.40371 0.00034446614
11.40471 0.00034274565
11.40571 0.00034101843
11.40671 0.00033928450000000003
11.40771 0.00033754395
11.40871 0.00033579684
11.40971 0.00033404322
11.41071 0.00033228314000000004
11.41171 0.0003305166
11.41271 0.00032874364
11.41371 0.0003269643
11.41471 0.00032517858000000004
11.41571 0.00032338648
11.41671 0.0003215881
11.41771 0.00031978336
11.41871 0.00031797233
11.41971 0.00031615505
11.42071 0.00031433149
11.42171 0.00031250171999999996
11.42271 0.00031066577
11.42371 0.00030882366
11.42471 0.00030697545
11.42571 0.00030512122
11.42671 0.00030326098
11.42771 0.00030139488000000003
11.42871 0.00029952296
11.42971 0.00029764525999999996
11.43071 0.00029576192
11.43171 0.00029387302
11.43271 0.00029197865000000003
11.43371 0.0002900789
11.43471 0.00028817392000000003
11.43571 0.00028626375
11.43671 0.00028434856
11.43771 0.00028242841000000003
11.43871 0.00028050345
11.43971 0.00027857375
11.44071 0.00027663943
11.44171 0.00027470062
11.44271 0.00027275737
11.44371 0.00027080978000000003
11.44471 0.00026885798
11.44571 0.00026690204
11.44671 0.00026494204
11.44771 0.00026297807
11.44871 0.00026101027
11.44971 0.00025903867
11.45071 0.00025706333
11.45171 0.00025508441000000003
11.45271 0.00025310194
11.45371 0.00025111599
11.45471 0.0002491267
11.45571 0.00024713408
11.45671 0.00024513822000000004
11.45771 0.00024313921999999998
11.45871 0.00024113713
11.45971 0.00023913199
11.46071 0.00023712389
11.46171 0.00023511291
11.46271 0.00023309904000000002
11.46371 0.00023108238999999998
11.46471 0.00022906299
11.46571 0.00022704089
11.46671 0.00022501615000000003
11.46771 0.0002229888
11.46871 0.00022095887000000001
11.46971 0.00021892636
11.47071 0.00021689132
11.47171 0.0002148538
11.47271 0.0002128138
11.47371 0.0002107714
11.47471 0.00020872652999999998
11.47571 0.00020667930999999999
11.47671 0.00020462974
11.47771 0.00020257785
11.47871 0.00020052368999999998
11.47971 0.00019846730000000002
11.48071 0.00019640872000000002
11.48171 0.00019434804
11.48271 0.00019228535
11.48371 0.00019022068
11.48471 0.00018815413999999998
11.48571 0.00018608581000000002
11.48671 0.00018401578
11.48771 0.00018194415000000002
11.48871 0.00017987104000000002
11.48971 0.00017779657
11.49071 0.00017572083
11.49171 0.00017364396
11.49271 0.00017156606
11.49371 0.00016948725000000002
11.49471 0.00016740768
11.49571 0.00016532744
11.49671 0.00016324665
11.49771 0.00016116541
11.49871 0.00015908382
11.49971 0.00015700201
11.50071 0.00015492003
11.50171 0.00015283799
11.50271 0.00015075598000000002
11.50371 0.00014867403999999998
11.50471 0.00014659228
11.50571 0.0001445107
11.50671 0.00014242941
11.50771 0.00014034840999999998
11.50871 0.00013826776999999998
11.50971 0.00013618753
11.51071 0.00013410772
11.51171 0.00013202837
11.51271 0.00012994951
11.51371 0.00012787118
11.51471 0.00012579338000000002
11.51571 0.00012371618
11.51671 0.00012163956
11.51771 0.00011956359000000001
11.51871 0.00011748829999999999
11.51971 0.00011541370000000001
11.52071 0.00011333982000000001
11.52171 0.00011126672999999998
11.52271 0.00010919444999999999
11.52371 0.000107123
11.52471 0.00010505245000000001
11.52571 0.00010298282000000001
11.52671 0.00010091415999999999
11.52771 9.884653299999999e-05
11.52871 9.677995599999999e-05
11.52971 9.47145e-05
11.53071 9.2650214e-05
11.53171 9.0587156e-05
11.53271 8.8525366e-05
11.53371 8.6464911e-05
11.53471 8.4405849e-05
11.53571 8.2348242e-05
11.53671 8.029215300000001e-05
11.53771 7.8237662e-05
11.53871 7.6184818e-05
11.53971 7.413371499999999e-05
11.54071 7.208443e-05
11.54171 7.0037032e-05
11.54271 6.7991613e-05
11.54371 6.5948268e-05
11.54471 6.390707800000001e-05
11.54571 6.186813300000001e-05
11.54671 5.983153500000001e-05
11.54771 5.7797365e-05
11.54871 5.5765736e-05
11.54971 5.3736727e-05
11.55071 5.1710441e-05
11.55171 4.9686969e-05
11.55271 4.7666393e-05
11.55371 4.5648801e-05
11.55471 4.363427e-05
11.55571 4.162288e-05
11.55671 3.9614699e-05
11.55771 3.7609783e-05
11.55871 3.560819e-05
11.55971 3.3609973000000005e-05
11.56071 3.1615173e-05
11.56171 2.9623826e-05
11.56271 2.7635963e-05
11.56371 2.5651604999999997e-05
11.56471 2.3670772e-05
11.56571 2.1693479e-05
11.56671 1.9719732e-05
11.56771 1.7749539e-05
11.56871 1.5782906e-05
11.56971 1.3819835999999998e-05
11.57071 1.1860332e-05
11.57171 9.904397300000001e-06
11.57271 7.9520362e-06
11.57371 6.0032562e-06
11.57471 4.0580705e-06
11.57571 2.1164915e-06
11.57671 1.7853826e-07
11.57771 -1.7557655e-06
11.57871 -3.6863913e-06
11.57971 -5.6133061e-06
11.58071 -7.536471e-06
11.58171 -9.4558445e-06
11.58271 -1.1371375000000001e-05
11.58371 -1.3283012e-05
11.58471 -1.5190700000000002e-05
11.58571 -1.7094378e-05
11.58671 -1.899398e-05
11.58771 -2.0889442999999998e-05
11.58871 -2.2780698e-05
11.58971 -2.4667672999999997e-05
11.59071 -2.6550305e-05
11.59171 -2.8428514000000002e-05
11.59271 -3.0302232000000004e-05
11.59371 -3.2171391e-05
11.59471 -3.4035918e-05
11.59571 -3.5895745999999995e-05
11.59671 -3.7750806e-05
11.59771 -3.9601031e-05
11.59871 -4.1446356e-05
11.59971 -4.3286721e-05
11.60071 -4.5122056e-05
11.60171 -4.6952312e-05
11.60271 -4.8777423e-05
11.60371 -5.0597339000000004e-05
11.60471 -5.2412003e-05
11.60571 -5.4221357e-05
11.60671 -5.602536799999999e-05
11.60771 -5.7823968e-05
11.60871 -5.9617133e-05
11.60971 -6.1404813e-05
11.61071 -6.3186968e-05
11.61171 -6.4963564e-05
11.61271 -6.6734555e-05
11.61371 -6.8499935e-05
11.61471 -7.0259659e-05
11.61571 -7.201371100000001e-05
11.61671 -7.3762072e-05
11.61771 -7.5504732e-05
11.61871 -7.7241663e-05
11.61971 -7.8972863e-05
11.62071 -8.069833899999999e-05
11.62171 -8.2418069e-05
11.62271 -8.4132068e-05
11.62371 -8.5840321e-05
11.62471 -8.754283800000001e-05
11.62571 -8.9239614e-05
11.62671 -9.0930661e-05
11.62771 -9.2615983e-05
11.62871 -9.4295564e-05
11.62971 -9.596941500000001e-05
11.63071 -9.7637553e-05
11.63171 -9.9299928e-05
11.63271 -0.00010095656999999999
11.63371 -0.00010260746
11.63471 -0.00010425257
11.63571 -0.00010589188
11.63671 -0.00010752534000000001
11.63771 -0.00010915296
11.63871 -0.00011077468
11.63971 -0.00011239047
11.64071 -0.00011400026
11.64171 -0.00011560403000000002
11.64271 -0.00011720172000000001
11.64371 -0.00011879328
11.64471 -0.00012037864
11.64571 -0.00012195774
11.64671 -0.00012353053
11.64771 -0.00012509693
11.64871 -0.00012665689
11.64971 -0.00012821034
11.65071 -0.00012975723
11.65171 -0.00013129752
11.65271 -0.00013283113999999999
11.65371 -0.00013435805
11.65471 -0.00013587819
11.65571 -0.00013739153
11.65671 -0.00013889801999999999
11.65771 -0.00014039763
11.65871 -0.00014189036
11.65971 -0.00014337614
11.66071 -0.00014485498
11.66171 -0.00014632687
11.66271 -0.00014779179
11.66371 -0.00014924972
11.66471 -0.00015070066
11.66571 -0.00015214461
11.66671 -0.00015358155000000002
11.66771 -0.0001550115
11.66871 -0.00015643448
11.66971 -0.00015785046
11.67071 -0.00015925945999999998
11.67171 -0.00016066148
11.67271 -0.00016205651
11.67371 -0.00016344457
11.67471 -0.00016482566
11.67571 -0.00016619979
11.67671 -0.00016756696
11.67771 -0.00016892718000000002
11.67871 -0.00017028045
11.67971 -0.00017162676999999999
11.68071 -0.00017296613
11.68171 -0.00017429854000000001
11.68271 -0.00017562401
11.68371 -0.00017694251
11.68471 -0.00017825407
11.68571 -0.00017955867
11.68671 -0.00018085631
11.68771 -0.00018214698
11.68871 -0.00018343068000000002
11.68971 -0.00018470738
11.69071 -0.00018597709
11.69171 -0.00018723979
11.69271 -0.00018849547
11.69371 -0.00018974412
11.69471 -0.0001909857
11.69571 -0.0001922202
11.69671 -0.00019344759000000002
11.69771 -0.00019466788000000002
11.69871 -0.00019588101
11.69971 -0.00019708693000000001
11.70071 -0.00019828564999999998
11.70171 -0.00019947713
11.70271 -0.00020066132
11.70371 -0.00020183818000000001
11.70471 -0.00020300772000000003
11.70571 -0.00020416985
11.70671 -0.00020532459000000003
11.70771 -0.00020647185
11.70871 -0.00020761165
11.70971 -0.00020874394999999998
11.71071 -0.00020986872000000001
11.71171 -0.00021098597
11.71271 -0.00021209560000000002
11.71371 -0.00021319768000000003
11.71471 -0.00021429219000000001
11.71571 -0.00021537908
11.71671 -0.00021645837
11.71771 -0.00021753008000000002
11.71871 -0.00021859419000000001
11.71971 -0.0002196507
11.72071 -0.00022069967000000002
11.72171 -0.00022174108
11.72271 -0.00022277493
11.72371 -0.00022380126999999999
11.72471 -0.00022482011
11.72571 -0.00022583148999999998
11.72671 -0.00022683544
11.72771 -0.00022783194999999998
11.72871 -0.00022882106999999997
11.72971 -0.00022980275000000002
11.73071 -0.00023077712
11.73171 -0.00023174409000000003
11.73271 -0.00023270375
11.73371 -0.0002336561
11.73471 -0.00023460113
11.73571 -0.00023553885000000003
11.73671 -0.00023646926
11.73771 -0.00023739237
11.73871 -0.00023830816999999998
11.73971 -0.00023921668
11.74071 -0.00024011788
11.74171 -0.00024101180000000002
11.74271 -0.00024189835
11.74371 -0.00024277758000000002
11.74471 -0.00024364947000000002
11.74571 -0.00024451397
11.74671 -0.00024537112
11.74771 -0.00024622091
11.74871 -0.0002470633
11.74971 -0.00024789831
11.75071 -0.00024872593
11.75171 -0.00024954616
11.75271 -0.00025035895
11.75371 -0.00025116435
11.75471 -0.0002519623
11.75571 -0.00025275283
11.75671 -0.00025353595
11.75771 -0.00025431160999999996
11.75871 -0.00025507986
11.75971 -0.00025584064999999997
11.76071 -0.00025659403
11.76171 -0.00025733996
11.76271 -0.00025807842
11.76371 -0.00025880944999999997
11.76471 -0.00025953301999999997
11.76571 -0.00026024912999999996
11.76671 -0.00026095778999999996
11.76771 -0.00026165901000000004
11.76871 -0.00026235273
11.76971 -0.00026303901
11.77071 -0.00026371783
11.77171 -0.00026438922
11.77271 -0.00026505315
11.77371 -0.00026570966999999997
11.77471 -0.00026635876
11.77571 -0.00026700045000000003
11.77671 -0.00026763473
11.77771 -0.00026826165
11.77871 -0.00026888122000000005
11.77971 -0.00026949344
11.78071 -0.00027009839
11.78171 -0.00027069602
11.78271 -0.00027128642
11.78371 -0.00027186957
11.78471 -0.00027244555
11.78571 -0.00027301433
11.78671 -0.00027357598
11.78771 -0.00027413055
11.78871 -0.00027467797
11.78971 -0.00027521835
11.79071 -0.00027575165
11.79171 -0.00027627796
11.79271 -0.00027679723
11.79371 -0.0002773095
11.79471 -0.00027781477
11.79571 -0.00027831304
11.79671 -0.00027880435
11.79771 -0.00027928862999999996
11.79871 -0.00027976591
11.79971 -0.00028023619
11.80071 -0.00028069946
11.80171 -0.00028115573999999997
11.80271 -0.00028160498
11.80371 -0.0002820472
11.80471 -0.00028248239
11.80571 -0.00028291056
11.80671 -0.00028333166
11.80771 -0.0002837457
11.80871 -0.00028415268
11.80971 -0.00028455261
11.81071 -0.00028494546
11.81171 -0.00028533134
11.81271 -0.00028571014000000004
11.81371 -0.00028608193999999997
11.81471 -0.00028644672
11.81571 -0.00028680454
11.81671 -0.00028715535
11.81771 -0.00028749923
11.81871 -0.00028783618
11.81971 -0.00028816619
11.82071 -0.00028848931
11.82171 -0.00028880556
11.82271 -0.00028911491
11.82371 -0.00028941745
11.82471 -0.00028971313
11.82571 -0.000290002
11.82671 -0.00029028408000000003
11.82771 -0.00029055936
11.82871 -0.00029082789
11.82971 -0.00029108965
11.83071 -0.00029134465
11.83171 -0.00029159289
11.83271 -0.00029183445000000003
11.83371 -0.00029206929
11.83471 -0.00029229741
11.83571 -0.00029251887
11.83671 -0.00029273367
11.83771 -0.00029294183
11.83871 -0.0002931434
11.83971 -0.00029333835
11.84071 -0.00029352673
11.84171 -0.00029370856
11.84271 -0.00029388388999999996
11.84371 -0.00029405273
11.84471 -0.00029421507999999997
11.84571 -0.00029437101
11.84671 -0.00029452053
11.84771 -0.00029466369
11.84871 -0.00029480047000000003
11.84971 -0.00029493092
11.85071 -0.00029505507
11.85171 -0.00029517291
11.85271 -0.00029528444
11.85371 -0.00029538974
11.85471 -0.00029548878000000003
11.85571 -0.00029558155
11.85671 -0.00029566809000000004
11.85771 -0.0002957484
11.85871 -0.00029582243
11.85971 -0.00029589025
11.86071 -0.0002959518
11.86171 -0.00029600712
11.86271 -0.00029605617
11.86371 -0.00029609898
11.86471 -0.00029613552
11.86571 -0.00029616581
11.86671 -0.00029618981999999996
11.86771 -0.00029620760000000003
11.86871 -0.0002962191
11.86971 -0.0002962244
11.87071 -0.00029622345
11.87171 -0.00029621626
11.87271 -0.00029620292
11.87371 -0.00029618336
11.87471 -0.00029615767
11.87571 -0.00029612583999999995
11.87671 -0.00029608791
11.87771 -0.00029604389000000003
11.87871 -0.00029599385
11.87971 -0.00029593778
11.88071 -0.0002958757
11.88171 -0.00029580769
11.88271 -0.00029573372999999997
11.88371 -0.00029565384999999996
11.88471 -0.00029556809000000003
11.88571 -0.00029547643
11.88671 -0.00029537894
11.88771 -0.00029527561999999997
11.88871 -0.00029516646
11.88971 -0.0002950515
11.89071 -0.00029493074
11.89171 -0.00029480423
11.89271 -0.00029467196
11.89371 -0.00029453397
11.89471 -0.0002943902
11.89571 -0.00029424077
11.89671 -0.00029408561000000003
11.89771 -0.00029392479
11.89871 -0.00029375831000000004
11.89971 -0.00029358621
11.90071 -0.00029340849
11.90171 -0.00029322517999999997
11.90271 -0.00029303633000000003
11.90371 -0.00029284192
11.90471 -0.00029264203999999997
11.90571 -0.00029243665
11.90671 -0.00029222583
11.90771 -0.0002920096
11.90871 -0.00029178796
11.90971 -0.00029156095
11.91071 -0.00029132857
11.91171 -0.0002910909
11.91271 -0.0002908479
11.91371 -0.00029059959000000003
11.91471 -0.00029034602
11.91571 -0.00029008713
11.91671 -0.00028982295
11.91771 -0.00028955351
11.91871 -0.00028927877
11.91971 -0.00028899873999999997
11.92071 -0.00028871345
11.92171 -0.00028842285
11.92271 -0.00028812693999999997
11.92371 -0.00028782576
11.92471 -0.00028751925999999996
11.92571 -0.00028720747
11.92671 -0.00028689035
11.92771 -0.00028656796
11.92871 -0.00028624024
11.92971 -0.00028590725
11.93071 -0.00028556897
11.93171 -0.00028522541
11.93271 -0.00028487664
11.93371 -0.00028452262
11.93471 -0.00028416341
11.93571 -0.00028379907
11.93671 -0.00028342954
11.93771 -0.00028305492
11.93871 -0.00028267523
11.93971 -0.00028229047
11.94071 -0.00028190075
11.94171 -0.000281506
11.94271 -0.00028110635
11.94371 -0.00028070172
11.94471 -0.00028029224
11.94571 -0.00027987787
11.94671 -0.00027945864
11.94771 -0.00027903463000000003
11.94871 -0.00027860578
11.94971 -0.00027817221
11.95071 -0.00027773385
11.95171 -0.00027729072
11.95271 -0.00027684287
11.95371 -0.00027639032
11.95471 -0.00027593307999999997
11.95571 -0.00027547114
11.95671 -0.00027500455
11.95771 -0.00027453332
11.95871 -0.00027405747000000004
11.95971 -0.00027357701
11.96071 -0.00027309195
11.96171 -0.00027260235
11.96271 -0.00027210822
11.96371 -0.00027160959
11.96471 -0.00027110646
11.96571 -0.00027059889
11.96671 -0.00027008684
11.96771 -0.00026957039
11.96871 -0.00026904954
11.96971 -0.00026852431000000003
11.97071 -0.00026799469
11.97171 -0.00026746075
11.97271 -0.00026692246
11.97371 -0.00026637981000000003
11.97471 -0.00026583284000000003
11.97571 -0.00026528155
11.97671 -0.00026472592
11.97771 -0.00026416596000000003
11.97871 -0.00026360167
11.97971 -0.00026303305
11.98071 -0.00026246004999999997
11.98171 -0.00026188268
11.98271 -0.00026130099
11.98371 -0.00026071493
11.98471 -0.00026012449
11.98571 -0.00025952968000000004
11.98671 -0.00025893053
11.98771 -0.00025832699
11.98871 -0.00025771912999999997
11.98971 -0.00025710692
11.99071 -0.0002564904
11.99171 -0.00025586958
11.99271 -0.0002552445
11.99371 -0.00025461522
11.99471 -0.00025398172
11.99571 -0.00025334407
11.99671 -0.00025270227999999996
11.99771 -0.00025205643000000003
11.99871 -0.00025140655
11.99971 -0.00025075267
12.00071 -0.00025009485
12.00171 -0.00024943308
12.00271 -0.00024876745000000004
12.00371 -0.00024809799
12.00471 -0.00024742467
12.00571 -0.0002467476
12.00671 -0.00024606675
12.00771 -0.00024538217
12.00871 -0.00024469389
12.00971 -0.0002440019
12.01071 -0.00024330625
12.01171 -0.00024260689000000002
12.01271 -0.0002419039
12.01371 -0.00024119727
12.01471 -0.000240487
12.01571 -0.00023977311
12.01671 -0.00023905556999999998
12.01771 -0.00023833441
12.01871 -0.00023760965
12.01971 -0.00023688126
12.02071 -0.00023614928
12.02171 -0.00023541372
12.02271 -0.00023467458
12.02371 -0.00023393187999999997
12.02471 -0.00023318564
12.02571 -0.00023243583
12.02671 -0.00023168250000000002
12.02771 -0.00023092563999999998
12.02871 -0.00023016527999999997
12.02971 -0.00022940141999999998
12.03071 -0.0002286341
12.03171 -0.00022786328000000002
12.03271 -0.00022708899999999998
12.03371 -0.00022631127
12.03471 -0.00022553011
12.03571 -0.00022474550999999999
12.03671 -0.00022395745
12.03771 -0.00022316597000000002
12.03871 -0.00022237105
12.03971 -0.00022157269
12.04071 -0.00022077092999999999
12.04171 -0.00021996574999999998
12.04271 -0.00021915719000000002
12.04371 -0.00021834524000000001
12.04471 -0.00021752991999999998
12.04571 -0.00021671124
12.04671 -0.00021588924000000002
12.04771 -0.00021506394
12.04871 -0.00021423537000000002
12.04971 -0.00021340356000000002
12.05071 -0.00021256853
12.05171 -0.00021173031999999998
12.05271 -0.00021088897
12.05371 -0.00021004453
12.05471 -0.00020919706
12.05571 -0.00020834657
12.05671 -0.00020749311999999998
12.05771 -0.00020663679
12.05871 -0.00020577756
12.05971 -0.00020491552
12.06071 -0.00020405066
12.06171 -0.00020318309
12.06271 -0.00020231275
12.06371 -0.00020143971
12.06471 -0.00020056400000000003
12.06571 -0.00019968563
12.06671 -0.00019880458
12.06771 -0.00019792094
12.06871 -0.00019703466
12.06971 -0.00019614572
12.07071 -0.00019525414000000002
12.07171 -0.00019435992999999998
12.07271 -0.00019346307
12.07371 -0.00019256356
12.07471 -0.00019166141
12.07571 -0.00019075658000000003
12.07671 -0.00018984906
12.07771 -0.00018893888000000002
12.07871 -0.00018802600999999998
12.07971 -0.00018711046
12.08071 -0.00018619221
12.08171 -0.00018527128
12.08271 -0.00018434767999999998
12.08371 -0.0001834214
12.08471 -0.00018249247
12.08571 -0.00018156092
12.08671 -0.00018062672999999998
12.08771 -0.00017968995999999998
12.08871 -0.00017875062
12.08971 -0.00017780874
12.09071 -0.00017686435
12.09171 -0.00017591749
12.09271 -0.00017496818
12.09371 -0.00017401643999999999
12.09471 -0.0001730623
12.09571 -0.00017210581
12.09671 -0.00017114698
12.09771 -0.00017018585
12.09871 -0.00016922246
12.09971 -0.00016825683
12.10071 -0.00016728897
12.10171 -0.00016631892999999999
12.10271 -0.00016534674
12.10371 -0.00016437242
12.10471 -0.00016339601
12.10571 -0.00016241754
12.10671 -0.00016143703999999998
12.10771 -0.00016045452
12.10871 -0.00015947005
12.10971 -0.00015848362
12.11071 -0.0001574953
12.11171 -0.00015650509
12.11271 -0.00015551306
12.11371 -0.00015451919000000002
12.11471 -0.00015352355999999999
12.11571 -0.00015252617
12.11671 -0.00015152706
12.11771 -0.00015052623
12.11871 -0.00014952374
12.11971 -0.00014851958
12.12071 -0.00014751375
12.12171 -0.0001465063
12.12271 -0.00014549722
12.12371 -0.00014448653
12.12471 -0.00014347422
12.12571 -0.00014246028
12.12671 -0.00014144473
12.12771 -0.00014042755
12.12871 -0.00013940875
12.12971 -0.00013838829
12.13071 -0.00013736618999999999
12.13171 -0.00013634243
12.13271 -0.00013531701
12.13371 -0.00013428994
12.13471 -0.00013326118
12.13571 -0.00013223074999999998
12.13671 -0.00013119867
12.13771 -0.00013016493000000002
12.13871 -0.00012912952999999999
12.13971 -0.00012809252000000002
12.14071 -0.0001270539
12.14171 -0.00012601371
12.14271 -0.00012497198
12.14371 -0.00012392875
12.14471 -0.00012288406
12.14571 -0.00012183795999999999
12.14671 -0.00012079048
12.14771 -0.0001197417
12.14871 -0.00011869165
12.14971 -0.00011764039
12.15071 -0.00011658797999999999
12.15171 -0.00011553448
12.15271 -0.00011447992000000001
12.15371 -0.00011342434999999999
12.15471 -0.00011236783
12.15571 -0.00011131041
12.15671 -0.00011025214
12.15771 -0.00010919305
12.15871 -0.00010813316999999999
12.15971 -0.00010707254999999999
12.16071 -0.00010601119
12.16171 -0.00010494913000000001
12.16271 -0.00010388638000000001
12.16371 -0.00010282298
12.16471 -0.00010175892000000001
12.16571 -0.00010069423
12.16671 -9.962891499999999e-05
12.16771 -9.8563009e-05
12.16871 -9.7496479e-05
12.16971 -9.6429358e-05
12.17071 -9.5361656e-05
12.17171 -9.429338100000001e-05
12.17271 -9.3224526e-05
12.17371 -9.2155108e-05
12.17471 -9.1085133e-05
12.17571 -9.0014606e-05
12.17671 -8.894354e-05
12.17771 -8.7871928e-05
12.17871 -8.6799798e-05
12.17971 -8.572715199999999e-05
12.18071 -8.4653993e-05
12.18171 -8.3580335e-05
12.18271 -8.2506187e-05
12.18371 -8.1431563e-05
12.18471 -8.035646e-05
12.18571 -7.9280909e-05
12.18671 -7.8204909e-05
12.18771 -7.712847e-05
12.18871 -7.6051612e-05
12.18971 -7.4974344e-05
12.19071 -7.3896689e-05
12.19171 -7.281867100000001e-05
12.19271 -7.174031099999999e-05
12.19371 -7.0661633e-05
12.19471 -6.958266600000001e-05
12.19571 -6.850343699999999e-05
12.19671 -6.742398e-05
12.19771 -6.6344347e-05
12.19871 -6.5264567e-05
12.19971 -6.418469e-05
12.20071 -6.310476099999999e-05
12.20171 -6.202484999999999e-05
12.20271 -6.0944984e-05
12.20371 -5.9865238e-05
12.20471 -5.8785662e-05
12.20571 -5.7706307999999995e-05
12.20671 -5.6627243e-05
12.20771 -5.5548514000000004e-05
12.20871 -5.4470183e-05
12.20971 -5.3392290000000006e-05
12.21071 -5.2314903e-05
12.21171 -5.1238049999999996e-05
12.21271 -5.016178799999999e-05
12.21371 -4.908614e-05
12.21471 -4.8011151e-05
12.21571 -4.6936836e-05
12.21671 -4.5863223e-05
12.21771 -4.4790335e-05
12.21871 -4.3718177e-05
12.21971 -4.2646754999999997e-05
12.22071 -4.1576077999999996e-05
12.22171 -4.0506146e-05
12.22271 -3.9436955e-05
12.22371 -3.8368495e-05
12.22471 -3.7300762e-05
12.22571 -3.6233754e-05
12.22671 -3.5167457e-05
12.22771 -3.4101873e-05
12.22871 -3.3036989e-05
12.22971 -3.1972806e-05
12.23071 -3.0909325e-05
12.23171 -2.9846543999999997e-05
12.23271 -2.8784476000000003e-05
12.23371 -2.7723129e-05
12.23471 -2.6662514e-05
12.23571 -2.5602650999999997e-05
12.23671 -2.4543564e-05
12.23771 -2.3485273e-05
12.23871 -2.2427812000000002e-05
12.23971 -2.1371213e-05
12.24071 -2.0315507e-05
12.24171 -1.9260736999999998e-05
12.24271 -1.820694e-05
12.24371 -1.7154154e-05
12.24471 -1.6102425000000002e-05
12.24571 -1.5051793000000001e-05
12.24671 -1.4002303000000001e-05
12.24771 -1.2953998e-05
12.24871 -1.1906924e-05
12.24971 -1.0861123000000001e-05
12.25071 -9.8166396e-06
12.25171 -8.7735181e-06
12.25271 -7.7317992e-06
12.25371 -6.6915248e-06
12.25471 -5.652738e-06
12.25571 -4.6154778e-06
12.25671 -3.5797874999999996e-06
12.25771 -2.545706e-06
12.25871 -1.5132736e-06
12.25971 -4.8252993e-07
12.26071 5.4648663e-07
12.26171 1.5737371e-06
12.26271 2.5991842000000003e-06
12.26371 3.6227910000000002e-06
12.26471 4.6445233e-06
12.26571 5.6643469000000004e-06
12.26671 6.6822302e-06
12.26771 7.6981436e-06
12.26871 8.7120597e-06
12.26971 9.7239528e-06
12.27071 1.0733802e-05
12.27171 1.1741587e-05
12.27271 1.2747294e-05
12.27371 1.3750912e-05
12.27471 1.4752428e-05
12.27571 1.5751837e-05
12.27671 1.6749141e-05
12.27771 1.7744334e-05
12.27871 1.873742e-05
12.27971 1.9728401e-05
12.28071 2.0717283e-05
12.28171 2.1704069e-05
12.28271 2.2688767999999998e-05
12.28371 2.3671378999999998e-05
12.28471 2.4651905e-05
12.28571 2.5630345e-05
12.28671 2.6606698999999998e-05
12.28771 2.7580957999999997e-05
12.28871 2.8553114e-05
12.28971 2.9523147e-05
12.29071 3.0491037e-05
12.29171 3.1456761e-05
12.29271 3.2420286e-05
12.29371 3.3381581999999996e-05
12.29471 3.4340601000000004e-05
12.29571 3.5297307e-05
12.29671 3.6251649000000004e-05
12.29771 3.7203571e-05
12.29871 3.8153027e-05
12.29971 3.9099956e-05
12.30071 4.0044301e-05
12.30171 4.0986004e-05
12.30271 4.1925006e-05
12.30371 4.2861253999999997e-05
12.30471 4.3794687999999996e-05
12.30571 4.4725257e-05
12.30671 4.5652919e-05
12.30771 4.657762e-05
12.30871 4.7499321e-05
12.30971 4.8417985e-05
12.31071 4.9333568000000004e-05
12.31171 5.0246052e-05
12.31271 5.1155404999999995e-05
12.31371 5.2061608000000005e-05
12.31471 5.296464000000001e-05
12.31571 5.3864471e-05
12.31671 5.4761108e-05
12.31771 5.5654527e-05
12.31871 5.6544724e-05
12.31971 5.7431686e-05
12.32071 5.8315407999999996e-05
12.32171 5.9195883999999996e-05
12.32271 6.0073108e-05
12.32371 6.0947076e-05
12.32471 6.1817769e-05
12.32571 6.2685194e-05
12.32671 6.3549345e-05
12.32771 6.4410199e-05
12.32871 6.5267756e-05
12.32971 6.6121999e-05
12.33071 6.6972927e-05
12.33171 6.782053700000001e-05
12.33271 6.8664809e-05
12.33371 6.9505751e-05
12.33471 7.0343327e-05
12.33571 7.1177544e-05
12.33671 7.2008402e-05
12.33771 7.2835871e-05
12.33871 7.3659953e-05
12.33971 7.4480641e-05
12.34071 7.529793e-05
12.34171 7.6111797e-05
12.34271 7.692223700000001e-05
12.34371 7.7729226e-05
12.34471 7.8532759e-05
12.34571 7.9332813e-05
12.34671 8.012936e-05
12.34771 8.0922388e-05
12.34871 8.1711852e-05
12.34971 8.249772900000001e-05
12.35071 8.327998e-05
12.35171 8.405857e-05
12.35271 8.483345400000001e-05
12.35371 8.560457999999999e-05
12.35471 8.6371904e-05
12.35571 8.7135379e-05
12.35671 8.7894955e-05
12.35771 8.8650569e-05
12.35871 8.940217e-05
12.35971 9.0149717e-05
12.36071 9.089315e-05
12.36171 9.1632427e-05
12.36271 9.2367497e-05
12.36371 9.3098328e-05
12.36471 9.3824877e-05
12.36571 9.4547113e-05
12.36671 9.5265011e-05
12.36771 9.5978555e-05
12.36871 9.668772199999999e-05
12.36971 9.7392513e-05
12.37071 9.8092914e-05
12.37171 9.878893899999999e-05
12.37271 9.948057599999999e-05
12.37371 0.00010016785
12.37471 0.00010085078000000001
12.37571 0.00010152936
12.37671 0.00010220364
12.37771 0.00010287359
12.37871 0.00010353928999999999
12.37971 0.00010420068999999999
12.38071 0.00010485787000000001
12.38171 0.00010551082
12.38271 0.00010615954
12.38371 0.00010680403
12.38471 0.00010744432
12.38571 0.00010808039000000001
12.38671 0.00010871225
12.38771 0.0001093399
12.38871 0.00010996331
12.38971 0.00011058248
12.39071 0.00011119741
12.39171 0.00011180806
12.39271 0.00011241441
12.39371 0.00011301645
12.39471 0.00011361416
12.39571 0.0001142075
12.39671 0.00011479647
12.39771 0.00011538101000000001
12.39871 0.00011596110999999999
12.39971 0.00011653677
12.40071 0.00011710795
12.40171 0.00011767462999999999
12.40271 0.00011823678
12.40371 0.00011879439000000002
12.40471 0.00011934743
12.40571 0.00011989586000000001
12.40671 0.00012043968000000001
12.40771 0.00012097885000000001
12.40871 0.00012151335
12.40971 0.00012204315
12.41071 0.00012256822
12.41171 0.00012308855
12.41271 0.00012360408
12.41371 0.00012411481
12.41471 0.00012462069000000002
12.41571 0.00012512169000000002
12.41671 0.00012561779
12.41771 0.00012610897
12.41871 0.00012659517
12.41971 0.00012707641
12.42071 0.00012755265000000002
12.42171 0.00012802386
12.42271 0.00012849005
12.42371 0.00012895119
12.42471 0.00012940732
12.42571 0.00012985842
12.42671 0.00013030447999999998
12.42771 0.00013074554
12.42871 0.0001311816
12.42971 0.00013161272
12.43071 0.00013203888
12.43171 0.00013246017000000001
12.43271 0.00013287658
12.43371 0.00013328817000000001
12.43471 0.00013369496
12.43571 0.00013409701
12.43671 0.00013449434
12.43771 0.00013488698
12.43871 0.00013527496
12.43971 0.00013565832
12.44071 0.00013603708000000002
12.44171 0.00013641125999999998
12.44271 0.00013678085
12.44371 0.00013714587999999998
12.44471 0.00013750633
12.44571 0.00013786221
12.44671 0.00013821348000000002
12.44771 0.00013856013
12.44871 0.00013890215
12.44971 0.0001392395
12.45071 0.00013957216
12.45171 0.00013990008
12.45271 0.00014022322
12.45371 0.00014054158
12.45471 0.00014085508
12.45571 0.00014116372
12.45671 0.00014146744
12.45771 0.00014176625
12.45871 0.00014206007999999998
12.45971 0.00014234892
12.46071 0.00014263275999999998
12.46171 0.00014291157
12.46271 0.00014318537
12.46371 0.0001434541
12.46471 0.00014371777
12.46571 0.00014397641
12.46671 0.00014422999
12.46771 0.00014447851000000002
12.46871 0.00014472199
12.46971 0.00014496042
12.47071 0.00014519381
12.47171 0.00014542217
12.47271 0.0001456455
12.47371 0.00014586384000000001
12.47471 0.00014607716
12.47571 0.0001462855
12.47671 0.00014648886000000002
12.47771 0.00014668724
12.47871 0.00014688068
12.47971 0.00014706918
12.48071 0.00014725276
12.48171 0.00014743147
12.48271 0.00014760529
12.48371 0.00014777427
12.48471 0.00014793842
12.48571 0.00014809781000000002
12.48671 0.00014825246
12.48771 0.00014840239
12.48871 0.00014854766
12.48971 0.00014868831
12.49071 0.00014882437
12.49171 0.00014895589
12.49271 0.00014908293
12.49371 0.0001492055
12.49471 0.00014932365
12.49571 0.00014943741
12.49671 0.00014954682
12.49771 0.0001496519
12.49871 0.00014975266
12.49971 0.00014984913
12.50071 0.0001499413
12.50171 0.00015002917
12.50271 0.00015011273999999999
12.50371 0.00015019198
12.50471 0.0001502669
12.50571 0.00015033743999999998
12.50671 0.00015040358
12.50771 0.00015046529999999998
12.50871 0.00015052255999999998
12.50971 0.00015057529000000002
12.51071 0.0001506235
12.51171 0.0001506671
12.51271 0.00015070609
12.51371 0.00015074041
12.51471 0.00015077006
12.51571 0.00015079502
12.51671 0.00015081523
12.51771 0.00015083073
12.51871 0.00015084151999999998
12.51971 0.00015084756
12.52071 0.00015084893
12.52171 0.00015084558999999998
12.52271 0.00015083757999999998
12.52371 0.00015082496
12.52471 0.00015080776
12.52571 0.00015078602
12.52671 0.00015075979
12.52771 0.00015072911
12.52871 0.00015069405
12.52971 0.00015065466
12.53071 0.00015061098
12.53171 0.00015056307
12.53271 0.00015051099
12.53371 0.00015045479
12.53471 0.00015039449
12.53571 0.00015033016
12.53671 0.00015026185
12.53771 0.00015018958
12.53871 0.0001501134
12.53971 0.00015003333
12.54071 0.00014994943
12.54171 0.00014986171
12.54271 0.00014977019999999998
12.54371 0.00014967494000000002
12.54471 0.00014957596
12.54571 0.00014947329
12.54671 0.00014936696
12.54771 0.00014925698
12.54871 0.0001491434
12.54971 0.00014902623
12.55071 0.00014890550000000002
12.55171 0.00014878124
12.55271 0.00014865345000000002
12.55371 0.00014852219
12.55471 0.00014838745
12.55571 0.00014824925000000001
12.55671 0.0001481076
12.55771 0.0001479625
12.55871 0.00014781396
12.55971 0.00014766197
12.56071 0.00014750651000000002
12.56171 0.0001473476
12.56271 0.0001471852
12.56371 0.00014701932
12.56471 0.00014684991
12.56571 0.00014667696
12.56671 0.00014650045
12.56771 0.00014632036
12.56871 0.00014613668
12.56971 0.00014594937999999998
12.57071 0.00014575843999999999
12.57171 0.00014556388
12.57271 0.00014536568
12.57371 0.00014516386
12.57471 0.00014495841
12.57571 0.00014474939
12.57671 0.0001445368
12.57771 0.00014432070999999998
12.57871 0.00014410115
12.57971 0.00014387816000000002
12.58071 0.00014365183
12.58171 0.00014342222999999999
12.58271 0.00014318942
12.58371 0.00014295351000000002
12.58471 0.00014271455
12.58571 0.00014247264
12.58671 0.00014222783999999998
12.58771 0.00014198025
12.58871 0.00014172993999999998
12.58971 0.00014147697999999999
12.59071 0.00014122145
12.59171 0.0001409634
12.59271 0.0001407029
12.59371 0.00014043998
12.59471 0.00014017469
12.59571 0.00013990707
12.59671 0.00013963714
12.59771 0.00013936493
12.59871 0.00013909046
12.59971 0.00013881373
12.60071 0.00013853478
12.60171 0.00013825357
12.60271 0.00013797015
12.60371 0.00013768447999999998
12.60471 0.00013739657999999998
12.60571 0.00013710645
12.60671 0.00013681411000000002
12.60771 0.00013651954
12.60871 0.00013622275
12.60971 0.00013592374
12.61071 0.00013562255
12.61171 0.00013531917
12.61271 0.00013501361000000002
12.61371 0.0001347059
12.61471 0.00013439603
12.61571 0.00013408404
12.61671 0.00013376994
12.61771 0.00013345373000000002
12.61871 0.00013313542999999998
12.61971 0.00013281506999999999
12.62071 0.00013249265
12.62171 0.00013216819
12.62271 0.0001318417
12.62371 0.0001315132
12.62471 0.00013118268
12.62571 0.00013085020000000002
12.62671 0.00013051573
12.62771 0.00013017931
12.62871 0.00012984097999999998
12.62971 0.00012950073000000001
12.63071 0.00012915863
12.63171 0.00012881467999999998
12.63271 0.00012846895
12.63371 0.00012812147
12.63471 0.0001277723
12.63571 0.00012742149
12.63671 0.00012706912
12.63771 0.00012671526
12.63871 0.00012635994999999999
12.63971 0.00012600331
12.64071 0.00012564539
12.64171 0.00012528628
12.64271 0.00012492607999999998
12.64371 0.00012456483
12.64471 0.00012420264
12.64571 0.00012383957
12.64671 0.00012347567
12.64771 0.00012311103
12.64871 0.0001227457
12.64971 0.00012237969999999998
12.65071 0.00012201309999999999
12.65171 0.00012164591999999999
12.65271 0.00012127816
12.65371 0.00012090985000000001
12.65471 0.00012054101
12.65571 0.00012017160000000001
12.65671 0.00011980167
12.65771 0.00011943116000000001
12.65871 0.00011906005999999999
12.65971 0.00011868839
12.66071 0.00011831609
12.66171 0.00011794315999999999
12.66271 0.00011756959999999999
12.66371 0.00011719536
12.66471 0.00011682046
12.66571 0.00011644488
12.66671 0.00011606863
12.66771 0.00011569173
12.66871 0.00011531416
12.66971 0.00011493596
12.67071 0.00011455716
12.67171 0.00011417776000000001
12.67271 0.00011379783
12.67371 0.00011341739
12.67471 0.00011303647000000001
12.67571 0.00011265514000000001
12.67671 0.00011227343
12.67771 0.00011189136999999999
12.67871 0.00011150903000000001
12.67971 0.00011112645
12.68071 0.00011074368
12.68171 0.00011036077000000001
12.68271 0.00010997774
12.68371 0.00010959463
12.68471 0.00010921151999999999
12.68571 0.00010882842000000001
12.68671 0.00010844536
12.68771 0.00010806241000000001
12.68871 0.00010767959
12.68971 0.00010729693
12.69071 0.00010691450000000001
12.69171 0.00010653232000000001
12.69271 0.00010615043000000001
12.69371 0.00010576890999999999
12.69471 0.00010538776
12.69571 0.00010500705000000001
12.69671 0.00010462684
12.69771 0.00010424717
12.69871 0.0001038681
12.69971 0.00010348969
12.70071 0.00010311197000000001
12.70171 0.00010273502000000001
12.70271 0.00010235886999999999
12.70371 0.00010198355
12.70471 0.00010160913
12.70571 0.00010123565000000001
12.70671 0.00010086312000000001
12.70771 0.00010049156
12.70871 0.00010012099
12.70971 9.9751412e-05
12.71071 9.9382862e-05
12.71171 9.9015301e-05
12.71271 9.864872900000001e-05
12.71371 9.828314699999999e-05
12.71471 9.791851899999999e-05
12.71571 9.755482300000001e-05
12.71671 9.7192049e-05
12.71771 9.683014900000001e-05
12.71871 9.6469125e-05
12.71971 9.610895399999999e-05
12.72071 9.574961300000001e-05
12.72171 9.5391079e-05
12.72271 9.5033351e-05
12.72371 9.4676437e-05
12.72471 9.4320336e-05
12.72571 9.396506999999999e-05
12.72671 9.3610669e-05
12.72771 9.3257131e-05
12.72871 9.2904509e-05
12.72971 9.2552852e-05
12.73071 9.2202214e-05
12.73171 9.1852621e-05
12.73271 9.150416e-05
12.73371 9.1156886e-05
12.73471 9.0810835e-05
12.73571 9.046610200000001e-05
12.73671 9.012272800000001e-05
12.73771 8.9780781e-05
12.73871 8.944030600000001e-05
12.73971 8.9101371e-05
12.74071 8.8764017e-05
12.74171 8.8428294e-05
12.74271 8.8094237e-05
12.74371 8.776188499999999e-05
12.74471 8.743126e-05
12.74571 8.710240399999999e-05
12.74671 8.6775322e-05
12.74771 8.6450046e-05
12.74871 8.6126596e-05
12.74971 8.580498700000001e-05
12.75071 8.548522e-05
12.75171 8.516731800000001e-05
12.75271 8.485129100000001e-05
12.75371 8.453716299999999e-05
12.75471 8.4224945e-05
12.75571 8.391464199999999e-05
12.75671 8.3606284e-05
12.75771 8.3299881e-05
12.75871 8.299545600000001e-05
12.75971 8.269302e-05
12.76071 8.2392592e-05
12.76171 8.2094181e-05
12.76271 8.1797805e-05
12.76371 8.1503487e-05
12.76471 8.121122099999999e-05
12.76571 8.0921023e-05
12.76671 8.0632884e-05
12.76771 8.034682e-05
12.76871 8.0062819e-05
12.76971 7.9780853e-05
12.77071 7.9500921e-05
12.77171 7.9223014e-05
12.77271 7.8947096e-05
12.77371 7.867316799999999e-05
12.77471 7.8401189e-05
12.77571 7.813114799999999e-05
12.77671 7.7863018e-05
12.77771 7.759678600000001e-05
12.77871 7.7332447e-05
12.77971 7.706996699999999e-05
12.78071 7.6809357e-05
12.78171 7.655061699999999e-05
12.78271 7.6293753e-05
12.78371 7.6038782e-05
12.78471 7.5785726e-05
12.78571 7.5534615e-05
12.78671 7.5285487e-05
12.78771 7.5038366e-05
12.78871 7.4793326e-05
12.78971 7.45504e-05
12.79071 7.4309634e-05
12.79171 7.4071102e-05
12.79271 7.3834843e-05
12.79371 7.3600933e-05
12.79471 7.3369409e-05
12.79571 7.3140325e-05
12.79671 7.2913718e-05
12.79771 7.2689642e-05
12.79871 7.2468117e-05
12.79971 7.224919e-05
12.80071 7.203286700000001e-05
12.80171 7.181917e-05
12.80271 7.1608099e-05
12.80371 7.1399654e-05
12.80471 7.1193836e-05
12.80571 7.0990626e-05
12.80671 7.079002e-05
12.80771 7.0591994e-05
12.80871 7.0396527e-05
12.80971 7.0203589e-05
12.81071 7.001316900000001e-05
12.81171 6.982523399999999e-05
12.81271 6.9639765e-05
12.81371 6.9456746e-05
12.81471 6.927616e-05
12.81571 6.9097979e-05
12.81671 6.892220200000001e-05
12.81771 6.8748813e-05
12.81871 6.8577805e-05
12.81971 6.8409173e-05
12.82071 6.8242906e-05
12.82171 6.8079009e-05
12.82271 6.7917478e-05
12.82371 6.7758305e-05
12.82471 6.760149100000001e-05
12.82571 6.7447024e-05
12.82671 6.72949e-05
12.82771 6.714512299999999e-05
12.82871 6.6997677e-05
12.82971 6.6852544e-05
12.83071 6.670972000000001e-05
12.83171 6.6569191e-05
12.83271 6.6430943e-05
12.83371 6.6294967e-05
12.83471 6.6161243e-05
12.83571 6.6029759e-05
12.83671 6.590050799999999e-05
12.83771 6.5773474e-05
12.83871 6.5648663e-05
12.83971 6.5526052e-05
12.84071 6.540566300000001e-05
12.84171 6.528749699999999e-05
12.84271 6.517156e-05
12.84371 6.5057867e-05
12.84471 6.4946448e-05
12.84571 6.4837315e-05
12.84671 6.473049999999999e-05
12.84771 6.4626039e-05
12.84871 6.4523948e-05
12.84971 6.4424262e-05
12.85071 6.432701400000001e-05
12.85171 6.4232228e-05
12.85271 6.413992500000001e-05
12.85371 6.4050136e-05
12.85471 6.3962881e-05
12.85571 6.3878156e-05
12.85671 6.3795966e-05
12.85771 6.3716311e-05
12.85871 6.3639186e-05
12.85971 6.3564568e-05
12.86071 6.3492439e-05
12.86171 6.342275999999999e-05
12.86271 6.335549800000001e-05
12.86371 6.329061100000001e-05
12.86471 6.322805500000001e-05
12.86571 6.3167778e-05
12.86671 6.3109735e-05
12.86771 6.3053864e-05
12.86871 6.300012399999999e-05
12.86971 6.294847e-05
12.87071 6.289884e-05
12.87171 6.285120499999999e-05
12.87271 6.280552e-05
12.87371 6.2761745e-05
12.87471 6.2719869e-05
12.87571 6.2679845e-05
12.87671 6.264166900000001e-05
12.87771 6.2605329e-05
12.87871 6.257081399999999e-05
12.87971 6.2538123e-05
12.88071 6.2507246e-05
12.88171 6.2478199e-05
12.88271 6.2450971e-05
12.88371 6.2425573e-05
12.88471 6.2402017e-05
12.88571 6.2380298e-05
12.88671 6.2360425e-05
12.88771 6.234239399999999e-05
12.88871 6.232620500000001e-05
12.88971 6.2311864e-05
12.89071 6.2299358e-05
12.89171 6.2288689e-05
12.89271 6.2279838e-05
12.89371 6.227279e-05
12.89471 6.2267537e-05
12.89571 6.226407e-05
12.89671 6.2262359e-05
12.89771 6.2262399e-05
12.89871 6.2264166e-05
12.89971 6.2267651e-05
12.90071 6.2272835e-05
12.90171 6.2279696e-05
12.90271 6.228824e-05
12.90371 6.2298437e-05
12.90471 6.231028400000001e-05
12.90571 6.2323767e-05
12.90671 6.2338864e-05
12.90771 6.2355588e-05
12.90871 6.2373914e-05
12.90971 6.239382599999999e-05
12.91071 6.2415319e-05
12.91171 6.2438369e-05
12.91271 6.246295400000001e-05
12.91371 6.248905e-05
12.91471 6.2516625e-05
12.91571 6.2545649e-05
12.91671 6.2576089e-05
12.91771 6.2607904e-05
12.91871 6.2641044e-05
12.91971 6.2675463e-05
12.92071 6.2711109e-05
12.92171 6.2747921e-05
12.92271 6.278584099999999e-05
12.92371 6.2824819e-05
12.92471 6.286479100000001e-05
12.92571 6.2905707e-05
12.92671 6.294751e-05
12.92771 6.2990148e-05
12.92871 6.3033571e-05
12.92971 6.3077744e-05
12.93071 6.3122627e-05
12.93171 6.3168187e-05
12.93271 6.3214401e-05
12.93371 6.3261251e-05
12.93471 6.3308721e-05
12.93571 6.3356805e-05
12.93671 6.3405503e-05
12.93771 6.345481399999999e-05
12.93871 6.3504751e-05
12.93971 6.355531399999999e-05
12.94071 6.3606518e-05
12.94171 6.3658365e-05
12.94271 6.3710883e-05
12.94371 6.3764077e-05
12.94471 6.381794199999999e-05
12.94571 6.3872483e-05
12.94671 6.39277e-05
12.94771 6.3983595e-05
12.94871 6.4040148e-05
12.94971 6.409735e-05
12.95071 6.4155165e-05
12.95171 6.4213583e-05
12.95271 6.4272558e-05
12.95371 6.4332056e-05
12.95471 6.4392037e-05
12.95571 6.445245599999999e-05
12.95671 6.4513267e-05
12.95771 6.4574419e-05
12.95871 6.4635856e-05
12.95971 6.4697531e-05
12.96071 6.4759388e-05
12.96171 6.4821381e-05
12.96271 6.4883454e-05
12.96371 6.4945561e-05
12.96471 6.5007657e-05
12.96571 6.5069696e-05
12.96671 6.5131627e-05
12.96771 6.519341e-05
12.96871 6.5255017e-05
12.96971 6.5316391e-05
12.97071 6.5377503e-05
12.97171 6.5438309e-05
12.97271 6.5498779e-05
12.97371 6.5558874e-05
12.97471 6.5618548e-05
12.97571 6.5677773e-05
12.97671 6.5736498e-05
12.97771 6.5794706e-05
12.97871 6.585233899999999e-05
12.97971 6.590937e-05
12.98071 6.5965742e-05
12.98171 6.6021443e-05
12.98271 6.607641e-05
12.98371 6.613062700000001e-05
12.98471 6.618404299999999e-05
12.98571 6.6236629e-05
12.98671 6.6288362e-05
12.98771 6.6339214e-05
12.98871 6.6389151e-05
12.98971 6.6438167e-05
12.99071 6.648623999999999e-05
12.99171 6.653335200000001e-05
12.99271 6.6579491e-05
12.99371 6.662465400000001e-05
12.99471 6.6668832e-05
12.99571 6.6712028e-05
12.99671 6.6754234e-05
12.99771 6.6795451e-05
12.99871 6.6835679e-05
12.99971 6.6874901e-05
13.00071 6.6913123e-05
13.00171 6.6950327e-05
13.00271 6.698650699999999e-05
13.00371 6.702164800000001e-05
13.00471 6.7055726e-05
13.00571 6.708871199999999e-05
13.00671 6.712056699999999e-05
13.00771 6.7151268e-05
13.00871 6.7180764e-05
13.00971 6.7208998e-05
13.01071 6.7235931e-05
13.01171 6.7261499e-05
13.01271 6.728563399999999e-05
13.01371 6.730827e-05
13.01471 6.7329347e-05
13.01571 6.7348799e-05
13.01671 6.736654500000001e-05
13.01771 6.738252399999999e-05
13.01871 6.739666700000001e-05
13.01971 6.7408905e-05
13.02071 6.7419182e-05
13.02171 6.742744699999999e-05
13.02271 6.7433626e-05
13.02371 6.7437691e-05
13.02471 6.7439584e-05
13.02571 6.7439265e-05
13.02671 6.7436696e-05
13.02771 6.7431858e-05
13.02871 6.7424708e-05
13.02971 6.7415232e-05
13.03071 6.7403408e-05
13.03171 6.738922e-05
13.03271 6.7372656e-05
13.03371 6.7353699e-05
13.03471 6.733233700000001e-05
13.03571 6.730855400000001e-05
13.03671 6.7282349e-05
13.03771 6.72537e-05
13.03871 6.7222601e-05
13.03971 6.7189029e-05
13.04071 6.7152979e-05
13.04171 6.7114428e-05
13.04271 6.707336400000001e-05
13.04371 6.7029765e-05
13.04471 6.6983614e-05
13.04571 6.6934888e-05
13.04671 6.6883558e-05
13.04771 6.6829608e-05
13.04871 6.6773015e-05
13.04971 6.671375e-05
13.05071 6.6651785e-05
13.05171 6.6587103e-05
13.05271 6.6519669e-05
13.05371 6.6449462e-05
13.05471 6.637644699999999e-05
13.05571 6.630060100000001e-05
13.05671 6.6221889e-05
13.05771 6.6140285e-05
13.05871 6.6055753e-05
13.05971 6.596826e-05
13.06071 6.5877771e-05
13.06171 6.578424099999999e-05
13.06271 6.5687641e-05
13.06371 6.5587915e-05
13.06471 6.5485034e-05
13.06571 6.5378941e-05
13.06671 6.5269603e-05
13.06771 6.5156956e-05
13.06871 6.504095e-05
13.06971 6.4921534e-05
13.07071 6.4798655e-05
13.07171 6.4672264e-05
13.07271 6.4542303e-05
13.07371 6.4408732e-05
13.07471 6.4271484e-05
13.07571 6.4130518e-05
13.07671 6.3985794e-05
13.07771 6.3837263e-05
13.07871 6.3684888e-05
13.07971 6.352863099999999e-05
13.08071 6.3368475e-05
13.08171 6.3204379e-05
13.08271 6.3036327e-05
13.08371 6.2864297e-05
13.08471 6.268827499999999e-05
13.08571 6.250825799999999e-05
13.08671 6.232422700000001e-05
13.08771 6.2136201e-05
13.08871 6.1944155e-05
13.08971 6.1748108e-05
13.09071 6.154805299999999e-05
13.09171 6.1343997e-05
13.09271 6.113595e-05
13.09371 6.0923901e-05
13.09471 6.0707862000000005e-05
13.09571 6.0487832e-05
13.09671 6.0263795e-05
13.09771 6.0035762e-05
13.09871 5.9803722e-05
13.09971 5.9567651e-05
13.10071 5.9327539e-05
13.10171 5.9083362e-05
13.10271 5.883511e-05
13.10371 5.8582737000000005e-05
13.10471 5.8326219e-05
13.10571 5.8065513e-05
13.10671 5.78006e-05
13.10771 5.7531416999999996e-05
13.10871 5.7257932e-05
13.10971 5.6980116e-05
13.11071 5.66979e-05
13.11171 5.6411249999999996e-05
13.11271 5.6120115e-05
13.11371 5.5824449e-05
13.11471 5.5524202e-05
13.11571 5.5219346e-05
13.11671 5.4909821999999994e-05
13.11771 5.4595597e-05
13.11871 5.4276632e-05
13.11971 5.3952886e-05
13.12071 5.3624319e-05
13.12171 5.3290916e-05
13.12271 5.295264e-05
13.12371 5.260946e-05
13.12471 5.226135600000001e-05
13.12571 5.1908307000000005e-05
13.12671 5.155029e-05
13.12771 5.1187294e-05
13.12871 5.0819301e-05
13.12971 5.0446300000000005e-05
13.13071 5.0068275e-05
13.13171 4.9685218000000006e-05
13.13271 4.9297131e-05
13.13371 4.8903996e-05
13.13471 4.8505808e-05
13.13571 4.8102577999999996e-05
13.13671 4.7694289e-05
13.13771 4.7280946e-05
13.13871 4.6862547e-05
13.13971 4.6439092e-05
13.14071 4.6010587e-05
13.14171 4.5577031e-05
13.14271 4.5138427e-05
13.14371 4.4694775e-05
13.14471 4.4246082e-05
13.14571 4.3792349e-05
13.14671 4.333358e-05
13.14771 4.2869775e-05
13.14871 4.2400939e-05
13.14971 4.1927075e-05
13.15071 4.1448175e-05
13.15171 4.0964241e-05
13.15271 4.0475274e-05
13.15371 3.9981265e-05
13.15471 3.9482205e-05
13.15571 3.8978087e-05
13.15671 3.8468897e-05
13.15771 3.7954621e-05
13.15871 3.743524e-05
13.15971 3.6910731e-05
13.16071 3.6381078e-05
13.16171 3.5846247e-05
13.16271 3.5306215e-05
13.16371 3.4760944e-05
13.16471 3.4210407e-05
13.16571 3.3654567e-05
13.16671 3.3093386e-05
13.16771 3.252683e-05
13.16871 3.1954858e-05
13.16971 3.1377436e-05
13.17071 3.0794527e-05
13.17171 3.0206098e-05
13.17271 2.9612119e-05
13.17371 2.9012557e-05
13.17471 2.8407388000000002e-05
13.17571 2.7796587999999998e-05
13.17671 2.7180141000000003e-05
13.17771 2.6558033e-05
13.17871 2.5930254e-05
13.17971 2.5296805e-05
13.18071 2.4657683000000003e-05
13.18171 2.4012894e-05
13.18271 2.3362448e-05
13.18371 2.2706362e-05
13.18471 2.2044655e-05
13.18571 2.137735e-05
13.18671 2.0704471e-05
13.18771 2.0026046e-05
13.18871 1.9342106e-05
13.18971 1.8652678999999998e-05
13.19071 1.7957795e-05
13.19171 1.7257487e-05
13.19271 1.6551782e-05
13.19371 1.5840708e-05
13.19471 1.5124287000000001e-05
13.19571 1.4402544e-05
13.19671 1.3675498e-05
13.19771 1.2943163e-05
13.19871 1.2205552e-05
13.19971 1.1462675000000001e-05
13.20071 1.0714537e-05
13.20171 9.961140500000001e-06
13.20271 9.2024841e-06
13.20371 8.4385647e-06
13.20471 7.6693766e-06
13.20571 6.8949127e-06
13.20671 6.1151631e-06
13.20771 5.3301193e-06
13.20871 4.5397698e-06
13.20971 3.7441043999999997e-06
13.21071 2.943111e-06
13.21171 2.1367818e-06
13.21271 1.3251068e-06
13.21371 5.0807731e-07
13.21471 -3.1431204e-07
13.21571 -1.1420681999999999e-06
13.21671 -1.9751962000000004e-06
13.21771 -2.8137007000000003e-06
13.21871 -3.6575837e-06
13.21971 -4.5068468e-06
13.22071 -5.3614926e-06
13.22171 -6.2215207e-06
13.22271 -7.086933400000001e-06
13.22371 -7.957729799999999e-06
13.22471 -8.8339114e-06
13.22571 -9.715476800000001e-06
13.22671 -1.0602424e-05
13.22771 -1.1494754e-05
13.22871 -1.2392465e-05
13.22971 -1.3295555e-05
13.23071 -1.4204022e-05
13.23171 -1.511786e-05
13.23271 -1.603706e-05
13.23371 -1.6961614000000002e-05
13.23471 -1.789151e-05
13.23571 -1.8826734e-05
13.23671 -1.9767265e-05
13.23771 -2.0713081e-05
13.23871 -2.1664155e-05
13.23971 -2.2620458e-05
13.24071 -2.3581956e-05
13.24171 -2.4548609000000002e-05
13.24271 -2.5520379e-05
13.24371 -2.6497219000000003e-05
13.24471 -2.7479084000000002e-05
13.24571 -2.8465921999999998e-05
13.24671 -2.9457688999999997e-05
13.24771 -3.0454327999999997e-05
13.24871 -3.1455798e-05
13.24971 -3.2462046e-05
13.25071 -3.3473028999999995e-05
13.25171 -3.4488704000000005e-05
13.25271 -3.5509031999999996e-05
13.25371 -3.6533976e-05
13.25471 -3.7563507e-05
13.25571 -3.8597598999999995e-05
13.25671 -3.9636237e-05
13.25771 -4.067941e-05
13.25871 -4.1727104999999996e-05
13.25971 -4.277932e-05
13.26071 -4.3836053e-05
13.26171 -4.4897314e-05
13.26271 -4.5963102e-05
13.26371 -4.7033436e-05
13.26471 -4.8108313000000004e-05
13.26571 -4.9187759000000005e-05
13.26671 -5.0271779999999994e-05
13.26771 -5.1360376999999994e-05
13.26871 -5.2453555e-05
13.26971 -5.3551315e-05
13.27071 -5.465366800000001e-05
13.27171 -5.576059200000001e-05
13.27271 -5.6872078999999996e-05
13.27371 -5.7988114999999996e-05
13.27471 -5.9108675000000004e-05
13.27571 -6.0233731e-05
13.27671 -6.1363255e-05
13.27771 -6.2497207e-05
13.27871 -6.3635548e-05
13.27971 -6.4778243e-05
13.28071 -6.5925235e-05
13.28171 -6.707648499999999e-05
13.28271 -6.8231941e-05
13.28371 -6.9391564e-05
13.28471 -7.0555296e-05
13.28571 -7.172310499999999e-05
13.28671 -7.2894937e-05
13.28771 -7.4070766e-05
13.28871 -7.5250529e-05
13.28971 -7.6434213e-05
13.29071 -7.7621763e-05
13.29171 -7.8813156e-05
13.29271 -8.0008351e-05
13.29371 -8.1207321e-05
13.29471 -8.2410025e-05
13.29571 -8.3616447e-05
13.29671 -8.4826542e-05
13.29771 -8.6040285e-05
13.29871 -8.7257627e-05
13.29971 -8.8478538e-05
13.30071 -8.9702968e-05
13.30171 -9.0930882e-05
13.30271 -9.216223e-05
13.30371 -9.339695499999999e-05
13.30471 -9.463502699999999e-05
13.30571 -9.5876362e-05
13.30671 -9.7120926e-05
13.30771 -9.8368673e-05
13.30871 -9.9619513e-05
13.30971 -0.00010087343000000001
13.31071 -0.00010213034
13.31171 -0.00010339023
13.31271 -0.00010465301999999999
13.31371 -0.00010591871
13.31471 -0.00010718721
13.31571 -0.00010845853
13.31671 -0.00010973263999999999
13.31771 -0.00011100948
13.31871 -0.00011228906000000001
13.31971 -0.00011357136999999999
13.32071 -0.00011485638000000001
13.32171 -0.00011614409
13.32271 -0.00011743448000000001
13.32371 -0.00011872754999999999
13.32471 -0.0001200233
13.32571 -0.00012132169
13.32671 -0.00012262274000000002
13.32771 -0.00012392642
13.32871 -0.0001252327
13.32971 -0.00012654156
13.33071 -0.00012785295999999998
13.33171 -0.00012916687
13.33271 -0.00013048322
13.33371 -0.00013180196
13.33471 -0.00013312306
13.33571 -0.00013444643
13.33671 -0.00013577197999999999
13.33771 -0.00013709966
13.33871 -0.0001384294
13.33971 -0.00013976108
13.34071 -0.00014109466999999998
13.34171 -0.00014243004
13.34271 -0.00014376715999999998
13.34371 -0.00014510592
13.34471 -0.00014644628000000002
13.34571 -0.00014778814
13.34671 -0.00014913145
13.34771 -0.00015047616
13.34871 -0.00015182221
13.34971 -0.00015316955
13.35071 -0.00015451815
13.35171 -0.00015586796
13.35271 -0.00015721895
13.35371 -0.00015857109
13.35471 -0.00015992437999999998
13.35571 -0.00016127875
13.35671 -0.00016263418
13.35771 -0.00016399065
13.35871 -0.00016534813
13.35971 -0.00016670655
13.36071 -0.00016806590999999998
13.36171 -0.00016942615
13.36271 -0.00017078721
13.36371 -0.00017214907
13.36471 -0.00017351164
13.36571 -0.00017487488
13.36671 -0.00017623871
13.36771 -0.00017760308
13.36871 -0.00017896790000000002
13.36971 -0.00018033312
13.37071 -0.00018169866
13.37171 -0.00018306445
13.37271 -0.00018443044
13.37371 -0.00018579656
13.37471 -0.00018716274000000002
13.37571 -0.00018852892999999998
13.37671 -0.00018989509
13.37771 -0.00019126117000000002
13.37871 -0.00019262710999999998
13.37971 -0.0001939929
13.38071 -0.00019535845999999997
13.38171 -0.00019672378999999998
13.38271 -0.00019808886
13.38371 -0.00019945362
13.38471 -0.00020081808999999998
13.38571 -0.0002021822
13.38671 -0.00020354588999999998
13.38771 -0.00020490917999999998
13.38871 -0.00020627199
13.38971 -0.0002076343
13.39071 -0.00020899602
13.39171 -0.0002103571
13.39271 -0.00021171750000000003
13.39371 -0.00021307715
13.39471 -0.00021443592999999999
13.39571 -0.00021579376
13.39671 -0.00021715063999999998
13.39771 -0.00021850639999999999
13.39871 -0.00021986095000000002
13.39971 -0.00022121426
13.40071 -0.00022256615
13.40171 -0.00022391662
13.40271 -0.00022526551
13.40371 -0.00022661281000000002
13.40471 -0.00022795837
13.40571 -0.00022930217
13.40671 -0.00023064413
13.40771 -0.00023198417999999998
13.40871 -0.00023332227
13.40971 -0.00023465839000000002
13.41071 -0.00023599247999999998
13.41171 -0.00023732453
13.41271 -0.00023865443
13.41371 -0.00023998225000000002
13.41471 -0.00024130790999999998
13.41571 -0.00024263136
13.41671 -0.00024395262999999997
13.41771 -0.00024527162
13.41871 -0.00024658832
13.41971 -0.0002479027
13.42071 -0.00024921471
13.42171 -0.00025052429
13.42271 -0.0002518314
13.42371 -0.00025313593
13.42471 -0.00025443785
13.42571 -0.00025573706
13.42671 -0.0002570335
13.42771 -0.00025832705
13.42871 -0.00025961767
13.42971 -0.00026090522
13.43071 -0.00026218963
13.43171 -0.00026347084
13.43271 -0.00026474877
13.43371 -0.00026602329
13.43471 -0.00026729433
13.43571 -0.00026856189000000003
13.43671 -0.00026982582
13.43771 -0.00027108611
13.43871 -0.00027234268999999997
13.43971 -0.00027359554
13.44071 -0.00027484457
13.44171 -0.0002760898
13.44271 -0.00027733120000000003
13.44371 -0.00027856868
13.44471 -0.00027980225
13.44571 -0.00028103184
13.44671 -0.00028225747
13.44771 -0.00028347908
13.44871 -0.00028469663
13.44971 -0.00028591007
13.45071 -0.00028711936
13.45171 -0.00028832446
13.45271 -0.00028952529
13.45371 -0.00029072179999999997
13.45471 -0.00029191388
13.45571 -0.00029310147
13.45671 -0.0002942845
13.45771 -0.00029546286
13.45871 -0.00029663647
13.45971 -0.00029780524
13.46071 -0.0002989691
13.46171 -0.00030012791
13.46271 -0.00030128163
13.46371 -0.00030243016
13.46471 -0.00030357344
13.46571 -0.0003047114
13.46671 -0.00030584392
13.46771 -0.00030697099
13.46871 -0.00030809254
13.46971 -0.00030920854999999997
13.47071 -0.00031031896000000003
13.47171 -0.00031142372
13.47271 -0.00031252277
13.47371 -0.00031361614999999996
13.47471 -0.00031470380999999996
13.47571 -0.00031578568
13.47671 -0.00031686175
13.47771 -0.00031793197
13.47871 -0.00031899633
13.47971 -0.00032005478
13.48071 -0.00032110725
13.48171 -0.00032215369
13.48271 -0.00032319406
13.48371 -0.00032422824
13.48471 -0.00032525619999999996
13.48571 -0.00032627785999999996
13.48671 -0.00032729311000000003
13.48771 -0.00032830186999999997
13.48871 -0.00032930409
13.48971 -0.00033029964
13.49071 -0.00033128847
13.49171 -0.00033227045
13.49271 -0.00033324552
13.49371 -0.00033421359
13.49471 -0.00033517460000000003
13.49571 -0.00033612851
13.49671 -0.00033707524
13.49771 -0.00033801475
13.49871 -0.00033894701
13.49971 -0.00033987196
13.50071 -0.00034078957000000003
13.50171 -0.00034169981999999997
13.50271 -0.00034260272
13.50371 -0.00034349821
13.50471 -0.00034438626
13.50571 -0.00034526690000000003
13.50671 -0.00034614009
13.50771 -0.00034700579000000004
13.50871 -0.00034786399
13.50971 -0.00034871466
13.51071 -0.00034955774
13.51171 -0.0003503932
13.51271 -0.000351221
13.51371 -0.00035204107000000003
13.51471 -0.00035285332
13.51571 -0.00035365770000000003
13.51671 -0.00035445414
13.51771 -0.00035524251
13.51871 -0.00035602277
13.51971 -0.00035679482
13.52071 -0.00035755857
13.52171 -0.00035831392
13.52271 -0.0003590608
13.52371 -0.00035979912999999997
13.52471 -0.00036052886
13.52571 -0.00036124989
13.52671 -0.00036196216
13.52771 -0.00036266563
13.52871 -0.00036336023
13.52971 -0.00036404595
13.53071 -0.00036472275
13.53171 -0.00036539057
13.53271 -0.00036604940000000005
13.53371 -0.00036669924
13.53471 -0.00036734004
13.53571 -0.00036797178
13.53671 -0.00036859446000000003
13.53771 -0.00036920808
13.53871 -0.0003698126
13.53971 -0.00037040795
13.54071 -0.00037099414
13.54171 -0.00037157113000000003
13.54271 -0.00037213883
13.54371 -0.00037269726
13.54471 -0.0003732463
13.54571 -0.00037378593
13.54671 -0.00037431607
13.54771 -0.00037483667
13.54871 -0.00037534764
13.54971 -0.00037584898
13.55071 -0.00037634054
13.55171 -0.00037682228
13.55271 -0.00037729417
13.55371 -0.00037775608000000004
13.55471 -0.00037820803
13.55571 -0.00037864995
13.55671 -0.00037908179999999997
13.55771 -0.00037950356
13.55871 -0.00037991517
13.55971 -0.00038031665
13.56071 -0.00038070796
13.56171 -0.00038108908
13.56271 -0.00038146002
13.56371 -0.00038182079000000004
13.56471 -0.00038217131
13.56571 -0.00038251164000000003
13.56671 -0.00038284178999999996
13.56771 -0.00038316166
13.56871 -0.00038347134
13.56971 -0.0003837707
13.57071 -0.00038405974
13.57171 -0.00038433844999999996
13.57271 -0.0003846068
13.57371 -0.00038486469
13.57471 -0.00038511212
13.57571 -0.00038534904000000006
13.57671 -0.00038557528000000005
13.57771 -0.00038579083
13.57871 -0.00038599565
13.57971 -0.00038618968999999995
13.58071 -0.00038637277
13.58171 -0.00038654489
13.58271 -0.00038670595999999995
13.58371 -0.00038685594
13.58471 -0.00038699468000000004
13.58571 -0.00038712228
13.58671 -0.0003872387
13.58771 -0.00038734379
13.58871 -0.0003874376
13.58971 -0.00038752009
13.59071 -0.00038759122
13.59171 -0.00038765106000000006
13.59271 -0.00038769954
13.59371 -0.00038773674
13.59471 -0.00038776266
13.59571 -0.0003877773
13.59671 -0.00038778062
13.59771 -0.00038777275
13.59871 -0.00038775356
13.59971 -0.00038772314
13.60071 -0.00038768143999999994
13.60171 -0.00038762851
13.60271 -0.00038756433999999996
13.60371 -0.00038748885000000003
13.60471 -0.000387402
13.60571 -0.00038730386
13.60671 -0.00038719431
13.60771 -0.00038707331000000005
13.60871 -0.00038694088
13.60971 -0.00038679696
13.61071 -0.00038664152
13.61171 -0.00038647449000000003
13.61271 -0.00038629582
13.61371 -0.00038610551000000005
13.61471 -0.00038590347
13.61571 -0.00038568965
13.61671 -0.00038546413999999995
13.61771 -0.0003852268
13.61871 -0.00038497774
13.61971 -0.0003847168
13.62071 -0.00038444414000000004
13.62171 -0.00038415956
13.62271 -0.0003838632
13.62371 -0.00038355501999999997
13.62471 -0.00038323500999999996
13.62571 -0.00038290318
13.62671 -0.00038255957000000003
13.62771 -0.00038220409999999995
13.62871 -0.00038183689
13.62971 -0.00038145781
13.63071 -0.00038106691
13.63171 -0.00038066415999999997
13.63271 -0.00038024955
13.63371 -0.00037982304
13.63471 -0.00037938462
13.63571 -0.00037893424
13.63671 -0.00037847185000000003
13.63771 -0.00037799746
13.63871 -0.00037751101
13.63971 -0.00037701243000000005
13.64071 -0.00037650173
13.64171 -0.00037597888
13.64271 -0.00037544382
13.64371 -0.00037489656000000004
13.64471 -0.00037433710999999997
13.64571 -0.00037376542
13.64671 -0.00037318152
13.64771 -0.0003725854
13.64871 -0.00037197708
13.64971 -0.00037135658
13.65071 -0.00037072393
13.65171 -0.00037007917
13.65271 -0.00036942236
13.65371 -0.00036875354
13.65471 -0.00036807271
13.65571 -0.00036737995000000003
13.65671 -0.00036667536
13.65771 -0.00036595889
13.65871 -0.00036523061
13.65971 -0.00036449057
13.66071 -0.00036373879
13.66171 -0.00036297527
13.66271 -0.00036220001000000004
13.66371 -0.00036141305
13.66471 -0.00036061438000000004
13.66571 -0.00035980397000000004
13.66671 -0.00035898182999999996
13.66771 -0.00035814791999999997
13.66871 -0.0003573022
13.66971 -0.00035644468
13.67071 -0.00035557532
13.67171 -0.00035469403999999996
13.67271 -0.00035380092000000004
13.67371 -0.00035289581
13.67471 -0.00035197879
13.67571 -0.00035104977
13.67671 -0.00035010878
13.67771 -0.00034915577
13.67871 -0.00034819077
13.67971 -0.00034721377000000004
13.68071 -0.00034622476
13.68171 -0.00034522377000000004
13.68271 -0.00034421084
13.68371 -0.00034318598
13.68471 -0.00034214925
13.68571 -0.00034110062
13.68671 -0.00034004017
13.68771 -0.00033896788000000003
13.68871 -0.00033788381
13.68971 -0.000336788
13.69071 -0.00033568049000000003
13.69171 -0.00033456126000000003
13.69271 -0.00033343037999999996
13.69371 -0.00033228787
13.69471 -0.00033113374
13.69571 -0.00032996802
13.69671 -0.0003287907
13.69771 -0.00032760183
13.69871 -0.00032640139
13.69971 -0.00032518942
13.70071 -0.00032396591999999996
13.70171 -0.00032273092
13.70271 -0.00032148444
13.70371 -0.00032022651
13.70471 -0.00031895713
13.70571 -0.00031767638
13.70671 -0.00031638426
13.70771 -0.00031508080000000003
13.70871 -0.00031376608
13.70971 -0.0003124401
13.71071 -0.00031110299
13.71171 -0.00030975475
13.71271 -0.00030839543999999997
13.71371 -0.00030702513
13.71471 -0.00030564386
13.71571 -0.00030425172
13.71671 -0.00030284873
13.71771 -0.00030143491999999996
13.71871 -0.0003000104
13.71971 -0.00029857515000000003
13.72071 -0.00029712924
13.72171 -0.00029567267999999996
13.72271 -0.00029420545999999997
13.72371 -0.00029272762
13.72471 -0.00029123921
13.72571 -0.00028974021
13.72671 -0.0002882306
13.72771 -0.00028671037999999997
13.72871 -0.00028517954
13.72971 -0.00028363809
13.73071 -0.00028208599
13.73171 -0.0002805233
13.73271 -0.00027894994
13.73371 -0.00027736595999999997
13.73471 -0.00027577138999999997
13.73571 -0.00027416618
13.73671 -0.00027255039
13.73771 -0.00027092406
13.73871 -0.00026928716999999997
13.73971 -0.00026763979999999996
13.74071 -0.000265982
13.74171 -0.00026431378
13.74271 -0.00026263526
13.74371 -0.00026094647
13.74471 -0.00025924751
13.74571 -0.00025753840999999996
13.74671 -0.00025581928000000003
13.74771 -0.0002540902
13.74871 -0.00025235122
13.74971 -0.00025060244
13.75071 -0.00024884395999999996
13.75171 -0.00024707581000000004
13.75271 -0.00024529804
13.75371 -0.00024351079
13.75471 -0.00024171406
13.75571 -0.00023990792
13.75671 -0.00023809242999999999
13.75771 -0.00023626765000000002
13.75871 -0.00023443360999999998
13.75971 -0.00023259033
13.76071 -0.00023073790000000002
13.76171 -0.0002288763
13.76271 -0.00022700557999999997
13.76371 -0.00022512579
13.76471 -0.00022323698000000002
13.76571 -0.00022133918000000002
13.76671 -0.00021943244999999997
13.76771 -0.00021751675000000002
13.76871 -0.00021559222
13.76971 -0.00021365888000000001
13.77071 -0.00021171675000000002
13.77171 -0.00020976588
13.77271 -0.00020780637
13.77371 -0.00020583823
13.77471 -0.00020386152999999997
13.77571 -0.00020187631
13.77671 -0.00019988263
13.77771 -0.00019788056
13.77871 -0.00019587014
13.77971 -0.00019385144999999998
13.78071 -0.00019182448
13.78171 -0.00018978930000000002
13.78271 -0.00018774598
13.78371 -0.00018569455
13.78471 -0.00018363502
13.78571 -0.00018156745
13.78671 -0.00017949189
13.78771 -0.00017740837
13.78871 -0.0001753169
13.78971 -0.00017321755
13.79071 -0.00017111036
13.79171 -0.00016899534000000001
13.79271 -0.00016687255
13.79371 -0.00016474204
13.79471 -0.00016260387
13.79571 -0.00016045809
13.79671 -0.00015830476
13.79771 -0.00015614395
13.79871 -0.00015397573999999999
13.79971 -0.00015180019
13.80071 -0.0001496174
13.80171 -0.00014742745000000001
13.80271 -0.00014523043
13.80371 -0.00014302643
13.80471 -0.00014081555
13.80571 -0.00013859789
13.80671 -0.00013637354
13.80771 -0.00013414257000000002
13.80871 -0.00013190511
13.80971 -0.00012966123
13.81071 -0.00012741102
13.81171 -0.00012515457
13.81271 -0.00012289191
[truncated: 219,994 more chars]
