# Supplementary material for: 2D Synthetic dataset of numerical simulations of long-period seismicity in a volcanic edifice and related sensitivity kernels
Source: Data Brief. 2021 Jan 25;34:106673. doi: 10.1016/j.dib.2020.106673 (PMC7841316; doi:10.1016/j.dib.2020.106673)
Supplement: Supplementary Data S1 — Supplementary Raw Research Data. This is open data under the CC BY license http://creativecommons.org/licenses/by/4.0/ [file mmc1.zip › Dataset/OUTPUT_SEISMOGRAMS/9000_3000/disp_X_homo_3000_1551_SVF7e-1Hz.semd]

-1.714286 0.0
-1.713286 0.0
-1.712286 0.0
-1.711286 0.0
-1.710286 0.0
-1.709286 0.0
-1.708286 0.0
-1.707286 0.0
-1.706286 0.0
-1.705286 0.0
-1.704286 0.0
-1.703286 0.0
-1.702286 0.0
-1.701286 0.0
-1.700286 0.0
-1.699286 0.0
-1.698286 0.0
-1.697286 0.0
-1.696286 0.0
-1.695286 0.0
-1.694286 0.0
-1.693286 0.0
-1.692286 0.0
-1.691286 0.0
-1.690286 0.0
-1.689286 0.0
-1.688286 0.0
-1.687286 0.0
-1.686286 0.0
-1.685286 0.0
-1.684286 0.0
-1.683286 0.0
-1.682286 0.0
-1.681286 0.0
-1.680286 0.0
-1.679286 0.0
-1.678286 0.0
-1.677286 0.0
-1.676286 0.0
-1.675286 0.0
-1.674286 0.0
-1.673286 0.0
-1.672286 0.0
-1.671286 0.0
-1.670286 0.0
-1.669286 0.0
-1.668286 0.0
-1.667286 0.0
-1.666286 0.0
-1.665286 0.0
-1.664286 0.0
-1.663286 0.0
-1.662286 0.0
-1.661286 0.0
-1.660286 0.0
-1.659286 0.0
-1.658286 0.0
-1.657286 0.0
-1.656286 0.0
-1.655286 0.0
-1.654286 0.0
-1.653286 0.0
-1.652286 0.0
-1.651286 0.0
-1.650286 0.0
-1.649286 0.0
-1.648286 0.0
-1.647286 0.0
-1.646286 0.0
-1.645286 0.0
-1.644286 0.0
-1.643286 0.0
-1.642286 0.0
-1.641286 0.0
-1.640286 0.0
-1.639286 0.0
-1.638286 0.0
-1.637286 0.0
-1.636286 0.0
-1.635286 0.0
-1.634286 0.0
-1.633286 0.0
-1.632286 0.0
-1.631286 0.0
-1.630286 0.0
-1.629286 0.0
-1.628286 0.0
-1.627286 0.0
-1.626286 0.0
-1.625286 0.0
-1.624286 0.0
-1.623286 0.0
-1.622286 0.0
-1.621286 0.0
-1.620286 0.0
-1.619286 0.0
-1.618286 0.0
-1.617286 0.0
-1.616286 0.0
-1.615286 0.0
-1.614286 0.0
-1.613286 0.0
-1.612286 0.0
-1.611286 0.0
-1.610286 0.0
-1.609286 0.0
-1.608286 0.0
-1.607286 0.0
-1.606286 0.0
-1.605286 0.0
-1.604286 0.0
-1.603286 0.0
-1.602286 0.0
-1.601286 0.0
-1.600286 0.0
-1.599286 0.0
-1.598286 0.0
-1.597286 0.0
-1.596286 0.0
-1.595286 0.0
-1.594286 0.0
-1.593286 0.0
-1.592286 0.0
-1.591286 0.0
-1.590286 0.0
-1.589286 0.0
-1.588286 0.0
-1.587286 0.0
-1.586286 0.0
-1.585286 0.0
-1.584286 0.0
-1.583286 0.0
-1.582286 0.0
-1.581286 0.0
-1.580286 0.0
-1.579286 0.0
-1.578286 0.0
-1.577286 0.0
-1.576286 0.0
-1.575286 0.0
-1.574286 0.0
-1.573286 -1.5931197e-36
-1.572286 -3.5800443e-36
-1.571286 -5.6311912999999996e-36
-1.570286 -7.0488121e-36
-1.569286 -7.8596936e-36
-1.568286 -7.2453851e-36
-1.567286 -2.2022545e-36
-1.566286 9.9708159e-36
-1.565286 2.9086333e-35
-1.564286 5.500648e-35
-1.563286 8.650759299999999e-35
-1.562286 1.2087801e-34
-1.561286 1.5340711e-34
-1.560286 1.7752166e-34
-1.559286 1.8531524000000001e-34
-1.558286 1.6887873e-34
-1.557286 1.1941679e-34
-1.556286 2.8572653e-35
-1.555286 -1.1233007e-34
-1.554286 -3.1076214e-34
-1.553286 -5.673856e-34
-1.552286 -8.7587882e-34
-1.551286 -1.2203144e-33
-1.550286 -1.5713812e-33
-1.549286 -1.8842767e-33
-1.548286 -2.0982596e-33
-1.547286 -2.1357032e-33
-1.546286 -1.9061595e-33
-1.545286 -1.3154164999999999e-33
-1.544286 -2.7776195000000003e-34
-1.543286 1.2658609e-33
-1.542286 3.3242423e-33
-1.541286 5.829207e-33
-1.540286 8.608817300000001e-33
-1.539286 1.1364879e-32
-1.538286 1.3660504000000002e-32
-1.537286 1.4925107e-32
-1.536286 1.4484273000000002e-32
-1.535286 1.1621457e-32
-1.534286 5.6761064e-33
-1.533286 -3.8211746e-33
-1.532286 -1.6981865e-32
-1.531286 -3.3374989e-32
-1.530286 -5.1847837e-32
-1.529286 -7.0384345e-32
-1.528286 -8.6041347e-32
-1.527286 -9.500681499999999e-32
-1.526286 -9.2822452e-32
-1.525286 -7.480351500000001e-32
-1.524286 -3.6670182e-32
-1.523286 2.4622722e-32
-1.522286 1.0990661999999999e-31
-1.521286 2.1676074000000002e-31
-1.520286 3.3854685e-31
-1.519286 4.63688e-31
-1.518286 5.7538788e-31
-1.517286 6.5199786e-31
-1.516286 6.6821946e-31
-1.515286 5.9728315e-31
-1.514286 4.1416053e-31
-1.513286 9.9746564e-32
-1.512286 -3.5420595e-31
-1.511286 -9.3979818e-31
-1.510286 -1.6279393e-30
-1.509286 -2.3643289000000002e-30
-1.508286 -3.0674158e-30
-1.507286 -3.6293676e-30
-1.506286 -3.921078e-30
-1.505286 -3.8020589e-30
-1.504286 -3.1357055e-30
-1.503286 -1.8098399e-30
-1.502286 2.383823e-31
-1.501286 2.9951132e-30
-1.500286 6.3430416e-30
-1.499286 1.0039353e-29
-1.498286 1.3703452e-29
-1.497286 1.6819955999999999e-29
-1.496286 1.8762229e-29
-1.495286 1.884061e-29
-1.494286 1.6377273e-29
-1.493286 1.0806354999999999e-29
-1.492286 1.7936992e-30
-1.491286 -1.0634349e-29
-1.490286 -2.5968645e-29
-1.489286 -4.3121327000000004e-29
-1.488286 -6.037891e-29
-1.487286 -7.5427349e-29
-1.486286 -8.5469103e-29
-1.485286 -8.7445533e-29
-1.484286 -7.8367312e-29
-1.483286 -5.574144400000001e-29
-1.482286 -1.8066742e-29
-1.481286 3.4647976e-29
-1.480286 1.0040539999999999e-28
-1.479286 1.7485638e-28
-1.478286 2.5113399e-28
-1.477286 3.1996579999999997e-28
-1.476286 3.7013265999999997e-28
-1.475286 3.8931843e-28
-1.474286 3.653576e-28
-1.473286 2.878411e-28
-1.472286 1.4998236e-28
-1.471286 -4.9414858e-29
-1.470286 -3.0410633000000004e-28
-1.469286 -5.9894558999999995e-28
-1.468286 -9.0911417e-28
-1.467286 -1.2003528000000001e-27
-1.466286 -1.4304697000000001e-27
-1.465286 -1.5523223e-27
-1.464286 -1.518337e-27
-1.463286 -1.2864536e-27
-1.462286 -8.2715155e-28
-1.461286 -1.3096886e-28
-1.460286 7.8432406e-28
-1.459286 1.8679482e-27
-1.458286 3.0329187e-27
-1.457286 4.1566183999999996e-27
-1.456286 5.0861788000000004e-27
-1.455286 5.6493574000000005e-27
-1.454286 5.6710578000000004e-27
-1.453286 4.9949224999999996e-27
-1.452286 3.5085728e-27
-1.451286 1.1702005999999999e-27
-1.450286 -1.9666037999999997e-27
-1.449286 -5.7334964999999994e-27
-1.448286 -9.8374672e-27
-1.447286 -1.3864131e-26
-1.446286 -1.7297233e-26
-1.445286 -1.9556059000000002e-26
-1.444286 -2.0050546e-26
-1.443286 -1.8251667e-26
-1.442286 -1.3772101e-26
-1.441286 -6.4497966999999996e-27
-1.440286 3.5750982999999996e-27
-1.439286 1.5800900999999998e-26
-1.438286 2.9334046e-26
-1.437286 4.2898366000000005e-26
-1.436286 5.489242700000001e-26
-1.435286 6.3499644e-26
-1.434286 6.685095400000001e-26
-1.433286 6.3233523e-26
-1.432286 5.1332060999999996e-26
-1.431286 3.0482355e-26
-1.430286 9.1012927e-28
-1.429286 -3.6076556e-26
-1.428286 -7.7975622e-26
-1.427286 -1.2109326e-25
-1.426286 -1.6068832000000002e-25
-1.425286 -1.9127699e-25
-1.424286 -2.0710118e-25
-1.423286 -2.0274494e-25
-1.422286 -1.7386113e-25
-1.421286 -1.1794722000000001e-25
-1.420286 -3.5087661e-26
-1.419286 7.143617000000001e-26
-1.418286 1.9477548e-25
-1.417286 3.2448641999999997e-25
-1.416286 4.4692999000000005e-25
-1.415286 5.4615159e-25
-1.414286 6.052430899999999e-25
-1.413286 6.0813164e-25
-1.412286 5.41673e-25
-1.411286 3.9786192e-25
-1.410286 1.7591779e-25
-1.409286 -1.1603362e-25
-1.408286 -4.5996946e-25
-1.407286 -8.279337099999999e-25
-1.406286 -1.183157e-24
-1.405286 -1.4824365e-24
-1.404286 -1.679753e-24
-1.403286 -1.7309514e-24
-1.402286 -1.5991593e-24
-1.401286 -1.2604692e-24
-1.400286 -7.0929427e-25
-1.399286 3.7268182e-26
-1.398286 9.3674374e-25
-1.397286 1.9208828e-24
-1.396286 2.8980466e-24
-1.395286 3.7586618e-24
-1.394286 4.3837487e-24
-1.393286 4.6561966e-24
-1.392286 4.4741035e-24
-1.391286 3.7651293e-24
-1.390286 2.50049e-24
-1.389286 7.0697398e-25
-1.388286 -1.5247638e-24
-1.387286 -4.037326e-24
-1.386286 -6.6105686999999995e-24
-1.385286 -8.9734493e-24
-1.384286 -1.0824028e-23
-1.383286 -1.1857034000000001e-23
-1.382286 -1.1797399e-23
-1.381286 -1.0437125e-23
-1.380286 -7.671917e-24
-1.379286 -3.5332507e-24
-1.378286 1.7887315e-24
-1.377286 7.935989399999999e-24
-1.376286 1.4390737e-23
-1.375286 2.0503336e-23
-1.374286 2.5540400000000004e-23
-1.373286 2.8751253e-23
-1.372286 2.9448392e-23
-1.371286 2.7095205e-23
-1.370286 2.1392207000000002e-23
-1.369286 1.2351784000000002e-23
-1.368286 3.5116116e-25
-1.367286 -1.3845896e-23
-1.366286 -2.9106012e-23
-1.365286 -4.3986071e-23
-1.364286 -5.6836225e-23
-1.363286 -6.5941706e-23
-1.362286 -6.9694337e-23
-1.361286 -6.6780325e-23
-1.360286 -5.6367213e-23
-1.359286 -3.827063e-23
-1.358286 -1.3080518e-23
-1.357286 1.7772396e-23
-1.356286 5.2026161e-23
-1.355286 8.6684533e-23
-1.354286 1.1820587e-22
-1.353286 1.4278009e-22
-1.352286 1.5668039e-22
-1.351286 1.5666641e-22
-1.350286 1.4040602e-22
-1.349286 1.0687472e-22
-1.348286 5.668650400000001e-23
-1.347286 -7.6916964e-24
-1.346286 -8.188621199999999e-23
-1.345286 -1.5975833e-22
-1.344286 -2.3376112e-22
-1.343286 -2.9551037e-22
-1.342286 -3.3654368e-22
-1.341286 -3.4921589999999997e-22
-1.340286 -3.2765318e-22
-1.339286 -2.6866875e-22
-1.338286 -1.7253091999999998e-22
-1.337286 -4.347376e-23
-1.336286 1.1014657999999998e-22
-1.335286 2.7612023e-22
-1.334286 4.3910873e-22
-1.333286 5.8181103e-22
-1.332286 6.8650313e-22
-1.331286 7.3683364e-22
-1.330286 7.1971559e-22
-1.329286 6.2712695e-22
-1.328286 4.5761983e-22
-1.327286 2.1735005e-22
-1.326286 -7.9533819e-23
-1.325286 -4.1125303000000004e-22
-1.324286 -7.4956269e-22
-1.323286 -1.0616964e-21
-1.322286 -1.3129949e-21
-1.321286 -1.4700522e-21
-1.320286 -1.5041478e-21
-1.319286 -1.3946821000000001e-21
-1.318286 -1.1322993e-21
-1.317286 -7.2136423e-22
-1.316286 -1.8147262000000001e-22
-1.315286 4.522905999999999e-22
-1.314286 1.1305608000000001e-21
-1.313286 1.7924873e-21
-1.312286 2.3700925e-21
-1.311286 2.7940213e-21
-1.310286 3.0003257999999997e-21
-1.309286 2.9377565000000002e-21
-1.308286 2.5748789e-21
-1.307286 1.9062196e-21
-1.306286 9.566222699999999e-22
-1.305286 -2.1695497e-22
-1.304286 -1.5268013e-21
-1.303286 -2.8593033e-21
-1.302286 -4.0832561e-21
-1.301286 -5.0611984e-21
-1.300286 -5.662915000000001e-21
-1.299286 -5.7798854e-21
-1.298286 -5.3391955e-21
-1.297286 -4.3153266e-21
-1.296286 -2.7383024999999996e-21
-1.295286 -6.9695514e-22
-1.294286 1.6635077999999999e-21
-1.293286 4.1498877e-21
-1.292286 6.534973e-21
-1.291286 8.576156899999999e-21
-1.290286 1.0037219e-20
-1.289286 1.0711435e-20
-1.288286 1.0443976e-20
-1.287286 9.1515495e-21
-1.286286 6.8373863e-21
-1.285286 3.5999857e-21
-1.284286 -3.6560985e-22
-1.283286 -4.774745e-21
-1.282286 -9.2685527e-21
-1.281286 -1.3437529e-20
-1.280286 -1.6852394e-20
-1.279286 -1.9100712e-20
-1.278286 -1.9827013e-20
-1.277286 -1.8773459e-20
-1.276286 -1.5817436000000003e-20
-1.275286 -1.1001934e-20
-1.274286 -4.5544512e-21
-1.273286 3.1095802e-21
-1.272286 1.1401948000000002e-20
-1.271286 1.9596989999999998e-20
-1.270286 2.6886614000000003e-20
-1.269286 3.2452039e-20
-1.268286 3.5546721e-20
-1.267286 3.558258e-20
-1.266286 3.2210062e-20
-1.265286 2.5382e-20
-1.264286 1.5391918e-20
-1.263286 2.8795937999999997e-21
-1.262286 -1.1200048999999999e-20
-1.261286 -2.564447e-20
-1.260286 -3.910278e-20
-1.259286 -5.0197984e-20
-1.258286 -5.766033e-20
-1.257286 -6.0458214e-20
-1.256286 -5.791311900000001e-20
-1.255286 -4.9786812e-20
-1.254286 -3.6332015e-20
-1.253286 -1.8301613000000002e-20
-1.252286 3.084484e-21
-1.251286 2.6212212e-20
-1.250286 4.9180582999999993e-20
-1.249286 6.9936278e-20
-1.248286 8.642779299999999e-20
-1.247286 9.6771024e-20
-1.246286 9.941790099999999e-20
-1.245286 9.3318817e-20
-1.244286 7.8068139e-20
-1.243286 5.4020038999999995e-20
-1.242286 2.2359769e-20
-1.241286 -1.4885488e-20
-1.240286 -5.4911262e-20
-1.239286 -9.4286877e-20
-1.238286 -1.2919657e-19
-1.237286 -1.557633e-19
-1.236286 -1.7043471e-19
-1.235286 -1.7039717e-19
-1.234286 -1.5397226e-19
-1.233286 -1.209432e-19
-1.232286 -7.2759077e-20
-1.231286 -1.2573466e-20
-1.230286 5.4909369e-20
-1.229286 1.2378352999999998e-19
-1.228286 1.8746197000000003e-19
-1.227286 2.3931819e-19
-1.226286 2.7337863e-19
-1.225286 2.8498339000000003e-19
-1.224286 2.7133445e-19
-1.223286 2.3186329e-19
-1.222286 1.6837387e-19
-1.221286 8.4947208e-20
-1.220286 -1.237463e-20
-1.219286 -1.1608083e-19
-1.218286 -2.1779855e-19
-1.217286 -3.0894737e-19
-1.216286 -3.8138179999999997e-19
-1.215286 -4.2797872999999996e-19
-1.214286 -4.431468299999999e-19
-1.213286 -4.2325333e-19
-1.212286 -3.6697355e-19
-1.211286 -2.7556704e-19
-1.210286 -1.5307128e-19
-1.209286 -6.3818866e-21
-1.208286 1.5483352000000002e-19
-1.207286 3.1845549e-19
-1.206286 4.7053236e-19
-1.205286 5.9623974e-19
-1.204286 6.8117225e-19
-1.203286 7.1289285e-19
-1.202286 6.825913e-19
-1.201286 5.8663887e-19
-1.200286 4.2778607e-19
-1.199286 2.1575294e-19
-1.198286 -3.2989189e-20
-1.197286 -2.963466e-19
-1.196286 -5.4861074e-19
-1.195286 -7.6316249e-19
-1.194286 -9.1555501e-19
-1.193286 -9.8656014e-19
-1.192286 -9.6473421e-19
-1.191286 -8.481036e-19
-1.190286 -6.4469236999999995e-19
-1.189286 -3.7179208e-19
-1.188286 -5.4077593999999994e-20
-1.187286 2.7913959e-19
-1.186286 5.9709144e-19
-1.185286 8.706853e-19
-1.184286 1.0751477e-18
-1.183286 1.1918714e-18
-1.182286 1.2093458e-18
-1.181286 1.1232586e-18
-1.180286 9.3602587e-19
-1.179286 6.5610278e-19
-1.178286 2.9741186e-19
-1.177286 -1.2089484999999998e-19
-1.176286 -5.7432834e-19
-1.175286 -1.0328316999999999e-18
-1.174286 -1.4608464e-18
-1.173286 -1.8181948e-18
-1.172286 -2.062249e-18
-1.171286 -2.1516367e-18
-1.170286 -2.0513924e-18
-1.169286 -1.7390286999999998e-18
-1.168286 -1.2106041e-18
-1.167286 -4.8559101e-19
-1.166286 3.9071e-19
-1.165286 1.3482390000000001e-18
-1.164286 2.297271e-18
-1.163286 3.1373804e-18
-1.162286 3.7693441e-18
-1.161286 4.1083518e-18
-1.160286 4.0964349e-18
-1.159286 3.7119345e-18
-1.158286 2.9741699000000003e-18
-1.157286 1.9422128e-18
-1.156286 7.0770665e-19
-1.155286 -6.1721745e-19
-1.154286 -1.9148921e-18
-1.153286 -3.0772886e-18
-1.152286 -4.0186841000000006e-18
-1.151286 -4.6835774e-18
-1.150286 -5.0486122000000006e-18
-1.149286 -5.1185691e-18
-1.148286 -4.9178275e-18
-1.147286 -4.4797491e-18
-1.146286 -3.8369311999999995e-18
-1.145286 -3.0150727000000002e-18
-1.144286 -2.0322577e-18
-1.143286 -9.0401131e-19
-1.142286 3.4721666000000003e-19
-1.141286 1.680964e-18
-1.140286 3.0297933e-18
-1.139286 4.296184800000001e-18
-1.138286 5.3580214e-18
-1.137286 6.0835147e-18
-1.136286 6.3540338e-18
-1.135286 6.0909062999999995e-18
-1.134286 5.2804816e-18
-1.133286 3.9910847e-18
-1.132286 2.3762978e-18
-1.131286 6.6122778e-19
-1.130286 -8.8821055e-19
-1.129286 -2.0091432e-18
-1.128286 -2.4913909e-18
-1.127286 -2.2233385e-18
-1.126286 -1.2240306e-18
-1.125286 3.4671029000000004e-19
-1.124286 2.2045578000000002e-18
-1.123286 3.9825916e-18
-1.122286 5.2925714e-18
-1.121286 5.7946542e-18
-1.120286 5.2619602e-18
-1.119286 3.6265113e-18
-1.118286 9.9616263e-19
-1.117286 -2.3621995e-18
-1.116286 -6.0708039e-18
-1.115286 -9.7110183e-18
-1.114286 -1.2900388e-17
-1.113286 -1.5359497000000002e-17
-1.112286 -1.6952972e-17
-1.111286 -1.7694326e-17
-1.110286 -1.7712513e-17
-1.109286 -1.7187435e-17
-1.108286 -1.6270038999999998e-17
-1.107286 -1.5007847e-17
-1.106286 -1.3297422e-17
-1.105286 -1.0880545e-17
-1.104286 -7.391576699999999e-18
-1.103286 -2.4512397e-18
-1.102286 4.2103962e-18
-1.101286 1.2628618e-17
-1.100286 2.2507685e-17
-1.099286 3.3181864e-17
-1.098286 4.3652533999999997e-17
-1.097286 5.270465e-17
-1.096286 5.9087755e-17
-1.095286 6.1730287e-17
-1.094286 5.9944704e-17
-1.093286 5.357836e-17
-1.092286 4.3072639e-17
-1.091286 2.9409693e-17
-1.090286 1.3949305e-17
-1.089286 -1.8167489e-18
-1.088286 -1.6544584e-17
-1.087286 -2.929244e-17
-1.086286 -3.9690344e-17
-1.085286 -4.7981004e-17
-1.084286 -5.4913879000000004e-17
-1.083286 -6.1506989e-17
-1.082286 -6.872323e-17
-1.081286 -7.7131904e-17
-1.080286 -8.663607499999999e-17
-1.079286 -9.6338024e-17
-1.078286 -1.045895e-16
-1.077286 -1.0923438e-16
-1.076286 -1.0800731000000001e-16
-1.075286 -9.901222699999999e-17
-1.074286 -8.1179252e-17
-1.073286 -5.4594343999999996e-17
-1.072286 -2.0616361e-17
-1.071286 1.8262192e-17
-1.070286 5.8798986e-17
-1.069286 9.7561083e-17
-1.068286 1.3154435000000002e-16
-1.067286 1.587149e-16
-1.066286 1.7834188e-16
-1.065286 1.9103023e-16
-1.064286 1.9842555000000001e-16
-1.063286 2.0264006000000001e-16
-1.062286 2.0551954e-16
-1.061286 2.0792117e-16
-1.060286 2.0918579e-16
-1.059286 2.069598e-16
-1.058286 1.9745434000000002e-16
-1.057286 1.7613361999999998e-16
-1.056286 1.3872252e-16
-1.055286 8.2336131e-17
-1.054286 6.4843076e-18
-1.053286 -8.629200899999999e-17
-1.052286 -1.9033715e-16
-1.051286 -2.9742662e-16
-1.050286 -3.9788470999999996e-16
-1.049286 -4.8208297e-16
-1.048286 -5.4202759e-16
-1.047286 -5.727008500000001e-16
-1.046286 -5.728520200000001e-16
-1.045286 -5.4503547e-16
-1.044286 -4.9485042e-16
-1.043286 -4.2951601e-16
-1.042286 -3.5607813e-16
-1.041286 -2.7965095e-16
-1.040286 -2.0211712e-16
-1.039286 -1.21635e-16
-1.038286 -3.3138083e-17
-1.037286 7.0208376e-17
-1.036286 1.9485859e-16
-1.035286 3.4449798e-16
-1.034286 5.1796669e-16
-1.033286 7.0802359e-16
-1.032286 9.0133421e-16
-1.031286 1.0798177e-15
-1.030286 1.2231893e-15
-1.029286 1.3122478e-15
-1.028286 1.3322525e-15
-1.027286 1.2756625e-15
-1.026286 1.1436012e-15
-1.025286 9.4565372e-16
-1.024286 6.9795804e-16
-1.023286 4.1993892e-16
-1.022286 1.303713e-16
-1.021286 -1.5633736e-16
-1.020286 -4.3274649e-16
-1.019286 -6.9916416e-16
-1.018286 -9.622923799999999e-16
-1.017286 -1.2319045e-15
-1.016286 -1.5162126e-15
-1.015286 -1.8169593e-15
-1.014286 -2.1254358e-15
-1.013286 -2.4205321e-15
-1.012286 -2.6695567e-15
-1.011286 -2.8320001e-15
-1.010286 -2.8657553e-15
-1.009286 -2.7347102e-15
-1.008286 -2.4162075e-15
-1.007286 -1.9067812e-15
-1.006286 -1.2248171e-15
-1.005286 -4.0936143e-16
-1.004286 4.8490688e-16
-1.003286 1.3956872999999999e-15
-1.002286 2.262492e-15
-1.001286 3.0355463999999997e-15
-1.000286 3.6822196e-15
-0.9992857 4.1895136e-15
-0.9982857 4.5619772000000005e-15
-0.9972857 4.8154389e-15
-0.9962857 4.9679713e-15
-0.9952857 5.0302438e-15
-0.9942857 4.9977193999999996e-15
-0.9932857 4.8468946e-15
-0.9922857 4.5369781e-15
-0.9912857 4.0172169e-15
-0.9902857 3.238742e-15
-0.9892857 2.1686189e-15
-0.9882857 8.0304406e-16
-0.9872857 -8.234717e-16
-0.9862857 -2.6354689e-15
-0.9852857 -4.5217425e-15
-0.9842857 -6.3480209e-15
-0.9832857 -7.975071299999999e-15
-0.9822857 -9.2788297e-15
-0.9812857 -1.0168475000000001e-14
-0.9802857 -1.0598557e-14
-0.9792857 -1.0572399e-14
-0.9782857 -1.0135767e-14
-0.9772857 -9.3619746e-15
-0.9762857 -8.3315868e-15
-0.9752857 -7.11133e-15
-0.9742857 -5.7372625e-15
-0.9732857 -4.2065903e-15
-0.9722857 -2.480755e-15
-0.9712857 -4.9994271e-16
-0.9702857 1.793542e-15
-0.9692857 4.4279147e-15
-0.9682857 7.3768066e-15
-0.9672857 1.0542696e-14
-0.9662857 1.3753756e-14
-0.9652857 1.6776387e-14
-0.9642857 1.9342348e-14
-0.9632857 2.1186085e-14
-0.9622857 2.2085278e-14
-0.9612857 2.1896453e-14
-0.9602857 2.0578055e-14
-0.9592857 1.8195728e-14
-0.9582857 1.4908167999999998e-14
-0.9572857 1.0936154e-14
-0.9562857 6.5212265999999995e-15
-0.9552857 1.8830985e-15
-0.9542857 -2.8144198e-15
-0.9532857 -7.4807521e-15
-0.9522857 -1.2094451e-14
-0.9512857 -1.6677838e-14
-0.9502857 -2.1255698e-14
-0.9492857 -2.5807654e-14
-0.9482857 -3.0226093e-14
-0.9472857 -3.4291295e-14
-0.9462857 -3.7672354e-14
-0.9452857 -3.9957252e-14
-0.9442857 -4.0708962e-14
-0.9432857 -3.9538274999999996e-14
-0.9422857 -3.6179370999999997e-14
-0.9412857 -3.0552407e-14
-0.9402857 -2.2798982e-14
-0.9392857 -1.3281204e-14
-0.9382857 -2.5423653e-15
-0.9372857 8.7646377e-15
-0.9362857 1.9967703e-14
-0.9352857 3.0466648e-14
-0.9342857 3.9806057e-14
-0.9332857 4.7714250000000004e-14
-0.9322857 5.4099783e-14
-0.9312857 5.900632699999999e-14
-0.9302857 6.2536485e-14
-0.9292857 6.4762932e-14
-0.9282857 6.5649304e-14
-0.9272857 6.5002309e-14
-0.9262857 6.2470533e-14
-0.9252857 5.7595408e-14
-0.9242857 4.9907810999999995e-14
-0.9232857 3.9052388e-14
-0.9222857 2.4913642e-14
-0.9212857 7.715146e-15
-0.9202857 -1.1933252e-14
-0.9192857 -3.3055773e-14
-0.9182857 -5.4400516e-14
-0.9172857 -7.458567099999999e-14
-0.9162857 -9.2276119e-14
-0.9152857 -1.0635635e-13
-0.9142857 -1.1606499e-13
-0.9132857 -1.2106294e-13
-0.9122857 -1.2142074999999998e-13
-0.9112857 -1.1752832e-13
-0.9102857 -1.0994736000000001e-13
-0.9092857 -9.9241376e-14
-0.9082857 -8.5823824e-14
-0.9072857 -6.9863161e-14
-0.9062857 -5.1271603e-14
-0.9052857 -2.9785953e-14
-0.9042857 -5.1271927e-15
-0.9032857 2.2794522e-14
-0.9022857 5.3676473e-14
-0.9012857 8.6672376e-14
-0.9002857 1.2033702e-13
-0.8992857 1.5269165e-13
-0.8982857 1.8141051e-13
-0.8972857 2.0410161e-13
-0.8962857 2.1863319999999998e-13
-0.8952857 2.2344314e-13
-0.8942857 2.1776912e-13
-0.8932857 2.0175097e-13
-0.8922857 1.7638127000000001e-13
-0.8912857 1.4331264e-13
-0.8902857 1.0456036e-13
-0.8892857 6.2164066e-14
-0.8882857 1.7882204e-14
-0.8872857 -2.7012042e-14
-0.8862857 -7.1786116e-14
-0.8852857 -1.1614063999999998e-13
-0.8842857 -1.5996309e-13
-0.8832857 -2.0300127e-13
-0.8822857 -2.4453797e-13
-0.8812857 -2.8315382e-13
-0.8802857 -3.166509e-13
-0.8792857 -3.4217759e-13
-0.8782857 -3.5655152999999994e-13
-0.8772857 -3.5673161e-13
-0.8762857 -3.4035266e-13
-0.8752857 -3.0621486e-13
-0.8742857 -2.5462255e-13
-0.8732857 -1.8749220000000002e-13
-0.8722857 -1.0819419000000001e-13
-0.8712857 -2.1147839e-14
-0.8702857 6.875723800000001e-14
-0.8692857 1.5680082e-13
-0.8682857 2.3900335e-13
-0.8672857 3.1251082e-13
-0.8662857 3.757137e-13
-0.8652857 4.2807825e-13
-0.8642857 4.6973394e-13
-0.8632857 5.0091911e-13
-0.8622857 5.214246699999999e-13
-0.8612857 5.301827400000001e-13
-0.8602857 5.2512146e-13
-0.8592857 5.0335098e-13
-0.8582857 4.6167124e-13
-0.8572857 3.9731584e-13
-0.8562857 3.0878351e-13
-0.8552857 1.9657665e-13
-0.8542857 6.3671763e-14
-0.8532857 -8.440746799999999e-14
-0.8522857 -2.3996654999999996e-13
-0.8512857 -3.9392555e-13
-0.8502857 -5.3688332e-13
-0.8492857 -6.6026587e-13
-0.8482857 -7.57338e-13
-0.8472857 -8.238799799999999e-13
-0.8462857 -8.583957200000001e-13
-0.8452857 -8.618192599999999e-13
-0.8442857 -8.367936700000001e-13
-0.8432857 -7.866948900000001e-13
-0.8422857 -7.146328e-13
-0.8412857 -6.2267399e-13
-0.8402857 -5.114855e-13
-0.8392857 -3.8050626e-13
-0.8382857 -2.2863124e-13
-0.8372857 -5.5268323000000006e-14
-0.8362857 1.3847181e-13
-0.8352857 3.4874244e-13
-0.8342857 5.683608e-13
-0.8332857 7.868413500000001e-13
-0.8322857 9.9113443e-13
-0.8312857 1.1669922000000001e-12
-0.8302857 1.3007397999999999e-12
-0.8292857 1.381128e-12
-0.8282857 1.4009082e-12
-0.8272857 1.3578086e-12
-0.8262857 1.2547066e-12
-0.8252857 1.0989505e-12
-0.8242857 9.009665799999999e-13
-0.8232857 6.7244197e-13
-0.8222857 4.2446981000000003e-13
-0.8212857 1.6606202e-13
-0.8202857 -9.664416200000001e-14
-0.8192857 -3.6030884e-13
-0.8182857 -6.2346305e-13
-0.8172857 -8.8495554e-13
-0.8162857 -1.1421546e-12
-0.8152857 -1.3893655e-12
-0.8142857 -1.6169027e-12
-0.8132857 -1.8111299000000001e-12
-0.8122857 -1.9555807e-12
-0.8112857 -2.03303e-12
-0.8102857 -2.0281635999999998e-12
-0.8092857 -1.9303332e-12
-0.8082857 -1.7358297e-12
-0.8072857 -1.4491782e-12
-0.8062857 -1.0831354000000001e-12
-0.8052857 -6.573331e-13
-0.8042857 -1.9578984e-13
-0.8032857 2.7623773e-13
-0.8022857 7.3544423e-13
-0.8012857 1.1630634e-12
-0.8002857 1.5463332000000002e-12
-0.7992857 1.8785571e-12
-0.7982857 2.1577903e-12
-0.7972857 2.384496e-12
-0.7962857 2.5587615000000004e-12
-0.7952857 2.6777915e-12
-0.7942857 2.7343535e-12
-0.7932857 2.7166615e-12
-0.7922857 2.6098681e-12
-0.7912857 2.3989648e-12
-0.7902857 2.0725449e-12
-0.7892857 1.6266427e-12
-0.7882857 1.0677868e-12
-0.7872857 4.1451195999999997e-13
-0.7862857 -3.0313760999999997e-13
-0.7852857 -1.0461803e-12
-0.7842857 -1.7709758e-12
-0.7832857 -2.4344618e-12
-0.7822857 -2.9993718e-12
-0.7812857 -3.4384293e-12
-0.7802857 -3.7367031e-12
-0.7792857 -3.8916814e-12
-0.7782857 -3.9111028e-12
-0.7772857 -3.8090753e-12
-0.7762857 -3.6013913e-12
-0.7752857 -3.3011439000000004e-12
-0.7742857 -2.9156988e-12
-0.7732857 -2.4457878e-12
-0.7722857 -1.8870108999999998e-12
-0.7712857 -1.2334822000000002e-12
-0.7702857 -4.828228000000001e-13
-0.7692857 3.5865717e-13
-0.7682857 1.2718655000000001e-12
-0.7672857 2.2230434e-12
-0.7662857 3.1647834e-12
-0.7652857 4.0400414999999995e-12
-0.7642857 4.7885865999999995e-12
-0.7632857 5.3547654e-12
-0.7622857 5.695120199999999e-12
-0.7612857 5.7843581999999996e-12
-0.7602857 5.6184539e-12
-0.7592857 5.2142332e-12
-0.7582857 4.6055065e-12
-0.7572857 3.8365504e-12
-0.7562857 2.9543164e-12
-0.7552857 2.0010383e-12
-0.7542857 1.0088369999999999e-12
-0.7532857 -2.499799e-15
-0.7522857 -1.0240945e-12
-0.7512857 -2.0532717e-12
-0.7502857 -3.086708e-12
-0.7492857 -4.1131286e-12
-0.7482857 -5.1074318000000004e-12
-0.7472857 -6.0278883e-12
-0.7462857 -6.8174517e-12
-0.7452857 -7.4093313e-12
-0.7442857 -7.736026400000001e-12
-0.7432857 -7.740193199999999e-12
-0.7422857 -7.385196199999999e-12
-0.7412857 -6.6631569e-12
-0.7402857 -5.5987011e-12
-0.7392857 -4.2474548e-12
-0.7382857 -2.6893757000000003e-12
-0.7372857 -1.0181068000000002e-12
-0.7362857 6.716126800000001e-13
-0.7352857 2.2959944000000003e-12
-0.7342857 3.7913062999999994e-12
-0.7332857 5.1182379e-12
-0.7322857 6.2607559000000005e-12
-0.7312857 7.2198784000000004e-12
-0.7302857 8.003955799999999e-12
-0.7292857 8.6178684e-12
-0.7282857 9.0538505e-12
-0.7272857 9.2863624e-12
-0.7262857 9.272572700000001e-12
-0.7252857 8.9587639e-12
-0.7242857 8.2916116e-12
-0.7232857 7.2320859e-12
-0.7222857 5.7689937e-12
-0.7212857 3.9290477e-12
-0.7202857 1.7809466e-12
-0.7192857 -5.6791586e-13
-0.7182857 -2.981969e-12
-0.7172857 -5.3135342e-12
-0.7162857 -7.4215251e-12
-0.7152857 -9.1892084e-12
-0.7142857 -1.0537550000000001e-11
-0.7132857 -1.1431532e-11
-0.7122857 -1.1878259e-11
-0.7112857 -1.1917415000000001e-11
-0.7102857 -1.1606296000000002e-11
-0.7092857 -1.1002845e-11
-0.7082857 -1.0150606000000001e-11
-0.7072857 -9.0691418e-12
-0.7062857 -7.7522773e-12
-0.7052857 -6.1747902e-12
-0.7042857 -4.3062311000000006e-12
-0.7032857 -2.128832e-12
-0.7022857 3.4463018e-13
-0.7012857 3.0573698e-12
-0.7002857 5.9031346e-12
-0.6992857 8.7307786e-12
-0.6982857 1.1358791e-11
-0.6972857 1.3597532e-11
-0.6962857 1.5275163999999998e-11
-0.6952857 1.6262284e-11
-0.6942857 1.6490361e-11
-0.6932857 1.5960192999999997e-11
-0.6922857 1.4738609e-11
-0.6912857 1.2944044e-11
-0.6902857 1.0723987e-11
-0.6892857 8.2290315e-12
-0.6882857 5.5890534e-12
-0.6872857 2.8965735e-12
-0.6862857 2.0084549000000001e-13
-0.6852857 -2.4861826e-12
-0.6842857 -5.1735678e-12
-0.6832857 -7.8686779e-12
-0.6822857 -1.0553656e-11
-0.6812857 -1.3166996e-11
-0.6802857 -1.5595248e-11
-0.6792857 -1.7677813e-11
-0.6782857 -1.9224899e-11
-0.6772857 -2.0045799e-11
-0.6762857 -1.9982116e-11
-0.6752857 -1.8939227e-11
-0.6742857 -1.6909262e-11
-0.6732857 -1.3980370999999999e-11
-0.6722857 -1.0329742e-11
-0.6712857 -6.2011228e-12
-0.6702857 -1.8708876e-12
-0.6692857 2.3908411e-12
-0.6682857 6.3563392e-12
-0.6672857 9.8664952e-12
-0.6662857 1.2841921e-11
-0.6652857 1.5276988999999998e-11
-0.6642857 1.7218536e-11
-0.6632857 1.8734335e-11
-0.6622857 1.9878812e-11
-0.6612857 2.0664209e-11
-0.6602857 2.1044326000000002e-11
-0.6592857 2.0915306000000002e-11
-0.6582857 2.0134152000000002e-11
-0.6572857 1.8551625999999998e-11
-0.6562857 1.6052753e-11
-0.6552857 1.2596098e-11
-0.6542857 8.2428069e-12
-0.6532857 3.1682138999999997e-12
-0.6522857 -2.347731e-12
-0.6512857 -7.9505731e-12
-0.6502857 -1.3256952e-11
-0.6492857 -1.7907186e-11
-0.6482857 -2.1614602e-11
-0.6472857 -2.4201823999999997e-11
-0.6462857 -2.5616762e-11
-0.6452857 -2.5925226e-11
-0.6442857 -2.5282013999999998e-11
-0.6432857 -2.3886977e-11
-0.6422857 -2.1935817e-11
-0.6412857 -1.957667e-11
-0.6402857 -1.6882302e-11
-0.6392857 -1.3844408000000001e-11
-0.6382857 -1.0391597e-11
-0.6372857 -6.4272643e-12
-0.6362857 -1.8788904999999998e-12
-0.6352857 3.2526655e-12
-0.6342857 8.855785700000001e-12
-0.6332857 1.4692414e-11
-0.6322857 2.0409480999999998e-11
-0.6312857 2.5577104e-11
-0.6302857 2.9747392999999995e-11
-0.6292857 3.2522886e-11
-0.6282857 3.3621202e-11
-0.6272857 3.2922685e-11
-0.6262857 3.0491012e-11
-0.6252857 2.6562075000000002e-11
-0.6242857 2.1502945999999998e-11
-0.6232857 1.5749023e-11
-0.6222857 9.7320813e-12
-0.6212857 3.8140105e-12
-0.6202857 -1.7601355e-12
-0.6192857 -6.8802542e-12
-0.6182857 -1.1557187000000001e-11
-0.6172857 -1.5880362e-11
-0.6162857 -1.9957245e-11
-0.6152857 -2.3848995e-11
-0.6142857 -2.7517862000000002e-11
-0.6132857 -3.0799639e-11
-0.6122857 -3.3409126e-11
-0.6112857 -3.4979403e-11
-0.6102857 -3.512805e-11
-0.6092857 -3.3537124e-11
-0.6082857 -3.0030031e-11
-0.6072857 -2.4628349e-11
-0.6062857 -1.7575272e-11
-0.6052857 -9.3189752e-12
-0.6042857 -4.5744002e-13
-0.6032857 8.3454782e-12
-0.6022857 1.6456705e-11
-0.6012857 2.3364248e-11
-0.6002857 2.8743067000000002e-11
-0.5992857 3.2483367e-11
-0.5982857 3.4675967999999996e-11
-0.5972857 3.5558576e-11
-0.5962857 3.5435186e-11
-0.5952857 3.4586854e-11
-0.5942857 3.3194129e-11
-0.5932857 3.1289099e-11
-0.5922857 2.8748666999999997e-11
-0.5912857 2.5331671000000003e-11
-0.5902857 2.075258e-11
-0.5892857 1.477599e-11
-0.5882857 7.3109223e-12
-0.5872857 -1.5169369e-12
-0.5862857 -1.1332927e-11
-0.5852857 -2.1530926e-11
-0.5842857 -3.1340173e-11
-0.5832857 -3.993035e-11
-0.5822857 -4.6535269e-11
-0.5812857 -5.0571055e-11
-0.5802857 -5.1725134e-11
-0.5792857 -4.9998043e-11
-0.5782857 -4.5689396e-11
-0.5772857 -3.9331063e-11
-0.5762857 -3.1581592e-11
-0.5752857 -2.310415e-11
-0.5742857 -1.4453799999999999e-11
-0.5732857 -5.9979379000000006e-12
-0.5722857 2.1134717e-12
-0.5712857 9.9221778e-12
-0.5702857 1.7587082e-11
-0.5692857 2.5278591000000003e-11
-0.5682857 3.3067006e-11
-0.5672857 4.0832087e-11
-0.5662857 4.8216887999999996e-11
-0.5652857 5.4639804999999995e-11
-0.5642857 5.9366113e-11
-0.5632857 6.1627109e-11
-0.5622857 6.076384e-11
-0.5612857 5.6366023e-11
-0.5602857 4.8376564e-11
-0.5592857 3.7138164e-11
-0.5582857 2.3369997e-11
-0.5572857 8.0765777e-12
-0.5562857 -7.5948111e-12
-0.5552857 -2.2520829e-11
-0.5542857 -3.5760215999999997e-11
-0.5532857 -4.667209e-11
-0.5522857 -5.4971349e-11
-0.5512857 -6.071119600000001e-11
-0.5502857 -6.4198473e-11
-0.5492857 -6.5861813e-11
-0.5482857 -6.6103037e-11
-0.5472857 -6.5166047e-11
-0.5462857 -6.3053913e-11
-0.5452857 -5.951447e-11
-0.5442857 -5.4099742e-11
-0.5432857 -4.6287940999999997e-11
-0.5422857 -3.5642458e-11
-0.5412857 -2.1972947e-11
-0.5402857 -5.4619083e-12
-0.5392857 1.3273744999999998e-11
-0.5382857 3.3203732e-11
-0.5372857 5.2988581e-11
-0.5362857 7.114986800000001e-11
-0.5352857 8.627509000000001e-11
-0.5342857 9.7217677e-11
-0.5332857 1.03253e-10
-0.5322857 1.0415978000000001e-10
-0.5312857 1.0021148e-10
-0.5302857 9.2080965e-11
-0.5292857 8.0680005e-11
-0.5282857 6.6968924e-11
-0.5272857 5.1777858e-11
-0.5262857 3.567867e-11
-0.5252857 1.8935183e-11
-0.5242857 1.5421239e-12
-0.5232857 -1.6656893e-11
-0.5222857 -3.5800155e-11
-0.5212857 -5.5827667999999994e-11
-0.5202857 -7.6334089e-11
-0.5192857 -9.6493028e-11
-0.5182857 -1.1507660999999999e-10
-0.5172857 -1.3057403e-10
-0.5162857 -1.4139144000000002e-10
-0.5152857 -1.4609694e-10
-0.5142857 -1.4366347e-10
-0.5132857 -1.3366096000000002e-10
-0.5122857 -1.1635792999999999e-10
-0.5112857 -9.2710106e-11
-0.5102857 -6.4236512e-11
-0.5092857 -3.2805871e-11
-0.5082857 -3.7483465e-13
-0.5072857 3.1270810999999995e-11
-0.5062857 6.072168099999999e-11
-0.5052857 8.705825200000001e-11
-0.5042857 1.0985343e-10
-0.5032857 1.2906927e-10
-0.5022857 1.4487604e-10
-0.5012857 1.574388e-10
-0.5002857 1.6672401e-10
-0.4992857 1.7237465e-10
-0.4982857 1.7368706e-10
-0.4972857 1.6970093e-10
-0.4962857 1.5938731e-10
-0.4952857 1.4189771e-10
-0.4942857 1.1682131e-10
-0.4932857 8.4393587e-11
-0.4922857 4.5607523e-11
-0.4912857 2.1973561e-12
-0.4902857 -4.3509369e-11
-0.4892857 -8.8848552e-11
-0.4882857 -1.3113916e-10
-0.4872857 -1.6800619e-10
-0.4862857 -1.9764598000000002e-10
-0.4852857 -2.1898466e-10
-0.4842857 -2.3170211e-10
-0.4832857 -2.3612254e-10
-0.4822857 -2.3300013999999997e-10
-0.4812857 -2.2325101999999997e-10
-0.4802857 -2.0769343e-10
-0.4792857 -1.8685647999999997e-10
-0.4782857 -1.6090183e-10
-0.4772857 -1.2967804999999998e-10
-0.4762857 -9.2896838e-11
-0.4752857 -5.0392161000000007e-11
-0.4742857 -2.4032148e-12
-0.4732857 5.0186239000000003e-11
-0.4722857 1.0571268e-10
-0.4712857 1.6174254e-10
-0.4702857 2.1523842000000002e-10
-0.4692857 2.628607e-10
-0.4682857 3.0135456e-10
-0.4672857 3.2795348e-10
-0.4662857 3.407248e-10
-0.4652857 3.3879375e-10
-0.4642857 3.2240541e-10
-0.4632857 2.9281667999999997e-10
-0.4622857 2.5204431e-10
-0.4612857 2.0252309e-10
-0.4602857 1.4674649000000001e-10
-0.4592857 8.6962729e-11
-0.4582857 2.4986295999999997e-11
-0.4572857 -3.7842093e-11
-0.4562857 -1.0054809e-10
-0.4552857 -1.6230346e-10
-0.4542857 -2.2215402e-10
-0.4532857 -2.7876972e-10
-0.4522857 -3.3028779000000003e-10
-0.4512857 -3.7430037000000004e-10
-0.4502857 -4.0800687e-10
-0.4492857 -4.285153e-10
-0.4482857 -4.3324129e-10
-0.4472857 -4.2033087000000003e-10
-0.4462857 -3.8902254e-10
-0.4452857 -3.3987359e-10
-0.4442857 -2.7480039e-10
-0.4432857 -1.9691759e-10
-0.4422857 -1.1020176e-10
-0.4412857 -1.9039294000000002e-11
-0.4402857 7.2258139e-11
-0.4392857 1.5988159e-10
-0.4382857 2.4081973e-10
-0.4372857 3.12973e-10
-0.4362857 3.750777e-10
-0.4352857 4.2647196999999996e-10
-0.4342857 4.6676903e-10
-0.4332857 4.9552285e-10
-0.4322857 5.1197297e-10
-0.4312857 5.1493749e-10
-0.4302857 5.0289e-10
-0.4292857 4.7421446e-10
-0.4282857 4.2759134e-10
-0.4272857 3.6243593e-10
-0.4262857 2.7929414e-10
-0.4252857 1.801057e-10
-0.4242857 6.8267798e-11
-0.4232857 -5.1528915e-11
-0.4222857 -1.7367547e-10
-0.4212857 -2.9217169e-10
-0.4202857 -4.0121535e-10
-0.4192857 -4.957511400000001e-10
-0.4182857 -5.7188538e-10
-0.4172857 -6.2710093e-10
-0.4162857 -6.6024764e-10
-0.4152857 -6.7133027e-10
-0.4142857 -6.6115707e-10
-0.4132857 -6.309395699999999e-10
-0.4122857 -5.8194118e-10
-0.4112857 -5.1525915e-10
-0.4102857 -4.3179076e-10
-0.4092857 -3.3239056e-10
-0.4082857 -2.1817942000000002e-10
-0.4072857 -9.092674000000001e-11
-0.4062857 4.6593784000000004e-11
-0.4052857 1.9037519000000002e-10
-0.4042857 3.3515311e-10
-0.4032857 4.7462451e-10
-0.4022857 6.0189748e-10
-0.4012857 7.1011148e-10
-0.4002857 7.931287600000001e-10
-0.3992857 8.461802400000001e-10
-0.3982857 8.6635282e-10
-0.3972857 8.5283421e-10
-0.3962857 8.0687722e-10
-0.3952857 7.314974999999999e-10
-0.3942857 6.3097101e-10
-0.3932857 5.1023422e-10
-0.3922857 3.7430471000000003e-10
-0.3912857 2.2783249e-10
-0.3902857 7.4858907e-11
-0.3892857 -8.1187102e-11
-0.3882857 -2.372802e-10
-0.3872857 -3.9045013e-10
-0.3862857 -5.373986e-10
-0.3852857 -6.7419633e-10
-0.3842857 -7.9615819e-10
-0.3832857 -8.979566199999999e-10
-0.3822857 -9.7398071e-10
-0.3812857 -1.0188937e-09
-0.3802857 -1.0282945e-09
-0.3792857 -9.993610999999999e-10
-0.3782857 -9.3135256e-10
-0.3772857 -8.258676699999999e-10
-0.3762857 -6.8680638e-10
-0.3752857 -5.2003345e-10
-0.3742857 -3.3280434e-10
-0.3732857 -1.3305651999999999e-10
-0.3722857 7.130568900000001e-11
-0.3712857 2.7300794e-10
-0.3702857 4.6578778e-10
-0.3692857 6.445146099999999e-10
-0.3682857 8.050587100000001e-10
-0.3672857 9.4397606e-10
-0.3662857 1.0581164e-09
-0.3652857 1.1442782e-09
-0.3642857 1.1990246e-09
-0.3632857 1.2187344e-09
-0.3622857 1.1999119e-09
-0.3612857 1.1397141e-09
-0.3602857 1.0366011e-09
-0.3592857 8.909784399999999e-10
-0.3582857 7.0569258e-10
-0.3572857 4.8625869e-10
-0.3562857 2.4074768e-10
-0.3552857 -2.0678684e-11
-0.3542857 -2.8652946e-10
-0.3532857 -5.4493042e-10
-0.3522857 -7.846070100000001e-10
-0.3512857 -9.9575088e-10
-0.3502857 -1.1706407e-09
-0.3492857 -1.3039377e-09
-0.3482857 -1.3926416e-09
-0.3472857 -1.4357587e-09
-0.3462857 -1.4337869e-09
-0.3452857 -1.3881562e-09
-0.3442857 -1.3007609e-09
-0.3432857 -1.1736913e-09
-0.3422857 -1.0092216e-09
-0.3412857 -8.100455199999999e-10
-0.3402857 -5.7968634e-10
-0.3392857 -3.2296565999999997e-10
-0.3382857 -4.6389704e-11
-0.3372857 2.4167466999999997e-10
-0.3362857 5.311244900000001e-10
-0.3352857 8.1057487e-10
-0.3342857 1.0681031e-09
-0.3332857 1.2921806e-09
-0.3322857 1.4726474e-09
-0.3312857 1.6015685e-09
-0.3302857 1.6738347e-09
-0.3292857 1.6874094e-09
-0.3282857 1.6432002000000001e-09
-0.3272857 1.5445973e-09
-0.3262857 1.3967888000000001e-09
-0.3252857 1.2060013e-09
-0.3242857 9.7881946e-10
-0.3232857 7.2172021e-10
-0.3222857 4.4089645e-10
-0.3212857 1.4238092e-10
-0.3202857 -1.6759315e-10
-0.3192857 -4.8211552e-10
-0.3182857 -7.931598999999999e-10
-0.3172857 -1.0913339e-09
-0.3162857 -1.3659346e-09
-0.3152857 -1.6053650999999999e-09
-0.3142857 -1.7978901000000001e-09
-0.3132857 -1.9326356e-09
-0.3122857 -2.0006807e-09
-0.3112857 -1.9960606e-09
-0.3102857 -1.916511e-09
-0.3092857 -1.7638219e-09
-0.3082857 -1.5437427000000001e-09
-0.3072857 -1.2654561e-09
-0.3062857 -9.407173e-10
-0.3052857 -5.828095e-10
-0.3042857 -2.0549296e-10
-0.3032857 1.7788725e-10
-0.3022857 5.5501298e-10
-0.3012857 9.148704400000001e-10
-0.3002857 1.2477163e-09
-0.2992857 1.5448230999999998e-09
-0.2982857 1.7981441e-09
-0.2972857 2.0000454e-09
-0.2962857 2.1432406e-09
-0.2952857 2.2210013e-09
-0.2942857 2.227653e-09
-0.2932857 2.1592866e-09
-0.2922857 2.0145543e-09
-0.2912857 1.7953822e-09
-0.2902857 1.5074346e-09
-0.2892857 1.1601985e-09
-0.2882857 7.666224399999999e-10
-0.2872857 3.423284e-10
-0.2862857 -9.550686000000001e-11
-0.2852857 -5.294383e-10
-0.2842857 -9.430130299999999e-10
-0.2832857 -1.3218157e-09
-0.2822857 -1.6541536e-09
-0.2812857 -1.9313072e-09
-0.2802857 -2.1473601e-09
-0.2792857 -2.2986991e-09
-0.2782857 -2.3833447e-09
-0.2772857 -2.4002937e-09
-0.2762857 -2.3490451e-09
-0.2752857 -2.2294360999999997e-09
-0.2742857 -2.0418336999999997e-09
-0.2732857 -1.7876469000000002e-09
-0.2722857 -1.4700399e-09
-0.2712857 -1.0946782999999999e-09
-0.2702857 -6.7031545e-10
-0.2692857 -2.0905103e-10
-0.2682857 2.7384859e-10
-0.2672857 7.605987e-10
-0.2662857 1.2319516e-09
-0.2652857 1.6685197999999999e-09
-0.2642857 2.0521758e-09
-0.2632857 2.3673225e-09
-0.2622857 2.6018559e-09
-0.2612857 2.7477012e-09
-0.2602857 2.8008878e-09
-0.2592857 2.7612137999999998e-09
-0.2582857 2.6316267e-09
-0.2572857 2.417489e-09
-0.2562857 2.1259031e-09
-0.2552857 1.7652389999999999e-09
-0.2542857 1.3449415e-09
-0.2532857 8.756163299999999e-10
-0.2522857 3.6931117999999997e-10
-0.2512857 -1.6015087e-10
-0.2502857 -6.969553799999999e-10
-0.2492857 -1.2233574e-09
-0.2482857 -1.7201264999999999e-09
-0.2472857 -2.1674064e-09
-0.2462857 -2.5459286e-09
-0.2452857 -2.8384353999999997e-09
-0.2442857 -3.0311125e-09
-0.2432857 -3.1148081e-09
-0.2422857 -3.0858420000000004e-09
-0.2412857 -2.9462692999999998e-09
-0.2402857 -2.7035547e-09
-0.2392857 -2.3697148e-09
-0.2382857 -1.9600743e-09
-0.2372857 -1.4918454999999998e-09
-0.2362857 -9.8276075e-10
-0.2352857 -4.4996186000000003e-10
-0.2342857 9.0708078e-11
-0.2332857 6.249591999999999e-10
-0.2322857 1.1399005e-09
-0.2312857 1.6236059e-09
-0.2302857 2.0645859999999998e-09
-0.2292857 2.4513632e-09
-0.2282857 2.7723212999999998e-09
-0.2272857 3.0159302e-09
-0.2262857 3.1713607e-09
-0.2252857 3.2294081e-09
-0.2242857 3.1835679999999998e-09
-0.2232857 3.0310660000000003e-09
-0.2222857 2.7736364e-09
-0.2212857 2.4178852e-09
-0.2202857 1.9751534e-09
-0.2192857 1.4608805e-09
-0.2182857 8.935661199999999e-10
-0.2172857 2.9349608999999997e-10
-0.2162857 -3.1856126e-10
-0.2152857 -9.224930699999999e-10
-0.2142857 -1.4996619e-09
-0.2132857 -2.0333343e-09
-0.2122857 -2.5087360999999998e-09
-0.2112857 -2.9128363e-09
-0.2102857 -3.234021e-09
-0.2092857 -3.4618419e-09
-0.2082857 -3.5869991000000003e-09
-0.2072857 -3.6016586e-09
-0.2062857 -3.5001210000000004e-09
-0.2052857 -3.2797549e-09
-0.2042857 -2.9420334e-09
-0.2032857 -2.49346e-09
-0.2022857 -1.9461575000000003e-09
-0.2012857 -1.3179428e-09
-0.2002857 -6.317784e-10
-0.1992857 8.5395167e-11
-0.1982857 8.043375000000001e-10
-0.1972857 1.495495e-09
-0.1962857 2.1310372e-09
-0.1952857 2.6866736e-09
-0.1942857 3.143023e-09
-0.1932857 3.4863844e-09
-0.1922857 3.7088679e-09
-0.1912857 3.8079512e-09
-0.1902857 3.7856224999999996e-09
-0.1892857 3.6473241000000002e-09
-0.1882857 3.4009278e-09
-0.1872857 3.0559326000000002e-09
-0.1862857 2.6230053e-09
-0.1852857 2.1138894e-09
-0.1842857 1.5416112999999998e-09
-0.1832857 9.208372800000001e-10
-0.1822857 2.6819558e-10
-0.1812857 -3.976203e-10
-0.1802857 -1.0561016e-09
-0.1792857 -1.6855844999999999e-09
-0.1782857 -2.2642841e-09
-0.1772857 -2.7715753e-09
-0.1762857 -3.1893339e-09
-0.1752857 -3.5031245000000004e-09
-0.1742857 -3.7030448e-09
-0.1732857 -3.7840977e-09
-0.1722857 -3.7460517e-09
-0.1712857 -3.5928489e-09
-0.1702857 -3.3317061e-09
-0.1692857 -2.9721135e-09
-0.1682857 -2.5249409999999997e-09
-0.1672857 -2.001835e-09
-0.1662857 -1.4150112e-09
-0.1652857 -7.774502400000001e-10
-0.1642857 -1.0340266999999999e-10
-0.1632857 5.9097605e-10
-0.1622857 1.2870847e-09
-0.1612857 1.9636549000000003e-09
-0.1602857 2.5970247e-09
-0.1592857 3.1619898e-09
-0.1582857 3.6332076e-09
-0.1572857 3.9870111e-09
-0.1562857 4.2034001e-09
-0.1552857 4.267928e-09
-0.1542857 4.1732034e-09
-0.1532857 3.919778e-09
-0.1522857 3.5162883e-09
-0.1512857 2.9788352e-09
-0.1502857 2.3297070999999997e-09
-0.1492857 1.5956453e-09
-0.1482857 8.059132400000001e-10
-0.1472857 -9.568243400000001e-12
-0.1462857 -8.2179402e-10
-0.1452857 -1.6038144999999998e-09
-0.1442857 -2.3313997e-09
-0.1432857 -2.9832865e-09
-0.1422857 -3.5411454999999997e-09
-0.1412857 -3.9894438e-09
-0.1402857 -4.3153772e-09
-0.1392857 -4.5089942e-09
-0.1382857 -4.5635612999999995e-09
-0.1372857 -4.4761292e-09
-0.1362857 -4.248174e-09
-0.1352857 -3.886145899999999e-09
-0.1342857 -3.4017348000000003e-09
-0.1332857 -2.8117101e-09
-0.1322857 -2.1372494e-09
-0.1312857 -1.4027808999999999e-09
-0.1302857 -6.344531200000001e-10
-0.1292857 1.4156804e-10
-0.1282857 9.0073105e-10
-0.1272857 1.6214207e-09
-0.1262857 2.2857813e-09
-0.1252857 2.8799435e-09
-0.1242857 3.3936718e-09
-0.1232857 3.8195579e-09
-0.1222857 4.1519777e-09
-0.1212857 4.3860727999999996e-09
-0.1202857 4.5170089999999996e-09
-0.1192857 4.5397124e-09
-0.1182857 4.4491782e-09
-0.1172857 4.2413278e-09
-0.1162857 3.914272e-09
-0.1152857 3.4697474000000003e-09
-0.1142857 2.9144371e-09
-0.1132857 2.2609017e-09
-0.1122857 1.5279009000000001e-09
-0.1112857 7.399856799999999e-10
-0.1102857 -7.363242499999999e-11
-0.1092857 -8.808092300000001e-10
-0.1082857 -1.6485707e-09
-0.1072857 -2.3453142e-09
-0.1062857 -2.9428300000000003e-09
-0.1052857 -3.4179114e-09
-0.1042857 -3.7534094e-09
-0.1032857 -3.938691700000001e-09
-0.1022857 -3.9695709e-09
-0.1012857 -3.8478418e-09
-0.1002857 -3.5806125e-09
-9.9285714E-02 -3.1796059000000003e-09
-9.8285712E-02 -2.6605655000000003e-09
-9.7285718E-02 -2.0428204000000003e-09
-9.6285716E-02 -1.3489853999999999e-09
-9.5285714E-02 -6.046965e-10
-9.4285712E-02 1.6176011e-10
-9.3285717E-02 9.2007088e-10
-9.2285715E-02 1.6388732e-09
-9.1285713E-02 2.2871191e-09
-9.0285711E-02 2.8357568e-09
-8.9285716E-02 3.2595738999999997e-09
-8.8285714E-02 3.5389722e-09
-8.7285712E-02 3.6614173000000003e-09
-8.6285718E-02 3.6223277999999995e-09
-8.5285716E-02 3.4252371999999996e-09
-8.4285714E-02 3.0811697e-09
-8.3285712E-02 2.6072951e-09
-8.2285717E-02 2.0250498999999997e-09
-8.1285715E-02 1.3580008e-09
-8.0285713E-02 6.2976837e-10
-7.9285711E-02 -1.3768312e-10
-7.8285716E-02 -9.2515396e-10
-7.7285714E-02 -1.7165915e-09
-7.6285712E-02 -2.4987561e-09
-7.5285718E-02 -3.2603093999999997e-09
-7.4285716E-02 -3.9905673e-09
-7.3285714E-02 -4.6782123000000004e-09
-7.2285712E-02 -5.310263e-09
-7.1285717E-02 -5.8715359e-09
-7.0285715E-02 -6.344740699999999e-09
-6.9285713E-02 -6.7112232e-09
-6.8285711E-02 -6.9522492e-09
-6.7285717E-02 -7.050621900000001e-09
-6.6285715E-02 -6.9923810000000005e-09
-6.5285712E-02 -6.7683067e-09
-6.4285718E-02 -6.3750255e-09
-6.3285716E-02 -5.8155654e-09
-6.2285714E-02 -5.0993407e-09
-6.1285716E-02 -4.2416268e-09
-6.0285714E-02 -3.2626651e-09
-5.9285715E-02 -2.1865822e-09
-5.8285713E-02 -1.0402968e-09
-5.7285715E-02 1.4745437e-10
-5.6285713E-02 1.3469144e-09
-5.5285715E-02 2.5279459e-09
-5.4285713E-02 3.660601e-09
-5.3285714E-02 4.7157462e-09
-5.2285716E-02 5.6658657e-09
-5.1285714E-02 6.48612e-09
-5.0285716E-02 7.155663600000001e-09
-4.9285714E-02 7.6591317e-09
-4.8285715E-02 7.988122000000001e-09
-4.7285713E-02 8.1424326e-09
-4.6285715E-02 8.1308064e-09
-4.5285713E-02 7.970959300000001e-09
-4.4285715E-02 7.688762099999999e-09
-4.3285713E-02 7.3165571e-09
-4.2285714E-02 6.890731700000001e-09
-4.1285716E-02 6.448794299999999e-09
-4.0285714E-02 6.0262934e-09
-3.9285716E-02 5.6539550999999995e-09
-3.8285714E-02 5.3553974e-09
-3.7285715E-02 5.145696e-09
-3.6285713E-02 5.0309475e-09
-3.5285715E-02 5.0088284e-09
-3.4285713E-02 5.0699972e-09
-3.3285715E-02 5.2000682000000005e-09
-3.2285713E-02 5.38182e-09
-3.1285714E-02 5.5972893e-09
-3.0285714E-02 5.829447300000001e-09
-2.9285714E-02 6.0632672e-09
-2.8285714E-02 6.286103599999999e-09
-2.7285714E-02 6.4874432e-09
-2.6285714E-02 6.6581878999999995e-09
-2.5285713E-02 6.7897021e-09
-2.4285715E-02 6.8728689e-09
-2.3285715E-02 6.897373e-09
-2.2285715E-02 6.8513396e-09
-2.1285715E-02 6.7213894e-09
-2.0285714E-02 6.4930505e-09
-1.9285714E-02 6.1514197000000006e-09
-1.8285714E-02 5.6819108e-09
-1.7285714E-02 5.0709541e-09
-1.6285714E-02 4.3065333e-09
-1.5285715E-02 3.3785363e-09
-1.4285714E-02 2.2789531e-09
-1.3285714E-02 1.0020332e-09
-1.2285714E-02 -4.5546995e-10
-1.1285714E-02 -2.0938404e-09
-1.0285715E-02 -3.9096549e-09
-9.2857145E-03 -5.8947631e-09
-8.2857143E-03 -8.0351018e-09
-7.2857141E-03 -1.0309539e-08
-6.2857145E-03 -1.2689003e-08
-5.2857143E-03 -1.5136173e-08
-4.2857141E-03 -1.7605938e-08
-3.2857142E-03 -2.0046766e-08
-2.2857143E-03 -2.2402973e-08
-1.2857143E-03 -2.461773e-08
-2.8571428E-04 -2.6636526e-08
7.1428571E-04 -2.8410684999999998e-08
1.7142857E-03 -2.9900507e-08
2.7142856E-03 -3.107766e-08
3.7142858E-03 -3.1926467000000004e-08
4.7142855E-03 -3.2443964000000004e-08
5.7142857E-03 -3.2638736e-08
6.7142858E-03 -3.2528699e-08
7.7142855E-03 -3.2138153000000005e-08
8.7142857E-03 -3.1494538e-08
9.7142858E-03 -3.0625258e-08
1.0714286E-02 -2.9555008e-08
1.1714286E-02 -2.8303829e-08
1.2714285E-02 -2.6886035e-08
1.3714286E-02 -2.5310018000000002e-08
1.4714286E-02 -2.3578772e-08
1.5714286E-02 -2.1690919e-08
1.6714286E-02 -1.9641989e-08
1.7714286E-02 -1.7425733999999998e-08
1.8714286E-02 -1.5035277e-08
1.9714287E-02 -1.2464042e-08
2.0714285E-02 -9.706444e-09
2.1714285E-02 -6.758417400000001e-09
2.2714285E-02 -3.6178803e-09
2.3714285E-02 -2.8521801e-10
2.4714286E-02 3.2361655e-09
2.5714286E-02 6.9392478e-09
2.6714286E-02 1.0812831e-08
2.7714286E-02 1.4841166e-08
2.8714286E-02 1.9003912e-08
2.9714286E-02 2.3276561e-08
3.0714286E-02 2.7631363999999998e-08
3.1714287E-02 3.2038724e-08
3.2714285E-02 3.6468895e-08
3.3714287E-02 4.0893694e-08
3.4714285E-02 4.5287950999999996e-08
3.5714287E-02 4.9630327999999994e-08
3.6714286E-02 5.390325999999999e-08
3.7714284E-02 5.809187e-08
3.8714286E-02 6.218186e-08
3.9714284E-02 6.6156552e-08
4.0714286E-02 6.9993444e-08
4.1714285E-02 7.36607e-08
4.2714287E-02 7.7114065e-08
4.3714285E-02 8.0294665e-08
4.4714287E-02 8.3128043e-08
4.5714285E-02 8.5524582e-08
4.6714287E-02 8.7381341e-08
4.7714286E-02 8.858503899999999e-08
4.8714284E-02 8.901586099999999e-08
4.9714286E-02 8.8551627e-08
5.0714284E-02 8.7071811e-08
5.1714286E-02 8.4461049e-08
5.2714285E-02 8.0611717e-08
5.3714287E-02 7.5425527e-08
5.4714285E-02 6.8814021e-08
5.5714287E-02 6.0698141e-08
5.6714285E-02 5.1007110000000003e-08
5.7714287E-02 3.9676812000000005e-08
5.8714285E-02 2.6647981e-08
5.9714288E-02 1.1864368e-08
6.0714286E-02 -4.7290144e-09
6.1714284E-02 -2.3187481e-08
6.2714286E-02 -4.3568157e-08
6.3714288E-02 -6.5931383e-08
6.4714283E-02 -9.0341978e-08
6.5714285E-02 -1.1687045999999999e-07
6.6714287E-02 -1.45594e-07
6.7714289E-02 -1.765971e-07
6.8714283E-02 -2.0997171000000003e-07
6.9714285E-02 -2.4581663e-07
7.0714287E-02 -2.8423632e-07
7.1714282E-02 -3.2533871e-07
7.2714284E-02 -3.6923258e-07
7.3714286E-02 -4.160245e-07
7.4714288E-02 -4.6581592e-07
7.5714283E-02 -5.187005e-07
7.6714285E-02 -5.7476246e-07
7.7714287E-02 -6.3407599e-07
7.8714289E-02 -6.967062000000001e-07
7.9714283E-02 -7.6271114e-07
8.0714285E-02 -8.3214511e-07
8.1714287E-02 -9.050625999999999e-07
8.2714289E-02 -9.815223300000002e-07
8.3714284E-02 -1.0615911e-06
8.4714286E-02 -1.1453467e-06
8.5714288E-02 -1.2328795e-06
8.6714283E-02 -1.3242924000000001e-06
8.7714285E-02 -1.4196996e-06
8.8714287E-02 -1.5192235e-06
8.9714289E-02 -1.6229917000000001e-06
9.0714283E-02 -1.7311324e-06
9.1714285E-02 -1.8437705000000002e-06
9.2714287E-02 -1.9610237e-06
9.3714289E-02 -2.0830004e-06
9.4714284E-02 -2.2097977e-06
9.5714286E-02 -2.3415002999999998e-06
9.6714288E-02 -2.4781817e-06
9.7714283E-02 -2.6199052e-06
9.8714285E-02 -2.7667252e-06
9.9714287E-02 -2.9186904e-06
0.1007143 -3.0758454e-06
0.1017143 -3.2382339e-06
0.1027143 -3.4059013000000003e-06
0.1037143 -3.5788972e-06
0.1047143 -3.7572768e-06
0.1057143 -3.9411052e-06
0.1067143 -4.1304574e-06
0.1077143 -4.3254211e-06
0.1087143 -4.5260968e-06
0.1097143 -4.732598000000001e-06
0.1107143 -4.9450492e-06
0.1117143 -5.1635848e-06
0.1127143 -5.3883447e-06
0.1137143 -5.6194715e-06
0.1147143 -5.857105e-06
0.1157143 -6.1013793e-06
0.1167143 -6.352419e-06
0.1177143 -6.6103368000000006e-06
0.1187143 -6.875231400000001e-06
0.1197143 -7.147190199999999e-06
0.1207143 -7.4262893e-06
0.1217143 -7.7126003e-06
0.1227143 -8.0061916e-06
0.1237143 -8.3071342e-06
0.1247143 -8.6155062e-06
0.1257143 -8.931396400000001e-06
0.1267143 -9.2549065e-06
0.1277143 -9.586153000000001e-06
0.1287143 -9.925264500000001e-06
0.1297143 -1.0272381e-05
0.1307143 -1.062765e-05
0.1317143 -1.0991219999999999e-05
0.1327143 -1.1363241e-05
0.1337143 -1.1743856e-05
0.1347143 -1.2133198e-05
0.1357143 -1.2531389e-05
0.1367143 -1.2938537999999999e-05
0.1377143 -1.3354739000000001e-05
0.1387143 -1.378007e-05
0.1397143 -1.4214597999999999e-05
0.1407143 -1.465838e-05
0.1417143 -1.5111466e-05
0.1427143 -1.5573902000000002e-05
0.1437143 -1.6045729e-05
0.1447143 -1.6526995e-05
0.1457143 -1.7017753e-05
0.1467143 -1.7518062e-05
0.1477143 -1.8027991e-05
0.1487143 -1.8547625e-05
0.1497143 -1.9077058e-05
0.1507143 -1.9616397e-05
0.1517143 -2.016576e-05
0.1527143 -2.0725273000000002e-05
0.1537143 -2.1295064e-05
0.1547143 -2.1875263e-05
0.1557143 -2.2465993000000002e-05
0.1567143 -2.3067365e-05
0.1577143 -2.3679479000000002e-05
0.1587143 -2.4302418e-05
0.1597143 -2.4936247000000002e-05
0.1607143 -2.5581014e-05
0.1617143 -2.6236748e-05
0.1627143 -2.6903470000000002e-05
0.1637143 -2.7581196999999998e-05
0.1647143 -2.8269949000000003e-05
0.1657143 -2.8969750999999998e-05
0.1667143 -2.9680641e-05
0.1677143 -3.0402670999999997e-05
0.1687143 -3.1135917e-05
0.1697143 -3.1880472e-05
0.1707143 -3.2636444e-05
0.1717143 -3.3403961e-05
0.1727143 -3.4183157000000004e-05
0.1737143 -3.4974173e-05
0.1747143 -3.5777151e-05
0.1757143 -3.6592229e-05
0.1767143 -3.7419533999999996e-05
0.1777143 -3.8259182000000005e-05
0.1787143 -3.9111279e-05
0.1797143 -3.9975916e-05
0.1807143 -4.0853172e-05
0.1817143 -4.1743118e-05
0.1827143 -4.264582e-05
0.1837143 -4.356134e-05
0.1847143 -4.4489747e-05
0.1857143 -4.5431113e-05
0.1867143 -4.6385525999999996e-05
0.1877143 -4.7353086e-05
0.1887143 -4.8333914e-05
0.1897143 -4.932815e-05
0.1907143 -5.0335961999999997e-05
0.1917143 -5.1357523e-05
0.1927143 -5.2393045e-05
0.1937143 -5.3442750000000006e-05
0.1947143 -5.4506876000000006e-05
0.1957143 -5.5585662e-05
0.1967143 -5.6679357e-05
0.1977143 -5.7788213e-05
0.1987143 -5.8912457e-05
0.1997143 -6.0052315e-05
0.2007143 -6.120799899999999e-05
0.2017143 -6.2379706e-05
0.2027143 -6.3567614e-05
0.2037143 -6.4771899e-05
0.2047143 -6.5992725e-05
0.2057143 -6.7230258e-05
0.2067143 -6.8484667e-05
0.2077143 -6.975615199999999e-05
0.2087143 -7.104492299999999e-05
0.2097143 -7.2351213e-05
0.2107143 -7.367529e-05
0.2117143 -7.5017437e-05
0.2127143 -7.6377967e-05
0.2137143 -7.7757193e-05
0.2147143 -7.9155444e-05
0.2157143 -8.0573056e-05
0.2167143 -8.2010359e-05
0.2177143 -8.3467665e-05
0.2187143 -8.4945282e-05
0.2197143 -8.6443487e-05
0.2207143 -8.7962553e-05
0.2217143 -8.9502743e-05
0.2227143 -9.1064294e-05
0.2237143 -9.264744e-05
0.2247143 -9.4252414e-05
0.2257143 -9.5879443e-05
0.2267143 -9.7528755e-05
0.2277143 -9.9200588e-05
0.2287143 -0.00010089519999999999
0.2297143 -0.00010261286
0.2307143 -0.00010435388
0.2317143 -0.00010611855
0.2327143 -0.00010790721
0.2337143 -0.00010972025999999999
0.2347143 -0.00011155805
0.2357143 -0.00011342099
0.2367143 -0.00011530948
0.2377143 -0.00011722393
0.2387143 -0.00011916476
0.2397143 -0.00012113236
0.2407143 -0.00012312712
0.2417143 -0.00012514938999999998
0.2427143 -0.00012719952999999998
0.2437143 -0.00012927784
0.2447143 -0.00013138463000000002
0.2457143 -0.00013352019
0.2467143 -0.00013568481
0.2477143 -0.00013787876
0.2487143 -0.00014010234
0.2497143 -0.00014235586999999998
0.2507143 -0.00014463969
0.2517143 -0.00014695419
0.2527143 -0.00014929975
0.2537143 -0.00015167683
0.2547143 -0.00015408586000000002
0.2557143 -0.00015652734
0.2567143 -0.00015900172
0.2577143 -0.00016150948
0.2587143 -0.00016405108
0.2597143 -0.00016662699
0.2607143 -0.00016923764
0.2617143 -0.00017188345999999999
0.2627143 -0.00017456486999999998
0.2637143 -0.00017728227
0.2647143 -0.00018003607
0.2657143 -0.00018282668
0.2667143 -0.00018565452
0.2677143 -0.00018851999
0.2687143 -0.00019142356
0.2697143 -0.00019436566
0.2707143 -0.00019734675
0.2717143 -0.00020036734
0.2727143 -0.00020342793
0.2737143 -0.00020652906
0.2747143 -0.00020967128999999999
0.2757143 -0.00021285525
0.2767143 -0.00021608157
0.2777143 -0.00021935089
0.2787143 -0.00022266385999999998
0.2797143 -0.00022602113999999998
0.2807143 -0.00022942338000000003
0.2817143 -0.00023287121
0.2827143 -0.00023636524
0.2837143 -0.00023990606
0.2847143 -0.00024349421999999998
0.2857143 -0.00024713022
0.2867143 -0.00025081458
0.2877143 -0.00025454781
0.2887143 -0.0002583304
0.2897143 -0.00026216289
0.2907143 -0.00026604582
0.2917143 -0.00026997977
0.2927143 -0.00027396536
0.2937143 -0.00027800324
0.2947143 -0.00028209413
0.2957143 -0.00028623872
0.2967143 -0.00029043773999999997
0.2977143 -0.00029469197
0.2987143 -0.00029900213999999996
0.2997143 -0.00030336898000000003
0.3007143 -0.00030779324
0.3017143 -0.00031227567
0.3027143 -0.00031681695
0.3037143 -0.00032141786
0.3047143 -0.00032607907
0.3057143 -0.00033080130000000003
0.3067143 -0.00033558526
0.3077143 -0.00034043163999999997
0.3087143 -0.00034534114
0.3097143 -0.00035031451000000003
0.3107143 -0.00035535245
0.3117143 -0.00036045574
0.3127143 -0.00036562512
0.3137143 -0.00037086143
0.3147143 -0.00037616546
0.3157143 -0.00038153812
0.3167143 -0.00038698022
0.3177143 -0.00039249271
0.3187143 -0.00039807655
0.3197143 -0.0004037327
0.3207143 -0.00040946215000000003
0.3217143 -0.00041526582000000003
0.3227143 -0.00042114470000000005
0.3237143 -0.00042709976
0.3247143 -0.00043313189
0.3257143 -0.00043924197
0.3267143 -0.00044543085
0.3277143 -0.00045169936
0.3287143 -0.00045804832
0.3297143 -0.00046447849
0.3307143 -0.00047099070000000004
0.3317143 -0.00047758581000000006
0.3327143 -0.00048426477
0.3337143 -0.0004910286
0.3347143 -0.0004978783600000001
0.3357143 -0.00050481517
0.3367143 -0.00051184011
0.3377143 -0.0005189543599999999
0.3387143 -0.0005261590600000001
0.3397143 -0.00053345539
0.3407143 -0.0005408444399999999
0.3417143 -0.0005483274000000001
0.3427143 -0.00055590535
0.3437143 -0.00056357953
0.3447143 -0.0005713510699999999
0.3457143 -0.0005792212500000001
0.3467143 -0.0005871912399999999
0.3477143 -0.00059526228
0.3487143 -0.00060343559
0.3497143 -0.0006117124
0.3507143 -0.00062009385
0.3517143 -0.00062858112
0.3527143 -0.00063717539
0.3537143 -0.00064587775
0.3547143 -0.0006546894399999999
0.3557143 -0.00066361172
0.3567143 -0.00067264587
0.3577143 -0.00068179324
0.3587143 -0.00069105527
0.3597143 -0.00070043347
0.3607143 -0.00070992937
0.3617143 -0.00071954446
0.3627143 -0.00072928019
0.3637143 -0.00073913802
0.3647143 -0.00074911941
0.3657143 -0.00075922571
0.3667143 -0.0007694582599999999
0.3677143 -0.0007798184000000001
0.3687143 -0.0007903075100000001
0.3697143 -0.00080092686
0.3707143 -0.00081167782
0.3717143 -0.00082256183
0.3727143 -0.0008335803600000001
0.3737143 -0.00084473495
0.3747143 -0.00085602733
0.3757143 -0.0008674590400000001
0.3767143 -0.0008790318100000001
0.3777143 -0.00089074738
0.3787143 -0.0009026073700000001
0.3797143 -0.00091461352
0.3807143 -0.00092676746
0.3817143 -0.00093907092
0.3827143 -0.00095152582
0.3837143 -0.00096413378
0.3847143 -0.00097689672
0.3857143 -0.00098981654
0.3867143 -0.0010028951
0.3877143 -0.0010161343
0.3887143 -0.0010295361
0.3897143 -0.0010431022
0.3907143 -0.0010568345
0.3917143 -0.0010707346
0.3927143 -0.0010848041
0.3937143 -0.0010990449
0.3947143 -0.0011134586
0.3957143 -0.0011280472
0.3967143 -0.0011428125
0.3977143 -0.0011577566
0.3987143 -0.0011728816000000002
0.3997143 -0.0011881898
0.4007143 -0.0012036833
0.4017143 -0.0012193644
0.4027143 -0.0012352351
0.4037143 -0.0012512978
0.4047143 -0.0012675543999999999
0.4057143 -0.0012840071
0.4067143 -0.0013006578999999999
0.4077143 -0.001317509
0.4087143 -0.0013345625999999998
0.4097143 -0.0013518209
0.4107143 -0.0013692862
0.4117143 -0.0013869608
0.4127143 -0.0014048469
0.4137143 -0.0014229468
0.4147143 -0.001441263
0.4157143 -0.0014597977000000001
0.4167143 -0.0014785533
0.4177143 -0.0014975322
0.4187143 -0.0015167369
0.4197143 -0.00153617
0.4207143 -0.0015558339999999999
0.4217143 -0.0015757314
0.4227143 -0.0015958649
0.4237143 -0.0016162373999999999
0.4247143 -0.0016368513999999999
0.4257143 -0.0016577100000000002
0.4267143 -0.0016788157
0.4277143 -0.0017001712
0.4287143 -0.0017217793
0.4297143 -0.0017436429
0.4307143 -0.0017657645000000001
0.4317143 -0.0017881468
0.4327143 -0.0018107925000000003
0.4337143 -0.0018337041
0.4347143 -0.0018568846
0.4357143 -0.0018803366
0.4367143 -0.0019040634000000002
0.4377143 -0.0019280675
0.4387143 -0.0019523518999999998
0.4397143 -0.0019769199
0.4407143 -0.0020017744
0.4417143 -0.0020269183999999997
0.4427143 -0.0020523556000000003
0.4437143 -0.0020780888
0.4447143 -0.0021041216000000002
0.4457143 -0.0021304572999999998
0.4467143 -0.002157099
0.4477143 -0.0021840498
0.4487143 -0.0022113132
0.4497143 -0.0022388924000000003
0.4507143 -0.0022667904
0.4517143 -0.0022950109
0.4527143 -0.0023235572
0.4537143 -0.0023524328
0.4547143 -0.0023816412
0.4557143 -0.0024111858
0.4567143 -0.0024410703
0.4577143 -0.0024712985
0.4587143 -0.0025018736999999997
0.4597143 -0.0025327998
0.4607143 -0.0025640802
0.4617143 -0.0025957188
0.4627143 -0.0026277189999999997
0.4637143 -0.002660085
0.4647143 -0.0026928205
0.4657143 -0.0027259295
0.4667143 -0.0027594162
0.4677143 -0.0027932847
0.4687143 -0.002827539
0.4697143 -0.0028621831
0.4707143 -0.0028972207999999997
0.4717143 -0.0029326562
0.4727143 -0.002968493
0.4737143 -0.0030047355
0.4747143 -0.0030413873999999997
0.4757143 -0.0030784526
0.4767143 -0.0031159354
0.4777143 -0.0031538402000000003
0.4787143 -0.0031921714000000003
0.4797143 -0.003230933
0.4807143 -0.0032701297000000003
0.4817143 -0.0033097662
0.4827143 -0.0033498469
0.4837143 -0.0033903765000000002
0.4847143 -0.0034313597999999996
0.4857143 -0.0034728011000000002
0.4867143 -0.0035147052000000004
0.4877143 -0.0035570767
0.4887143 -0.0035999205
0.4897143 -0.0036432415
0.4907143 -0.0036870445999999998
0.4917143 -0.0037313344
0.4927143 -0.0037761161
0.4937143 -0.0038213944
0.4947143 -0.003867174
0.4957143 -0.0039134604
0.4967143 -0.0039602583
0.4977143 -0.0040075731
0.4987143 -0.0040554096000000005
0.4997143 -0.0041037729
0.5007143 -0.0041526684
0.5017143 -0.0042021009
0.5027143 -0.0042520765
0.5037143 -0.0043026004
0.5047143 -0.004353678
0.5057143 -0.0044053150999999995
0.5067143 -0.0044575176000000005
0.5077143 -0.0045102908
0.5087143 -0.0045636407000000006
0.5097143 -0.0046175734
0.5107143 -0.0046720939
0.5117143 -0.0047272082
0.5127143 -0.0047829217
0.5137143 -0.0048392400999999995
0.5147143 -0.0048961698
0.5157143 -0.0049537161
0.5167143 -0.0050118855
0.5177143 -0.005070684000000001
0.5187143 -0.005130117599999999
0.5197143 -0.005190193
0.5207143 -0.0052509164
0.5217143 -0.0053122934
0.5227143 -0.0053743308
0.5237143 -0.005437035
0.5247143 -0.0055004122
0.5257143 -0.0055644694
0.5267143 -0.0056292127
0.5277143 -0.005694649
0.5287143 -0.0057607856
0.5297143 -0.005827629500000001
0.5307143 -0.0058951879
0.5317143 -0.0059634673
0.5327143 -0.0060324746000000005
0.5337143 -0.0061022164999999995
0.5347143 -0.0061727004999999995
0.5357143 -0.0062439329000000005
0.5367143 -0.0063159212000000005
0.5377143 -0.006388672
0.5387143 -0.0064621927
0.5397143 -0.0065364904
0.5407143 -0.0066115732
0.5417143 -0.0066874476
0.5427143 -0.0067641216
0.5437143 -0.0068416033
0.5447143 -0.0069198992
0.5457143 -0.006999017200000001
0.5467143 -0.007078964700000001
0.5477143 -0.007159749700000001
0.5487143 -0.0072413801
0.5497143 -0.007323863999999999
0.5507143 -0.0074072093
0.5517143 -0.0074914242
0.5527143 -0.0075765172
0.5537143 -0.0076624972
0.5547143 -0.0077493722
0.5557143 -0.007837149299999999
0.5567143 -0.0079258374
0.5577143 -0.0080154437
0.5587143 -0.0081059778
0.5597143 -0.0081974467
0.5607143 -0.0082898594
0.5617143 -0.0083832252
0.5627143 -0.008477552900000001
0.5637143 -0.0085728512
0.5647143 -0.0086691289
0.5657143 -0.0087663953
0.5667143 -0.00886466
0.5677143 -0.0089639318
0.5687143 -0.0090642192
0.5697143 -0.009165531800000001
0.5707143 -0.009267878299999999
0.5717143 -0.009371269
0.5727143 -0.009475712399999999
0.5737143 -0.0095812189
0.5747143 -0.009687797900000001
0.5757143 -0.0097954588
0.5767143 -0.009904211
0.5777143 -0.010014066
0.5787143 -0.010125032
0.5797143 -0.01023712
0.5807143 -0.010350339
0.5817143 -0.010464698
0.5827143 -0.010580209
0.5837143 -0.010696882
0.5847143 -0.010814727
0.5857143 -0.010933753
0.5867143 -0.011053972
0.5877143 -0.011175394
0.5887143 -0.011298031
0.5897143 -0.011421891
0.5907143 -0.011546988
0.5917143 -0.011673331
0.5927143 -0.011800932
0.5937143 -0.011929799999999999
0.5947143 -0.012059948
0.5957143 -0.012191386
0.5967143 -0.012324126
0.5977143 -0.01245818
0.5987143 -0.012593559
0.5997143 -0.012730274
0.6007143 -0.012868337
0.6017143 -0.013007759
0.6027143 -0.013148551999999999
0.6037143 -0.013290728
0.6047143 -0.013434299
0.6057143 -0.013579276999999999
0.6067143 -0.013725675
0.6077143 -0.013873503
0.6087143 -0.014022777
0.6097143 -0.014173505999999999
0.6107143 -0.014325703
0.6117143 -0.014479381000000001
0.6127143 -0.014634554
0.6137143 -0.014791232999999999
0.6147143 -0.014949430000000001
0.6157143 -0.015109159
0.6167143 -0.015270432
0.6177143 -0.015433263999999999
0.6187143 -0.015597667
0.6197143 -0.015763655
0.6207143 -0.015931241999999998
0.6217143 -0.016100437999999998
0.6227143 -0.016271259
0.6237143 -0.016443717
0.6247143 -0.016617824
0.6257143 -0.016793597
0.6267143 -0.016971047
0.6277143 -0.01715019
0.6287143 -0.017331039
0.6297143 -0.017513607
0.6307143 -0.017697911
0.6317143 -0.017883965
0.6327143 -0.018071782999999998
0.6337143 -0.018261382
0.6347143 -0.018452774
0.6357143 -0.018645974000000003
0.6367143 -0.018840997999999998
0.6377143 -0.019037857
0.6387143 -0.019236568
0.6397143 -0.019437146
0.6407143 -0.019639605
0.6417143 -0.019843961
0.6427143 -0.02005023
0.6437143 -0.020258427
0.6447143 -0.02046857
0.6457143 -0.020680673
0.6467143 -0.020894752
0.6477143 -0.021110821
0.6487143 -0.021328899000000002
0.6497143 -0.021549000999999998
0.6507143 -0.021771142
0.6517143 -0.021995336
0.6527143 -0.022221601
0.6537143 -0.022449952999999998
0.6547143 -0.022680407
0.6557143 -0.022912982000000002
0.6567143 -0.023147692
0.6577143 -0.023384558
0.6587143 -0.023623597
0.6597143 -0.023864824
0.6607143 -0.024108257
0.6617143 -0.024353914
0.6627143 -0.024601811
0.6637143 -0.024851967
0.6647143 -0.025104400000000002
0.6657143 -0.025359121999999998
0.6667143 -0.025616153000000003
0.6677143 -0.025875508000000002
0.6687143 -0.026137209999999998
0.6697143 -0.026401278
0.6707143 -0.026667726
0.6717143 -0.026936575999999997
0.6727143 -0.027207847
0.6737143 -0.027481556999999997
0.6747143 -0.027757725999999996
0.6757143 -0.028036369000000002
0.6767143 -0.028317506000000003
0.6777143 -0.028601155
0.6787143 -0.028887336
0.6797143 -0.029176065999999997
0.6807143 -0.029467363
0.6817143 -0.029761247999999997
0.6827143 -0.030057741
0.6837143 -0.030356861
0.6847143 -0.030658630000000003
0.6857143 -0.03096307
0.6867143 -0.0312702
0.6877143 -0.031580040000000004
0.6887143 -0.031892606000000004
0.6897143 -0.032207916999999996
0.6907143 -0.032525993
0.6917143 -0.032846857
0.6927143 -0.033170526
0.6937143 -0.033497025
0.6947143 -0.033826372
0.6957143 -0.034158592
0.6967143 -0.034493703
0.6977143 -0.034831729
0.6987143 -0.035172695000000004
0.6997143 -0.035516618
0.7007143 -0.035863521
0.7017143 -0.036213422
0.7027143 -0.036566341
0.7037143 -0.036922298
0.7047143 -0.037281317
0.7057143 -0.037643421
0.7067143 -0.038008630999999994
0.7077143 -0.038376966000000005
0.7087143 -0.038748450000000004
0.7097143 -0.039123108999999996
0.7107143 -0.039500964
0.7117143 -0.039882037999999995
0.7127143 -0.040266354
0.7137143 -0.040653939
0.7147143 -0.041044812
0.7157143 -0.041438994
0.7167143 -0.041836509
0.7177143 -0.042237379
0.7187143 -0.042641625999999995
0.7197143 -0.043049274
0.7207143 -0.043460348
0.7217143 -0.043874871
0.7227143 -0.044292869
0.7237143 -0.044714368
0.7247143 -0.045139389
0.7257143 -0.04556796
0.7267143 -0.046000103
0.7277143 -0.046435843000000004
0.7287143 -0.046875203
0.7297143 -0.047318204
0.7307143 -0.047764872
0.7317143 -0.048215227
0.7327143 -0.048669297
0.7337143 -0.049127103000000005
0.7347143 -0.049588678
0.7357143 -0.050054048
0.7367143 -0.050523237000000006
0.7377143 -0.050996273
0.7387143 -0.05147318
0.7397143 -0.051953980999999996
0.7407143 -0.052438704999999995
0.7417143 -0.052927376000000005
0.7427143 -0.053420023000000004
0.7437143 -0.053916662000000004
0.7447143 -0.054417324
0.7457143 -0.054922030999999996
0.7467143 -0.055430811999999996
0.7477143 -0.055943691000000004
0.7487143 -0.056460709000000005
0.7497143 -0.056981883
0.7507143 -0.057507248
0.7517143 -0.058036833
0.7527143 -0.058570656
0.7537143 -0.059108749999999995
0.7547143 -0.059651135
0.7557143 -0.06019783299999999
0.7567143 -0.060748873999999994
0.7577143 -0.061304285
0.7587143 -0.061864097
0.7597143 -0.062428332999999996
0.7607143 -0.062997022
0.7617143 -0.063570193
0.7627143 -0.06414787500000001
0.7637143 -0.064730103
0.7647143 -0.065316906
0.7657143 -0.065908307
0.7667143 -0.066504336
0.7677143 -0.06710502800000001
0.7687143 -0.067710399
0.7697143 -0.068320485
0.7707143 -0.06893531
0.7717143 -0.069554901
0.7727143 -0.070179283
0.7737143 -0.07080849
0.7747143 -0.071442558
0.7757143 -0.072081515
0.7767143 -0.072725391
0.7777143 -0.073374214
0.7787143 -0.07402802
0.7797143 -0.074686838
0.7807143 -0.07535069
0.7817143 -0.076019601
0.7827143 -0.076693599
0.7837143 -0.077372714
0.7847143 -0.078056968
0.7857143 -0.07874640299999999
0.7867143 -0.079441053
0.7877143 -0.080140948
0.7887143 -0.080846128
0.7897143 -0.081556616
0.7907143 -0.082272443
0.7917143 -0.082993635
0.7927143 -0.08372022999999999
0.7937143 -0.08445224999999999
0.7947143 -0.085189723
0.7957143 -0.08593268600000001
0.7967143 -0.086681161
0.7977143 -0.087435183
0.7987143 -0.088194787
0.7997143 -0.088960002
0.8007143 -0.08973087
0.8017143 -0.090507424
0.8027143 -0.0912897
0.8037143 -0.092077721
0.8047143 -0.092871522
0.8057143 -0.093671127
0.8067143 -0.094476563
0.8077143 -0.095287862
0.8087143 -0.096105051
0.8097143 -0.096928165
0.8107143 -0.09775724000000001
0.8117143 -0.098592299
0.8127143 -0.099433388
0.8137143 -0.10028054
0.8147143 -0.10113380000000001
0.8157143 -0.1019932
0.8167143 -0.10285876000000001
0.8177143 -0.10373050999999998
0.8187143 -0.10460847999999999
0.8197143 -0.1054927
0.8207143 -0.1063832
0.8217143 -0.10728001000000001
0.8227143 -0.10818317999999999
0.8237143 -0.10909272
0.8247143 -0.11000868
0.8257143 -0.11093111
0.8267143 -0.11186004
0.8277143 -0.11279548999999998
0.8287143 -0.11373749999999999
0.8297143 -0.11468610000000001
0.8307143 -0.11564132
0.8317143 -0.1166032
0.8327143 -0.11757176
0.8337143 -0.11854701
0.8347143 -0.11952900999999999
0.8357143 -0.1205178
0.8367143 -0.12151339
0.8377143 -0.12251585
0.8387143 -0.12352519
0.8397143 -0.12454146
0.8407143 -0.12556468
0.8417143 -0.12659489999999998
0.8427143 -0.12763214
0.8437143 -0.12867643
0.8447143 -0.12972781
0.8457143 -0.13078629
0.8467143 -0.13185192
0.8477143 -0.13292473000000002
0.8487143 -0.13400475
0.8497143 -0.13509202
0.8507143 -0.13618658
0.8517143 -0.13728847
0.8527143 -0.13839774
0.8537143 -0.13951439000000002
0.8547143 -0.14063847
0.8557143 -0.14177002
0.8567143 -0.14290905
0.8577143 -0.1440556
0.8587143 -0.14520971000000002
0.8597143 -0.14637141
0.8607143 -0.14754072000000001
0.8617143 -0.14871769
0.8627143 -0.14990234
0.8637143 -0.15109472
0.8647143 -0.15229487
0.8657143 -0.15350281999999998
0.8667143 -0.15471860999999998
0.8677143 -0.15594225
0.8687143 -0.15717379
0.8697143 -0.15841327
0.8707143 -0.15966070000000002
0.8717143 -0.16091613999999999
0.8727143 -0.16217958999999998
0.8737143 -0.1634511
0.8747143 -0.16473071
0.8757143 -0.16601844
0.8767143 -0.16731432000000002
0.8777143 -0.16861841
0.8787143 -0.16993072
0.8797143 -0.17125132
0.8807143 -0.17258021
0.8817143 -0.17391745
0.8827143 -0.17526306
0.8837143 -0.17661706
0.8847143 -0.17797949
0.8857143 -0.17935039
0.8867143 -0.18072977
0.8877143 -0.18211766999999998
0.8887143 -0.18351412
0.8897143 -0.18491915
0.8907143 -0.1863328
0.8917143 -0.18775511
0.8927143 -0.18918610000000002
0.8937143 -0.19062583
0.8947143 -0.19207433000000002
0.8957143 -0.19353162
0.8967143 -0.19499776000000002
0.8977143 -0.19647274
0.8987143 -0.19795662
0.8997143 -0.19944938999999998
0.9007143 -0.2009511
0.9017143 -0.20246177
0.9027143 -0.20398145999999998
0.9037143 -0.20551018
0.9047143 -0.20704798
0.9057143 -0.20859488
0.9067143 -0.21015093999999998
0.9077143 -0.21171616
0.9087143 -0.21329061
0.9097143 -0.21487433
0.9107143 -0.21646728
0.9117143 -0.21806952999999998
0.9127143 -0.21968109
0.9137143 -0.22130199
0.9147143 -0.22293227
0.9157143 -0.22457195
0.9167143 -0.22622107
0.9177143 -0.22787965999999998
0.9187143 -0.22954778
0.9197143 -0.23122543999999998
0.9207143 -0.23291265
0.9217143 -0.23460945000000002
0.9227143 -0.23631589
0.9237143 -0.23803196
0.9247143 -0.23975770000000002
0.9257143 -0.24149313
0.9267143 -0.24323827
0.9277143 -0.24499316
0.9287143 -0.24675779999999997
0.9297143 -0.24853228000000002
0.9307143 -0.25031662
0.9317143 -0.25211086
0.9327143 -0.25391502
0.9337143 -0.25572912
0.9347143 -0.25755318
0.9357143 -0.25938721000000003
0.9367143 -0.26123126
0.9377143 -0.26308530999999996
0.9387143 -0.2649494
0.9397143 -0.26682357
0.9407143 -0.26870784
0.9417143 -0.27060225
0.9427143 -0.27250682
0.9437143 -0.2744216
0.9447143 -0.27634662
0.9457143 -0.27828189000000003
0.9467143 -0.28022742
0.9477143 -0.28218324
0.9487143 -0.28414935999999996
0.9497143 -0.28612576
0.9507143 -0.28811251
0.9517143 -0.29010961
0.9527143 -0.29211713
0.9537143 -0.29413507
0.9547143 -0.29616349000000003
0.9557143 -0.29820239000000004
0.9567143 -0.30025181
0.9577143 -0.30231175
0.9587143 -0.30438225
0.9597143 -0.30646326
0.9607143 -0.30855485000000005
0.9617143 -0.31065701
0.9627143 -0.31276976
0.9637143 -0.31489312999999997
0.9647143 -0.31702714
0.9657143 -0.31917184000000004
0.9667143 -0.32132723999999996
0.9677143 -0.32349338
0.9687143 -0.32567026
0.9697143 -0.32785789000000004
0.9707143 -0.33005627000000004
0.9717143 -0.33226542
0.9727143 -0.33448536
0.9737143 -0.33671611
0.9747143 -0.33895771
0.9757143 -0.34121014
0.9767143 -0.34347344
0.9777143 -0.34574763999999997
0.9787143 -0.34803273
0.9797143 -0.35032877
0.9807143 -0.35263572
0.9817143 -0.3549536
0.9827143 -0.35728242
0.9837143 -0.35962218
0.9847143 -0.36197288
0.9857143 -0.36433456
0.9867143 -0.36670724
0.9877143 -0.36909095999999997
0.9887143 -0.37148574
0.9897143 -0.3738916
0.9907143 -0.37630855
0.9917143 -0.37873655
0.9927143 -0.38117561
0.9937143 -0.38362574
0.9947143 -0.38608692
0.9957143 -0.38855916
0.9967143 -0.39104251
0.9977143 -0.39353692
0.9987143 -0.39604246
0.9997143 -0.39855912000000004
1.000714 -0.40108692
1.001714 -0.40362589
1.002714 -0.40617607999999994
1.003714 -0.40873741
1.004714 -0.41130991
1.005714 -0.41389354
1.006714 -0.41648829
1.007714 -0.41909418000000004
1.008714 -0.4217112
1.009714 -0.42433934
1.010714 -0.42697865999999995
1.011714 -0.42962921
1.012714 -0.43229093
1.013714 -0.43496387000000003
1.014714 -0.43764803999999996
1.015714 -0.44034342000000004
1.016714 -0.44305003
1.017714 -0.44576782
1.018714 -0.44849673
1.019714 -0.45123678
1.020714 -0.4539879
1.021714 -0.45675016
1.022714 -0.45952355
1.023714 -0.46230806
1.024714 -0.46510375
1.025714 -0.46791066
1.026714 -0.47072875
1.027714 -0.47355801999999997
1.028714 -0.47639845999999997
1.029714 -0.47925003000000005
1.030714 -0.48211267999999996
1.031714 -0.48498637
1.032714 -0.48787105000000003
1.033714 -0.49076676
1.034714 -0.49367346999999995
1.035714 -0.49659116000000003
1.036714 -0.49951994
1.037714 -0.5024598
1.038714 -0.50541074
1.039714 -0.50837277
1.040714 -0.5113457800000001
1.041714 -0.51432983
1.042714 -0.51732478
1.043714 -0.52033067
1.044714 -0.52334741
1.045714 -0.526375
1.046714 -0.52941344
1.047714 -0.53246273
1.048714 -0.53552287
1.049714 -0.5385939000000001
1.050714 -0.54167579
1.051714 -0.54476853
1.052714 -0.54787211
1.053714 -0.55098645
1.054714 -0.5541115099999999
1.055714 -0.55724722
1.056714 -0.5603935600000001
1.057714 -0.56355051
1.058714 -0.56671803
1.059714 -0.56989612
1.060714 -0.57308478
1.061714 -0.57628402
1.062714 -0.57949377
1.063714 -0.58271405
1.064714 -0.58594476
1.065714 -0.58918591
1.066714 -0.59243743
1.067714 -0.5956992999999999
1.068714 -0.59897145
1.069714 -0.60225385
1.070714 -0.6055465
1.071714 -0.60884939
1.072714 -0.61216247
1.073714 -0.61548571
1.074714 -0.6188191
1.075714 -0.62216255
1.076714 -0.62551606
1.077714 -0.6288795699999999
1.078714 -0.63225306
1.079714 -0.63563646
1.080714 -0.63902969
1.081714 -0.64243274
1.082714 -0.6458455200000001
1.083714 -0.64926809
1.084714 -0.65270034
1.085714 -0.6561422299999999
1.086714 -0.65959375
1.087714 -0.66305483
1.088714 -0.6665254500000001
1.089714 -0.67000552
1.090714 -0.67349505
1.091714 -0.67699389
1.092714 -0.68050204
1.093714 -0.6840195
1.094714 -0.68754614
1.095714 -0.69108196
1.096714 -0.69462685
1.097714 -0.69818078
1.098714 -0.70174369
1.099714 -0.70531555
1.100714 -0.70889625
1.101714 -0.71248575
1.102714 -0.71608401
1.103714 -0.7196909300000001
1.104714 -0.72330646
1.105714 -0.72693061
1.106714 -0.73056323
1.107714 -0.73420433
1.108714 -0.73785381
1.109714 -0.74151163
1.110714 -0.74517773
1.111714 -0.74885204
1.112714 -0.75253448
1.113714 -0.75622499
1.114714 -0.7599235
1.115714 -0.7636299400000001
1.116714 -0.76734424
1.117714 -0.77106631
1.118714 -0.77479612
1.119714 -0.7785335600000001
1.120714 -0.78227855
1.121714 -0.7860310400000001
1.122714 -0.7897909700000001
1.123714 -0.7935582700000001
1.124714 -0.7973327299999999
1.125714 -0.8011143700000001
1.126714 -0.8049029900000001
1.127714 -0.8086985
1.128714 -0.8125009000000001
1.129714 -0.8163101
1.130714 -0.82012601
1.131714 -0.82394872
1.132714 -0.82777804
1.133714 -0.83161397
1.134714 -0.83545633
1.135714 -0.83930511
1.136714 -0.8431601299999999
1.137714 -0.8470212099999999
1.138714 -0.85088834
1.139714 -0.8547613399999999
1.140714 -0.85864011
1.141714 -0.86252466
1.142714 -0.86641498
1.143714 -0.87031089
1.144714 -0.8742123799999999
1.145714 -0.87811938
1.146714 -0.88203177
1.147714 -0.88594947
1.148714 -0.8898722899999999
1.149714 -0.8938001500000001
1.150714 -0.89773275
1.151714 -0.90167001
1.152714 -0.9056117400000001
1.153714 -0.90955794
1.154714 -0.91350852
1.155714 -0.91746347
1.156714 -0.9214228
1.157714 -0.9253864199999999
1.158714 -0.9293542199999999
1.159714 -0.93332613
1.160714 -0.93730194
1.161714 -0.94128149
1.162714 -0.94526457
1.163714 -0.949251
1.164714 -0.9532406
1.165714 -0.95723327
1.166714 -0.96122893
1.167714 -0.96522756
1.168714 -0.96922927
1.169714 -0.9732338599999999
1.170714 -0.97724125
1.171714 -0.98125134
1.172714 -0.98526403
1.173714 -0.98927896
1.174714 -0.9932959499999999
1.175714 -0.99731479
1.176714 -1.0013352999999998
1.177714 -1.0053573999999998
1.178714 -1.009381
1.179714 -1.013406
1.180714 -1.0174324000000001
1.181714 -1.0214602
1.182714 -1.0254892999999998
1.183714 -1.0295196
1.184714 -1.0335511
1.185714 -1.0375832
1.186714 -1.0416159
1.187714 -1.0456489
1.188714 -1.049682
1.189714 -1.053715
1.190714 -1.0577478
1.191714 -1.0617804
1.192714 -1.0658126
1.193714 -1.0698446000000001
1.194714 -1.0738762000000002
1.195714 -1.0779074
1.196714 -1.081938
1.197714 -1.0859678
1.198714 -1.0899963000000001
1.199714 -1.0940234
1.200714 -1.0980489
1.201714 -1.1020724000000002
1.202714 -1.1060938
1.203714 -1.1101132
1.204714 -1.1141305000000001
1.205714 -1.1181457000000001
1.206714 -1.1221588
1.207714 -1.1261695
1.208714 -1.1301778
1.209714 -1.1341835
1.210714 -1.1381863
1.211714 -1.1421857
1.212714 -1.1461816999999999
1.213714 -1.1501739
1.214714 -1.1541622
1.215714 -1.1581465000000002
1.216714 -1.1621267
1.217714 -1.1661028
1.218714 -1.1700748
1.219714 -1.1740426
1.220714 -1.178006
1.221714 -1.1819648999999999
1.222714 -1.1859188999999999
1.223714 -1.1898678
1.224714 -1.1938112
1.225714 -1.1977489
1.226714 -1.2016806999999998
1.227714 -1.2056064
1.228714 -1.2095259
1.229714 -1.2134391
1.230714 -1.2173461
1.231714 -1.2212466
1.232714 -1.2251407
1.233714 -1.229028
1.234714 -1.2329085
1.235714 -1.2367816999999999
1.236714 -1.2406473
1.237714 -1.244505
1.238714 -1.2483547
1.239714 -1.2521961
1.240714 -1.2560292
1.241714 -1.259854
1.242714 -1.2636703
1.243714 -1.2674781
1.244714 -1.2712772
1.245714 -1.2750674
1.246714 -1.2788485
1.247714 -1.2826201000000002
1.248714 -1.2863819
1.249714 -1.2901337000000002
1.250714 -1.2938752
1.251714 -1.2976062
1.252714 -1.3013264
1.253714 -1.305036
1.254714 -1.3087347
1.255714 -1.3124225999999999
1.256714 -1.3160992999999999
1.257714 -1.3197648
1.258714 -1.3234188
1.259714 -1.3270609
1.260714 -1.3306909
1.261714 -1.3343086
1.262714 -1.3379136
1.263714 -1.3415058
1.264714 -1.345085
1.265714 -1.3486510999999999
1.266714 -1.3522039
1.267714 -1.3557434
1.268714 -1.3592693
1.269714 -1.3627814999999999
1.270714 -1.3662797
1.271714 -1.3697636
1.272714 -1.373233
1.273714 -1.3766875
1.274714 -1.3801268
1.275714 -1.3835509
1.276714 -1.3869596
1.277714 -1.3903526
1.278714 -1.3937298
1.279714 -1.3970912
1.280714 -1.4004363
1.281714 -1.4037651
1.282714 -1.4070773
1.283714 -1.4103727
1.284714 -1.413651
1.285714 -1.4169119000000001
1.286714 -1.4201553
1.287714 -1.4233806999999998
1.288714 -1.4265882
1.289714 -1.4297775000000001
1.290714 -1.4329486
1.291714 -1.4361011
1.292714 -1.4392348
1.293714 -1.4423495
1.294714 -1.445445
1.295714 -1.4485207999999998
1.296714 -1.4515769
1.297714 -1.4546128999999999
1.298714 -1.4576286
1.299714 -1.4606238
1.300714 -1.4635983
1.301714 -1.4665519
1.302714 -1.4694844
1.303714 -1.4723958000000001
1.304714 -1.4752857
1.305714 -1.4781541
1.306714 -1.4810006
1.307714 -1.4838248
1.308714 -1.4866265
1.309714 -1.4894054
1.310714 -1.4921612
1.311714 -1.4948938
1.312714 -1.4976031
1.313714 -1.5002889
1.314714 -1.5029509
1.315714 -1.5055889
1.316714 -1.5082029000000001
1.317714 -1.5107923
1.318714 -1.5133571000000001
1.319714 -1.5158969
1.320714 -1.5184114
1.321714 -1.5209001999999998
1.322714 -1.5233633
1.323714 -1.5258003
1.324714 -1.5282110999999998
1.325714 -1.5305956
1.326714 -1.5329535
1.327714 -1.5352846999999998
1.328714 -1.5375889999999999
1.329714 -1.5398661
1.330714 -1.5421158000000001
1.331714 -1.5443378
1.332714 -1.5465318000000001
1.333714 -1.5486977000000002
1.334714 -1.5508351
1.335714 -1.5529437
1.336714 -1.5550232000000002
1.337714 -1.5570736
1.338714 -1.5590947000000002
1.339714 -1.5610863000000001
1.340714 -1.5630479999999998
1.341714 -1.5649797
1.342714 -1.5668813
1.343714 -1.5687525
1.344714 -1.570593
1.345714 -1.5724023999999999
1.346714 -1.5741805000000002
1.347714 -1.5759271
1.348714 -1.5776418
1.349714 -1.5793243
1.350714 -1.5809746
1.351714 -1.5825925
1.352714 -1.584178
1.353714 -1.5857309
1.354714 -1.587251
1.355714 -1.588738
1.356714 -1.5901918000000002
1.357714 -1.5916118
1.358714 -1.592998
1.359714 -1.5943499
1.360714 -1.5956672
1.361714 -1.5969495999999999
1.362714 -1.5981968
1.363714 -1.5994089
1.364714 -1.6005857
1.365714 -1.6017269
1.366714 -1.6028326
1.367714 -1.6039023
1.368714 -1.6049358999999999
1.369714 -1.6059332
1.370714 -1.6068939
1.371714 -1.6078177999999999
1.372714 -1.6087044000000001
1.373714 -1.6095536000000001
1.374714 -1.6103651
1.375714 -1.6111389
1.376714 -1.6118746
1.377714 -1.6125721999999998
1.378714 -1.6132313999999999
1.379714 -1.613852
1.380714 -1.6144339
1.381714 -1.6149767
1.382714 -1.6154801
1.383714 -1.6159439000000002
1.384714 -1.6163677
1.385714 -1.6167514
1.386714 -1.6170947000000002
1.387714 -1.6173975999999999
1.388714 -1.6176596
1.389714 -1.6178808999999998
1.390714 -1.6180610000000002
1.391714 -1.6181999999999999
1.392714 -1.6182976000000002
1.393714 -1.6183535999999998
1.394714 -1.6183678
1.395714 -1.6183399
1.396714 -1.6182696
1.397714 -1.6181569999999998
1.398714 -1.6180016
1.399714 -1.6178034000000001
1.400714 -1.6175622
1.401714 -1.6172777999999999
1.402714 -1.6169498
1.403714 -1.6165778
1.404714 -1.6161618999999998
1.405714 -1.6157014
1.406714 -1.6151965000000001
1.407714 -1.6146468
1.408714 -1.6140522000000002
1.409714 -1.6134125999999998
1.410714 -1.6127279
1.411714 -1.6119979
1.412714 -1.6112225
1.413714 -1.6104015
1.414714 -1.6095344
1.415714 -1.6086211
1.416714 -1.6076614999999999
1.417714 -1.6066550999999998
1.418714 -1.6056016
1.419714 -1.6045012
1.420714 -1.6033536000000002
1.421714 -1.6021587
1.422714 -1.6009167000000002
1.423714 -1.5996271999999998
1.424714 -1.5982900000000002
1.425714 -1.5969049
1.426714 -1.5954717999999999
1.427714 -1.5939902999999997
1.428714 -1.5924601
1.429714 -1.5908809
1.430714 -1.5892526
1.431714 -1.5875749000000001
1.432714 -1.5858477
1.433714 -1.5840709000000002
1.434714 -1.5822446000000001
1.435714 -1.5803687
1.436714 -1.5784431
1.437714 -1.5764675999999997
1.438714 -1.5744422
1.439714 -1.5723661999999998
1.440714 -1.5702395
1.441714 -1.5680617000000001
1.442714 -1.5658328
1.443714 -1.5635526
1.444714 -1.5612208
1.445714 -1.5588376
1.446714 -1.5564028
1.447714 -1.5539166
1.448714 -1.5513788000000002
1.449714 -1.5487893000000001
1.450714 -1.5461479
1.451714 -1.5434542
1.452714 -1.5407079000000001
1.453714 -1.5379088
1.454714 -1.5350565999999999
1.455714 -1.5321514
1.456714 -1.5291928
1.457714 -1.5261809
1.458714 -1.5231158
1.459714 -1.5199973
1.460714 -1.5168255
1.461714 -1.5136003
1.462714 -1.5103214999999999
1.463714 -1.5069890000000001
1.464714 -1.5036024000000001
1.465714 -1.5001616
1.466714 -1.4966663
1.467714 -1.4931165
1.468714 -1.4895121
1.469714 -1.4858531
1.470714 -1.4821393999999999
1.471714 -1.478371
1.472714 -1.4745479000000001
1.473714 -1.4706699
1.474714 -1.4667369
1.475714 -1.4627487
1.476714 -1.4587051
1.477714 -1.4546058
1.478714 -1.4504506
1.479714 -1.4462395
1.480714 -1.4419722
1.481714 -1.437649
1.482714 -1.43327
1.483714 -1.428835
1.484714 -1.4243443
1.485714 -1.4197977000000002
1.486714 -1.4151951
1.487714 -1.4105364
1.488714 -1.4058213
1.489714 -1.4010496000000001
1.490714 -1.3962212
1.491714 -1.3913359
1.492714 -1.3863938
1.493714 -1.3813947
1.494714 -1.3763389
1.495714 -1.3712263
1.496714 -1.3660571
1.497714 -1.3608311
1.498714 -1.3555485
1.499714 -1.3502089
1.500714 -1.3448122
1.501714 -1.339358
1.502714 -1.3338462
1.503714 -1.3282767
1.504714 -1.3226495
1.505714 -1.3169648
1.506714 -1.3112227
1.507714 -1.3054231
1.508714 -1.2995663
1.509714 -1.2936523
1.510714 -1.2876811
1.511714 -1.2816526
1.512714 -1.2755667
1.513714 -1.2694231999999999
1.514714 -1.2632219999999998
1.515714 -1.2569628
1.516714 -1.2506454
1.517714 -1.2442701
1.518714 -1.2378369999999999
1.519714 -1.2313462000000002
1.520714 -1.2247979
1.521714 -1.2181922
1.522714 -1.2115291
1.523714 -1.2048086
1.524714 -1.1980305
1.525714 -1.1911949
1.526714 -1.1843015000000001
1.527714 -1.1773502999999998
1.528714 -1.1703411000000001
1.529714 -1.1632740000000001
1.530714 -1.1561489
1.531714 -1.1489660000000002
1.532714 -1.1417255
1.533714 -1.1344277999999999
1.534714 -1.1270731
1.535714 -1.1196611
1.536714 -1.112192
1.537714 -1.1046656
1.538714 -1.0970817000000002
1.539714 -1.0894401999999999
1.540714 -1.081741
1.541714 -1.0739843
1.542714 -1.0661702
1.543714 -1.0582986
1.544714 -1.0503699
1.545714 -1.0423841
1.546714 -1.0343415999999999
1.547714 -1.0262423
1.548714 -1.0180866
1.549714 -1.0098744
1.550714 -1.0016055
1.551714 -0.99327983
1.552714 -0.98489728
1.553714 -0.97645791
1.554714 -0.9679619199999999
1.555714 -0.95940959
1.556714 -0.95080119
1.557714 -0.94213691
1.558714 -0.93341675
1.559714 -0.9246407999999999
1.560714 -0.91580907
1.561714 -0.90692164
1.562714 -0.89797843
1.563714 -0.88897953
1.564714 -0.87992493
1.565714 -0.87081455
1.566714 -0.8616485599999999
1.567714 -0.85242717
1.568714 -0.84315063
1.569714 -0.8338192499999999
1.570714 -0.82443338
1.571714 -0.81499312
1.572714 -0.8054985699999999
1.573714 -0.7959497200000001
1.574714 -0.7863465700000001
1.575714 -0.7766890799999999
1.576714 -0.76697739
1.577714 -0.7572117300000001
1.578714 -0.74739228
1.579714 -0.73751928
1.580714 -0.72759292
1.581714 -0.71761338
1.582714 -0.70758085
1.583714 -0.69749551
1.584714 -0.6873575500000001
1.585714 -0.67716702
1.586714 -0.66692396
1.587714 -0.65662833
1.588714 -0.6462801699999999
1.589714 -0.63587963
1.590714 -0.62542707
1.591714 -0.61492287
1.592714 -0.60436749
1.593714 -0.5937612099999999
1.594714 -0.58310432
1.595714 -0.57239681
1.596714 -0.5616388299999999
1.597714 -0.55083032
1.598714 -0.53997138
1.599714 -0.52906214
1.600714 -0.51810271
1.601714 -0.50709327
1.602714 -0.49603409
1.603714 -0.48492546000000003
1.604714 -0.47376783999999994
1.605714 -0.46256161000000007
1.606714 -0.45130718
1.607714 -0.44000479
1.608714 -0.42865458000000006
1.609714 -0.41725649
1.610714 -0.40581048999999997
1.611714 -0.39431661999999995
1.612714 -0.38277502
1.613714 -0.37118599
1.614714 -0.35955000000000004
1.615714 -0.34786747
1.616714 -0.33613886
1.617714 -0.32436457
1.618714 -0.31254492
1.619714 -0.30068018999999996
1.620714 -0.28877053
1.621714 -0.27681603
1.622714 -0.26481667999999997
1.623714 -0.25277247
1.624714 -0.24068342
1.625714 -0.22854968
1.626714 -0.21637161
1.627714 -0.20414977
1.628714 -0.19188479
1.629714 -0.17957727
1.630714 -0.1672277
1.631714 -0.15483638
1.632714 -0.14240348
1.633714 -0.12992905
1.634714 -0.11741311
1.635714 -0.10485570999999999
1.636714 -0.092256989
1.637714 -0.079617149
1.638714 -0.066936528
1.639714 -0.05421556400000001
1.640714 -0.041454812
1.641714 -0.028654883000000003
1.642714 -0.015816368
1.643714 -0.002939739
1.644714 0.0099746991
1.645714 0.022926841
1.646714 0.035916705
1.647714 0.048944348000000006
1.648714 0.062009733
1.649714 0.075112667
1.650714 0.088252773
1.651714 0.10142952
1.652714 0.11464227
1.653714 0.1278904
1.654714 0.14117332999999999
1.655714 0.15449057000000002
1.656714 0.16784174
1.657714 0.18122660000000002
1.658714 0.19464499999999998
1.659714 0.20809689999999997
1.660714 0.22158227
1.661714 0.23510098000000001
1.662714 0.24865278999999998
1.663714 0.26223729
1.664714 0.27585386
1.665714 0.28950179
1.666714 0.30318037999999997
1.667714 0.31688902999999996
1.668714 0.33062734
1.669714 0.34439506000000003
1.670714 0.35819204
1.671714 0.37201819999999997
1.672714 0.38587339
1.673714 0.39975736
1.674714 0.41366983
1.675714 0.42761033000000004
1.676714 0.44157835999999995
1.677714 0.45557328999999996
1.678714 0.46959454
1.679714 0.48364145000000003
1.680714 0.49771345
1.681714 0.51181023
1.682714 0.5259315
1.683714 0.54007717
1.684714 0.5542471999999999
1.685714 0.56844139
1.686714 0.58265948
1.687714 0.59690094
1.688714 0.61116517
1.689714 0.62545156
1.690714 0.63975947
1.691714 0.65408833
1.692714 0.6684376900000001
1.693714 0.68280706
1.694714 0.69719614
1.695714 0.7116046699999999
1.696714 0.72603235
1.697714 0.74047898
1.698714 0.75494424
1.699714 0.76942774
1.700714 0.7839290400000001
1.701714 0.7984474300000001
1.702714 0.8129824000000001
1.703714 0.8275331
1.704714 0.84209917
1.705714 0.85668014
1.706714 0.87127583
1.707714 0.88588586
1.708714 0.90051014
1.709714 0.9151483
1.710714 0.9297998599999999
1.711714 0.9444643699999999
1.712714 0.9591412699999999
1.713714 0.9738299100000001
1.714714 0.9885298100000001
1.715714 1.0032404
1.716714 1.0179612
1.717714 1.0326915
1.718714 1.0474312
1.719714 1.0621798999999998
1.720714 1.0769373
1.721714 1.0917031000000001
1.722714 1.1064771
1.723714 1.1212585000000002
1.724714 1.136047
1.725714 1.1508417
1.726714 1.1656421
1.727714 1.1804476
1.728714 1.1952578
1.729714 1.2100723
1.730714 1.2248907
1.731714 1.2397128
1.732714 1.2545381
1.733714 1.2693662
1.734714 1.2841966999999999
1.735714 1.299029
1.736714 1.3138627999999999
1.737714 1.3286972
1.738714 1.3435319
1.739714 1.358366
1.740714 1.3731991000000001
1.741714 1.3880307
1.742714 1.4028605
1.743714 1.4176883
1.744714 1.4325138
1.745714 1.4473367
1.746714 1.4621566000000001
1.747714 1.4769727
1.748714 1.4917846000000001
1.749714 1.5065914
1.750714 1.5213926
1.751714 1.5361878
1.752714 1.5509762999999999
1.753714 1.5657577999999999
1.754714 1.5805316999999999
1.755714 1.5952978
1.756714 1.6100558
1.757714 1.6248052999999998
1.758714 1.6395459000000001
1.759714 1.6542772000000001
1.760714 1.6689986
1.761714 1.6837092000000002
1.762714 1.6984085
1.763714 1.7130958
1.764714 1.7277705
1.765714 1.7424321
1.766714 1.7570804999999998
1.767714 1.7717152999999999
1.768714 1.7863363
1.769714 1.8009431999999999
1.770714 1.8155352999999999
1.771714 1.8301123999999998
1.772714 1.8446738
1.773714 1.8592187999999998
1.774714 1.8737467
1.775714 1.8882568999999998
1.776714 1.9027488
1.777714 1.9172221
1.778714 1.9316763000000001
1.779714 1.946111
1.780714 1.9605258
1.781714 1.9749207000000002
1.782714 1.9892953000000002
1.783714 2.0036491
1.784714 2.0179816
1.785714 2.0322918999999997
1.786714 2.0465793
1.787714 2.0608432999999997
1.788714 2.0750832
1.789714 2.0892986999999996
1.790714 2.1034895000000002
1.791714 2.1176549
1.792714 2.1317946
1.793714 2.1459082
1.794714 2.1599956
1.795714 2.1740561
1.796714 2.1880897
1.797714 2.2020955
1.798714 2.2160729
1.799714 2.2300215000000003
1.800714 2.2439405
1.801714 2.2578291999999998
1.802714 2.2716871999999997
1.803714 2.2855141999999997
1.804714 2.2993099
1.805714 2.3130739
1.806714 2.3268060999999998
1.807714 2.340506
1.808714 2.354173
1.809714 2.3678068
1.810714 2.3814067000000003
1.811714 2.3949721999999998
1.812714 2.4085024
1.813714 2.4219969
1.814714 2.4354551
1.815714 2.4488765999999997
1.816714 2.462261
1.817714 2.475608
1.818714 2.4889175
1.819714 2.5021892
1.820714 2.5154227000000002
1.821714 2.5286173
1.822714 2.5417725
1.823714 2.5548875
1.824714 2.567962
1.825714 2.5809953
1.826714 2.5939867
1.827714 2.6069358
1.828714 2.6198422999999997
1.829714 2.6327061
1.830714 2.6455266
1.831714 2.658304
1.832714 2.671038
1.833714 2.6837280000000003
1.834714 2.6963733
1.835714 2.7089735
1.836714 2.721528
1.837714 2.7340358
1.838714 2.7464967
1.839714 2.7589101
1.840714 2.771276
1.841714 2.7835939
1.842714 2.7958635
1.843714 2.8080845
1.844714 2.8202567000000003
1.845714 2.8323793999999998
1.846714 2.8444523
1.847714 2.8564749000000003
1.848714 2.8684465
1.849714 2.8803667
1.850714 2.8922350999999997
1.851714 2.9040512
1.852714 2.9158147
1.853714 2.9275252000000003
1.854714 2.9391823
1.855714 2.9507861
1.856714 2.9623359
1.857714 2.9738314
1.858714 2.9852724
1.859714 2.996658
1.860714 3.0079879
1.861714 3.0192615
1.862714 3.0304788
1.863714 3.0416392
1.864714 3.0527424
1.865714 3.0637881
1.866714 3.0747758
1.867714 3.0857055
1.868714 3.0965764
1.869714 3.1073883
1.870714 3.1181406
1.871714 3.128833
1.872714 3.1394648999999997
1.873714 3.1500361999999997
1.874714 3.1605467
1.875714 3.1709958000000005
1.876714 3.1813834
1.877714 3.1917091
1.878714 3.2019731000000005
1.879714 3.2121744
1.880714 3.2223132000000003
1.881714 3.2323886
1.882714 3.2423999
1.883714 3.2523472
1.884714 3.2622296000000004
1.885714 3.2720473
1.886714 3.2817997
1.887714 3.2914868999999998
1.888714 3.3011086
1.889714 3.3106644
1.890714 3.3201542
1.891714 3.3295776999999998
1.892714 3.3389345
1.893714 3.3482242
1.894714 3.3574466
1.895714 3.3666007
1.896714 3.3756863
1.897714 3.384703
1.898714 3.3936507999999996
1.899714 3.4025293
1.900714 3.4113385000000003
1.901714 3.4200784
1.902714 3.4287483
1.903714 3.4373481
1.904714 3.4458770999999997
1.905714 3.4543353999999997
1.906714 3.4627225
1.907714 3.4710377
1.908714 3.4792811
1.909714 3.4874525000000003
1.910714 3.4955515999999998
1.911714 3.5035782
1.912714 3.511532
1.913714 3.5194132000000002
1.914714 3.5272215000000005
1.915714 3.5349569999999995
1.916714 3.5426187999999996
1.917714 3.5502068999999996
1.918714 3.5577208
1.919714 3.5651598
1.920714 3.572524
1.921714 3.5798129
1.922714 3.5870261
1.923714 3.5941642000000003
1.924714 3.6012266
1.925714 3.6082134000000003
1.926714 3.6151245
1.927714 3.6219593000000003
1.928714 3.6287176999999997
1.929714 3.6353998
1.930714 3.6420046999999998
1.931714 3.6485322
1.932714 3.6549818
1.933714 3.6613531
1.934714 3.6676463
1.935714 3.6738615
1.936714 3.6799986
1.937714 3.6860578
1.938714 3.6920390999999997
1.939714 3.6979422
1.940714 3.7037667000000005
1.941714 3.7095122000000003
1.942714 3.7151780000000003
1.943714 3.7207641
1.944714 3.7262704
1.945714 3.7316967
1.946714 3.7370427999999998
1.947714 3.7423085
1.948714 3.7474941
1.949714 3.7525996999999998
1.950714 3.7576254000000002
1.951714 3.7625710999999997
1.952714 3.7674367
1.953714 3.7722215000000006
1.954714 3.7769250999999997
1.955714 3.7815469999999998
1.956714 3.7860869999999998
1.957714 3.7905455
1.958714 3.7949219
1.959714 3.7992164
1.960714 3.803429
1.961714 3.80756
1.962714 3.8116094000000005
1.963714 3.8155768
1.964714 3.8194622999999996
1.965714 3.8232658
1.966714 3.826987
1.967714 3.8306251
1.968714 3.8341802
1.969714 3.8376520999999997
1.970714 3.8410407
1.971714 3.8443460999999997
1.972714 3.8475689
1.973714 3.8507089000000003
1.974714 3.8537662
1.975714 3.8567405
1.976714 3.8596321000000002
1.977714 3.8624406000000002
1.978714 3.8651656
1.979714 3.8678072
1.980714 3.8703658
1.981714 3.8728409
1.982714 3.8752321
1.983714 3.8775399000000004
1.984714 3.8797639000000004
1.985714 3.8819041
1.986714 3.8839607999999997
1.987714 3.8859341
1.988714 3.887824
1.989714 3.8896300000000004
1.990714 3.8913522
1.991714 3.8929906
1.992714 3.8945448000000003
1.993714 3.8960150999999996
1.994714 3.8974017
1.995714 3.8987043999999997
1.996714 3.8999233
1.997714 3.9010584
1.998714 3.9021096999999996
1.999714 3.9030772
2.000714 3.9039612000000004
2.001714 3.904761
2.002714 3.9054770000000003
2.003714 3.9061092
2.004714 3.9066575
2.005714 3.9071225000000003
2.006714 3.9075036
2.007714 3.9078012
2.008714 3.9080158
2.009714 3.9081469
2.010714 3.9081942
2.011714 3.9081580999999996
2.012714 3.9080380999999997
2.013714 3.9078347
2.014714 3.9075479000000004
2.015714 3.907178
2.016714 3.9067253
2.017714 3.9061896999999997
2.018714 3.9055715999999996
2.019714 3.9048709
2.020714 3.9040875
2.021714 3.9032213000000002
2.022714 3.9022725
2.023714 3.9012409999999997
2.024714 3.9001267
2.025714 3.8989294
2.026714 3.8976494
2.027714 3.8962863
2.028714 3.8948409
2.029714 3.8933136
2.030714 3.8917045999999997
2.031714 3.8900143999999997
2.032714 3.8882431000000004
2.033714 3.8863901
2.034714 3.8844559
2.035714 3.8824406
2.036714 3.8803436
2.037714 3.8781654
2.038714 3.8759059999999996
2.039714 3.8735654
2.040714 3.8711436000000004
2.041714 3.8686409999999998
2.042714 3.8660578
2.043714 3.8633946000000003
2.044714 3.8606521
2.045714 3.8578297999999998
2.046714 3.8549282
2.047714 3.8519468000000003
2.048714 3.8488854000000003
2.049714 3.8457437999999997
2.050714 3.8425226
2.051714 3.8392216
2.052714 3.8358415999999997
2.053714 3.8323831000000004
2.054714 3.8288463000000004
2.055714 3.8252313000000004
2.056714 3.8215388000000003
2.057714 3.8177691
2.058714 3.8139228
2.059714 3.8099993
2.060714 3.8059982999999997
2.061714 3.8019198999999997
2.062714 3.7977636
2.063714 3.7935294
2.064714 3.7892178
2.065714 3.7848293999999996
2.066714 3.7803641999999997
2.067714 3.7758231
2.068714 3.7712067
2.069714 3.7665151
2.070714 3.7617485999999998
2.071714 3.7569076
2.072714 3.7519921
2.073714 3.747002
2.074714 3.7419371
2.075714 3.7367973
2.076714 3.7315827
2.077714 3.7262931
2.078714 3.7209298000000004
2.079714 3.7154935
2.080714 3.7099849
2.081714 3.7044045
2.082714 3.6987524
2.083714 3.6930289
2.084714 3.6872339
2.085714 3.6813673
2.086714 3.6754288
2.087714 3.6694183999999996
2.088714 3.6633361000000004
2.089714 3.6571823000000006
2.090714 3.6509566
2.091714 3.6446601000000003
2.092714 3.6382932
2.093714 3.631857
2.094714 3.6253527
2.095714 3.6187805
2.096714 3.6121402
2.097714 3.6054317000000005
2.098714 3.598655
2.099714 3.5918098
2.100714 3.5848957
2.101714 3.5779132999999996
2.102714 3.5708632
2.103714 3.5637453
2.104714 3.5565604
2.105714 3.5493091
2.106714 3.5419919
2.107714 3.5346098
2.108714 3.5271637
2.109714 3.5196539
2.110714 3.51208
2.111714 3.5044413000000003
2.112714 3.4967382
2.113714 3.4889702000000002
2.114714 3.4811377999999995
2.115714 3.4732412999999998
2.116714 3.4652818
2.117714 3.4572598
2.118714 3.4491758999999997
2.119714 3.4410309
2.120714 3.4328251999999995
2.121714 3.4245592
2.122714 3.4162328
2.123714 3.4078459999999997
2.124714 3.3993989000000004
2.125714 3.3908911
2.126714 3.3823225999999997
2.127714 3.3736933
2.128714 3.3650040999999997
2.129714 3.3562559999999997
2.130714 3.3474494
2.131714 3.3385857999999997
2.132714 3.3296652000000004
2.133714 3.320688
2.134714 3.3116546
2.135714 3.3025652
2.136714 3.2934196
2.137714 3.2842181999999998
2.138714 3.2749608
2.139714 3.2656476
2.140714 3.2562784999999996
2.141714 3.2468546000000003
2.142714 3.2373764
2.143714 3.2278448
2.144714 3.2182611999999997
2.145714 3.2086257
2.146714 3.1989384000000003
2.147714 3.1891994
2.148714 3.1794086
2.149714 3.1695656000000003
2.150714 3.1596709
2.151714 3.1497248
2.152714 3.1397276
2.153714 3.1296797
2.154714 3.1195820999999997
2.155714 3.1094352
2.156714 3.0992395999999998
2.157714 3.0889962
2.158714 3.0787053
2.159714 3.0683672
2.160714 3.0579818000000003
2.161714 3.0475492
2.162714 3.037069
2.163714 3.0265417
2.164714 3.0159678
2.165714 3.005348
2.166714 2.9946834
2.167714 2.9839747
2.168714 2.9732224
2.169714 2.9624268
2.170714 2.9515883
2.171714 2.9407071
2.172714 2.9297832
2.173714 2.9188171
2.174714 2.9078087
2.175714 2.896758
2.176714 2.8856653999999997
2.177714 2.8745312
2.178714 2.8633561
2.179714 2.8521411
2.180714 2.8408872
2.181714 2.8295951
2.182714 2.8182652
2.183714 2.8068975
2.184714 2.7954921
2.185714 2.7840491
2.186714 2.7725687
2.187714 2.7610512
2.188714 2.7494971
2.189714 2.7379066
2.190714 2.7262801
2.191714 2.7146183
2.192714 2.7029216
2.193714 2.6911911
2.194714 2.6794272
2.195714 2.6676303
2.196714 2.655801
2.197714 2.6439393
2.198714 2.6320449999999997
2.199714 2.6201183
2.200714 2.6081597000000003
2.201714 2.5961697
2.202714 2.5841488999999997
2.203714 2.5720978
2.204714 2.5600173
2.205714 2.5479075
2.206714 2.5357692000000003
2.207714 2.5236027
2.208714 2.5114086
2.209714 2.499187
2.210714 2.4869384
2.211714 2.474663
2.212714 2.462361
2.213714 2.4500325
2.214714 2.4376782
2.215714 2.4252982999999997
2.216714 2.4128934
2.217714 2.4004642
2.218714 2.3880111
2.219714 2.3755345
2.220714 2.3630348999999997
2.221714 2.3505123
2.222714 2.3379676
2.223714 2.3254011
2.224714 2.3128132999999997
2.225714 2.3002047
2.226714 2.2875756000000003
2.227714 2.2749260000000002
2.228714 2.2622567
2.229714 2.2495678000000003
2.230714 2.2368601
2.231714 2.2241339
2.232714 2.2113899
2.233714 2.1986282999999998
2.234714 2.1858495
2.235714 2.1730535
2.236714 2.1602411
2.237714 2.1474127
2.238714 2.1345685999999997
2.239714 2.1217093
2.240714 2.1088351000000003
2.241714 2.0959463
2.242714 2.0830433999999998
2.243714 2.0701267
2.244714 2.0571969
2.245714 2.0442545
2.246714 2.0313000000000003
2.247714 2.0183340000000003
2.248714 2.0053567
2.249714 1.9923689000000002
2.250714 1.9793708
2.251714 1.966363
2.252714 1.9533457
2.253714 1.9403192999999999
2.254714 1.9272838
2.255714 1.9142394999999999
2.256714 1.9011866
2.257714 1.8881254
2.258714 1.8750565000000001
2.259714 1.8619805999999999
2.260714 1.8488981000000002
2.261714 1.8358096000000002
2.262714 1.822716
2.263714 1.8096173
2.264714 1.7965140000000002
2.265714 1.7834062000000002
2.266714 1.7702941
2.267714 1.7571778999999998
2.268714 1.744058
2.269714 1.7309349000000003
2.270714 1.7178088
2.271714 1.7046805000000003
2.272714 1.6915506
2.273714 1.67842
2.274714 1.6652895
2.275714 1.6521595
2.276714 1.6390307
2.277714 1.625903
2.278714 1.6127764999999998
2.279714 1.5996514
2.280714 1.5865276000000001
2.281714 1.573405
2.282714 1.5602843
2.283714 1.5471656
2.284714 1.5340497
2.285714 1.5209372
2.286714 1.5078289999999999
2.287714 1.4947259
2.288714 1.4816284000000002
2.289714 1.4685369
2.290714 1.4554515000000001
2.291714 1.4423723
2.292714 1.4292992
2.293714 1.4162322999999999
2.294714 1.4031718
2.295714 1.3901182
2.296714 1.3770723
2.297714 1.3640345999999999
2.298714 1.3510060000000002
2.299714 1.3379874
2.300714 1.3249791
2.301714 1.3119818
2.302714 1.2989955
2.303714 1.2860203000000001
2.304714 1.2730562
2.305714 1.2601032
2.306714 1.2471613
2.307714 1.2342308
2.308714 1.2213123
2.309714 1.2084066
2.310714 1.1955145
2.311714 1.1826367
2.312714 1.1697738
2.313714 1.1569264
2.314714 1.1440949
2.315714 1.1312791
2.316714 1.1184793
2.317714 1.1056953
2.318714 1.0929272
2.319714 1.080175
2.320714 1.0674394
2.321714 1.0547209
2.322714 1.0420202
2.323714 1.0293382
2.324714 1.0166757
2.325714 1.0040331
2.326714 0.9914108600000001
2.327714 0.9788091299999999
2.328714 0.96622789
2.329714 0.9536672399999999
2.330714 0.94112707
2.331714 0.92860749
2.332714 0.9161087700000001
2.333714 0.9036312799999999
2.334714 0.89117577
2.335714 0.8787429
2.336714 0.8663333000000001
2.337714 0.8539478300000001
2.338714 0.84158685
2.339714 0.82925074
2.340714 0.81693958
2.341714 0.8046533899999999
2.342714 0.79239216
2.343714 0.78015607
2.344714 0.76794541
2.345714 0.75576049
2.346714 0.74360189
2.347714 0.73147025
2.348714 0.71936627
2.349714 0.7072906
2.350714 0.69524376
2.351714 0.68322611
2.352714 0.67123785
2.353714 0.65927897
2.354714 0.64734942
2.355714 0.63544917
2.356714 0.62357835
2.357714 0.61173718
2.358714 0.59992615
2.359714 0.58814585
2.360714 0.57639694
2.361714 0.56468002
2.362714 0.5529957400000001
2.363714 0.54134452
2.364714 0.52972673
2.365714 0.51814253
2.366714 0.5065920300000001
2.367714 0.4950752
2.368714 0.48359209000000003
2.369714 0.47214287000000005
2.370714 0.46072784000000006
2.371714 0.4493474
2.372714 0.43800217
2.373714 0.4266928
2.374714 0.41541987999999996
2.375714 0.40418394
2.376714 0.3929853
2.377714 0.38182421
2.378714 0.3707008
2.379714 0.35961515
2.380714 0.34856733
2.381714 0.33755746999999997
2.382714 0.32658577
2.383714 0.31565251
2.384714 0.30475808
2.385714 0.29390303
2.386714 0.28308793
2.387714 0.27231334
2.388714 0.26157973
2.389714 0.25088741
2.390714 0.24023656999999998
2.391714 0.22962729
2.392714 0.21905967
2.393714 0.20853381
2.394714 0.19804989
2.395714 0.18760817
2.396714 0.17720899
2.397714 0.1668527
2.398714 0.15653973
2.399714 0.14627051
2.400714 0.13604546
2.401714 0.12586499
2.402714 0.1157294
2.403714 0.10563895
2.404714 0.09559376
2.405714 0.085593935
2.406714 0.075639616
2.407714 0.06573101299999999
2.408714 0.055868406
2.409714 0.046052145999999995
2.410714 0.036282596
2.411714 0.026560115000000002
2.412714 0.01688506
2.413714 0.0072577626
2.414714 -0.0023214456
2.415714 -0.011852239
2.416714 -0.021334316
2.417714 -0.030767394
2.418714 -0.04015122
2.419714 -0.049485557
2.420714 -0.05877020300000001
2.421714 -0.068004959
2.422714 -0.07718960400000001
2.423714 -0.086323923
2.424714 -0.095407694
2.425714 -0.1044407
2.426714 -0.11342268999999999
2.427714 -0.12235341
2.428714 -0.13123258999999998
2.429714 -0.14005995
2.430714 -0.14883514
2.431714 -0.15755785
2.432714 -0.16622778
2.433714 -0.17484471000000001
2.434714 -0.18340842
2.435714 -0.19191877
2.436714 -0.20037564
2.437714 -0.20877889
2.438714 -0.21712826999999998
2.439714 -0.22542344
2.440714 -0.23366401
2.441714 -0.24184952
2.442714 -0.2499796
2.443714 -0.25805393
2.444714 -0.26607229
2.445714 -0.27403454
2.446714 -0.28194061
2.447714 -0.2897905
2.448714 -0.29758415
2.449714 -0.30532156
2.450714 -0.31300264
2.451714 -0.32062721
2.452714 -0.32819493
2.453714 -0.33570526
2.454714 -0.34315758
2.455714 -0.35055128
2.456714 -0.35788585
2.457714 -0.36516101
2.458714 -0.37237671
2.459714 -0.37953311
2.460714 -0.38663046
2.461714 -0.39366893
2.462714 -0.40064858999999997
2.463714 -0.40756939
2.464714 -0.41443104999999997
2.465714 -0.42123320000000003
2.466714 -0.42797532
2.467714 -0.43465676999999997
2.468714 -0.44127689
2.469714 -0.44783512000000003
2.470714 -0.45433124
2.471714 -0.46076518
2.472714 -0.46713724999999995
2.473714 -0.47344789000000004
2.474714 -0.47969744
2.475714 -0.48588603
2.476714 -0.49201348
2.477714 -0.49807927999999996
2.478714 -0.50408272
2.479714 -0.5100230699999999
2.480714 -0.5158996699999999
2.481714 -0.52171205
2.482714 -0.52745994
2.483714 -0.53314324
2.484714 -0.53876219
2.485714 -0.5443171099999999
2.486714 -0.54980847
2.487714 -0.5552366799999999
2.488714 -0.5606019400000001
2.489714 -0.56590405
2.490714 -0.57114237
2.491714 -0.57631596
2.492714 -0.58142389
2.493714 -0.58646533
2.494714 -0.59143985
2.495714 -0.5963474
2.496714 -0.6011883299999999
2.497714 -0.6059630300000001
2.498714 -0.61067198
2.499714 -0.61531565
2.500714 -0.61989431
2.501714 -0.62440806
2.502714 -0.62885662
2.503714 -0.63323942
2.504714 -0.63755554
2.505714 -0.64180396
2.506714 -0.64598387
2.507714 -0.6500948200000001
2.508714 -0.6541369
2.509714 -0.65811067
2.510714 -0.66201678
2.511714 -0.66585587
2.512714 -0.66962838
2.513714 -0.6733343
2.514714 -0.6769733
2.515714 -0.68054488
2.516714 -0.6840482800000001
2.517714 -0.68748263
2.518714 -0.69084722
2.519714 -0.6941414
2.520714 -0.69736494
2.521714 -0.70051802
2.522714 -0.70360126
2.523714 -0.70661553
2.524714 -0.70956168
2.525714 -0.71244026
2.526714 -0.71525136
2.527714 -0.71799448
2.528714 -0.72066882
2.529714 -0.72327345
2.530714 -0.72580758
2.531714 -0.7282706
2.532714 -0.73066223
2.533714 -0.73298244
2.534714 -0.7352314000000001
2.535714 -0.73740967
2.536714 -0.73951785
2.537714 -0.74155661
2.538714 -0.74352636
2.539714 -0.7454271
2.540714 -0.74725836
2.541714 -0.74901925
2.542714 -0.75070881
2.543714 -0.75232624
2.544714 -0.75387117
2.545714 -0.75534354
2.546714 -0.75674383
2.547714 -0.7580725899999999
2.548714 -0.7593305300000001
2.549714 -0.7605182
2.550714 -0.76163602
2.551714 -0.76268404
2.552714 -0.76366207
2.553714 -0.7645696399999999
2.554714 -0.7654060100000001
2.555714 -0.7661703
2.556714 -0.76686181
2.557714 -0.76748012
2.558714 -0.7680253100000001
2.559714 -0.76849801
2.560714 -0.76889903
2.561714 -0.76922928
2.562714 -0.7694892600000001
2.563714 -0.76967911
2.564714 -0.7697985
2.565714 -0.76984698
2.566714 -0.7698239299999999
2.567714 -0.7697286999999999
2.568714 -0.76956078
2.569714 -0.76931985
2.570714 -0.7690059
2.571714 -0.76861908
2.572714 -0.7681598399999999
2.573714 -0.76762899
2.574714 -0.76702726
2.575714 -0.76635522
2.576714 -0.765613
2.577714 -0.76480028
2.578714 -0.76391641
2.579714 -0.76296064
2.580714 -0.76193232
2.581714 -0.76083117
2.582714 -0.75965724
2.583714 -0.75841094
2.584714 -0.7570927
2.585714 -0.75570308
2.586714 -0.75424248
2.587714 -0.7527113
2.588714 -0.75110965
2.589714 -0.7494375600000001
2.590714 -0.74769482
2.591714 -0.74588102
2.592714 -0.74399556
2.593714 -0.7420379199999999
2.594714 -0.7400079199999999
2.595714 -0.7379056900000001
2.596714 -0.73573184
2.597714 -0.73348721
2.598714 -0.73117246
2.599714 -0.72878804
2.600714 -0.72633405
2.601714 -0.72381026
2.602714 -0.7212163899999999
2.603714 -0.71855211
2.604714 -0.71581714
2.605714 -0.71301134
2.606714 -0.71013458
2.607714 -0.70718685
2.608714 -0.7041683
2.609714 -0.7010792800000001
2.610714 -0.69792047
2.611714 -0.69469251
2.612714 -0.69139581
2.613714 -0.68803048
2.614714 -0.68459637
2.615714 -0.6810931
2.616714 -0.6775204100000001
2.617714 -0.6738781
2.618714 -0.6701663600000001
2.619714 -0.66638556
2.620714 -0.6625361700000001
2.621714 -0.65861861
2.622714 -0.6546332
2.623714 -0.65058013
2.624714 -0.64645954
2.625714 -0.64227153
2.626714 -0.63801617
2.627714 -0.63369335
2.628714 -0.62930281
2.629714 -0.62484429
2.630714 -0.62031769
2.631714 -0.61572315
2.632714 -0.61106114
2.633714 -0.6063322999999999
2.634714 -0.60153729
2.635714 -0.59667658
2.636714 -0.5917503000000001
2.637714 -0.58675846
2.638714 -0.58170096
2.639714 -0.57657775
2.640714 -0.57138894
2.641714 -0.56613474
2.642714 -0.56081545
2.643714 -0.55543147
2.644714 -0.54998319
2.645714 -0.54447092
2.646714 -0.5388950499999999
2.647714 -0.5332558900000001
2.648714 -0.52755368
2.649714 -0.5217885099999999
2.650714 -0.5159602
2.651714 -0.51006852
2.652714 -0.50411317
2.653714 -0.49809418000000005
2.654714 -0.49201176
2.655714 -0.48586651999999997
2.656714 -0.4796593
2.657714 -0.47339089
2.658714 -0.46706186
2.659714 -0.46067266000000007
2.660714 -0.45422339000000006
2.661714 -0.44771405
2.662714 -0.44114454999999997
2.663714 -0.43451482999999996
2.664714 -0.42782491
2.665714 -0.42107482
2.666714 -0.41426481000000004
2.667714 -0.40739527999999997
2.668714 -0.40046684000000005
2.669714 -0.39348025
2.670714 -0.38643627999999997
2.671714 -0.37933565
2.672714 -0.37217876
2.673714 -0.36496569
2.674714 -0.35769623
2.675714 -0.35037005
2.676714 -0.3429869
2.677714 -0.33554682
2.678714 -0.32805011
2.679714 -0.32049742999999997
2.680714 -0.31288953
2.681714 -0.30522714
2.682714 -0.29751095
2.683714 -0.28974158
2.684714 -0.28191944999999996
2.685714 -0.27404483
2.686714 -0.26611786
2.687714 -0.25813845
2.688714 -0.25010649
2.689714 -0.24202184000000002
2.690714 -0.2338846
2.691714 -0.22569508
2.692714 -0.21745394999999998
2.693714 -0.20916215
2.694714 -0.20082074
2.695714 -0.19243058999999998
2.696714 -0.18399226999999999
2.697714 -0.1755061
2.698714 -0.16697209000000002
2.699714 -0.15839023
2.700714 -0.14976057
2.701714 -0.14108329
2.702714 -0.13235866000000002
2.703714 -0.12358705
2.704714 -0.11476894
2.705714 -0.10590491999999999
2.706714 -0.096995686
2.707714 -0.088042021
2.708714 -0.079044641
2.709714 -0.07000408999999999
2.710714 -0.060920633
2.711714 -0.051794288
2.712714 -0.042624972000000004
2.713714 -0.033412658
2.714714 -0.024157572
2.715714 -0.014860218
2.716714 -0.0055213663
2.717714 0.0038581296
2.718714 0.013277516999999999
2.719714 0.022736167
2.720714 0.032233575
2.721714 0.041769221
2.722714 0.051342580000000006
2.723714 0.060953147000000006
2.724714 0.070600514
2.725714 0.08028437199999999
2.726714 0.090004527
2.727714 0.09976075999999999
2.728714 0.10955265
2.729714 0.11937951
2.730714 0.12924049999999998
2.731714 0.13913476
2.732714 0.14906167
2.733714 0.15902086
2.734714 0.16901219
2.735714 0.17903548
2.736714 0.18909035
2.737714 0.19917616000000002
2.738714 0.20929211999999997
2.739714 0.21943746
2.740714 0.22961154999999997
2.741714 0.23981397999999998
2.742714 0.25004437
2.743714 0.26030219
2.744714 0.27058681
2.745714 0.28089758
2.746714 0.29123391
2.747714 0.30159545
2.748714 0.31198198
2.749714 0.32239326
2.750714 0.33282870000000003
2.751714 0.34328738999999997
2.752714 0.35376812
2.753714 0.36426976
2.754714 0.37479152000000004
2.755714 0.38533295
2.756714 0.39589396
2.757714 0.40647443
2.758714 0.41707414
2.759714 0.42769252
2.760714 0.43832897
2.761714 0.44898288
2.762714 0.45965364999999997
2.763714 0.47034072
2.764714 0.48104337999999996
2.765714 0.49176062
2.766714 0.50249123
2.767714 0.51323413
2.768714 0.52398858
2.769714 0.53475434
2.770714 0.54553156
2.771714 0.55632028
2.772714 0.56712036
2.773714 0.57793111
2.774714 0.5887514899999999
2.775714 0.5995803
2.776714 0.61041643
2.777714 0.62125898
2.778714 0.63210721
2.779714 0.64296047
2.780714 0.65381802
2.781714 0.66467915
2.782714 0.6755434
2.783714 0.68641063
2.784714 0.69728084
2.785714 0.70815408
2.786714 0.71902988
2.787714 0.7299073500000001
2.788714 0.74078501
2.789714 0.75166128
2.790714 0.76253479
2.791714 0.77340454
2.792714 0.7842699999999999
2.793714 0.7951309
2.794714 0.8059869500000001
2.795714 0.81683788
2.796714 0.82768323
2.797714 0.83852252
2.798714 0.84935529
2.799714 0.8601811699999999
2.800714 0.87099932
2.801714 0.88180872
2.802714 0.89260796
2.803714 0.9033955600000001
2.804714 0.9141701299999999
2.805714 0.92493091
2.806714 0.9356777199999999
2.807714 0.94641056
2.808714 0.95712934
2.809714 0.9678337699999999
2.810714 0.97852312
2.811714 0.9891965399999999
2.812714 0.9998531099999999
2.813714 1.0104917999999998
2.814714 1.0211116
2.815714 1.0317113
2.816714 1.0422900000000002
2.817714 1.0528465
2.818714 1.0633799
2.819714 1.0738898000000001
2.820714 1.0843761
2.821714 1.0948390000000001
2.822714 1.1052784
2.823714 1.1156937
2.824714 1.1260841000000001
2.825714 1.1364481
2.826714 1.1467844
2.827714 1.1570916
2.828714 1.1673686
2.829714 1.1776145999999998
2.830714 1.187829
2.831714 1.1980108999999999
2.832714 1.2081597
2.833714 1.218275
2.834714 1.2283563000000002
2.835714 1.2384034
2.836714 1.2484158
2.837714 1.2583929
2.838714 1.2683332999999999
2.839714 1.2782356
2.840714 1.2880984
2.841714 1.2979206
2.842714 1.3077014
2.843714 1.3174405
2.844714 1.3271376
2.845714 1.3367923
2.846714 1.3464041
2.847714 1.3559723
2.848714 1.3654963
2.849714 1.3749753999999998
2.850714 1.3844087999999999
2.851714 1.3937952999999998
2.852714 1.4031339
2.853714 1.4124230999999998
2.854714 1.421662
2.855714 1.4308494
2.856714 1.4399847000000001
2.857714 1.4490678
2.858714 1.4580984
2.859714 1.4670759
2.860714 1.4759999
2.861714 1.4848691
2.862714 1.4936827
2.863714 1.5024396
2.864714 1.5111388
2.865714 1.5197794
2.866714 1.5283605
2.867714 1.5368812
2.868714 1.5453405999999998
2.869714 1.5537379
2.870714 1.5620726
2.871714 1.5703443000000001
2.872714 1.5785525000000002
2.873714 1.5866961
2.874714 1.5947745999999998
2.875714 1.602787
2.876714 1.6107318999999998
2.877714 1.6186086
2.878714 1.6264165000000002
2.879714 1.6341547
2.880714 1.6418228
2.881714 1.6494202999999998
2.882714 1.6569463999999998
2.883714 1.6643999
2.884714 1.6717803
2.885714 1.6790865
2.886714 1.6863179999999998
2.887714 1.6934739
2.888714 1.7005533
2.889714 1.7075554
2.890714 1.7144792
2.891714 1.7213242
2.892714 1.7280897
2.893714 1.7347749
2.894714 1.7413794999999999
2.895714 1.7479025
2.896714 1.7543427999999999
2.897714 1.7606992
2.898714 1.7669708
2.899714 1.7731566
2.900714 1.779256
2.901714 1.7852684
2.902714 1.7911935
2.903714 1.7970309
2.904714 1.8027797
2.905714 1.8084395999999998
2.906714 1.8140098
2.907714 1.8194899
2.908714 1.8248787
2.909714 1.8301753
2.910714 1.8353783
2.911714 1.8404864
2.912714 1.8454987999999999
2.913714 1.8504148000000002
2.914714 1.8552341
2.915714 1.8599564
2.916714 1.8645816
2.917714 1.8691092999999999
2.918714 1.873539
2.919714 1.87787
2.920714 1.8821014
2.921714 1.886232
2.922714 1.8902604
2.923714 1.8941853000000002
2.924714 1.8980054
2.925714 1.9017198999999998
2.926714 1.9053284
2.927714 1.9088306
2.928714 1.9122263
2.929714 1.9155161
2.930714 1.9186996
2.931714 1.9217762999999999
2.932714 1.9247452000000003
2.933714 1.9276053000000002
2.934714 1.9303549
2.935714 1.932993
2.936714 1.9355183000000002
2.937714 1.9379301000000002
2.938714 1.9402275
2.939714 1.9424103000000001
2.940714 1.9444784
2.941714 1.9464321
2.942714 1.9482712999999998
2.943714 1.9499959
2.944714 1.9516056
2.945714 1.9530991000000002
2.946714 1.9544749000000001
2.947714 1.9557312
2.948714 1.9568669
2.949714 1.9578807
2.950714 1.9587721999999999
2.951714 1.9595413
2.952714 1.9601879999999998
2.953714 1.9607126999999998
2.954714 1.9611154
2.955714 1.9613961
2.956714 1.9615542
2.957714 1.9615892
2.958714 1.9614998000000001
2.959714 1.9612847
2.960714 1.960942
2.961714 1.9604705
2.962714 1.9598695
2.963714 1.9591384
2.964714 1.9582776
2.965714 1.9572875
2.966714 1.9561684
2.967714 1.9549204
2.968714 1.9535432
2.969714 1.9520361
2.970714 1.9503981
2.971714 1.9486280000000002
2.972714 1.9467246
2.973714 1.9446865
2.974714 1.9425128
2.975714 1.9402029
2.976714 1.9377566999999998
2.977714 1.9351745
2.978714 1.9324567000000001
2.979714 1.9296041
2.980714 1.9266168000000001
2.981714 1.9234942000000002
2.982714 1.9202355
2.983714 1.9168393999999997
2.984714 1.9133044
2.985714 1.9096293
2.986714 1.9058130999999998
2.987714 1.9018555
2.988714 1.8977562
2.989714 1.8935155
2.990714 1.8891338
2.991714 1.8846115
2.992714 1.8799488999999998
2.993714 1.8751461
2.994714 1.8702025
2.995714 1.8651171000000002
2.996714 1.8598888
2.997714 1.854516
2.998714 1.8489974999999998
2.999714 1.8433328999999998
3.000714 1.8375214
3.001714 1.8315636
3.002714 1.8254599999999999
3.003714 1.8192112
3.004714 1.8128175
3.005714 1.8062789
3.006714 1.7995952
3.007714 1.792766
3.008714 1.7857901999999999
3.009714 1.7786672
3.010714 1.7713960000000002
3.011714 1.7639757999999999
3.012714 1.7564058
3.013714 1.7486861
3.014714 1.740817
3.015714 1.7327992
3.016714 1.7246336000000002
3.017714 1.7163202
3.018714 1.7078592
3.019714 1.6992496
3.020714 1.6904911000000002
3.021714 1.6815824
3.022714 1.6725231
3.023714 1.6633125
3.024714 1.6539504999999999
3.025714 1.6444364999999999
3.026714 1.6347706
3.027714 1.6249532
3.028714 1.6149847
3.029714 1.6048657000000002
3.030714 1.5945964
3.031714 1.5841767
3.032714 1.5736062
3.033714 1.5628838999999999
3.034714 1.552009
3.035714 1.5409812999999999
3.036714 1.5298008
3.037714 1.5184678999999999
3.038714 1.506983
3.039714 1.4953463
3.040714 1.4835581
3.041714 1.4716183
3.042714 1.4595269
3.043714 1.4472841
3.044714 1.4348899
3.045714 1.4223441
3.046714 1.4096464
3.047714 1.3967962
3.048714 1.3837930999999999
3.049714 1.3706372
3.050714 1.3573290999999998
3.051714 1.3438693
3.052714 1.3302585
3.053714 1.3164967
3.054714 1.3025837
3.055714 1.2885191
3.056714 1.2743025
3.057714 1.2599338999999998
3.058714 1.2454132999999998
3.059714 1.2307412
3.060714 1.2159179
3.061714 1.2009436
3.062714 1.1858187
3.063714 1.1705434000000001
3.064714 1.1551181000000001
3.065714 1.1395432
3.066714 1.1238191
3.067714 1.1079459
3.068714 1.0919233
3.069714 1.0757512
3.070714 1.0594295
3.071714 1.0429583
3.072714 1.0263384
3.073714 1.0095706
3.074714 0.99265557
3.075714 0.97559374
3.076714 0.9583851299999999
3.077714 0.94102966
3.078714 0.92352703
3.079714 0.90587726
3.080714 0.8880805199999999
3.081714 0.8701372
3.082714 0.85204756
3.083714 0.83381189
3.084714 0.81543066
3.085714 0.7969044099999999
3.086714 0.77823428
3.087714 0.75942124
3.088714 0.74046603
3.089714 0.72136903
3.090714 0.70212991
3.091714 0.68274806
3.092714 0.66322321
3.093714 0.64355545
3.094714 0.62374542
3.095714 0.60379407
3.096714 0.58370251
3.097714 0.56347162
3.098714 0.54310234
3.099714 0.52259527
3.100714 0.50195092
3.101714 0.48116986
3.102714 0.46025249
3.103714 0.43919892
3.104714 0.41800905
3.105714 0.3966826
3.106714 0.37521934
3.107714 0.35361962
3.108714 0.33188448
3.109714 0.31001575
3.110714 0.28801541999999997
3.111714 0.26588503
3.112714 0.24362520999999998
3.113714 0.22123589000000002
3.114714 0.1987166
3.115714 0.17606729999999998
3.116714 0.15328825
3.117714 0.13037995
3.118714 0.10734292
3.119714 0.08417764300000001
3.120714 0.060884643
3.121714 0.037464916
3.122714 0.013919889000000001
3.123714 -0.0097486562
3.124714 -0.033539013
3.125714 -0.057450065
3.126714 -0.081481674
3.127714 -0.10563434999999999
3.128714 -0.1299087
3.129714 -0.15430482
3.130714 -0.17882207
3.131714 -0.20345906
3.132714 -0.22821417
3.133714 -0.25308598000000004
3.134714 -0.27807336
3.135714 -0.30317552999999997
3.136714 -0.32839163
3.137714 -0.35372069
3.138714 -0.37916182000000004
3.139714 -0.40471405
3.140714 -0.43037696999999997
3.141714 -0.45615067
3.142714 -0.48203534
3.143714 -0.50803083
3.144714 -0.53413603
3.145714 -0.56034904
3.146714 -0.58666761
3.147714 -0.6130898800000001
3.148714 -0.63961479
3.149714 -0.66624186
3.150714 -0.69297096
3.151714 -0.71980166
3.152714 -0.7467333199999999
3.153714 -0.77376501
3.154714 -0.80089588
3.155714 -0.82812496
3.156714 -0.85545164
3.157714 -0.88287508
3.158714 -0.91039389
3.159714 -0.9380061199999999
3.160714 -0.9657098
3.161714 -0.9935033500000001
3.162714 -1.0213859
3.163714 -1.0493576
3.164714 -1.0774184
3.165714 -1.1055686
3.166714 -1.1338073
3.167714 -1.1621331000000001
3.168714 -1.1905443
3.169714 -1.2190391
3.170714 -1.2476162000000002
3.171714 -1.2762745
3.172714 -1.3050129000000001
3.173714 -1.3338301000000001
3.174714 -1.3627247
3.175714 -1.3916951
3.176714 -1.4207404
3.177714 -1.4498603
3.178714 -1.4790545
3.179714 -1.5083228
3.180714 -1.5376642
3.181714 -1.5670769
3.182714 -1.5965586999999999
3.183714 -1.6261073000000001
3.184714 -1.6557210999999998
3.185714 -1.6853992000000002
3.186714 -1.7151412000000001
3.187714 -1.7449465000000002
3.188714 -1.7748142000000002
3.189714 -1.8047430999999998
3.190714 -1.8347325
3.191714 -1.8647809000000002
3.192714 -1.8948875
3.193714 -1.9250512000000002
3.194714 -1.9552706
3.195714 -1.9855442
3.196714 -2.0158697
3.197714 -2.0462453
3.198714 -2.0766698
3.199714 -2.1071421
3.200714 -2.1376621
3.201714 -2.1682292
3.202714 -2.1988425
3.203714 -2.2295009
3.204714 -2.2602024
3.205714 -2.2909451
3.206714 -2.3217278
3.207714 -2.3525488
3.208714 -2.3834068
3.209714 -2.4143005
3.210714 -2.4452278
3.211714 -2.4761874
3.212714 -2.5071783
3.213714 -2.5381997
3.214714 -2.5692508999999997
3.215714 -2.6003312000000003
3.216714 -2.6314393
3.217714 -2.6625736
3.218714 -2.6937321
3.219714 -2.7249133
3.220714 -2.7561158
3.221714 -2.787338
3.222714 -2.8185789999999997
3.223714 -2.8498376
3.224714 -2.8811127
3.225714 -2.9124029
3.226714 -2.9437069
3.227714 -2.9750234
3.228714 -3.0063512
3.229714 -3.0376891
3.230714 -3.0690352
3.231714 -3.1003876
3.232714 -3.1317443000000003
3.233714 -3.1631034000000002
3.234714 -3.1944644
3.235714 -3.2258261000000004
3.236714 -3.2571882000000003
3.237714 -3.2885499
3.238714 -3.3199094
3.239714 -3.3512656
3.240714 -3.3826161
3.241714 -3.4139592000000003
3.242714 -3.4452933999999997
3.243714 -3.4766171
3.244714 -3.5079278
3.245714 -3.5392243
3.246714 -3.5705049000000004
3.247714 -3.601769
3.248714 -3.6330163
3.249714 -3.6642466
3.250714 -3.6954585
3.251714 -3.7266511
3.252714 -3.7578225
3.253714 -3.7889704
3.254714 -3.8200926
3.255714 -3.8511865
3.256714 -3.8822506
3.257714 -3.9132833
3.258714 -3.9442834
3.259714 -3.9752498
3.260714 -4.006182
3.261714 -4.03708
3.262714 -4.0679429
3.263714 -4.09877
3.264714 -4.1295599
3.265714 -4.16031
3.266714 -4.1910172
3.267714 -4.2216785
3.268714 -4.2522915
3.269714 -4.2828545
3.270714 -4.3133665
3.271714 -4.3438274
3.272714 -4.3742366
3.273714 -4.4045939999999995
3.274714 -4.434899199999999
3.275714 -4.465152
3.276714 -4.4953506
3.277714 -4.5254938000000005
3.278714 -4.5555788999999995
3.279714 -4.5856025
3.280714 -4.6155612999999995
3.281714 -4.6454534
3.282714 -4.6752769999999995
3.283714 -4.7050316
3.284714 -4.7347173
3.285714 -4.7643337
3.286714 -4.7938813
3.287714 -4.8233587
3.288714 -4.8527651
3.289714 -4.8820987
3.290714 -4.9113579
3.291714 -4.94054
3.292714 -4.9696416
3.293714 -4.9986597
3.294714 -5.027591800000001
3.295714 -5.0564367
3.296714 -5.0851941
3.297714 -5.1138642999999995
3.298714 -5.1424477
3.299714 -5.1709451
3.300714 -5.1993556000000005
3.301714 -5.2276783
3.302714 -5.2559104
3.303714 -5.2840494
3.304714 -5.3120922
3.305714 -5.3400356
3.306714 -5.367877699999999
3.307714 -5.3956162
3.308714 -5.42325
3.309714 -5.4507796
3.310714 -5.4782048
3.311714 -5.5055264
3.312714 -5.532744500000001
3.313714 -5.5598586999999995
3.314714 -5.586867
3.315714 -5.6137673999999995
3.316714 -5.6405563
3.317714 -5.6672305
3.318714 -5.6937877
3.319714 -5.7202265
3.320714 -5.7465456
3.321714 -5.7727445
3.322714 -5.7988234
3.323714 -5.8247823
3.324714 -5.8506209
3.325714 -5.8763385
3.326714 -5.9019338
3.327714 -5.9274051000000005
3.328714 -5.9527494
3.329714 -5.977964
3.330714 -6.0030468
3.331714 -6.0279958
3.332714 -6.0528107
3.333714 -6.0774911000000005
3.334714 -6.1020374
3.335714 -6.1264496
3.336714 -6.150727
3.337714 -6.174868699999999
3.338714 -6.198873
3.339714 -6.222738
3.340714 -6.2464613
3.341714 -6.2700406
3.342714 -6.293473400000001
3.343714 -6.316758699999999
3.344714 -6.339894999999999
3.345714 -6.362883
3.346714 -6.3857228
3.347714 -6.408414199999999
3.348714 -6.430957499999999
3.349714 -6.4533517
3.350714 -6.475594599999999
3.351714 -6.4976834
3.352714 -6.5196164
3.353714 -6.5413915000000005
3.354714 -6.5630063000000005
3.355714 -6.5844603
3.356714 -6.6057533
3.357714 -6.626883899999999
3.358714 -6.6478528
3.359714 -6.66866
3.360714 -6.6893063
3.361714 -6.709791
3.362714 -6.7301124
3.363714 -6.750268500000001
3.364714 -6.770256900000001
3.365714 -6.7900747
3.366714 -6.8097189
3.367714 -6.829189500000001
3.368714 -6.848486500000001
3.369714 -6.867609900000001
3.370714 -6.8865605
3.371714 -6.9053374000000005
3.372714 -6.9239408000000005
3.373714 -6.942369800000001
3.374714 -6.960623000000001
3.375714 -6.978698799999999
3.376714 -6.9965950999999995
3.377714 -7.014310399999999
3.378714 -7.0318431
3.379714 -7.0491917
3.380714 -7.0663549
3.381714 -7.0833325
3.382714 -7.1001261
3.383714 -7.1167357
3.384714 -7.133162
3.385714 -7.1494043
3.386714 -7.1654602999999994
3.387714 -7.1813285
3.388714 -7.197006
3.389714 -7.2124920999999995
3.390714 -7.2277851
3.391714 -7.242884500000001
3.392714 -7.2577894
3.393714 -7.2724998
3.394714 -7.2870165
3.395714 -7.3013388
3.396714 -7.3154666
3.397714 -7.3294014
3.398714 -7.3431417
3.399714 -7.3566869
3.400714 -7.3700346
3.401714 -7.3831826000000005
3.402714 -7.396128
3.403714 -7.408870800000001
3.404714 -7.4214108
3.405714 -7.433749000000001
3.406714 -7.445886
3.407714 -7.4578211
3.408714 -7.469553499999999
3.409714 -7.481083299999999
3.410714 -7.492409599999999
3.411714 -7.503531099999999
3.412714 -7.5144477
3.413714 -7.5251586999999995
3.414714 -7.5356625
3.415714 -7.5459577
3.416714 -7.5560436
3.417714 -7.5659193
3.418714 -7.575586400000001
3.419714 -7.585045699999999
3.420714 -7.5942970999999995
3.421714 -7.6033406
3.422714 -7.612174700000001
3.423714 -7.6207972999999996
3.424714 -7.6292068
3.425714 -7.6374032
3.426714 -7.6453857
3.427714 -7.6531559
3.428714 -7.660712999999999
3.429714 -7.6680578
3.430714 -7.6751895
3.431714 -7.6821074000000005
3.432714 -7.6888114
3.433714 -7.695302399999999
3.434714 -7.701579499999999
3.435714 -7.7076428
3.436714 -7.7134892
3.437714 -7.719118099999999
3.438714 -7.724528
3.439714 -7.7297188000000006
3.440714 -7.7346906
3.441714 -7.7394456
3.442714 -7.7439852
3.443714 -7.748310999999999
3.444714 -7.752422200000001
3.445714 -7.756318199999999
3.446714 -7.7599972
3.447714 -7.763457999999999
3.448714 -7.7666998000000005
3.449714 -7.7697217
3.450714 -7.7725224
3.451714 -7.775101800000001
3.452714 -7.7774592
3.453714 -7.7795953
3.454714 -7.7815123
3.455714 -7.7832118
3.456714 -7.784695899999999
3.457714 -7.7859648
3.458714 -7.7870168
3.459714 -7.7878511999999995
3.460714 -7.7884652
3.461714 -7.788856299999999
3.462714 -7.7890247
3.463714 -7.7889711
3.464714 -7.7886969
3.465714 -7.7882022
3.466714 -7.7874891
3.467714 -7.7865586
3.468714 -7.7854119
3.469714 -7.7840492
3.470714 -7.782470399999999
3.471714 -7.7806756
3.472714 -7.7786631999999996
3.473714 -7.7764310000000005
3.474714 -7.773976
3.475714 -7.7712975
3.476714 -7.768396299999999
3.477714 -7.765274499999999
3.478714 -7.761933699999999
3.479714 -7.758377499999999
3.480714 -7.7546067999999995
3.481714 -7.7506222
3.482714 -7.7464238000000005
3.483714 -7.7420108
3.484714 -7.7373818
3.485714 -7.7325352
3.486714 -7.7274702
3.487714 -7.722186300000001
3.488714 -7.7166825999999995
3.489714 -7.7109605
3.490714 -7.705020899999999
3.491714 -7.6988667
3.492714 -7.692500900000001
3.493714 -7.6859251
3.494714 -7.6791406
3.495714 -7.6721467
3.496714 -7.664942
3.497714 -7.657523500000001
3.498714 -7.649890299999999
3.499714 -7.642041900000001
3.500714 -7.633978099999999
3.501714 -7.625700500000001
3.502714 -7.6172106
3.503714 -7.6085098
3.504714 -7.599600400000001
3.505714 -7.590483900000001
3.506714 -7.581161
3.507714 -7.5716332
3.508714 -7.5618997
3.509714 -7.551959900000001
3.510714 -7.541812200000001
3.511714 -7.5314559
3.512714 -7.520890199999999
3.513714 -7.510116
3.514714 -7.499136000000001
3.515714 -7.487952000000001
3.516714 -7.476566
3.517714 -7.4649803
3.518714 -7.453195
3.519714 -7.44121
3.520714 -7.4290246
3.521714 -7.4166387
3.522714 -7.4040517
3.523714 -7.391263500000001
3.524714 -7.378273500000001
3.525714 -7.3650829
3.526714 -7.3516927999999995
3.527714 -7.3381058999999995
3.528714 -7.3243238
3.529714 -7.3103487
3.530714 -7.2961822
3.531714 -7.281824200000001
3.532714 -7.2672747
3.533714 -7.252533
3.534714 -7.237597599999999
3.535714 -7.2224683999999995
3.536714 -7.2071463
3.537714 -7.1916334
3.538714 -7.175930599999999
3.539714 -7.160040700000001
3.540714 -7.143965400000001
3.541714 -7.127706
3.542714 -7.111263299999999
3.543714 -7.094638000000001
3.544714 -7.077829500000001
3.545714 -7.0608377
3.546714 -7.0436627000000005
3.547714 -7.0263036
3.548714 -7.0087611999999995
3.549714 -6.9910362
3.550714 -6.973131
3.551714 -6.9550484
3.552714 -6.936789999999999
3.553714 -6.918358099999999
3.554714 -6.899754
3.555714 -6.880978499999999
3.556714 -6.8620301999999995
3.557714 -6.842909799999999
3.558714 -6.8236157
3.559714 -6.8041488999999995
3.560714 -6.784509900000001
3.561714 -6.7646995
3.562714 -6.7447208
3.563714 -6.7245759000000005
3.564714 -6.7042671
3.565714 -6.6837952000000005
3.566714 -6.6631623
3.567714 -6.6423684
3.568714 -6.621413700000001
3.569714 -6.600298
3.570714 -6.5790214
3.571714 -6.5575831
3.572714 -6.535983099999999
3.573714 -6.5142237000000005
3.574714 -6.4923078
3.575714 -6.4702377
3.576714 -6.448016299999999
3.577714 -6.4256459
3.578714 -6.4031266
3.579714 -6.3804589
3.580714 -6.357643
3.581714 -6.3346788
3.582714 -6.311565600000001
3.583714 -6.2883034
3.584714 -6.2648937
3.585714 -6.2413376
3.586714 -6.2176369000000005
3.587714 -6.193793899999999
3.588714 -6.1698116
3.589714 -6.1456926
3.590714 -6.121438700000001
3.591714 -6.0970511
3.592714 -6.0725298
3.593714 -6.0478743
3.594714 -6.0230836000000005
3.595714 -5.9981573
3.596714 -5.9730962
3.597714 -5.9479021
3.598714 -5.9225768
3.599714 -5.8971234
3.600714 -5.871544
3.601714 -5.845841
3.602714 -5.8200158
3.603714 -5.7940699
3.604714 -5.7680044
3.605714 -5.7418190000000005
3.606714 -5.715514
3.607714 -5.6890886
3.608714 -5.6625433
3.609714 -5.6358792
3.610714 -5.609098400000001
3.611714 -5.5822037
3.612714 -5.5551976000000005
3.613714 -5.5280827
3.614714 -5.5008605
3.615714 -5.4735318
3.616714 -5.4460965
3.617714 -5.4185551
3.618714 -5.3909078
3.619714 -5.3631563
3.620714 -5.3353008
3.621714 -5.3073429
3.622714 -5.2792832
3.623714 -5.2511238
3.624714 -5.222867099999999
3.625714 -5.1945154
3.626714 -5.1660709
3.627714 -5.1375348
3.628714 -5.1089078
3.629714 -5.0801896
3.630714 -5.0513804
3.631714 -5.0224803
3.632714 -4.9934909
3.633714 -4.9644146
3.634714 -4.935253400000001
3.635714 -4.9060095
3.636714 -4.876684399999999
3.637714 -4.8472792
3.638714 -4.817794999999999
3.639714 -4.7882333
3.640714 -4.7585957
3.641714 -4.7288831
3.642714 -4.6990957
3.643714 -4.669232999999999
3.644714 -4.6392955
3.645714 -4.6092845
3.646714 -4.5792028
3.647714 -4.5490537
3.648714 -4.5188401
3.649714 -4.4885643
3.650714 -4.458227
3.651714 -4.4278279
3.652714 -4.3973666
3.653714 -4.3668438
3.654714 -4.3362603
3.655714 -4.3056175
3.656714 -4.274917
3.657714 -4.2441599000000005
3.658714 -4.2133469
3.659714 -4.182479900000001
3.660714 -4.1515615
3.661714 -4.1205954
3.662714 -4.0895838
3.663714 -4.0585283
3.664714 -4.0274281
3.665714 -3.9962824
3.666714 -3.9650906
3.667714 -3.9338525
3.668714 -3.9025708999999997
3.669714 -3.8712483
3.670714 -3.8398877
3.671714 -3.8084909
3.672714 -3.7770588000000003
3.673714 -3.7455928
3.674714 -3.7140939
3.675714 -3.6825645999999996
3.676714 -3.6510065000000003
3.677714 -3.6194205
3.678714 -3.5878066
3.679714 -3.5561629
3.680714 -3.524489
3.681714 -3.4927864000000004
3.682714 -3.4610576999999996
3.683714 -3.4293074
3.684714 -3.3975389000000003
3.685714 -3.3657543
3.686714 -3.3339545
3.687714 -3.3021387
3.688714 -3.2703063999999995
3.689714 -3.2384586
3.690714 -3.2065965000000003
3.691714 -3.1747226000000004
3.692714 -3.1428378
3.693714 -3.1109417
3.694714 -3.079034
3.695714 -3.0471157
3.696714 -3.0151896000000002
3.697714 -2.9832596
3.698714 -2.9513298
3.699714 -2.9194022
3.700714 -2.8874764
3.701714 -2.8555507
3.702714 -2.8236233
3.703714 -2.7916942000000002
3.704714 -2.7597656
3.705714 -2.7278412
3.706714 -2.6959237000000003
3.707714 -2.6640143000000003
3.708714 -2.6321135
3.709714 -2.6002213
3.710714 -2.5683388000000003
3.711714 -2.5364686
3.712714 -2.504614
3.713714 -2.4727769
3.714714 -2.4409575
3.715714 -2.4091534
3.716714 -2.3773627
3.717714 -2.3455855000000003
3.718714 -2.3138237999999998
3.719714 -2.2820821000000002
3.720714 -2.250365
3.721714 -2.2186749
3.722714 -2.1870121
3.723714 -2.1553755
3.724714 -2.1237642
3.725714 -2.0921791
3.726714 -2.0606225
3.727714 -2.0290969
3.728714 -1.9976033
3.729714 -1.9661412
3.730714 -1.9347096000000001
3.731714 -1.9033083999999998
3.732714 -1.8719392000000001
3.733714 -1.8406063000000001
3.734714 -1.8093141
3.735714 -1.7780649999999998
3.736714 -1.7468592
3.737714 -1.7156942000000002
3.738714 -1.6845678999999998
3.739714 -1.6534798
3.740714 -1.6224315
3.741714 -1.5914260999999998
3.742714 -1.5604666
3.743714 -1.5295545000000002
3.744714 -1.4986902
3.745714 -1.467874
3.746714 -1.4371064
3.747714 -1.4063899
3.748714 -1.3757273
3.749714 -1.3451206
3.750714 -1.31457
3.751714 -1.2840739
3.752714 -1.2536297
3.753714 -1.2232362
3.754714 -1.192895
3.755714 -1.1626099
3.756714 -1.1323851
3.757714 -1.1022235999999999
3.758714 -1.072127
3.759714 -1.0420946
3.760714 -1.0121258
3.761714 -0.9822200999999999
3.762714 -0.95237838
3.763714 -0.92260167
3.764714 -0.89289052
3.765714 -0.86324466
3.766714 -0.83366334
3.767714 -0.80414657
3.768714 -0.7746959999999999
3.769714 -0.74531497
3.770714 -0.7160075
3.771714 -0.68677687
3.772714 -0.6576243300000001
3.773714 -0.62854909
3.774714 -0.59954962
3.775714 -0.57062437
3.776714 -0.54177283
3.777714 -0.51299562
3.778714 -0.48429398
3.779714 -0.45566899
3.780714 -0.42712162
3.781714 -0.39865253
3.782714 -0.37026335
3.783714 -0.34195632000000004
3.784714 -0.31373396
3.785714 -0.28559819
3.786714 -0.25754957
3.787714 -0.22958731
3.788714 -0.20170992000000001
3.789714 -0.17391605
3.790714 -0.14620550999999998
3.791714 -0.11857934
3.792714 -0.091039418
3.793714 -0.063587906
3.794714 -0.036226463
3.795714 -0.0089562367
3.796714 0.018222129
3.797714 0.045308141999999996
3.798714 0.072301016
3.799714 0.09920016200000001
3.800714 0.12600552
3.801714 0.15271744
3.802714 0.17933649000000002
3.803714 0.20586285000000001
3.804714 0.23229592
3.805714 0.25863429
3.806714 0.28487623
3.807714 0.31102008999999997
3.808714 0.33706462000000004
3.809714 0.36300903
3.810714 0.38885311
3.811714 0.41459668000000005
3.812714 0.44023972
3.813714 0.46578226999999994
3.814714 0.49122428
3.815714 0.5165657
3.816714 0.54180603
3.817714 0.56694453
3.818714 0.59197997
3.819714 0.61691119
3.820714 0.64173727
3.821714 0.66645769
3.822714 0.69107232
3.823714 0.71558128
3.824714 0.7399845399999999
3.825714 0.76428168
3.826714 0.78847231
3.827714 0.81255585
3.828714 0.8365319099999999
3.829714 0.86040013
3.830714 0.8841599299999999
3.831714 0.90781059
3.832714 0.9313511700000001
3.833714 0.95478101
3.834714 0.9781000200000001
3.835714 1.0013087999999999
3.836714 1.024408
3.837714 1.0473978
3.838714 1.0702773
3.839714 1.0930449
3.840714 1.1156986
3.841714 1.1382373
3.842714 1.1606605
3.843714 1.1829688
3.844714 1.2051631
3.845714 1.2272436
3.846714 1.2492105
3.847714 1.2710637
3.848714 1.2928036
3.849714 1.3144307
3.850714 1.3359456
3.851714 1.3573481
3.852714 1.3786363
3.853714 1.3998075
3.854714 1.4208589
3.855714 1.4417886
3.856714 1.4625968
3.857714 1.4832855
3.858714 1.503857
3.859714 1.5243134
3.860714 1.5446552
3.861714 1.564882
3.862714 1.5849926
3.863714 1.6049864
3.864714 1.6248628
3.865714 1.6446214000000001
3.866714 1.6642607999999999
3.867714 1.6837787
3.868714 1.7031729
3.869714 1.7224425
3.870714 1.7415885
3.871714 1.7606141
3.872714 1.7795233000000001
3.873714 1.7983187
3.874714 1.817001
3.875714 1.8355684
3.876714 1.8540179
3.877714 1.8723466000000002
3.878714 1.8905522000000001
3.879714 1.9086344000000002
3.880714 1.9265931
3.881714 1.9444278
3.882714 1.9621382
3.883714 1.9797243
3.884714 1.9971881
3.885714 2.0145327
3.886714 2.0317618
3.887714 2.0488776
3.888714 2.0658802
3.889714 2.0827666000000002
3.890714 2.0995321000000002
3.891714 2.1161726
3.892714 2.132686
3.893714 2.1490727
3.894714 2.1653345
3.895714 2.1814737
3.896714 2.1974923
3.897714 2.2133909
3.898714 2.2291707
3.899714 2.2448330999999997
3.900714 2.2603799
3.901714 2.2758123
3.902714 2.2911292999999997
3.903714 2.3063279999999997
3.904714 2.3214038
3.905714 2.3363533999999997
3.906714 2.3511752
3.907714 2.365871
3.908714 2.3804443
3.909714 2.3948994
3.910714 2.4092386
3.911714 2.4234625999999997
3.912714 2.4375705
3.913714 2.4515612
3.914714 2.4654344000000004
3.915714 2.4791898
3.916714 2.4928274
3.917714 2.5063453
3.918714 2.5197415000000003
3.919714 2.5330139000000003
3.920714 2.5461625000000003
3.921714 2.5591893
3.922714 2.5720984
3.923714 2.5848934
3.924714 2.5975769
3.925714 2.6101485
3.926714 2.6226057000000003
3.927714 2.6349455
3.928714 2.6471661
3.929714 2.6592675999999997
3.930714 2.6712509
3.931714 2.6831171
3.932714 2.6948661
3.933714 2.7064975000000002
3.934714 2.7180117
3.935714 2.7294096
3.936714 2.740694
3.937714 2.7518677
3.938714 2.7629318
3.939714 2.7738852
3.940714 2.7847251
3.941714 2.795448
3.942714 2.8060524
3.943714 2.8165394
3.944714 2.8269116
3.945714 2.8371716
3.946714 2.8473211
3.947714 2.8573601
3.948714 2.8672874
3.949714 2.8771028
3.950714 2.886807
3.951714 2.8964015
3.952714 2.9058872
3.953714 2.9152636999999997
3.954714 2.9245291
3.955714 2.9336816000000003
3.956714 2.9427204
3.957714 2.9516473000000003
3.958714 2.9604655
3.959714 2.9691782
3.960714 2.9777871
3.961714 2.9862916
3.962714 2.9946892999999997
3.963714 3.0029781
3.964714 3.0111572
3.965714 3.0192275
3.966714 3.0271908
3.967714 3.0350487999999998
3.968714 3.0428017
3.969714 3.0504489
3.970714 3.0579902
3.971714 3.0654265
3.972714 3.0727596999999998
3.973714 3.0799920000000003
3.974714 3.0871244
3.975714 3.0941560999999997
3.976714 3.1010844
3.977714 3.1079071
3.978714 3.1146232
3.979714 3.1212343
3.980714 3.1277433
3.981714 3.1341533999999998
3.982714 3.1404663
3.983714 3.1466816
3.984714 3.1527980999999996
3.985714 3.1588148000000005
3.986714 3.1647320999999997
3.987714 3.170551
3.988714 3.176273
3.989714 3.1818977999999998
3.990714 3.1874247
3.991714 3.1928521
3.992714 3.1981803
3.993714 3.2034109999999996
3.994714 3.2085470999999997
3.995714 3.2135915
3.996714 3.2185460999999997
3.997714 3.2234099
3.998714 3.2281804999999997
3.999714 3.2328557
4.000714 3.2374352
4.001714 3.2419196999999995
4.002714 3.2463111000000002
4.003714 3.2506112
4.004714 3.2548204
4.005714 3.2589391
4.006714 3.2629669
4.007714 3.2669048999999997
4.008714 3.2707550000000003
4.009714 3.2745186000000004
4.010714 3.2781962
4.011714 3.2817867
4.012714 3.2852881
4.013714 3.2886986
4.014714 3.2920174
4.015714 3.2952469
4.016714 3.2983898999999997
4.017715 3.3014495
4.018714 3.3044274999999996
4.019714 3.3073238999999997
4.020714 3.3101383999999996
4.021714 3.3128701000000005
4.022714 3.3155191999999998
4.023714 3.3180859
4.024714 3.3205703000000004
4.025714 3.3229719999999996
4.026714 3.3252902
4.027714 3.3275243000000003
4.028714 3.3296749
4.029714 3.3317443000000004
4.030715 3.3337358
4.031714 3.3356521
4.032714 3.3374943
4.033714 3.3392616
4.034714 3.3409521
4.035714 3.3425643999999997
4.036714 3.3440974
4.037714 3.3455516999999997
4.038714 3.3469282000000002
4.039714 3.3482283
4.040714 3.3494532
4.041714 3.3506031999999997
4.042714 3.3516798
4.043715 3.3526845
4.044714 3.3536195999999996
4.045714 3.3544856999999997
4.046714 3.3552828999999997
4.047714 3.3560092999999998
4.048714 3.3566631
4.049714 3.3572423999999996
4.050714 3.3577471999999995
4.051714 3.3581792999999998
4.052714 3.3585411
4.053714 3.3588350000000005
4.054714 3.3590625999999997
4.055714 3.359225
4.056714 3.3593222
4.057714 3.3593542999999997
4.058714 3.3593219
4.059714 3.3592254
4.060714 3.3590637
4.061714 3.3588356999999998
4.062714 3.3585403
4.063715 3.3581767
4.064714 3.3577461000000004
4.065714 3.3572509999999998
4.066714 3.3566952
4.067714 3.3560812
4.068714 3.3554100000000004
4.069714 3.3546808999999995
4.070714 3.3538925999999996
4.071714 3.353044
4.072714 3.3521347
4.073714 3.3511649999999995
4.074714 3.3501349
4.075714 3.3490442000000002
4.076715 3.3478923000000003
4.077714 3.3466801
4.078714 3.345409
4.079714 3.3440817
4.080714 3.3427019000000002
4.081714 3.341271
4.082714 3.3397891
4.083714 3.3382546
4.084714 3.336665
4.085714 3.3350185
4.086714 3.3333149
4.087714 3.3315558000000003
4.088714 3.3297434
4.089714 3.3278785999999996
4.090714 3.3259619
4.091714 3.3239937999999998
4.092714 3.3219754999999997
4.093714 3.3199087
4.094714 3.3177949
4.095714 3.3156361000000003
4.096714 3.3134314999999996
4.097714 3.3111792
4.098714 3.3088762000000003
4.099714 3.3065211
4.100714 3.3041137999999997
4.101714 3.301657
4.102714 3.299154
4.103714 3.296607
4.104714 3.2940164000000003
4.105714 3.2913823
4.106714 3.2887038
4.107714 3.2859813
4.108714 3.2832157
4.109715 3.2804087
4.110714 3.2775603
4.111714 3.2746698999999997
4.112714 3.2717354999999997
4.113714 3.2687556
4.114714 3.2657303
4.115714 3.2626625
4.116714 3.2595560000000003
4.117714 3.2564133
4.118714 3.2532353
4.119714 3.2500204
4.120714 3.2467663
4.121714 3.2434712999999995
4.122715 3.2401356999999997
4.123714 3.2367617
4.124714 3.2333512
4.125714 3.2299049
4.126714 3.2264218
4.127714 3.2229005999999996
4.128714 3.2193411
4.129714 3.2157443
4.130714 3.2121137
4.131714 3.2084517
4.132714 3.2047600000000003
4.133714 3.2010373000000003
4.134714 3.1972807
4.135714 3.1934883
4.136714 3.1896595
4.137714 3.1857964
4.138714 3.1819023
4.139714 3.1779796
4.140714 3.1740282
4.141714 3.1700465999999996
4.142715 3.1660326000000003
4.143714 3.1619854000000003
4.144714 3.1579074
4.145714 3.1538009999999996
4.146714 3.1496685
4.147714 3.1455102999999998
4.148714 3.1413249999999997
4.149714 3.1371098
4.150714 3.1328637
4.151714 3.1285882000000003
4.152714 3.124286
4.153714 3.1199602
4.154714 3.1156115
4.155715 3.1112386
4.156714 3.1068387
4.157714 3.1024098
4.158714 3.0979525
4.159714 3.0934697
4.160714 3.0889647
4.161714 3.0844397999999997
4.162714 3.0798946000000003
4.163714 3.0753272000000003
4.164714 3.0707352
4.165714 3.0661180999999997
4.166714 3.0614771
4.167714 3.0568149
4.168715 3.0521331
4.169714 3.0474316000000004
4.170714 3.0427085
4.171714 3.0379616
4.172714 3.0331904
4.173714 3.0283971
4.174714 3.0235853
4.175714 3.0187584
4.176714 3.0139172
4.177714 3.0090598
4.178714 3.0041832
4.179714 2.999285
4.180714 2.9943649
4.181714 2.989425
4.182714 2.9844679
4.183714 2.9794957
4.184714 2.9745085
4.185714 2.9695051
4.186714 2.9644844999999997
4.187714 2.959447
4.188715 2.9543947
4.189714 2.9493298
4.190714 2.9442534
4.191714 2.9391643
4.192714 2.9340591
4.193714 2.9289352
4.194714 2.9237911
4.195714 2.9186288
4.196714 2.9134519
4.197714 2.9082641
4.198714 2.9030673
4.199714 2.8978612
4.200714 2.8926441
4.201715 2.8874144
4.202714 2.8821716
4.203714 2.8769165
4.204714 2.8716499
4.205714 2.8663719
4.206714 2.8610813
4.207714 2.8557763
4.208714 2.8504565
4.209714 2.8451234
4.210714 2.8397804
4.211714 2.8344313
4.212714 2.8290783999999998
4.213714 2.8237218
4.214714 2.8183592
4.215714 2.8129872000000002
4.216714 2.807603
4.217714 2.8022062
4.218714 2.7967975
4.219714 2.7913785
4.220714 2.7859504999999998
4.221714 2.7805142000000003
4.222714 2.7750697
4.223714 2.7696179
4.224714 2.7641602
4.225714 2.7586987
4.226714 2.753235
4.227714 2.7477685000000003
4.228714 2.7422968
4.229714 2.7368167
4.230714 2.7313253
4.231714 2.7258217
4.232714 2.7203076
4.233714 2.7147856000000004
4.234715 2.7092589
4.235714 2.70373
4.236714 2.6981998
4.237714 2.6926680000000003
4.238714 2.6871338000000002
4.239714 2.6815973
4.240714 2.676058
4.241714 2.6705151
4.242714 2.6649674
4.243714 2.6594130000000002
4.244714 2.6538504
4.245714 2.6482796
4.246714 2.6427025
4.247715 2.637122
4.248714 2.6315415
4.249714 2.6259633
4.250714 2.6203876
4.251714 2.6148131
4.252714 2.6092375
4.253714 2.6036582999999998
4.254714 2.5980745
4.255714 2.5924852
4.256714 2.5868908
4.257714 2.5812916
4.258714 2.5756886
4.259714 2.5700826
4.260714 2.5644753
4.261714 2.5588688
4.262714 2.5532648
4.263714 2.5476644
4.264714 2.5420673000000003
4.265714 2.5364716
4.266714 2.5308747
4.267715 2.5252745
4.268714 2.5196693999999997
4.269714 2.5140598
4.270714 2.5084475
4.271714 2.5028346
4.272714 2.497223
4.273714 2.4916144
4.274714 2.4860094999999998
4.275714 2.4804084
4.276714 2.4748107
4.277714 2.4692159
4.278714 2.4636226
4.279714 2.4580294
4.280715 2.4524348000000002
4.281714 2.4468375
4.282714 2.4412377
4.283714 2.4356361
4.284714 2.4300352000000003
4.285714 2.424437
4.286714 2.4188435
4.287714 2.4132556999999997
4.288714 2.4076733999999997
4.289714 2.4020951
4.290714 2.3965193
4.291714 2.3909442
4.292714 2.3853688
4.293715 2.3797926
4.294714 2.3742158
4.295714 2.3686392
4.296714 2.3630643
4.297714 2.3574924
4.298714 2.3519253
4.299714 2.3463643999999997
4.300714 2.3408104
4.301714 2.3352629
4.302714 2.3297206
4.303714 2.3241812
4.304714 2.3186432
4.305714 2.313105
4.306714 2.3075663
4.307714 2.3020275
4.308714 2.2964906
4.309714 2.2909574
4.310714 2.2854297999999997
4.311714 2.279909
4.312714 2.2743953
4.313715 2.2688886
4.314714 2.2633882
4.315714 2.2578929000000003
4.316714 2.2524007
4.317714 2.2469103
4.318714 2.2414206
4.319714 2.2359313
4.320714 2.2304437999999998
4.321714 2.2249592
4.322714 2.2194799
4.323714 2.2140073
4.324714 2.2085425
4.325714 2.2030856
4.326715 2.1976363
4.327714 2.1921931
4.328714 2.1867547000000003
4.329714 2.1813197
4.330714 2.1758873000000003
4.331714 2.1704568
4.332714 2.1650285
4.333714 2.1596033
4.334714 2.154183
4.335714 2.1487689
4.336714 2.1433622
4.337714 2.1379635
4.338714 2.1325724
4.339714 2.1271883
4.340714 2.1218097
4.341714 2.1164358
4.342714 2.1110656
4.343714 2.1056991000000003
4.344714 2.1003366
4.345714 2.0949781
4.346714 2.0896245
4.347714 2.0842766
4.348714 2.0789353
4.349714 2.0736016
4.350714 2.0682758
4.351714 2.0629574
4.352714 2.0576455
4.353714 2.052339
4.354714 2.047037
4.355714 2.0417394
4.356714 2.0364470999999997
4.357714 2.0311607
4.358714 2.025881
4.359715 2.0206084
4.360714 2.0153426
4.361714 2.0100828
4.362714 2.004829
4.363714 1.9995812000000002
4.364714 1.9943399
4.365714 1.9891052
4.366714 1.9838765
4.367714 1.9786535
4.368714 1.9734355
4.369714 1.9682227
4.370714 1.963016
4.371714 1.9578168
4.372715 1.9526258
4.373714 1.947443
4.374714 1.9422670999999998
4.375714 1.9370968
4.376714 1.9319309
4.377714 1.9267699
4.378714 1.9216148
4.379714 1.9164672
4.380714 1.9113281999999998
4.381714 1.9061974999999998
4.382714 1.9010743
4.383714 1.8959578000000001
4.384714 1.8908476
4.385714 1.8857441999999998
4.386714 1.8806482
4.387714 1.8755597999999998
4.388714 1.8704779
4.389714 1.8654011000000001
4.390714 1.8603284000000002
4.391714 1.8552598999999999
4.392715 1.8501973
4.393714 1.8451430000000002
4.394714 1.8400988
4.395714 1.835065
4.396714 1.8300401000000002
4.397714 1.8250220000000001
4.398714 1.8200086
4.399714 1.8149998
4.400714 1.8099964
4.401714 1.8049998
4.402714 1.8000110999999999
4.403714 1.7950298
4.404714 1.7900551
4.405715 1.7850867
4.406714 1.7801251
4.407714 1.7751722
4.408714 1.7702295
4.409714 1.7652974
4.410714 1.7603744000000001
4.411714 1.7554576
4.412714 1.7505442999999998
4.413714 1.7456334
4.414714 1.7407265
4.415714 1.7358262
4.416714 1.7309358000000001
4.417714 1.7260563999999998
4.418715 1.7211873
4.419714 1.7163265
4.420714 1.7114725000000002
4.421714 1.706625
4.422714 1.7017851
4.423714 1.6969537
4.424714 1.6921306
4.425714 1.6873137999999999
4.426714 1.6825013
4.427714 1.6776919000000001
4.428714 1.6728870999999998
4.429714 1.6680899999999999
4.430714 1.6633047
4.431714 1.6585328
4.432714 1.6537733
4.433714 1.6490234
4.434714 1.6442790999999999
4.435714 1.6395383
4.436714 1.6348011999999998
4.437714 1.6300697
4.438715 1.6253457999999998
4.439714 1.6206302
4.440714 1.6159219999999999
4.441714 1.6112201
4.442714 1.6065247
4.443714 1.6018376
4.444714 1.5971616000000002
4.445714 1.5924984999999998
4.446714 1.5878478
4.447714 1.5832065
4.448714 1.5785702
4.449714 1.5739361
4.450714 1.5693039
4.451715 1.5646760999999998
4.452714 1.5600568000000001
4.453714 1.5554485999999998
4.454714 1.5508521000000002
4.455714 1.546266
4.456714 1.5416882
4.457714 1.5371177999999999
4.458714 1.5325557
4.459714 1.528003
4.460714 1.5234603
4.461714 1.518926
4.462714 1.5143975
4.463714 1.5098722
4.464714 1.5053497
4.465714 1.5008323000000001
4.466714 1.496324
4.467714 1.4918285
4.468714 1.487347
4.469714 1.4828779
4.470714 1.4784178000000001
4.471714 1.4739637
4.472714 1.4695146
4.473714 1.4650715
4.474714 1.4606361
4.475714 1.4562097
4.476714 1.4517917999999999
4.477714 1.4473809
4.478714 1.442976
4.479714 1.4385778999999999
4.480714 1.4341891
4.481714 1.4298122
4.482714 1.4254487999999998
4.483714 1.4210976
4.484715 1.4167554
4.485714 1.4124189
4.486714 1.4080862
4.487714 1.4037581000000001
4.488714 1.3994373
4.489714 1.3951266
4.490714 1.3908272
4.491714 1.3865380999999999
4.492714 1.3822578
4.493714 1.3779849
4.494714 1.3737194
4.495714 1.3694627
4.496714 1.3652163
4.497715 1.3609802
4.498714 1.3567533
4.499714 1.3525334
4.500714 1.3483191
4.501714 1.3441108
4.502714 1.3399107000000001
4.503714 1.3357216
4.504714 1.331545
4.505714 1.3273807
4.506714 1.3232267
4.507714 1.3190802
4.508714 1.31494
4.509714 1.3108062999999999
4.510714 1.3066807999999999
4.511714 1.302565
4.512714 1.2984594999999999
4.513714 1.2943639999999998
4.514714 1.2902775
4.515714 1.2861993999999999
4.516714 1.2821304
4.517715 1.2780715
4.518714 1.2740236999999999
4.519714 1.2699867
4.520714 1.2659589
4.521714 1.2619383
4.522714 1.2579234
4.523714 1.2539145999999999
4.524714 1.2499136
4.525714 1.2459227
4.526714 1.2419439
4.527714 1.2379778
4.528714 1.2340235
4.529714 1.2300797
4.530715 1.2261454
4.531714 1.22222
4.532714 1.2183032999999999
4.533714 1.2143953
4.534714 1.2104956
4.535714 1.2066036
4.536714 1.202719
4.537714 1.1988427
4.538714 1.1949759
4.539714 1.1911208
4.540714 1.1872788
4.541714 1.1834503
4.542714 1.1796345
4.543715 1.1758296
4.544714 1.1720338000000001
4.545714 1.1682457
4.546714 1.1644649
4.547714 1.1606915
4.548714 1.156926
4.549714 1.1531691
4.550714 1.1494217
4.551714 1.1456845
4.552714 1.1419587
4.553714 1.1382448
4.554714 1.1345431
4.555714 1.1308535
4.556714 1.1271751
4.557714 1.123507
4.558714 1.1198481
4.559714 1.1161975
4.560714 1.1125552
4.561714 1.1089215
4.562714 1.1052974
4.563715 1.1016838
4.564714 1.0980817999999999
4.565714 1.0944921
4.566714 1.0909147
4.567714 1.0873492
4.568714 1.0837949
4.569714 1.0802507
4.570714 1.0767162000000001
4.571714 1.0731908000000001
4.572714 1.0696745
4.573714 1.0661679
4.574714 1.0626711
4.575714 1.0591843
4.576715 1.055708
4.577714 1.0522425
4.578714 1.0487886
4.579714 1.045347
4.580714 1.041918
4.581714 1.0385010000000001
4.582714 1.0350952
4.583714 1.0316994
4.584714 1.028313
4.585714 1.024936
4.586714 1.0215692
4.587714 1.0182136
4.588714 1.0148696000000001
4.589714 1.0115372
4.590714 1.008216
4.591714 1.0049055
4.592714 1.0016057999999999
4.593714 0.99831726
4.594714 0.99504078
4.595714 0.99177659
4.596714 0.9885241300000001
4.597714 0.98528238
4.598714 0.9820505
4.599714 0.97882822
4.600714 0.97561637
4.601714 0.97241616
4.602714 0.9692284299999999
4.603714 0.96605327
4.604714 0.9628899399999999
4.605714 0.95973751
4.606714 0.95659569
4.607714 0.9534648600000001
4.608714 0.9503462400000001
4.609715 0.94724065
4.610714 0.9441480999999999
4.611714 0.9410675599999999
4.612714 0.9379977399999999
4.613714 0.9349376899999999
4.614714 0.93188733
4.615714 0.9288475799999999
4.616714 0.9258194799999999
4.617714 0.92280367
4.618714 0.9197997899999999
4.619714 0.91680707
4.620714 0.9138250699999999
4.621714 0.91085434
4.622715 0.90789609
4.623714 0.90495171
4.624714 0.9020216799999999
4.625714 0.8991052399999999
4.626714 0.8962007200000001
4.627714 0.8933064500000001
4.628714 0.89042168
4.629714 0.8875469699999999
4.630714 0.8846835200000001
4.631714 0.88183256
4.632714 0.8789944500000001
4.633714 0.87616863
4.634714 0.8733546400000001
4.635714 0.87055247
4.636714 0.86776288
4.637714 0.86498698
4.638714 0.86222533
4.639714 0.8594770899999999
4.640714 0.8567404000000001
4.641714 0.8540133
4.642715 0.8512948600000001
4.643714 0.84858565
4.644714 0.8458873299999999
4.645714 0.8432019500000001
4.646714 0.84053073
4.647714 0.8378735700000001
4.648714 0.83522983
4.649714 0.8325987499999999
4.650714 0.82998024
4.651714 0.82737468
4.652714 0.8247823499999999
4.653714 0.8222026800000001
4.654714 0.81963418
4.655715 0.8170752800000001
4.656714 0.8145252199999999
4.657714 0.81198486
4.658714 0.80945641
4.659714 0.8069424000000001
4.660714 0.8044443099999999
4.661714 0.80196215
4.662714 0.7994944199999999
4.663714 0.7970394599999999
4.664714 0.79459595
4.665714 0.79216361
4.666714 0.7897428200000001
4.667714 0.78733359
4.668715 0.78493534
4.669714 0.7825471500000001
4.670714 0.78016878
4.671714 0.77780122
4.672714 0.7754466
4.673714 0.77310745
4.674714 0.77078505
4.675714 0.76847896
4.676714 0.76618697
4.677714 0.76390626
4.678714 0.7616349
4.679714 0.7593725299999999
4.680714 0.75711999
4.681714 0.75487853
4.682714 0.7526489
4.683714 0.75043119
4.684714 0.7482253
4.685714 0.74603185
4.686714 0.74385232
4.687714 0.74168853
4.688715 0.73954146
4.689714 0.73741032
4.690714 0.73529268
4.691714 0.73318547
4.692714 0.73108659
4.693714 0.72899591
4.694714 0.7269150999999999
4.695714 0.72484659
4.696714 0.72279209
4.697714 0.7207519800000001
4.698714 0.71872552
4.699714 0.71671186
4.700714 0.71471096
4.701715 0.71272366
4.702714 0.71075065
4.703714 0.70879171
4.704714 0.70684506
4.705714 0.70490818
4.706714 0.70297937
4.707714 0.7010587
4.708714 0.69914828
4.709714 0.69725108
4.710714 0.6953693000000001
4.711714 0.69350321
4.712714 0.69165137
4.713714 0.6898117300000001
4.714714 0.68798293
4.715714 0.68616527
4.716714 0.68435995
4.717714 0.68256808
4.718714 0.6807895399999999
4.719714 0.6790229600000001
4.720714 0.67726672
4.721714 0.67552021
4.722714 0.6737846399999999
4.723714 0.67206225
4.724714 0.67035495
4.725714 0.66866302
4.726714 0.66698464
4.727714 0.66531706
4.728714 0.66365823
4.729714 0.6620080700000001
4.730714 0.66036838
4.731714 0.6587415
4.732714 0.65712887
4.733714 0.65553016
4.734715 0.65394361
4.735714 0.65236753
4.736714 0.6508016
4.737714 0.64924718
4.738714 0.64770612
4.739714 0.6461795
4.740714 0.64466661
4.741714 0.64316532
4.742714 0.64167348
4.743714 0.64019049
4.744714 0.63871765
4.745714 0.63725733
4.746714 0.63581131
4.747715 0.63437959
4.748714 0.63296026
4.749714 0.6315507
4.750714 0.63014934
4.751714 0.62875669
4.752714 0.62737484
4.753714 0.62600616
4.754714 0.62465174
4.755714 0.62331073
4.756714 0.6219812699999999
4.757714 0.62066172
4.758714 0.61935191
4.759714 0.6180531300000001
4.760714 0.61676688
4.761714 0.61549367
4.762714 0.61423229
4.763714 0.61298055
4.764714 0.61173677
4.765714 0.61050104
4.766714 0.60927551
4.767715 0.60806307
4.768714 0.60686585
4.769714 0.60568382
4.770714 0.60451492
4.771714 0.60335626
4.772714 0.60220575
4.773714 0.60106302
4.774714 0.59992913
4.775714 0.59880535
4.776714 0.5976921900000001
4.777714 0.59658904
4.778714 0.59549506
4.779714 0.59441021
4.780715 0.59333583
4.781714 0.59227417
4.782714 0.59122699
4.783714 0.59019444
4.784714 0.5891744
4.785714 0.58816373
4.786714 0.58715949
4.787714 0.58616055
4.788714 0.58516799
4.789714 0.5841841000000001
4.790714 0.58321119
4.791714 0.58225044
4.792714 0.58130184
4.793715 0.58036484
4.794714 0.5794391
4.795714 0.57852492
4.796714 0.5776227
4.797714 0.57673212
4.798714 0.5758516499999999
4.799714 0.57497891
4.800714 0.57411171
4.801714 0.57324925
4.802714 0.5723927200000001
4.803714 0.5715447
4.804714 0.57070814
4.805714 0.5698849
4.806714 0.56907511
4.807714 0.56827753
4.808714 0.56749028
4.809714 0.56671188
4.810714 0.5659414899999999
4.811714 0.56517874
4.812714 0.5644232499999999
4.813715 0.5636745599999999
4.814714 0.56293225
4.815714 0.56219641
4.816714 0.56146821
4.817714 0.5607496
4.818714 0.56004259
4.819714 0.5593483300000001
4.820714 0.55866656
4.821714 0.55799563
4.822714 0.55733323
4.823714 0.55667716
4.824714 0.55602626
4.825714 0.5553803399999999
4.826715 0.55474006
4.827714 0.55410634
4.828714 0.5534802600000001
4.829714 0.5528627
4.830714 0.5522545
4.831714 0.5516564899999999
4.832714 0.5510692
4.833714 0.55049267
4.834714 0.5499261400000001
4.835714 0.54936828
4.836714 0.54881745
4.837714 0.54827216
4.838714 0.5477316200000001
4.839714 0.54719583
4.840714 0.5466654900000001
4.841714 0.54614167
4.842714 0.54562553
4.843714 0.54511791
4.844714 0.54461923
4.845714 0.54412945
4.846714 0.54364796
4.847714 0.54317401
4.848714 0.5427066700000001
4.849714 0.54224534
4.850714 0.54178969
4.851714 0.5413397200000001
4.852714 0.54089562
4.853714 0.5404576200000001
4.854714 0.5400259000000001
4.855714 0.5396008499999999
4.856714 0.53918287
4.857714 0.53877244
4.858714 0.53836978
4.859715 0.5379747100000001
4.860714 0.53758654
4.861714 0.53720418
4.862714 0.5368265799999999
4.863714 0.5364532099999999
4.864714 0.53608436
4.865714 0.53572077
4.866714 0.5353633299999999
4.867714 0.5350125
4.868714 0.5346681
4.869714 0.53432966
4.870714 0.5339967600000001
4.871714 0.5336694399999999
4.872715 0.53334823
4.873714 0.53303353
4.874714 0.53272517
4.875714 0.53242231
4.876714 0.53212354
4.877714 0.53182775
4.878714 0.5315346200000001
4.879714 0.53124488
4.880714 0.53095981
4.881714 0.53068036
4.882714 0.53040674
4.883714 0.53013833
4.884714 0.5298743499999999
4.885714 0.52961437
4.886714 0.52935891
4.887714 0.52910889
4.888714 0.5288650300000001
4.889714 0.52862694
4.890714 0.52839322
4.891714 0.52816211
4.892715 0.5279324
4.893714 0.52770427
4.894714 0.52747908
4.895714 0.52725859
4.896714 0.5270438700000001
4.897714 0.52683479
4.898714 0.52663023
4.899714 0.52642911
4.900714 0.52623106
4.901714 0.52603655
4.902714 0.52584643
4.903714 0.52566077
4.904714 0.52547851
4.905715 0.52529778
4.906714 0.5251168700000001
4.907714 0.5249353600000001
4.908714 0.52475454
4.909714 0.52457685
4.910714 0.52440441
4.911714 0.52423798
4.912714 0.52407682
4.913714 0.52391919
4.914714 0.52376362
4.915714 0.52360962
4.916714 0.52345772
4.917714 0.52330852
4.918715 0.52316184
4.919714 0.5230165600000001
4.920714 0.52287108
4.921714 0.52272454
4.922714 0.52257767
4.923714 0.52243257
4.924714 0.52229161
4.925714 0.52215611
4.926714 0.52202553
4.927714 0.5218979
4.928714 0.52177077
4.929714 0.52164276
4.930714 0.52151391
4.931714 0.52138539
4.932714 0.52125831
4.933714 0.5211329100000001
4.934714 0.52100839
4.935714 0.52088369
4.936714 0.52075856
4.937714 0.52063409
4.938715 0.520512
4.939714 0.52039358
4.940714 0.52027865
4.941714 0.5201654499999999
4.942714 0.52005141
4.943714 0.51993467
4.944714 0.5198149
4.945714 0.5196935500000001
4.946714 0.51957262
4.947714 0.51945359
4.948714 0.5193366199999999
4.949714 0.5192206199999999
4.950714 0.5191044899999999
4.951715 0.51898775
4.952714 0.5188710099999999
4.953714 0.5187552
4.954714 0.5186405
4.955714 0.5185259
4.956714 0.51840954
4.957714 0.51828972
4.958714 0.51816599
4.959714 0.51803957
4.960714 0.51791267
4.961714 0.5177873199999999
4.962714 0.51766415
4.963714 0.51754224
4.964714 0.51741977
4.965714 0.51729521
4.966714 0.5171680399999999
4.967714 0.51703868
4.968714 0.51690792
4.969714 0.5167759
4.970714 0.5166420199999999
4.971714 0.5165054
4.972714 0.5163657
4.973714 0.51622372
4.974714 0.51608118
4.975714 0.51593971
4.976714 0.51579997
4.977714 0.51566102
4.978714 0.51552076
4.979714 0.51537701
4.980714 0.51522851
4.981714 0.51507526
4.982714 0.51491815
4.983714 0.51475819
4.984715 0.51459572
4.985714 0.51443051
4.986714 0.51426226
4.987714 0.5140911300000001
4.988714 0.51391805
4.989714 0.51374398
4.990714 0.51356945
4.991714 0.51339371
4.992714 0.5132151300000001
4.993714 0.5130318899999999
4.994714 0.51284293
4.995714 0.51264851
4.996714 0.51244986
4.997715 0.51224851
4.998714 0.51204544
4.999714 0.51184082
5.000714 0.51163412
5.001714 0.51142476
5.002714 0.51121255
5.003714 0.5109975999999999
5.004714 0.5107798600000001
5.005714 0.51055863
5.006714 0.51033264
5.007714 0.5101006499999999
5.008714 0.50986195
5.009714 0.50961701
5.010714 0.5093672300000001
5.011714 0.50911419
5.012714 0.5088589600000001
5.013714 0.50860164
5.014714 0.50834152
5.015714 0.50807768
5.016714 0.50780945
5.017715 0.50753658
5.018714 0.50725904
5.019714 0.50697653
5.020714 0.50668842
5.021714 0.50639412
5.022714 0.50609335
5.023714 0.50578672
5.024714 0.5054754699999999
5.025714 0.50516082
5.026714 0.50484347
5.027714 0.5045231
5.028714 0.50419858
5.029714 0.5038687
5.030715 0.50353268
5.031714 0.50319042
5.032714 0.50284215
5.033714 0.5024881099999999
5.034714 0.5021282499999999
5.035714 0.50176224
5.036714 0.5013899399999999
5.037714 0.50101173
5.038714 0.5006284
5.039714 0.5002408300000001
5.040714 0.49984935
5.041714 0.4994534
5.042714 0.49905181
5.043715 0.49864341999999995
5.044714 0.49822753999999997
5.045714 0.49780435
5.046714 0.49737464000000003
5.047714 0.49693906
5.048714 0.49649775
5.049714 0.49605025
5.050714 0.495596
5.051714 0.49513481
5.052714 0.494667
5.053714 0.49419319
5.054714 0.49371375
5.055714 0.49322847999999997
5.056714 0.49273651
5.057714 0.49223695
5.058714 0.49172938
5.059714 0.49121422
5.060714 0.49069253999999995
5.061714 0.49016527
5.062714 0.48963260000000003
5.063715 0.48909388000000004
5.064714 0.48854807
5.065714 0.48799435999999996
5.066714 0.48743268
5.067714 0.48686354
5.068714 0.48628775
5.069714 0.48570549
5.070714 0.48511634
5.071714 0.48451945
5.072714 0.48391423
5.073714 0.48330081999999996
5.074714 0.48268
5.075714 0.48205256
5.076715 0.48141885
5.077714 0.48077819000000005
5.078714 0.48012947999999994
5.079714 0.47947177999999996
5.080714 0.4788049
5.081714 0.4781296
5.082714 0.4774469
5.083714 0.47675753
5.084714 0.47606141
5.085714 0.47535771
5.086714 0.47464533999999997
5.087714 0.47392384
5.088714 0.47319349999999993
5.089714 0.47245505
5.090714 0.47170906
5.091714 0.47095539
5.092714 0.47019338000000005
5.093714 0.46942229
5.094714 0.46864198999999995
5.095714 0.46785306000000004
5.096714 0.46705659
5.097714 0.46625338000000005
5.098714 0.46544336
5.099714 0.46462552
5.100714 0.46379855
5.101714 0.46296152
5.102714 0.46211435
5.103714 0.46125780999999993
5.104714 0.46039280000000005
5.105714 0.45951987
5.106714 0.45863884000000005
5.107714 0.45774913999999994
5.108714 0.45685032
5.109715 0.45594251999999996
5.110714 0.45502619
5.111714 0.4541018
5.112714 0.45316913
5.113714 0.45222719000000006
5.114714 0.45127481999999997
5.115714 0.45031118
5.116714 0.44933637
5.117714 0.44835145
5.118714 0.44735777
5.119714 0.44635637
5.120714 0.44534742
5.121714 0.44433037
5.122715 0.44330447000000006
5.123714 0.44226926
5.124714 0.44122473
5.125714 0.44017094
5.126714 0.43910774
5.127714 0.43803443999999997
5.128714 0.4369502
5.129714 0.43585449
5.130714 0.43474756999999997
5.131714 0.43363045
5.132714 0.43250453
5.133714 0.43137063999999997
5.134714 0.43022875
5.135714 0.42907805
5.136714 0.42791747999999996
5.137714 0.42674635
5.138714 0.42556449999999996
5.139714 0.42437227
5.140714 0.42316992999999997
5.141714 0.42195749
5.142715 0.42073452000000006
5.143714 0.41950084000000004
5.144714 0.41825674
5.145714 0.41700304
5.146714 0.41574067
5.147714 0.41447016
5.148714 0.41319095
5.149714 0.41190176
5.150714 0.41060112
5.151714 0.40928815
5.152714 0.40796291999999995
5.153714 0.40662619
5.154714 0.40527875999999996
5.155715 0.40392107000000005
5.156714 0.40255301
5.157714 0.40117428
5.158714 0.39978497999999996
5.159714 0.39838566000000003
5.160714 0.39697718
5.161714 0.39555999
5.162714 0.39413362
5.163714 0.39269677
5.164714 0.39124801
5.165714 0.38978646
5.166714 0.38831235999999997
5.167714 0.38682688
5.168715 0.38533127
5.169714 0.38382616
5.170714 0.38231125000000005
5.171714 0.38078569
5.172714 0.37924889
5.173714 0.3777009
5.174714 0.37614242
5.175714 0.37457414
5.176714 0.37299605999999996
5.177714 0.37140724999999997
5.178714 0.3698064
5.179714 0.36819263
5.180714 0.36656619
5.181714 0.36492833999999996
5.182714 0.36328065
5.183714 0.36162392
5.184714 0.35995771
5.185714 0.35828067999999996
5.186714 0.35659133
5.187714 0.35488904
5.188715 0.35317425999999996
5.189714 0.35144808
5.190714 0.34971118
5.191714 0.34796342
5.192714 0.3462038
5.193714 0.34443138
5.194714 0.34264605
5.195714 0.34084895
5.196714 0.33904177
5.197714 0.3372258
5.198714 0.33540104
5.199714 0.33356608
5.200714 0.33171908
5.201715 0.32985876000000003
5.202714 0.32798524
5.203714 0.32609976
5.204714 0.32420368
5.205714 0.32229759
5.206714 0.32038086
5.207714 0.31845213
5.208714 0.31651047
5.209714 0.31455606
5.210714 0.31259013
5.211714 0.31061408
5.212714 0.30862836000000005
5.213714 0.30663197
5.214714 0.30462299
5.215714 0.30259977
5.216714 0.30056192
5.217714 0.29851068
5.218714 0.29644808
5.219714 0.2943757
5.220714 0.29229375
5.221714 0.29020114
5.222714 0.28809640000000003
5.223714 0.28597878000000004
5.224714 0.28384877000000003
5.225714 0.28170764000000004
5.226714 0.27955631000000003
5.227714 0.2773945
5.228714 0.27522068
5.229714 0.27303293
5.230714 0.27083026
5.231714 0.26861334
5.232714 0.26638412
5.233714 0.26414476000000003
5.234715 0.26189629000000003
5.235714 0.25963811000000003
5.236714 0.25736853000000004
5.237714 0.25508601999999997
5.238714 0.25279012
5.239714 0.2504817
5.240714 0.24816208
5.241714 0.24583191000000001
5.242714 0.24349052
5.243714 0.24113632000000002
5.244714 0.23876785
5.245714 0.23638492
5.246714 0.23398879
5.247715 0.23158148
5.248714 0.22916453999999997
5.249714 0.22673793
5.250714 0.22430019
5.251714 0.22184935
5.252714 0.21938419
5.253714 0.21690495999999998
5.254714 0.21441306
5.255714 0.21191000000000002
5.256714 0.20939622
5.257714 0.20687089
5.258714 0.20433252
5.259714 0.20178012
5.260714 0.19921395000000003
5.261714 0.19663549
5.262714 0.19404641
5.263714 0.19144744
5.264714 0.18883786
5.265714 0.18621600000000002
5.266714 0.18358033
5.267715 0.1809305
5.268714 0.17826761
5.269714 0.17559336
5.270714 0.17290894
5.271714 0.17021415
5.272714 0.16750756
5.273714 0.16478747
5.274714 0.162053
5.275714 0.15930464
5.276714 0.15654376
5.277714 0.15377170999999998
5.278714 0.15098873
5.279714 0.14819396
5.280715 0.14538605
5.281714 0.14256421
5.282714 0.13972882
5.283714 0.13688125
5.284714 0.13402287
5.285714 0.1311541
5.286714 0.12827402
5.287714 0.12538095
5.288714 0.12247358000000001
5.289714 0.11955174
5.290714 0.11661656000000001
5.291714 0.11366972
5.292714 0.11071238
5.293715 0.10774449
5.294714 0.10476496999999999
5.295714 0.10177252
5.296714 0.098766538
5.297714 0.095747429
5.298714 0.092716259
5.299714 0.089673855
5.300714 0.086620159
5.301714 0.08355426299999999
5.302714 0.080475095
5.303714 0.077382283
5.304714 0.074276584
5.305714 0.071159494
5.306714 0.06803234
5.307714 0.06489536
5.308714 0.061747478
5.309714 0.058586872
5.310714 0.055411947
5.311714 0.052222132000000004
5.312714 0.049018027
5.313715 0.045800817
5.314714 0.042571485
5.315714 0.039330276
5.316714 0.036076872
5.317714 0.032810982999999995
5.318714 0.029532917000000002
5.319714 0.026243608
5.320714 0.022944094
5.321714 0.019634745999999998
5.322714 0.016314797
5.323714 0.012982576
5.324714 0.009636330700000001
5.325714 0.0062751787
5.326715 0.0028995346
5.327714 -0.00048919137
5.328714 -0.0038894214000000002
5.329714 -0.0073002353
5.330714 -0.010721685
5.331714 -0.014154438000000002
5.332714 -0.017599159
5.333714 -0.021055991
5.334714 -0.024524599
5.335714 -0.028004634
5.336714 -0.031496279
5.337714 -0.035000371
5.338714 -0.03851798
5.339714 -0.042049668
5.340714 -0.045594986000000004
5.341714 -0.049152550999999996
5.342714 -0.052720722
5.343714 -0.056298467000000005
5.344714 -0.059885880999999995
5.345714 -0.063484092
5.346714 -0.067094533
5.347714 -0.07071815199999999
5.348714 -0.07435501900000001
5.349714 -0.078004529
5.350714 -0.081665971
5.351714 -0.085339072
5.352714 -0.089024036
5.353714 -0.092721189
5.354714 -0.096430455
5.355714 -0.10015116
5.356714 -0.10388232
5.357714 -0.10762331
5.358714 -0.11137440000000001
5.359715 -0.11513679
5.360714 -0.11891205
5.361714 -0.12270125999999999
5.362714 -0.12650444
5.363714 -0.13032053000000002
5.364714 -0.13414798
5.365714 -0.13798561
5.366714 -0.14183304
5.367714 -0.14569066
5.368714 -0.1495591
5.369714 -0.15343871
5.370714 -0.15732936
5.371714 -0.16123078999999998
5.372715 -0.16514309
5.373714 -0.16906695
5.374714 -0.17300347000000002
5.375714 -0.1769535
5.376714 -0.18091698
5.377714 -0.18489276
5.378714 -0.18887914
5.379714 -0.19287462
5.380714 -0.19687868
5.381714 -0.20089194000000002
5.382714 -0.20491567000000002
5.383714 -0.20895100000000003
5.384714 -0.21299833999999998
5.385714 -0.21705739000000002
5.386714 -0.22112762
5.387714 -0.22520875
5.388714 -0.22930109
5.389714 -0.2334052
5.390714 -0.23752127
5.391714 -0.2416488
5.392715 -0.24578656999999998
5.393714 -0.24993340000000003
5.394714 -0.2540888
5.395714 -0.25825338
5.396714 -0.26242849
5.397714 -0.26661556000000003
5.398714 -0.27081515
5.399714 -0.27502677000000003
5.400714 -0.27924922999999996
5.401714 -0.28348132
5.402714 -0.28772252
5.403714 -0.29197305
5.404714 -0.2962335
5.405715 -0.30050422
5.406714 -0.30478488
5.407714 -0.30907474
5.408714 -0.31337326
5.409714 -0.31768065
5.410714 -0.32199797999999996
5.411714 -0.32632656000000004
5.412714 -0.33066717
5.413714 -0.33501955
5.414714 -0.33938242
5.415714 -0.34375421
5.416714 -0.34813392
5.417714 -0.35252164
5.418715 -0.35691825
5.419714 -0.36132487
5.420714 -0.36574204
5.421714 -0.3701695
5.422714 -0.37460648
5.423714 -0.37905247999999997
5.424714 -0.3835076
5.425714 -0.38797257
5.426714 -0.39244806000000004
5.427714 -0.39693411
5.428714 -0.40142969000000006
5.429714 -0.40593328999999995
5.430714 -0.4104435
5.431714 -0.41495990000000005
5.432714 -0.41948333
5.433714 -0.4240152
5.434714 -0.42855669999999996
5.435714 -0.43310815999999996
5.436714 -0.43766893999999995
5.437714 -0.44223811
5.438715 -0.44681508999999997
5.439714 -0.45140018000000004
5.440714 -0.45599420999999996
5.441714 -0.46059783
5.442714 -0.46521104
5.443714 -0.46983296
5.444714 -0.47446229
5.445714 -0.47909822
5.446714 -0.48374096
5.447714 -0.48839152
5.448714 -0.49305111
5.449714 -0.49772025
5.450714 -0.50239847
5.451715 -0.50708447
5.452714 -0.51177694
5.453714 -0.51647541
5.454714 -0.52118031
5.455714 -0.52589262
5.456714 -0.5306130299999999
5.457714 -0.53534149
5.458714 -0.54007708
5.459714 -0.54481868
5.460714 -0.54956567
5.461714 -0.55431845
5.462714 -0.55907792
5.463714 -0.56384508
5.464714 -0.56862016
5.465714 -0.5734026
5.466714 -0.57819127
5.467714 -0.58298535
5.468714 -0.58778487
5.469714 -0.5925906400000001
5.470714 -0.59740366
5.471714 -0.60222442
5.472714 -0.60705231
5.473714 -0.61188601
5.474714 -0.61672428
5.475714 -0.62156646
5.476714 -0.62641311
5.477714 -0.63126534
5.478714 -0.63612428
5.479714 -0.6409903100000001
5.480714 -0.64586289
5.481714 -0.65074102
5.482714 -0.65562394
5.483714 -0.66051148
5.484715 -0.665404
5.485714 -0.6703018199999999
5.486714 -0.67520472
5.487714 -0.68011172
5.488714 -0.68502151
5.489714 -0.68993326
5.490714 -0.69484725
5.491714 -0.69976482
5.492714 -0.70468774
5.493714 -0.70961732
5.494714 -0.71455371
5.495714 -0.71949596
5.496714 -0.72444249
5.497715 -0.72939196
5.498714 -0.73434375
5.499714 -0.73929792
5.500714 -0.7442547899999999
5.501714 -0.74921441
5.502714 -0.7541765
5.503714 -0.75914063
5.504714 -0.76410696
5.505714 -0.76907631
5.506714 -0.77405004
5.507714 -0.7790292600000001
5.508714 -0.7840141700000001
5.509714 -0.7890036300000001
5.510714 -0.79399543
5.511714 -0.7989875000000001
5.512714 -0.80397837
5.513714 -0.8089679299999999
5.514714 -0.8139571199999999
5.515714 -0.81894742
5.516714 -0.82394006
5.517715 -0.82893549
5.518714 -0.83393371
5.519714 -0.83893454
5.520714 -0.8439380700000001
5.521714 -0.84894449
5.522714 -0.8539536000000001
5.523714 -0.8589646799999999
5.524714 -0.86397603
5.525714 -0.8689858
5.526714 -0.87399269
5.527714 -0.87899677
5.528714 -0.8839992799999999
5.529714 -0.8890021600000001
5.530715 -0.8940072699999999
5.531714 -0.89901537
5.532714 -0.9040257899999999
5.533714 -0.90903714
5.534714 -0.91404803
5.535714 -0.9190573400000001
5.536714 -0.9240647799999999
5.537714 -0.92907036
5.538714 -0.93407389
5.539714 -0.9390749
5.540714 -0.9440731299999999
5.541714 -0.94906874
5.542714 -0.95406268
5.543715 -0.9590566199999999
5.544714 -0.96405186
5.545714 -0.96904896
5.546714 -0.9740469999999999
5.547714 -0.97904373
5.548714 -0.98403674
5.549714 -0.9890240600000001
5.550714 -0.9940053299999999
5.551714 -0.9989813000000001
5.552714 -1.0039532
5.553714 -1.0089221000000002
5.554714 -1.0138888000000001
5.555714 -1.018853
5.556714 -1.0238149
5.557714 -1.0287747999999999
5.558714 -1.033733
5.559714 -1.0386899
5.560714 -1.0436446
5.561714 -1.0485954
5.562714 -1.0535399
5.563715 -1.0584766
5.564714 -1.0634048999999999
5.565714 -1.0683259999999999
5.566714 -1.073242
5.567714 -1.0781548
5.568714 -1.0830654
5.569714 -1.0879733
5.570714 -1.0928772999999998
5.571714 -1.0977763
5.572714 -1.1026694
5.573714 -1.1075564
5.574714 -1.1124373
5.575714 -1.1173117
5.576715 -1.1221783
5.577714 -1.1270361
5.578714 -1.1318848
5.579714 -1.1367251999999999
5.580714 -1.1415594
5.581714 -1.1463892
5.582714 -1.1512155
5.583714 -1.1560377
5.584714 -1.1608537
5.585714 -1.1656613
5.586714 -1.1704588
5.587714 -1.1752459
5.588714 -1.1800232000000002
5.589714 -1.1847914
5.590714 -1.1895509
5.591714 -1.1943013
5.592714 -1.1990424
5.593714 -1.2037742
5.594714 -1.2084976
5.595714 -1.2132139
5.596714 -1.2179238000000001
5.597714 -1.2226266
5.598714 -1.2273205
5.599714 -1.232003
5.600714 -1.2366723
5.601714 -1.2413279
5.602714 -1.2459708999999999
5.603714 -1.250603
5.604714 -1.2552256
5.605714 -1.2598388999999999
5.606714 -1.2644423
5.607714 -1.2690349
5.608714 -1.2736163999999999
5.609715 -1.278187
5.610714 -1.2827472
5.611714 -1.2872968
5.612714 -1.2918347000000001
5.613714 -1.2963592
5.614714 -1.3008686999999999
5.615714 -1.3053626
5.616714 -1.3098421
5.617714 -1.314309
5.618714 -1.3187651
5.619714 -1.323211
5.620714 -1.3276457
5.621714 -1.3320675
5.622715 -1.3364748
5.623714 -1.340867
5.624714 -1.3452443
5.625714 -1.3496074
5.626714 -1.3539562
5.627714 -1.3582899000000002
5.628714 -1.3626073
5.629714 -1.3669077
5.630714 -1.3711915
5.631714 -1.3754601
5.632714 -1.3797149
5.633714 -1.3839567000000002
5.634714 -1.3881846999999998
5.635714 -1.3923971
5.636714 -1.396592
5.637714 -1.4007685
5.638714 -1.4049271
5.639714 -1.4090692
5.640714 -1.4131958
5.641714 -1.4173068
5.642715 -1.4214012999999999
5.643714 -1.4254779
5.644714 -1.4295358
5.645714 -1.4335753
5.646714 -1.4375973
5.647714 -1.4416020999999999
5.648714 -1.4455897
5.649714 -1.4495584000000001
5.650714 -1.4535069
5.651714 -1.4574341
5.652714 -1.4613407999999999
5.653714 -1.4652284
5.654714 -1.4690985
5.655715 -1.4729516999999999
5.656714 -1.4767869
5.657714 -1.4806026
5.658714 -1.4843969000000001
5.659714 -1.4881692
5.660714 -1.4919202
5.661714 -1.4956509
5.662714 -1.4993617000000001
5.663714 -1.5030524
5.664714 -1.5067215999999999
5.665714 -1.5103682999999999
5.666714 -1.5139922000000001
5.667714 -1.5175944000000001
5.668715 -1.5211759999999999
5.669714 -1.5247376
5.670714 -1.5282784
5.671714 -1.5317966
5.672714 -1.5352905
5.673714 -1.5387591
5.674714 -1.5422032
5.675714 -1.5456246
5.676714 -1.5490248
5.677714 -1.5524042
5.678714 -1.5557616
5.679714 -1.5590954000000001
5.680714 -1.5624041
5.681714 -1.5656875000000001
5.682714 -1.5689462
5.683714 -1.5721810999999999
5.684714 -1.5753921
5.685714 -1.5785784
5.686714 -1.5817383
5.687714 -1.5848708999999999
5.688715 -1.5879769
5.689714 -1.5910577
5.690714 -1.5941150000000002
5.691714 -1.5971494999999998
5.692714 -1.6001598999999997
5.693714 -1.6031437999999998
5.694714 -1.6060991
5.695714 -1.6090248000000003
5.696714 -1.6119218000000002
5.697714 -1.6147913
5.698714 -1.6176352
5.699714 -1.6204534
5.700714 -1.6232450999999999
5.701715 -1.6260093
5.702714 -1.6287455
5.703714 -1.631454
5.704714 -1.6341358000000001
5.705714 -1.6367916
5.706714 -1.6394202
5.707714 -1.6420197
5.708714 -1.6445877000000002
5.709714 -1.6471232999999998
5.710714 -1.6496271
5.711714 -1.6521010999999999
5.712714 -1.6545476
5.713714 -1.6569678
5.714714 -1.6593607
5.715714 -1.6617250000000001
5.716714 -1.6640584999999999
5.717714 -1.6663607
5.718714 -1.6686317999999998
5.719714 -1.6708724000000001
5.720714 -1.6730828
5.721714 -1.6752623000000002
5.722714 -1.6774094
5.723714 -1.6795228999999998
5.724714 -1.6816035
5.725714 -1.6836524
5.726714 -1.6856719
5.727714 -1.6876629
5.728714 -1.6896247999999998
5.729714 -1.6915554
5.730714 -1.6934523
5.731714 -1.6953139999999998
5.732714 -1.6971406000000002
5.733714 -1.6989332
5.734715 -1.7006934
5.735714 -1.7024221
5.736714 -1.7041186
5.737714 -1.7057818999999999
5.738714 -1.7074116
5.739714 -1.7090075
5.740714 -1.7105705999999998
5.741714 -1.7121016999999998
5.742714 -1.7136006
5.743714 -1.7150655000000001
5.744714 -1.7164944000000002
5.745714 -1.7178856
5.746714 -1.7192392
5.747715 -1.7205568
5.748714 -1.7218404
5.749714 -1.7230915
5.750714 -1.7243102
5.751714 -1.7254952000000001
5.752714 -1.7266445
5.753714 -1.727757
5.754714 -1.7288326999999999
5.755714 -1.7298725000000001
5.756714 -1.730877
5.757714 -1.7318459000000002
5.758714 -1.7327784999999998
5.759714 -1.7336734
5.760714 -1.7345300000000001
5.761714 -1.7353492000000001
5.762714 -1.7361324
5.763714 -1.7368808
5.764714 -1.7375946
5.765714 -1.7382726000000002
5.766714 -1.7389126000000001
5.767715 -1.7395128999999998
5.768714 -1.7400731999999999
5.769714 -1.7405945999999999
5.770714 -1.7410787
5.771714 -1.7415268000000002
5.772714 -1.741939
5.773714 -1.742314
5.774714 -1.7426506000000002
5.775714 -1.7429480000000002
5.776714 -1.7432066
5.777714 -1.7434268999999998
5.778714 -1.7436094999999998
5.779714 -1.7437538
5.780715 -1.7438586999999999
5.781714 -1.7439228
5.782714 -1.7439455
5.783714 -1.7439280000000001
5.784714 -1.7438718999999998
5.785714 -1.7437787999999999
5.786714 -1.7436489
5.787714 -1.7434815
5.788714 -1.7432746
5.789714 -1.7430265
5.790714 -1.7427366
5.791714 -1.7424053
5.792714 -1.7420333
5.793715 -1.7416216000000002
5.794714 -1.7411703
5.795714 -1.7406788
5.796714 -1.7401466
5.797714 -1.739574
5.798714 -1.7389616
5.799714 -1.7383099999999998
5.800714 -1.7376197999999998
5.801714 -1.7368898000000002
5.802714 -1.7361186000000002
5.803714 -1.7353045
5.804714 -1.7344464
5.805714 -1.7335447
5.806714 -1.7326007
5.807714 -1.7316161
5.808714 -1.7305918
5.809714 -1.7295281999999998
5.810714 -1.7284245999999999
5.811714 -1.7272802
5.812714 -1.7260944
5.813715 -1.7248672
5.814714 -1.7235983
5.815714 -1.7222879
5.816714 -1.7209353
5.817714 -1.7195394
5.818714 -1.7180997999999998
5.819714 -1.7166166999999999
5.820714 -1.7150912
5.821714 -1.7135249000000001
5.822714 -1.7119188
5.823714 -1.7102728
5.824714 -1.7085860000000002
5.825714 -1.7068568999999998
5.826715 -1.705084
5.827714 -1.7032668000000002
5.828714 -1.7014056
5.829714 -1.6995011
5.830714 -1.6975539000000002
5.831714 -1.6955643999999999
5.832714 -1.6935327999999998
5.833714 -1.6914590999999999
5.834714 -1.6893434999999999
5.835714 -1.6871866
5.836714 -1.6849884999999998
5.837714 -1.6827492
5.838714 -1.6804678
5.839714 -1.6781431
5.840714 -1.6757735999999999
5.841714 -1.6733589
5.842714 -1.6708991999999998
5.843714 -1.6683960000000002
5.844714 -1.6658507
5.845714 -1.6632646000000002
5.846714 -1.6606379
5.847714 -1.6579700999999998
5.848714 -1.6552601
5.849714 -1.6525073000000001
5.850714 -1.6497113
5.851714 -1.6468719
5.852714 -1.643989
5.853714 -1.6410625
5.854714 -1.6380915
5.855714 -1.6350763000000001
5.856714 -1.6320171
5.857714 -1.6289148
5.858714 -1.6257713
5.859715 -1.6225874
5.860714 -1.6193638
5.861714 -1.6160995
5.862714 -1.6127931000000002
5.863714 -1.6094431
5.864714 -1.6060485
5.865714 -1.6026093000000001
5.866714 -1.5991260999999999
5.867714 -1.5955998
5.868714 -1.5920306
5.869714 -1.5884187
5.870714 -1.5847642
5.871714 -1.5810676
5.872715 -1.5773293000000002
5.873714 -1.5735500999999998
5.874714 -1.5697306000000002
5.875714 -1.5658701000000002
5.876714 -1.5619672
5.877714 -1.5580204
5.878714 -1.554029
5.879714 -1.549993
5.880714 -1.5459138000000001
5.881714 -1.5417931
5.882714 -1.5376319
5.883714 -1.5334307
5.884714 -1.5291888
5.885714 -1.5249056
5.886714 -1.5205806
5.887714 -1.5162141
5.888714 -1.5118067000000002
5.889714 -1.5073584
5.890714 -1.5028688000000001
5.891714 -1.4983368000000001
5.892715 -1.4937616
5.893714 -1.4891433
5.894714 -1.484483
5.895714 -1.4797825
5.896714 -1.4750432
5.897714 -1.4702652
5.898714 -1.4654475
5.899714 -1.4605888
5.900714 -1.4556878
5.901714 -1.4507445
5.902714 -1.4457596
5.903714 -1.4407344
5.904714 -1.4356695
5.905715 -1.4305647
5.906714 -1.4254191
5.907714 -1.4202325
5.908714 -1.4150052
5.909714 -1.4097388
5.910714 -1.4044345
5.911714 -1.3990931
5.912714 -1.3937138
5.913714 -1.3882951
5.914714 -1.3828355
5.915714 -1.3773346
5.916714 -1.3717936
5.917714 -1.3662142
5.918715 -1.3605976
5.919714 -1.354944
5.920714 -1.3492526
5.921714 -1.3435218
5.922714 -1.3377513
5.923714 -1.3319414
5.924714 -1.3260935
5.925714 -1.3202087
5.926714 -1.3142874
5.927714 -1.3083288
5.928714 -1.3023318000000002
5.929714 -1.2962957000000002
5.930714 -1.2902215
5.931714 -1.2841111
5.932714 -1.2779662
5.933714 -1.2717874
5.934714 -1.2655734
5.935714 -1.2593224
5.936714 -1.2530326
5.937714 -1.2467039
5.938715 -1.2403374
5.939714 -1.2339353000000002
5.940714 -1.2274991000000002
5.941714 -1.2210293
5.942714 -1.214525
5.943714 -1.2079853999999999
5.944714 -1.2014103
5.945714 -1.194801
5.946714 -1.1881587
5.947714 -1.1814841
5.948714 -1.1747763
5.949714 -1.1680335
5.950714 -1.1612533
5.951715 -1.1544351
5.952714 -1.1475803999999998
5.953714 -1.1406919999999998
5.954714 -1.1337727
5.955714 -1.126824
5.956714 -1.1198455
5.957714 -1.1128358
5.958714 -1.1057933
5.959714 -1.0987177000000001
5.960714 -1.0916101
5.961714 -1.0844714
5.962714 -1.0773018
5.963714 -1.0701003
5.964714 -1.0628654
5.965714 -1.0555962
5.966714 -1.0482938000000002
5.967714 -1.0409609
5.968714 -1.0336007
5.969714 -1.0262149
5.970714 -1.0188032
5.971714 -1.0113631
5.972714 -1.003892
5.973714 -0.9963883099999999
5.974714 -0.9888524200000001
5.975714 -0.98128617
5.976714 -0.97369142
5.977714 -0.9660689199999999
5.978714 -0.95841829
5.979714 -0.9507388800000001
5.980714 -0.94303088
5.981714 -0.93529588
5.982714 -0.9275361899999999
5.983714 -0.91975359
5.984715 -0.9119476200000001
5.985714 -0.9041161299999999
5.986714 -0.89625595
5.987714 -0.88836504
5.988714 -0.8804436800000001
5.989714 -0.87249419
5.990714 -0.86451992
5.991714 -0.85652331
5.992714 -0.84850481
5.993714 -0.8404634899999999
5.994714 -0.83239805
5.995714 -0.82430821
5.996714 -0.8161949
5.997715 -0.80805952
5.998714 -0.7999024400000001
5.999714 -0.79172263
6.000714 -0.7835179600000001
6.001714 -0.77528669
6.002714 -0.76702903
6.003714 -0.7587472900000001
6.004714 -0.75044516
6.005714 -0.7421256
6.006714 -0.73378962
6.007714 -0.72543593
6.008714 -0.71706218
6.009714 -0.7086664
6.010714 -0.70024841
6.011714 -0.69180946
6.012714 -0.683351
6.013714 -0.67487364
6.014714 -0.66637667
6.015714 -0.65785879
6.016714 -0.64931954
6.017715 -0.64076013
6.018714 -0.6321833
6.019714 -0.62359185
6.020714 -0.61498708
6.021714 -0.6063682
6.022714 -0.5977328900000001
6.023714 -0.5890789
6.024714 -0.58040554
6.025714 -0.57171416
6.026714 -0.56300717
6.027714 -0.5542866
6.028714 -0.5455528900000001
6.029714 -0.53680511
6.030715 -0.52804202
6.031714 -0.51926333
6.032714 -0.51047024
6.033714 -0.50166491
6.034714 -0.49284901000000003
6.035714 -0.48402259
6.036714 -0.4751842
6.037714 -0.46633179
6.038714 -0.45746433999999997
6.039714 -0.44858264999999997
6.040714 -0.43968889
6.041714 -0.4307854
6.042714 -0.42187329
6.043715 -0.41295202000000003
6.044714 -0.40401998
6.045714 -0.39507607
6.046714 -0.38612052
6.047714 -0.3771551
6.048714 -0.36818197
6.049714 -0.35920246
6.050714 -0.35021633
6.051714 -0.3412223
6.052714 -0.33221905999999995
6.053714 -0.32320658
6.054714 -0.31418616
6.055714 -0.30515981
6.056714 -0.29612889000000003
6.057714 -0.28709341
6.058714 -0.27805218
6.059714 -0.26900391
6.060714 -0.25994836
6.061714 -0.25088685
6.062714 -0.24182156
6.063715 -0.23275437
6.064714 -0.22368582
6.065714 -0.214615
6.066714 -0.20554039999999998
6.067714 -0.19646108
6.068714 -0.1873774
6.069714 -0.17829082
6.070714 -0.16920298
6.071714 -0.16011464
6.072714 -0.15102549
6.073714 -0.14193466999999999
6.074714 -0.13284176
6.075714 -0.12374747999999999
6.076715 -0.11465354999999999
6.077714 -0.10556172000000001
6.078714 -0.096472813
6.079714 -0.087386265
6.080714 -0.078300654
6.081714 -0.069214753
6.082714 -0.060128473
6.083714 -0.051043031
6.084714 -0.041960287
6.085714 -0.032881758
6.086714 -0.023807949000000002
6.087714 -0.014738468
6.088714 -0.0056727629
6.089714 0.0033890974
6.090714 0.012446208
6.091714 0.021497319
6.092714 0.03054165
6.093714 0.039579446
6.094714 0.048611773
6.095714 0.057639710999999996
6.096714 0.066663447
6.097714 0.075681892
6.098714 0.084693119
6.099714 0.093695289
6.100714 0.10268744
6.101714 0.11166973
6.102714 0.12064287000000001
6.103714 0.12960738
6.104714 0.13856306000000002
6.105714 0.14750912
6.106714 0.15644481
6.107714 0.16536998
6.108714 0.17428515
6.109715 0.183191
6.110714 0.1920876
6.111714 0.20097392
6.112714 0.20984809000000001
6.113714 0.21870828000000003
6.114714 0.22755342
6.115714 0.23638364
6.116714 0.24519991
6.117714 0.25400321
6.118714 0.26279380999999996
6.119714 0.27157117
6.120714 0.28033436
6.121714 0.28908267
6.122715 0.29781593
6.123714 0.30653435
6.124714 0.31523781
6.125714 0.32392545
6.126714 0.33259573000000003
6.127714 0.34124707000000004
6.128714 0.34987866
6.129714 0.35849088
6.130714 0.36708501
6.131714 0.37566244000000004
6.132714 0.38422375999999997
6.133714 0.39276848999999997
6.134714 0.40129529999999997
6.135714 0.40980284
6.136714 0.41829017
6.137714 0.42675706
6.138714 0.43520331000000007
6.139714 0.44362851999999997
6.140714 0.45203171
6.141714 0.46041175
6.142715 0.46876809
6.143714 0.47710123000000004
6.144714 0.48541245
6.145714 0.49370318
6.146714 0.50197397
6.147714 0.5102241399999999
6.148714 0.51845191
6.149714 0.52665523
6.150714 0.53483266
6.151714 0.54298374
6.152714 0.55110869
6.153714 0.55920784
6.154714 0.56728115
6.155715 0.5753282000000001
6.156714 0.5833485599999999
6.157714 0.5913422899999999
6.158714 0.59931017
6.159714 0.6072531
6.160714 0.61517139
6.161714 0.62306412
6.162714 0.63092937
6.163714 0.63876486
6.164714 0.64656897
6.165714 0.65434133
6.166714 0.66208285
6.167714 0.6697949
6.168715 0.67747841
6.169714 0.68513346
6.170714 0.6927595
6.171714 0.70035588
6.172714 0.70792236
6.173714 0.715459
6.174714 0.72296578
6.175714 0.73044202
6.176714 0.73788608
6.177714 0.74529611
6.178714 0.7526706
6.179714 0.76000937
6.180714 0.7673135
6.181714 0.77458466
6.182714 0.78182416
6.183714 0.7890320399999999
6.184714 0.7962073199999999
6.185714 0.80334842
6.186714 0.8104542299999999
6.187714 0.8175240800000001
6.188715 0.82455827
6.189714 0.8315568799999999
6.190714 0.83851963
6.191714 0.84544579
6.192714 0.85233441
6.193714 0.85918531
6.194714 0.8659990500000001
6.195714 0.87277694
6.196714 0.8795197100000001
6.197714 0.88622738
6.198714 0.89289863
6.199714 0.8995316
6.200714 0.90612443
6.201715 0.91267647
6.202714 0.9191880899999999
6.203714 0.92566032
6.204714 0.9320939
6.205714 0.93848882
6.206714 0.94484445
6.207714 0.95115984
6.208714 0.95743462
6.209714 0.9636687999999999
6.210714 0.9698627499999999
6.211714 0.97601637
6.212714 0.9821290200000001
6.213714 0.9881994700000001
6.214714 0.99422652
6.215714 1.0002098
6.216714 1.0061499
6.217714 1.0120479
6.218714 1.017905
6.219714 1.0237214
6.220714 1.0294963000000001
6.221714 1.0352280999999999
6.222714 1.0409154999999999
6.223714 1.0465578999999998
6.224714 1.0521554
6.225714 1.0577085
6.226714 1.0632177
6.227714 1.0686826999999999
6.228714 1.0741031
6.229714 1.0794783000000001
6.230714 1.0848084
6.231714 1.0900935
6.232714 1.0953342
6.233714 1.1005301
6.234715 1.1056804999999998
6.235714 1.110784
6.236714 1.1158392
6.237714 1.1208457
6.238714 1.1258041
6.239714 1.1307156
6.240714 1.1355814
6.241714 1.1404021
6.242714 1.1451774
6.243714 1.1499063999999999
6.244714 1.154588
6.245714 1.1592212
6.246714 1.1638057
6.247715 1.1683412
6.248714 1.1728272
6.249714 1.1772634
6.250714 1.1816493000000001
6.251714 1.1859853999999999
6.252714 1.1902722
6.253714 1.194511
6.254714 1.1987028
6.255714 1.2028478
6.256714 1.2069454
6.257714 1.2109941000000002
6.258714 1.2149919
6.259714 1.2189375
6.260714 1.2228304
6.261714 1.2266708
6.262714 1.2304594
6.263714 1.2341971
6.264714 1.2378844999999998
6.265714 1.2415224
6.266714 1.2451109999999999
6.267715 1.2486507
6.268714 1.2521413000000001
6.269714 1.2555821999999999
6.270714 1.258972
6.271714 1.2623093
6.272714 1.2655926
6.273714 1.2688211
6.274714 1.2719951
6.275714 1.2751156
6.276714 1.278184
6.277714 1.2812017
6.278714 1.2841696999999999
6.279714 1.2870878000000001
6.280715 1.2899555
6.281714 1.2927719
6.282714 1.295536
6.283714 1.2982466
6.284714 1.3009029
6.285714 1.3035041
6.286714 1.3060502
6.287714 1.3085415
6.288714 1.3109787
6.289714 1.3133633
6.290714 1.3156964
6.291714 1.3179785
6.292714 1.3202097
6.293715 1.3223892
6.294714 1.3245156
6.295714 1.3265875999999999
6.296714 1.3286041
6.297714 1.3305646
6.298714 1.3324696
6.299714 1.3343193999999998
6.300714 1.3361151999999998
6.301714 1.3378576999999998
6.302714 1.3395478
6.303714 1.341186
6.304714 1.3427724
6.305714 1.3443067
6.306714 1.3457877999999999
6.307714 1.3472144
6.308714 1.3485853
6.309714 1.3498998
6.310714 1.3511578
6.311714 1.3523598
6.312714 1.3535070999999999
6.313715 1.3546008999999999
6.314714 1.355642
6.315714 1.356631
6.316714 1.3575677
6.317714 1.3584515
6.318714 1.3592816
6.319714 1.3600569999999998
6.320714 1.3607769
6.321714 1.3614408
6.322714 1.3620485
6.323714 1.3626003
6.324714 1.363097
6.325714 1.36354
6.326715 1.3639302
6.327714 1.3642684999999999
6.328714 1.3645551
6.329714 1.3647893
6.330714 1.3649701
6.331714 1.3650962
6.332714 1.3651666
6.333714 1.3651811999999999
6.334714 1.3651399
6.335714 1.3650435
6.336714 1.3648929
6.337714 1.3646889
6.338714 1.3644323999999999
6.339714 1.3641238
6.340714 1.3637635000000001
6.341714 1.3633512
6.342714 1.3628863
6.343714 1.3623676
6.344714 1.3617939000000001
6.345714 1.3611645
6.346714 1.3604793
6.347714 1.359739
6.348714 1.3589449999999998
6.349714 1.3580987
6.350714 1.3572012
6.351714 1.3562529
6.352714 1.3552537
6.353714 1.3542030999999999
6.354714 1.3531004
6.355714 1.3519449
6.356714 1.350736
6.357714 1.3494731
6.358714 1.3481559
6.359715 1.3467846
6.360714 1.3453597
6.361714 1.3438824999999999
6.362714 1.3423546
6.363714 1.3407771000000002
6.364714 1.3391505
6.365714 1.3374743
6.366714 1.3357473
6.367714 1.3339681
6.368714 1.3321358
6.369714 1.33025
6.370714 1.3283114
6.371714 1.3263205999999998
6.372715 1.3242788
6.373714 1.3221867
6.374714 1.3200452999999999
6.375714 1.317855
6.376714 1.3156164
6.377714 1.3133298999999998
6.378714 1.3109948
6.379714 1.3086103999999998
6.380714 1.3061753
6.381714 1.3036881
6.382714 1.3011485
6.383714 1.2985571
6.384714 1.2959154000000002
6.385714 1.2932253
6.386714 1.2904882
6.387714 1.2877049999999999
6.388714 1.2848754
6.389714 1.2819991
6.390714 1.2790749000000001
6.391714 1.2761025000000001
6.392715 1.2730814
6.393714 1.2700113000000002
6.394714 1.2668919
6.395714 1.2637231
6.396714 1.2605057
6.397714 1.2572406
6.398714 1.2539296
6.399714 1.2505746
6.400714 1.2471767
6.401714 1.2437358
6.402714 1.2402507999999999
6.403714 1.2367199
6.404714 1.2331414
6.405715 1.2295144
6.406714 1.2258391
6.407714 1.2221165
6.408714 1.218348
6.409714 1.2145348999999999
6.410714 1.2106781
6.411714 1.2067785
6.412714 1.2028371
6.413714 1.1988544
6.414714 1.1948305
6.415714 1.1907649
6.416714 1.1866562
6.417714 1.1825027
6.418715 1.1783032
6.419714 1.1740576
6.420714 1.169767
6.421714 1.1654335
6.422714 1.1610595
6.423714 1.1566465
6.424714 1.1521951000000001
6.425714 1.1477051999999999
6.426714 1.1431759
6.427714 1.1386064
6.428714 1.133996
6.429714 1.129344
6.430714 1.1246501
6.431714 1.119914
6.432714 1.1151358
6.433714 1.1103163
6.434714 1.1054575
6.435714 1.1005612999999999
6.436714 1.0956298
6.437714 1.090664
6.438715 1.0856636
6.439714 1.0806273
6.440714 1.0755532
6.441714 1.0704399999999998
6.442714 1.0652869
6.443714 1.0600942
6.444714 1.0548629999999999
6.445714 1.0495945
6.446714 1.04429
6.447714 1.0389509
6.448714 1.0335781
6.449714 1.0281725
6.450714 1.0227348
6.451715 1.0172646
6.452714 1.0117614000000001
6.453714 1.0062233999999999
6.454714 1.0006492
6.455714 0.99503808
6.456714 0.9893902600000001
6.457714 0.9837073300000001
6.458714 0.9779916099999999
6.459714 0.9722451700000001
6.460714 0.96646966
6.461714 0.9606656599999999
6.462714 0.95483307
6.463714 0.9489712299999999
6.464714 0.94307922
6.465714 0.9371561900000001
6.466714 0.93120132
6.467714 0.9252140299999999
6.468714 0.91919433
6.469714 0.9131426
6.470714 0.90706022
6.471714 0.9009489799999999
6.472714 0.8948107300000001
6.473714 0.88864714
6.474714 0.88245897
6.475714 0.87624583
6.476714 0.8700066200000001
6.477714 0.8637399400000001
6.478714 0.8574445700000001
6.479714 0.85112005
6.480714 0.84476667
6.481714 0.83838543
6.482714 0.83197784
6.483714 0.82554547
6.484715 0.81908982
6.485714 0.81261201
6.486714 0.80611259
6.487714 0.7995917499999999
6.488714 0.7930490199999999
6.489714 0.78648347
6.490714 0.77989409
6.491714 0.77327993
6.492714 0.76664062
6.493714 0.7599764999999999
6.494714 0.75328867
6.495714 0.74657891
6.496714 0.73984913
6.497715 0.73310095
6.498714 0.72633526
6.499714 0.71955225
6.500714 0.71275122
6.501714 0.7059312
6.502714 0.69909119
6.503714 0.6922306500000001
6.504714 0.6853494800000001
6.505714 0.6784481
6.506714 0.67152735
6.507714 0.6645882
6.508714 0.65763188
6.509714 0.65065958
6.510714 0.64367247
6.511714 0.63667144
6.512714 0.62965686
6.513714 0.6226284000000001
6.514714 0.61558522
6.515714 0.6085264
6.516714 0.60145119
6.517715 0.5943595399999999
6.518714 0.58725225
6.519714 0.5801307
6.520714 0.57299631
6.521714 0.5658501300000001
6.522714 0.55869264
6.523714 0.55152392
6.524714 0.54434394
6.525714 0.53715273
6.526714 0.52995058
6.527714 0.52273767
6.528714 0.51551405
6.529714 0.50827959
6.530715 0.5010340799999999
6.531714 0.49377772999999997
6.532714 0.48651136
6.533714 0.47923629000000006
6.534714 0.47195391
6.535714 0.4646651
6.536714 0.45736995999999996
6.537714 0.45006791999999995
6.538714 0.44275834
6.539714 0.43544094
6.540714 0.42811623000000004
6.541714 0.42078513999999995
6.542714 0.41344864
6.543715 0.40610721000000005
6.544714 0.39876075000000005
6.545714 0.39140885000000003
6.546714 0.38405147
6.547714 0.37668908
6.548714 0.36932272
6.549714 0.36195337
6.550714 0.35458154000000003
6.551714 0.34720713999999997
6.552714 0.33982976
6.553714 0.33244933
6.554714 0.32506646
6.555714 0.3176824
6.556714 0.3102985
6.557714 0.30291548
6.558714 0.29553315
6.559714 0.28815061999999997
6.560714 0.28076703000000003
6.561714 0.27338222
6.562714 0.26599700000000004
6.563715 0.25861272999999996
6.564714 0.25123073999999995
6.565714 0.24385168
6.566714 0.23647549
6.567714 0.22910177
6.568714 0.2217304
6.569714 0.21436175000000002
6.570714 0.20699662
6.571714 0.19963556000000002
6.572714 0.1922786
6.573714 0.18492511
6.574714 0.17757445
6.575714 0.17022662
6.576715 0.16288274
6.577714 0.15554484
6.578714 0.14821503
6.579714 0.14089459000000001
6.580714 0.13358351999999998
6.581714 0.12628081
6.582714 0.11898519999999999
6.583714 0.11169591000000001
6.584714 0.10441296
6.585714 0.097136892
6.586714 0.089868298
6.587714 0.08260748600000001
6.588714 0.075354596
6.589714 0.068110065
6.590714 0.060874992
6.591714 0.053651084
6.592714 0.046440092
6.593714 0.039242959
6.594714 0.032059298
6.595714 0.024887541
6.596714 0.017725749
6.597714 0.01057261
6.598714 0.0034280896000000003
6.599714 -0.0037066027
6.600714 -0.010829636
6.601714 -0.017939296
6.602714 -0.025034425
6.603714 -0.032114351
6.604714 -0.039178557999999995
6.605714 -0.046226443
6.606714 -0.053257483999999994
6.607714 -0.06027165799999999
6.608714 -0.067269814
6.609715 -0.07425354
6.610714 -0.081224518
6.611714 -0.08818361699999999
6.612714 -0.095130288
6.613714 -0.10206256
6.614714 -0.10897778999999999
6.615714 -0.11587362999999999
6.616714 -0.12274877000000001
6.617714 -0.12960307
6.618714 -0.13643718999999999
6.619714 -0.14325199
6.620714 -0.15004819
6.621714 -0.15682635
6.622715 -0.16358707
6.623714 -0.17033099
6.624714 -0.17705858
6.625714 -0.18376953
6.626714 -0.19046244
6.627714 -0.19713496
6.628714 -0.20378442000000002
6.629714 -0.21040891
6.630714 -0.21700789
6.631714 -0.22358224
6.632714 -0.23013379
6.633714 -0.23666436000000002
6.634714 -0.24317515
6.635714 -0.24966646000000003
6.636714 -0.25613799
6.637714 -0.26258905
6.638714 -0.26901877
6.639714 -0.27542599
6.640714 -0.28180911000000003
6.641714 -0.28816624999999996
6.642715 -0.29449563
6.643714 -0.30079645
6.644714 -0.30706918
6.645714 -0.31331554
6.646714 -0.31953778
6.647714 -0.32573771
6.648714 -0.33191601
6.649714 -0.33807210000000004
6.650714 -0.34420448
6.651714 -0.35031149
6.652714 -0.35639170000000003
6.653714 -0.36244402000000003
6.654714 -0.36846755999999997
6.655715 -0.37446145
6.656714 -0.38042516
6.657714 -0.38635863000000004
6.658714 -0.39226278
6.659714 -0.39813924000000006
6.660714 -0.40398976
6.661714 -0.40981537
6.662714 -0.41561578
6.663714 -0.42138951999999996
6.664714 -0.42713443000000006
6.665714 -0.43284865
6.666714 -0.43853116
6.667714 -0.44418182
6.668715 -0.44980091000000005
6.669714 -0.45538875
6.670714 -0.46094558
6.671714 -0.46647158
6.672714 -0.47196727
6.673714 -0.47743348
6.674714 -0.48287115
6.675714 -0.48828049999999995
6.676714 -0.49366070999999995
6.677714 -0.49900999
6.678714 -0.50432626
6.679714 -0.50960793
6.680714 -0.51485454
6.681714 -0.5200667800000001
6.682714 -0.52524591
6.683714 -0.53039286
6.684714 -0.5355079199999999
6.685714 -0.54059075
6.686714 -0.54564099
6.687714 -0.55065849
6.688715 -0.55564353
6.689714 -0.56059631
6.690714 -0.56551634
6.691714 -0.5704023899999999
6.692714 -0.5752529000000001
6.693714 -0.58006677
6.694714 -0.58484399
6.695714 -0.58958568
6.696714 -0.59429342
6.697714 -0.5989682900000001
6.698714 -0.60361032
6.699714 -0.6082185999999999
6.700714 -0.61279186
6.701715 -0.61732922
6.702714 -0.62183058
6.703714 -0.62629641
6.704714 -0.63072694
6.705714 -0.6351217600000001
6.706714 -0.63947989
6.707714 -0.64380034
6.708714 -0.64808284
6.709714 -0.65232809
6.710714 -0.6565375299999999
6.711714 -0.66071218
6.712714 -0.66485209
6.713714 -0.6689562
6.714714 -0.67302291
6.715714 -0.67705112
6.716714 -0.68104072
6.717714 -0.6849926000000001
6.718714 -0.68890783
6.719714 -0.69278684
6.720714 -0.6966291
6.721714 -0.7004334600000001
6.722714 -0.7041989799999999
6.723714 -0.70792562
6.724714 -0.71161427
6.725714 -0.71526589
6.726714 -0.71888086
6.727714 -0.72245859
6.728714 -0.72599771
6.729714 -0.7294971
6.730714 -0.73295664
6.731714 -0.73637725
6.732714 -0.7397604200000001
6.733714 -0.74310703
6.734715 -0.7464168600000001
6.735714 -0.74968864
6.736714 -0.75292075
6.737714 -0.7561123000000001
6.738714 -0.75926348
6.739714 -0.7623753
6.740714 -0.76544867
6.741714 -0.76848366
6.742714 -0.77147949
6.743714 -0.77443528
6.744714 -0.77735065
6.745714 -0.78022629
6.746714 -0.7830636599999999
6.747715 -0.7858637700000001
6.748714 -0.78862682
6.749714 -0.7913515
6.750714 -0.7940360299999999
6.751714 -0.79667913
6.752714 -0.7992805900000001
6.753714 -0.80184136
6.754714 -0.8043628199999999
6.755714 -0.8068458199999999
6.756714 -0.80929017
6.757714 -0.81169512
6.758714 -0.8140598400000001
6.759714 -0.8163843299999999
6.760714 -0.81866952
6.761714 -0.82091643
6.762714 -0.8231253399999999
6.763714 -0.8252956
6.764714 -0.8274256299999999
6.765714 -0.82951412
6.766714 -0.8315608800000001
6.767715 -0.83356686
6.768714 -0.8355335300000001
6.769714 -0.83746212
6.770714 -0.8393527
6.771714 -0.84120445
6.772714 -0.84301624
6.773714 -0.84478734
6.774714 -0.84651802
6.775714 -0.84820911
6.776714 -0.84986156
6.777714 -0.85147526
6.778714 -0.8530493800000001
6.779714 -0.8545828999999999
6.780715 -0.85607544
6.781714 -0.85752755
6.782714 -0.8589405600000001
6.783714 -0.8603155600000001
6.784714 -0.8616527500000001
6.785714 -0.8629512
6.786714 -0.86420961
6.787714 -0.86542722
6.788714 -0.86660413
6.789714 -0.8677415500000001
6.790714 -0.8688408
6.791714 -0.8699026000000001
6.792714 -0.8709266800000001
6.793715 -0.8719120199999999
6.794714 -0.8728578699999999
6.795714 -0.8737641399999999
6.796714 -0.87463148
6.797714 -0.8754605400000001
6.798714 -0.87625161
6.799714 -0.8770040200000001
6.800714 -0.8777169499999999
6.801714 -0.87838974
6.802714 -0.87902285
6.803714 -0.8796176899999999
6.804714 -0.88017583
6.805714 -0.88069811
6.806714 -0.8811841699999999
6.807714 -0.8816327
6.808714 -0.8820422
6.809714 -0.8824119300000001
6.810714 -0.88274209
6.811714 -0.88303369
6.812714 -0.88328756
6.813715 -0.8835040000000001
6.814714 -0.8836828200000001
6.815714 -0.88382391
6.816714 -0.8839276599999999
6.817714 -0.88399528
6.818714 -0.88402778
6.819714 -0.88402573
6.820714 -0.88398829
6.821714 -0.8839136900000001
6.822714 -0.8838000699999999
6.823714 -0.88364659
6.824714 -0.88345399
6.825714 -0.88322386
6.826715 -0.88295816
6.827714 -0.8826580800000001
6.828714 -0.8823238299999999
6.829714 -0.88195484
6.830714 -0.88155083
6.831714 -0.8811119900000001
6.832714 -0.8806387000000001
6.833714 -0.88013103
6.834714 -0.8795880699999999
6.835714 -0.8790084199999999
6.836714 -0.87839058
6.837714 -0.8777342699999999
6.838714 -0.87704081
6.839714 -0.8763125199999999
6.840714 -0.87555181
6.841714 -0.87476
6.842714 -0.8739369
6.843714 -0.8730810099999999
6.844714 -0.87219086
6.845714 -0.8712654
6.846714 -0.87030465
6.847714 -0.8693091599999999
6.848714 -0.86827921
6.849714 -0.86721452
6.850714 -0.86611472
6.851714 -0.8649799
6.852714 -0.86381137
6.853714 -0.86261146
6.854714 -0.8613822999999999
6.855714 -0.86012492
6.856714 -0.85883839
6.857714 -0.85752048
6.858714 -0.85616866
6.859715 -0.85478174
6.860714 -0.8533600699999999
6.861714 -0.8519052500000001
6.862714 -0.85041905
6.863714 -0.8489022
6.864714 -0.84735481
6.865714 -0.8457765
6.866714 -0.8441675500000001
6.867714 -0.8425288799999999
6.868714 -0.8408619100000001
6.869714 -0.83916709
6.870714 -0.8374436799999999
6.871714 -0.83568953
6.872715 -0.83390241
6.873714 -0.8320814
6.874714 -0.8302274199999999
6.875714 -0.8283429800000001
6.876714 -0.82643097
6.877714 -0.82449298
6.878714 -0.8225290999999999
6.879714 -0.82053812
6.880714 -0.81851874
6.881714 -0.81647066
6.882714 -0.8143944700000001
6.883714 -0.81229089
6.884714 -0.8101601199999999
6.885714 -0.8080011200000001
6.886714 -0.8058124200000001
6.887714 -0.8035933599999999
6.888714 -0.80134468
6.889714 -0.7990689000000001
6.890714 -0.79676872
6.891714 -0.7944458200000001
6.892715 -0.7920999999999999
6.893714 -0.7897294100000001
6.894714 -0.78733182
6.895714 -0.78490609
6.896714 -0.78245271
6.897714 -0.77997316
6.898714 -0.77746897
6.899714 -0.7749406200000001
6.900714 -0.77238753
6.901714 -0.7698088900000001
6.902714 -0.76720472
6.903714 -0.76457644
6.904714 -0.7619259899999999
6.905715 -0.75925477
6.906714 -0.75656269
6.907714 -0.75384793
6.908714 -0.75110812
6.909714 -0.74834181
6.910714 -0.74554933
6.911714 -0.74273273
6.912714 -0.73989439
6.913714 -0.73703579
6.914714 -0.73415688
6.915714 -0.73125656
6.916714 -0.72833383
6.917714 -0.72538881
6.918715 -0.72242264
6.919714 -0.71943682
6.920714 -0.71643181
6.921714 -0.71340678
6.922714 -0.7103600499999999
6.923714 -0.70729037
6.924714 -0.70419791
6.925714 -0.70108459
6.926714 -0.69795302
6.927714 -0.69480506
6.928714 -0.6916409800000001
6.929714 -0.68845949
6.930714 -0.68525886
6.931714 -0.68203816
6.932714 -0.67879781
6.933714 -0.67553911
6.934714 -0.67226323
6.935714 -0.66897026
6.936714 -0.66565927
6.937714 -0.66232919
6.938715 -0.65897987
6.939714 -0.65561258
6.940714 -0.65222937
6.941714 -0.64883218
6.942714 -0.6454214500000001
6.943714 -0.6419960899999999
6.944714 -0.63855415
6.945714 -0.63509424
6.946714 -0.6316164
6.947714 -0.62812208
6.948714 -0.62461309
6.949714 -0.6210906
6.950714 -0.6175546
6.951715 -0.6140043000000001
6.952714 -0.6104390599999999
6.953714 -0.60685915
6.954714 -0.60326587
6.955714 -0.59966063
6.956714 -0.59604403
6.957714 -0.59241522
6.958714 -0.5887725899999999
6.959714 -0.5851146300000001
6.960714 -0.58144121
6.961714 -0.57775378
6.962714 -0.57405452
6.963714 -0.57034525
6.964714 -0.56662657
6.965714 -0.56289784
6.966714 -0.55915797
6.967714 -0.55540642
6.968714 -0.55164355
6.969714 -0.5478702999999999
6.970714 -0.54408736
6.971714 -0.5402945
6.972714 -0.53649074
6.973714 -0.5326751200000001
6.974714 -0.52884752
6.975714 -0.52500926
6.976714 -0.52116248
6.977714 -0.5173089900000001
6.978714 -0.5134495
6.979714 -0.5095832
6.980714 -0.5057085299999999
6.981714 -0.50182426
6.982714 -0.49793008
6.983714 -0.49402667
6.984715 -0.49011515999999994
6.985714 -0.48619625
6.986714 -0.48226989000000003
6.987714 -0.47833575
6.988714 -0.47439383
6.989714 -0.47044512
6.990714 -0.46649114
6.991714 -0.4625333
6.992714 -0.45857201000000003
6.993714 -0.45460635
6.994714 -0.45063472
6.995714 -0.44665564999999996
6.996714 -0.44266884
6.997715 -0.43867528
6.998714 -0.4346766
6.999714 -0.43067419999999995
7.000714 -0.42666863
7.001714 -0.42265975
7.002714 -0.41864715
7.003714 -0.41463086
7.004714 -0.41061146000000004
7.005714 -0.40658959
7.006714 -0.40256548999999997
7.007714 -0.39853835
7.008714 -0.39450694
7.009714 -0.39047019
7.010714 -0.3864282
7.011714 -0.38238233
7.012714 -0.37833464
7.013714 -0.37428695
7.014714 -0.37024003
7.015714 -0.36619338
7.016714 -0.36214595
7.017715 -0.35809691
7.018714 -0.35404605
7.019714 -0.34999381999999996
7.020714 -0.34594061
7.021714 -0.34188641999999997
7.022714 -0.33783079
7.023714 -0.33377337
7.024714 -0.32971452
7.025714 -0.32565563
7.026714 -0.32159861
7.027714 -0.31754503
7.028714 -0.31349532999999996
7.029714 -0.30944867
7.030715 -0.30540342
7.031714 -0.30135822
7.032714 -0.2973126
7.033714 -0.29326703000000004
7.034714 -0.28922243999999997
7.035714 -0.28517947
7.036714 -0.28113832
7.037714 -0.27709890000000004
7.038714 -0.27306133
7.039714 -0.2690264
7.040714 -0.26499541
7.041714 -0.26096944
7.042714 -0.25694876
7.043715 -0.25293257
7.044714 -0.24891938
7.045714 -0.24490792
7.046714 -0.24089785000000002
7.047714 -0.23688995
7.048714 -0.23288559000000003
7.049714 -0.22888598000000002
7.050714 -0.22489163
7.051714 -0.22090237999999998
7.052714 -0.21691789999999997
7.053714 -0.21293834
7.054714 -0.20896436000000002
7.055714 -0.20499679
7.056714 -0.20103603999999997
7.057714 -0.19708176
7.058714 -0.19313288
7.059714 -0.18918843
7.060714 -0.18524812000000002
7.061714 -0.18131265
7.062714 -0.17738334
7.063715 -0.17346139
7.064714 -0.16954726
7.065714 -0.1656406
7.066714 -0.1617407
7.067714 -0.15784716999999998
7.068714 -0.15396031000000002
7.069714 -0.15008089
7.070714 -0.14620957999999998
7.071714 -0.14234645
7.072714 -0.13849093
7.073714 -0.13464220999999998
7.074714 -0.13079997000000002
7.075714 -0.12696467
7.076715 -0.1231374
7.077714 -0.11931927
7.078714 -0.11551078999999999
7.079714 -0.11171170999999999
7.080714 -0.10792135
7.081714 -0.10413919999999999
7.082714 -0.10036542999999999
7.083714 -0.096600776
7.084714 -0.092846056
7.085714 -0.089101581
7.086714 -0.085366925
7.087714 -0.081641244
7.088714 -0.077923929
7.089714 -0.074215088
7.090714 -0.07051556
7.091714 -0.06682648100000001
7.092714 -0.063148641
7.093714 -0.059482128999999995
7.094714 -0.055826519
7.095714 -0.052181358000000004
7.096714 -0.048546668
7.097714 -0.044922982
7.098714 -0.041310975
7.099714 -0.037710868999999994
7.100714 -0.034122149
7.101714 -0.030543769
7.102714 -0.026974807
7.103714 -0.023415101
7.104714 -0.019865441
7.105714 -0.016327156
7.106714 -0.012801425
7.107714 -0.009288772
7.108714 -0.0057890134
7.109715 -0.0023017061
7.110714 0.0011733641
7.111714 0.0046359546000000005
7.112714 0.0080856116
7.113714 0.011522195
7.114714 0.014946239000000002
7.115714 0.018358814
7.116714 0.02176089
7.117714 0.02515266
7.118714 0.028533261999999997
7.119714 0.031901116
7.120714 0.035254683
7.121714 0.038593137
7.122715 0.041916623
7.123714 0.045225883
7.124714 0.048521627000000005
7.125714 0.051804119999999995
7.126714 0.055073196
7.127714 0.058328674999999996
7.128714 0.061570806000000006
7.129714 0.064800348
7.130714 0.068018085
7.131714 0.071224204
7.132714 0.074417866
7.133714 0.07759743
7.134714 0.08076119699999999
7.135714 0.083908258
7.136714 0.087038876
7.137714 0.090154225
7.138714 0.093255658
7.139714 0.096343976
7.140714 0.099419162
7.141714 0.10248073
7.142715 0.10552829
7.143714 0.10856191999999999
7.144714 0.111582
7.145714 0.11458868000000001
7.146714 0.11758136999999999
7.147714 0.12055875
7.148714 0.12351933
7.149714 0.12646226
7.150714 0.12938784
7.151714 0.13229754
7.152714 0.13519309
7.153714 0.13807568
7.154714 0.14094539
7.155715 0.14380136
7.156714 0.14664242
7.157714 0.14946783
7.158714 0.15227754
7.159714 0.15507187
7.160714 0.15785090999999998
7.161714 0.16061419
7.162714 0.1633608
7.163714 0.16609009
7.164714 0.16880225999999998
7.165714 0.17149852000000002
7.166714 0.17418055000000002
7.167714 0.17684961000000002
7.168715 0.17950583
7.169714 0.18214805
7.170714 0.18477448
7.171714 0.18738367
7.172714 0.18997511
7.173714 0.19254928000000002
7.174714 0.19510702
7.175714 0.19764889000000002
7.176714 0.20017477
7.177714 0.2026842
7.178714 0.205177
7.179714 0.20765371
7.180714 0.21011555
7.181714 0.21256367
7.182714 0.21499847
7.183714 0.21741909
7.184714 0.21982376999999997
7.185714 0.2222107
7.186714 0.22457899
7.187714 0.22692897
7.188715 0.22926191
7.189714 0.23157909000000002
7.190714 0.23388113000000002
7.191714 0.23616780999999998
7.192714 0.23843849
7.193714 0.24069285
7.194714 0.24293126
7.195714 0.24515462999999998
7.196714 0.24736363
7.197714 0.24955814999999998
7.198714 0.25173704999999996
7.199714 0.25389867
7.200714 0.25604181000000004
7.201715 0.25816637
7.202714 0.26027337
7.203714 0.26236444000000003
7.204714 0.26444083
7.205714 0.26650282
7.206714 0.2685498
7.207714 0.27058083
7.208714 0.27259542000000003
7.209714 0.27459385000000003
7.210714 0.27657687
7.211714 0.27854496
7.212714 0.28049781
7.213714 0.28243421
7.214714 0.28435283
7.215714 0.28625289
7.216714 0.28813486
7.217714 0.29000023
7.218714 0.29185074
7.219714 0.2936875
7.220714 0.29551046999999997
7.221714 0.2973187
7.222714 0.29911109999999996
7.223714 0.30088706
7.224714 0.3026468
7.225714 0.30439089
7.226714 0.30611961
7.227714 0.30783254
7.228714 0.3095286
7.229714 0.31120679
7.230714 0.31286702
7.231714 0.31451030999999996
7.232714 0.31613861
7.233714 0.31775376
7.234715 0.31935659
7.235714 0.32094654
7.236714 0.32252213
7.237714 0.32408168
7.238714 0.3256242
7.239714 0.32714969
7.240714 0.32865859000000003
7.241714 0.33015129
7.242714 0.33162765
7.243714 0.33308708
7.244714 0.33452932
7.245714 0.33595499
7.246714 0.33736576
7.247715 0.33876367
7.248714 0.34015025
7.249714 0.34152556
7.250714 0.34288818000000004
7.251714 0.34423578
7.252714 0.34556631
7.253714 0.34687885
7.254714 0.3481738
7.255714 0.34945239
7.256714 0.35071578000000003
7.257714 0.35196452
7.258714 0.35319864
7.259714 0.35441817999999997
7.260714 0.35562371
7.261714 0.35681641
7.262714 0.35799744
7.263714 0.35916708999999997
7.264714 0.36032426
7.265714 0.36146664
7.266714 0.3625917
7.267715 0.36369793
7.268714 0.36478552999999997
7.269714 0.36585634
7.270714 0.36691288
7.271714 0.36795717
7.272714 0.36899002999999997
7.273714 0.37001118
7.274714 0.37101991
7.275714 0.37201587
7.276714 0.37299910999999997
7.277714 0.37396986
7.278714 0.37492767
7.279714 0.37587122
7.280715 0.37679863
7.281714 0.37770846
7.282714 0.37860074
7.283714 0.37947723
7.284714 0.38034089000000004
7.285714 0.3811945
7.286714 0.38203939
7.287714 0.38287509
7.288714 0.38369971
7.289714 0.3845111
7.290714 0.38530789
7.291714 0.38608985
7.292714 0.38685738
7.293715 0.38761077
7.294714 0.38834983
7.295714 0.38907400000000003
7.296714 0.38978322
7.297714 0.3904786
7.298714 0.39116233
7.299714 0.39183693
7.300714 0.39250394
7.301714 0.3931629
7.302714 0.39381156999999994
7.303714 0.39444687
7.304714 0.39506638000000005
7.305714 0.39566946000000003
7.306714 0.39625713
7.307714 0.39683143000000004
7.308714 0.39739399
7.309714 0.39794556999999997
7.310714 0.39848610999999995
7.311714 0.39901556
7.312714 0.39953439999999996
7.313715 0.40004384000000004
7.314714 0.40054484
7.315714 0.40103732999999997
7.316714 0.40151965999999994
7.317714 0.40198914
7.318714 0.40244325000000003
7.319714 0.40288106999999995
7.320714 0.40330378999999994
7.321714 0.40371408999999997
7.322714 0.40411488
7.323714 0.40450799
7.324714 0.40489341999999995
7.325714 0.40527005
7.326715 0.40563657
7.327714 0.40599232999999996
7.328714 0.40633761999999995
7.329714 0.40667285000000003
7.330714 0.40699784000000006
7.331714 0.40731146
7.332714 0.40761214
7.333714 0.40789898
7.334714 0.40817261000000005
7.335714 0.40843533000000004
7.336714 0.40869014
7.337714 0.40893917999999996
7.338714 0.40918272
7.339714 0.40941913999999996
7.340714 0.40964596000000003
7.341714 0.40986119
7.342714 0.41006422
7.343714 0.41025578999999995
7.344714 0.41043712
7.345714 0.41060884999999997
7.346714 0.41077075999999996
7.347714 0.4109222
7.348714 0.41106297
7.349714 0.41119405000000003
7.350714 0.4113175
7.351714 0.41143522
7.352714 0.41154795
7.353714 0.41165463999999996
7.354714 0.4117528
7.355714 0.41183992
7.356714 0.4119148
7.357714 0.41197794
7.358714 0.41203112
7.359715 0.41207629
7.360714 0.41211438
7.361714 0.41214521
7.362714 0.41216793
7.363714 0.41218223000000004
7.364714 0.41218875
7.365714 0.41218884
7.366714 0.41218362999999997
7.367714 0.41217296000000003
7.368714 0.41215536
7.369714 0.41212849
7.370714 0.41209063
7.371714 0.41204151
7.372715 0.4119826
7.373714 0.41191611
7.374714 0.41184379
7.375714 0.41176620999999997
7.376714 0.41168276000000004
7.377714 0.41159233
7.378714 0.41149454
7.379714 0.41138991
7.380714 0.41127949999999996
7.381714 0.41116410999999997
7.382714 0.41104332000000005
7.383714 0.41091558999999994
7.384714 0.41077910000000006
7.385714 0.41063284000000005
7.386714 0.4104773
7.387714 0.41031432
7.388714 0.41014598999999996
7.389714 0.40997369000000006
7.390714 0.40979744
7.391714 0.40961620000000004
7.392715 0.40942881999999997
7.393714 0.40923482999999994
7.394714 0.40903464
7.395714 0.40882914000000004
7.396714 0.40861865999999997
7.397714 0.40840269
7.398714 0.40817987
7.399714 0.40794904
7.400714 0.40771011
7.401714 0.40746424
7.402714 0.40721353
7.403714 0.40695984
7.404714 0.40670396
7.405715 0.40644519
7.406714 0.40618204999999996
7.407714 0.40591313
7.408714 0.40563773
7.409714 0.40535618999999995
7.410714 0.40506916
7.411714 0.40477704999999997
7.412714 0.40447959
7.413714 0.40417616
7.414714 0.40386659
7.415714 0.40355156999999997
7.416714 0.40323264000000003
7.417714 0.40291156999999994
7.418715 0.40258932999999997
7.419714 0.40226560000000006
7.420714 0.40193885
7.421714 0.40160706
7.422714 0.40126876
7.423714 0.40092361
7.424714 0.40057227000000006
7.425714 0.40021595
7.426714 0.39985562
7.427714 0.3994918
7.428714 0.39912461999999993
7.429714 0.39875442
7.430714 0.3983818
7.431714 0.39800768999999997
7.432714 0.39763264
7.433714 0.3972563
7.434714 0.39687728999999994
7.435714 0.39649359
7.436714 0.39610351000000005
7.437714 0.39570634000000005
7.438715 0.3953028
7.439714 0.39489456
7.440714 0.39448356
7.441714 0.39407127
7.442714 0.39365827
7.443714 0.39324462
7.444714 0.39283
7.445714 0.39241412
7.446714 0.3919967
7.447714 0.39157717999999997
7.448714 0.3911546
7.449714 0.39072767999999997
7.450714 0.3902954
7.451715 0.38985745
7.452714 0.38941463
7.453714 0.38896867
7.454714 0.38852169999999997
7.455714 0.38807536
7.456714 0.38763032999999997
7.457714 0.38718614
7.458714 0.38674157000000003
7.459714 0.38629516
7.460714 0.38584573
7.461714 0.38539257
7.462714 0.38493539
7.463714 0.38447413
7.464714 0.38400902000000003
7.465714 0.38354068999999996
7.466714 0.38307013
7.467714 0.38259879
7.468714 0.3821281
7.469714 0.38165910999999997
7.470714 0.38119191
7.471714 0.38072558
7.472714 0.38025843
7.473714 0.3797886
7.474714 0.37931472
7.475714 0.3788363
7.476714 0.37835387000000004
7.477714 0.3778686
7.478714 0.37738197
7.479714 0.37689528
7.480714 0.3764095
7.481714 0.37592521
7.482714 0.37544256
7.483714 0.37496123
7.484715 0.37448043000000003
7.485714 0.37399896
7.486714 0.37351537
7.487714 0.37302838
7.488714 0.37253734
7.489714 0.37204253
7.490714 0.3715452
7.491714 0.37104723
7.492714 0.37055055000000003
7.493714 0.3700566
7.494714 0.36956585999999997
7.495714 0.3690778
7.496714 0.36859119
7.497715 0.36810448
7.498714 0.36761628
7.499714 0.36712559
7.500714 0.36663192
7.501714 0.36613527
7.502714 0.36563617000000004
7.503714 0.36513561
7.504714 0.36463495
7.505714 0.36413574000000004
7.506714 0.3636393
7.507714 0.36314630000000003
7.508714 0.36265644999999996
7.509714 0.36216853
7.510714 0.36168073
7.511714 0.36119127
7.512714 0.36069902
7.513714 0.36020381
7.514714 0.35970644
7.515714 0.35920831999999997
7.516714 0.35871093
7.517715 0.35821544
7.518714 0.35772256
7.519714 0.35723252
7.520714 0.35674518
7.521714 0.35626006
7.522714 0.35577631
7.523714 0.35529276000000004
7.524714 0.35480815
7.525714 0.35432142
7.526714 0.35383229
7.527714 0.35334143
7.528714 0.35285035
7.529714 0.35236094
7.530715 0.35187474
7.531714 0.35139243
7.532714 0.35091361
7.533714 0.35043713000000004
7.534714 0.34996157
7.535714 0.3494858
7.536714 0.34900915
7.537714 0.34853143
7.538714 0.34805273
7.539714 0.34757336
7.540714 0.34709382
7.541714 0.346615
7.542714 0.34613814
7.543715 0.34566454
7.544714 0.34519508
7.545714 0.34472977
7.546714 0.34426756
7.547714 0.34380668999999997
7.548714 0.34334545
7.549714 0.34288277
7.550714 0.3424186
7.551714 0.34195382999999996
7.552714 0.34148965
7.553714 0.34102718000000004
7.554714 0.34056699
7.555714 0.3401093
7.556714 0.33965413
7.557714 0.33920156
7.558714 0.33875161000000004
7.559714 0.33830407
7.560714 0.3378582
7.561714 0.33741287999999997
7.562714 0.33696708
7.563715 0.33652033
7.564714 0.33607308
7.565714 0.3356267
7.566714 0.33518274000000003
7.567714 0.33474232
7.568714 0.33430567
7.569714 0.33387213
7.570714 0.33344065
7.571714 0.33301034
7.572714 0.33258081
7.573714 0.33215219
7.574714 0.33172471000000003
7.575714 0.3312984
7.576715 0.33087304
7.577714 0.33044845
7.578714 0.33002488999999996
7.579714 0.32960307
7.580714 0.32918404
7.581714 0.32876853
7.582714 0.32835654000000003
7.583714 0.32794715
7.584714 0.32753907
7.585714 0.32713122
7.586714 0.32672335
7.587714 0.32631606
7.588714 0.32591042000000003
7.589714 0.32550739
7.590714 0.32510722999999997
7.591714 0.32470963999999997
7.592714 0.32431411000000004
7.593714 0.32392035
7.594714 0.32352854000000003
7.595714 0.32313911
7.596714 0.32275224
7.597714 0.32236755
7.598714 0.32198417
7.599714 0.32160124
7.600714 0.32121838999999996
7.601714 0.32083616
7.602714 0.32045566000000003
7.603714 0.32007799
7.604714 0.31970367
7.605714 0.31933235
7.606714 0.31896316999999996
7.607714 0.31859537
7.608714 0.31822876
7.609715 0.31786379000000003
7.610714 0.31750124999999996
7.611714 0.31714159999999997
7.612714 0.31678461999999996
7.613714 0.3164296
7.614714 0.3160757
7.615714 0.31572261
7.616714 0.31537066999999996
7.617714 0.31502065
7.618714 0.31467315
7.619714 0.31432826
7.620714 0.31398542
7.621714 0.31364395
7.622715 0.3133036
7.623714 0.31296476
7.624714 0.31262839
7.625714 0.3122953
7.626714 0.31196564
7.627714 0.31163872
7.628714 0.31131331
7.629714 0.31098837
7.630714 0.31066358
7.631714 0.31033945
7.632714 0.31001701000000004
7.633714 0.3096971
7.634714 0.30938005
7.635714 0.30906557
7.636714 0.30875315
7.637714 0.3084426
7.638714 0.30813417
7.639714 0.30782835
7.640714 0.30752532
7.641714 0.30722467000000003
7.642715 0.30692536
7.643714 0.30662634
7.644714 0.30632713
7.645714 0.30602822
7.646714 0.30573091999999996
7.647714 0.30543667
7.648714 0.30514635
7.649714 0.30485992
7.650714 0.30457651999999996
7.651714 0.30429498
7.652714 0.30401456
7.653714 0.30373510000000004
7.654714 0.30345682
7.655715 0.30317996
7.656714 0.30290447
7.657714 0.30263001
7.658714 0.30235637000000004
7.659714 0.30208384
7.660714 0.30181336
7.661714 0.30154611000000003
7.662714 0.30128289999999996
7.663714 0.30102356999999996
7.664714 0.30076695
7.665714 0.30051139
7.666714 0.30025556
7.667714 0.29999895
7.668715 0.29974212
7.669714 0.29948622
7.670714 0.29923234
7.671714 0.29898114
7.672714 0.29873271
7.673714 0.29848684000000003
7.674714 0.2982435
7.675714 0.29800283
7.676714 0.29776494
7.677714 0.29752958
7.678714 0.29729584000000003
7.679714 0.29706245
7.680714 0.29682827
7.681714 0.29659297
7.682714 0.2963573
7.683714 0.29612280999999996
7.684714 0.29589129000000003
7.685714 0.29566381
7.686714 0.29544053
7.687714 0.29522066
7.688715 0.29500311
7.689714 0.2947869
7.690714 0.29457151
7.691714 0.29435677
7.692714 0.29414252
7.693714 0.29392848
7.694714 0.29371430000000004
7.695714 0.29349995
7.696714 0.29328598
7.697714 0.29307357
7.698714 0.29286409
7.699714 0.29265846
7.700714 0.29245671
7.701715 0.29225789
7.702714 0.29206057
7.703714 0.29186339
7.704714 0.29166571
7.705714 0.29146771
7.706714 0.29127011
7.707714 0.29107367
7.708714 0.29087886
7.709714 0.29068574999999996
7.710714 0.29049432000000003
7.711714 0.29030466
7.712714 0.29011704
7.713714 0.28993168
7.714714 0.28974847
7.715714 0.28956675
7.716714 0.28938553
7.717714 0.28920387999999997
7.718714 0.28902148
7.719714 0.2888388
7.720714 0.28865696
7.721714 0.28847721
7.722714 0.28830036000000003
7.723714 0.28812645
7.724714 0.28795493
7.725714 0.28778489
7.726714 0.28761558
7.727714 0.28744659
7.728714 0.28727780999999997
7.729714 0.28710922
7.730714 0.28694079
7.731714 0.28677243
7.732714 0.28660425
7.733714 0.28643671
7.734715 0.28627053999999996
7.735714 0.28610652999999997
7.736714 0.2859452
7.737714 0.28578644
7.738714 0.28562943999999996
7.739714 0.28547312
7.740714 0.28531647
7.741714 0.285159
7.742714 0.28500089
7.743714 0.2848428
7.744714 0.28468557
7.745714 0.28452985000000003
7.746714 0.28437597000000003
7.747715 0.284224
7.748714 0.28407380000000004
7.749714 0.28392517
7.750714 0.28377778
7.751714 0.28363122
7.752714 0.28348491
7.753714 0.28333825
7.754714 0.28319079
7.755714 0.28304252999999996
7.756714 0.28289387
7.757714 0.28274562
7.758714 0.28259878
7.759714 0.28245405
7.760714 0.28231163000000004
7.761714 0.28217111
7.762714 0.28203172000000004
7.763714 0.28189251
7.764714 0.28175272
7.765714 0.28161203999999995
7.766714 0.28147059
7.767715 0.28132884999999996
7.768714 0.28118745
7.769714 0.28104701
7.770714 0.28090803
7.771714 0.2807708
7.772714 0.28063538
7.773714 0.2805016
7.774714 0.28036898
7.775714 0.2802368
7.776714 0.28010414
7.777714 0.27997012
7.778714 0.27983419
7.779714 0.27969645
7.780715 0.27955764
7.781714 0.27941908
7.782714 0.27928217
7.783714 0.27914795000000003
7.784714 0.27901672
7.785714 0.27888797
7.786714 0.27876060999999996
7.787714 0.27863341
7.788714 0.27850537999999997
7.789714 0.27837588
7.790714 0.27824473
7.791714 0.27811197
7.792714 0.27797788
7.793715 0.27784293
7.794714 0.27770789
7.795714 0.27757378
7.796714 0.27744167
7.797714 0.27731226
7.798714 0.27718546
7.799714 0.27706029
7.800714 0.27693512
7.801714 0.27680835
7.802714 0.27667892
7.803714 0.27654686
7.804714 0.27641302
7.805714 0.27627877
7.806714 0.27614532
7.807714 0.2760133
7.808714 0.27588284999999996
7.809714 0.27575379
7.810714 0.27562594
7.811714 0.27549912
7.812714 0.27537299000000004
7.813715 0.27524689
7.814714 0.27511972
7.815714 0.27499034
7.816714 0.27485809
7.817714 0.27472333
7.818714 0.27458735
7.819714 0.27445200999999997
7.820714 0.27431881
7.821714 0.27418833000000004
7.822714 0.27405994
7.823714 0.27393233
7.824714 0.27380409
7.825714 0.27367435
7.826715 0.27354301000000003
7.827714 0.27341037
7.828714 0.27327668
7.829714 0.27314189
7.830714 0.27300585
7.831714 0.27286867
7.832714 0.27273102
7.833714 0.27259414
7.834714 0.27245921
7.835714 0.27232666
7.836714 0.27219579
7.837714 0.27206496
7.838714 0.27193232
7.839714 0.27179676
7.840714 0.27165832
7.841714 0.27151806
7.842714 0.27137735999999996
7.843714 0.27123715
7.844714 0.27109757
7.845714 0.27095815
7.846714 0.27081843
7.847714 0.27067845
7.848714 0.27053873
7.849714 0.27039982
7.850714 0.27026173000000003
7.851714 0.27012359
7.852714 0.26998394
7.853714 0.26984157
7.854714 0.26969616
7.855714 0.26954857
7.856714 0.26940035
7.857714 0.26925287999999997
7.858714 0.26910660999999997
7.859715 0.26896105
7.860714 0.26881511
7.861714 0.26866798
7.862714 0.26851969
7.863714 0.26837098000000004
7.864714 0.26822269
7.865714 0.26807503
7.866714 0.26792726
7.867714 0.26777806
7.868714 0.2676263
7.869714 0.26747175
7.870714 0.26731526
7.871714 0.26715819
7.872715 0.26700166000000003
7.873714 0.26684587
7.874714 0.26669012999999997
7.875714 0.26653351000000003
7.876714 0.26637551
7.877714 0.26621650999999996
7.878714 0.26605749
7.879714 0.26589923
7.880714 0.26574167
7.881714 0.2655837
7.882714 0.2654237
7.883714 0.26526055
7.884714 0.26509424
7.885714 0.26492598
7.886714 0.26475740999999997
7.887714 0.26458981
7.888714 0.26442336
7.889714 0.26425726
7.890714 0.26409035000000003
7.891714 0.26392187
7.892715 0.26375188
7.893714 0.26358094
7.894714 0.26340943
7.895714 0.26323711
7.896714 0.26306303
7.897714 0.26288612
7.898714 0.26270612
7.899714 0.26252395
7.900714 0.26234149
7.901714 0.26216059999999997
7.902714 0.26198223
7.903714 0.26180588000000005
7.904714 0.26162989
7.905715 0.26145228
7.906714 0.26127181
7.907714 0.26108827
7.908714 0.26090230999999997
7.909714 0.26071471999999996
7.910714 0.26052583
7.911714 0.26033544000000003
7.912714 0.26014326
7.913714 0.25994952
7.914714 0.2597552
7.915714 0.25956174
7.916714 0.2593701
7.917714 0.25918006000000005
7.918715 0.25899014
7.919714 0.25879808
7.920714 0.25860204000000003
7.921714 0.25840143
7.922714 0.25819715
7.923714 0.25799099999999997
7.924714 0.25778480000000004
7.925714 0.25757954
7.926714 0.25737516000000005
7.927714 0.25717106
7.928714 0.25696668
7.929714 0.25676196
7.930714 0.25655706
7.931714 0.25635192
7.932714 0.25614572
7.933714 0.25593694
7.934714 0.25572411
7.935714 0.25550656
7.936714 0.25528509
7.937714 0.25506178
7.938715 0.2548391
7.939714 0.25461877
7.940714 0.2544011
7.941714 0.25418493999999997
7.942714 0.2539685
7.943714 0.2537502
7.944714 0.25352929
7.945714 0.25330579
7.946714 0.25308001999999996
7.947714 0.25285196
7.948714 0.25262129
7.949714 0.25238774
7.950714 0.25215165
7.951715 0.25191426
7.952714 0.25167735
7.953714 0.25144247000000003
7.954714 0.25121002
7.955714 0.25097884
7.956714 0.2507468
7.957714 0.25051166
7.958714 0.25027213
7.959714 0.25002828000000005
7.960714 0.24978131999999997
7.961714 0.24953282
7.962714 0.24928385
7.963714 0.24903477000000002
7.964714 0.24878539
7.965714 0.24853556000000002
7.966714 0.24828557
7.967714 0.2480359
7.968714 0.24778675
7.969714 0.24753752999999998
7.970714 0.24728677
7.971714 0.24703266
7.972714 0.24677394000000002
7.973714 0.24651065
7.974714 0.24624427
7.975714 0.24597701
7.976714 0.24571078999999998
7.977714 0.24544641
7.978714 0.24518343
7.979714 0.24492050999999998
7.980714 0.24465633999999997
7.981714 0.2443902
7.982714 0.244122
7.983714 0.24385189000000002
7.984715 0.24357980999999998
7.985714 0.24330522999999998
7.986714 0.24302755
7.987714 0.24274671
7.988714 0.24246352000000002
7.989714 0.24217966000000002
7.990714 0.24189684000000003
7.991714 0.241616
7.992714 0.24133675999999998
7.993714 0.24105749999999998
7.994714 0.2407762
7.995714 0.24049133
7.996714 0.24020255000000001
7.997715 0.23991056000000002
7.998714 0.23961652
7.999714 0.23932138000000003
8.000714 0.23902543
8.001715 0.23872849999999998
8.002714 0.23843045000000002
8.003715 0.23813157
8.004714 0.23783261
8.005714 0.23753429
8.006714 0.23723659
8.007714 0.23693859000000003
8.008715 0.23663857000000002
8.009714 0.23633493
8.010715 0.23602692
8.011714 0.23571509
8.012714 0.23540092999999998
8.013714 0.23508616999999998
8.014714 0.23477187000000002
8.015715 0.23445811000000003
8.016714 0.23414416
8.017715 0.23382921
8.018714 0.23351288
8.019714 0.23319544
8.020715 0.23287734999999998
8.021714 0.23255864999999998
8.022715 0.2322387
8.023714 0.23191632
8.024714 0.23159044999999998
8.025714 0.23126088
8.026714 0.23092846000000003
8.027715 0.23059484
8.028714 0.2302615
8.029715 0.22992911000000002
8.030714 0.22959722999999999
8.031714 0.22926466
8.032714 0.22893024
8.033714 0.22859355
8.034715 0.22825492
8.035714 0.2279151
8.036715 0.22757452
8.037714 0.22723284
8.038714 0.22688919999999999
8.039714 0.22654276999999998
8.040714 0.22619350000000002
8.041715 0.22584233
8.042714 0.22549073
8.043715 0.22513997000000002
8.044714 0.22479027999999998
8.045714 0.22444067999999998
8.046714 0.22408958
8.047714 0.22373553
8.048715 0.22337807
8.049714 0.22301776
8.050714 0.22265569000000002
8.051714 0.22229261
8.052714 0.22192853999999998
8.053715 0.22156285
8.054714 0.22119503
8.055715 0.22082522
8.056714 0.22045446
8.057714 0.22008412
8.058714 0.21971501000000002
8.059714 0.21934677
8.060715 0.2189778
8.061714 0.21860611
8.062715 0.21823025
8.063714 0.21785012999999998
8.064714 0.21746699
8.065714 0.21708249
8.066714 0.21669792
8.067715 0.2163135
8.068714 0.21592861
8.069715 0.21554253
8.070714 0.2151551
8.071714 0.21476694000000002
8.072714 0.21437886
8.073714 0.21399111
8.074715 0.21360274
8.075714 0.21321198
8.076715 0.21281713
8.077714 0.21241752
8.078714 0.21201416
8.079714 0.21160917999999998
8.080714 0.21120475
8.081715 0.21080198
8.082714 0.21040048
8.083714 0.20999881
8.084714 0.20959542999999997
8.085714 0.20918963
8.086715 0.20878173000000003
8.087714 0.20837246
8.088715 0.20796214
8.089714 0.2075502
8.090714 0.20713541000000002
8.091714 0.20671694
8.092714 0.20629506999999997
8.093715 0.20587144
8.094714 0.20544822
8.095715 0.20502696
8.096714 0.20460763
8.097714 0.20418856
8.098714 0.20376740000000002
8.099714 0.20334240999999997
8.100715 0.20291335
8.101714 0.20248138000000002
8.102715 0.2020481
8.103714 0.2016145
8.104714 0.20118044
8.105714 0.20074502
8.106714 0.20030753
8.107715 0.19986823
8.108714 0.19942827
8.109715 0.19898901
8.110714 0.19855087000000002
8.111714 0.19811274999999998
8.112714 0.19767252
8.113714 0.19722815999999999
8.114715 0.19677901
8.115714 0.19632616999999997
8.116714 0.19587191999999998
8.117714 0.19541832
8.118714 0.19496609
8.119715 0.19451436
8.120714 0.1940614
8.121715 0.19360586
8.122714 0.19314757
8.123714 0.19268743
8.124714 0.19222653
8.125714 0.1917652
8.126715 0.19130262
8.127714 0.19083741
8.128715 0.19036877000000002
8.129714 0.18989727
8.130714 0.18942475
8.131714 0.18895335
8.132714 0.18848409
8.133715 0.18801618
8.134714 0.18754737999999999
8.135715 0.18707521000000002
8.136714 0.18659836000000002
8.137714 0.18611728
8.138714 0.18563371
8.139714 0.18514943
8.140715 0.18466531
8.141714 0.18418093
8.142715 0.18369529999999998
8.143714 0.18320791
8.144714 0.18271928
8.145715 0.18223063
8.146714 0.18174287
8.147715 0.18125566
8.148714 0.18076723
8.149714 0.18027523
8.150714 0.17977806
8.151714 0.17927599
8.152715 0.17877099000000002
8.153714 0.17826579
8.154715 0.17776232
8.155714 0.17726081
8.156714 0.17675994
8.157714 0.17625779
8.158714 0.17575311
8.159715 0.17524582
8.160714 0.17473662
8.161715 0.17422608
8.162714 0.17371393000000002
8.163714 0.17319911
8.164714 0.17268064
8.165714 0.17215866
8.166715 0.1716348
8.167714 0.17111156
8.168715 0.17059094
8.169714 0.17007326
8.170714 0.16955688
8.171714 0.16903897
8.172714 0.16851702
8.173715 0.16799001
8.174714 0.16745863
8.175714 0.16692457
8.176714 0.16638929
8.177714 0.16585336
8.178715 0.1653165
8.179714 0.16477834
8.180715 0.16423924
8.181714 0.16370027
8.182714 0.16316257
8.183714 0.1626263
8.184714 0.16209009000000002
8.185715 0.16155143
8.186714 0.16100788000000002
8.187715 0.16045842
8.188714 0.159904
8.189714 0.15934713
8.190714 0.15879046
8.191714 0.15823561
8.192715 0.15768247999999999
8.193714 0.15712988
8.194715 0.1565764
8.195714 0.15602127999999998
8.196714 0.15546457
8.197714 0.15490649
8.198714 0.15434672
8.199715 0.15378417
8.200714 0.15321754999999998
8.201715 0.15264627
8.202714 0.15207127
8.203714 0.15149480999999998
8.204714 0.15091951
8.205714 0.15034701
8.206715 0.14977718
8.207714 0.14920824
8.208714 0.14863777
8.209714 0.14806397
8.210714 0.14748638
8.211715 0.14690571
8.212714 0.14632295
8.213715 0.14573868
8.214714 0.14515269
8.215714 0.14456454000000002
8.216714 0.14397421999999999
8.217714 0.14338257
8.218715 0.14279099
8.219714 0.14220052
8.220715 0.14161107
8.221714 0.14102120999999998
8.222714 0.14042886000000002
8.223714 0.13983233
8.224714 0.13923132
8.225715 0.13862695
8.226714 0.13802109999999998
8.227715 0.1374153
8.228714 0.13681002
8.229714 0.13620463000000002
8.230714 0.13559811
8.231714 0.13498982
8.232715 0.13437989
8.233714 0.13376898
8.234715 0.13315754
8.235714 0.13254532
8.236714 0.13193132
8.237714 0.13131448
8.238714 0.13069438
8.239715 0.13007168
8.240714 0.12944776
8.241714 0.12882397
8.242714 0.1282008
8.243714 0.12757757
8.244715 0.12695292
8.245714 0.12632562
8.246715 0.12569529000000002
8.247714 0.12506255
8.248714 0.1244285
8.249714 0.12379400000000002
8.250714 0.12315913
8.251715 0.12252321
8.252714 0.12188539999999999
8.253715 0.12124526999999999
8.254714 0.12060307999999999
8.255714 0.11995956999999999
8.256714 0.11931532
8.257714 0.1186703
8.258715 0.11802388
8.259714 0.11737526
8.260715 0.11672409
8.261714 0.11607080000000002
8.262714 0.11541641999999999
8.263714 0.11476194
8.264714 0.11410770999999999
8.265715 0.11345316
8.266714 0.11279708
8.267715 0.11213833
8.268714 0.11147643
8.269714 0.11081173999999999
8.270715 0.11014518000000001
8.271714 0.10947769
8.272715 0.10880972
8.273714 0.10814117000000001
8.274714 0.10747167
8.275714 0.10680093999999998
8.276714 0.10612904000000001
8.277715 0.10545622
8.278714 0.10478257
8.279715 0.10410773
8.280714 0.10343089999999999
8.281714 0.10275118999999999
8.282714 0.10206815
8.283714 0.10138211000000001
8.284715 0.10069414
8.285714 0.10000556
8.286715 0.09931734499999999
8.287714 0.09862976100000001
8.288714 0.097942236
8.289714 0.097253773
8.290714 0.096563413
8.291715 0.095870596
8.292714 0.095175236
8.293715 0.09447752400000001
8.294714 0.09377765199999999
8.295714 0.093075697
8.296714 0.092371699
8.297714 0.091665884
8.298715 0.090958795
8.299714 0.090251199
8.300714 0.08954376700000001
8.301714 0.08883669500000001
8.302714 0.088129495
8.303715 0.08742112
8.304714 0.086710369
8.305715 0.085996435
8.306714 0.085279247
8.307714 0.084559462
8.308714 0.083838106
8.309714 0.083116087
8.310715 0.08239384599999999
8.311714 0.081671291
8.312715 0.080948015
8.313714 0.080223632
8.314714 0.079497945
8.315714 0.07877092
8.316714 0.078042439
8.317715 0.077312125
8.318714 0.076579384
8.319715 0.075843674
8.320714 0.07510492
8.321714 0.074363715
8.322714 0.073621218
8.323714 0.072878652
8.324715 0.072136719
8.325714 0.071395282
8.326715 0.070653419
8.327714 0.069909927
8.328714 0.069163897
8.329714 0.068415108
8.330714 0.067663955
8.331715 0.066911057
8.332714 0.066156796
8.333714 0.065401156
8.334714 0.064643915
8.335714 0.063885021
8.336715 0.063124887
8.337714 0.062364299000000005
8.338715 0.061603943999999994
8.339714 0.060843867999999995
8.340714 0.060083251
8.341714 0.059320685
8.342714 0.058554858
8.343715 0.057785254
8.344714 0.057012402000000004
8.345715 0.056237582
8.346714 0.055462093
8.347714 0.054686597999999996
8.348714 0.053910911
8.349714 0.053134345
8.350715 0.05235633
8.351714 0.051576842
8.352715 0.050796336000000004
8.353714 0.05001527
8.354714 0.04923353
8.355714 0.048450253
8.356714 0.047664225000000005
8.357715 0.046874641
8.358714 0.04608171
8.359715 0.045286689
8.360714 0.044491263999999996
8.361714 0.043696631
8.362714 0.042902865
8.363714 0.042108947
8.364715 0.041313458000000004
8.365714 0.040515437
8.366714 0.039714866
8.367714 0.038912494
8.368714 0.038109129
8.369715 0.037304981
8.370714 0.03649948
8.371715 0.035691759
8.372714 0.034881404
8.373714 0.034068960999999995
8.374714 0.033255748
8.375714 0.032443064
8.376715 0.031631324
8.377714 0.030819670000000004
8.378715 0.030006404
8.379714 0.029189945999999998
8.380714 0.028369758999999998
8.381714 0.027546604
8.382714 0.026722010999999997
8.383715 0.025897293000000002
8.384714 0.025072793
8.385715 0.024247827
8.386714 0.023421326
8.387714 0.022592689000000003
8.388714 0.021762229
8.389714 0.020930891
8.390715 0.02009946
8.391714 0.019267832
8.392715 0.018434905
8.393714 0.017599234999999998
8.394714 0.01676001
8.395715 0.015917701
8.396714 0.01507391
8.397715 0.014230469
8.398714 0.013388375
8.399714 0.01254722
8.400714 0.011705502
8.401714 0.010861579
8.402715 0.010014627
8.403714 0.0091649985
8.404715 0.0083137747
8.405714 0.0074618787
8.406714 0.006609405
8.407714 0.0057556324
8.408714 0.0048996946
8.409715 0.0040414016
8.410714 0.0031815910999999997
8.411715 0.0023217115
8.412714 0.0014628885
8.413714 0.00060510429
8.414714 -0.00025293098
8.415714 -0.0011130934
8.416715 -0.001976768
8.417714 -0.0028440683
8.418715 -0.0037138467
8.419714 -0.0045844634
8.420714 -0.005454792
8.421714 -0.0063247993
8.422714 -0.0071953633
8.423715 -0.0080675039
8.424714 -0.0089416084
8.425714 -0.009817190600000001
8.426714 -0.01069334
8.427714 -0.011569505
8.428715 -0.012446022
8.429714 -0.013323993999999999
8.430715 -0.014204564999999999
8.431714 -0.015088097
8.432714 -0.015973812
8.433714 -0.016860187
8.434714 -0.017745844
8.435715 -0.018630381
8.436714 -0.019514590000000002
8.437715 -0.020399952
8.438714 -0.021287732
8.439714 -0.022178283
8.440714 -0.02307097
8.441714 -0.023964717
8.442715 -0.024858745999999998
8.443714 -0.025753027999999997
8.444715 -0.026648124999999998
8.445714 -0.027544625000000003
8.446714 -0.028442577
8.447714 -0.02934139
8.448714 -0.030240239000000002
8.449715 -0.031138721
8.450714 -0.032037272000000006
8.451715 -0.032937035
8.452714 -0.033839230000000005
8.453714 -0.034744437999999996
8.454714 -0.035652223999999996
8.455714 -0.036561379000000005
8.456715 -0.037470565
8.457714 -0.038379017
8.458714 -0.039286833
8.459714 -0.040194747
8.460714 -0.041103593
8.461715 -0.042013824
8.462714 -0.042925405
8.463715 -0.04383807
8.464714 -0.044751706
8.465714 -0.045666561
8.466714 -0.046583102
8.467714 -0.047501628
8.468715 -0.048421914
8.469714 -0.049343175
8.470715 -0.050264393
8.471714 -0.051184812999999996
8.472714 -0.05210433700000001
8.473714 -0.053023576
8.474714 -0.053943513000000005
8.475715 -0.054865044999999994
8.476714 -0.055788603000000006
8.477715 -0.056714058
8.478714 -0.057640928
8.479714 -0.058568676
8.480714 -0.059496961
8.481714 -0.060425646
8.482715 -0.06135471
8.483714 -0.062284083
8.484715 -0.063213607
8.485714 -0.06414313099999999
8.486714 -0.06507267800000001
8.487714 -0.06600255099999999
8.488714 -0.066933315
8.489715 -0.067865592
8.490714 -0.06879982
8.491714 -0.069736032
8.492714 -0.070673827
8.493714 -0.071612478
8.494715 -0.07255121
8.495714 -0.0734895
8.496715 -0.074427214
8.497714 -0.075364637
8.498714 -0.076302275
8.499714 -0.077240617
8.500714 -0.078179967
8.501715 -0.07912037
8.502714 -0.080061721
8.503715 -0.081003935
8.504714 -0.081947021
8.505714 -0.082891062
8.506714 -0.083836017
8.507714 -0.084781577
8.508715 -0.085727155
8.509714 -0.086672109
8.510715 -0.087616075
8.511714 -0.088559231
8.512714 -0.089502311
8.513714 -0.09044630599999999
8.514714 -0.09139199399999999
8.515715 -0.092339568
8.516714 -0.093288597
8.517715 -0.094238319
8.518714 -0.0951881
8.519714 -0.09613774
8.520715 -0.09708745099999999
8.521714 -0.09803752199999999
8.522715 -0.09898795999999999
8.523714 -0.099938363
8.524714 -0.10088816
8.525714 -0.10183709999999999
8.526714 -0.10278554
8.527715 -0.10373449
8.528714 -0.10468507
8.529715 -0.10563787
8.530714 -0.10659257999999999
8.531714 -0.10754815000000001
8.532714 -0.10850333000000001
8.533714 -0.10945737999999999
8.534715 -0.11041039
8.535714 -0.11136309000000001
8.536715 -0.11231626
8.537714 -0.11327007
8.538714 -0.11422406999999998
8.539714 -0.11517751000000001
8.540714 -0.11613002
8.541715 -0.11708197000000001
8.542714 -0.11803437
8.543715 -0.11898816000000001
8.544714 -0.11994358000000001
8.545714 -0.12089986
8.546714 -0.12185563999999999
8.547714 -0.12280980999999999
8.548715 -0.1237622
8.549714 -0.12471373000000001
8.550714 -0.12566581
8.551714 -0.12661946
8.552714 -0.12757473
8.553715 -0.12853071000000002
8.554714 -0.12948621999999999
8.555715 -0.13044064
8.556714 -0.13139427
8.557714 -0.13234805000000002
8.558714 -0.13330276000000002
8.559714 -0.13425834
8.560715 -0.13521385
8.561714 -0.13616799000000002
8.562715 -0.13712011000000002
8.563714 -0.13807074
8.564714 -0.1390213
8.565714 -0.13997331000000002
8.566714 -0.14092739
8.567715 -0.14188286
8.568714 -0.14283813
8.569715 -0.14379171
8.570714 -0.14474308
8.571714 -0.14569287
8.572714 -0.14664233
8.573714 -0.14759236
8.574715 -0.14854288000000002
8.575714 -0.14949299
8.576715 -0.1504417
8.577714 -0.15138880999999998
8.578714 -0.1523352
8.579714 -0.15328234
8.580714 -0.15423136
8.581715 -0.15518218
8.582714 -0.15613346
8.583714 -0.15708337
8.584714 -0.15803067999999998
8.585714 -0.15897540000000002
8.586715 -0.15991875
8.587714 -0.16086220999999998
8.588715 -0.16180661000000002
8.589714 -0.16275161
8.590714 -0.16369611
8.591714 -0.16463917
8.592714 -0.16558071000000002
8.593715 -0.16652168
8.594714 -0.16746327
8.595715 -0.16840608
8.596714 -0.16934952
8.597714 -0.17029207
8.598714 -0.17123217
8.599714 -0.17216924
8.600715 -0.173104
8.601714 -0.174038
8.602715 -0.17497266
8.603714 -0.17590843
8.604714 -0.17684458
8.605714 -0.1777799
8.606714 -0.17871351000000002
8.607715 -0.17964555
8.608714 -0.18057692
8.609715 -0.18150858
8.610714 -0.18244071
8.611714 -0.18337246999999998
8.612714 -0.18430242
8.613714 -0.18522949
8.614715 -0.18615369999999998
8.615714 -0.18707617
8.616714 -0.18799845
8.617714 -0.18892157999999998
8.618714 -0.18984549
8.619715 -0.19076917
8.620714 -0.19169141
8.621715 -0.19261158
8.622714 -0.19353001
8.623714 -0.19444758
8.624714 -0.19536503
8.625714 -0.19628233
8.626715 -0.19719868000000002
8.627714 -0.19811306
8.628715 -0.19902496
8.629714 -0.19993486
8.630714 -0.20084393
8.631714 -0.20175329
8.632714 -0.20266336000000001
8.633715 -0.20357352
8.634714 -0.20448249000000002
8.635715 -0.20538908
8.636714 -0.20629289
8.637714 -0.20719431000000002
8.638714 -0.2080942
8.639714 -0.20899319
8.640715 -0.20989127999999999
8.641714 -0.21078801
8.642715 -0.21168282
8.643714 -0.21257569999999998
8.644714 -0.21346724
8.645715 -0.21435832999999999
8.646714 -0.21524958000000002
8.647715 -0.21614085
8.648714 -0.21703129000000002
8.649714 -0.2179197
8.650714 -0.2188053
8.651714 -0.21968796
8.652715 -0.22056832
8.653714 -0.22144723
8.654715 -0.22232526
8.655714 -0.22320251
8.656714 -0.22407868
8.657714 -0.2249534
8.658714 -0.22582659
8.659715 -0.22669856000000002
8.660714 -0.22756967
8.661715 -0.22844002
8.662714 -0.22930924000000003
8.663714 -0.23017660999999998
8.664714 -0.23104134
8.665714 -0.23190312000000002
8.666715 -0.23276210000000003
8.667714 -0.23361894
8.668715 -0.23447431
8.669714 -0.23532864
8.670714 -0.23618194
8.671714 -0.23703384000000002
8.672714 -0.23788398
8.673715 -0.23873213000000001
8.674714 -0.23957836000000002
8.675714 -0.24042281000000001
8.676714 -0.24126563
8.677714 -0.24210678000000002
8.678715 -0.24294604000000003
8.679714 -0.24378316
8.680715 -0.24461804
8.681714 -0.24545082999999998
8.682714 -0.24628183
8.683714 -0.24711135999999997
8.684714 -0.24793958
8.685715 -0.24876631999999999
8.686714 -0.24959120999999998
8.687715 -0.25041378
8.688714 -0.25123372
8.689714 -0.252051
8.690714 -0.25286590999999997
8.691714 -0.25367881
8.692715 -0.25449009
8.693714 -0.25529983
8.694715 -0.25610789
8.695714 -0.25691399000000004
8.696714 -0.25771789
8.697714 -0.2585195
8.698714 -0.2593189
8.699715 -0.26011623
8.700714 -0.26091151
8.701715 -0.26170451
8.702714 -0.26249487
8.703714 -0.2632824
8.704714 -0.26406716
8.705714 -0.26484958000000003
8.706715 -0.26563031000000004
8.707714 -0.26640978
8.708714 -0.26718799000000004
8.709714 -0.26796442000000004
8.710714 -0.2687383
8.711715 -0.26950897
8.712714 -0.27027621
8.713715 -0.27104036
8.714714 -0.27180191
8.715714 -0.27256124
8.716714 -0.27331843
8.717714 -0.27407324
8.718715 -0.27482547
8.719714 -0.27557518000000003
8.720715 -0.27632285
8.721714 -0.277069
8.722714 -0.27781385000000003
8.723714 -0.27855698
8.724714 -0.27929745
8.725715 -0.28003422
8.726714 -0.28076675
8.727715 -0.28149532
8.728714 -0.28222084999999997
8.729714 -0.28294437
8.730714 -0.28366649
8.731714 -0.28438712
8.732715 -0.28510569
8.733714 -0.28582155
8.734715 -0.2865345
8.735714 -0.28724479
8.736714 -0.28795281
8.737714 -0.28865853999999996
8.738714 -0.28936141
8.739715 -0.29006053000000004
8.740714 -0.29075518
8.741714 -0.29144548000000003
8.742714 -0.29213237999999997
8.743714 -0.29281725
8.744715 -0.29350114
8.745714 -0.29418417
8.746715 -0.2948655
8.747714 -0.29554383
8.748714 -0.29621816
8.749714 -0.29688831
8.750714 -0.29755482
8.751715 -0.29821841000000004
8.752714 -0.29887944
8.753715 -0.29953762
8.754714 -0.30019244
8.755714 -0.30084362
8.756714 -0.30149166
8.757714 -0.3021376
8.758715 -0.30278246999999997
8.759714 -0.3034265
8.760715 -0.30406879000000003
8.761714 -0.30470768
8.762714 -0.30534160000000005
8.763714 -0.30596994
8.764714 -0.30659325000000004
8.765715 -0.30721284
8.766714 -0.30782998
8.767715 -0.30844519000000004
8.768714 -0.30905812
8.769714 -0.30966809
8.770715 -0.31027473
8.771714 -0.31087832
8.772715 -0.31147955
8.773714 -0.31207891
8.774714 -0.312676
8.775714 -0.31326963
8.776714 -0.31385834
8.777715 -0.31444137
8.778714 -0.31501915999999996
8.779715 -0.31559321
8.780714 -0.31616522
8.781714 -0.31673622
8.782714 -0.31730593
8.783714 -0.3178732
8.784715 -0.3184367
8.785714 -0.31899572
8.786715 -0.31955051
8.787714 -0.32010181
8.788714 -0.3206501
8.789714 -0.32119518
8.790714 -0.32173628
8.791715 -0.32227269999999997
8.792714 -0.32280453
8.793715 -0.32333285
8.794714 -0.32385918
8.795714 -0.32438461
8.796714 -0.32490904000000004
8.797714 -0.32543111999999996
8.798715 -0.325949
8.799714 -0.32646132
8.800714 -0.32696787
8.801714 -0.32746955
8.802714 -0.32796757
8.803715 -0.32846273000000004
8.804714 -0.32895495999999996
8.805715 -0.3294436
8.806714 -0.32992817
8.807714 -0.33040883
8.808714 -0.33088645
8.809714 -0.33136201
8.810715 -0.33183573
8.811714 -0.33230679
8.812715 -0.33277364000000004
8.813714 -0.33323484999999997
8.814714 -0.33369001
8.815714 -0.33413996
8.816714 -0.33458625
8.817715 -0.3350303
8.818714 -0.33547254
8.819715 -0.33591241
8.820714 -0.3363488
8.821714 -0.33678098
8.822714 -0.33720897
8.823714 -0.33763342
8.824715 -0.33805494
8.825714 -0.33847345
8.826715 -0.33888805
8.827714 -0.3392976
8.828714 -0.33970145
8.829714 -0.34009997999999997
8.830714 -0.34049449
8.831715 -0.34088641000000003
8.832714 -0.34127651999999997
8.833714 -0.34166446
8.834714 -0.34204903000000003
8.835714 -0.34242899
8.836715 -0.34280377
8.837714 -0.34317374
8.838715 -0.34353975
8.839714 -0.34390248
8.840714 -0.34426188
8.841714 -0.34461725
8.842714 -0.34496782
8.843715 -0.34531341
8.844714 -0.34565465
8.845715 -0.34599265
8.846714 -0.34632827
8.847714 -0.34666157
8.848714 -0.34699167999999997
8.849714 -0.34731738
8.850715 -0.3476378
8.851714 -0.34795294
8.852715 -0.34826357999999996
8.853714 -0.34857071
8.854714 -0.34887486
8.855714 -0.34917577
8.856714 -0.34947267
8.857715 -0.34976485
8.858714 -0.35005223
8.859715 -0.35033536
8.860714 -0.35061501
8.861714 -0.35089161
8.862714 -0.35116489
8.863714 -0.35143399
8.864715 -0.35169809
8.865714 -0.35195688
8.866714 -0.35221083
8.867714 -0.35246089
8.868714 -0.35270785
8.869715 -0.35295191000000004
8.870714 -0.35319256000000004
8.871715 -0.35342898
8.872714 -0.35366057
8.873714 -0.35388735
8.874714 -0.35410982
8.875714 -0.35432857
8.876715 -0.35454377
8.877714 -0.35475511
8.878715 -0.35496193
8.879714 -0.35516373
8.880714 -0.35536054
8.881714 -0.35555295000000003
8.882714 -0.35574168
8.883715 -0.3559272
8.884714 -0.35610944
8.885715 -0.35628781
8.886714 -0.35646167
8.887714 -0.35663069999999997
8.888714 -0.35679508
8.889714 -0.35695529
8.890715 -0.35711178
8.891714 -0.35726461
8.892715 -0.35741348
8.893714 -0.35755795
8.894714 -0.35769772
8.895715 -0.35783287999999996
8.896714 -0.35796384000000003
8.897715 -0.35809102000000004
8.898714 -0.35821456
8.899714 -0.35833425
8.900714 -0.3584496
8.901714 -0.35856012
8.902715 -0.35866566
8.903714 -0.35876641
8.904715 -0.35886276
8.905714 -0.35895507000000004
8.906714 -0.35904353
8.907714 -0.35912804000000004
8.908714 -0.35920839
8.909715 -0.35928446
8.910714 -0.35935626
8.911715 -0.35942398999999997
8.912714 -0.35948784
8.913714 -0.35954777
8.914714 -0.35960351
8.915714 -0.35965468
8.916715 -0.35970092
8.917714 -0.35974211
8.918715 -0.35977841
8.919714 -0.35981024
8.920714 -0.35983806
8.921714 -0.35986227
8.922714 -0.35988302
8.923715 -0.3599002
8.924714 -0.35991357
8.925714 -0.35992281
8.926714 -0.35992772
8.927714 -0.35992814
8.928715 -0.35992395
8.929714 -0.35991499
8.930715 -0.35990106
8.931714 -0.35988207
8.932714 -0.35985807999999997
8.933714 -0.35982945
8.934714 -0.35979673
8.935715 -0.35976060000000004
8.936714 -0.35972141
8.937715 -0.35967915
8.938714 -0.35963333
8.939714 -0.35958316
8.940714 -0.35952786000000003
8.941714 -0.359467
8.942715 -0.35940058999999996
8.943714 -0.359329
8.944715 -0.3592527
8.945714 -0.35917209
8.946714 -0.35908746
8.947714 -0.35899903
8.948714 -0.35890711000000003
8.949715 -0.35881202
8.950714 -0.35871398
8.951715 -0.35861286
8.952714 -0.35850799
8.953714 -0.35839828
8.954714 -0.35828263
8.955714 -0.35816042
8.956715 -0.35803181
8.957714 -0.35789772000000003
8.958714 -0.35775948999999996
8.959714 -0.35761824999999997
8.960714 -0.35747457
8.961715 -0.3573284
8.962714 -0.35717925
8.963715 -0.35702656
8.964714 -0.35686987000000003
8.965714 -0.35670879
8.966714 -0.35654283
8.967714 -0.35637128
8.968715 -0.35619342000000004
8.969714 -0.35600889999999996
8.970715 -0.35581817
8.971714 -0.3556225
8.972714 -0.35542364
8.973714 -0.3552231
8.974714 -0.35502149
8.975715 -0.35481828
8.976714 -0.35461201
8.977715 -0.35440107
8.978714 -0.35418423
8.979714 -0.35396104
8.980714 -0.35373166
8.981714 -0.35349652
8.982715 -0.35325603
8.983714 -0.35301063
8.984715 -0.35276092000000003
8.985714 -0.35250788
8.986714 -0.35225274
8.987714 -0.35199649
8.988714 -0.35173920999999997
8.989715 -0.35147981
8.990714 -0.35121629
8.991714 -0.35094636999999995
8.992714 -0.35066851
8.993714 -0.3503825
8.994715 -0.35008939
8.995714 -0.34979099999999996
8.996715 -0.34948904000000003
8.997714 -0.34918466
8.998714 -0.34887833
8.999714 -0.34857006
9.000714 -0.34825972
9.001715 -0.34794712
9.002714 -0.3476318
9.003715 -0.34731268
9.004714 -0.34698818
9.005714 -0.34665663
9.006714 -0.346317
9.007714 -0.3459696
9.008715 -0.34561609
9.009714 -0.34525897
9.010715 -0.34490051
9.011714 -0.34454187999999997
9.012714 -0.34418281
9.013714 -0.34382192
9.014714 -0.34345749
9.015715 -0.34308808
9.016714 -0.34271282999999997
9.017715 -0.34233136000000003
9.018714 -0.34194349
9.019714 -0.3415491
9.020715 -0.34114835
9.021714 -0.34074206
9.022715 -0.34033180999999996
9.023714 -0.33991963
9.024714 -0.33950727
9.025714 -0.33909532
9.026714 -0.33868288
9.027715 -0.33826777
9.028714 -0.33784739
9.029715 -0.33741975
9.030714 -0.3369842
9.031714 -0.33654131
9.032714 -0.33609248
9.033714 -0.3356392
9.034715 -0.33518254999999997
9.035714 -0.33472322
9.036715 -0.33426173000000003
9.037714 -0.33379856
9.038714 -0.33333409
9.039714 -0.33286815000000003
9.040714 -0.33239974
9.041715 -0.331927
9.042714 -0.33144786
9.043715 -0.33096087
9.044714 -0.33046585
9.045714 -0.32996414
9.046714 -0.32945795
9.047714 -0.32894951
9.048715 -0.32844022
9.049714 -0.32793025000000003
9.050714 -0.32741884
9.051714 -0.32690489
9.052714 -0.32638744000000003
9.053715 -0.32586592999999997
9.054714 -0.32533987
9.055715 -0.32480874
9.056714 -0.32427185000000003
9.057714 -0.32372872999999996
9.058714 -0.32317953
9.059714 -0.3226253
9.060715 -0.32206781
9.061714 -0.32150884999999996
9.062715 -0.32094944999999997
9.063714 -0.32038935
9.064714 -0.31982721
9.065714 -0.31926117
9.066714 -0.31868976
9.067715 -0.31811236
9.068714 -0.31752933
9.069715 -0.31694146
9.070714 -0.31634945999999997
9.071714 -0.3157537
9.072714 -0.31515424999999997
9.073714 -0.31455129
9.074715 -0.31394528
9.075714 -0.31333694
9.076715 -0.31272683
9.077714 -0.31211486
9.078714 -0.31150011
9.079714 -0.31088116
9.080714 -0.31025673000000004
9.081715 -0.30962632
9.082714 -0.30899045999999997
9.083714 -0.30835047000000004
9.084714 -0.30770772
9.085714 -0.30706292
9.086715 -0.30641599999999997
9.087714 -0.30576629
9.088715 -0.30511308
9.089714 -0.30445615
9.090714 -0.30379575000000003
9.091714 -0.30313225
9.092714 -0.30246575000000003
9.093715 -0.30179576
9.094714 -0.30112148
9.095715 -0.30044229
9.096714 -0.29975825
9.097714 -0.29907022
9.098714 -0.29837936
9.099714 -0.29768667
9.100715 -0.29699227
9.101714 -0.29629553
9.102715 -0.29559543
9.103714 -0.29489126
9.104714 -0.29418299
9.105714 -0.29347125
9.106714 -0.29275676
9.107715 -0.29203976000000004
9.108714 -0.2913198
9.109715 -0.290596
9.110714 -0.28986759
9.111714 -0.28913452
9.112714 -0.28839752
9.113714 -0.28765767
9.114715 -0.28691581
9.115714 -0.28617203
9.116714 -0.28542571
9.117714 -0.28467604
9.118714 -0.28392256
9.119715 -0.28316550999999995
9.120714 -0.28240560000000003
9.121715 -0.2816434
9.122714 -0.2808789
9.123714 -0.28011137999999997
9.124714 -0.27933982
9.125714 -0.27856368
9.126715 -0.27778327999999997
9.127714 -0.27699971
9.128715 -0.27621433
9.129714 -0.27542789
9.130714 -0.27464025
9.131714 -0.27385035
9.132714 -0.273057
9.133715 -0.27225949
9.134714 -0.27145785
9.135715 -0.27065265
9.136714 -0.26984443
9.137714 -0.26903325
9.138714 -0.26821869
9.139714 -0.26740031
9.140715 -0.26657821
9.141714 -0.26575322
9.142715 -0.26492665
9.143714 -0.26409953999999997
9.144714 -0.26327195000000003
9.145715 -0.26244286
9.146714 -0.26161065
9.147715 -0.26077388
9.148714 -0.25993204000000003
9.149714 -0.2590857
9.150714 -0.25823603
9.151714 -0.25738413
9.152715 -0.25653045
9.153714 -0.25567485
9.154715 -0.25481696
9.155714 -0.25395676
9.156714 -0.25309469
9.157714 -0.25223123000000003
9.158714 -0.2513665
9.159715 -0.25049972000000004
9.160714 -0.24962954
9.161715 -0.24875461
9.162714 -0.24787443999999997
9.163714 -0.2469897
9.164714 -0.24610204000000002
9.165714 -0.24521321000000001
9.166715 -0.24432433
9.167714 -0.24343538
9.168715 -0.24254546
9.169714 -0.24165341
9.170714 -0.2407585
9.171714 -0.23986049999999998
9.172714 -0.23895949
9.173715 -0.23805539
9.174714 -0.23714774
9.175714 -0.23623602
9.176714 -0.23532012000000002
9.177714 -0.23440074
9.178715 -0.23347943
9.179714 -0.23255791
9.180715 -0.23163725
9.181714 -0.23071738
9.182714 -0.22979699999999997
9.183714 -0.22887433999999998
9.184714 -0.22794791
9.185715 -0.2270171
9.186714 -0.22608223000000002
9.187715 -0.22514409
9.188714 -0.22420337999999998
9.189714 -0.22326048999999998
9.190714 -0.22231554999999997
9.191714 -0.22136883000000002
9.192715 -0.22042099999999998
9.193714 -0.21947282
9.194715 -0.21852474000000002
9.195714 -0.21757632
9.196714 -0.21662635
9.197714 -0.21567312
9.198714 -0.21471530000000003
9.199715 -0.21375262
9.200714 -0.21278588
9.201715 -0.21181668
9.202714 -0.21084652
9.203714 -0.20987631
9.204714 -0.20890620000000001
9.205714 -0.20793574
9.206715 -0.20696438999999997
9.207714 -0.20599177
9.208714 -0.20501756000000002
9.209714 -0.20404136999999997
9.210714 -0.20306249999999998
9.211715 -0.20208016999999998
9.212714 -0.20109387
9.213715 -0.20010392000000002
9.214714 -0.19911146000000002
9.215714 -0.19811813
9.216714 -0.19712541
9.217714 -0.19613397000000002
9.218715 -0.19514341
9.219714 -0.19415253
9.220715 -0.19315991
9.221714 -0.19216449
9.222714 -0.19116577
9.223714 -0.19016378
9.224714 -0.18915875000000001
9.225715 -0.18815103
9.226714 -0.18714102000000002
9.227715 -0.18612939
9.228714 -0.18511707000000002
9.229714 -0.18410506000000001
9.230714 -0.18309403
9.231714 -0.18208390000000002
9.232715 -0.18107378000000002
9.233714 -0.18006223000000002
9.234715 -0.17904784
9.235714 -0.17802975000000001
9.236714 -0.17700802
9.237714 -0.17598337
9.238714 -0.17495687
9.239715 -0.17392952
9.240714 -0.172902
9.241714 -0.17187471999999998
9.242714 -0.17084786
9.243714 -0.1698214
9.244715 -0.16879509
9.245714 -0.16776831
9.246715 -0.16674011
9.247714 -0.16570945
9.248714 -0.16467563
9.249714 -0.16363861999999998
9.250714 -0.16259911000000002
9.251715 -0.16155825999999998
9.252714 -0.16051725
9.253715 -0.15947686
9.254714 -0.15843725
9.255714 -0.15739809999999999
9.256714 -0.15635885
9.257714 -0.15531892
9.258715 -0.15427780000000002
9.259714 -0.15323503
9.260715 -0.15219023
9.261714 -0.15114318
9.262714 -0.15009401
9.263714 -0.14904329
9.264714 -0.14799194000000002
9.265715 -0.1469409
9.266714 -0.14589074000000002
9.267715 -0.14484144
9.268714 -0.1437924
9.269714 -0.14274273
9.270715 -0.14169165
9.271714 -0.14063878000000002
9.272715 -0.13958412
9.273714 -0.13852797
9.274714 -0.13747066
9.275714 -0.13641256000000002
9.276714 -0.13535406
9.277715 -0.13429564000000002
9.278714 -0.13323785999999999
9.279715 -0.13218106000000002
9.280714 -0.13112518
9.281714 -0.13006957
9.282714 -0.12901324
9.283714 -0.12795524
9.284715 -0.12689504
9.285714 -0.12583282
9.286715 -0.1247693
9.287714 -0.12370533
9.288714 -0.12264159000000001
9.289714 -0.12157832
9.290714 -0.12051549
9.291715 -0.11945303
9.292714 -0.11839097
9.293715 -0.11732939
9.294714 -0.11626821
9.295714 -0.11520699
9.296714 -0.11414506
9.297714 -0.11308179
9.298715 -0.11201702000000001
9.299714 -0.11095123999999999
9.300714 -0.10988537
9.301714 -0.10882030000000001
9.302714 -0.10775644
9.303715 -0.10669348
9.304714 -0.10563067999999999
9.305715 -0.10456734
9.306714 -0.10350321
9.307714 -0.10243854
9.308714 -0.10137382
9.309714 -0.10030938
9.310715 -0.099245145
9.311714 -0.098180829
9.312715 -0.097116246
9.313714 -0.096051628
9.314714 -0.094987592
9.315714 -0.093924761
9.316714 -0.09286328
9.317715 -0.091802602
9.318714 -0.090741721
9.319715 -0.08967974599999999
9.320714 -0.088616449
9.321714 -0.087552454
9.322714 -0.086488872
9.323714 -0.085426681
9.324715 -0.08436621300000001
9.325714 -0.083307078
9.326715 -0.082248548
9.327714 -0.081190118
9.328714 -0.080131786
9.329714 -0.079073932
9.330714 -0.078016869
9.331715 -0.07696042900000001
9.332714 -0.075903989
9.333714 -0.07484688
9.334714 -0.073788961
9.335714 -0.072730926
9.336715 -0.07167404399999999
9.337714 -0.070619461
9.338715 -0.069567526
9.339714 -0.068517559
9.340714 -0.067468238
9.341714 -0.066418364
9.342714 -0.065367512
9.343715 -0.064316142
9.344714 -0.06326517300000001
9.345715 -0.062215321999999997
9.346714 -0.061166705999999994
9.347714 -0.06011895
9.348714 -0.059071725000000005
9.349714 -0.058025197
9.350715 -0.056980108
9.351714 -0.055937288999999994
9.352715 -0.054896978
9.353714 -0.053858460000000004
9.354714 -0.052820308999999996
9.355714 -0.051781174000000006
9.356714 -0.05074059
9.357715 -0.049699307
9.358714 -0.048658912
9.359715 -0.047620945
9.360714 -0.0465861
9.361714 -0.045554008
9.362714 -0.04452366
9.363714 -0.043494147000000004
9.364715 -0.042465175
9.365714 -0.041437015
9.366714 -0.040409979
9.367714 -0.039383885
9.368714 -0.038357964
9.369715 -0.037331361
9.370714 -0.0363039
9.371715 -0.035276535
9.372714 -0.034251128
9.373714 -0.033229560000000005
9.374714 -0.032212739
9.375714 -0.031200095
9.376715 -0.030189897999999996
9.377714 -0.029180192999999997
9.378715 -0.028169752
9.379714 -0.027158481
9.380714 -0.026147117
9.381714 -0.025136481
9.382714 -0.02412692
9.383715 -0.0231183
9.384714 -0.022110526
9.385715 -0.021104119
9.386714 -0.020100319999999998
9.387714 -0.019100547
9.388714 -0.018105487
9.389714 -0.017114464
9.390715 -0.016125558
9.391714 -0.015136477
9.392715 -0.014145712999999999
9.393714 -0.013153258999999999
9.394714 -0.012160483
9.395715 -0.011169264
9.396714 -0.010180991
9.397715 -0.0091960159
9.398714 -0.0082138773
9.399714 -0.0072339928
9.400714 -0.0062562678000000005
9.401714 -0.0052811323000000005
9.402715 -0.0043090051
9.403714 -0.0033396205
9.404715 -0.002371803
9.405714 -0.0014039473
9.406714 -0.0004349753
9.407714 0.0005348616000000001
9.408714 0.0015039040000000001
9.409715 0.0024698456000000002
9.410714 0.0034309086999999997
9.411715 0.0043867127
9.412714 0.0053383344
9.413714 0.0062875537
9.414714 0.0072358249
9.415714 0.0081836326
9.416715 0.0091305737
9.417714 0.010076021000000001
9.418715 0.011019789
9.419714 0.011962281
9.420714 0.012904011
9.421714 0.013844880999999998
9.422714 0.014783813000000002
9.423715 0.015719097
9.424714 0.016649306000000003
9.425714 0.017574227
9.426714 0.018495132
9.427714 0.019414202
9.428715 0.020333394
9.429714 0.021253465000000003
9.430715 0.022173705
9.431714 0.023092511
9.432714 0.024008377
9.433714 0.024920631999999998
9.434714 0.025829500999999998
9.435715 0.026735535
9.436714 0.027638918000000002
9.437715 0.028539196
9.438714 0.029435649
9.439714 0.030328019
9.440714 0.03121703
9.441714 0.032104243000000005
9.442715 0.032991276
9.443714 0.033878838
9.444715 0.034766234
9.445714 0.035651686
9.446714 0.036533285000000006
9.447714 0.037409991000000004
9.448714 0.03828209
9.449715 0.039150818999999996
9.450714 0.040017493
9.451715 0.040882707
9.452714 0.041746139
9.453714 0.042607007
9.454714 0.043464795
9.455714 0.044319697
9.456715 0.045172431
9.457714 0.046023607
9.458714 0.046873087
9.459714 0.047719869
9.460714 0.048562608
9.461715 0.049400481
9.462714 0.050233788
9.463715 0.051063870000000004
9.464714 0.051892386000000006
9.465714 0.05272034899999999
9.466714 0.053547550000000006
9.467714 0.054372731
9.468715 0.05519434299999999
9.469714 0.056011427999999995
9.470715 0.056824001
9.471714 0.057632837
9.472714 0.058438792
9.473714 0.05924221500000001
9.474714 0.06004285
9.475715 0.060840253999999996
9.476714 0.061634398
9.477715 0.062425934999999995
9.478714 0.06321592399999999
9.479714 0.064005121
9.480714 0.064793346
9.481714 0.065579347
9.482715 0.066361326
9.483714 0.06713783999999999
9.484715 0.067908526
9.485714 0.068674225
9.486714 0.069436431
9.487714 0.070196477
9.488714 0.0709549
9.489715 0.071711402
9.490714 0.07246530699999999
9.491714 0.07321614
9.492714 0.073963928
9.493714 0.07470900300000001
9.494715 0.075451494
9.495714 0.076190941
9.496715 0.076926372
9.497714 0.077656802
9.498714 0.07838193
9.499714 0.079102477
9.500714 0.079819927
9.501715 0.080535817
9.502714 0.081250933
9.503715 0.081964931
9.504714 0.082676572
9.505714 0.083384424
9.506714 0.084087573
9.507714 0.08478593100000001
9.508715 0.08548002199999999
9.509714 0.086170441
9.510715 0.086857443
9.511714 0.087540876
9.512714 0.088220544
9.513714 0.088896631
9.514714 0.089569832
9.515715 0.090241048
9.516714 0.090910797
9.517715 0.091578718
9.518714 0.09224356
9.519714 0.092903699
9.520715 0.093557924
9.521714 0.09420602
9.522715 0.09484886000000001
9.523714 0.095487875
9.524714 0.09612437
9.525714 0.096758961
9.526714 0.097391533
9.527715 0.09802157299999999
9.528714 0.09864865600000002
9.529715 0.099272665
9.530714 0.09989362400000001
9.531714 0.10051135
9.532714 0.10112516
9.533714 0.10173402
9.534715 0.10233705
9.535714 0.10293406999999999
9.536715 0.10352591
9.537714 0.10411416
9.538714 0.10470043999999999
9.539714 0.10528569000000002
9.540714 0.1058698
9.541715 0.10645181000000001
9.542714 0.10703045
9.543715 0.10760476999999999
9.544714 0.10817439
9.545714 0.10873941000000001
9.546714 0.10929997
9.547714 0.10985595
9.548715 0.11040703
9.549714 0.11095308
9.550714 0.11149446999999998
9.551714 0.11203218
9.552714 0.11256745000000001
9.553715 0.11310113
9.554714 0.11363326000000001
9.555715 0.11416294
9.556714 0.1146888
9.557714 0.11520967
9.558714 0.11572506
9.559714 0.11623531
9.560715 0.11674115000000002
9.561714 0.11724319999999999
9.562715 0.11774168
9.563714 0.11823641
9.564714 0.11872716
9.565714 0.11921403
9.566714 0.11969749
9.567715 0.12017813
9.568714 0.12065617999999999
9.569715 0.12113123
9.570714 0.12160235000000001
9.571714 0.12206858000000001
9.572714 0.12252941
9.573714 0.12298508000000001
9.574715 0.12343642
9.575714 0.12388431999999999
9.576715 0.12432926
9.577714 0.12477114
9.578714 0.12520942999999998
9.579714 0.12564363
9.580714 0.12607363
9.581715 0.12649967
9.582714 0.12692214
9.583714 0.12734114
9.584714 0.12775634
9.585714 0.1281671
9.586715 0.1285729
9.587714 0.12897369
9.588715 0.12936998
9.589714 0.12976257
9.590714 0.1301521
9.591714 0.13053872
9.592714 0.13092209
9.593715 0.13130162
9.594714 0.13167688
9.595715 0.13204784
9.596714 0.13241473
9.597714 0.13277786
9.598714 0.13313718000000002
9.599714 0.13349238
9.600715 0.13384297
9.601714 0.13418869
9.602715 0.13452971000000002
9.603714 0.13486658
9.604714 0.13519996
9.605714 0.13553026
9.606714 0.13585745999999999
9.607715 0.13618113
9.608714 0.13650076
9.609715 0.136816
9.610714 0.13712682
9.611714 0.13743335
9.612714 0.13773573
9.613714 0.13803394000000002
9.614715 0.13832781
9.615714 0.13861719
9.616714 0.13890218999999998
9.617714 0.13918314
9.618714 0.13946057
9.619715 0.13973485
9.620714 0.14000605
9.621715 0.14027386
9.622714 0.14053774000000002
9.623714 0.14079717
9.624714 0.14105183
9.625714 0.14130166
9.626715 0.14154679
9.627714 0.14178747
9.628715 0.14202386
9.629714 0.14225615
9.630714 0.14248450000000001
9.631714 0.14270913
9.632714 0.14293031
9.633715 0.14314817999999999
9.634714 0.14336272
9.635715 0.14357374
9.636714 0.14378086
9.637714 0.1439837
9.638714 0.14418197
9.639714 0.14437552
9.640715 0.14456441
9.641714 0.14474879
9.642715 0.14492893
9.643714 0.14510507
9.644714 0.14527743999999998
9.645715 0.14544615
9.646714 0.14561121
9.647715 0.14577255
9.648714 0.14593004
9.649714 0.14608354999999998
9.650714 0.14623299
9.651714 0.14637832
9.652715 0.14651951
9.653714 0.14665652
9.654715 0.1467893
9.655714 0.14691784
9.656714 0.14704219000000002
9.657714 0.14716255
9.658714 0.14727915
9.659715 0.14739217
9.660714 0.14750159
9.661715 0.14760722
9.662714 0.14770877
9.663714 0.14780598
9.664714 0.14789879
9.665714 0.14798730000000002
9.666715 0.14807171
9.667714 0.14815214000000002
9.668715 0.14822854
9.669714 0.1483008
9.670714 0.14836882
9.671714 0.14843274
9.672714 0.14849287
9.673715 0.14854959
9.674714 0.14860315
9.675714 0.14865339
9.676714 0.14869991999999999
9.677714 0.14874227
9.678715 0.14878012000000002
9.679714 0.14881347
9.680715 0.1488426
9.681714 0.14886779
9.682714 0.14888917000000002
9.683714 0.14890662
9.684714 0.14891995
9.685715 0.14892911
9.686714 0.14893434
9.687715 0.14893604
9.688714 0.14893457
9.689714 0.14892996
9.690714 0.14892183
9.691714 0.14890956
9.692715 0.14889261
9.693714 0.14887084
9.694715 0.14884454
9.695714 0.14881422
9.696714 0.14878027
9.697714 0.14874283
9.698714 0.14870171000000001
9.699715 0.14865671
9.700714 0.14860779
9.701715 0.14855525
9.702714 0.1484995
9.703714 0.14844077
9.704714 0.14837891
9.705714 0.14831334999999998
9.706715 0.14824348
9.707714 0.14816892
9.708714 0.14808975000000002
9.709714 0.14800647
9.710714 0.14791960999999998
9.711715 0.1478295
9.712714 0.14773605
9.713715 0.14763899
9.714714 0.14753813000000002
9.715714 0.14743356
9.716714 0.14732562
9.717714 0.14721467
9.718715 0.14710075
9.719714 0.14698341
9.720715 0.14686194
9.721714 0.14673566
9.722714 0.14660429
9.723714 0.14646811
9.724714 0.14632771
9.725715 0.14618374
9.726714 0.14603657
9.727715 0.14588631
9.728714 0.14573294
9.729714 0.14557655
9.730714 0.14541737
9.731714 0.14525567
9.732715 0.14509144999999998
9.733714 0.14492427
9.734715 0.14475327000000002
9.735714 0.14457754
9.736714 0.14439649
9.737714 0.14421016
9.738714 0.14401914000000002
9.739715 0.14382437
9.740714 0.14362667999999998
9.741714 0.14342661
9.742714 0.14322428999999998
9.743714 0.14301962
9.744715 0.1428124
9.745714 0.1426024
9.746715 0.14238928
9.747714 0.14217253000000002
9.748714 0.14195144999999998
9.749714 0.14172541
9.750714 0.14149409000000002
9.751715 0.14125773
9.752714 0.14101713999999999
9.753715 0.14077341
9.754714 0.14052759
9.755714 0.14028026000000002
9.756714 0.14003143
9.757714 0.13978055
9.758715 0.13952683999999999
9.759714 0.13926946999999998
9.760715 0.13900778
9.761714 0.13874137
9.762714 0.13847010999999998
9.763714 0.13819413
9.764714 0.13791383999999998
9.765715 0.13762997999999999
9.766714 0.13734341
9.767715 0.13705501
9.768714 0.1367654
9.769714 0.13647468000000001
9.770715 0.13618244999999998
9.771714 0.13588776
9.772715 0.1355895
9.773714 0.13528663
9.774714 0.13497851
9.775714 0.13466503999999999
9.776714 0.13434666
9.777715 0.13402419999999998
9.778714 0.13369867000000002
9.779715 0.13337097
9.780714 0.13304175
9.781714 0.13271121
9.782714 0.13237918
9.783714 0.13204515
9.784715 0.1317084
9.785714 0.13136812
9.786715 0.13102363
9.787714 0.13067441999999999
9.788714 0.13032032
9.789714 0.12996162
9.790714 0.12959906999999998
9.791715 0.12923371
9.792714 0.12886665
9.793715 0.12849869
9.794714 0.12813003
9.795714 0.12776025
9.796714 0.12738843
9.797714 0.12701352
9.798715 0.12663465
9.799714 0.12625142
9.800714 0.12586374
9.801714 0.12547184
9.802714 0.12507601999999998
9.803715 0.12467663
9.804714 0.12427418999999999
9.805715 0.12386941000000001
9.806714 0.12346306
9.807714 0.12305578
9.808714 0.12264772
9.809714 0.12223836
9.810715 0.12182663
9.811714 0.1214114
9.812715 0.12099185999999999
9.813714 0.1205679
9.814714 0.12014002000000001
9.815714 0.11970899
9.816714 0.11927543
9.817715 0.11883957
9.818714 0.11840139999999999
9.819715 0.11796090999999999
9.820714 0.1175183
9.821714 0.11707395
9.822714 0.11662814
9.823714 0.11618064
9.824715 0.11573066000000001
9.825714 0.11527712
9.826715 0.11481923000000001
9.827714 0.11435692
9.828714 0.11389097000000001
9.829714 0.11342257
9.830714 0.11295276
9.831715 0.11248187999999999
9.832714 0.11200964000000001
9.833714 0.1115354
9.834714 0.11105876
9.835714 0.11057976
9.836715 0.11009874
9.837714 0.10961589
9.838715 0.10913083999999999
9.839714 0.10864275
9.840714 0.10815074
9.841714 0.10765456999999999
9.842714 0.1071549
9.843715 0.10665313
9.844714 0.1061506
9.845715 0.10564793
9.846714 0.10514467
9.847714 0.10463963999999999
9.848714 0.10413171
9.849714 0.10362035
9.850715 0.10310579
9.851714 0.10258866
9.852715 0.1020693
9.853714 0.10154749
9.854714 0.10102265999999999
9.855714 0.10049443999999999
9.856714 0.099963322
9.857715 0.099430559
9.858714 0.09889763299999998
9.859715 0.09836534699999999
9.860714 0.09783328300000001
9.861714 0.09729992600000001
9.862714 0.096763473
9.863714 0.096222764
9.864715 0.09567783
9.865714 0.095129659
9.866714 0.094579445
9.867714 0.094027841
9.868714 0.09347472799999999
9.869715 0.09291962499999999
9.870714 0.092362368
9.871715 0.091803528
9.872714 0.09124415200000001
9.873714 0.090685015
9.874714 0.090125867
9.875714 0.089565298
9.876715 0.089001382
9.877714 0.088432728
9.878715 0.087859307
9.879714 0.087282469
9.880714 0.086704188
9.881714 0.086125964
9.882714 0.085548131
9.883715 0.084969943
9.884714 0.084390352
9.885715 0.083808799
9.886714 0.083225517
9.887714 0.082641118
9.888714 0.082055799
9.889714 0.081468839
9.890715 0.080878852
9.891714 0.08028463300000001
9.892715 0.079686102
9.893714 0.079084607
9.894714 0.078482338
9.895715 0.07788118100000001
9.896714 0.077281712
9.897715 0.07668297
9.898714 0.07608314000000001
9.899714 0.075480674
9.900714 0.074875093
9.901714 0.07426699199999999
9.902715 0.07365730699999999
9.903714 0.073046464
9.904715 0.072434044
9.905714 0.071819226
9.906714 0.07120164200000001
9.907714 0.070581975
9.908714 0.06996181900000001
9.909715 0.069342757
9.910714 0.06872532499999999
9.911715 0.06810849299999999
9.912714 0.06749015300000001
9.913714 0.066868245
9.914714 0.066241872
9.915714 0.065611693
9.916715 0.06497936
9.917714 0.064346439
9.918715 0.063713564
9.919714 0.063080364
9.920714 0.062446115999999996
9.921714 0.061810599
9.922714 0.061174436
9.923715 0.060538691
9.924714 0.059903943
9.925714 0.059269596
9.926714 0.058633933000000006
9.927714 0.057995011
9.928715 0.05735178700000001
9.929714 0.056704791000000004
9.930715 0.056055828
9.931714 0.05540697000000001
9.932714 0.054759416
9.933714 0.05411300200000001
9.934714 0.053466606
9.935715 0.052819081000000004
9.936714 0.052170042
9.937715 0.051519944
9.938714 0.050869485000000006
9.939714 0.050218776
9.940714 0.04956699
9.941714 0.048912782
9.942715 0.048255228
9.943714 0.047594609
9.944715 0.046932479
9.945714 0.046270894
9.946714 0.045611293000000004
9.947714 0.044953736
9.948714 0.044297005
9.949715 0.04363943
9.950714 0.042979894
9.951715 0.042318311
9.952714 0.041655361
9.953714 0.040991706
9.954714 0.04032735
9.955714 0.039661597
9.956715 0.038993667
9.957714 0.038323493
9.958714 0.037652071
9.959714 0.036981067
9.960714 0.036311895
9.961715 0.035644876
9.962714 0.034979035
9.963715 0.034312686
9.964714 0.033644391999999995
9.965714 0.032973696999999996
9.966714 0.032301159999999995
9.967714 0.031627752
9.968715 0.030954104
9.969714 0.030280139999999997
9.970715 0.029605362000000003
9.971714 0.028929487
9.972714 0.028252963
9.973714 0.027576898000000002
9.974714 0.026902425
9.975715 0.026229919999999997
9.976714 0.025558637999999998
9.977715 0.024887017
9.978714 0.024213511
9.979714 0.023537372
9.980714 0.02285893
9.981714 0.022179211
9.982715 0.021499238
9.983714 0.020819486
9.984715 0.020139851
9.985714 0.019460087
9.986714 0.018780302000000002
9.987714 0.018101091
9.988714 0.017423183
9.989715 0.016746835999999998
9.990714 0.016071449
9.991714 0.015395719999999998
9.992714 0.014718279
9.993714 0.014038422
9.994715 0.013356478
9.995714 0.012673575999999999
9.996715 0.011991004999999999
9.997714 0.011309604000000001
9.998714 0.010629527
9.999714 0.0099504978
10.00071 0.009272243900000001
10.00171 0.008594754000000001
10.00271 0.007918154699999999
10.00371 0.0072423238000000004
10.00471 0.006566600499999999
10.00571 0.0058898935
10.00671 0.0052111813
10.00771 0.0045301162999999995
10.00871 0.0038473245
10.00971 0.0031641754
10.01071 0.0024821510999999997
10.01171 0.0018022081
10.01271 0.0011244897999999998
10.01371 0.00044851299000000003
10.01471 -0.00022638069
10.01571 -0.0009006690600000001
10.01671 -0.0015746156000000001
10.01771 -0.0022485141
10.01871 -0.0029229142
10.01971 -0.0035985624
10.02071 -0.0042760134
10.02171 -0.0049551581
10.02271 -0.0056350407
10.02371 -0.0063141517
10.02471 -0.006991082
10.02571 -0.0076651588
10.02671 -0.008336681600000001
10.02771 -0.0090066416
10.02871 -0.0096761352
10.02971 -0.010345875
10.03071 -0.011016080000000001
10.03171 -0.011686729
10.03271 -0.012357884999999999
10.03371 -0.013029778999999998
10.03471 -0.013702540000000001
10.03571 -0.014375806
10.03671 -0.015048542000000002
10.03771 -0.015719338
10.03871 -0.016387063
10.03971 -0.017051490000000002
10.04071 -0.017713485
10.04171 -0.018374591
10.04271 -0.019036273
10.04371 -0.019699254
10.04471 -0.020363367
10.04571 -0.021027925
10.04671 -0.021692297
10.04771 -0.022356243
10.04871 -0.023019793
10.04971 -0.023682808
10.05071 -0.024344650000000002
10.05171 -0.025004284999999998
10.05271 -0.025660853
10.05371 -0.026314324
10.05471 -0.026965749999999997
10.05571 -0.027616875000000003
10.05671 -0.028269275
10.05771 -0.028923555999999996
10.05871 -0.029579101999999996
10.05971 -0.030234538
10.06071 -0.030888565
10.06171 -0.031540604
10.06271 -0.032190856000000004
10.06371 -0.032839805
10.06471 -0.03348758
10.06571 -0.034133725999999996
10.06671 -0.034777549
10.06771 -0.035418806
10.06871 -0.036058185
10.06971 -0.036697148
10.07071 -0.037337167
10.07171 -0.037978811
10.07271 -0.038621307
10.07371 -0.039262912
10.07471 -0.039901873000000004
10.07571 -0.040537346
10.07671 -0.041169729
10.07771 -0.041800184
10.07871 -0.042429764
10.07971 -0.043058748
10.08071 -0.043686651
10.08171 -0.044312878
10.08271 -0.044937461
10.08371 -0.045561307
10.08471 -0.046185692
10.08571 -0.046811337
10.08671 -0.04743773
10.08771 -0.048063189
10.08871 -0.048685717
10.08971 -0.049304112
10.09071 -0.049918593000000004
10.09171 -0.050530571
10.09271 -0.051141681999999994
10.09371 -0.051752809999999996
10.09471 -0.052363676
10.09571 -0.052973302
10.09671 -0.053580909
10.09771 -0.054186594000000005
10.09871 -0.054791260999999994
10.09971 -0.055395858
10.10071 -0.05600049
10.10171 -0.056604086
10.10271 -0.05720489399999999
10.10371 -0.057801564
10.10471 -0.058394035999999996
10.10571 -0.058983655999999995
10.10671 -0.05957238
10.10771 -0.060161622
10.10871 -0.060751480999999996
10.10971 -0.061340845
10.11071 -0.061928264999999996
10.11171 -0.06251295000000001
10.11271 -0.063095201
10.11371 -0.063675985
10.11471 -0.064256048
10.11571 -0.064835162
10.11671 -0.065412174
10.11771 -0.065985776
10.11871 -0.06655549499999999
10.11971 -0.067122182
10.12071 -0.067687599
10.12171 -0.06825336
10.12271 -0.06881993
10.12371 -0.069386326
10.12471 -0.069950771
10.12571 -0.07051178300000001
10.12671 -0.071068999
10.12771 -0.071623217
10.12871 -0.072175637
10.12971 -0.07272691
10.13071 -0.07327668100000001
10.13171 -0.073823927
10.13271 -0.074367831
10.13371 -0.074908539
10.13471 -0.07544721
10.13571 -0.075985305
10.13671 -0.076523592
10.13771 -0.077061547
10.13871 -0.07759761100000001
10.13971 -0.078130118
10.14071 -0.078658282
10.14171 -0.079182605
10.14271 -0.079704443
10.14371 -0.080225052
10.14471 -0.080744812
10.14571 -0.081263128
10.14671 -0.081779016
10.14771 -0.08229196
10.14871 -0.08280235300000001
10.14971 -0.08331123400000001
10.15071 -0.08381948
10.15171 -0.084327074
10.15271 -0.084832957
10.15371 -0.085335586
10.15471 -0.085833861
10.15571 -0.086327759
10.15671 -0.08681826899999999
10.15771 -0.087306695
10.15871 -0.087793841
10.15971 -0.08827956
10.16071 -0.088763045
10.16171 -0.089243514
10.16271 -0.08972084
10.16371 -0.09019565800000001
10.16471 -0.09066885100000001
10.16571 -0.09114084
10.16671 -0.091611169
10.16771 -0.092078722
10.16871 -0.09254238099999999
10.16971 -0.093001738
10.17071 -0.093457341
10.17171 -0.093910343
10.17271 -0.094361766
10.17371 -0.094811962
10.17471 -0.095260527
10.17571 -0.09570673
10.17671 -0.09615008
10.17771 -0.09659063700000001
10.17871 -0.097028824
10.17971 -0.097464945
10.18071 -0.09789875499999999
10.18171 -0.098329433
10.18271 -0.098756049
10.18371 -0.09917810099999999
10.18471 -0.099595916
10.18571 -0.10001051000000001
10.18671 -0.10042300000000001
10.18771 -0.10083411
10.18871 -0.10124381999999998
10.18971 -0.10165158
10.19071 -0.10205666999999999
10.19171 -0.10245868
10.19271 -0.10285752
10.19371 -0.10325325
10.19471 -0.10364577
10.19571 -0.10403474
10.19671 -0.10441978
10.19771 -0.10480082
10.19871 -0.10517831
10.19971 -0.10555312
10.20071 -0.10592615999999999
10.20171 -0.10629791
10.20271 -0.10666817999999999
10.20371 -0.10703621
10.20471 -0.10740102000000001
10.20571 -0.10776182999999999
10.20671 -0.10811829
10.20771 -0.10847037000000001
10.20871 -0.10881828
10.20971 -0.10916226
10.21071 -0.10950262999999999
10.21171 -0.10983982
10.21271 -0.11017448
10.21371 -0.11050723
10.21471 -0.11083842999999999
10.21571 -0.11116794999999999
10.21671 -0.11149505
10.21771 -0.11181870000000001
10.21871 -0.11213792000000002
10.21971 -0.11245215
10.22071 -0.11276138000000001
10.22171 -0.11306604
10.22271 -0.11336676999999999
10.22371 -0.11366417999999999
10.22471 -0.11395884999999999
10.22571 -0.11425127
10.22671 -0.1145418
10.22771 -0.11483059
10.22871 -0.11511737999999999
10.22971 -0.11540143
10.23071 -0.11568164000000002
10.23171 -0.11595696
10.23271 -0.11622679999999999
10.23371 -0.11649125
10.23471 -0.11675102999999999
10.23571 -0.11700711
10.23671 -0.11726033
10.23771 -0.11751115999999999
10.23871 -0.11775965999999999
10.23971 -0.11800571
10.24071 -0.11824907
10.24171 -0.11848951
10.24271 -0.11872656000000001
10.24371 -0.11895956
10.24471 -0.11918769
10.24571 -0.11941036
10.24671 -0.11962750999999999
10.24771 -0.11983981
10.24871 -0.12004842
10.24971 -0.12025454000000001
10.25071 -0.12045881
10.25171 -0.12066114
10.25271 -0.12086078
10.25371 -0.12105679
10.25471 -0.12124849000000001
10.25571 -0.12143563
10.25671 -0.12161823
10.25771 -0.12179633
10.25871 -0.12196987
10.25971 -0.12213874
10.26071 -0.12230310000000001
10.26171 -0.12246352
10.26271 -0.12262096
10.26371 -0.12277627
10.26471 -0.12292973
10.26571 -0.12308079000000001
10.26671 -0.12322824
10.26771 -0.12337075
10.26871 -0.12350753999999999
10.26971 -0.12363862
10.27071 -0.12376464
10.27171 -0.12388643
10.27271 -0.12400446
10.27371 -0.12411879
10.27471 -0.12422920000000001
10.27571 -0.12433559999999999
10.27671 -0.12443825
10.27771 -0.12453755
10.27871 -0.12463374
10.27971 -0.12472653000000002
10.28071 -0.12481508
10.28171 -0.12489847000000001
10.28271 -0.12497617999999999
10.28371 -0.12504848
10.28471 -0.12511635
10.28571 -0.12518092
10.28671 -0.12524283
10.28771 -0.12530196
10.28871 -0.12535754
10.28971 -0.12540870999999998
10.29071 -0.12545496
10.29171 -0.12549639999999998
10.29271 -0.12553349
10.29371 -0.12556654
10.29471 -0.12559547999999998
10.29571 -0.1256199
10.29671 -0.12563936
10.29771 -0.12565390999999998
10.29871 -0.12566412
10.29971 -0.12567076
10.30071 -0.12567429
10.30171 -0.12567446
10.30271 -0.12567037
10.30371 -0.12566096000000002
10.30471 -0.12564556000000002
10.30571 -0.12562431
10.30671 -0.12559808
10.30771 -0.12556789
10.30871 -0.1255344
10.30971 -0.12549759
10.31071 -0.12545699
10.31171 -0.12541204
10.31271 -0.12536251
10.31371 -0.12530857
10.31471 -0.12525041
10.31571 -0.12518796
10.31671 -0.12512072999999999
10.31771 -0.12504804
10.31871 -0.12496948000000001
10.31971 -0.1248853
10.32071 -0.12479641999999999
10.32171 -0.12470400000000001
10.32271 -0.12460884
10.32371 -0.12451098
10.32471 -0.12440968
10.32571 -0.12430383
10.32671 -0.12419256000000001
10.32771 -0.12407554
10.32871 -0.12395295
10.32971 -0.12382515000000001
10.33071 -0.12369241
10.33171 -0.12355472
10.33271 -0.12341205
10.33371 -0.12326454
10.33471 -0.1231127
10.33571 -0.12295719
10.33671 -0.12279846999999999
10.33771 -0.12263637999999999
10.33871 -0.12247013
10.33971 -0.12229858
10.34071 -0.12212080000000002
10.34171 -0.1219365
10.34271 -0.12174613999999999
10.34371 -0.12155062999999999
10.34471 -0.1213509
10.34571 -0.1211475
10.34671 -0.12094051
10.34771 -0.12072974000000002
10.34871 -0.12051492
10.34971 -0.1202959
10.35071 -0.12007252
10.35171 -0.11984447
10.35271 -0.11961121000000001
10.35371 -0.11937206000000002
10.35471 -0.11912658
10.35571 -0.11887483
10.35671 -0.11861752
10.35771 -0.11835572000000001
10.35871 -0.11809048
10.35971 -0.11782234999999999
10.36071 -0.11755122
10.36171 -0.11727643
10.36271 -0.11699708
10.36371 -0.11671240000000001
10.36471 -0.11642193
10.36571 -0.11612548999999998
10.36671 -0.11582306999999999
10.36771 -0.11551473999999999
10.36871 -0.11520069
10.36971 -0.11488125999999999
10.37071 -0.11455705
10.37171 -0.11422876000000001
10.37271 -0.11389696
10.37371 -0.11356181
10.37471 -0.11322296
10.37571 -0.11287966
10.37671 -0.11253104
10.37771 -0.11217649
10.37871 -0.11181585
10.37971 -0.11144943
10.38071 -0.11107777999999999
10.38171 -0.11070151
10.38271 -0.11032099000000001
10.38371 -0.10993641000000001
10.38471 -0.10954776000000001
10.38571 -0.10915491000000001
10.38671 -0.10875765
10.38771 -0.10835568
10.38871 -0.10794859999999999
10.38971 -0.10753598
10.39071 -0.10711751
10.39171 -0.10669316
10.39271 -0.10626328
10.39371 -0.10582842999999999
10.39471 -0.10538927999999999
10.39571 -0.10494628
10.39671 -0.10449953000000001
10.39771 -0.10404872
10.39871 -0.1035933
10.39971 -0.10313267
10.40071 -0.10266636999999999
10.40171 -0.10219419
10.40271 -0.10171618
10.40371 -0.10123262000000001
10.40471 -0.10074392
10.40571 -0.10025055000000001
10.40671 -0.099752983
10.40771 -0.099251571
10.40871 -0.098746468
10.40971 -0.09823754700000001
10.41071 -0.097724376
10.41171 -0.09720633399999999
10.41271 -0.096682768
10.41371 -0.096153235
10.41471 -0.09561762
10.41571 -0.095076184
10.41671 -0.094529468
10.41771 -0.093978125
10.41871 -0.093422714
10.41971 -0.092863577
10.42071 -0.092300767
10.42171 -0.09173408000000001
10.42271 -0.09116310400000001
10.42371 -0.09058731399999999
10.42471 -0.09000620299999999
10.42571 -0.089419383
10.42671 -0.088826683
10.42771 -0.088228245
10.42871 -0.08762448
10.42971 -0.087015971
10.43071 -0.086403312
10.43171 -0.08578691
10.43271 -0.085166877
10.43371 -0.084542984
10.43471 -0.08391478299999999
10.43571 -0.083281728
10.43671 -0.082643348
10.43771 -0.081999361
10.43871 -0.081349717
10.43971 -0.080694602
10.44071 -0.08003437499999999
10.44171 -0.079369516
10.44271 -0.078700529
10.44371 -0.078027812
10.44471 -0.077351544
10.44571 -0.076671597
10.44671 -0.075987563
10.44771 -0.07529885600000001
10.44871 -0.074604899
10.44971 -0.073905324
10.45071 -0.07320009200000001
10.45171 -0.072489498
10.45271 -0.071774039
10.45371 -0.071054255
10.45471 -0.070330588
10.45571 -0.069603295
10.45671 -0.068872463
10.45771 -0.068138004
10.45871 -0.06739967499999999
10.45971 -0.06665710200000001
10.46071 -0.065909803
10.46171 -0.065157295
10.46271 -0.064399239
10.46371 -0.063635589
10.46471 -0.062866654
10.46571 -0.062093011000000004
10.46671 -0.061315304
10.46771 -0.060534006
10.46871 -0.059749273000000006
10.46971 -0.058960944
10.47071 -0.058168668
10.47171 -0.057372107
10.47271 -0.056571048
10.47371 -0.055765413
10.47471 -0.054955186
10.47571 -0.054140342
10.47671 -0.053320854
10.47771 -0.052496773
10.47871 -0.051668327
10.47971 -0.050835905
10.48071 -0.049999927
10.48171 -0.049160636
10.48271 -0.048317938
10.48371 -0.047471418
10.48471 -0.046620535
10.48571 -0.045764892
10.48671 -0.044904431
10.48771 -0.044039433
10.48871 -0.043170326
10.48971 -0.042297438
10.49071 -0.041420854
10.49171 -0.04054046
10.49271 -0.039656131
10.49371 -0.038767912
10.49471 -0.037876019000000004
10.49571 -0.036980691999999996
10.49671 -0.036081966
10.49771 -0.035179561000000005
10.49871 -0.034272982
10.49971 -0.033361797
10.50071 -0.032445905
10.50171 -0.031525639
10.50271 -0.030601578
10.50371 -0.029674225
10.50471 -0.02874374
10.50571 -0.027809906
10.50671 -0.026872338000000003
10.50771 -0.025930814
10.50871 -0.024985460999999997
10.50971 -0.024036665999999998
10.51071 -0.023084797
10.51171 -0.022129904
10.51271 -0.021171637
10.51371 -0.020209467
10.51471 -0.019243045
10.51571 -0.018272475
10.51671 -0.017298287000000002
10.51771 -0.016321127
10.51871 -0.015341364
10.51971 -0.014358883000000001
10.52071 -0.013373201
10.52171 -0.012383846
10.52271 -0.011390699
10.52371 -0.010394094
10.52471 -0.0093945608
10.52571 -0.0083924242
10.52671 -0.007387527099999999
10.52771 -0.0063792992
10.52871 -0.005367136
10.52971 -0.0043508348999999995
10.53071 -0.0033307853
10.53171 -0.0023077611000000002
10.53271 -0.0012824551
10.53371 -0.00025506001
10.53471 0.0007748131800000001
10.53571 0.0018078232
10.53671 0.0028444112
10.53771 0.0038844799
10.53871 0.0049274633000000005
10.53971 0.0059727419
10.54071 0.007020102899999999
10.54171 0.0080699137
10.54271 0.0091228743
10.54371 0.010179509
10.54471 0.011239757
10.54571 0.012302957
10.54671 0.013368248
10.54771 0.014435119
10.54871 0.015503732999999999
10.54971 0.01657478
10.55071 0.01764897
10.55171 0.018726509000000002
10.55271 0.019806923
10.55371 0.02088937
10.55471 0.021973213000000002
10.55571 0.023058462999999998
10.55671 0.02414578
10.55771 0.025236016
10.55871 0.026329609999999996
10.55971 0.027426285999999998
10.56071 0.028525226
10.56171 0.029625624000000003
10.56271 0.030727236
10.56371 0.031830525
10.56471 0.032936298999999995
10.56571 0.034045105
10.56671 0.035156799
10.56771 0.036270611
10.56871 0.037385672
10.56971 0.03850162
10.57071 0.039618881
10.57171 0.040738378
10.57271 0.041860889000000005
10.57371 0.042986471
10.57471 0.044114349000000004
10.57571 0.045243371
10.57671 0.046372713
10.57771 0.047502358
10.57871 0.048633025
10.57971 0.049765623
10.58071 0.050900602999999996
10.58171 0.05203766
10.58271 0.053176034
10.58371 0.054315082
10.58471 0.055454834
10.58571 0.056595995999999996
10.58671 0.057739438
10.58771 0.05888554199999999
10.58871 0.060033787000000005
10.58971 0.061182998
10.59071 0.062332035
10.59171 0.063480489
10.59271 0.064628938
10.59371 0.065778557
10.59471 0.06693037
10.59571 0.068084628
10.59671 0.069240731
10.59771 0.070397707
10.59871 0.07155491
10.59971 0.07271241
10.60071 0.073870836
10.60171 0.075030781
10.60271 0.076192204
10.60371 0.07735432
10.60471 0.078516058
10.60571 0.079676777
10.60671 0.080836768
10.60771 0.08199714899999999
10.60871 0.08315919
10.60971 0.084323535
10.61071 0.085489784
10.61171 0.086656766
10.61271 0.08782324700000001
10.61371 0.088988658
10.61471 0.090153288
10.61571 0.09131792500000001
10.61671 0.092483172
10.61771 0.093648961
10.61871 0.094814622
10.61971 0.095979439
10.62071 0.097143272
10.62171 0.09830679
10.62271 0.09947113
10.62371 0.10063710000000001
10.62471 0.10180464
10.62571 0.10297272999999998
10.62671 0.10413997
10.62771 0.10530534999999999
10.62871 0.10646882999999999
10.62971 0.10763119
10.63071 0.10879346000000001
10.63171 0.10995619000000001
10.63271 0.11111918
10.63371 0.11228169
10.63471 0.11344309999999999
10.63571 0.11460341
10.63671 0.11576327
10.63771 0.11692346
10.63871 0.11808427999999999
10.63971 0.11924512000000001
10.64071 0.12040479000000001
10.64171 0.12156212
10.64271 0.12271666
10.64371 0.12386892
10.64471 0.12501997
10.64571 0.12617082
10.64671 0.12732174
10.64771 0.12847227
10.64871 0.12962163000000002
10.64971 0.13076931
10.65071 0.13191546
10.65171 0.13306068999999998
10.65271 0.1342055
10.65371 0.13534984
10.65471 0.1364929
10.65571 0.13763361
10.65671 0.13877122
10.65771 0.1399058
10.65871 0.14103821
10.65971 0.14216953000000002
10.66071 0.14330046000000002
10.66171 0.14443095
10.66271 0.14556032
10.66371 0.14668776
10.66471 0.1478129
10.66571 0.14893587
10.66671 0.15005712999999998
10.66771 0.1511769
10.66871 0.15229492
10.66971 0.15341046
10.67071 0.15452281
10.67171 0.15563176
10.67271 0.15673778
10.67371 0.15784181
10.67471 0.15894466
10.67571 0.16004659
10.67671 0.16114713
10.67771 0.16224538000000002
10.67871 0.16334056
10.67971 0.16443231
10.68071 0.16552082
10.68171 0.16660647
10.68271 0.16768953
10.68371 0.16876991
10.68471 0.16984729
10.68571 0.17092141
10.68671 0.17199238
10.68771 0.17306067
10.68871 0.17412681
10.68971 0.17519107
10.69071 0.17625319
10.69171 0.17731249999999998
10.69271 0.1783682
10.69371 0.17941980999999999
10.69471 0.18046733
10.69571 0.18151122
10.69671 0.18255203
10.69771 0.18359015
10.69871 0.18462562
10.69971 0.18565819
10.70071 0.18668752
10.70171 0.1877134
10.70271 0.18873573
10.70371 0.18975451999999998
10.70471 0.19076968
10.70571 0.19178102
10.70671 0.19278823
10.70771 0.1937911
10.70871 0.19478962
10.70971 0.19578405
10.71071 0.19677479
10.71171 0.1977622
10.71271 0.1987464
10.71371 0.19972725000000002
10.71471 0.20070424999999997
10.71571 0.20167687999999998
10.71671 0.20264469000000002
10.71771 0.20360757999999998
10.71871 0.20456573
10.71971 0.20551953999999997
10.72071 0.20646943999999998
10.72171 0.20741567
10.72271 0.20835819
10.72371 0.2092968
10.72471 0.21023118999999998
10.72571 0.21116114
10.72671 0.21208653
10.72771 0.2130073
10.72871 0.21392333
10.72971 0.21483435
10.73071 0.21574008
10.73171 0.21664037000000003
10.73271 0.21753539
10.73371 0.21842571
10.73471 0.21931205
10.73571 0.22019487999999998
10.73671 0.22107406999999998
10.73771 0.22194895
10.73871 0.22281846
10.73971 0.22368169999999998
10.74071 0.22453833
10.74171 0.22538864999999997
10.74271 0.22623334
10.74371 0.22707302
10.74471 0.22790800000000003
10.74571 0.2287382
10.74671 0.22956342
10.74771 0.23038369
10.74871 0.23119929
10.74971 0.23201059000000002
10.75071 0.23281755999999998
10.75171 0.23361947
10.75271 0.23441513000000003
10.75371 0.2352033
10.75471 0.23598351999999997
10.75571 0.23675635000000003
10.75671 0.23752318
10.75771 0.23828552000000003
10.75871 0.2390442
10.75971 0.23979908
10.76071 0.24054926000000001
10.76171 0.24129369
10.76271 0.24203176
10.76371 0.24276352
10.76471 0.24348925999999999
10.76571 0.24420893999999999
10.76671 0.24492196
10.76771 0.24562739
10.76871 0.24632468999999999
10.76971 0.24701429000000003
10.77071 0.24769765
10.77171 0.24837658
10.77271 0.24905233
10.77371 0.24972474
10.77471 0.25039241
10.77571 0.25105332
10.77671 0.25170599000000005
10.77771 0.25235012
10.77871 0.25298644
10.77971 0.25361596999999997
10.78071 0.25423919
10.78171 0.25485582
10.78271 0.25546516
10.78371 0.25606698
10.78471 0.25666202
10.78571 0.25725176
10.78671 0.25783749
10.78771 0.25841943
10.78871 0.25899622
10.78971 0.25956561
10.79071 0.26012557000000003
10.79171 0.26067544
10.79271 0.26121616999999997
10.79371 0.26174961
10.79471 0.26227739
10.79571 0.26279995
10.79671 0.26331658
10.79771 0.26382618
10.79871 0.26432828
10.79971 0.26482343999999997
10.80071 0.26531282
10.80171 0.26579713
10.80271 0.26627576000000003
10.80371 0.26674686999999997
10.80471 0.26720832
10.80571 0.26765903
10.80671 0.26809971
10.80771 0.26853252
10.80871 0.26895981
10.80971 0.26938282
10.81071 0.2698011
10.81171 0.27021298
10.81271 0.2706168
10.81371 0.27101203
10.81471 0.27139932
10.81571 0.27177981
10.81671 0.27215388
10.81771 0.27252063
10.81871 0.27287833
10.81971 0.27322557000000003
10.82071 0.27356243
10.82171 0.2738907
10.82271 0.27421296
10.82371 0.2745311
10.82471 0.27484520999999995
10.82571 0.27515357
10.82671 0.27545379
10.82771 0.2757442
10.82871 0.27602477999999997
10.82971 0.27629675
10.83071 0.27656145000000004
10.83171 0.27681924
10.83271 0.27706921
10.83371 0.27730993
10.83471 0.27754081
10.83571 0.2777627
10.83671 0.27797774
10.83771 0.27818799
10.83871 0.27839409
10.83971 0.27859474
10.84071 0.27878731
10.84171 0.27896946
10.84271 0.27914033
10.84371 0.27930092
10.84471 0.27945308999999996
10.84571 0.27959836
10.84671 0.27973682
10.84771 0.27986743999999997
10.84871 0.27998902
10.84971 0.28010136
10.85071 0.28020565
10.85171 0.28030367
10.85271 0.28039655
10.85371 0.28048377
10.85471 0.2805633
10.85571 0.28063273
10.85671 0.28069073
10.85771 0.28073781000000003
10.85871 0.28077592
10.85971 0.28080719
10.86071 0.28083262
10.86171 0.28085159
10.86271 0.28086259999999996
10.86371 0.28086447000000003
10.86471 0.28085716
10.86571 0.28084186
10.86671 0.2808199
10.86771 0.28079166
10.86871 0.28075611
10.86971 0.28071136
10.87071 0.28065585
10.87171 0.28058949
10.87271 0.28051368
10.87371 0.28043052
10.87471 0.28034141
10.87571 0.28024632
10.87671 0.28014386
10.87771 0.28003235000000004
10.87871 0.279911
10.87971 0.27978027
10.88071 0.27964144999999996
10.88171 0.27949561
10.88271 0.27934266
10.88371 0.27918152
10.88471 0.27901072
10.88571 0.27882964
10.88671 0.278639
10.88771 0.27844044
10.88871 0.27823553
10.88971 0.27802477
10.89071 0.27780733
10.89171 0.27758167
10.89271 0.27734655999999996
10.89371 0.27710181
10.89471 0.27684824999999996
10.89571 0.27658697
10.89671 0.2763184
10.89771 0.27604201
10.89871 0.27575669999999997
10.89971 0.27546159000000003
10.90071 0.27515681
10.90171 0.27484351
10.90271 0.27452318000000003
10.90371 0.27419671
10.90471 0.2738639
10.90571 0.27352364
10.90671 0.27317468
10.90771 0.27281633
10.90871 0.2724488
10.90971 0.27207283
10.91071 0.27168897999999997
10.91171 0.27129722
10.91271 0.27089692
10.91371 0.27048746
10.91471 0.27006885999999997
10.91571 0.26964189
10.91671 0.26920774999999997
10.91771 0.26876736
10.91871 0.26832069
10.91971 0.26786695
10.92071 0.26740495000000003
10.92171 0.26693379
10.92271 0.26645332
10.92371 0.26596398
10.92471 0.26546635
10.92571 0.26496076
10.92671 0.26444716
10.92771 0.26392536
10.92871 0.26339549
10.92971 0.26285803999999996
10.93071 0.26231378
10.93171 0.26176313
10.93271 0.26120595
10.93371 0.2606414
10.93471 0.26006848
10.93571 0.25948649
10.93671 0.25889538
10.93771 0.25829561
10.93871 0.25768781
10.93971 0.25707239
10.94071 0.25644952
10.94171 0.25581915
10.94271 0.25518136
10.94371 0.25453644000000003
10.94471 0.25388473
10.94571 0.25322624
10.94671 0.25256055
10.94771 0.25188688
10.94871 0.25120452000000004
10.94971 0.25051332000000004
10.95071 0.24981368
10.95171 0.24910644
10.95271 0.24839232
10.95371 0.24767162
10.95471 0.24694416
10.95571 0.24620963
10.95671 0.24546788
10.95771 0.24471906999999998
10.95871 0.24396346000000002
10.95971 0.24320108
10.96071 0.24243146000000002
10.96171 0.24165385
10.96271 0.24086772
10.96371 0.24007314
10.96471 0.23927088000000002
10.96571 0.23846203000000002
10.96671 0.23764735000000003
10.96771 0.2368269
10.96871 0.23600007
10.96971 0.23516605
10.97071 0.23432444000000002
10.97171 0.23347549
10.97271 0.23261986
10.97371 0.23175802
10.97471 0.23088977000000002
10.97571 0.23001434999999998
10.97671 0.22913092000000002
10.97771 0.22823927
10.97871 0.22734003000000003
10.97971 0.22643439
10.98071 0.22552337
10.98171 0.22460715999999997
10.98271 0.22368506000000002
10.98371 0.22275599
10.98471 0.22181936
10.98571 0.22087542
10.98671 0.21992517
10.98771 0.21896958
10.98871 0.21800881000000003
10.98971 0.217042
10.99071 0.21606785999999997
10.99171 0.21508552999999997
10.99271 0.21409527
10.99371 0.21309838999999997
10.99471 0.21209637999999997
10.99571 0.21109011000000003
10.99671 0.21007927
10.99771 0.20906273
10.99871 0.20803941999999997
10.99971 0.20700914
11.00071 0.20597265
11.00171 0.20493108000000002
11.00271 0.20388494999999998
11.00371 0.2028336
11.00471 0.20177557999999998
11.00571 0.20070954000000002
11.00671 0.19963533
11.00771 0.19855422
11.00871 0.19746828
11.00971 0.1963791
11.01071 0.19528688
11.01171 0.19419041
11.01271 0.19308793
11.01371 0.19197827
11.01471 0.19086155999999999
11.01571 0.18973894
11.01671 0.18861158
11.01771 0.18747972
11.01871 0.18634254
11.01971 0.18519881
11.02071 0.18404808
11.02171 0.18289128000000002
11.02271 0.18173035999999998
11.02371 0.18056722
11.02471 0.1794024
11.02571 0.17823465
11.02671 0.1770616
11.02771 0.17588119
11.02871 0.17469279
11.02971 0.17349748999999998
11.03071 0.17229725
11.03171 0.17109354999999998
11.03271 0.16988659
11.03371 0.16867544
11.03471 0.16745906000000002
11.03571 0.16623735
11.03671 0.16501143
11.03771 0.16378285
11.03871 0.16255244000000002
11.03971 0.16131937
11.04071 0.16008149
11.04171 0.15883653
11.04271 0.15758357
11.04371 0.15632367
11.04471 0.15505929000000002
11.04571 0.15379291
11.04671 0.15252559
11.04771 0.15125660999999999
11.04871 0.14998424000000002
11.04971 0.148707
11.05071 0.14742471
11.05171 0.14613834
11.05271 0.1448491
11.05371 0.14355722
11.05471 0.14226160000000002
11.05571 0.1409605
11.05671 0.13965291
11.05771 0.13833946
11.05871 0.13702236
11.05971 0.13570423
11.06071 0.13438659
11.06171 0.13306889000000002
11.06271 0.13174904
11.06371 0.13042462999999999
11.06471 0.12909446
11.06571 0.12775911
11.06671 0.12642022
11.06771 0.12507924
11.06871 0.12373644
11.06971 0.1223908
11.07071 0.12104106999999999
11.07171 0.1196869
11.07271 0.11832938
11.07371 0.11697046
11.07471 0.11561167
11.07571 0.11425294
11.07671 0.11289252000000001
11.07771 0.11152803
11.07871 0.11015791
11.07971 0.10878241000000001
11.08071 0.10740343000000001
11.08171 0.10602322
11.08271 0.10464301999999999
11.08371 0.10326244999999999
11.08471 0.10187995999999999
11.08571 0.10049416000000001
11.08671 0.09910485200000001
11.08771 0.09771313100000001
11.08871 0.09632057
11.08971 0.09492798100000001
11.09071 0.09353474
11.09171 0.0921392
11.09271 0.090739882
11.09371 0.089336606
11.09471 0.08793076799999999
11.09571 0.086524501
11.09671 0.085119321
11.09771 0.08371516000000001
11.09871 0.082310446
11.09971 0.080903177
11.10071 0.079492258
11.10171 0.07807816699999999
11.10271 0.076662545
11.10371 0.075247034
11.10471 0.073832192
11.10571 0.072417234
11.10671 0.071000739
11.10771 0.069581781
11.10871 0.068160659
11.10971 0.066738669
11.11071 0.065317139
11.11171 0.06389637699999999
11.11271 0.062475377
11.11371 0.061052479
11.11471 0.059626542
11.11571 0.058197847
11.11671 0.056768075
11.11771 0.055339327
11.11871 0.053912902
11.11971 0.052488600999999996
11.12071 0.051064993
11.12171 0.04964044200000001
11.12271 0.048214139
11.12371 0.046786465
11.12471 0.045358497000000005
11.12571 0.04393108
11.12671 0.042504174
11.12771 0.041076972
11.12871 0.039648671999999996
11.12971 0.038219319
11.13071 0.036790059
11.13171 0.035362556999999996
11.13271 0.033937959
11.13371 0.032516103000000005
11.13471 0.031095515999999997
11.13571 0.029674239
11.13671 0.028250934000000002
11.13771 0.026825577000000003
11.13871 0.02539932
11.13971 0.023973694
11.14071 0.022549725
11.14171 0.021127563000000002
11.14271 0.019706796999999998
11.14371 0.018287124
11.14471 0.016868813
11.14571 0.015452574999999998
11.14671 0.014038946
11.14771 0.012627643
11.14871 0.01121745
11.14971 0.0098067685
11.15071 0.008394532100000001
11.15171 0.006980889200000001
11.15271 0.0055672033
11.15371 0.0041553671000000006
11.15471 0.0027468699
11.15571 0.0013421993
11.15671 -5.9116365e-05
11.15771 -0.0014579489
11.15871 -0.0028549524
11.15971 -0.0042503172
11.16071 -0.0056440003
11.16171 -0.0070361543999999995
11.16271 -0.0084273343
11.16371 -0.0098182492
11.16471 -0.011209204
11.16571 -0.012599642
11.16671 -0.013988170999999999
11.16771 -0.015373139000000001
11.16871 -0.016753421999999997
11.16971 -0.018128952
11.17071 -0.019500672
11.17171 -0.02086997
11.17271 -0.022237975
11.17371 -0.023605154
11.17471 -0.024971379999999998
11.17571 -0.026336315000000003
11.17671 -0.027699712999999997
11.17771 -0.029061444
11.17871 -0.030421224
11.17971 -0.031778347
11.18071 -0.033131737
11.18171 -0.034480369999999996
11.18271 -0.035823855
11.18371 -0.037162739
11.18471 -0.038498308
11.18571 -0.039831977000000005
11.18671 -0.0411646
11.18771 -0.042496141
11.18871 -0.043825857999999995
11.18971 -0.045152809
11.19071 -0.046476335
11.19171 -0.04779617
11.19271 -0.049112219
11.19371 -0.050424243
11.19471 -0.051731791000000006
11.19571 -0.053034478
11.19671 -0.05433241
11.19771 -0.055626401
11.19871 -0.056917714999999994
11.19971 -0.058207446
11.20071 -0.059495866
11.20171 -0.060782261
11.20271 -0.062065291999999994
11.20371 -0.063343713
11.20471 -0.064616976
11.20571 -0.065885339
11.20671 -0.06714944
11.20771 -0.068409729
11.20871 -0.06966612999999999
11.20971 -0.070918229
11.21071 -0.072165788
11.21171 -0.073409133
11.21271 -0.07464909
11.21371 -0.075886428
11.21471 -0.077121228
11.21571 -0.078352605
11.21671 -0.07957911000000001
11.21771 -0.080799556
11.21871 -0.082013721
11.21971 -0.083222473
11.22071 -0.08442718
11.22171 -0.085628813
11.22271 -0.086827355
11.22371 -0.088021887
11.22471 -0.08921130199999999
11.22571 -0.09039509500000001
11.22671 -0.091573689
11.22771 -0.092748017
11.22871 -0.093918707
11.22971 -0.095085485
11.23071 -0.096247275
11.23171 -0.097402913
11.23271 -0.09855204299999999
11.23371 -0.099695474
11.23471 -0.10083471
11.23571 -0.10197096
11.23671 -0.10310422000000001
11.23771 -0.10423322
11.23871 -0.10535618
11.23971 -0.10647193999999999
11.24071 -0.1075807
11.24171 -0.10868383
11.24271 -0.10978288
11.24371 -0.11087855999999999
11.24471 -0.11197025
11.24571 -0.11305652
11.24671 -0.11413622
11.24771 -0.11520934
11.24871 -0.11627695999999998
11.24971 -0.11734044
11.25071 -0.11840026
11.25171 -0.11945557999999999
11.25271 -0.12050457999999999
11.25371 -0.12154576
11.25471 -0.12257892
11.25571 -0.12360545
11.25671 -0.12462738000000001
11.25771 -0.12564613
11.25871 -0.12666148
11.25971 -0.12767177999999998
11.26071 -0.12867499999999998
11.26171 -0.12967011
11.26271 -0.13065768
11.26371 -0.13163937
11.26471 -0.13261674
11.26571 -0.13359005000000002
11.26671 -0.13455817
11.26771 -0.1355194
11.26871 -0.13647278999999998
11.26971 -0.1374189
11.27071 -0.13835951999999999
11.27171 -0.13929632
11.27271 -0.14022968
11.27371 -0.14115819
11.27471 -0.14207951
11.27571 -0.14299185
11.27671 -0.14389511
11.27771 -0.144791
11.27871 -0.14568178
11.27971 -0.14656888
11.28071 -0.14745193
11.28171 -0.14832913
11.28271 -0.14919860000000001
11.28371 -0.15005968
11.28471 -0.15091334
11.28571 -0.15176143
11.28671 -0.15260526
11.28771 -0.15344452
11.28871 -0.15427746
11.28971 -0.15510208
11.29071 -0.15591750999999998
11.29171 -0.15672476
11.29271 -0.15752603
11.29371 -0.15832329
11.29471 -0.15911689
11.29571 -0.15990532999999998
11.29671 -0.16068619
11.29771 -0.16145777
11.29871 -0.16222016
11.29971 -0.16297511
11.30071 -0.16372474
11.30171 -0.16447013
11.30271 -0.16521058
11.30371 -0.16594414999999998
11.30471 -0.16666914
11.30571 -0.16738526
11.30671 -0.16809385000000002
11.30771 -0.16879692
11.30871 -0.16949564
11.30971 -0.17018948
11.31071 -0.17087648
11.31171 -0.17155462
11.31271 -0.17222322
11.31371 -0.17288345
11.31471 -0.17353760000000001
11.31571 -0.17418758
11.31671 -0.17483359
11.31771 -0.17547404
11.31871 -0.17610657000000002
11.31971 -0.17672960000000001
11.32071 -0.17734326
11.32171 -0.17794917
11.32271 -0.17854921
11.32371 -0.17914418000000001
11.32471 -0.17973335000000001
11.32571 -0.18031502
11.32671 -0.18088793
11.32771 -0.18145224
11.32871 -0.18200953
11.32971 -0.18256176000000002
11.33071 -0.18310982
11.33171 -0.18365283999999998
11.33271 -0.18418862
11.33371 -0.18471497
11.33471 -0.18523107
11.33571 -0.18573792
11.33671 -0.18623768000000002
11.33771 -0.18673224
11.33871 -0.18722211
11.33971 -0.18770632
11.34071 -0.18818321
11.34171 -0.18865178999999999
11.34271 -0.1891123
11.34371 -0.18956607
11.34471 -0.19001429
11.34571 -0.19045705
11.34671 -0.19089308
11.34771 -0.19132047
11.34871 -0.19173790999999998
11.34971 -0.19214569
11.35071 -0.19254556
11.35171 -0.19293978
11.35271 -0.19332974
11.35371 -0.19371524
11.35471 -0.19409476
11.35571 -0.19446649
11.35671 -0.19482945000000002
11.35771 -0.19518393
11.35871 -0.19553103000000002
11.35971 -0.19587169
11.36071 -0.19620586999999998
11.36171 -0.1965326
11.36271 -0.19685074000000002
11.36371 -0.19715992000000002
11.36471 -0.19746104
11.36571 -0.19775589
11.36671 -0.19804612
11.36771 -0.19833217
11.36871 -0.19861301
11.36971 -0.19888668
11.37071 -0.19915140999999997
11.37171 -0.19940651999999998
11.37271 -0.19965267
11.37371 -0.19989116
11.37471 -0.20012308
11.37571 -0.20034872
11.37671 -0.20056758
11.37771 -0.20077906
11.37871 -0.20098313999999998
11.37971 -0.20118062
11.38071 -0.20137269
11.38171 -0.20156000000000002
11.38271 -0.20174212000000002
11.38371 -0.20191756
11.38471 -0.20208443
11.38571 -0.20224149
11.38671 -0.20238878000000002
11.38771 -0.20252757
11.38871 -0.20265956000000002
11.38971 -0.20278606
11.39071 -0.20290737
11.39171 -0.20302293999999999
11.39271 -0.20313202000000002
11.39371 -0.20323417
11.39471 -0.20332953
11.39571 -0.20341855
11.39671 -0.20350126999999998
11.39771 -0.20357716999999997
11.39871 -0.20364514
11.39971 -0.20370416
11.40071 -0.20375401
11.40171 -0.20379556999999998
11.40271 -0.20383052
11.40371 -0.20386050000000003
11.40471 -0.20388636999999998
11.40571 -0.20390777000000002
11.40671 -0.20392344
11.40771 -0.20393196000000002
11.40871 -0.20393243
11.40971 -0.20392476999999998
11.41071 -0.20390947
11.41171 -0.20388711999999998
11.41271 -0.2038579
11.41371 -0.2038216
11.41471 -0.20377804
11.41571 -0.20372744
11.41671 -0.20367064999999998
11.41771 -0.20360879
11.41871 -0.20354262
11.41971 -0.20347193
11.42071 -0.20339554
11.42171 -0.20331174999999999
11.42271 -0.20321916999999998
11.42371 -0.20311744999999998
11.42471 -0.20300732
11.42571 -0.20289017999999998
11.42671 -0.20276731999999997
11.42771 -0.20263935000000002
11.42871 -0.20250611
11.42971 -0.20236704
11.43071 -0.20222177
11.43171 -0.20207034000000001
11.43271 -0.20191309
11.43371 -0.20175013000000003
11.43471 -0.20158107
11.43571 -0.20140493
11.43671 -0.20122072
11.43771 -0.20102812
11.43871 -0.20082782000000002
11.43971 -0.20062136
11.44071 -0.20041037
11.44171 -0.20019579999999998
11.44271 -0.19997740000000003
11.44371 -0.199754
11.44471 -0.19952422
11.44571 -0.19928711
11.44671 -0.19904261
11.44771 -0.19879129
11.44871 -0.19853376
11.44971 -0.19827019
11.45071 -0.19800030000000002
11.45171 -0.19772369
11.45271 -0.1974405
11.45371 -0.19715149
11.45471 -0.19685775000000003
11.45571 -0.1965601
11.45671 -0.1962584
11.45771 -0.19595157
11.45871 -0.19563807
11.45971 -0.19531676000000003
11.46071 -0.19498751
11.46171 -0.19465127999999998
11.46271 -0.19430947
11.46371 -0.19396312000000002
11.46471 -0.19361246
11.46571 -0.19325695
11.46671 -0.19289585
11.46771 -0.19252879
11.46871 -0.19215605
11.46971 -0.19177822
11.47071 -0.19139562999999998
11.47171 -0.19100794
11.47271 -0.19061429000000002
11.47371 -0.19021386
11.47471 -0.1898065
11.47571 -0.18939303999999998
11.47671 -0.18897486
11.47771 -0.18855317
11.47871 -0.18812829
11.47971 -0.18769946999999998
11.48071 -0.18726541000000002
11.48171 -0.186825
11.48271 -0.18637794
11.48371 -0.18592477000000002
11.48471 -0.18546637
11.48571 -0.18500331
11.48671 -0.1845355
11.48771 -0.18406245999999998
11.48871 -0.18358378
11.48971 -0.18309964
11.49071 -0.18261080999999998
11.49171 -0.18211816
11.49271 -0.18162207
11.49371 -0.18112201
11.49471 -0.18061685
11.49571 -0.18010552
11.49671 -0.17958769
11.49771 -0.17906399
11.49871 -0.17853563
11.49971 -0.17800367
11.50071 -0.17746845
11.50171 -0.17692952
11.50271 -0.17638602
11.50371 -0.17583742
11.50471 -0.17528374
11.50571 -0.17472557
11.50671 -0.17416343
11.50771 -0.17359738
11.50871 -0.17302688
11.50971 -0.17245125
11.51071 -0.17187023
11.51171 -0.17128424
11.51271 -0.17069429
11.51371 -0.17010132
11.51471 -0.16950561
11.51571 -0.16890660999999998
11.51671 -0.16830325000000002
11.51771 -0.16769465
11.51871 -0.16708062
11.51971 -0.16646173
11.52071 -0.16583889000000002
11.52171 -0.16521274
11.52271 -0.16458331
11.52371 -0.16395018
11.52471 -0.16331286
11.52571 -0.16267130999999999
11.52671 -0.16202595
11.52771 -0.16137733999999998
11.52871 -0.16072571
11.52971 -0.16007061
11.53071 -0.15941125
11.53171 -0.15874694
11.53271 -0.15807764
11.53371 -0.15740411
11.53471 -0.15672746
11.53571 -0.15604857
11.53671 -0.15536762
11.53771 -0.15468405
11.53871 -0.15399703
11.53971 -0.153306
11.54071 -0.15261099
11.54171 -0.15191244
11.54271 -0.15121078
11.54371 -0.15050605
11.54471 -0.14979787
11.54571 -0.14908584
11.54671 -0.14836993
11.54771 -0.14765072
11.54871 -0.14692907
11.54971 -0.14620562
11.55071 -0.14548028999999998
11.55171 -0.1447523
11.55271 -0.14402058
11.55371 -0.14328446
11.55471 -0.14254401
11.55571 -0.14180001
11.55671 -0.14105341
11.55771 -0.14030481
11.55871 -0.13955415999999998
11.55971 -0.13880108
11.56071 -0.13804524
11.56171 -0.13728671
11.56271 -0.13652593000000002
11.56371 -0.13576326
11.56471 -0.13499858
11.56571 -0.1342312
11.56671 -0.13346018
11.56771 -0.132685
11.56871 -0.131906
11.56971 -0.13112422999999998
11.57071 -0.13034099
11.57171 -0.12955707
11.57271 -0.12877241
11.57371 -0.12798621999999998
11.57471 -0.12719762
11.57571 -0.12640611
11.57671 -0.12561185
11.57771 -0.12481529999999999
11.57871 -0.12401675000000001
11.57971 -0.12321598
11.58071 -0.12241245
11.58171 -0.12160578000000001
11.58271 -0.12079625999999999
11.58371 -0.11998484000000001
11.58471 -0.11917269
11.58571 -0.11836052
11.58671 -0.11754808000000001
11.58771 -0.11673426
11.58871 -0.11591779
11.58971 -0.11509790000000002
11.59071 -0.11427479
11.59171 -0.11344939
11.59271 -0.11262263
11.59371 -0.11179494
11.59471 -0.11096607
11.59571 -0.11013551
11.59671 -0.10930301999999999
11.59771 -0.10846902
11.59871 -0.10763432
11.59971 -0.10679953
11.60071 -0.10596451
11.60171 -0.10512826
11.60271 -0.10428951000000002
11.60371 -0.10344752
11.60471 -0.10260256000000001
11.60571 -0.10175586
11.60671 -0.10090885
11.60771 -0.10006233
11.60871 -0.099216145
11.60971 -0.098369352
11.61071 -0.097521028
11.61171 -0.096670876
11.61271 -0.095819368
11.61371 -0.094967254
11.61471 -0.094114878
11.61571 -0.093261804
11.61671 -0.09240706
11.61771 -0.09154989399999999
11.61871 -0.09069042299999999
11.61971 -0.089829759
11.62071 -0.08896942
11.62171 -0.08811044400000001
11.62271 -0.087252742
11.62371 -0.086395198
11.62471 -0.085536385
11.62571 -0.084675476
11.62671 -0.083812687
11.62771 -0.08294899
11.62871 -0.082085322
11.62971 -0.081221899
11.63071 -0.080358086
11.63171 -0.079492963
11.63271 -0.078626157
11.63371 -0.077758275
11.63471 -0.076890644
11.63571 -0.076024467
11.63671 -0.075160014
11.63771 -0.074296369
11.63871 -0.07343200899999999
11.63971 -0.072565768
11.64071 -0.071697566
11.64171 -0.070828421
11.64271 -0.069959712
11.64371 -0.069092243
11.64471 -0.068225764
11.64571 -0.067359261
11.64671 -0.06649181600000001
11.64771 -0.065623375
11.64871 -0.064754888
11.64971 -0.063887663
11.65071 -0.06302242999999999
11.65171 -0.06215875
11.65271 -0.061295222
11.65371 -0.06043039
11.65471 -0.059563696000000006
11.65571 -0.05869584900000001
11.65671 -0.057828362
11.65771 -0.056962523
11.65871 -0.056098588000000005
11.65971 -0.055235688
11.66071 -0.054372556
11.66171 -0.053508487
11.66271 -0.052643910999999995
11.66371 -0.05178007999999999
11.66471 -0.05091817
11.66571 -0.050058389999999994
11.66671 -0.049199781
11.66771 -0.048340848
11.66871 -0.047480612
11.66971 -0.046619354
11.67071 -0.045758492
11.67171 -0.044899684
11.67271 -0.044043764
11.67371 -0.043190227000000005
11.67471 -0.042337639
11.67571 -0.041484655
11.67671 -0.040630938
11.67771 -0.039777334000000004
11.67871 -0.038925209
11.67971 -0.038075400999999995
11.68071 -0.037227586
11.68171 -0.036380500999999996
11.68271 -0.035532875
11.68371 -0.034684432
11.68471 -0.033836192
11.68571 -0.03298989
11.68671 -0.032146845
11.68771 -0.031307075000000004
11.68871 -0.030469288999999997
11.68971 -0.029631744999999998
11.69071 -0.028793386
11.69171 -0.027954500000000004
11.69271 -0.027116426
11.69371 -0.026280561
11.69471 -0.025447365000000003
11.69571 -0.024616075
11.69671 -0.023785335
11.69771 -0.022954267
11.69871 -0.022123224
11.69971 -0.021293669
11.70071 -0.020467226999999998
11.70171 -0.019644585
11.70271 -0.018825007
11.70371 -0.018006802
11.70471 -0.017188452
11.70571 -0.01636961
11.70671 -0.015551291
11.70771 -0.014735133000000001
11.70871 -0.013922243999999999
11.70971 -0.01311246
11.71071 -0.01230452
11.71171 -0.011497029
11.71271 -0.010689513
11.71371 -0.009882823399999999
11.71471 -0.0090785783
11.71571 -0.0082780411
11.71671 -0.0074812153
11.71771 -0.0066867986
11.71871 -0.0058930404
11.71971 -0.005098912200000001
11.72071 -0.0043047829
11.72171 -0.0035121364
11.72271 -0.0027225406
11.72371 -0.0019365905000000001
11.72471 -0.0011535662
11.72571 -0.00037202988
11.72671 0.00040906853
11.72771 0.001189573
11.72871 0.0019681775
11.72971 0.0027433247
11.73071 0.0035143199000000004
11.73171 0.0042818698
11.73271 0.0050476559
11.73371 0.0058132249
11.73471 0.0065789514
11.73571 0.0073437840999999995
11.73671 0.008105944300000001
11.73771 0.0088640882
11.73871 0.009618133499999999
11.73971 0.010369198999999999
11.74071 0.011118725999999999
11.74171 0.01186743
11.74271 0.012614806000000001
11.74371 0.013359565
11.74471 0.014100627999999999
11.74571 0.014838002
11.74671 0.015572854
11.74771 0.016306745
11.74871 0.017040507
11.74971 0.017773587
11.75071 0.018504304
11.75171 0.019230873000000002
11.75271 0.019952509
11.75371 0.020669895
11.75471 0.021384686
11.75571 0.022098428
11.75671 0.022811627
11.75771 0.023523573
11.75871 0.024232992
11.75971 0.024939032000000003
11.76071 0.025641854000000002
11.76171 0.026342412000000003
11.76271 0.027041612
11.76371 0.027739457
11.76471 0.028434853000000003
11.76571 0.029126217
11.76671 0.029812526
11.76771 0.030494071
11.76871 0.031172388
11.76971 0.031849393000000004
11.77071 0.032526263
11.77171 0.033202799
11.77271 0.033877647000000004
11.77371 0.034549195000000005
11.77471 0.035216534
11.77571 0.035879827999999996
11.77671 0.036539926
11.77771 0.037197539
11.77871 0.037852625
11.77971 0.038504435
11.78071 0.039152167
11.78171 0.039795742
11.78271 0.040436132
11.78371 0.041074914
11.78471 0.041713352999999995
11.78571 0.042351591
11.78671 0.042988488
11.78771 0.043622241
11.78871 0.044251385
11.78971 0.044875522
11.79071 0.04549537
11.79171 0.046112129
11.79271 0.046726665
11.79371 0.047339033
11.79471 0.047948654
11.79571 0.048554929999999996
11.79671 0.049157848000000004
11.79771 0.049758067999999996
11.79871 0.050356453999999995
11.79971 0.050953391
11.80071 0.051548344
11.80171 0.052140054
11.80271 0.052727229
11.80371 0.053309316999999995
11.80471 0.053886813
11.80571 0.054460968000000005
11.80671 0.05503305
11.80771 0.055603642
11.80871 0.056172442
11.80971 0.056738598999999994
11.81071 0.05730136200000001
11.81171 0.057860539999999995
11.81271 0.058416522
11.81371 0.058969825999999996
11.81471 0.059520605000000004
11.81571 0.060068408
11.81671 0.060612446
11.81771 0.061152119
11.81871 0.061687478000000004
11.81971 0.062219292
11.82071 0.062748621
11.82171 0.063276244
11.82271 0.063802232
11.82371 0.064325967
11.82471 0.064846582
11.82571 0.065363472
11.82671 0.065876584
11.82771 0.066386315
11.82871 0.066893123
11.82971 0.067397131
11.83071 0.06789802
11.83171 0.06839526500000001
11.83271 0.068888528
11.83371 0.069377944
11.83471 0.069864094
11.83571 0.070347678
11.83671 0.070829102
11.83771 0.071308238
11.83871 0.071784522
11.83971 0.07225728499999999
11.84071 0.072726113
11.84171 0.073191029
11.84271 0.07365237699999999
11.84371 0.074110541
11.84471 0.074565702
11.84571 0.075017754
11.84671 0.07546647100000001
11.84771 0.075911754
11.84871 0.076353806
11.84971 0.07679306400000001
11.85071 0.077229989
11.85171 0.077664759
11.85271 0.078097137
11.85371 0.078526541
11.85471 0.078952289
11.85571 0.079373934
11.85671 0.079791417
11.85771 0.080205034
11.85871 0.080615247
11.85971 0.081022433
11.86071 0.08142674300000001
11.86171 0.081828132
11.86271 0.082226505
11.86371 0.082621846
11.86471 0.083014288
11.86571 0.083403994
11.86671 0.08379099300000001
11.86771 0.084175053
11.86871 0.08455570800000001
11.86971 0.084932457
11.87071 0.08530502699999999
11.87171 0.085673545
11.87271 0.086038513
11.87371 0.0864006
11.87471 0.08676031099999999
11.87571 0.087117776
11.87671 0.087472721
11.87771 0.087824679
11.87871 0.088173262
11.87971 0.088518328
11.88071 0.08886000699999999
11.88171 0.089198479
11.88271 0.089533796
11.88371 0.089865772
11.88471 0.090194127
11.88571 0.09051872799999999
11.88671 0.090839789
11.88771 0.091157848
11.88871 0.091473514
11.88971 0.091787131
11.89071 0.092098536
11.89171 0.09240713
11.89271 0.09271217300000001
11.89371 0.093013188
11.89471 0.093310187
11.89571 0.09360360599999999
11.89671 0.093893986
11.89771 0.094181631
11.89871 0.09446647
11.89971 0.094748213
11.90071 0.09502664899999999
11.90171 0.095301919
11.90271 0.09557447000000001
11.90371 0.095844781
11.90471 0.096112973
11.90571 0.096378603
11.90671 0.096640835
11.90771 0.096898858
11.90871 0.09715234
11.90971 0.097401621
11.91071 0.09764748399999999
11.91171 0.097890722
11.91271 0.098131713
11.91371 0.098370318
11.91471 0.098606129
11.91571 0.09883885499999999
11.91671 0.09906860099999999
11.91771 0.099295762
11.91871 0.099520688
11.91971 0.099743262
11.92071 0.09996285699999999
11.92171 0.10017857000000001
11.92271 0.10038976999999999
11.92371 0.10059652
11.92471 0.10079958000000001
11.92571 0.10100011
11.92671 0.10119897
11.92771 0.10139638
11.92871 0.10159191
11.92971 0.10178483999999999
11.93071 0.10197463000000001
11.93171 0.10216120999999999
11.93271 0.10234481
11.93371 0.1025256
11.93471 0.10270336999999999
11.93571 0.10287751
11.93671 0.1030474
11.93771 0.10321289
11.93871 0.10337459
11.93971 0.10353366
11.94071 0.10369126000000001
11.94171 0.10384792
11.94271 0.10400329000000001
11.94371 0.10415639
11.94471 0.10430611
11.94571 0.10445182
11.94671 0.10459357
11.94771 0.10473184999999999
11.94871 0.10486715
11.94971 0.10499961999999999
11.95071 0.10512909
11.95171 0.10525535000000001
11.95271 0.10537864000000001
11.95371 0.10549963
11.95471 0.10561920000000001
11.95571 0.10573786999999998
11.95671 0.10585536000000001
11.95771 0.10597060000000001
11.95871 0.10608225
11.95971 0.10618933
11.96071 0.10629171000000001
11.96171 0.10639009
11.96271 0.10648558
11.96371 0.10657907000000001
11.96471 0.10667083999999999
11.96571 0.10676067
11.96671 0.10684821
11.96771 0.10693331
11.96871 0.10701617000000001
11.96971 0.10709707000000002
11.97071 0.10717592999999999
11.97171 0.10725213
11.97271 0.10732471999999998
11.97371 0.10739288000000001
11.97471 0.10745651
11.97571 0.10751637000000001
11.97671 0.10757382
11.97771 0.10763012000000001
11.97871 0.10768588
11.97971 0.10774084
11.98071 0.10779412999999999
11.98171 0.1078448
11.98271 0.10789233
11.98371 0.10793667
11.98471 0.10797799
11.98571 0.1080164
11.98671 0.10805166000000001
11.98771 0.10808345000000001
11.98871 0.10811172
11.98971 0.10813695
11.99071 0.10816015999999999
11.99171 0.10818246999999999
11.99271 0.10820449
11.99371 0.10822596999999999
11.99471 0.10824589
11.99571 0.10826292
11.99671 0.10827611000000001
11.99771 0.10828523999999999
11.99871 0.10829073
11.99971 0.10829334
12.00071 0.10829362
12.00171 0.10829177000000001
12.00271 0.10828771999999999
12.00371 0.10828147999999999
12.00471 0.10827334
12.00571 0.10826379000000001
12.00671 0.1082532
12.00771 0.10824140999999998
12.00871 0.10822762
12.00971 0.10821073
12.01071 0.1081898
12.01171 0.10816458000000001
12.01271 0.10813566999999999
12.01371 0.10810415
12.01471 0.10807114
12.01571 0.10803722999999998
12.01671 0.10800238000000001
12.01771 0.10796619
12.01871 0.10792819
12.01971 0.10788823
12.02071 0.10784632000000001
12.02171 0.10780250000000001
12.02271 0.10775649999999999
12.02371 0.10770781
12.02471 0.10765581
12.02571 0.10760031
12.02671 0.10754169
12.02771 0.10748088
12.02871 0.10741890999999999
12.02971 0.10735642000000001
12.03071 0.10729336999999999
12.03171 0.10722909
12.03271 0.10716271
12.03371 0.10709356
12.03471 0.10702146000000001
12.03571 0.10694661000000001
12.03671 0.10686936000000001
12.03771 0.10678985
12.03871 0.10670798
12.03971 0.10662364
12.04071 0.10653688
12.04171 0.10644813
12.04271 0.10635805999999999
12.04371 0.10626719999999999
12.04471 0.10617563
12.04571 0.10608289000000001
12.04671 0.10598819
12.04771 0.10589080999999999
12.04871 0.10579047
12.04971 0.10568743000000001
12.05071 0.10558225
12.05171 0.10547545
12.05271 0.10536722
12.05371 0.10525739999999999
12.05471 0.10514572000000001
12.05571 0.10503206
12.05671 0.10491656999999999
12.05771 0.10479962999999999
12.05871 0.10468153000000001
12.05971 0.10456225
12.06071 0.1044414
12.06171 0.10431845
12.06271 0.10419301
12.06371 0.10406503
12.06471 0.10393488000000001
12.06571 0.10380299999999999
12.06671 0.1036697
12.06771 0.10353491999999999
12.06871 0.10339838999999999
12.06971 0.10325981000000001
12.07071 0.10311916000000002
12.07171 0.10297672999999999
12.07271 0.10283302999999999
12.07371 0.10268841000000001
12.07471 0.1025429
12.07571 0.10239613
12.07671 0.10224755
12.07771 0.10209671000000001
12.07871 0.10194348000000002
12.07971 0.10178803
12.08071 0.10163073
12.08171 0.10147184000000001
12.08271 0.10131146
12.08371 0.10114951999999999
12.08471 0.10098602999999999
12.08571 0.10082113000000001
12.08671 0.10065514
12.08771 0.10048839
12.08871 0.10032094000000001
12.08971 0.10015249000000001
12.09071 0.09998241399999999
12.09171 0.099810073
12.09271 0.09963507799999999
12.09371 0.099457509
12.09471 0.09927783400000001
12.09571 0.099096727
12.09671 0.098914735
12.09771 0.098732125
12.09871 0.09854885299999999
12.09971 0.09836471899999999
12.10071 0.09817947899999999
12.10171 0.09799295799999999
12.10271 0.09780498199999998
12.10371 0.09761531300000001
12.10471 0.0974236
12.10571 0.09722947700000001
12.10671 0.097032759
12.10771 0.096833619
12.10871 0.096632645
12.10971 0.096430659
12.11071 0.096228434
12.11171 0.096026377
12.11271 0.095824385
12.11371 0.095621927
12.11471 0.095418276
12.11571 0.095212803
12.11671 0.095005165
12.11771 0.09479530900000001
12.11871 0.094583374
12.11971 0.09436956
12.12071 0.09415406999999999
12.12171 0.09393715899999999
12.12271 0.093719189
12.12371 0.09350063
12.12471 0.093281938
12.12571 0.093063334
12.12671 0.092844624
12.12771 0.092625181
12.12871 0.092404132
12.12971 0.092180696
12.13071 0.091954489
12.13171 0.091725664
12.13271 0.091494783
12.13371 0.09126258100000001
12.13471 0.091029651
12.13571 0.090796308
12.13671 0.09056261
12.13771 0.090328482
12.13871 0.090093858
12.13971 0.08985867
12.14071 0.08962276599999999
12.14171 0.089385791
12.14271 0.089147204
12.14371 0.088906434
12.14471 0.088663184
12.14571 0.088417635
12.14671 0.08817045
12.14771 0.087922532
12.14871 0.087674666
12.14971 0.08742717900000001
12.15071 0.08717987199999999
12.15171 0.086932175
12.15271 0.086683471
12.15371 0.086433347
12.15471 0.086181669
12.15571 0.085928477
12.15671 0.085673784
12.15771 0.08541749600000001
12.15871 0.085159502
12.15971 0.084899884
12.16071 0.08463905
12.16171 0.084377686
12.16271 0.08411647900000001
12.16371 0.083855743
12.16471 0.083595212
12.16571 0.083334098
12.16671 0.083071459
12.16771 0.082806638
12.16871 0.082539517
12.16971 0.08227050400000001
12.17071 0.082000246
12.17171 0.081729272
12.17271 0.081457791
12.17371 0.08118577
12.17471 0.080913142
12.17571 0.080640014
12.17671 0.080366642
12.17771 0.080093212
12.17871 0.079819578
12.17971 0.07954515699999999
12.18071 0.079269119
12.18171 0.078990805
12.18271 0.078710128
12.18371 0.07842766400000001
12.18471 0.07814441899999999
12.18571 0.077861326
12.18671 0.077578798
12.18771 0.077296607
12.18871 0.077014102
12.18971 0.076730625
12.19071 0.076445844
12.19171 0.076159812
12.19271 0.07587274299999999
12.19371 0.07558472
12.19471 0.07529556800000001
12.19571 0.075004995
12.19671 0.074712926
12.19771 0.074419711
12.19871 0.074126106
12.19971 0.07383289
12.20071 0.073540397
12.20171 0.073248241
12.20271 0.072955451
12.20371 0.07266093200000001
12.20471 0.072364043
12.20571 0.072064897
12.20671 0.071764243
12.20771 0.071463024
12.20871 0.071161898
12.20971 0.070860994
12.21071 0.070560031
12.21171 0.07025867799999999
12.21271 0.069956825
12.21371 0.06965460500000001
12.21471 0.06935214
12.21571 0.069049245
12.21671 0.068745314
12.21771 0.06843959
12.21871 0.068131613
12.21971 0.067821622
12.22071 0.067510578
12.22171 0.067199749
12.22271 0.06689008399999999
12.22371 0.066581729
12.22471 0.066273974
12.22571 0.065965636
12.22671 0.06565565699999999
12.22771 0.06534356499999999
12.22871 0.06502951700000001
12.22971 0.064714026
12.23071 0.064397539
12.23171 0.064080243
12.23271 0.063762168
12.23371 0.063443463
12.23471 0.063124625
12.23571 0.06280638000000001
12.23671 0.062489306
12.23771 0.06217335500000001
12.23871 0.061857683
12.23971 0.061540923
12.24071 0.061221782
12.24171 0.060899672
12.24271 0.060575007
12.24371 0.060248962999999996
12.24471 0.059922884
12.24571 0.05959766
12.24671 0.059273455
12.24771 0.058949826
12.24871 0.058626186
12.24971 0.058302132
12.25071 0.05797755400000001
12.25171 0.057652406
12.25271 0.05732642
12.25371 0.05699902
12.25471 0.056669576
12.25571 0.056337856000000006
12.25671 0.056004385000000004
12.25771 0.055670372
12.25871 0.055337243
12.25971 0.055005965999999996
12.26071 0.05467654599999999
12.26171 0.05434801599999999
12.26271 0.054018939
12.26371 0.053688098
12.26471 0.053354976000000005
12.26571 0.053019816
12.26671 0.052683288
12.26771 0.052345998
12.26871 0.052008201999999996
12.26971 0.051669922
12.27071 0.051331229
12.27171 0.050992512999999996
12.27271 0.050654425
12.27371 0.050317508000000004
12.27471 0.049981725000000005
12.27571 0.049646269
12.27671 0.049309793000000005
12.27771 0.048971048
12.27871 0.0486295
12.27971 0.048285624
12.28071 0.047940642
12.28171 0.047595888999999995
12.28271 0.047252182
12.28371 0.046909533999999996
12.28471 0.046567369
12.28571 0.046225014
12.28671 0.045882131
12.28771 0.045538807
12.28871 0.045195266
12.28971 0.044851462
12.29071 0.044506905
12.29171 0.044160854
12.29271 0.043812818999999996
12.29371 0.043462994
12.29471 0.043112322
12.29571 0.042762078
12.29671 0.042413207
12.29771 0.042065818
12.29871 0.041719136
12.29971 0.041371965000000004
12.30071 0.041023365
12.30171 0.040673118
12.30271 0.040321710000000004
12.30371 0.039969894
12.30471 0.039618122
12.30571 0.039266271
12.30671 0.038913818
12.30771 0.038560326
12.30871 0.038205888
12.30971 0.037851173
12.31071 0.037497043
12.31171 0.037143956
12.31271 0.036791599
12.31371 0.036439006
12.31471 0.036085109
12.31571 0.035729384
12.31671 0.03537217
12.31771 0.035014434
12.31871 0.034657156
12.31971 0.034300712
12.32071 0.033944679
12.32171 0.033588166
12.32271 0.033230439
12.32371 0.032871438
12.32471 0.03251179
12.32571 0.032152361
12.32671 0.031793629999999996
12.32771 0.031435330000000004
12.32871 0.031076628
12.32971 0.030716701000000003
12.33071 0.030355324
12.33171 0.029993066
12.33271 0.029630930000000003
12.33371 0.029269681999999998
12.33471 0.028909318000000003
12.33571 0.028549039000000002
12.33671 0.028187761
12.33771 0.027824834
12.33871 0.027460486
12.33971 0.027095686999999997
12.34071 0.026731525
12.34171 0.026368504
12.34271 0.02600624
12.34371 0.025643743
12.34471 0.025280099
12.34571 0.024915067
12.34671 0.0245492
12.34771 0.024183404
12.34871 0.023818258
12.34971 0.023453568
12.35071 0.023088485000000002
12.35171 0.022722116
12.35271 0.022354205000000002
12.35371 0.021985412
12.35471 0.021616952000000002
12.35571 0.021249843
12.35671 0.020884226000000002
12.35771 0.020519228
12.35871 0.020153471
12.35971 0.019785897
12.36071 0.019416373
12.36171 0.019045698
12.36271 0.018675026
12.36371 0.018305107
12.36471 0.017935885000000002
12.36571 0.01756667
12.36671 0.017196791
12.36771 0.016826187
12.36871 0.016455532999999998
12.36971 0.01608576
12.37071 0.015717302000000002
12.37171 0.015349617999999999
12.37271 0.014981325
12.37371 0.014610955
12.37471 0.01423784
12.37571 0.013862558
12.37671 0.013486663000000001
12.37771 0.013111842
12.37871 0.01273903
12.37971 0.012368044000000002
12.38071 0.011997896
12.38171 0.011627549000000001
12.38271 0.011256553
12.38371 0.010885147999999999
12.38471 0.010513798999999999
12.38571 0.010142548000000001
12.38671 0.009770714
12.38771 0.009397211400000001
12.38871 0.009021316500000001
12.38971 0.0086433552
12.39071 0.0082647952
12.39171 0.0078876066
12.39271 0.007513236100000001
12.39371 0.0071418129999999995
12.39471 0.0067720757000000005
12.39571 0.0064020729
12.39671 0.0060301882
12.39771 0.0056558623
12.39871 0.0052796142
12.39971 0.004902438
12.40071 0.0045250534
12.40171 0.0041475512
12.40271 0.0037696510999999998
12.40371 0.0033913208999999996
12.40471 0.0030132302
12.40571 0.0026366204
12.40671 0.0022625962
12.40771 0.0018912793000000002
12.40871 0.0015214291
12.40971 0.0011508624
12.41071 0.00077749091
12.41171 0.00040038681
12.41271 2.0229676e-05
12.41371 -0.00036111899
12.41471 -0.00074163363
12.41571 -0.0011201025
12.41671 -0.0014964969999999998
12.41771 -0.0018715931
12.41871 -0.0022462114000000003
12.41971 -0.0026206566
12.42071 -0.002994738
12.42171 -0.0033683122
12.42271 -0.0037418627
12.42371 -0.004116597499999999
12.42471 -0.0044938799
12.42571 -0.0048743167999999995
12.42671 -0.0052571158
12.42771 -0.0056402063
12.42871 -0.0060211489
12.42971 -0.0063983403
12.43071 -0.006771802899999999
12.43171 -0.0071430935
12.43271 -0.0075144206
12.43371 -0.0078875157
12.43471 -0.0082629551
12.43571 -0.0086402564
12.43671 -0.0090185684
12.43771 -0.0093973853
12.43871 -0.009776761
12.43971 -0.010156905999999999
12.44071 -0.010537536
12.44171 -0.010917547
12.44271 -0.011295374
12.44371 -0.011669876
12.44471 -0.012041205000000001
12.44571 -0.012411015999999999
12.44671 -0.012781806
12.44771 -0.013155700999999999
12.44871 -0.013533409
12.44971 -0.013913947999999999
12.45071 -0.014295289000000001
12.45171 -0.014675487
12.45271 -0.015053584000000002
12.45371 -0.015429777
12.45471 -0.015804867
12.45571 -0.016179454
12.45671 -0.016553509
12.45771 -0.016926613
12.45871 -0.017298633
12.45971 -0.01767028
12.46071 -0.018043033
12.46171 -0.018418387
12.46271 -0.018796869
12.46371 -0.019177498
12.46471 -0.019558113000000002
12.46571 -0.019936431
12.46671 -0.020311219999999998
12.46771 -0.020682879
12.46871 -0.021053074
12.46971 -0.021423715000000003
12.47071 -0.021795924
12.47171 -0.022169625
12.47271 -0.022543954
12.47371 -0.022918102
12.47471 -0.02329196
12.47571 -0.023666087
12.47671 -0.024041079
12.47771 -0.024416822
12.47871 -0.024792241000000003
12.47971 -0.025165814
12.48071 -0.025536538999999997
12.48171 -0.0259047
12.48271 -0.026271903
12.48371 -0.026640261000000002
12.48471 -0.027011227
12.48571 -0.027384810000000002
12.48671 -0.027759653000000002
12.48771 -0.028133907000000003
12.48871 -0.028506326
12.48971 -0.028876861
12.49071 -0.029246441999999997
12.49171 -0.029616139
12.49271 -0.029986333999999996
12.49371 -0.030356503
12.49471 -0.030725726000000002
12.49571 -0.031093528
12.49671 -0.03146042
12.49771 -0.031827684
12.49871 -0.032196558
12.49971 -0.032567320000000004
12.50071 -0.032938964
12.50171 -0.033309721
12.50271 -0.033678106
12.50371 -0.034043816
12.50471 -0.034407893
12.50571 -0.034772046
12.50671 -0.035137567
12.50771 -0.035504578
12.50871 -0.035872069
12.50971 -0.036238675
12.51071 -0.036603622999999995
12.51171 -0.036967202
12.51271 -0.037330462
12.51371 -0.037694372999999996
12.51471 -0.038059073
12.51571 -0.038423755999999996
12.51671 -0.038787269
12.51771 -0.039148999999999996
12.51871 -0.039509413
12.51971 -0.039869823
12.52071 -0.040231523
12.52171 -0.040594878
12.52271 -0.040958993
12.52371 -0.041322203
12.52471 -0.041683097
12.52571 -0.042041379000000004
12.52671 -0.042398038
12.52771 -0.042754693999999996
12.52871 -0.04311259
12.52971 -0.043471896999999995
12.53071 -0.043831766
12.53171 -0.044191020000000004
12.53271 -0.044549
12.53371 -0.044905936
12.53471 -0.045262621
12.53571 -0.045619649
12.53671 -0.045976805
12.53771 -0.046333071
12.53871 -0.046687299999999994
12.53971 -0.047039072
12.54071 -0.047389155999999995
12.54171 -0.047739187999999995
12.54271 -0.048090756000000005
12.54371 -0.048444472
12.54471 -0.048799597
12.54571 -0.04915450699999999
12.54671 -0.04950763
12.54771 -0.04985829
12.54871 -0.050206918999999996
12.54971 -0.050554563999999996
12.55071 -0.050902092999999995
12.55171 -0.051249673999999995
12.55271 -0.051596866
12.55371 -0.051943195
12.55471 -0.052288762999999995
12.55571 -0.052634364999999995
12.55671 -0.052981003
12.55771 -0.05332912000000001
12.55871 -0.053678104000000004
12.55971 -0.054026418
12.56071 -0.054372381
12.56171 -0.054715096
12.56271 -0.055054948000000006
12.56371 -0.055393361
12.56471 -0.055732001999999996
12.56571 -0.056071923
12.56671 -0.05641315399999999
12.56771 -0.056754949
12.56871 -0.057096424
12.56971 -0.057437125000000006
12.57071 -0.057777105
12.57171 -0.05811654300000001
12.57271 -0.058455276
12.57371 -0.058792619000000004
12.57471 -0.059127685
12.57571 -0.05946005099999999
12.57671 -0.059790234000000005
12.57771 -0.060119678
12.57871 -0.060450105000000004
12.57971 -0.060782692
12.58071 -0.061117455999999994
12.58171 -0.061453314
12.58271 -0.061788659999999995
12.58371 -0.062122160999999995
12.58471 -0.062453246000000004
12.58571 -0.06278209
12.58671 -0.063109206
12.58771 -0.063435
12.58871 -0.06375963
12.58971 -0.064083218
12.59071 -0.06440616
12.59171 -0.064729276
12.59271 -0.065053505
12.59371 -0.065379386
12.59471 -0.065706606
12.59571 -0.066033954
12.59671 -0.06635978899999999
12.59771 -0.066682766
12.59871 -0.067002396
12.59971 -0.06731917400000001
12.60071 -0.06763422899999999
12.60171 -0.067948736
12.60271 -0.068263488
12.60371 -0.068578776
12.60471 -0.06889458200000001
12.60571 -0.06921081200000001
12.60671 -0.069527386
12.60771 -0.069844094
12.60871 -0.070160395
12.60971 -0.070475409
12.61071 -0.070788164
12.61171 -0.071098044
12.61271 -0.071405142
12.61371 -0.071710313
12.61471 -0.072014844
12.61571 -0.07231991
12.61671 -0.072626153
12.61771 -0.072933501
12.61871 -0.073241373
12.61971 -0.073548983
12.62071 -0.073855632
12.62171 -0.074160809
12.62271 -0.074464141
12.62371 -0.07476536
12.62471 -0.075064361
12.62571 -0.075361348
12.62671 -0.075656921
12.62771 -0.07595199300000001
12.62871 -0.076247466
12.62971 -0.076543877
12.63071 -0.076841161
12.63171 -0.077138672
12.63271 -0.077435485
12.63371 -0.077730749
12.63471 -0.078023947
12.63571 -0.078314944
12.63671 -0.078603887
12.63771 -0.078891072
12.63871 -0.079176889
12.63971 -0.079461857
12.64071 -0.079746603
12.64171 -0.080031744
12.64271 -0.080317631
12.64371 -0.08060410600000001
12.64471 -0.080890476
12.64571 -0.081175746
12.64671 -0.081459008
12.64771 -0.08173981300000001
12.64871 -0.082018296
12.64971 -0.082294998
12.65071 -0.082570536
12.65171 -0.08284533399999999
12.65271 -0.083119574
12.65371 -0.083393342
12.65471 -0.08366678400000001
12.65571 -0.083940115
12.65671 -0.084213441
12.65771 -0.08448652799999999
12.65871 -0.084758719
12.65971 -0.085029169
12.66071 -0.085297262
12.66171 -0.08556298600000001
12.66271 -0.085826998
12.66371 -0.086090295
12.66471 -0.086353673
12.66571 -0.086617336
12.66671 -0.086880848
12.66771 -0.087143487
12.66871 -0.087404728
12.66971 -0.087664515
12.67071 -0.087923155
12.67171 -0.08818095100000001
12.67271 -0.088437845
12.67371 -0.088693411
12.67471 -0.088947162
12.67571 -0.089198997
12.67671 -0.08944943500000001
12.67771 -0.08969939099999999
12.67871 -0.08994962000000001
12.67971 -0.09020019800000001
12.68071 -0.090450392
12.68171 -0.090699049
12.68271 -0.090945279
12.68371 -0.09118899500000001
12.68471 -0.091430912
12.68571 -0.091672083
12.68671 -0.09191321400000001
12.68771 -0.092154258
12.68871 -0.092394563
12.68971 -0.092633412
12.69071 -0.092870602
12.69171 -0.093106582
12.69271 -0.093342096
12.69371 -0.09357754
12.69471 -0.093812577
12.69571 -0.09404626299999999
12.69671 -0.09427765
12.69771 -0.094506476
12.69871 -0.094733434
12.69971 -0.094959768
12.70071 -0.095186505
12.70171 -0.095413765
12.70271 -0.09564067000000001
12.70371 -0.095865887
12.70471 -0.096088467
12.70571 -0.096308417
12.70671 -0.096526643
12.70771 -0.096744287
12.70871 -0.096961961
12.70971 -0.097179384
12.71071 -0.097395701
12.71171 -0.097610179
12.71271 -0.09782280500000001
12.71371 -0.09803429699999999
12.71471 -0.09824555600000001
12.71571 -0.098456908
12.71671 -0.09866769
12.71771 -0.098876585
12.71871 -0.099082442
12.71971 -0.099285075
12.72071 -0.09948549599999999
12.72171 -0.099685381
12.72271 -0.099886116
12.72371 -0.10008801
12.72471 -0.10029023000000001
12.72571 -0.10049134
12.72671 -0.10069027000000001
12.72771 -0.10088683000000001
12.72871 -0.10108162
12.72971 -0.10127532
12.73071 -0.10146811
12.73171 -0.10165943999999999
12.73271 -0.10184847999999999
12.73371 -0.10203496000000001
12.73471 -0.10221952
12.73571 -0.10240362
12.73671 -0.10258866
12.73771 -0.10277511
12.73871 -0.10296211
12.73971 -0.10314789
12.74071 -0.10333068
12.74171 -0.10350967
12.74271 -0.10368532
12.74371 -0.10385888
12.74471 -0.10403163
12.74571 -0.10420412
12.74671 -0.10437613999999999
12.74771 -0.10454719999999999
12.74871 -0.10471715
12.74971 -0.10488644
12.75071 -0.10505579
12.75171 -0.1052255
12.75271 -0.10539496
12.75371 -0.1055627
12.75471 -0.10572714
12.75571 -0.10588745
12.75671 -0.10604410999999998
12.75771 -0.10619871
12.75871 -0.10635309999999999
12.75971 -0.10650853
12.76071 -0.10666510000000001
12.76171 -0.10682197
12.76271 -0.106978
12.76371 -0.10713242999999999
12.76471 -0.10728507
12.76571 -0.10743599000000001
12.76671 -0.10758515
12.76771 -0.1077321
12.76871 -0.10787619
12.76971 -0.10801716
12.77071 -0.10815556999999999
12.77171 -0.10829284
12.77271 -0.10843059999999999
12.77371 -0.10856998999999999
12.77471 -0.10871099000000001
12.77571 -0.10885248
12.77671 -0.10899274
12.77771 -0.10913024
12.77871 -0.10926421
12.77971 -0.10939473
12.78071 -0.10952240999999999
12.78171 -0.10964787
12.78271 -0.10977162
12.78371 -0.10989405000000001
12.78471 -0.11001570000000001
12.78571 -0.11013733
12.78671 -0.1102597
12.78771 -0.11038316
12.78871 -0.1105073
12.78971 -0.11063094999999999
12.79071 -0.11075246999999999
12.79171 -0.11087048
12.79271 -0.11098433
12.79371 -0.11109428
12.79471 -0.11120135
12.79571 -0.11130681999999999
12.79671 -0.11141183
12.79771 -0.11151710000000001
12.79871 -0.11162297
12.79971 -0.11172942999999999
12.80071 -0.11183622
12.80171 -0.11194277
12.80271 -0.11204826999999999
12.80371 -0.11215171999999998
12.80471 -0.11225220999999999
12.80571 -0.1123492
12.80671 -0.11244273
12.80771 -0.11253343
12.80871 -0.11262231
12.80971 -0.1127105
12.81071 -0.11279889
12.81171 -0.11288800999999998
12.81271 -0.11297786000000001
12.81371 -0.11306795
12.81471 -0.11315743
12.81571 -0.11324519
12.81671 -0.11333022
12.81771 -0.11341183
12.81871 -0.1134899
12.81971 -0.11356491999999999
12.82071 -0.11363778000000001
12.82171 -0.11370948
12.82271 -0.11378079999999999
12.82371 -0.11385215
12.82471 -0.11392363
12.82571 -0.11399511
12.82671 -0.11406635000000001
12.82771 -0.11413699000000001
12.82871 -0.11420638999999999
12.82971 -0.11427369
12.83071 -0.11433801
12.83171 -0.11439886
12.83271 -0.11445641999999999
12.83371 -0.11451167999999999
12.83471 -0.11456598000000001
12.83571 -0.11462054999999999
12.83671 -0.11467586999999999
12.83771 -0.11473158
12.83871 -0.11478682000000001
12.83971 -0.11484069
12.84071 -0.11489271
12.84171 -0.11494291000000001
12.84271 -0.11499141
12.84371 -0.11503808
12.84471 -0.11508242
12.84571 -0.11512384999999999
12.84671 -0.11516219999999999
12.84771 -0.11519816000000001
12.84871 -0.11523307
12.84971 -0.11526826999999999
12.85071 -0.11530444999999999
12.85171 -0.11534116
12.85271 -0.11537711
12.85371 -0.11541091
12.85471 -0.11544189
12.85571 -0.11547031
12.85671 -0.11549704999999999
12.85771 -0.11552282
12.85871 -0.11554761999999999
12.85971 -0.11557067000000001
12.86071 -0.11559115
12.86171 -0.11560889
12.86271 -0.11562477
12.86371 -0.11564026
12.86471 -0.11565662
12.86571 -0.11567398
12.86671 -0.11569124000000001
12.86771 -0.11570674
12.86871 -0.11571920000000001
12.86971 -0.11572851999999999
12.87071 -0.11573562000000001
12.87171 -0.11574167999999999
12.87271 -0.11574720999999999
12.87371 -0.11575163000000001
12.87471 -0.11575368999999999
12.87571 -0.1157525
12.87671 -0.11574836
12.87771 -0.11574274000000001
12.87871 -0.11573753
12.87971 -0.11573372999999999
12.88071 -0.11573089
12.88171 -0.11572724
12.88271 -0.11572079
12.88371 -0.11571052999999999
12.88471 -0.11569686
12.88571 -0.11568115
12.88671 -0.11566464
12.88771 -0.11564755
12.88871 -0.11562903000000001
12.88971 -0.11560796
12.89071 -0.11558405
12.89171 -0.11555833
12.89271 -0.1155327
12.89371 -0.11550869999999999
12.89471 -0.11548644
12.89571 -0.11546429000000001
12.89671 -0.11543973
12.89771 -0.11541079
12.89871 -0.11537714
12.89971 -0.11534011999999999
12.90071 -0.11530173
12.90171 -0.11526336
12.90271 -0.11522506
12.90371 -0.11518584000000001
12.90471 -0.11514466
12.90571 -0.11510147999999999
12.90671 -0.11505736
12.90771 -0.11501365
12.90871 -0.11497083000000001
12.90971 -0.11492780000000001
12.91071 -0.11488226000000001
12.91171 -0.11483197
12.91271 -0.11477615999999999
12.91371 -0.11471606999999999
12.91471 -0.11465423000000001
12.91571 -0.11459307
12.91671 -0.11453363999999999
12.91771 -0.11447524999999999
12.91871 -0.11441625
12.91971 -0.11435532
12.92071 -0.11429223000000001
12.92171 -0.11422775
12.92271 -0.11416264999999999
12.92371 -0.11409676
12.92471 -0.11402873999999999
12.92571 -0.11395686000000001
12.92671 -0.11388024999999999
12.92771 -0.11379977
12.92871 -0.11371777000000001
12.92971 -0.11363689999999999
12.93071 -0.11355861999999999
12.93171 -0.11348247
12.93271 -0.11340642000000001
12.93371 -0.11332810000000001
12.93471 -0.11324616
12.93571 -0.11316063999999999
12.93671 -0.11307254000000001
12.93771 -0.11298271
12.93871 -0.11289115
12.93971 -0.11279708
12.94071 -0.11269979
12.94171 -0.11259961
12.94271 -0.11249813
12.94371 -0.11239743999999999
12.94471 -0.11229897
12.94571 -0.11220244
12.94671 -0.11210593999999999
12.94771 -0.11200691
12.94871 -0.11190341999999999
12.94971 -0.11179517000000001
12.95071 -0.11168324
12.95171 -0.11156925
12.95271 -0.11145432
12.95371 -0.11133857999999999
12.95471 -0.11122156
12.95571 -0.11110301
12.95671 -0.11098345
12.95771 -0.11086399999999999
12.95871 -0.11074558000000001
12.95971 -0.11062806
12.96071 -0.11050998000000001
12.96171 -0.11038916
12.96271 -0.11026384000000002
12.96371 -0.11013359
12.96471 -0.10999945
12.96571 -0.1098633
12.96671 -0.10972675
12.96771 -0.1095904
12.96871 -0.10945394
12.96971 -0.10931665
12.97071 -0.10917817
12.97171 -0.10903868000000001
12.97271 -0.10889858000000001
12.97371 -0.10875785
12.97471 -0.10861567
12.97571 -0.10847073
12.97671 -0.10832191999999999
12.97771 -0.10816908
12.97871 -0.10801322
12.97971 -0.10785604
12.98071 -0.10769901999999999
12.98171 -0.10754273
12.98271 -0.10738671000000001
12.98371 -0.10722991999999999
12.98471 -0.10707146
12.98571 -0.10691093
12.98671 -0.10674840000000001
12.98771 -0.10658397000000001
12.98871 -0.10641736
12.98971 -0.10624803999999999
12.99071 -0.10607559999999999
12.99171 -0.10590026000000001
12.99271 -0.10572298000000001
12.99371 -0.10554511
12.99471 -0.10536765999999999
12.99571 -0.10519079
12.99671 -0.10501374
12.99771 -0.10483535999999999
12.99871 -0.10465470000000002
12.99971 -0.10447142000000001
13.00071 -0.10428574
13.00171 -0.10409798999999999
13.00271 -0.10390822000000001
13.00371 -0.10371624
13.00471 -0.10352188
13.00571 -0.10332542
13.00671 -0.10312763
13.00771 -0.10292946
13.00871 -0.10273140000000001
13.00971 -0.10253316
13.01071 -0.10233372000000002
13.01171 -0.10213194
13.01271 -0.10192713
13.01371 -0.10171945
13.01471 -0.10150956
13.01571 -0.10129818000000002
13.01671 -0.10108546
13.01771 -0.10087107
13.01871 -0.10065455999999999
13.01971 -0.10043589
13.02071 -0.10021565
13.02171 -0.09999471900000001
13.02271 -0.099773635
13.02371 -0.099552108
13.02471 -0.099329103
13.02571 -0.09910349000000002
13.02671 -0.098874758
13.02771 -0.09864334699999999
13.02871 -0.09841032999999999
13.02971 -0.098176638
13.03071 -0.09794237600000001
13.03171 -0.097706739
13.03271 -0.09746864699999999
13.03371 -0.097227516
13.03471 -0.0969838
13.03571 -0.096738688
13.03671 -0.096493302
13.03771 -0.096247892
13.03871 -0.09600162699999999
13.03971 -0.09575318000000001
13.04071 -0.09550165299999999
13.04171 -0.09524721500000001
13.04271 -0.09499093900000001
13.04371 -0.094733963
13.04471 -0.09447656900000001
13.04571 -0.094217883
13.04671 -0.093956443
13.04771 -0.093691255
13.04871 -0.093422632
13.04971 -0.093152106
13.05071 -0.09288151
13.05171 -0.09261177599999999
13.05271 -0.09234231
13.05371 -0.092071382
13.05471 -0.091797259
13.05571 -0.091519323
13.05671 -0.09123836099999999
13.05771 -0.090955879
13.05871 -0.09067291999999999
13.05971 -0.090389262
13.06071 -0.09010362599999999
13.06171 -0.089814712
13.06271 -0.089522358
13.06371 -0.089227856
13.06471 -0.088933238
13.06571 -0.088639872
13.06671 -0.088347431
13.06771 -0.08805392399999999
13.06871 -0.087756844
13.06971 -0.087454735
13.07071 -0.087148027
13.07171 -0.086838688
13.07271 -0.086528854
13.07371 -0.08621946899999999
13.07471 -0.085909816
13.07571 -0.085598277
13.07671 -0.085283694
13.07771 -0.084966334
13.07871 -0.08464772300000001
13.07971 -0.084329408
13.08071 -0.084011618
13.08171 -0.083692762
13.08271 -0.083370256
13.08371 -0.083042163
13.08471 -0.082708546
13.08571 -0.082371559
13.08671 -0.08203418700000001
13.08771 -0.081698486
13.08871 -0.081364397
13.08971 -0.08103002299999999
13.09071 -0.080693065
13.09171 -0.08035237
13.09271 -0.080008549
13.09371 -0.079663255
13.09471 -0.079317664
13.09571 -0.078971364
13.09671 -0.07862245500000001
13.09771 -0.078268902
13.09871 -0.077910128
13.09971 -0.077547727
13.10071 -0.077184686
13.10171 -0.076823588
13.10271 -0.076464989
13.10371 -0.076107052
13.10471 -0.075746723
13.10571 -0.075381639
13.10671 -0.075011485
13.10771 -0.074637891
13.10871 -0.074263051
13.10971 -0.073888048
13.11071 -0.073512108
13.11171 -0.073133333
13.11271 -0.07275029799999999
13.11371 -0.072363386
13.11471 -0.071974774
13.11571 -0.07158708200000001
13.11671 -0.071201526
13.11771 -0.070816954
13.11871 -0.070430408
13.11971 -0.07003895
13.12071 -0.069641444
13.12171 -0.06923918800000001
13.12271 -0.068834913
13.12371 -0.068430905
13.12471 -0.068027567
13.12571 -0.067623355
13.12671 -0.06721611699999999
13.12771 -0.066804833
13.12871 -0.066390436
13.12971 -0.065975176
13.13071 -0.065560924
13.13171 -0.065147673
13.13271 -0.064733316
13.13371 -0.064314943
13.13471 -0.063890737
13.13571 -0.063461222
13.13671 -0.063028914
13.13771 -0.062596699
13.13871 -0.062165951000000004
13.13971 -0.061735773
13.14071 -0.061303756
13.14171 -0.06086778
13.14271 -0.06042748
13.14371 -0.059984421
13.14471 -0.059540826
13.14571 -0.059097836
13.14671 -0.058654544
13.14771 -0.058208516999999994
13.14871 -0.057757477
13.14971 -0.057300919
13.15071 -0.056840555
13.15171 -0.056379236
13.15271 -0.055919081
13.15371 -0.05546012
13.15471 -0.055000378
13.15571 -0.054537300999999996
13.15671 -0.054069532999999996
13.15771 -0.053597789
13.15871 -0.053124246
13.15971 -0.052650878
13.16071 -0.052177999
13.16171 -0.051703985
13.16271 -0.051226438
13.16371 -0.050743896
13.16471 -0.050256919000000004
13.16571 -0.049767754
13.16671 -0.049278798000000006
13.16771 -0.048790974
13.16871 -0.048303111999999995
13.16971 -0.047812783
13.17071 -0.047317983
13.17171 -0.046818479
13.17271 -0.046315888
13.17371 -0.045812441
13.17471 -0.045309358
13.17571 -0.044805951999999996
13.17671 -0.044300128
13.17771 -0.043789885
13.17871 -0.043274785
13.17971 -0.042756301000000003
13.18071 -0.042236855
13.18171 -0.04171819
13.18271 -0.041200223
13.18371 -0.04068118
13.18471 -0.040158868
13.18571 -0.039632188
13.18671 -0.039101804999999996
13.18771 -0.03856954
13.18871 -0.038036928
13.18971 -0.037504014
13.19071 -0.036969243
13.19171 -0.036430536
13.19271 -0.035886795
13.19371 -0.035338756
13.19471 -0.0347886
13.19571 -0.034238569999999996
13.19671 -0.033689558
13.19771 -0.03314061
13.19871 -0.032589672
13.19971 -0.032034997
13.20071 -0.031476244
13.20171 -0.030914514
13.20271 -0.03035134
13.20371 -0.029787447
13.20471 -0.029222164
13.20571 -0.028653938
13.20671 -0.028081573000000002
13.20771 -0.027505259
13.20871 -0.026926643
13.20971 -0.026347852
13.21071 -0.0257701
13.21171 -0.025192866
13.21271 -0.024614162999999998
13.21371 -0.024031755000000002
13.21471 -0.023444447
13.21571 -0.022852635
13.21671 -0.022257789
13.21771 -0.021661312999999998
13.21871 -0.021063621
13.21971 -0.020464069
13.22071 -0.019861737
13.22171 -0.019256407
13.22271 -0.018648968
13.22371 -0.018040917
13.22471 -0.017433272
13.22571 -0.016825688
13.22671 -0.016216456
13.22771 -0.015603409
13.22871 -0.014985182
13.22971 -0.014362001
13.23071 -0.013735470999999999
13.23171 -0.013107574
13.23271 -0.012479542
13.23371 -0.011851364999999999
13.23471 -0.011222147
13.23571 -0.010590994000000001
13.23671 -0.0099576937
13.23771 -0.0093227114
13.23871 -0.008686536600000001
13.23971 -0.0080489262
13.24071 -0.007408690000000001
13.24171 -0.0067642533
13.24271 -0.0061146573000000004
13.24371 -0.0054603046
13.24471 -0.0048029076
13.24571 -0.0041446256
13.24671 -0.0034869303
13.24771 -0.002829919
13.24871 -0.0021724711999999997
13.24971 -0.0015130811
13.25071 -0.00085075426
13.25171 -0.00018537552
13.25271 0.00048262159
13.25371 0.0011529389
13.25471 0.0018258597
13.25571 0.0025020854
13.25671 0.0031820775
13.25771 0.0038654249
13.25871 0.0045507735
13.25971 0.0052364539
13.26071 0.0059214388
13.26171 0.006605995399999999
13.26271 0.007291580599999999
13.26371 0.0079800353
13.26471 0.0086725951
13.26571 0.0093693496
13.26671 0.010069445
13.26771 0.010771819
13.26871 0.011475902
13.26971 0.012181799
13.27071 0.012889883999999999
13.27171 0.013600181999999999
13.27271 0.014312076
13.27371 0.015024619999999999
13.27471 0.015737249
13.27571 0.016450374
13.27671 0.017165371999999998
13.27771 0.017883900999999997
13.27871 0.018606972
13.27971 0.019334377
13.28071 0.020064854
13.28171 0.020796878
13.28271 0.021529542999999998
13.28371 0.022262953000000002
13.28471 0.022997921
13.28571 0.023735229
13.28671 0.024475038
13.28771 0.025216863000000003
13.28871 0.025960093
13.28971 0.026704656
13.29071 0.027451241999999997
13.29171 0.02820091
13.29271 0.02895431
13.29371 0.029711078999999998
13.29471 0.0304699
13.29571 0.03122921
13.29671 0.031988142
13.29771 0.032747045
13.29871 0.033507249
13.29971 0.034270235
13.30071 0.035036768999999995
13.30171 0.035806579
13.30271 0.036578748
13.30371 0.037352496
13.30471 0.038127761
13.30571 0.038905159
13.30671 0.039685363
13.30771 0.040468410999999996
13.30871 0.04125346
13.30971 0.042039255
13.31071 0.04282498
13.31171 0.043610920000000004
13.31271 0.04439842
13.31371 0.045189128
13.31471 0.045984008
13.31571 0.046782775
13.31671 0.047584116999999995
13.31771 0.048386556
13.31871 0.049189338
13.31971 0.049992773
13.32071 0.05079782
13.32171 0.051605265000000004
13.32271 0.052415108
13.32371 0.053226604000000004
13.32471 0.054038933000000004
13.32571 0.05485196
13.32671 0.055666541
13.32771 0.056484061999999995
13.32871 0.057305506000000006
13.32971 0.058130699
13.33071 0.058958272
13.33171 0.059786416
13.33271 0.060613919
13.33371 0.061440857999999994
13.33471 0.06226846
13.33571 0.06309828
13.33671 0.063931243
13.33771 0.06476721
13.33871 0.065605313
13.33971 0.066444778
13.34071 0.067285576
13.34171 0.068128447
13.34271 0.06897423899999999
13.34371 0.06982308699999999
13.34471 0.070674048
13.34571 0.071525504
13.34671 0.072376145
13.34771 0.073225837
13.34871 0.07407583200000001
13.34971 0.074928108
13.35071 0.075784267
13.35171 0.07664467600000001
13.35271 0.077508402
13.35371 0.078373938
13.35471 0.079240161
13.35571 0.080106885
13.35671 0.080974685
13.35771 0.081844156
13.35871 0.082715234
13.35971 0.08358708
13.36071 0.084458705
13.36171 0.085329812
13.36271 0.086201291
13.36371 0.087074947
13.36471 0.087952497
13.36571 0.08883458799999999
13.36671 0.089720357
13.36771 0.09060789600000001
13.36871 0.091495307
13.36971 0.092381693
13.37071 0.093267456
13.37171 0.09415380200000001
13.37271 0.095041824
13.37371 0.095931848
13.37471 0.096823456
13.37571 0.097716087
13.37671 0.09860976099999999
13.37771 0.099505286
13.37871 0.10040378
13.37971 0.10130581999999999
13.38071 0.1022108
13.38171 0.10311701
13.38271 0.1040225
13.38371 0.10492614
13.38471 0.10582823
13.38571 0.10673036999999999
13.38671 0.10763445
13.38771 0.10854171
13.38871 0.10945215999999999
13.38971 0.11036483
13.39071 0.11127864000000001
13.39171 0.11219304000000001
13.39271 0.11310831
13.39371 0.11402498999999999
13.39471 0.11494324
13.39571 0.11586242999999999
13.39671 0.11678145000000001
13.39771 0.11769943999999999
13.39871 0.11861655
13.39971 0.11953407
13.40071 0.12045382999999998
13.40171 0.12137721
13.40271 0.12230428
13.40371 0.12323379999999999
13.40471 0.12416387
13.40571 0.12509299000000002
13.40671 0.12602077
13.40771 0.12694793
13.40871 0.12787558
13.40971 0.12880451
13.41071 0.12973471
13.41171 0.1306657
13.41271 0.13159711
13.41371 0.13252924
13.41471 0.13346297
13.41571 0.13439921
13.41671 0.13533812
13.41771 0.13627878
13.41871 0.13721951
13.41971 0.13815874
13.42071 0.1390959
13.42171 0.14003175
13.42271 0.14096791
13.42371 0.14190594
13.42471 0.14284650000000002
13.42571 0.14378914999999998
13.42671 0.14473277
13.42771 0.14567638
13.42871 0.14661971000000001
13.42971 0.14756315
13.43071 0.1485073
13.43171 0.14945228
13.43271 0.15039754
13.43371 0.15134219999999998
13.43471 0.15228576
13.43571 0.15322859
13.43671 0.15417191
13.43771 0.15511708
13.43871 0.15606483999999998
13.43971 0.15701471
13.44071 0.15796525
13.44171 0.15891483
13.44271 0.1598625
13.44371 0.16080845
13.44471 0.1617538
13.44571 0.16269981
13.44671 0.16364716
13.44771 0.16459571
13.44871 0.16554481
13.44971 0.16649392999999998
13.45071 0.16744306
13.45171 0.16839264
13.45271 0.16934312
13.45371 0.17029427
13.45471 0.17124516
13.45571 0.17219448
13.45671 0.17314135
13.45771 0.17408595999999998
13.45871 0.17502955
13.45971 0.17597388
13.46071 0.17692029
13.46171 0.17786905
13.46271 0.17881931
13.46371 0.17976969
13.46471 0.18071904
13.46571 0.1816669
13.46671 0.18261354
13.46771 0.18355941
13.46871 0.18450463
13.46971 0.1854489
13.47071 0.18639176999999998
13.47171 0.18733323
13.47271 0.18827399
13.47371 0.18921531
13.47471 0.1901583
13.47571 0.19110328000000001
13.47671 0.19204943
13.47771 0.19299511
13.47871 0.19393871
13.47971 0.19487935
13.48071 0.19581725
13.48171 0.19675344
13.48271 0.19768905
13.48371 0.19862473
13.48471 0.19956042999999998
13.48571 0.20049573
13.48671 0.20143038000000002
13.48771 0.20236457
13.48871 0.20329873
13.48971 0.20423317
13.49071 0.20516757
13.49171 0.20610092
13.49271 0.20703196
13.49371 0.20795993
13.49471 0.20888499000000002
13.49571 0.20980826
13.49671 0.21073117
13.49771 0.21165483999999998
13.49871 0.21257937999999998
13.49971 0.21350408999999998
13.50071 0.21442785
13.50171 0.21534979
13.50271 0.21626969999999998
13.50371 0.21718785000000002
13.50471 0.21810455
13.50571 0.21901981
13.50671 0.21993325000000002
13.50771 0.22084437999999998
13.50871 0.22175314000000002
13.50971 0.22266011
13.51071 0.22356638
13.51171 0.22447291
13.51271 0.22538002
13.51371 0.22628710000000002
13.51471 0.22719290999999997
13.51571 0.22809617
13.51671 0.22899626999999997
13.51771 0.22989335000000002
13.51871 0.23078816000000002
13.51971 0.23168144000000002
13.52071 0.23257350999999998
13.52171 0.23346414999999998
13.52271 0.23435291
13.52371 0.23523958
13.52471 0.23612438000000002
13.52571 0.23700790000000002
13.52671 0.23789064000000001
13.52771 0.23877252999999998
13.52871 0.23965294999999998
13.52971 0.24053094000000003
13.53071 0.24140569999999997
13.53171 0.24227719
13.53271 0.24314597000000002
13.53371 0.24401292000000002
13.53471 0.24487863
13.53571 0.24574311
13.53671 0.24660577
13.53771 0.24746584
13.53871 0.24832294000000002
13.53971 0.24917724
13.54071 0.2500294
13.54171 0.25088009
13.54271 0.25172954999999997
13.54371 0.25257738
13.54471 0.25342286
13.54571 0.25426530999999997
13.54671 0.25510453
13.54771 0.25594074
13.54871 0.25677443
13.54971 0.25760585
13.55071 0.25843482
13.55171 0.25926083
13.55271 0.26008342
13.55371 0.26090262000000003
13.55471 0.26171906
13.55571 0.26253371000000003
13.55671 0.26334734
13.55771 0.26416001
13.55871 0.26497096
13.55971 0.26577897
13.56071 0.26658291
13.56171 0.26738225
13.56271 0.26817713
13.56371 0.26896825999999996
13.56471 0.2697563
13.56571 0.27054162
13.56671 0.27132418
13.56771 0.27210389
13.56871 0.27288083999999996
13.56971 0.27365549
13.57071 0.27442833
13.57171 0.27519951000000004
13.57271 0.27596843000000004
13.57371 0.27673387
13.57471 0.27749445
13.57571 0.27824931
13.57671 0.27899859
13.57771 0.27974341
13.57871 0.28048533
13.57971 0.28122558999999997
13.58071 0.28196461
13.58171 0.28270192
13.58271 0.28343652
13.58371 0.28416754
13.58471 0.28489451
13.58571 0.28561733
13.58671 0.28633594
13.58771 0.28704996
13.58871 0.28775879
13.58971 0.28846203000000004
13.59071 0.28915994
13.59171 0.28985363999999997
13.59271 0.29054489
13.59371 0.29123516
13.59471 0.29192499
13.59571 0.29261349999999997
13.59671 0.29329881
13.59771 0.29397884
13.59871 0.29465223
13.59971 0.29531883
13.60071 0.29597936999999996
13.60171 0.29663497
13.60271 0.29728641
13.60371 0.297934
13.60471 0.2985778
13.60571 0.29921813
13.60671 0.29985572
13.60771 0.30049137
13.60871 0.30112539
13.60971 0.30175697
13.61071 0.30238417
13.61171 0.30300473
13.61271 0.3036171
13.61371 0.30422118
13.61471 0.30481841
13.61571 0.30541103000000003
13.61671 0.30600096
13.61771 0.30658899
13.61871 0.3071747
13.61971 0.30775707999999996
13.62071 0.30833527
13.62171 0.30890903000000003
13.62271 0.30947851
13.62371 0.31004366
13.62471 0.31060369
13.62571 0.31115722
13.62671 0.31170303
13.62771 0.31224086
13.62871 0.31277202000000004
13.62971 0.31329872999999997
13.63071 0.31382318
13.63171 0.31434633
13.63271 0.31486747
13.63371 0.31538466
13.63471 0.31589589
13.63571 0.31640003
13.63671 0.31689733999999997
13.63771 0.3173888
13.63871 0.31787523
13.63971 0.31835663000000003
13.64071 0.31883221
13.64171 0.31930124
13.64271 0.31976379
13.64371 0.32022102
13.64471 0.32067467
13.64571 0.32112582
13.64671 0.32157416
13.64771 0.32201791
13.64871 0.32245482
13.64971 0.32288337
13.65071 0.32330365
13.65171 0.32371718
13.65271 0.32412589
13.65371 0.32453083
13.65471 0.32493169
13.65571 0.32532713
13.65671 0.32571584000000003
13.65771 0.32609762000000003
13.65871 0.32647338
13.65971 0.32684456
13.66071 0.32721183000000004
13.66171 0.32757451
13.66271 0.32793086
13.66371 0.32827910000000005
13.66471 0.32861868
13.66571 0.3289507
13.66671 0.3292772
13.66771 0.32959995000000003
13.66871 0.32991928000000004
13.66971 0.33023392
13.67071 0.33054196
13.67171 0.33084215
13.67271 0.33113468
13.67371 0.33142101
13.67471 0.33170278
13.67571 0.3319805
13.67671 0.3322531
13.67771 0.3325186
13.67871 0.33277534
13.67971 0.33302314
13.68071 0.3332634
13.68171 0.33349816
13.68271 0.33372871
13.68371 0.33395476999999996
13.68471 0.33417477
13.68571 0.33438705999999996
13.68671 0.33459114
13.68771 0.33478795
13.68871 0.33497931
13.68971 0.33516652999999996
13.69071 0.33534927999999997
13.69171 0.33552572
13.69271 0.33569352
13.69371 0.33585138
13.69471 0.33599986
13.69571 0.33614102
13.69671 0.33627715999999996
13.69771 0.33640936
13.69871 0.336537
13.69971 0.33665835
13.70071 0.33677192
13.70171 0.33687747
13.70271 0.33697607
13.70371 0.33706911
13.70471 0.337157
13.70571 0.33723866
13.70671 0.33731188
13.70771 0.33737491000000003
13.70871 0.33742753000000003
13.70971 0.33747153
13.71071 0.33750965
13.71171 0.33754399
13.71271 0.33757489
13.71371 0.3376008
13.71471 0.33761945
13.71571 0.33762921
13.71671 0.33762997
13.71771 0.33762287
13.71871 0.33760916
13.71971 0.33758902
13.72071 0.33756137999999997
13.72171 0.33752471
13.72271 0.33747829
13.72371 0.33742308
13.72471 0.33736136
13.72571 0.33729544
13.72671 0.33722618
13.72771 0.33715237000000003
13.72871 0.33707137
13.72971 0.33698061
13.73071 0.33687898
13.73171 0.33676724
13.73271 0.33664729
13.73371 0.33652077
13.73471 0.33638808
13.73571 0.3362484
13.73671 0.33610070000000003
13.73771 0.33594472
13.73871 0.33578153
13.73971 0.33561273
13.74071 0.33543932
13.74171 0.33526061999999995
13.74271 0.3350744
13.74371 0.33487801
13.74471 0.33466991
13.74571 0.33445056
13.74671 0.33422213
13.74771 0.33398722
13.74871 0.33374745
13.74971 0.33350268
13.75071 0.33325155
13.75171 0.33299262
13.75271 0.33272535
13.75371 0.33245024
13.75471 0.33216808999999997
13.75571 0.33187901
13.75671 0.3315819
13.75771 0.33127496
13.75871 0.33095686
13.75971 0.33062787
13.76071 0.3302899
13.76171 0.32994568
13.76271 0.32959725
13.76371 0.32924491
13.76471 0.32888715999999996
13.76571 0.32852171
13.76671 0.32814676
13.76771 0.32776182
13.76871 0.32736759
13.76971 0.326965
13.77071 0.32655434
13.77171 0.32613503
13.77271 0.32570632
13.77371 0.32526806
13.77471 0.32482131
13.77571 0.32436796
13.77671 0.32390970999999996
13.77771 0.32344689000000004
13.77871 0.32297822000000004
13.77971 0.32250135999999996
13.78071 0.32201419
13.78171 0.32151588
13.78271 0.32100717
13.78371 0.32048961
13.78471 0.31996462000000003
13.78571 0.31943269999999996
13.78671 0.31889339
13.78771 0.31834598999999997
13.78871 0.31779034
13.78971 0.317227
13.79071 0.31665687
13.79171 0.31608026
13.79271 0.31549654
13.79371 0.31490412
13.79471 0.31430148999999996
13.79571 0.31368802
13.79671 0.31306448
13.79771 0.31243255
13.79871 0.31179397
13.79971 0.31114952
13.80071 0.31049878
13.80171 0.30984054
13.80271 0.30917367
13.80371 0.30849779
13.80471 0.30781324
13.80571 0.30712064
13.80671 0.30642019000000004
13.80771 0.30571148
13.80871 0.30499381999999997
13.80971 0.30426688
13.81071 0.30353104
13.81171 0.30278738
13.81271 0.30203704
13.81371 0.30128047999999996
13.81471 0.30051714
13.81571 0.29974575
13.81671 0.298965
13.81771 0.29817433
13.81871 0.29737409000000004
13.81971 0.29656526
13.82071 0.29574872
13.82171 0.29492488
13.82271 0.29409348
13.82371 0.29325411
13.82471 0.29240649
13.82571 0.29155081
13.82671 0.29068745
13.82771 0.28981655
13.82871 0.28893778000000003
13.82971 0.28805041
13.83071 0.28715377999999997
13.83171 0.28624776999999996
13.83271 0.28533293
13.83371 0.28441027
13.83471 0.28348072
13.83571 0.28254457
13.83671 0.28160145000000003
13.83771 0.28065052
13.83871 0.27969107
13.83971 0.27872275
13.84071 0.2777457
13.84171 0.27676022
13.84271 0.27576649999999997
13.84371 0.27476458
13.84471 0.27375446999999997
13.84571 0.27273637
13.84671 0.27171073
13.84771 0.27067808
13.84871 0.26963865
13.84971 0.26859217
13.85071 0.26753782
13.85171 0.26647465000000004
13.85271 0.265402
13.85371 0.26431982
13.85471 0.26322866
13.85571 0.26212931
13.85671 0.26102248
13.85771 0.25990859
13.85871 0.25878779
13.85971 0.2576601
13.86071 0.25652552
13.86171 0.2553839
13.86271 0.25423492999999997
13.86371 0.25307789999999997
13.86471 0.25191198
13.86571 0.25073655
13.86671 0.24955161
13.86771 0.24835779000000002
13.86871 0.2471562
13.86971 0.24594794999999997
13.87071 0.24473371
13.87171 0.24351351999999998
13.87271 0.24228689999999997
13.87371 0.24105322
13.87471 0.23981192999999998
13.87571 0.23856265
13.87671 0.237305
13.87771 0.23603854000000002
13.87871 0.23476293
13.87971 0.23347811999999998
13.88071 0.23218466
13.88171 0.23088355000000002
13.88271 0.22957611
13.88371 0.22826322999999998
13.88471 0.22694503000000002
13.88571 0.22562086000000003
13.88671 0.22428951
13.88771 0.22294992
13.88871 0.2216015
13.88971 0.22024433000000002
13.89071 0.21887878
13.89171 0.21750527
13.89271 0.21612404000000002
13.89371 0.21473533
13.89471 0.21333952999999997
13.89571 0.21193735
13.89671 0.2105295
13.89771 0.20911633000000002
13.89871 0.20769748
13.89971 0.20627178999999998
13.90071 0.20483783
13.90171 0.20339459
13.90271 0.20194191000000003
13.90371 0.20048064000000002
13.90471 0.19901206
13.90571 0.19753728999999998
13.90671 0.19605688000000002
13.90771 0.19457070999999998
13.90871 0.19307843
13.90971 0.19157981000000002
13.91071 0.19007486
13.91171 0.18856359
13.91271 0.18704569000000001
13.91371 0.18552036
13.91471 0.18398665
13.91571 0.18244397
13.91671 0.18089261
13.91771 0.17933375000000001
13.91871 0.17776901
13.91971 0.17619963
13.92071 0.17462586000000002
13.92171 0.17304699
13.92271 0.17146176999999999
13.92371 0.1698692
13.92471 0.16826891
13.92571 0.16666118
13.92671 0.16504648
13.92771 0.16342502
13.92871 0.16179662
13.92971 0.16016109
13.93071 0.15851861
13.93171 0.15686997
13.93271 0.1552163
13.93371 0.15355841
13.93471 0.15189622
13.93571 0.15022866
13.93671 0.14855419
13.93771 0.1468716
13.93871 0.14518065000000002
13.93971 0.14348218000000001
13.94071 0.14177747
13.94171 0.14006760000000001
13.94271 0.13835285
13.94371 0.13663286
13.94471 0.13490706
13.94571 0.13317523
13.94671 0.13143764
13.94771 0.12969471999999999
13.94871 0.1279466
13.94971 0.12619270999999999
13.95071 0.1244321
13.95171 0.12266403999999999
13.95271 0.12088866
13.95371 0.11910702999999999
13.95471 0.11732073
13.95571 0.11553096
13.95671 0.11373792
13.95771 0.11194069
13.95871 0.11013780000000001
13.95971 0.1083281
13.96071 0.10651125
13.96171 0.10468776
13.96271 0.10285843
13.96371 0.10102380999999999
13.96471 0.099183922
13.96571 0.097338576
13.96671 0.095487823
13.96771 0.09363229
13.96871 0.091772969
13.96971 0.089910615
13.97071 0.08804511699999999
13.97171 0.086175336
13.97271 0.084299583
13.97371 0.082416477
13.97471 0.08052569999999999
13.97571 0.07862814800000001
13.97671 0.07672541000000001
13.97771 0.07481893399999999
13.97871 0.072909408
13.97971 0.070996664
13.98071 0.069080119
13.98171 0.06715934100000001
13.98271 0.065234298
13.98371 0.063305174
13.98471 0.061371893000000004
13.98571 0.059433828999999994
13.98671 0.05748996
13.98771 0.055539467999999995
13.98871 0.053582375
13.98971 0.051619776000000006
13.99071 0.049653446
13.99171 0.047685011
13.99271 0.045715156
13.99371 0.043743363
13.99471 0.041768298
13.99571 0.039788580000000004
13.99671 0.037803428
13.99771 0.035812837
13.99871 0.033817269
13.99971 0.031817143
14.00071 0.029812564
14.00171 0.027803465
14.00271 0.025790016
14.00371 0.023772936
14.00471 0.021753368
14.00571 0.019732353
14.00671 0.017710176
14.00771 0.015686055
14.00871 0.013658422
14.00971 0.011625644
14.01071 0.009586817
14.01171 0.007542137599999999
14.01271 0.0054926993
14.01371 0.0034398578
14.01471 0.0013846069
14.01571 -0.00067268429
14.01671 -0.0027320954999999997
14.01771 -0.0047937629
14.01871 -0.006857615500000001
14.01971 -0.0089234651
14.02071 -0.010991351
14.02171 -0.013061851000000001
14.02271 -0.015136039
14.02371 -0.017215036
14.02471 -0.019299399999999998
14.02571 -0.021388708000000003
14.02671 -0.023481646000000002
14.02771 -0.025576574
14.02871 -0.027672245
14.02971 -0.02976828
14.03071 -0.031865160999999996
14.03171 -0.033963812
14.03271 -0.036065068
14.03371 -0.038169345
14.03471 -0.040276698
14.03571 -0.042387095
14.03671 -0.044500644
14.03771 -0.046617567
14.03871 -0.048737926
14.03971 -0.050861301
14.04071 -0.052986731
14.04171 -0.055112998
14.04271 -0.057239173000000004
14.04371 -0.059365074000000004
14.04471 -0.061491388
14.04571 -0.063619326
14.04671 -0.065750064
14.04771 -0.067884236
14.04871 -0.070021761
14.04971 -0.072162028
14.05071 -0.074304314
14.05171 -0.076448114
14.05271 -0.07859321799999999
14.05371 -0.080739538
14.05471 -0.082886906
14.05571 -0.08503497800000001
14.05671 -0.087183423
14.05771 -0.089332188
14.05871 -0.09148168599999999
14.05971 -0.09363271499999999
14.06071 -0.095786102
14.06171 -0.097942248
14.06271 -0.10010089
14.06371 -0.10226116
14.06471 -0.10442198999999999
14.06571 -0.10658257000000002
14.06671 -0.10874262999999999
14.06771 -0.1109025
14.06871 -0.11306275000000002
14.06971 -0.11522387999999999
14.07071 -0.11738611
14.07171 -0.11954933000000001
14.07271 -0.12171339
14.07371 -0.12387828
14.07471 -0.12604408
14.07571 -0.12821091
14.07671 -0.13037862
14.07771 -0.13254670999999998
14.07871 -0.13471447
14.07971 -0.13688129
14.08071 -0.13904702
14.08171 -0.14121209999999998
14.08271 -0.14337735
14.08371 -0.1455436
14.08471 -0.14771117
14.08571 -0.14987978999999998
14.08671 -0.15204874
14.08771 -0.15421718
14.08871 -0.15638464
14.08971 -0.15855108
14.09071 -0.16071682
14.09171 -0.16288218
14.09271 -0.16504726
14.09371 -0.16721191
14.09471 -0.16937595
14.09571 -0.17153937
14.09671 -0.17370252
14.09771 -0.17586582
14.09871 -0.17802947
14.09971 -0.18019314
14.10071 -0.18235598
14.10171 -0.18451697
14.10271 -0.18667547
14.10371 -0.18883155
14.10471 -0.19098596
14.10571 -0.19313971000000002
14.10671 -0.19529359
14.10771 -0.19744772000000002
14.10871 -0.19960159000000002
14.10971 -0.20175441
14.11071 -0.2039056
14.11171 -0.206055
14.11271 -0.20820275
14.11371 -0.21034894
14.11471 -0.21249338
14.11571 -0.21463563
14.11671 -0.21677529
14.11771 -0.21891249000000002
14.11871 -0.2210479
14.11971 -0.22318256
14.12071 -0.22531729000000003
14.12171 -0.22745208999999997
14.12271 -0.22958612999999997
14.12371 -0.23171798999999998
14.12471 -0.23384646
14.12571 -0.23597102000000003
14.12671 -0.23809203
14.12771 -0.2402104
14.12871 -0.24232692
14.12971 -0.24444192999999997
14.13071 -0.24655529
14.13171 -0.24866669000000002
14.13271 -0.25077609
14.13371 -0.25288372
14.13471 -0.2549899
14.13571 -0.25709455
14.13671 -0.25919692
14.13771 -0.26129577000000004
14.13871 -0.26338999
14.13971 -0.26547923
14.14071 -0.26756416
14.14171 -0.2696462
14.14271 -0.27172677
14.14371 -0.27380657999999997
14.14471 -0.27588536
14.14571 -0.27796209
14.14671 -0.28003568
14.14771 -0.2821055
14.14871 -0.28417145
14.14971 -0.28623373
14.15071 -0.28829232
14.15171 -0.29034691
14.15271 -0.29239699
14.15371 -0.29444238
14.15471 -0.29648365
14.15571 -0.29852199
14.15671 -0.30055866
14.15771 -0.30259420000000004
14.15871 -0.30462816
14.15971 -0.30665915
14.16071 -0.30868556
14.16171 -0.31070642000000004
14.16271 -0.31272166
14.16371 -0.31473204
14.16471 -0.31673845
14.16571 -0.31874143
14.16671 -0.32074088
14.16771 -0.32273647
14.16871 -0.32472801
14.16971 -0.32671574
14.17071 -0.32870017
14.17171 -0.33068159
14.17271 -0.33265953
14.17371 -0.33463291
14.17471 -0.3366004
14.17571 -0.33856126999999997
14.17671 -0.34051575
14.17771 -0.34246496
14.17871 -0.34441031
14.17971 -0.34635267
14.18071 -0.34829208
14.18171 -0.35022779000000004
14.18271 -0.35215889
14.18371 -0.35408479
14.18471 -0.35600548
14.18571 -0.35792119
14.18671 -0.35983196
14.18771 -0.3617374
14.18871 -0.3636369
14.18971 -0.36553007
14.19071 -0.36741714000000003
14.19171 -0.36929909
14.19271 -0.37117705
14.19371 -0.37305178
14.19471 -0.37492309
14.19571 -0.37678992
14.19671 -0.37865098999999997
14.19771 -0.38050537
14.19871 -0.38235292
14.19971 -0.38419412
14.20071 -0.38602952999999995
14.20171 -0.38785941
14.20271 -0.38968359999999996
14.20371 -0.39150175000000004
14.20471 -0.39331391
14.20571 -0.39512049
14.20671 -0.39692217999999996
14.20771 -0.39871945000000003
14.20871 -0.40051191999999997
14.20971 -0.40229866000000003
14.21071 -0.40407847
14.21171 -0.40585059
14.21271 -0.40761502
14.21371 -0.40937248000000004
14.21471 -0.41112392000000003
14.21571 -0.41286986999999997
14.21671 -0.41461032999999997
14.21771 -0.41634482
14.21871 -0.41807299000000003
14.21971 -0.41979495
14.22071 -0.42151106000000005
14.22171 -0.42322161999999997
14.22271 -0.42492644999999996
14.22371 -0.42662476
14.22471 -0.42831562
14.22571 -0.42999843000000004
14.22671 -0.43167331999999997
14.22771 -0.43334109
14.22871 -0.43500270999999996
14.22971 -0.43665860000000006
14.23071 -0.43830862
14.23171 -0.43995199
14.23271 -0.44158809000000004
14.23371 -0.44321669
14.23471 -0.44483817000000003
14.23571 -0.44645299
14.23671 -0.44806129
14.23771 -0.44966266000000005
14.23871 -0.45125629
14.23971 -0.45284154000000004
14.24071 -0.4544185
14.24171 -0.45598797
14.24271 -0.45755091
14.24371 -0.4591078
14.24471 -0.46065836000000004
14.24571 -0.46220161
14.24671 -0.46373657
14.24771 -0.46526291
14.24871 -0.46678105999999997
14.24971 -0.4682919
14.25071 -0.46979594
14.25171 -0.47129295
14.25271 -0.47278212999999997
14.25371 -0.47426261000000003
14.25471 -0.47573414999999997
14.25571 -0.47719739000000005
14.25671 -0.47865342000000005
14.25771 -0.48010303
14.25871 -0.48154606
14.25971 -0.48298151
14.26071 -0.48440821
14.26171 -0.48582559000000003
14.26271 -0.48723402000000005
14.26371 -0.48863459000000004
14.26471 -0.49002821999999996
14.26571 -0.49141492
14.26671 -0.49279369
14.26771 -0.49416325
14.26871 -0.49552270000000004
14.26971 -0.49687242
14.27071 -0.49821357
14.27171 -0.49954751
14.27271 -0.5008747299999999
14.27371 -0.50219451
14.27471 -0.50350553
14.27571 -0.50480678
14.27671 -0.5060982
14.27771 -0.50738077
14.27871 -0.50865565
14.27971 -0.50992332
14.28071 -0.5111828900000001
14.28171 -0.51243282
14.28271 -0.5136718
14.28371 -0.5148998
14.28471 -0.5161182
14.28571 -0.51732892
14.28671 -0.51853331
14.28771 -0.51973113
14.28871 -0.52092099
14.28971 -0.52210102
14.29071 -0.5232703400000001
14.29171 -0.52442928
14.29271 -0.52557904
14.29371 -0.5267206099999999
14.29471 -0.52785389
14.29571 -0.5289776700000001
14.29671 -0.53009056
14.29771 -0.53119208
14.29871 -0.5322833100000001
14.29971 -0.5333663399999999
14.30071 -0.53444295
14.30171 -0.53551337
14.30271 -0.5365761
14.30371 -0.53762859
14.30471 -0.53866878
14.30571 -0.53969636
14.30671 -0.5407125700000001
14.30771 -0.54171933
14.30871 -0.54271789
14.30971 -0.54370807
14.31071 -0.54468866
14.31171 -0.5456586400000001
14.31271 -0.54661813
14.31371 -0.54756845
14.31471 -0.5485112799999999
14.31571 -0.54944721
14.31671 -0.55037495
14.31771 -0.55129193
14.31871 -0.55219568
14.31971 -0.5530852799999999
14.32071 -0.55396212
14.32171 -0.5548289
14.32271 -0.55568819
14.32371 -0.5565409099999999
14.32471 -0.55738608
14.32571 -0.55822181
14.32671 -0.55904654
14.32771 -0.5598601
14.32871 -0.56066355
14.32971 -0.56145787
14.33071 -0.56224288
14.33171 -0.563017
14.33271 -0.5637781700000001
14.33371 -0.5645254199999999
14.33471 -0.5652598099999999
14.33571 -0.56598405
14.33671 -0.56670122
14.33771 -0.5674127999999999
14.33871 -0.5681179
14.33971 -0.5688137799999999
14.34071 -0.56949751
14.34171 -0.57016751
14.34271 -0.57082418
14.34371 -0.57146917
14.34471 -0.57210401
14.34571 -0.57272888
14.34671 -0.5733428500000001
14.34771 -0.57394491
14.34871 -0.57453508
14.34971 -0.57511502
14.35071 -0.57568694
14.35171 -0.57625235
14.35271 -0.57681063
14.35371 -0.57735913
14.35471 -0.57789451
14.35571 -0.57841451
14.35671 -0.57891919
14.35771 -0.57941079
14.35871 -0.57989215
14.35971 -0.58036516
14.36071 -0.58082989
14.36171 -0.58128512
14.36271 -0.58172951
14.36371 -0.58216276
14.36471 -0.58258576
14.36571 -0.5829996
14.36671 -0.58340435
14.36771 -0.58379853
14.36871 -0.5841795399999999
14.36971 -0.58454531
14.37071 -0.58489577
14.37171 -0.58523291
14.37271 -0.58555994
14.37371 -0.5858795299999999
14.37471 -0.58619231
14.37571 -0.5864969
14.37671 -0.58679087
14.37771 -0.58707222
14.37871 -0.58734054
14.37971 -0.5875965599999999
14.38071 -0.5878413100000001
14.38171 -0.58807493
14.38271 -0.5882964
14.38371 -0.58850446
14.38471 -0.58869869
14.38571 -0.58888034
14.38671 -0.5890519399999999
14.38771 -0.58921585
14.38871 -0.58937306
14.38971 -0.5895223500000001
14.39071 -0.5896609700000001
14.39171 -0.5897861
14.39271 -0.58989637
14.39371 -0.58999215
14.39471 -0.59007513
14.39571 -0.5901468
14.39671 -0.5902078
14.39771 -0.5902576700000001
14.39871 -0.59029576
14.39971 -0.59032217
14.40071 -0.59033795
14.40171 -0.59034466
14.40271 -0.59034307
14.40371 -0.59033246
14.40471 -0.59031062
14.40571 -0.5902748999999999
14.40671 -0.59022363
14.40771 -0.5901569
14.40871 -0.59007648
14.40971 -0.5899847500000001
14.41071 -0.58988337
14.41171 -0.58977273
14.41271 -0.58965217
14.41371 -0.58952081
14.41471 -0.5893782200000001
14.41571 -0.5892246999999999
14.41671 -0.58906064
14.41771 -0.58888593
14.41871 -0.58869938
14.41971 -0.58849938
14.42071 -0.58828462
14.42171 -0.5880551399999999
14.42271 -0.58781235
14.42371 -0.5875585099999999
14.42471 -0.5872956500000001
14.42571 -0.5870245399999999
14.42671 -0.58674463
14.42771 -0.58645443
14.42871 -0.5861524499999999
14.42971 -0.5858378
14.43071 -0.5855103
14.43171 -0.58517018
14.43271 -0.58481749
14.43371 -0.58445185
14.43471 -0.5840729
14.43571 -0.58368077
14.43671 -0.58327639
14.43771 -0.58286125
14.43871 -0.58243689
14.43971 -0.5820040599999999
14.44071 -0.58156219
14.44171 -0.58110985
14.44271 -0.58064521
14.44371 -0.58016689
14.44471 -0.57967436
14.44571 -0.57916804
14.44671 -0.57864874
14.44771 -0.57811728
14.44871 -0.5775742700000001
14.44971 -0.57702009
14.45071 -0.57645505
14.45171 -0.57587968
14.45271 -0.5752943899999999
14.45371 -0.57469937
14.45471 -0.5740942
14.45571 -0.57347785
14.45671 -0.57284902
14.45771 -0.5722065000000001
14.45871 -0.57154978
14.45971 -0.5708791799999999
14.46071 -0.57019577
14.46171 -0.5695009099999999
14.46271 -0.56879567
14.46371 -0.56808065
14.46471 -0.56735589
14.46571 -0.56662099
14.46671 -0.56587532
14.46771 -0.56511839
14.46871 -0.56434972
14.46971 -0.5635689
14.47071 -0.56277551
14.47171 -0.56196908
14.47271 -0.56114942
14.47371 -0.56031668
14.47471 -0.55947155
14.47571 -0.5586151
14.47671 -0.5577485099999999
14.47771 -0.55687255
14.47871 -0.55598728
14.47971 -0.5550921
14.48071 -0.55418587
14.48171 -0.5532675
14.48271 -0.55233631
14.48371 -0.55139218
14.48471 -0.55043553
14.48571 -0.54946677
14.48671 -0.54848618
14.48771 -0.5474939
14.48871 -0.54649008
14.48971 -0.54547512
14.49071 -0.54444973
14.49171 -0.54341475
14.49271 -0.5423705099999999
14.49371 -0.5413165799999999
14.49471 -0.54025184
14.49571 -0.53917486
14.49671 -0.53808452
14.49771 -0.53698067
14.49871 -0.53586396
14.49971 -0.53473562
14.50071 -0.53359661
14.50171 -0.53244731
14.50271 -0.53128758
14.50371 -0.5301171
14.50471 -0.52893581
14.50571 -0.52774423
14.50671 -0.52654287
14.50771 -0.52533178
14.50871 -0.52411025
14.50971 -0.5228769
14.51071 -0.5216304199999999
14.51171 -0.5203702
14.51271 -0.5190969
14.51371 -0.5178120900000001
14.51471 -0.5165174100000001
14.51571 -0.51521384
14.51671 -0.51390133
14.51771 -0.5125789900000001
14.51871 -0.5112459899999999
14.51971 -0.50990195
14.52071 -0.5085472
14.52171 -0.50718221
14.52271 -0.50580692
14.52371 -0.50442056
14.52471 -0.5030219
14.52571 -0.50161015
14.52671 -0.50018555
14.52771 -0.49874949999999996
14.52871 -0.49730404
14.52971 -0.49585061999999996
14.53071 -0.49438952
14.53171 -0.49291969999999996
14.53271 -0.4914396
14.53371 -0.48994799
14.53471 -0.48844459999999995
14.53571 -0.48692999000000003
14.53671 -0.48540490999999997
14.53771 -0.48386948
14.53871 -0.48232316000000003
14.53971 -0.48076509999999995
14.54071 -0.47919508
14.54171 -0.47761393
14.54271 -0.47602337
14.54371 -0.47442502999999997
14.54471 -0.47281956999999997
14.54571 -0.4712062
14.54671 -0.46958304
14.54771 -0.46794829000000004
14.54871 -0.46630101
14.54971 -0.46464163
14.55071 -0.46297139
14.55171 -0.46129151999999995
14.55271 -0.45960243
14.55371 -0.4579037
14.55471 -0.45619466999999997
14.55571 -0.4544754
14.55671 -0.45274673
14.55771 -0.45100990999999996
14.55871 -0.44926577000000006
14.55971 -0.44751395
14.56071 -0.44575287
14.56171 -0.44398056
14.56271 -0.44219568
14.56371 -0.44039832
14.56471 -0.43858998
14.56571 -0.4367725
14.56671 -0.43494725
14.56771 -0.43311445
14.56871 -0.43127351
14.56971 -0.42942353
14.57071 -0.42756419
14.57171 -0.42569595
14.57271 -0.42381953
14.57371 -0.42193498999999995
14.57471 -0.42004152
14.57571 -0.41813767
14.57671 -0.41622208
14.57771 -0.41429456
14.57871 -0.41235634000000004
14.57971 -0.41040941
14.58071 -0.40845563999999995
14.58171 -0.40649585
14.58271 -0.40452954999999996
14.58371 -0.40255537999999996
14.58471 -0.40057208
14.58571 -0.39857915000000005
14.58671 -0.39657679999999995
14.58771 -0.39456561
14.58871 -0.39254575999999997
14.58971 -0.3905168
14.59071 -0.38847805
14.59171 -0.38642918
14.59271 -0.38437091
14.59371 -0.38230473
14.59471 -0.38023232
14.59571 -0.37815466
14.59671 -0.37607143000000004
14.59771 -0.37398122
14.59871 -0.3718822
14.59971 -0.36977318
14.60071 -0.36765393
14.60171 -0.36552513000000003
14.60271 -0.36338780000000004
14.60371 -0.36124261
14.60471 -0.3590897
14.60571 -0.35692896
14.60671 -0.35476044
14.60771 -0.35258476
14.60871 -0.35040276
14.60971 -0.34821515
14.61071 -0.34602182000000004
14.61171 -0.34382179999999996
14.61271 -0.34161359
14.61371 -0.33939588000000004
14.61471 -0.33716832
14.61571 -0.33493158
14.61671 -0.33268707
14.61771 -0.33043616
14.61871 -0.32817966
14.61971 -0.32591759
14.62071 -0.32364954
14.62171 -0.32137502
14.62271 -0.31909386
14.62371 -0.31680616
14.62471 -0.31451196
14.62571 -0.31221104
14.62671 -0.30990280000000003
14.62771 -0.3075866
14.62871 -0.30526218
14.62971 -0.30293000999999997
14.63071 -0.30059117999999996
14.63171 -0.29824697
14.63271 -0.29589832
14.63371 -0.29354533
14.63471 -0.29118736
14.63571 -0.28882341
14.63671 -0.28645257
14.63771 -0.28407446
14.63871 -0.28168925
14.63971 -0.27929741999999996
14.64071 -0.27689941
14.64171 -0.27449545000000003
14.64271 -0.27208562999999997
14.64371 -0.26967002
14.64471 -0.26724893
14.64571 -0.26482295
14.64671 -0.26239264
14.64771 -0.25995821
14.64871 -0.25751933
14.64971 -0.25507519
14.65071 -0.2526249
14.65171 -0.25016794
14.65271 -0.24770437999999997
14.65371 -0.24523491
14.65471 -0.24276051999999998
14.65571 -0.24028204
14.65671 -0.23779976
14.65771 -0.23531348000000002
14.65871 -0.23282273
14.65971 -0.23032718
14.66071 -0.22782681
14.66171 -0.22532186
14.66271 -0.22281254999999997
14.66371 -0.22029891
14.66471 -0.21778063
14.66571 -0.21525731
14.66671 -0.21272877
14.66771 -0.21019538
14.66871 -0.207658
14.66971 -0.20511746
14.67071 -0.20257432
14.67171 -0.20002841000000002
14.67271 -0.19747904
14.67371 -0.1949253
14.67471 -0.19236673999999998
14.67571 -0.18980351
14.67671 -0.18723632
14.67771 -0.18466597
14.67871 -0.18209291
14.67971 -0.17951704
14.68071 -0.17693788
14.68171 -0.17435509000000002
14.68271 -0.17176874
14.68371 -0.16917933999999998
14.68471 -0.16658754
14.68571 -0.16399360000000002
14.68671 -0.1613972
14.68771 -0.1587976
14.68871 -0.15619417000000002
14.68971 -0.15358684
14.69071 -0.15097631
14.69171 -0.14836368
14.69271 -0.14574989000000002
14.69371 -0.14313515
14.69471 -0.14051893
14.69571 -0.13790027000000002
14.69671 -0.13527846999999998
14.69771 -0.13265348999999999
14.69871 -0.13002594
14.69971 -0.1273966
14.70071 -0.12476596
14.70171 -0.12213386
14.70271 -0.11949981999999999
14.70371 -0.11686342000000001
14.70471 -0.11422486
14.70571 -0.11158495000000002
14.70671 -0.10894464999999999
14.70771 -0.10630450000000001
14.70871 -0.1036642
14.70971 -0.10102276
14.71071 -0.098379108
14.71171 -0.09573274300000001
14.71271 -0.093084044
14.71371 -0.090434053
14.71471 -0.087783847
14.71571 -0.085133925
14.71671 -0.08248403900000001
14.71771 -0.07983351799999999
14.71871 -0.077181892
14.71971 -0.074529293
14.72071 -0.071876415
14.72171 -0.06922403099999999
14.72271 -0.066572422
14.72371 -0.06392113899999999
14.72471 -0.061269314
14.72571 -0.058616255
14.72671 -0.055962003999999996
14.72771 -0.053307408
14.72871 -0.050653674
14.72971 -0.048001658
14.73071 -0.045351411
14.73171 -0.042702234
14.73271 -0.040053195
14.73371 -0.037403771
14.73471 -0.034754162
14.73571 -0.032105134
14.73671 -0.029457433
14.73771 -0.026811283999999998
14.73871 -0.024166271
14.73971 -0.021521722
14.74071 -0.018877267
14.74171 -0.016233207
14.74271 -0.013590435
14.74371 -0.010949936
14.74471 -0.0083121951
14.74571 -0.0056769472999999996
14.74671 -0.0030434172
14.74771 -0.00041088856
14.74871 0.0022207974
14.74971 0.0048511229
14.75071 0.0074792297
14.75171 0.010104493
14.75271 0.012726887000000001
14.75371 0.015346918000000001
14.75471 0.017965215
14.75571 0.020582021
14.75671 0.023196978
14.75771 0.025809306
14.75871 0.028418284000000002
14.75971 0.031023691000000003
14.76071 0.033625891
14.76171 0.036225523
14.76271 0.038823037
14.76371 0.041418371
14.76471 0.04401099
14.76571 0.046600233
14.76671 0.049185730000000004
14.76771 0.051767589
14.76871 0.054346235
14.76971 0.056922022
14.77071 0.059494877
14.77171 0.062064244
14.77271 0.064629404
14.77371 0.067189848
14.77471 0.069745589
14.77571 0.072297081
14.77671 0.074844935
14.77771 0.07738951799999999
14.77871 0.07993075999999999
14.77971 0.08246823
14.78071 0.085001416
14.78171 0.087530015
14.78271 0.090053969
14.78371 0.092573359
14.78471 0.095088169
14.78571 0.097598159
14.78671 0.10010294
14.78771 0.10260219000000001
14.78871 0.10509584
14.78971 0.10758418
14.79071 0.11006769
14.79171 0.11254679000000001
14.79271 0.11502159
14.79371 0.11749184
14.79471 0.11995705
14.79571 0.12241665
14.79671 0.12487022
14.79771 0.12731754
14.79871 0.12975857
14.79971 0.13219335999999998
14.80071 0.13462199
14.80171 0.13704454
14.80271 0.13946111
14.80371 0.14187187
14.80471 0.14427697
14.80571 0.14667647
14.80671 0.14907030999999998
14.80771 0.15145825
14.80871 0.15383991
14.80971 0.15621485999999998
14.81071 0.15858265
14.81171 0.16094302000000002
14.81271 0.16329588
14.81371 0.16564133
14.81471 0.16797967
14.81571 0.17031121999999999
14.81671 0.17263622
14.81771 0.17495473
14.81871 0.17726659
14.81971 0.17957141
14.82071 0.1818688
14.82171 0.18415842
14.82271 0.18644008
14.82371 0.18871377
14.82471 0.19097949
14.82571 0.19323723
14.82671 0.19548698
14.82771 0.19772872
14.82871 0.19996259
14.82971 0.20218887000000002
14.83071 0.2044078
14.83171 0.20661943
14.83271 0.2088235
14.83371 0.21101939
14.83471 0.21320644
14.83571 0.21538413
14.83671 0.21755234
14.83771 0.21971136
14.83871 0.22186164000000003
14.83971 0.22400352
14.84071 0.22613707000000002
14.84171 0.22826206000000002
14.84271 0.23037830999999998
14.84371 0.23248568
14.84471 0.23458423
14.84571 0.23667407
14.84671 0.23875511
14.84771 0.24082698
14.84871 0.24288907
14.84971 0.24494085999999998
14.85071 0.24698218
14.85171 0.24901337
14.85271 0.25103506999999997
14.85371 0.25304785999999996
14.85471 0.25505193
14.85571 0.25704696
14.85671 0.25903233
14.85771 0.26100744000000003
14.85871 0.26297201
14.85971 0.26492617999999996
14.86071 0.2668702
14.86171 0.26880417
14.86271 0.27072786
14.86371 0.27264094
14.86471 0.27454311
14.86571 0.27643447
14.86671 0.27831548
14.86771 0.28018672
14.86871 0.28204850000000004
14.86971 0.2839006
14.87071 0.28574232
14.87171 0.28757278000000003
14.87271 0.28939147
14.87371 0.29119839999999997
14.87471 0.29299404
14.87571 0.29477894
14.87671 0.29655336
14.87771 0.29831717
14.87871 0.30006988
14.87971 0.3018111
14.88071 0.30354075
14.88171 0.30525906
14.88271 0.30696634
14.88371 0.30866257999999996
14.88471 0.31034744
14.88571 0.31202026
14.88671 0.31368055
14.88771 0.31532829
14.88871 0.31696402
14.88971 0.3185885
14.89071 0.3202023
14.89171 0.32180545
14.89271 0.32339743
14.89371 0.32497739999999997
14.89471 0.32654468
14.89571 0.32809902999999996
14.89671 0.32964066999999997
14.89771 0.33116997
14.89871 0.33268717000000003
14.89971 0.33419221
14.90071 0.33568487999999996
14.90171 0.33716515
14.90271 0.33863322
14.90371 0.34008954999999996
14.90471 0.34153452
14.90571 0.34296813
14.90671 0.34438984
14.90771 0.34579872
14.90871 0.34719382
14.90971 0.34857467
14.91071 0.34994143
14.91171 0.35129481
14.91271 0.35263558
14.91371 0.35396433
14.91471 0.35528112
14.91571 0.35658572
14.91671 0.35787779
14.91771 0.35915708
14.91871 0.36042349
14.91971 0.36167698
14.92071 0.36291734
14.92171 0.3641441
14.92271 0.3653568
14.92371 0.36655515
14.92471 0.3677394
14.92571 0.36891017
14.92671 0.37006830999999996
14.92771 0.37121447
14.92871 0.3723488
14.92971 0.37347081
14.93071 0.37457966
14.93171 0.37567455
14.93271 0.37675495
14.93371 0.37782085
14.93471 0.37887255
14.93571 0.37991039000000004
14.93671 0.38093471
14.93771 0.38194561000000005
14.93871 0.3829432
14.93971 0.38392765
14.94071 0.38489916
14.94171 0.38585791
14.94271 0.38680380999999997
14.94371 0.38773639
14.94471 0.38865488
14.94571 0.38955847
14.94671 0.39044665
14.94771 0.39131949
14.94871 0.39217765
14.94971 0.39302208
14.95071 0.39385365999999994
14.95171 0.39467276
14.95271 0.39547923999999995
14.95371 0.39627259000000004
14.95471 0.39705215
14.95571 0.39781746
14.95671 0.39856839
14.95771 0.39930482999999994
14.95871 0.40002675
14.95971 0.40073399000000004
14.96071 0.40142634
14.96171 0.40210391999999995
14.96271 0.40276725999999996
14.96371 0.40341709
14.96471 0.40405425
14.96571 0.40467912
14.96671 0.40529142000000007
14.96771 0.40589021999999997
14.96871 0.40647438999999996
14.96971 0.40704319
14.97071 0.40759649000000003
14.97171 0.40813475
14.97271 0.40865871
14.97371 0.40916894
14.97471 0.40966561
14.97571 0.4101485
14.97671 0.41061738
14.97771 0.41107233
14.97871 0.41151362999999996
14.97971 0.41194167
14.98071 0.41235639
14.98171 0.41275723
14.98271 0.41314331
14.98371 0.41351379000000005
14.98471 0.41386858
14.98571 0.41420831999999996
14.98671 0.41453419
14.98771 0.41484716
14.98871 0.41514765
14.98971 0.4154352
14.99071 0.41570892000000004
14.99171 0.41596806
14.99271 0.41621248
14.99371 0.41644261000000005
14.99471 0.41665900000000006
14.99571 0.41686188999999996
14.99671 0.41705095
14.99771 0.41722553
14.99871 0.41738519999999996
14.99971 0.41753021
15.00071 0.41766143
15.00171 0.41777999
15.00271 0.41788644
15.00371 0.41798037
15.00471 0.41806065
15.00571 0.41812612000000005
15.00671 0.41817613
15.00771 0.41821105
15.00871 0.41823195999999996
15.00971 0.41823979
15.01071 0.4182349
15.01171 0.41821683
15.01271 0.41818479
15.01371 0.41813841
15.01471 0.41807801
15.01571 0.41800453
15.01671 0.4179189
15.01771 0.41782119999999995
15.01871 0.41771061000000004
15.01971 0.41758572
15.02071 0.41744559999999997
15.02171 0.41729020999999994
15.02271 0.41712056999999997
15.02371 0.41693811999999997
15.02471 0.41674375999999996
15.02571 0.41653736999999996
15.02671 0.41631804999999994
15.02771 0.41608484
15.02871 0.41583758
15.02971 0.41557699
15.03071 0.41530426000000004
15.03171 0.41502010999999994
15.03271 0.41472428
15.03371 0.4144155
15.03471 0.41409242
15.03571 0.41375439999999997
15.03671 0.41340208
15.03771 0.41303694999999996
15.03871 0.41266037
15.03971 0.41227275999999996
15.04071 0.4118734
15.04171 0.41146106
15.04271 0.41103489
15.04371 0.41059516
15.04471 0.41014301000000003
15.04571 0.40967963
15.04671 0.40920540000000005
15.04771 0.40871953
15.04871 0.40822048
15.04971 0.40770713000000003
15.05071 0.40717958
15.05171 0.40663923
15.05271 0.40608789
15.05371 0.40552671999999995
15.05471 0.40495545
15.05571 0.40437281
15.05671 0.40377732
15.05771 0.40316841999999997
15.05871 0.40254677000000005
15.05971 0.40191374999999996
15.06071 0.40127034000000006
15.06171 0.40061641
15.06271 0.39995075
15.06371 0.399272
15.06471 0.39857971
15.06571 0.39787492999999996
15.06671 0.39715958
15.06771 0.39643543000000003
15.06871 0.39570285
15.06971 0.39496068
15.07071 0.39420701
15.07171 0.39344039000000003
15.07271 0.39266073
15.07371 0.39186929000000004
15.07471 0.39106766000000004
15.07571 0.39025666
15.07671 0.38943579
15.07771 0.3886038
15.07871 0.38775972000000003
15.07971 0.38690392
15.08071 0.386038
15.08171 0.38516384
15.08271 0.38428234
15.08371 0.3833927
15.08471 0.38249281
15.08571 0.38158053
15.08671 0.38065503
15.08771 0.37971726
15.08871 0.37876929
15.08971 0.377813
15.09071 0.37684895
15.09171 0.37587632
15.09271 0.37489384
15.09371 0.37390093999999996
15.09471 0.37289837000000003
15.09571 0.37188773999999997
15.09671 0.37087034
15.09771 0.36984598
15.09871 0.36881294000000003
15.09971 0.3677689
15.10071 0.36671245
15.10171 0.36564410999999997
15.10271 0.36456606
15.10371 0.36348088
15.10471 0.36239013999999997
15.10571 0.3612936
15.10671 0.36018968
15.10771 0.35907677
15.10871 0.35795434
15.10971 0.35682323
15.11071 0.3556848
15.11171 0.35453974
15.11271 0.35338727999999997
15.11371 0.35222564
15.11471 0.35105331
15.11571 0.34987028000000003
15.11671 0.34867835
15.11771 0.34748032
15.11871 0.34627838
15.11971 0.34507292
15.12071 0.34386241
15.12171 0.34264447000000003
15.12271 0.34141743
15.12371 0.34018121999999995
15.12471 0.33893718
15.12571 0.33768689999999996
15.12671 0.33643101000000003
15.12771 0.33516882
15.12871 0.33389903
15.12971 0.332621
15.13071 0.33133557999999996
15.13171 0.33004496
15.13271 0.32875128000000003
15.13371 0.32745532
15.13471 0.32615592
15.13571 0.32485051
15.13671 0.32353668999999996
15.13771 0.32221363000000003
15.13871 0.32088242
15.13971 0.31954527
15.14071 0.3182041
15.14171 0.31685955
15.14271 0.31551085
15.14371 0.31415692
15.14471 0.31279738
15.14571 0.3114331
15.14671 0.31006567
15.14771 0.30869609
15.14871 0.30732392
15.14971 0.30594724
15.15071 0.30456369
15.15171 0.30317204
15.15271 0.30177291
15.15371 0.30036863999999996
15.15471 0.2989619
15.15571 0.29755434999999997
15.15671 0.29614591
15.15771 0.29473528
15.15871 0.29332102
15.15971 0.29190264
15.16071 0.29048072
15.16171 0.28905631
15.16271 0.2876298
15.16371 0.28620046
15.16471 0.28476671
15.16571 0.28332733
15.16671 0.28188245
15.16771 0.28043377999999997
15.16871 0.27898382
15.16971 0.27753466
15.17071 0.27608681
15.17171 0.27463909
15.17271 0.27318953
15.17371 0.2717366
15.17471 0.27027992
15.17571 0.26882025
15.17671 0.26735871
15.17771 0.26589581
15.17871 0.26443123
15.17971 0.26296421000000003
15.18071 0.26149445
15.18171 0.2600227
15.18271 0.25855065
15.18371 0.25708007
15.18471 0.25561177
15.18571 0.25414512
15.18671 0.25267836
15.18771 0.25120963999999996
15.18871 0.24973799
15.18971 0.24826378000000002
15.19071 0.24678831
15.19171 0.24531297
15.19271 0.24383857000000003
15.19371 0.24236504
15.19471 0.24089194
15.19571 0.2394191
15.19671 0.237947
15.19771 0.23647654
15.19871 0.23500843000000002
15.19971 0.23354258999999997
15.20071 0.23207809000000001
15.20171 0.23061349
15.20271 0.22914778
15.20371 0.2276809
15.20471 0.22621388
15.20571 0.22474828000000002
15.20671 0.22328547
15.20771 0.22182607
15.20871 0.2203698
15.20971 0.21891601
15.21071 0.21746411999999998
15.21171 0.21601404999999999
15.21271 0.21456608
15.21371 0.21312051
15.21471 0.21167728000000002
15.21571 0.21023597
15.21671 0.20879605
15.21771 0.20735729
15.21871 0.20592016999999999
15.21971 0.20448575
15.22071 0.20305526
15.22171 0.20162964
15.22271 0.20020909
15.22371 0.19879311000000002
15.22471 0.19738078
15.22571 0.19597132
15.22671 0.19456444
15.22771 0.19316033999999999
15.22871 0.19175954
15.22971 0.1903625
15.23071 0.18896937
15.23171 0.18758007
15.23271 0.18619451
15.23371 0.18481292000000002
15.23471 0.18343587
15.23571 0.18206417
15.23671 0.18069844999999998
15.23771 0.17933884
15.23871 0.17798482
15.23971 0.17663549
15.24071 0.17529001
15.24171 0.17394806000000002
15.24271 0.17261005999999998
15.24371 0.17127681
15.24471 0.16994918
15.24571 0.16862757
15.24671 0.16731194
15.24771 0.16600194999999998
15.24871 0.16469747
15.24971 0.16339883
15.25071 0.16210678
15.25171 0.16082199
15.25271 0.15954465
15.25371 0.15827414
15.25471 0.15700937999999998
15.25571 0.1557494
15.25671 0.15449394
15.25771 0.15324367
15.25871 0.15199989
15.25971 0.15076378000000001
15.26071 0.1495359
15.26171 0.14831598000000001
15.26271 0.14710336000000002
15.26371 0.14589757
15.26471 0.14469881
15.26571 0.14350775000000002
15.26671 0.14232505
15.26771 0.14115069
15.26871 0.13998384
15.26971 0.13882326
15.27071 0.13766816
15.27171 0.13651879
15.27271 0.13537651
15.27371 0.13424313999999998
15.27471 0.13312001
15.27571 0.13200729
15.27671 0.13090405
15.27771 0.12980892
15.27871 0.12872103000000001
15.27971 0.12764044
15.28071 0.12656793
15.28171 0.12550426
15.28271 0.12444956
15.28371 0.12340319999999999
15.28471 0.12236433000000001
15.28571 0.12133274999999999
15.28671 0.12030933
15.28771 0.11929580000000001
15.28871 0.11829379000000001
15.28971 0.11730389000000001
15.29071 0.11632519
15.29171 0.11535581
15.29271 0.11439396
15.29371 0.11343887999999999
15.29471 0.11249128000000001
15.29571 0.11155262
15.29671 0.11062427999999999
15.29771 0.10970673
15.29871 0.10879950000000001
15.29971 0.10790194
15.30071 0.10701392
15.30171 0.10613626
15.30271 0.1052702
15.30371 0.10441653
15.30471 0.10357485
15.30571 0.10274353
15.30671 0.10192058000000001
15.30771 0.10110481000000002
15.30871 0.10029655
15.30971 0.099497498
15.31071 0.098709727
15.31171 0.097934611
15.31271 0.097172195
15.31371 0.096421491
15.31471 0.095681375
15.31571 0.09495145099999999
15.31671 0.09423224300000001
15.31771 0.093524653
15.31871 0.092829106
15.31971 0.092145038
15.32071 0.09147113899999999
15.32171 0.09080622099999999
15.32271 0.09015012800000001
15.32371 0.089504034
15.32471 0.088869879
15.32571 0.08824931
15.32671 0.087642763
15.32771 0.087049336
15.32871 0.08646743999999999
15.32971 0.085895823
15.33071 0.08533427
15.33171 0.084783544
15.33271 0.084244681
15.33371 0.083718181
15.33471 0.08320366
15.33571 0.082700199
15.33671 0.082207163
15.33771 0.081724807
15.33871 0.08125428
15.33971 0.08079697100000001
15.34071 0.08035365
15.34171 0.079923932
15.34271 0.079506537
15.34371 0.079100032
15.34471 0.078703702
15.34571 0.078317872
15.34671 0.077943609
15.34771 0.077581953
15.34871 0.077233306
15.34971 0.07689731400000001
15.35071 0.07657330700000001
15.35171 0.076260936
15.35271 0.075960549
15.35371 0.07567302699999999
15.35471 0.075399177
15.35571 0.075139146
15.35671 0.07489224700000001
15.35771 0.074657309
15.35871 0.07443333699999999
15.35971 0.074220065
15.36071 0.074018014
15.36171 0.073828141
15.36271 0.073651253
15.36371 0.073487638
15.36471 0.073337054
15.36571 0.073199102
15.36671 0.073073595
15.36771 0.072960713
15.36871 0.072860805
15.36971 0.072774041
15.37071 0.072700164
15.37171 0.07263849800000001
15.37271 0.07258830599999999
15.37371 0.07254917899999999
15.37471 0.072521274
15.37571 0.07250527300000001
15.37671 0.072502077
15.37771 0.072512426
15.37871 0.072536635
15.37971 0.072574581
15.38071 0.072625838
15.38171 0.072689884
15.38271 0.072766258
15.38371 0.072854618
15.38471 0.07295473499999999
15.38571 0.073066493
15.38671 0.073189865
15.38771 0.073324941
15.38871 0.07347195100000001
15.38971 0.073631271
15.39071 0.073803397
15.39171 0.073988835
15.39271 0.074187963
15.39371 0.074400858
15.39471 0.07462716900000001
15.39571 0.07486615199999999
15.39671 0.07511684099999999
15.39771 0.07537842
15.39871 0.075650541
15.39971 0.075933494
15.40071 0.07622805399999999
15.40171 0.076535129
15.40271 0.076855335
15.40371 0.077188789
15.40471 0.07753517700000001
15.40571 0.077894086
15.40671 0.078265276
15.40771 0.078648765
15.40871 0.079044607
15.40971 0.079452567
15.41071 0.079871999
15.41171 0.080302049
15.41271 0.08074218600000001
15.41371 0.081192638
15.41471 0.081654481
15.41571 0.08212917
15.41671 0.082617789
15.41771 0.083120435
15.41871 0.083636167
15.41971 0.084163534
15.42071 0.08470139
15.42171 0.085249433
15.42271 0.085808174
15.42371 0.086378335
15.42471 0.086960185
15.42571 0.087553269
15.42671 0.088156771
15.42771 0.088770274
15.42871 0.089394284
15.42971 0.090030144
15.43071 0.090679276
15.43171 0.091342203
15.43271 0.092018052
15.43371 0.092704897
15.43471 0.09340081
15.43571 0.09410492499999999
15.43671 0.09481782899999999
15.43771 0.095541059
15.43871 0.096276001
15.43971 0.097022986
15.44071 0.097781175
15.44171 0.098549353
15.44271 0.09932695
15.44371 0.10011460000000001
15.44471 0.10091378000000001
15.44571 0.10172568000000001
15.44671 0.10255016
15.44771 0.10338557
15.44871 0.10422954000000001
15.44971 0.10508038
15.45071 0.10593814
15.45171 0.10680449
15.45271 0.10768169000000001
15.45371 0.10857111000000001
15.45471 0.10947241999999999
15.45571 0.11038402000000001
15.45671 0.11130424
15.45771 0.11223254
15.45871 0.11316989999999999
15.45971 0.11411792000000001
15.46071 0.11507751
15.46171 0.11604790000000001
15.46271 0.11702691000000001
[truncated: 811,645 more chars]
