# Supplementary material for: 2D Synthetic dataset of numerical simulations of long-period seismicity in a volcanic edifice and related sensitivity kernels
Source: Data Brief. 2021 Jan 25;34:106673. doi: 10.1016/j.dib.2020.106673 (PMC7841316; doi:10.1016/j.dib.2020.106673)
Supplement: Supplementary Data S1 — Supplementary Raw Research Data. This is open data under the CC BY license http://creativecommons.org/licenses/by/4.0/ [file mmc1.zip › Dataset/OUTPUT_SEISMOGRAMS/9000_3000/disp_X_homo_4000_1655_ISO7e-1Hz.semd]

-1.714286 0.0
-1.713286 0.0
-1.712286 0.0
-1.711286 0.0
-1.710286 0.0
-1.709286 0.0
-1.708286 0.0
-1.707286 0.0
-1.706286 -4.1282854e-35
-1.705286 -7.0035665e-34
-1.704286 -6.2831137e-33
-1.703286 -3.9655577e-32
-1.702286 -1.9752184000000003e-31
-1.701286 -8.2606778e-31
-1.700286 -3.0146402e-30
-1.699286 -9.8537607e-30
-1.698286 -2.9392764e-29
-1.697286 -8.113862e-29
-1.696286 -2.0953428e-28
-1.695286 -5.1054774e-28
-1.694286 -1.1818729e-27
-1.693286 -2.6140957e-27
-1.692286 -5.5506005e-27
-1.691286 -1.1359403e-26
-1.690286 -2.2482297e-26
-1.689286 -4.3157972e-26
-1.688286 -8.0558761e-26
-1.687286 -1.4653866e-25
-1.686286 -2.602668e-25
-1.685286 -4.5211987e-25
-1.684286 -7.6933275e-25
-1.683286 -1.2840643e-24
-1.682286 -2.104728e-24
-1.681286 -3.391668e-24
-1.680286 -5.3785332e-24
-1.679286 -8.401021e-24
-1.678286 -1.2935007999999999e-23
-1.677286 -1.9646485999999998e-23
-1.676286 -2.9456128e-23
-1.675286 -4.3621749999999996e-23
-1.674286 -6.384233599999999e-23
-1.673286 -9.238769099999999e-23
-1.672286 -1.322581e-22
-1.671286 -1.8737856000000001e-22
-1.670286 -2.6283222000000003e-22
-1.669286 -3.6513729e-22
-1.668286 -5.0257141e-22
-1.667286 -6.8554632e-22
-1.666286 -9.270345499999999e-22
-1.665286 -1.2430469e-21
-1.664286 -1.653159e-21
-1.663286 -2.1810778e-21
-1.662286 -2.8552394000000002e-21
-1.661286 -3.7094196e-21
-1.660286 -4.7833337999999995e-21
-1.659286 -6.1231964e-21
-1.658286 -7.7821987e-21
-1.657286 -9.8208513e-21
-1.656286 -1.2307138e-20
-1.655286 -1.531639e-20
-1.654286 -1.8930813999999998e-20
-1.653286 -2.323855e-20
-1.652286 -2.8332145e-20
-1.651286 -3.4306329e-20
-1.650286 -4.1254914000000004e-20
-1.649286 -4.9266672999999997e-20
-1.648286 -5.842003999999999e-20
-1.647286 -6.8776392e-20
-1.646286 -8.0371805e-20
-1.645286 -9.3207018e-20
-1.644286 -1.0723548e-19
-1.643286 -1.2234925e-19
-1.642286 -1.383626e-19
-1.641286 -1.5499325e-19
-1.640286 -1.7184108e-19
-1.639286 -1.8836426999999999e-19
-1.638286 -2.0385295e-19
-1.637286 -2.1740031e-19
-1.636286 -2.2787156e-19
-1.635286 -2.3387081999999997e-19
-1.634286 -2.3370649000000003e-19
-1.633286 -2.2535552e-19
-1.632286 -2.0642724e-19
-1.631286 -1.7412776000000002e-19
-1.630286 -1.2522572e-19
-1.629286 -5.6020716e-20
-1.628286 3.7684363e-20
-1.627286 1.606054e-19
-1.626286 3.179919e-19
-1.625286 5.1563273e-19
-1.624286 7.5985061e-19
-1.623286 1.0574832e-18
-1.622286 1.4158484e-18
-1.621286 1.8426917e-18
-1.620286 2.3461125e-18
-1.619286 2.9344675e-18
-1.618286 3.6162491e-18
-1.617286 4.3999349e-18
-1.616286 5.2938083e-18
-1.615286 6.305745799999999e-18
-1.614286 7.4429731e-18
-1.613286 8.7117841e-18
-1.612286 1.0117228e-17
-1.611286 1.1662757e-17
-1.610286 1.3349845e-17
-1.609286 1.5177565e-17
-1.608286 1.7142149e-17
-1.607286 1.9236506e-17
-1.606286 2.144973e-17
-1.605286 2.3766579e-17
-1.604286 2.6166951e-17
-1.603286 2.8625361e-17
-1.602286 3.1110408e-17
-1.601286 3.3584275e-17
-1.600286 3.600225e-17
-1.599286 3.8312284e-17
-1.598286 4.0454612e-17
-1.597286 4.2361426e-17
-1.596286 4.3956652e-17
-1.595286 4.5155805e-17
-1.594286 4.5865976e-17
-1.593286 4.5985938e-17
-1.592286 4.540641e-17
-1.591286 4.4010465e-17
-1.590286 4.167414e-17
-1.589286 3.8267216e-17
-1.588286 3.3654209999999996e-17
-1.587286 2.7695586e-17
-1.586286 2.0249167e-17
-1.585286 1.1171791e-17
-1.584286 3.2118965e-19
-1.583286 -1.2441913000000001e-17
-1.582286 -2.7251473e-17
-1.581286 -4.4233592e-17
-1.580286 -6.3503788e-17
-1.579286 -8.5164065e-17
-1.578286 -1.0929986000000001e-16
-1.577286 -1.3597685e-16
-1.576286 -1.6523762e-16
-1.575286 -1.9709834000000002e-16
-1.574286 -2.3154540999999997e-16
-1.573286 -2.6853203e-16
-1.572286 -3.0797504e-16
-1.571286 -3.4975169e-16
-1.570286 -3.9369674e-16
-1.569286 -4.3959976e-16
-1.568286 -4.8720272e-16
-1.567286 -5.3619791e-16
-1.566286 -5.8622637e-16
-1.565286 -6.3687684e-16
-1.564286 -6.87685e-16
-1.563286 -7.3813354e-16
-1.562286 -7.8765296e-16
-1.561286 -8.356226500000001e-16
-1.560286 -8.8137302e-16
-1.559286 -9.241883e-16
-1.558286 -9.633100599999999e-16
-1.557286 -9.9794146e-16
-1.556286 -1.0272524e-15
-1.555286 -1.0503855000000001e-15
-1.554286 -1.0664619e-15
-1.553286 -1.0745895e-15
-1.552286 -1.0738702e-15
-1.551286 -1.0634083e-15
-1.550286 -1.0423198e-15
-1.549286 -1.0097412e-15
-1.548286 -9.6483968e-16
-1.547286 -9.0682255e-16
-1.546286 -8.3494734e-16
-1.545286 -7.485316200000001e-16
-1.544286 -6.4696281e-16
-1.543286 -5.297076e-16
-1.542286 -3.9632093e-16
-1.541286 -2.4645441e-16
-1.540286 -7.986425699999999e-17
-1.539286 1.0358183e-16
-1.538286 3.0389851e-16
-1.537286 5.2097771e-16
-1.536286 7.545846e-16
-1.535286 1.0043548e-15
-1.534286 1.2697925e-15
-1.533286 1.5502701e-15
-1.532286 1.8450295e-15
-1.531286 2.1531831e-15
-1.530286 2.4737177e-15
-1.529286 2.8054985e-15
-1.528286 3.1472750000000002e-15
-1.527286 3.4976859e-15
-1.526286 3.8552672e-15
-1.525286 4.2184593e-15
-1.524286 4.5856154e-15
-1.523286 4.9550086999999995e-15
-1.522286 5.3248425e-15
-1.521286 5.6932565e-15
-1.520286 6.058335000000001e-15
-1.519286 6.4181148999999996e-15
-1.518286 6.7705918e-15
-1.517286 7.113724799999999e-15
-1.516286 7.4454408e-15
-1.515286 7.763638e-15
-1.514286 8.0661876e-15
-1.513286 8.3509329e-15
-1.512286 8.615688299999999e-15
-1.511286 8.8582368e-15
-1.510286 9.0763246e-15
-1.509286 9.2676568e-15
-1.508286 9.4298881e-15
-1.507286 9.5606164e-15
-1.506286 9.657374e-15
-1.505286 9.7176179e-15
-1.504286 9.738720900000001e-15
-1.503286 9.7179633e-15
-1.502286 9.6525248e-15
-1.501286 9.539478299999999e-15
-1.500286 9.3757865e-15
-1.499286 9.158297600000001e-15
-1.498286 8.883749e-15
-1.497286 8.5487727e-15
-1.496286 8.1499022e-15
-1.495286 7.6835887e-15
-1.494286 7.1462204e-15
-1.493286 6.5341465e-15
-1.492286 5.8437088e-15
-1.491286 5.0712802e-15
-1.490286 4.213308e-15
-1.489286 3.2663641999999997e-15
-1.488286 2.2272031999999998e-15
-1.487286 1.0928251e-15
-1.486286 -1.3945478e-16
-1.485286 -1.4719318e-15
-1.484286 -2.9064320999999998e-15
-1.483286 -4.444229e-15
-1.482286 -6.0859581999999995e-15
-1.481286 -7.8315277e-15
-1.480286 -9.6800321e-15
-1.479286 -1.1629663e-14
-1.478286 -1.3677627000000001e-14
-1.477286 -1.5820065e-14
-1.476286 -1.8051975e-14
-1.475286 -2.0367150999999998e-14
-1.474286 -2.2758124000000002e-14
-1.473286 -2.5216114999999998e-14
-1.472286 -2.7731014e-14
-1.471286 -3.0291351e-14
-1.470286 -3.288431e-14
-1.469286 -3.5495736e-14
-1.468286 -3.8110185e-14
-1.467286 -4.0710984e-14
-1.466286 -4.3280305e-14
-1.465286 -4.5799277999999995e-14
-1.464286 -4.8248119e-14
-1.463286 -5.0606275e-14
-1.462286 -5.2852600999999996e-14
-1.461286 -5.496554e-14
-1.460286 -5.692335100000001e-14
-1.459286 -5.8704333e-14
-1.458286 -6.0287072e-14
-1.457286 -6.1650695e-14
-1.456286 -6.277514700000001e-14
-1.455286 -6.3641461e-14
-1.454286 -6.4232033e-14
-1.453286 -6.4530903e-14
-1.452286 -6.452403199999999e-14
-1.451286 -6.4199544e-14
-1.450286 -6.354799e-14
-1.449286 -6.2562558e-14
-1.448286 -6.1239275e-14
-1.447286 -5.957719e-14
-1.446286 -5.757848899999999e-14
-1.445286 -5.5248597e-14
-1.444286 -5.2596241000000006e-14
-1.443286 -4.9633441000000004e-14
-1.442286 -4.6375472e-14
-1.441286 -4.2840767000000004e-14
-1.440286 -3.9050762999999997e-14
-1.439286 -3.5029699e-14
-1.438286 -3.0804352e-14
-1.437286 -2.6403719000000002e-14
-1.436286 -2.1858647e-14
-1.435286 -1.7201418e-14
-1.434286 -1.2465271999999999e-14
-1.433286 -7.6839037e-15
-1.432286 -2.8909151999999997e-15
-1.431286 1.8807616e-15
-1.430286 6.5994627e-15
-1.429286 1.1235406e-14
-1.428286 1.5761308999999998e-14
-1.427286 2.0152998e-14
-1.426286 2.4390015e-14
-1.425286 2.8456178e-14
-1.424286 3.2340123e-14
-1.423286 3.6035786e-14
-1.422286 3.9542833e-14
-1.421286 4.2867017e-14
-1.420286 4.6020449000000004e-14
-1.419286 4.9021788e-14
-1.418286 5.1896327e-14
-1.417286 5.4675971e-14
-1.416286 5.7399119e-14
-1.415286 6.011038100000001e-14
-1.414286 6.2860237e-14
-1.413286 6.570452599999999e-14
-1.412286 6.8703816e-14
-1.411286 7.1922679e-14
-1.410286 7.5428819e-14
-1.409286 7.9292104e-14
-1.408286 8.3583485e-14
-1.407286 8.837383800000001e-14
-1.406286 9.373270799999999e-14
-1.405286 9.972698e-14
-1.404286 1.0641953000000001e-13
-1.403286 1.1386781e-13
-1.402286 1.2212249e-13
-1.401286 1.3122593e-13
-1.400286 1.4121094000000002e-13
-1.399286 1.5209936e-13
-1.398286 1.6390083e-13
-1.397286 1.7661166e-13
-1.396286 1.9021373999999999e-13
-1.395286 2.0467367e-13
-1.394286 2.1994202e-13
-1.393286 2.3595274e-13
-1.392286 2.5262279e-13
-1.391286 2.6985203e-13
-1.390286 2.8752322e-13
-1.389286 3.0550238e-13
-1.388286 3.236393e-13
-1.387286 3.4176833e-13
-1.386286 3.5970934999999997e-13
-1.385286 3.7726918999999997e-13
-1.384286 3.9424296999999995e-13
-1.383286 4.1041592e-13
-1.382286 4.2556523e-13
-1.381286 4.3946221e-13
-1.380286 4.5187459e-13
-1.379286 4.625689299999999e-13
-1.378286 4.713131499999999e-13
-1.377286 4.778790900000001e-13
-1.376286 4.8204526e-13
-1.375286 4.8359949e-13
-1.374286 4.8234156e-13
-1.373286 4.7808577e-13
-1.372286 4.7066347e-13
-1.371286 4.5992542e-13
-1.370286 4.4574397e-13
-1.369286 4.2801498e-13
-1.368286 4.0665967000000003e-13
-1.367286 3.8162599000000004e-13
-1.366286 3.5288987e-13
-1.365286 3.2045605e-13
-1.364286 2.8435864e-13
-1.363286 2.4466132e-13
-1.362286 2.0145717e-13
-1.361286 1.5486818e-13
-1.360286 1.0504439e-13
-1.359286 5.2162708e-14
-1.358286 -3.574576e-15
-1.357286 -6.1941624e-14
-1.356286 -1.226911e-13
-1.355286 -1.8555648e-13
-1.354286 -2.5025457e-13
-1.353286 -3.1648819e-13
-1.352286 -3.8394885e-13
-1.351286 -4.5231979000000004e-13
-1.350286 -5.2127864e-13
-1.349286 -5.905003799999999e-13
-1.348286 -6.5966003e-13
-1.347286 -7.2843521e-13
-1.346286 -7.9650862e-13
-1.345286 -8.635701600000001e-13
-1.344286 -9.2931889e-13
-1.343286 -9.934647e-13
-1.342286 -1.0557293e-12
-1.341286 -1.1158475e-12
-1.340286 -1.1735673e-12
-1.339286 -1.2286504e-12
-1.338286 -1.2808717e-12
-1.337286 -1.3300186e-12
-1.336286 -1.3758902e-12
-1.335286 -1.4182956e-12
-1.334286 -1.4570525000000002e-12
-1.333286 -1.4919854999999998e-12
-1.332286 -1.5229232000000002e-12
-1.331286 -1.5496968e-12
-1.330286 -1.5721372e-12
-1.329286 -1.5900728999999998e-12
-1.328286 -1.6033278e-12
-1.327286 -1.6117188999999999e-12
-1.326286 -1.6150547e-12
-1.325286 -1.6131335999999999e-12
-1.324286 -1.6057428999999998e-12
-1.323286 -1.5926581000000001e-12
-1.322286 -1.5736432e-12
-1.321286 -1.5484509e-12
-1.320286 -1.5168243e-12
-1.319286 -1.4784986e-12
-1.318286 -1.4332046000000002e-12
-1.317286 -1.3806723e-12
-1.316286 -1.3206348e-12
-1.315286 -1.2528341e-12
-1.314286 -1.177027e-12
-1.313286 -1.0929923e-12
-1.312286 -1.0005377e-12
-1.311286 -8.995084999999999e-13
-1.310286 -7.8979571e-13
-1.309286 -6.7134502e-13
-1.308286 -5.441661899999999e-13
-1.307286 -4.0834205000000003e-13
-1.306286 -2.6403767999999997e-13
-1.305286 -1.115092e-13
-1.304286 4.8887809000000004e-14
-1.303286 2.1669059e-13
-1.302286 3.913224e-13
-1.301286 5.7208669e-13
-1.300286 7.581625e-13
-1.299286 9.4860168e-13
-1.298286 1.1423271e-12
-1.297286 1.3381332000000001e-12
-1.296286 1.5346882e-12
-1.295286 1.730539e-12
-1.294286 1.9241172e-12
-1.293286 2.1137484000000002e-12
-1.292286 2.2976629e-12
-1.291286 2.4740103e-12
-1.290286 2.6408741e-12
-1.289286 2.7962908999999997e-12
-1.288286 2.9382702000000003e-12
-1.287286 3.0648166000000003e-12
-1.286286 3.1739541e-12
-1.285286 3.2637525e-12
-1.284286 3.3323529999999997e-12
-1.283286 3.3779975e-12
-1.282286 3.3990572e-12
-1.281286 3.3940617e-12
-1.280286 3.3617284000000003e-12
-1.279286 3.3009907e-12
-1.278286 3.2110262999999998e-12
-1.277286 3.091283e-12
-1.276286 2.9415038999999998e-12
-1.275286 2.7617491e-12
-1.274286 2.552416e-12
-1.273286 2.3142555e-12
-1.272286 2.048384e-12
-1.271286 1.7562935000000002e-12
-1.270286 1.439855e-12
-1.269286 1.1013195e-12
-1.268286 7.433119e-13
-1.267286 3.6882123e-13
-1.266286 -1.8814661e-14
-1.265286 -4.1593002000000005e-13
-1.264286 -8.185573899999999e-13
-1.263286 -1.2224589e-12
-1.262286 -1.6231628000000001e-12
-1.261286 -2.0160052e-12
-1.260286 -2.3961757e-12
-1.259286 -2.7587684e-12
-1.258286 -3.0988351e-12
-1.257286 -3.4114435000000003e-12
-1.256286 -3.6917362e-12
-1.255286 -3.9349935e-12
-1.254286 -4.1366961000000005e-12
-1.253286 -4.2925885e-12
-1.252286 -4.3987427e-12
-1.251286 -4.4516203e-12
-1.250286 -4.4481315000000004e-12
-1.249286 -4.3856937e-12
-1.248286 -4.2622830000000004e-12
-1.247286 -4.076484e-12
-1.246286 -3.8275325e-12
-1.245286 -3.5153521e-12
-1.244286 -3.140584e-12
-1.243286 -2.7046096000000003e-12
-1.242286 -2.2095634e-12
-1.241286 -1.6583389e-12
-1.240286 -1.0545840999999999e-12
-1.239286 -4.0268857e-13
-1.238286 2.9224034e-13
-1.237286 1.0244096e-12
-1.236286 1.787383e-12
-1.235286 2.5741326e-12
-1.234286 3.3770994000000003e-12
-1.233286 4.1882622e-12
-1.232286 4.9992145e-12
-1.231286 5.8012494e-12
-1.230286 6.5854481e-12
-1.229286 7.3427775e-12
-1.228286 8.064189399999999e-12
-1.227286 8.7407234e-12
-1.226286 9.3636125e-12
-1.225286 9.9243862e-12
-1.224286 1.0414978e-11
-1.223286 1.0827827e-11
-1.222286 1.1155978e-11
-1.221286 1.1393169000000001e-11
-1.220286 1.1533932e-11
-1.219286 1.1573663000000002e-11
-1.218286 1.1508695e-11
-1.217286 1.1336365e-11
-1.216286 1.1055062e-11
-1.215286 1.0664267e-11
-1.214286 1.016458e-11
-1.213286 9.5577382e-12
-1.212286 8.84661e-12
-1.211286 8.0351883e-12
-1.210286 7.1285622e-12
-1.209286 6.132875e-12
-1.208286 5.0552742000000005e-12
-1.207286 3.9038434e-12
-1.206286 2.6875249e-12
-1.205286 1.4160303e-12
-1.204286 9.974078699999999e-14
-1.203286 -1.250401e-12
-1.202286 -2.6230076e-12
-1.201286 -4.0063686e-12
-1.200286 -5.3885776e-12
-1.199286 -6.757662699999999e-12
-1.198286 -8.101716999999999e-12
-1.197286 -9.4090297e-12
-1.196286 -1.0668214e-11
-1.195286 -1.1868333e-11
-1.194286 -1.2999016000000001e-11
-1.193286 -1.4050573e-11
-1.192286 -1.5014093e-11
-1.191286 -1.5881538e-11
-1.190286 -1.6645828999999998e-11
-1.189286 -1.7300903e-11
-1.188286 -1.7841776e-11
-1.187286 -1.826458e-11
-1.186286 -1.8566585e-11
-1.185286 -1.8746216e-11
-1.184286 -1.8803039e-11
-1.183286 -1.8737747e-11
-1.182286 -1.8552122e-11
-1.181286 -1.8248987e-11
-1.180286 -1.7832144e-11
-1.179286 -1.7306297e-11
-1.178286 -1.667697e-11
-1.177286 -1.5950416e-11
-1.176286 -1.5133511e-11
-1.175286 -1.4233646e-11
-1.174286 -1.3258621999999999e-11
-1.173286 -1.2216529e-11
-1.172286 -1.111564e-11
-1.171286 -9.9642991e-12
-1.170286 -8.770808699999999e-12
-1.169286 -7.5433353e-12
-1.168286 -6.2898132e-12
-1.167286 -5.0178611e-12
-1.166286 -3.7347095e-12
-1.165286 -2.4471401999999997e-12
-1.164286 -1.1614383e-12
-1.163286 1.1664023e-13
-1.162286 1.381887e-12
-1.161286 2.6296446000000003e-12
-1.160286 3.8557949e-12
-1.159286 5.0567325e-12
-1.158286 6.2293229e-12
-1.157286 7.370850900000001e-12
-1.156286 8.4789523e-12
-1.155286 9.5515379e-12
-1.154286 1.058671e-11
-1.153286 1.1582666e-11
-1.152286 1.2537607000000001e-11
-1.151286 1.3449634000000001e-11
-1.150286 1.4316651e-11
-1.149286 1.5136269999999998e-11
-1.148286 1.5905716000000002e-11
-1.147286 1.662175e-11
-1.146286 1.7280593e-11
-1.145286 1.7877866e-11
-1.144286 1.8408552e-11
-1.143286 1.8866961e-11
-1.142286 1.9246729e-11
-1.141286 1.9540828999999998e-11
-1.140286 1.9741611e-11
-1.139286 1.9840856e-11
-1.138286 1.9829861e-11
-1.137286 1.9699543e-11
-1.136286 1.9440569000000002e-11
-1.135286 1.9043507e-11
-1.134286 1.8498995e-11
-1.133286 1.7797932e-11
-1.132286 1.6931689e-11
-1.131286 1.5892322e-11
-1.130286 1.4672812e-11
-1.129286 1.3267294e-11
-1.128286 1.1671307999999999e-11
-1.127286 9.8820298e-12
-1.126286 7.8985165e-12
-1.125286 5.7219251e-12
-1.124286 3.3557257e-12
-1.123286 8.058946699999999e-13
-1.122286 -1.9189179e-12
-1.121286 -4.8072481e-12
-1.120286 -7.8447096e-12
-1.119286 -1.1013925e-11
-1.118286 -1.429449e-11
-1.117286 -1.766299e-11
-1.116286 -2.1093053e-11
-1.115286 -2.4555461e-11
-1.114286 -2.8018299e-11
-1.113286 -3.1447167e-11
-1.112286 -3.4805427000000004e-11
-1.111286 -3.8054507000000004e-11
-1.110286 -4.1154263e-11
-1.109286 -4.4063364000000004e-11
-1.108286 -4.6739733e-11
-1.107286 -4.9141035e-11
-1.106286 -5.1225165e-11
-1.105286 -5.2950807999999997e-11
-1.104286 -5.427798e-11
-1.103286 -5.5168619e-11
-1.102286 -5.5587148e-11
-1.101286 -5.5501068e-11
-1.100286 -5.4881528e-11
-1.099286 -5.3703884e-11
-1.098286 -5.1948219e-11
-1.097286 -4.9599848e-11
-1.096286 -4.6649776999999996e-11
-1.095286 -4.3095101e-11
-1.094286 -3.8939348999999996e-11
-1.093286 -3.4192768999999996e-11
-1.092286 -2.8872534e-11
-1.091286 -2.3002880999999997e-11
-1.090286 -1.661515e-11
-1.089286 -9.747753399999999e-12
-1.088286 -2.4460426e-12
-1.087286 5.2379108e-12
-1.086286 1.324563e-11
-1.085286 2.1512638e-11
-1.084286 2.9968953e-11
-1.083286 3.8539674e-11
-1.082286 4.7145648e-11
-1.081286 5.570421e-11
-1.080286 6.4130006e-11
-1.079286 7.2335866e-11
-1.078286 8.0233736e-11
-1.077286 8.7735656e-11
-1.076286 9.4754749e-11
-1.075286 1.0120627e-10
-1.074286 1.0700863e-10
-1.073286 1.1208441e-10
-1.072286 1.163614e-10
-1.071286 1.1977356e-10
-1.070286 1.2226193000000002e-10
-1.069286 1.2377557e-10
-1.068286 1.2427226000000001e-10
-1.067286 1.2371933e-10
-1.066286 1.220942e-10
-1.065286 1.1938492e-10
-1.064286 1.1559058999999999e-10
-1.063286 1.1072164e-10
-1.062286 1.0479995999999999e-10
-1.061286 9.7858939e-11
-1.060286 8.9943331e-11
-1.059286 8.110901300000001e-11
-1.058286 7.1422577e-11
-1.057286 6.0960801e-11
-1.056286 4.9809988000000006e-11
-1.055286 3.806517e-11
-1.054286 2.5829198000000002e-11
-1.053286 1.3211722e-11
-1.052286 3.2807329e-13
-1.051286 -1.2701942e-11
-1.050286 -2.5755322999999998e-11
-1.049286 -3.8707202e-11
-1.048286 -5.1432236e-11
-1.047286 -6.3805997e-11
-1.046286 -7.5706379e-11
-1.045286 -8.7015003e-11
-1.044286 -9.7618593e-11
-1.043286 -1.0741028e-10
-1.042286 -1.162909e-10
-1.041286 -1.241701e-10
-1.040286 -1.3096750999999999e-10
-1.039286 -1.3661366e-10
-1.038286 -1.4105083e-10
-1.037286 -1.4423379e-10
-1.036286 -1.4613031e-10
-1.035286 -1.4672161e-10
-1.034286 -1.460026e-10
-1.033286 -1.4398194e-10
-1.032286 -1.4068193999999998e-10
-1.031286 -1.3613834e-10
-1.030286 -1.3039987e-10
-1.029286 -1.2352763e-10
-1.028286 -1.1559439999999999e-10
-1.027286 -1.0668374e-10
-1.026286 -9.6888947e-11
-1.025286 -8.631198e-11
-1.024286 -7.506215700000001e-11
-1.023286 -6.3254865e-11
-1.022286 -5.1010146e-11
-1.021286 -3.8451252e-11
-1.020286 -2.5703167e-11
-1.019286 -1.2891112e-11
-1.018286 -1.3906089e-13
-1.017286 1.2431710000000001e-11
-1.016286 2.4704026e-11
-1.015286 3.6566146999999995e-11
-1.014286 4.7913014e-11
-1.013286 5.864738500000001e-11
-1.012286 6.8680863e-11
-1.011286 7.7934778e-11
-1.010286 8.6340917e-11
-1.009286 9.3842122e-11
-1.008286 1.0039270000000001e-10
-1.007286 1.0595867000000001e-10
-1.006286 1.1051784e-10
-1.005286 1.1405975e-10
-1.004286 1.1658534e-10
-1.003286 1.1810661e-10
-1.002286 1.1864598e-10
-1.001286 1.1823561e-10
-1.000286 1.1691650999999998e-10
-0.9992857 1.1473761999999999e-10
-0.9982857 1.1175471e-10
-0.9972857 1.0802923e-10
-0.9962857 1.0362712000000001e-10
-0.9952857 9.861754400000001e-11
-0.9942857 9.3071633e-11
-0.9932857 8.7061191e-11
-0.9922857 8.065748e-11
-0.9912857 7.3930022e-11
-0.9902857 6.6945456e-11
-0.9892857 5.9766504e-11
-0.9882857 5.2451029e-11
-0.9872857 4.5051227e-11
-0.9862857 3.7612944e-11
-0.9852857 3.0175144e-11
-0.9842857 2.2769543999999998e-11
-0.9832857 1.5420410999999998e-11
-0.9822857 8.144528099999999e-12
-0.9812857 9.5133243e-13
-0.9802857 -6.1567721e-12
-0.9792857 -1.3183938e-11
-0.9782857 -2.014024e-11
-0.9772857 -2.7040894000000003e-11
-0.9762857 -3.3905338e-11
-0.9752857 -4.0756206e-11
-0.9742857 -4.7618181e-11
-0.9732857 -5.4516802e-11
-0.9722857 -6.147718e-11
-0.9712857 -6.852271e-11
-0.9702857 -7.5673766e-11
-0.9692857 -8.294641e-11
-0.9682857 -9.0351159e-11
-0.9672857 -9.789182300000001e-11
-0.9662857 -1.0556442999999999e-10
-0.9652857 -1.1335626e-10
-0.9642857 -1.2124511e-10
-0.9632857 -1.2919858e-10
-0.9622857 -1.3717366e-10
-0.9612857 -1.4511649999999998e-10
-0.9602857 -1.5296234999999998e-10
-0.9592857 -1.6063576e-10
-0.9582857 -1.6805102e-10
-0.9572857 -1.7511279e-10
-0.9562857 -1.81717e-10
-0.9552857 -1.8775198e-10
-0.9542857 -1.9309977e-10
-0.9532857 -1.9763767e-10
-0.9522857 -2.0123998e-10
-0.9512857 -2.0377985e-10
-0.9502857 -2.0513133e-10
-0.9492857 -2.0517156e-10
-0.9482857 -2.0378287e-10
-0.9472857 -2.0085522e-10
-0.9462857 -1.9628835999999999e-10
-0.9452857 -1.8999418e-10
-0.9442857 -1.8189889e-10
-0.9432857 -1.7194511e-10
-0.9422857 -1.6009390000000002e-10
-0.9412857 -1.4632654e-10
-0.9402857 -1.3064613e-10
-0.9392857 -1.1307897000000001e-10
-0.9382857 -9.3675621e-11
-0.9372857 -7.2511712e-11
-0.9362857 -4.9688406e-11
-0.9352857 -2.5332525e-11
-0.9342857 4.0370137e-13
-0.9332857 2.7343235000000002e-11
-0.9322857 5.528522e-11
-0.9312857 8.4006348e-11
-0.9302857 1.1326259e-10
-0.9292857 1.4279129e-10
-0.9282857 1.7231362999999999e-10
-0.9272857 2.0153735000000002e-10
-0.9262857 2.3015988e-10
-0.9252857 2.5787155e-10
-0.9242857 2.8435928e-10
-0.9232857 3.0931017e-10
-0.9222857 3.3241551999999997e-10
-0.9212857 3.5337464e-10
-0.9202857 3.7189895e-10
-0.9192857 3.8771594e-10
-0.9182857 4.0057311000000004e-10
-0.9172857 4.1024162999999994e-10
-0.9162857 4.1652012e-10
-0.9152857 4.1923795e-10
-0.9142857 4.1825831000000003e-10
-0.9132857 4.1348092e-10
-0.9122857 4.0484452e-10
-0.9112857 3.9232870000000003e-10
-0.9102857 3.7595547e-10
-0.9092857 3.5579014e-10
-0.9082857 3.3194183e-10
-0.9072857 3.0456347000000003e-10
-0.9062857 2.7385108e-10
-0.9052857 2.4004264e-10
-0.9042857 2.0341632e-10
-0.9032857 1.6428821e-10
-0.9022857 1.2300955e-10
-0.9012857 7.9963363e-11
-0.9002857 3.5560742e-11
-0.8992857 -9.7634276e-12
-0.8982857 -5.5555018000000006e-11
-0.8972857 -1.013456e-10
-0.8962857 -1.4665764e-10
-0.8952857 -1.9100994999999998e-10
-0.8942857 -2.3392317e-10
-0.8932857 -2.749255e-10
-0.8922857 -3.1355832e-10
-0.8912857 -3.4938172e-10
-0.8902857 -3.8198004e-10
-0.8892857 -4.1096701000000005e-10
-0.8882857 -4.3599078e-10
-0.8872857 -4.5673842e-10
-0.8862857 -4.7294026e-10
-0.8852857 -4.8437344e-10
-0.8842857 -4.908652e-10
-0.8832857 -4.9229548e-10
-0.8822857 -4.8859887e-10
-0.8812857 -4.7976597e-10
-0.8802857 -4.6584407e-10
-0.8792857 -4.4693719e-10
-0.8782857 -4.2320526e-10
-0.8772857 -3.9486279000000004e-10
-0.8762857 -3.6217667e-10
-0.8752857 -3.2546355000000003e-10
-0.8742857 -2.8508632e-10
-0.8732857 -2.4145022e-10
-0.8722857 -1.9499827e-10
-0.8712857 -1.4620621e-10
-0.8702857 -9.5577094e-11
-0.8692857 -4.3635424e-11
-0.8682857 9.0789315e-12
-0.8672857 6.2017074e-11
-0.8662857 1.1462755e-10
-0.8652857 1.6636283e-10
-0.8642857 2.1668581e-10
-0.8632857 2.6507611e-10
-0.8622857 3.1103631e-10
-0.8612857 3.5409768e-10
-0.8602857 3.9382576999999995e-10
-0.8592857 4.2982545000000005e-10
-0.8582857 4.6174539999999996e-10
-0.8572857 4.8928223e-10
-0.8562857 5.121837e-10
-0.8552857 5.3025154e-10
-0.8542857 5.4334341e-10
-0.8532857 5.5137422e-10
-0.8522857 5.5431666e-10
-0.8512857 5.522009099999999e-10
-0.8502857 5.451138700000001e-10
-0.8492857 5.3319731e-10
-0.8482857 5.1664558e-10
-0.8472857 4.9570257e-10
-0.8462857 4.7065793e-10
-0.8452857 4.4184292e-10
-0.8442857 4.0962559e-10
-0.8432857 3.7440563000000003e-10
-0.8422857 3.3660871000000003e-10
-0.8412857 2.9668065e-10
-0.8402857 2.5508133e-10
-0.8392857 2.1227852000000001e-10
-0.8382857 1.6874163e-10
-0.8372857 1.2493549e-10
-0.8362857 8.1314399e-11
-0.8352857 3.8316269e-11
-0.8342857 -3.6428372999999995e-12
-0.8332857 -4.4173814e-11
-0.8322857 -8.2919153e-11
-0.8312857 -1.1955704e-10
-0.8302857 -1.5380492e-10
-0.8292857 -1.8542235999999998e-10
-0.8282857 -2.1421327999999998e-10
-0.8272857 -2.4002753e-10
-0.8262857 -2.6276164e-10
-0.8252857 -2.8235901000000003e-10
-0.8242857 -2.988092e-10
-0.8232857 -3.1214662e-10
-0.8222857 -3.2244858e-10
-0.8212857 -3.2983256e-10
-0.8202857 -3.3445302e-10
-0.8192857 -3.3649763e-10
-0.8182857 -3.3618293e-10
-0.8172857 -3.3374974e-10
-0.8162857 -3.2945812e-10
-0.8152857 -3.2358211e-10
-0.8142857 -3.1640435e-10
-0.8132857 -3.0821053e-10
-0.8122857 -2.9928401e-10
-0.8112857 -2.899004e-10
-0.8102857 -2.8032242e-10
-0.8092857 -2.7079502000000003e-10
-0.8082857 -2.6154085e-10
-0.8072857 -2.5275624e-10
-0.8062857 -2.446075e-10
-0.8052857 -2.372281e-10
-0.8042857 -2.3071616e-10
-0.8032857 -2.2513282e-10
-0.8022857 -2.2050118e-10
-0.8012857 -2.1680602e-10
-0.8002857 -2.139943e-10
-0.7992857 -2.1197620000000003e-10
-0.7982857 -2.1062715000000002e-10
-0.7972857 -2.0979024e-10
-0.7962857 -2.0927949e-10
-0.7952857 -2.0888371000000002e-10
-0.7942857 -2.0837076e-10
-0.7932857 -2.0749238e-10
-0.7922857 -2.0598945999999998e-10
-0.7912857 -2.0359753e-10
-0.7902857 -2.0005250000000002e-10
-0.7892857 -1.9509652e-10
-0.7882857 -1.8848395e-10
-0.7872857 -1.7998709e-10
-0.7862857 -1.6940192e-10
-0.7852857 -1.5655339e-10
-0.7842857 -1.4130055000000001e-10
-0.7832857 -1.2354097e-10
-0.7822857 -1.0321483000000001e-10
-0.7812857 -8.0308275e-11
-0.7802857 -5.4856082e-11
-0.7792857 -2.6943576000000002e-11
-0.7782857 3.2922338e-12
-0.7772857 3.5662399e-11
-0.7762857 6.9926638e-11
-0.7752857 1.0579478999999999e-10
-0.7742857 1.429292e-10
-0.7732857 1.8094794e-10
-0.7722857 2.1942886e-10
-0.7712857 2.5791439e-10
-0.7702857 2.9591721999999997e-10
-0.7692857 3.3292646e-10
-0.7682857 3.6841449999999996e-10
-0.7672857 4.0184431e-10
-0.7662857 4.3267729e-10
-0.7652857 4.6038108e-10
-0.7642857 4.8443792e-10
-0.7632857 5.043527700000001e-10
-0.7622857 5.1966153e-10
-0.7612857 5.2993903e-10
-0.7602857 5.3480662e-10
-0.7592857 5.339394300000001e-10
-0.7582857 5.2707309e-10
-0.7572857 5.1400958e-10
-0.7562857 4.9462253e-10
-0.7552857 4.6886162e-10
-0.7542857 4.3675588e-10
-0.7532857 3.984162e-10
-0.7522857 3.5403648e-10
-0.7512857 3.0389395e-10
-0.7502857 2.4834813e-10
-0.7492857 1.8783867999999998e-10
-0.7482857 1.2288214000000001e-10
-0.7472857 5.4067536e-11
-0.7462857 -1.7949220000000002e-11
-0.7452857 -9.245187099999999e-11
-0.7442857 -1.6867138e-10
-0.7432857 -2.4579438e-10
-0.7422857 -3.2297236000000004e-10
-0.7412857 -3.9933164999999996e-10
-0.7402857 -4.7398387e-10
-0.7392857 -5.4603683e-10
-0.7382857 -6.1460572e-10
-0.7372857 -6.788244400000001e-10
-0.7362857 -7.3785691e-10
-0.7352857 -7.9090814e-10
-0.7342857 -8.3723523e-10
-0.7332857 -8.7615748e-10
-0.7322857 -9.070663499999999e-10
-0.7312857 -9.2943422e-10
-0.7302857 -9.4282273e-10
-0.7292857 -9.4688944e-10
-0.7282857 -9.4139418e-10
-0.7272857 -9.2620347e-10
-0.7262857 -9.012941399999999e-10
-0.7252857 -8.6675528e-10
-0.7242857 -8.2278889e-10
-0.7232857 -7.697091199999999e-10
-0.7222857 -7.079400899999999e-10
-0.7212857 -6.38012e-10
-0.7202857 -5.605562499999999e-10
-0.7192857 -4.7629908e-10
-0.7182857 -3.8605364999999995e-10
-0.7172857 -2.9071130999999996e-10
-0.7162857 -1.9123158e-10
-0.7152857 -8.8631088e-11
-0.7142857 1.6028073999999998e-11
-0.7132857 1.2165093e-10
-0.7122857 2.2712262e-10
-0.7112857 3.3132177999999997e-10
-0.7102857 4.3313407999999996e-10
-0.7092857 5.3146597e-10
-0.7082857 6.2525796e-10
-0.7072857 7.1349775e-10
-0.7062857 7.952328e-10
-0.7052857 8.695824399999999e-10
-0.7042857 9.3574861e-10
-0.7032857 9.9302623e-10
-0.7022857 1.040812e-09
-0.7012857 1.078612e-09
-0.7002857 1.1060485999999999e-09
-0.6992857 1.1228644e-09
-0.6982857 1.1289264999999999e-09
-0.6972857 1.1242277999999999e-09
-0.6962857 1.1088874e-09
-0.6952857 1.083149e-09
-0.6942857 1.0473782e-09
-0.6932857 1.0020577e-09
-0.6922857 9.4778126e-10
-0.6912857 8.852463000000001e-10
-0.6902857 8.1524492e-10
-0.6892857 7.3865384e-10
-0.6882857 6.5642353e-10
-0.6872857 5.695656599999999e-10
-0.6862857 4.7914056e-10
-0.6852857 3.8624354999999994e-10
-0.6842857 2.9199104e-10
-0.6832857 1.9750629e-10
-0.6822857 1.0390524000000001e-10
-0.6812857 1.2282253000000002e-11
-0.6802857 -7.6303661e-11
-0.6792857 -1.6084219e-10
-0.6782857 -2.4038438e-10
-0.6772857 -3.1405442e-10
-0.6762857 -3.8106055e-10
-0.6752857 -4.4070459e-10
-0.6742857 -4.923904600000001e-10
-0.6732857 -5.3563117e-10
-0.6722857 -5.7005429e-10
-0.6712857 -5.9540602e-10
-0.6702857 -6.1155352e-10
-0.6692857 -6.1848573e-10
-0.6682857 -6.1631238e-10
-0.6672857 -6.0526159e-10
-0.6662857 -5.8567574e-10
-0.6652857 -5.580059399999999e-10
-0.6642857 -5.2280485e-10
-0.6632857 -4.8071837e-10
-0.6622857 -4.3247609999999994e-10
-0.6612857 -3.7888052e-10
-0.6602857 -3.2079541e-10
-0.6592857 -2.5913347e-10
-0.6582857 -1.9484330000000001e-10
-0.6572857 -1.2889595e-10
-0.6562857 -6.227132e-11
-0.6552857 4.0555477e-12
-0.6542857 6.9128004e-11
-0.6532857 1.3202098e-10
-0.6522857 1.9185363e-10
-0.6512857 2.4780135e-10
-0.6502857 2.9910683e-10
-0.6492857 3.4509019e-10
-0.6482857 3.8515783e-10
-0.6472857 4.1881021000000003e-10
-0.6462857 4.4564795e-10
-0.6452857 4.6537678000000003e-10
-0.6442857 4.7781067e-10
-0.6432857 4.8287372e-10
-0.6422857 4.8060002e-10
-0.6412857 4.7113242e-10
-0.6402857 4.5471934e-10
-0.6392857 4.3171031e-10
-0.6382857 4.0254986999999996e-10
-0.6372857 3.6777035e-10
-0.6362857 3.2798321e-10
-0.6352857 2.8386939e-10
-0.6342857 2.3616862000000003e-10
-0.6332857 1.8566789e-10
-0.6322857 1.331894e-10
-0.6312857 7.9577886e-11
-0.6302857 2.5687749999999997e-11
-0.6292857 -2.7629933e-11
-0.6282857 -7.9540319e-11
-0.6272857 -1.2923743e-10
-0.6262857 -1.7595633e-10
-0.6252857 -2.1898461999999998e-10
-0.6242857 -2.5767322e-10
-0.6232857 -2.914461e-10
-0.6222857 -3.1980894e-10
-0.6212857 -3.4235663000000003e-10
-0.6202857 -3.587793e-10
-0.6192857 -3.6886709e-10
-0.6182857 -3.7251326000000004e-10
-0.6172857 -3.6971589e-10
-0.6162857 -3.6057795000000003e-10
-0.6152857 -3.4530587999999997e-10
-0.6142857 -3.2420653e-10
-0.6132857 -2.9768265e-10
-0.6122857 -2.6622695e-10
-0.6112857 -2.3041481999999997e-10
-0.6102857 -1.9089576e-10
-0.6092857 -1.483837e-10
-0.6082857 -1.0364645e-10
-0.6072857 -5.7494124e-11
-0.6062857 -1.0767075e-11
-0.6052857 3.5676738e-11
-0.6042857 8.0974664e-11
-0.6032857 1.2427238e-10
-0.6022857 1.6473686999999998e-10
-0.6012857 2.0156905999999998e-10
-0.6002857 2.3401615e-10
-0.5992857 2.6138310000000004e-10
-0.5982857 2.8304357999999996e-10
-0.5972857 2.9844967999999996e-10
-0.5962857 3.0714079e-10
-0.5952857 3.0875107e-10
-0.5942857 3.0301558e-10
-0.5932857 2.8977508e-10
-0.5922857 2.6897926e-10
-0.5912857 2.4068835e-10
-0.5902857 2.0507326e-10
-0.5892857 1.6241401e-10
-0.5882857 1.1309665e-10
-0.5872857 5.7608680999999997e-11
-0.5862857 -3.467144e-12
-0.5852857 -6.9460263e-11
-0.5842857 -1.3962112e-10
-0.5832857 -2.1313109999999998e-10
-0.5822857 -2.8911352e-10
-0.5812857 -3.6664552e-10
-0.5802857 -4.4477057e-10
-0.5792857 -5.2251163e-10
-0.5782857 -5.9888453e-10
-0.5772857 -6.729116e-10
-0.5762857 -7.436352700000001e-10
-0.5752857 -8.101312199999999e-10
-0.5742857 -8.7152143e-10
-0.5732857 -9.269865300000001e-10
-0.5722857 -9.7577701e-10
-0.5712857 -1.0172242e-09
-0.5702857 -1.0507492999999999e-09
-0.5692857 -1.075872e-09
-0.5682857 -1.0922171e-09
-0.5672857 -1.0995200000000001e-09
-0.5662857 -1.0976303e-09
-0.5652857 -1.0865147e-09
-0.5642857 -1.0662572e-09
-0.5632857 -1.0370579e-09
-0.5622857 -9.9923099e-10
-0.5612857 -9.5320028e-10
-0.5602857 -8.994931499999999e-10
-0.5592857 -8.3873368e-10
-0.5582857 -7.7163389e-10
-0.5572857 -6.989841399999999e-10
-0.5562857 -6.2164193e-10
-0.5552857 -5.4052019e-10
-0.5542857 -4.5657462e-10
-0.5532857 -3.7079042000000003e-10
-0.5522857 -2.841685e-10
-0.5512857 -1.9771169999999998e-10
-0.5502857 -1.1241078999999999e-10
-0.5492857 -2.9230684e-11
-0.5482857 5.0902929000000004e-11
-0.5472857 1.2711649e-10
-0.5462857 1.9860068000000002e-10
-0.5452857 2.6462161e-10
-0.5442857 3.2453103e-10
-0.5432857 3.7777520000000003e-10
-0.5422857 4.2390249e-10
-0.5412857 4.6256960999999995e-10
-0.5402857 4.9354605e-10
-0.5392857 5.1671727e-10
-0.5382857 5.3208588e-10
-0.5372857 5.3977144e-10
-0.5362857 5.400084e-10
-0.5352857 5.3314245e-10
-0.5342857 5.1962527e-10
-0.5332857 5.0000793e-10
-0.5322857 4.7493251e-10
-0.5312857 4.4512267e-10
-0.5302857 4.1137306e-10
-0.5292857 3.7453751e-10
-0.5282857 3.3551647e-10
-0.5272857 2.952438e-10
-0.5262857 2.5467293e-10
-0.5252857 2.1476289e-10
-0.5242857 1.7646398e-10
-0.5232857 1.4070381e-10
-0.5222857 1.0837347e-10
-0.5212857 8.0314173e-11
-0.5202857 5.7304697999999996e-11
-0.5192857 4.0049566e-11
-0.5182857 2.9168337000000004e-11
-0.5172857 2.5186025e-11
-0.5162857 2.8524874e-11
-0.5152857 3.9497563999999995e-11
-0.5142857 5.8301942e-11
-0.5132857 8.5017394e-11
-0.5122857 1.1960287e-10
-0.5112857 1.6189666e-10
-0.5102857 2.1161779e-10
-0.5092857 2.6836922e-10
-0.5082857 3.3164263000000004e-10
-0.5072857 4.0082485999999995e-10
-0.5062857 4.7520581e-10
-0.5052857 5.539877199999999e-10
-0.5042857 6.3629583e-10
-0.5032857 7.2119012e-10
-0.5022857 8.076778799999999e-10
-0.5012857 8.947273500000001e-10
-0.5002857 9.8128172e-10
-0.4992857 1.0662737e-09
-0.4982857 1.1486403e-09
-0.4972857 1.2273373e-09
-0.4962857 1.3013543e-09
-0.4952857 1.3697281e-09
-0.4942857 1.4315570999999999e-09
-0.4932857 1.4860134000000002e-09
-0.4922857 1.5323548e-09
-0.4912857 1.5699353e-09
-0.4902857 1.5982147999999999e-09
-0.4892857 1.6167667999999998e-09
-0.4882857 1.6252848e-09
-0.4872857 1.623587e-09
-0.4862857 1.6116199000000002e-09
-0.4852857 1.5894586e-09
-0.4842857 1.5573076e-09
-0.4832857 1.5154976e-09
-0.4822857 1.4644824e-09
-0.4812857 1.4048322e-09
-0.4802857 1.3372277e-09
-0.4792857 1.2624501e-09
-0.4782857 1.1813716000000001e-09
-0.4772857 1.0949436999999999e-09
-0.4762857 1.0041847e-09
-0.4752857 9.1016604e-10
-0.4742857 8.139980900000001e-10
-0.4732857 7.168152800000001e-10
-0.4722857 6.1976067e-10
-0.4712857 5.2397058e-10
-0.4702857 4.3055918999999997e-10
-0.4692857 3.4060333e-10
-0.4682857 2.5512775000000003e-10
-0.4672857 1.7509108e-10
-0.4662857 1.0137251e-10
-0.4652857 3.4759606e-11
-0.4642857 -2.4062775e-11
-0.4632857 -7.452217e-11
-0.4622857 -1.1616678e-10
-0.4612857 -1.4867213000000002e-10
-0.4602857 -1.7184613e-10
-0.4592857 -1.8563227999999998e-10
-0.4582857 -1.9011121000000002e-10
-0.4572857 -1.8550036e-10
-0.4562857 -1.7215184e-10
-0.4552857 -1.5054861e-10
-0.4542857 -1.2129874e-10
-0.4532857 -8.5128302e-11
-0.4522857 -4.2872430000000003e-11
-0.4512857 4.5348972e-12
-0.4502857 5.6072432e-11
-0.4492857 1.1064438e-10
-0.4482857 1.6709414e-10
-0.4472857 2.2421878000000002e-10
-0.4462857 2.8078420999999997e-10
-0.4452857 3.3554077e-10
-0.4442857 3.8723903e-10
-0.4432857 4.3464546000000003e-10
-0.4422857 4.765582e-10
-0.4412857 5.1182227e-10
-0.4402857 5.3934409e-10
-0.4392857 5.581054300000001e-10
-0.4382857 5.671763e-10
-0.4372857 5.6572681e-10
-0.4362857 5.530376500000001e-10
-0.4352857 5.2850922e-10
-0.4342857 4.9166942e-10
-0.4332857 4.4217958000000006e-10
-0.4322857 3.7983896e-10
-0.4312857 3.045873e-10
-0.4302857 2.1650598e-10
-0.4292857 1.1581710000000001e-10
-0.4282857 2.8810792e-12
-0.4272857 -1.2180756e-10
-0.4262857 -2.5762591e-10
-0.4252857 -4.0383001e-10
-0.4242857 -5.5956346e-10
-0.4232857 -7.2386749e-10
-0.4222857 -8.9569203e-10
-0.4212857 -1.073908e-09
-0.4202857 -1.2573199e-09
-0.4192857 -1.4446801999999999e-09
-0.4182857 -1.6347026e-09
-0.4172857 -1.8260768000000002e-09
-0.4162857 -2.0174833999999998e-09
-0.4152857 -2.2076075e-09
-0.4142857 -2.3951539e-09
-0.4132857 -2.5788599000000003e-09
-0.4122857 -2.7575088e-09
-0.4112857 -2.9299424000000003e-09
-0.4102857 -3.0950721000000004e-09
-0.4092857 -3.2518894000000002e-09
-0.4082857 -3.3994748e-09
-0.4072857 -3.5370061e-09
-0.4062857 -3.6637644e-09
-0.4052857 -3.7791398e-09
-0.4042857 -3.8826348e-09
-0.4032857 -3.9738657e-09
-0.4022857 -4.0525642e-09
-0.4012857 -4.1185756e-09
-0.4002857 -4.1718573e-09
-0.3992857 -4.2124745e-09
-0.3982857 -4.240595400000001e-09
-0.3972857 -4.2564844e-09
-0.3962857 -4.2604961e-09
-0.3952857 -4.2530653e-09
-0.3942857 -4.234698e-09
-0.3932857 -4.205963e-09
-0.3922857 -4.1674792e-09
-0.3912857 -4.1199062e-09
-0.3902857 -4.0639318e-09
-0.3892857 -4.0002626e-09
-0.3882857 -3.9296105e-09
-0.3872857 -3.8526835e-09
-0.3862857 -3.7701738e-09
-0.3852857 -3.6827486e-09
-0.3842857 -3.5910403e-09
-0.3832857 -3.4956378e-09
-0.3822857 -3.3970788e-09
-0.3812857 -3.2958427999999997e-09
-0.3802857 -3.1923456999999995e-09
-0.3792857 -3.0869352e-09
-0.3782857 -2.9798871999999997e-09
-0.3772857 -2.8714036e-09
-0.3762857 -2.7616116e-09
-0.3752857 -2.6505633e-09
-0.3742857 -2.5382378e-09
-0.3732857 -2.4245437e-09
-0.3722857 -2.3093224e-09
-0.3712857 -2.1923529e-09
-0.3702857 -2.0733576e-09
-0.3692857 -1.9520089000000002e-09
-0.3682857 -1.8279355e-09
-0.3672857 -1.7007315999999999e-09
-0.3662857 -1.5699636000000001e-09
-0.3652857 -1.4351802e-09
-0.3642857 -1.2959203000000001e-09
-0.3632857 -1.1517222e-09
-0.3622857 -1.0021322999999998e-09
-0.3612857 -8.4671411e-10
-0.3602857 -6.8505622e-10
-0.3592857 -5.1678037e-10
-0.3582857 -3.4154875000000004e-10
-0.3572857 -1.5907062e-10
-0.3562857 3.0891766e-11
-0.3552857 2.2851812e-10
-0.3542857 4.3392594000000003e-10
-0.3532857 6.4716748e-10
-0.3522857 8.6822745e-10
-0.3512857 1.097022e-09
-0.3502857 1.3333986e-09
-0.3492857 1.5771369e-09
-0.3482857 1.8279509999999998e-09
-0.3472857 2.0854920000000002e-09
-0.3462857 2.3493521000000002e-09
-0.3452857 2.6190694e-09
-0.3442857 2.894133e-09
-0.3432857 3.1739898999999997e-09
-0.3422857 3.4580509e-09
-0.3412857 3.7456985e-09
-0.3402857 4.0362942e-09
-0.3392857 4.3291867e-09
-0.3382857 4.6237195000000005e-09
-0.3372857 4.9192386e-09
-0.3362857 5.2151016e-09
-0.3352857 5.5106843e-09
-0.3342857 5.8053874e-09
-0.3332857 6.098645199999999e-09
-0.3322857 6.3899296e-09
-0.3312857 6.6787562e-09
-0.3302857 6.9646906e-09
-0.3292857 7.2473506e-09
-0.3282857 7.5264094e-09
-0.3272857 7.801598299999999e-09
-0.3262857 8.0727064e-09
-0.3252857 8.3395818e-09
-0.3242857 8.6021308e-09
-0.3232857 8.860315300000001e-09
-0.3222857 9.1141483e-09
-0.3212857 9.3636932e-09
-0.3202857 9.6090559e-09
-0.3192857 9.850380200000001e-09
-0.3182857 1.0087842e-08
-0.3172857 1.0321641e-08
-0.3162857 1.0551993e-08
-0.3152857 1.0779122000000001e-08
-0.3142857 1.1003251e-08
-0.3132857 1.1224594e-08
-0.3122857 1.1443346000000001e-08
-0.3112857 1.1659674999999999e-08
-0.3102857 1.187371e-08
-0.3092857 1.2085538e-08
-0.3082857 1.2295188e-08
-0.3072857 1.2502631000000001e-08
-0.3062857 1.2707764999999998e-08
-0.3052857 1.2910414e-08
-0.3042857 1.311032e-08
-0.3032857 1.3307135e-08
-0.3022857 1.3500422e-08
-0.3012857 1.3689647999999999e-08
-0.3002857 1.3874184000000001e-08
-0.2992857 1.40533e-08
-0.2982857 1.4226172e-08
-0.2972857 1.4391874e-08
-0.2962857 1.4549388e-08
-0.2952857 1.4697603e-08
-0.2942857 1.4835318e-08
-0.2932857 1.4961249e-08
-0.2922857 1.5074038e-08
-0.2912857 1.5172255e-08
-0.2902857 1.5254409e-08
-0.2892857 1.5318952999999998e-08
-0.2882857 1.5364297e-08
-0.2872857 1.5388816999999998e-08
-0.2862857 1.5390859e-08
-0.2852857 1.536876e-08
-0.2842857 1.5320847e-08
-0.2832857 1.5245458000000002e-08
-0.2822857 1.5140941e-08
-0.2812857 1.5005675999999998e-08
-0.2802857 1.4838077e-08
-0.2792857 1.4636602000000001e-08
-0.2782857 1.4399767e-08
-0.2772857 1.4126153000000001e-08
-0.2762857 1.3814408e-08
-0.2752857 1.3463260000000001e-08
-0.2742857 1.3071522e-08
-0.2732857 1.2638098e-08
-0.2722857 1.2161984e-08
-0.2712857 1.1642277e-08
-0.2702857 1.1078174000000001e-08
-0.2692857 1.0468972e-08
-0.2682857 9.8140739e-09
-0.2672857 9.1129826e-09
-0.2662857 8.3653029e-09
-0.2652857 7.5707392e-09
-0.2642857 6.7290895e-09
-0.2632857 5.840245000000001e-09
-0.2622857 4.9041823e-09
-0.2612857 3.9209596999999996e-09
-0.2602857 2.8907102000000003e-09
-0.2592857 1.8136348e-09
-0.2582857 6.8999515e-10
-0.2572857 -4.7989395e-10
-0.2562857 -1.6956728e-09
-0.2552857 -2.9569444000000005e-09
-0.2542857 -4.2632841999999995e-09
-0.2532857 -5.6142466e-09
-0.2522857 -7.009375700000001e-09
-0.2512857 -8.4482109e-09
-0.2502857 -9.930297599999999e-09
-0.2492857 -1.1455193e-08
-0.2482857 -1.3022476e-08
-0.2472857 -1.463175e-08
-0.2462857 -1.6282654e-08
-0.2452857 -1.7974866e-08
-0.2442857 -1.970811e-08
-0.2432857 -2.1482158999999998e-08
-0.2422857 -2.3296842000000003e-08
-0.2412857 -2.5152044000000003e-08
-0.2402857 -2.7047711e-08
-0.2392857 -2.8983854000000003e-08
-0.2382857 -3.0960548e-08
-0.2372857 -3.2977931e-08
-0.2362857 -3.5036213e-08
-0.2352857 -3.7135658e-08
-0.2342857 -3.9276607e-08
-0.2332857 -4.1459455000000004e-08
-0.2322857 -4.3684659e-08
-0.2312857 -4.5952733e-08
-0.2302857 -4.8264248e-08
-0.2292857 -5.0619825e-08
-0.2282857 -5.3020127e-08
-0.2272857 -5.546586e-08
-0.2262857 -5.7957776999999994e-08
-0.2252857 -6.0496652e-08
-0.2242857 -6.3083294e-08
-0.2232857 -6.5718531e-08
-0.2222857 -6.840321099999999e-08
-0.2212857 -7.113819e-08
-0.2202857 -7.3924333e-08
-0.2192857 -7.6762513e-08
-0.2182857 -7.9653589e-08
-0.2172857 -8.2598417e-08
-0.2162857 -8.5597834e-08
-0.2152857 -8.8652674e-08
-0.2142857 -9.176373e-08
-0.2132857 -9.4931785e-08
-0.2122857 -9.815757099999999e-08
-0.2112857 -1.0144180999999999e-07
-0.2102857 -1.0478518e-07
-0.2092857 -1.0818830999999999e-07
-0.2082857 -1.1165181e-07
-0.2072857 -1.1517621e-07
-0.2062857 -1.1876202999999999e-07
-0.2052857 -1.2240972e-07
-0.2042857 -1.2611968e-07
-0.2032857 -1.2989226999999998e-07
-0.2022857 -1.3372781e-07
-0.2012857 -1.3762654e-07
-0.2002857 -1.4158869e-07
-0.1992857 -1.4561438999999998e-07
-0.1982857 -1.4970376e-07
-0.1972857 -1.5385687e-07
-0.1962857 -1.5807373000000002e-07
-0.1952857 -1.6235430999999999e-07
-0.1942857 -1.6669853e-07
-0.1932857 -1.7110628e-07
-0.1922857 -1.7557742e-07
-0.1912857 -1.8011174999999998e-07
-0.1902857 -1.8470905e-07
-0.1892857 -1.8936908e-07
-0.1882857 -1.9409154000000001e-07
-0.1872857 -1.9887614000000002e-07
-0.1862857 -2.0372254999999999e-07
-0.1852857 -2.0863041999999997e-07
-0.1842857 -2.1359939999999997e-07
-0.1832857 -2.1862911e-07
-0.1822857 -2.237192e-07
-0.1812857 -2.2886926e-07
-0.1802857 -2.3407890999999998e-07
-0.1792857 -2.3934779e-07
-0.1782857 -2.446755e-07
-0.1772857 -2.500617e-07
-0.1762857 -2.5550604e-07
-0.1752857 -2.6100819e-07
-0.1742857 -2.6656783e-07
-0.1732857 -2.721847e-07
-0.1722857 -2.7785851e-07
-0.1712857 -2.8358903999999997e-07
-0.1702857 -2.893761e-07
-0.1692857 -2.9521954e-07
-0.1682857 -3.011192e-07
-0.1672857 -3.0707501e-07
-0.1662857 -3.1308693000000004e-07
-0.1652857 -3.1915497e-07
-0.1642857 -3.2527916e-07
-0.1632857 -3.3145959e-07
-0.1622857 -3.376964e-07
-0.1612857 -3.4398979e-07
-0.1602857 -3.5033998000000003e-07
-0.1592857 -3.5674725e-07
-0.1582857 -3.6321197e-07
-0.1572857 -3.6973451e-07
-0.1562857 -3.7631533e-07
-0.1552857 -3.8295491000000005e-07
-0.1542857 -3.8965378e-07
-0.1532857 -3.964125e-07
-0.1522857 -4.0323175999999997e-07
-0.1512857 -4.1011221e-07
-0.1502857 -4.1705461e-07
-0.1492857 -4.2405972000000004e-07
-0.1482857 -4.3112838e-07
-0.1472857 -4.3826147e-07
-0.1462857 -4.4545989000000004e-07
-0.1452857 -4.5272457000000005e-07
-0.1442857 -4.6005652999999996e-07
-0.1432857 -4.6745674e-07
-0.1422857 -4.7492632e-07
-0.1412857 -4.8246638e-07
-0.1402857 -4.9007807e-07
-0.1392857 -4.9776254e-07
-0.1382857 -5.05521e-07
-0.1372857 -5.1335469e-07
-0.1362857 -5.212649e-07
-0.1352857 -5.292529500000001e-07
-0.1342857 -5.3732014e-07
-0.1332857 -5.4546789e-07
-0.1322857 -5.5369758e-07
-0.1312857 -5.6201066e-07
-0.1302857 -5.704086100000001e-07
-0.1292857 -5.788929300000001e-07
-0.1282857 -5.874651400000001e-07
-0.1272857 -5.9612679e-07
-0.1262857 -6.048795200000001e-07
-0.1252857 -6.1372494e-07
-0.1242857 -6.2266472e-07
-0.1232857 -6.317006e-07
-0.1222857 -6.4083427e-07
-0.1212857 -6.500675099999999e-07
-0.1202857 -6.5940213e-07
-0.1192857 -6.6884001e-07
-0.1182857 -6.7838295e-07
-0.1172857 -6.8803292e-07
-0.1162857 -6.9779182e-07
-0.1152857 -7.0766166e-07
-0.1142857 -7.1764443e-07
-0.1132857 -7.2774218e-07
-0.1122857 -7.3795698e-07
-0.1112857 -7.482909400000001e-07
-0.1102857 -7.5874613e-07
-0.1092857 -7.6932478e-07
-0.1082857 -7.8002902e-07
-0.1072857 -7.908609799999999e-07
-0.1062857 -8.0182296e-07
-0.1052857 -8.129171099999999e-07
-0.1042857 -8.2414573e-07
-0.1032857 -8.3551104e-07
-0.1022857 -8.4701526e-07
-0.1012857 -8.586607e-07
-0.1002857 -8.7044958e-07
-9.9285714E-02 -8.823842099999999e-07
-9.8285712E-02 -8.9446681e-07
-9.7285718E-02 -9.066996e-07
-9.6285716E-02 -9.190848999999999e-07
-9.5285714E-02 -9.3162482e-07
-9.4285712E-02 -9.4432169e-07
-9.3285717E-02 -9.5717771e-07
-9.2285715E-02 -9.7019504e-07
-9.1285713E-02 -9.8337587e-07
-9.0285711E-02 -9.967223499999999e-07
-8.9285716E-02 -1.0102365999999999e-06
-8.8285714E-02 -1.0239208e-06
-8.7285712E-02 -1.037777e-06
-8.6285718E-02 -1.0518074e-06
-8.5285716E-02 -1.0660139e-06
-8.4285714E-02 -1.0803989e-06
-8.3285712E-02 -1.0949643e-06
-8.2285717E-02 -1.1097122e-06
-8.1285715E-02 -1.1246448e-06
-8.0285713E-02 -1.1397642e-06
-7.9285711E-02 -1.1550725e-06
-7.8285716E-02 -1.1705718e-06
-7.7285714E-02 -1.1862644e-06
-7.6285712E-02 -1.2021524e-06
-7.5285718E-02 -1.2182381e-06
-7.4285716E-02 -1.2345239e-06
-7.3285714E-02 -1.2510119999999999e-06
-7.2285712E-02 -1.2677049999999999e-06
-7.1285717E-02 -1.2846053e-06
-7.0285715E-02 -1.3017155e-06
-6.9285713E-02 -1.3190383e-06
-6.8285711E-02 -1.3365764e-06
-6.7285717E-02 -1.3543327e-06
-6.6285715E-02 -1.3723101e-06
-6.5285712E-02 -1.3905116e-06
-6.4285718E-02 -1.4089405e-06
-6.3285716E-02 -1.4276001e-06
-6.2285714E-02 -1.4464936000000001e-06
-6.1285716E-02 -1.4656247e-06
-6.0285714E-02 -1.4849969999999999e-06
-5.9285715E-02 -1.5046142e-06
-5.8285713E-02 -1.5244802999999999e-06
-5.7285715E-02 -1.5445993e-06
-5.6285713E-02 -1.5649752e-06
-5.5285715E-02 -1.5856124e-06
-5.4285713E-02 -1.6065151000000001e-06
-5.3285714E-02 -1.627688e-06
-5.2285716E-02 -1.6491356e-06
-5.1285714E-02 -1.6708626e-06
-5.0285716E-02 -1.6928736e-06
-4.9285714E-02 -1.7151735999999998e-06
-4.8285715E-02 -1.7377674e-06
-4.7285713E-02 -1.7606602e-06
-4.6285715E-02 -1.783857e-06
-4.5285713E-02 -1.8073626000000001e-06
-4.4285715E-02 -1.8311822999999999e-06
-4.3285713E-02 -1.8553211999999999e-06
-4.2285714E-02 -1.8797847000000002e-06
-4.1285716E-02 -1.9045777e-06
-4.0285714E-02 -1.9297053e-06
-3.9285716E-02 -1.9551727e-06
-3.8285714E-02 -1.9809852e-06
-3.7285715E-02 -2.0071477e-06
-3.6285713E-02 -2.0336651e-06
-3.5285715E-02 -2.0605427e-06
-3.4285713E-02 -2.0877851e-06
-3.3285715E-02 -2.1153970999999998e-06
-3.2285713E-02 -2.1433836e-06
-3.1285714E-02 -2.1717494e-06
-3.0285714E-02 -2.2004988000000002e-06
-2.9285714E-02 -2.2296366e-06
-2.8285714E-02 -2.2591668999999997e-06
-2.7285714E-02 -2.2890942e-06
-2.6285714E-02 -2.3194229e-06
-2.5285713E-02 -2.3501569e-06
-2.4285715E-02 -2.3813003e-06
-2.3285715E-02 -2.4128573e-06
-2.2285715E-02 -2.4448314999999998e-06
-2.1285715E-02 -2.4772271e-06
-2.0285714E-02 -2.5100478e-06
-1.9285714E-02 -2.5432973000000002e-06
-1.8285714E-02 -2.5769793e-06
-1.7285714E-02 -2.6110978e-06
-1.6285714E-02 -2.6456563e-06
-1.5285715E-02 -2.6806584e-06
-1.4285714E-02 -2.7161079e-06
-1.3285714E-02 -2.7520086e-06
-1.2285714E-02 -2.788364e-06
-1.1285714E-02 -2.8251783e-06
-1.0285715E-02 -2.8624552e-06
-9.2857145E-03 -2.9001985e-06
-8.2857143E-03 -2.9384124e-06
-7.2857141E-03 -2.9771011e-06
-6.2857145E-03 -3.0162688e-06
-5.2857143E-03 -3.05592e-06
-4.2857141E-03 -3.0960589e-06
-3.2857142E-03 -3.1366902e-06
-2.2857143E-03 -3.1778189e-06
-1.2857143E-03 -3.2194496000000004e-06
-2.8571428E-04 -3.2615875999999997e-06
7.1428571E-04 -3.3042383e-06
1.7142857E-03 -3.3474070000000003e-06
2.7142856E-03 -3.3910993e-06
3.7142858E-03 -3.4353213999999997e-06
4.7142855E-03 -3.4800788e-06
5.7142857E-03 -3.5253776999999997e-06
6.7142858E-03 -3.5712244e-06
7.7142855E-03 -3.6176252999999998e-06
8.7142857E-03 -3.6645872e-06
9.7142858E-03 -3.7121168e-06
1.0714286E-02 -3.7602209e-06
1.1714286E-02 -3.8089066e-06
1.2714285E-02 -3.8581813e-06
1.3714286E-02 -3.9080522e-06
1.4714286E-02 -3.9585267e-06
1.5714286E-02 -4.0096122e-06
1.6714286E-02 -4.0613163e-06
1.7714286E-02 -4.1136466999999995e-06
1.8714286E-02 -4.1666112e-06
1.9714287E-02 -4.2202178e-06
2.0714285E-02 -4.2744741e-06
2.1714285E-02 -4.329388e-06
2.2714285E-02 -4.3849678000000005e-06
2.3714285E-02 -4.4412211e-06
2.4714286E-02 -4.4981562e-06
2.5714286E-02 -4.5557805e-06
2.6714286E-02 -4.6141025e-06
2.7714286E-02 -4.6731301e-06
2.8714286E-02 -4.7328712e-06
2.9714286E-02 -4.7933337e-06
3.0714286E-02 -4.8545257e-06
3.1714287E-02 -4.9164548e-06
3.2714285E-02 -4.9791293e-06
3.3714287E-02 -5.042556900000001e-06
3.4714285E-02 -5.106746e-06
3.5714287E-02 -5.1717041e-06
3.6714286E-02 -5.2374393e-06
3.7714284E-02 -5.3039592e-06
3.8714286E-02 -5.3712718e-06
3.9714284E-02 -5.4393855e-06
4.0714286E-02 -5.508307800000001e-06
4.1714285E-02 -5.5780468e-06
4.2714287E-02 -5.6486108e-06
4.3714285E-02 -5.7200079e-06
4.4714287E-02 -5.7922463e-06
4.5714285E-02 -5.8653342e-06
4.6714287E-02 -5.9392799999999995e-06
4.7714286E-02 -6.0140919999999995e-06
4.8714284E-02 -6.089779e-06
4.9714286E-02 -6.1663491999999995e-06
5.0714284E-02 -6.2438119e-06
5.1714286E-02 -6.3221762e-06
5.2714285E-02 -6.401450700000001e-06
5.3714287E-02 -6.4816447e-06
5.4714285E-02 -6.5627674e-06
5.5714287E-02 -6.6448287e-06
5.6714285E-02 -6.727837799999999e-06
5.7714287E-02 -6.8118048e-06
5.8714285E-02 -6.8967395e-06
5.9714288E-02 -6.9826527e-06
6.0714286E-02 -7.0695534999999995e-06
6.1714284E-02 -7.1574533e-06
6.2714286E-02 -7.246362099999999e-06
6.3714288E-02 -7.3362905e-06
6.4714283E-02 -7.4272499e-06
6.5714285E-02 -7.519251e-06
6.6714287E-02 -7.6123058e-06
6.7714289E-02 -7.7064243e-06
6.8714283E-02 -7.8016186e-06
6.9714285E-02 -7.8979006e-06
7.0714287E-02 -7.9952819e-06
7.1714282E-02 -8.0937738e-06
7.2714284E-02 -8.1933884e-06
7.3714286E-02 -8.2941376e-06
7.4714288E-02 -8.3960337e-06
7.5714283E-02 -8.4990887e-06
7.6714285E-02 -8.6033147e-06
7.7714287E-02 -8.708723700000001e-06
7.8714289E-02 -8.8153286e-06
7.9714283E-02 -8.923142000000001e-06
8.0714285E-02 -9.032176299999999e-06
8.1714287E-02 -9.142444000000001e-06
8.2714289E-02 -9.253958e-06
8.3714284E-02 -9.3667303e-06
8.4714286E-02 -9.480774600000001e-06
8.5714288E-02 -9.5961035e-06
8.6714283E-02 -9.7127291e-06
8.7714285E-02 -9.830665e-06
8.8714287E-02 -9.9499246e-06
8.9714289E-02 -1.0070520999999999e-05
9.0714283E-02 -1.0192467e-05
9.1714285E-02 -1.0315776000000001e-05
9.2714287E-02 -1.0440461e-05
9.3714289E-02 -1.0566537e-05
9.4714284E-02 -1.0694016e-05
9.5714286E-02 -1.0822913e-05
9.6714288E-02 -1.0953242e-05
9.7714283E-02 -1.1085015e-05
9.8714285E-02 -1.1218249e-05
9.9714287E-02 -1.1352957e-05
0.1007143 -1.1489154000000001e-05
0.1017143 -1.1626855e-05
0.1027143 -1.1766074e-05
0.1037143 -1.1906827e-05
0.1047143 -1.2049129e-05
0.1057143 -1.2192995999999999e-05
0.1067143 -1.2338442e-05
0.1077143 -1.2485486000000001e-05
0.1087143 -1.2634143000000001e-05
0.1097143 -1.2784429000000002e-05
0.1107143 -1.293636e-05
0.1117143 -1.3089954000000001e-05
0.1127143 -1.3245227e-05
0.1137143 -1.3402198999999999e-05
0.1147143 -1.3560884e-05
0.1157143 -1.3721301999999999e-05
0.1167143 -1.3883470999999999e-05
0.1177143 -1.4047407000000001e-05
0.1187143 -1.421313e-05
0.1197143 -1.4380659e-05
0.1207143 -1.4550011e-05
0.1217143 -1.4721205999999999e-05
0.1227143 -1.4894263e-05
0.1237143 -1.5069200000000001e-05
0.1247143 -1.5246036999999999e-05
0.1257143 -1.5424794000000002e-05
0.1267143 -1.560549e-05
0.1277143 -1.5788143e-05
0.1287143 -1.5972775000000002e-05
0.1297143 -1.6159404e-05
0.1307143 -1.6348052000000002e-05
0.1317143 -1.6538738e-05
0.1327143 -1.6731481000000002e-05
0.1337143 -1.6926302e-05
0.1347143 -1.7123222000000003e-05
0.1357143 -1.7322259e-05
0.1367143 -1.7523434999999998e-05
0.1377143 -1.7726769e-05
0.1387143 -1.7932284e-05
0.1397143 -1.8139998e-05
0.1407143 -1.8349932e-05
0.1417143 -1.8562107999999998e-05
0.1427143 -1.8776544e-05
0.1437143 -1.8993262e-05
0.1447143 -1.9212283e-05
0.1457143 -1.9433627e-05
0.1467143 -1.9657315e-05
0.1477143 -1.9883369999999998e-05
0.1487143 -2.0111813000000002e-05
0.1497143 -2.0342664e-05
0.1507143 -2.0575945e-05
0.1517143 -2.0811677e-05
0.1527143 -2.1049884000000003e-05
0.1537143 -2.1290586e-05
0.1547143 -2.1533804999999997e-05
0.1557143 -2.1779564e-05
0.1567143 -2.2027886e-05
0.1577143 -2.2278795e-05
0.1587143 -2.2532310999999998e-05
0.1597143 -2.2788458e-05
0.1607143 -2.3047261e-05
0.1617143 -2.3308743e-05
0.1627143 -2.3572929e-05
0.1637143 -2.3839841e-05
0.1647143 -2.4109505e-05
0.1657143 -2.4381947e-05
0.1667143 -2.4657188999999998e-05
0.1677143 -2.4935257999999997e-05
0.1687143 -2.5216178e-05
0.1697143 -2.5499978e-05
0.1707143 -2.5786682000000002e-05
0.1717143 -2.6076316e-05
0.1727143 -2.6368909e-05
0.1737143 -2.6664486e-05
0.1747143 -2.6963073000000002e-05
0.1757143 -2.7264698999999997e-05
0.1767143 -2.7569391e-05
0.1777143 -2.7877178e-05
0.1787143 -2.8188085999999997e-05
0.1797143 -2.8502143e-05
0.1807143 -2.8819380000000003e-05
0.1817143 -2.9139824e-05
0.1827143 -2.9463502e-05
0.1837143 -2.9790445e-05
0.1847143 -3.0120680000000003e-05
0.1857143 -3.0454237000000002e-05
0.1867143 -3.0791147999999995e-05
0.1877143 -3.1131438e-05
0.1887143 -3.1475139e-05
0.1897143 -3.1822282e-05
0.1907143 -3.2172895000000005e-05
0.1917143 -3.2527009e-05
0.1927143 -3.2884653999999995e-05
0.1937143 -3.3245860000000004e-05
0.1947143 -3.3610655e-05
0.1957143 -3.3979074e-05
0.1967143 -3.4351145999999996e-05
0.1977143 -3.4726901000000004e-05
0.1987143 -3.510637e-05
0.1997143 -3.5489586e-05
0.2007143 -3.5876576e-05
0.2017143 -3.6267375e-05
0.2027143 -3.6662013e-05
0.2037143 -3.7060525e-05
0.2047143 -3.7462939000000003e-05
0.2057143 -3.786929e-05
0.2067143 -3.8279609e-05
0.2077143 -3.8693929e-05
0.2087143 -3.9112282e-05
0.2097143 -3.9534703e-05
0.2107143 -3.9961225e-05
0.2117143 -4.0391879e-05
0.2127143 -4.08267e-05
0.2137143 -4.1265722e-05
0.2147143 -4.1708977999999996e-05
0.2157143 -4.2156506e-05
0.2167143 -4.2608337e-05
0.2177143 -4.3064509e-05
0.2187143 -4.3525057e-05
0.2197143 -4.3990016e-05
0.2207143 -4.4459421e-05
0.2217143 -4.4933307e-05
0.2227143 -4.5411713e-05
0.2237143 -4.5894674e-05
0.2247143 -4.6382229e-05
0.2257143 -4.6874413e-05
0.2267143 -4.7371267e-05
0.2277143 -4.7872828e-05
0.2287143 -4.8379133e-05
0.2297143 -4.8890217e-05
0.2307143 -4.9406123000000004e-05
0.2317143 -4.9926882e-05
0.2327143 -5.0452542e-05
0.2337143 -5.0983141e-05
0.2347143 -5.1518714e-05
0.2357143 -5.2059305999999994e-05
0.2367143 -5.2604952e-05
0.2377143 -5.3155696e-05
0.2387143 -5.3711574000000005e-05
0.2397143 -5.427263e-05
0.2407143 -5.4838904e-05
0.2417143 -5.541043599999999e-05
0.2427143 -5.5987266e-05
0.2437143 -5.6569439e-05
0.2447143 -5.715699e-05
0.2457143 -5.7749969e-05
0.2467143 -5.8348410999999995e-05
0.2477143 -5.8952361e-05
0.2487143 -5.9561859e-05
0.2497143 -6.017695e-05
0.2507143 -6.0797674e-05
0.2517143 -6.1424072e-05
0.2527143 -6.2056193e-05
0.2537143 -6.2694073e-05
0.2547143 -6.3337757e-05
0.2557143 -6.3987289e-05
0.2567143 -6.464271699999999e-05
0.2577143 -6.530407899999999e-05
0.2587143 -6.597142e-05
0.2597143 -6.6644787e-05
0.2607143 -6.732422000000001e-05
0.2617143 -6.8009763e-05
0.2627143 -6.8701462e-05
0.2637143 -6.9399363e-05
0.2647143 -7.010351100000001e-05
0.2657143 -7.0813951e-05
0.2667143 -7.1530735e-05
0.2677143 -7.2253903e-05
0.2687143 -7.2983499e-05
0.2697143 -7.3719571e-05
0.2707143 -7.4462167e-05
0.2717143 -7.5211335e-05
0.2727143 -7.5967125e-05
0.2737143 -7.672957699999999e-05
0.2747143 -7.749874300000001e-05
0.2757143 -7.8274672e-05
0.2767143 -7.9057412e-05
0.2777143 -7.9847013e-05
0.2787143 -8.0643525e-05
0.2797143 -8.1446996e-05
0.2807143 -8.2257475e-05
0.2817143 -8.3075014e-05
0.2827143 -8.389966400000001e-05
0.2837143 -8.4731477e-05
0.2847143 -8.557050299999999e-05
0.2857143 -8.641679300000001e-05
0.2867143 -8.7270399e-05
0.2877143 -8.813137800000001e-05
0.2887143 -8.8999775e-05
0.2897143 -8.9875647e-05
0.2907143 -9.075904999999999e-05
0.2917143 -9.1650031e-05
0.2927143 -9.2548646e-05
0.2937143 -9.3454952e-05
0.2947143 -9.4369005e-05
0.2957143 -9.5290858e-05
0.2967143 -9.622056000000001e-05
0.2977143 -9.715817e-05
0.2987143 -9.810374900000001e-05
0.2997143 -9.905734300000001e-05
0.3007143 -0.00010001901
0.3017143 -0.00010098881
0.3027143 -0.0001019668
0.3037143 -0.00010295304
0.3047143 -0.00010394756999999999
0.3057143 -0.00010495046000000001
0.3067143 -0.00010596176000000001
0.3077143 -0.00010698153
0.3087143 -0.00010800983
0.3097143 -0.00010904671000000001
0.3107143 -0.00011009222999999999
0.3117143 -0.00011114645
0.3127143 -0.00011220942
0.3137143 -0.00011328120000000002
0.3147143 -0.00011436184999999999
0.3157143 -0.00011545144
0.3167143 -0.00011655001
0.3177143 -0.00011765761
0.3187143 -0.00011877432000000001
0.3197143 -0.00011990019
0.3207143 -0.00012103527
0.3217143 -0.00012217963000000001
0.3227143 -0.00012333333
0.3237143 -0.00012449641
0.3247143 -0.00012566894000000002
0.3257143 -0.00012685099
0.3267143 -0.0001280426
0.3277143 -0.00012924384
0.3287143 -0.00013045475
0.3297143 -0.00013167540000000002
0.3307143 -0.00013290587
0.3317143 -0.00013414619
0.3327143 -0.00013539643999999998
0.3337143 -0.00013665667
0.3347143 -0.00013792694
0.3357143 -0.00013920730000000002
0.3367143 -0.00014049783
0.3377143 -0.00014179857999999999
0.3387143 -0.00014310962
0.3397143 -0.000144431
0.3407143 -0.00014576278000000002
0.3417143 -0.00014710502999999998
0.3427143 -0.00014845781
0.3437143 -0.00014982118
0.3447143 -0.0001511952
0.3457143 -0.00015257993000000001
0.3467143 -0.00015397545
0.3477143 -0.00015538182
0.3487143 -0.00015679908
0.3497143 -0.00015822732
0.3507143 -0.00015966659
0.3517143 -0.00016111696
0.3527143 -0.0001625785
0.3537143 -0.00016405127
0.3547143 -0.00016553532
0.3557143 -0.00016703074
0.3567143 -0.00016853758
0.3577143 -0.00017005591
0.3587143 -0.00017158579
0.3597143 -0.00017312731
0.3607143 -0.00017468051
0.3617143 -0.00017624545999999998
0.3627143 -0.00017782224
0.3637143 -0.00017941092
0.3647143 -0.00018101155
0.3657143 -0.00018262421
0.3667143 -0.00018424896
0.3677143 -0.00018588587
0.3687143 -0.00018753501
0.3697143 -0.00018919644
0.3707143 -0.00019087023999999998
0.3717143 -0.00019255647
0.3727143 -0.00019425520000000002
0.3737143 -0.00019596647999999998
0.3747143 -0.00019769041
0.3757143 -0.00019942704
0.3767143 -0.00020117643
0.3777143 -0.00020293867
0.3787143 -0.0002047138
0.3797143 -0.00020650191
0.3807143 -0.00020830304999999998
0.3817143 -0.00021011729
0.3827143 -0.00021194471000000002
0.3837143 -0.00021378537
0.3847143 -0.00021563933
0.3857143 -0.00021750668
0.3867143 -0.00021938747
0.3877143 -0.00022128177
0.3887143 -0.00022318963999999998
0.3897143 -0.00022511115
0.3907143 -0.00022704637000000002
0.3917143 -0.00022899535
0.3927143 -0.00023095818
0.3937143 -0.00023293492
0.3947143 -0.00023492562
0.3957143 -0.00023693037
0.3967143 -0.00023894921999999998
0.3977143 -0.00024098224
0.3987143 -0.00024302949
0.3997143 -0.00024509104
0.4007143 -0.00024716695999999996
0.4017143 -0.00024925732
0.4027143 -0.00025136217
0.4037143 -0.00025348158
0.4047143 -0.00025561562
0.4057143 -0.00025776435
0.4067143 -0.00025992783
0.4077143 -0.00026210614
0.4087143 -0.00026429934
0.4097143 -0.0002665075
0.4107143 -0.00026873070000000003
0.4117143 -0.00027096896
0.4127143 -0.00027322239
0.4137143 -0.00027549104
0.4147143 -0.00027777496
0.4157143 -0.00028007423
0.4167143 -0.0002823889
0.4177143 -0.00028471904
0.4187143 -0.00028706471999999996
0.4197143 -0.000289426
0.4207143 -0.00029180296
0.4217143 -0.00029419566
0.4227143 -0.00029660414
0.4237143 -0.00029902849
0.4247143 -0.00030146875000000003
0.4257143 -0.00030392503
0.4267143 -0.00030639735
0.4277143 -0.0003088858
0.4287143 -0.00031139041000000003
0.4297143 -0.00031391128
0.4307143 -0.00031644845
0.4317143 -0.00031900202
0.4327143 -0.00032157202
0.4337143 -0.00032415851000000003
0.4347143 -0.00032676157
0.4357143 -0.00032938126
0.4367143 -0.00033201765999999995
0.4377143 -0.00033467081
0.4387143 -0.00033734077
0.4397143 -0.00034002762
0.4407143 -0.00034273141
0.4417143 -0.00034545220999999997
0.4427143 -0.00034819009
0.4437143 -0.00035094508
0.4447143 -0.00035371727
0.4457143 -0.00035650671
0.4467143 -0.00035931346
0.4477143 -0.00036213758
0.4487143 -0.00036497913
0.4497143 -0.00036783816999999997
0.4507143 -0.00037071477
0.4517143 -0.00037360899
0.4527143 -0.00037652087
0.4537143 -0.00037945049
0.4547143 -0.00038239791000000003
0.4557143 -0.00038536318
0.4567143 -0.00038834632999999995
0.4577143 -0.00039134743
0.4587143 -0.00039436658999999997
0.4597143 -0.0003974038
0.4607143 -0.00040045916
0.4617143 -0.0004035327
0.4627143 -0.00040662449
0.4637143 -0.00040973455
0.4647143 -0.00041286294
0.4657143 -0.00041600974000000003
0.4667143 -0.00041917497000000005
0.4677143 -0.0004223587
0.4687143 -0.00042556098000000005
0.4697143 -0.00042878187000000003
0.4707143 -0.00043202139999999996
0.4717143 -0.00043527965999999997
0.4727143 -0.00043855666
0.4737143 -0.00044185244
0.4747143 -0.0004451671
0.4757143 -0.00044850061999999997
0.4767143 -0.00045185307
0.4777143 -0.00045522452
0.4787143 -0.00045861498
0.4797143 -0.00046202449
0.4807143 -0.00046545315000000006
0.4817143 -0.00046890094999999996
0.4827143 -0.00047236795
0.4837143 -0.00047585418000000004
0.4847143 -0.00047935969
0.4857143 -0.00048288448
0.4867143 -0.00048642864
0.4877143 -0.00048999218
0.4887143 -0.0004935751799999999
0.4897143 -0.0004971776400000001
0.4907143 -0.00050079957
0.4917143 -0.00050444105
0.4927143 -0.00050810208
0.4937143 -0.00051178276
0.4947143 -0.00051548309
0.4957143 -0.00051920306
0.4967143 -0.00052294276
0.4977143 -0.00052670221
0.4987143 -0.00053048138
0.4997143 -0.00053428039
0.5007143 -0.00053809922
0.5017143 -0.00054193788
0.5027143 -0.00054579646
0.5037143 -0.00054967495
0.5047143 -0.00055357336
0.5057143 -0.00055749174
0.5067143 -0.00056143012
0.5077143 -0.00056538852
0.5087143 -0.00056936697
0.5097143 -0.00057336551
0.5107143 -0.00057738412
0.5117143 -0.00058142286
0.5127143 -0.00058548176
0.5137143 -0.0005895608
0.5147143 -0.0005936599800000001
0.5157143 -0.0005977794
0.5167143 -0.00060191901
0.5177143 -0.0006060788599999999
0.5187143 -0.0006102589400000001
0.5197143 -0.0006144592999999999
0.5207143 -0.00061867995
0.5217143 -0.0006229208800000001
0.5227143 -0.00062718209
0.5237143 -0.0006314636299999999
0.5247143 -0.0006357654899999999
0.5257143 -0.00064008768
0.5267143 -0.0006444301999999999
0.5277143 -0.00064879309
0.5287143 -0.00065317636
0.5297143 -0.00065757995
0.5307143 -0.00066200391
0.5317143 -0.00066644825
0.5327143 -0.0006709129599999999
0.5337143 -0.00067539804
0.5347143 -0.0006799035
0.5357143 -0.00068442932
0.5367143 -0.00068897552
0.5377143 -0.00069354205
0.5387143 -0.00069812895
0.5397143 -0.0007027361800000001
0.5407143 -0.00070736378
0.5417143 -0.00071201171
0.5427143 -0.00071667992
0.5437143 -0.0007213684500000001
0.5447143 -0.00072607727
0.5457143 -0.00073080637
0.5467143 -0.0007355557000000001
0.5477143 -0.00074032528
0.5487143 -0.00074511509
0.5497143 -0.0007499250799999999
0.5507143 -0.0007547552700000001
0.5517143 -0.0007596056100000001
0.5527143 -0.00076447604
0.5537143 -0.0007693665799999999
0.5547143 -0.00077427721
0.5557143 -0.0007792078600000001
0.5567143 -0.00078415851
0.5577143 -0.00078912917
0.5587143 -0.00079411975
0.5597143 -0.00079913025
0.5607143 -0.0008041605699999999
0.5617143 -0.00080921072
0.5627143 -0.0008142807
0.5637143 -0.00081937042
0.5647143 -0.00082447987
0.5657143 -0.00082960896
0.5667143 -0.00083475761
0.5677143 -0.0008399259100000001
0.5687143 -0.00084511366
0.5697143 -0.00085032088
0.5707143 -0.0008555475699999999
0.5717143 -0.0008607935299999999
0.5727143 -0.00086605887
0.5737143 -0.0008713434
0.5747143 -0.00087664721
0.5757143 -0.0008819701200000001
0.5767143 -0.00088731213
0.5777143 -0.00089267314
0.5787143 -0.00089805308
0.5797143 -0.00090345193
0.5807143 -0.00090886961
0.5817143 -0.00091430602
0.5827143 -0.00091976108
0.5837143 -0.00092523478
0.5847143 -0.00093072704
0.5857143 -0.00093623776
0.5867143 -0.00094176685
0.5877143 -0.0009473142200000001
0.5887143 -0.00095287987
0.5897143 -0.00095846362
0.5907143 -0.00096406548
0.5917143 -0.00096968524
0.5927143 -0.0009753229299999999
0.5937143 -0.00098097844
0.5947143 -0.00098665168
0.5957143 -0.00099234248
0.5967143 -0.00099805084
0.5977143 -0.0010037767
0.5987143 -0.0010095197
0.5997143 -0.0010152800000000001
0.6007143 -0.0010210575
0.6017143 -0.001026852
0.6027143 -0.0010326634
0.6037143 -0.0010384915
0.6047143 -0.0010443364
0.6057143 -0.0010501978
0.6067143 -0.0010560756999999999
0.6077143 -0.0010619699
0.6087143 -0.0010678805
0.6097143 -0.0010738071
0.6107143 -0.0010797496999999999
0.6117143 -0.0010857082
0.6127143 -0.0010916824
0.6137143 -0.0010976722
0.6147143 -0.0011036776
0.6157143 -0.0011096981000000001
0.6167143 -0.001115734
0.6177143 -0.0011217849000000001
0.6187143 -0.0011278507
0.6197143 -0.0011339313
0.6207143 -0.0011400266
0.6217143 -0.0011461364
0.6227143 -0.0011522606
0.6237143 -0.0011583989
0.6247143 -0.0011645514000000001
0.6257143 -0.0011707178
0.6267143 -0.0011768979
0.6277143 -0.0011830916
0.6287143 -0.0011892988
0.6297143 -0.0011955193
0.6307143 -0.0012017529
0.6317143 -0.0012079995
0.6327143 -0.0012142588
0.6337143 -0.0012205308
0.6347143 -0.0012268151999999999
0.6357143 -0.0012331119
0.6367143 -0.0012394207
0.6377143 -0.0012457414
0.6387143 -0.0012520739000000001
0.6397143 -0.0012584179
0.6407143 -0.0012647733
0.6417143 -0.0012711398
0.6427143 -0.0012775173
0.6437143 -0.0012839056
0.6447143 -0.0012903044
0.6457143 -0.0012967136
0.6467143 -0.0013031330000000002
0.6477143 -0.0013095624
0.6487143 -0.0013160016
0.6497143 -0.0013224503999999999
0.6507143 -0.0013289085
0.6517143 -0.0013353757
0.6527143 -0.0013418517999999999
0.6537143 -0.0013483366
0.6547143 -0.0013548299
0.6557143 -0.0013613314
0.6567143 -0.0013678409
0.6577143 -0.0013743582
0.6587143 -0.0013808829999999999
0.6597143 -0.0013874152
0.6607143 -0.0013939543
0.6617143 -0.0014005004
0.6627143 -0.0014070531
0.6637143 -0.0014136120999999999
0.6647143 -0.0014201772
0.6657143 -0.0014267481
0.6667143 -0.0014333246
0.6677143 -0.0014399066
0.6687143 -0.0014464935999999999
0.6697143 -0.0014530854
0.6707143 -0.0014596818
0.6717143 -0.0014662824
0.6727143 -0.0014728872
0.6737143 -0.0014794957
0.6747143 -0.0014861077
0.6757143 -0.001492723
0.6767143 -0.0014993412
0.6777143 -0.0015059622
0.6787143 -0.0015125855
0.6797143 -0.0015192108999999999
0.6807143 -0.0015258382
0.6817143 -0.0015324669
0.6827143 -0.0015390970000000001
0.6837143 -0.0015457279
0.6847143 -0.0015523596
0.6857143 -0.0015589915999999998
0.6867143 -0.0015656238000000002
0.6877143 -0.0015722557
0.6887143 -0.0015788869999999997
0.6897143 -0.0015855176
0.6907143 -0.0015921468999999999
0.6917143 -0.0015987747
0.6927143 -0.0016054008000000002
0.6937143 -0.0016120246
0.6947143 -0.0016186461
0.6957143 -0.0016252647999999998
0.6967143 -0.0016318805
0.6977143 -0.0016384927
0.6987143 -0.0016451011
0.6997143 -0.0016517054999999998
0.7007143 -0.0016583052999999998
0.7017143 -0.0016649004000000001
0.7027143 -0.0016714903
0.7037143 -0.0016780747
0.7047143 -0.0016846532
0.7057143 -0.0016912256
0.7067143 -0.0016977914
0.7077143 -0.0017043502999999998
0.7087143 -0.001710902
0.7097143 -0.001717446
0.7107143 -0.0017239819
0.7117143 -0.0017305096
0.7127143 -0.0017370285
0.7137143 -0.0017435382999999999
0.7147143 -0.0017500386000000002
0.7157143 -0.0017565289
0.7167143 -0.0017630091
0.7177143 -0.0017694785
0.7187143 -0.001775937
0.7197143 -0.0017823841
0.7207143 -0.0017888193
0.7217143 -0.0017952423000000002
0.7227143 -0.0018016526000000001
0.7237143 -0.00180805
0.7247143 -0.0018144339
0.7257143 -0.0018208039999999999
0.7267143 -0.0018271599
0.7277143 -0.0018335011
0.7287143 -0.0018398272
0.7297143 -0.0018461378
0.7307143 -0.0018524326
0.7317143 -0.001858711
0.7327143 -0.0018649727
0.7337143 -0.0018712173
0.7347143 -0.0018774443
0.7357143 -0.0018836532
0.7367143 -0.0018898436
0.7377143 -0.0018960151
0.7387143 -0.0019021672
0.7397143 -0.0019082996
0.7407143 -0.0019144118
0.7417143 -0.0019205032000000001
0.7427143 -0.0019265735
0.7437143 -0.0019326222000000002
0.7447143 -0.0019386489000000002
0.7457143 -0.001944653
0.7467143 -0.0019506342000000002
0.7477143 -0.001956592
0.7487143 -0.0019625259
0.7497143 -0.0019684354000000003
0.7507143 -0.0019743202
0.7517143 -0.0019801797
0.7527143 -0.0019860134
0.7537143 -0.0019918209
0.7547143 -0.0019976016
0.7557143 -0.0020033551
0.7567143 -0.0020090808999999998
0.7577143 -0.0020147785
0.7587143 -0.0020204474
0.7597143 -0.0020260872000000003
0.7607143 -0.0020316971
0.7617143 -0.002037277
0.7627143 -0.0020428262000000003
0.7637143 -0.0020483443
0.7647143 -0.0020538305999999997
0.7657143 -0.0020592846
0.7667143 -0.0020647061
0.7677143 -0.0020700943000000003
0.7687143 -0.0020754489
0.7697143 -0.0020807691
0.7707143 -0.0020860545
0.7717143 -0.0020913047
0.7727143 -0.0020965192
0.7737143 -0.0021016972999999997
0.7747143 -0.0021068385
0.7757143 -0.0021119424
0.7767143 -0.0021170084
0.7777143 -0.0021220359
0.7787143 -0.0021270245
0.7797143 -0.0021319736
0.7807143 -0.0021368827000000003
0.7817143 -0.0021417511
0.7827143 -0.0021465783
0.7837143 -0.0021513639
0.7847143 -0.0021561072999999997
0.7857143 -0.0021608079
0.7867143 -0.0021654652
0.7877143 -0.0021700786
0.7887143 -0.0021746475
0.7897143 -0.0021791715000000003
0.7907143 -0.00218365
0.7917143 -0.0021880824
0.7927143 -0.0021924679
0.7937143 -0.0021968064
0.7947143 -0.002201097
0.7957143 -0.0022053393
0.7967143 -0.0022095326
0.7977143 -0.0022136765
0.7987143 -0.0022177703
0.7997143 -0.0022218134999999997
0.8007143 -0.0022258055
0.8017143 -0.0022297456
0.8027143 -0.0022336335000000002
0.8037143 -0.0022374685
0.8047143 -0.0022412498
0.8057143 -0.0022449771
0.8067143 -0.0022486496000000003
0.8077143 -0.002252267
0.8087143 -0.0022558286
0.8097143 -0.0022593336000000003
0.8107143 -0.0022627817
0.8117143 -0.0022661721
0.8127143 -0.0022695043
0.8137143 -0.0022727778
0.8147143 -0.0022759918
0.8157143 -0.0022791457
0.8167143 -0.0022822390999999997
0.8177143 -0.0022852713000000003
0.8187143 -0.0022882417
0.8197143 -0.0022911498
0.8207143 -0.0022939948
0.8217143 -0.0022967763
0.8227143 -0.0022994935000000003
0.8237143 -0.0023021459
0.8247143 -0.0023047329
0.8257143 -0.0023072538
0.8267143 -0.0023097082000000002
0.8277143 -0.0023120952
0.8287143 -0.0023144145
0.8297143 -0.0023166651
0.8307143 -0.0023188466
0.8317143 -0.0023209584
0.8327143 -0.0023229999
0.8337143 -0.0023249704
0.8347143 -0.0023268693999999998
0.8357143 -0.0023286962
0.8367143 -0.0023304502999999996
0.8377143 -0.0023321309000000003
0.8387143 -0.0023337374
0.8397143 -0.0023352691999999997
0.8407143 -0.0023367255999999998
0.8417143 -0.0023381062
0.8427143 -0.0023394102999999998
0.8437143 -0.0023406372
0.8447143 -0.0023417862000000003
0.8457143 -0.0023428569
0.8467143 -0.0023438486
0.8477143 -0.0023447607000000002
0.8487143 -0.0023455925
0.8497143 -0.0023463434
0.8507143 -0.0023470127
0.8517143 -0.0023476001
0.8527143 -0.0023481047
0.8537143 -0.002348526
0.8547143 -0.0023488632
0.8557143 -0.0023491159
0.8567143 -0.0023492832000000003
0.8577143 -0.0023493647
0.8587143 -0.0023493598
0.8597143 -0.0023492679
0.8607143 -0.0023490883999999997
0.8617143 -0.0023488205
0.8627143 -0.0023484636
0.8637143 -0.0023480172
0.8647143 -0.0023474808
0.8657143 -0.0023468536
0.8667143 -0.0023461351
0.8677143 -0.0023453245
0.8687143 -0.0023444214
0.8697143 -0.0023434251
0.8707143 -0.002342335
0.8717143 -0.0023411505000000003
0.8727143 -0.0023398708
0.8737143 -0.0023384955
0.8747143 -0.0023370239
0.8757143 -0.0023354554
0.8767143 -0.0023337894
0.8777143 -0.0023320254
0.8787143 -0.0023301627
0.8797143 -0.0023282008
0.8807143 -0.0023261387
0.8817143 -0.0023239763
0.8827143 -0.0023217128000000004
0.8837143 -0.0023193475
0.8847143 -0.0023168799000000003
0.8857143 -0.0023143093
0.8867143 -0.0023116352
0.8877143 -0.0023088570999999997
0.8887143 -0.0023059742
0.8897143 -0.0023029859
0.8907143 -0.0022998918
0.8917143 -0.0022966913
0.8927143 -0.0022933836999999998
0.8937143 -0.0022899683
0.8947143 -0.0022864447999999997
0.8957143 -0.0022828124
0.8967143 -0.0022790708
0.8977143 -0.002275219
0.8987143 -0.0022712567
0.8997143 -0.0022671833
0.9007143 -0.0022629982
0.9017143 -0.0022587008
0.9027143 -0.0022542907
0.9037143 -0.002249767
0.9047143 -0.0022451295
0.9057143 -0.0022403774
0.9067143 -0.0022355103
0.9077143 -0.0022305275999999997
0.9087143 -0.0022254288
0.9097143 -0.0022202132
0.9107143 -0.0022148803
0.9117143 -0.0022094297
0.9127143 -0.0022038606
0.9137143 -0.0021981728
0.9147143 -0.0021923657
0.9157143 -0.0021864385
0.9167143 -0.0021803909000000002
0.9177143 -0.0021742224
0.9187143 -0.0021679323
0.9197143 -0.0021615204000000002
0.9207143 -0.0021549858999999998
0.9217143 -0.0021483281999999998
0.9227143 -0.002141547
0.9237143 -0.0021346417
0.9247143 -0.0021276120999999997
0.9257143 -0.0021204572
0.9267143 -0.0021131769
0.9277143 -0.0021057705
0.9287143 -0.0020982376
0.9297143 -0.0020905776
0.9307143 -0.0020827902
0.9317143 -0.0020748745999999998
0.9327143 -0.0020668306999999998
0.9337143 -0.0020586578
0.9347143 -0.0020503554
0.9357143 -0.0020419231
0.9367143 -0.0020333606
0.9377143 -0.0020246671
0.9387143 -0.0020158424
0.9397143 -0.0020068861
0.9407143 -0.0019977975
0.9417143 -0.0019885765
0.9427143 -0.0019792224
0.9437143 -0.0019697348999999998
0.9447143 -0.0019601135
0.9457143 -0.0019503577
0.9467143 -0.0019404673
0.9477143 -0.0019304418
0.9487143 -0.0019202807000000001
0.9497143 -0.0019099838
0.9507143 -0.0018995506
0.9517143 -0.0018889807
0.9527143 -0.0018782737
0.9537143 -0.0018674293
0.9547143 -0.0018564469
0.9557143 -0.0018453264
0.9567143 -0.0018340674000000001
0.9577143 -0.0018226694
0.9587143 -0.0018111321
0.9597143 -0.0017994553
0.9607143 -0.0017876384
0.9617143 -0.0017756813000000002
0.9627143 -0.0017635835000000002
0.9637143 -0.0017513447999999998
0.9647143 -0.0017389648000000002
0.9657143 -0.0017264432
0.9667143 -0.0017137798000000002
0.9677143 -0.0017009740999999999
0.9687143 -0.0016880258
0.9697143 -0.0016749347000000001
0.9707143 -0.0016617007
0.9717143 -0.0016483232999999998
0.9727143 -0.0016348022
0.9737143 -0.0016211371999999998
0.9747143 -0.0016073279999999999
0.9757143 -0.0015933743000000002
0.9767143 -0.0015792759
0.9777143 -0.0015650325
0.9787143 -0.0015506439
0.9797143 -0.00153611
0.9807143 -0.0015214304
0.9817143 -0.0015066049
0.9827143 -0.0014916333
0.9837143 -0.0014765155
0.9847143 -0.0014612512
0.9857143 -0.0014458402000000002
0.9867143 -0.0014302822999999998
0.9877143 -0.0014145773
0.9887143 -0.0013987252
0.9897143 -0.0013827256
0.9907143 -0.0013665785
0.9917143 -0.0013502836
0.9927143 -0.0013338409
0.9937143 -0.0013172503
0.9947143 -0.0013005115
0.9957143 -0.0012836244
0.9967143 -0.0012665891
0.9977143 -0.0012494052
0.9987143 -0.0012320726999999999
0.9997143 -0.0012145916
1.000714 -0.0011969616999999999
1.001714 -0.0011791829999999999
1.002714 -0.0011612554
1.003714 -0.0011431787000000001
1.004714 -0.0011249531
1.005714 -0.0011065784
1.006714 -0.0010880545
1.007714 -0.0010693815
1.008714 -0.0010505592
1.009714 -0.0010315878
1.010714 -0.0010124671
1.011714 -0.00099319723
1.012714 -0.00097377806
1.013714 -0.00095420964
1.014714 -0.00093449207
1.015714 -0.00091462534
1.016714 -0.0008946094600000001
1.017714 -0.00087444441
1.018714 -0.0008541303
1.019714 -0.00083366722
1.020714 -0.00081305516
1.021714 -0.0007922942999999999
1.022714 -0.0007713846599999999
1.023714 -0.00075032626
1.024714 -0.00072911926
1.025714 -0.00070776377
1.026714 -0.00068625991
1.027714 -0.0006646078
1.028714 -0.0006428075300000001
1.029714 -0.00062085928
1.030714 -0.0005987632000000001
1.031714 -0.0005765194099999999
1.032714 -0.0005541281100000001
1.033714 -0.00053158947
1.034714 -0.0005089036699999999
1.035714 -0.00048607094
1.036714 -0.00046309145999999995
1.037714 -0.00043996542
1.038714 -0.00041669308999999996
1.039714 -0.00039327465
1.040714 -0.00036971039
1.041714 -0.00034600052
1.042714 -0.00032214533999999997
1.043714 -0.00029814509999999997
1.044714 -0.00027400006
1.045714 -0.00024971052
1.046714 -0.00022527679
1.047714 -0.00020069917
1.048714 -0.00017597798
1.049714 -0.00015111355
1.050714 -0.00012610619
1.051714 -0.00010095627999999999
1.052714 -7.566414399999999e-05
1.053714 -5.0230164999999996e-05
1.054714 -2.4654702e-05
1.055714 1.0618606000000002e-06
1.056714 2.6919136e-05
1.057714 5.2916721e-05
1.058714 7.9054206e-05
1.059714 0.00010533117
1.060714 0.0001317472
1.061714 0.00015830184999999998
1.062714 0.00018499468
1.063714 0.00021182523
1.064714 0.00023879304000000003
1.065714 0.00026589763999999996
1.066714 0.00029313856
1.067714 0.00032051528
1.068714 0.00034802731
1.069714 0.00037567415
1.070714 0.00040345531
1.071714 0.00043137020000000005
1.072714 0.00045941833
1.073714 0.00048759911999999997
1.074714 0.00051591205
1.075714 0.00054435654
1.076714 0.000572932
1.077714 0.00060163784
1.078714 0.00063047351
1.079714 0.00065943832
1.080714 0.00068853174
1.081714 0.00071775312
1.082714 0.00074710179
1.083714 0.00077657714
1.084714 0.00080617847
1.085714 0.00083590521
1.086714 0.00086575656
1.087714 0.0008957319599999999
1.088714 0.00092583059
1.089714 0.00095605183
1.090714 0.00098639493
1.091714 0.0010168592
1.092714 0.0010474438
1.093714 0.0010781480000000001
1.094714 0.0011089712
1.095714 0.0011399125
1.096714 0.0011709711
1.097714 0.0012021463
1.098714 0.0012334372999999999
1.099714 0.0012648432
1.100714 0.0012963633
1.101714 0.0013279967
1.102714 0.0013597425
1.103714 0.0013916
1.104714 0.0014235683
1.105714 0.0014556464999999998
1.106714 0.0014878337
1.107714 0.001520129
1.108714 0.0015525316
1.109714 0.0015850406
1.110714 0.0016176549000000001
1.111714 0.0016503738
1.112714 0.0016831962
1.113714 0.0017161212
1.114714 0.0017491479
1.115714 0.0017822751
1.116714 0.0018155019999999999
1.117714 0.0018488277000000002
1.118714 0.0018822511000000002
1.119714 0.0019157713
1.120714 0.0019493871
1.121714 0.0019830977
1.122714 0.002016902
1.123714 0.0020507989000000003
1.124714 0.0020847874
1.125714 0.0021188664
1.126714 0.0021530348
1.127714 0.0021872916
1.128714 0.0022216356
1.129714 0.0022560658
1.130714 0.0022905811
1.131714 0.0023251803
1.132714 0.0023598624
1.133714 0.0023946262
1.134714 0.0024294704
1.135714 0.0024643941
1.136714 0.002499396
1.137714 0.0025344749
1.138714 0.0025696295999999997
1.139714 0.0026048589999999997
1.140714 0.002640162
1.141714 0.0026755371
1.142714 0.0027109832
1.143714 0.0027464992
1.144714 0.0027820837
1.145714 0.0028177354999999998
1.146714 0.0028534534
1.147714 0.002889236
1.148714 0.0029250821
1.149714 0.0029609906
1.150714 0.00299696
1.151714 0.0030329891000000003
1.152714 0.0030690764
1.153714 0.0031052208000000004
1.154714 0.0031414209
1.155714 0.0031776755
1.156714 0.0032139829
1.157714 0.003250342
1.158714 0.0032867516
1.159714 0.0033232100000000005
1.160714 0.003359716
1.161714 0.0033962681999999997
1.162714 0.0034328652
1.163714 0.0034695057999999997
1.164714 0.0035061882999999996
1.165714 0.0035429115
1.166714 0.0035796739999999997
1.167714 0.0036164739999999997
1.168714 0.0036533103
1.169714 0.0036901815999999996
1.170714 0.0037270864
1.171714 0.0037640230999999996
1.172714 0.0038009904999999995
1.173714 0.0038379865
1.174714 0.0038750102
1.175714 0.0039120598
1.176714 0.003949134
1.177714 0.0039862312
1.178714 0.0040233499
1.179714 0.0040604886
1.180714 0.0040976458
1.181714 0.0041348198
1.182714 0.004172009
1.183714 0.0042092121
1.184714 0.004246427499999999
1.185714 0.0042836535
1.186714 0.0043208885
1.187714 0.0043581313
1.188714 0.0043953798
1.189714 0.0044326327
1.190714 0.0044698885
1.191714 0.0045071454
1.192714 0.004544401599999999
1.193714 0.004581656
1.194714 0.0046189063
1.195714 0.0046561512
1.196714 0.0046933892
1.197714 0.0047306188
1.198714 0.0047678379
1.199714 0.004805045
1.200714 0.0048422386
1.201714 0.0048794169
1.202714 0.0049165785
1.203714 0.0049537211
1.204714 0.0049908438
1.205714 0.0050279443
1.206714 0.0050650211
1.207714 0.0051020725
1.208714 0.0051390969
1.209714 0.0051760925999999995
1.210714 0.0052130577
1.211714 0.0052499909
1.212714 0.0052868898
1.213714 0.0053237531
1.214714 0.0053605792
1.215714 0.0053973661
1.216714 0.0054341122
1.217714 0.0054708158
1.218714 0.005507475
1.219714 0.005544088
1.220714 0.0055806529
1.221714 0.0056171684
1.222714 0.0056536323
1.223714 0.005690043
1.224714 0.0057263986999999995
1.225714 0.0057626978
1.226714 0.0057989382
1.227714 0.0058351186
1.228714 0.0058712369
1.229714 0.0059072914
1.230714 0.0059432801
1.231714 0.0059792015
1.232714 0.0060150533999999995
1.233714 0.0060508344
1.234714 0.0060865426
1.235714 0.0061221763000000005
1.236714 0.0061577331999999995
1.237714 0.0061932122
1.238714 0.0062286112
1.239714 0.006263927900000001
1.240714 0.006299160999999999
1.241714 0.006334309
1.242714 0.0063693696999999995
1.243714 0.006404341500000001
1.244714 0.006439222499999999
1.245714 0.0064740103
1.246714 0.006508703500000001
1.247714 0.006543300699999999
1.248714 0.0065777996
1.249714 0.006612198200000001
1.250714 0.006646494899999999
1.251714 0.0066806882
1.252714 0.006714775399999999
1.253714 0.0067487555
1.254714 0.0067826266
1.255714 0.0068163862999999995
1.256714 0.0068500332
1.257714 0.0068835651999999995
1.258714 0.0069169808
1.259714 0.0069502785
1.260714 0.0069834554000000005
1.261714 0.0070165108
1.262714 0.0070494425
1.263714 0.0070822483
1.264714 0.007114926100000001
1.265714 0.007147475099999999
1.266714 0.0071798924
1.267714 0.0072121773
1.268714 0.0072443268
1.269714 0.0072763396
1.270714 0.007308214099999999
1.271714 0.007339948200000001
1.272714 0.0073715404
1.273714 0.0074029886
1.274714 0.0074342905
1.275714 0.0074654447
1.276714 0.0074964497
1.277714 0.007527303399999999
1.278714 0.0075580036
1.279714 0.0075885488
1.280714 0.007618937500000001
1.281714 0.0076491677
1.282714 0.007679237
1.283714 0.0077091441
1.284714 0.0077388875
1.285714 0.0077684650000000004
1.286714 0.007797875199999999
1.287714 0.0078271158
1.288714 0.0078561854
1.289714 0.0078850819
1.290714 0.0079138037
1.291714 0.007942348699999999
1.292714 0.007970715500000001
1.293714 0.0079989019
1.294714 0.0080269063
1.295714 0.0080547274
1.296714 0.0080823629
1.297714 0.0081098115
1.298714 0.0081370716
1.299714 0.008164141
1.300714 0.0081910184
1.301714 0.0082177015
1.302714 0.008244188900000001
1.303714 0.0082704792
1.304714 0.00829657
1.305714 0.0083224601
1.306714 0.0083481478
1.307714 0.0083736311
1.308714 0.0083989085
1.309714 0.0084239786
1.310714 0.008448839100000001
1.311714 0.0084734886
1.312714 0.0084979256
1.313714 0.008522148
1.314714 0.0085461543
1.315714 0.008569943
1.316714 0.0085935128
1.317714 0.008616862
1.318714 0.0086399887
1.319714 0.0086628912
1.320714 0.0086855674
1.321714 0.0087080167
1.322714 0.0087302367
1.323714 0.0087522261
1.324714 0.0087739834
1.325714 0.0087955072
1.326714 0.0088167959
1.327714 0.0088378474
1.328714 0.0088586603
1.329714 0.0088792331
1.330714 0.008899564300000001
1.331714 0.0089196525
1.332714 0.008939496199999999
1.333714 0.008959094
1.334714 0.0089784437
1.335714 0.0089975445
1.336714 0.0090163943
1.337714 0.0090349924
1.338714 0.0090533365
1.339714 0.009071426
1.340714 0.0090892587
1.341714 0.0091068337
1.342714 0.009124149100000001
1.343714 0.0091412039
1.344714 0.0091579968
1.345714 0.0091745256
1.346714 0.009190789599999999
1.347714 0.0092067872
1.348714 0.0092225171
1.349714 0.0092379778
1.350714 0.0092531678
1.351714 0.0092680864
1.352714 0.0092827315
1.353714 0.009297102199999999
1.354714 0.0093111972
1.355714 0.009325015
1.356714 0.0093385548
1.357714 0.0093518152
1.358714 0.0093647948
1.359714 0.0093774921
1.360714 0.0093899056
1.361714 0.0094020346
1.362714 0.0094138777
1.363714 0.0094254341
1.364714 0.0094367024
1.365714 0.0094476811
1.366714 0.0094583695
1.367714 0.0094687661
1.368714 0.0094788695
1.369714 0.0094886789
1.370714 0.009498193
1.371714 0.0095074109
1.372714 0.0095163319
1.373714 0.009524953899999999
1.374714 0.0095332769
1.375714 0.0095412994
1.376714 0.0095490199
1.377714 0.0095564377
1.378714 0.0095635514
1.379714 0.009570361000000001
1.380714 0.0095768642
1.381714 0.0095830612
1.382714 0.0095889503
1.383714 0.009594531
1.384714 0.0095998017
1.385714 0.009604762499999999
1.386714 0.0096094118
1.387714 0.009613749
1.388714 0.0096177726
1.389714 0.0096214826
1.390714 0.0096248776
1.391714 0.0096279568
1.392714 0.0096307194
1.393714 0.009633164900000001
1.394714 0.0096352916
1.395714 0.0096370997
1.396714 0.0096385884
1.397714 0.0096397562
1.398714 0.009640603099999999
1.399714 0.0096411277
1.400714 0.00964133
1.401714 0.0096412092
1.402714 0.0096407639
1.403714 0.0096399941
1.404714 0.009638899099999999
1.405714 0.0096374788
1.406714 0.0096357318
1.407714 0.0096336575
1.408714 0.0096312557
1.409714 0.0096285257
1.410714 0.0096254669
1.411714 0.0096220792
1.412714 0.0096183619
1.413714 0.0096143143
1.414714 0.0096099357
1.415714 0.0096052259
1.416714 0.009600184400000001
1.417714 0.0095948104
1.418714 0.0095891039
1.419714 0.0095830641
1.420714 0.0095766911
1.421714 0.0095699841
1.422714 0.0095629424
1.423714 0.0095555668
1.424714 0.0095478557
1.425714 0.0095398093
1.426714 0.009531427299999999
1.427714 0.0095227093
1.428714 0.0095136551
1.429714 0.0095042647
1.430714 0.0094945375
1.431714 0.0094844734
1.432714 0.0094740724
1.433714 0.009463333800000001
1.434714 0.0094522577
1.435714 0.0094408439
1.436714 0.0094290925
1.437714 0.0094170035
1.438714 0.0094045761
1.439714 0.0093918105
1.440714 0.0093787072
1.441714 0.0093652656
1.442714 0.009351485599999999
1.443714 0.009337367400000001
1.444714 0.0093229115
1.445714 0.0093081173
1.446714 0.009292984800000001
1.447714 0.0092775146
1.448714 0.0092617061
1.449714 0.009245560100000001
1.450714 0.0092290757
1.451714 0.0092122536
1.452714 0.009195094800000001
1.453714 0.0091775983
1.454714 0.0091597649
1.455714 0.0091415939
1.456714 0.0091230868
1.457714 0.0091042428
1.458714 0.0090850626
1.459714 0.0090655463
1.460714 0.009045694600000001
1.461714 0.0090255075
1.462714 0.0090049849
1.463714 0.0089841276
1.464714 0.0089629357
1.465714 0.0089414098
1.466714 0.0089195499
1.467714 0.0088973567
1.468714 0.0088748304
1.469714 0.0088519715
1.470714 0.0088287808
1.471714 0.0088052584
1.472714 0.008781404900000001
1.473714 0.0087572203
1.474714 0.0087327055
1.475714 0.008707860999999999
1.476714 0.008682687599999999
1.477714 0.0086571854
1.478714 0.0086313557
1.479714 0.0086051987
1.480714 0.0085787149
1.481714 0.0085519045
1.482714 0.008524768799999999
1.483714 0.0084973086
1.484714 0.0084695239
1.485714 0.0084414161
1.486714 0.0084129861
1.487714 0.0083842337
1.488714 0.0083551604
1.489714 0.008325767
1.490714 0.0082960541
1.491714 0.0082660226
1.492714 0.0082356732
1.493714 0.0082050065
1.494714 0.008174024
1.495714 0.0081427264
1.496714 0.0081111146
1.497714 0.0080791891
1.498714 0.0080469508
1.499714 0.008014401099999999
1.500714 0.0079815407
1.501714 0.0079483711
1.502714 0.0079148929
1.503714 0.007881107
1.504714 0.0078470141
1.505714 0.0078126155
1.506714 0.007777912800000001
1.507714 0.0077429067
1.508714 0.007707598
1.509714 0.007671988
1.510714 0.0076360782
1.511714 0.0075998694000000006
1.512714 0.007563363
1.513714 0.0075265598
1.514714 0.007489461100000001
1.515714 0.0074520678
1.516714 0.0074143813
1.517714 0.0073764029
1.518714 0.0073381343
1.519714 0.0072995761
1.520714 0.007260729800000001
1.521714 0.0072215968
1.522714 0.0071821778
1.523714 0.0071424743999999995
1.524714 0.0071024886
1.525714 0.0070622213
1.526714 0.0070216731
1.527714 0.006980846200000001
1.528714 0.0069397422
1.529714 0.0068983623
1.530714 0.0068567075
1.531714 0.0068147798
1.532714 0.006772580699999999
1.533714 0.0067301109
1.534714 0.0066873727
1.535714 0.0066443674
1.536714 0.0066010965000000005
1.537714 0.0065575616
1.538714 0.0065137639
1.539714 0.0064697051
1.540714 0.006425387300000001
1.541714 0.0063808111
1.542714 0.006335978799999999
1.543714 0.0062908926
1.544714 0.0062455532
1.545714 0.0061999628
1.546714 0.006154122099999999
1.547714 0.006108034
1.548714 0.0060616991999999995
1.549714 0.0060151200000000005
1.550714 0.005968297799999999
1.551714 0.0059212347
1.552714 0.0058739322
1.553714 0.0058263919
1.554714 0.0057786157
1.555714 0.0057306053
1.556714 0.0056823625
1.557714 0.0056338889
1.558714 0.005585187
1.559714 0.0055362580000000005
1.560714 0.0054871038
1.561714 0.0054377262
1.562714 0.0053881271
1.563714 0.0053383086
1.564714 0.0052882722
1.565714 0.0052380201
1.566714 0.0051875541
1.567714 0.005136875900000001
1.568714 0.0050859879
1.569714 0.0050348914
1.570714 0.004983589
1.571714 0.0049320821
1.572714 0.0048803729
1.573714 0.0048284637000000005
1.574714 0.0047763562
1.575714 0.0047240523
1.576714 0.0046715541
1.577714 0.0046188634
1.578714 0.0045659828
1.579714 0.0045129138
1.580714 0.0044596589
1.581714 0.004406219899999999
1.582714 0.004352599
1.583714 0.004298798
1.584714 0.0042448195
1.585714 0.0041906653
1.586714 0.0041363375
1.587714 0.0040818384
1.588714 0.0040271698
1.589714 0.0039723342
1.590714 0.0039173337
1.591714 0.0038621703
1.592714 0.0038068461000000005
1.593714 0.0037513637
1.594714 0.0036957248
1.595714 0.0036399317
1.596714 0.0035839868
1.597714 0.0035278921000000004
1.598714 0.0034716496999999996
1.599714 0.0034152621
1.600714 0.0033587312000000003
1.601714 0.0033020595
1.602714 0.0032452492
1.603714 0.0031883023999999998
1.604714 0.0031312215
1.605714 0.0030740083999999997
1.606714 0.0030166656999999998
1.607714 0.0029591954
1.608714 0.0029016001
1.609714 0.0028438816999999997
1.610714 0.0027860427999999997
1.611714 0.0027280856
1.612714 0.0026700123000000004
1.613714 0.0026118252
1.614714 0.0025535268
1.615714 0.0024951192
1.616714 0.0024366049
1.617714 0.0023779861
1.618714 0.0023192653
1.619714 0.0022604446999999997
1.620714 0.0022015267
1.621714 0.0021425136
1.622714 0.0020834079
1.623714 0.0020242118
1.624714 0.0019649278000000003
1.625714 0.0019055584
1.626714 0.0018461056000000002
1.627714 0.0017865721000000002
1.628714 0.0017269602
1.629714 0.0016672724
1.630714 0.0016075109999999998
1.631714 0.0015476782
1.632714 0.0014877768
1.633714 0.0014278090000000002
1.634714 0.0013677772
1.635714 0.0013076838
1.636714 0.0012475311
1.637714 0.0011873218
1.638714 0.001127058
1.639714 0.0010667422000000001
1.640714 0.0010063769
1.641714 0.0009459644400000001
1.642714 0.00088550723
1.643714 0.00082500765
1.644714 0.0007644681299999999
1.645714 0.00070389106
1.646714 0.00064327883
1.647714 0.00058263386
1.648714 0.00052195851
1.649714 0.00046125524
1.650714 0.00040052641
1.651714 0.00033977446
1.652714 0.0002790018
1.653714 0.00021821079
1.654714 0.00015740385
1.655714 9.6583392e-05
1.656714 3.5751808e-05
1.657714 -2.5088491e-05
1.658714 -8.5935102e-05
1.659714 -0.00014678561
1.660714 -0.00020763762
1.661714 -0.00026848872
1.662714 -0.00032933651000000003
1.663714 -0.00039017855
1.664714 -0.00045101246999999995
1.665714 -0.00051183583
1.666714 -0.00057264619
1.667714 -0.00063344119
1.668714 -0.00069421835
1.669714 -0.0007549753299999999
1.670714 -0.0008157096099999999
1.671714 -0.00087641893
1.672714 -0.0009371007799999999
1.673714 -0.0009977527
1.674714 -0.0010583723
1.675714 -0.0011189573
1.676714 -0.0011795052
1.677714 -0.0012400136
1.678714 -0.0013004801000000002
1.679714 -0.0013609022999999999
1.680714 -0.0014212778000000001
1.681714 -0.0014816043
1.682714 -0.0015418794999999999
1.683714 -0.0016021007
1.684714 -0.001662266
1.685714 -0.0017223727
1.686714 -0.0017824186
1.687714 -0.0018424014
1.688714 -0.0019023188000000001
1.689714 -0.0019621682
1.690714 -0.0020219477
1.691714 -0.0020816547000000003
1.692714 -0.002141287
1.693714 -0.0022008424
1.694714 -0.0022603184
1.695714 -0.002319713
1.696714 -0.0023790237
1.697714 -0.0024382482999999997
1.698714 -0.0024973846000000003
1.699714 -0.0025564303
1.700714 -0.0026153832000000003
1.701714 -0.0026742409000000003
1.702714 -0.0027330014
1.703714 -0.0027916623
1.704714 -0.0028502216
1.705714 -0.0029086768
1.706714 -0.0029670258
1.707714 -0.0030252664
1.708714 -0.0030833965999999997
1.709714 -0.003141414
1.710714 -0.0031993164
1.711714 -0.0032571017
1.712714 -0.0033147673000000002
1.713714 -0.0033723114
1.714714 -0.0034297317999999995
1.715714 -0.0034870263000000004
1.716714 -0.0035441928
1.717714 -0.003601229
1.718714 -0.0036581332
1.719714 -0.0037149028000000002
1.720714 -0.0037715356
1.721714 -0.0038280297
1.722714 -0.0038843831
1.723714 -0.0039405935
1.724714 -0.0039966587999999996
1.725714 -0.0040525770999999995
1.726714 -0.0041083458
1.727714 -0.0041639636
1.728714 -0.0042194279
1.729714 -0.004274736800000001
1.730714 -0.0043298882
1.731714 -0.0043848802
1.732714 -0.0044397108
1.733714 -0.0044943779
1.734714 -0.00454888
1.735714 -0.0046032146
1.736714 -0.0046573798
1.737714 -0.0047113735
1.738714 -0.0047651942
1.739714 -0.0048188398
1.740714 -0.0048723086
1.741714 -0.0049255985
1.742714 -0.0049787079
1.743714 -0.0050316345999999994
1.744714 -0.005084377
1.745714 -0.005136933
1.746714 -0.005189301
1.747714 -0.0052414791
1.748714 -0.0052934654
1.749714 -0.0053452583
1.750714 -0.0053968561
1.751714 -0.0054482567
1.752714 -0.0054994587
1.753714 -0.0055504603
1.754714 -0.0056012595
1.755714 -0.0056518547
1.756714 -0.0057022444
1.757714 -0.0057524266999999995
1.758714 -0.0058023998
1.759714 -0.0058521622
1.760714 -0.0059017122
1.761714 -0.0059510483
1.762714 -0.0060001687
1.763714 -0.0060490715
1.764714 -0.0060977552
1.765714 -0.006146218900000001
1.766714 -0.006194460000000001
1.767714 -0.006242477
1.768714 -0.006290269100000001
1.769714 -0.006337834200000001
1.770714 -0.0063851701
1.771714 -0.006432276099999999
1.772714 -0.0064791508
1.773714 -0.006525791800000001
1.774714 -0.006572198599999999
1.775714 -0.006618368899999999
1.776714 -0.0066643013
1.777714 -0.0067099950999999994
1.778714 -0.006755448000000001
1.779714 -0.0068006593
1.780714 -0.0068456269
1.781714 -0.0068903501
1.782714 -0.0069348265
1.783714 -0.0069790556
1.784714 -0.0070230359
1.785714 -0.0070667658
1.786714 -0.007110244799999999
1.787714 -0.0071534705
1.788714 -0.0071964423
1.789714 -0.0072391587000000006
1.790714 -0.0072816190000000005
1.791714 -0.007323821800000001
1.792714 -0.0073657655
1.793714 -0.0074074487
1.794714 -0.0074488707000000005
1.795714 -0.0074900300999999996
1.796714 -0.007530926099999999
1.797714 -0.0075715572
1.798714 -0.0076119228
1.799714 -0.0076520213
1.800714 -0.0076918514000000006
1.801714 -0.0077314122
1.802714 -0.007770703100000001
1.803714 -0.0078097226
1.804714 -0.00784847
1.805714 -0.0078869438
1.806714 -0.0079251433
1.807714 -0.0079630678
1.808714 -0.0080007158
1.809714 -0.0080380865
1.810714 -0.0080751786
1.811714 -0.0081119921
1.812714 -0.0081485254
1.813714 -0.0081847771
1.814714 -0.008220747300000001
1.815714 -0.0082564344
1.816714 -0.0082918377
1.817714 -0.0083269566
1.818714 -0.0083617902
1.819714 -0.0083963379
1.820714 -0.0084305982
1.821714 -0.0084645711
1.822714 -0.008498255199999999
1.823714 -0.0085316504
1.824714 -0.0085647553
1.825714 -0.0085975691
1.826714 -0.0086300919
1.827714 -0.0086623222
1.828714 -0.008694259999999999
1.829714 -0.0087259046
1.830714 -0.008757255299999999
1.831714 -0.0087883112
1.832714 -0.0088190718
1.833714 -0.0088495362
1.834714 -0.0088797045
1.835714 -0.008909576
1.836714 -0.0089391498
1.837714 -0.0089684254
1.838714 -0.0089974026
1.839714 -0.0090260808
1.840714 -0.009054459999999999
1.841714 -0.0090825393
1.842714 -0.0091103182
1.843714 -0.009137796600000001
1.844714 -0.0091649737
1.845714 -0.009191849700000001
1.846714 -0.0092184237
1.847714 -0.0092446957
1.848714 -0.009270664999999999
1.849714 -0.0092963317
1.850714 -0.0093216957
1.851714 -0.0093467563
1.852714 -0.009371512700000001
1.853714 -0.0093959658
1.854714 -0.0094201147
1.855714 -0.0094439587
1.856714 -0.0094674986
1.857714 -0.0094907336
1.858714 -0.0095136631
1.859714 -0.0095362877
1.860714 -0.009558606700000001
1.861714 -0.0095806201
1.862714 -0.0096023286
1.863714 -0.0096237309
1.864714 -0.0096448275
1.865714 -0.0096656186
1.866714 -0.0096861033
1.867714 -0.0097062824
1.868714 -0.0097261553
1.869714 -0.0097457225
1.870714 -0.0097649834
1.871714 -0.0097839387
1.872714 -0.0098025877
1.873714 -0.009820931199999999
1.874714 -0.0098389683
1.875714 -0.0098566998
1.876714 -0.0098741257
1.877714 -0.0098912467
1.878714 -0.0099080622
1.879714 -0.0099245728
1.880714 -0.0099407778
1.881714 -0.009956678
1.882714 -0.009972274
1.883714 -0.0099875659
1.884714 -0.010002554
1.885714 -0.010017237
1.886714 -0.010031617
1.887714 -0.010045694
1.888714 -0.010059468
1.889714 -0.010072938
1.890714 -0.010086107
1.891714 -0.010098974
1.892714 -0.010111539
1.893714 -0.010123802
1.894714 -0.010135765
1.895714 -0.010147427
1.896714 -0.010158789
1.897714 -0.010169850999999999
1.898714 -0.010180614000000001
1.899714 -0.010191078000000001
1.900714 -0.010201243
1.901714 -0.010211111
1.902714 -0.010220681
1.903714 -0.010229954
1.904714 -0.010238931000000001
1.905714 -0.010247612
1.906714 -0.010255998
1.907714 -0.01026409
1.908714 -0.010271886999999999
1.909714 -0.010279391
1.910714 -0.010286601
1.911714 -0.010293519000000001
1.912714 -0.010300145
1.913714 -0.010306481000000001
1.914714 -0.010312525
1.915714 -0.010318281
1.916714 -0.010323747
1.917714 -0.010328925
1.918714 -0.010333816000000001
1.919714 -0.010338419
1.920714 -0.010342737
1.921714 -0.010346768
1.922714 -0.010350515000000001
1.923714 -0.010353979
1.924714 -0.010357159
1.925714 -0.010360056999999999
1.926714 -0.010362673
1.927714 -0.010365009
1.928714 -0.010367065
1.929714 -0.010368842
1.930714 -0.010370341
1.931714 -0.010371563
1.932714 -0.010372508
1.933714 -0.010373178
1.934714 -0.010373574
1.935714 -0.010373696
1.936714 -0.010373545
1.937714 -0.010373123
1.938714 -0.010372431000000001
1.939714 -0.010371469
1.940714 -0.010370238
1.941714 -0.01036874
1.942714 -0.010366975
1.943714 -0.010364945
1.944714 -0.01036265
1.945714 -0.010360092
1.946714 -0.010357271
1.947714 -0.010354189
1.948714 -0.010350846
1.949714 -0.010347245000000001
1.950714 -0.010343386
1.951714 -0.01033927
1.952714 -0.010334898
1.953714 -0.010330271
1.954714 -0.010325391
1.955714 -0.010320258
1.956714 -0.010314874
1.957714 -0.010309239999999999
1.958714 -0.010303358
1.959714 -0.010297228
1.960714 -0.010290851
1.961714 -0.010284228999999999
1.962714 -0.010277364
1.963714 -0.010270255
1.964714 -0.010262905
1.965714 -0.010255315000000001
1.966714 -0.010247485
1.967714 -0.010239418
1.968714 -0.010231115
1.969714 -0.010222576
1.970714 -0.010213804
1.971714 -0.0102048
1.972714 -0.010195564
1.973714 -0.010186098000000001
1.974714 -0.010176403
1.975714 -0.010166482
1.976714 -0.010156335
1.977714 -0.010145963
1.978714 -0.010135368
1.979714 -0.010124552
1.980714 -0.010113515
1.981714 -0.01010226
1.982714 -0.010090786999999999
1.983714 -0.010079098
1.984714 -0.010067194
1.985714 -0.010055077
1.986714 -0.010042747
1.987714 -0.010030207999999999
1.988714 -0.010017459999999999
1.989714 -0.010004504
1.990714 -0.009991341400000001
1.991714 -0.009977974700000001
1.992714 -0.009964405
1.993714 -0.0099506331
1.994714 -0.009936661099999999
1.995714 -0.009922490400000001
1.996714 -0.0099081226
1.997714 -0.009893559
1.998714 -0.009878801199999999
1.999714 -0.0098638506
2.000714 -0.0098487093
2.001714 -0.0098333781
2.002714 -0.009817859200000001
2.003714 -0.0098021534
2.004714 -0.0097862627
2.005714 -0.0097701886
2.006714 -0.009753932699999999
2.007714 -0.009737496299999999
2.008714 -0.0097208816
2.009714 -0.0097040902
2.010714 -0.0096871227
2.011714 -0.0096699812
2.012714 -0.009652668100000001
2.013714 -0.009635184
2.014714 -0.009617531
2.015714 -0.009599710000000001
2.016714 -0.0095817239
2.017714 -0.0095635733
2.018714 -0.009545259700000001
2.019714 -0.0095267853
2.020714 -0.0095081516
2.021714 -0.0094893607
2.022714 -0.0094704134
2.023714 -0.009451311799999999
2.024714 -0.0094320574
2.025714 -0.0094126524
2.026714 -0.009393097599999999
2.027714 -0.009373395
2.028714 -0.0093535469
2.029714 -0.009333553999999999
2.030714 -0.0093134186
2.031714 -0.0092931419
2.032714 -0.0092727263
2.033714 -0.0092521725
2.034714 -0.009231482499999999
2.035714 -0.0092106588
2.036714 -0.0091897018
2.037714 -0.0091686139
2.038714 -0.0091473965
2.039714 -0.009126051
2.040714 -0.009104579699999999
2.041714 -0.009082983900000001
2.042714 -0.0090612652
2.043714 -0.0090394256
2.044714 -0.0090174668
2.045714 -0.0089953901
2.046714 -0.008973197
2.047714 -0.0089508896
2.048714 -0.0089284695
2.049714 -0.008905938
2.050714 -0.0088832974
2.051714 -0.0088605491
2.052714 -0.0088376946
2.053714 -0.0088147361
2.054714 -0.008791674900000001
2.055714 -0.0087685126
2.056714 -0.0087452514
2.057714 -0.0087218927
2.058714 -0.0086984379
2.059714 -0.0086748892
2.060714 -0.0086512482
2.061714 -0.0086275162
2.062714 -0.008603695500000001
2.063714 -0.0085797874
2.064714 -0.0085557935
2.065714 -0.0085317159
2.066714 -0.008507555299999999
2.067714 -0.0084833147
2.068714 -0.0084589949
2.069714 -0.0084345978
2.070714 -0.008410125899999999
2.071714 -0.0083855797
2.072714 -0.0083609615
2.073714 -0.0083362727
2.074714 -0.008311515600000001
2.075714 -0.008286691399999999
2.076714 -0.0082618018
2.077714 -0.008236849000000001
2.078714 -0.0082118342
2.079714 -0.0081867591
2.080714 -0.008161625
2.081714 -0.0081364342
2.082714 -0.008111188100000001
2.083714 -0.008085888099999999
2.084714 -0.0080605365
2.085714 -0.0080351347
2.086714 -0.008009684100000001
2.087714 -0.007984187
2.088714 -0.007958643999999999
2.089714 -0.0079330573
2.090714 -0.007907428499999999
2.091714 -0.0078817597
2.092714 -0.007856052300000001
2.093714 -0.007830307
2.094714 -0.0078045261000000005
2.095714 -0.0077787117
2.096714 -0.0077528646
2.097714 -0.007726987
2.098714 -0.0077010802
2.099714 -0.0076751458
2.100714 -0.0076491851
2.101714 -0.007623200500000001
2.102714 -0.007597193299999999
2.103714 -0.0075711643
2.104714 -0.0075451157000000005
2.105714 -0.0075190495000000005
2.106714 -0.007492966700000001
2.107714 -0.007466868599999999
2.108714 -0.0074407573
2.109714 -0.0074146344999999995
2.110714 -0.0073885014
2.111714 -0.0073623596
2.112714 -0.007336210499999999
2.113714 -0.0073100557
2.114714 -0.007283896400000001
2.115714 -0.007257734300000001
2.116714 -0.007231571399999999
2.117714 -0.0072054091999999995
2.118714 -0.007179248500000001
2.119714 -0.0071530914
2.120714 -0.0071269395
2.121714 -0.0071007940000000005
2.122714 -0.0070746566000000006
2.123714 -0.007048528599999999
2.124714 -0.0070224115999999994
2.125714 -0.006996306900000001
2.126714 -0.0069702161
2.127714 -0.006944140499999999
2.128714 -0.006918081600000001
2.129714 -0.006892041
2.130714 -0.0068660192
2.131714 -0.0068400186
2.132714 -0.0068140405
2.133714 -0.006788086499999999
2.134714 -0.0067621571
2.135714 -0.0067362547
2.136714 -0.00671038
2.137714 -0.0066845343
2.138714 -0.0066587192
2.139714 -0.0066329361
2.140714 -0.0066071865
2.141714 -0.0065814718
2.142714 -0.0065557928
2.143714 -0.0065301509
2.144714 -0.0065045475
2.145714 -0.006478984100000001
2.146714 -0.0064534614999999995
2.147714 -0.006427981900000001
2.148714 -0.006402545799999999
2.149714 -0.0063771549
2.150714 -0.0063518099
2.151714 -0.0063265121
2.152714 -0.0063012631
2.153714 -0.0062760642
2.154714 -0.0062509171
2.155714 -0.0062258223
2.156714 -0.0062007806
2.157714 -0.0061757943
2.158714 -0.0061508639
2.159714 -0.0061259903
2.160714 -0.0061011753
2.161714 -0.0060764196
2.162714 -0.006051724600000001
2.163714 -0.0060270915
2.164714 -0.0060025213
2.165714 -0.005978015200000001
2.166714 -0.0059535741
2.167714 -0.0059291993
2.168714 -0.0059048922
2.169714 -0.0058806534
2.170714 -0.0058564841
2.171714 -0.0058323854
2.172714 -0.0058083584
2.173714 -0.0057844041
2.174714 -0.005760523700000001
2.175714 -0.0057367178999999996
2.176714 -0.0057129881
2.177714 -0.005689335
2.178714 -0.0056657598
2.179714 -0.0056422632
2.180714 -0.0056188463
2.181714 -0.0055955101
2.182714 -0.0055722558
2.183714 -0.005549083999999999
2.184714 -0.0055259956
2.185714 -0.0055029916
2.186714 -0.005480073
2.187714 -0.0054572407
2.188714 -0.0054344953
2.189714 -0.0054118379999999995
2.190714 -0.0053892694
2.191714 -0.0053667907
2.192714 -0.0053444026
2.193714 -0.0053221058
2.194714 -0.005299901
2.195714 -0.005277789
2.196714 -0.0052557709
2.197714 -0.0052338473
2.198714 -0.0052120191
2.199714 -0.005190286499999999
2.200714 -0.005168650800000001
2.201714 -0.005147112499999999
2.202714 -0.0051256724
2.203714 -0.0051043313
2.204714 -0.0050830899
2.205714 -0.0050619485
2.206714 -0.0050409079
2.207714 -0.0050199691000000005
2.208714 -0.0049991326
2.209714 -0.0049783985999999995
2.210714 -0.0049577684
2.211714 -0.004937242200000001
2.212714 -0.0049168204
2.213714 -0.0048965041
2.214714 -0.0048762933
2.215714 -0.0048561891
2.216714 -0.0048361919
2.217714 -0.004816302
2.218714 -0.0047965201
2.219714 -0.004776846600000001
2.220714 -0.0047572819
2.221714 -0.0047378267
2.222714 -0.0047184814
2.223714 -0.0046992463
2.224714 -0.0046801222
2.225714 -0.0046611091
2.226714 -0.0046422076
2.227714 -0.0046234181
2.228714 -0.0046047411
2.229714 -0.0045861769
2.230714 -0.0045677258
2.231714 -0.0045493878000000005
2.232714 -0.0045311637
2.233714 -0.004513053899999999
2.234714 -0.0044950586
2.235714 -0.0044771779
2.236714 -0.0044594122
2.237714 -0.0044417618
2.238714 -0.0044242272
2.239714 -0.0044068081
2.240714 -0.0043895052
2.241714 -0.0043723187
2.242714 -0.0043552485
2.243714 -0.0043382952
2.244714 -0.0043214586
2.245714 -0.0043047392
2.246714 -0.0042881369
2.247714 -0.0042716521
2.248714 -0.0042552849
2.249714 -0.0042390351
2.250714 -0.0042229032
2.251714 -0.0042068892
2.252714 -0.0041909931
2.253714 -0.0041752148
2.254714 -0.0041595547
2.255714 -0.0041440126
2.256714 -0.0041285886
2.257714 -0.0041132829
2.258714 -0.0040980951
2.259714 -0.004083025499999999
2.260714 -0.0040680738000000004
2.261714 -0.0040532403
2.262714 -0.0040385246
2.263714 -0.0040239269000000005
2.264714 -0.004009447
2.265714 -0.0039950846000000005
2.266714 -0.0039808398
2.267714 -0.0039667124
2.268714 -0.003952702200000001
2.269714 -0.0039388091
2.270714 -0.0039250332
2.271714 -0.0039113740000000004
2.272714 -0.0038978313
2.273714 -0.0038844048999999996
2.274714 -0.0038710949999999997
2.275714 -0.0038579008
2.276714 -0.0038448223
2.277714 -0.0038318591
2.278714 -0.0038190112
2.279714 -0.0038062783
2.280714 -0.0037936599000000003
2.281714 -0.0037811558
2.282714 -0.0037687656
2.283714 -0.0037564889
2.284714 -0.0037443253
2.285714 -0.0037322749
2.286714 -0.0037203368
2.287714 -0.0037085107999999998
2.288714 -0.0036967969
2.289714 -0.0036851943000000002
2.290714 -0.0036737027
2.291714 -0.0036623213
2.292714 -0.0036510501
2.293714 -0.0036398883999999997
2.294714 -0.0036288358000000002
2.295714 -0.0036178917
2.296714 -0.0036070556
2.297714 -0.0035963272
2.298714 -0.0035857057999999996
2.299714 -0.0035751908999999997
2.300714 -0.0035647819
2.301714 -0.0035544785
2.302714 -0.0035442798
2.303714 -0.0035341854999999998
2.304714 -0.0035241945
2.305714 -0.0035143064
2.306714 -0.003504521
2.307714 -0.0034948371
2.308714 -0.0034852543000000002
2.309714 -0.0034757718999999998
2.310714 -0.0034663891999999995
2.311714 -0.0034571054
2.312714 -0.0034479198999999997
2.313714 -0.0034388318
2.314714 -0.0034298406
2.315714 -0.0034209450000000003
2.316714 -0.0034121446999999996
2.317714 -0.003403439
2.318714 -0.0033948268999999995
2.319714 -0.0033863074
2.320714 -0.0033778801
2.321714 -0.003369544
2.322714 -0.0033612981
2.323714 -0.0033531418
2.324714 -0.0033450742000000005
2.325714 -0.0033370943
2.326714 -0.0033292013999999997
2.327714 -0.0033213943
2.328714 -0.0033136723
2.329714 -0.0033060347
2.330714 -0.0032984804
2.331714 -0.0032910084
2.332714 -0.0032836178000000002
2.333714 -0.0032763077000000002
2.334714 -0.0032690772
2.335714 -0.0032619253
2.336714 -0.0032548512999999997
2.337714 -0.0032478536000000004
2.338714 -0.0032409316
2.339714 -0.0032340846
2.340714 -0.003227311
2.341714 -0.0032206102
2.342714 -0.0032139811
2.343714 -0.0032074226000000003
2.344714 -0.0032009335
2.345714 -0.0031945127999999995
2.346714 -0.0031881597999999997
2.347714 -0.0031818730000000004
2.348714 -0.0031756514
2.349714 -0.0031694937
2.350714 -0.0031633990000000003
2.351714 -0.0031573665
2.352714 -0.0031513943999999998
2.353714 -0.003145482
2.354714 -0.0031396281
2.355714 -0.0031338313
2.356714 -0.0031280906
2.357714 -0.0031224045000000002
2.358714 -0.0031167721
2.359714 -0.0031111922
2.360714 -0.0031056632
2.361714 -0.003100184
2.362714 -0.0030947535999999998
2.363714 -0.0030893705
2.364714 -0.0030840336
2.365714 -0.0030787414
2.366714 -0.0030734929
2.367714 -0.0030682865999999997
2.368714 -0.0030631213999999995
2.369714 -0.0030579954999999997
2.370714 -0.0030529081
2.371714 -0.0030478575000000003
2.372714 -0.0030428426
2.373714 -0.0030378619999999997
2.374714 -0.0030329142
2.375714 -0.003027998
2.376714 -0.003023112
2.377714 -0.0030182548
2.378714 -0.003013425
2.379714 -0.0030086212
2.380714 -0.0030038422
2.381714 -0.0029990862
2.382714 -0.0029943522999999997
2.383714 -0.0029896388
2.384714 -0.0029849443
2.385714 -0.0029802673
2.386714 -0.0029756064999999997
2.387714 -0.0029709607
2.388714 -0.0029663281
2.389714 -0.0029617073
2.390714 -0.0029570971
2.391714 -0.0029524956999999997
2.392714 -0.0029479021
2.393714 -0.0029433146
2.394714 -0.0029387315999999998
2.395714 -0.002934152
2.396714 -0.0029295739000000003
2.397714 -0.0029249963
2.398714 -0.0029204173
2.399714 -0.0029158356
2.400714 -0.0029112498
2.401714 -0.0029066583
2.402714 -0.0029020597
2.403714 -0.0028974524
2.404714 -0.0028928349
2.405714 -0.0028882056
2.406714 -0.002883563
2.407714 -0.0028789054
2.408714 -0.0028742315
2.409714 -0.0028695398
2.410714 -0.0028648286
2.411714 -0.0028600964
2.412714 -0.0028553415
2.413714 -0.0028505625
2.414714 -0.0028457576
2.415714 -0.0028409253
2.416714 -0.002836064
2.417714 -0.0028311722
2.418714 -0.0028262482
2.419714 -0.0028212904
2.420714 -0.0028162973000000003
2.421714 -0.0028112671999999997
2.422714 -0.0028061986
2.423714 -0.0028010898
2.424714 -0.0027959391
2.425714 -0.0027907452
2.426714 -0.0027855061
2.427714 -0.0027802205
2.428714 -0.0027748867
2.429714 -0.0027695032
2.430714 -0.0027640683000000003
2.431714 -0.0027585804
2.432714 -0.0027530378999999997
2.433714 -0.0027474392
2.434714 -0.0027417828999999998
2.435714 -0.0027360673
2.436714 -0.0027302907
2.437714 -0.0027244516
2.438714 -0.0027185484
2.439714 -0.0027125796
2.440714 -0.0027065435
2.441714 -0.0027004384
2.442714 -0.0026942629
2.443714 -0.0026880154000000003
2.444714 -0.0026816941999999997
2.445714 -0.0026752979
2.446714 -0.0026688247
2.447714 -0.0026622733
2.448714 -0.0026556418
2.449714 -0.0026489288000000003
2.450714 -0.0026421327
2.451714 -0.0026352518
2.452714 -0.0026282847
2.453714 -0.0026212296
2.454714 -0.0026140851
2.455714 -0.0026068496
2.456714 -0.0025995214
2.457714 -0.002592099
2.458714 -0.0025845809000000003
2.459714 -0.0025769656000000003
2.460714 -0.0025692514
2.461714 -0.0025614367
2.462714 -0.0025535199
2.463714 -0.0025454996
2.464714 -0.0025373742
2.465714 -0.0025291420000000003
2.466714 -0.0025208015
2.467714 -0.0025123512
2.468714 -0.0025037896
2.469714 -0.002495115
2.470714 -0.0024863259
2.471714 -0.0024774206
2.472714 -0.0024683978999999997
2.473714 -0.002459256
2.474714 -0.0024499934
2.475714 -0.0024406087
2.476714 -0.0024311003
2.477714 -0.0024214665000000003
2.478714 -0.0024117062
2.479714 -0.0024018176
2.480714 -0.0023917994
2.481714 -0.0023816499
2.482714 -0.0023713679
2.483714 -0.0023609518000000003
2.484714 -0.0023504001
2.485714 -0.0023397113
2.486714 -0.0023288843
2.487714 -0.0023179175000000002
2.488714 -0.0023068093
2.489714 -0.0022955584
2.490714 -0.0022841636
2.491714 -0.0022726232
2.492714 -0.0022609360000000003
2.493714 -0.0022491004999999997
2.494714 -0.0022371156
2.495714 -0.0022249797
2.496714 -0.0022126915
2.497714 -0.0022002496000000002
2.498714 -0.0021876527
2.499714 -0.0021748994000000002
2.500714 -0.0021619886000000003
2.501714 -0.0021489188
2.502714 -0.0021356887
2.503714 -0.002122297
2.504714 -0.0021087424
2.505714 -0.0020950236
2.506714 -0.0020811393999999998
2.507714 -0.0020670885
2.508714 -0.0020528696
2.509714 -0.0020384815999999997
2.510714 -0.0020239231
2.511714 -0.0020091929
2.512714 -0.0019942898
2.513714 -0.0019792125000000003
2.514714 -0.0019639599000000002
2.515714 -0.0019485308999999998
2.516714 -0.0019329242
2.517714 -0.0019171385999999999
2.518714 -0.001901173
2.519714 -0.0018850262
2.520714 -0.0018686971
2.521714 -0.0018521847000000002
2.522714 -0.0018354877999999999
2.523714 -0.0018186052000000001
2.524714 -0.001801536
2.525714 -0.0017842791
2.526714 -0.0017668332999999999
2.527714 -0.0017491977
2.528714 -0.001731371
2.529714 -0.0017133525
2.530714 -0.0016951409999999998
2.531714 -0.0016767355000000001
2.532714 -0.0016581350999999999
2.533714 -0.0016393389
2.534714 -0.0016203458
2.535714 -0.0016011549000000001
2.536714 -0.0015817652000000002
2.537714 -0.0015621759000000002
2.538714 -0.0015423861
2.539714 -0.0015223947999999999
2.540714 -0.0015022012000000002
2.541714 -0.0014818045
2.542714 -0.0014612038000000002
2.543714 -0.0014403983
2.544714 -0.0014193873
2.545714 -0.0013981698
2.546714 -0.0013767451
2.547714 -0.0013551125999999999
2.548714 -0.0013332714
2.549714 -0.0013112208
2.550714 -0.0012889601
2.551714 -0.0012664886
2.552714 -0.0012438056
2.553714 -0.0012209104
2.554714 -0.0011978024000000001
2.555714 -0.001174481
2.556714 -0.0011509454
2.557714 -0.0011271952
2.558714 -0.0011032295
2.559714 -0.001079048
2.560714 -0.00105465
2.561714 -0.0010300348999999999
2.562714 -0.0010052022999999998
2.563714 -0.00098015153
2.564714 -0.00095488213
2.565714 -0.0009293935399999999
2.566714 -0.0009036854
2.567714 -0.0008777571600000001
2.568714 -0.0008516083699999999
2.569714 -0.00082523866
2.570714 -0.00079864758
2.571714 -0.0007718346800000001
2.572714 -0.00074479967
2.573714 -0.00071754221
2.574714 -0.00069006192
2.575714 -0.0006623584800000001
2.576714 -0.00063443167
2.577714 -0.00060628117
2.578714 -0.00057790676
2.579714 -0.00054930815
2.580714 -0.00052048513
2.581714 -0.0004914375
2.582714 -0.00046216510000000004
2.583714 -0.00043266778000000005
2.584714 -0.00040294534999999994
2.585714 -0.00037299767
2.586714 -0.00034282466
2.587714 -0.00031242621
2.588714 -0.00028180225
2.589714 -0.00025095271
2.590714 -0.00021987753000000002
2.591714 -0.0001885767
2.592714 -0.00015705021
2.593714 -0.00012529807999999998
2.594714 -9.3320341e-05
2.595714 -6.1117026e-05
2.596714 -2.8688206e-05
2.597714 3.9660421e-06
2.598714 3.6845610999999995e-05
2.599714 6.9950391e-05
2.600714 0.00010328023999999999
2.601714 0.00013683501
2.602714 0.00017061451
2.603714 0.00020461855
2.604714 0.00023884691
2.605714 0.00027329934
2.606714 0.00030797560000000003
2.607714 0.00034287541
2.608714 0.0003779985
2.609714 0.00041334451
2.610714 0.00044891311999999996
2.611714 0.00048470397
2.612714 0.00052071669
2.613714 0.00055695091
2.614714 0.00059340614
2.615714 0.0006300820100000001
2.616714 0.00066697803
2.617714 0.00070409374
2.618714 0.00074142858
2.619714 0.0007789821200000001
2.620714 0.00081675371
2.621714 0.00085474285
2.622714 0.0008929489899999999
2.623714 0.00093137151
2.624714 0.0009700096599999999
2.625714 0.0010088629
2.626714 0.0010479305999999999
2.627714 0.001087212
2.628714 0.0011267063
2.629714 0.0011664129
2.630714 0.0012063311
2.631714 0.0012464601
2.632714 0.0012867990000000001
2.633714 0.0013273471
2.634714 0.0013681036
2.635714 0.0014090676
2.636714 0.0014502382
2.637714 0.0014916146999999999
2.638714 0.001533196
2.639714 0.0015749813
2.640714 0.0016169694999999997
2.641714 0.0016591599
2.642714 0.0017015512999999998
2.643714 0.0017441427
2.644714 0.0017869332
2.645714 0.0018299215
2.646714 0.0018731069
2.647714 0.0019164881
2.648714 0.0019600642
2.649714 0.002003834
2.650714 0.0020477963000000003
2.651714 0.00209195
2.652714 0.0021362941
2.653714 0.0021808271
2.654714 0.0022255481
2.655714 0.0022704557
2.656714 0.0023155486
2.657714 0.0023608255999999998
2.658714 0.0024062856
2.659714 0.0024519271
2.660714 0.0024977489
2.661714 0.0025437497
2.662714 0.002589928
2.663714 0.0026362826
2.664714 0.002682812
2.665714 0.0027295147
2.666714 0.0027763894
2.667714 0.0028234346
2.668714 0.0028706489
2.669714 0.0029180306
2.670714 0.0029655782999999996
2.671714 0.0030132906000000003
2.672714 0.0030611656000000004
2.673714 0.0031092018999999997
2.674714 0.0031573978
2.675714 0.0032057519999999996
2.676714 0.0032542626
2.677714 0.0033029279
2.678714 0.0033517462999999997
2.679714 0.0034007163999999995
2.680714 0.003449836
2.681714 0.0034991036999999997
2.682714 0.0035485176
2.683714 0.0035980759999999995
2.684714 0.0036477770000000005
2.685714 0.0036976187
2.686714 0.0037475994999999996
2.687714 0.0037977174
2.688714 0.0038479706
2.689714 0.0038983572999999995
2.690714 0.0039488757
2.691714 0.0039995237
2.692714 0.0040502993
2.693714 0.0041012008
2.694714 0.0041522264
2.695714 0.0042033738
2.696714 0.0042546413
2.697714 0.0043060270000000005
2.698714 0.0043575288000000005
2.699714 0.0044091445
2.700714 0.0044608721999999995
2.701714 0.0045127097
2.702714 0.0045646553000000005
2.703714 0.0046167068
2.704714 0.0046688619
2.705714 0.0047211186
2.706714 0.0047734746
2.707714 0.0048259277
2.708714 0.0048784761
2.709714 0.0049311173
2.710714 0.0049838491
2.711714 0.0050366692
2.712714 0.0050895756
2.713714 0.0051425661
2.714714 0.005195638
2.715714 0.0052487892
2.716714 0.0053020176
2.717714 0.0053553205
2.718714 0.0054086959
2.719714 0.0054621413999999995
2.720714 0.0055156546
2.721714 0.0055692332999999995
2.722714 0.005622875
2.723714 0.005676577
2.724714 0.0057303372
2.725714 0.005784153100000001
2.726714 0.005838022500000001
2.727714 0.0058919428
2.728714 0.005945911799999999
2.729714 0.005999926700000001
2.730714 0.0060539853
2.731714 0.0061080849
2.732714 0.0061622231
2.733714 0.006216397699999999
2.734714 0.0062706058000000005
2.735714 0.0063248452
2.736714 0.0063791136
2.737714 0.006433407499999999
2.738714 0.0064877255
2.739714 0.006542064500000001
2.740714 0.0065964217
2.741714 0.006650795
2.742714 0.0067051813
2.743714 0.0067595785
2.744714 0.0068139838
2.745714 0.0068683948
2.746714 0.006922808799999999
2.747714 0.006977223500000001
2.748714 0.007031635299999999
2.749714 0.007086042
2.750714 0.007140441399999999
2.751714 0.0071948307
2.752714 0.0072492068
2.753714 0.007303567
2.754714 0.0073579089000000006
2.755714 0.0074122298
2.756714 0.0074665266
2.757714 0.0075207965
2.758714 0.0075750373
2.759714 0.0076292461
2.760714 0.007683420000000001
2.761714 0.007737556
2.762714 0.007791652
2.763714 0.0078457044
2.764714 0.0078997109
2.765714 0.0079536687
2.766714 0.0080075748
2.767714 0.0080614263
2.768714 0.0081152211
2.769714 0.0081689555
2.770714 0.0082226274
2.771714 0.0082762337
2.772714 0.0083297709
2.773714 0.0083832369
2.774714 0.0084366286
2.775714 0.0084899439
2.776714 0.0085431791
2.777714 0.0085963315
2.778714 0.0086493987
2.779714 0.008702377800000001
2.780714 0.0087552653
2.781714 0.0088080589
2.782714 0.0088607558
2.783714 0.008913352900000001
2.784714 0.0089658475
2.785714 0.0090182366
2.786714 0.0090705173
2.787714 0.0091226866
2.788714 0.0091747424
2.789714 0.0092266811
2.790714 0.0092785005
2.791714 0.0093301976
2.792714 0.0093817696
2.793714 0.0094332128
2.794714 0.0094845251
2.795714 0.0095357042
2.796714 0.0095867465
2.797714 0.0096376491
2.798714 0.009688409
2.799714 0.0097390242
2.800714 0.0097894917
2.801714 0.0098398079
2.802714 0.009889970500000001
2.803714 0.0099399767
2.804714 0.009989823600000001
2.805714 0.010039507999999999
2.806714 0.010089028
2.807714 0.010138379
2.808714 0.010187558999999999
2.809714 0.010236567
2.810714 0.010285397
2.811714 0.010334048
2.812714 0.010382517
2.813714 0.010430801
2.814714 0.010478897000000001
2.815714 0.010526803
2.816714 0.010574515
2.817714 0.010622031
2.818714 0.010669347
2.819714 0.010716461
2.820714 0.010763371
2.821714 0.010810073
2.822714 0.010856565
2.823714 0.010902843
2.824714 0.010948906
2.825714 0.010994750000000001
2.826714 0.011040373000000001
2.827714 0.011085771
2.828714 0.011130943
2.829714 0.011175885
2.830714 0.011220595
2.831714 0.01126507
2.832714 0.011309308
2.833714 0.011353305000000001
2.834714 0.011397059
2.835714 0.011440567
2.836714 0.011483827
2.837714 0.011526837
2.838714 0.011569593
2.839714 0.011612092000000001
2.840714 0.011654333
2.841714 0.011696312
2.842714 0.011738027
2.843714 0.011779476
2.844714 0.011820656
2.845714 0.011861564
2.846714 0.011902198
2.847714 0.011942555
2.848714 0.011982633
2.849714 0.012022429
2.850714 0.01206194
2.851714 0.012101165
2.852714 0.0121401
2.853714 0.012178742999999999
2.854714 0.012217091999999999
2.855714 0.012255143999999999
2.856714 0.012292896
2.857714 0.012330347
2.858714 0.012367494000000001
2.859714 0.012404332999999998
2.860714 0.012440865
2.861714 0.012477084
2.862714 0.012512991
2.863714 0.012548581000000001
2.864714 0.012583852000000001
2.865714 0.012618802
2.866714 0.01265343
2.867714 0.012687732
2.868714 0.012721706000000001
2.869714 0.01275535
2.870714 0.012788662999999999
2.871714 0.01282164
2.872714 0.012854282
2.873714 0.012886584000000001
2.874714 0.012918544
2.875714 0.012950161
2.876714 0.012981433
2.877714 0.013012357999999998
2.878714 0.013042933
2.879714 0.013073155
2.880714 0.013103025
2.881714 0.013132537
2.882714 0.013161694
2.883714 0.013190489000000001
2.884714 0.013218923
2.885714 0.013246992999999999
2.886714 0.013274696999999998
2.887714 0.013302031999999998
2.888714 0.013328998
2.889714 0.013355594
2.890714 0.013381816
2.891714 0.013407663000000002
2.892714 0.013433133
2.893714 0.013458224
2.894714 0.013482933999999999
2.895714 0.013507262
2.896714 0.013531206
2.897714 0.013554764
2.898714 0.013577934000000002
2.899714 0.013600715
2.900714 0.013623104
2.901714 0.013645101000000001
2.902714 0.013666703
2.903714 0.013687907999999999
2.904714 0.013708716
2.905714 0.013729123999999999
2.906714 0.013749131000000001
2.907714 0.013768736
2.908714 0.013787935
2.909714 0.013806729
2.910714 0.013825115
2.911714 0.013843093
2.912714 0.013860661
2.913714 0.013877818
2.914714 0.013894562000000001
2.915714 0.013910889999999999
2.916714 0.013926803
2.917714 0.013942298
2.918714 0.013957375
2.919714 0.013972031999999999
2.920714 0.013986268
2.921714 0.014000081999999999
2.922714 0.014013472999999999
2.923714 0.014026438
2.924714 0.014038977999999999
2.925714 0.014051090999999998
2.926714 0.014062775999999999
2.927714 0.014074032
2.928714 0.014084857000000001
2.929714 0.01409525
2.930714 0.014105211000000001
2.931714 0.014114739000000001
2.932714 0.014123833
2.933714 0.014132490999999999
2.934714 0.014140713
2.935714 0.014148498
2.936714 0.014155846
2.937714 0.014162752999999998
2.938714 0.014169222
2.939714 0.014175249000000001
2.940714 0.014180835999999999
2.941714 0.014185981
2.942714 0.014190683
2.943714 0.014194941999999999
2.944714 0.014198756
2.945714 0.014202126
2.946714 0.014205051
2.947714 0.01420753
2.948714 0.014209560999999999
2.949714 0.014211146000000001
2.950714 0.014212282000000001
2.951714 0.014212971
2.952714 0.014213211
2.953714 0.014213001000000001
2.954714 0.014212342
2.955714 0.014211233
2.956714 0.014209674999999998
2.957714 0.014207665
2.958714 0.014205203999999999
2.959714 0.014202292000000002
2.960714 0.014198928
2.961714 0.014195111
2.962714 0.014190842999999998
2.963714 0.014186122
2.964714 0.014180947999999999
2.965714 0.014175320000000002
2.966714 0.014169240999999999
2.967714 0.014162707
2.968714 0.014155719999999998
2.969714 0.01414828
2.970714 0.014140386
2.971714 0.014132038999999999
2.972714 0.014123238
2.973714 0.014113984000000001
2.974714 0.014104275999999999
2.975714 0.014094115999999999
2.976714 0.014083502
2.977714 0.014072435
2.978714 0.014060916
2.979714 0.014048943999999999
2.980714 0.01403652
2.981714 0.014023644
2.982714 0.014010317999999999
2.983714 0.01399654
2.984714 0.013982310999999999
2.985714 0.013967631
2.986714 0.013952501
2.987714 0.013936922
2.988714 0.013920893
2.989714 0.013904416
2.990714 0.013887491
2.991714 0.013870117
2.992714 0.013852297
2.993714 0.01383403
2.994714 0.013815316
2.995714 0.013796157
2.996714 0.013776553
2.997714 0.013756504999999999
2.998714 0.013736013
2.999714 0.013715077
3.000714 0.013693700000000001
3.001714 0.013671880999999999
3.002714 0.013649621
3.003714 0.013626921
3.004714 0.013603781999999998
3.005714 0.013580204999999998
3.006714 0.013556190000000001
3.007714 0.013531739
3.008714 0.013506852
3.009714 0.013481532000000001
3.010714 0.013455778
3.011714 0.01342959
3.012714 0.013402971999999999
3.013714 0.013375923000000001
3.014714 0.013348444
3.015714 0.013320538000000002
3.016714 0.013292205
3.017714 0.013263446
3.018714 0.013234263
3.019714 0.013204655
3.020714 0.013174626000000002
3.021714 0.013144175999999999
3.022714 0.013113307000000001
3.023714 0.013082020000000001
3.024714 0.013050316000000001
3.025714 0.013018196999999999
3.026714 0.012985663
3.027714 0.012952718
3.028714 0.012919360999999999
3.029714 0.012885593
3.030714 0.012851418
3.031714 0.012816834999999999
3.032714 0.012781848
3.033714 0.012746456
3.034714 0.012710662999999999
3.035714 0.012674469
3.036714 0.012637876
3.037714 0.012600885000000001
3.038714 0.012563498
3.039714 0.012525717
3.040714 0.012487543
3.041714 0.012448978999999999
3.042714 0.012410025000000002
3.043714 0.012370683999999998
3.044714 0.012330957
3.045714 0.012290846
3.046714 0.012250351999999999
3.047714 0.012209478999999999
3.048714 0.012168227
3.049714 0.012126598
3.050714 0.012084595
3.051714 0.012042218
3.052714 0.011999471
3.053714 0.011956354
3.054714 0.011912869999999999
3.055714 0.011869021
3.056714 0.011824808000000001
3.057714 0.011780235
3.058714 0.011735303
3.059714 0.011690013
3.060714 0.011644368
3.061714 0.011598371
3.062714 0.011552023
3.063714 0.011505327000000001
3.064714 0.011458284
3.065714 0.011410897
3.066714 0.011363169000000001
3.067714 0.011315101000000001
3.068714 0.011266695
3.069714 0.011217955
3.070714 0.011168882
3.071714 0.011119479
3.072714 0.011069747999999999
3.073714 0.011019691
3.074714 0.010969311
3.075714 0.01091861
3.076714 0.010867591
3.077714 0.010816255
3.078714 0.010764606
3.079714 0.010712646
3.080714 0.010660376999999999
3.081714 0.010607802
3.082714 0.010554922
3.083714 0.010501742
3.084714 0.010448262
3.085714 0.010394486
3.086714 0.010340416
3.087714 0.010286055
3.088714 0.010231404
3.089714 0.010176467
3.090714 0.010121246
3.091714 0.010065744
3.092714 0.010009961999999999
3.093714 0.0099539044
3.094714 0.0098975725
3.095714 0.0098409699
3.096714 0.0097840988
3.097714 0.009726961400000001
3.098714 0.0096695607
3.099714 0.0096118994
3.100714 0.0095539806
3.101714 0.0094958064
3.102714 0.0094373798
3.103714 0.0093787035
3.104714 0.0093197807
3.105714 0.009260614
3.106714 0.009201205799999999
3.107714 0.009141559
3.108714 0.0090816771
3.109714 0.0090215624
3.110714 0.0089612178
3.111714 0.0089006462
3.112714 0.008839850500000001
3.113714 0.0087788336
3.114714 0.0087175984
3.115714 0.0086561478
3.116714 0.0085944848
3.117714 0.0085326123
3.118714 0.0084705323
3.119714 0.0084082494
3.120714 0.0083457657
3.121714 0.008283084
3.122714 0.0082202074
3.123714 0.0081571387
3.124714 0.0080938808
3.125714 0.0080304373
3.126714 0.0079668105
3.127714 0.0079030033
3.128714 0.0078390192
3.129714 0.007774860600000001
3.130714 0.0077105309
3.131714 0.0076460332
3.132714 0.007581370299999999
3.133714 0.0075165444
3.134714 0.007451559199999999
3.135714 0.0073864175999999995
3.136714 0.0073211224
3.137714 0.0072556766
3.138714 0.0071900830999999995
3.139714 0.0071243456
3.140714 0.0070584661
3.141714 0.0069924476999999995
3.142714 0.006926294
3.143714 0.0068600071
3.144714 0.00679359
3.145714 0.0067270463
3.146714 0.0066603789000000005
3.147714 0.0065935907000000005
3.148714 0.0065266839
3.149714 0.0064596628
3.150714 0.0063925297999999995
3.151714 0.0063252874999999995
3.152714 0.006257939799999999
3.153714 0.0061904895
3.154714 0.0061229395
3.155714 0.0060552924
3.156714 0.0059875518
3.157714 0.0059197209
3.158714 0.0058518028
3.159714 0.0057838002000000005
3.160714 0.0057157165
3.161714 0.005647555
3.162714 0.0055793184999999995
3.163714 0.0055110103999999995
3.164714 0.0054426335
3.165714 0.0053741911
3.166714 0.0053056865
3.167714 0.0052371221999999995
3.168714 0.005168502
3.169714 0.0050998286
3.170714 0.005031104999999999
3.171714 0.0049623344
3.172714 0.0048935199000000006
3.173714 0.0048246642
3.174714 0.0047557707
3.175714 0.004686842300000001
3.176714 0.0046178819
3.177714 0.0045488923
3.178714 0.004479877
3.179714 0.0044108383
3.180714 0.0043417796
3.181714 0.0042727039
3.182714 0.0042036139
3.183714 0.0041345127
3.184714 0.0040654031
3.185714 0.0039962881
3.186714 0.0039271704999999995
3.187714 0.0038580532000000002
3.188714 0.0037889393
3.189714 0.0037198315
3.190714 0.0036507327999999997
3.191714 0.0035816462
3.192714 0.0035125744
3.193714 0.0034435205
3.194714 0.0033744873000000003
3.195714 0.0033054776999999996
3.196714 0.0032364944
3.197714 0.0031675404999999997
3.198714 0.0030986186
3.199714 0.0030297319000000002
3.200714 0.0029608831
3.201714 0.0028920751
3.202714 0.0028233108
3.203714 0.002754593
3.204714 0.0026859247
3.205714 0.0026173086
3.206714 0.0025487476
3.207714 0.0024802446
3.208714 0.0024118026
3.209714 0.0023434242000000003
3.210714 0.0022751123
3.211714 0.0022068696
3.212714 0.0021386992
3.213714 0.0020706037
3.214714 0.0020025857999999997
3.215714 0.0019346486
3.216714 0.0018667946
3.217714 0.0017990266999999998
3.218714 0.0017313476
3.219714 0.0016637598999999998
3.220714 0.0015962665
3.221714 0.0015288698999999998
3.222714 0.0014615728
3.223714 0.0013943779
3.224714 0.0013272877
3.225714 0.001260305
3.226714 0.0011934322
3.227714 0.001126672
3.228714 0.0010600269
3.229714 0.00099349936
3.230714 0.0009270919699999999
3.231714 0.00086080718
3.232714 0.00079464744
3.233714 0.00072861526
3.234714 0.00066271305
3.235714 0.00059694321
3.236714 0.00053130816
3.237714 0.00046581035
3.238714 0.00040045215
3.239714 0.0003352359
3.240714 0.00027016401
3.241714 0.00020523885
3.242714 0.00014046273
3.243714 7.5838028e-05
3.244714 1.1367091e-05
3.245714 -5.294774600000001e-05
3.246714 -0.00011710413999999999
3.247714 -0.00018109978
3.248714 -0.00024493233
3.249714 -0.00030859953
3.250714 -0.00037209904
3.251714 -0.00043542859
3.252714 -0.00049858591
3.253714 -0.00056156873
3.254714 -0.0006243748
3.255714 -0.00068700188
3.256714 -0.0007494477400000001
3.257714 -0.0008117102
3.258714 -0.0008737870299999999
3.259714 -0.00093567605
3.260714 -0.00099737517
3.261714 -0.0010588822
3.262714 -0.0011201952
3.263714 -0.0011813118
3.264714 -0.0012422302
3.265714 -0.0013029483
3.266714 -0.001363464
3.267714 -0.0014237752999999998
3.268714 -0.0014838803
3.269714 -0.001543777
3.270714 -0.0016034635
3.271714 -0.0016629379
3.272714 -0.0017221982
3.273714 -0.0017812426
3.274714 -0.0018400692999999998
3.275714 -0.0018986764
3.276714 -0.001957062
3.277714 -0.0020152243
3.278714 -0.0020731617
3.279714 -0.0021308722000000003
3.280714 -0.0021883543
3.281714 -0.0022456061
3.282714 -0.0023026259000000003
3.283714 -0.0023594122
3.284714 -0.0024159631999999998
3.285714 -0.0024722773
3.286714 -0.0025283527
3.287714 -0.0025841879
3.288714 -0.0026397813
3.289714 -0.0026951311
3.290714 -0.0027502361
3.291714 -0.0028050945
3.292714 -0.0028597047
3.293714 -0.0029140654
3.294714 -0.0029681751
3.295714 -0.0030220321
3.296714 -0.0030756349999999997
3.297714 -0.0031289823000000003
3.298714 -0.0031820728
3.299714 -0.0032349045999999996
3.300714 -0.0032874766
3.301714 -0.0033397875
3.302714 -0.0033918357
3.303714 -0.0034436201999999997
3.304714 -0.003495139
3.305714 -0.0035463916
3.306714 -0.0035973761
3.307714 -0.0036480913
3.308714 -0.0036985359
3.309714 -0.0037487087
3.310714 -0.0037986087000000004
3.311714 -0.0038482343
3.312714 -0.003897585
3.313714 -0.0039466591
3.314714 -0.0039954553
3.315714 -0.0040439729
3.316714 -0.0040922107
3.317714 -0.0041401676
3.318714 -0.0041878426
3.319714 -0.0042352349
3.320714 -0.0042823431
3.321714 -0.0043291664
3.322714 -0.0043757042
3.323714 -0.0044219552
3.324714 -0.0044679186
3.325714 -0.0045135934
3.326714 -0.004558979
3.327714 -0.0046040743
3.328714 -0.0046488785
3.329714 -0.004693391
3.330714 -0.0047376107
3.331714 -0.0047815367
3.332714 -0.0048251688
3.333714 -0.0048685059
3.334714 -0.0049115471
3.335714 -0.0049542919
3.336714 -0.0049967395
3.337714 -0.0050388891
3.338714 -0.0050807401
3.339714 -0.0051222915999999995
3.340714 -0.005163543400000001
3.341714 -0.0052044943
3.342714 -0.005245144
3.343714 -0.0052854917000000005
3.344714 -0.0053255371
3.345714 -0.0053652795
3.346714 -0.0054047181
3.347714 -0.0054438526
3.348714 -0.0054826825
3.349714 -0.0055212073
3.350714 -0.0055594264
3.351714 -0.0055973396
3.352714 -0.0056349461
3.353714 -0.0056722456
3.354714 -0.005709238
3.355714 -0.0057459227
3.356714 -0.0057822996000000005
3.357714 -0.0058183678999999995
3.358714 -0.0058541278
3.359714 -0.0058895792
3.360714 -0.0059247213
3.361714 -0.0059595543
3.362714 -0.0059940779
3.363714 -0.006028292
3.364714 -0.0060621962
3.365714 -0.0060957907
3.366714 -0.0061290753
3.367714 -0.0061620500000000005
3.368714 -0.006194713899999999
3.369714 -0.006227067899999999
3.370714 -0.006259111299999999
3.371714 -0.0062908446
3.372714 -0.006322267300000001
3.373714 -0.0063533800000000005
3.374714 -0.0063841821
3.375714 -0.0064146734
3.376714 -0.006444854799999999
3.377714 -0.0064747255
3.378714 -0.0065042863
3.379714 -0.0065335371
3.380714 -0.0065624779
3.381714 -0.0065911088
3.382714 -0.0066194298
3.383714 -0.0066474407999999995
3.384714 -0.006675142499999999
3.385714 -0.0067025343
3.386714 -0.006729616900000001
3.387714 -0.0067563909
3.388714 -0.006782855799999999
3.389714 -0.0068090121
3.390714 -0.006834860000000001
3.391714 -0.006860399299999999
3.392714 -0.0068856309
3.393714 -0.006910554700000001
3.394714 -0.0069351714
3.395714 -0.0069594811
3.396714 -0.0069834838
3.397714 -0.0070071801
3.398714 -0.0070305701
3.399714 -0.0070536546000000006
3.400714 -0.007076433399999999
3.401714 -0.0070989074
3.402714 -0.007121077199999999
3.403714 -0.0071429429
3.404714 -0.007164505200000001
3.405714 -0.0071857641
3.406714 -0.0072067203
3.407714 -0.0072273746
3.408714 -0.0072477269
3.409714 -0.0072677787
3.410714 -0.00728753
3.411714 -0.007306981599999999
3.412714 -0.0073261333
3.413714 -0.0073449868
3.414714 -0.007363542
3.415714 -0.007381800199999999
3.416714 -0.0073997617
3.417714 -0.007417427000000001
3.418714 -0.0074347969
3.419714 -0.0074518721
3.420714 -0.007468653299999999
3.421714 -0.007485142100000001
3.422714 -0.007501338400000001
3.423714 -0.0075172429
3.424714 -0.0075328564
3.425714 -0.0075481796
3.426714 -0.0075632131000000005
3.427714 -0.007577958599999999
3.428714 -0.0075924159
3.429714 -0.0076065866000000005
3.430714 -0.0076204706
3.431714 -0.0076340693
3.432714 -0.007647383600000001
3.433714 -0.0076604141
3.434714 -0.0076731616
3.435714 -0.0076856267999999995
3.436714 -0.0076978103999999995
3.437714 -0.0077097138
3.438714 -0.0077213372
3.439714 -0.007732681799999999
3.440714 -0.007743748599999999
3.441714 -0.0077545387999999995
3.442714 -0.0077650526
3.443714 -0.0077752913
3.444714 -0.007785255699999999
3.445714 -0.0077949473000000005
3.446714 -0.007804366
3.447714 -0.0078135134
3.448714 -0.0078223908
3.449714 -0.0078309989
3.450714 -0.0078393387
3.451714 -0.0078474113
3.452714 -0.0078552177
3.453714 -0.0078627592
3.454714 -0.0078700366
3.455714 -0.0078770514
3.456714 -0.0078838049
3.457714 -0.0078902973
3.458714 -0.0078965306
3.459714 -0.0079025056
3.460714 -0.0079082238
3.461714 -0.0079136858
3.462714 -0.0079188925
3.463714 -0.007923846
3.464714 -0.007928547000000001
3.465714 -0.0079329962
3.466714 -0.0079371952
3.467714 -0.007941145299999999
3.468714 -0.0079448473
3.469714 -0.0079483027
3.470714 -0.007951512800000001
3.471714 -0.0079544785
3.472714 -0.0079572012
3.473714 -0.007959682300000001
3.474714 -0.0079619225
3.475714 -0.0079639227
3.476714 -0.007965684899999999
3.477714 -0.00796721
3.478714 -0.0079684985
3.479714 -0.0079695528
3.480714 -0.0079703736
3.481714 -0.0079709615
3.482714 -0.0079713187
3.483714 -0.007971446
3.484714 -0.0079713449
3.485714 -0.007971016000000001
3.486714 -0.0079704609
3.487714 -0.0079696809
3.488714 -0.0079686775
3.489714 -0.007967452299999999
3.490714 -0.0079660058
3.491714 -0.0079643396
3.492714 -0.0079624551
3.493714 -0.0079603538
3.494714 -0.0079580364
3.495714 -0.007955504399999999
3.496714 -0.0079527599
3.497714 -0.007949803
3.498714 -0.0079466357
3.499714 -0.0079432597
3.500714 -0.0079396763
3.501714 -0.0079358862
3.502714 -0.007931891
3.503714 -0.0079276928
3.504714 -0.0079232923
3.505714 -0.007918691
3.506714 -0.0079138903
3.507714 -0.0079088917
3.508714 -0.0079036967
3.509714 -0.0078983059
3.510714 -0.0078927216
3.511714 -0.0078869445
3.512714 -0.0078809768
3.513714 -0.0078748191
3.514714 -0.0078684738
3.515714 -0.0078619414
3.516714 -0.0078552235
3.517714 -0.0078483215
3.518714 -0.0078412369
3.519714 -0.0078339712
3.520714 -0.007826525
3.521714 -0.0078189005
3.522714 -0.0078110985
3.523714 -0.007803121099999999
3.524714 -0.0077949691
3.525714 -0.0077866440000000006
3.526714 -0.0077781471
3.527714 -0.00776948
3.528714 -0.0077606441
3.529714 -0.0077516408
3.530714 -0.0077424708999999994
3.531714 -0.007733135899999999
3.532714 -0.0077236378
3.533714 -0.0077139775
3.534714 -0.0077041565
3.535714 -0.0076941753
3.536714 -0.007684036200000001
3.537714 -0.0076737408
3.538714 -0.0076632896
3.539714 -0.0076526849
3.540714 -0.007641927400000001
3.541714 -0.0076310193
3.542714 -0.007619961299999999
3.543714 -0.0076087548
3.544714 -0.0075974021
3.545714 -0.0075859039
3.546714 -0.0075742616999999995
3.547714 -0.0075624768
3.548714 -0.007550550800000001
3.549714 -0.0075384851
3.550714 -0.0075262811
3.551714 -0.0075139403999999995
3.552714 -0.0075014643
3.553714 -0.0074888543
3.554714 -0.0074761119
3.555714 -0.0074632386
3.556714 -0.007450235699999999
3.557714 -0.0074371040999999995
3.558714 -0.0074238458
3.559714 -0.007410461699999999
3.560714 -0.0073969532
3.561714 -0.0073833216
3.562714 -0.0073695686
3.563714 -0.007355694800000001
3.564714 -0.0073417024
3.565714 -0.007327592199999999
3.566714 -0.0073133655
3.567714 -0.0072990231000000004
3.568714 -0.007284567300000001
3.569714 -0.007269998599999999
3.570714 -0.0072553185999999995
3.571714 -0.0072405281
3.572714 -0.0072256290999999995
3.573714 -0.0072106224
3.574714 -0.0071955095
3.575714 -0.0071802911
3.576714 -0.0071649693999999995
3.577714 -0.007149545100000001
3.578714 -0.007134019
3.579714 -0.0071183931
3.580714 -0.0071026683
3.581714 -0.007086846700000001
3.582714 -0.007070929100000001
3.583714 -0.0070549162
3.584714 -0.007038810099999999
3.585714 -0.0070226117
3.586714 -0.0070063223
3.587714 -0.0069899434
3.588714 -0.0069734757000000005
3.589714 -0.0069569207
3.590714 -0.0069402799000000005
3.591714 -0.0069235545999999995
3.592714 -0.0069067456999999995
3.593714 -0.0068898553
3.594714 -0.0068728834
3.595714 -0.0068558322
3.596714 -0.0068387024000000005
3.597714 -0.0068214955
3.598714 -0.0068042128999999995
3.599714 -0.0067868561
3.600714 -0.0067694258
3.601714 -0.0067519228
3.602714 -0.0067343492
3.603714 -0.006716705700000001
3.604714 -0.0066989938
3.605714 -0.006681214299999999
3.606714 -0.0066633685
3.607714 -0.0066454580999999995
3.608714 -0.0066274835
3.609714 -0.0066094464
3.610714 -0.0065913482
3.611714 -0.0065731895999999995
3.612714 -0.0065549721
3.613714 -0.0065366962999999995
3.614714 -0.006518363100000001
3.615714 -0.006499974600000001
3.616714 -0.0064815307
3.617714 -0.0064630331000000004
3.618714 -0.006444483
3.619714 -0.0064258813
3.620714 -0.0064072286
3.621714 -0.0063885265
3.622714 -0.006369775699999999
3.623714 -0.0063509775
3.624714 -0.0063321328
3.625714 -0.0063132422
3.626714 -0.006294307199999999
3.627714 -0.0062753285999999995
3.628714 -0.0062563071000000005
3.629714 -0.006237244100000001
3.630714 -0.006218140299999999
3.631714 -0.006198997299999999
3.632714 -0.006179815
3.633714 -0.006160595499999999
3.634714 -0.006141339
3.635714 -0.0061220468
3.636714 -0.00610272
3.637714 -0.0060833598
3.638714 -0.0060639668
3.639714 -0.0060445422
3.640714 -0.006025087
3.641714 -0.006005602
3.642714 -0.005986088600000001
3.643714 -0.0059665475
3.644714 -0.0059469799000000005
3.645714 -0.0059273864999999995
3.646714 -0.0059077684
3.647714 -0.0058881265
3.648714 -0.0058684618
3.649714 -0.005848775299999999
3.650714 -0.005829068
3.651714 -0.005809340299999999
3.652714 -0.0057895937
3.653714 -0.0057698286
3.654714 -0.005750046
3.655714 -0.005730246600000001
3.656714 -0.0057104317
3.657714 -0.0056906014
3.658714 -0.0056707569
3.659714 -0.005650899
3.660714 -0.0056310284
3.661714 -0.0056111458
3.662714 -0.0055912518
3.663714 -0.0055713477
3.664714 -0.0055514338
3.665714 -0.0055315111
3.666714 -0.0055115801
3.667714 -0.0054916418
3.668714 -0.0054716969
3.669714 -0.0054517459
3.670714 -0.0054317898
3.671714 -0.0054118293000000005
3.672714 -0.0053918651000000005
3.673714 -0.0053718980999999996
3.674714 -0.0053519285
3.675714 -0.0053319574
3.676714 -0.0053119857
3.677714 -0.0052920135
3.678714 -0.0052720421
3.679714 -0.0052520722
3.680714 -0.005232104
3.681714 -0.0052121384
3.682714 -0.0051921761
3.683714 -0.0051722178
3.684714 -0.0051522642
3.685714 -0.0051323157
3.686714 -0.0051123734
3.687714 -0.005092437599999999
3.688714 -0.005072509199999999
3.689714 -0.0050525883
3.690714 -0.0050326762
3.691714 -0.0050127732
3.692714 -0.0049928796
3.693714 -0.0049729966
3.694714 -0.0049531245
3.695714 -0.0049332641
3.696714 -0.0049134156
3.697714 -0.004893579899999999
3.698714 -0.0048737576
3.699714 -0.004853949200000001
3.700714 -0.0048341553
3.701714 -0.0048143764
3.702714 -0.0047946131
3.703714 -0.0047748661
3.704714 -0.0047551354999999995
3.705714 -0.0047354224
3.706714 -0.0047157271
3.707714 -0.00469605
3.708714 -0.0046763915
3.709714 -0.0046567522
3.710714 -0.0046371326
3.711714 -0.004617533
3.712714 -0.0045979537
3.713714 -0.0045783956
3.714714 -0.004558858900000001
3.715714 -0.0045393440999999994
3.716714 -0.0045198514
3.717714 -0.0045003813
3.718714 -0.004480934099999999
3.719714 -0.0044615103
3.720714 -0.00444211
3.721714 -0.0044227341
3.722714 -0.0044033826
3.723714 -0.0043840562
3.724714 -0.0043647549
3.725714 -0.0043454795
3.726714 -0.0043262301999999996
3.727714 -0.0043070071
3.728714 -0.004287811
3.729714 -0.0042686421
3.730714 -0.0042495009
3.731714 -0.0042303876
3.732714 -0.0042113032000000005
3.733714 -0.0041922474
3.734714 -0.0041732208
3.735714 -0.004154224
3.736714 -0.004135257
3.737714 -0.0041163203
3.738714 -0.0040974144
3.739714 -0.0040785395
3.740714 -0.0040596959
3.741714 -0.0040408839
3.742714 -0.004022103500000001
3.743714 -0.0040033556
3.744714 -0.00398464
3.745714 -0.0039659571000000005
3.746714 -0.0039473074
3.747714 -0.0039286908
3.748714 -0.0039101076
3.749714 -0.0038915579
3.750714 -0.0038730421
3.751714 -0.0038545604000000005
3.752714 -0.0038361130000000004
3.753714 -0.0038177001
3.754714 -0.0037993221
3.755714 -0.003780979
3.756714 -0.0037626709
3.757714 -0.0037443981
3.758714 -0.0037261609
3.759714 -0.0037079593
3.760714 -0.0036897938
3.761714 -0.0036716647
3.762714 -0.0036535719000000003
3.763714 -0.0036355159
3.764714 -0.0036174965999999998
3.765714 -0.0035995145
3.766714 -0.0035815694
3.767714 -0.0035636618
3.768714 -0.0035457916999999998
3.769714 -0.0035279594
3.770714 -0.0035101653
3.771714 -0.0034924095
3.772714 -0.0034746918
3.773714 -0.0034570126
3.774714 -0.0034393721
3.775714 -0.0034217705000000004
3.776714 -0.0034042077
3.777714 -0.0033866842999999997
3.778714 -0.0033692002
3.779714 -0.0033517554
3.780714 -0.0033343502000000003
3.781714 -0.0033169843
3.782714 -0.0032996583999999997
3.783714 -0.0032823722
3.784714 -0.003265126
3.785714 -0.0032479198
3.786714 -0.0032307536
3.787714 -0.0032136279
3.788714 -0.0031965425
3.789714 -0.0031794974
3.790714 -0.0031624928
3.791714 -0.0031455285000000005
3.792714 -0.003128605
3.793714 -0.0031117222999999996
3.794714 -0.0030948802000000004
3.795714 -0.003078079
3.796714 -0.0030613188
3.797714 -0.0030445994
3.798714 -0.0030279210000000003
3.799714 -0.0030112837
3.800714 -0.0029946872
3.801714 -0.0029781319
3.802714 -0.0029616174
3.803714 -0.0029451441
3.804714 -0.0029287117
3.805714 -0.0029123205
3.806714 -0.0028959701
3.807714 -0.0028796609
3.808714 -0.0028633925
3.809714 -0.0028471652
3.810714 -0.0028309787
3.811714 -0.0028148332
3.812714 -0.0027987286
3.813714 -0.0027826649
3.814714 -0.0027666421
3.815714 -0.0027506603
3.816714 -0.0027347194
3.817714 -0.0027188196
3.818714 -0.002702961
3.819714 -0.0026871432
3.820714 -0.0026713666
3.821714 -0.0026556312
3.822714 -0.002639937
3.823714 -0.002624284
3.824714 -0.0026086724
3.825714 -0.002593102
3.826714 -0.0025775729
3.827714 -0.0025620853
3.828714 -0.002546639
3.829714 -0.0025312342
3.830714 -0.0025158706
3.831714 -0.0025005484999999997
3.832714 -0.0024852678
3.833714 -0.0024700284
3.834714 -0.0024548304
3.835714 -0.0024396735
3.836714 -0.0024245579
3.837714 -0.0024094834
3.838714 -0.0023944497999999997
3.839714 -0.0023794571000000002
3.840714 -0.0023645054
3.841714 -0.0023495944
3.842714 -0.002334724
3.843714 -0.0023198942
3.844714 -0.0023051047
3.845714 -0.0022903555999999998
3.846714 -0.0022756467
3.847714 -0.002260978
3.848714 -0.0022463493
3.849714 -0.0022317607
3.850714 -0.0022172118
3.851714 -0.0022027029
3.852714 -0.0021882335
3.853714 -0.0021738037
3.854714 -0.0021594135
3.855714 -0.0021450627000000003
3.856714 -0.0021307513000000003
3.857714 -0.0021164791
3.858714 -0.0021022463
3.859714 -0.0020880525
3.860714 -0.0020738977999999997
3.861714 -0.0020597823
3.862714 -0.0020457057
3.863714 -0.002031668
3.864714 -0.0020176692
3.865714 -0.0020037092
3.866714 -0.001989788
3.867714 -0.0019759054
3.868714 -0.0019620615
3.869714 -0.0019482560999999998
3.870714 -0.0019344890000000002
3.871714 -0.0019207604
3.872714 -0.0019070701
3.873714 -0.0018934183
3.874714 -0.0018798046
3.875714 -0.0018662291
3.876714 -0.0018526918
3.877714 -0.0018391927
3.878714 -0.0018257317
3.879714 -0.0018123086
3.880714 -0.0017989234
3.881714 -0.0017855762
3.882714 -0.0017722668
3.883714 -0.0017589950999999998
3.884714 -0.0017457612999999999
3.885714 -0.001732565
3.886714 -0.0017194063
3.887714 -0.0017062849999999999
3.888714 -0.0016932012
3.889714 -0.0016801547
3.890714 -0.0016671453
3.891714 -0.001654173
3.892714 -0.0016412376
3.893714 -0.0016283391
3.894714 -0.0016154772
3.895714 -0.0016026519
3.896714 -0.0015898629
3.897714 -0.0015771104
3.898714 -0.0015643938
3.899714 -0.0015517133
3.900714 -0.0015390686
3.901714 -0.0015264595
3.902714 -0.001513886
3.903714 -0.001501348
3.904714 -0.0014888453
3.905714 -0.0014763776999999999
3.906714 -0.0014639451
3.907714 -0.0014515475
3.908714 -0.0014391849000000001
3.909714 -0.0014268568999999999
3.910714 -0.0014145637
3.911714 -0.001402305
3.912714 -0.001390081
3.913714 -0.0013778914
3.914714 -0.0013657362999999999
3.915714 -0.0013536155
3.916714 -0.0013415291
3.917714 -0.0013294769
3.918714 -0.001317459
3.919714 -0.0013054752
3.920714 -0.0012935257
3.921714 -0.0012816101000000001
3.922714 -0.0012697285
3.923714 -0.001257881
3.924714 -0.0012460673000000001
3.925714 -0.0012342874
3.926714 -0.0012225412
3.927714 -0.0012108287
3.928714 -0.0011991497
3.929714 -0.001187504
3.930714 -0.0011758918
3.931714 -0.0011643126999999998
3.932714 -0.0011527669
3.933714 -0.0011412541
3.934714 -0.0011297741
3.935714 -0.0011183271000000002
3.936714 -0.0011069128
3.937714 -0.0010955312
3.938714 -0.0010841822
3.939714 -0.0010728656
3.940714 -0.0010615814
3.941714 -0.0010503296
3.942714 -0.00103911
3.943714 -0.0010279226
3.944714 -0.0010167671999999999
3.945714 -0.0010056439000000002
3.946714 -0.00099455256
3.947714 -0.0009834931
3.948714 -0.0009724653899999999
3.949714 -0.0009614694099999999
3.950714 -0.0009505051800000001
3.951714 -0.0009395725100000001
3.952714 -0.0009286714000000001
3.953714 -0.00091780175
3.954714 -0.00090696349
3.955714 -0.00089615651
3.956714 -0.00088538081
3.957714 -0.0008746362300000001
3.958714 -0.00086392274
3.959714 -0.00085324027
3.960714 -0.00084258882
3.961714 -0.00083196819
3.962714 -0.0008213784
3.963714 -0.0008108193500000001
3.964714 -0.00080029104
3.965714 -0.0007897933799999999
3.966714 -0.0007793262699999999
3.967714 -0.00076888973
3.968714 -0.0007584836600000001
3.969714 -0.0007481080500000001
3.970714 -0.00073776287
3.971714 -0.00072744801
3.972714 -0.00071716354
3.973714 -0.00070690935
3.974714 -0.00069668545
3.975714 -0.00068649179
3.976714 -0.00067632832
3.977714 -0.000666195
3.978714 -0.00065609179
3.979714 -0.00064601863
3.980714 -0.00063597549
3.981714 -0.00062596232
3.982714 -0.0006159790699999999
3.983714 -0.0006060257
3.984714 -0.00059610211
3.985714 -0.0005862082199999999
3.986714 -0.00057634397
3.987714 -0.00056650933
3.988714 -0.00055670421
3.989714 -0.0005469285
3.990714 -0.00053718218
3.991714 -0.00052746518
3.992714 -0.00051777743
3.993714 -0.00050811886
3.994714 -0.00049848945
3.995714 -0.00048888915
3.996714 -0.00047931790000000003
3.997714 -0.0004697757
3.998714 -0.00046026252999999996
3.999714 -0.00045077836
4.000714 -0.00044132316
4.001714 -0.00043189698
4.002714 -0.00042249976
4.003714 -0.00041313156000000005
4.004714 -0.00040379236
4.005714 -0.00039448219000000004
4.006714 -0.00038520107
4.007714 -0.00037594898
4.008714 -0.00036672593
4.009714 -0.00035753194
4.010714 -0.00034836701
4.011714 -0.00033923113000000003
4.012714 -0.00033012431999999997
4.013714 -0.00032104653999999997
4.014714 -0.00031199777
4.015714 -0.00030297799
4.016714 -0.00029398718000000004
4.017715 -0.00028502532
4.018714 -0.00027609235
4.019714 -0.00026718824
4.020714 -0.00025831296000000003
4.021714 -0.00024946644000000003
4.022714 -0.00024064865999999998
4.023714 -0.00023185955
4.024714 -0.0002230991
4.025714 -0.00021436724000000002
4.026714 -0.00020566395
4.027714 -0.00019698918999999998
4.028714 -0.00018834294
4.029714 -0.00017972518
4.030715 -0.0001711359
4.031714 -0.00016257509
4.032714 -0.00015404273
4.033714 -0.00014553883
4.034714 -0.00013706339
4.035714 -0.00012861641
4.036714 -0.00012019791000000001
4.037714 -0.0001118079
4.038714 -0.00010344640000000001
4.039714 -9.5113433e-05
4.040714 -8.6809001e-05
4.041714 -7.8533134e-05
4.042714 -7.0285847e-05
4.043715 -6.2067159e-05
4.044714 -5.3877085e-05
4.045714 -4.5715637e-05
4.046714 -3.7582836e-05
4.047714 -2.9478693e-05
4.048714 -2.1403221e-05
4.049714 -1.3356436e-05
4.050714 -5.3383538000000005e-06
4.051714 2.6510103e-06
4.052714 1.0611639e-05
4.053714 1.8543513e-05
4.054714 2.6446611000000002e-05
4.055714 3.4320911e-05
4.056714 4.2166383000000004e-05
4.057714 4.9983009e-05
4.058714 5.7770757e-05
4.059714 6.552959299999999e-05
4.060714 7.325949699999999e-05
4.061714 8.0960427e-05
4.062714 8.8632362e-05
4.063715 9.6275278e-05
4.064714 0.00010388914
4.065714 0.00011147392
4.066714 0.00011902962
4.067714 0.00012655621
4.068714 0.00013405369
4.069714 0.00014152205
4.070714 0.00014896129
4.071714 0.00015637145
4.072714 0.00016375251
4.073714 0.00017110451
4.074714 0.00017842748
4.075714 0.00018572144
4.076715 0.00019298643000000002
4.077714 0.00020022248
4.078714 0.00020742966000000001
4.079714 0.00021460799000000002
4.080714 0.00022175747999999998
4.081714 0.00022887818
4.082714 0.00023597013
4.083714 0.00024303332999999998
4.084714 0.0002500678
4.085714 0.00025707354
4.086714 0.00026405055
4.087714 0.00027099881999999997
4.088714 0.00027791832
4.089714 0.00028480903999999997
4.090714 0.0002916709
4.091714 0.00029850387
4.092714 0.00030530789
4.093714 0.00031208288
4.094714 0.00031882876
4.095714 0.00032554547
4.096714 0.00033223291
4.097714 0.000338891
4.098714 0.00034551967
4.099714 0.00035211885
4.100714 0.00035868845
4.101714 0.00036522838
4.102714 0.00037173859
4.103714 0.00037821901
4.104714 0.00038466959999999996
4.105714 0.00039109032
4.106714 0.00039748111
4.107714 0.00040384198
4.108714 0.00041017288000000005
4.109715 0.00041647381
4.110714 0.00042274478
4.111714 0.00042898578
4.112714 0.00043519681
4.113714 0.00044137791999999997
4.114714 0.00044752906
4.115714 0.00045365027
4.116714 0.00045974161
4.117714 0.00046580308
4.118714 0.00047183466
4.119714 0.00047783636999999997
4.120714 0.00048380825
4.121714 0.00048975035
4.122715 0.0004956626100000001
4.123714 0.00050154508
4.124714 0.00050739777
4.125714 0.00051322068
4.126714 0.00051901379
4.127714 0.00052477712
4.128714 0.00053051067
4.129714 0.00053621443
4.130714 0.0005418884000000001
4.131714 0.00054753259
4.132714 0.00055314695
4.133714 0.00055873152
4.134714 0.0005642863
4.135714 0.0005698113
4.136714 0.00057530647
4.137714 0.00058077185
4.138714 0.0005862074
4.139714 0.00059161312
4.140714 0.000596989
4.141714 0.0006023350099999999
4.142715 0.0006076511
4.143714 0.0006129372699999999
4.144714 0.0006181934600000001
4.145714 0.00062341965
4.146714 0.0006286157700000001
4.147714 0.00063378179
4.148714 0.0006389176600000001
4.149714 0.00064402329
4.150714 0.00064909864
4.151714 0.00065414361
4.152714 0.00065915815
4.153714 0.00066414223
4.154714 0.0006690957
4.155715 0.00067401857
4.156714 0.00067891074
4.157714 0.00068377217
4.158714 0.00068860281
4.159714 0.0006934026300000001
4.160714 0.00069817161
4.161714 0.00070290971
4.162714 0.00070761694
4.163714 0.00071229329
4.164714 0.0007169388
4.165714 0.00072155349
4.166714 0.00072613739
4.167714 0.00073069054
4.168715 0.0007352130099999999
4.169714 0.00073970486
4.170714 0.00074416616
4.171714 0.00074859699
4.172714 0.00075299745
4.173714 0.00075736757
4.174714 0.00076170741
4.175714 0.0007660170900000001
4.176714 0.00077029663
4.177714 0.00077454606
4.178714 0.0007787654800000001
4.179714 0.0007829548799999999
4.180714 0.00078711437
4.181714 0.00079124393
4.182714 0.0007953435699999999
4.183714 0.0007994131899999999
4.184714 0.00080345289
4.185714 0.0008074626699999999
4.186714 0.00081144244
4.187714 0.0008153922
4.188715 0.00081931194
4.189714 0.0008232015700000001
4.190714 0.0008270611000000001
4.191714 0.00083089053
4.192714 0.0008346897599999999
4.193714 0.0008384588
4.194714 0.00084219755
4.195714 0.00084590602
4.196714 0.0008495841900000001
4.197714 0.0008532320900000001
4.198714 0.00085684969
4.199714 0.00086043692
4.200714 0.00086399386
4.201715 0.00086752052
4.202714 0.0008710167999999999
4.203714 0.00087448279
4.204714 0.0008779185
4.205714 0.00088132401
4.206714 0.00088469924
4.207714 0.00088804427
4.208714 0.0008913592000000001
4.209714 0.00089464393
4.210714 0.00089789855
4.211714 0.0009011231700000001
4.212714 0.0009043176800000001
4.213714 0.00090748217
4.214714 0.0009106167500000001
4.215714 0.0009137214
4.216714 0.0009167961300000001
4.217714 0.00091984102
4.218714 0.00092285609
4.219714 0.0009258414099999999
4.220714 0.00092879709
4.221714 0.0009317231199999999
4.222714 0.00093461958
4.223714 0.00093748649
4.224714 0.00094032403
4.225714 0.0009431321799999999
4.226714 0.0009459110499999999
4.227714 0.00094866073
4.228714 0.00095138121
4.229714 0.00095407268
4.230714 0.00095673513
4.231714 0.00095936875
4.232714 0.0009619735499999999
4.233714 0.0009645495100000001
4.234715 0.0009670968200000001
4.235714 0.0009696154800000001
4.236714 0.00097210559
4.237714 0.00097456714
4.238714 0.0009770001300000001
4.239714 0.0009794046500000001
4.240714 0.0009817807
4.241714 0.00098412829
4.242714 0.0009864475
4.243714 0.00098873825
4.244714 0.00099100052
4.245714 0.0009932343300000002
4.246714 0.00099543968
4.247715 0.00099761655
4.248714 0.0009997649599999998
4.249714 0.0010018849
4.250714 0.0010039763999999999
4.251714 0.0010060394
4.252714 0.0010080739
4.253714 0.00101008
4.254714 0.0010120577
4.255714 0.001014007
4.256714 0.001015928
4.257714 0.0010178207
4.258714 0.0010196853
4.259714 0.0010215217
4.260714 0.0010233301999999999
4.261714 0.0010251109
4.262714 0.0010268637
4.263714 0.0010285888
4.264714 0.0010302865
4.265714 0.0010319567
4.266714 0.0010335996
4.267715 0.0010352152
4.268714 0.0010368039
4.269714 0.0010383655
4.270714 0.0010399002000000001
4.271714 0.0010414082
4.272714 0.0010428895000000001
4.273714 0.0010443441
4.274714 0.0010457723
4.275714 0.0010471739999999999
4.276714 0.0010485494
4.277714 0.0010498985
4.278714 0.0010512214
4.279714 0.0010525180000000001
4.280715 0.0010537886
4.281714 0.001055033
4.282714 0.0010562515
4.283714 0.0010574439999999998
4.284714 0.0010586106
4.285714 0.0010597514
4.286714 0.0010608664999999999
4.287714 0.0010619558
4.288714 0.0010630195
4.289714 0.0010640577
4.290714 0.0010650704000000001
4.291714 0.0010660578
4.292714 0.0010670197
4.293715 0.0010679564999999999
4.294714 0.0010688682
4.295714 0.0010697548999999999
4.296714 0.0010706166
4.297714 0.0010714535
4.298714 0.0010722657
4.299714 0.0010730531999999999
4.300714 0.0010738161999999999
4.301714 0.0010745547
4.302714 0.0010752688
4.303714 0.0010759587000000001
4.304714 0.0010766242999999999
4.305714 0.0010772657
4.306714 0.0010778832
4.307714 0.0010784766
4.308714 0.0010790463
4.309714 0.0010795921
4.310714 0.0010801143
4.311714 0.0010806129
4.312714 0.0010810879
4.313715 0.0010815395
4.314714 0.0010819679
4.315714 0.0010823731
4.316714 0.0010827552
4.317714 0.0010831143
4.318714 0.0010834507
4.319714 0.0010837643
4.320714 0.0010840555
4.321714 0.0010843241
4.322714 0.0010845705000000001
4.323714 0.0010847947999999999
4.324714 0.0010849971
4.325714 0.0010851775
4.326715 0.0010853362
4.327714 0.0010854733
4.328714 0.0010855889
4.329714 0.0010856831
4.330714 0.001085756
4.331714 0.0010858078
4.332714 0.0010858385
4.333714 0.0010858483
4.334714 0.0010858371
4.335714 0.0010858052
4.336714 0.0010857525000000001
4.337714 0.0010856792
4.338714 0.0010855853000000001
4.339714 0.0010854709
4.340714 0.0010853360000000001
4.341714 0.0010851809
4.342714 0.0010850054000000001
4.343714 0.0010848097
4.344714 0.0010845939
4.345714 0.0010843581000000001
4.346714 0.0010841022999999999
4.347714 0.0010838267
4.348714 0.0010835314
4.349714 0.0010832166
4.350714 0.0010828822000000001
4.351714 0.0010825285
4.352714 0.0010821556
4.353714 0.0010817637000000001
4.354714 0.0010813529
4.355714 0.0010809234
4.356714 0.0010804752
4.357714 0.0010800086000000001
4.358714 0.0010795236
4.359715 0.0010790206
4.360714 0.0010784996
4.361714 0.0010779606
4.362714 0.0010774039
4.363714 0.0010768295
4.364714 0.0010762376999999999
4.365714 0.0010756286000000001
4.366714 0.0010750020999999998
4.367714 0.0010743585
4.368714 0.0010736979
4.369714 0.0010730203
4.370714 0.0010723259000000001
4.371714 0.0010716146999999998
4.372715 0.0010708868
4.373714 0.0010701424
4.374714 0.0010693815
4.375714 0.0010686043
4.376714 0.0010678107
4.377714 0.0010670011
4.378714 0.0010661753999999999
4.379714 0.0010653339
4.380714 0.0010644765
4.381714 0.0010636035
4.382714 0.001062715
4.383714 0.0010618111
4.384714 0.0010608920000000001
4.385714 0.0010599579
4.386714 0.0010590088
4.387714 0.0010580449
4.388714 0.0010570664
4.389714 0.0010560734
4.390714 0.0010550661
4.391714 0.0010540445
4.392715 0.001053009
4.393714 0.0010519595
4.394714 0.0010508962999999998
4.395714 0.0010498195
4.396714 0.0010487291
4.397714 0.0010476253
4.398714 0.0010465083
4.399714 0.0010453781
4.400714 0.0010442349
4.401714 0.0010430787
4.402714 0.0010419099
4.403714 0.0010407282
4.404714 0.0010395341
4.405715 0.0010383274
4.406714 0.0010371083999999998
4.407714 0.0010358772999999998
4.408714 0.0010346339
4.409714 0.0010333785
4.410714 0.0010321113000000002
4.411714 0.0010308324
4.412714 0.0010295418
4.413714 0.0010282397999999999
4.414714 0.0010269264
4.415714 0.0010256017
4.416714 0.0010242659
4.417714 0.0010229192
4.418715 0.0010215615
4.419714 0.0010201931
4.420714 0.0010188141
4.421714 0.0010174246
4.422714 0.0010160247
4.423714 0.0010146146
4.424714 0.0010131942
4.425714 0.0010117637
4.426714 0.0010103234
4.427714 0.0010088731
4.428714 0.0010074131
4.429714 0.0010059434
4.430714 0.0010044640999999999
4.431714 0.0010029753999999998
4.432714 0.0010014773
4.433714 0.0009999699600000001
4.434714 0.00099845347
4.435714 0.00099692797
4.436714 0.00099539357
4.437714 0.0009938504300000001
4.438715 0.00099229865
4.439714 0.00099073841
4.440714 0.0009891698
4.441714 0.0009875930100000001
4.442714 0.00098600822
4.443714 0.00098441551
4.444714 0.0009828150699999999
4.445714 0.0009812071800000001
4.446714 0.00097959182
4.447714 0.00097796928
4.448714 0.0009763396500000001
4.449714 0.0009747031999999999
4.450714 0.00097305992
4.451715 0.0009714101000000001
4.452714 0.00096975382
4.453714 0.00096809117
4.454714 0.00096642234
4.455714 0.0009647474099999999
4.456714 0.00096306649
4.457714 0.00096137965
4.458714 0.0009596869899999999
4.459714 0.0009579886
4.460714 0.0009562845700000001
4.461714 0.00095457499
4.462714 0.0009528598599999999
4.463714 0.0009511393700000001
4.464714 0.00094941352
4.465714 0.00094768229
4.466714 0.0009459458899999999
4.467714 0.00094420429
4.468714 0.00094245761
4.469714 0.0009407059199999999
4.470714 0.0009389493199999999
4.471714 0.00093718781
4.472714 0.0009354215799999999
4.473714 0.0009336507000000001
4.474714 0.00093187527
4.475714 0.0009300953900000001
4.476714 0.00092831124
4.477714 0.0009265228100000001
4.478714 0.00092473038
4.479714 0.0009229340300000001
4.480714 0.00092113387
4.481714 0.00091933007
4.482714 0.00091752272
4.483714 0.00091571201
4.484715 0.00091389802
4.485714 0.00091208103
4.486714 0.00091026104
4.487714 0.00090843823
4.488714 0.00090661279
4.489714 0.0009047847899999999
4.490714 0.0009029544300000001
4.491714 0.0009011218
4.492714 0.00089928699
4.493714 0.0008974501699999999
4.494714 0.00089561145
4.495714 0.0008937709000000001
4.496714 0.00089192872
4.497715 0.0008900849899999999
4.498714 0.0008882398099999999
4.499714 0.00088639326
4.500714 0.0008845454399999999
4.501714 0.00088269644
4.502714 0.00088084644
4.503714 0.0008789954299999999
4.504714 0.0008771435199999999
4.505714 0.00087529088
4.506714 0.00087343751
4.507714 0.0008715835099999999
4.508714 0.0008697288600000001
4.509714 0.00086787377
4.510714 0.00086601822
4.511714 0.0008641623
4.512714 0.0008623060199999999
4.513714 0.00086044947
4.514714 0.0008585926499999999
4.515714 0.00085673564
4.516714 0.0008548785400000001
4.517715 0.00085302127
4.518714 0.0008511639
4.519714 0.00084930653
4.520714 0.00084744916
4.521714 0.0008455917900000001
4.522714 0.00084373451
4.523714 0.0008418773200000001
4.524714 0.00084002031
4.525714 0.00083816349
4.526714 0.0008363070300000001
4.527714 0.00083445093
4.528714 0.0008325952899999999
4.529714 0.00083074019
4.530715 0.00082888573
4.531714 0.00082703209
4.532714 0.00082517936
4.533714 0.0008233276300000001
4.534714 0.00082147699
4.535714 0.0008196277100000001
4.536714 0.0008177798
4.537714 0.0008159335300000001
4.538714 0.00081408898
4.539714 0.0008122463400000001
4.540714 0.00081040571
4.541714 0.0008085672599999999
4.542714 0.00080673117
4.543715 0.00080489754
4.544714 0.00080306654
4.545714 0.00080123828
4.546714 0.00079941283
4.547714 0.00079759038
4.548714 0.0007957709399999999
4.549714 0.00079395459
4.550714 0.00079214142
4.551714 0.00079033152
4.552714 0.0007885249
4.553714 0.00078672165
4.554714 0.0007849217600000001
4.555714 0.00078312532
4.556714 0.00078133226
4.557714 0.0007795426400000001
4.558714 0.0007777564899999999
4.559714 0.00077597379
4.560714 0.0007741945400000001
4.561714 0.0007724186599999999
4.562714 0.0007706462400000001
4.563715 0.00076887727
4.564714 0.00076711176
4.565714 0.00076534971
4.566714 0.0007635911099999999
4.567714 0.00076183592
4.568714 0.00076008419
4.569714 0.0007583359500000001
4.570714 0.00075659123
4.571714 0.00075485004
4.572714 0.00075311245
4.573714 0.0007513785
4.574714 0.00074964819
4.575714 0.0007479216
4.576715 0.00074619875
4.577714 0.00074447976
4.578714 0.00074276463
4.579714 0.00074105346
4.580714 0.0007393463399999999
4.581714 0.0007376433099999999
4.582714 0.0007359444700000001
4.583714 0.0007342499000000001
4.584714 0.00073255969
4.585714 0.00073087394
4.586714 0.00072919274
4.587714 0.0007275161799999999
4.588714 0.0007258443499999999
4.589714 0.00072417733
4.590714 0.00072251523
4.591714 0.00072085818
4.592714 0.00071920622
4.593714 0.0007175594400000001
4.594714 0.00071591794
4.595714 0.0007142817999999999
4.596714 0.00071265113
4.597714 0.00071102595
4.598714 0.0007094063699999999
4.599714 0.00070779242
4.600714 0.00070618416
4.601714 0.00070458163
4.602714 0.00070298488
4.603714 0.0007013939
4.604714 0.00069980874
4.605714 0.0006982294100000001
4.606714 0.00069665584
4.607714 0.0006950881
4.608714 0.00069352614
4.609715 0.00069196994
4.610714 0.00069041948
4.611714 0.00068887471
4.612714 0.00068733557
4.613714 0.00068580207
4.614714 0.00068427412
4.615714 0.00068275172
4.616714 0.0006812348100000001
4.617714 0.00067972337
4.618714 0.00067821738
4.619714 0.00067671681
4.620714 0.0006752216
4.621714 0.00067373176
4.622715 0.00067224728
4.623714 0.00067076817
4.624714 0.00066929442
4.625714 0.00066782604
4.626714 0.00066636308
4.627714 0.00066490552
4.628714 0.00066345342
4.629714 0.00066200687
4.630714 0.00066056587
4.631714 0.00065913046
4.632714 0.00065770073
4.633714 0.00065627678
4.634714 0.0006548586
4.635714 0.0006534463
4.636714 0.00065203994
4.637714 0.00065063959
4.638714 0.00064924529
4.639714 0.00064785713
4.640714 0.00064647516
4.641714 0.0006450994499999999
4.642715 0.00064373003
4.643714 0.0006423669699999999
4.644714 0.00064101027
4.645714 0.00063966004
4.646714 0.00063831626
4.647714 0.00063697894
4.648714 0.00063564812
4.649714 0.00063432381
4.650714 0.00063300604
4.651714 0.00063169482
4.652714 0.0006303901
4.653714 0.0006290919400000001
4.654714 0.00062780027
4.655715 0.00062651511
4.656714 0.00062523641
4.657714 0.00062396416
4.658714 0.0006226983699999999
4.659714 0.00062143899
4.660714 0.00062018598
4.661714 0.0006189392899999999
4.662714 0.00061769892
4.663714 0.00061646483
4.664714 0.00061523701
4.665714 0.00061401538
4.666714 0.00061279993
4.667714 0.00061159062
4.668715 0.00061038741
4.669714 0.00060919024
4.670714 0.00060799912
4.671714 0.000606814
4.672714 0.00060563489
4.673714 0.00060446173
4.674714 0.00060329453
4.675714 0.00060213324
4.676714 0.00060097786
4.677714 0.0005998284
4.678714 0.0005986848
4.679714 0.00059754711
4.680714 0.00059641529
4.681714 0.0005952893799999999
4.682714 0.0005941693899999999
4.683714 0.0005930553
4.684714 0.00059194713
4.685714 0.00059084487
4.686714 0.00058974856
4.687714 0.0005886582100000001
4.688715 0.00058757382
4.689714 0.00058649539
4.690714 0.00058542296
4.691714 0.00058435648
4.692714 0.00058329601
4.693714 0.00058224155
4.694714 0.00058119308
4.695714 0.00058015062
4.696714 0.0005791141599999999
4.697714 0.0005780837
4.698714 0.0005770592000000001
4.699714 0.0005760406099999999
4.700714 0.00057502793
4.701715 0.00057402117
4.702714 0.0005730202699999999
4.703714 0.00057202519
4.704714 0.00057103589
4.705714 0.0005700523200000001
4.706714 0.0005690744299999999
4.707714 0.00056810222
4.708714 0.00056713561
4.709714 0.00056617455
4.710714 0.0005652190299999999
4.711714 0.0005642689799999999
4.712714 0.00056332433
4.713714 0.00056238509
4.714714 0.00056145118
4.715714 0.00056052259
4.716714 0.00055959922
4.717714 0.00055868109
4.718714 0.0005577681300000001
4.719714 0.00055686032
4.720714 0.0005559576
4.721714 0.00055505998
4.722714 0.00055416735
4.723714 0.00055327978
4.724714 0.0005523971600000001
4.725714 0.0005515194999999999
4.726714 0.0005506467499999999
4.727714 0.00054977891
4.728714 0.00054891593
4.729714 0.00054805782
4.730714 0.0005472045399999999
4.731714 0.00054635607
4.732714 0.00054551238
4.733714 0.0005446734100000001
4.734715 0.0005438392199999999
4.735714 0.00054300972
4.736714 0.0005421849
4.737714 0.00054136476
4.738714 0.0005405492599999999
4.739714 0.0005397384
4.740714 0.00053893214
4.741714 0.0005381304600000001
4.742714 0.00053733334
4.743714 0.00053654076
4.744714 0.0005357527200000001
4.745714 0.0005349691899999999
4.746714 0.00053419012
4.747715 0.0005334155
4.748714 0.0005326453
4.749714 0.0005318795
4.750714 0.00053111808
4.751714 0.00053036097
4.752714 0.00052960818
4.753714 0.00052885966
4.754714 0.00052811538
4.755714 0.00052737532
4.756714 0.00052663945
4.757714 0.00052590767
4.758714 0.0005251799800000001
4.759714 0.0005244563899999999
4.760714 0.0005237368
4.761714 0.00052302116
4.762714 0.00052230944
4.763714 0.0005216015800000001
4.764714 0.00052089754
4.765714 0.00052019727
4.766714 0.00051950074
4.767715 0.00051880788
4.768714 0.00051811862
4.769714 0.00051743295
4.770714 0.00051675079
4.771714 0.00051607212
4.772714 0.00051539682
4.773714 0.0005147248900000001
4.774714 0.00051405627
4.775714 0.00051339089
4.776714 0.00051272868
4.777714 0.00051206962
4.778714 0.0005114136
4.779714 0.00051076058
4.780715 0.00051011052
4.781714 0.00050946333
4.782714 0.0005088189500000001
4.783714 0.0005081773
4.784714 0.00050753833
4.785714 0.00050690201
4.786714 0.0005062682199999999
4.787714 0.00050563694
4.788714 0.00050500807
4.789714 0.00050438161
4.790714 0.00050375743
4.791714 0.00050313552
4.792714 0.00050251579
4.793715 0.00050189824
4.794714 0.00050128278
4.795714 0.00050066942
4.796714 0.00050005806
4.797714 0.0004994487
4.798714 0.00049884134
4.799714 0.0004982359300000001
4.800714 0.00049763244
4.801714 0.0004970308499999999
4.802714 0.00049643118
4.803714 0.0004958333600000001
4.804714 0.00049523746
4.805714 0.00049464343
4.806714 0.0004940512600000001
4.807714 0.00049346095
4.808714 0.0004928725
4.809714 0.00049228593
4.810714 0.00049170121
4.811714 0.00049111836
4.812714 0.00049053738
4.813715 0.00048995826
4.814714 0.00048938095
4.815714 0.0004888054299999999
4.816714 0.00048823172000000005
4.817714 0.00048765974
4.818714 0.00048708948
4.819714 0.00048652091
4.820714 0.00048595393
4.821714 0.00048538855
4.822714 0.0004848247
4.823714 0.00048426232000000003
4.824714 0.0004837013
4.825714 0.00048314164
4.826715 0.00048258320999999994
4.827714 0.00048202596000000003
4.828714 0.00048146981
4.829714 0.00048091465
4.830714 0.0004803604
4.831714 0.00047980702000000004
4.832714 0.00047925437
4.833714 0.0004787024
4.834714 0.00047815096999999997
4.835714 0.00047760004
4.836714 0.00047704953
4.837714 0.00047649933
4.838714 0.00047594934999999994
4.839714 0.00047539957
4.840714 0.00047484987000000005
4.841714 0.00047430017
4.842714 0.00047375042
4.843714 0.00047320059000000004
4.844714 0.00047265057
4.845714 0.00047210032999999997
4.846714 0.00047154981000000005
4.847714 0.00047099893000000006
4.848714 0.00047044773
4.849714 0.00046989612
4.850714 0.00046934410000000005
4.851714 0.00046879163
4.852714 0.00046823869999999997
4.853714 0.00046768528
4.854714 0.00046713139
4.855714 0.00046657701
4.856714 0.00046602217000000004
4.857714 0.00046546684
4.858714 0.00046491104999999994
4.859715 0.00046435475
4.860714 0.00046379805000000004
4.861714 0.00046324089000000004
4.862714 0.00046268328
4.863714 0.00046212526
4.864714 0.00046156683000000005
4.865714 0.00046100799
4.866714 0.0004604487
4.867714 0.000459889
4.868714 0.00045932887999999996
4.869714 0.00045876832000000005
4.870714 0.00045820725000000006
4.871714 0.00045764568
4.872715 0.00045708357
4.873714 0.00045652082
4.874714 0.00045595743
4.875714 0.00045539332
4.876714 0.00045482838999999996
4.877714 0.00045426259
4.878714 0.00045369579
4.879714 0.00045312795
4.880714 0.00045255896999999996
4.881714 0.00045198872
4.882714 0.0004514171
4.883714 0.00045084403
4.884714 0.00045026935999999997
4.885714 0.00044969306
4.886714 0.00044911499
4.887714 0.000448535
4.888714 0.00044795306
4.889714 0.00044736908
4.890714 0.00044678294999999995
4.891714 0.00044619464
4.892715 0.00044560406000000003
4.893714 0.00044501115999999994
4.894714 0.0004444159
4.895714 0.00044381818
4.896714 0.00044321804999999996
4.897714 0.00044261542
4.898714 0.00044201033
4.899714 0.00044140274
4.900714 0.00044079266
4.901714 0.00044018011
4.902714 0.00043956511000000005
4.903714 0.00043894765
4.904714 0.00043832779
4.905715 0.00043770551
4.906714 0.00043708087000000006
4.907714 0.00043645391
4.908714 0.00043582463
4.909714 0.00043519307999999996
4.910714 0.00043455925
4.911714 0.00043392319999999997
4.912714 0.00043328496
4.913714 0.00043264454
4.914714 0.00043200198
4.915714 0.00043135728
4.916714 0.00043071044999999994
4.917714 0.00043006148
4.918715 0.00042941037000000006
4.919714 0.00042875713
4.920714 0.0004281017
4.921714 0.00042744409
4.922714 0.00042678430000000003
4.923714 0.00042612222999999997
4.924714 0.00042545789
4.925714 0.00042479123
4.926714 0.00042412221
4.927714 0.00042345073
4.928714 0.00042277674999999996
4.929714 0.00042210022
4.930714 0.00042142104999999997
4.931714 0.00042073915999999995
4.932714 0.00042005449
4.933714 0.00041936696
4.934714 0.00041867646999999995
4.935714 0.00041798294
4.936714 0.00041728626
4.937714 0.00041658641000000003
4.938715 0.00041588323
4.939714 0.00041517669
4.940714 0.00041446669
4.941714 0.00041375319999999995
4.942714 0.0004130361
4.943714 0.00041231538
4.944714 0.00041159092
4.945714 0.00041086268999999996
4.946714 0.00041013068
4.947714 0.00040939481
4.948714 0.00040865507
4.949714 0.00040791147
4.950714 0.00040716400000000006
4.951715 0.00040641262
4.952714 0.00040565737
4.953714 0.00040489826
4.954714 0.00040413533000000006
4.955714 0.00040336859
4.956714 0.00040259806
4.957714 0.00040182380999999995
4.958714 0.00040104587
4.959714 0.0004002643
4.960714 0.00039947912999999997
4.961714 0.00039869037000000003
4.962714 0.00039789811
4.963714 0.00039710238999999994
4.964714 0.00039630321999999996
4.965714 0.00039550063999999995
4.966714 0.00039469468999999997
4.967714 0.00039388537999999996
4.968714 0.0003930727
4.969714 0.00039225665
4.970714 0.00039143724
4.971714 0.00039061447
4.972714 0.00038978833000000005
4.973714 0.00038895878
4.974714 0.00038812577
4.975714 0.00038728931
4.976714 0.0003864493
4.977714 0.0003856057
4.978714 0.00038475846
4.979714 0.00038390753999999997
4.980714 0.00038305288000000005
4.981714 0.00038219441
4.982714 0.00038133205
4.983714 0.00038046574
4.984715 0.00037959544
4.985714 0.00037872107000000004
4.986714 0.00037784259
4.987714 0.00037695995
4.988714 0.0003760731
4.989714 0.00037518198
4.990714 0.00037428655999999997
4.991714 0.00037338679999999997
4.992714 0.00037248267
4.993714 0.00037157415
4.994714 0.00037066122
4.995714 0.00036974388
4.996714 0.00036882211
4.997715 0.00036789588
4.998714 0.00036696522
4.999714 0.0003660301
5.000714 0.00036509055
5.001714 0.00036414658
5.002714 0.00036319821
5.003714 0.00036224544
5.004714 0.00036128831
5.005714 0.00036032682000000004
5.006714 0.000359361
5.007714 0.00035839089
5.008714 0.0003574165
5.009714 0.00035643789
5.010714 0.00035545506
5.011714 0.00035446806
5.012714 0.00035347691
5.013714 0.00035248165
5.014714 0.00035148229999999996
5.015714 0.00035047889999999997
5.016714 0.00034947147000000003
5.017715 0.00034846007
5.018714 0.00034744469
5.019714 0.00034642535
5.020714 0.0003454021
5.021714 0.00034437494
5.022714 0.00034334386999999996
5.023714 0.00034230891000000004
5.024714 0.00034127006
5.025714 0.00034022733
5.026714 0.0003391807
5.027714 0.00033813017
5.028714 0.00033707572
5.029714 0.00033601732
5.030715 0.00033495496
5.031714 0.0003338886
5.032714 0.00033281822
5.033714 0.00033174379
5.034714 0.00033066526
5.035714 0.0003295826
5.036714 0.00032849575
5.037714 0.00032740468
5.038714 0.00032630935
5.039714 0.00032520973000000003
5.040714 0.00032410576
5.041714 0.00032299743
5.042714 0.00032188468
5.043715 0.0003207675
5.044714 0.00031964587
5.045714 0.00031851976
5.046714 0.00031738915999999996
5.047714 0.00031625407
5.048714 0.00031511447000000004
5.049714 0.00031397035
5.050714 0.00031282173000000003
5.051714 0.0003116686
5.052714 0.000310511
5.053714 0.00030934891
5.054714 0.00030818237
5.055714 0.0003070114
5.056714 0.00030583601
5.057714 0.00030465624
5.058714 0.00030347207
5.059714 0.00030228357
5.060714 0.00030109074
5.061714 0.00029989362
5.062714 0.00029869223000000004
5.063715 0.00029748658000000003
5.064714 0.00029627668
5.065714 0.00029506256999999996
5.066714 0.00029384425
5.067714 0.00029262176
5.068714 0.0002913951
5.069714 0.00029016428
5.070714 0.00028892931999999997
5.071714 0.00028769023
5.072714 0.00028644702000000003
5.073714 0.00028519971
5.074714 0.00028394832000000004
5.075714 0.00028269285
5.076715 0.00028143331
5.077714 0.00028016975
5.078714 0.00027890217
5.079714 0.00027763056
5.080714 0.00027635497
5.081714 0.0002750754
5.082714 0.00027379187
5.083714 0.00027250442
5.084714 0.00027121303
5.085714 0.00026991775
5.086714 0.00026861858
5.087714 0.00026731554
5.088714 0.00026600865
5.089714 0.00026469791
5.090714 0.00026338334
5.091714 0.00026206495999999996
5.092714 0.00026074276
5.093714 0.00025941674
5.094714 0.0002580869
5.095714 0.00025675324000000004
5.096714 0.00025541576
5.097714 0.00025407446
5.098714 0.00025272932
5.099714 0.00025138031
5.100714 0.00025002744
5.101714 0.00024867068
5.102714 0.00024731003
5.103714 0.00024594547
5.104714 0.00024457697
5.105714 0.00024320452
5.106714 0.00024182812
5.107714 0.00024044775
5.108714 0.00023906341
5.109715 0.00023767507
5.110714 0.00023628273999999998
5.111714 0.00023488642
5.112714 0.00023348612000000002
5.113714 0.00023208181
5.114714 0.00023067353
5.115714 0.00022926126
5.116714 0.00022784502
5.117714 0.00022642485
5.118714 0.00022500074
5.119714 0.00022357272
5.120714 0.00022214081000000003
5.121714 0.00022070500999999998
5.122715 0.00021926537
5.123714 0.00021782191
5.124714 0.00021637468000000002
5.125714 0.00021492366999999998
5.126714 0.00021346893
5.127714 0.00021201047
5.128714 0.00021054832
5.129714 0.00020908252999999997
5.130714 0.00020761311000000001
5.131714 0.00020614009000000002
5.132714 0.00020466349999999998
5.133714 0.00020318337
5.134714 0.00020169973
5.135714 0.00020021259000000001
5.136714 0.000198722
5.137714 0.00019722794999999999
5.138714 0.00019573049
5.139714 0.00019422964000000002
5.140714 0.00019272541000000002
5.141714 0.00019121783000000003
5.142715 0.00018970690999999999
5.143714 0.00018819267
5.144714 0.00018667512
5.145714 0.00018515427000000002
5.146714 0.00018363015
5.147714 0.00018210275
5.148714 0.00018057208
5.149714 0.00017903814
5.150714 0.00017750092000000001
5.151714 0.00017596043
5.152714 0.00017441665
5.153714 0.00017286958000000001
5.154714 0.0001713192
5.155715 0.0001697655
5.156714 0.00016820844
5.157714 0.00016664802
5.158714 0.00016508423
5.159714 0.00016351702
5.160714 0.00016194638
5.161714 0.00016037227999999998
5.162714 0.00015879471
5.163714 0.00015721363
5.164714 0.00015562903999999999
5.165714 0.00015404092
5.166714 0.00015244927
5.167714 0.00015085408
5.168715 0.00014925535
5.169714 0.00014765308
5.170714 0.00014604726999999998
5.171714 0.00014443797
5.172714 0.00014282517000000001
5.173714 0.00014120892
5.174714 0.00013958926
5.175714 0.00013796622
5.176714 0.00013633985
5.177714 0.00013471019000000002
5.178714 0.00013307732
5.179714 0.00013144129
5.180714 0.00012980214999999999
5.181714 0.00012815997
5.182714 0.00012651481
5.183714 0.00012486673
5.184714 0.00012321581000000002
5.185714 0.0001215621
5.186714 0.00011990563999999999
5.187714 0.00011824650999999999
5.188715 0.00011658472999999999
5.189714 0.00011492034999999999
5.190714 0.00011325342
5.191714 0.00011158394999999999
5.192714 0.00010991197000000001
5.193714 0.00010823749000000001
5.194714 0.00010656051
5.195714 0.00010488105999999999
5.196714 0.00010319912000000001
5.197714 0.00010151468
5.198714 9.9827719e-05
5.199714 9.813821900000001e-05
5.200714 9.644614899999999e-05
5.201715 9.4751493e-05
5.202714 9.3054217e-05
5.203714 9.1354281e-05
5.204714 8.9651655e-05
5.205714 8.7946302e-05
5.206714 8.6238191e-05
5.207714 8.4527284e-05
5.208714 8.2813551e-05
5.209714 8.109696e-05
5.210714 7.9377486e-05
5.211714 7.7655102e-05
5.212714 7.592979e-05
5.213714 7.4201529e-05
5.214714 7.247031099999999e-05
5.215714 7.0736127e-05
5.216714 6.8998975e-05
5.217714 6.725885e-05
5.218714 6.5515763e-05
5.219714 6.3769721e-05
5.220714 6.2020735e-05
5.221714 6.0268826000000006e-05
5.222714 5.8514019e-05
5.223714 5.675634e-05
5.224714 5.499582e-05
5.225714 5.3232498e-05
5.226714 5.1466407000000005e-05
5.227714 4.9697587e-05
5.228714 4.7926085e-05
5.229714 4.6151951e-05
5.230714 4.4375230000000004e-05
5.231714 4.2595977e-05
5.232714 4.0814243e-05
5.233714 3.9030081e-05
5.234715 3.7243547e-05
5.235714 3.5454696e-05
5.236714 3.3663582e-05
5.237714 3.1870258e-05
5.238714 3.0074773e-05
5.239714 2.8277177e-05
5.240714 2.6477517000000002e-05
5.241714 2.4675833e-05
5.242714 2.2872166e-05
5.243714 2.1066545999999998e-05
5.244714 1.9259002e-05
5.245714 1.7449555e-05
5.246714 1.5638223e-05
5.247715 1.3825013000000001e-05
5.248714 1.200993e-05
5.249714 1.0192971e-05
5.250714 8.374126999999999e-06
5.251714 6.5533818e-06
5.252714 4.730715399999999e-06
5.253714 2.9061015e-06
5.254714 1.0795106999999998e-06
5.255714 -7.4909039e-07
5.256714 -2.5797375e-06
5.257714 -4.4124679e-06
5.258714 -6.2473191e-06
5.259714 -8.0843272e-06
5.260714 -9.9235272e-06
5.261714 -1.1764952e-05
5.262714 -1.3608629000000001e-05
5.263714 -1.545458e-05
5.264714 -1.7302824e-05
5.265714 -1.9153368999999997e-05
5.266714 -2.1006217e-05
5.267715 -2.2861363e-05
5.268714 -2.4718793e-05
5.269714 -2.6578482e-05
5.270714 -2.8440402000000002e-05
5.271714 -3.0304511e-05
5.272714 -3.2170763e-05
5.273714 -3.4039104e-05
5.274714 -3.5909471e-05
5.275714 -3.77818e-05
5.276714 -3.9656018000000004e-05
5.277714 -4.153205e-05
5.278714 -4.3409821e-05
5.279714 -4.5289249e-05
5.280715 -4.7170261e-05
5.281714 -4.9052773e-05
5.282714 -5.0936716999999996e-05
5.283714 -5.282202e-05
5.284714 -5.4708613e-05
5.285714 -5.6596434e-05
5.286714 -5.8485426e-05
5.287714 -6.0375544e-05
5.288714 -6.2266741e-05
5.289714 -6.415897900000001e-05
5.290714 -6.6052235e-05
5.291714 -6.7946479e-05
5.292714 -6.9841701e-05
5.293715 -7.1737895e-05
5.294714 -7.3635056e-05
5.295714 -7.553318300000001e-05
5.296714 -7.7432281e-05
5.297714 -7.9332369e-05
5.298714 -8.1233458e-05
5.299714 -8.3135564e-05
5.300714 -8.503871e-05
5.301714 -8.694291299999999e-05
5.302714 -8.8848196e-05
5.303714 -9.0754577e-05
5.304714 -9.2662077e-05
5.305714 -9.457072e-05
5.306714 -9.648051699999999e-05
5.307714 -9.839149000000001e-05
5.308714 -0.00010030365
5.309714 -0.00010221701000000001
5.310714 -0.00010413157000000001
5.311714 -0.00010604736
5.312714 -0.00010796435000000001
5.313715 -0.00010988257
5.314714 -0.00011180199
5.315714 -0.00011372261
5.316714 -0.00011564443000000001
5.317714 -0.00011756742000000001
5.318714 -0.00011949156000000001
5.319714 -0.00012141684000000001
5.320714 -0.00012334322
5.321714 -0.00012527066
5.322714 -0.00012719914
5.323714 -0.00012912861
5.324714 -0.00013105903
5.325714 -0.00013299033
5.326715 -0.00013492246
5.327714 -0.00013685536
5.328714 -0.00013878897
5.329714 -0.00014072322
5.330714 -0.00014265803
5.331714 -0.00014459333
5.332714 -0.00014652904
5.333714 -0.00014846509
5.334714 -0.00015040138
5.335714 -0.00015233783
5.336714 -0.00015427437
5.337714 -0.00015621092
5.338714 -0.00015814741000000002
5.339714 -0.00016008375
5.340714 -0.0001620199
5.341714 -0.00016395578
5.342714 -0.00016589134
5.343714 -0.00016782653
5.344714 -0.00016976131
5.345714 -0.00017169565
5.346714 -0.00017362951
5.347714 -0.00017556288
5.348714 -0.00017749574
5.349714 -0.00017942807999999998
5.350714 -0.00018135991
5.351714 -0.00018329122000000002
5.352714 -0.00018522202999999998
5.353714 -0.00018715234
5.354714 -0.00018908217
5.355714 -0.00019101153000000001
5.356714 -0.00019294043
5.357714 -0.00019486888
5.358714 -0.00019679689999999999
5.359715 -0.00019872445999999998
5.360714 -0.00020065158
5.361714 -0.00020257826000000002
5.362714 -0.00020450448000000003
5.363714 -0.0002064302
5.364714 -0.00020835541
5.365714 -0.00021028009
5.366714 -0.00021220417
5.367714 -0.00021412761
5.368714 -0.00021605034999999998
5.369714 -0.00021797233999999998
5.370714 -0.00021989351
5.371714 -0.00022181377999999999
5.372715 -0.00022373308
5.373714 -0.00022565134
5.374714 -0.00022756848999999998
5.375714 -0.00022948442999999998
5.376714 -0.0002313991
5.377714 -0.00023331242999999997
5.378714 -0.00023522432000000002
5.379714 -0.00023713474
5.380714 -0.00023904358
5.381714 -0.00024095082
5.382714 -0.00024285637
5.383714 -0.00024476017
5.384714 -0.00024666217
5.385714 -0.00024856233
5.386714 -0.00025046061
5.387714 -0.00025235693
5.388714 -0.00025425127
5.389714 -0.00025614358
5.390714 -0.00025803383
5.391714 -0.00025992197
5.392715 -0.00026180794
5.393714 -0.00026369173000000004
5.394714 -0.00026557326999999996
5.395714 -0.00026745254
5.396714 -0.00026932946
5.397714 -0.00027120402
5.398714 -0.00027307614999999997
5.399714 -0.00027494579999999997
5.400714 -0.0002768129
5.401714 -0.00027867741
5.402714 -0.00028053928
5.403714 -0.00028239845
5.404714 -0.00028425486
5.405715 -0.00028610846
5.406714 -0.00028795919
5.407714 -0.00028980700999999996
5.408714 -0.00029165185
5.409714 -0.00029349367
5.410714 -0.00029533242
5.411714 -0.00029716804999999996
5.412714 -0.0002990005
5.413714 -0.00030082974
5.414714 -0.00030265571
5.415714 -0.00030447839
5.416714 -0.00030629769000000003
5.417714 -0.00030811361
5.418715 -0.00030992608
5.419714 -0.00031173504
5.420714 -0.00031354043
5.421714 -0.00031534221
5.422714 -0.00031714032999999997
5.423714 -0.00031893469
5.424714 -0.00032072526
5.425714 -0.00032251194
5.426714 -0.00032429466
5.427714 -0.00032607336
5.428714 -0.00032784793999999996
5.429714 -0.00032961831999999997
5.430714 -0.00033138442
5.431714 -0.00033314616
5.432714 -0.00033490344
5.433714 -0.00033665619
5.434714 -0.00033840433000000003
5.435714 -0.00034014777
5.436714 -0.0003418864
5.437714 -0.00034362017
5.438715 -0.00034534901
5.439714 -0.00034707284000000003
5.440714 -0.00034879160000000003
5.441714 -0.00035050523
5.442714 -0.00035221366999999996
5.443714 -0.00035391686
5.444714 -0.00035561471999999997
5.445714 -0.00035730725
5.446714 -0.00035899436
5.447714 -0.00036067599
5.448714 -0.00036235213
5.449714 -0.00036402269
5.450714 -0.00036568763
5.451715 -0.00036734688999999997
5.452714 -0.0003690004
5.453714 -0.00037064807999999996
5.454714 -0.00037228988
5.455714 -0.00037392572
5.456714 -0.00037555551
5.457714 -0.00037717916
5.458714 -0.00037879659
5.459714 -0.00038040766
5.460714 -0.00038201228999999997
5.461714 -0.00038361039999999997
5.462714 -0.00038520184000000006
5.463714 -0.00038678654
5.464714 -0.00038836438
5.465714 -0.00038993521
5.466714 -0.00039149895
5.467714 -0.00039305551000000003
5.468714 -0.00039460479
5.469714 -0.00039614669999999997
5.470714 -0.00039768115000000004
5.471714 -0.00039920806000000005
5.472714 -0.00040072732
5.473714 -0.00040223889999999995
5.474714 -0.00040374275
5.475714 -0.00040523878
5.476714 -0.00040672698999999994
5.477714 -0.00040820727999999997
5.478714 -0.00040967966
5.479714 -0.00041114408
5.480714 -0.0004126005
5.481714 -0.00041404886999999997
5.482714 -0.00041548918999999995
5.483714 -0.00041692138
5.484715 -0.00041834542
5.485714 -0.00041976127
5.486714 -0.00042116889999999996
5.487714 -0.00042256825
5.488714 -0.00042395927
5.489714 -0.00042534184
5.490714 -0.00042671595
5.491714 -0.00042808151
5.492714 -0.00042943839000000004
5.493714 -0.00043078653
5.494714 -0.00043212585
5.495714 -0.00043345622
5.496714 -0.00043477753
5.497715 -0.00043608970000000004
5.498714 -0.0004373926
5.499714 -0.00043868608000000004
5.500714 -0.00043997006
5.501714 -0.00044124445
5.502714 -0.0004425091
5.503714 -0.00044376393000000004
5.504714 -0.00044500879999999994
5.505714 -0.00044624358
5.506714 -0.00044746816
5.507714 -0.00044868248000000003
5.508714 -0.00044988642
5.509714 -0.00045107986
5.510714 -0.0004522627
5.511714 -0.00045343486
5.512714 -0.00045459624
5.513714 -0.00045574675
5.514714 -0.00045688626000000003
5.515714 -0.00045801470999999995
5.516714 -0.00045913198000000003
5.517715 -0.00046023802000000005
5.518714 -0.00046133268
5.519714 -0.00046241589
5.520714 -0.00046348755
5.521714 -0.00046454757
5.522714 -0.00046559589000000004
5.523714 -0.00046663240000000006
5.524714 -0.00046765699
5.525714 -0.00046866962
5.526714 -0.0004696702
5.527714 -0.00047065864
5.528714 -0.00047163485000000004
5.529714 -0.00047259882
5.530715 -0.00047355042999999995
5.531714 -0.00047448965999999994
5.532714 -0.00047541648
5.533714 -0.0004763308
5.534714 -0.00047723261
5.535714 -0.00047812182
5.536714 -0.00047899844
5.537714 -0.00047986241
5.538714 -0.00048071374000000004
5.539714 -0.00048155234
5.540714 -0.00048237821
5.541714 -0.00048319125000000003
5.542714 -0.00048399147000000004
5.543715 -0.00048477877
5.544714 -0.00048555312
5.545714 -0.00048631441000000005
5.546714 -0.00048706260999999997
5.547714 -0.00048779757
5.548714 -0.00048851921
5.549714 -0.00048922743
5.550714 -0.0004899221000000001
5.551714 -0.00049060313
5.552714 -0.00049127034
5.553714 -0.00049192363
5.554714 -0.00049256282
5.555714 -0.00049318774
5.556714 -0.00049379828
5.557714 -0.00049439427
5.558714 -0.00049497553
5.559714 -0.00049554196
5.560714 -0.00049609339
5.561714 -0.00049662967
5.562714 -0.00049715068
5.563715 -0.00049765631
5.564714 -0.00049814648
5.565714 -0.0004986210600000001
5.566714 -0.00049907994
5.567714 -0.00049952309
5.568714 -0.00049995042
5.569714 -0.00050036188
5.570714 -0.00050075741
5.571714 -0.00050113704
5.572714 -0.0005015007
5.573714 -0.0005018483500000001
5.574714 -0.00050218
5.575714 -0.0005024955999999999
5.576715 -0.00050279514
5.577714 -0.0005030786699999999
5.578714 -0.00050334611
5.579714 -0.0005035974899999999
5.580714 -0.00050383278
5.581714 -0.0005040519199999999
5.582714 -0.00050425492
5.583714 -0.0005044417799999999
5.584714 -0.0005046124
5.585714 -0.00050476679
5.586714 -0.00050490485
5.587714 -0.00050502654
5.588714 -0.00050513181
5.589714 -0.00050522062
5.590714 -0.00050529288
5.591714 -0.0005053484999999999
5.592714 -0.00050538742
5.593714 -0.00050540953
5.594714 -0.00050541476
5.595714 -0.00050540307
5.596714 -0.00050537433
5.597714 -0.00050532849
5.598714 -0.00050526542
5.599714 -0.00050518506
5.600714 -0.00050508734
5.601714 -0.0005049721
5.602714 -0.00050483932
5.603714 -0.00050468889
5.604714 -0.00050452072
5.605714 -0.00050433468
5.606714 -0.00050413073
5.607714 -0.00050390872
5.608714 -0.00050366857
5.609715 -0.0005034101800000001
5.610714 -0.00050313347
5.611714 -0.0005028382900000001
5.612714 -0.00050252456
5.613714 -0.00050219219
5.614714 -0.0005018410800000001
5.615714 -0.0005014711
5.616714 -0.0005010822
5.617714 -0.00050067429
5.618714 -0.0005002472800000001
5.619714 -0.0004998010799999999
5.620714 -0.00049933565
5.621714 -0.00049885093
5.622715 -0.00049834684
5.623714 -0.00049782338
5.624714 -0.00049728051
5.625714 -0.0004967182100000001
5.626714 -0.00049613645
5.627714 -0.00049553528
5.628714 -0.00049491468
5.629714 -0.00049427467
5.630714 -0.00049361524
5.631714 -0.00049293644
5.632714 -0.00049223827
5.633714 -0.00049152077
5.634714 -0.00049078399
5.635714 -0.0004900278799999999
5.636714 -0.00048925253
5.637714 -0.00048845791
5.638714 -0.00048764399999999997
5.639714 -0.00048681086
5.640714 -0.00048595844
5.641714 -0.00048508668
5.642715 -0.00048419556
5.643714 -0.00048328507
5.644714 -0.00048235511
5.645714 -0.00048140563999999995
5.646714 -0.00048043662
5.647714 -0.00047944791000000003
5.648714 -0.00047843946
5.649714 -0.00047741119
5.650714 -0.00047636304
5.651714 -0.00047529488
5.652714 -0.00047420663
5.653714 -0.00047309823
5.654714 -0.00047196954
5.655715 -0.00047082058
5.656714 -0.00046965120000000003
5.657714 -0.00046846139
5.658714 -0.00046725108
5.659714 -0.00046602026
5.660714 -0.00046476889000000003
5.661714 -0.00046349692
5.662714 -0.00046220433999999996
5.663714 -0.00046089117
5.664714 -0.0004595574
5.665714 -0.00045820302
5.666714 -0.00045682805
5.667714 -0.00045543247
5.668715 -0.00045401634000000006
5.669714 -0.00045257971000000003
5.670714 -0.00045112251
5.671714 -0.00044964481000000004
5.672714 -0.00044814665
5.673714 -0.00044662802
5.674714 -0.00044508893
5.675714 -0.00044352937
5.676714 -0.0004419494
5.677714 -0.00044034900000000004
5.678714 -0.00043872815
5.679714 -0.00043708687000000004
5.680714 -0.00043542517999999996
5.681714 -0.00043374307000000004
5.682714 -0.00043204059
5.683714 -0.00043031769
5.684714 -0.00042857437
5.685714 -0.00042681063000000005
5.686714 -0.00042502652
5.687714 -0.00042322198999999994
5.688715 -0.00042139708999999997
5.689714 -0.00041955186
5.690714 -0.00041768625999999995
5.691714 -0.00041580033000000006
5.692714 -0.00041389412
5.693714 -0.00041196763
5.694714 -0.00041002086
5.695714 -0.00040805385
5.696714 -0.00040606660000000005
5.697714 -0.00040405915999999997
5.698714 -0.00040203154
5.699714 -0.00039998371999999996
5.700714 -0.00039791570999999997
5.701715 -0.00039582756
5.702714 -0.00039371925999999994
5.703714 -0.00039159081
5.704714 -0.00038944222000000003
5.705714 -0.00038727349000000004
5.706714 -0.00038508459999999993
5.707714 -0.00038287558000000004
5.708714 -0.00038064638
5.709714 -0.00037839704
5.710714 -0.00037612756
5.711714 -0.00037383793
5.712714 -0.00037152817999999997
5.713714 -0.00036919832
5.714714 -0.00036684839000000004
5.715714 -0.00036447841
5.716714 -0.00036208842
5.717714 -0.00035967846
5.718714 -0.00035724861
5.719714 -0.00035479891
5.720714 -0.00035232943
5.721714 -0.00034984023000000003
5.722714 -0.00034733141000000003
5.723714 -0.00034480306
5.724714 -0.00034225525
5.725714 -0.00033968806
5.726714 -0.00033710157
5.727714 -0.00033449589
5.728714 -0.00033187107
5.729714 -0.00032922718999999997
5.730714 -0.00032656435
5.731714 -0.00032388259000000003
5.732714 -0.00032118198
5.733714 -0.00031846257
5.734715 -0.0003157244
5.735714 -0.00031296752
5.736714 -0.00031019197
5.737714 -0.00030739777
5.738714 -0.00030458496
5.739714 -0.00030175354
5.740714 -0.00029890357
5.741714 -0.00029603505
5.742714 -0.00029314799
5.743714 -0.00029024245
5.744714 -0.00028731845
5.745714 -0.00028437603
5.746714 -0.00028141521
5.747715 -0.00027843607
5.748714 -0.00027543867
5.749714 -0.00027242306
5.750714 -0.00026938933
5.751714 -0.00026633757
5.752714 -0.00026326786
5.753714 -0.00026018033
5.754714 -0.00025707509
5.755714 -0.00025395223
5.756714 -0.0002508119
5.757714 -0.00024765422
5.758714 -0.00024447932
5.759714 -0.00024128733
5.760714 -0.00023807838
5.761714 -0.00023485261
5.762714 -0.00023161015
5.763714 -0.00022835110999999998
5.764714 -0.00022507563
5.765714 -0.00022178383000000002
5.766714 -0.00021847579
5.767715 -0.00021515166
5.768714 -0.00021181152000000002
5.769714 -0.00020845546
5.770714 -0.00020508360000000002
5.771714 -0.00020169600000000002
5.772714 -0.00019829275999999998
5.773714 -0.00019487397
5.774714 -0.0001914397
5.775714 -0.00018799004
5.776714 -0.00018452508
5.777714 -0.0001810449
5.778714 -0.00017754958
5.779714 -0.0001740392
5.780715 -0.00017051386
5.781714 -0.00016697364999999998
5.782714 -0.00016341867
5.783714 -0.000159849
5.784714 -0.00015626475
5.785714 -0.00015266603
5.786714 -0.00014905294
5.787714 -0.00014542559
5.788714 -0.00014178408
5.789714 -0.00013812854
5.790714 -0.00013445906
5.791714 -0.00013077577
5.792714 -0.00012707876
5.793715 -0.00012336817
5.794714 -0.00011964410999999999
5.795714 -0.00011590667999999999
5.796714 -0.00011215599999999999
5.797714 -0.00010839218999999999
5.798714 -0.00010461538
5.799714 -0.00010082567
5.800714 -9.7023212e-05
5.801714 -9.3208115e-05
5.802714 -8.9380512e-05
5.803714 -8.5540546e-05
5.804714 -8.1688358e-05
5.805714 -7.7824097e-05
5.806714 -7.3947916e-05
5.807714 -7.0059974e-05
5.808714 -6.6160436e-05
5.809714 -6.2249478e-05
5.810714 -5.8327271e-05
5.811714 -5.4394002e-05
5.812714 -5.0449846999999994e-05
5.813715 -4.6495001e-05
5.814714 -4.2529646e-05
5.815714 -3.8553972e-05
5.816714 -3.4568166e-05
5.817714 -3.0572406e-05
5.818714 -2.6566875e-05
5.819714 -2.2551744e-05
5.820714 -1.8527182e-05
5.821714 -1.4493345e-05
5.822714 -1.0450385e-05
5.823714 -6.3984444e-06
5.824714 -2.337655e-06
5.825714 1.7318586999999998e-06
5.826715 5.8099804e-06
5.827714 9.8966019e-06
5.828714 1.3991620999999999e-05
5.829714 1.8094944e-05
5.830714 2.2206477999999998e-05
5.831714 2.6326133999999998e-05
5.832714 3.0453828e-05
5.833714 3.4589468000000004e-05
5.834714 3.8732964e-05
5.835714 4.2884220999999996e-05
5.836714 4.7043139000000004e-05
5.837714 5.1209605e-05
5.838714 5.5383509e-05
5.839714 5.9564718e-05
5.840714 6.3753095e-05
5.841714 6.7948491e-05
5.842714 7.215074299999999e-05
5.843714 7.635968e-05
5.844714 8.0575114e-05
5.845714 8.4796858e-05
5.846714 8.9024701e-05
5.847714 9.3258427e-05
5.848714 9.749782099999999e-05
5.849714 0.00010174264000000001
5.850714 0.00010599265999999999
5.851714 0.00011024764
5.852714 0.00011450735
5.853714 0.00011877154
5.854714 0.00012303997
5.855714 0.00012731241
5.856714 0.00013158862000000002
5.857714 0.00013586836
5.858714 0.00014015142
5.859715 0.00014443757
5.860714 0.0001487266
5.861714 0.00015301829999999998
5.862714 0.00015731247
5.863714 0.0001616089
5.864714 0.00016590741
5.865714 0.00017020780999999998
5.866714 0.00017450992
5.867714 0.00017881357
5.868714 0.00018311858
5.869714 0.00018742479000000001
5.870714 0.00019173203000000003
5.871714 0.00019604014999999997
5.872715 0.00020034897
5.873714 0.00020465835999999998
5.874714 0.00020896815999999998
5.875714 0.00021327821
5.876714 0.00021758837999999998
5.877714 0.00022189852
5.878714 0.00022620850000000002
5.879714 0.00023051816000000002
5.880714 0.00023482737
5.881714 0.00023913601000000002
5.882714 0.00024344395
5.883714 0.00024775104
5.884714 0.00025205716
5.885714 0.00025636216
5.886714 0.00026066593
5.887714 0.00026496834
5.888714 0.00026926925
5.889714 0.00027356853
5.890714 0.00027786601999999996
5.891714 0.00028216159
5.892715 0.00028645509
5.893714 0.00029074636
5.894714 0.00029503522
5.895714 0.0002993215
5.896714 0.00030360504000000003
5.897714 0.00030788563
5.898714 0.00031216307
5.899714 0.00031643715000000003
5.900714 0.00032070764000000004
5.901714 0.0003249743
5.902714 0.0003292369
5.903714 0.00033349518
5.904714 0.00033774887999999997
5.905715 0.00034199777
5.906714 0.00034624156
5.907714 0.00035048001
5.908714 0.00035471285
5.909714 0.00035893979
5.910714 0.0003631606
5.911714 0.00036737504
5.912714 0.00037158284
5.913714 0.00037578377
5.914714 0.00037997761000000004
5.915714 0.0003841641
5.916714 0.00038834309999999996
5.917714 0.00039251436
5.918715 0.00039667775
5.919714 0.00040083305000000003
5.920714 0.00040498012
5.921714 0.00040911882
5.922714 0.00041324897000000004
5.923714 0.00041737048
5.924714 0.00042148317000000003
5.925714 0.00042558695
5.926714 0.00042968163000000004
5.927714 0.00043376717
5.928714 0.00043784339
5.929714 0.0004419102
5.930714 0.00044596741
5.931714 0.00045001493
5.932714 0.00045405263
5.933714 0.00045808038
5.934714 0.00046209798
5.935714 0.00046610529999999996
5.936714 0.00047010217
5.937714 0.00047408839
5.938715 0.00047806384
5.939714 0.00048202828
5.940714 0.00048598154000000003
5.941714 0.00048992342
5.942714 0.00049385376
5.943714 0.00049777232
5.944714 0.00050167887
5.945714 0.00050557323
5.946714 0.00050945523
5.947714 0.00051332463
5.948714 0.0005171812099999999
5.949714 0.0005210247800000001
5.950714 0.0005248551100000001
5.951715 0.00052867204
5.952714 0.00053247536
5.953714 0.00053626486
5.954714 0.0005400403099999999
5.955714 0.00054380157
5.956714 0.00054754842
5.957714 0.00055128066
5.958714 0.0005549981299999999
5.959714 0.00055870059
5.960714 0.00056238791
5.961714 0.00056605986
5.962714 0.00056971626
5.963714 0.00057335697
5.964714 0.00057698176
5.965714 0.00058059045
5.966714 0.00058418291
5.967714 0.00058775895
5.968714 0.0005913184399999999
5.969714 0.0005948611899999999
5.970714 0.00059838703
5.971714 0.00060189582
5.972714 0.0006053874100000001
5.973714 0.00060886168
5.974714 0.00061231849
5.975714 0.0006157577
5.976714 0.0006191792200000001
5.977714 0.0006225829099999999
5.978714 0.00062596864
5.979714 0.00062933632
5.980714 0.00063268585
5.981714 0.0006360171
5.982714 0.0006393299399999999
5.983714 0.00064262431
5.984715 0.0006459000799999999
5.985714 0.00064915712
5.986714 0.00065239533
5.987714 0.00065561453
5.988714 0.0006588146300000001
5.989714 0.0006619955
5.990714 0.0006651569899999999
5.991714 0.00066829898
5.992714 0.00067142128
5.993714 0.0006745237
5.994714 0.00067760607
5.995714 0.00068066824
5.996714 0.00068371
5.997715 0.00068673121
5.998714 0.00068973163
5.999714 0.00069271109
6.000714 0.00069566941
6.001714 0.00069860639
6.002714 0.0007015218200000001
6.003714 0.00070441556
6.004714 0.00070728738
6.005714 0.00071013715
6.006714 0.00071296467
6.007714 0.00071576978
6.008714 0.00071855238
6.009714 0.00072131229
6.010714 0.00072404937
6.011714 0.00072676353
6.012714 0.00072945463
6.013714 0.00073212254
6.014714 0.00073476722
6.015714 0.00073738852
6.016714 0.00073998635
6.017715 0.00074256063
6.018714 0.0007451112699999999
6.019714 0.00074763816
6.020714 0.00075014127
6.021714 0.00075262046
6.022714 0.00075507569
6.023714 0.0007575068600000001
6.024714 0.00075991384
6.025714 0.00076229658
6.026714 0.00076465494
6.027714 0.0007669888899999999
6.028714 0.0007692982799999999
6.029714 0.00077158302
6.030715 0.0007738429299999999
6.031714 0.0007760780100000001
6.032714 0.0007782880899999999
6.033714 0.00078047306
6.034714 0.00078263283
6.035714 0.0007847672399999999
6.036714 0.0007868762600000001
6.037714 0.00078895973
6.038714 0.00079101756
6.039714 0.00079304964
6.040714 0.0007950558
6.041714 0.0007970360499999999
6.042714 0.00079899019
6.043715 0.0008009182200000001
6.044714 0.00080282007
6.045714 0.0008046955399999999
6.046714 0.0008065446299999999
6.047714 0.00080836726
6.048714 0.0008101632399999999
6.049714 0.00081193257
6.050714 0.00081367516
6.051714 0.0008153909199999999
6.052714 0.00081707985
6.053714 0.00081874177
6.054714 0.00082037668
6.055714 0.00082198449
6.056714 0.0008235651000000001
6.057714 0.00082511842
6.058714 0.00082664437
6.059714 0.00082814295
6.060714 0.0008296140499999999
6.061714 0.0008310576
6.062714 0.00083247351
6.063715 0.00083386176
6.064714 0.0008352222699999999
6.065714 0.0008365550499999999
6.066714 0.00083785999
6.067714 0.0008391370999999999
6.068714 0.00084038629
6.069714 0.00084160756
6.070714 0.00084280082
6.071714 0.00084396606
6.072714 0.0008451032999999999
6.073714 0.0008462125199999999
6.074714 0.00084729363
6.075714 0.00084834664
6.076715 0.00084937155
6.077714 0.00085036827
6.078714 0.0008513367899999999
6.079714 0.00085227712
6.080714 0.0008531891600000001
6.081714 0.00085407291
6.082714 0.00085492829
6.083714 0.0008557553
6.084714 0.00085655383
6.085714 0.00085732381
6.086714 0.0008580652299999999
6.087714 0.0008587779999999999
6.088714 0.0008594620300000001
6.089714 0.0008601173199999999
6.090714 0.0008607437800000001
6.091714 0.0008613414099999999
6.092714 0.00086191003
6.093714 0.00086244963
6.094714 0.00086296022
6.095714 0.0008634417099999999
6.096714 0.00086389409
6.097714 0.00086431728
6.098714 0.00086471127
6.099714 0.00086507607
6.100714 0.0008654115799999999
6.101714 0.0008657179
6.102714 0.0008659950299999999
6.103714 0.0008662429499999999
6.104714 0.00086646169
6.105714 0.00086665132
6.106714 0.00086681175
6.107714 0.00086694317
6.108714 0.00086704549
6.109715 0.00086711889
6.110714 0.00086716327
6.111714 0.00086717873
6.112714 0.00086716536
6.113714 0.00086712316
6.114714 0.00086705213
6.115714 0.00086695227
6.116714 0.0008668236699999999
6.117714 0.00086666632
6.118714 0.00086648033
6.119714 0.0008662656000000001
6.120714 0.00086602222
6.121714 0.00086575019
6.122715 0.0008654495099999999
6.123714 0.0008651200900000001
6.124714 0.00086476202
6.125714 0.00086437531
6.126714 0.00086395994
6.127714 0.0008635159199999999
6.128714 0.00086304317
6.129714 0.00086254176
6.130714 0.0008620117100000001
6.131714 0.00086145301
6.132714 0.00086086566
6.133714 0.00086024966
6.134714 0.0008596051
6.135714 0.00085893189
6.136714 0.00085823012
6.137714 0.0008574997999999999
6.138714 0.0008567410099999999
6.139714 0.0008559537499999999
6.140714 0.0008551380199999999
6.141714 0.0008542939200000001
6.142715 0.00085342144
6.143714 0.00085252068
6.144714 0.0008515916299999999
6.145714 0.00085063439
6.146714 0.00084964904
6.147714 0.0008486355900000001
6.148714 0.0008475942199999999
6.149714 0.0008465248399999999
6.150714 0.0008454276200000001
6.151714 0.0008443026699999999
6.152714 0.0008431499700000001
6.153714 0.00084196963
6.154714 0.00084076173
6.155715 0.0008395263600000001
6.156714 0.00083826362
6.157714 0.0008369736000000001
6.158714 0.0008356564600000001
6.159714 0.00083431223
6.160714 0.00083294099
6.161714 0.00083154282
6.162714 0.00083011792
6.163714 0.00082866636
6.164714 0.0008271881600000001
6.165714 0.0008256834899999999
6.166714 0.0008241524499999999
6.167714 0.0008225951199999999
6.168715 0.0008210116
6.169714 0.00081940198
6.170714 0.00081776634
6.171714 0.00081610478
6.172714 0.0008144173999999999
6.173714 0.0008127041800000001
6.174714 0.00081096523
6.175714 0.0008092006299999999
6.176714 0.00080741047
6.177714 0.00080559475
6.178714 0.00080375348
6.179714 0.0008018868399999999
6.180714 0.00079999472
6.181714 0.00079807724
6.182714 0.00079613446
6.183714 0.00079416641
6.184714 0.0007921730700000001
6.185714 0.0007901546299999999
6.186714 0.00078811099
6.187714 0.0007860423499999999
6.188715 0.00078394869
6.189714 0.0007818301100000001
6.190714 0.0007796867099999999
6.191714 0.00077751856
6.192714 0.00077532577
6.193714 0.00077310851
6.194714 0.00077086679
6.195714 0.00076860078
6.196714 0.0007663106800000001
6.197714 0.00076399656
6.198714 0.00076165852
6.199714 0.00075929679
6.200714 0.0007569115
6.201715 0.0007545027999999999
6.202714 0.00075207086
6.203714 0.00074961581
6.204714 0.00074713785
6.205714 0.00074463715
6.206714 0.0007421138400000001
6.207714 0.00073956812
6.208714 0.00073700012
6.209714 0.00073440997
6.210714 0.0007317978499999999
6.211714 0.00072916391
6.212714 0.00072650828
6.213714 0.0007238310899999999
6.214714 0.00072113248
6.215714 0.0007184125500000001
6.216714 0.00071567147
6.217714 0.0007129093299999999
6.218714 0.00071012623
6.219714 0.00070732231
6.220714 0.00070449764
6.221714 0.00070165238
6.222714 0.00069878661
6.223714 0.00069590042
6.224714 0.00069299394
6.225714 0.00069006728
6.226714 0.0006871205199999999
6.227714 0.00068415379
6.228714 0.00068116719
6.229714 0.0006781608600000001
6.230714 0.00067513483
6.231714 0.0006720893000000001
6.232714 0.00066902435
6.233714 0.00066594007
6.234715 0.0006628366000000001
6.235714 0.0006597140799999999
6.236714 0.00065657264
6.237714 0.00065341237
6.238714 0.00065023346
6.239714 0.00064703599
6.240714 0.00064382011
6.241714 0.00064058599
6.242714 0.00063733373
6.243714 0.0006340635099999999
6.244714 0.00063077546
6.245714 0.00062746976
6.246714 0.00062414656
6.247715 0.0006208059899999999
6.248714 0.00061744827
6.249714 0.00061407354
6.250714 0.00061068195
6.251714 0.00060727371
6.252714 0.00060384896
6.253714 0.00060040788
6.254714 0.00059695067
6.255714 0.00059347749
6.256714 0.00058998853
6.257714 0.00058648397
6.258714 0.000582964
6.259714 0.0005794287499999999
6.260714 0.0005758784000000001
6.261714 0.00057231314
6.262714 0.00056873314
6.263714 0.00056513854
6.264714 0.00056152949
6.265714 0.00055790615
6.266714 0.00055426872
6.267715 0.0005506172800000001
6.268714 0.00054695197
6.269714 0.00054327297
6.270714 0.00053958038
6.271714 0.00053587432
6.272714 0.0005321549500000001
6.273714 0.00052842233
6.274714 0.00052467662
6.275714 0.0005209179599999999
6.276714 0.00051714642
6.277714 0.00051336215
6.278714 0.0005095652300000001
6.279714 0.00050575582
6.280715 0.00050193403
6.281714 0.00049809996
6.282714 0.00049425375
6.283714 0.0004903955899999999
6.284714 0.00048652555
6.285714 0.00048264378
6.286714 0.00047875046
6.287714 0.00047484573
6.288714 0.00047092976
6.289714 0.00046700275000000004
6.290714 0.00046306482
6.291714 0.00045911614999999997
6.292714 0.00045515693999999995
6.293715 0.00045118736
6.294714 0.00044720763999999997
6.295714 0.00044321791
6.296714 0.00043921841000000005
6.297714 0.00043520931
6.298714 0.0004311908
6.299714 0.00042716306
6.300714 0.00042312631
6.301714 0.0004190807
6.302714 0.00041502644
6.303714 0.00041096373
6.304714 0.0004068927
6.305714 0.00040281352
6.306714 0.00039872639
6.307714 0.00039463142999999996
6.308714 0.00039052884
6.309714 0.00038641874
6.310714 0.00038230128000000006
6.311714 0.00037817658
6.312714 0.00037404482
6.313715 0.00036990609
6.314714 0.00036576056999999997
6.315714 0.00036160836
6.316714 0.00035744961000000003
6.317714 0.00035328442
6.318714 0.00034911292999999997
6.319714 0.00034493526
6.320714 0.00034075151
6.321714 0.00033656186
6.322714 0.00033236638
6.323714 0.00032816524
6.324714 0.00032395856
6.325714 0.00031974646
6.326715 0.00031552909
6.327714 0.00031130658
6.328714 0.00030707906
6.329714 0.00030284671
6.330714 0.00029860962
6.331714 0.00029436798999999997
6.332714 0.00029012194
6.333714 0.00028587162
6.334714 0.00028161721
6.335714 0.00027735883999999996
6.336714 0.00027309668
6.337714 0.00026883087999999997
6.338714 0.00026456162
6.339714 0.00026028904
6.340714 0.00025601332
6.341714 0.00025173462999999996
6.342714 0.00024745311
6.343714 0.00024316894
6.344714 0.00023888226
6.345714 0.00023459327
6.346714 0.00023030211
6.347714 0.00022600896000000002
6.348714 0.00022171396
6.349714 0.00021741728
6.350714 0.00021311907000000002
6.351714 0.00020881948
6.352714 0.00020451868999999998
6.353714 0.00020021682
6.354714 0.00019591404999999998
6.355714 0.0001916105
6.356714 0.00018730632
6.357714 0.00018300165
6.358714 0.00017869661
6.359715 0.00017439135
6.360714 0.00017008597999999998
6.361714 0.00016578063
6.362714 0.00016147541
6.363714 0.00015717044
6.364714 0.00015286583
6.365714 0.0001485617
6.366714 0.00014425813000000002
6.367714 0.00013995522
6.368714 0.00013565307
6.369714 0.00013135178
6.370714 0.00012705145
6.371714 0.00012275217
6.372715 0.00011845402
6.373714 0.0001141571
6.374714 0.00010986151
6.375714 0.00010556735
6.376714 0.00010127470000000001
6.377714 9.6983672e-05
6.378714 9.2694376e-05
6.379714 8.8406921e-05
6.380714 8.4121422e-05
6.381714 7.9837997e-05
6.382714 7.5556773e-05
6.383714 7.1277873e-05
6.384714 6.700143399999999e-05
6.385714 6.272758799999999e-05
6.386714 5.8456481999999996e-05
6.387714 5.418825700000001e-05
6.388714 4.992305699999999e-05
6.389714 4.5661034e-05
6.390714 4.1402339e-05
6.391714 3.7147116999999995e-05
6.392715 3.289552e-05
6.393714 2.8647692999999998e-05
6.394714 2.4403784e-05
6.395714 2.016393e-05
6.396714 1.5928271e-05
6.397714 1.1696939e-05
6.398714 7.4700623e-06
6.399714 3.2477622e-06
6.400714 -9.6984403e-07
6.401714 -5.1826468e-06
6.402714 -9.390542e-06
6.403714 -1.3593430000000001e-05
6.404714 -1.7791218e-05
6.405715 -2.198382e-05
6.406714 -2.6171151e-05
6.407714 -3.0353132e-05
6.408714 -3.4529688e-05
6.409714 -3.8700747e-05
6.410714 -4.2866239e-05
6.411714 -4.7026091e-05
6.412714 -5.1180240000000004e-05
6.413714 -5.5328610000000005e-05
6.414714 -5.9471136999999995e-05
6.415714 -6.3607746e-05
6.416714 -6.7738364e-05
6.417714 -7.1862917e-05
6.418715 -7.598133e-05
6.419714 -8.009352e-05
6.420714 -8.419940499999999e-05
6.421714 -8.8298901e-05
6.422714 -9.2391923e-05
6.423714 -9.6478379e-05
6.424714 -0.00010055818
6.425714 -0.00010463123
6.426714 -0.00010869744
6.427714 -0.00011275671000000001
6.428714 -0.00011680895
6.429714 -0.00012085407
6.430714 -0.00012489196
6.431714 -0.00012892256
6.432714 -0.00013294575
6.433714 -0.00013696146
6.434714 -0.00014096958
6.435714 -0.00014497002
6.436714 -0.00014896272
6.437714 -0.00015294758
6.438715 -0.00015692452
6.439714 -0.00016089347
6.440714 -0.00016485434
6.441714 -0.00016880706000000002
6.442714 -0.00017275155
6.443714 -0.00017668773
6.444714 -0.00018061553000000001
6.445714 -0.00018453487
6.446714 -0.00018844569
6.447714 -0.00019234791999999998
6.448714 -0.00019624147
6.449714 -0.00020012628
6.450714 -0.0002040023
6.451715 -0.00020786945
6.452714 -0.00021172765999999998
6.453714 -0.00021557689
6.454714 -0.00021941707
6.455714 -0.00022324815999999999
6.456714 -0.00022707009
6.457714 -0.00023088282
6.458714 -0.00023468631
6.459714 -0.00023848052
6.460714 -0.0002422654
6.461714 -0.00024604092
6.462714 -0.00024980704
6.463714 -0.00025356376
6.464714 -0.00025731101000000004
6.465714 -0.00026104879
6.466714 -0.00026477708
6.467714 -0.00026849584
6.468714 -0.00027220506
6.469714 -0.00027590468
6.470714 -0.0002795947
6.471714 -0.00028327509
6.472714 -0.00028694581
6.473714 -0.00029060682
6.474714 -0.00029425807
6.475714 -0.00029789953
6.476714 -0.00030153114
6.477714 -0.00030515287
6.478714 -0.00030876463000000003
6.479714 -0.00031236636
6.480714 -0.000315958
6.481714 -0.0003195395
6.482714 -0.00032311079000000003
6.483714 -0.00032667178000000003
6.484715 -0.00033022241
6.485714 -0.00033376261
6.486714 -0.00033729231999999996
6.487714 -0.00034081145
6.488714 -0.00034431996
6.489714 -0.00034781781
6.490714 -0.00035130493
6.491714 -0.00035478126
6.492714 -0.00035824678
6.493714 -0.00036170145
6.494714 -0.00036514523
6.495714 -0.00036857812
6.496714 -0.00037200009
6.497715 -0.00037541113
6.498714 -0.00037881123
6.499714 -0.00038220041
6.500714 -0.00038557864
6.501714 -0.00038894594999999997
6.502714 -0.00039230231
6.503714 -0.00039564775000000004
6.504714 -0.00039898227
6.505714 -0.00040230589
6.506714 -0.00040561858
6.507714 -0.00040892037
6.508714 -0.00041221119
6.509714 -0.00041549109999999996
6.510714 -0.00041876006
6.511714 -0.00042201805
6.512714 -0.00042526502999999996
6.513714 -0.00042850102
6.514714 -0.00043172595000000004
6.515714 -0.00043493983000000006
6.516714 -0.00043814262000000005
6.517715 -0.00044133426000000003
6.518714 -0.00044451472
6.519714 -0.00044768394
6.520714 -0.00045084194
6.521714 -0.00045398865
6.522714 -0.00045712404000000005
6.523714 -0.00046024811
6.524714 -0.00046336081
6.525714 -0.00046646214
6.526714 -0.00046955206
6.527714 -0.00047263056
6.528714 -0.00047569765000000003
6.529714 -0.00047875327999999997
6.530715 -0.0004817975
6.531714 -0.00048483025
6.532714 -0.00048785158999999995
6.533714 -0.00049086148
6.534714 -0.00049385994
6.535714 -0.000496847
6.536714 -0.00049982264
6.537714 -0.00050278691
6.538714 -0.00050573976
6.539714 -0.0005086812500000001
6.540714 -0.00051161137
6.541714 -0.00051453012
6.542714 -0.00051743755
6.543715 -0.0005203336099999999
6.544714 -0.00052321834
6.545714 -0.00052609175
6.546714 -0.00052895384
6.547714 -0.00053180465
6.548714 -0.00053464414
6.549714 -0.00053747235
6.550714 -0.00054028933
6.551714 -0.0005430950299999999
6.552714 -0.0005458895
6.553714 -0.0005486727800000001
6.554714 -0.00055144483
6.555714 -0.00055420569
6.556714 -0.00055695541
6.557714 -0.00055969399
6.558714 -0.00056242147
6.559714 -0.00056513786
6.560714 -0.0005678432
6.561714 -0.00057053744
6.562714 -0.00057322068
6.563715 -0.00057589286
6.564714 -0.00057855405
6.565714 -0.0005812041799999999
6.566714 -0.0005838433
6.567714 -0.00058647138
6.568714 -0.0005890884
6.569714 -0.00059169433
6.570714 -0.00059428917
6.571714 -0.0005968729100000001
6.572714 -0.00059944546
6.573714 -0.00060200682
6.574714 -0.00060455695
6.575714 -0.00060709581
6.576715 -0.00060962338
6.577714 -0.0006121395900000001
6.578714 -0.00061464439
6.579714 -0.00061713777
6.580714 -0.00061961969
6.581714 -0.00062209015
6.582714 -0.0006245491
6.583714 -0.00062699655
6.584714 -0.0006294325
6.585714 -0.00063185694
6.586714 -0.00063426987
6.587714 -0.00063667135
6.588714 -0.00063906136
6.589714 -0.00064143996
6.590714 -0.0006438072
6.591714 -0.0006461631099999999
6.592714 -0.00064850778
6.593714 -0.00065084123
6.594714 -0.00065316353
6.595714 -0.00065547474
6.596714 -0.0006577749
6.597714 -0.0006600641
6.598714 -0.0006623423400000001
6.599714 -0.00066460971
6.600714 -0.00066686625
6.601714 -0.00066911202
6.602714 -0.0006713470600000001
6.603714 -0.00067357137
6.604714 -0.00067578499
6.605714 -0.00067798792
6.606714 -0.00068018016
6.607714 -0.00068236177
6.608714 -0.00068453269
6.609715 -0.00068669297
6.610714 -0.00068884256
6.611714 -0.00069098146
6.612714 -0.00069310968
6.613714 -0.00069522716
6.614714 -0.00069733392
6.615714 -0.0006994299399999999
6.616714 -0.00070151518
6.617714 -0.00070358965
6.618714 -0.00070565334
6.619714 -0.0007077062
6.620714 -0.00070974829
6.621714 -0.00071177956
6.622715 -0.0007138
6.623714 -0.00071580962
6.624714 -0.0007178084200000001
6.625714 -0.00071979639
6.626714 -0.00072177349
6.627714 -0.00072373978
6.628714 -0.0007256952400000001
6.629714 -0.0007276398700000001
6.630714 -0.00072957364
6.631714 -0.00073149658
6.632714 -0.00073340866
6.633714 -0.00073530991
6.634714 -0.0007372003
6.635714 -0.00073907981
6.636714 -0.00074094846
6.637714 -0.0007428062400000001
6.638714 -0.0007446531100000001
6.639714 -0.0007464891
6.640714 -0.00074831423
6.641714 -0.00075012845
6.642715 -0.00075193179
6.643714 -0.00075372427
6.644714 -0.00075550593
6.645714 -0.0007572767100000001
6.646714 -0.00075903667
6.647714 -0.00076078586
6.648714 -0.00076252427
6.649714 -0.00076425194
6.650714 -0.00076596889
6.651714 -0.0007676751
6.652714 -0.0007693706699999999
6.653714 -0.0007710556
6.654714 -0.00077272989
6.655715 -0.00077439363
6.656714 -0.00077604682
6.657714 -0.00077768946
6.658714 -0.0007793215399999999
6.659714 -0.00078094308
6.660714 -0.00078255407
6.661714 -0.00078415451
6.662714 -0.00078574431
6.663714 -0.00078732355
6.664714 -0.00078889216
6.665714 -0.00079045012
6.666714 -0.0007919973499999999
6.667714 -0.00079353385
6.668715 -0.0007950595299999999
6.669714 -0.0007965743899999999
6.670714 -0.00079807833
6.671714 -0.0007995712599999999
6.672714 -0.00080105319
6.673714 -0.0008025241199999999
6.674714 -0.00080398395
6.675714 -0.0008054325899999999
6.676714 -0.0008068700499999999
6.677714 -0.00080829632
6.678714 -0.0008097114000000001
6.679714 -0.00081111521
6.680714 -0.00081250773
6.681714 -0.00081388898
6.682714 -0.00081525895
6.683714 -0.0008166176500000001
6.684714 -0.00081796506
6.685714 -0.0008193012
6.686714 -0.00082062606
6.687714 -0.0008219397399999999
6.688715 -0.0008232421399999999
6.689714 -0.00082453325
6.690714 -0.0008258131900000001
6.691714 -0.0008270818399999999
6.692714 -0.00082833931
6.693714 -0.0008295855
6.694714 -0.0008308205
6.695714 -0.0008320442200000001
6.696714 -0.00083325667
6.697714 -0.0008344578399999999
6.698714 -0.00083564764
6.699714 -0.0008368260799999999
6.700714 -0.0008379931400000001
6.701715 -0.00083914874
6.702714 -0.0008402928
6.703714 -0.0008414253
6.704714 -0.00084254625
6.705714 -0.0008436555599999999
6.706714 -0.0008447532300000001
6.707714 -0.00084583917
6.708714 -0.00084691337
6.709714 -0.00084797575
6.710714 -0.00084902631
6.711714 -0.00085006504
6.712714 -0.00085109186
6.713714 -0.00085210677
6.714714 -0.00085310976
6.715714 -0.0008541007400000001
6.716714 -0.00085507972
6.717714 -0.0008560467
6.718714 -0.00085700158
6.719714 -0.00085794436
6.720714 -0.00085887505
6.721714 -0.00085979354
6.722714 -0.00086069986
6.723714 -0.00086159389
6.724714 -0.0008624756400000001
6.725714 -0.0008633450299999999
6.726714 -0.00086420205
6.727714 -0.0008650465999999999
6.728714 -0.0008658787000000001
6.729714 -0.00086669816
6.730714 -0.0008675050600000001
6.731714 -0.00086829923
6.732714 -0.0008690806699999999
6.733714 -0.0008698492800000001
6.734715 -0.00087060498
6.735714 -0.00087134777
6.736714 -0.00087207754
6.737714 -0.0008727943200000001
6.738714 -0.0008734979
6.739714 -0.00087418839
6.740714 -0.00087486569
6.741714 -0.0008755297100000001
6.742714 -0.0008761804600000001
6.743714 -0.0008768178299999999
6.744714 -0.0008774418299999999
6.745714 -0.00087805238
6.746714 -0.0008786494599999999
6.747715 -0.00087923308
6.748714 -0.0008798031600000001
6.749714 -0.0008803595800000001
6.750714 -0.0008809023700000001
6.751714 -0.0008814315200000001
6.752714 -0.0008819468299999999
6.753714 -0.00088244833
6.754714 -0.000882936
6.755714 -0.00088340967
6.756714 -0.0008838693199999999
6.757714 -0.0008843148899999999
6.758714 -0.00088474626
6.759714 -0.00088516335
6.760714 -0.0008855660800000001
6.761714 -0.0008859543399999999
6.762714 -0.00088632814
6.763714 -0.0008866872999999999
6.764714 -0.00088703173
6.765714 -0.0008873614200000001
6.766714 -0.0008876762000000001
6.767715 -0.0008879760599999999
6.768714 -0.00088826091
6.769714 -0.00088853076
6.770714 -0.00088878551
6.771714 -0.0008890250699999999
6.772714 -0.0008892493500000001
6.773714 -0.00088945835
6.774714 -0.0008896520699999999
6.775714 -0.00088983043
6.776714 -0.00088999332
6.777714 -0.0008901408400000001
6.778714 -0.0008902728000000001
6.779714 -0.0008903892199999999
6.780715 -0.00089049008
6.781714 -0.0008905753
6.782714 -0.00089064479
6.783714 -0.00089069854
6.784714 -0.0008907364599999999
6.785714 -0.00089075847
6.786714 -0.0008907644800000001
6.787714 -0.0008907543799999999
6.788714 -0.0008907281
6.789714 -0.00089068562
6.790714 -0.0008906267800000001
6.791714 -0.0008905514699999999
6.792714 -0.0008904595200000001
6.793715 -0.00089035093
6.794714 -0.0008902255099999999
6.795714 -0.00089008317
6.796714 -0.00088992383
6.797714 -0.0008897473000000001
6.798714 -0.00088955358
6.799714 -0.00088934248
6.800714 -0.00088911393
6.801714 -0.00088886782
6.802714 -0.00088860406
6.803714 -0.00088832267
6.804714 -0.0008880234399999999
6.805714 -0.0008877063
6.806714 -0.00088737124
6.807714 -0.00088701809
6.808714 -0.00088664683
6.809714 -0.00088625738
6.810714 -0.00088584975
6.811714 -0.0008854238299999999
6.812714 -0.00088497954
6.813715 -0.00088451679
6.814714 -0.0008840355800000001
6.815714 -0.00088353581
6.816714 -0.0008830174
6.817714 -0.00088248034
6.818714 -0.0008819245499999999
6.819714 -0.00088134993
6.820714 -0.0008807564
6.821714 -0.00088014394
6.822714 -0.00087951239
6.823714 -0.0008788617400000001
6.824714 -0.0008781919
6.825714 -0.00087750286
6.826715 -0.00087679446
6.827714 -0.0008760666800000001
6.828714 -0.0008753194399999999
6.829714 -0.0008745526400000001
6.830714 -0.0008737662000000001
6.831714 -0.0008729601199999999
6.832714 -0.0008721343
6.833714 -0.00087128865
6.834714 -0.0008704230800000001
6.835714 -0.00086953751
6.836714 -0.00086863192
6.837714 -0.00086770615
6.838714 -0.00086676018
6.839714 -0.00086579394
6.840714 -0.00086480732
6.841714 -0.0008638002299999999
6.842714 -0.00086277259
6.843714 -0.0008617243100000001
6.844714 -0.0008606552000000001
6.845714 -0.00085956526
6.846714 -0.00085845431
6.847714 -0.0008573222699999999
6.848714 -0.00085616903
6.849714 -0.00085499441
6.850714 -0.0008537983400000001
6.851714 -0.00085258071
6.852714 -0.0008513413400000001
6.853714 -0.0008500801400000001
6.854714 -0.00084879703
6.855714 -0.00084749181
6.856714 -0.0008461644000000001
6.857714 -0.00084481471
6.858714 -0.0008434426499999999
6.859715 -0.0008420481199999999
6.860714 -0.0008406310399999999
6.861714 -0.0008391914
6.862714 -0.00083772902
6.863714 -0.00083624391
6.864714 -0.00083473606
6.865714 -0.0008332053800000001
6.866714 -0.00083165178
6.867714 -0.00083007526
6.868714 -0.00082847582
6.869714 -0.00082685347
6.870714 -0.0008252080999999999
6.871714 -0.00082353972
6.872715 -0.0008218483299999999
6.873714 -0.0008201338499999999
6.874714 -0.00081839626
6.875714 -0.00081663557
6.876714 -0.00081485168
6.877714 -0.00081304461
6.878714 -0.00081121434
6.879714 -0.0008093607000000001
6.880714 -0.0008074836800000001
6.881714 -0.0008055833
6.882714 -0.0008036594400000001
6.883714 -0.00080171203
6.884714 -0.00079974097
6.885714 -0.00079774618
6.886714 -0.00079572756
6.887714 -0.0007936851
6.888714 -0.00079161864
6.889714 -0.0007895281699999999
6.890714 -0.0007874135
6.891714 -0.0007852746400000001
6.892715 -0.0007831114999999999
6.893714 -0.00078092389
6.894714 -0.0007787118199999999
6.895714 -0.0007764752800000001
6.896714 -0.0007742141000000001
6.897714 -0.0007719282599999999
6.898714 -0.0007696176
6.899714 -0.0007672822000000001
6.900714 -0.00076492188
6.901714 -0.00076253659
6.902714 -0.00076012634
6.903714 -0.00075769103
6.904714 -0.00075523058
6.905715 -0.0007527449700000001
6.906714 -0.0007502341299999999
6.907714 -0.000747698
6.908714 -0.0007451365500000001
6.909714 -0.0007425497200000001
6.910714 -0.00073993747
6.911714 -0.00073729975
6.912714 -0.00073463652
6.913714 -0.00073194778
6.914714 -0.00072923344
6.915714 -0.0007264935
6.916714 -0.00072372795
6.917714 -0.00072093676
6.918715 -0.0007181199199999999
6.919714 -0.0007152773800000001
6.920714 -0.00071240916
6.921714 -0.00070951528
6.922714 -0.00070659571
6.923714 -0.00070365045
6.924714 -0.00070067954
6.925714 -0.00069768298
6.926714 -0.00069466078
6.927714 -0.00069161297
6.928714 -0.00068853951
6.929714 -0.00068544045
6.930714 -0.00068231584
6.931714 -0.00067916562
6.932714 -0.0006759898500000001
6.933714 -0.0006727884700000001
6.934714 -0.0006695615
6.935714 -0.00066630892
6.936714 -0.00066303073
6.937714 -0.0006597269
6.938715 -0.00065639742
6.939714 -0.00065304225
6.940714 -0.00064966134
6.941714 -0.00064625465
6.942714 -0.00064282217
6.943714 -0.00063936386
6.944714 -0.00063587963
6.945714 -0.00063236948
6.946714 -0.00062883337
6.947714 -0.0006252712400000001
6.948714 -0.0006216831
6.949714 -0.00061806891
6.950714 -0.0006144286099999999
6.951715 -0.0006107622499999999
6.952714 -0.0006070698
6.953714 -0.00060335124
6.954714 -0.0005996065699999999
6.955714 -0.00059583585
6.956714 -0.0005920390799999999
6.957714 -0.00058821624
6.958714 -0.00058436744
6.959714 -0.00058049268
6.960714 -0.00057659204
6.961714 -0.00057266552
6.962714 -0.00056871322
6.963714 -0.00056473514
6.964714 -0.0005607314100000001
6.965714 -0.0005567020299999999
6.966714 -0.00055264709
6.967714 -0.0005485666399999999
6.968714 -0.00054446073
6.969714 -0.0005403293899999999
6.970714 -0.00053617273
6.971714 -0.00053199078
6.972714 -0.0005277836
6.973714 -0.00052355126
6.974714 -0.00051929383
6.975714 -0.0005150112899999999
6.976714 -0.00051070374
6.977714 -0.00050637127
6.978714 -0.00050201388
6.979714 -0.00049763166
6.980714 -0.00049322466
6.981714 -0.0004887929200000001
6.982714 -0.00048433649
6.983714 -0.00047985545
6.984715 -0.00047534991
6.985714 -0.00047081989999999996
6.986714 -0.00046626546
6.987714 -0.0004616867
6.988714 -0.00045708371
6.989714 -0.00045245652
6.990714 -0.00044780522
6.991714 -0.00044312992
6.992714 -0.0004384307
6.993714 -0.00043370759999999996
6.994714 -0.00042896066999999996
6.995714 -0.00042419005999999994
6.996714 -0.00041939579
6.997715 -0.00041457797
6.998714 -0.00040973664
6.999714 -0.00040487189000000003
7.000714 -0.00039998381
7.001714 -0.00039507244999999994
7.002714 -0.00039013794
7.003714 -0.00038518033
7.004714 -0.00038019969
7.005714 -0.0003751961
7.006714 -0.00037016966
7.007714 -0.00036512048999999997
7.008714 -0.00036004864999999997
7.009714 -0.00035495427
7.010714 -0.00034983746
7.011714 -0.00034469833000000004
7.012714 -0.000339537
7.013714 -0.0003343536
7.014714 -0.00032914827000000003
7.015714 -0.00032392115
7.016714 -0.00031867239
7.017715 -0.00031340211999999996
7.018714 -0.0003081105
7.019714 -0.00030279766
7.020714 -0.00029746377
7.021714 -0.00029210898
7.022714 -0.00028673346
7.023714 -0.00028133734
7.024714 -0.00027592077000000004
7.025714 -0.00027048393000000004
7.026714 -0.00026502694
7.027714 -0.00025954994
7.028714 -0.00025405307
7.029714 -0.00024853648
7.030715 -0.0002430003
7.031714 -0.00023744465000000002
7.032714 -0.00023186966999999998
7.033714 -0.00022627548000000002
7.034714 -0.00022066221999999998
7.035714 -0.00021503001
7.036714 -0.00020937898000000001
7.037714 -0.00020370928000000002
7.038714 -0.00019802103
7.039714 -0.00019231436000000001
7.040714 -0.00018658942
7.041714 -0.00018084636
7.042714 -0.00017508534
7.043715 -0.00016930651
7.044714 -0.00016351004
7.045714 -0.0001576961
7.046714 -0.00015186488
7.047714 -0.00014601655
7.048714 -0.00014015131
7.049714 -0.00013426935
7.050714 -0.00012837086
7.051714 -0.00012245605
7.052714 -0.00011652512000000001
7.053714 -0.00011057829
7.054714 -0.00010461575
7.055714 -9.8637724e-05
7.056714 -9.264441600000001e-05
7.057714 -8.6636038e-05
7.058714 -8.0612796e-05
7.059714 -7.4574899e-05
7.060714 -6.8522553e-05
7.061714 -6.245596799999999e-05
7.062714 -5.6375342000000004e-05
7.063715 -5.028088e-05
7.064714 -4.4172785000000004e-05
7.065714 -3.805126e-05
7.066714 -3.1916508e-05
7.067714 -2.5768732999999996e-05
7.068714 -1.960814e-05
7.069714 -1.3434935000000001e-05
7.070714 -7.2493293e-06
7.071714 -1.0515357e-06
7.072714 5.1582300999999995e-06
7.073714 1.1379749999999999e-05
7.074714 1.76128e-05
7.075714 2.3857154000000003e-05
7.076715 3.0112585e-05
7.077714 3.6378859e-05
7.078714 4.2655742e-05
7.079714 4.8943002e-05
7.080714 5.5240395e-05
7.081714 6.1547684e-05
7.082714 6.786463e-05
7.083714 7.4191001e-05
7.084714 8.0526547e-05
7.085714 8.6871034e-05
7.086714 9.322421899999999e-05
7.087714 9.9585861e-05
7.088714 0.00010595573000000001
7.089714 0.00011233361
7.090714 0.00011871924
7.091714 0.00012511241
7.092714 0.00013151288
7.093714 0.00013792041
7.094714 0.00014433479
7.095714 0.00015075576
7.096714 0.00015718309999999998
7.097714 0.00016361657
7.098714 0.00017005593
7.099714 0.00017650092999999998
7.100714 0.00018295133
7.101714 0.00018940686000000001
7.102714 0.00019586728
7.103714 0.00020233231
7.104714 0.00020880168000000002
7.105714 0.00021527512
7.106714 0.00022175236
7.107714 0.0002282331
7.108714 0.00023471705
7.109715 0.00024120393000000003
7.110714 0.00024769347
7.111714 0.00025418535
7.112714 0.00026067930000000004
7.113714 0.00026717501
7.114714 0.00027367221
7.115714 0.00028017059
7.116714 0.00028666989
7.117714 0.00029316982
7.118714 0.00029967011
7.119714 0.00030617050000000004
7.120714 0.00031267068
7.121714 0.00031917043
7.122715 0.00032566948
7.123714 0.00033216754
7.124714 0.0003386644
7.125714 0.00034515979000000003
7.126714 0.00035165344
7.127714 0.0003581451
7.128714 0.00036463452
7.129714 0.00037112144999999996
7.130714 0.00037760560000000003
7.131714 0.00038408675
7.132714 0.00039056457999999994
7.133714 0.00039703882
7.134714 0.00040350924
7.135714 0.00040997547
7.136714 0.00041643729999999996
7.137714 0.00042289439
7.138714 0.00042934644
7.139714 0.00043579312
7.140714 0.00044223416
7.141714 0.00044866924
7.142715 0.00045509801000000004
7.143714 0.00046152018
7.144714 0.00046793543
7.145714 0.00047434346
7.146714 0.00048074389
7.147714 0.00048713646
7.148714 0.00049352084
7.149714 0.0004998967100000001
7.150714 0.00050626377
7.151714 0.00051262173
7.152714 0.00051897027
7.153714 0.00052530909
7.154714 0.0005316378999999999
7.155715 0.0005379564299999999
7.156714 0.00054426437
7.157714 0.00055056144
7.158714 0.00055684736
7.159714 0.00056312183
7.160714 0.0005693845699999999
7.161714 0.00057563529
7.162714 0.00058187375
7.163714 0.0005880996
7.164714 0.00059431254
7.165714 0.0006005123399999999
7.166714 0.00060669863
7.167714 0.00061287119
7.168715 0.00061902965
7.169714 0.00062517374
7.170714 0.00063130315
7.171714 0.00063741759
7.172714 0.00064351675
7.173714 0.00064960032
7.174714 0.00065566796
7.175714 0.00066171942
7.176714 0.00066775438
7.177714 0.0006737725
7.178714 0.00067977353
7.179714 0.0006857571399999999
7.180714 0.00069172306
7.181714 0.00069767102
7.182714 0.0007036007
7.183714 0.00070951182
7.184714 0.00071540412
7.185714 0.00072127727
7.186714 0.00072713106
7.187714 0.00073296515
7.188715 0.00073877927
7.189714 0.00074457316
7.190714 0.0007503465
7.191714 0.00075609901
7.192714 0.0007618304200000001
7.193714 0.0007675404000000001
7.194714 0.00077322866
7.195714 0.00077889499
7.196714 0.0007845389500000001
7.197714 0.00079016036
7.198714 0.00079575884
7.199714 0.00080133414
7.200714 0.00080688587
7.201715 0.00081241378
7.202714 0.0008179175900000001
7.203714 0.00082339693
7.204714 0.00082885153
7.205714 0.0008342810399999999
7.206714 0.0008396852499999999
7.207714 0.00084506382
7.208714 0.00085041647
7.209714 0.0008557429299999999
7.210714 0.00086104301
7.211714 0.00086631635
7.212714 0.0008715627700000001
7.213714 0.0008767819099999999
7.214714 0.0008819736599999999
7.215714 0.00088713768
7.216714 0.0008922737799999999
7.217714 0.00089738169
7.218714 0.0009024612199999999
7.219714 0.0009075120899999999
7.220714 0.00091253405
7.221714 0.0009175269
7.222714 0.00092249047
7.223714 0.00092742439
7.224714 0.00093232848
7.225714 0.0009372024599999999
7.226714 0.00094204615
7.227714 0.0009468591999999999
7.228714 0.0009516414100000001
7.229714 0.00095639243
7.230714 0.00096111198
7.231714 0.00096579988
7.232714 0.00097045577
7.233714 0.00097507937
7.234715 0.0009796704
7.235714 0.0009842286100000001
7.236714 0.00098875362
7.237714 0.00099324525
7.238714 0.00099770314
7.239714 0.001002127
7.240714 0.0010065166999999999
7.241714 0.0010108718
7.242714 0.0010151922000000001
7.243714 0.0010194775
7.244714 0.0010237277
7.245714 0.0010279422999999999
7.246714 0.0010321211
7.247715 0.0010362641
7.248714 0.0010403709
7.249714 0.0010444413
7.250714 0.0010484751
7.251714 0.0010524722
7.252714 0.0010564322
7.253714 0.001060355
7.254714 0.0010642405
7.255714 0.0010680884
7.256714 0.0010718985000000001
7.257714 0.0010756708
7.258714 0.0010794048
7.259714 0.0010831004
7.260714 0.0010867576
7.261714 0.0010903759999999999
7.262714 0.0010939555
7.263714 0.0010974959
7.264714 0.0011009969999999998
7.265714 0.0011044586
7.266714 0.0011078805999999999
7.267715 0.0011112627
7.268714 0.0011146049
7.269714 0.0011179067000000001
7.270714 0.0011211681
7.271714 0.0011243891
7.272714 0.0011275693
7.273714 0.0011307086
7.274714 0.0011338068999999999
7.275714 0.001136864
7.276714 0.0011398797
7.277714 0.0011428539
7.278714 0.0011457862999999999
7.279714 0.0011486769999999999
7.280715 0.0011515256
7.281714 0.0011543319999999999
7.282714 0.0011570961999999999
7.283714 0.0011598177
7.284714 0.0011624966999999999
7.285714 0.0011651327
7.286714 0.0011677258
7.287714 0.0011702757
7.288714 0.0011727821
7.289714 0.0011752451000000001
7.290714 0.0011776642
7.291714 0.0011800394999999999
7.292714 0.0011823708
7.293715 0.0011846577
7.294714 0.0011869002
7.295714 0.0011890981999999998
7.296714 0.0011912514
7.297714 0.0011933598
7.298714 0.0011954232
7.299714 0.0011974415
7.300714 0.0011994144
7.301714 0.001201342
7.302714 0.0012032241
7.303714 0.0012050607
7.304714 0.0012068515
7.305714 0.0012085968
7.306714 0.0012102963
7.307714 0.0012119499
7.308714 0.0012135576
7.309714 0.0012151194
7.310714 0.0012166352
7.311714 0.0012181051
7.312714 0.0012195289
7.313715 0.0012209066
7.314714 0.0012222382000000001
7.315714 0.0012235237
7.316714 0.0012247629
7.317714 0.0012259559999999998
7.318714 0.0012271028
7.319714 0.0012282032
7.320714 0.0012292572
7.321714 0.0012302647999999998
7.322714 0.0012312256999999999
7.323714 0.0012321400999999999
7.324714 0.0012330078
7.325714 0.0012338287
7.326715 0.0012346028
7.327714 0.0012353299
7.328714 0.00123601
7.329714 0.001236643
7.330714 0.0012372288
7.331714 0.0012377674
7.332714 0.0012382586
7.333714 0.0012387024
7.334714 0.0012390988
7.335714 0.0012394476
7.336714 0.0012397491
7.337714 0.0012400027999999999
7.338714 0.001240209
7.339714 0.0012403675
7.340714 0.0012404784
7.341714 0.0012405416
7.342714 0.001240557
7.343714 0.0012405249
7.344714 0.0012404449
7.345714 0.0012403173
7.346714 0.0012401419999999999
7.347714 0.0012399191
7.348714 0.0012396486
7.349714 0.0012393303
7.350714 0.0012389643999999999
7.351714 0.0012385509999999998
7.352714 0.00123809
7.353714 0.0012375815000000001
7.354714 0.0012370254999999998
7.355714 0.001236422
7.356714 0.0012357712
7.357714 0.0012350730000000002
7.358714 0.0012343275
7.359715 0.0012335347000000001
7.360714 0.0012326949
7.361714 0.001231808
7.362714 0.001230874
7.363714 0.0012298931
7.364714 0.0012288654000000001
7.365714 0.0012277909
7.366714 0.0012266698
7.367714 0.0012255020999999999
7.368714 0.0012242879
7.369714 0.0012230274
7.370714 0.0012217204999999999
7.371714 0.0012203674000000001
7.372715 0.0012189683
7.373714 0.0012175231
7.374714 0.0012160320000000001
7.375714 0.001214495
7.376714 0.0012129123
7.377714 0.001211284
7.378714 0.0012096099999999999
7.379714 0.0012078904999999998
7.380714 0.0012061256000000002
7.381714 0.0012043152000000001
7.382714 0.0012024595
7.383714 0.0012005586
7.384714 0.0011986123999999999
7.385714 0.0011966211000000002
7.386714 0.0011945847
7.387714 0.0011925034
7.388714 0.001190377
7.389714 0.0011882059
7.390714 0.00118599
7.391714 0.0011837295
7.392715 0.0011814243
7.393714 0.0011790748
7.394714 0.001176681
7.395714 0.001174243
7.396714 0.0011717609
7.397714 0.0011692349
7.398714 0.0011666652
7.399714 0.001164052
7.400714 0.0011613954
7.401714 0.0011586955
7.402714 0.0011559527
7.403714 0.0011531669999999999
7.404714 0.0011503387000000001
7.405715 0.001147468
7.406714 0.001144555
7.407714 0.0011415999
7.408714 0.0011386031
7.409714 0.0011355645
7.410714 0.0011324845
7.411714 0.0011293632
7.412714 0.0011262008
7.413714 0.0011229975
7.414714 0.0011197535
7.415714 0.001116469
7.416714 0.001113144
7.417714 0.001109779
7.418715 0.0011063739
7.419714 0.001102929
7.420714 0.0010994446
7.421714 0.0010959206999999998
7.422714 0.0010923574
7.423714 0.0010887552
7.424714 0.0010851139999999999
7.425714 0.0010814342000000001
7.426714 0.0010777158
7.427714 0.0010739591999999998
7.428714 0.0010701643999999999
7.429714 0.0010663317
7.430714 0.0010624613
7.431714 0.0010585535
7.432714 0.0010546084
7.433714 0.0010506263
7.434714 0.0010466073
7.435714 0.0010425517
7.436714 0.0010384597
7.437714 0.0010343315
7.438715 0.0010301674000000002
7.439714 0.0010259675
7.440714 0.0010217321999999999
7.441714 0.0010174615
7.442714 0.0010131558
7.443714 0.0010088152999999998
7.444714 0.0010044402
7.445714 0.0010000308
7.446714 0.0009955872
7.447714 0.00099110975
7.448714 0.00098659866
7.449714 0.00098205419
7.450714 0.00097747661
7.451715 0.0009728661100000001
7.452714 0.0009682229599999999
7.453714 0.0009635475199999999
7.454714 0.00095883997
7.455714 0.0009541006
7.456714 0.00094932966
7.457714 0.0009445275300000001
7.458714 0.00093969438
7.459714 0.0009348305000000001
7.460714 0.0009299362300000001
7.461714 0.00092501186
7.462714 0.00092005766
7.463714 0.00091507391
7.464714 0.00091006095
7.465714 0.00090501899
7.466714 0.0008999483700000001
7.467714 0.00089484938
7.468714 0.0008897222899999999
7.469714 0.00088456736
7.470714 0.0008793849700000001
7.471714 0.00087417529
7.472714 0.0008689386000000001
7.473714 0.00086367527
7.474714 0.00085838547
7.475714 0.0008530695600000001
7.476714 0.00084772773
7.477714 0.00084236026
7.478714 0.0008369675
7.479714 0.00083154964
7.480714 0.00082610704
7.481714 0.00082063998
7.482714 0.0008151487200000001
7.483714 0.0008096335499999999
7.484715 0.00080409473
7.485714 0.00079853262
7.486714 0.0007929475
7.487714 0.0007873396500000001
7.488714 0.0007817094200000001
7.489714 0.0007760571000000001
7.490714 0.0007703830299999999
7.491714 0.0007646875
7.492714 0.00075897083
7.493714 0.0007532333299999999
7.494714 0.00074747531
7.495714 0.00074169711
7.496714 0.0007358989900000001
7.497715 0.00073008132
7.498714 0.00072424436
7.499714 0.00071838849
7.500714 0.00071251397
7.501714 0.00070662109
7.502714 0.00070071019
7.503714 0.0006947815599999999
7.504714 0.00068883546
7.505714 0.0006828722199999999
7.506714 0.00067689211
7.507714 0.0006708954500000001
7.508714 0.00066488251
7.509714 0.00065885361
7.510714 0.00065280901
7.511714 0.00064674905
7.512714 0.0006406739900000001
7.513714 0.0006345841
7.514714 0.0006284797099999999
7.515714 0.00062236113
7.516714 0.00061622868
7.517715 0.00061008263
7.518714 0.00060392331
7.519714 0.00059775102
7.520714 0.00059156614
7.521714 0.00058536893
7.522714 0.0005791597199999999
7.523714 0.0005729388699999999
7.524714 0.00056670669
7.525714 0.00056046351
7.526714 0.0005542096500000001
7.527714 0.00054794546
7.528714 0.00054167126
7.529714 0.00053538743
7.530715 0.00052909427
7.531714 0.00052279211
7.532714 0.0005164812999999999
7.533714 0.00051016223
7.534714 0.00050383519
7.535714 0.00049750051
7.536714 0.00049115852
7.537714 0.00048480956000000004
7.538714 0.00047845400999999997
7.539714 0.00047209213999999995
7.540714 0.00046572432
7.541714 0.00045935085
7.542714 0.00045297211
7.543715 0.00044658835999999996
7.544714 0.00044019997999999994
7.545714 0.00043380727999999994
7.546714 0.00042741058
7.547714 0.00042101019000000004
7.548714 0.00041460643999999996
7.549714 0.00040819959
7.550714 0.00040179002
7.551714 0.00039537799
7.552714 0.00038896382999999997
7.553714 0.0003825478
7.554714 0.0003761302
7.555714 0.00036971132
7.556714 0.00036329147
7.557714 0.00035687092000000003
7.558714 0.00035044993
7.559714 0.00034402881
7.560714 0.0003376078
7.561714 0.0003311872
7.562714 0.00032476726
7.563715 0.00031834827
7.564714 0.00031193048999999997
7.565714 0.00030551421
7.566714 0.00029909968
7.567714 0.0002926872
7.568714 0.00028627703
7.569714 0.00027986948
7.570714 0.00027346482
7.571714 0.00026706335999999997
7.572714 0.00026066539
7.573714 0.00025427121
7.574714 0.00024788112
7.575714 0.00024149544999999998
7.576715 0.00023511448
7.577714 0.00022873854999999998
7.578714 0.000222368
7.579714 0.00021600313
7.580714 0.00020964425999999998
7.581714 0.00020329173
7.582714 0.00019694587
7.583714 0.00019060698999999999
7.584714 0.00018427542
7.585714 0.00017795148
7.586714 0.00017163551
7.587714 0.00016532781000000001
7.588714 0.00015902871
7.589714 0.00015273849
7.590714 0.00014645748
7.591714 0.00014018595
7.592714 0.00013392421
7.593714 0.00012767254
7.594714 0.00012143121
7.595714 0.0001152005
7.596714 0.00010898067000000001
7.597714 0.00010277198
7.598714 9.6574695e-05
7.599714 9.0389051e-05
7.600714 8.4215299e-05
7.601714 7.8053677e-05
7.602714 7.1904424e-05
7.603714 6.5767767e-05
7.604714 5.9643941000000006e-05
7.605714 5.3533171000000005e-05
7.606714 4.7435677e-05
7.607714 4.1351676999999996e-05
7.608714 3.5281394e-05
7.609715 2.9225043e-05
7.610714 2.3182841e-05
7.611714 1.7155001e-05
7.612714 1.1141741000000001e-05
7.613714 5.143275e-06
7.614714 -8.401806399999999e-07
7.615714 -6.8084077e-06
7.616714 -1.2761186e-05
7.617714 -1.8698296e-05
7.618714 -2.4619515999999997e-05
7.619714 -3.0524623e-05
7.620714 -3.6413388e-05
7.621714 -4.2285583e-05
7.622715 -4.8140976e-05
7.623714 -5.3979329e-05
7.624714 -5.9800402e-05
7.625714 -6.5603956e-05
7.626714 -7.1389741e-05
7.627714 -7.715751200000001e-05
7.628714 -8.2907013e-05
7.629714 -8.8637989e-05
7.630714 -9.435018999999999e-05
7.631714 -0.00010004335999999999
7.632714 -0.00010571723
7.633714 -0.00011137156000000001
7.634714 -0.00011700607
7.635714 -0.00012262052999999998
7.636714 -0.00012821467
7.637714 -0.00013378826
7.638714 -0.00013934105
7.639714 -0.00014487277
7.640714 -0.00015038323
7.641714 -0.00015587218
7.642715 -0.00016133939999999998
7.643714 -0.0001667847
7.644714 -0.00017220785
7.645714 -0.00017760867
7.646714 -0.00018298697
7.647714 -0.00018834257
7.648714 -0.00019367530999999999
7.649714 -0.00019898502999999998
7.650714 -0.00020427156000000002
7.651714 -0.00020953476
7.652714 -0.00021477449
7.653714 -0.00021999062
7.654714 -0.00022518302
7.655715 -0.00023035156999999998
7.656714 -0.00023549612000000003
7.657714 -0.00024061655000000003
7.658714 -0.00024571275
7.659714 -0.00025078459
7.660714 -0.00025583197
7.661714 -0.00026085474
7.662714 -0.00026585278
7.663714 -0.00027082597
7.664714 -0.00027577414
7.665714 -0.00028069719
7.666714 -0.00028559498
7.667714 -0.00029046736999999997
7.668715 -0.0002953142
7.669714 -0.00030013534000000004
7.670714 -0.00030493065000000003
7.671714 -0.00030969995000000003
7.672714 -0.0003144431
7.673714 -0.00031915997
7.674714 -0.00032385036999999997
7.675714 -0.00032851417
7.676714 -0.00033315123
7.677714 -0.00033776137
7.678714 -0.00034234445
7.679714 -0.00034690033
7.680714 -0.00035142887000000003
7.681714 -0.00035592989
7.682714 -0.00036040328
7.683714 -0.00036484889
7.684714 -0.00036926658
7.685714 -0.00037365623
7.686714 -0.00037801772
7.687714 -0.00038235089
7.688715 -0.00038665562
7.689714 -0.00039093179
7.690714 -0.00039517931
7.691714 -0.00039939805000000004
7.692714 -0.00040358790999999995
7.693714 -0.00040774876000000004
7.694714 -0.00041188055
7.695714 -0.00041598314
7.696714 -0.00042005644999999997
7.697714 -0.00042410038
7.698714 -0.00042811489
7.699714 -0.00043209984
7.700714 -0.00043605523000000003
7.701715 -0.00043998093
7.702714 -0.00044387693
7.703714 -0.00044774315
7.704714 -0.00045157954000000003
7.705714 -0.00045538604
7.706714 -0.00045916267
7.707714 -0.00046290934
7.708714 -0.00046662603000000003
7.709714 -0.00047031272
7.710714 -0.00047396938000000003
7.711714 -0.00047759600000000005
7.712714 -0.0004811925
7.713714 -0.0004847589
7.714714 -0.0004882951500000001
7.715714 -0.00049180126
7.716714 -0.0004952771599999999
7.717714 -0.00049872283
7.718714 -0.00050213825
7.719714 -0.00050552339
7.720714 -0.0005088782
7.721714 -0.0005122025899999999
7.722714 -0.00051549655
7.723714 -0.00051876004
7.724714 -0.00052199302
7.725714 -0.0005251954
7.726714 -0.00052836713
7.727714 -0.00053150816
7.728714 -0.0005346184
7.729714 -0.00053769786
7.730714 -0.00054074644
7.731714 -0.0005437641
7.732714 -0.00054675079
7.733714 -0.00054970646
7.734715 -0.00055263113
7.735714 -0.00055552468
7.736714 -0.0005583871399999999
7.737714 -0.00056121849
7.738714 -0.00056401868
7.739714 -0.00056678773
7.740714 -0.00056952563
7.741714 -0.00057223237
7.742714 -0.0005749079700000001
7.743714 -0.0005775524600000001
7.744714 -0.00058016585
7.745714 -0.00058274813
7.746714 -0.00058529936
7.747715 -0.00058781952
7.748714 -0.00059030867
7.749714 -0.0005927668599999999
7.750714 -0.00059519407
7.751714 -0.00059759036
7.752714 -0.0005999557700000001
7.753714 -0.0006022903100000001
7.754714 -0.00060459402
7.755714 -0.00060686689
7.756714 -0.00060910902
7.757714 -0.00061132041
7.758714 -0.00061350106
7.759714 -0.00061565106
7.760714 -0.00061777041
7.761714 -0.0006198591099999999
7.762714 -0.00062191725
7.763714 -0.00062394483
7.764714 -0.00062594195
7.765714 -0.00062790859
7.766714 -0.00062984482
7.767715 -0.00063175066
7.768714 -0.00063362622
7.769714 -0.00063547154
7.770714 -0.0006372866700000001
7.771714 -0.00063907164
7.772714 -0.00064082656
7.773714 -0.00064255146
7.774714 -0.00064424644
7.775714 -0.00064591154
7.776714 -0.00064754686
7.777714 -0.00064915248
7.778714 -0.00065072845
7.779714 -0.00065227482
7.780715 -0.0006537916799999999
7.781714 -0.0006552791099999999
7.782714 -0.00065673717
7.783714 -0.00065816589
7.784714 -0.0006595653800000001
7.785714 -0.00066093567
7.786714 -0.00066227685
7.787714 -0.00066358898
7.788714 -0.0006648721
7.789714 -0.00066612629
7.790714 -0.00066735165
7.791714 -0.00066854823
7.792714 -0.00066971606
7.793715 -0.00067085525
7.794714 -0.00067196584
7.795714 -0.00067304795
7.796714 -0.00067410165
7.797714 -0.0006751270099999999
7.798714 -0.00067612414
7.799714 -0.00067709307
7.800714 -0.00067803394
7.801714 -0.0006789468399999999
7.802714 -0.00067983187
7.803714 -0.00068068916
7.804714 -0.00068151876
7.805714 -0.0006823208
7.806714 -0.0006830953699999999
7.807714 -0.00068384261
7.808714 -0.00068456256
7.809714 -0.00068525537
7.810714 -0.00068592112
7.811714 -0.0006865599099999999
7.812714 -0.00068717181
7.813715 -0.00068775694
7.814714 -0.00068831541
7.815714 -0.00068884729
7.816714 -0.0006893526500000001
7.817714 -0.00068983163
7.818714 -0.00069028429
7.819714 -0.00069071075
7.820714 -0.00069111111
7.821714 -0.00069148546
7.822714 -0.0006918338799999999
7.823714 -0.00069215653
7.824714 -0.00069245348
7.825714 -0.00069272487
7.826715 -0.00069297084
7.827714 -0.00069319153
7.828714 -0.00069338707
7.829714 -0.00069355756
7.830714 -0.00069370317
7.831714 -0.00069382404
7.832714 -0.00069392036
7.833714 -0.00069399225
7.834714 -0.00069403991
7.835714 -0.00069406346
7.836714 -0.0006940630600000001
7.837714 -0.0006940389100000001
7.838714 -0.00069399111
7.839714 -0.0006939199
7.840714 -0.00069382536
7.841714 -0.0006937076699999999
7.842714 -0.00069356697
7.843714 -0.0006934034400000001
7.844714 -0.0006932171799999999
7.845714 -0.00069300831
7.846714 -0.00069277698
7.847714 -0.00069252333
7.848714 -0.00069224743
7.849714 -0.00069194944
7.850714 -0.00069162943
7.851714 -0.00069128751
7.852714 -0.0006909237999999999
7.853714 -0.0006905384
7.854714 -0.00069013145
7.855714 -0.0006897030299999999
7.856714 -0.00068925324
7.857714 -0.00068878221
7.858714 -0.00068829004
7.859715 -0.00068777686
7.860714 -0.00068724275
7.861714 -0.00068668787
7.862714 -0.00068611234
7.863714 -0.00068551631
7.864714 -0.00068489994
7.865714 -0.00068426334
7.866714 -0.00068360664
7.867714 -0.00068293002
7.868714 -0.00068223358
7.869714 -0.00068151753
7.870714 -0.00068078198
7.871714 -0.00068002714
7.872715 -0.0006792531200000001
7.873714 -0.00067846008
7.874714 -0.00067764822
7.875714 -0.00067681767
7.876714 -0.0006759686099999999
7.877714 -0.0006751011799999999
7.878714 -0.0006742155600000001
7.879714 -0.00067331189
7.880714 -0.00067239034
7.881714 -0.00067145106
7.882714 -0.0006704942299999999
7.883714 -0.00066952002
7.884714 -0.00066852858
7.885714 -0.00066752004
7.886714 -0.00066649463
7.887714 -0.00066545249
7.888714 -0.00066439379
7.889714 -0.00066331868
7.890714 -0.00066222733
7.891714 -0.00066111993
7.892715 -0.00065999661
7.893714 -0.00065885756
7.894714 -0.00065770296
7.895714 -0.0006565329400000001
7.896714 -0.00065534769
7.897714 -0.00065414733
7.898714 -0.00065293202
7.899714 -0.00065170188
7.900714 -0.0006504571
7.901714 -0.00064919782
7.902714 -0.00064792412
7.903714 -0.00064663614
7.904714 -0.00064533401
7.905715 -0.00064401788
7.906714 -0.00064268784
7.907714 -0.00064134397
7.908714 -0.00063998641
7.909714 -0.00063861526
7.910714 -0.0006372306
7.911714 -0.00063583257
7.912714 -0.00063442126
7.913714 -0.0006329967599999999
7.914714 -0.00063155926
7.915714 -0.0006301088
7.916714 -0.00062864556
7.917714 -0.00062716963
7.918715 -0.0006256811499999999
7.919714 -0.0006241803
7.920714 -0.0006226671800000001
7.921714 -0.000621142
7.922714 -0.00061960486
7.923714 -0.00061805599
7.924714 -0.00061649553
7.925714 -0.00061492369
7.926714 -0.00061334063
7.927714 -0.0006117465100000001
7.928714 -0.00061014157
7.929714 -0.00060852599
7.930714 -0.00060689995
7.931714 -0.0006052636300000001
7.932714 -0.0006036172599999999
7.933714 -0.00060196098
7.934714 -0.00060029497
7.935714 -0.00059861945
7.936714 -0.00059693457
7.937714 -0.00059524045
7.938715 -0.00059353733
7.939714 -0.0005918253
7.940714 -0.00059010454
7.941714 -0.00058837518
7.942714 -0.00058663732
7.943714 -0.00058489113
7.944714 -0.00058313672
7.945714 -0.00058137425
7.946714 -0.00057960378
7.947714 -0.00057782545
7.948714 -0.00057603938
7.949714 -0.0005742456799999999
7.950714 -0.00057244442
7.951715 -0.00057063576
7.952714 -0.00056881977
7.953714 -0.0005669965499999999
7.954714 -0.00056516624
7.955714 -0.00056332892
7.956714 -0.00056148474
7.957714 -0.0005596337800000001
7.958714 -0.00055777614
7.959714 -0.00055591195
7.960714 -0.0005540413
7.961714 -0.00055216428
7.962714 -0.00055028104
7.963714 -0.0005483917
7.964714 -0.00054649636
7.965714 -0.00054459515
7.966714 -0.00054268817
7.967714 -0.00054077555
7.968714 -0.00053885742
7.969714 -0.00053693389
7.970714 -0.00053500507
7.971714 -0.00053307108
7.972714 -0.00053113208
7.973714 -0.0005291881700000001
7.974714 -0.00052723949
7.975714 -0.00052528617
7.976714 -0.00052332834
7.977714 -0.0005213662
7.978714 -0.00051939983
7.979714 -0.00051742936
7.980714 -0.00051545499
7.981714 -0.0005134768300000001
7.982714 -0.00051149509
7.983714 -0.00050950985
7.984715 -0.00050752128
7.985714 -0.00050552958
7.986714 -0.00050353483
7.987714 -0.00050153722
7.988714 -0.00049953687
7.989714 -0.00049753398
7.990714 -0.00049552864
7.991714 -0.00049352097
7.992714 -0.0004915111299999999
7.993714 -0.0004894992300000001
7.994714 -0.00048748538999999997
7.995714 -0.00048546972000000003
7.996714 -0.00048345227999999996
7.997715 -0.0004814332
7.998714 -0.00047941257
7.999714 -0.00047739045
8.000714 -0.00047536696
8.001715 -0.00047334211
8.002714 -0.00047131597999999997
8.003715 -0.00046928867000000003
8.004714 -0.00046726018
8.005714 -0.0004652306
8.006714 -0.00046320001
8.007714 -0.00046116843
8.008715 -0.00045913594
8.009714 -0.00045710258000000004
8.010715 -0.0004550684
8.011714 -0.00045303350000000005
8.012714 -0.00045099796
8.013714 -0.00044896183
8.014714 -0.00044692515000000003
8.015715 -0.00044488806
8.016714 -0.00044285060999999995
8.017715 -0.00044081294
8.018714 -0.00043877508
8.019714 -0.00043673717
8.020715 -0.00043469931
8.021714 -0.00043266164000000003
8.022715 -0.00043062419000000006
8.023714 -0.00042858715
8.024714 -0.00042655056
8.025714 -0.00042451455999999995
8.026714 -0.00042247929999999996
8.027715 -0.00042044485000000003
8.028714 -0.00041841134999999995
8.029715 -0.00041637890999999996
8.030714 -0.00041434760000000006
8.031714 -0.00041231750999999996
8.032714 -0.00041028878999999996
8.033714 -0.00040826153
8.034715 -0.00040623581000000003
8.035714 -0.00040421173000000003
8.036715 -0.00040218938
8.037714 -0.00040016885
8.038714 -0.00039815018
8.039714 -0.00039613351000000003
8.040714 -0.00039411888999999996
8.041715 -0.00039210645
8.042714 -0.00039009624000000006
8.043715 -0.00038808829999999997
8.044714 -0.00038608273
8.045714 -0.00038407961000000006
8.046714 -0.00038207903999999996
8.047714 -0.00038008106
8.048715 -0.00037808575
8.049714 -0.00037609316
8.050714 -0.00037410337
8.051714 -0.00037211644
8.052714 -0.00037013242
8.053715 -0.00036815138
8.054714 -0.00036617337
8.055715 -0.00036419844
8.056714 -0.00036222666
8.057714 -0.00036025804
8.058714 -0.00035829264
8.059714 -0.00035633052
8.060715 -0.0003543717
8.061714 -0.00035241624
8.062715 -0.00035046414
8.063714 -0.00034851548
8.064714 -0.00034657028
8.065714 -0.00034462855
8.066714 -0.00034269035
8.067715 -0.00034075572
8.068714 -0.00033882468
8.069715 -0.00033689728
8.070714 -0.00033497354
8.071714 -0.00033305353
8.072714 -0.00033113726999999996
8.073714 -0.00032922482999999997
8.074715 -0.00032731622999999997
8.075714 -0.00032541153999999996
8.076715 -0.00032351081
8.077714 -0.00032161411
8.078714 -0.00031972147
8.079714 -0.00031783296999999996
8.080714 -0.00031594866
8.081715 -0.00031406862000000005
8.082714 -0.00031219288
8.083714 -0.00031032152
8.084714 -0.00030845461
8.085714 -0.00030659216
8.086715 -0.00030473427
8.087714 -0.00030288099
8.088715 -0.00030103236
8.089714 -0.00029918842
8.090714 -0.00029734924
8.091714 -0.00029551486
8.092714 -0.00029368532
8.093715 -0.00029186065
8.094714 -0.00029004088
8.095715 -0.00028822608
8.096714 -0.00028641623
8.097714 -0.00028461138
8.098714 -0.00028281157999999996
8.099714 -0.00028101683
8.100715 -0.00027922717000000003
8.101714 -0.00027744263
8.102715 -0.00027566321
8.103714 -0.00027388896000000003
8.104714 -0.00027211991
8.105714 -0.00027035605
8.106714 -0.00026859746
8.107715 -0.00026684413
8.108714 -0.00026509611
8.109715 -0.00026335341999999997
8.110714 -0.00026161611
8.111714 -0.00025988418
8.112714 -0.00025815768
8.113714 -0.00025643665
8.114715 -0.00025472109000000004
8.115714 -0.00025301106
8.116714 -0.00025130656999999997
8.117714 -0.00024960766
8.118714 -0.00024791432000000003
8.119715 -0.00024622659
8.120714 -0.00024454450000000003
8.121715 -0.00024286805000000002
8.122714 -0.00024119727
8.123714 -0.00023953216000000002
8.124714 -0.00023787275000000001
8.125714 -0.00023621901
8.126715 -0.00023457095999999998
8.127714 -0.00023292862
8.128715 -0.00023129198000000002
8.129714 -0.00022966102999999997
8.130714 -0.00022803579
8.131714 -0.00022641625
8.132714 -0.00022480242
8.133715 -0.00022319429999999999
8.134714 -0.00022159188
8.135715 -0.0002199952
8.136714 -0.00021840422
8.137714 -0.00021681897000000002
8.138714 -0.00021523944999999998
8.139714 -0.00021366567999999997
8.140715 -0.00021209769000000002
8.141714 -0.00021053547000000002
8.142715 -0.00020897905000000002
8.143714 -0.00020742843
8.144714 -0.00020588365999999999
8.145715 -0.00020434472
8.146714 -0.00020281166000000003
8.147715 -0.00020128447999999999
8.148714 -0.00019976321000000002
8.149714 -0.00019824787999999998
8.150714 -0.00019673848
8.151714 -0.00019523507
8.152715 -0.00019373762999999998
8.153714 -0.00019224619
8.154715 -0.00019076076000000002
8.155714 -0.00018928135
8.156714 -0.00018780798
8.157714 -0.00018634065
8.158714 -0.00018487937
8.159715 -0.00018342413
8.160714 -0.00018197495
8.161715 -0.00018053182
8.162714 -0.00017909475000000002
8.163714 -0.00017766373
8.164714 -0.00017623876
8.165714 -0.00017481983
8.166715 -0.00017340694
8.167714 -0.00017200008
8.168715 -0.00017059924
8.169714 -0.00016920442
8.170714 -0.0001678156
8.171714 -0.00016643278
8.172714 -0.00016505594
8.173715 -0.00016368508
8.174714 -0.00016232019
8.175714 -0.00016096125
8.176714 -0.00015960825
8.177714 -0.00015826117
8.178715 -0.00015692001000000002
8.179714 -0.00015558475
8.180715 -0.00015425536
8.181714 -0.00015293184
8.182714 -0.00015161417
8.183714 -0.00015030232
8.184714 -0.00014899629000000001
8.185715 -0.00014769605000000002
8.186714 -0.00014640159
8.187715 -0.00014511288
8.188714 -0.00014382991
8.189714 -0.00014255266000000002
8.190714 -0.00014128112
8.191714 -0.00014001528
8.192715 -0.00013875512000000002
8.193714 -0.00013750062999999998
8.194715 -0.00013625181
8.195714 -0.00013500866
8.196714 -0.00013377116000000002
8.197714 -0.00013253933000000002
8.198714 -0.00013131316
8.199715 -0.00013009266
8.200714 -0.00012887781999999998
8.201715 -0.00012766867
8.202714 -0.00012646522
8.203714 -0.00012526747
8.204714 -0.00012407544
8.205714 -0.00012288914
8.206715 -0.00012170859000000001
8.207714 -0.0001205338
8.208714 -0.00011936476999999999
8.209714 -0.00011820152
8.210714 -0.00011704405999999999
8.211715 -0.00011589239
8.212714 -0.0001147465
8.213715 -0.00011360640000000001
8.214714 -0.00011247208000000001
8.215714 -0.00011134354
8.216714 -0.00011022074
8.217714 -0.00010910369000000001
8.218715 -0.00010799234
8.219714 -0.00010688669
8.220715 -0.00010578670999999999
8.221714 -0.00010469234
8.222714 -0.00010360357999999999
8.223714 -0.00010252037
8.224714 -0.00010144267
8.225715 -0.00010037046
8.226714 -9.9303691e-05
8.227715 -9.8242322e-05
8.228714 -9.718630700000001e-05
8.229714 -9.6135614e-05
8.230714 -9.5090206e-05
8.231714 -9.4050051e-05
8.232715 -9.3015115e-05
8.233714 -9.1985368e-05
8.234715 -9.0960782e-05
8.235714 -8.9941335e-05
8.236714 -8.8927004e-05
8.237714 -8.7917778e-05
8.238714 -8.691363900000001e-05
8.239715 -8.591457600000001e-05
8.240714 -8.492058300000001e-05
8.241714 -8.393165e-05
8.242714 -8.294777599999999e-05
8.243714 -8.196896e-05
8.244715 -8.0995198e-05
8.245714 -8.0026496e-05
8.246715 -7.906285200000001e-05
8.247714 -7.8104267e-05
8.248714 -7.7150742e-05
8.249714 -7.6202281e-05
8.250714 -7.525889e-05
8.251715 -7.4320565e-05
8.252714 -7.338730899999999e-05
8.253715 -7.245912500000001e-05
8.254714 -7.1536004e-05
8.255714 -7.061794900000001e-05
8.256714 -6.9704953e-05
8.257714 -6.879701e-05
8.258715 -6.7894109e-05
8.259714 -6.6996245e-05
8.260715 -6.6103405e-05
8.261714 -6.5215579e-05
8.262714 -6.433274999999999e-05
8.263714 -6.34549e-05
8.264714 -6.2582012e-05
8.265715 -6.1714064e-05
8.266714 -6.0851039e-05
8.267715 -5.9992908e-05
8.268714 -5.9139643e-05
8.269714 -5.8291214999999996e-05
8.270715 -5.7447596e-05
8.271714 -5.6608752e-05
8.272715 -5.5774648999999994e-05
8.273714 -5.4945247000000006e-05
8.274714 -5.4120511e-05
8.275714 -5.3300397e-05
8.276714 -5.2484864e-05
8.277715 -5.1673873999999996e-05
8.278714 -5.0867385e-05
8.279715 -5.0065353e-05
8.280714 -4.9267737000000004e-05
8.281714 -4.8474493000000006e-05
8.282714 -4.768558e-05
8.283714 -4.6900965e-05
8.284715 -4.612061e-05
8.285714 -4.5344484e-05
8.286715 -4.4572559e-05
8.287714 -4.3804808999999996e-05
8.288714 -4.3041211e-05
8.289714 -4.2281749e-05
8.290714 -4.1526408e-05
8.291715 -4.0775183e-05
8.292714 -4.0028069999999995e-05
8.293715 -3.9285068999999996e-05
8.294714 -3.8546187000000005e-05
8.295714 -3.7811435e-05
8.296714 -3.7080824e-05
8.297714 -3.6354371e-05
8.298715 -3.5632095e-05
8.299714 -3.4914018e-05
8.300714 -3.4200161e-05
8.301714 -3.3490548e-05
8.302714 -3.2785201e-05
8.303715 -3.2084139e-05
8.304714 -3.1387387e-05
8.305715 -3.0694957e-05
8.306714 -3.0006867999999998e-05
8.307714 -2.9323126999999998e-05
8.308714 -2.8643743000000003e-05
8.309714 -2.7968716e-05
8.310715 -2.7298043000000003e-05
8.311714 -2.6631715999999998e-05
8.312715 -2.5969723e-05
8.313714 -2.5312045e-05
8.314714 -2.4658661e-05
8.315714 -2.4009539999999997e-05
8.316714 -2.3364652000000002e-05
8.317715 -2.272396e-05
8.318714 -2.2087424e-05
8.319715 -2.1455003e-05
8.320714 -2.082665e-05
8.321714 -2.020232e-05
8.322714 -1.9581964999999997e-05
8.323714 -1.8965537e-05
8.324715 -1.8352986e-05
8.325714 -1.7744267000000002e-05
8.326715 -1.7139332e-05
8.327714 -1.6538137e-05
8.328714 -1.5940635e-05
8.329714 -1.5346789e-05
8.330714 -1.475656e-05
8.331715 -1.4169911999999999e-05
8.332714 -1.3586811000000002e-05
8.333714 -1.3007227e-05
8.334714 -1.2431131e-05
8.335714 -1.1858503e-05
8.336715 -1.1289319e-05
8.337714 -1.0723562000000001e-05
8.338715 -1.0161217e-05
8.339714 -9.6022688e-06
8.340714 -9.0467083e-06
8.341714 -8.494527e-06
8.342714 -7.945719500000001e-06
8.343715 -7.4002827e-06
8.344714 -6.8582153e-06
8.345715 -6.3195188e-06
8.346714 -5.784196199999999e-06
8.347714 -5.2522515999999994e-06
8.348714 -4.7236912999999995e-06
8.349714 -4.1985235e-06
8.350715 -3.6767577000000004e-06
8.351714 -3.1584054e-06
8.352715 -2.6434776e-06
8.353714 -2.1319877e-06
8.354714 -1.6239480999999998e-06
8.355714 -1.1193722e-06
8.356714 -6.182733e-07
8.357715 -1.2066445000000002e-07
8.358714 3.7344225000000005e-07
8.359715 8.640366599999999e-07
8.360714 1.3511102e-06
8.361714 1.8346562000000001e-06
8.362714 2.3146704000000002e-06
8.363714 2.7911527e-06
8.364715 3.2641051e-06
8.365714 3.7335333e-06
8.366714 4.1994468e-06
8.367714 4.6618595e-06
8.368714 5.1207895e-06
8.369715 5.5762579999999996e-06
8.370714 6.028290799999999e-06
8.371715 6.4769175e-06
8.372714 6.9221699e-06
8.373714 7.3640827e-06
8.374714 7.802695e-06
8.375714 8.238045300000001e-06
8.376715 8.6701739e-06
8.377714 9.099122899999999e-06
8.378715 9.5249312e-06
8.379714 9.9476402e-06
8.380714 1.0367287e-05
8.381714 1.0783909e-05
8.382714 1.1197538999999999e-05
8.383715 1.1608205e-05
8.384714 1.2015932999999998e-05
8.385715 1.2420745000000001e-05
8.386714 1.2822656e-05
8.387714 1.3221681e-05
8.388714 1.3617826000000001e-05
8.389714 1.4011093999999999e-05
8.390715 1.4401485e-05
8.391714 1.4788993e-05
8.392715 1.5173609999999999e-05
8.393714 1.5555324e-05
8.394714 1.5934120000000002e-05
8.395715 1.6309981e-05
8.396714 1.6682891e-05
8.397715 1.705283e-05
8.398714 1.7419778000000002e-05
8.399714 1.7783718e-05
8.400714 1.8144632e-05
8.401714 1.8502504e-05
8.402715 1.8857319999999998e-05
8.403714 1.9209068e-05
8.404715 1.9557738999999997e-05
8.405714 1.9903327e-05
8.406714 2.0245828000000002e-05
8.407714 2.0585242e-05
8.408714 2.092157e-05
8.409715 2.1254819e-05
8.410714 2.1584995e-05
8.411715 2.1912111e-05
8.412714 2.2236176e-05
8.413714 2.2557208e-05
8.414714 2.287522e-05
8.415714 2.3190232e-05
8.416715 2.3502261e-05
8.417714 2.3811329e-05
8.418715 2.4117458000000003e-05
8.419714 2.4420666e-05
8.420714 2.4720978e-05
8.421714 2.5018417e-05
8.422714 2.5313005e-05
8.423715 2.5604766e-05
8.424714 2.5893723000000002e-05
8.425714 2.6179903999999997e-05
8.426714 2.6463331e-05
8.427714 2.674403e-05
8.428715 2.7022028e-05
8.429714 2.7297349e-05
8.430715 2.7570022000000002e-05
8.431714 2.7840071e-05
8.432714 2.8107522e-05
8.433714 2.8372397999999997e-05
8.434714 2.8634727000000003e-05
8.435715 2.8894533e-05
8.436714 2.9151835e-05
8.437715 2.9406655e-05
8.438714 2.9659014e-05
8.439714 2.9908927e-05
8.440714 3.0156406e-05
8.441714 3.0401460999999997e-05
8.442715 3.06441e-05
8.443714 3.0884323e-05
8.444715 3.112213e-05
8.445714 3.1357519e-05
8.446714 3.159048e-05
8.447714 3.1821e-05
8.448714 3.2049064e-05
8.449715 3.2274653e-05
8.450714 3.2497744e-05
8.451715 3.2718313000000004e-05
8.452714 3.2936333e-05
8.453714 3.3151777999999996e-05
8.454714 3.3364620000000004e-05
8.455714 3.3574827e-05
8.456715 3.3782374e-05
8.457714 3.3987232e-05
8.458714 3.4189378e-05
8.459714 3.438879e-05
8.460714 3.4585452e-05
8.461715 3.4779345e-05
8.462714 3.4970458e-05
8.463715 3.5158786e-05
8.464714 3.5344326e-05
8.465714 3.552708e-05
8.466714 3.5707052e-05
8.467714 3.5884253e-05
8.468715 3.6058697e-05
8.469714 3.6230401e-05
8.470715 3.6399382e-05
8.471714 3.6565666e-05
8.472714 3.6729273e-05
8.473714 3.6890231e-05
8.474714 3.7048567999999995e-05
8.475715 3.720431e-05
8.476714 3.7357484e-05
8.477715 3.7508116000000005e-05
8.478714 3.7656233000000004e-05
8.479714 3.780186e-05
8.480714 3.7945017e-05
8.481714 3.8085727e-05
8.482715 3.8224013e-05
8.483714 3.8359892e-05
8.484715 3.849338e-05
8.485714 3.8624495e-05
8.486714 3.8753251e-05
8.487714 3.8879662e-05
8.488714 3.9003740000000003e-05
8.489715 3.9125501e-05
8.490714 3.9244955e-05
8.491714 3.9362115e-05
8.492714 3.9476993e-05
8.493714 3.95896e-05
8.494715 3.9699947e-05
8.495714 3.9808049e-05
8.496715 3.9913917000000004e-05
8.497714 4.0017562000000004e-05
8.498714 4.0118994e-05
8.499714 4.0218222e-05
8.500714 4.031526e-05
8.501715 4.0410112e-05
8.502714 4.0502783e-05
8.503715 4.0593281e-05
8.504714 4.0681604000000005e-05
8.505714 4.0767753e-05
8.506714 4.0851724999999996e-05
8.507714 4.0933513999999995e-05
8.508715 4.1013112e-05
8.509714 4.1090506999999995e-05
8.510715 4.1165686e-05
8.511714 4.123863e-05
8.512714 4.1309326000000006e-05
8.513714 4.1377754e-05
8.514714 4.1443894e-05
8.515715 4.1507726999999996e-05
8.516714 4.1569234e-05
8.517715 4.1628397e-05
8.518714 4.1685198e-05
8.519714 4.1739619e-05
8.520715 4.1791651e-05
8.521714 4.1841284e-05
8.522715 4.1888512e-05
8.523714 4.1933329999999996e-05
8.524714 4.1975741000000004e-05
8.525714 4.2015751e-05
8.526714 4.2053364e-05
8.527715 4.2088594999999995e-05
8.528714 4.2121461999999996e-05
8.529715 4.2151983999999995e-05
8.530714 4.2180181e-05
8.531714 4.2206079000000005e-05
8.532714 4.2229701e-05
8.533714 4.2251073999999995e-05
8.534715 4.2270224e-05
8.535714 4.2287181e-05
8.536715 4.2301969000000004e-05
8.537714 4.2314613e-05
8.538714 4.2325138e-05
8.539714 4.2333564999999995e-05
8.540714 4.2339914e-05
8.541715 4.2344203e-05
8.542714 4.2346448e-05
8.543715 4.2346662e-05
8.544714 4.2344854e-05
8.545714 4.2341034e-05
8.546714 4.2335208e-05
8.547714 4.2327378e-05
8.548715 4.2317549000000003e-05
8.549714 4.2305726e-05
8.550714 4.229191e-05
8.551714 4.2276105e-05
8.552714 4.2258309999999996e-05
8.553715 4.2238526000000003e-05
8.554714 4.2216757e-05
8.555715 4.2193008e-05
8.556714 4.2167281e-05
8.557714 4.2139578e-05
8.558714 4.2109909e-05
8.559714 4.2078275e-05
8.560715 4.2044684000000004e-05
8.561714 4.200914e-05
8.562715 4.1971649e-05
8.563714 4.1932213e-05
8.564714 4.189084e-05
8.565714 4.1847528e-05
8.566714 4.1802278e-05
8.567715 4.1755089e-05
8.568714 4.1705957e-05
8.569715 4.1654877e-05
8.570714 4.1601842e-05
8.571714 4.1546843000000004e-05
8.572714 4.1489872e-05
8.573714 4.1430920000000005e-05
8.574715 4.1369972e-05
8.575714 4.1307018e-05
8.576715 4.1242049e-05
8.577714 4.1175052999999996e-05
8.578714 4.1106026e-05
8.579714 4.1034957e-05
8.580714 4.0961847999999996e-05
8.581715 4.0886694999999996e-05
8.582714 4.0809504999999996e-05
8.583714 4.0730285000000004e-05
8.584714 4.0649044e-05
8.585714 4.05658e-05
8.586715 4.0480575000000005e-05
8.587714 4.0393388e-05
8.588715 4.0304269e-05
8.589714 4.0213251e-05
8.590714 4.0120366e-05
8.591714 4.0025648e-05
8.592714 3.9929137000000005e-05
8.593715 3.9830871e-05
8.594714 3.9730889999999995e-05
8.595715 3.9629225000000005e-05
8.596714 3.9525918e-05
8.597714 3.9420999e-05
8.598714 3.9314497e-05
8.599714 3.9206441e-05
8.600715 3.9096855e-05
8.601714 3.8985755e-05
8.602715 3.8873156e-05
8.603714 3.8759069e-05
8.604714 3.8643498e-05
8.605714 3.8526446e-05
8.606714 3.840791e-05
8.607715 3.8287885e-05
8.608714 3.816636e-05
8.609715 3.8043322e-05
8.610714 3.7918761e-05
8.611714 3.779266e-05
8.612714 3.7665004000000004e-05
8.613714 3.7535779e-05
8.614715 3.740497e-05
8.615714 3.7272568e-05
8.616714 3.7138557e-05
8.617714 3.7002926e-05
8.618714 3.6865669e-05
8.619715 3.672678e-05
8.620714 3.6586258000000004e-05
8.621715 3.6444101e-05
8.622714 3.6300309999999996e-05
8.623714 3.615489e-05
8.624714 3.6007845e-05
8.625714 3.5859179e-05
8.626715 3.5708902000000005e-05
8.627714 3.5557025e-05
8.628715 3.5403553999999995e-05
8.629714 3.5248499e-05
8.630714 3.509187e-05
8.631714 3.4933674e-05
8.632714 3.4773925e-05
8.633715 3.4612631e-05
8.634714 3.4449803e-05
8.635715 3.4285449e-05
8.636714 3.4119583000000005e-05
8.637714 3.3952213e-05
8.638714 3.3783356999999995e-05
8.639714 3.3613026e-05
8.640715 3.3441236e-05
8.641714 3.3268006e-05
8.642715 3.3093357e-05
8.643714 3.291731e-05
8.644714 3.2739894e-05
8.645715 3.2561135e-05
8.646714 3.2381067e-05
8.647715 3.2199719e-05
8.648714 3.2017126999999996e-05
8.649714 3.1833329e-05
8.650714 3.1648364e-05
8.651714 3.1462269999999997e-05
8.652715 3.1275084000000004e-05
8.653714 3.1086843999999996e-05
8.654715 3.0897587e-05
8.655714 3.0707344e-05
8.656714 3.0516144999999997e-05
8.657714 3.0324019999999998e-05
8.658714 3.0130987999999997e-05
8.659715 2.993707e-05
8.660714 2.9742272999999998e-05
8.661715 2.9546607000000002e-05
8.662714 2.9350072999999998e-05
8.663714 2.9152665e-05
8.664714 2.8954374999999997e-05
8.665714 2.8755187e-05
8.666715 2.8555081e-05
8.667714 2.8354036999999998e-05
8.668715 2.8152027e-05
8.669714 2.7949024999999998e-05
8.670714 2.7745e-05
8.671714 2.7539923e-05
8.672714 2.7333766000000003e-05
8.673715 2.7126503999999996e-05
8.674714 2.6918113e-05
8.675714 2.6708570999999998e-05
8.676714 2.6497864000000004e-05
8.677714 2.6285979999999997e-05
8.678715 2.6072913999999997e-05
8.679714 2.5858665e-05
8.680715 2.5643243e-05
8.681714 2.5426655e-05
8.682714 2.5208922000000002e-05
8.683714 2.4990064e-05
8.684714 2.4770107999999997e-05
8.685715 2.4549083999999998e-05
8.686714 2.4327028e-05
8.687715 2.4103977000000002e-05
8.688714 2.3879971e-05
8.689714 2.3655052e-05
8.690714 2.342926e-05
8.691714 2.3202637e-05
8.692715 2.2975223e-05
8.693714 2.2747059000000002e-05
8.694715 2.2518184e-05
8.695714 2.2288631e-05
8.696714 2.2058437e-05
8.697714 2.1827632999999998e-05
8.698714 2.1596246e-05
8.699715 2.1364305e-05
8.700714 2.1131834e-05
8.701715 2.0898857e-05
8.702714 2.0665394e-05
8.703714 2.0431466e-05
8.704714 2.0197092e-05
8.705714 1.9962289e-05
8.706715 1.9727074000000002e-05
8.707714 1.9491463e-05
8.708714 1.9255474e-05
8.709714 1.9019122e-05
8.710714 1.8782421e-05
8.711715 1.8545389e-05
8.712714 1.8308037e-05
8.713715 1.8070379e-05
8.714714 1.7832427e-05
8.715714 1.7594191e-05
8.716714 1.7355677e-05
8.717714 1.7116894000000002e-05
8.718715 1.6877841000000002e-05
8.719714 1.6638521e-05
8.720715 1.6398927e-05
8.721714 1.6159055e-05
8.722714 1.5918894e-05
8.723714 1.5678434e-05
8.724714 1.5437656e-05
8.725715 1.5196544999999999e-05
8.726714 1.4955079e-05
8.727715 1.4713237e-05
8.728714 1.4470997e-05
8.729714 1.422834e-05
8.730714 1.3985243e-05
8.731714 1.3741688999999999e-05
8.732715 1.3497662e-05
8.733714 1.3253148e-05
8.734715 1.3008143000000001e-05
8.735714 1.2762643999999999e-05
8.736714 1.2516652e-05
8.737714 1.2270181000000001e-05
8.738714 1.2023243999999999e-05
8.739715 1.1775867e-05
8.740714 1.1528077999999999e-05
8.741714 1.1279912e-05
8.742714 1.1031413e-05
8.743714 1.0782627e-05
8.744715 1.0533606e-05
8.745714 1.0284405999999999e-05
8.746715 1.0035084999999999e-05
8.747714 9.7857033e-06
8.748714 9.536321200000001e-06
8.749714 9.2869989e-06
8.750714 9.0377952e-06
8.751715 8.7887663e-06
8.752714 8.539964100000001e-06
8.753715 8.291437599999999e-06
8.754714 8.0432301e-06
8.755714 7.79538e-06
8.756714 7.5479186e-06
8.757714 7.3008727999999994e-06
8.758715 7.054263300000001e-06
8.759714 6.808105e-06
8.760715 6.5624063999999996e-06
8.761714 6.3171733e-06
8.762714 6.0724048e-06
8.763714 5.8280978e-06
8.764714 5.5842463e-06
8.765715 5.3408421000000004e-06
8.766714 5.0978755e-06
8.767715 4.8553368e-06
8.768714 4.613215800000001e-06
8.769714 4.3715033e-06
8.770715 4.1301917e-06
8.771714 3.8892746999999995e-06
8.772715 3.6487485e-06
8.773714 3.408611e-06
8.774714 3.1688625e-06
8.775714 2.9295061e-06
8.776714 2.6905461e-06
8.777715 2.4519891999999998e-06
8.778714 2.2138434999999997e-06
8.779715 1.9761181e-06
8.780714 1.7388226e-06
8.781714 1.5019673e-06
8.782714 1.2655621e-06
8.783714 1.0296169e-06
8.784715 7.9414111e-07
8.785714 5.591432199999999e-07
8.786715 3.2463137e-07
8.787714 9.0613056e-08
8.788714 -1.4290521e-07
8.789714 -3.7591708e-07
8.790714 -6.0841598e-07
8.791715 -8.403951299999999e-07
8.792714 -1.0718467e-06
8.793715 -1.3027615000000001e-06
8.794714 -1.533129e-06
8.795714 -1.7629359e-06
8.796714 -1.9921661e-06
8.797714 -2.220801e-06
8.798715 -2.448818e-06
8.799714 -2.6761918999999997e-06
8.800714 -2.9028929999999998e-06
8.801714 -3.1288888e-06
8.802714 -3.3541436000000004e-06
8.803715 -3.5786183000000002e-06
8.804714 -3.8022719e-06
8.805715 -4.0250615e-06
8.806714 -4.2469434e-06
8.807714 -4.4678739e-06
8.808714 -4.6878089e-06
8.809714 -4.9067062e-06
8.810715 -5.1245254999999996e-06
8.811714 -5.3412304e-06
8.812715 -5.5567874e-06
8.813714 -5.7711677e-06
8.814714 -5.9843472e-06
8.815714 -6.1963071e-06
8.816714 -6.4070335e-06
8.817715 -6.6165192e-06
8.818714 -6.8247607999999995e-06
8.819715 -7.0317604e-06
8.820714 -7.237523599999999e-06
8.821714 -7.442061199999999e-06
8.822714 -7.645386500000001e-06
8.823714 -7.8475146e-06
8.824715 -8.048461100000001e-06
8.825714 -8.248243e-06
8.826715 -8.4468766e-06
8.827714 -8.6443755e-06
8.828714 -8.840751100000001e-06
8.829714 -9.0360118e-06
8.830714 -9.2301612e-06
8.831715 -9.4232e-06
8.832714 -9.6151226e-06
8.833714 -9.8059182e-06
8.834714 -9.9955727e-06
8.835714 -1.0184066e-05
8.836715 -1.0371372e-05
8.837714 -1.0557464e-05
8.838715 -1.0742309e-05
8.839714 -1.0925873e-05
8.840714 -1.1108119e-05
8.841714 -1.128901e-05
8.842714 -1.1468507999999999e-05
8.843715 -1.1646575999999999e-05
8.844714 -1.1823177e-05
8.845715 -1.1998280000000002e-05
8.846714 -1.2171851e-05
8.847714 -1.2343865e-05
8.848714 -1.2514296e-05
8.849714 -1.2683124e-05
8.850715 -1.285033e-05
8.851714 -1.3015901999999999e-05
8.852715 -1.3179829e-05
8.853714 -1.3342102999999999e-05
8.854714 -1.3502718e-05
8.855714 -1.3661670999999999e-05
8.856714 -1.3818958999999999e-05
8.857715 -1.3974579e-05
8.858714 -1.4128529999999999e-05
8.859715 -1.4280805e-05
8.860714 -1.4431400999999998e-05
8.861714 -1.4580311e-05
8.862714 -1.4727527e-05
8.863714 -1.4873036e-05
8.864715 -1.5016826e-05
8.865714 -1.5158879e-05
8.866714 -1.5299177e-05
8.867714 -1.5437701e-05
8.868714 -1.5574427e-05
8.869715 -1.5709334999999998e-05
8.870714 -1.58424e-05
8.871715 -1.59736e-05
8.872714 -1.6102911999999997e-05
8.873714 -1.6230317e-05
8.874714 -1.6355794e-05
8.875714 -1.6479329e-05
8.876715 -1.6600909e-05
8.877714 -1.6720522e-05
8.878715 -1.683816e-05
8.879714 -1.6953823e-05
8.880714 -1.7067507e-05
8.881714 -1.7179214e-05
8.882714 -1.7288949e-05
8.883715 -1.7396717e-05
8.884714 -1.7502525e-05
8.885715 -1.7606378999999997e-05
8.886714 -1.7708287e-05
8.887714 -1.7808253999999998e-05
8.888714 -1.7906283999999998e-05
8.889714 -1.8002376e-05
8.890715 -1.809653e-05
8.891714 -1.8188739e-05
8.892715 -1.8278989999999998e-05
8.893714 -1.8367273000000002e-05
8.894714 -1.8453565e-05
8.895715 -1.8537843999999998e-05
8.896714 -1.8620082e-05
8.897715 -1.8700248e-05
8.898714 -1.8778307e-05
8.899714 -1.8854223e-05
8.900714 -1.8927956e-05
8.901714 -1.8999468e-05
8.902715 -1.9068717e-05
8.903714 -1.9135668e-05
8.904715 -1.920028e-05
8.905714 -1.9262519e-05
8.906714 -1.9322354e-05
8.907714 -1.9379758000000002e-05
8.908714 -1.9434705000000003e-05
8.909715 -1.9487177000000002e-05
8.910714 -1.953716e-05
8.911715 -1.9584641e-05
8.912714 -1.9629616e-05
8.913714 -1.967208e-05
8.914714 -1.9712037e-05
8.915714 -1.9749488e-05
8.916715 -1.9784441000000002e-05
8.917714 -1.9816902e-05
8.918715 -1.9846878e-05
8.919714 -1.9874379e-05
8.920714 -1.9899409e-05
8.921714 -1.9921973e-05
8.922714 -1.9942074000000002e-05
8.923715 -1.9959712e-05
8.924714 -1.9974885e-05
8.925714 -1.9987586e-05
8.926714 -1.9997805e-05
8.927714 -2.000553e-05
8.928715 -2.0010745e-05
8.929714 -2.0013434e-05
8.930715 -2.0013577e-05
8.931714 -2.0011156000000002e-05
8.932714 -2.0006149000000002e-05
8.933714 -1.9998537e-05
8.934714 -1.9988299e-05
8.935715 -1.997542e-05
8.936714 -1.9959883000000002e-05
8.937715 -1.9941677e-05
8.938714 -1.9920795e-05
8.939714 -1.9897229000000003e-05
8.940714 -1.987098e-05
8.941714 -1.9842048e-05
8.942715 -1.9810440000000002e-05
8.943714 -1.9776165e-05
8.944715 -1.9739232e-05
8.945714 -1.9699657e-05
8.946714 -1.9657450000000003e-05
8.947714 -1.9612629000000002e-05
8.948714 -1.9565208000000002e-05
8.949715 -1.9515198e-05
8.950714 -1.9462611e-05
8.951715 -1.9407453e-05
8.952714 -1.934973e-05
8.953714 -1.928944e-05
8.954714 -1.922658e-05
8.955714 -1.9161139e-05
8.956715 -1.9093103e-05
8.957714 -1.9022454e-05
8.958714 -1.8949166e-05
8.959714 -1.8873213e-05
8.960714 -1.8794563e-05
8.961715 -1.8713182e-05
8.962714 -1.8629034e-05
8.963715 -1.854208e-05
8.964714 -1.8452286e-05
8.965714 -1.8359613e-05
8.966714 -1.8264025000000002e-05
8.967714 -1.816549e-05
8.968715 -1.8063978999999998e-05
8.969714 -1.7959464999999997e-05
8.970715 -1.7851927e-05
8.971714 -1.7741348e-05
8.972714 -1.7627715e-05
8.973714 -1.7511022e-05
8.974714 -1.7391264e-05
8.975715 -1.7268442e-05
8.976714 -1.7142564000000002e-05
8.977715 -1.7013635999999998e-05
8.978714 -1.6881668e-05
8.979714 -1.6746675e-05
8.980714 -1.6608669e-05
8.981714 -1.6467665e-05
8.982715 -1.6323676e-05
8.983714 -1.6176716e-05
8.984715 -1.6026796e-05
8.985714 -1.5873925000000002e-05
8.986714 -1.5718111e-05
8.987714 -1.5559357e-05
8.988714 -1.5397667e-05
8.989715 -1.5233041e-05
8.990714 -1.5065476e-05
8.991714 -1.4894966999999999e-05
8.992714 -1.4721509e-05
8.993714 -1.4545095e-05
8.994715 -1.4365719e-05
8.995714 -1.4183371999999999e-05
8.996715 -1.399805e-05
8.997714 -1.3809746e-05
8.998714 -1.3618458e-05
8.999714 -1.3424183999999999e-05
9.000714 -1.3226925e-05
9.001715 -1.3026683e-05
9.002714 -1.2823462999999999e-05
9.003715 -1.2617274000000001e-05
9.004714 -1.2408123e-05
9.005714 -1.219602e-05
9.006714 -1.1980977e-05
9.007714 -1.1763004e-05
9.008715 -1.1542113e-05
9.009714 -1.1318313e-05
9.010715 -1.109161e-05
9.011714 -1.0862012e-05
9.012714 -1.0629519e-05
9.013714 -1.039413e-05
9.014714 -1.0155838000000001e-05
9.015715 -9.9146362e-06
9.016714 -9.6705087e-06
9.017715 -9.423438e-06
9.018714 -9.1734016e-06
9.019714 -8.9203738e-06
9.020715 -8.6643269e-06
9.021714 -8.405229600000001e-06
9.022715 -8.14305e-06
9.023714 -7.877755999999999e-06
9.024714 -7.6093158e-06
9.025714 -7.337698800000001e-06
9.026714 -7.0628772e-06
9.027715 -6.7848262e-06
9.028714 -6.5035266e-06
9.029715 -6.218962800000001e-06
9.030714 -5.9311262e-06
9.031714 -5.6400129e-06
9.032714 -5.3456262e-06
9.033714 -5.0479752e-06
9.034715 -4.747075599999999e-06
9.035714 -4.442948799999999e-06
9.036715 -4.1356213000000005e-06
9.037714 -3.8251244000000004e-06
9.038714 -3.5114933e-06
9.039714 -3.1947657000000004e-06
9.040714 -2.8749817e-06
9.041715 -2.5521816e-06
9.042714 -2.2264058999999998e-06
9.043715 -1.8976936000000001e-06
9.044714 -1.5660817000000002e-06
9.045714 -1.2316036000000001e-06
9.046714 -8.942894400000001e-07
9.047714 -5.5416485e-07
9.048715 -2.1125031e-07
9.049714 1.3443856e-07
9.050714 4.828913300000001e-07
9.051714 8.3410256e-07
9.052714 1.1880716e-06
9.053715 1.5448022000000002e-06
9.054714 1.9043017999999999e-06
9.055715 2.2665810999999997e-06
9.056714 2.6316529e-06
9.057714 2.9995320000000003e-06
9.058714 3.3702338999999997e-06
9.059714 3.7437739999999998e-06
9.060715 4.1201672999999995e-06
9.061714 4.4994277e-06
9.062715 4.8815668e-06
9.063714 5.266595e-06
9.064714 5.654519e-06
9.065714 6.045343800000001e-06
9.066714 6.4390711e-06
9.067715 6.835700399999999e-06
9.068714 7.235229300000001e-06
9.069715 7.6376523e-06
9.070714 8.0429622e-06
9.071714 8.451152e-06
9.072714 8.862212299999999e-06
9.073714 9.276133999999999e-06
9.074715 9.6929078e-06
9.075714 1.0112526e-05
9.076715 1.053498e-05
9.077714 1.0960263e-05
9.078714 1.1388369e-05
9.079714 1.1819294e-05
9.080714 1.2253033999999999e-05
9.081715 1.2689586e-05
9.082714 1.3128947e-05
9.083714 1.3571115999999998e-05
9.084714 1.4016089000000001e-05
9.085714 1.4463863000000001e-05
9.086715 1.4914433999999999e-05
9.087714 1.5367793e-05
9.088715 1.5823933e-05
9.089714 1.6282841e-05
9.090714 1.6744502e-05
9.091714 1.7208898999999998e-05
9.092714 1.767601e-05
9.093715 1.8145809e-05
9.094714 1.861827e-05
9.095715 1.9093362999999998e-05
9.096714 1.9571056e-05
9.097714 2.0051311e-05
9.098714 2.0534097000000002e-05
9.099714 2.1019376000000002e-05
9.100715 2.1507115e-05
9.101714 2.199728e-05
9.102715 2.2489841e-05
9.103714 2.2984770000000002e-05
9.104714 2.3482041999999998e-05
9.105714 2.3981636000000003e-05
9.106714 2.4483537999999998e-05
9.107715 2.4987739e-05
9.108714 2.5494234e-05
9.109715 2.6003025e-05
9.110714 2.6514115e-05
9.111714 2.7027517e-05
9.112714 2.7543246e-05
9.113714 2.8061319e-05
9.114715 2.8581758e-05
9.115714 2.9104584e-05
9.116714 2.962982e-05
9.117714 3.0157486000000002e-05
9.118714 3.0687607e-05
9.119715 3.1220199e-05
9.120714 3.1755279999999996e-05
9.121715 3.2292857e-05
9.122714 3.2832938e-05
9.123714 3.3375522e-05
9.124714 3.3920605e-05
9.125714 3.4468172e-05
9.126715 3.5018206e-05
9.127714 3.5570682e-05
9.128715 3.6125567e-05
9.129714 3.6682829e-05
9.130714 3.7242424e-05
9.131714 3.780431e-05
9.132714 3.8368438e-05
9.133715 3.8934758e-05
9.134714 3.950322e-05
9.135715 4.0073772e-05
9.136714 4.0646364e-05
9.137714 4.1220946e-05
9.138714 4.1797475e-05
9.139714 4.2375902e-05
9.140715 4.2956190999999996e-05
9.141714 4.3538301e-05
9.142715 4.4122203e-05
9.143714 4.4707863e-05
9.144714 4.5295261e-05
9.145715 4.5884374e-05
9.146714 4.6475182e-05
9.147715 4.7067672e-05
9.148714 4.7661831e-05
9.149714 4.8257647000000006e-05
9.150714 4.8855117e-05
9.151714 4.9454222999999994e-05
9.152715 5.0054967e-05
9.153714 5.0657337e-05
9.154715 5.1261321e-05
9.155714 5.1866913999999995e-05
9.156714 5.247411000000001e-05
9.157714 5.3082891e-05
9.158714 5.369325300000001e-05
9.159715 5.4305184000000006e-05
9.160714 5.4918667e-05
9.161715 5.5533690000000006e-05
9.162714 5.6150242000000005e-05
9.163714 5.6768311999999996e-05
9.164714 5.7387887999999994e-05
9.165714 5.8008959e-05
9.166715 5.8631513999999994e-05
9.167714 5.9255541e-05
9.168715 5.988104e-05
9.169714 6.0508000000000004e-05
9.170714 6.113642099999999e-05
9.171714 6.176629799999999e-05
9.172714 6.239762300000001e-05
9.173715 6.3030399e-05
9.174714 6.3664623e-05
9.175714 6.4300292e-05
9.176714 6.4937404e-05
9.177714 6.557594900000001e-05
9.178715 6.621592100000001e-05
9.179714 6.6857308e-05
9.180715 6.7500099e-05
9.181714 6.814427099999999e-05
9.182714 6.8789802e-05
9.183714 6.9436669e-05
9.184714 7.0084832e-05
9.185715 7.0734262e-05
9.186714 7.138491500000001e-05
9.187715 7.2036744e-05
9.188714 7.2689699e-05
9.189714 7.3343728e-05
9.190714 7.399878e-05
9.191714 7.465480399999999e-05
9.192715 7.5311738e-05
9.193714 7.596953e-05
9.194715 7.6628123e-05
9.195714 7.7287467e-05
9.196714 7.794751e-05
9.197714 7.860821299999999e-05
9.198714 7.9269529e-05
9.199715 7.9931419e-05
9.200714 8.0593856e-05
9.201715 8.1256809e-05
9.202714 8.192026300000001e-05
9.203714 8.2584194e-05
9.204714 8.3248591e-05
9.205714 8.3913449e-05
9.206715 8.4578761e-05
9.207714 8.5244528e-05
9.208714 8.591075e-05
9.209714 8.6577427e-05
9.210714 8.7244564e-05
9.211715 8.7912161e-05
9.212714 8.8580219e-05
9.213715 8.9248738e-05
9.214714 8.991771099999999e-05
9.215714 9.058713299999999e-05
9.216714 9.1256993e-05
9.217714 9.1927279e-05
9.218715 9.2597969e-05
9.219714 9.3269045e-05
9.220715 9.394048e-05
9.221714 9.4612244e-05
9.222714 9.5284304e-05
9.223714 9.595662500000001e-05
9.224714 9.662917400000001e-05
9.225715 9.730191600000001e-05
9.226714 9.7974817e-05
9.227715 9.8647831e-05
9.228714 9.9320914e-05
9.229714 9.999404300000001e-05
9.230714 0.00010066717
9.231714 0.00010134027
9.232715 0.00010201330000000001
9.233714 0.00010268624
9.234715 0.00010335905999999999
9.235714 0.00010403173
9.236714 0.00010470424
9.237714 0.00010537655
9.238714 0.00010604864
9.239715 0.00010672048999999999
9.240714 0.0001073921
9.241714 0.00010806343
9.242714 0.00010873447000000001
9.243714 0.00010940519
9.244715 0.00011007556
9.245714 0.00011074558
9.246715 0.00011141522
9.247714 0.00011208443
9.248714 0.00011275322
9.249714 0.00011342154000000001
9.250714 0.00011408936
9.251715 0.00011475665
9.252714 0.00011542338
9.253715 0.00011608951999999999
9.254714 0.00011675503999999999
9.255714 0.0001174199
9.256714 0.00011808409
9.257714 0.00011874754999999999
9.258715 0.00011941027999999999
9.259714 0.00012007223999999999
9.260715 0.00012073342
9.261714 0.00012139379
9.262714 0.00012205334
9.263714 0.00012271204
9.264714 0.00012336988999999999
9.265715 0.00012402686000000001
9.266714 0.00012468294999999998
9.267715 0.00012533815
9.268714 0.00012599243999999999
9.269714 0.00012664582
9.270715 0.00012729828
9.271714 0.0001279498
9.272715 0.00012860036
9.273714 0.00012924995
9.274714 0.00012989855
9.275714 0.00013054613000000002
9.276714 0.00013119268
9.277715 0.00013183816
9.278714 0.00013248255
9.279715 0.0001331258
9.280714 0.00013376788
9.281714 0.00013440875
9.282714 0.00013504838
9.283714 0.00013568671999999998
9.284715 0.00013632373
9.285714 0.00013695936
9.286715 0.00013759359
9.287714 0.00013822636
9.288714 0.00013885764
9.289714 0.00013948738000000001
9.290714 0.00014011557
9.291715 0.00014074217000000001
9.292714 0.00014136714
9.293715 0.00014199047
9.294714 0.00014261213
9.295714 0.00014323211
9.296714 0.00014385039000000001
9.297714 0.00014446695
9.298715 0.00014508178
9.299714 0.00014569487
9.300714 0.00014630621
9.301714 0.00014691578
9.302714 0.0001475236
9.303715 0.00014812963
9.304714 0.00014873386
9.305715 0.00014933628
9.306714 0.00014993686000000002
9.307714 0.0001505356
9.308714 0.00015113245
9.309714 0.00015172740999999998
9.310715 0.00015232043999999998
9.311714 0.00015291151
9.312715 0.00015350059
9.313714 0.00015408765
9.314714 0.00015467265
9.315714 0.00015525555
9.316714 0.00015583634
9.317715 0.00015641494
9.318714 0.00015699135999999999
9.319715 0.00015756555
9.320714 0.00015813745999999999
9.321714 0.00015870709
9.322714 0.0001592744
9.323714 0.00015983936
9.324715 0.00016040198
9.325714 0.0001609622
9.326715 0.00016152004
9.327714 0.00016207547
9.328714 0.00016262847999999998
9.329714 0.00016317906
9.330714 0.00016372721
9.331715 0.00016427292
9.332714 0.00016481617
9.333714 0.00016535698
9.334714 0.00016589532
9.335714 0.0001664312
9.336715 0.00016696459
9.337714 0.00016749550000000002
9.338715 0.00016802391
9.339714 0.0001685498
9.340714 0.00016907316
9.341714 0.00016959397
9.342714 0.0001701122
9.343715 0.00017062782999999998
9.344714 0.00017114086
9.345715 0.00017165124
9.346714 0.00017215897
9.347714 0.00017266400999999999
9.348714 0.00017316634
9.349714 0.00017366592
9.350715 0.00017416274
9.351714 0.00017465677000000002
9.352715 0.00017514799
9.353714 0.00017563638
9.354714 0.00017612191
9.355714 0.00017660457000000002
9.356714 0.00017708433999999998
9.357715 0.00017756119999999998
9.358714 0.00017803513000000002
9.359715 0.00017850613
9.360714 0.00017897416
9.361714 0.00017943923
9.362714 0.00017990133
9.363714 0.00018036042
9.364715 0.00018081649
9.365714 0.00018126954
9.366714 0.00018171954
9.367714 0.00018216648
9.368714 0.00018261034
9.369715 0.0001830511
9.370714 0.00018348875
9.371715 0.00018392326
9.372714 0.00018435461
9.373714 0.00018478279
9.374714 0.00018520777
9.375714 0.00018562954
9.376715 0.00018604808
9.377714 0.00018646336
9.378715 0.00018687539000000002
9.379714 0.00018728414
9.380714 0.00018768961
9.381714 0.00018809179
9.382714 0.00018849066999999999
9.383715 0.00018888626
9.384714 0.00018927855
9.385715 0.00018966753999999998
9.386714 0.00019005322999999998
9.387714 0.00019043564
9.388714 0.00019081475999999998
9.389714 0.00019119061
9.390715 0.00019156319
9.391714 0.00019193249
9.392715 0.00019229853
9.393714 0.00019266131
9.394714 0.00019302083
9.395715 0.00019337708
9.396714 0.00019373006
9.397715 0.00019407976
9.398714 0.00019442615999999997
9.399714 0.00019476925
9.400714 0.00019510901
9.401714 0.00019544543
9.402715 0.00019577847000000001
9.403714 0.00019610810999999998
9.404715 0.00019643432999999998
9.405714 0.00019675706000000002
9.406714 0.00019707629
9.407714 0.000197392
9.408714 0.00019770414000000003
9.409715 0.00019801269
9.410714 0.00019831759000000002
9.411715 0.00019861886
9.412714 0.00019891643
9.413714 0.00019921029
9.414714 0.00019950041
9.415714 0.00019978679
9.416715 0.00020006942
9.417714 0.00020034827
9.418715 0.00020062334
9.419714 0.00020089461999999998
9.420714 0.00020116213
9.421714 0.00020142586
9.422714 0.00020168582
9.423715 0.00020194199999999999
9.424714 0.00020219442999999999
9.425714 0.00020244313
9.426714 0.0002026881
9.427714 0.00020292934999999998
9.428715 0.00020316691
9.429714 0.00020340077999999998
9.430715 0.00020363100000000002
9.431714 0.00020385755
9.432714 0.00020408047
9.433714 0.00020429976999999998
9.434714 0.00020451546
9.435715 0.00020472755
9.436714 0.00020493605
9.437715 0.00020514098999999998
9.438714 0.00020534234999999997
9.439714 0.00020554016000000003
9.440714 0.00020573443
9.441714 0.00020592515000000003
9.442715 0.00020611232999999998
9.443714 0.00020629598
9.444715 0.0002064761
9.445714 0.0002066527
9.446714 0.00020682578
9.447714 0.00020699533
9.448714 0.00020716137999999998
9.449715 0.00020732390999999998
9.450714 0.00020748291
9.451715 0.00020763839000000002
9.452714 0.00020779034
9.453714 0.00020793875
9.454714 0.00020808361000000002
9.455714 0.00020822492
9.456715 0.00020836267
9.457714 0.00020849684000000002
9.458714 0.00020862742
9.459714 0.00020875439
9.460714 0.00020887774
9.461715 0.00020899745
9.462714 0.0002091135
9.463715 0.00020922587
9.464714 0.00020933454999999998
9.465714 0.00020943953
9.466714 0.0002095408
9.467714 0.00020963834999999998
9.468715 0.00020973214
9.469714 0.00020982218
9.470715 0.00020990847
9.471714 0.00020999099999999998
9.472714 0.00021006981
9.473714 0.00021014487
9.474714 0.00021021619
9.475715 0.00021028378999999998
9.476714 0.00021034768
9.477715 0.00021040791999999998
9.478714 0.00021046449
9.479714 0.00021051742000000002
9.480714 0.00021056674
9.481714 0.00021061247999999997
9.482715 0.00021065468
9.483714 0.00021069336
9.484715 0.00021072854000000002
9.485714 0.00021076025000000003
9.486714 0.00021078854
9.487714 0.00021081340999999998
9.488714 0.0002108349
9.489715 0.00021085302
9.490714 0.0002108678
9.491714 0.00021087926
9.492714 0.0002108874
9.493714 0.00021089222
9.494715 0.00021089374999999999
9.495714 0.00021089197000000002
9.496715 0.0002108869
9.497714 0.00021087853
9.498714 0.00021086687000000003
9.499714 0.00021085191000000001
9.500714 0.00021083365
9.501715 0.0002108121
9.502714 0.00021078722
9.503715 0.00021075903
9.504714 0.00021072751
9.505714 0.00021069268
9.506714 0.0002106545
9.507714 0.00021061301
9.508715 0.00021056819
9.509714 0.00021052006
9.510715 0.00021046862
9.511714 0.00021041387
9.512714 0.00021035582000000002
9.513714 0.0002102945
9.514714 0.00021022993
9.515715 0.0002101621
9.516714 0.00021009103000000002
9.517715 0.00021001674000000001
9.518714 0.00020993925
9.519714 0.0002098586
9.520715 0.00020977479
9.521714 0.00020968785
9.522715 0.00020959777999999998
9.523714 0.00020950463
9.524714 0.00020940839999999999
9.525714 0.00020930911
9.526714 0.00020920679
9.527715 0.00020910147
9.528714 0.00020899315
9.529715 0.00020888187
9.530714 0.00020876764
9.531714 0.00020865047999999998
9.532714 0.00020853039999999998
9.533714 0.00020840744
9.534715 0.00020828159
9.535714 0.00020815289000000002
9.536715 0.00020802136000000002
9.537714 0.00020788702
9.538714 0.00020774986999999999
9.539714 0.00020760994999999998
9.540714 0.00020746725
9.541715 0.0002073218
9.542714 0.00020717362
9.543715 0.00020702271000000002
9.544714 0.00020686908999999998
9.545714 0.00020671278
9.546714 0.00020655376999999999
9.547714 0.00020639208999999998
9.548715 0.00020622772
9.549714 0.00020606067
9.550714 0.00020589096
9.551714 0.00020571858
9.552714 0.00020554354999999998
9.553715 0.00020536586
9.554714 0.00020518551
9.555715 0.00020500252
9.556714 0.00020481687000000002
9.557714 0.00020462858
9.558714 0.00020443767
9.559714 0.00020424413000000001
9.560715 0.00020404798000000002
9.561714 0.00020384923
9.562715 0.00020364789
9.563714 0.00020344398
9.564714 0.00020323753
9.565714 0.00020302857
9.566714 0.00020281711000000001
9.567715 0.00020260320000000003
9.568714 0.00020238685
9.569715 0.00020216810000000003
9.570714 0.00020194698
9.571714 0.00020172354
9.572714 0.0002014978
9.573714 0.00020126981
9.574715 0.00020103962000000001
9.575714 0.00020080724000000002
9.576715 0.00020057273
9.577714 0.00020033612999999998
9.578714 0.00020009744999999998
9.579714 0.00019985675
9.580714 0.00019961406
9.581715 0.00019936938
9.582714 0.00019912275
9.583714 0.00019887418000000002
9.584714 0.00019862367999999998
9.585714 0.0001983713
9.586715 0.00019811703
9.587714 0.00019786086999999997
9.588715 0.00019760284
9.589714 0.00019734296
9.590714 0.0001970812
9.591714 0.00019681758999999998
9.592714 0.00019655212999999998
9.593715 0.00019628480000000002
9.594714 0.00019601561999999998
9.595715 0.00019574459
9.596714 0.00019547169
9.597714 0.00019519696
9.598714 0.00019492035999999998
9.599714 0.00019464192
9.600715 0.00019436163000000002
9.601714 0.00019407953
9.602715 0.00019379561
9.603714 0.00019350986999999999
9.604714 0.00019322233
9.605714 0.00019293302
9.606714 0.00019264195999999997
9.607715 0.00019234915
9.608714 0.00019205463
9.609715 0.00019175841
9.610714 0.00019146053
9.611714 0.00019116098
9.612714 0.00019085983
9.613714 0.00019055709
9.614715 0.0001902528
9.615714 0.00018994698
9.616714 0.00018963965999999998
9.617714 0.00018933088
9.618714 0.00018902066
9.619715 0.00018870904000000001
9.620714 0.00018839605
9.621715 0.00018808173
9.622714 0.0001877661
9.623714 0.0001874492
9.624714 0.00018713106
9.625714 0.0001868117
9.626715 0.00018649116
9.627714 0.00018616947
9.628715 0.00018584666
9.629714 0.00018552275000000002
9.630714 0.00018519777999999998
9.631714 0.00018487176
9.632714 0.00018454472
9.633715 0.00018421669
9.634714 0.00018388766
9.635715 0.00018355767999999998
9.636714 0.00018322675
9.637714 0.00018289487
9.638714 0.00018256208
9.639714 0.00018222836
9.640715 0.00018189373
9.641714 0.0001815582
9.642715 0.00018122175
9.643714 0.00018088441
9.644714 0.00018054616
9.645715 0.00018020700000000002
9.646714 0.00017986692
9.647715 0.00017952594
9.648714 0.00017918405
9.649714 0.00017884124
9.650714 0.00017849752000000002
9.651714 0.00017815288
9.652715 0.00017780733000000002
9.653714 0.00017746087
9.654715 0.00017711351
9.655714 0.00017676525
9.656714 0.00017641610999999998
9.657714 0.00017606609999999998
9.658714 0.00017571523
9.659715 0.00017536353
9.660714 0.00017501101
9.661715 0.00017465769
9.662714 0.00017430361
9.663714 0.0001739488
9.664714 0.00017359326
9.665714 0.00017323705
9.666715 0.00017288018999999998
9.667714 0.00017252269999999998
9.668715 0.00017216463
9.669714 0.00017180599
9.670714 0.00017144683
9.671714 0.00017108715999999998
9.672714 0.00017072700999999998
9.673715 0.00017036642
9.674714 0.0001700054
9.675714 0.00016964397
9.676714 0.00016928215
9.677714 0.00016891994999999999
9.678715 0.00016855739999999998
9.679714 0.00016819452
9.680715 0.00016783129000000002
9.681714 0.00016746774
9.682714 0.00016710386999999998
9.683714 0.00016673969
9.684714 0.0001663752
9.685715 0.00016601041
9.686714 0.00016564532
9.687715 0.00016527993
9.688714 0.00016491424000000002
9.689714 0.00016454826
9.690714 0.00016418199
9.691714 0.00016381545
9.692715 0.00016344860999999999
9.693714 0.00016308149
9.694715 0.00016271412
9.695714 0.00016234645999999999
9.696714 0.00016197855
9.697714 0.00016161039
9.698714 0.00016124199
9.699715 0.00016087333999999999
9.700714 0.00016050447999999999
9.701715 0.00016013539
9.702714 0.00015976611
9.703714 0.00015939664
9.704714 0.00015902699
9.705714 0.00015865717
9.706715 0.0001582872
9.707714 0.00015791708
9.708714 0.00015754683
9.709714 0.00015717647999999998
9.710714 0.00015680601999999998
9.711715 0.00015643546
9.712714 0.00015606483
9.713715 0.00015569414
9.714714 0.00015532339
9.715714 0.00015495261
9.716714 0.00015458181
9.717714 0.00015421100000000002
9.718715 0.00015384019
9.719714 0.0001534694
9.720715 0.00015309864
9.721714 0.00015272793000000001
9.722714 0.00015235727
9.723714 0.00015198666999999998
9.724714 0.00015161615
9.725715 0.00015124573
9.726714 0.00015087538999999998
9.727715 0.00015050517
9.728714 0.00015013505
9.729714 0.00014976506
9.730714 0.00014939518000000001
9.731714 0.00014902542
9.732715 0.00014865579
9.733714 0.00014828629
9.734715 0.00014791691000000002
9.735714 0.00014754764
9.736714 0.00014717849
9.737714 0.00014680945
9.738714 0.00014644052
9.739715 0.00014607168
9.740714 0.00014570293
9.741714 0.00014533426000000002
9.742714 0.00014496567
9.743714 0.00014459714
9.744715 0.00014422867999999998
9.745714 0.00014386028000000001
9.746715 0.00014349192
9.747714 0.00014312362
9.748714 0.00014275537
9.749714 0.00014238716
9.750714 0.00014201899999999998
9.751715 0.00014165088
9.752714 0.00014128281
9.753715 0.00014091478
9.754714 0.00014054681
9.755714 0.00014017889
9.756714 0.00013981105
9.757714 0.00013944327
9.758715 0.00013907558000000002
9.759714 0.00013870796
9.760715 0.00013834043
9.761714 0.000137973
9.762714 0.00013760565
9.763714 0.0001372384
9.764714 0.00013687124
9.765715 0.00013650418
9.766714 0.00013613721
9.767715 0.00013577034
9.768714 0.00013540354
9.769714 0.00013503681
9.770715 0.00013467014
9.771714 0.00013430354
9.772715 0.00013393696
9.773714 0.00013357043
9.774714 0.00013320391
9.775714 0.00013283741
9.776714 0.0001324709
9.777715 0.0001321044
9.778714 0.00013173786999999998
9.779715 0.00013137133
9.780714 0.00013100473
9.781714 0.0001306381
9.782714 0.00013027143000000002
9.783714 0.00012990471
9.784715 0.00012953793
9.785714 0.00012917111000000002
9.786715 0.00012880423
9.787714 0.00012843731
9.788714 0.00012807033999999998
9.789714 0.00012770333
9.790714 0.0001273363
9.791715 0.00012696921999999999
9.792714 0.00012660213
9.793715 0.00012623501
9.794714 0.00012586788
9.795714 0.00012550073
9.796714 0.00012513357
9.797714 0.00012476639000000002
9.798715 0.00012439921
9.799714 0.000124032
9.800714 0.00012366477
9.801714 0.00012329751
9.802714 0.00012293021
9.803715 0.00012256287000000002
9.804714 0.00012219546999999998
9.805715 0.00012182799
9.806714 0.00012146043
9.807714 0.00012109275
9.808714 0.00012072495
9.809714 0.000120357
9.810715 0.00011998888999999998
9.811714 0.00011962059000000001
9.812715 0.00011925207
9.813714 0.00011888332000000002
9.814714 0.0001185143
9.815714 0.00011814501
9.816714 0.0001177754
9.817715 0.00011740547
9.818714 0.00011703517999999999
9.819715 0.0001166645
9.820714 0.00011629343000000001
9.821714 0.00011592192
9.822714 0.00011554996
9.823714 0.00011517752
9.824715 0.00011480457
9.825714 0.00011443110000000001
9.826715 0.00011405708000000001
9.827714 0.00011368251000000001
9.828714 0.00011330734
9.829714 0.00011293156999999999
9.830714 0.00011255518
9.831715 0.00011217815
9.832714 0.00011180045
9.833714 0.0001114221
9.834714 0.00011104306999999999
9.835714 0.00011066336
9.836715 0.00011028295
9.837714 0.00010990185
9.838715 0.00010952004000000001
9.839714 0.00010913755
9.840714 0.00010875434
9.841714 0.00010837044
9.842714 0.00010798586
9.843715 0.00010760059999999999
9.844714 0.00010721466
9.845715 0.00010682804
9.846714 0.00010644076999999999
9.847714 0.00010605285000000001
9.848714 0.00010566428
9.849714 0.00010527506
9.850715 0.00010488519000000001
9.851714 0.00010449468000000001
9.852715 0.00010410351
9.853714 0.0001037117
9.854714 0.00010331921999999999
9.855714 0.00010292606
9.856714 0.00010253219999999999
9.857715 0.00010213761999999999
9.858714 0.00010174228
9.859715 0.00010134617000000001
9.860714 0.00010094923
9.861714 0.00010055144000000001
9.862714 0.00010015275000000001
9.863714 9.9753106e-05
9.864715 9.935247400000001e-05
9.865714 9.8950795e-05
9.866714 9.8548014e-05
9.867714 9.8144085e-05
9.868714 9.773895e-05
9.869715 9.733256499999999e-05
9.870714 9.692488399999999e-05
9.871715 9.6515851e-05
9.872714 9.610543e-05
9.873714 9.5693576e-05
9.874714 9.5280257e-05
9.875714 9.4865436e-05
9.876715 9.4449081e-05
9.877714 9.4031174e-05
9.878715 9.3611686e-05
9.879714 9.319060700000001e-05
9.880714 9.276792e-05
9.881714 9.2343618e-05
9.882714 9.1917701e-05
9.883715 9.1490159e-05
9.884714 9.1060997e-05
9.885715 9.0630215e-05
9.886714 9.0197818e-05
9.887714 8.9763813e-05
9.888714 8.9328205e-05
9.889714 8.8890999e-05
9.890715 8.8452208e-05
9.891714 8.8011831e-05
9.892715 8.7569873e-05
9.893714 8.7126335e-05
9.894714 8.6681223e-05
9.895715 8.6234536e-05
9.896714 8.5786269e-05
9.897715 8.5336416e-05
9.898714 8.4884971e-05
9.899714 8.443192899999999e-05
9.900714 8.3977272e-05
9.901714 8.352098500000001e-05
9.902715 8.3063048e-05
9.903714 8.2603441e-05
9.904715 8.214214499999999e-05
9.905714 8.167912700000001e-05
9.906714 8.121436400000001e-05
9.907714 8.0747822e-05
9.908714 8.0279466e-05
9.909715 7.9809263e-05
9.910714 7.9337173e-05
9.911715 7.886315e-05
9.912714 7.8387154e-05
9.913714 7.7909135e-05
9.914714 7.7429047e-05
9.915714 7.6946844e-05
9.916715 7.646246999999999e-05
9.917714 7.5975873e-05
9.918715 7.548700299999999e-05
9.919714 7.4995808e-05
9.920714 7.4502231e-05
9.921714 7.400622100000001e-05
9.922714 7.3507726e-05
9.923715 7.300670300000001e-05
9.924714 7.2503099e-05
9.925714 7.1996868e-05
9.926714 7.1487977e-05
9.927714 7.0976381e-05
9.928715 7.046205000000001e-05
9.929714 6.9944963e-05
9.930715 6.942509e-05
9.931714 6.890241500000001e-05
9.932714 6.8376926e-05
9.933714 6.7848612e-05
9.934714 6.731747199999999e-05
9.935715 6.6783514e-05
9.936714 6.6246736e-05
9.937715 6.570715e-05
9.938714 6.5164772e-05
9.939714 6.4619621e-05
9.940714 6.4071708e-05
9.941714 6.3521054e-05
9.942715 6.2967678e-05
9.943714 6.2411596e-05
9.944715 6.1852825e-05
9.945714 6.129137699999999e-05
9.946714 6.0727257e-05
9.947714 6.0160477000000005e-05
9.948714 5.9591036e-05
9.949715 5.901893e-05
9.950714 5.8444152e-05
9.951715 5.7866686e-05
9.952714 5.7286508e-05
9.953714 5.670359e-05
9.954714 5.6117904e-05
9.955714 5.5529415e-05
9.956715 5.4938079e-05
9.957714 5.4343849e-05
9.958714 5.3746675e-05
9.959714 5.3146505e-05
9.960714 5.2543288e-05
9.961715 5.1936968e-05
9.962714 5.1327487000000004e-05
9.963715 5.0714788999999994e-05
9.964714 5.0098822e-05
9.965714 4.9479536000000005e-05
9.966714 4.8856873e-05
9.967714 4.8230788e-05
9.968715 4.7601241999999996e-05
9.969714 4.6968188e-05
9.970715 4.633159e-05
9.971714 4.5691417e-05
9.972714 4.5047639e-05
9.973714 4.440023e-05
9.974714 4.3749168e-05
9.975715 4.3094437e-05
9.976714 4.2436022e-05
9.977715 4.177391e-05
9.978714 4.1108095e-05
9.979714 4.043857e-05
9.980714 3.9765331e-05
9.981714 3.9088377e-05
9.982715 3.8407708e-05
9.983714 3.7723325e-05
9.984715 3.703523e-05
9.985714 3.6343425e-05
9.986714 3.5647918000000004e-05
9.987714 3.4948712e-05
9.988714 3.4245815000000004e-05
9.989715 3.3539231e-05
9.990714 3.2828967e-05
9.991714 3.2115027999999997e-05
9.992714 3.139742e-05
9.993714 3.0676148e-05
9.994715 2.9951217999999998e-05
9.995714 2.9222633e-05
9.996715 2.8490398999999998e-05
9.997714 2.7754514999999998e-05
9.998714 2.7014982999999998e-05
9.999714 2.62718e-05
10.00071 2.5524966e-05
10.00171 2.4774471000000002e-05
10.00271 2.4020305999999997e-05
10.00371 2.3262459e-05
10.00471 2.250091e-05
10.00571 2.173564e-05
10.00671 2.0966624e-05
10.00771 2.0193831999999997e-05
10.00871 1.9417232e-05
10.00971 1.8636786e-05
10.01071 1.7852453e-05
10.01171 1.706419e-05
10.01271 1.6271949e-05
10.01371 1.547568e-05
10.01471 1.4675331999999999e-05
10.01571 1.3870853e-05
10.01671 1.306219e-05
10.01771 1.2249291e-05
10.01871 1.1432105e-05
10.01971 1.0610586000000001e-05
10.02071 9.784686500000001e-06
10.02171 8.9543676e-06
10.02271 8.1195921e-06
10.02371 7.280329599999999e-06
10.02471 6.436554399999999e-06
10.02571 5.5882483999999995e-06
10.02671 4.7353989e-06
10.02771 3.8779993999999995e-06
10.02871 3.0160503e-06
10.02971 2.1495580000000002e-06
10.03071 1.2785345999999999e-06
10.03171 4.0299732e-07
10.03271 -4.7703188e-07
10.03371 -1.3615273000000001e-06
10.03471 -2.2504604000000002e-06
10.03571 -3.1438002e-06
10.03671 -4.0415149e-06
10.03771 -4.943572e-06
10.03871 -5.8499396e-06
10.03971 -6.7605875e-06
10.04071 -7.6754873e-06
10.04171 -8.5946127e-06
10.04271 -9.5179416e-06
10.04371 -1.0445456e-05
10.04471 -1.1377139e-05
10.04571 -1.2312982e-05
10.04671 -1.3252978e-05
10.04771 -1.4197123999999999e-05
10.04871 -1.5145422000000001e-05
10.04971 -1.6097874000000003e-05
10.05071 -1.7054491e-05
10.05171 -1.801528e-05
10.05271 -1.8980255000000002e-05
10.05371 -1.9949429e-05
10.05471 -2.0922817999999998e-05
10.05571 -2.1900435e-05
10.05671 -2.2882297e-05
10.05771 -2.3868418e-05
10.05871 -2.4858814999999998e-05
10.05971 -2.5853498e-05
10.06071 -2.6852481e-05
10.06171 -2.7855776e-05
10.06271 -2.8863391e-05
10.06371 -2.9875338e-05
10.06471 -3.0891621e-05
10.06571 -3.1912251e-05
10.06671 -3.2937231e-05
10.06771 -3.3966569e-05
10.06871 -3.5000269e-05
10.06971 -3.6038338e-05
10.07071 -3.7080781e-05
10.07171 -3.8127604e-05
10.07271 -3.9178812e-05
10.07371 -4.0234414e-05
10.07471 -4.1294416e-05
10.07571 -4.2358823e-05
10.07671 -4.3427644e-05
10.07771 -4.4500885e-05
10.07871 -4.5578548e-05
10.07971 -4.6660639e-05
10.08071 -4.7747159000000004e-05
10.08171 -4.8838108999999994e-05
10.08271 -4.9933487e-05
10.08371 -5.1033288e-05
10.08471 -5.2137505999999996e-05
10.08571 -5.3246129e-05
10.08671 -5.435914e-05
10.08771 -5.5476522000000003e-05
10.08871 -5.6598259000000004e-05
10.08971 -5.7724320999999996e-05
10.09071 -5.8854687e-05
10.09171 -5.9989321e-05
10.09271 -6.1128202e-05
10.09371 -6.227128900000001e-05
10.09471 -6.341855399999999e-05
10.09571 -6.456995700000001e-05
10.09671 -6.572547e-05
10.09771 -6.6885059e-05
10.09871 -6.8048695e-05
10.09971 -6.921635e-05
10.10071 -7.0387995e-05
10.10171 -7.1563608e-05
10.10271 -7.2743171e-05
10.10371 -7.3926668e-05
10.10471 -7.511408200000001e-05
10.10571 -7.630540000000001e-05
10.10671 -7.7500624e-05
10.10771 -7.8699742e-05
10.10871 -7.9902748e-05
10.10971 -8.1109647e-05
10.11071 -8.232043500000001e-05
10.11171 -8.353511e-05
10.11271 -8.475366800000001e-05
10.11371 -8.5976109e-05
10.11471 -8.7202432e-05
10.11571 -8.843262499999999e-05
10.11671 -8.9666679e-05
10.11771 -9.0904587e-05
10.11871 -9.2146325e-05
10.11971 -9.3391884e-05
10.12071 -9.4641234e-05
10.12171 -9.5894347e-05
10.12271 -9.7151201e-05
10.12371 -9.8411761e-05
10.12471 -9.9676004e-05
10.12571 -0.00010094387999999999
10.12671 -0.00010221537
10.12771 -0.00010349042
10.12871 -0.00010476901
10.12971 -0.00010605112
10.13071 -0.00010733669
10.13171 -0.00010862569999999999
10.13271 -0.00010991813
10.13371 -0.00011121394
10.13471 -0.00011251311999999999
10.13571 -0.00011381564
10.13671 -0.0001151215
10.13771 -0.00011643067
10.13871 -0.00011774315000000001
10.13971 -0.00011905893000000001
10.14071 -0.00012037798999999999
10.14171 -0.00012170033000000001
10.14271 -0.00012302593
10.14371 -0.00012435478
10.14471 -0.00012568686999999998
10.14571 -0.00012702219
10.14671 -0.00012836072
10.14771 -0.00012970243
10.14871 -0.00013104728
10.14971 -0.00013239527
10.15071 -0.00013374633
10.15171 -0.00013510045000000002
10.15271 -0.00013645756
10.15371 -0.00013781763
10.15471 -0.0001391806
10.15571 -0.00014054640999999998
10.15671 -0.00014191502
10.15771 -0.00014328634
10.15871 -0.00014466034
10.15971 -0.00014603694
10.16071 -0.00014741609
10.16171 -0.00014879772000000002
10.16271 -0.00015018179
10.16371 -0.00015156824
10.16471 -0.00015295701000000002
10.16571 -0.00015434806
10.16671 -0.00015574134
10.16771 -0.00015713681
10.16871 -0.00015853444
10.16971 -0.00015993419
10.17071 -0.00016133603
10.17171 -0.00016273992
10.17271 -0.00016414585
10.17371 -0.0001655538
10.17471 -0.00016696373000000002
10.17571 -0.00016837562
10.17671 -0.00016978944
10.17771 -0.00017120518
10.17871 -0.0001726228
10.17971 -0.00017404228
10.18071 -0.00017546359
10.18171 -0.00017688669
10.18271 -0.00017831155
10.18371 -0.00017973814
10.18471 -0.00018116641
10.18571 -0.00018259633
10.18671 -0.00018402784999999998
10.18771 -0.00018546093
10.18871 -0.00018689552
10.18971 -0.00018833157999999998
10.19071 -0.00018976907
10.19171 -0.00019120794
10.19271 -0.00019264814
10.19371 -0.00019408963
10.19471 -0.00019553236000000002
10.19571 -0.00019697629
10.19671 -0.00019842139
10.19771 -0.00019986760000000002
10.19871 -0.00020131487999999997
10.19971 -0.00020276318
10.20071 -0.00020421248
10.20171 -0.00020566271999999998
10.20271 -0.00020711385999999999
10.20371 -0.00020856585
10.20471 -0.00021001863
10.20571 -0.00021147214
10.20671 -0.00021292632999999998
10.20771 -0.00021438116
10.20871 -0.00021583652999999998
10.20971 -0.00021729238
10.21071 -0.00021874866
10.21171 -0.00022020527
10.21271 -0.00022166212
10.21371 -0.00022311915
10.21471 -0.00022457627
10.21571 -0.0002260334
10.21671 -0.00022749043
10.21771 -0.00022894731000000002
10.21871 -0.00023040393
10.21971 -0.00023186021000000002
10.22071 -0.00023331609
10.22171 -0.00023477148
10.22271 -0.00023622633
10.22371 -0.00023768057000000001
10.22471 -0.00023913411999999999
10.22571 -0.00024058697
10.22671 -0.00024203905
10.22771 -0.00024349033
10.22871 -0.00024494079
10.22971 -0.00024639040999999997
10.23071 -0.00024783914999999997
10.23171 -0.000249287
10.23271 -0.00025073392999999997
10.23371 -0.00025217996
10.23471 -0.00025362506000000003
10.23571 -0.00025506920000000003
10.23671 -0.00025651239
10.23771 -0.00025795459
10.23871 -0.0002593958
10.23971 -0.00026083599
10.24071 -0.0002622751
10.24171 -0.0002637131
10.24271 -0.00026514997000000003
10.24371 -0.00026658563
10.24471 -0.00026802002000000003
10.24571 -0.00026945306
10.24671 -0.0002708847
10.24771 -0.00027231483
10.24871 -0.00027374338
10.24971 -0.00027517024
10.25071 -0.00027659532
10.25171 -0.00027801855
10.25271 -0.00027943978999999997
10.25371 -0.00028085897
10.25471 -0.00028227596
10.25571 -0.00028369066000000004
10.25671 -0.00028510298999999997
10.25771 -0.00028651284
10.25871 -0.00028792012
10.25971 -0.00028932475
10.26071 -0.00029072662
10.26171 -0.00029212565
10.26271 -0.00029352177
10.26371 -0.00029491491
10.26471 -0.00029630501
10.26571 -0.00029769196
10.26671 -0.00029907573999999996
10.26771 -0.00030045626
10.26871 -0.00030183348
10.26971 -0.00030320731999999997
10.27071 -0.00030457775
10.27171 -0.0003059447
10.27271 -0.0003073081
10.27371 -0.0003086679
10.27471 -0.00031002407
10.27571 -0.00031137655999999997
10.27671 -0.00031272529999999997
10.27771 -0.00031407023
10.27871 -0.00031541133
10.27971 -0.00031674854
10.28071 -0.00031808181
10.28171 -0.00031941111
10.28271 -0.00032073638
10.28371 -0.00032205758
10.28471 -0.00032337468
10.28571 -0.00032468765
10.28671 -0.00032599646
10.28771 -0.00032730106000000003
10.28871 -0.00032860140999999997
10.28971 -0.00032989749
10.29071 -0.00033118927
10.29171 -0.00033247670000000003
10.29271 -0.00033375974999999997
10.29371 -0.00033503836
10.29471 -0.00033631252
10.29571 -0.00033758215
10.29671 -0.00033884721
10.29771 -0.00034010763999999997
10.29871 -0.00034136335000000003
10.29971 -0.00034261428999999996
10.30071 -0.00034386039
10.30171 -0.00034510153
10.30271 -0.00034633763000000003
10.30371 -0.00034756858000000004
10.30471 -0.00034879428999999996
10.30571 -0.00035001460000000004
10.30671 -0.00035122943999999997
10.30771 -0.00035243866
10.30871 -0.00035364212
10.30971 -0.00035483972
10.31071 -0.00035603134
10.31171 -0.00035721685
10.31271 -0.00035839612000000004
10.31371 -0.00035956903
10.31471 -0.00036073548
10.31571 -0.00036189538
10.31671 -0.00036304862
10.31771 -0.0003641951
10.31871 -0.00036533477
10.31971 -0.00036646754
10.32071 -0.00036759338
10.32171 -0.00036871222
10.32271 -0.00036982401
10.32371 -0.00037092873
10.32471 -0.00037202635
10.32571 -0.00037311684
10.32671 -0.00037420018000000003
10.32771 -0.00037527636
10.32871 -0.00037634538000000004
10.32971 -0.00037740722
10.33071 -0.00037846186999999996
10.33171 -0.00037950929
10.33271 -0.00038054948
10.33371 -0.00038158241
10.33471 -0.00038260810000000003
10.33571 -0.00038362646000000003
10.33671 -0.00038463745000000006
10.33771 -0.00038564108000000005
10.33871 -0.00038663725
10.33971 -0.00038762591
10.34071 -0.00038860698999999995
10.34171 -0.00038958046
10.34271 -0.00039054621000000005
10.34371 -0.00039150417999999997
10.34471 -0.00039245428999999996
10.34571 -0.00039339643
10.34671 -0.00039433056999999997
10.34771 -0.00039525662000000004
10.34871 -0.00039617444
10.34971 -0.00039708398
10.35071 -0.00039798514999999995
10.35171 -0.00039887786
10.35271 -0.00039976207999999996
10.35371 -0.00040063765
10.35471 -0.00040150453
10.35571 -0.00040236264
10.35671 -0.00040321193
10.35771 -0.00040405225000000004
10.35871 -0.00040488358000000005
10.35971 -0.00040570579999999997
10.36071 -0.00040651888999999994
10.36171 -0.00040732275
10.36271 -0.00040811727999999996
10.36371 -0.00040890245
10.36471 -0.00040967816
10.36571 -0.00041044435999999996
10.36671 -0.00041120097
10.36771 -0.00041194789000000004
10.36871 -0.00041268508999999995
10.36971 -0.00041341245000000004
10.37071 -0.00041412995
10.37171 -0.0004148375
10.37271 -0.00041553508000000003
10.37371 -0.00041622261
10.37471 -0.00041690005
10.37571 -0.00041756734
10.37671 -0.00041822444999999996
10.37771 -0.00041887133
10.37871 -0.00041950798000000005
10.37971 -0.00042013434999999997
10.38071 -0.00042075044
10.38171 -0.00042135625
10.38271 -0.00042195175000000004
10.38371 -0.00042253691000000004
10.38471 -0.00042311176000000005
10.38571 -0.00042367623999999996
10.38671 -0.00042423039
10.38771 -0.00042477418
10.38871 -0.00042530760000000003
10.38971 -0.0004258306
10.39071 -0.00042634319
10.39171 -0.00042684533
10.39271 -0.000427337
10.39371 -0.00042781812
10.39471 -0.00042828865
10.39571 -0.00042874853999999997
10.39671 -0.00042919769000000004
10.39771 -0.00042963607
10.39871 -0.00043006357
10.39971 -0.00043048012
10.40071 -0.00043088562
10.40171 -0.00043127997999999995
10.40271 -0.0004316631
10.40371 -0.00043203489999999996
10.40471 -0.00043239529
10.40571 -0.00043274417
10.40671 -0.00043308141
10.40771 -0.00043340697000000003
10.40871 -0.00043372074000000004
10.40971 -0.00043402265000000006
10.41071 -0.00043431264
10.41171 -0.00043459063
10.41271 -0.00043485660999999996
10.41371 -0.0004351105
10.41471 -0.00043535224
10.41571 -0.00043558184
10.41671 -0.00043579926
10.41771 -0.00043600447999999996
10.41871 -0.00043619748
10.41971 -0.00043637824000000003
10.42071 -0.00043654677
10.42171 -0.00043670307
10.42271 -0.00043684713000000005
10.42371 -0.00043697895999999993
10.42471 -0.00043709852
10.42571 -0.00043720579
10.42671 -0.00043730079
10.42771 -0.00043738351000000003
10.42871 -0.0004374539
10.42971 -0.00043751197
10.43071 -0.00043755772000000004
10.43171 -0.0004375911
10.43271 -0.00043761205999999996
10.43371 -0.00043762056999999995
10.43471 -0.00043761661
10.43571 -0.00043760015
10.43671 -0.00043757113
10.43771 -0.00043752957000000003
10.43871 -0.00043747536
10.43971 -0.00043740852
10.44071 -0.00043732903
10.44171 -0.0004372368
10.44271 -0.00043713184999999996
10.44371 -0.00043701411000000005
10.44471 -0.0004368836
10.44571 -0.00043674027
10.44671 -0.00043658411
10.44771 -0.00043641508
10.44871 -0.00043623313000000003
10.44971 -0.00043603832
10.45071 -0.00043583054
10.45171 -0.00043560981
10.45271 -0.00043537610999999995
10.45371 -0.00043512941
10.45471 -0.00043486966
10.45571 -0.00043459686
10.45671 -0.00043431096
10.45771 -0.00043401192000000005
10.45871 -0.00043369973
10.45971 -0.00043337431999999996
10.46071 -0.00043303567
10.46171 -0.00043268374
10.46271 -0.00043231848000000004
10.46371 -0.00043193986
10.46471 -0.00043154787
10.46571 -0.00043114242
10.46671 -0.0004307235
10.46771 -0.00043029108
10.46871 -0.00042984516
10.46971 -0.00042938573
10.47071 -0.00042891273999999996
10.47171 -0.00042842621
10.47271 -0.00042792612
10.47371 -0.00042741249000000005
10.47471 -0.00042688529999999994
10.47571 -0.00042634456
10.47671 -0.00042579031
10.47771 -0.00042522261
10.47871 -0.00042464139
10.47971 -0.00042404677
10.48071 -0.00042343868
10.48171 -0.00042281722
10.48271 -0.00042218235
10.48371 -0.00042153411
10.48471 -0.00042087249
10.48571 -0.00042019756
10.48671 -0.00041950925
10.48771 -0.00041880762
10.48871 -0.00041809262
10.48971 -0.00041736430000000003
10.49071 -0.00041662261
10.49171 -0.00041586749999999995
10.49271 -0.00041509898
10.49371 -0.00041431704
10.49471 -0.00041352164
10.49571 -0.00041271273000000004
10.49671 -0.00041189032
10.49771 -0.00041105441000000004
10.49871 -0.00041020494000000004
10.49971 -0.00040934192
10.50071 -0.0004084653
10.50171 -0.00040757509000000005
10.50271 -0.00040667132
10.50371 -0.00040575396000000003
10.50471 -0.000404823
10.50571 -0.00040387849
10.50671 -0.00040292048
10.50771 -0.00040194891
10.50871 -0.00040096388
10.50971 -0.00039996539
10.51071 -0.00039895348999999995
10.51171 -0.00039792822
10.51271 -0.00039688957000000004
10.51371 -0.00039583765
10.51471 -0.00039477245
10.51571 -0.00039369397
10.51671 -0.00039260231
10.51771 -0.00039149745000000003
10.51871 -0.00039037941
10.51971 -0.00038924823
10.52071 -0.0003881039
10.52171 -0.00038694642999999995
10.52271 -0.00038577581999999996
10.52371 -0.00038459207
10.52471 -0.00038339522
10.52571 -0.00038218523
10.52671 -0.00038096209
10.52771 -0.00037972582
10.52871 -0.00037847642
10.52971 -0.00037721388
10.53071 -0.0003759382
10.53171 -0.00037464938
10.53271 -0.00037334744
10.53371 -0.0003720324
10.53471 -0.00037070427
10.53571 -0.00036936308
10.53671 -0.00036800884
10.53771 -0.00036664162000000003
10.53871 -0.00036526142
10.53971 -0.00036386830000000004
10.54071 -0.00036246229
10.54171 -0.00036104345
10.54271 -0.00035961184000000003
10.54371 -0.00035816749
10.54471 -0.00035671046
10.54571 -0.00035524079
10.54671 -0.00035375854000000003
10.54771 -0.00035226376
10.54871 -0.00035075648
10.54971 -0.00034923676
10.55071 -0.00034770464
10.55171 -0.00034616016
10.55271 -0.00034460336
10.55371 -0.00034303425
10.55471 -0.00034145289
10.55571 -0.00033985932
10.55671 -0.00033825356000000004
10.55771 -0.00033663564
10.55871 -0.00033500559999999997
10.55971 -0.00033336348
10.56071 -0.00033170932
10.56171 -0.00033004312
10.56271 -0.00032836497
10.56371 -0.00032667488
10.56471 -0.00032497292
10.56571 -0.00032325912999999997
10.56671 -0.00032153357
10.56771 -0.00031979628
10.56871 -0.00031804732
10.56971 -0.00031628676
10.57071 -0.00031451465999999997
10.57171 -0.00031273107
10.57271 -0.00031093605
10.57371 -0.00030912965
10.57471 -0.00030731194
10.57571 -0.00030548293999999997
10.57671 -0.00030364271999999996
10.57771 -0.00030179132999999997
10.57871 -0.0002999288
10.57971 -0.00029805517
10.58071 -0.00029617047
10.58171 -0.00029427472
10.58271 -0.00029236796000000004
10.58371 -0.00029045023000000004
10.58471 -0.00028852152999999997
10.58571 -0.00028658189
10.58671 -0.00028463135
10.58771 -0.00028266991
10.58871 -0.00028069760000000004
10.58971 -0.00027871446999999997
10.59071 -0.00027672056
10.59171 -0.0002747159
10.59271 -0.00027270053
10.59371 -0.00027067451
10.59471 -0.00026863793000000003
10.59571 -0.00026659081
10.59671 -0.00026453326
10.59771 -0.00026246536999999996
10.59871 -0.00026038719999999996
10.59971 -0.00025829886
10.60071 -0.00025620045
10.60171 -0.00025409208000000004
10.60271 -0.00025197385
10.60371 -0.00024984586
10.60471 -0.00024770823
10.60571 -0.00024556105
10.60671 -0.00024340443
10.60771 -0.00024123847
10.60871 -0.00023906325000000003
10.60971 -0.0002368789
10.61071 -0.00023468546999999999
10.61171 -0.00023248306000000002
10.61271 -0.00023027171000000003
10.61371 -0.00022805152
10.61471 -0.00022582255
10.61571 -0.00022358485999999998
10.61671 -0.00022133846999999998
10.61771 -0.00021908345
10.61871 -0.00021681983
10.61971 -0.00021454765999999998
10.62071 -0.00021226699000000002
10.62171 -0.00020997786
10.62271 -0.0002076803
10.62371 -0.00020537433999999997
10.62471 -0.00020306006
10.62571 -0.00020073749
10.62671 -0.00019840668
10.62771 -0.00019606769000000003
10.62871 -0.00019372058000000002
10.62971 -0.00019136541999999998
10.63071 -0.00018900229
10.63171 -0.00018663126
10.63271 -0.00018425241
10.63371 -0.00018186581
10.63471 -0.00017947157
10.63571 -0.00017706976
10.63671 -0.00017466048999999998
10.63771 -0.00017224382000000001
10.63871 -0.00016981987
10.63971 -0.00016738873000000001
10.64071 -0.00016495046
10.64171 -0.00016250518
10.64271 -0.00016005298
10.64371 -0.00015759393
10.64471 -0.00015512815
10.64571 -0.0001526557
10.64671 -0.00015017667
10.64771 -0.00014769116
10.64871 -0.00014519925
10.64971 -0.00014270103
10.65071 -0.00014019656999999998
10.65171 -0.00013768599
10.65271 -0.00013516938
10.65371 -0.00013264681
10.65471 -0.00013011839
10.65571 -0.00012758422
10.65671 -0.00012504440000000002
10.65771 -0.00012249905
10.65871 -0.00011994824
10.65971 -0.00011739212
10.66071 -0.00011483077000000001
10.66171 -0.0001122643
10.66271 -0.00010969283
10.66371 -0.00010711644
10.66471 -0.00010453525999999999
10.66571 -0.00010194939000000001
10.66671 -9.935890800000001e-05
10.66771 -9.6763927e-05
10.66871 -9.4164517e-05
10.66971 -9.156077000000001e-05
10.67071 -8.895276e-05
10.67171 -8.634055999999999e-05
10.67271 -8.372424e-05
10.67371 -8.1103855e-05
10.67471 -7.847946199999999e-05
10.67571 -7.5851119e-05
10.67671 -7.321887099999999e-05
10.67771 -7.0582769e-05
10.67871 -6.7942864e-05
10.67971 -6.5299201e-05
10.68071 -6.2651833e-05
10.68171 -6.0000815e-05
10.68271 -5.7346205e-05
10.68371 -5.4688064e-05
10.68471 -5.2026462000000003e-05
10.68571 -4.9361478e-05
10.68671 -4.6693194e-05
10.68771 -4.4021704e-05
10.68871 -4.1347107e-05
10.68971 -3.8669509000000004e-05
10.69071 -3.5989027e-05
10.69171 -3.3305781e-05
10.69271 -3.0619901e-05
10.69371 -2.793152e-05
10.69471 -2.5240772e-05
10.69571 -2.2547799e-05
10.69671 -1.9852742e-05
10.69771 -1.715574e-05
10.69871 -1.4456937e-05
10.69971 -1.175647e-05
10.70071 -9.0544738e-06
10.70171 -6.351080399999999e-06
10.70271 -3.6464154e-06
10.70371 -9.405997799999999e-07
10.70471 1.7662516999999998e-06
10.70571 4.47403e-06
10.70671 7.1826328e-06
10.70771 9.8919635e-06
10.70871 1.2601929999999999e-05
10.70971 1.5312446e-05
10.71071 1.8023431000000002e-05
10.71171 2.0734804e-05
10.71271 2.3446491e-05
10.71371 2.6158415e-05
10.71471 2.8870504999999998e-05
10.71571 3.1582684e-05
10.71671 3.4294879e-05
10.71771 3.7007018e-05
10.71871 3.9719021e-05
10.71971 4.2430807e-05
10.72071 4.5142295e-05
10.72171 4.7853399e-05
10.72271 5.0564034e-05
10.72371 5.3274107e-05
10.72471 5.5983526e-05
10.72571 5.86922e-05
10.72671 6.1400033e-05
10.72771 6.4106928e-05
10.72871 6.6812788e-05
10.72971 6.9517523e-05
10.73071 7.222103e-05
10.73171 7.4923219e-05
10.73271 7.7623992e-05
10.73371 8.0323264e-05
10.73471 8.3020939e-05
10.73571 8.5716925e-05
10.73671 8.841113899999999e-05
10.73771 9.1103487e-05
10.73871 9.3793886e-05
10.73971 9.6482245e-05
10.74071 9.9168471e-05
10.74171 0.00010185248
10.74271 0.00010453418
10.74371 0.00010721347999999998
10.74471 0.00010989027
10.74571 0.00011256444999999999
10.74671 0.00011523592
10.74771 0.00011790457
10.74871 0.00012057029000000001
10.74971 0.00012323295
10.75071 0.00012589243999999998
10.75171 0.00012854864
10.75271 0.00013120141999999998
10.75371 0.00013385065
10.75471 0.00013649621
10.75571 0.00013913797
10.75671 0.00014177579
10.75771 0.00014440956
10.75871 0.00014703916
10.75971 0.00014966446
10.76071 0.00015228536000000002
10.76171 0.00015490175
10.76271 0.00015751352
10.76371 0.00016012059
10.76471 0.00016272286
10.76571 0.00016532025
10.76671 0.00016791269
10.76771 0.0001705001
10.76871 0.0001730824
10.76971 0.00017565956
10.77071 0.00017823148
10.77171 0.00018079813
10.77271 0.00018335945
10.77371 0.00018591537000000002
10.77471 0.00018846583
10.77571 0.00019101078
10.77671 0.00019355015999999997
10.77771 0.00019608387000000002
10.77871 0.00019861186
10.77971 0.00020113405000000002
10.78071 0.00020365035
10.78171 0.00020616067
10.78271 0.00020866490999999998
10.78371 0.00021116298
10.78471 0.00021365474000000002
10.78571 0.00021614011999999998
10.78671 0.00021861899000000001
10.78771 0.00022109124999999998
10.78871 0.00022355678
10.78971 0.00022601546000000002
10.79071 0.00022846718
10.79171 0.00023091184
10.79271 0.00023334933
10.79371 0.00023577954
10.79471 0.00023820236999999998
10.79571 0.00024061771
10.79671 0.00024302551
10.79771 0.00024542564
10.79871 0.00024781805
10.79971 0.00025020265
10.80071 0.00025257937
10.80171 0.00025494815
10.80271 0.00025730889999999996
10.80371 0.00025966158
10.80471 0.00026200612
10.80571 0.00026434245
10.80671 0.00026667053
10.80771 0.00026899027
10.80871 0.00027130161
10.80971 0.00027360447
10.81071 0.00027589879
10.81171 0.00027818448
10.81271 0.00028046147000000004
10.81371 0.00028272968
10.81471 0.00028498901
10.81571 0.00028723937
10.81671 0.00028948068
10.81771 0.00029171283
10.81871 0.00029393575000000004
10.81971 0.00029614931999999997
10.82071 0.00029835346
10.82171 0.00030054805
10.82271 0.00030273302
10.82371 0.00030490826
10.82471 0.0003070737
10.82571 0.00030922924
10.82671 0.00031137481
10.82771 0.00031351033
10.82871 0.0003156357
10.82971 0.00031775087
10.83071 0.00031985576
10.83171 0.00032195027999999996
10.83271 0.00032403439
10.83371 0.00032610801
10.83471 0.00032817109
10.83571 0.00033022354
10.83671 0.00033226534
10.83771 0.00033429637
10.83871 0.00033631659
10.83971 0.00033832594
10.84071 0.00034032432
10.84171 0.00034231168
10.84271 0.00034428792
10.84371 0.00034625298
10.84471 0.00034820678
10.84571 0.00035014922999999996
10.84671 0.00035208027
10.84771 0.00035399983
10.84871 0.00035590781
10.84971 0.00035780415000000003
10.85071 0.00035968876000000004
10.85171 0.00036156158999999996
10.85271 0.00036342258
10.85371 0.00036527167
10.85471 0.00036710881
10.85571 0.00036893392999999997
10.85671 0.00037074701
10.85771 0.00037254799
10.85871 0.00037433683
10.85971 0.00037611353
10.86071 0.00037787804
10.86171 0.00037963034
10.86271 0.00038137041
10.86371 0.00038309822
10.86471 0.00038481375999999996
10.86571 0.00038651696999999997
10.86671 0.00038820785
10.86771 0.00038988637
10.86871 0.00039155248
10.86971 0.00039320612
10.87071 0.0003948473
10.87171 0.00039647593
10.87271 0.00039809191999999995
10.87371 0.00039969527
10.87471 0.00040128584
10.87571 0.00040286359
10.87671 0.00040442847000000004
10.87771 0.00040598034
10.87871 0.00040751916
10.87971 0.00040904479000000005
10.88071 0.00041055719000000003
10.88171 0.00041205622
10.88271 0.00041354183
10.88371 0.00041501394000000003
10.88471 0.00041647244999999997
10.88571 0.00041791727
10.88671 0.00041934836
10.88771 0.00042076563
10.88871 0.00042216907
10.88971 0.00042355858999999996
10.89071 0.00042493416000000003
10.89171 0.00042629572000000003
10.89271 0.00042764323
10.89371 0.00042897667999999996
10.89471 0.00043029609
10.89571 0.00043160139
10.89671 0.0004328926
10.89771 0.00043416966999999996
10.89871 0.00043543264
10.89971 0.00043668147
10.90071 0.00043791611000000005
10.90171 0.0004391366
10.90271 0.00044034291000000003
10.90371 0.00044153503
10.90471 0.00044271292000000006
10.90571 0.00044387657
10.90671 0.00044502599000000004
10.90771 0.00044616112999999995
10.90871 0.00044728195
10.90971 0.00044838839
10.91071 0.00044948047
10.91171 0.00045055813
10.91271 0.00045162137
10.91371 0.00045267011000000006
10.91471 0.00045370434
10.91571 0.00045472402
10.91671 0.00045572915
10.91771 0.00045671963999999995
10.91871 0.00045769551999999997
10.91971 0.00045865672
10.92071 0.00045960323000000005
10.92171 0.00046053506
10.92271 0.00046145215
10.92371 0.00046235446
10.92471 0.00046324203000000004
10.92571 0.00046411483
10.92671 0.00046497279999999997
10.92771 0.00046581594999999996
10.92871 0.00046664422
10.92971 0.00046745763
10.93071 0.00046825617000000004
10.93171 0.00046903978999999997
10.93271 0.00046980845
10.93371 0.00047056210000000003
10.93471 0.00047130075
10.93571 0.00047202439
10.93671 0.00047273293
10.93771 0.00047342637
10.93871 0.00047410466999999997
10.93971 0.00047476778000000004
10.94071 0.00047541571
10.94171 0.0004760484
10.94271 0.00047666585000000005
10.94371 0.00047726803000000003
10.94471 0.00047785492999999997
10.94571 0.00047842655
10.94671 0.00047898284
10.94771 0.00047952385
10.94871 0.00048004958
10.94971 0.00048056004
10.95071 0.00048105526
10.95171 0.00048153523999999997
10.95271 0.00048200004
10.95371 0.00048244970000000005
10.95471 0.00048288421
10.95571 0.00048330367
10.95671 0.00048370806999999995
10.95771 0.00048409747000000003
10.95871 0.00048447187
10.95971 0.0004848313
10.96071 0.00048517581
10.96171 0.00048550542
10.96271 0.00048582015000000003
10.96371 0.00048612001
10.96471 0.000486405
10.96571 0.00048667511999999995
10.96671 0.00048693031999999997
10.96771 0.00048717065999999995
10.96871 0.00048739606999999996
10.96971 0.00048760652999999996
10.97071 0.00048780203
10.97171 0.00048798252
10.97271 0.00048814795
10.97371 0.00048829829
10.97471 0.00048843353
10.97571 0.00048855363
10.97671 0.00048865859
10.97771 0.00048874836
10.97871 0.00048882289
10.97971 0.0004888821899999999
10.98071 0.00048892621
10.98171 0.0004889549899999999
10.98271 0.0004889685
10.98371 0.00048896677
10.98471 0.0004889498099999999
10.98571 0.00048891761
10.98671 0.0004888702299999999
10.98771 0.0004888077
10.98871 0.0004887300299999999
10.98971 0.00048863726
10.99071 0.00048852939
10.99171 0.00048840652
10.99271 0.00048826863999999997
10.99371 0.00048811585
10.99471 0.00048794813999999997
10.99571 0.00048776555999999996
10.99671 0.00048756815
10.99771 0.00048735596000000004
10.99871 0.00048712900000000005
10.99971 0.00048688735
11.00071 0.00048663101
11.00171 0.00048636002
11.00271 0.00048607440000000005
11.00371 0.00048577422
11.00471 0.00048545949
11.00571 0.00048513025
11.00671 0.00048478655000000004
11.00771 0.00048442839
11.00871 0.00048405586
11.00971 0.00048366896
11.01071 0.00048326774
11.01171 0.00048285228
11.01271 0.00048242258999999996
11.01371 0.00048197871
11.01471 0.00048152069
11.01571 0.00048104857000000003
11.01671 0.0004805624
11.01771 0.00048006223
11.01871 0.00047954812999999997
11.01971 0.00047902013000000005
11.02071 0.0004784782
11.02171 0.00047792246000000004
11.02271 0.00047735289000000003
11.02371 0.00047676954000000005
11.02471 0.00047617245
11.02571 0.00047556164
11.02671 0.00047493708999999995
11.02771 0.00047429885
11.02871 0.00047364692000000005
11.02971 0.00047298131
11.03071 0.00047230201
11.03171 0.00047160902
11.03271 0.00047090239
11.03371 0.00047018211
11.03471 0.0004694482
11.03571 0.00046870063999999994
11.03671 0.00046793948000000004
11.03771 0.00046716477
11.03871 0.00046637647000000003
11.03971 0.00046557466
11.04071 0.00046475939
11.04171 0.00046393066
11.04271 0.00046308855000000003
11.04371 0.00046223313
11.04471 0.00046136443000000004
11.04571 0.00046048253
11.04671 0.0004595875
11.04771 0.00045867941
11.04871 0.00045775837
11.04971 0.00045682441
11.05071 0.00045587767
11.05171 0.00045491814999999995
11.05271 0.000453946
11.05371 0.00045296124
11.05471 0.00045196398000000004
11.05571 0.0004509543
11.05671 0.00044993226
11.05771 0.00044889789
11.05871 0.00044785129
11.05971 0.0004467925
11.06071 0.00044572157
11.06171 0.00044463854
11.06271 0.00044354347
11.06371 0.00044243639
11.06471 0.0004413173
11.06571 0.00044018629999999996
11.06671 0.00043904338
11.06771 0.00043788864000000004
11.06871 0.00043672208
11.06971 0.00043554373
11.07071 0.00043435365999999997
11.07171 0.00043315190000000004
11.07271 0.00043193854
11.07371 0.00043071359
11.07471 0.00042947712999999996
11.07571 0.00042822921
11.07671 0.00042696993000000005
11.07771 0.00042569932
11.07871 0.00042441743000000003
11.07971 0.00042312436
11.08071 0.00042182019000000005
11.08171 0.00042050496999999996
11.08271 0.00041917879
11.08371 0.00041784174000000004
11.08471 0.00041649387
11.08571 0.00041513525999999995
11.08671 0.00041376597
11.08771 0.00041238604
11.08871 0.00041099556000000003
11.08971 0.00040959458
11.09071 0.00040818318
11.09171 0.00040676136000000003
11.09271 0.00040532923
11.09371 0.00040388682000000003
11.09471 0.00040243417
11.09571 0.00040097134
11.09671 0.00039949836999999996
11.09771 0.00039801530000000004
11.09871 0.00039652218
11.09971 0.00039501911000000003
11.10071 0.00039350607
11.10171 0.00039198317
11.10271 0.00039045044000000006
11.10371 0.00038890798
11.10471 0.00038735584000000004
11.10571 0.00038579409999999994
11.10671 0.00038422281
11.10771 0.00038264202
11.10871 0.00038105184
11.10971 0.00037945234999999997
11.11071 0.00037784362
11.11171 0.00037622572
11.11271 0.00037459874
11.11371 0.00037296276999999997
11.11471 0.00037131788000000003
11.11571 0.00036966417
11.11671 0.00036800168
11.11771 0.00036633053
11.11871 0.00036465076
11.11971 0.00036296246
11.12071 0.00036126569
11.12171 0.00035956052
11.12271 0.00035784703
11.12371 0.00035612529
11.12471 0.00035439537
11.12571 0.00035265732
11.12671 0.00035091123000000003
11.12771 0.00034915715
11.12871 0.00034739519
11.12971 0.00034562538
11.13071 0.00034384781999999997
11.13171 0.00034206257
11.13271 0.00034026973
11.13371 0.00033846939
11.13471 0.00033666163
11.13571 0.00033484653
11.13671 0.00033302420000000003
11.13771 0.00033119469999999995
11.13871 0.00032935816
11.13971 0.00032751465999999996
11.14071 0.00032566429
11.14171 0.00032380715
11.14271 0.00032194332
11.14371 0.0003200729
11.14471 0.00031819598
11.14571 0.00031631262
11.14671 0.00031442291
11.14771 0.00031252693999999997
11.14871 0.00031062475
11.14971 0.00030871643
11.15071 0.00030680203
11.15171 0.00030488161
11.15271 0.00030295521
11.15371 0.00030102287
11.15471 0.00029908465
11.15571 0.00029714060000000003
11.15671 0.00029519076
11.15771 0.00029323514
11.15871 0.00029127382
11.15971 0.00028930681000000004
11.16071 0.00028733418
11.16171 0.00028535599
11.16271 0.00028337226
11.16371 0.00028138309
11.16471 0.0002793885
11.16571 0.00027738858999999997
11.16671 0.00027538342000000003
11.16771 0.00027337308
11.16871 0.00027135766
11.16971 0.00026933724000000004
11.17071 0.00026731192999999997
11.17171 0.00026528179999999997
11.17271 0.00026324698999999997
11.17371 0.00026120757999999997
11.17471 0.0002591637
11.17571 0.00025711545
11.17671 0.00025506292
11.17771 0.00025300626
11.17871 0.00025094553
11.17971 0.00024888086
11.18071 0.00024681234999999996
11.18171 0.00024474009
11.18271 0.00024266419000000002
11.18371 0.00024058475
11.18471 0.00023850182
11.18571 0.00023641551
11.18671 0.0002343259
11.18771 0.00023223306
11.18871 0.00023013706000000003
11.18971 0.00022803796999999997
11.19071 0.00022593588
11.19171 0.00022383083
11.19271 0.00022172288999999998
11.19371 0.00021961214
11.19471 0.00021749863000000003
11.19571 0.00021538244
11.19671 0.00021326362
11.19771 0.00021114221999999998
11.19871 0.00020901832
11.19971 0.00020689199
11.20071 0.0002047633
11.20171 0.00020263228
11.20271 0.00020049904
11.20371 0.00019836361
11.20471 0.00019622607
11.20571 0.00019408649000000002
11.20671 0.00019194492
11.20771 0.00018980144999999999
11.20871 0.00018765612
11.20971 0.000185509
11.21071 0.00018336015
11.21171 0.00018120963
11.21271 0.00017905752
11.21371 0.00017690387
11.21471 0.00017474874
11.21571 0.00017259219
11.21671 0.0001704343
11.21771 0.00016827513
11.21871 0.00016611475000000001
11.21971 0.00016395322
11.22071 0.00016179064
11.22171 0.00015962706
11.22271 0.00015746259
11.22371 0.0001552973
11.22471 0.00015313128
11.22571 0.00015096463
11.22671 0.00014879744
11.22771 0.0001466298
11.22871 0.00014446184
11.22971 0.00014229365
11.23071 0.00014012535
11.23171 0.00013795702999999998
11.23271 0.00013578881
11.23371 0.00013362079
11.23471 0.00013145308
11.23571 0.00012928577
11.23671 0.00012711898
11.23771 0.00012495277999999998
11.23871 0.00012278727999999998
11.23971 0.00012062253000000001
11.24071 0.00011845864
11.24171 0.00011629566
11.24271 0.00011413365
11.24371 0.00011197267
11.24471 0.00010981277
11.24571 0.00010765399000000001
11.24671 0.00010549637
11.24771 0.00010333995
11.24871 0.00010118474
11.24971 9.9030785e-05
11.25071 9.687810199999999e-05
11.25171 9.4726715e-05
11.25271 9.2576647e-05
11.25371 9.042792e-05
11.25471 8.8280564e-05
11.25571 8.6134605e-05
11.25671 8.3990079e-05
11.25771 8.1847026e-05
11.25871 7.970548900000001e-05
11.25971 7.7565517e-05
11.26071 7.542716399999999e-05
11.26171 7.3290494e-05
11.26271 7.1155569e-05
11.26371 6.9022462e-05
11.26471 6.689125499999999e-05
11.26571 6.476202e-05
11.26671 6.263484800000001e-05
11.26771 6.0509825e-05
11.26871 5.8387042e-05
11.26971 5.6266589e-05
11.27071 5.4148558000000004e-05
11.27171 5.2033045000000005e-05
11.27271 4.9920140999999995e-05
11.27371 4.7809937e-05
11.27471 4.5702529000000004e-05
11.27571 4.3598004e-05
11.27671 4.1496449e-05
11.27771 3.9397946e-05
11.27871 3.7302581e-05
11.27971 3.5210431e-05
11.28071 3.3121574e-05
11.28171 3.1036088999999996e-05
11.28271 2.8954042000000003e-05
11.28371 2.6875509000000002e-05
11.28471 2.4800556e-05
11.28571 2.2729255e-05
11.28671 2.0661668e-05
11.28771 1.8597861e-05
11.28871 1.6537896e-05
11.28971 1.4481837000000002e-05
11.29071 1.2429742999999998e-05
11.29171 1.0381674e-05
11.29271 8.3376882e-06
11.29371 6.2978415e-06
11.29471 4.2621885e-06
11.29571 2.2307812e-06
11.29671 2.0366987999999998e-07
11.29771 -1.8190981000000002e-06
11.29871 -3.8374779e-06
11.29971 -5.8514274e-06
11.30071 -7.8609077e-06
11.30171 -9.865881600000001e-06
11.30271 -1.1866316e-05
11.30371 -1.386218e-05
11.30471 -1.5853443e-05
11.30571 -1.7840081e-05
11.30671 -1.9822065999999998e-05
11.30771 -2.1799375999999998e-05
11.30871 -2.3771985e-05
11.30971 -2.5739868e-05
11.31071 -2.7703001e-05
11.31171 -2.9661356e-05
11.31271 -3.1614903e-05
11.31371 -3.3563609e-05
11.31471 -3.5507438e-05
11.31571 -3.7446350000000004e-05
11.31671 -3.9380302e-05
11.31771 -4.1309241e-05
11.31871 -4.3233115e-05
11.31971 -4.5151864e-05
11.32071 -4.7065427e-05
11.32171 -4.8973736999999996e-05
11.32271 -5.0876719e-05
11.32371 -5.2774299999999994e-05
11.32471 -5.4666401e-05
11.32571 -5.6552949e-05
11.32671 -5.8433858e-05
11.32771 -6.0309053999999996e-05
11.32871 -6.2178458e-05
11.32971 -6.404199000000001e-05
11.33071 -6.5899576e-05
11.33171 -6.7751148e-05
11.33271 -6.9596638e-05
11.33371 -7.1435989e-05
11.33471 -7.3269143e-05
11.33571 -7.5096045e-05
11.33671 -7.691665499999999e-05
11.33771 -7.8730932e-05
11.33871 -8.0538837e-05
11.33971 -8.234034100000001e-05
11.34071 -8.4135417e-05
11.34171 -8.5924046e-05
11.34271 -8.7706206e-05
11.34371 -8.948188100000001e-05
11.34471 -9.1251059e-05
11.34571 -9.3013716e-05
11.34671 -9.4769842e-05
11.34771 -9.651942e-05
11.34871 -9.8262444e-05
11.34971 -9.9998886e-05
11.35071 -0.00010172872
11.35171 -0.00010345193
11.35271 -0.00010516848
11.35371 -0.00010687834
11.35471 -0.00010858147999999999
11.35571 -0.00011027787000000001
11.35671 -0.00011196747
11.35771 -0.00011365024
11.35871 -0.00011532615
11.35971 -0.00011699514
11.36071 -0.00011865718
11.36171 -0.00012031222
11.36271 -0.00012196023000000001
11.36371 -0.00012360114999999998
11.36471 -0.00012523495
11.36571 -0.00012686161
11.36671 -0.00012848107999999998
11.36771 -0.00013009333
11.36871 -0.00013169832000000002
11.36971 -0.00013329603
11.37071 -0.00013488644
11.37171 -0.00013646952
11.37271 -0.00013804524000000001
11.37371 -0.00013961359
11.37471 -0.00014117452999999998
11.37571 -0.00014272805
11.37671 -0.00014427413
11.37771 -0.00014581275
11.37871 -0.00014734387
11.37971 -0.00014886748000000002
11.38071 -0.00015038355
11.38171 -0.00015189205
11.38271 -0.00015339295
11.38371 -0.00015488622
11.38471 -0.00015637182
11.38571 -0.00015784972999999998
11.38671 -0.0001593199
11.38771 -0.00016078230000000001
11.38871 -0.0001622369
11.38971 -0.00016368366
11.39071 -0.00016512255
11.39171 -0.00016655353
11.39271 -0.00016797655
11.39371 -0.00016939161
11.39471 -0.00017079868
11.39571 -0.00017219772000000001
11.39671 -0.00017358872
11.39771 -0.00017497165
11.39871 -0.0001763465
11.39971 -0.00017771324
11.40071 -0.00017907188
11.40171 -0.00018042239
11.40271 -0.00018176477
11.40371 -0.00018309901
11.40471 -0.0001844251
11.40571 -0.00018574303
11.40671 -0.00018705281
11.40771 -0.00018835441
11.40871 -0.00018964782
11.40971 -0.00019093303999999999
11.41071 -0.00019221005999999998
11.41171 -0.00019347884999999998
11.41271 -0.00019473941
11.41371 -0.00019599172
11.41471 -0.00019723575
11.41571 -0.00019847148
11.41671 -0.00019969889000000002
11.41771 -0.00020091798000000002
11.41871 -0.00020212869
11.41971 -0.00020333105
11.42071 -0.00020452500999999998
11.42171 -0.00020571056000000002
11.42271 -0.00020688768999999998
11.42371 -0.00020805642000000003
11.42471 -0.00020921671
11.42571 -0.00021036856000000001
11.42671 -0.000211512
11.42771 -0.00021264702000000003
11.42871 -0.00021377364000000002
11.42971 -0.00021489186
11.43071 -0.00021600169
11.43171 -0.00021710316
11.43271 -0.00021819631
11.43371 -0.00021928112999999999
11.43471 -0.00022035765
11.43571 -0.00022142588
11.43671 -0.00022248585
11.43771 -0.00022353755999999998
11.43871 -0.00022458105000000003
11.43971 -0.00022561633
11.44071 -0.00022664337
11.44171 -0.00022766219000000003
11.44271 -0.00022867277
11.44371 -0.00022967513
11.44471 -0.00023066923
11.44571 -0.00023165505
11.44671 -0.0002326326
11.44771 -0.00023360179999999998
11.44871 -0.00023456266
11.44971 -0.00023551513
11.45071 -0.00023645919
11.45171 -0.00023739478
11.45271 -0.00023832189999999998
11.45371 -0.00023924049000000001
11.45471 -0.00024015053
11.45571 -0.00024105197999999998
11.45671 -0.00024194483
11.45771 -0.00024282906
11.45871 -0.00024370468000000002
11.45971 -0.00024457164999999996
11.46071 -0.00024542996000000004
11.46171 -0.00024627966
11.46271 -0.00024712072000000003
11.46371 -0.00024795315
11.46471 -0.000248777
11.46571 -0.00024959227
11.46671 -0.00025039899
11.46771 -0.00025119718
11.46871 -0.0002519869
11.46971 -0.00025276815
11.47071 -0.00025354100000000003
11.47171 -0.00025430545
11.47271 -0.00025506156
11.47371 -0.00025580935
11.47471 -0.00025654886
11.47571 -0.00025728010999999997
11.47671 -0.00025800313999999996
11.47771 -0.00025871798
11.47871 -0.00025942463
11.47971 -0.00026012315
11.48071 -0.00026081354
11.48171 -0.00026149585
11.48271 -0.00026217005999999997
11.48371 -0.00026283619
11.48471 -0.00026349428
11.48571 -0.00026414434
11.48671 -0.0002647864
11.48771 -0.00026542045000000003
11.48871 -0.0002660465
11.48971 -0.0002666646
11.49071 -0.00026727472999999997
11.49171 -0.00026787691
11.49271 -0.00026847115
11.49371 -0.00026905745
11.49471 -0.00026963583
11.49571 -0.00027020628
11.49671 -0.00027076883
11.49771 -0.00027132345999999997
11.49871 -0.00027187016
11.49971 -0.00027240894
11.50071 -0.00027293981
11.50171 -0.00027346274999999996
11.50271 -0.00027397772999999997
11.50371 -0.00027448475
11.50471 -0.00027498379
11.50571 -0.00027547484999999996
11.50671 -0.0002759579
11.50771 -0.00027643296
11.50871 -0.00027689998000000003
11.50971 -0.00027735896
11.51071 -0.00027780989
11.51171 -0.00027825276000000004
11.51271 -0.00027868759000000004
11.51371 -0.00027911437
11.51471 -0.00027953313
11.51571 -0.00027994388
11.51671 -0.00028034665
11.51771 -0.00028074146
11.51871 -0.00028112836
11.51971 -0.00028150739000000003
11.52071 -0.00028187862
11.52171 -0.00028224209999999997
11.52271 -0.00028259790000000003
11.52371 -0.00028294607999999996
11.52471 -0.0002832867
11.52571 -0.00028361987
11.52671 -0.00028394566000000004
11.52771 -0.00028426412
11.52871 -0.00028457533999999996
11.52971 -0.00028487940999999997
11.53071 -0.00028517636
11.53171 -0.00028546629
11.53271 -0.00028574923
11.53371 -0.00028602524
11.53471 -0.00028629436
11.53571 -0.00028655662999999996
11.53671 -0.00028681209
11.53771 -0.00028706074
11.53871 -0.00028730262
11.53971 -0.00028753773
11.54071 -0.00028776606
11.54171 -0.00028798763
11.54271 -0.00028820243
11.54371 -0.00028841043
11.54471 -0.00028861164
11.54571 -0.00028880602
11.54671 -0.00028899358
11.54771 -0.0002891743
11.54871 -0.00028934815000000003
11.54971 -0.00028951513000000003
11.55071 -0.00028967524
11.55171 -0.00028982849
11.55271 -0.00028997486
11.55371 -0.00029011433
11.55471 -0.00029024693
11.55571 -0.00029037269
11.55671 -0.00029049161
11.55771 -0.00029060368
11.55871 -0.00029070895000000003
11.55971 -0.00029080745
11.56071 -0.00029089922
11.56171 -0.00029098426
11.56271 -0.00029106263
11.56371 -0.00029113437
11.56471 -0.00029119949
11.56571 -0.00029125806
11.56671 -0.00029131010999999997
11.56771 -0.00029135567
11.56871 -0.0002913948
11.56971 -0.00029142755
11.57071 -0.00029145394
11.57171 -0.00029147403999999996
11.57271 -0.00029148789
11.57371 -0.00029149555
11.57471 -0.00029149708
11.57571 -0.00029149253
11.57671 -0.00029148193000000003
11.57771 -0.00029146538
11.57871 -0.00029144292
11.57971 -0.00029141461
11.58071 -0.0002913805
11.58171 -0.00029134067
11.58271 -0.00029129517
11.58371 -0.00029124406
11.58471 -0.00029118739
11.58571 -0.00029112523
11.58671 -0.00029105761
11.58771 -0.00029098460000000003
11.58871 -0.00029090625000000004
11.58971 -0.00029082257
11.59071 -0.00029073362
11.59171 -0.00029063942
11.59271 -0.00029054002
11.59371 -0.0002904354
11.59471 -0.0002903256
11.59571 -0.00029021062
11.59671 -0.00029009045
11.59771 -0.00028996512
11.59871 -0.00028983461000000005
11.59971 -0.00028969890999999996
11.60071 -0.00028955802999999997
11.60171 -0.00028941195
11.60271 -0.00028926065
11.60371 -0.00028910412999999996
11.60471 -0.0002889424
11.60571 -0.00028877546
11.60671 -0.00028860331
11.60771 -0.00028842596
11.60871 -0.00028824343
11.60971 -0.00028805575
11.61071 -0.00028786294000000004
11.61171 -0.00028766505999999997
11.61271 -0.00028746213
11.61371 -0.00028725419
11.61471 -0.00028704133
11.61571 -0.00028682359
11.61671 -0.00028660106
11.61771 -0.0002863738
11.61871 -0.00028614187999999996
11.61971 -0.00028590537
11.62071 -0.00028566432999999996
11.62171 -0.00028541886
11.62271 -0.00028516899
11.62371 -0.00028491484
11.62471 -0.00028465645
11.62571 -0.00028439388000000003
11.62671 -0.00028412719
11.62771 -0.00028385641
11.62871 -0.00028358161
11.62971 -0.00028330282
11.63071 -0.00028302009
11.63171 -0.00028273344
11.63271 -0.0002824429
11.63371 -0.00028214848999999996
11.63471 -0.00028185023
11.63571 -0.00028154814
11.63671 -0.00028124223
11.63771 -0.00028093252
11.63871 -0.00028061902
11.63971 -0.00028030174
11.64071 -0.00027998071
11.64171 -0.00027965596
11.64271 -0.00027932747
11.64371 -0.00027899528
11.64471 -0.0002786594
11.64571 -0.00027831986
11.64671 -0.00027797669
11.64771 -0.00027762990000000003
11.64871 -0.00027727951
11.64971 -0.00027692558
11.65071 -0.00027656811000000003
11.65171 -0.00027620712999999996
11.65271 -0.00027584269
11.65371 -0.0002754748
11.65471 -0.00027510349999999997
11.65571 -0.00027472881
11.65671 -0.00027435078
11.65771 -0.00027396943
11.65871 -0.00027358476
11.65971 -0.00027319682
11.66071 -0.00027280564
11.66171 -0.00027241124
11.66271 -0.00027201365
11.66371 -0.00027161290999999996
11.66471 -0.00027120905000000003
11.66571 -0.00027080209
11.66671 -0.00027039209
11.66771 -0.00026997907
11.66871 -0.00026956307
11.66971 -0.00026914415
11.67071 -0.00026872235
11.67171 -0.00026829773
11.67271 -0.00026787033999999996
11.67371 -0.00026744021
11.67471 -0.00026700743
11.67571 -0.00026657206
11.67671 -0.00026613413000000003
11.67771 -0.00026569371
11.67871 -0.00026525086
11.67971 -0.00026480564
11.68071 -0.00026435807
11.68171 -0.00026390821
11.68271 -0.00026345613
11.68371 -0.00026300183
11.68471 -0.00026254536
11.68571 -0.00026208675
11.68671 -0.00026162601999999997
11.68771 -0.00026116318
11.68871 -0.00026069824
11.68971 -0.00026023121999999997
11.69071 -0.00025976212000000003
11.69171 -0.00025929096
11.69271 -0.00025881773
11.69371 -0.00025834242
11.69471 -0.00025786505
11.69571 -0.00025738564
11.69671 -0.00025690415
11.69771 -0.00025642062
11.69871 -0.00025593504
11.69971 -0.00025544742999999997
11.70071 -0.00025495781
11.70171 -0.0002544662
11.70271 -0.00025397264000000003
11.70371 -0.00025347715
11.70471 -0.00025297977
11.70571 -0.00025248055
11.70671 -0.00025197953
11.70771 -0.00025147676
11.70871 -0.00025097231
11.70971 -0.00025046620000000004
11.71071 -0.0002499585
11.71171 -0.00024944925
11.71271 -0.00024893852
11.71371 -0.00024842636
11.71471 -0.00024791282
11.71571 -0.00024739791
11.71671 -0.0002468817
11.71771 -0.0002463642
11.71871 -0.00024584547
11.71971 -0.00024532551
11.72071 -0.00024480435
11.72171 -0.00024428202
11.72271 -0.00024375852
11.72371 -0.00024323388000000001
11.72471 -0.00024270807
11.72571 -0.00024218114000000001
11.72671 -0.00024165306000000002
11.72771 -0.00024112387
11.72871 -0.00024059357
11.72971 -0.00024006213
11.73071 -0.0002395296
11.73171 -0.00023899595
11.73271 -0.00023846123
11.73371 -0.00023792543
11.73471 -0.00023738858
11.73571 -0.00023685068
11.73671 -0.00023631178
11.73771 -0.00023577188
11.73871 -0.00023523100000000003
11.73971 -0.00023468920000000002
11.74071 -0.00023414646
11.74171 -0.00023360282999999998
11.74271 -0.00023305834000000001
11.74371 -0.000232513
11.74471 -0.00023196685
11.74571 -0.0002314199
11.74671 -0.00023087217999999998
11.74771 -0.00023032368999999998
11.74871 -0.00022977447
11.74971 -0.00022922452
11.75071 -0.00022867386999999998
11.75171 -0.00022812253
11.75271 -0.00022757050999999999
11.75371 -0.00022701784
11.75471 -0.0002264645
11.75571 -0.00022591052999999998
11.75671 -0.00022535594
11.75771 -0.00022480074000000001
11.75871 -0.00022424495
11.75971 -0.00022368857999999998
11.76071 -0.00022313168
11.76171 -0.00022257423
11.76271 -0.0002220163
11.76371 -0.00022145789
11.76471 -0.00022089905000000003
11.76571 -0.00022033979999999998
11.76671 -0.00021978019
11.76771 -0.00021922024000000002
11.76871 -0.00021865997
11.76971 -0.00021809942
11.77071 -0.00021753865
11.77171 -0.00021697764999999998
11.77271 -0.00021641646999999997
11.77371 -0.00021585512999999998
11.77471 -0.00021529365
11.77571 -0.00021473204
11.77671 -0.00021417031
11.77771 -0.00021360847000000002
11.77871 -0.00021304652000000003
11.77971 -0.00021248445
11.78071 -0.00021192227000000003
11.78171 -0.00021135997000000002
11.78271 -0.00021079754000000002
11.78371 -0.00021023498
11.78471 -0.00020967227
11.78571 -0.00020910941
11.78671 -0.00020854638000000002
11.78771 -0.00020798318
11.78871 -0.00020741979
11.78971 -0.00020685623
11.79071 -0.0002062925
11.79171 -0.00020572859
11.79271 -0.00020516452
11.79371 -0.00020460031000000002
11.79471 -0.00020403600000000002
11.79571 -0.00020347159
11.79671 -0.00020290711
11.79771 -0.00020234258
11.79871 -0.00020177805999999998
11.79971 -0.00020121356
11.80071 -0.00020064911
11.80171 -0.00020008475999999998
11.80271 -0.00019952054
11.80371 -0.00019895647
11.80471 -0.00019839258000000002
11.80571 -0.0001978289
11.80671 -0.00019726544
11.80771 -0.00019670222
11.80871 -0.00019613924
11.80971 -0.00019557651
11.81071 -0.00019501404000000003
11.81171 -0.00019445181000000001
11.81271 -0.00019388981
11.81371 -0.00019332804
11.81471 -0.00019276645000000002
11.81571 -0.00019220503999999998
11.81671 -0.00019164378999999998
11.81771 -0.00019108268
11.81871 -0.00019052167
11.81971 -0.00018996075000000002
11.82071 -0.0001893999
11.82171 -0.00018883909
11.82271 -0.00018827832
11.82371 -0.00018771756
11.82471 -0.00018715681
11.82571 -0.00018659606
11.82671 -0.0001860353
11.82771 -0.00018547454
11.82871 -0.00018491377999999998
11.82971 -0.00018435303
11.83071 -0.0001837923
11.83171 -0.0001832316
11.83271 -0.00018267094
11.83371 -0.00018211034
11.83471 -0.00018154981
11.83571 -0.00018098937
11.83671 -0.00018042903
11.83771 -0.00017986879
11.83871 -0.00017930868
11.83971 -0.0001787487
11.84071 -0.00017818887
11.84171 -0.00017762919
11.84271 -0.00017706967
11.84371 -0.00017651032
11.84471 -0.00017595114
11.84571 -0.00017539213
11.84671 -0.0001748333
11.84771 -0.00017427467
11.84871 -0.00017371622
11.84971 -0.00017315796999999998
11.85071 -0.00017259993
11.85171 -0.00017204209
11.85271 -0.00017148448
11.85371 -0.00017092709
11.85471 -0.00017036995
11.85571 -0.00016981305
11.85671 -0.00016925642
11.85771 -0.00016870005999999998
11.85871 -0.00016814397
11.85971 -0.00016758817
11.86071 -0.00016703265
11.86171 -0.00016647742
11.86271 -0.00016592248000000002
11.86371 -0.00016536782
11.86471 -0.00016481341999999998
11.86571 -0.00016425928
11.86671 -0.00016370536
11.86771 -0.00016315165
11.86871 -0.00016259811
11.86971 -0.00016204472000000002
11.87071 -0.00016149143
11.87171 -0.00016093819
11.87271 -0.00016038498
11.87371 -0.00015983175
11.87471 -0.00015927844
11.87571 -0.00015872502999999998
11.87671 -0.00015817145
11.87771 -0.00015761768
11.87871 -0.00015706369000000002
11.87971 -0.00015650942
11.88071 -0.00015595487
11.88171 -0.00015540001
11.88271 -0.00015484482
11.88371 -0.00015428930000000002
11.88471 -0.00015373345000000002
11.88571 -0.00015317727
11.88671 -0.00015262077
11.88771 -0.00015206398
11.88871 -0.00015150691
11.88971 -0.0001509496
11.89071 -0.00015039205
11.89171 -0.00014983433
11.89271 -0.00014927645000000002
11.89371 -0.00014871844
11.89471 -0.00014816034
11.89571 -0.00014760217
11.89671 -0.00014704397
11.89771 -0.00014648574
11.89871 -0.00014592752
11.89971 -0.0001453693
11.90071 -0.00014481111
11.90171 -0.00014425292999999998
11.90271 -0.00014369476
11.90371 -0.00014313659
11.90471 -0.00014257841000000002
11.90571 -0.00014202019
11.90671 -0.00014146191
11.90771 -0.00014090351999999998
11.90871 -0.00014034501
11.90971 -0.00013978633000000002
11.91071 -0.00013922746
11.91171 -0.00013866834
11.91271 -0.00013810894
11.91371 -0.00013754923
11.91471 -0.00013698916
11.91571 -0.00013642871
11.91671 -0.00013586783
11.91771 -0.0001353065
11.91871 -0.00013474469000000002
11.91971 -0.00013418234999999998
11.92071 -0.00013361947000000002
11.92171 -0.00013305603
11.92271 -0.00013249198
11.92371 -0.00013192732
11.92471 -0.00013136202999999998
11.92571 -0.00013079607
11.92671 -0.00013022943
11.92771 -0.00012966209
11.92871 -0.00012909401999999998
11.92971 -0.00012852521000000002
11.93071 -0.00012795563000000002
11.93171 -0.00012738526
11.93271 -0.0001268141
11.93371 -0.00012624212
11.93471 -0.00012566929
11.93571 -0.00012509562
11.93671 -0.00012452108
11.93771 -0.00012394568
11.93871 -0.00012336939
11.93971 -0.00012279221000000001
11.94071 -0.00012221416
11.94171 -0.00012163522
11.94271 -0.00012105539999999999
11.94371 -0.00012047473
11.94471 -0.00011989319999999999
11.94571 -0.00011931082
11.94671 -0.00011872763000000001
11.94771 -0.00011814363
11.94871 -0.00011755885000000001
11.94971 -0.0001169733
11.95071 -0.00011638698
11.95171 -0.00011579992
11.95271 -0.00011521212999999999
11.95371 -0.00011462361
11.95471 -0.00011403436000000001
11.95571 -0.00011344437999999999
11.95671 -0.00011285366
11.95771 -0.00011226217999999999
11.95871 -0.00011166993
11.95971 -0.00011107687
11.96071 -0.00011048296999999999
11.96171 -0.00010988819
11.96271 -0.00010929247
11.96371 -0.00010869577
11.96471 -0.00010809805000000001
11.96571 -0.00010749924
11.96671 -0.00010689928
11.96771 -0.00010629811000000001
11.96871 -0.00010569568999999999
11.96971 -0.00010509195
11.97071 -0.00010448684
11.97171 -0.00010388032000000001
11.97271 -0.00010327234
11.97371 -0.00010266285
11.97471 -0.00010205184000000001
11.97571 -0.00010143928
11.97671 -0.00010082513000000001
11.97771 -0.00010020939999999999
11.97871 -9.9592069e-05
11.97971 -9.8973135e-05
11.98071 -9.8352609e-05
11.98171 -9.7730504e-05
11.98271 -9.710681800000001e-05
11.98371 -9.6481563e-05
11.98471 -9.5854762e-05
11.98571 -9.522643200000001e-05
11.98671 -9.459658899999999e-05
11.98771 -9.3965247e-05
11.98871 -9.3332415e-05
11.98971 -9.269811000000001e-05
11.99071 -9.2062339e-05
11.99171 -9.1425107e-05
11.99271 -9.0786409e-05
11.99371 -9.014625e-05
11.99471 -8.9504618e-05
11.99571 -8.8861509e-05
11.99671 -8.8216905e-05
11.99771 -8.7570794e-05
11.99871 -8.6923154e-05
11.99971 -8.6273968e-05
12.00071 -8.5623208e-05
12.00171 -8.4970856e-05
12.00271 -8.4316883e-05
12.00371 -8.3661268e-05
12.00471 -8.3003982e-05
12.00571 -8.2345002e-05
12.00671 -8.1684306e-05
12.00771 -8.1021869e-05
12.00871 -8.0357665e-05
12.00971 -7.9691677e-05
12.01071 -7.9023874e-05
12.01171 -7.8354242e-05
12.01271 -7.7682751e-05
12.01371 -7.7009378e-05
12.01471 -7.633409499999999e-05
12.01571 -7.565688e-05
12.01671 -7.4977709e-05
12.01771 -7.4296548e-05
12.01871 -7.361337e-05
12.01971 -7.2928145e-05
12.02071 -7.224084e-05
12.02171 -7.1551426e-05
12.02271 -7.0859869e-05
12.02371 -7.0166135e-05
12.02471 -6.9470195e-05
12.02571 -6.877202199999999e-05
12.02671 -6.807158600000001e-05
12.02771 -6.7368859e-05
12.02871 -6.6663824e-05
12.02971 -6.5956459e-05
12.03071 -6.524675200000001e-05
12.03171 -6.4534697e-05
12.03271 -6.382028899999999e-05
12.03371 -6.310352200000001e-05
12.03471 -6.238440699999999e-05
12.03571 -6.166295600000001e-05
12.03671 -6.0939180000000006e-05
12.03771 -6.0213102e-05
12.03871 -5.9484745e-05
12.03971 -5.8754131000000005e-05
12.04071 -5.8021283e-05
12.04171 -5.728622899999999e-05
12.04271 -5.6548998e-05
12.04371 -5.580961900000001e-05
12.04471 -5.5068108e-05
12.04571 -5.4324488e-05
12.04671 -5.3578776e-05
12.04771 -5.2830978e-05
12.04871 -5.2081106e-05
12.04971 -5.1329152e-05
12.05071 -5.0575118999999995e-05
12.05171 -4.9818988e-05
12.05271 -4.9060742000000004e-05
12.05371 -4.8300365e-05
12.05471 -4.7537822000000004e-05
12.05571 -4.6773081e-05
12.05671 -4.6006107e-05
12.05771 -4.5236861999999997e-05
12.05871 -4.4465304e-05
12.05971 -4.3691392e-05
12.06071 -4.2915086999999996e-05
12.06171 -4.2136347e-05
12.06271 -4.1355136e-05
12.06371 -4.0571419e-05
12.06471 -3.9785164e-05
12.06571 -3.8996345e-05
12.06671 -3.8204936e-05
12.06771 -3.7410922e-05
12.06871 -3.6614287e-05
12.06971 -3.5815023e-05
12.07071 -3.5013124000000004e-05
12.07171 -3.4208591e-05
12.07271 -3.3401423e-05
12.07371 -3.2591629e-05
12.07471 -3.1779211e-05
12.07571 -3.0964182e-05
12.07671 -3.0146549e-05
12.07771 -2.9326321e-05
12.07871 -2.8503506999999998e-05
12.07971 -2.7678112e-05
12.08071 -2.6850145000000002e-05
12.08171 -2.6019612000000004e-05
12.08271 -2.5186512000000003e-05
12.08371 -2.4350848e-05
12.08471 -2.3512618000000002e-05
12.08571 -2.267182e-05
12.08671 -2.1828450000000003e-05
12.08771 -2.0982499999999998e-05
12.08871 -2.0133967e-05
12.08971 -1.9282843999999998e-05
12.09071 -1.8429124e-05
12.09171 -1.7572803e-05
12.09271 -1.6713877e-05
12.09371 -1.5852342000000002e-05
12.09471 -1.4988196999999998e-05
12.09571 -1.4121443999999999e-05
12.09671 -1.3252085e-05
12.09771 -1.2380124000000001e-05
12.09871 -1.1505568e-05
12.09971 -1.0628423e-05
12.10071 -9.748698900000001e-06
12.10171 -8.866405199999999e-06
12.10271 -7.9815521e-06
12.10371 -7.0941489e-06
12.10471 -6.2042041e-06
12.10571 -5.3117258e-06
12.10671 -4.416719799999999e-06
12.10771 -3.5191896e-06
12.10871 -2.6191371e-06
12.10971 -1.7165611000000001e-06
12.11071 -8.114584600000001e-07
12.11171 9.617694400000001e-08
12.11271 1.0063535e-06
12.11371 1.9190814e-06
12.11471 2.8343726e-06
12.11571 3.7522401e-06
12.11671 4.6726978e-06
12.11771 5.5957585e-06
12.11871 6.521435099999999e-06
12.11971 7.4497386e-06
12.12071 8.380678199999999e-06
12.12171 9.3142596e-06
12.12271 1.0250486e-05
12.12371 1.1189356999999999e-05
12.12471 1.2130866e-05
12.12571 1.3075005e-05
12.12671 1.4021762e-05
12.12771 1.497112e-05
12.12871 1.5923057e-05
12.12971 1.687755e-05
12.13071 1.7834573e-05
12.13171 1.8794096e-05
12.13271 1.9756089e-05
12.13371 2.0720524999999998e-05
12.13471 2.1687372000000002e-05
12.13571 2.2656602e-05
12.13671 2.3628189e-05
12.13771 2.460211e-05
12.13871 2.5578342e-05
12.13971 2.655687e-05
12.14071 2.7537681e-05
12.14171 2.8520768e-05
12.14271 2.9506126000000003e-05
12.14371 3.0493751999999998e-05
12.14471 3.1483651000000004e-05
12.14571 3.2475832999999995e-05
12.14671 3.3470303e-05
12.14771 3.4467075e-05
12.14871 3.5466160999999996e-05
12.14971 3.6467571000000004e-05
12.15071 3.7471318e-05
12.15171 3.8477413e-05
12.15271 3.948586e-05
12.15371 4.0496667e-05
12.15471 4.1509833e-05
12.15571 4.2525357e-05
12.15671 4.354323e-05
12.15771 4.4563441e-05
12.15871 4.5585972e-05
12.15971 4.6610799e-05
12.16071 4.76379e-05
12.16171 4.8667243e-05
12.16271 4.9698798e-05
12.16371 5.073253e-05
12.16471 5.1768399e-05
12.16571 5.2806371000000004e-05
12.16671 5.3846405999999996e-05
12.16771 5.4888466e-05
12.16871 5.593252e-05
12.16971 5.697853e-05
12.17071 5.8026467e-05
12.17171 5.9076296999999994e-05
12.17271 6.0128002e-05
12.17371 6.1181561e-05
12.17471 6.223694999999999e-05
12.17571 6.3294158e-05
12.17671 6.4353173e-05
12.17771 6.5413991e-05
12.17871 6.6476599e-05
12.17971 6.7540992e-05
12.18071 6.8607164e-05
12.18171 6.9675116e-05
12.18271 7.074483500000001e-05
12.18371 7.181632199999999e-05
12.18471 7.288957100000001e-05
12.18571 7.3964571e-05
12.18671 7.504131099999999e-05
12.18771 7.611977300000001e-05
12.18871 7.7199945e-05
12.18971 7.8281806e-05
12.19071 7.9365338e-05
12.19171 8.045051899999999e-05
12.19271 8.153732000000001e-05
12.19371 8.2625718e-05
12.19471 8.371567899999999e-05
12.19571 8.4807181e-05
12.19671 8.5900194e-05
12.19771 8.6994692e-05
12.19871 8.8090644e-05
12.19971 8.918802299999999e-05
12.20071 9.0286807e-05
12.20171 9.138697099999999e-05
12.20271 9.2488494e-05
12.20371 9.3591359e-05
12.20471 9.469554199999999e-05
12.20571 9.580103299999999e-05
12.20671 9.690779700000001e-05
12.20771 9.8015835e-05
12.20871 9.912512300000001e-05
12.20971 0.00010023563
12.21071 0.00010134734999999999
12.21171 0.00010246025000000001
12.21271 0.0001035743
12.21371 0.00010468949000000001
12.21471 0.00010580577
12.21571 0.00010692311
12.21671 0.00010804147
12.21771 0.00010916078999999999
12.21871 0.00011028105
12.21971 0.0001114022
12.22071 0.00011252417
12.22171 0.00011364691999999999
12.22271 0.00011477039999999999
12.22371 0.00011589455
12.22471 0.00011701932
12.22571 0.00011814466
12.22671 0.00011927052000000001
12.22771 0.00012039686000000001
12.22871 0.00012152364
12.22971 0.00012265081
12.23071 0.00012377835
12.23171 0.00012490625
12.23271 0.00012603448
12.23371 0.00012716301
12.23471 0.00012829186
12.23571 0.00012942099
12.23671 0.00013055043
12.23771 0.00013168017
12.23871 0.0001328102
12.23971 0.00013394056
12.24071 0.00013507122
12.24171 0.0001362022
12.24271 0.0001373335
12.24371 0.00013846511
12.24471 0.00013959703
12.24571 0.00014072925
12.24671 0.00014186176
12.24771 0.00014299451
12.24871 0.00014412749000000002
12.24971 0.00014526066000000002
12.25071 0.000146394
12.25171 0.00014752743000000002
12.25271 0.00014866091
12.25371 0.00014979438
12.25471 0.00015092778
12.25571 0.00015206105
12.25671 0.00015319411
12.25771 0.00015432688
12.25871 0.00015545932
12.25971 0.00015659134
12.26071 0.00015772287999999999
12.26171 0.00015885387
12.26271 0.00015998426
12.26371 0.00016111397
12.26471 0.00016224295999999998
12.26571 0.00016337118
12.26671 0.00016449856999999998
12.26771 0.00016562509
12.26871 0.00016675071
12.26971 0.0001678754
12.27071 0.0001689991
12.27171 0.0001701218
12.27271 0.00017124347
12.27371 0.00017236408
12.27471 0.00017348361
12.27571 0.00017460204
12.27671 0.00017571934
12.27771 0.00017683549
12.27871 0.00017795045
12.27971 0.0001790642
12.28071 0.00018017672000000001
12.28171 0.00018128798000000002
12.28271 0.00018239795
12.28371 0.0001835066
12.28471 0.00018461391
12.28571 0.00018571984
12.28671 0.00018682438
12.28771 0.00018792748
12.28871 0.00018902913
12.28971 0.00019012929
12.29071 0.00019122795
12.29171 0.00019232507000000002
12.29271 0.00019342064999999998
12.29371 0.00019451465999999998
12.29471 0.00019560709
12.29571 0.00019669792
12.29671 0.00019778713
12.29771 0.0001988747
12.29871 0.00019996062
12.29971 0.00020104485000000001
12.30071 0.00020212735
12.30171 0.00020320813
12.30271 0.00020428713
12.30371 0.00020536431000000002
12.30471 0.00020643965
12.30571 0.00020751309
12.30671 0.00020858455999999998
12.30771 0.00020965401
12.30871 0.00021072139999999998
12.30971 0.00021178661999999998
12.31071 0.00021284960999999998
12.31171 0.00021391029
12.31271 0.00021496858000000002
12.31371 0.00021602439
12.31471 0.00021707763
12.31571 0.00021812823
12.31671 0.0002191761
12.31771 0.00022022116
12.31871 0.00022126332999999998
12.31971 0.00022230254
12.32071 0.00022333871999999998
12.32171 0.00022437184000000002
12.32271 0.00022540182
12.32371 0.00022642862
12.32471 0.00022745218999999998
12.32571 0.0002284725
12.32671 0.00022948955
12.32771 0.00023050329
12.32871 0.00023151373999999997
12.32971 0.00023252089
12.33071 0.00023352471999999998
12.33171 0.00023452525999999999
12.33271 0.0002355225
12.33371 0.00023651644
12.33471 0.00023750707999999998
12.33571 0.00023849443
12.33671 0.0002394785
12.33771 0.00024045928
12.33871 0.00024143675999999998
12.33971 0.00024241092000000002
12.34071 0.00024338174
12.34171 0.00024434921
12.34271 0.00024531330000000004
12.34371 0.00024627398
12.34471 0.0002472312
12.34571 0.00024818492
12.34671 0.00024913509
12.34771 0.00025008164
12.34871 0.00025102456
12.34971 0.00025196375
12.35071 0.00025289919
12.35171 0.00025383081
12.35271 0.00025475854
12.35371 0.00025568233
12.35471 0.00025660215000000003
12.35571 0.00025751792
12.35671 0.0002584296
12.35771 0.00025933714
12.35871 0.00026024049
12.35971 0.00026113962
12.36071 0.00026203447
12.36171 0.000262925
12.36271 0.00026381117
12.36371 0.00026469294999999996
12.36471 0.00026557026999999997
12.36571 0.00026644311
12.36671 0.00026731143
12.36771 0.00026817518
12.36871 0.00026903429
12.36971 0.00026988873000000004
12.37071 0.00027073847
12.37171 0.00027158344
12.37271 0.00027242361
12.37371 0.00027325891
12.37471 0.0002740893
12.37571 0.00027491474
12.37671 0.00027573517
12.37771 0.00027655055
12.37871 0.00027736085
12.37971 0.00027816602
12.38071 0.00027896600999999997
12.38171 0.00027976081999999997
12.38271 0.00028055040000000004
12.38371 0.00028133475000000004
12.38471 0.00028211382
12.38571 0.00028288762
12.38671 0.00028365614
12.38771 0.00028441937
12.38871 0.00028517729
12.38971 0.00028592992
12.39071 0.00028667725
12.39171 0.00028741927
12.39271 0.00028815598
12.39371 0.00028888736999999997
12.39471 0.00028961344
12.39571 0.00029033417
12.39671 0.00029104954
12.39771 0.00029175953
12.39871 0.00029246412
12.39971 0.00029316325
12.40071 0.0002938569
12.40171 0.00029454502000000003
12.40271 0.00029522757
12.40371 0.00029590449000000004
12.40471 0.00029657572
12.40571 0.00029724119
12.40671 0.00029790085
12.40771 0.00029855462
12.40871 0.00029920245
12.40971 0.00029984426
12.41071 0.00030048
12.41171 0.00030110962
12.41271 0.00030173305
12.41371 0.00030235027999999997
12.41471 0.00030296123
12.41571 0.00030356589
12.41671 0.00030416422
12.41771 0.00030475619
12.41871 0.00030534179
12.41971 0.000305921
12.42071 0.00030649379999999997
12.42171 0.00030706021
12.42271 0.00030762021
12.42371 0.00030817379999999997
12.42471 0.00030872100000000003
12.42571 0.00030926178
12.42671 0.00030979616
12.42771 0.00031032412
12.42871 0.00031084567
12.42971 0.0003113608
12.43071 0.00031186948
12.43171 0.00031237173
12.43271 0.0003128675
12.43371 0.00031335676000000004
12.43471 0.0003138395
12.43571 0.00031431568
12.43671 0.00031478528
12.43771 0.00031524823
12.43871 0.00031570453
12.43971 0.00031615414
12.44071 0.00031659699
12.44171 0.00031703307
12.44271 0.00031746233
12.44371 0.00031788475
12.44471 0.00031830029
12.44571 0.00031870893
12.44671 0.00031911063
12.44771 0.0003195054
12.44871 0.00031989318
12.44971 0.00032027399
12.45071 0.00032064779
12.45171 0.00032101459000000003
12.45271 0.00032137439
12.45371 0.00032172716
12.45471 0.00032207291999999997
12.45571 0.00032241164
12.45671 0.00032274334
12.45771 0.00032306798
12.45871 0.00032338555
12.45971 0.00032369605
12.46071 0.00032399948000000003
12.46171 0.0003242958
12.46271 0.00032458499
12.46371 0.00032486703
12.46471 0.00032514189999999996
12.46571 0.00032540956
12.46671 0.00032567
12.46771 0.00032592316
12.46871 0.00032616902
12.46971 0.00032640755
12.47071 0.00032663875
12.47171 0.00032686257
12.47271 0.00032707901000000004
12.47371 0.00032728803
12.47471 0.00032748965000000004
12.47571 0.00032768382000000003
12.47671 0.00032787054000000003
12.47771 0.00032804983
12.47871 0.00032822164999999996
12.47971 0.00032838602
12.48071 0.00032854296000000004
12.48171 0.00032869245
12.48271 0.00032883452
12.48371 0.00032896917
12.48471 0.00032909641
12.48571 0.00032921623
12.48671 0.00032932865
12.48771 0.00032943367
12.48871 0.00032953128
12.48971 0.00032962148000000003
12.49071 0.00032970424
12.49171 0.00032977955
12.49271 0.0003298474
12.49371 0.00032990774
12.49471 0.00032996059
12.49571 0.00033000588
12.49671 0.00033004358
12.49771 0.00033007368
12.49871 0.00033009612
12.49971 0.00033011090000000003
12.50071 0.00033011796999999997
12.50171 0.00033011731
12.50271 0.0003301089
12.50371 0.00033009273
12.50471 0.00033006877
12.50571 0.00033003703000000003
12.50671 0.00032999751000000003
12.50771 0.00032995019
12.50871 0.00032989512000000003
12.50971 0.0003298323
12.51071 0.00032976175
12.51171 0.00032968348
12.51271 0.00032959756
12.51371 0.000329504
12.51471 0.00032940281
12.51571 0.00032929406
12.51671 0.00032917776
12.51771 0.00032905396
12.51871 0.00032892267
12.51971 0.0003287839
12.52071 0.0003286377
12.52171 0.00032848407
12.52271 0.00032832302
12.52371 0.00032815453
12.52471 0.00032797864000000003
12.52571 0.00032779531
12.52671 0.00032760452
12.52771 0.00032740627
12.52871 0.00032720052
12.52971 0.00032698726
12.53071 0.00032676646
12.53171 0.00032653811
12.53271 0.00032630216999999997
12.53371 0.00032605858
12.53471 0.00032580735
12.53571 0.00032554847
12.53671 0.00032528189
12.53771 0.00032500761
12.53871 0.00032472562
12.53971 0.00032443593
12.54071 0.00032413852
12.54171 0.00032383339
12.54271 0.00032352054
12.54371 0.00032320002
12.54471 0.0003228718
12.54571 0.00032253592999999996
12.54671 0.00032219238999999997
12.54771 0.00032184121
12.54871 0.00032148241
12.54971 0.00032111602
12.55071 0.00032074204
12.55171 0.00032036048000000004
12.55271 0.00031997138
12.55371 0.00031957472
12.55471 0.00031917054
12.55571 0.00031875885999999997
12.55671 0.00031833968
12.55771 0.00031791301000000003
12.55871 0.00031747886
12.55971 0.00031703723
12.56071 0.00031658814999999997
12.56171 0.00031613163
12.56271 0.00031566767
12.56371 0.00031519633
12.56471 0.00031471759
12.56571 0.00031423149
12.56671 0.00031373806
12.56771 0.00031323734
12.56871 0.00031272934
12.56971 0.00031221412
12.57071 0.0003116917
12.57171 0.00031116213
12.57271 0.00031062546
12.57371 0.00031008170999999996
12.57471 0.00030953092000000004
12.57571 0.00030897313
12.57671 0.00030840838
12.57771 0.00030783669
12.57871 0.0003072581
12.57971 0.00030667261
12.58071 0.00030608026
12.58171 0.00030548103
12.58271 0.00030487495
12.58371 0.00030426199
12.58471 0.00030364215
12.58571 0.00030301542
12.58671 0.00030238177
12.58771 0.00030174119
12.58871 0.00030109366
12.58971 0.00030043914000000004
12.59071 0.00029977762
12.59171 0.00029910907000000003
12.59271 0.00029843347
12.59371 0.00029775081
12.59471 0.00029706107
12.59571 0.00029636424
12.59671 0.00029566031
12.59771 0.00029494929
12.59871 0.0002942312
12.59971 0.00029350606
12.60071 0.00029277389
12.60171 0.00029203472
12.60271 0.0002912886
12.60371 0.00029053554000000003
12.60471 0.00028977561
12.60571 0.00028900888
12.60671 0.00028823537999999997
12.60771 0.00028745517
12.60871 0.0002866683
12.60971 0.00028587483
12.61071 0.00028507482
12.61171 0.0002842683
12.61271 0.00028345534999999996
12.61371 0.00028263598
12.61471 0.00028181025
12.61571 0.00028097817999999996
12.61671 0.00028013981
12.61771 0.00027929516
12.61871 0.00027844424
12.61971 0.00027758708
12.62071 0.0002767237
12.62171 0.00027585411
12.62271 0.00027497833
12.62371 0.00027409637
12.62471 0.00027320823
12.62571 0.00027231392
12.62671 0.00027141346000000003
12.62771 0.00027050687
12.62871 0.00026959417
12.62971 0.00026867538
12.63071 0.00026775051
12.63171 0.0002668196
12.63271 0.00026588266
12.63371 0.00026493974
12.63471 0.00026399086
12.63571 0.00026303605000000004
12.63671 0.00026207534999999997
12.63771 0.00026110879
12.63871 0.00026013640000000003
12.63971 0.00025915819999999996
12.64071 0.00025817424
12.64171 0.00025718452
12.64271 0.00025618908
12.64371 0.00025518796
12.64471 0.00025418115
12.64571 0.00025316867
12.64671 0.00025215054
12.64771 0.00025112677
12.64871 0.00025009736
12.64971 0.00024906233
12.65071 0.00024802171
12.65171 0.00024697547
12.65271 0.00024592365999999996
12.65371 0.00024486628
12.65471 0.00024380333
12.65571 0.00024273486000000002
12.65671 0.00024166086000000002
12.65771 0.00024058138
12.65871 0.00023949644
12.65971 0.00023840610000000001
12.66071 0.00023731036000000001
12.66171 0.00023620929999999997
12.66271 0.00023510295
12.66371 0.00023399134
12.66471 0.00023287455000000002
12.66571 0.00023175260000000001
12.66671 0.00023062555
12.66771 0.00022949346
12.66871 0.00022835636
12.66971 0.00022721430999999998
12.67071 0.00022606734999999997
12.67171 0.00022491548999999998
12.67271 0.0002237588
12.67371 0.00022259728
12.67471 0.00022143097000000003
12.67571 0.00022025986
12.67671 0.000219084
12.67771 0.00021790338
12.67871 0.00021671801
12.67971 0.00021552789
12.68071 0.00021433302
12.68171 0.00021313341999999998
12.68271 0.00021192907
12.68371 0.00021071999
12.68471 0.00020950615
12.68571 0.00020828761
12.68671 0.00020706434
12.68771 0.00020583639
12.68871 0.00020460375000000002
12.68971 0.00020336646999999998
12.69071 0.00020212458
12.69171 0.00020087809
12.69271 0.00019962707999999997
12.69371 0.00019837157
12.69471 0.00019711162999999998
12.69571 0.00019584729
12.69671 0.00019457863999999998
12.69771 0.00019330571
12.69871 0.00019202855
12.69971 0.00019074722999999998
12.70071 0.00018946181
12.70171 0.00018817233
12.70271 0.00018687884
12.70371 0.0001855814
12.70471 0.00018428004
12.70571 0.0001829748
12.70671 0.00018166571
12.70771 0.0001803528
12.70871 0.00017903608
12.70971 0.00017771557
12.71071 0.0001763913
12.71171 0.00017506327
12.71271 0.00017373148
12.71371 0.00017239596
12.71471 0.00017105671
12.71571 0.00016971372000000002
12.71671 0.00016836702
12.71771 0.00016701661
12.71871 0.00016566249
12.71971 0.0001643047
12.72071 0.00016294324
12.72171 0.00016157813
12.72271 0.00016020941
12.72371 0.00015883709
12.72471 0.0001574612
12.72571 0.00015608179
12.72671 0.00015469886
12.72771 0.00015331248
12.72871 0.00015192267
12.72971 0.00015052947000000001
12.73071 0.00014913292000000002
12.73171 0.00014773304
12.73271 0.00014632989
12.73371 0.00014492348000000001
12.73471 0.00014351384
12.73571 0.00014210101000000001
12.73671 0.00014068501
12.73771 0.00013926586
12.73871 0.0001378436
12.73971 0.00013641823
12.74071 0.00013498976999999998
12.74171 0.00013355826
12.74271 0.00013212371
12.74371 0.00013068612
12.74471 0.00012924553999999998
12.74571 0.00012780197
12.74671 0.00012635544
12.74771 0.00012490597999999998
12.74871 0.00012345362
12.74971 0.00012199838
12.75071 0.0001205403
12.75171 0.00011907942999999999
12.75271 0.00011761579
12.75371 0.00011614943
12.75471 0.00011468040000000001
12.75571 0.00011320874
12.75671 0.00011173448999999999
12.75771 0.0001102577
12.75871 0.0001087784
12.75971 0.00010729664
12.76071 0.00010581244000000001
12.76171 0.00010432585
12.76271 0.0001028369
12.76371 0.0001013456
12.76471 9.985197900000001e-05
12.76571 9.8356054e-05
12.76671 9.685783200000001e-05
12.76771 9.5357319e-05
12.76871 9.3854516e-05
12.76971 9.2349421e-05
12.77071 9.0842036e-05
12.77171 8.933234899999999e-05
12.77271 8.7820354e-05
12.77371 8.630605100000001e-05
12.77471 8.4789428e-05
12.77571 8.3270481e-05
12.77671 8.1749215e-05
12.77771 8.022563e-05
12.77871 7.8699736e-05
12.77971 7.7171546e-05
12.78071 7.5641077e-05
12.78171 7.4108357e-05
12.78271 7.2573408e-05
12.78371 7.1036271e-05
12.78471 6.949698e-05
12.78571 6.795558499999999e-05
12.78671 6.6412127e-05
12.78771 6.4866657e-05
12.78871 6.331923099999999e-05
12.78971 6.1769902e-05
12.79071 6.0218719000000005e-05
12.79171 5.8665739e-05
12.79271 5.7111009e-05
12.79371 5.5554580000000004e-05
12.79471 5.3996489999999996e-05
12.79571 5.2436786e-05
12.79671 5.0875502e-05
12.79771 4.9312666e-05
12.79871 4.7748313e-05
12.79971 4.6182456e-05
12.80071 4.4615118e-05
12.80171 4.3046309999999995e-05
12.80271 4.1476041999999995e-05
12.80371 3.9904322e-05
12.80471 3.8331149000000004e-05
12.80571 3.6756529e-05
12.80671 3.5180463e-05
12.80771 3.360295e-05
12.80871 3.2023991e-05
12.80971 3.0443587e-05
12.81071 2.8861743e-05
12.81171 2.727846e-05
12.81271 2.5693748e-05
12.81371 2.4107612e-05
12.81471 2.2520064e-05
12.81571 2.0931114e-05
12.81671 1.9340779000000002e-05
12.81771 1.7749072e-05
12.81871 1.6156012000000002e-05
12.81971 1.4561617000000001e-05
12.82071 1.2965904e-05
12.82171 1.1368891999999999e-05
12.82271 9.770597100000001e-06
12.82371 8.1710368e-06
12.82471 6.5702274000000005e-06
12.82571 4.968183e-06
12.82671 3.3649168999999996e-06
12.82771 1.7604411999999999e-06
12.82871 1.5476684e-07
12.82971 -1.4520964e-06
12.83071 -3.0601392000000005e-06
12.83171 -4.6693522e-06
12.83271 -6.2797263e-06
12.83371 -7.8912507e-06
12.83471 -9.5039148e-06
12.83571 -1.1117705e-05
12.83671 -1.2732605999999999e-05
12.83771 -1.4348601e-05
12.83871 -1.5965666e-05
12.83971 -1.758378e-05
12.84071 -1.9202913e-05
12.84171 -2.0823036e-05
12.84271 -2.2444114e-05
12.84371 -2.4066111e-05
12.84471 -2.5688988e-05
12.84571 -2.7312706e-05
12.84671 -2.8937222e-05
12.84771 -3.0562495000000004e-05
12.84871 -3.2188481e-05
12.84971 -3.3815143999999994e-05
12.85071 -3.5442443e-05
12.85171 -3.7070342000000005e-05
12.85271 -3.8698812e-05
12.85371 -4.0327825e-05
12.85471 -4.1957355e-05
12.85571 -4.3587386000000004e-05
12.85671 -4.5217905e-05
12.85771 -4.6848905e-05
12.85871 -4.8480382e-05
12.85971 -5.0112345e-05
12.86071 -5.1744792e-05
12.86171 -5.3377738e-05
12.86271 -5.5011202e-05
12.86371 -5.6645194e-05
12.86471 -5.8279733e-05
12.86571 -5.9914834000000004e-05
12.86671 -6.155052e-05
12.86771 -6.3186803e-05
12.86871 -6.4823701e-05
12.86971 -6.646122299999999e-05
12.87071 -6.8099382e-05
12.87171 -6.9738178e-05
12.87271 -7.137760999999999e-05
12.87371 -7.3017674e-05
12.87471 -7.4658357e-05
12.87571 -7.6299648e-05
12.87671 -7.794153e-05
12.87771 -7.9583975e-05
12.87871 -8.122696e-05
12.87971 -8.2870457e-05
12.88071 -8.4514437e-05
12.88171 -8.615886e-05
12.88271 -8.7803699e-05
12.88371 -8.9448918e-05
12.88471 -9.1094483e-05
12.88571 -9.2740368e-05
12.88671 -9.4386542e-05
12.88771 -9.603297699999999e-05
12.88871 -9.767964e-05
12.88971 -9.9326519e-05
12.89071 -0.00010097359
12.89171 -0.00010262085
12.89271 -0.00010426826
12.89371 -0.00010591583000000001
12.89471 -0.00010756354
12.89571 -0.00010921138
12.89671 -0.00011085935999999999
12.89771 -0.00011250745
12.89871 -0.00011415565999999999
12.89971 -0.00011580397
12.90071 -0.00011745238000000001
12.90171 -0.00011910089
12.90271 -0.00012074947
12.90371 -0.00012239812999999998
12.90471 -0.00012404684
12.90571 -0.00012569558
12.90671 -0.00012734436
12.90771 -0.00012899312999999999
12.90871 -0.00013064191
12.90971 -0.00013229065
12.91071 -0.00013393936
12.91171 -0.00013558800000000002
12.91271 -0.00013723657
12.91371 -0.00013888504
12.91471 -0.0001405334
12.91571 -0.00014218165
12.91671 -0.00014382977
12.91771 -0.00014547775
12.91871 -0.00014712558
12.91971 -0.00014877327
12.92071 -0.00015042081
12.92171 -0.00015206818
12.92271 -0.00015371542
12.92371 -0.00015536250000000002
12.92471 -0.00015700944
12.92571 -0.00015865622
12.92671 -0.00016030285
12.92771 -0.00016194933
12.92871 -0.00016359566
12.92971 -0.00016524182
12.93071 -0.00016688781
12.93171 -0.00016853362
12.93271 -0.00017017924
12.93371 -0.00017182465
12.93471 -0.00017346982
12.93571 -0.00017511475
12.93671 -0.00017675938999999998
12.93771 -0.00017840372000000002
12.93871 -0.00018004771
12.93971 -0.00018169134000000002
12.94071 -0.00018333457
12.94171 -0.00018497738000000001
12.94271 -0.00018661973
12.94371 -0.00018826161
12.94471 -0.00018990298
12.94571 -0.00019154384
12.94671 -0.00019318413000000002
12.94771 -0.00019482388
12.94871 -0.00019646307
12.94971 -0.00019810165999999997
12.95071 -0.00019973966
12.95171 -0.00020137707000000003
12.95271 -0.00020301388
12.95371 -0.00020465011
12.95471 -0.00020628577
12.95571 -0.00020792083
12.95671 -0.00020955532999999998
12.95771 -0.00021118926
12.95871 -0.0002128226
12.95971 -0.00021445539
12.96071 -0.00021608762
12.96171 -0.00021771925
12.96271 -0.00021935032000000001
12.96371 -0.00022098078999999998
12.96471 -0.00022261067
12.96571 -0.00022423992
12.96671 -0.00022586853000000002
12.96771 -0.00022749648
12.96871 -0.00022912374999999998
12.96971 -0.00023075028999999998
12.97071 -0.00023237608000000002
12.97171 -0.00023400110000000002
12.97271 -0.00023562527000000003
12.97371 -0.00023724861000000002
12.97471 -0.00023887105
12.97571 -0.00024049257
12.97671 -0.00024211313
12.97771 -0.00024373269
12.97871 -0.00024535124999999997
12.97971 -0.00024696876
12.98071 -0.00024858521000000003
12.98171 -0.00025020056
12.98271 -0.0002518148
12.98371 -0.0002534279
12.98471 -0.00025503987000000003
12.98571 -0.00025665067
12.98671 -0.00025826032
12.98771 -0.00025986881
12.98871 -0.00026147611
12.98971 -0.00026308223
12.99071 -0.00026468715
12.99171 -0.00026629089
12.99271 -0.00026789342
12.99371 -0.00026949472
12.99471 -0.00027109479
12.99571 -0.00027269364
12.99671 -0.00027429123
12.99771 -0.00027588758
12.99871 -0.00027748265
12.99971 -0.00027907643
13.00071 -0.00028066888000000004
13.00171 -0.00028226002
13.00271 -0.00028384979
13.00371 -0.0002854382
13.00471 -0.00028702523
13.00571 -0.00028861084
13.00671 -0.00029019502
13.00771 -0.00029177775
13.00871 -0.00029335899
13.00971 -0.00029493876
13.01071 -0.00029651701
13.01171 -0.00029809373
13.01271 -0.00029966889
13.01371 -0.00030124247
13.01471 -0.00030281446
13.01571 -0.00030438484
13.01671 -0.00030595359
13.01771 -0.00030752067
13.01871 -0.00030908607
13.01971 -0.00031064974
13.02071 -0.00031221168
13.02171 -0.00031377185
13.02271 -0.00031533023
13.02371 -0.00031688676
13.02471 -0.0003184414
13.02571 -0.00031999413999999997
13.02671 -0.00032154492
13.02771 -0.00032309369999999996
13.02871 -0.00032464045
13.02971 -0.00032618511
13.03071 -0.00032772766
13.03171 -0.00032926803
13.03271 -0.00033080619
13.03371 -0.00033234210000000004
13.03471 -0.00033387573
13.03571 -0.00033540705
13.03671 -0.00033693600000000003
13.03771 -0.00033846255999999997
13.03871 -0.00033998671999999996
13.03971 -0.00034150844
13.04071 -0.0003430277
13.04171 -0.00034454449
13.04271 -0.0003460588
13.04371 -0.00034757061
13.04471 -0.00034907990999999997
13.04571 -0.0003505867
13.04671 -0.00035209096
13.04771 -0.00035359269
13.04871 -0.0003550919
13.04971 -0.00035658859
13.05071 -0.00035808273000000003
13.05171 -0.00035957432
13.05271 -0.00036106335
13.05371 -0.0003625498
13.05471 -0.00036403366999999997
13.05571 -0.00036551492
13.05671 -0.00036699352999999997
13.05771 -0.00036846945
13.05871 -0.00036994269999999997
13.05971 -0.00037141318999999996
13.06071 -0.00037288091
13.06171 -0.00037434581
13.06271 -0.00037580785
13.06371 -0.00037726697
13.06471 -0.00037872314
13.06571 -0.00038017629
13.06671 -0.00038162634000000003
13.06771 -0.00038307326
13.06871 -0.00038451698999999995
13.06971 -0.00038595749
13.07071 -0.00038739468
13.07171 -0.00038882849
13.07271 -0.00039025889999999997
13.07371 -0.00039168585000000003
13.07471 -0.00039310930000000004
13.07571 -0.00039452916000000003
13.07671 -0.00039594543
13.07771 -0.00039735805
13.07871 -0.00039876695
13.07971 -0.00040017212
13.08071 -0.00040157352
13.08171 -0.00040297105000000003
13.08271 -0.00040436475999999994
13.08371 -0.00040575455
13.08471 -0.0004071404
13.08571 -0.00040852228
13.08671 -0.00040990017
13.08771 -0.000411274
13.08871 -0.00041264375
13.08971 -0.0004140094
13.09071 -0.00041537091
13.09171 -0.00041672823999999996
13.09271 -0.00041808139
13.09371 -0.00041943030999999994
13.09471 -0.00042077495
13.09571 -0.00042211532
13.09671 -0.00042345137
13.09771 -0.00042478309
13.09871 -0.00042611041
13.09971 -0.00042743336
13.10071 -0.00042875184999999997
13.10171 -0.00043006588999999995
13.10271 -0.00043137542999999997
13.10371 -0.00043268046
13.10471 -0.00043398095
13.10571 -0.00043527683999999996
13.10671 -0.00043656814
13.10771 -0.00043785476000000005
13.10871 -0.00043913668999999997
13.10971 -0.0004404139
13.11071 -0.00044168637
13.11171 -0.00044295402
13.11271 -0.00044421681
13.11371 -0.00044547469
13.11471 -0.00044672760999999996
13.11571 -0.00044797548
13.11671 -0.00044921831
13.11771 -0.00045045599
13.11871 -0.00045168849
13.11971 -0.00045291572
13.12071 -0.00045413763000000005
13.12171 -0.00045535412
13.12271 -0.00045656516
13.12371 -0.00045777065
13.12471 -0.00045897054
13.12571 -0.0004601648
13.12671 -0.00046135333
13.12771 -0.00046253604
13.12871 -0.00046371292000000003
13.12971 -0.0004648839
13.13071 -0.00046604887
13.13171 -0.00046720784000000003
13.13271 -0.00046836071
13.13371 -0.00046950745
13.13471 -0.000470648
13.13571 -0.00047178232000000004
13.13671 -0.00047291041000000004
13.13771 -0.00047403219000000004
13.13871 -0.00047514759000000006
13.13971 -0.00047625663
13.14071 -0.00047735925
13.14171 -0.00047845542
13.14271 -0.00047954513
13.14371 -0.00048062830000000003
13.14471 -0.00048170490999999995
13.14571 -0.00048277498
13.14671 -0.00048383839999999997
13.14771 -0.00048489519
13.14871 -0.00048594525
13.14971 -0.00048698857
13.15071 -0.00048802512999999997
13.15171 -0.00048905486
13.15271 -0.0004900777200000001
13.15371 -0.00049109367
13.15471 -0.00049210262
13.15571 -0.00049310456
13.15671 -0.00049409941
13.15771 -0.00049508712
13.15871 -0.00049606765
13.15971 -0.0004970409
13.16071 -0.00049800683
13.16171 -0.00049896539
13.16271 -0.0004999164999999999
13.16371 -0.0005008601
13.16471 -0.0005017961
13.16571 -0.00050272447
13.16671 -0.00050364515
13.16771 -0.0005045580600000001
13.16871 -0.00050546314
13.16971 -0.00050636031
13.17071 -0.00050724952
13.17171 -0.00050813069
13.17271 -0.0005090037600000001
13.17371 -0.0005098686900000001
13.17471 -0.00051072539
13.17571 -0.00051157385
13.17671 -0.0005124139500000001
13.17771 -0.00051324569
13.17871 -0.00051406896
13.17971 -0.00051488373
13.18071 -0.0005156899500000001
13.18171 -0.00051648753
13.18271 -0.00051727648
13.18371 -0.00051805669
13.18471 -0.00051882812
13.18571 -0.00051959073
13.18671 -0.00052034447
13.18771 -0.00052108926
13.18871 -0.00052182509
13.18971 -0.00052255186
13.19071 -0.00052326955
13.19171 -0.0005239781299999999
13.19271 -0.00052467753
13.19371 -0.0005253677
13.19471 -0.0005260485500000001
13.19571 -0.00052672008
13.19671 -0.00052738224
13.19771 -0.00052803493
13.19871 -0.00052867813
13.19971 -0.0005293117699999999
13.20071 -0.0005299358199999999
13.20171 -0.00053055023
13.20271 -0.00053115496
13.20371 -0.0005317499
13.20471 -0.00053233503
13.20571 -0.00053291028
13.20671 -0.00053347558
13.20771 -0.00053403091
13.20871 -0.0005345762
13.20971 -0.00053511135
13.21071 -0.00053563635
13.21171 -0.00053615113
13.21271 -0.00053665558
13.21371 -0.00053714971
13.21471 -0.00053763342
13.21571 -0.00053810668
13.21671 -0.00053856938
13.21771 -0.00053902149
13.21871 -0.00053946296
13.21971 -0.00053989374
13.22071 -0.00054031375
13.22171 -0.00054072293
13.22271 -0.00054112124
13.22371 -0.0005415086399999999
13.22471 -0.00054188504
13.22571 -0.00054225043
13.22671 -0.0005426047200000001
13.22771 -0.00054294787
13.22871 -0.00054327984
13.22971 -0.00054360057
13.23071 -0.00054391003
13.23171 -0.00054420816
13.23271 -0.00054449488
13.23371 -0.00054477018
13.23471 -0.00054503398
13.23571 -0.00054528623
13.23671 -0.00054552693
13.23771 -0.00054575598
13.23871 -0.0005459733500000001
13.23971 -0.00054617894
13.24071 -0.00054637276
13.24171 -0.00054655475
13.24271 -0.00054672482
13.24371 -0.00054688294
13.24471 -0.000547029
13.24571 -0.00054716297
13.24671 -0.0005472848
13.24771 -0.0005473944400000001
13.24871 -0.0005474918
13.24971 -0.00054757684
13.25071 -0.00054764946
13.25171 -0.00054770962
13.25271 -0.00054775728
13.25371 -0.00054779234
13.25471 -0.00054781472
13.25571 -0.00054782436
13.25671 -0.00054782122
13.25771 -0.00054780521
13.25871 -0.00054777629
13.25971 -0.00054773441
13.26071 -0.00054767952
13.26171 -0.00054761153
13.26271 -0.0005475304099999999
13.26371 -0.00054743609
13.26471 -0.00054732855
13.26571 -0.00054720772
13.26671 -0.00054707357
13.26771 -0.00054692605
13.26871 -0.00054676516
13.26971 -0.0005465908500000001
13.27071 -0.0005464030900000001
13.27171 -0.00054620182
13.27271 -0.00054598704
13.27371 -0.00054575871
13.27471 -0.00054551683
13.27571 -0.00054526136
13.27671 -0.00054499228
13.27771 -0.00054470956
13.27871 -0.00054441321
13.27971 -0.00054410316
13.28071 -0.00054377942
13.28171 -0.00054344191
13.28271 -0.00054309062
13.28371 -0.00054272555
13.28471 -0.00054234661
13.28571 -0.0005419538
13.28671 -0.00054154707
13.28771 -0.0005411263800000001
13.28871 -0.00054069164
13.28971 -0.00054024285
13.29071 -0.00053977997
13.29171 -0.00053930289
13.29271 -0.00053881158
13.29371 -0.00053830599
13.29471 -0.00053778604
13.29571 -0.00053725166
13.29671 -0.0005367028300000001
13.29771 -0.0005361394899999999
13.29871 -0.00053556155
13.29971 -0.0005349689700000001
13.30071 -0.00053436165
13.30171 -0.0005337396
13.30271 -0.0005331027299999999
13.30371 -0.00053245094
13.30471 -0.00053178424
13.30571 -0.00053110257
13.30671 -0.00053040585
13.30771 -0.0005296940799999999
13.30871 -0.00052896717
13.30971 -0.00052822511
13.31071 -0.00052746786
13.31171 -0.00052669538
13.31271 -0.00052590763
13.31371 -0.00052510459
13.31471 -0.00052428622
13.31571 -0.00052345254
13.31671 -0.00052260348
13.31771 -0.000521739
13.31871 -0.0005208591599999999
13.31971 -0.00051996385
13.32071 -0.00051905313
13.32171 -0.00051812694
13.32271 -0.00051718534
13.32371 -0.00051622828
13.32471 -0.0005152557599999999
13.32571 -0.00051426773
13.32671 -0.0005132642400000001
13.32771 -0.0005122452900000001
13.32871 -0.0005112108299999999
13.32971 -0.00051016091
13.33071 -0.00050909548
13.33171 -0.00050801455
13.33271 -0.0005069181
13.33371 -0.00050580616
13.33471 -0.0005046787
13.33571 -0.00050353569
13.33671 -0.00050237713
13.33771 -0.00050120302
13.33871 -0.00050001331
13.33971 -0.000498808
13.34071 -0.00049758705
13.34171 -0.00049635041
13.34271 -0.00049509804
13.34371 -0.0004938299300000001
13.34471 -0.00049254604
13.34571 -0.0004912463300000001
13.34671 -0.00048993074
13.34771 -0.00048859924
13.34871 -0.00048725183
13.34971 -0.0004858884
13.35071 -0.00048450893
13.35171 -0.00048311335000000003
13.35271 -0.00048170167999999995
13.35371 -0.00048027382
13.35471 -0.00047882977
13.35571 -0.00047736949000000005
13.35671 -0.00047589297000000003
13.35771 -0.00047440016999999996
13.35871 -0.00047289104
13.35971 -0.00047136563999999995
13.36071 -0.00046982391
13.36171 -0.00046826585
13.36271 -0.00046669146999999995
13.36371 -0.00046510076999999993
13.36471 -0.00046349372999999994
13.36571 -0.00046187042
13.36671 -0.00046023083
13.36771 -0.000458575
13.36871 -0.00045690293999999995
13.36971 -0.00045521464999999996
13.37071 -0.00045351021000000004
13.37171 -0.00045178958000000003
13.37271 -0.00045005285999999997
13.37371 -0.00044829999000000004
13.37471 -0.00044653106999999995
13.37571 -0.00044474609
13.37671 -0.00044294506999999997
13.37771 -0.00044112803
13.37871 -0.00043929499
13.37971 -0.00043744599
13.38071 -0.00043558097999999996
13.38171 -0.00043370001
13.38271 -0.00043180312
13.38371 -0.00042989026999999994
13.38471 -0.00042796146000000004
13.38571 -0.00042601673
13.38671 -0.00042405604
13.38771 -0.00042207938999999997
13.38871 -0.00042008682999999995
13.38971 -0.0004180783
13.39071 -0.00041605381
13.39171 -0.0004140134
13.39271 -0.00041195703
13.39371 -0.00040988471
13.39471 -0.00040779641
13.39571 -0.00040569216
13.39671 -0.00040357195000000003
13.39771 -0.00040143577
13.39871 -0.00039928364
13.39971 -0.00039711558
13.40071 -0.00039493157
13.40171 -0.00039273159000000003
13.40271 -0.00039051570000000005
13.40371 -0.00038828389000000003
13.40471 -0.00038603616
13.40571 -0.00038377252
13.40671 -0.00038149301
13.40771 -0.0003791976
13.40871 -0.00037688635
13.40971 -0.00037455925000000003
13.41071 -0.00037221632
13.41171 -0.00036985762000000004
13.41271 -0.00036748315
13.41371 -0.00036509296
13.41471 -0.00036268705
13.41571 -0.00036026547
13.41671 -0.00035782825
13.41771 -0.00035537545999999996
13.41871 -0.00035290711
13.41971 -0.00035042326
13.42071 -0.00034792397
13.42171 -0.00034540926
13.42271 -0.00034287920999999996
13.42371 -0.00034033383
13.42471 -0.00033777321
13.42571 -0.00033519739
13.42671 -0.00033260642
13.42771 -0.00033000033
13.42871 -0.00032737919000000004
13.42971 -0.00032474306
13.43071 -0.00032209198000000003
13.43171 -0.00031942598
13.43271 -0.0003167451
13.43371 -0.00031404941
13.43471 -0.00031133893
13.43571 -0.0003086137
13.43671 -0.00030587373
13.43771 -0.00030311908
13.43871 -0.00030034978
13.43971 -0.00029756584
13.44071 -0.0002947673
13.44171 -0.00029195419000000003
13.44271 -0.00028912652
13.44371 -0.00028628435
13.44471 -0.0002834277
13.44571 -0.00028055658
13.44671 -0.00027767103
13.44771 -0.00027477111
13.44871 -0.00027185683
13.44971 -0.00026892826
13.45071 -0.00026598543
13.45171 -0.00026302839
13.45271 -0.00026005721000000004
13.45371 -0.00025707193
13.45471 -0.00025407262
13.45571 -0.00025105935
13.45671 -0.00024803219
13.45771 -0.00024499119999999997
13.45871 -0.00024193646
13.45971 -0.00023886802999999998
13.46071 -0.000235786
13.46171 -0.00023269045
13.46271 -0.00022958145000000001
13.46371 -0.00022645909
13.46471 -0.00022332344999999998
13.46571 -0.00022017459
13.46671 -0.0002170126
13.46771 -0.00021383753
13.46871 -0.00021064945
13.46971 -0.00020744847000000002
13.47071 -0.00020423460999999997
13.47171 -0.00020100797
13.47271 -0.0001977686
13.47371 -0.00019451656000000003
13.47471 -0.00019125191000000003
13.47571 -0.00018797472
13.47671 -0.00018468502999999999
13.47771 -0.00018138292
13.47871 -0.00017806843999999998
13.47971 -0.00017474166
13.48071 -0.00017140263
13.48171 -0.00016805143
13.48271 -0.00016468811
13.48371 -0.00016131273
13.48471 -0.00015792538
13.48571 -0.00015452610999999998
13.48671 -0.00015111499
13.48771 -0.00014769211000000002
13.48871 -0.00014425752
13.48971 -0.00014081131999999999
13.49071 -0.00013735357999999998
13.49171 -0.00013388438
13.49271 -0.00013040381
13.49371 -0.00012691194
13.49471 -0.00012340886
13.49571 -0.00011989465999999999
13.49671 -0.00011636943
13.49771 -0.00011283324000000001
13.49871 -0.0001092862
13.49971 -0.0001057284
13.50071 -0.00010215991
13.50171 -9.8580847e-05
13.50271 -9.4991287e-05
13.50371 -9.1391331e-05
13.50471 -8.778108100000001e-05
13.50571 -8.4160627e-05
13.50671 -8.0530072e-05
13.50771 -7.6889512e-05
13.50871 -7.323905e-05
13.50971 -6.957878299999999e-05
13.51071 -6.5908819e-05
13.51171 -6.2229253e-05
13.51271 -5.8540195e-05
13.51371 -5.4841746000000006e-05
13.51471 -5.113400900000001e-05
13.51571 -4.7417083000000004e-05
13.51671 -4.3691071e-05
13.51771 -3.9956075e-05
13.51871 -3.6212194e-05
13.51971 -3.2459528e-05
13.52071 -2.869817e-05
13.52171 -2.4928218e-05
13.52271 -2.1149762e-05
13.52371 -1.7362892e-05
13.52471 -1.3567698000000002e-05
13.52571 -9.764266200000001e-06
13.52671 -5.9526815e-06
13.52771 -2.1330277999999998e-06
13.52871 1.6946127999999999e-06
13.52971 5.5301584e-06
13.53071 9.3735274e-06
13.53171 1.3224637e-05
13.53271 1.7083406000000003e-05
13.53371 2.0949747e-05
13.53471 2.4823575e-05
13.53571 2.8704801e-05
13.53671 3.2593330999999997e-05
13.53771 3.6489072e-05
13.53871 4.0391919e-05
13.53971 4.4301768e-05
13.54071 4.821851e-05
13.54171 5.2142035999999995e-05
13.54271 5.6072219e-05
13.54371 6.0008938e-05
13.54471 6.3952069e-05
13.54571 6.790147600000001e-05
13.54671 7.1857022e-05
13.54771 7.5818565e-05
13.54871 7.9785968e-05
13.54971 8.3759085e-05
13.55071 8.773777200000001e-05
13.55171 9.1721881e-05
13.55271 9.571126600000001e-05
13.55371 9.970577799999999e-05
13.55471 0.00010370528
13.55571 0.00010770963
13.55671 0.00011171868000000001
13.55771 0.00011573229
13.55871 0.00011975034000000001
13.55971 0.00012377269
13.56071 0.00012779922
13.56171 0.0001318298
13.56271 0.00013586432
13.56371 0.00013990266
13.56471 0.00014394469999999998
13.56571 0.00014799034
13.56671 0.00015203948
13.56771 0.00015609201
13.56871 0.00016014782
13.56971 0.00016420682
13.57071 0.00016826891
13.57171 0.00017233399999999998
13.57271 0.00017640198
13.57371 0.00018047275
13.57471 0.00018454623
13.57571 0.00018862231
13.57671 0.0001927009
13.57771 0.00019678187
13.57871 0.00020086513
13.57971 0.00020495057999999998
13.58071 0.00020903812999999998
13.58171 0.00021312761999999998
13.58271 0.00021721898999999998
13.58371 0.00022131208000000002
13.58471 0.00022540680000000002
13.58571 0.00022950302999999998
13.58671 0.00023360062000000003
13.58771 0.00023769946000000002
13.58871 0.00024179942
13.58971 0.00024590036
13.59071 0.00025000213
13.59171 0.00025410461
13.59271 0.00025820766
13.59371 0.00026231114
13.59471 0.00026641487
13.59571 0.00027051872
13.59671 0.00027462254
13.59771 0.00027872616
13.59871 0.00028282943000000003
13.59971 0.00028693220999999997
13.60071 0.0002910343
13.60171 0.00029513556
13.60271 0.00029923583
13.60371 0.00030333495
13.60471 0.00030743274
13.60571 0.00031152904
13.60671 0.0003156237
13.60771 0.00031971656
13.60871 0.00032380747000000003
13.60971 0.00032789628
13.61071 0.00033198285
13.61171 0.00033606702000000003
13.61271 0.00034014868
13.61371 0.00034422765
13.61471 0.00034830382
13.61571 0.00035237708
13.61671 0.00035644729999999996
13.61771 0.00036051435
13.61871 0.00036457814000000004
13.61971 0.00036863853
13.62071 0.00037269543999999996
13.62171 0.00037674874
13.62271 0.00038079836
13.62371 0.00038484418
13.62471 0.00038888606000000005
13.62571 0.00039292395
13.62671 0.00039695774000000005
13.62771 0.0004009873
13.62871 0.00040501254
13.62971 0.00040903333
13.63071 0.00041304956999999997
13.63171 0.00041706112000000005
13.63271 0.00042106790000000005
13.63371 0.00042506972
13.63471 0.00042906648999999997
13.63571 0.00043305803999999995
13.63671 0.00043704426000000003
13.63771 0.00044102499
13.63871 0.00044500007
13.63971 0.00044896933
13.64071 0.00045293264
13.64171 0.0004568898
13.64271 0.00046084065
13.64371 0.00046478503
13.64471 0.00046872283
13.64571 0.0004726538
13.64671 0.00047657782
13.64771 0.00048049474
13.64871 0.00048440433999999996
13.64971 0.00048830652
13.65071 0.00049220107
13.65171 0.00049608789
13.65271 0.00049996675
13.65371 0.00050383755
13.65471 0.00050770013
13.65571 0.00051155434
13.65671 0.00051540005
13.65771 0.00051923712
13.65871 0.00052306541
13.65971 0.00052688479
13.66071 0.00053069507
13.66171 0.00053449617
13.66271 0.00053828799
13.66371 0.00054207035
13.66471 0.0005458431600000001
13.66571 0.0005496062800000001
13.66671 0.0005533595899999999
13.66771 0.0005571029299999999
13.66871 0.00056083622
13.66971 0.0005645593299999999
13.67071 0.00056827216
13.67171 0.00057197458
13.67271 0.00057566649
13.67371 0.00057934772
13.67471 0.0005830182100000001
13.67571 0.0005866777900000001
13.67671 0.00059032636
13.67771 0.0005939637999999999
13.67871 0.00059759
13.67971 0.00060120483
13.68071 0.00060480816
13.68171 0.00060839984
13.68271 0.0006119797500000001
13.68371 0.0006155477899999999
13.68471 0.00061910378
13.68571 0.00062264762
13.68671 0.00062617914
13.68771 0.00062969825
13.68871 0.0006332047600000001
13.68971 0.0006366985
13.69071 0.00064017936
13.69171 0.00064364717
13.69271 0.0006471017999999999
13.69371 0.0006505431
13.69471 0.0006539708899999999
13.69571 0.000657385
13.69671 0.00066078533
13.69771 0.00066417169
13.69871 0.00066754392
13.69971 0.00067090186
13.70071 0.00067424544
13.70171 0.00067757446
13.70271 0.00068088875
13.70371 0.0006841882200000001
13.70471 0.00068747277
13.70571 0.00069074222
13.70671 0.00069399648
13.70771 0.00069723542
13.70871 0.0007004588999999999
13.70971 0.0007036668600000001
13.71071 0.0007068591499999999
13.71171 0.00071003569
13.71271 0.00071319637
13.71371 0.00071634113
13.71471 0.00071946984
13.71571 0.0007225824
13.71671 0.00072567868
13.71771 0.00072875864
13.71871 0.00073182214
13.71971 0.00073486908
13.72071 0.0007378993800000001
13.72171 0.0007409129
13.72271 0.00074390955
13.72371 0.0007468891899999999
13.72471 0.00074985173
13.72571 0.00075279704
13.72671 0.0007557249799999999
13.72771 0.00075863541
13.72871 0.0007615281899999999
13.72971 0.00076440319
13.73071 0.0007672603699999999
13.73171 0.0007700995400000001
13.73271 0.0007729205200000001
13.73371 0.00077572322
13.73471 0.00077850746
13.73571 0.0007812731400000001
13.73671 0.0007840200899999999
13.73771 0.0007867482099999999
13.73871 0.0007894573199999999
13.73971 0.00079214733
13.74071 0.00079481806
13.74171 0.00079746951
13.74271 0.0008001015
13.74371 0.00080271384
13.74471 0.00080530654
13.74571 0.0008078794099999999
13.74671 0.0008104322699999999
13.74771 0.0008129651200000001
13.74871 0.00081547787
13.74971 0.0008179703400000001
13.75071 0.00082044253
13.75171 0.00082289425
13.75271 0.00082532542
13.75371 0.00082773595
13.75471 0.00083012574
13.75571 0.0008324947
13.75671 0.00083484274
13.75771 0.00083716986
13.75871 0.0008394758899999999
13.75971 0.0008417607199999999
13.76071 0.0008440242700000001
13.76171 0.0008462664500000001
13.76271 0.0008484872500000001
13.76371 0.0008506865000000001
13.76471 0.0008528642
13.76571 0.0008550201500000001
13.76671 0.00085715437
13.76771 0.0008592667699999999
13.76871 0.00086135724
13.76971 0.0008634257
13.77071 0.00086547207
13.77171 0.00086749624
13.77271 0.00086949813
13.77371 0.0008714777300000001
13.77471 0.00087343487
13.77571 0.0008753694600000001
13.77671 0.0008772814
13.77771 0.0008791706000000001
13.77871 0.00088103698
13.77971 0.00088288043
13.78071 0.0008847008799999999
13.78171 0.00088649813
13.78271 0.0008882721900000001
13.78371 0.00089002287
13.78471 0.0008917501
13.78571 0.00089345367
13.78671 0.0008951336
13.78771 0.0008967897
13.78871 0.00089842188
13.78971 0.00090003014
13.79071 0.0009016142899999999
13.79171 0.00090317417
13.79271 0.00090470976
13.79371 0.00090622107
13.79471 0.00090770791
13.79571 0.00090917019
13.79671 0.00091060792
13.79771 0.00091202101
13.79871 0.00091340935
13.79971 0.00091477295
13.80071 0.0009161117300000001
13.80171 0.00091742568
13.80271 0.0009187147000000001
13.80371 0.00091997881
13.80471 0.000921218
13.80571 0.0009224321699999999
13.80671 0.0009236213400000001
13.80771 0.00092478549
13.80871 0.0009259245400000001
13.80971 0.0009270384899999999
13.81071 0.00092812725
13.81171 0.00092919081
13.81271 0.0009302290899999999
[truncated: 218,261 more chars]
