# Supplementary material for: 2D Synthetic dataset of numerical simulations of long-period seismicity in a volcanic edifice and related sensitivity kernels
Source: Data Brief. 2021 Jan 25;34:106673. doi: 10.1016/j.dib.2020.106673 (PMC7841316; doi:10.1016/j.dib.2020.106673)
Supplement: Supplementary Data S1 — Supplementary Raw Research Data. This is open data under the CC BY license http://creativecommons.org/licenses/by/4.0/ [file mmc1.zip › Dataset/OUTPUT_SEISMOGRAMS/9000_3000/disp_X_homo_4000_1655_SVF7e-1Hz.semd]

-1.714286 0.0
-1.713286 0.0
-1.712286 0.0
-1.711286 0.0
-1.710286 0.0
-1.709286 0.0
-1.708286 0.0
-1.707286 0.0
-1.706286 0.0
-1.705286 0.0
-1.704286 0.0
-1.703286 0.0
-1.702286 0.0
-1.701286 0.0
-1.700286 0.0
-1.699286 0.0
-1.698286 0.0
-1.697286 0.0
-1.696286 0.0
-1.695286 0.0
-1.694286 0.0
-1.693286 0.0
-1.692286 0.0
-1.691286 0.0
-1.690286 0.0
-1.689286 0.0
-1.688286 0.0
-1.687286 0.0
-1.686286 0.0
-1.685286 0.0
-1.684286 0.0
-1.683286 0.0
-1.682286 0.0
-1.681286 0.0
-1.680286 0.0
-1.679286 0.0
-1.678286 0.0
-1.677286 0.0
-1.676286 0.0
-1.675286 0.0
-1.674286 0.0
-1.673286 0.0
-1.672286 0.0
-1.671286 0.0
-1.670286 0.0
-1.669286 0.0
-1.668286 0.0
-1.667286 0.0
-1.666286 0.0
-1.665286 0.0
-1.664286 0.0
-1.663286 0.0
-1.662286 0.0
-1.661286 0.0
-1.660286 0.0
-1.659286 0.0
-1.658286 0.0
-1.657286 0.0
-1.656286 0.0
-1.655286 0.0
-1.654286 0.0
-1.653286 0.0
-1.652286 0.0
-1.651286 0.0
-1.650286 0.0
-1.649286 0.0
-1.648286 0.0
-1.647286 0.0
-1.646286 -2.680358e-36
-1.645286 -7.5450029e-36
-1.644286 -1.5584832e-35
-1.643286 -2.6995524e-35
-1.642286 -4.0765517e-35
-1.641286 -5.6674658e-35
-1.640286 -7.4125918e-35
-1.639286 -9.1775579e-35
-1.638286 -1.0863692e-34
-1.637286 -1.2457679e-34
-1.636286 -1.3813126e-34
-1.635286 -1.4628379e-34
-1.634286 -1.5030571e-34
-1.633286 -1.4915278000000001e-34
-1.632286 -1.4061844e-34
-1.631286 -1.2000035e-34
-1.630286 -7.943183899999999e-35
-1.629286 -8.1572896e-36
-1.628286 1.0840536e-34
-1.627286 2.8794558999999996e-34
-1.626286 5.5227026e-34
-1.625286 9.2546748e-34
-1.624286 1.4335438999999999e-33
-1.623286 2.1040264e-33
-1.622286 2.9651107e-33
-1.621286 4.0437958e-33
-1.620286 5.3661259999999995e-33
-1.619286 6.9586034e-33
-1.618286 8.8480895e-33
-1.617286 1.1062145999999998e-32
-1.616286 1.3624849e-32
-1.615286 1.654548e-32
-1.614286 1.9796347e-32
-1.613286 2.3277422e-32
-1.612286 2.6765774e-32
-1.611286 2.9854193e-32
-1.610286 3.1887194e-32
-1.609286 3.1910101e-32
-1.608286 2.8653042e-32
-1.607286 2.0575297999999997e-32
-1.606286 5.9936161e-33
-1.605286 -1.6690946e-32
-1.604286 -4.8670535e-32
-1.603286 -9.0339753e-32
-1.602286 -1.4089221000000002e-31
-1.601286 -1.979864e-31
-1.600286 -2.5758068e-31
-1.599286 -3.1404044e-31
-1.598286 -3.6060479e-31
-1.597286 -3.9026611000000003e-31
-1.596286 -3.9706759e-31
-1.595286 -3.7777338999999996e-31
-1.594286 -3.3382276e-31
-1.593286 -2.7345397e-31
-1.592286 -2.1387534e-31
-1.591286 -1.8335425e-31
-1.590286 -2.2306012e-31
-1.589286 -3.8838939e-31
-1.588286 -7.4927347e-31
-1.587286 -1.3886022000000001e-30
-1.586286 -2.3974081000000003e-30
-1.585286 -3.864939e-30
-1.584286 -5.8613933e-30
-1.583286 -8.4111587e-30
-1.582286 -1.1455208e-29
-1.581286 -1.4803144999999998e-29
-1.580286 -1.8078466e-29
-1.579286 -2.0664739e-29
-1.578286 -2.1665327e-29
-1.577286 -1.9893922999999998e-29
-1.576286 -1.3916441e-29
-1.575286 -2.1650527e-30
-1.574286 1.6859167e-29
-1.573286 4.4288583e-29
-1.572286 8.0506232e-29
-1.571286 1.2470941999999998e-28
-1.570286 1.7447601e-28
-1.569286 2.2541389e-28
-1.568286 2.7099239e-28
-1.567286 3.0266207e-28
-1.566286 3.1036024e-28
-1.565286 2.8347083999999998e-28
-1.564286 2.1225749e-28
-1.563286 8.972023600000001e-29
-1.562286 -8.625597e-29
-1.561286 -3.1067894e-28
-1.560286 -5.694527599999999e-28
-1.559286 -8.379703900000001e-28
-1.558286 -1.0806968e-27
-1.557286 -1.2521461000000001e-27
-1.556286 -1.2996163e-27
-1.555286 -1.1679573999999999e-27
-1.554286 -8.0651047e-28
-1.553286 -1.7814796000000002e-28
-1.552286 7.2992105000000005e-28
-1.551286 1.8942728e-27
-1.550286 3.24344e-27
-1.549286 4.6477531000000006e-27
-1.548286 5.9129961e-27
-1.547286 6.7804946e-27
-1.546286 6.9365406e-27
-1.545286 6.034024600000001e-27
-1.544286 3.7285634e-27
-1.543286 -2.6986586000000003e-28
-1.542286 -6.1308831999999994e-27
-1.541286 -1.3827278999999998e-26
-1.540286 -2.3055842e-26
-1.539286 -3.3166919e-26
-1.538286 -4.3117690999999995e-26
-1.537286 -5.1466486000000004e-26
-1.536286 -5.642564e-26
-1.535286 -5.5987703e-26
-1.534286 -4.8133337e-26
-1.533286 -3.1119181e-26
-1.532286 -3.8303208e-27
-1.531286 3.3833668e-26
-1.530286 8.0586032e-26
-1.529286 1.3345403999999999e-25
-1.528286 1.8762294e-25
-1.527286 2.3649181000000003e-25
-1.526286 2.7200049e-25
-1.525286 2.8526508000000003e-25
-1.524286 2.6752715e-25
-1.523286 2.1137952000000003e-25
-1.522286 1.1218356e-25
-1.521286 -3.0454906000000003e-26
-1.520286 -2.1132854e-25
-1.519286 -4.185985600000001e-25
-1.518286 -6.3331625000000005e-25
-1.517286 -8.2971157e-25
-1.516286 -9.7643154e-25
-1.515286 -1.0388477e-24
-1.514286 -9.8246147e-25
-1.513286 -7.7731488e-25
-1.512286 -4.0317136e-25
-1.511286 1.4493009e-25
-1.510286 8.513108e-25
-1.509286 1.6751978999999998e-24
-1.508286 2.5480213e-24
-1.507286 3.3733631e-24
-1.506286 4.0304235e-24
-1.505286 4.381706e-24
-1.504286 4.2852946e-24
-1.503286 3.6116086e-24
-1.502286 2.2638653000000002e-24
-1.501286 2.0070077000000001e-25
-1.500286 -2.5414188e-24
-1.499286 -5.8291107999999996e-24
-1.498286 -9.4199699e-24
-1.497286 -1.296126e-23
-1.496286 -1.6002862e-23
-1.495286 -1.8026983e-23
-1.494286 -1.8495442e-23
-1.493286 -1.6913156e-23
-1.492286 -1.2903746999999999e-23
-1.491286 -6.2903923e-24
-1.490286 2.8275083e-24
-1.489286 1.4013167000000002e-23
-1.488286 2.6458797000000003e-23
-1.487286 3.899088e-23
-1.486286 5.0123226e-23
-1.485286 5.8162547e-23
-1.484286 6.136567699999999e-23
-1.483286 5.8140784e-23
-1.482286 4.7277908e-23
-1.481286 2.81874e-23
-1.480286 1.1195071e-24
-1.479286 -3.2665078000000004e-23
-1.478286 -7.080434899999999e-23
-1.477286 -1.0985173999999999e-22
-1.476286 -1.4542231e-22
-1.475286 -1.7248029999999998e-22
-1.474286 -1.8576745e-22
-1.473286 -1.8035599e-22
-1.472286 -1.5229297e-22
-1.471286 -9.9285886e-23
-1.470286 -2.1362329000000002e-23
-1.469286 7.857628500000001e-23
-1.468286 1.9439542e-22
-1.467286 3.1665151e-22
-1.466286 4.3287902e-22
-1.465286 5.282984900000001e-22
-1.464286 5.8696907e-22
-1.463286 5.9336133e-22
-1.462286 5.3426839e-22
-1.461286 4.0090874e-22
-1.460286 1.9101217999999998e-22
-1.459286 -8.9372566e-23
-1.458286 -4.246409099999999e-22
-1.457286 -7.892584100000001e-22
-1.456286 -1.1485024e-21
-1.455286 -1.4604881000000002e-21
-1.454286 -1.6795203999999998e-21
-1.453286 -1.7606511e-21
-1.452286 -1.6651404999999998e-21
-1.451286 -1.3663396e-21
-1.450286 -8.5535517e-22
-1.449286 -1.4576465e-22
-1.448286 7.2338379e-22
-1.447286 1.6869749e-21
-1.446286 2.6561575e-21
-1.445286 3.5238638e-21
-1.444286 4.1734491e-21
-1.443286 4.490001e-21
-1.442286 4.373501e-21
-1.441286 3.7526798e-21
-1.440286 2.5981590999999998e-21
-1.439286 9.333445700000001e-22
-1.438286 -1.1584658e-21
-1.437286 -3.5321206e-21
-1.436286 -5.9848542e-21
-1.435286 -8.2673216e-21
-1.434286 -1.0101457000000001e-20
-1.433286 -1.1204523000000001e-20
-1.432286 -1.1318021999999999e-20
-1.431286 -1.0239419e-20
-1.430286 -7.8539976e-21
-1.429286 -4.1635984000000004e-21
-1.428286 6.913307199999999e-22
-1.427286 6.420025800000001e-21
-1.426286 1.2583392e-20
-1.425286 1.861231e-20
-1.424286 2.3843676e-20
-1.423286 2.7573902e-20
-1.422286 2.9127542e-20
-1.421286 2.7936394e-20
-1.420286 2.3622181e-20
-1.419286 1.6073921e-20
-1.418286 5.5099384999999995e-21
-1.417286 -7.485800899999999e-21
-1.416286 -2.1962222999999998e-20
-1.415286 -3.6641233e-20
-1.414286 -5.0002134e-20
-1.413286 -6.0408217e-20
-1.412286 -6.6267845e-20
-1.411286 -6.6216798e-20
-1.410286 -5.9304129e-20
-1.409286 -4.5160679e-20
-1.408286 -2.4128559e-20
-1.407286 2.6684028000000002e-21
-1.406286 3.3328891e-20
-1.405286 6.5262177e-20
-1.404286 9.5360848e-20
-1.403286 1.2025006e-19
-1.402286 1.3659633999999998e-19
-1.401286 1.4145146e-19
-1.400286 1.326012e-19
-1.399286 1.0888586000000002e-19
-1.398286 7.0459122e-20
-1.397286 1.8954452e-20
-1.396286 -4.2466925e-20
-1.395286 -1.0920504e-19
-1.394286 -1.7545686e-19
-1.393286 -2.3459787e-19
-1.392286 -2.7969664000000003e-19
-1.391286 -3.0413698e-19
-1.390286 -3.0230846e-19
-1.389286 -2.7031249e-19
-1.388286 -2.0661946e-19
-1.387286 -1.126034e-19
-1.386286 7.1231571e-21
-1.385286 1.4464671999999999e-19
-1.384286 2.8902165e-19
-1.383286 4.2690435999999998e-19
-1.382286 5.4355157e-19
-1.381286 6.2413762e-19
-1.380286 6.5529906e-19
-1.379286 6.2676889e-19
-1.378286 5.329269000000001e-19
-1.377286 3.7407349000000005e-19
-1.376286 1.5723694000000001e-19
-1.375286 -1.0364669e-19
-1.374286 -3.8828767e-19
-1.373286 -6.713611099999999e-19
-1.372286 -9.2453137e-19
-1.371286 -1.1190323999999999e-18
-1.370286 -1.2285749e-18
-1.369286 -1.2322913e-18
-1.368286 -1.1174077e-18
-1.367286 -8.813392099999999e-19
-1.366286 -5.329554999999999e-19
-1.365286 -9.283864399999999e-20
-1.364286 4.0754668e-19
-1.363286 9.2774994e-19
-1.362286 1.4211807999999998e-18
-1.361286 1.8387075e-18
-1.360286 2.132756e-18
-1.359286 2.2616229e-18
-1.358286 2.1937008e-18
-1.357286 1.9113131e-18
-1.356286 1.4138564e-18
-1.355286 7.199524e-19
-1.354286 -1.3167874e-19
-1.353286 -1.0828931e-18
-1.352286 -2.0585679e-18
-1.351286 -2.9709523000000002e-18
-1.350286 -3.7259158e-18
-1.349286 -4.2308905e-18
-1.348286 -4.4040569e-18
-1.347286 -4.1840576e-18
-1.346286 -3.5392735e-18
-1.345286 -2.475526e-18
-1.344286 -1.04101e-18
-1.343286 6.7262409999999995e-19
-1.342286 2.533826e-18
-1.341286 4.3796515000000005e-18
-1.340286 6.0289292e-18
-1.339286 7.299136100000001e-18
-1.338286 8.0254103e-18
-1.337286 8.0796669e-18
-1.336286 7.3875488e-18
-1.335286 5.941027e-18
-1.334286 3.8048622e-18
-1.333286 1.1158074e-18
-1.332286 -1.9257038e-18
-1.331286 -5.0707327999999995e-18
-1.330286 -8.0423979e-18
-1.329286 -1.0559746e-17
-1.328286 -1.2362574e-17
-1.327286 -1.3234869e-17
-1.326286 -1.3024931e-17
-1.325286 -1.1660724e-17
-1.324286 -9.1596831e-18
-1.323286 -5.632694799999999e-18
-1.322286 -1.2823073e-18
-1.321286 3.6046450000000004e-18
-1.320286 8.669953400000001e-18
-1.319286 1.3502603e-17
-1.318286 1.7663246e-17
-1.317286 2.0714685e-17
-1.316286 2.2257921e-17
-1.315286 2.1972388e-17
-1.314286 1.9657642e-17
-1.313286 1.527236e-17
-1.312286 8.9652543e-18
-1.311286 1.091921e-18
-1.310286 -7.7880968e-18
-1.309286 -1.6938234e-17
-1.308286 -2.54974e-17
-1.307286 -3.2556032e-17
-1.306286 -3.7249719e-17
-1.305286 -3.8860653e-17
-1.304286 -3.6914411e-17
-1.303286 -3.1258525e-17
-1.302286 -2.21103e-17
-1.301286 -1.0064610000000001e-17
-1.300286 3.9425706e-18
-1.299286 1.8712909e-17
-1.298286 3.2898529e-17
-1.297286 4.5135441e-17
-1.296286 5.4180982000000004e-17
-1.295286 5.9038207e-17
-1.294286 5.9052595e-17
-1.293286 5.3971197999999996e-17
-1.292286 4.3960715e-17
-1.291286 2.9587343e-17
-1.290286 1.1766496e-17
-1.289286 -8.3066511e-18
-1.288286 -2.9234874e-17
-1.287286 -4.9496839000000004e-17
-1.286286 -6.752202400000001e-17
-1.285286 -8.176468900000001e-17
-1.284286 -9.0783134e-17
-1.283286 -9.333166699999999e-17
-1.282286 -8.847055399999999e-17
-1.281286 -7.5692785e-17
-1.280286 -5.505785e-17
-1.279286 -2.7312898999999998e-17
-1.278286 6.0260159000000004e-18
-1.277286 4.2663060000000003e-17
-1.276286 7.960917e-17
-1.275286 1.1338216e-16
-1.274286 1.4031900000000001e-16
-1.273286 1.5697733e-16
-1.272286 1.6058156e-16
-1.271286 1.4945179000000002e-16
-1.270286 1.2334557e-16
-1.269286 8.3646871e-17
-1.268286 3.3353153e-17
-1.267286 -2.3159237e-17
-1.266286 -8.0576051e-17
-1.265286 -1.3324043e-16
-1.264286 -1.7582057e-16
-1.263286 -2.0395064e-16
-1.262286 -2.1474676e-16
-1.261286 -2.0711825e-16
-1.260286 -1.8183012000000002e-16
-1.259286 -1.413166e-16
-1.258286 -8.9291159e-17
-1.257286 -3.0234491e-17
-1.256286 3.1138927e-17
-1.255286 9.033807999999999e-17
-1.254286 1.4340412e-16
-1.253286 1.8704034e-16
-1.252286 2.1858336999999998e-16
-1.251286 2.3588040000000003e-16
-1.250286 2.3716685e-16
-1.249286 2.2104171e-16
-1.248286 1.8661236e-16
-1.247286 1.338303e-16
-1.246286 6.3972417e-17
-1.245286 -1.9842074e-17
-1.244286 -1.1225701e-16
-1.243286 -2.0557854e-16
-1.242286 -2.9011127e-16
-1.241286 -3.5500296e-16
-1.240286 -3.8956518e-16
-1.239286 -3.8491964999999997e-16
-1.238286 -3.3571671e-16
-1.237286 -2.4160475e-16
-1.236286 -1.0812368000000001e-16
-1.235286 5.3241191e-17
-1.234286 2.2598055000000003e-16
-1.233286 3.9041903e-16
-1.232286 5.2628366e-16
-1.231286 6.1559368e-16
-1.230286 6.4538435e-16
-1.229286 6.097667799999999e-16
-1.228286 5.109192300000001e-16
-1.227286 3.5878756e-16
-1.226286 1.6951393e-16
-1.225286 -3.7133203e-17
-1.224286 -2.4084515e-16
-1.223286 -4.2377278e-16
-1.222286 -5.728433799999999e-16
-1.221286 -6.8093541e-16
-1.220286 -7.4669859e-16
-1.219286 -7.731145199999999e-16
-1.218286 -7.6519426e-16
-1.217286 -7.2743446e-16
-1.216286 -6.617404e-16
-1.215286 -5.6644538e-16
-1.214286 -4.3681154000000006e-16
-1.213286 -2.6703402e-16
-1.212286 -5.3365154e-17
-1.211286 2.0237926999999998e-16
-1.210286 4.8987869e-16
-1.209286 7.8887752e-16
-1.208286 1.0699744999999999e-15
-1.207286 1.2978987e-15
-1.206286 1.4369682e-15
-1.205286 1.4578586999999998e-15
-1.204286 1.3443595000000001e-15
-1.203286 1.0986078000000001e-15
-1.202286 7.4341418e-16
-1.201286 3.207606e-16
-1.200286 -1.1372441e-16
-1.199286 -4.9964749e-16
-1.198286 -7.8261775e-16
-1.197286 -9.248569900000002e-16
-1.196286 -9.1342842e-16
-1.195286 -7.6415036e-16
-1.194286 -5.200017599999999e-16
-1.193286 -2.4390039e-16
-1.192286 -6.929625400000001e-18
-1.191286 1.2584438e-16
-1.190286 1.0913844000000001e-16
-1.189286 -7.2146269e-17
-1.188286 -3.9831438999999996e-16
-1.187286 -8.173897700000001e-16
-1.186286 -1.254608e-15
-1.185286 -1.6271935e-15
-1.184286 -1.8614397999999998e-15
-1.183286 -1.9084059e-15
-1.182286 -1.7546216000000002e-15
-1.181286 -1.4251013e-15
-1.180286 -9.7756378e-16
-1.179286 -4.8872879e-16
-1.178286 -3.5484846e-17
-1.177286 3.2485101e-16
-1.176286 5.7040679e-16
-1.175286 7.2251083e-16
-1.174286 8.4265013e-16
-1.173286 1.0183047000000001e-15
-1.172286 1.3399824e-15
-1.171286 1.8741382e-15
-1.170286 2.6381569e-15
-1.169286 3.5837693e-15
-1.168286 4.593993e-15
-1.167286 5.4960967e-15
-1.166286 6.089640800000001e-15
-1.165286 6.1850677e-15
-1.164286 5.6454084e-15
-1.163286 4.4221535000000004e-15
-1.162286 2.5767194e-15
-1.161286 2.8127096e-16
-1.160286 -2.2033540000000003e-15
-1.159286 -4.5700286e-15
-1.158286 -6.5207144e-15
-1.157286 -7.8240096e-15
-1.156286 -8.3626332e-15
-1.155286 -8.1598052e-15
-1.154286 -7.3772434e-15
-1.153286 -6.2831766e-15
-1.152286 -5.1952885e-15
-1.151286 -4.4094338e-15
-1.150286 -4.1289584e-15
-1.149286 -4.4104374e-15
-1.148286 -5.1391636e-15
-1.147286 -6.0420713e-15
-1.146286 -6.737965799999999e-15
-1.145286 -6.8165618e-15
-1.144286 -5.9307447000000005e-15
-1.143286 -3.8823517e-15
-1.142286 -6.81803e-16
-1.141286 3.4336237e-15
-1.140286 8.029837899999999e-15
-1.139286 1.2550822e-14
-1.138286 1.6424484e-14
-1.137286 1.9177562e-14
-1.136286 2.0534065000000002e-14
-1.135286 2.0473669e-14
-1.134286 1.9234019e-14
-1.133286 1.7252703e-14
-1.132286 1.5058341e-14
-1.131286 1.3132916e-14
-1.130286 1.1776033000000001e-14
-1.129286 1.1004003e-14
-1.128286 1.0511453e-14
-1.127286 9.711116900000001e-15
-1.126286 7.850728200000001e-15
-1.125286 4.1879684999999996e-15
-1.124286 -1.8108334e-15
-1.123286 -1.0291403e-14
-1.122286 -2.0894637e-14
-1.121286 -3.2735293e-14
-1.120286 -4.4491316e-14
-1.119286 -5.4595788999999997e-14
-1.118286 -6.1500235e-14
-1.117286 -6.3959881e-14
-1.116286 -6.128261700000001e-14
-1.115286 -5.3486884999999994e-14
-1.114286 -4.1329363e-14
-1.113286 -2.6188718e-14
-1.112286 -9.8219949e-15
-1.111286 5.9612022e-15
-1.110286 1.9640967e-14
-1.109286 3.0272645e-14
-1.108286 3.7650951e-14
-1.107286 4.2311202e-14
-1.106286 4.5360367000000005e-14
-1.105286 4.816855599999999e-14
-1.104286 5.1985022e-14
-1.103286 5.7563962e-14
-1.102286 6.4888748e-14
-1.101286 7.306644400000001e-14
-1.100286 8.0430548e-14
-1.099286 8.4844479e-14
-1.098286 8.4151807e-14
-1.097286 7.6681252e-14
-1.096286 6.1694846e-14
-1.095286 3.9671965999999996e-14
-1.094286 1.2350773e-14
-1.093286 -1.750232e-14
-1.092286 -4.6565275999999996e-14
-1.091286 -7.1588223e-14
-1.090286 -9.0047713e-14
-1.089286 -1.0068299000000001e-13
-1.088286 -1.0378543e-13
-1.087286 -1.0115783000000001e-13
-1.086286 -9.5728699e-14
-1.085286 -9.0882644e-14
-1.084286 -8.9636859e-14
-1.083286 -9.3838153e-14
-1.082286 -1.0356388e-13
-1.081286 -1.1687886e-13
-1.080286 -1.3003279e-13
-1.079286 -1.3809172000000001e-13
-1.078286 -1.3590031000000001e-13
-1.077286 -1.1919172e-13
-1.076286 -8.5615941e-14
-1.075286 -3.5459163e-14
-1.074286 2.8121298e-14
-1.073286 9.942851799999999e-14
-1.072286 1.7108827e-13
-1.071286 2.3528942999999996e-13
-1.070286 2.8515932e-13
-1.069286 3.1598858000000003e-13
-1.068286 3.2603874000000004e-13
-1.067286 3.1674329e-13
-1.066286 2.922392e-13
-1.065286 2.5831028e-13
-1.064286 2.2096114000000002e-13
-1.063286 1.849341e-13
-1.062286 1.5251205e-13
-1.061286 1.2290377999999999e-13
-1.060286 9.2392353e-14
-1.059286 5.5262567999999995e-14
-1.058286 5.3444679e-15
-1.057286 -6.2144457e-14
-1.056286 -1.4886845e-13
-1.055286 -2.5217073e-13
-1.054286 -3.6472828e-13
-1.053286 -4.7522618e-13
-1.052286 -5.699974400000001e-13
-1.051286 -6.3535471e-13
-1.050286 -6.6016621e-13
-1.049286 -6.381418299999999e-13
-1.048286 -5.6931947e-13
-1.047286 -4.6038231e-13
-1.046286 -3.2366685e-13
-1.045286 -1.749973e-13
-1.044286 -3.0744895e-14
-1.043286 9.529791899999998e-14
-1.042286 1.9456486999999997e-13
-1.041286 2.6528929999999997e-13
-1.040286 3.1261164999999996e-13
-1.039286 3.4712998e-13
-1.038286 3.8214205000000005e-13
-1.037286 4.3013062e-13
-1.036286 4.9924368e-13
-1.035286 5.9056543e-13
-1.034286 6.968450699999999e-13
-1.033286 8.0306652e-13
-1.032286 8.888564700000001e-13
-1.031286 9.3232061e-13
-1.030286 9.1455875e-13
-1.029286 8.2391293e-13
-1.028286 6.5900908e-13
-1.027286 4.2986113e-13
-1.026286 1.5669267e-13
-1.025286 -1.3338796e-13
-1.024286 -4.1124449e-13
-1.023286 -6.5111872e-13
-1.022286 -8.3543292e-13
-1.021286 -9.579109999999999e-13
-1.020286 -1.0242618e-12
-1.019286 -1.0501726e-12
-1.018286 -1.0569523e-12
-1.017286 -1.0657095999999999e-12
-1.016286 -1.091335e-12
-1.015286 -1.1376712e-12
-1.014286 -1.195077e-12
-1.013286 -1.241122e-12
-1.012286 -1.2444945e-12
-1.011286 -1.1714873e-12
-1.010286 -9.938047e-13
-1.009286 -6.9605508e-13
-1.008286 -2.8124789e-13
-1.007286 2.270604e-13
-1.006286 7.8668608e-13
-1.005286 1.3426825e-12
-1.004286 1.8361682e-12
-1.003286 2.2144453000000002e-12
-1.002286 2.4403658e-12
-1.001286 2.4989593e-12
-1.000286 2.3998282999999997e-12
-0.9992857 2.1746522e-12
-0.9982857 1.8701727e-12
-0.9972857 1.5380206e-12
-0.9962857 1.2234943e-12
-0.9952857 9.557121e-13
-0.9942857 7.413666e-13
-0.9932857 5.6360895e-13
-0.9922857 3.8652286e-13
-0.9912857 1.6442591e-13
-0.9902857 -1.4587878e-13
-0.9892857 -5.7253278e-13
-0.9882857 -1.1185787000000001e-12
-0.9872857 -1.7568791000000002e-12
-0.9862857 -2.4314701e-12
-0.9852857 -3.0654725e-12
-0.9842857 -3.5742524000000002e-12
-0.9832857 -3.8812798e-12
-0.9822857 -3.9334174e-12
-0.9812857 -3.7123086e-12
-0.9802857 -3.2392166e-12
-0.9792857 -2.571962e-12
-0.9782857 -1.7942609000000002e-12
-0.9772857 -9.994402599999999e-13
-0.9762857 -2.7183375e-13
-0.9752857 3.301788e-13
-0.9742857 7.8569624e-13
-0.9732857 1.1146136e-12
-0.9722857 1.3716381000000001e-12
-0.9712857 1.6319186000000002e-12
-0.9702857 1.9711085e-12
-0.9692857 2.444071e-12
-0.9682857 3.0669637e-12
-0.9672857 3.8069604e-12
-0.9662857 4.5824292999999995e-12
-0.9652857 5.27424e-12
-0.9642857 5.7464911e-12
-0.9632857 5.872785e-12
-0.9622857 5.562774e-12
-0.9612857 4.7833411e-12
-0.9602857 3.5696526e-12
-0.9592857 2.023237e-12
-0.9582857 2.9688883999999997e-13
-0.9572857 -1.431011e-12
-0.9562857 -2.9878027e-12
-0.9552857 -4.2371315e-12
-0.9542857 -5.1023800999999996e-12
-0.9532857 -5.5778265e-12
-0.9522857 -5.7248856e-12
-0.9512857 -5.6539297e-12
-0.9502857 -5.4953596999999995e-12
-0.9492857 -5.3660787e-12
-0.9482857 -5.3387684e-12
-0.9472857 -5.4210339e-12
-0.9462857 -5.5495762000000005e-12
-0.9452857 -5.6014343e-12
-0.9442857 -5.4206124000000004e-12
-0.9432857 -4.854895699999999e-12
-0.9422857 -3.795123e-12
-0.9412857 -2.2082205e-12
-0.9402857 -1.5622155e-13
-0.9392857 2.2038437e-12
-0.9382857 4.6403863000000005e-12
-0.9372857 6.8848485000000004e-12
-0.9362857 8.679381300000001e-12
-0.9352857 9.8249994e-12
-0.9342857 1.0220030000000001e-11
-0.9332857 9.8802849e-12
-0.9322857 8.9359265e-12
-0.9312857 7.6047872e-12
-0.9302857 6.1469662e-12
-0.9292857 4.8097613999999995e-12
-0.9282857 3.7744526999999995e-12
-0.9272857 3.1165269e-12
-0.9262857 2.7884941e-12
-0.9252857 2.6299196e-12
-0.9242857 2.4035798e-12
-0.9232857 1.8509183e-12
-0.9222857 7.554875699999999e-13
-0.9212857 -9.9917006e-13
-0.9202857 -3.390143e-12
-0.9192857 -6.243778000000001e-12
-0.9182857 -9.256194400000001e-12
-0.9172857 -1.2042849999999999e-11
-0.9162857 -1.4207972000000001e-11
-0.9152857 -1.5420002e-11
-0.9142857 -1.5477391e-11
-0.9132857 -1.4350524000000001e-11
-0.9122857 -1.2190135e-11
-0.9112857 -9.2994412e-12
-0.9102857 -6.074881000000001e-12
-0.9092857 -2.9272659e-12
-0.9082857 -1.9975908000000001e-13
-0.9072857 1.8996913000000003e-12
-0.9062857 3.3364234999999996e-12
-0.9052857 4.2485346000000005e-12
-0.9042857 4.9068116999999995e-12
-0.9032857 5.6428451e-12
-0.9022857 6.7603739e-12
-0.9012857 8.4492248e-12
-0.9002857 1.0721467e-11
-0.8992857 1.3385369e-11
-0.8982857 1.6065136000000002e-11
-0.8972857 1.8264702e-11
-0.8962857 1.9464116e-11
-0.8952857 1.9229376000000003e-11
-0.8942857 1.7312666e-11
-0.8932857 1.3720927e-11
-0.8922857 8.7363954e-12
-0.8912857 2.8823101e-12
-0.8902857 -3.1616735e-12
-0.8892857 -8.678909e-12
-0.8882857 -1.3046572000000001e-11
-0.8872857 -1.5851094e-11
-0.8862857 -1.6963726999999998e-11
-0.8852857 -1.6559357e-11
-0.8842857 -1.5073152e-11
-0.8832857 -1.3102663000000001e-11
-0.8822857 -1.1274877000000001e-11
-0.8812857 -1.0105771e-11
-0.8802857 -9.8824025e-12
-0.8792857 -1.0593601999999999e-11
-0.8782857 -1.1925733e-11
-0.8772857 -1.3326425999999999e-11
-0.8762857 -1.4124595999999999e-11
-0.8752857 -1.3682486e-11
-0.8742857 -1.1547725e-11
-0.8732857 -7.5721899e-12
-0.8722857 -1.9705674000000003e-12
-0.8712857 4.6965248999999995e-12
-0.8702857 1.1614187999999998e-11
-0.8692857 1.7862861e-11
-0.8682857 2.2596011e-11
-0.8672857 2.5208896000000002e-11
-0.8662857 2.5462051999999997e-11
-0.8652857 2.3531643e-11
-0.8642857 1.9973656e-11
-0.8632857 1.5607044e-11
-0.8622857 1.1338599e-11
-0.8612857 7.9657133e-12
-0.8602857 5.999204400000001e-12
-0.8592857 5.5455027e-12
-0.8582857 6.2760222e-12
-0.8572857 7.493614399999999e-12
-0.8562857 8.2852982e-12
-0.8552857 7.7312966e-12
-0.8542857 5.12702e-12
-0.8532857 1.7005685e-13
-0.8522857 -6.930176899999999e-12
-0.8512857 -1.5447593e-11
-0.8502857 -2.4245489999999998e-11
-0.8492857 -3.1976171e-11
-0.8482857 -3.733615e-11
-0.8472857 -3.9325682000000003e-11
-0.8462857 -3.745857e-11
-0.8452857 -3.1876669e-11
-0.8442857 -2.3342117e-11
-0.8432857 -1.3105123e-11
-0.8422857 -2.6712316e-12
-0.8412857 6.4861975000000005e-12
-0.8402857 1.320977e-11
-0.8392857 1.6878902999999998e-11
-0.8382857 1.7520362e-11
-0.8372857 1.5783391000000002e-11
-0.8362857 1.2782523000000001e-11
-0.8352857 9.8394878e-12
-0.8342857 8.1779764e-12
-0.8332857 8.6364699e-12
-0.8322857 1.1462096e-11
-0.8312857 1.6232637000000002e-11
-0.8302857 2.1927382e-11
-0.8292857 2.7135813e-11
-0.8282857 3.0362905999999996e-11
-0.8272857 3.0367465000000004e-11
-0.8262857 2.6460704999999998e-11
-0.8252857 1.8698358e-11
-0.8242857 7.9203367e-12
-0.8232857 -4.3767582e-12
-0.8222857 -1.6313447e-11
-0.8212857 -2.5994471e-11
-0.8202857 -3.1894230000000005e-11
-0.8192857 -3.3179023e-11
-0.8182857 -2.9895221e-11
-0.8172857 -2.2978722e-11
-0.8162857 -1.4077609e-11
-0.8152857 -5.2195268e-12
-0.8142857 1.6106453000000001e-12
-0.8132857 4.8959565e-12
-0.8122857 3.9251175e-12
-0.8112857 -1.0317867e-12
-0.8102857 -8.7521712e-12
-0.8092857 -1.7294871999999997e-11
-0.8082857 -2.4396098999999998e-11
-0.8072857 -2.7948705000000003e-11
-0.8062857 -2.6465997999999997e-11
-0.8052857 -1.9431565e-11
-0.8042857 -7.4576989e-12
-0.8032857 7.7868308e-12
-0.8022857 2.3871472999999998e-11
-0.8012857 3.8065761e-11
-0.8002857 4.7876416000000006e-11
-0.7992857 5.1549579e-11
-0.7982857 4.8432655e-11
-0.7972857 3.9117329e-11
-0.7962857 2.5329629999999998e-11
-0.7952857 9.58547e-12
-0.7942857 -5.3199472999999994e-12
-0.7932857 -1.6883878e-11
-0.7922857 -2.3408898000000003e-11
-0.7912857 -2.4346901e-11
-0.7902857 -2.0398093e-11
-0.7892857 -1.3339670999999998e-11
-0.7882857 -5.6164505e-12
-0.7872857 2.2231659000000003e-13
-0.7862857 2.1203745000000004e-12
-0.7852857 -9.8393194e-13
-0.7842857 -8.8648158e-12
-0.7832857 -1.9996002e-11
-0.7822857 -3.18301e-11
-0.7812857 -4.1320172999999996e-11
-0.7802857 -4.5579296e-11
-0.7792857 -4.2540468999999995e-11
-0.7782857 -3.1474446e-11
-0.7772857 -1.3248186e-11
-0.7762857 9.742075600000001e-12
-0.7752857 3.3962449e-11
-0.7742857 5.5388186e-11
-0.7732857 7.0279969e-11
-0.7722857 7.593263000000001e-11
-0.7712857 7.1240149e-11
-0.7702857 5.695437600000001e-11
-0.7692857 3.5575555e-11
-0.7682857 1.0887622e-11
-0.7672857 -1.2774264e-11
-0.7662857 -3.13787e-11
-0.7652857 -4.2001441999999996e-11
-0.7642857 -4.3410111e-11
-0.7632857 -3.6305309e-11
-0.7622857 -2.3162573e-11
-0.7612857 -7.702134300000001e-12
-0.7602857 5.908009399999999e-12
-0.7592857 1.3952198e-11
-0.7582857 1.3982133e-11
-0.7572857 5.3730522e-12
-0.7562857 -1.0501216e-11
-0.7552857 -3.0518291000000004e-11
-0.7542857 -5.0437008999999995e-11
-0.7532857 -6.578015599999999e-11
-0.7522857 -7.278709399999999e-11
-0.7512857 -6.9234662e-11
-0.7502857 -5.4948651e-11
-0.7492857 -3.1890322e-11
-0.7482857 -3.7906824999999996e-12
-0.7472857 2.4598874999999998e-11
-0.7462857 4.8487396999999995e-11
-0.7452857 6.405152e-11
-0.7442857 6.925324599999999e-11
-0.7432857 6.4288055e-11
-0.7422857 5.1557559e-11
-0.7412857 3.5160237e-11
-0.7402857 1.9996828e-11
-0.7392857 1.0672293000000001e-11
-0.7382857 1.0425233e-11
-0.7372857 2.0316707e-11
-0.7362857 3.8862354000000004e-11
-0.7352857 6.2203189e-11
-0.7342857 8.479922499999999e-11
-0.7332857 1.0051903e-10
-0.7322857 1.0391077000000001e-10
-0.7312857 9.139564099999999e-11
-0.7302857 6.213250400000001e-11
-0.7292857 1.8363989e-11
-0.7282857 -3.4843821e-11
-0.7272857 -9.0432718e-11
-0.7262857 -1.4060090000000001e-10
-0.7252857 -1.7822552e-10
-0.7242857 -1.9817565999999998e-10
-0.7232857 -1.9824921e-10
-0.7222857 -1.795408e-10
-0.7212857 -1.4616158e-10
-0.7202857 -1.0436501e-10
-0.7192857 -6.125583999999999e-11
-0.7182857 -2.3347844e-11
-0.7172857 4.7302264e-12
-0.7162857 2.1109358e-11
-0.7152857 2.6950406000000003e-11
-0.7142857 2.6050382999999998e-11
-0.7132857 2.3866166e-11
-0.7122857 2.6162167e-11
-0.7112857 3.7572086e-11
-0.7102857 6.0388099e-11
-0.7092857 9.3847694e-11
-0.7082857 1.3408677e-10
-0.7072857 1.7478809e-10
-0.7062857 2.0840495e-10
-0.7052857 2.2771382999999998e-10
-0.7042857 2.2737216e-10
-0.7032857 2.0514757e-10
-0.7022857 1.6254583e-10
-0.7012857 1.0468440000000001e-10
-0.7002857 3.9414440999999994e-11
-0.6992857 -2.4147053000000004e-11
-0.6982857 -7.738449100000001e-11
-0.6972857 -1.1388894e-10
-0.6962857 -1.3074341e-10
-0.6952857 -1.2910907e-10
-0.6942857 -1.1397249999999999e-10
-0.6932857 -9.308604199999999e-11
-0.6922857 -7.5302796e-11
-0.6912857 -6.8639116e-11
-0.6902857 -7.8462139e-11
-0.6892857 -1.0618368000000001e-10
-0.6882857 -1.4874538e-10
-0.6872857 -1.9902268e-10
-0.6862857 -2.4708809e-10
-0.6852857 -2.8209564e-10
-0.6842857 -2.9441578999999996e-10
-0.6832857 -2.7759193000000004e-10
-0.6822857 -2.2971865e-10
-0.6812857 -1.5395493e-10
-0.6802857 -5.8057817000000004e-11
-0.6792857 4.6977802999999994e-11
-0.6782857 1.4890427e-10
-0.6772857 2.3643166e-10
-0.6762857 3.0121554e-10
-0.6752857 3.3921804e-10
-0.6742857 3.5116684e-10
-0.6732857 3.4202478e-10
-0.6722857 3.1959006e-10
-0.6712857 2.9253167e-10
-0.6702857 2.6828704e-10
-0.6692857 2.5128122e-10
-0.6682857 2.4186276e-10
-0.6672857 2.3620166e-10
-0.6662857 2.2718995e-10
-0.6652857 2.0616811e-10
-0.6642857 1.6511719e-10
-0.6632857 9.8845118e-11
-0.6622857 6.6835196e-12
-0.6612857 -1.0669888e-10
-0.6602857 -2.3158389e-10
-0.6592857 -3.5458304999999997e-10
-0.6582857 -4.6086806e-10
-0.6572857 -5.3682501e-10
-0.6562857 -5.726033799999999e-10
-0.6552857 -5.640358000000001e-10
-0.6542857 -5.1352009e-10
-0.6532857 -4.2965725999999994e-10
-0.6522857 -3.2568909e-10
-0.6512857 -2.1702477e-10
-0.6502857 -1.1833811e-10
-0.6492857 -4.0812468e-11
-0.6482857 9.9099358e-12
-0.6472857 3.4653454e-11
-0.6462857 4.031239e-11
-0.6452857 3.8203308e-11
-0.6442857 4.1494127e-11
-0.6432857 6.2230505e-11
-0.6422857 1.0856799e-10
-0.6412857 1.8278196e-10
-0.6402857 2.8047263e-10
-0.6392857 3.9114051e-10
-0.6382857 5.0002667e-10
-0.6372857 5.9085111e-10
-0.6362857 6.4889483e-10
-0.6352857 6.6379779e-10
-0.6342857 6.3150002e-10
-0.6332857 5.549295800000001e-10
-0.6322857 4.4329987000000005e-10
-0.6312857 3.1016923e-10
-0.6302857 1.7067614000000002e-10
-0.6292857 3.8537245e-11
-0.6282857 -7.6550815e-11
-0.6272857 -1.7054887e-10
-0.6262857 -2.4539698000000004e-10
-0.6252857 -3.0794633e-10
-0.6242857 -3.6772833000000004e-10
-0.6232857 -4.3404434000000003e-10
-0.6222857 -5.130192299999999e-10
-0.6212857 -6.0528587e-10
-0.6202857 -7.0484955e-10
-0.6192857 -7.994448000000001e-10
-0.6182857 -8.7238541e-10
-0.6172857 -9.055905300000001e-10
-0.6162857 -8.8320644e-10
-0.6152857 -7.9509836e-10
-0.6142857 -6.3948456e-10
-0.6132857 -4.2413668000000004e-10
-0.6122857 -1.6584295e-10
-0.6112857 1.1182707e-10
-0.6102857 3.8207523e-10
-0.6092857 6.1909267e-10
-0.6082857 8.0214637e-10
-0.6072857 9.1875214e-10
-0.6062857 9.6632407e-10
-0.6052857 9.5198918e-10
-0.6042857 8.906177900000001e-10
-0.6032857 8.014756399999999e-10
-0.6022857 7.0417912e-10
-0.6012857 6.1477186e-10
-0.6002857 5.4271154e-10
-0.5992857 4.8936627e-10
-0.5982857 4.4830572e-10
-0.5972857 4.0729902e-10
-0.5962857 3.5157834e-10
-0.5952857 2.6766163e-10
-0.5942857 1.4691269e-10
-0.5932857 -1.1929151e-11
-0.5922857 -2.0180047e-10
-0.5912857 -4.0816391e-10
-0.5902857 -6.1149289e-10
-0.5892857 -7.9087761e-10
-0.5882857 -9.279936199999999e-10
-0.5872857 -1.0105909e-09
-0.5862857 -1.0347519e-09
-0.5852857 -1.0054207999999999e-09
-0.5842857 -9.350706000000001e-10
-0.5832857 -8.407695499999999e-10
-0.5822857 -7.402593299999999e-10
-0.5812857 -6.4788006e-10
-0.5802857 -5.7123009e-10
-0.5792857 -5.093130799999999e-10
-0.5782857 -4.5262530999999996e-10
-0.5772857 -3.8523655000000004e-10
-0.5762857 -2.8849392e-10
-0.5752857 -1.4562257e-10
-0.5742857 5.3717583e-11
-0.5732857 3.0988294e-10
-0.5722857 6.1149605e-10
-0.5712857 9.3594282e-10
-0.5702857 1.2521243e-09
-0.5692857 1.5250188e-09
-0.5682857 1.7212352999999999e-09
-0.5672857 1.8145268e-09
-0.5662857 1.7902185e-09
-0.5652857 1.6477066e-09
-0.5642857 1.4005463e-09
-0.5632857 1.0741179e-09
-0.5622857 7.0132637e-10
-0.5612857 3.1717314999999997e-10
-0.5602857 -4.6753926e-11
-0.5592857 -3.6682181e-10
-0.5582857 -6.300857800000001e-10
-0.5572857 -8.3475614e-10
-0.5562857 -9.8840632e-10
-0.5552857 -1.1043954e-09
-0.5542857 -1.1973384e-09
-0.5532857 -1.2786432e-09
-0.5522857 -1.3531021e-09
-0.5512857 -1.4172879000000001e-09
-0.5502857 -1.4601051e-09
-0.5492857 -1.4653747000000001e-09
-0.5482857 -1.4158809e-09
-0.5472857 -1.2979778e-09
-0.5462857 -1.1057165000000001e-09
-0.5452857 -8.4353514e-10
-0.5442857 -5.2684662e-10
-0.5432857 -1.8029758e-10
-0.5422857 1.6602901e-10
-0.5412857 4.8174438e-10
-0.5402857 7.415859599999999e-10
-0.5392857 9.3002073e-10
-0.5382857 1.0440292000000001e-09
-0.5372857 1.0934273e-09
-0.5362857 1.0985783e-09
-0.5352857 1.0858835e-09
-0.5342857 1.0819098e-09
-0.5332857 1.1073213999999999e-09
-0.5322857 1.1718515e-09
-0.5312857 1.2713784000000001e-09
-0.5302857 1.3877692999999998e-09
-0.5292857 1.4916174e-09
-0.5282857 1.5474217000000001e-09
-0.5272857 1.5202634e-09
-0.5262857 1.3827195e-09
-0.5252857 1.1206859000000001e-09
-0.5242857 7.3697836e-10
-0.5232857 2.5199922e-10
-0.5222857 -2.9867803e-10
-0.5212857 -8.693625700000001e-10
-0.5202857 -1.4109876e-09
-0.5192857 -1.8782764e-09
-0.5182857 -2.2360058e-09
-0.5172857 -2.4632445e-09
-0.5162857 -2.5548643e-09
-0.5152857 -2.5201848999999998e-09
-0.5142857 -2.3791882e-09
-0.5132857 -2.1572124e-09
-0.5122857 -1.8793266999999997e-09
-0.5112857 -1.5656000999999999e-09
-0.5102857 -1.2282573e-09
-0.5092857 -8.7126755e-10
-0.5082857 -4.923575900000001e-10
-0.5072857 -8.6893112e-11
-0.5062857 3.4736103e-10
-0.5052857 8.058036e-10
-0.5042857 1.2740375e-09
-0.5032857 1.7272376e-09
-0.5022857 2.1321981e-09
-0.5012857 2.4518195e-09
-0.5002857 2.651239e-09
-0.4992857 2.7044027e-09
-0.4982857 2.5997149e-09
-0.4972857 2.3435207e-09
-0.4962857 1.9605623e-09
-0.4952857 1.4911272000000001e-09
-0.4942857 9.8526309e-10
-0.4932857 4.9503348e-10
-0.4922857 6.6210075e-11
-0.4912857 -2.6904843e-10
-0.4902857 -4.9713341e-10
-0.4892857 -6.245733500000001e-10
-0.4882857 -6.7593405e-10
-0.4872857 -6.8840081e-10
-0.4862857 -7.0405127e-10
-0.4852857 -7.6127568e-10
-0.4842857 -8.8696758e-10
-0.4832857 -1.0909574000000001e-09
-0.4822857 -1.3637221e-09
-0.4812857 -1.6777686999999999e-09
-0.4802857 -1.9923748e-09
-0.4792857 -2.2607321e-09
-0.4782857 -2.4380864e-09
-0.4772857 -2.489315e-09
-0.4762857 -2.3945242e-09
-0.4752857 -2.1516884e-09
-0.4742857 -1.7759679000000002e-09
-0.4732857 -1.2960228000000001e-09
-0.4722857 -7.482352400000001e-10
-0.4712857 -1.7015119e-10
-0.4702857 4.0544235e-10
-0.4692857 9.545763500000001e-10
-0.4682857 1.4635234e-09
-0.4672857 1.9274272999999998e-09
-0.4662857 2.3466245999999997e-09
-0.4652857 2.7216793000000002e-09
-0.4642857 3.0484597e-09
-0.4632857 3.3146007e-09
-0.4622857 3.498403e-09
-0.4612857 3.5706934e-09
-0.4602857 3.4994954999999996e-09
-0.4592857 3.2567008000000004e-09
-0.4582857 2.8254219999999998e-09
-0.4572857 2.2064522e-09
-0.4562857 1.4223379e-09
-0.4552857 5.1795625e-10
-0.4542857 -4.4286193999999997e-10
-0.4532857 -1.384366e-09
-0.4522857 -2.2285371e-09
-0.4512857 -2.9057657e-09
-0.4502857 -3.3646973999999998e-09
-0.4492857 -3.5794852999999998e-09
-0.4482857 -3.5531195999999997e-09
-0.4472857 -3.3162011e-09
-0.4462857 -2.9213559000000003e-09
-0.4452857 -2.4342844e-09
-0.4442857 -1.9230451e-09
-0.4432857 -1.447484e-09
-0.4422857 -1.0506582e-09
-0.4412857 -7.5369511e-10
-0.4402857 -5.5484992e-10
-0.4392857 -4.3271393000000003e-10
-0.4382857 -3.5274628e-10
-0.4372857 -2.7569919e-10
-0.4362857 -1.6620759e-10
-0.4352857 1.3648308e-13
-0.4342857 2.325185e-10
-0.4332857 5.2410463e-10
-0.4322857 8.5462453e-10
-0.4312857 1.1955408e-09
-0.4302857 1.5164982e-09
-0.4292857 1.7915259999999999e-09
-0.4282857 2.0035843e-09
-0.4272857 2.1464731e-09
-0.4262857 2.2237594e-09
-0.4252857 2.2450909e-09
-0.4242857 2.2208926e-09
-0.4232857 2.1568499e-09
-0.4222857 2.0496736e-09
-0.4212857 1.8853943e-09
-0.4202857 1.6408892999999999e-09
-0.4192857 1.2886255e-09
-0.4182857 8.0383989e-10
-0.4172857 1.7276366e-10
-0.4162857 -5.9986603e-10
-0.4152857 -1.4857527999999998e-09
-0.4142857 -2.431827e-09
-0.4132857 -3.3635705000000004e-09
-0.4122857 -4.1927281e-09
-0.4112857 -4.8283804e-09
-0.4102857 -5.189656e-09
-0.4092857 -5.2179507e-09
-0.4082857 -4.8865282999999995e-09
-0.4072857 -4.2057642e-09
-0.4062857 -3.2230333e-09
-0.4052857 -2.0171637e-09
-0.4042857 -6.8833355e-10
-0.4032857 6.5492438e-10
-0.4022857 1.9094622e-09
-0.4012857 2.9897723e-09
-0.4002857 3.8368585999999995e-09
-0.3992857 4.4224884e-09
-0.3982857 4.7484728e-09
-0.3972857 4.8415258e-09
-0.3962857 4.7450207e-09
-0.3952857 4.5094341e-09
-0.3942857 4.183371399999999e-09
-0.3932857 3.8067882e-09
-0.3922857 3.4074327e-09
-0.3912857 3.0007631999999997e-09
-0.3902857 2.5928234e-09
-0.3892857 2.1849248e-09
-0.3882857 1.7786545e-09
-0.3872857 1.3797322e-09
-0.3862857 9.9959858e-10
-0.3852857 6.5423105e-10
-0.3842857 3.6041899000000003e-10
-0.3832857 1.3041996e-10
-0.3822857 -3.3594357e-11
-0.3812857 -1.4372639e-10
-0.3802857 -2.2779604e-10
-0.3792857 -3.2719268e-10
-0.3782857 -4.9105186e-10
-0.3772857 -7.675068000000001e-10
-0.3762857 -1.1934954e-09
-0.3752857 -1.785066e-09
-0.3742857 -2.5302128e-09
-0.3732857 -3.3859433000000002e-09
-0.3722857 -4.2805894e-09
-0.3712857 -5.1214421999999995e-09
-0.3702857 -5.8067884e-09
-0.3692857 -6.2405615e-09
-0.3682857 -6.347250499999999e-09
-0.3672857 -6.0845648e-09
-0.3662857 -5.4516634e-09
-0.3652857 -4.4914707e-09
-0.3642857 -3.2865939e-09
-0.3632857 -1.9494451e-09
-0.3622857 -6.081394500000001e-10
-0.3612857 6.0956977e-10
-0.3602857 1.5917906000000001e-09
-0.3592857 2.2550831e-09
-0.3582857 2.5523968e-09
-0.3572857 2.4754929e-09
-0.3562857 2.0519881e-09
-0.3552857 1.338065e-09
-0.3542857 4.0855379e-10
-0.3532857 -6.536255e-10
-0.3522857 -1.7667961000000001e-09
-0.3512857 -2.8572516e-09
-0.3502857 -3.8627282e-09
-0.3492857 -4.7327739e-09
-0.3482857 -5.4268704e-09
-0.3472857 -5.9116198e-09
-0.3462857 -6.1584042999999995e-09
-0.3452857 -6.142678000000001e-09
-0.3442857 -5.845497e-09
-0.3432857 -5.257177e-09
-0.3422857 -4.3822578e-09
-0.3412857 -3.2444148e-09
-0.3402857 -1.8897269e-09
-0.3392857 -3.8686472e-10
-0.3382857 1.1767286e-09
-0.3372857 2.7028036e-09
-0.3362857 4.0936574e-09
-0.3352857 5.2652899e-09
-0.3342857 6.1602064e-09
-0.3332857 6.75753e-09
-0.3322857 7.0783567e-09
-0.3312857 7.1849818e-09
-0.3302857 7.1736207e-09
-0.3292857 7.161375000000001e-09
-0.3282857 7.269240100000001e-09
-0.3272857 7.6037121e-09
-0.3262857 8.2398706e-09
-0.3252857 9.2086463e-09
-0.3242857 1.0490328e-08
-0.3232857 1.2015346e-08
-0.3222857 1.3672179e-08
-0.3212857 1.5321076e-08
-0.3202857 1.6811393e-08
-0.3192857 1.7999809999999998e-08
-0.3182857 1.8766742e-08
-0.3172857 1.9028637e-08
-0.3162857 1.8744742e-08
-0.3152857 1.7917913e-08
-0.3142857 1.659006e-08
-0.3132857 1.4833658e-08
-0.3122857 1.2741207999999998e-08
-0.3112857 1.0414618e-08
-0.3102857 7.9561358e-09
-0.3092857 5.4618435e-09
-0.3082857 3.0179417999999998e-09
-0.3072857 6.9934566e-10
-0.3062857 -1.4304252000000001e-09
-0.3052857 -3.3192732999999997e-09
-0.3042857 -4.9275257e-09
-0.3032857 -6.2304974e-09
-0.3022857 -7.222542699999999e-09
-0.3012857 -7.9218208e-09
-0.3002857 -8.3744497e-09
-0.2992857 -8.6564735e-09
-0.2982857 -8.8721835e-09
-0.2972857 -9.147854e-09
-0.2962857 -9.6207604e-09
-0.2952857 -1.0424311000000001e-08
-0.2942857 -1.1671043000000001e-08
-0.2932857 -1.3435916e-08
-0.2922857 -1.5742584999999997e-08
-0.2912857 -1.8555159999999998e-08
-0.2902857 -2.1777233000000002e-08
-0.2892857 -2.5258909e-08
-0.2882857 -2.881132e-08
-0.2872857 -3.2226852e-08
-0.2862857 -3.5302355e-08
-0.2852857 -3.7862069e-08
-0.2842857 -3.9776948e-08
-0.2832857 -4.0977712999999996e-08
-0.2822857 -4.1459822e-08
-0.2812857 -4.1279907e-08
-0.2802857 -4.054454e-08
-0.2792857 -3.9393233e-08
-0.2782857 -3.7978445e-08
-0.2772857 -3.6445572000000003e-08
-0.2762857 -3.4915634e-08
-0.2752857 -3.3472786e-08
-0.2742857 -3.215766e-08
-0.2732857 -3.096666e-08
-0.2722857 -2.9856251000000003e-08
-0.2712857 -2.8750759999999997e-08
-0.2702857 -2.7551839000000002e-08
-0.2692857 -2.6147975e-08
-0.2682857 -2.4422857999999997e-08
-0.2672857 -2.2262041e-08
-0.2662857 -1.9558082e-08
-0.2652857 -1.6214774e-08
-0.2642857 -1.2151377e-08
-0.2632857 -7.3076169999999995e-09
-0.2622857 -1.6498263e-09
-0.2612857 4.8220383e-09
-0.2602857 1.2067405000000002e-08
-0.2592857 1.9999580000000002e-08
-0.2582857 2.8483404999999998e-08
-0.2572857 3.7337639e-08
-0.2562857 4.6343063e-08
-0.2552857 5.5256404999999995e-08
-0.2542857 6.3829186e-08
-0.2532857 7.1829487e-08
-0.2522857 7.9063905e-08
-0.2512857 8.5396518e-08
-0.2502857 9.076187000000001e-08
-0.2492857 9.5169639e-08
-0.2482857 9.8699759e-08
-0.2472857 1.0148818e-07
-0.2462857 1.037049e-07
-0.2452857 1.0552691999999999e-07
-0.2442857 1.0710991999999999e-07
-0.2432857 1.0856224e-07
-0.2422857 1.0992477e-07
-0.2412857 1.1115919000000001e-07
-0.2402857 1.1214577e-07
-0.2392857 1.1269059999999999e-07
-0.2382857 1.1254077e-07
-0.2372857 1.1140484e-07
-0.2362857 1.0897588e-07
-0.2352857 1.049536e-07
-0.2342857 9.9063358e-08
-0.2332857 9.1070107e-08
-0.2322857 8.078653899999999e-08
-0.2312857 6.8075684e-08
-0.2302857 5.2848892000000004e-08
-0.2292857 3.5060582e-08
-0.2282857 1.4701107e-08
-0.2272857 -8.211045000000001e-09
-0.2262857 -3.3637135e-08
-0.2252857 -6.1526051e-08
-0.2242857 -9.1822461e-08
-0.2232857 -1.2447581e-07
-0.2222857 -1.5945045e-07
-0.2212857 -1.9673703e-07
-0.2202857 -2.3636431e-07
-0.2192857 -2.7841037999999997e-07
-0.2182857 -3.2301140000000003e-07
-0.2172857 -3.7036587e-07
-0.2162857 -4.2073283e-07
-0.2152857 -4.7442276999999997e-07
-0.2142857 -5.3178093e-07
-0.2132857 -5.9316458e-07
-0.2122857 -6.5891577e-07
-0.2112857 -7.2933326e-07
-0.2102857 -8.0464719e-07
-0.2092857 -8.849999e-07
-0.2082857 -9.7043582e-07
-0.2072857 -1.060903e-06
-0.2062857 -1.1562657000000001e-06
-0.2052857 -1.256327e-06
-0.2042857 -1.3608591e-06
-0.2032857 -1.4696369e-06
-0.2022857 -1.5824719e-06
-0.2012857 -1.6992396999999998e-06
-0.2002857 -1.8199012e-06
-0.1992857 -1.9445123e-06
-0.1982857 -2.0732233999999997e-06
-0.1972857 -2.2062689000000002e-06
-0.1962857 -2.3439486999999998e-06
-0.1952857 -2.4866039999999997e-06
-0.1942857 -2.6345919e-06
-0.1932857 -2.7882608e-06
-0.1922857 -2.9479288e-06
-0.1912857 -3.1138683e-06
-0.1902857 -3.2862932e-06
-0.1892857 -3.4653555999999998e-06
-0.1882857 -3.6511434e-06
-0.1872857 -3.843683099999999e-06
-0.1862857 -4.0429462e-06
-0.1852857 -4.2488569e-06
-0.1842857 -4.4613028e-06
-0.1832857 -4.6801475e-06
-0.1822857 -4.9052456e-06
-0.1812857 -5.1364616e-06
-0.1802857 -5.3736873e-06
-0.1792857 -5.6168638e-06
-0.1782857 -5.8659996000000005e-06
-0.1772857 -6.1211857e-06
-0.1762857 -6.3826036e-06
-0.1752857 -6.6505287e-06
-0.1742857 -6.9253197e-06
-0.1732857 -7.207399499999999e-06
-0.1722857 -7.4972284000000005e-06
-0.1712857 -7.7952713e-06
-0.1702857 -8.1019579e-06
-0.1692857 -8.4176513e-06
-0.1682857 -8.7426166e-06
-0.1672857 -9.077003e-06
-0.1662857 -9.4208382e-06
-0.1652857 -9.774034e-06
-0.1642857 -1.0136409e-05
-0.1632857 -1.050772e-05
-0.1622857 -1.0887696e-05
-0.1612857 -1.1276082e-05
-0.1602857 -1.1672675000000001e-05
-0.1592857 -1.2077356000000002e-05
-0.1582857 -1.2490108999999999e-05
-0.1572857 -1.2911032e-05
-0.1562857 -1.3340332e-05
-0.1552857 -1.3778315e-05
-0.1542857 -1.4225363e-05
-0.1532857 -1.4681905999999999e-05
-0.1522857 -1.5148396e-05
-0.1512857 -1.5625277e-05
-0.1502857 -1.6112958e-05
-0.1492857 -1.6611795999999998e-05
-0.1482857 -1.7122073e-05
-0.1472857 -1.7643993e-05
-0.1462857 -1.8177664e-05
-0.1452857 -1.8723109e-05
-0.1442857 -1.928026e-05
-0.1432857 -1.9848973e-05
-0.1422857 -2.0429039e-05
-0.1412857 -2.1020206e-05
-0.1402857 -2.1622205e-05
-0.1392857 -2.2234775e-05
-0.1382857 -2.2857698e-05
-0.1372857 -2.3490826e-05
-0.1362857 -2.4134107e-05
-0.1352857 -2.4787607e-05
-0.1342857 -2.5451513e-05
-0.1332857 -2.6126127999999997e-05
-0.1322857 -2.6811861e-05
-0.1312857 -2.7509194e-05
-0.1302857 -2.8218631000000003e-05
-0.1292857 -2.8940673e-05
-0.1282857 -2.9675757999999996e-05
-0.1272857 -3.0424229000000002e-05
-0.1262857 -3.1186298e-05
-0.1252857 -3.1962028e-05
-0.1242857 -3.2751342e-05
-0.1232857 -3.3554019e-05
-0.1222857 -3.4369745e-05
-0.1212857 -3.519813e-05
-0.1202857 -3.6038773e-05
-0.1192857 -3.6891294e-05
-0.1182857 -3.7755382e-05
-0.1172857 -3.8630827e-05
-0.1162857 -3.9517545e-05
-0.1152857 -4.0415586e-05
-0.1142857 -4.1325131e-05
-0.1132857 -4.2246489e-05
-0.1122857 -4.318006e-05
-0.1112857 -4.4126321e-05
-0.1102857 -4.5085784e-05
-0.1092857 -4.6058969e-05
-0.1082857 -4.704637e-05
-0.1072857 -4.8048434999999995e-05
-0.1062857 -4.9065528e-05
-0.1052857 -5.009793e-05
-0.1042857 -5.1145798e-05
-0.1032857 -5.2209191000000004e-05
-0.1022857 -5.3288045000000005e-05
-0.1012857 -5.4382207e-05
-0.1002857 -5.5491449e-05
-9.9285714E-02 -5.6615494e-05
-9.8285712E-02 -5.7754050000000007e-05
-9.7285718E-02 -5.8906863e-05
-9.6285716E-02 -6.0073745000000004e-05
-9.5285714E-02 -6.1254622e-05
-9.4285712E-02 -6.244956099999999e-05
-9.3285717E-02 -6.3658803e-05
-9.2285715E-02 -6.4882738e-05
-9.1285713E-02 -6.6121925e-05
-9.0285711E-02 -6.7377044e-05
-8.9285716E-02 -6.8648853e-05
-8.8285714E-02 -6.9938147e-05
-8.7285712E-02 -7.1245694e-05
-8.6285718E-02 -7.257218e-05
-8.5285716E-02 -7.391816999999999e-05
-8.4285714E-02 -7.5284072e-05
-8.3285712E-02 -7.6670119e-05
-8.2285717E-02 -7.8076397e-05
-8.1285715E-02 -7.9502826e-05
-8.0285713E-02 -8.094923500000001e-05
-7.9285711E-02 -8.2415369e-05
-7.8285716E-02 -8.3900972e-05
-7.7285714E-02 -8.5405821e-05
-7.6285712E-02 -8.6929776e-05
-7.5285718E-02 -8.8472814e-05
-7.4285716E-02 -9.0035053e-05
-7.3285714E-02 -9.161676100000001e-05
-7.2285712E-02 -9.3218375e-05
-7.1285717E-02 -9.4840453e-05
-7.0285715E-02 -9.6483689e-05
-6.9285713E-02 -9.814886e-05
-6.8285711E-02 -9.9836802e-05
-6.7285717E-02 -0.00010154836000000001
-6.6285715E-02 -0.00010328436000000001
-6.5285712E-02 -0.00010504553999999999
-6.4285718E-02 -0.00010683254000000001
-6.3285716E-02 -0.00010864592
-6.2285714E-02 -0.00011048602
-6.1285716E-02 -0.00011235305999999999
-6.0285714E-02 -0.00011424711
-5.9285715E-02 -0.00011616808000000001
-5.8285713E-02 -0.00011811579
-5.7285715E-02 -0.00012009
-5.6285713E-02 -0.00012209044
-5.5285715E-02 -0.00012411692
-5.4285713E-02 -0.00012616932
-5.3285714E-02 -0.00012824768
-5.2285716E-02 -0.00013035220000000002
-5.1285714E-02 -0.00013248332
-5.0285716E-02 -0.00013464164
-4.9285714E-02 -0.00013682795
-4.8285715E-02 -0.00013904317000000002
-4.7285713E-02 -0.00014128831
-4.6285715E-02 -0.00014356439
-4.5285713E-02 -0.0001458724
-4.4285715E-02 -0.00014821320999999999
-4.3285713E-02 -0.00015058756
-4.2285714E-02 -0.00015299599
-4.1285716E-02 -0.00015543885
-4.0285714E-02 -0.00015791630000000002
-3.9285716E-02 -0.00016042835
-3.8285714E-02 -0.00016297487000000002
-3.7285715E-02 -0.00016555567
-3.6285713E-02 -0.00016817056
-3.5285715E-02 -0.00017081936
-3.4285713E-02 -0.00017350201
-3.3285715E-02 -0.00017621854999999998
-3.2285713E-02 -0.00017896922
-3.1285714E-02 -0.00018175441
-3.0285714E-02 -0.00018457472
-2.9285714E-02 -0.00018743093
-2.8285714E-02 -0.00019032398
-2.7285714E-02 -0.00019325490999999999
-2.6285714E-02 -0.00019622485000000002
-2.5285713E-02 -0.00019923496
-2.4285715E-02 -0.00020228633
-2.3285715E-02 -0.00020538004999999998
-2.2285715E-02 -0.00020851702999999998
-2.1285715E-02 -0.00021169802999999998
-2.0285714E-02 -0.00021492363
-1.9285714E-02 -0.00021819419
-1.8285714E-02 -0.00022150989
-1.7285714E-02 -0.00022487077000000002
-1.6285714E-02 -0.00022827671
-1.5285715E-02 -0.00023172759
-1.4285714E-02 -0.00023522324999999998
-1.3285714E-02 -0.00023876366
-1.2285714E-02 -0.00024234891
-1.1285714E-02 -0.00024597925
-1.0285715E-02 -0.00024965518
-9.2857145E-03 -0.00025337742
-8.2857143E-03 -0.00025714696
-7.2857141E-03 -0.00026096495
-6.2857145E-03 -0.00026483272
-5.2857143E-03 -0.00026875164
-4.2857141E-03 -0.00027272315
-3.2857142E-03 -0.00027674862
-2.2857143E-03 -0.00028082929
-1.2857143E-03 -0.00028496627
-2.8571428E-04 -0.00028916040000000003
7.1428571E-04 -0.00029341236000000003
1.7142857E-03 -0.00029772257
2.7142856E-03 -0.00030209128
3.7142858E-03 -0.00030651856
4.7142855E-03 -0.00031100444
5.7142857E-03 -0.00031554889
6.7142858E-03 -0.00032015191
7.7142855E-03 -0.00032481362
8.7142857E-03 -0.00032953428
9.7142858E-03 -0.00033431436
1.0714286E-02 -0.00033915453
1.1714286E-02 -0.00034405571
1.2714285E-02 -0.00034901902000000003
1.3714286E-02 -0.00035404578
1.4714286E-02 -0.00035913743
1.5714286E-02 -0.00036429553
1.6714286E-02 -0.00036952166999999997
1.7714286E-02 -0.00037481735999999997
1.8714286E-02 -0.00038018406
1.9714287E-02 -0.00038562306999999997
2.0714285E-02 -0.00039113543000000005
2.1714285E-02 -0.00039672195
2.2714285E-02 -0.00040238328
2.3714285E-02 -0.00040811983
2.4714286E-02 -0.00041393182
2.5714286E-02 -0.0004198193
2.6714286E-02 -0.00042578230999999994
2.7714286E-02 -0.00043182085000000004
2.8714286E-02 -0.00043793507
2.9714286E-02 -0.00044412527
3.0714286E-02 -0.00045039204999999994
3.1714287E-02 -0.00045673622999999996
3.2714285E-02 -0.00046315889999999995
3.3714287E-02 -0.00046966147
3.4714285E-02 -0.00047624558000000005
3.5714287E-02 -0.00048291298999999995
3.6714286E-02 -0.0004896656700000001
3.7714284E-02 -0.00049650557
3.8714286E-02 -0.00050343456
3.9714284E-02 -0.0005104544000000001
4.0714286E-02 -0.0005175666
4.1714285E-02 -0.00052477249
4.2714287E-02 -0.00053207314
4.3714285E-02 -0.00053946933
4.4714287E-02 -0.0005469617
4.5714285E-02 -0.00055455066
4.6714287E-02 -0.00056223657
4.7714286E-02 -0.00057001971
4.8714284E-02 -0.0005779003900000001
4.9714286E-02 -0.00058587907
5.0714284E-02 -0.00059395634
5.1714286E-02 -0.00060213306
5.2714285E-02 -0.0006104103200000001
5.3714287E-02 -0.0006187895
5.4714285E-02 -0.00062727222
5.5714287E-02 -0.00063586035
5.6714285E-02 -0.00064455594
5.7714287E-02 -0.0006533611700000001
5.8714285E-02 -0.00066227826
5.9714288E-02 -0.00067130941
6.0714286E-02 -0.00068045674
6.1714284E-02 -0.0006897221300000001
6.2714286E-02 -0.00069910725
6.3714288E-02 -0.0007086134699999999
6.4714283E-02 -0.00071824193
6.5714285E-02 -0.00072799344
6.6714287E-02 -0.00073786869
6.7714289E-02 -0.00074786817
6.8714283E-02 -0.00075799235
6.9714285E-02 -0.00076824172
7.0714287E-02 -0.0007786169599999999
7.1714282E-02 -0.00078911889
7.2714284E-02 -0.00079974852
7.3714286E-02 -0.00081050739
7.4714288E-02 -0.00082139713
7.5714283E-02 -0.00083241985
7.6714285E-02 -0.0008435777999999999
7.7714287E-02 -0.00085487336
7.8714289E-02 -0.00086630916
7.9714283E-02 -0.0008778879400000001
8.0714285E-02 -0.00088961215
8.1714287E-02 -0.00090148424
8.2714289E-02 -0.0009135064799999999
8.3714284E-02 -0.00092568089
8.4714286E-02 -0.00093800909
8.5714288E-02 -0.00095049263
8.6714283E-02 -0.00096313261
8.7714285E-02 -0.00097593002
8.8714287E-02 -0.00098888568
8.9714289E-02 -0.0010020002
9.0714283E-02 -0.0010152746
9.1714285E-02 -0.0010287095
9.2714287E-02 -0.0010423061999999999
9.3714289E-02 -0.001056066
9.4714284E-02 -0.0010699906
9.5714286E-02 -0.0010840822
9.6714288E-02 -0.0010983432
9.7714283E-02 -0.0011127762
9.8714285E-02 -0.0011273842
9.9714287E-02 -0.0011421699999999999
0.1007143 -0.0011571367
0.1017143 -0.0011722873
0.1027143 -0.0011876245
0.1037143 -0.0012031513
0.1047143 -0.0012188697
0.1057143 -0.001234782
0.1067143 -0.0012508902
0.1077143 -0.0012671958
0.1087143 -0.0012837001
0.1097143 -0.0013004044
0.1107143 -0.0013173098999999999
0.1117143 -0.0013344178
0.1127143 -0.0013517294
0.1137143 -0.0013692463
0.1147143 -0.0013869701
0.1157143 -0.0014049032
0.1167143 -0.001423048
0.1177143 -0.0014414074
0.1187143 -0.0014599847000000001
0.1197143 -0.0014787831
0.1207143 -0.0014978063999999999
0.1217143 -0.0015170583
0.1227143 -0.0015365422
0.1237143 -0.0015562615
0.1247143 -0.0015762195999999998
0.1257143 -0.0015964195
0.1267143 -0.0016168634999999998
0.1277143 -0.0016375539
0.1287143 -0.0016584929
0.1297143 -0.0016796820999999999
0.1307143 -0.0017011231
0.1317143 -0.0017228174
0.1327143 -0.0017447668
0.1337143 -0.001766973
0.1347143 -0.0017894381
0.1357143 -0.0018121645999999998
0.1367143 -0.0018351549
0.1377143 -0.0018584125
0.1387143 -0.0018819408
0.1397143 -0.0019057434
0.1407143 -0.0019298242
0.1417143 -0.0019541876000000002
0.1427143 -0.0019788376
0.1437143 -0.0020037785
0.1447143 -0.0020290145
0.1457143 -0.0020545493
0.1467143 -0.0020803864
0.1477143 -0.0021065291
0.1487143 -0.0021329802999999997
0.1497143 -0.0021597427000000003
0.1507143 -0.0021868189
0.1517143 -0.0022142109
0.1527143 -0.002241921
0.1537143 -0.0022699514000000002
0.1547143 -0.0022983044
0.1557143 -0.0023269825999999998
0.1567143 -0.0023559887
0.1577143 -0.0023853261
0.1587143 -0.0024149986
0.1597143 -0.0024450101
0.1607143 -0.0024753649999999998
0.1617143 -0.0025060683
0.1627143 -0.0025371248
0.1637143 -0.0025685396
0.1647143 -0.0026003179000000003
0.1657143 -0.0026324646
0.1667143 -0.0026649839
0.1677143 -0.0026978805
0.1687143 -0.002731158
0.1697143 -0.0027648201
0.1707143 -0.0027988697
0.1717143 -0.0028333099
0.1727143 -0.0028681436000000003
0.1737143 -0.0029033734
0.1747143 -0.0029390023
0.1757143 -0.0029750336
0.1767143 -0.0030114704999999998
0.1777143 -0.0030483168
0.1787143 -0.0030855765
0.1797143 -0.0031232539
0.1807143 -0.0031613537
0.1817143 -0.0031998814
0.1827143 -0.0032388423
0.1837143 -0.0032782420000000002
0.1847143 -0.0033180859
0.1857143 -0.0033583801
0.1867143 -0.0033991305999999995
0.1877143 -0.0034403423
0.1887143 -0.0034820205000000003
0.1897143 -0.0035241705
0.1907143 -0.0035667963
0.1917143 -0.0036099022999999996
0.1927143 -0.0036534925999999997
0.1937143 -0.0036975706999999997
0.1947143 -0.00374214
0.1957143 -0.0037872043
0.1967143 -0.0038327671000000004
0.1977143 -0.0038788322999999997
0.1987143 -0.0039254042000000005
0.1997143 -0.0039724877
0.2007143 -0.004020088099999999
0.2017143 -0.0040682109
0.2027143 -0.0041168623
0.2037143 -0.0041660493
0.2047143 -0.0042157786
0.2057143 -0.0042660569
0.2067143 -0.0043168915
0.2077143 -0.0043682888999999996
0.2087143 -0.0044202552
0.2097143 -0.0044727967
0.2107143 -0.0045259185
0.2117143 -0.004579626
0.2127143 -0.0046339239
0.2137143 -0.0046888174
0.2147143 -0.0047443107
0.2157143 -0.0048004087
0.2167143 -0.0048571164
0.2177143 -0.0049144390000000005
0.2187143 -0.0049723814
0.2197143 -0.0050309496
0.2207143 -0.0050901494
0.2217143 -0.0051499868
0.2227143 -0.0052104682
0.2237143 -0.005271600800000001
0.2247143 -0.0053333915
0.2257143 -0.0053958483000000005
0.2267143 -0.0054589793
0.2277143 -0.0055227923
0.2287143 -0.0055872955000000005
0.2297143 -0.0056524968
0.2307143 -0.0057184036
0.2317143 -0.0057850233
0.2327143 -0.005852363
0.2337143 -0.0059204285
0.2347143 -0.0059892252
0.2357143 -0.0060587587
0.2367143 -0.0061290346
0.2377143 -0.0062000581
0.2387143 -0.0062718347
0.2397143 -0.006344370199999999
0.2407143 -0.006417671799999999
0.2417143 -0.0064917468999999995
0.2427143 -0.006566603400000001
0.2437143 -0.0066422494
0.2447143 -0.0067186927
0.2457143 -0.0067959438
0.2467143 -0.0068740104
0.2477143 -0.0069529022
0.2487143 -0.007032628500000001
0.2497143 -0.0071131974
0.2507143 -0.0071946175
0.2517143 -0.0072768969
0.2527143 -0.0073600437
0.2537143 -0.0074440657
0.2547143 -0.007528971
0.2557143 -0.0076147669
0.2567143 -0.007701461400000001
0.2577143 -0.0077890618
0.2587143 -0.0078775753
0.2597143 -0.007967008400000001
0.2607143 -0.0080573678
0.2617143 -0.0081486614
0.2627143 -0.008240897300000001
0.2637143 -0.0083340834
0.2647143 -0.0084282292
0.2657143 -0.0085233441
0.2667143 -0.0086194384
0.2677143 -0.008716523
0.2687143 -0.008814608
0.2697143 -0.008913705099999999
0.2707143 -0.0090138252
0.2717143 -0.009114978499999999
0.2727143 -0.0092171744
0.2737143 -0.0093204231
0.2747143 -0.0094247342
0.2757143 -0.0095301155
0.2767143 -0.009636575900000001
0.2777143 -0.0097441232
0.2787143 -0.0098527664
0.2797143 -0.0099625133
0.2807143 -0.010073371999999999
0.2817143 -0.010185352
0.2827143 -0.010298462000000001
0.2837143 -0.010412712
0.2847143 -0.010528113
0.2857143 -0.010644675000000001
0.2867143 -0.01076241
0.2877143 -0.01088133
0.2887143 -0.011001445
0.2897143 -0.011122769000000001
0.2907143 -0.011245312
0.2917143 -0.011369088
0.2927143 -0.011494107
0.2937143 -0.011620384000000001
0.2947143 -0.011747927
0.2957143 -0.011876749
0.2967143 -0.012006859
0.2977143 -0.012138268
0.2987143 -0.012270987
0.2997143 -0.012405025000000002
0.3007143 -0.012540392
0.3017143 -0.012677099
0.3027143 -0.012815156
0.3037143 -0.012954575
0.3047143 -0.013095365999999999
0.3057143 -0.013237540999999999
0.3067143 -0.013381113
0.3077143 -0.013526093999999999
0.3087143 -0.013672496
0.3097143 -0.013820333999999998
0.3107143 -0.013969620000000002
0.3117143 -0.014120368999999999
0.3127143 -0.014272596
0.3137143 -0.014426313
0.3147143 -0.014581537
0.3157143 -0.014738282
0.3167143 -0.014896557000000001
0.3177143 -0.015056375999999998
0.3187143 -0.015217751
0.3197143 -0.015380693
0.3207143 -0.015545213
0.3217143 -0.015711323
0.3227143 -0.015879035
0.3237143 -0.016048361
0.3247143 -0.016219314
0.3257143 -0.016391909
0.3267143 -0.016566159
0.3277143 -0.016742079
0.3287143 -0.016919685
0.3297143 -0.017098991
0.3307143 -0.017280012
0.3317143 -0.017462765
0.3327143 -0.017647263
0.3337143 -0.017833523
0.3347143 -0.018021559
0.3357143 -0.018211387
0.3367143 -0.018403021000000002
0.3377143 -0.018596479000000003
0.3387143 -0.018791772999999998
0.3397143 -0.018988919
0.3407143 -0.019187931000000002
0.3417143 -0.019388823
0.3427143 -0.019591610000000002
0.3437143 -0.019796305
0.3447143 -0.02000292
0.3457143 -0.020211470999999998
0.3467143 -0.020421972
0.3477143 -0.020634437999999998
0.3487143 -0.020848887
0.3497143 -0.021065335
0.3507143 -0.0212838
0.3517143 -0.021504301
0.3527143 -0.021726855
0.3537143 -0.02195148
0.3547143 -0.022178194000000002
0.3557143 -0.022407016
0.3567143 -0.022637962
0.3577143 -0.02287105
0.3587143 -0.023106295
0.3597143 -0.023343711
0.3607143 -0.023583314999999997
0.3617143 -0.023825125000000003
0.3627143 -0.024069154
0.3637143 -0.024315421
0.3647143 -0.024563941000000002
0.3657143 -0.024814732000000003
0.3667143 -0.02506781
0.3677143 -0.025323193
0.3687143 -0.025580899
0.3697143 -0.025840948
0.3707143 -0.026103356999999997
0.3717143 -0.026368143
0.3727143 -0.026635328
0.3737143 -0.026904931
0.3747143 -0.027176974000000003
0.3757143 -0.027451472
0.3767143 -0.027728449999999998
0.3777143 -0.028007926000000002
0.3787143 -0.028289918999999997
0.3797143 -0.028574449
0.3807143 -0.028861535
0.3817143 -0.029151197000000004
0.3827143 -0.029443452
0.3837143 -0.02973832
0.3847143 -0.030035817
0.3857143 -0.030335961
0.3867143 -0.030638775
0.3877143 -0.030944272
0.3887143 -0.031252470000000004
0.3897143 -0.031563392
0.3907143 -0.031877056
0.3917143 -0.032193484
0.3927143 -0.032512698
0.3937143 -0.032834722999999996
0.3947143 -0.03315958
0.3957143 -0.033487292
0.3967143 -0.033817883
0.3977143 -0.034151375
0.3987143 -0.034487789000000005
0.3997143 -0.034827148
0.4007143 -0.03516947
0.4017143 -0.035514776
0.4027143 -0.035863083999999996
0.4037143 -0.036214417
0.4047143 -0.036568797
0.4057143 -0.036926242
0.4067143 -0.037286777
0.4077143 -0.037650421
0.4087143 -0.038017199
0.4097143 -0.038387135
0.4107143 -0.038760246000000005
0.4117143 -0.039136554999999996
0.4127143 -0.039516087000000005
0.4137143 -0.03989886
0.4147143 -0.040284899
0.4157143 -0.040674227
0.4167143 -0.041066867
0.4177143 -0.041462848
0.4187143 -0.041862193
0.4197143 -0.042264929
0.4207143 -0.042671082
0.4217143 -0.043080674
0.4227143 -0.043493736
0.4237143 -0.043910288
0.4247143 -0.044330349
0.4257143 -0.044753941
0.4267143 -0.045181086
0.4277143 -0.045611805
0.4287143 -0.046046122
0.4297143 -0.046484062
0.4307143 -0.046925648
0.4317143 -0.047370911
0.4327143 -0.047819872
0.4337143 -0.048272559
0.4347143 -0.048728999999999995
0.4357143 -0.049189222
0.4367143 -0.049653253999999994
0.4377143 -0.05012111500000001
0.4387143 -0.05059283
0.4397143 -0.051068427
0.4407143 -0.051547935999999996
0.4417143 -0.052031374
0.4427143 -0.05251877
0.4437143 -0.053010153
0.4447143 -0.053505546999999994
0.4457143 -0.054004986000000005
0.4467143 -0.054508494
0.4477143 -0.0550161
0.4487143 -0.055527827
0.4497143 -0.056043697999999996
0.4507143 -0.05656374300000001
0.4517143 -0.05708798400000001
0.4527143 -0.057616452
0.4537143 -0.05814916800000001
0.4547143 -0.058686163
0.4557143 -0.059227458999999996
0.4567143 -0.059773086
0.4577143 -0.060323073
0.4587143 -0.060877454
0.4597143 -0.06143625900000001
0.4607143 -0.061999523
0.4617143 -0.062567275
0.4627143 -0.06313954399999999
0.4637143 -0.063716352
0.4647143 -0.064297736
0.4657143 -0.06488371899999999
0.4667143 -0.065474323
0.4677143 -0.066069578
0.4687143 -0.066669506
0.4697143 -0.067274133
0.4707143 -0.06788349099999999
0.4717143 -0.068497611
0.4727143 -0.069116522
0.4737143 -0.069740257
0.4747143 -0.070368848
0.4757143 -0.071002328
0.4767143 -0.071640726
0.4777143 -0.072284066
0.4787143 -0.072932383
0.4797143 -0.073585706
0.4807143 -0.074244058
0.4817143 -0.07490746799999999
0.4827143 -0.075575965
0.4837143 -0.07624958500000001
0.4847143 -0.076928362
0.4857143 -0.077612331
0.4867143 -0.07830152800000001
0.4877143 -0.07899598
0.4887143 -0.079695717
0.4897143 -0.080400775
0.4907143 -0.081111176
0.4917143 -0.081826944
0.4927143 -0.082548108
0.4937143 -0.083274691
0.4947143 -0.084006728
0.4957143 -0.08474424800000001
0.4967143 -0.085487292
0.4977143 -0.086235895
0.4987143 -0.08699009199999999
0.4997143 -0.087749917
0.5007143 -0.08851540599999999
0.5017143 -0.089286588
0.5027143 -0.09006349100000001
0.5037143 -0.09084614599999999
0.5047143 -0.091634586
0.5057143 -0.092428835
0.5067143 -0.093228929
0.5077143 -0.09403489500000001
0.5087143 -0.09484677600000001
0.5097143 -0.09566459899999999
0.5107143 -0.096488401
0.5117143 -0.097318215
0.5127143 -0.098154077
0.5137143 -0.098996016
0.5147143 -0.099844066
0.5157143 -0.10069825
0.5167143 -0.10155861
0.5177143 -0.10242516000000002
0.5187143 -0.10329793
0.5197143 -0.10417697
0.5207143 -0.10506230999999999
0.5217143 -0.10595398
0.5227143 -0.10685201999999999
0.5237143 -0.10775648000000002
0.5247143 -0.10866738000000001
0.5257143 -0.10958477000000001
0.5267143 -0.11050868
0.5277143 -0.11143913000000001
0.5287143 -0.11237615
0.5297143 -0.11331978
0.5307143 -0.11427003000000001
0.5317143 -0.11522694
0.5327143 -0.11619054999999999
0.5337143 -0.11716088000000001
0.5347143 -0.11813799000000001
0.5357143 -0.11912191
0.5367143 -0.12011267999999999
0.5377143 -0.12111034
0.5387143 -0.12211492
0.5397143 -0.12312644
0.5407143 -0.12414494999999999
0.5417143 -0.12517045
0.5427143 -0.12620299000000001
0.5437143 -0.12724259999999998
0.5447143 -0.12828931000000002
0.5457143 -0.12934316
0.5467143 -0.13040419
0.5477143 -0.13147245999999999
0.5487143 -0.13254797000000001
0.5497143 -0.13363078
0.5507143 -0.13472093
0.5517143 -0.13581845
0.5527143 -0.13692336
0.5537143 -0.13803568
0.5547143 -0.13915547
0.5557143 -0.14028273
0.5567143 -0.14141751
0.5577143 -0.14255984
0.5587143 -0.14370974
0.5597143 -0.14486728000000001
0.5607143 -0.14603249
0.5617143 -0.14720539
0.5627143 -0.14838604
0.5637143 -0.14957447000000001
0.5647143 -0.15077071
0.5657143 -0.15197479
0.5667143 -0.15318674000000002
0.5677143 -0.1544066
0.5687143 -0.1556344
0.5697143 -0.15687016
0.5707143 -0.15811392999999999
0.5717143 -0.15936574
0.5727143 -0.16062564000000001
0.5737143 -0.16189364
0.5747143 -0.1631698
0.5757143 -0.16445415
0.5767143 -0.16574672
0.5777143 -0.16704755
0.5787143 -0.16835666
0.5797143 -0.16967410000000002
0.5807143 -0.17099988
0.5817143 -0.17233405000000002
0.5827143 -0.17367664
0.5837143 -0.17502768999999999
0.5847143 -0.17638723
0.5857143 -0.1777553
0.5867143 -0.17913193
0.5877143 -0.18051715999999998
0.5887143 -0.18191102
0.5897143 -0.18331355
0.5907143 -0.18472477
0.5917143 -0.18614471
0.5927143 -0.18757342000000002
0.5937143 -0.18901092
0.5947143 -0.19045725
0.5957143 -0.19191244000000002
0.5967143 -0.19337653999999999
0.5977143 -0.19484956
0.5987143 -0.19633155
0.5997143 -0.19782252999999997
0.6007143 -0.19932254000000002
0.6017143 -0.20083161
0.6027143 -0.20234976000000002
0.6037143 -0.20387704
0.6047143 -0.20541346000000002
0.6057143 -0.20695905999999997
0.6067143 -0.20851390000000003
0.6077143 -0.21007801
0.6087143 -0.21165140999999998
0.6097143 -0.21323413
0.6107143 -0.21482620000000002
0.6117143 -0.21642765
0.6127143 -0.21803852
0.6137143 -0.21965880999999998
0.6147143 -0.22128858
0.6157143 -0.22292784000000002
0.6167143 -0.22457665999999998
0.6177143 -0.22623504
0.6187143 -0.22790302
0.6197143 -0.22958063
0.6207143 -0.23126792999999998
0.6217143 -0.23296492000000002
0.6227143 -0.23467161
0.6237143 -0.23638805999999998
0.6247143 -0.23811427
0.6257143 -0.23985025
0.6267143 -0.24159606999999997
0.6277143 -0.24335174999999998
0.6287143 -0.2451173
0.6297143 -0.24689278
0.6307143 -0.24867820999999998
0.6317143 -0.25047367
0.6327143 -0.25227915
0.6337143 -0.25409466999999997
0.6347143 -0.25592027
0.6357143 -0.25775596
0.6367143 -0.25960172
0.6377143 -0.26145761
0.6387143 -0.26332366
0.6397143 -0.26519988
0.6407143 -0.26708632
0.6417143 -0.26898299999999997
0.6427143 -0.27088996
0.6437143 -0.27280719999999997
0.6447143 -0.27473478
0.6457143 -0.27667274999999997
0.6467143 -0.27862109999999995
0.6477143 -0.28057988
0.6487143 -0.28254909
0.6497143 -0.28452876
0.6507143 -0.2865189
0.6517143 -0.28851952000000003
0.6527143 -0.29053064
0.6537143 -0.29255229
0.6547143 -0.29458449999999997
0.6557143 -0.29662729
0.6567143 -0.29868071
0.6577143 -0.30074478000000004
0.6587143 -0.30281954
0.6597143 -0.30490498
0.6607143 -0.30700115
0.6617143 -0.30910803
0.6627143 -0.31122565
0.6637143 -0.31335403
0.6647143 -0.31549316
0.6657143 -0.31764306999999997
0.6667143 -0.31980379
0.6677143 -0.32197533
0.6687143 -0.32415773999999997
0.6697143 -0.32635105
0.6707143 -0.32855528
0.6717143 -0.33077048000000003
0.6727143 -0.33299661999999997
0.6737143 -0.33523373
0.6747143 -0.3374818
0.6757143 -0.33974086
0.6767143 -0.34201092
0.6777143 -0.34429198
0.6787143 -0.34658406
0.6797143 -0.3488872
0.6807143 -0.35120142
0.6817143 -0.35352677
0.6827143 -0.35586325
0.6837143 -0.35821088
0.6847143 -0.36056963999999997
0.6857143 -0.36293955
0.6867143 -0.36532062
0.6877143 -0.36771283
0.6887143 -0.37011623
0.6897143 -0.3725308
0.6907143 -0.37495655
0.6917143 -0.37739351
0.6927143 -0.37984173000000004
0.6937143 -0.38230123
0.6947143 -0.38477203
0.6957143 -0.38725412
0.6967143 -0.38974751
0.6977143 -0.39225221
0.6987143 -0.39476817000000003
0.6997143 -0.39729546
0.7007143 -0.39983401
0.7017143 -0.40238388
0.7027143 -0.40494505999999997
0.7037143 -0.40751755999999995
0.7047143 -0.41010138
0.7057143 -0.4126966
0.7067143 -0.41530318999999993
0.7077143 -0.41792113000000003
0.7087143 -0.42055049000000005
0.7097143 -0.42319121
0.7107143 -0.42584329000000004
0.7117143 -0.42850672999999995
0.7127143 -0.43118154000000003
0.7137143 -0.43386766
0.7147143 -0.43656514
0.7157143 -0.43927399000000006
0.7167143 -0.44199415
0.7177143 -0.44472571
0.7187143 -0.44746869
0.7197143 -0.45022308
0.7207143 -0.45298887
0.7217143 -0.45576608
0.7227143 -0.45855464
0.7237143 -0.46135462
0.7247143 -0.46416590999999996
0.7257143 -0.46698852
0.7267143 -0.46982244
0.7277143 -0.47266772
0.7287143 -0.47552432
0.7297143 -0.47839228
0.7307143 -0.48127159999999997
0.7317143 -0.48416224
0.7327143 -0.48706424
0.7337143 -0.48997756
0.7347143 -0.49290215000000004
0.7357143 -0.495838
0.7367143 -0.49878508
0.7377143 -0.5017433800000001
0.7387143 -0.5047129
0.7397143 -0.5076936
0.7407143 -0.51068547
0.7417143 -0.51368857
0.7427143 -0.51670284
0.7437143 -0.51972829
0.7447143 -0.5227649099999999
0.7457143 -0.52581271
0.7467143 -0.52887164
0.7477143 -0.53194165
0.7487143 -0.53502275
0.7497143 -0.53811488
0.7507143 -0.54121804
0.7517143 -0.5443321999999999
0.7527143 -0.5474573
0.7537143 -0.55059334
0.7547143 -0.55374033
0.7557143 -0.55689826
0.7567143 -0.56006717
0.7577143 -0.56324699
0.7587143 -0.5664377
0.7597143 -0.56963926
0.7607143 -0.57285163
0.7617143 -0.57607475
0.7627143 -0.57930858
0.7637143 -0.58255303
0.7647143 -0.58580809
0.7657143 -0.58907373
0.7667143 -0.5923499799999999
0.7677143 -0.59563681
0.7687143 -0.5989342
0.7697143 -0.60224212
0.7707143 -0.60556056
0.7717143 -0.60888948
0.7727143 -0.61222883
0.7737143 -0.6155785199999999
0.7747143 -0.6189385399999999
0.7757143 -0.62230881
0.7767143 -0.62568928
0.7777143 -0.6290799
0.7787143 -0.6324806700000001
0.7797143 -0.6358915500000001
0.7807143 -0.63931253
0.7817143 -0.64274366
0.7827143 -0.64618485
0.7837143 -0.6496361
0.7847143 -0.65309731
0.7857143 -0.65656845
0.7867143 -0.6600494
0.7877143 -0.66354009
0.7887143 -0.66704042
0.7897143 -0.67055034
0.7907143 -0.67406977
0.7917143 -0.67759873
0.7927143 -0.68113725
0.7937143 -0.68468526
0.7947143 -0.68824277
0.7957143 -0.69180974
0.7967143 -0.69538616
0.7977143 -0.6989718899999999
0.7987143 -0.70256684
0.7997143 -0.70617092
0.8007143 -0.70978403
0.8017143 -0.7134060799999999
0.8027143 -0.7170369799999999
0.8037143 -0.72067673
0.8047143 -0.72432533
0.8057143 -0.7279827299999999
0.8067143 -0.73164892
0.8077143 -0.73532392
0.8087143 -0.73900763
0.8097143 -0.7426999999999999
0.8107143 -0.7464009300000001
0.8117143 -0.7501103
0.8127143 -0.75382795
0.8137143 -0.7575537999999999
0.8147143 -0.7612878
0.8157143 -0.76502985
0.8167143 -0.76877992
0.8177143 -0.77253794
0.8187143 -0.77630393
0.8197143 -0.7800778399999999
0.8207143 -0.7838596600000001
0.8217143 -0.7876493
0.8227143 -0.7914466800000001
0.8237143 -0.7952516
0.8247143 -0.79906397
0.8257143 -0.8028836899999999
0.8267143 -0.8067106799999999
0.8277143 -0.8105448399999999
0.8287143 -0.81438599
0.8297143 -0.8182341200000001
0.8307143 -0.82208924
0.8317143 -0.8259513399999999
0.8327143 -0.8298203299999999
0.8337143 -0.8336962200000001
0.8347143 -0.8375789
0.8357143 -0.8414682
0.8367143 -0.8453641099999999
0.8377143 -0.8492663500000001
0.8387143 -0.8531749200000001
0.8397143 -0.85708955
0.8407143 -0.8610101400000001
0.8417143 -0.8649366900000001
0.8427143 -0.86886911
0.8437143 -0.8728073
0.8447143 -0.8767511699999999
0.8457143 -0.88070082
0.8467143 -0.8846560499999999
0.8477143 -0.8886167800000001
0.8487143 -0.8925829099999999
0.8497143 -0.8965543499999999
0.8507143 -0.90053082
0.8517143 -0.90451231
0.8527143 -0.90849856
0.8537143 -0.91248956
0.8547143 -0.91648512
0.8557143 -0.92048515
0.8567143 -0.92448965
0.8577143 -0.9284985299999999
0.8587143 -0.9325117799999999
0.8597143 -0.93652932
0.8607143 -0.94055096
0.8617143 -0.9445766899999999
0.8627143 -0.94860625
0.8637143 -0.95263943
0.8647143 -0.9566761599999999
0.8657143 -0.96071623
0.8667143 -0.9647595700000001
0.8677143 -0.96880598
0.8687143 -0.97285546
0.8697143 -0.9769078299999999
0.8707143 -0.9809630899999999
0.8717143 -0.98502105
0.8727143 -0.9890816199999999
0.8737143 -0.9931447
0.8747143 -0.9972102
0.8757143 -1.0012778
0.8767143 -1.0053476000000001
0.8777143 -1.0094193
0.8787143 -1.0134926
0.8797143 -1.0175675
0.8807143 -1.0216439000000002
0.8817143 -1.0257217
0.8827143 -1.0298007
0.8837143 -1.0338808
0.8847143 -1.037962
0.8857143 -1.042044
0.8867143 -1.0461267
0.8877143 -1.05021
0.8887143 -1.0542938
0.8897143 -1.0583777
0.8907143 -1.0624618000000001
0.8917143 -1.0665459
0.8927143 -1.0706297
0.8937143 -1.0747133
0.8947143 -1.0787964
0.8957143 -1.0828788
0.8967143 -1.0869605
0.8977143 -1.0910413
0.8987143 -1.0951211
0.8997143 -1.0991996
0.9007143 -1.1032768
0.9017143 -1.1073523
0.9027143 -1.1114263
0.9037143 -1.1154984
0.9047143 -1.1195685
0.9057143 -1.1236364
0.9067143 -1.127702
0.9077143 -1.1317651
0.9087143 -1.1358254
0.9097143 -1.1398828
0.9107143 -1.1439371
0.9117143 -1.1479882000000001
0.9127143 -1.1520359
0.9137143 -1.1560801
0.9147143 -1.1601209
0.9157143 -1.1641579000000002
0.9167143 -1.1681911
0.9177143 -1.1722203
0.9187143 -1.1762454
0.9197143 -1.180266
0.9207143 -1.184282
0.9217143 -1.188293
0.9227143 -1.192299
0.9237143 -1.1962998
0.9247143 -1.2002951
0.9257143 -1.2042848
0.9267143 -1.2082689
0.9277143 -1.2122473
0.9287143 -1.2162196
0.9297143 -1.2201859000000002
0.9307143 -1.2241457
0.9317143 -1.2280988
0.9327143 -1.2320451
0.9337143 -1.2359843000000001
0.9347143 -1.2399162
0.9357143 -1.2438407
0.9367143 -1.2477577
0.9377143 -1.2516669
0.9387143 -1.2555683
0.9397143 -1.2594618
0.9407143 -1.2633471
0.9417143 -1.267224
0.9427143 -1.2710923
0.9437143 -1.2749519
0.9447143 -1.2788025
0.9457143 -1.2826437
0.9467143 -1.2864755
0.9477143 -1.2902975
0.9487143 -1.2941097000000001
0.9497143 -1.2979118
0.9507143 -1.3017038
0.9517143 -1.3054854
0.9527143 -1.3092565
0.9537143 -1.3130168
0.9547143 -1.3167663
0.9557143 -1.3205045
0.9567143 -1.3242313000000001
0.9577143 -1.3279465000000001
0.9587143 -1.33165
0.9597143 -1.3353415
0.9607143 -1.3390208000000001
0.9617143 -1.3426877
0.9627143 -1.3463419
0.9637143 -1.3499832999999999
0.9647143 -1.3536116
0.9657143 -1.3572266
0.9667143 -1.3608281999999998
0.9677143 -1.364416
0.9687143 -1.3679898
0.9697143 -1.3715495
0.9707143 -1.3750949000000001
0.9717143 -1.3786257
0.9727143 -1.3821417
0.9737143 -1.3856428
0.9747143 -1.3891285999999998
0.9757143 -1.3925991
0.9767143 -1.3960538999999998
0.9777143 -1.3994929999999999
0.9787143 -1.4029161
0.9797143 -1.406323
0.9807143 -1.4097134
0.9817143 -1.4130871999999999
0.9827143 -1.4164441
0.9837143 -1.4197839
0.9847143 -1.4231064
0.9857143 -1.4264113
0.9867143 -1.4296985
0.9877143 -1.4329677
0.9887143 -1.4362184
0.9897143 -1.4394507
0.9907143 -1.4426642
0.9917143 -1.4458587
0.9927143 -1.4490341
0.9937143 -1.45219
0.9947143 -1.4553262
0.9957143 -1.4584425
0.9967143 -1.4615388
0.9977143 -1.4646147
0.9987143 -1.4676701
0.9997143 -1.4707047
1.000714 -1.4737182999999998
1.001714 -1.4767107
1.002714 -1.4796814999999999
1.003714 -1.4826305
1.004714 -1.4855576000000001
1.005714 -1.4884625
1.006714 -1.4913449
1.007714 -1.4942047
1.008714 -1.4970416
1.009714 -1.4998554000000002
1.010714 -1.5026459
1.011714 -1.5054130000000001
1.012714 -1.5081562
1.013714 -1.5108754
1.014714 -1.5135703
1.015714 -1.5162406
1.016714 -1.5188861999999999
1.017714 -1.5215067
1.018714 -1.5241019
1.019714 -1.5266716
1.020714 -1.5292156
1.021714 -1.5317337
1.022714 -1.5342255
1.023714 -1.5366909
1.024714 -1.5391297
1.025714 -1.5415415
1.026714 -1.5439262
1.027714 -1.5462833
1.028714 -1.5486129
1.029714 -1.5509144000000001
1.030714 -1.5531879
1.031714 -1.555433
1.032714 -1.5576496
1.033714 -1.5598374
1.034714 -1.5619961999999998
1.035714 -1.5641257
1.036714 -1.5662255
1.037714 -1.5682953999999998
1.038714 -1.5703353999999998
1.039714 -1.5723449999999999
1.040714 -1.5743241000000001
1.041714 -1.5762724
1.042714 -1.5781897999999999
1.043714 -1.5800761
1.044714 -1.5819309
1.045714 -1.5837541
1.046714 -1.5855454000000002
1.047714 -1.5873045
1.048714 -1.589031
1.049714 -1.5907247
1.050714 -1.5923856
1.051714 -1.5940132999999999
1.052714 -1.5956076
1.053714 -1.5971683
1.054714 -1.5986951
1.055714 -1.600188
1.056714 -1.6016466999999999
1.057714 -1.6030706
1.058714 -1.6044598
1.059714 -1.6058139999999999
1.060714 -1.6071327
1.061714 -1.6084159
1.062714 -1.6096632999999998
1.063714 -1.6108746
1.064714 -1.6120495
1.065714 -1.613188
1.066714 -1.6142899
1.067714 -1.6153549999999999
1.068714 -1.6163828000000002
1.069714 -1.6173733
1.070714 -1.6183262999999999
1.071714 -1.6192412
1.072714 -1.6201178999999999
1.073714 -1.6209565
1.074714 -1.6217565
1.075714 -1.6225176000000001
1.076714 -1.6232396999999998
1.077714 -1.6239226
1.078714 -1.6245659
1.079714 -1.6251696
1.080714 -1.6257335000000002
1.081714 -1.6262572
1.082714 -1.6267406000000002
1.083714 -1.6271833
1.084714 -1.6275853
1.085714 -1.6279461
1.086714 -1.6282655
1.087714 -1.6285431
1.088714 -1.6287787000000002
1.089714 -1.6289722
1.090714 -1.6291232999999998
1.091714 -1.6292319
1.092714 -1.629298
1.093714 -1.6293213
1.094714 -1.6293017
1.095714 -1.6292389
1.096714 -1.6291328
1.097714 -1.6289828
1.098714 -1.6287889
1.099714 -1.6285507000000001
1.100714 -1.628268
1.101714 -1.6279403000000001
1.102714 -1.6275677999999998
1.103714 -1.6271502
1.104714 -1.6266873000000002
1.105714 -1.6261790000000003
1.106714 -1.6256254
1.107714 -1.6250259999999999
1.108714 -1.6243808
1.109714 -1.6236894000000002
1.110714 -1.6229514
1.111714 -1.6221665
1.112714 -1.6213344
1.113714 -1.6204551
1.114714 -1.6195279999999999
1.115714 -1.6185532999999999
1.116714 -1.6175307
1.117714 -1.6164604999999999
1.118714 -1.6153421000000001
1.119714 -1.6141756999999999
1.120714 -1.6129609
1.121714 -1.6116977000000001
1.122714 -1.6103855999999999
1.123714 -1.6090244
1.124714 -1.6076138
1.125714 -1.6061537000000001
1.126714 -1.6046437
1.127714 -1.6030835
1.128714 -1.6014732
1.129714 -1.5998128999999999
1.130714 -1.5981022
1.131714 -1.5963411
1.132714 -1.5945295000000002
1.133714 -1.592667
1.134714 -1.5907537
1.135714 -1.5887892000000001
1.136714 -1.5867731
1.137714 -1.5847052000000001
1.138714 -1.5825853
1.139714 -1.5804131999999997
1.140714 -1.5781891
1.141714 -1.5759123
1.142714 -1.5735833000000001
1.143714 -1.5712015
1.144714 -1.5687672
1.145714 -1.5662801
1.146714 -1.56374
1.147714 -1.5611465999999998
1.148714 -1.5584997999999999
1.149714 -1.5557993
1.150714 -1.5530449
1.151714 -1.5502366
1.152714 -1.5473742000000001
1.153714 -1.5444575
1.154714 -1.5414865999999998
1.155714 -1.5384613
1.156714 -1.5353816
1.157714 -1.5322472999999999
1.158714 -1.5290583
1.159714 -1.5258144
1.160714 -1.5225153999999999
1.161714 -1.5191612
1.162714 -1.5157515
1.163714 -1.5122862000000001
1.164714 -1.508765
1.165714 -1.505188
1.166714 -1.501555
1.167714 -1.497866
1.168714 -1.4941209
1.169714 -1.4903196
1.170714 -1.486462
1.171714 -1.4825479000000001
1.172714 -1.4785773
1.173714 -1.47455
1.174714 -1.4704659
1.175714 -1.4663247000000001
1.176714 -1.4621264999999999
1.177714 -1.457871
1.178714 -1.4535582
1.179714 -1.4491878999999999
1.180714 -1.4447602
1.181714 -1.4402751
1.182714 -1.4357325
1.183714 -1.4311323
1.184714 -1.4264745
1.185714 -1.4217587999999999
1.186714 -1.4169852
1.187714 -1.4121534999999998
1.188714 -1.4072635999999998
1.189714 -1.4023154
1.190714 -1.3973088
1.191714 -1.3922436999999999
1.192714 -1.3871201
1.193714 -1.3819381
1.194714 -1.3766976
1.195714 -1.3713987
1.196714 -1.366041
1.197714 -1.3606247999999999
1.198714 -1.3551498
1.199714 -1.3496159
1.200714 -1.3440228
1.201714 -1.3383707
1.202714 -1.3326594
1.203714 -1.3268887999999999
1.204714 -1.3210591
1.205714 -1.3151701999999998
1.206714 -1.3092221
1.207714 -1.303215
1.208714 -1.2971487
1.209714 -1.2910233
1.210714 -1.2848387
1.211714 -1.2785947
1.212714 -1.2722913
1.213714 -1.2659283000000001
1.214714 -1.2595058
1.215714 -1.2530237
1.216714 -1.2464819999999999
1.217714 -1.2398807
1.218714 -1.2332199
1.219714 -1.2264997
1.220714 -1.2197199
1.221714 -1.2128807
1.222714 -1.205982
1.223714 -1.1990238
1.224714 -1.192006
1.225714 -1.1849286
1.226714 -1.1777916
1.227714 -1.170595
1.228714 -1.1633388
1.229714 -1.156023
1.230714 -1.1486477
1.231714 -1.1412132
1.232714 -1.1337193
1.233714 -1.1261662000000001
1.234714 -1.1185538
1.235714 -1.1108821
1.236714 -1.1031511
1.237714 -1.0953608
1.238714 -1.0875112
1.239714 -1.0796024
1.240714 -1.0716342
1.241714 -1.063607
1.242714 -1.0555206
1.243714 -1.0473751999999998
1.244714 -1.0391709
1.245714 -1.0309078
1.246714 -1.0225859
1.247714 -1.0142050999999999
1.248714 -1.0057656
1.249714 -0.99726748
1.250714 -0.98871076
1.251714 -0.98009547
1.252714 -0.9714217900000001
1.253714 -0.9626898
1.254714 -0.9538997
1.255714 -0.9450515700000001
1.256714 -0.9361454300000001
1.257714 -0.92718154
1.258714 -0.91815991
1.259714 -0.90908054
1.260714 -0.89994362
1.261714 -0.8907491300000001
1.262714 -0.8814971899999999
1.263714 -0.8721878799999999
1.264714 -0.86282128
1.265714 -0.8533975100000001
1.266714 -0.8439167399999999
1.267714 -0.8343790699999999
1.268714 -0.82478467
1.269714 -0.81513375
1.270714 -0.80542639
1.271714 -0.79566268
1.272714 -0.7858426300000001
1.273714 -0.77596642
1.274714 -0.7660341
1.275714 -0.75604585
1.276714 -0.7460018199999999
1.277714 -0.73590218
1.278714 -0.72574718
1.279714 -0.71553695
1.280714 -0.70527173
1.281714 -0.6949517399999999
1.282714 -0.68457718
1.283714 -0.67414818
1.284714 -0.66366489
1.285714 -0.65312749
1.286714 -0.64253602
1.287714 -0.63189063
1.288714 -0.62119141
1.289714 -0.61043859
1.290714 -0.59963241
1.291714 -0.5887730499999999
1.292714 -0.57786074
1.293714 -0.56689577
1.294714 -0.55587827
1.295714 -0.54480839
1.296714 -0.53368635
1.297714 -0.52251238
1.298714 -0.51128664
1.299714 -0.50000935
1.300714 -0.48868065000000005
1.301714 -0.47730072
1.302714 -0.46586981
1.303714 -0.45438814
1.304714 -0.44285593999999995
1.305714 -0.43127351
1.306714 -0.41964115
1.307714 -0.40795915000000005
1.308714 -0.39622774000000005
1.309714 -0.38444712
1.310714 -0.37261751
1.311714 -0.36073911000000003
1.312714 -0.34881218
1.313714 -0.33683697999999995
1.314714 -0.32481379000000005
1.315714 -0.31274282
1.316714 -0.30062431
1.317714 -0.28845847
1.318714 -0.27624553
1.319714 -0.26398573999999997
1.320714 -0.25167938
1.321714 -0.23932678
1.322714 -0.22692822
1.323714 -0.21448401
1.324714 -0.20199441
1.325714 -0.18945971
1.326714 -0.17688020999999998
1.327714 -0.16425623
1.328714 -0.15158812
1.329714 -0.13887614
1.330714 -0.12612056
1.331714 -0.11332161
1.332714 -0.1004795
1.333714 -0.08759448
1.334714 -0.074666867
1.335714 -0.061697011999999996
1.336714 -0.048685307
1.337714 -0.035632136999999994
1.338714 -0.022537861000000003
1.339714 -0.009402803000000001
1.340714 0.0037727266
1.341714 0.016988417999999998
1.342714 0.030243970000000002
1.343714 0.043539086
1.344714 0.056873489
1.345714 0.07024691400000001
1.346714 0.083659112
1.347714 0.097109785
1.348714 0.11059857999999999
1.349714 0.12412507
1.350714 0.13768877000000002
1.351714 0.15128921
1.352714 0.16492595000000002
1.353714 0.17859861999999999
1.354714 0.19230691
1.355714 0.20605052999999998
1.356714 0.21982922000000002
1.357714 0.23364266
1.358714 0.24749057000000002
1.359714 0.26137258
1.360714 0.27528838
1.361714 0.28923759
1.362714 0.30321982
1.363714 0.31723462
1.364714 0.33128152
1.365714 0.34536002
1.366714 0.3594697
1.367714 0.37361016
1.368714 0.38778109
1.369714 0.4019822
1.370714 0.41621323000000005
1.371714 0.43047392
1.372714 0.44476385
1.373714 0.45908260999999995
1.374714 0.47342973
1.375714 0.48780474
1.376714 0.50220718
1.377714 0.51663658
1.378714 0.5310924300000001
1.379714 0.54557426
1.380714 0.56008166
1.381714 0.57461415
1.382714 0.58917147
1.383714 0.60375324
1.384714 0.6183591700000001
1.385714 0.63298894
1.386714 0.64764214
1.387714 0.66231834
1.388714 0.67701703
1.389714 0.69173775
1.390714 0.70647998
1.391714 0.7212432599999999
1.392714 0.73602712
1.393714 0.7508311
1.394714 0.76565482
1.395714 0.78049777
1.396714 0.7953596300000001
1.397714 0.81023993
1.398714 0.8251382999999999
1.399714 0.8400543599999999
1.400714 0.8549877399999999
1.401714 0.8699378900000001
1.402714 0.88490425
1.403714 0.8998863399999999
1.404714 0.91488361
1.405714 0.92989551
1.406714 0.94492165
1.407714 0.9599615800000001
1.408714 0.97501492
1.409714 0.9900812099999999
1.410714 1.0051601000000001
1.411714 1.0202510999999999
1.412714 1.0353539
1.413714 1.0504679
1.414714 1.0655927
1.415714 1.0807278
1.416714 1.0958727
1.417714 1.1110267999999999
1.418714 1.1261896
1.419714 1.1413606
1.420714 1.1565392
1.421714 1.1717251
1.422714 1.1869176000000001
1.423714 1.2021165
1.424714 1.2173213
1.425714 1.2325316
1.426714 1.2477468
1.427714 1.2629665
1.428714 1.2781901
1.429714 1.2934173
1.430714 1.3086476
1.431714 1.3238804
1.432714 1.3391152
1.433714 1.3543513999999999
1.434714 1.3695884
1.435714 1.3848257
1.436714 1.4000631
1.437714 1.4152999
1.438714 1.4305358000000001
1.439714 1.4457703
1.440714 1.4610029
1.441714 1.4762331
1.442714 1.4914603
1.443714 1.506684
1.444714 1.5219036
1.445714 1.5371189
1.446714 1.552329
1.447714 1.5675336000000002
1.448714 1.5827322000000001
1.449714 1.5979242
1.450714 1.6131090000000001
1.451714 1.6282864000000001
1.452714 1.6434558
1.453714 1.6586168
1.454714 1.6737688
1.455714 1.6889116
1.456714 1.7040441
1.457714 1.7191660000000002
1.458714 1.7342769
1.459714 1.749376
1.460714 1.7644628999999998
1.461714 1.7795371
1.462714 1.7945982999999999
1.463714 1.8096456
1.464714 1.824679
1.465714 1.8396979
1.466714 1.8547019000000002
1.467714 1.8696904
1.468714 1.8846629
1.469714 1.8996188
1.470714 1.9145576000000002
1.471714 1.9294787
1.472714 1.9443814
1.473714 1.959265
1.474714 1.9741293
1.475714 1.9889737
1.476714 2.0037979
1.477714 2.0186013999999997
1.478714 2.0333838
1.479714 2.0481445000000003
1.480714 2.0628832
1.481714 2.0775992
1.482714 2.092292
1.483714 2.1069607
1.484714 2.121605
1.485714 2.1362243
1.486714 2.1508183
1.487714 2.1653862999999998
1.488714 2.1799279
1.489714 2.1944428
1.490714 2.2089304
1.491714 2.2233905000000003
1.492714 2.2378223
1.493714 2.2522254
1.494714 2.2665992
1.495714 2.2809433
1.496714 2.295257
1.497714 2.3095395
1.498714 2.3237905
1.499714 2.3380093
1.500714 2.3521958
1.501714 2.3663493
1.502714 2.3804694
1.503714 2.3945559000000003
1.504714 2.4086082
1.505714 2.4226258
1.506714 2.4366081
1.507714 2.4505548
1.508714 2.4644651
1.509714 2.4783383999999997
1.510714 2.4921743
1.511714 2.5059722
1.512714 2.5197318
1.513714 2.5334526
1.514714 2.5471343
1.515714 2.5607765000000002
1.516714 2.5743786
1.517714 2.5879405
1.518714 2.6014615
1.519714 2.6149408999999997
1.520714 2.6283781999999998
1.521714 2.6417729000000003
1.522714 2.6551241
1.523714 2.6684318
1.524714 2.6816950999999998
1.525714 2.6949137000000003
1.526714 2.7080873
1.527714 2.7212153999999997
1.528714 2.7342979
1.529714 2.7473344
1.530714 2.7603244
1.531714 2.7732676
1.532714 2.7861632000000003
1.533714 2.7990108
1.534714 2.8118095999999997
1.535714 2.8245591
1.536714 2.8372586
1.537714 2.8499078
1.538714 2.8625064
1.539714 2.8750538999999997
1.540714 2.8875502
1.541714 2.8999951
1.542714 2.912388
1.543714 2.9247288
1.544714 2.937017
1.545714 2.9492522
1.546714 2.9614337
1.547714 2.973561
1.548714 2.9856332
1.549714 2.9976498
1.550714 3.0096103
1.551714 3.0215142
1.552714 3.0333614
1.553714 3.0451516
1.554714 3.0568844
1.555714 3.0685598
1.556714 3.0801775
1.557714 3.0917371
1.558714 3.1032379999999997
1.559714 3.1146796
1.560714 3.1260616999999997
1.561714 3.1373832
1.562714 3.1486439999999996
1.563714 3.1598434
1.564714 3.1709809
1.565714 3.1820562
1.566714 3.1930691999999996
1.567714 3.2040200999999997
1.568714 3.2149079999999994
1.569714 3.2257333
1.570714 3.2364953
1.571714 3.247194
1.572714 3.2578286
1.573714 3.2683986999999997
1.574714 3.2789033
1.575714 3.2893423
1.576714 3.2997150000000004
1.577714 3.310021
1.578714 3.3202599999999998
1.579714 3.3304315
1.580714 3.3405356
1.581714 3.3505723
1.582714 3.3605412
1.583714 3.3704422
1.584714 3.3802751
1.585714 3.3900395
1.586714 3.3997346
1.587714 3.4093600000000004
1.588714 3.418915
1.589714 3.4283992
1.590714 3.4378122999999996
1.591714 3.4471538
1.592714 3.4564237999999996
1.593714 3.4656223
1.594714 3.4747489
1.595714 3.4838031999999997
1.596714 3.4927852
1.597714 3.501695
1.598714 3.5105322
1.599714 3.5192963
1.600714 3.5279866
1.601714 3.5366029
1.602714 3.5451442
1.603714 3.5536106999999997
1.604714 3.5620019000000003
1.605714 3.5703178
1.606714 3.5785582000000002
1.607714 3.5867229
1.608714 3.594812
1.609714 3.6028246999999998
1.610714 3.6107615
1.611714 3.6186218
1.612714 3.6264051
1.613714 3.6341112
1.614714 3.6417399
1.615714 3.6492907
1.616714 3.6567632000000003
1.617714 3.6641567999999998
1.618714 3.6714718
1.619714 3.6787074000000004
1.620714 3.6858641
1.621714 3.6929414
1.622714 3.6999397000000003
1.623714 3.7068587
1.624714 3.7136983
1.625714 3.7204582
1.626714 3.727138
1.627714 3.7337374
1.628714 3.7402559
1.629714 3.7466936
1.630714 3.7530497000000005
1.631714 3.7593242
1.632714 3.7655171000000003
1.633714 3.7716280999999996
1.634714 3.7776574
1.635714 3.7836052000000002
1.636714 3.7894715000000003
1.637714 3.7952561000000005
1.638714 3.8009591
1.639714 3.8065802000000004
1.640714 3.8121186000000002
1.641714 3.8175743
1.642714 3.8229462
1.643714 3.8282342
1.644714 3.8334381
1.645714 3.8385576999999995
1.646714 3.8435932
1.647714 3.8485449
1.648714 3.8534127000000002
1.649714 3.8581967
1.650714 3.8628972999999998
1.651714 3.8675144
1.652714 3.8720477000000004
1.653714 3.8764969000000002
1.654714 3.880861
1.655714 3.8851402999999998
1.656714 3.8893341999999995
1.657714 3.8934425000000004
1.658714 3.8974653999999997
1.659714 3.9014029999999997
1.660714 3.9052557
1.661714 3.9090238999999998
1.662714 3.9127074
1.663714 3.9163064
1.664714 3.9198209
1.665714 3.9232507
1.666714 3.9265953
1.667714 3.9298538
1.668714 3.9330259
1.669714 3.9361116000000003
1.670714 3.9391104
1.671714 3.9420225
1.672714 3.9448481
1.673714 3.9475881
1.674714 3.9502423
1.675714 3.9528117000000003
1.676714 3.9552964000000004
1.677714 3.9576959
1.678714 3.96001
1.679714 3.9622385
1.680714 3.9643805
1.681714 3.9664362
1.682714 3.9684049999999997
1.683714 3.970287
1.684714 3.9720822000000005
1.685714 3.9737914
1.686714 3.9754149
1.687714 3.976953
1.688714 3.9784066
1.689714 3.9797753
1.690714 3.981059
1.691714 3.9822575
1.692714 3.9833698
1.693714 3.9843957999999997
1.694714 3.9853349000000002
1.695714 3.9861877
1.696714 3.9869539
1.697714 3.9876342
1.698714 3.9882291
1.699714 3.9887395
1.700714 3.9891655999999998
1.701714 3.9895076
1.702714 3.9897653999999996
1.703714 3.9899386000000003
1.704714 3.9900269
1.705714 3.9900299
1.706714 3.9899476000000003
1.707714 3.9897796
1.708714 3.9895263
1.709714 3.9891876
1.710714 3.9887647999999998
1.711714 3.9882581999999998
1.712714 3.9876685000000003
1.713714 3.9869956999999996
1.714714 3.9862398
1.715714 3.9854005
1.716714 3.9844777
1.717714 3.9834715
1.718714 3.9823812
1.719714 3.9812068999999997
1.720714 3.9799489
1.721714 3.9786078000000002
1.722714 3.9771835999999996
1.723714 3.9756771000000004
1.724714 3.974089
1.725714 3.9724193999999997
1.726714 3.9706681
1.727714 3.9688352000000005
1.728714 3.9669207999999996
1.729714 3.9649248
1.730714 3.9628468
1.731714 3.9606869000000002
1.732714 3.9584454
1.733714 3.9561227
1.734714 3.9537194999999996
1.735714 3.9512366
1.736714 3.9486747
1.737714 3.9460338999999998
1.738714 3.9433137
1.739714 3.9405145000000004
1.740714 3.9376359
1.741714 3.9346780999999997
1.742714 3.9316408
1.743714 3.9285243
1.744714 3.9253283
1.745714 3.9220538
1.746714 3.918701
1.747714 3.9152712
1.748714 3.9117648999999997
1.749714 3.9081823
1.750714 3.9045241
1.751714 3.9007898
1.752714 3.8969792000000005
1.753714 3.8930922999999997
1.754714 3.8891289
1.755714 3.8850889
1.756714 3.8809728000000003
1.757714 3.8767811
1.758714 3.8725149
1.759714 3.8681746
1.760714 3.8637612000000003
1.761714 3.8592748
1.762714 3.8547162000000004
1.763714 3.8500853
1.764714 3.8453817
1.765714 3.8406052
1.766714 3.8357552000000004
1.767714 3.8308319
1.768714 3.8258355
1.769714 3.8207668999999997
1.770714 3.8156271
1.771714 3.8104169
1.772714 3.8051374
1.773714 3.7997894
1.774714 3.7943732
1.775714 3.7888888
1.776714 3.7833367
1.777714 3.7777158999999996
1.778714 3.7720263
1.779714 3.7662674
1.780714 3.7604395
1.781714 3.7545428
1.782714 3.7485777999999996
1.783714 3.7425462
1.784714 3.736449
1.785714 3.730287
1.786714 3.7240613
1.787714 3.7177723000000005
1.788714 3.7114199
1.789714 3.7050035
1.790714 3.6985230000000002
1.791714 3.6919779999999998
1.792714 3.6853682
1.793714 3.6786939999999997
1.794714 3.6719560999999996
1.795714 3.6651551999999996
1.796714 3.6582928
1.797714 3.6513705
1.798714 3.6443889
1.799714 3.6373489
1.800714 3.6302507
1.801714 3.6230940000000005
1.802714 3.6158785
1.803714 3.6086038
1.804714 3.6012698000000003
1.805714 3.5938765999999998
1.806714 3.5864245
1.807714 3.5789139999999997
1.808714 3.5713464
1.809714 3.563723
1.810714 3.5560448
1.811714 3.5483129
1.812714 3.5405282000000002
1.813714 3.5326906
1.814714 3.5247995999999997
1.815714 3.5168551
1.816714 3.5088569
1.817714 3.5008047
1.818714 3.4926984
1.819714 3.4845393000000002
1.820714 3.476328
1.821714 3.4680656999999995
1.822714 3.4597537999999997
1.823714 3.4513935000000004
1.824714 3.4429856
1.825714 3.4345303
1.826714 3.4260276999999997
1.827714 3.4174773999999997
1.828714 3.4088794
1.829714 3.4002338
1.830714 3.3915401
1.831714 3.3827990000000003
1.832714 3.3740111
1.833714 3.3651777000000003
1.834714 3.3562999000000002
1.835714 3.347379
1.836714 3.3384158999999998
1.837714 3.3294115
1.838714 3.3203658
1.839714 3.3112790000000003
1.840714 3.3021506
1.841714 3.2929804
1.842714 3.2837685
1.843714 3.2745149000000002
1.844714 3.2652202999999997
1.845714 3.2558854999999998
1.846714 3.2465115000000004
1.847714 3.2370998999999996
1.848714 3.2276518999999997
1.849714 3.2181684
1.850714 3.2086498999999997
1.851714 3.1990968
1.852714 3.1895086000000004
1.853714 3.1798854000000003
1.854714 3.1702265
1.855714 3.1605326000000002
1.856714 3.1508036
1.857714 3.1410407
1.858714 3.1312450999999997
1.859714 3.1214177999999997
1.860714 3.1115601
1.861714 3.1016728000000002
1.862714 3.0917566
1.863714 3.081812
1.864714 3.0718388
1.865714 3.0618371
1.866714 3.0518066
1.867714 3.0417472
1.868714 3.0316591
1.869714 3.0215431
1.870714 3.0114003
1.871714 3.0012317
1.872714 2.9910386
1.873714 2.9808221
1.874714 2.9705834
1.875714 2.9603226
1.876714 2.9500401
1.877714 2.9397357
1.878714 2.9294092000000003
1.879714 2.9190606
1.880714 2.9086901
1.881714 2.898298
1.882714 2.8878855
1.883714 2.8774535
1.884714 2.8670033
1.885714 2.8565362
1.886714 2.8460531000000002
1.887714 2.8355544
1.888714 2.8250409
1.889714 2.8145123
1.890714 2.8039686
1.891714 2.7934097
1.892714 2.7828353999999997
1.893714 2.7722463
1.894714 2.7616430000000003
1.895714 2.7510267
1.896714 2.7403982
1.897714 2.7297588
1.898714 2.7191095
1.899714 2.7084511
1.900714 2.6977841
1.901714 2.6871089
1.902714 2.6764255
1.903714 2.6657338999999998
1.904714 2.6550341
1.905714 2.6443264
1.906714 2.6336111
1.907714 2.6228892
1.908714 2.6121616
1.909714 2.6014294000000002
1.910714 2.5906937
1.911714 2.5799552
1.912714 2.5692146
1.913714 2.5584722
1.914714 2.5477281
1.915714 2.5369823
1.916714 2.5262348
1.917714 2.5154859000000003
1.918714 2.5047360000000003
1.919714 2.4939861
1.920714 2.4832373000000003
1.921714 2.4724906
1.922714 2.4617470999999997
1.923714 2.4510076
1.924714 2.4402728
1.925714 2.4295431
1.926714 2.4188185
1.927714 2.408099
1.928714 2.3973847
1.929714 2.3866756
1.930714 2.3759721000000003
1.931714 2.3652749
1.932714 2.3545848
1.933714 2.3439029
1.934714 2.3332303
1.935714 2.322568
1.936714 2.3119165
1.937714 2.3012765
1.938714 2.290648
1.939714 2.2800311
1.940714 2.2694258
1.941714 2.2588322
1.942714 2.2482505
1.943714 2.2376811
1.944714 2.2271251
1.945714 2.2165835
1.946714 2.2060573
1.947714 2.1955477
1.948714 2.1850556
1.949714 2.1745813999999997
1.950714 2.1641253999999996
1.951714 2.1536879
1.952714 2.1432685
1.953714 2.1328673
1.954714 2.1224845
1.955714 2.1121204000000002
1.956714 2.1017758
1.957714 2.0914515000000002
1.958714 2.0811489
1.959714 2.0708688
1.960714 2.0606119
1.961714 2.0503791000000002
1.962714 2.0401707
1.963714 2.0299867
1.964714 2.0198269
1.965714 2.0096913
1.966714 1.9995797
1.967714 1.9894926
1.968714 1.9794303999999998
1.969714 1.9693941
1.970714 1.9593848
1.971714 1.9494036
1.972714 1.9394515
1.973714 1.9295294
1.974714 1.9196378
1.975714 1.909777
1.976714 1.8999466999999999
1.977714 1.8901467
1.978714 1.8803767999999998
1.979714 1.8706369999999999
1.980714 1.860928
1.981714 1.8512502
1.982714 1.8416051
1.983714 1.8319934999999998
1.984714 1.8224167
1.985714 1.8128755
1.986714 1.8033704000000002
1.987714 1.7939018
1.988714 1.7844697
1.989714 1.7750736
1.990714 1.7657135000000002
1.991714 1.7563891000000003
1.992714 1.7471003999999999
1.993714 1.7378478999999998
1.994714 1.7286327000000001
1.995714 1.7194555999999999
1.996714 1.7103182000000001
1.997714 1.7012214
1.998714 1.692166
1.999714 1.6831523000000002
2.000714 1.6741804999999998
2.001714 1.6652500000000001
2.002714 1.6563606000000002
2.003714 1.6475119
2.004714 1.638704
2.005714 1.6299373
2.006714 1.6212122999999998
2.007714 1.6125301
2.008714 1.6038917
2.009714 1.5952984
2.010714 1.5867511
2.011714 1.5782502999999999
2.012714 1.5697965
2.013714 1.5613896
2.014714 1.5530291
2.015714 1.5447146999999999
2.016714 1.5364463
2.017714 1.528224
2.018714 1.5200482
2.019714 1.5119199
2.020714 1.50384
2.021714 1.4958096
2.022714 1.4878293
2.023714 1.4798999
2.024714 1.4720214
2.025714 1.4641937
2.026714 1.4564166
2.027714 1.4486898
2.028714 1.4410129
2.029714 1.4333858
2.030714 1.4258087
2.031714 1.4182819
2.032714 1.4108066000000001
2.033714 1.4033838
2.034714 1.3960149
2.035714 1.3887006
2.036714 1.3814414000000002
2.037714 1.3742374
2.038714 1.3670883999999999
2.039714 1.3599941
2.040714 1.352954
2.041714 1.3459682000000002
2.042714 1.3390367
2.043714 1.33216
2.044714 1.3253385
2.045714 1.3185729
2.046714 1.3118641
2.047714 1.3052126000000002
2.048714 1.2986192
2.049714 1.2920843
2.050714 1.2856075
2.051714 1.2791884999999998
2.052714 1.2728269
2.053714 1.2665222999999999
2.054714 1.2602746
2.055714 1.2540842
2.056714 1.2479519
2.057714 1.2418783
2.058714 1.2358645
2.059714 1.2299111
2.060714 1.2240185000000001
2.061714 1.2181871
2.062714 1.2124166
2.063714 1.2067068
2.064714 1.2010576
2.065714 1.1954685
2.066714 1.1899392
2.067714 1.1844698
2.068714 1.1790604999999998
2.069714 1.1737118
2.070714 1.1684246
2.071714 1.1631996
2.072714 1.1580375
2.073714 1.1529384999999999
2.074714 1.1479027
2.075714 1.1429295000000002
2.076714 1.1380187
2.077714 1.13317
2.078714 1.1283831
2.079714 1.123658
2.080714 1.1189951999999999
2.081714 1.1143949
2.082714 1.1098579000000002
2.083714 1.1053846
2.084714 1.1009757
2.085714 1.0966316
2.086714 1.0923523
2.087714 1.0881375
2.088714 1.0839866999999999
2.089714 1.0798994
2.090714 1.075875
2.091714 1.0719132
2.092714 1.0680141
2.093714 1.0641783
2.094714 1.0604063000000001
2.095714 1.0566991
2.096714 1.0530572
2.097714 1.0494811
2.098714 1.0459706
2.099714 1.0425257
2.100714 1.039146
2.101714 1.0358308
2.102714 1.0325794
2.103714 1.0293916
2.104714 1.0262670999999999
2.105714 1.0232061000000001
2.106714 1.0202091
2.107714 1.0172768
2.108714 1.01441
2.109714 1.0116089
2.110714 1.008874
2.111714 1.006205
2.112714 1.0036013
2.113714 1.0010622
2.114714 0.9985867
2.115714 0.99617438
2.116714 0.99382494
2.117714 0.9915384500000001
2.118714 0.9893151899999999
2.119714 0.98715592
2.120714 0.98506119
2.121714 0.98303175
2.122714 0.9810679600000001
2.123714 0.97916983
2.124714 0.9773369900000001
2.125714 0.9755687799999999
2.126714 0.97386437
2.127714 0.9722230000000001
2.128714 0.97064395
2.129714 0.9691269100000001
2.130714 0.96767209
2.131714 0.9662799499999999
2.132714 0.96495105
2.133714 0.96368603
2.134714 0.96248519
2.135714 0.9613485999999999
2.136714 0.9602759000000001
2.137714 0.9592663499999999
2.138714 0.95831919
2.139714 0.9574335999999999
2.140714 0.9566088199999999
2.141714 0.9558443
2.142714 0.95514003
2.143714 0.9544961200000001
2.144714 0.95391311
2.145714 0.95339166
2.146714 0.95293233
2.147714 0.9525353999999999
2.148714 0.95220068
2.149714 0.9519277099999999
2.150714 0.95171556
2.151714 0.95156338
2.152714 0.95147016
2.153714 0.9514352300000001
2.154714 0.95145833
2.155714 0.95153945
2.156714 0.9516789600000001
2.157714 0.95187724
2.158714 0.95213465
2.159714 0.95245149
2.160714 0.95282765
2.161714 0.95326276
2.162714 0.9537561800000001
2.163714 0.95430687
2.164714 0.95491381
2.165714 0.95557608
2.166714 0.9562931
2.167714 0.95706461
2.168714 0.9578907899999999
2.169714 0.958772
2.170714 0.9597087299999999
2.171714 0.96070124
2.172714 0.96174972
2.173714 0.9628538000000001
2.174714 0.96401284
2.175714 0.96522607
2.176714 0.9664923900000001
2.177714 0.96781086
2.178714 0.96918074
2.179714 0.9706015700000001
2.180714 0.9720732500000001
2.181714 0.97359596
2.182714 0.97516999
2.183714 0.9767955199999999
2.184714 0.9784726400000001
2.185714 0.98020118
2.186714 0.98198047
2.187714 0.9838096799999999
2.188714 0.98568769
2.189714 0.9876132899999999
2.190714 0.98958565
2.191714 0.9916042
2.192714 0.99366866
2.193714 0.99577922
2.194714 0.9979360700000001
2.195714 1.0001395
2.196714 1.0023897
2.197714 1.0046865999999999
2.198714 1.0070297000000001
2.199714 1.0094182999999999
2.200714 1.0118512
2.201714 1.0143272
2.202714 1.0168453
2.203714 1.0194046
2.204714 1.0220046999999999
2.205714 1.0246454
2.206714 1.0273268
2.207714 1.030049
2.208714 1.0328123
2.209714 1.0356168000000001
2.210714 1.0384619
2.211714 1.041347
2.212714 1.0442708
2.213714 1.0472321999999998
2.214714 1.0502299
2.215714 1.0532629999999998
2.216714 1.0563307
2.217714 1.0594325999999998
2.218714 1.0625689
2.219714 1.0657398
2.220714 1.0689456
2.221714 1.0721863
2.222714 1.0754618
2.223714 1.0787712
2.224714 1.0821137
2.225714 1.0854878000000001
2.226714 1.0888924
2.227714 1.0923260000000001
2.228714 1.0957878
2.229714 1.0992772
2.230714 1.102794
2.231714 1.1063382
2.232714 1.1099101999999998
2.233714 1.11351
2.234714 1.1171376
2.235714 1.1207925
2.236714 1.1244737
2.237714 1.12818
2.238714 1.1319099
2.239714 1.1356622
2.240714 1.1394355999999999
2.241714 1.1432296
2.242714 1.1470434999999999
2.243714 1.1508774
2.244714 1.1547315
2.245714 1.158606
2.246714 1.1625009
2.247714 1.166416
2.248714 1.1703504999999998
2.249714 1.1743033999999999
2.250714 1.1782733
2.251714 1.1822587
2.252714 1.1862581
2.253714 1.1902703000000001
2.254714 1.1942947000000002
2.255714 1.1983309
2.256714 1.2023788
2.257714 1.2064385
2.258714 1.2105103000000002
2.259714 1.2145939
2.260714 1.2186890000000001
2.261714 1.2227949
2.262714 1.2269101
2.263714 1.2310333999999998
2.264714 1.2351631
2.265714 1.239298
2.266714 1.2434370000000001
2.267714 1.2475793000000002
2.268714 1.2517247
2.269714 1.2558731
2.270714 1.2600247
2.271714 1.2641793000000001
2.272714 1.2683368000000002
2.273714 1.2724967
2.274714 1.2766578000000002
2.275714 1.2808191
2.276714 1.2849789
2.277714 1.2891361000000001
2.278714 1.2932892
2.279714 1.2974374
2.280714 1.3015801
2.281714 1.305717
2.282714 1.309848
2.283714 1.313973
2.284714 1.3180918
2.285714 1.322204
2.286714 1.3263087999999998
2.287714 1.3304051000000001
2.288714 1.3344917
2.289714 1.3385671
2.290714 1.3426301999999999
2.291714 1.3466798
2.292714 1.350715
2.293714 1.3547353
2.294714 1.3587404
2.295714 1.3627297999999999
2.296714 1.3667033
2.297714 1.3706603
2.298714 1.3746002
2.299714 1.3785221
2.300714 1.3824249
2.301714 1.3863076
2.302714 1.390169
2.303714 1.3940082
2.304714 1.3978244000000002
2.305714 1.4016169
2.306714 1.4053853
2.307714 1.4091293
2.308714 1.4128484000000001
2.309714 1.4165419000000001
2.310714 1.4202091000000001
2.311714 1.4238488
2.312714 1.4274599000000001
2.313714 1.4310414
2.314714 1.4345922
2.315714 1.4381112999999999
2.316714 1.441598
2.317714 1.4450519
2.318714 1.4484725
2.319714 1.4518593
2.320714 1.4552117
2.321714 1.4585292
2.322714 1.4618109000000001
2.323714 1.4650556000000001
2.324714 1.4682621999999999
2.325714 1.4714292
2.326714 1.4745558
2.327714 1.4776407
2.328714 1.4806834
2.329714 1.4836835
2.330714 1.4866407
2.331714 1.4895546000000002
2.332714 1.492425
2.333714 1.495251
2.334714 1.4980318
2.335714 1.5007664
2.336714 1.5034532999999999
2.337714 1.5060913
2.338714 1.5086791
2.339714 1.5112157
2.340714 1.5137004
2.341714 1.5161326
2.342714 1.5185122
2.343714 1.5208392
2.344714 1.5231134
2.345714 1.5253345
2.346714 1.5275014999999998
2.347714 1.5296134
2.348714 1.5316687
2.349714 1.5336656
2.350714 1.5356028000000002
2.351714 1.5374792
2.352714 1.5392937
2.353714 1.5410460000000001
2.354714 1.5427358
2.355714 1.5443631
2.356714 1.545928
2.357714 1.5474301
2.358714 1.5488689999999998
2.359714 1.5502438
2.360714 1.5515531
2.361714 1.5527954
2.362714 1.553969
2.363714 1.5550723
2.364714 1.5561041
2.365714 1.5570636
2.366714 1.5579505
2.367714 1.5587649000000001
2.368714 1.559507
2.369714 1.5601768999999999
2.370714 1.5607744
2.371714 1.5612991
2.372714 1.5617496
2.373714 1.562125
2.374714 1.5624234000000001
2.375714 1.5626432
2.376714 1.5627830999999999
2.377714 1.562842
2.378714 1.5628191
2.379714 1.5627142
2.380714 1.5625276000000001
2.381714 1.5622594
2.382714 1.5619098999999999
2.383714 1.5614786
2.384714 1.5609648999999999
2.385714 1.5603676
2.386714 1.5596851
2.387714 1.5589156
2.388714 1.5580577
2.389714 1.55711
2.390714 1.5560718
2.391714 1.5549427
2.392714 1.5537226
2.393714 1.5524114
2.394714 1.5510094
2.395714 1.5495166
2.396714 1.5479326
2.397714 1.5462566
2.398714 1.5444875
2.399714 1.5426236
2.400714 1.5406634000000001
2.401714 1.5386054
2.402714 1.5364489000000001
2.403714 1.5341931
2.404714 1.5318381
2.405714 1.5293839999999999
2.406714 1.5268313
2.407714 1.5241798000000002
2.408714 1.5214295
2.409714 1.5185798
2.410714 1.5156296
2.411714 1.5125777999999999
2.412714 1.5094227
2.413714 1.506163
2.414714 1.5027975
2.415714 1.4993252000000001
2.416714 1.4957459
2.417714 1.4920593
2.418714 1.4882659
2.419714 1.4843658
2.420714 1.4803591
2.421714 1.4762457
2.422714 1.4720246
2.423714 1.467695
2.424714 1.4632554
2.425714 1.4587045
2.426714 1.4540411
2.427714 1.4492644000000001
2.428714 1.4443738
2.429714 1.4393692
2.430714 1.4342505
2.431714 1.4290177
2.432714 1.4236711000000002
2.433714 1.4182105
2.434714 1.4126356
2.435714 1.4069456
2.436714 1.4011396
2.437714 1.3952166
2.438714 1.3891753999999998
2.439714 1.3830151000000002
2.440714 1.3767354
2.441714 1.370336
2.442714 1.3638171
2.443714 1.3571789
2.444714 1.3504211
2.445714 1.3435437
2.446714 1.3365464
2.447714 1.3294285
2.448714 1.3221892000000002
2.449714 1.3148273
2.450714 1.3073421
2.451714 1.2997326
2.452714 1.2919985999999999
2.453714 1.2841396
2.454714 1.2761558
2.455714 1.2680474000000002
2.456714 1.2598143
2.457714 1.2514565
2.458714 1.2429738
2.459714 1.2343655
2.460714 1.2256307
2.461714 1.2167684
2.462714 1.2077779
2.463714 1.1986586000000001
2.464714 1.1894105
2.465714 1.1800335
2.466714 1.1705277
2.467714 1.1608937
2.468714 1.1511316
2.469714 1.1412415
2.470714 1.1312232
2.471714 1.1210763000000001
2.472714 1.1107998
2.473714 1.100393
2.474714 1.089855
2.475714 1.0791849
2.476714 1.0683823000000001
2.477714 1.0574472
2.478714 1.0463797000000001
2.479714 1.0351805
2.480714 1.0238499
2.481714 1.0123885
2.482714 1.0007964
2.483714 0.98907296
2.484714 0.97721759
2.485714 0.9652295099999999
2.486714 0.95310789
2.487714 0.9408521499999999
2.488714 0.92846183
2.489714 0.91593694
2.490714 0.9032775599999999
2.491714 0.8904841700000001
2.492714 0.87755732
2.493714 0.8644976699999999
2.494714 0.85130548
2.495714 0.83798086
2.496714 0.8245234400000001
2.497714 0.81093218
2.498714 0.79720616
2.499714 0.78334445
2.500714 0.76934677
2.501714 0.75521329
2.502714 0.74094464
2.503714 0.7265416
2.504714 0.71200496
2.505714 0.69733532
2.506714 0.68253302
2.507714 0.66759815
2.508714 0.65253042
2.509714 0.63732923
2.510714 0.62199379
2.511714 0.6065232700000001
2.512714 0.590917
2.513714 0.57517476
2.514714 0.55929697
2.515714 0.54328446
2.516714 0.52713845
2.517714 0.51086009
2.518714 0.49445024
2.519714 0.47790920000000003
2.520714 0.46123653
2.521714 0.44443141999999997
2.522714 0.42749294000000004
2.523714 0.41042026
2.524714 0.39321301000000003
2.525714 0.37587124
2.526714 0.35839535
2.527714 0.34078609
2.528714 0.32304453
2.529714 0.30517192
2.530714 0.28716957
2.531714 0.26903849
2.532714 0.25077907
2.533714 0.23239115
2.534714 0.21387383
2.535714 0.19522593
2.536714 0.17644648
2.537714 0.15753496
2.538714 0.13849165000000002
2.539714 0.1193175
2.540714 0.10001395999999999
2.541714 0.080582564
2.542714 0.061024550999999996
2.543714 0.041340911
2.544714 0.021532258000000002
2.545714 0.0015987544
2.546714 -0.018459803
2.547714 -0.03864397
2.548714 -0.058954546999999996
2.549714 -0.079392456
2.550714 -0.099958281
2.551714 -0.1206519
2.552714 -0.14147231999999998
2.553714 -0.16241779
2.554714 -0.18348609999999999
2.555714 -0.20467532000000002
2.556714 -0.22598421
2.557714 -0.24741236000000003
2.558714 -0.26896002
2.559714 -0.29062771
2.560714 -0.31241602
2.561714 -0.33432557
2.562714 -0.35635672999999995
2.563714 -0.37850954000000003
2.564714 -0.40078349
2.565714 -0.4231777
2.566714 -0.44569066
2.567714 -0.46832026000000004
2.568714 -0.49106437
2.569714 -0.51392121
2.570714 -0.53688972
2.571714 -0.55996976
2.572714 -0.58316197
2.573714 -0.6064674800000001
2.574714 -0.62988722
2.575714 -0.65342155
2.576714 -0.67707016
2.577714 -0.70083211
2.578714 -0.7247061499999999
2.579714 -0.74869064
2.580714 -0.7727839999999999
2.581714 -0.79698469
2.582714 -0.82129128
2.583714 -0.84570264
2.584714 -0.8702180299999999
2.585714 -0.89483736
2.586714 -0.9195609
2.587714 -0.9443893999999999
2.588714 -0.9693232399999999
2.589714 -0.99436222
2.590714 -1.0195052
2.591714 -1.0447506
2.592714 -1.0700963000000001
2.593714 -1.0955403000000001
2.594714 -1.1210813
2.595714 -1.1467186
2.596714 -1.1724515
2.597714 -1.1982793999999999
2.598714 -1.224202
2.599714 -1.250219
2.600714 -1.2763302
2.601714 -1.3025357
2.602714 -1.3288351999999999
2.603714 -1.3552278
2.604714 -1.3817125
2.605714 -1.4082875
2.606714 -1.4349509999999999
2.607714 -1.4617011
2.608714 -1.4885365
2.609714 -1.5154564000000001
2.610714 -1.5424603000000001
2.611714 -1.5695478999999999
2.612714 -1.5967188
2.613714 -1.6239725
2.614714 -1.6513079
2.615714 -1.6787245999999998
2.616714 -1.7062217000000002
2.617714 -1.7337985
2.618714 -1.761454
2.619714 -1.7891865
2.620714 -1.8169945
2.621714 -1.8448763
2.622714 -1.8728299
2.623714 -1.9008545000000001
2.624714 -1.9289495
2.625714 -1.9571146000000001
2.626714 -1.9853493
2.627714 -2.0136533
2.628714 -2.0420255
2.629714 -2.0704646
2.630714 -2.0989695999999998
2.631714 -2.1275396
2.632714 -2.1561734
2.633714 -2.1848701000000004
2.634714 -2.213628
2.635714 -2.2424454
2.636714 -2.2713207
2.637714 -2.3002524
2.638714 -2.3292396
2.639714 -2.3582815999999998
2.640714 -2.3873778
2.641714 -2.4165275999999998
2.642714 -2.4457304
2.643714 -2.4749849
2.644714 -2.5042899
2.645714 -2.5336443
2.646714 -2.5630465
2.647714 -2.5924955
2.648714 -2.6219899
2.649714 -2.6515281
2.650714 -2.6811086
2.651714 -2.7107297
2.652714 -2.7403899999999997
2.653714 -2.7700888
2.654714 -2.7998252
2.655714 -2.8295985999999997
2.656714 -2.8594084
2.657714 -2.8892536
2.658714 -2.919133
2.659714 -2.949045
2.660714 -2.9789884
2.661714 -3.0089613
2.662714 -3.0389626
2.663714 -3.0689906
2.664714 -3.099044
2.665714 -3.1291217000000002
2.666714 -3.1592216
2.667714 -3.1893428000000004
2.668714 -3.2194849
2.669714 -3.2496467
2.670714 -3.2798275
2.671714 -3.3100266000000005
2.672714 -3.3402424
2.673714 -3.3704735
2.674714 -3.4007184
2.675714 -3.4309749
2.676714 -3.4612410000000002
2.677714 -3.4915157000000003
2.678714 -3.5217971
2.679714 -3.5520837
2.680714 -3.5823744
2.681714 -3.6126677000000003
2.682714 -3.6429625
2.683714 -3.6732587999999997
2.684714 -3.7035562
2.685714 -3.7338540000000005
2.686714 -3.7641510000000005
2.687714 -3.7944458
2.688714 -3.8247362
2.689714 -3.8550202
2.690714 -3.8852956
2.691714 -3.9155602
2.692714 -3.9458126000000004
2.693714 -3.9760515000000005
2.694714 -4.0062759
2.695714 -4.0364847
2.696714 -4.066676999999999
2.697714 -4.0968522
2.698714 -4.127009999999999
2.699714 -4.1571494
2.700714 -4.1872695
2.701714 -4.217368
2.702714 -4.2474422999999994
2.703714 -4.2774897
2.704714 -4.3075085
2.705714 -4.337496300000001
2.706714 -4.3674529
2.707714 -4.3973774
2.708714 -4.4272691
2.709714 -4.4571273
2.710714 -4.4869512
2.711714 -4.5167398
2.712714 -4.5464918
2.713714 -4.5762062
2.714714 -4.6058810999999995
2.715714 -4.6355143000000005
2.716714 -4.6651028
2.717714 -4.6946444
2.718714 -4.7241367
2.719714 -4.7535785
2.720714 -4.7829695
2.721714 -4.812309900000001
2.722714 -4.8416
2.723714 -4.8708387
2.724714 -4.9000252
2.725714 -4.9291573
2.726714 -4.9582329000000005
2.727714 -4.9872499
2.728714 -5.0162062
2.729714 -5.0451003000000005
2.730714 -5.0739303
2.731714 -5.102694
2.732714 -5.1313899
2.733714 -5.1600173
2.734714 -5.1885758
2.735714 -5.2170653
2.736714 -5.2454859
2.737714 -5.2738369
2.738714 -5.3021158999999995
2.739714 -5.3303208
2.740714 -5.3584483
2.741714 -5.3864956
2.742714 -5.4144613
2.743714 -5.4423436999999995
2.744714 -5.4701425
2.745714 -5.4978572
2.746714 -5.5254865
2.747714 -5.553029899999999
2.748714 -5.5804864
2.749714 -5.6078557
2.750714 -5.6351371
2.751714 -5.662329499999999
2.752714 -5.6894314
2.753714 -5.7164397
2.754714 -5.7433516
2.755714 -5.7701644000000005
2.756714 -5.796875399999999
2.757714 -5.8234844
2.758714 -5.849991
2.759714 -5.8763955
2.760714 -5.9026979
2.761714 -5.9288971
2.762714 -5.954992
2.763714 -5.9809804
2.764714 -6.0068604
2.765714 -6.032630800000001
2.766714 -6.0582906
2.767714 -6.0838375
2.768714 -6.1092697000000005
2.769714 -6.1345849
2.770714 -6.159781300000001
2.771714 -6.1848573
2.772714 -6.2098131
2.773714 -6.2346487999999995
2.774714 -6.2593646000000005
2.775714 -6.283960500000001
2.776714 -6.3084349
2.777714 -6.332784900000001
2.778714 -6.3570082
2.779714 -6.3811027000000005
2.780714 -6.405066700000001
2.781714 -6.4289004
2.782714 -6.4526021
2.783714 -6.4761713
2.784714 -6.4996064
2.785714 -6.5229058
2.786714 -6.546068200000001
2.787714 -6.569093500000001
2.788714 -6.591980899999999
2.789714 -6.6147305
2.790714 -6.6373408
2.791714 -6.659810200000001
2.792714 -6.6821359
2.793714 -6.704315499999999
2.794714 -6.7263477
2.795714 -6.7482315
2.796714 -6.7699678
2.797714 -6.7915559
2.798714 -6.8129949
2.799714 -6.834283500000001
2.800714 -6.85542
2.801714 -6.8764015999999994
2.802714 -6.8972275
2.803714 -6.9178976
2.804714 -6.938411299999999
2.805714 -6.9587678
2.806714 -6.9789663
2.807714 -6.9990046
2.808714 -7.018880500000001
2.809714 -7.038594
2.810714 -7.0581444
2.811714 -7.077531500000001
2.812714 -7.0967555
2.813714 -7.115814800000001
2.814714 -7.1347073
2.815714 -7.1534313
2.816714 -7.171984000000001
2.817714 -7.1903646000000006
2.818714 -7.2085738
2.819714 -7.2266117
2.820714 -7.2444782
2.821714 -7.2621718
2.822714 -7.2796918
2.823714 -7.2970361
2.824714 -7.314203699999999
2.825714 -7.3311931999999995
2.826714 -7.3480039999999995
2.827714 -7.3646359
2.828714 -7.3810875
2.829714 -7.3973566
2.830714 -7.413441699999999
2.831714 -7.429342
2.832714 -7.445056699999999
2.833714 -7.4605867
2.834714 -7.4759334
2.835714 -7.4910969
2.836714 -7.506076200000001
2.837714 -7.5208694000000005
2.838714 -7.5354733
2.839714 -7.5498864
2.840714 -7.564106600000001
2.841714 -7.578133800000001
2.842714 -7.5919688
2.843714 -7.6056108
2.844714 -7.6190591
2.845714 -7.6323129000000005
2.846714 -7.645371600000001
2.847714 -7.6582342
2.848714 -7.6709025
2.849714 -7.6833762
2.850714 -7.6956548
2.851714 -7.7077374
2.852714 -7.7196211
2.853714 -7.7313036
2.854714 -7.7427827
2.855714 -7.7540584
2.856714 -7.765130000000001
2.857714 -7.7759989
2.858714 -7.786665900000001
2.859714 -7.7971309
2.860714 -7.8073941
2.861714 -7.8174546
2.862714 -7.827311000000001
2.863714 -7.8369625
2.864714 -7.8464091
2.865714 -7.85565
2.866714 -7.8646831
2.867714 -7.8735068
2.868714 -7.8821197
2.869714 -7.890520199999999
2.870714 -7.8987084
2.871714 -7.9066865
2.872714 -7.914456
2.873714 -7.9220182999999995
2.874714 -7.929372799999999
2.875714 -7.9365186
2.876714 -7.9434536
2.877714 -7.950175600000001
2.878714 -7.9566836
2.879714 -7.9629771
2.880714 -7.9690553
2.881714 -7.9749182
2.882714 -7.9805657000000005
2.883714 -7.985996500000001
2.884714 -7.991211099999999
2.885714 -7.9962105
2.886714 -8.000996
2.887714 -8.0055684
2.888714 -8.009928500000001
2.889714 -8.014075499999999
2.890714 -8.0180071
2.891714 -8.0217212
2.892714 -8.0252163
2.893714 -8.0284908
2.894714 -8.0315456
2.895714 -8.034380500000001
2.896714 -8.0369972
2.897714 -8.0393963
2.898714 -8.0415785
2.899714 -8.043542500000001
2.900714 -8.0452889
2.901714 -8.0468185
2.902714 -8.0481306
2.903714 -8.0492243
2.904714 -8.050099
2.905714 -8.0507532
2.906714 -8.0511853
2.907714 -8.0513947
2.908714 -8.051381300000001
2.909714 -8.0511473
2.910714 -8.0506943
2.911714 -8.0500238
2.912714 -8.049137100000001
2.913714 -8.048033
2.914714 -8.046711199999999
2.915714 -8.0451705
2.916714 -8.0434099
2.917714 -8.0414288
2.918714 -8.0392271
2.919714 -8.0368049
2.920714 -8.0341622
2.921714 -8.031299
2.922714 -8.0282152
2.923714 -8.0249123
2.924714 -8.0213912
2.925714 -8.0176532
2.926714 -8.0136992
2.927714 -8.0095284
2.928714 -8.005139999999999
2.929714 -8.0005325
2.930714 -7.9957053
2.931714 -7.990657499999999
2.932714 -7.985390000000001
2.933714 -7.9799034
2.934714 -7.9741992
2.935714 -7.968279000000001
2.936714 -7.962142699999999
2.937714 -7.9557903
2.938714 -7.9492226
2.939714 -7.942440400000001
2.940714 -7.9354435
2.941714 -7.928232100000001
2.942714 -7.9208069000000005
2.943714 -7.9131663
2.944714 -7.9053104
2.945714 -7.897238400000001
2.946714 -7.8889504
2.947714 -7.880448499999999
2.948714 -7.8717336
2.949714 -7.8628070999999995
2.950714 -7.8536697
2.951714 -7.8443214
2.952714 -7.8347623
2.953714 -7.8249924
2.954714 -7.8150108
2.955714 -7.8048192
2.956714 -7.7944174
2.957714 -7.7838071
2.958714 -7.7729881
2.959714 -7.7619605
2.960714 -7.750725
2.961714 -7.7392824
2.962714 -7.7276334
2.963714 -7.7157795
2.964714 -7.7037215
2.965714 -7.6914594
2.966714 -7.678993800000001
2.967714 -7.666324099999999
2.968714 -7.6534495
2.969714 -7.6403707
2.970714 -7.6270885999999996
2.971714 -7.6136045
2.972714 -7.599919300000001
2.973714 -7.5860336
2.974714 -7.5719491
2.975714 -7.557665600000001
2.976714 -7.5431839
2.977714 -7.528504699999999
2.978714 -7.5136289
2.979714 -7.4985564
2.980714 -7.4832886
2.981714 -7.467826499999999
2.982714 -7.4521706
2.983714 -7.4363209
2.984714 -7.4202783
2.985714 -7.4040435
2.986714 -7.387618
2.987714 -7.3710032
2.988714 -7.3541991
2.989714 -7.337207299999999
2.990714 -7.3200271
2.991714 -7.302659
2.992714 -7.2851032
2.993714 -7.2673611
2.994714 -7.249433499999999
2.995714 -7.2313227
2.996714 -7.2130285
2.997714 -7.1945526
2.998714 -7.1758956
2.999714 -7.157058299999999
3.000714 -7.1380407
3.001714 -7.1188435
3.002714 -7.0994683
3.003714 -7.0799164
3.004714 -7.0601881
3.005714 -7.040284600000001
3.006714 -7.020206700000001
3.007714 -6.999955300000001
3.008714 -6.979531799999999
3.009714 -6.9589376
3.010714 -6.9381736
3.011714 -6.9172412
3.012714 -6.8961412
3.013714 -6.8748742
3.014714 -6.8534397
3.015714 -6.8318382
3.016714 -6.8100698
3.017714 -6.7881361
3.018714 -6.7660391
3.019714 -6.743780500000001
3.020714 -6.7213617
3.021714 -6.698783499999999
3.022714 -6.6760473000000005
3.023714 -6.6531532
3.024714 -6.630103299999999
3.025714 -6.6068985
3.026714 -6.5835409
3.027714 -6.560030599999999
3.028714 -6.5363683
3.029714 -6.512554700000001
3.030714 -6.4885907000000005
3.031714 -6.4644761
3.032714 -6.4402133
3.033714 -6.4158045
3.034714 -6.391250299999999
3.035714 -6.366553199999999
3.036714 -6.3417137
3.037714 -6.3167319
3.038714 -6.291609300000001
3.039714 -6.266345800000001
3.040714 -6.2409431
3.041714 -6.2154029
3.042714 -6.1897255
3.043714 -6.163912600000001
3.044714 -6.1379649
3.045714 -6.111883
3.046714 -6.0856677999999995
3.047714 -6.059321
3.048714 -6.0328446
3.049714 -6.0062405
3.050714 -5.979510400000001
3.051714 -5.952655200000001
3.052714 -5.9256755000000005
3.053714 -5.8985721
3.054714 -5.8713462000000005
3.055714 -5.8439989
3.056714 -5.8165316
3.057714 -5.7889462
3.058714 -5.7612438
3.059714 -5.7334255
3.060714 -5.7054925999999995
3.061714 -5.6774464
3.062714 -5.649288
3.063714 -5.621019
3.064714 -5.5926409
3.065714 -5.5641551
3.066714 -5.5355623
3.067714 -5.5068631
3.068714 -5.478058
3.069714 -5.4491483
3.070714 -5.4201353
3.071714 -5.3910207
3.072714 -5.3618062
3.073714 -5.3324938
3.074714 -5.3030845
3.075714 -5.2735794
3.076714 -5.2439794
3.077714 -5.2142851
3.078714 -5.1844981
3.079714 -5.1546197000000005
3.080714 -5.124651999999999
3.081714 -5.0945956
3.082714 -5.0644517
3.083714 -5.0342213
3.084714 -5.003906000000001
3.085714 -4.9735073
3.086714 -4.943027
3.087714 -4.9124677
3.088714 -4.8818309
3.089714 -4.8511181
3.090714 -4.8203301
3.091714 -4.7894675
3.092714 -4.7585309
3.093714 -4.7275208
3.094714 -4.6964392
3.095714 -4.6652876
3.096714 -4.6340678
3.097714 -4.6027809
3.098714 -4.5714277999999995
3.099714 -4.540009400000001
3.100714 -4.5085274
3.101714 -4.4769831
3.102714 -4.4453789
3.103714 -4.4137157
3.104714 -4.3819949
3.105714 -4.3502171
3.106714 -4.3183826000000005
3.107714 -4.2864922
3.108714 -4.2545478999999995
3.109714 -4.2225513999999995
3.110714 -4.1905053
3.111714 -4.1584119
3.112714 -4.1262724
3.113714 -4.0940877
3.114714 -4.0618584
3.115714 -4.0295854
3.116714 -3.99727
3.117714 -3.964914
3.118714 -3.9325189000000003
3.119714 -3.9000858
3.120714 -3.8676153999999996
3.121714 -3.8351085
3.122714 -3.8025659000000003
3.123714 -3.7699892999999998
3.124714 -3.7373811
3.125714 -3.7047431
3.126714 -3.6720779
3.127714 -3.639387
3.128714 -3.6066711000000002
3.129714 -3.5739305999999997
3.130714 -3.5411659999999996
3.131714 -3.5083782
3.132714 -3.4755688
3.133714 -3.4427393
3.134714 -3.4098908
3.135714 -3.3770248
3.136714 -3.3441421
3.137714 -3.3112432999999997
3.138714 -3.27833
3.139714 -3.245404
3.140714 -3.2124672
3.141714 -3.1795221999999996
3.142714 -3.1465704999999997
3.143714 -3.1136131000000002
3.144714 -3.0806502
3.145714 -3.0476823
3.146714 -3.01471
3.147714 -2.9817346000000002
3.148714 -2.9487579999999998
3.149714 -2.9157814
3.150714 -2.8828062
3.151714 -2.8498337
3.152714 -2.8168648000000003
3.153714 -2.7839007
3.154714 -2.7509432
3.155714 -2.7179943
3.156714 -2.6850560999999997
3.157714 -2.6521301
3.158714 -2.6192173
3.159714 -2.5863182
3.160714 -2.553433
3.161714 -2.520562
3.162714 -2.4877059999999998
3.163714 -2.4548667
3.164714 -2.4220454
3.165714 -2.3892436
3.166714 -2.3564626
3.167714 -2.3237033
3.168714 -2.2909672999999997
3.169714 -2.2582561
3.170714 -2.2255719
3.171714 -2.1929165
3.172714 -2.1602916
3.173714 -2.1276976999999997
3.174714 -2.0951351
3.175714 -2.0626037999999998
3.176714 -2.030104
3.177714 -1.9976364
3.178714 -1.9652022000000002
3.179714 -1.9328032
3.180714 -1.9004409999999998
3.181714 -1.8681169000000002
3.182714 -1.8358320000000001
3.183714 -1.8035876999999998
3.184714 -1.7713854000000002
3.185714 -1.7392265
3.186714 -1.7071125999999999
3.187714 -1.6750452999999998
3.188714 -1.6430251
3.189714 -1.6110526
3.190714 -1.579128
3.191714 -1.5472513
3.192714 -1.5154233
3.193714 -1.4836458000000001
3.194714 -1.4519206999999998
3.195714 -1.4202506
3.196714 -1.3886373
3.197714 -1.3570815999999999
3.198714 -1.3255843
3.199714 -1.2941455
3.200714 -1.2627658
3.201714 -1.2314456
3.202714 -1.2001857
3.203714 -1.1689869
3.204714 -1.1378495
3.205714 -1.1067737
3.206714 -1.0757601
3.207714 -1.04481
3.208714 -1.0139255
3.209714 -0.98310905
3.210714 -0.95236292
3.211714 -0.9216886900000001
3.212714 -0.8910869199999999
3.213714 -0.86055733
3.214714 -0.83009964
3.215714 -0.7997137499999999
3.216714 -0.76940041
3.217714 -0.73916088
3.218714 -0.70899674
3.219714 -0.67890924
3.220714 -0.64889942
3.221714 -0.6189681100000001
3.222714 -0.58911629
3.223714 -0.55934526
3.224714 -0.52965679
3.225714 -0.5000522399999999
3.226714 -0.47053219999999996
3.227714 -0.44109657999999996
3.228714 -0.41174488000000004
3.229714 -0.38247684
3.230714 -0.35329289
3.231714 -0.32419439
3.232714 -0.29518332
3.233714 -0.26626159
3.234714 -0.23743061000000001
3.235714 -0.20869109
3.236714 -0.18004315
3.237714 -0.15148688
3.238714 -0.12302272
3.239714 -0.09465143100000001
3.240714 -0.066373986
3.241714 -0.038191208
3.242714 -0.010103517
3.243714 0.017889068
3.244714 0.045786242000000005
3.245714 0.07358704499999999
3.246714 0.10128991000000001
3.247714 0.12889286
3.248714 0.15639422
3.249714 0.18379327
3.250714 0.21109013000000001
3.251714 0.23828547
3.252714 0.26537981
3.253714 0.29237308
3.254714 0.31926436
3.255714 0.34605210999999997
3.256714 0.37273478
3.257714 0.3993114
3.258714 0.42578145
3.259714 0.45214440000000006
3.260714 0.47839954
3.261714 0.50454591
3.262714 0.53058248
3.263714 0.55650859
3.264714 0.5823241499999999
3.265714 0.60802992
3.266714 0.63362676
3.267714 0.65911515
3.268714 0.68449443
3.269714 0.7097630300000001
3.270714 0.7349187
3.271714 0.75995936
3.272714 0.7848836499999999
3.273714 0.80969119
3.274714 0.83438223
3.275714 0.85895704
3.276714 0.8834156200000001
3.277714 0.9077576900000001
3.278714 0.93198316
3.279714 0.95609203
3.280714 0.98008458
3.281714 1.0039611
3.282714 1.0277216
3.283714 1.0513652
3.284714 1.0748901
3.285714 1.0982944
3.286714 1.1215762
3.287714 1.144735
3.288714 1.1677708
3.289714 1.1906849000000002
3.290714 1.2134781000000001
3.291714 1.2361507
3.292714 1.2587021999999999
3.293714 1.2811316
3.294714 1.3034379
3.295714 1.3256204
3.296714 1.3476789
3.297714 1.3696130000000002
3.298714 1.3914225
3.299714 1.4131065
3.300714 1.4346637
3.301714 1.4560933999999999
3.302714 1.4773956
3.303714 1.4985709
3.304714 1.5196206
3.305714 1.5405455000000001
3.306714 1.5613455
3.307714 1.5820200999999998
3.308714 1.6025683
3.309714 1.6229888000000001
3.310714 1.6432812
3.311714 1.6634456999999998
3.312714 1.6834827
3.313714 1.7033924999999999
3.314714 1.7231746
3.315714 1.7428276999999999
3.316714 1.7623512000000001
3.317714 1.7817447
3.318714 1.8010082
3.319714 1.8201424000000002
3.320714 1.8391477
3.321714 1.8580238999999998
3.322714 1.8767703
3.323714 1.895386
3.324714 1.9138703
3.325714 1.9322235
3.326714 1.9504462999999999
3.327714 1.9685395
3.328714 1.9865034
3.329714 2.0043377
3.330714 2.0220412
3.331714 2.0396129999999997
3.332714 2.0570526
3.333714 2.0743599
3.334714 2.0915356
3.335714 2.1085802
3.336714 2.1254944
3.337714 2.1422779
3.338714 2.1589307
3.339714 2.1754524
3.340714 2.1918431
3.341714 2.2081032
3.342714 2.2242332
3.343714 2.2402328999999996
3.344714 2.2561019
3.345714 2.2718393999999997
3.346714 2.2874445
3.347714 2.3029169
3.348714 2.3182571
3.349714 2.3334661
3.350714 2.348545
3.351714 2.3634946
3.352714 2.3783149
3.353714 2.3930052
3.354714 2.4075648000000003
3.355714 2.4219928
3.356714 2.4362890000000004
3.357714 2.4504535
3.358714 2.4644867
3.359714 2.4783882999999998
3.360714 2.4921585
3.361714 2.5057970999999997
3.362714 2.5193047
3.363714 2.532682
3.364714 2.5459304
3.365714 2.5590511
3.366714 2.5720445
3.367714 2.5849106
3.368714 2.5976479
3.369714 2.6102552
3.370714 2.622732
3.371714 2.6350783
3.372714 2.6472947000000002
3.373714 2.6593821
3.374714 2.6713414
3.375714 2.6831735
3.376714 2.6948784999999997
3.377714 2.7064569
3.378714 2.7179092
3.379714 2.729236
3.380714 2.7404372
3.381714 2.7515125
3.382714 2.7624611
3.383714 2.7732817
3.384714 2.7839735
3.385714 2.7945362
3.386714 2.8049707
3.387714 2.815279
3.388714 2.8254628
3.389714 2.8355237
3.390714 2.8454622
3.391714 2.8552787
3.392714 2.8649725
3.393714 2.8745431
3.394714 2.8839903
3.395714 2.8933136000000004
3.396714 2.9025125999999997
3.397714 2.9115874
3.398714 2.9205378
3.399714 2.9293643
3.400714 2.9380679
3.401714 2.9466501
3.402714 2.9551126
3.403714 2.9634571
3.404714 2.971684
3.405714 2.9797928000000002
3.406714 2.9877827
3.407714 2.9956522999999997
3.408714 3.0034006
3.409714 3.0110274
3.410714 3.0185331
3.411714 3.025919
3.412714 3.0331865
3.413714 3.040337
3.414714 3.0473718
3.415714 3.0542925
3.416714 3.0610997
3.417714 3.0677943
3.418714 3.0743758999999997
3.419714 3.0808438000000002
3.420714 3.0871961
3.421714 3.0934315
3.422714 3.099549
3.423714 3.1055487999999998
3.424714 3.1114319000000004
3.425714 3.1172003999999998
3.426714 3.1228567
3.427714 3.1284031
3.428714 3.1338408999999996
3.429714 3.139171
3.430714 3.1443935
3.431714 3.1495075999999997
3.432714 3.1545125
3.433714 3.1594075
3.434714 3.1641915
3.435714 3.1688638
3.436714 3.1734247
3.437714 3.1778749000000004
3.438714 3.1822160000000004
3.439714 3.1864505000000003
3.440714 3.1905808
3.441714 3.1946088999999995
3.442714 3.1985357
3.443714 3.2023609
3.444714 3.2060831999999997
3.445714 3.2097012
3.446714 3.2132137999999997
3.447714 3.2166202
3.448714 3.2199208
3.449714 3.2231163
3.450714 3.2262079
3.451714 3.2291975
3.452714 3.2320863999999996
3.453714 3.2348771
3.454714 3.2375708000000003
3.455714 3.2401685
3.456714 3.2426704
3.457714 3.2450753999999997
3.458714 3.2473821
3.459714 3.2495893999999996
3.460714 3.2516964
3.461714 3.2537038999999996
3.462714 3.2556131
3.463714 3.2574259000000003
3.464714 3.259144
3.465714 3.2607689000000004
3.466714 3.2623023
3.467714 3.2637443000000004
3.468714 3.2650955
3.469714 3.2663558000000004
3.470714 3.2675244
3.471714 3.2686010000000003
3.472714 3.2695848
3.473714 3.2704759
3.474714 3.2712743000000004
3.475714 3.2719810000000003
3.476714 3.2725979
3.477714 3.2731272
3.478714 3.2735709
3.479714 3.2739304
3.480714 3.2742061000000002
3.481714 3.2743976
3.482714 3.2745037
3.483714 3.2745242
3.484714 3.2744586
3.485714 3.274307
3.486714 3.2740705
3.487714 3.2737494
3.488714 3.2733444
3.489714 3.2728568
3.490714 3.2722879000000002
3.491714 3.271639
3.492714 3.2709110999999997
3.493714 3.2701053
3.494714 3.2692213
3.495714 3.2682586
3.496714 3.2672167
3.497714 3.266095
3.498714 3.2648936
3.499714 3.263614
3.500714 3.2622579
3.501714 3.2608271
3.502714 3.2593228
3.503714 3.2577459
3.504714 3.2560959
3.505714 3.2543734
3.506714 3.2525782000000003
3.507714 3.2507103
3.508714 3.2487698000000003
3.509714 3.2467566000000003
3.510714 3.2446705
3.511714 3.2425117000000006
3.512714 3.2402809999999995
3.513714 3.2379795000000002
3.514714 3.2356097999999998
3.515714 3.2331738999999997
3.516714 3.2306730999999997
3.517714 3.2281082000000003
3.518714 3.2254788999999997
3.519714 3.222784
3.520714 3.2200232000000004
3.521714 3.2171961
3.522714 3.2143026999999997
3.523714 3.2113443999999998
3.524714 3.2083217
3.525714 3.2052349
3.526714 3.2020852000000004
3.527714 3.1988729
3.528714 3.1955991000000004
3.529714 3.1922653000000003
3.530714 3.1888726999999997
3.531714 3.1854223
3.532714 3.1819142
3.533714 3.1783473
3.534714 3.1747207
3.535714 3.1710345
3.536714 3.1672891
3.537714 3.1634860000000002
3.538714 3.1596265999999997
3.539714 3.1557124
3.540714 3.1517442
3.541714 3.147722
3.542714 3.1436462
3.543714 3.1395171
3.544714 3.1353358
3.545714 3.1311031000000002
3.546714 3.1268198
3.547714 3.1224854
3.548714 3.1180998
3.549714 3.1136625
3.550714 3.1091733
3.551714 3.1046335000000003
3.552714 3.1000445
3.553714 3.095408
3.554714 3.0907251000000002
3.555714 3.0859959999999997
3.556714 3.0812202
3.557714 3.0763971000000003
3.558714 3.0715266000000003
3.559714 3.0666097999999997
3.560714 3.0616481
3.561714 3.0566428
3.562714 3.0515944999999998
3.563714 3.0465029
3.564714 3.0413677999999997
3.565714 3.0361889
3.566714 3.030967
3.567714 3.0257031
3.568714 3.0203987000000003
3.569714 3.0150544000000004
3.570714 3.0096702
3.571714 3.0042458
3.572714 2.9987812
3.573714 2.9932767
3.574714 2.9877339
3.575714 2.9821545
3.576714 2.9765403
3.577714 2.9708918
3.578714 2.9652087000000003
3.579714 2.9594898
3.580714 2.9537344
3.581714 2.9479425
3.582714 2.9421151
3.583714 2.9362533
3.584714 2.9303584000000003
3.585714 2.9244307000000003
3.586714 2.9184703
3.587714 2.9124772
3.588714 2.9064519
3.589714 2.9003955
3.590714 2.8943095
3.591714 2.8881947
3.592714 2.8820506999999997
3.593714 2.8758766000000002
3.594714 2.869671
3.595714 2.8634334
3.596714 2.8571647
3.597714 2.8508671
3.598714 2.8445432
3.599714 2.8381953
3.600714 2.8318243
3.601714 2.8254302
3.602714 2.8190125
3.603714 2.8125701
3.604714 2.8061030000000002
3.605714 2.7996112
3.606714 2.7930943
3.607714 2.7865522
3.608714 2.7799837000000003
3.609714 2.7733888
3.610714 2.7667684
3.611714 2.7601244
3.612714 2.7534598
3.613714 2.7467775999999997
3.614714 2.7400797
3.615714 2.7333662000000003
3.616714 2.7266355
3.617714 2.7198857
3.618714 2.7131148
3.619714 2.7063219
3.620714 2.6995071999999998
3.621714 2.6926718999999997
3.622714 2.6858168
3.623714 2.6789429
3.624714 2.6720513
3.625714 2.6651436
3.626714 2.6582221
3.627714 2.6512884
3.628714 2.6443442
3.629714 2.6373892999999997
3.630714 2.6304223
3.631714 2.6234405
3.632714 2.6164414000000003
3.633714 2.6094237
3.634714 2.6023878
3.635714 2.5953352
3.636714 2.5882689
3.637714 2.5811914
3.638714 2.5741046
3.639714 2.5670091
3.640714 2.5599053
3.641714 2.5527933999999997
3.642714 2.5456732
3.643714 2.5385443
3.644714 2.5314053999999997
3.645714 2.5242548
3.646714 2.5170911
3.647714 2.5099136
3.648714 2.5027232
3.649714 2.4955222
3.650714 2.4883140000000004
3.651714 2.4811018000000002
3.652714 2.4738878
3.653714 2.4666721
3.654714 2.4594538
3.655714 2.452231
3.656714 2.4450019
3.657714 2.4377652999999997
3.658714 2.4305204000000002
3.659714 2.4232671
3.660714 2.4160054
3.661714 2.4087359999999998
3.662714 2.4014601
3.663714 2.3941798
3.664714 2.3868976
3.665714 2.3796158000000003
3.666714 2.3723358
3.667714 2.3650572000000003
3.668714 2.3577781
3.669714 2.3504961
3.670714 2.3432090999999997
3.671714 2.3359156999999997
3.672714 2.3286164
3.673714 2.3213124
3.674714 2.3140058000000003
3.675714 2.3066986000000003
3.676714 2.2993928
3.677714 2.2920897
3.678714 2.2847904
3.679714 2.2774955
3.680714 2.2702051
3.681714 2.2629181000000003
3.682714 2.2556329
3.683714 2.2483474
3.684714 2.2410596000000003
3.685714 2.2337688
3.686714 2.2264756
3.687714 2.2191821000000003
3.688714 2.2118906000000003
3.689714 2.2046033
3.690714 2.1973219
3.691714 2.1900466
3.692714 2.1827774
3.693714 2.1755138
3.694714 2.1682549
3.695714 2.1610001
3.696714 2.1537483
3.697714 2.1464989
3.698714 2.1392512999999997
3.699714 2.1320058
3.700714 2.1247635000000002
3.701714 2.1175257999999997
3.702714 2.1102948
3.703714 2.1030722
3.704714 2.0958589
3.705714 2.0886544
3.706714 2.0814577
3.707714 2.0742675
3.708714 2.0670831
3.709714 2.0599039
3.710714 2.0527301000000002
3.711714 2.0455623
3.712714 2.0384008
3.713714 2.0312462
3.714714 2.0240991999999998
3.715714 2.0169607999999997
3.716714 2.0098319
3.717714 2.0027135
3.718714 1.9956051999999997
3.719714 1.9885068999999997
3.720714 1.9814173000000002
3.721714 1.9743353000000001
3.722714 1.9672606
3.723714 1.9601932
3.724714 1.9531337999999998
3.725714 1.9460834999999999
3.726714 1.9390434
3.727714 1.9320143
3.728714 1.9249965
3.729714 1.9179899
3.730714 1.9109949000000002
3.731714 1.9040116999999999
3.732714 1.8970398
3.733714 1.8900791
3.734714 1.8831288000000002
3.735714 1.8761884
3.736714 1.8692575
3.737714 1.8623363
3.738714 1.8554255
3.739714 1.8485262999999998
3.740714 1.8416394999999999
3.741714 1.8347658
3.742714 1.8279053
3.743714 1.8210577
3.744714 1.8142228999999999
3.745714 1.8074008
3.746714 1.8005917
3.747714 1.7937956000000002
3.748714 1.7870127999999998
3.749714 1.7802426999999998
3.750714 1.7734845999999997
3.751714 1.7667386999999999
3.752714 1.7600046
3.753714 1.7532831
3.754714 1.7465746
3.755714 1.7398797000000001
3.756714 1.7331986000000001
3.757714 1.7265312000000002
3.758714 1.7198776999999998
3.759714 1.7132383
3.760714 1.7066135999999998
3.761714 1.700004
3.762714 1.6934099
3.763714 1.6868312
3.764714 1.6802674
3.765714 1.6737176
3.766714 1.6671812000000001
3.767714 1.6606579
3.768714 1.6541479000000001
3.769714 1.6476518999999998
3.770714 1.6411709
3.771714 1.6347053
3.772714 1.6282555
3.773714 1.6218217
3.774714 1.6154042
3.775714 1.6090032
3.776714 1.6026186000000002
3.777714 1.5962504
3.778714 1.5898978000000001
3.779714 1.5835598
3.780714 1.5772356
3.781714 1.5709244
3.782714 1.5646268
3.783714 1.5583437
3.784714 1.5520764
3.785714 1.5458261
3.786714 1.5395936000000001
3.787714 1.5333790999999999
3.788714 1.5271824999999999
3.789714 1.5210031000000002
3.790714 1.5148404
3.791714 1.5086939000000001
3.792714 1.5025629
3.793714 1.4964468
3.794714 1.4903452
3.795714 1.4842581000000001
3.796714 1.4781861
3.797714 1.4721303
3.798714 1.4660923
3.799714 1.4600732
3.800714 1.4540739
3.801714 1.4480942
3.802714 1.4421331000000002
3.803714 1.4361891999999998
3.804714 1.4302611
3.805714 1.4243479
3.806714 1.4184489999999998
3.807714 1.4125644
3.808714 1.4066946
3.809714 1.4008402
3.810714 1.3950025
3.811714 1.3891825
3.812714 1.3833814
3.813714 1.3776001
3.814714 1.3718386
3.815714 1.3660964
3.816714 1.3603722
3.817714 1.3546645
3.818714 1.3489719
3.819714 1.3432939
3.820714 1.3376302
3.821714 1.3319818
3.822714 1.32635
3.823714 1.3207362
3.824714 1.3151417
3.825714 1.3095674
3.826714 1.3040138
3.827714 1.2984808
3.828714 1.2929673
3.829714 1.2874722
3.830714 1.2819938
3.831714 1.2765307
3.832714 1.2710819
3.833714 1.2656473
3.834714 1.2602274
3.835714 1.2548234999999999
3.836714 1.2494371
3.837714 1.2440695
3.838714 1.2387218
3.839714 1.2333943
3.840714 1.2280867
3.841714 1.2227985000000001
3.842714 1.2175283000000001
3.843714 1.2122749
3.844714 1.2070372
3.845714 1.2018143000000001
3.846714 1.1966064
3.847714 1.1914141
3.848714 1.1862388
3.849714 1.1810822
3.850714 1.1759456
3.851714 1.1708296999999999
3.852714 1.1657342
3.853714 1.1606585
3.854714 1.1556014
3.855714 1.1505618
3.856714 1.1455384000000002
3.857714 1.1405305
3.858714 1.1355374999999999
3.859714 1.1305594
3.860714 1.1255967
3.861714 1.1206506
3.862714 1.1157223
3.863714 1.1108133
3.864714 1.1059243
3.865714 1.1010555
3.866714 1.0962058000000001
3.867714 1.0913739
3.868714 1.0865584
3.869714 1.0817583
3.870714 1.0769734
3.871714 1.0722041999999998
3.872714 1.0674516
3.873714 1.0627163
3.874714 1.0579991
3.875714 1.0533005
3.876714 1.0486209
3.877714 1.0439606000000001
3.878714 1.0393197
3.879714 1.0346975
3.880714 1.0300932
3.881714 1.0255049999999999
3.882714 1.0209317
3.883714 1.0163725000000001
3.884714 1.0118277
3.885714 1.0072984999999999
3.886714 1.0027866
3.887714 0.9982935199999999
3.888714 0.9938199999999999
3.889714 0.98936586
3.890714 0.98493034
3.891714 0.98051261
3.892714 0.9761121100000001
3.893714 0.9717283800000001
3.894714 0.9673612200000001
3.895714 0.9630100799999999
3.896714 0.9586743999999999
3.897714 0.9543537200000001
3.898714 0.95004812
3.899714 0.9457585399999999
3.900714 0.94148647
3.901714 0.93723321
3.902714 0.93299942
3.903714 0.92878463
3.904714 0.9245875299999999
3.905714 0.92040645
3.906714 0.9162402700000001
3.907714 0.91208881
3.908714 0.90795271
3.909714 0.9038329100000001
3.910714 0.8997301600000001
3.911714 0.8956444399999999
3.912714 0.8915755900000001
3.913714 0.88752322
3.914714 0.88348743
3.915714 0.87946868
3.916714 0.8754673399999999
3.917714 0.87148333
3.918714 0.8675159
3.919714 0.8635640099999999
3.920714 0.85962657
3.921714 0.85570356
3.922714 0.85179582
3.923714 0.8479048499999999
3.924714 0.84403204
3.925714 0.84017795
3.926714 0.83634201
3.927714 0.83252285
3.928714 0.8287190499999999
3.929714 0.82492959
3.930714 0.8211543800000001
3.931714 0.81739398
3.932714 0.8136487600000001
3.933714 0.8099189
3.934714 0.8062042300000001
3.935714 0.80250464
3.936714 0.7988205199999999
3.937714 0.79515278
3.938714 0.79150265
3.939714 0.78787105
3.940714 0.7842578899999999
3.941714 0.78066182
3.942714 0.77708098
3.943714 0.77351378
3.944714 0.76995953
3.945714 0.76641873
3.946714 0.76289265
3.947714 0.75938259
3.948714 0.75588925
3.949714 0.75241253
3.950714 0.74895192
3.951714 0.745507
3.952714 0.74207778
3.953714 0.73866462
3.954714 0.7352677200000001
3.955714 0.73188664
3.956714 0.72852038
3.957714 0.72516748
3.958714 0.7218271
3.959714 0.71849925
3.960714 0.7151851
3.961714 0.71188621
3.962714 0.70860395
3.963714 0.70533874
3.964714 0.70209
3.965714 0.69885664
3.966714 0.69563771
3.967714 0.6924328900000001
3.968714 0.68924259
3.969714 0.68606744
3.970714 0.68290783
3.971714 0.6797635
3.972714 0.6766338799999999
3.973714 0.67351842
3.974714 0.67041712
3.975714 0.66733062
3.976714 0.66425982
3.977714 0.66120508
3.978714 0.65816608
3.979714 0.6551416099999999
3.980714 0.65213023
3.981714 0.649131
3.982714 0.64614392
3.983714 0.64316979
3.984714 0.64020986
3.985714 0.63726502
3.986714 0.6343354499999999
3.987714 0.63142069
3.988714 0.6285201300000001
3.989714 0.62563345
3.990714 0.6227608299999999
3.991714 0.61990274
3.992714 0.6170595099999999
3.993714 0.61423094
3.994714 0.61141634
3.995714 0.60861493
3.996714 0.60582627
3.997714 0.60305065
3.998714 0.60028899
3.999714 0.59754229
4.000714 0.59481096
4.001714 0.59209471
4.002714 0.58939257
4.003714 0.58670337
4.004714 0.58402647
4.005714 0.5813618199999999
4.006714 0.57870992
4.007714 0.57607144
4.008714 0.5734467400000001
4.009714 0.57083578
4.010714 0.56823841
4.011714 0.56565451
4.012714 0.56308443
4.013714 0.5605286
4.014714 0.55798744
4.015714 0.55546076
4.016714 0.55294787
4.017715 0.55044764
4.018714 0.54795905
4.019714 0.54548169
4.020714 0.54301587
4.021714 0.54056239
4.022714 0.53812223
4.023714 0.53569609
4.024714 0.53328401
4.025714 0.53088581
4.026714 0.52850107
4.027714 0.52612959
4.028714 0.52377125
4.029714 0.52142595
4.030715 0.51909341
4.031714 0.5167731099999999
4.032714 0.51446455
4.033714 0.5121674900000001
4.034714 0.50988221
4.035714 0.5076095
4.036714 0.50535044
4.037714 0.50310572
4.038714 0.50087562
4.039714 0.49865977000000006
4.040714 0.49645728
4.041714 0.49426723
4.042714 0.49208882
4.043715 0.48992159
4.044714 0.48776538999999997
4.045714 0.48562018
4.046714 0.48348601
4.047714 0.48136306000000006
4.048714 0.4792518
4.049714 0.47715288
4.050714 0.47506709
4.051714 0.47299508
4.052714 0.470937
4.053714 0.46889256
4.054714 0.46686096999999993
4.055714 0.4648414
4.056714 0.46283314000000003
4.057714 0.46083578
4.058714 0.45884936
4.059714 0.45687412000000005
4.060714 0.45491038
4.061714 0.45295847000000006
4.062714 0.45101871000000004
4.063715 0.44909138000000004
4.064714 0.44717682000000003
4.065714 0.44527519000000004
4.066714 0.44338637999999997
4.067714 0.44151
4.068714 0.4396454
4.069714 0.43779192
4.070714 0.43594912
4.071714 0.43411688
4.072714 0.43229540000000005
4.073714 0.43048505000000004
4.074714 0.42868606000000004
4.075714 0.42689862
4.076715 0.42512268
4.077714 0.42335838000000003
4.078714 0.42160582
4.079714 0.41986526999999996
4.080714 0.41813692
4.081714 0.41642077000000005
4.082714 0.41471655
4.083714 0.41302382
4.084714 0.41134213
4.085714 0.40967128999999997
4.086714 0.40801121
4.087714 0.40636193
4.088714 0.40472336000000003
4.089714 0.40309532000000003
4.090714 0.40147756
4.091714 0.39987000999999994
4.092714 0.39827283
4.093714 0.39668661
4.094714 0.39511216000000005
4.095714 0.39355014000000005
4.096714 0.3920008
4.097714 0.39046386
4.098714 0.38893863
4.099714 0.38742432
4.100714 0.38592024
4.101714 0.38442593
4.102714 0.38294124
4.103714 0.38146609
4.104714 0.38000052
4.105714 0.37854461
4.106714 0.37709877
4.107714 0.37566372
4.108714 0.37424043
4.109715 0.37282972999999997
4.110714 0.37143192999999997
4.111714 0.37004659
4.112714 0.36867252
4.113714 0.36730815
4.114714 0.36595212
4.115714 0.36460368
4.116714 0.36326291
4.117714 0.36193053
4.118714 0.36060768
4.119714 0.35929540000000004
4.120714 0.35799464999999997
4.121714 0.35670612
4.122715 0.35543034
4.123714 0.35416754
4.124714 0.3529175
4.125714 0.3516793
4.126714 0.35045147
4.127714 0.34923211
4.128714 0.34801962000000003
4.129714 0.34681323000000003
4.130714 0.3456133
4.131714 0.34442125
4.132714 0.3432391
4.133714 0.34206873
4.134714 0.34091135
4.135714 0.33976726999999995
4.136714 0.33863592
4.137714 0.33751623999999997
4.138714 0.33640698999999996
4.139714 0.33530690999999996
4.140714 0.33421477
4.141714 0.3331295
4.142715 0.3320504
4.143714 0.33097742
4.144714 0.32991148
4.145714 0.32885438
4.146714 0.32780839
4.147714 0.3267755
4.148714 0.32575685
4.149714 0.32475216
4.150714 0.32375995
4.151714 0.32277803
4.152714 0.32180422
4.153714 0.32083683
4.154714 0.31987505
4.155715 0.31891887
4.156714 0.31796887
4.157714 0.31702609000000004
4.158714 0.31609186
4.159714 0.31516766
4.160714 0.31425507999999996
4.161714 0.31335535
4.162714 0.31246897
4.163714 0.31159534
4.164714 0.31073277
4.165714 0.30987896
4.166714 0.30903164
4.167714 0.30818928
4.168715 0.30735158
4.169714 0.30651938
4.170714 0.30569423
4.171714 0.30487790000000003
4.172714 0.30407187999999996
4.173714 0.30327714
4.174714 0.30249411000000004
4.175714 0.30172276000000003
4.176714 0.30096269
4.177714 0.30021295
4.178714 0.29947222
4.179714 0.29873895
4.180714 0.2980117
4.181714 0.29728955
4.182714 0.29657253
4.183714 0.29586162
4.184714 0.29515844999999996
4.185714 0.29446476
4.186714 0.29378184
4.187714 0.29311017
4.188715 0.29244947
4.189714 0.29179882
4.190714 0.29115718999999995
4.191714 0.29052359
4.192714 0.28989722
4.193714 0.2892775
4.194714 0.28866406
4.195714 0.28805679
4.196714 0.28745593
4.197714 0.28686221
4.198714 0.28627663999999997
4.199714 0.28570028999999997
4.200714 0.28513398
4.201715 0.28457788
4.202714 0.28403157
4.203714 0.28349408
4.204714 0.28296439
4.205714 0.28244164
4.206714 0.28192541
4.207714 0.28141569
4.208714 0.28091278000000003
4.209714 0.28041701
4.210714 0.27992865
4.211714 0.27944797
4.212714 0.27897519
4.213714 0.27851055
4.214714 0.27805425
4.215714 0.27760628
4.216714 0.27716642
4.217714 0.27673424
4.218714 0.27630925
4.219714 0.27589113
4.220714 0.27547984
4.221714 0.27507555
4.222714 0.2746786
4.223714 0.27428924
4.224714 0.27390753
4.225714 0.27353341999999997
4.226714 0.27316661999999997
4.227714 0.27280687
4.228714 0.27245402
4.229714 0.27210801
4.230714 0.27176889
4.231714 0.27143676
4.232714 0.27111167999999997
4.233714 0.2707937
4.234715 0.27048283
4.235714 0.27017901
4.236714 0.2698821
4.237714 0.26959188
4.238714 0.26930801
4.239714 0.26903024
4.240714 0.26875839
4.241714 0.26849255
4.242714 0.26823303
4.243714 0.26798041
4.244714 0.26773531
4.245714 0.26749833
4.246714 0.26726986
4.247715 0.26704997
4.248714 0.26683835
4.249714 0.2666343
4.250714 0.26643686
4.251714 0.26624489
4.252714 0.2660573
4.253714 0.26587329
4.254714 0.26569259
4.255714 0.26551555
4.256714 0.26534311
4.257714 0.26517657
4.258714 0.26501722
4.259714 0.26486615999999996
4.260714 0.26472392
4.261714 0.26459047
4.262714 0.26446529999999996
4.263714 0.26434751
4.264714 0.26423598000000004
4.265714 0.26412953
4.266714 0.26402711
4.267715 0.26392806
4.268714 0.2638323
4.269714 0.26374036
4.270714 0.26365339
4.271714 0.26357286
4.272714 0.26350014
4.273714 0.26343606999999997
4.274714 0.26338066
4.275714 0.26333318
4.276714 0.26329241000000003
4.277714 0.26325695
4.278714 0.26322564
4.279714 0.26319765
4.280715 0.26317262
4.281714 0.26315066
4.282714 0.26313222
4.283714 0.26311812
4.284714 0.26310944999999997
4.285714 0.26310744999999996
4.286714 0.26311323000000003
4.287714 0.26312731
4.288714 0.26314950000000004
4.289714 0.26317874
4.290714 0.26321351
4.291714 0.26325218
4.292714 0.26329362
4.293715 0.2633374
4.294714 0.2633838
4.295714 0.2634336
4.296714 0.26348769
4.297714 0.26354687
4.298714 0.26361172
4.299714 0.26368266
4.300714 0.26376001
4.301714 0.26384392
4.302714 0.26393426
4.303714 0.26403044000000003
4.304714 0.26413148999999997
4.305714 0.26423633
4.306714 0.26434415
4.307714 0.26445474999999996
4.308714 0.2645686
4.309714 0.2646867
4.310714 0.26480998
4.311714 0.26493899
4.312714 0.26507375
4.313715 0.26521378
4.314714 0.2653585
4.315714 0.26550749
4.316714 0.26566063
4.317714 0.26581788
4.318714 0.26597916
4.319714 0.26614417
4.320714 0.26631241
4.321714 0.26648354
4.322714 0.26665758
4.323714 0.26683498
4.324714 0.26701645
4.325714 0.26720264
4.326715 0.26739377000000003
4.327714 0.26758958
4.328714 0.26778963
4.329714 0.26799354000000003
4.330714 0.26820139
4.331714 0.26841359000000004
4.332714 0.26863073
4.333714 0.26885301
4.334714 0.26908009
4.335714 0.26931113
4.336714 0.26954512999999997
4.337714 0.26978138
4.338714 0.27001977
4.339714 0.27026068000000003
4.340714 0.27050471
4.341714 0.27075233
4.342714 0.27100376
4.343714 0.27125899
4.344714 0.27151809
4.345714 0.27178125000000003
4.346714 0.27204887
4.347714 0.27232112
4.348714 0.27259764999999997
4.349714 0.27287749
4.350714 0.27315929
4.351714 0.2734418
4.352714 0.27372451000000003
4.353714 0.27400786
4.354714 0.2742931
4.355714 0.27458181000000004
4.356714 0.27487525
4.357714 0.27517406
4.358714 0.27547828
4.359715 0.27578746000000004
4.360714 0.27610108
4.361714 0.27641857
4.362714 0.27673928999999997
4.363714 0.27706237
4.364714 0.27738670000000004
4.365714 0.27771126
4.366714 0.27803555
4.367714 0.27835998
4.368714 0.27868582000000003
4.369714 0.27901495000000004
4.370714 0.27934904
4.371714 0.27968902
4.372715 0.28003468
4.373714 0.28038493
4.374714 0.2807382
4.375714 0.28109313
4.376714 0.28144875999999996
4.377714 0.28180457000000003
4.378714 0.28216040000000003
4.379714 0.28251624000000003
4.380714 0.28287221
4.381714 0.28322891
4.382714 0.28358737
4.383714 0.28394912
4.384714 0.28431567
4.385714 0.2846879
4.386714 0.28506570999999997
4.387714 0.2854479
4.388714 0.28583261
4.389714 0.28621804
4.390714 0.286603
4.391714 0.28698724
4.392715 0.28737124999999997
4.393714 0.28775583000000005
4.394714 0.28814175
4.395714 0.2885296
4.396714 0.28891985000000003
4.397714 0.28931302999999997
4.398714 0.28970977000000003
4.399714 0.29011052
4.400714 0.29051523
4.401714 0.2909231
4.402714 0.2913327
4.403714 0.29174245
4.404714 0.29215121
4.405715 0.29255869
4.406714 0.29296553999999997
4.407714 0.29337294
4.408714 0.29378207
4.409714 0.29419363000000004
4.410714 0.29460776
4.411714 0.29502432
4.412714 0.29544309
4.413714 0.29586405
4.414714 0.29628726
4.415714 0.2967126
4.416714 0.29713949
4.417714 0.29756702
4.418715 0.29799421000000004
4.419714 0.29842057
4.420714 0.29884628
4.421714 0.29927212999999997
4.422714 0.29969912
4.423714 0.30012801
4.424714 0.30055896
4.425714 0.30099156
4.426714 0.3014253
4.427714 0.30185985
4.428714 0.30229536
4.429714 0.3027322
4.430714 0.30317069
4.431714 0.30361076
4.432714 0.30405186
4.433714 0.30449326
4.434714 0.30493445
4.435714 0.30537541
4.436714 0.3058166
4.437714 0.30625863000000003
4.438715 0.30670179999999997
4.439714 0.30714601999999996
4.440714 0.30759079
4.441714 0.30803573
4.442714 0.30848079
4.443714 0.30892643000000003
4.444714 0.3093733
4.445714 0.3098218
4.446714 0.31027172000000003
4.447714 0.31072225
4.448714 0.31117233
4.449714 0.31162119
4.450714 0.31206862
4.451715 0.31251507
4.452714 0.31296129
4.453714 0.31340793
4.454714 0.31385534
4.455714 0.31430353
4.456714 0.31475257
4.457714 0.3152027
4.458714 0.31565435000000003
4.459714 0.31610786
4.460714 0.31656311
4.461714 0.31701925
4.462714 0.31747485
4.463714 0.31792847
4.464714 0.31837926
4.465714 0.31882725
4.466714 0.31927335
4.467714 0.31971890000000003
4.468714 0.32016509000000004
4.469714 0.32061264
4.470714 0.32106172
4.471714 0.32151227000000004
4.472714 0.32196415
4.473714 0.32241719
4.474714 0.3228711
4.475714 0.32332509
4.476714 0.32377796999999997
4.477714 0.32422836
4.478714 0.32467523
4.479714 0.32511847
4.480714 0.32555901
4.481714 0.32599859
4.482714 0.32643904
4.483714 0.3268817
4.484715 0.32732696
4.485714 0.32777437
4.486714 0.32822299
4.487714 0.32867179
4.488714 0.32911992
4.489714 0.32956661
4.490714 0.33001106
4.491714 0.33045248
4.492714 0.33089025
4.493714 0.33132429
4.494714 0.3317554
4.495714 0.33218525
4.496714 0.33261583
4.497715 0.33304878
4.498714 0.33348477
4.499714 0.33392336
4.500714 0.33436317
4.501714 0.33480255
4.502714 0.33524013
4.503714 0.33567513
4.504714 0.33610724
4.505714 0.33653639
4.506714 0.33696261
4.507714 0.33738600999999996
4.508714 0.33780704
4.509714 0.33822667
4.510714 0.3386463
4.511714 0.33906727999999997
4.512714 0.33949038000000004
4.513714 0.33991537
4.514714 0.34034108
4.515714 0.34076578
4.516714 0.34118793000000003
4.517715 0.34160665
4.518714 0.34202185999999996
4.519714 0.34243404
4.520714 0.34284381999999997
4.521714 0.3432516
4.522714 0.34365761
4.523714 0.34406218
4.524714 0.34446583999999997
4.525714 0.3448694
4.526714 0.34527364
4.527714 0.34567888
4.528714 0.34608461
4.529714 0.34648967
4.530715 0.34689268
4.531714 0.34729261
4.532714 0.34768917
4.533714 0.34808279
4.534714 0.34847423
4.535714 0.34886415
4.536714 0.34925281
4.537714 0.34964015
4.538714 0.35002611
4.539714 0.35041093
4.540714 0.35079515
4.541714 0.35117927
4.542714 0.35156345
4.543715 0.3519471
4.544714 0.35232904
4.545714 0.35270792
4.546714 0.35308285
4.547714 0.35345361000000003
4.548714 0.35382076
4.549714 0.35418516
4.550714 0.35454759
4.551714 0.35490847999999997
4.552714 0.35526797
4.553714 0.35562622
4.554714 0.35598367000000003
4.555714 0.35634092
4.556714 0.35669843
4.557714 0.35705611
4.558714 0.35741308
4.559714 0.35776792
4.560714 0.35811919
4.561714 0.35846601
4.562714 0.35880839
4.563715 0.35914716
4.564714 0.35948346000000003
4.565714 0.35981832
4.566714 0.36015221999999997
4.567714 0.36048527999999996
4.568714 0.36081744
4.569714 0.36114866
4.570714 0.361479
4.571714 0.36180831999999996
4.572714 0.36213603
4.573714 0.36246101
4.574714 0.36278199
4.575714 0.36309799000000004
4.576715 0.36340894
4.577714 0.36371570999999997
4.578714 0.36401991
4.579714 0.36432317000000003
4.580714 0.36462657
4.581714 0.36493037
4.582714 0.36523403
4.583714 0.36553668
4.584714 0.36583750000000004
4.585714 0.36613587000000003
4.586714 0.36643130999999995
4.587714 0.36672323
4.588714 0.36701094
4.589714 0.3672939
4.590714 0.36757204
4.591714 0.36784611
4.592714 0.36811754
4.593714 0.36838807
4.594714 0.36865901
4.595714 0.36893075
4.596714 0.36920264999999997
4.597714 0.36947336000000003
4.598714 0.36974151
4.599714 0.37000608
4.600714 0.37026668
4.601714 0.37052335999999997
4.602714 0.37077623
4.603714 0.37102535999999997
4.604714 0.37127081
4.605714 0.37151279
4.606714 0.37175198000000004
4.607714 0.37198931
4.608714 0.3722257
4.609715 0.37246149
4.610714 0.37269618
4.611714 0.37292859
4.612714 0.37315728000000004
4.613714 0.37338128
4.614714 0.3736004
4.615714 0.37381526
4.616714 0.37402688
4.617714 0.37423617
4.618714 0.37444362
4.619714 0.37464933
4.620714 0.37485325999999997
4.621714 0.37505552000000003
4.622715 0.37525636
4.623714 0.37545594
4.624714 0.37565399
4.625714 0.37584964000000004
4.626714 0.37604168000000004
4.627714 0.37622901000000003
4.628714 0.37641113000000004
4.629714 0.37658834
4.630714 0.37676166
4.631714 0.37693223
4.632714 0.37710085
4.633714 0.37726762
4.634714 0.37743225999999996
4.635714 0.37759428
4.636714 0.37775352
4.637714 0.37791005
4.638714 0.37806407
4.639714 0.37821555
4.640714 0.37836405
4.641714 0.37850884
4.642715 0.37864936
4.643714 0.37878555999999997
4.644714 0.37891807
4.645714 0.37904793999999997
4.646714 0.37917607000000003
4.647714 0.37930286
4.648714 0.37942799
4.649714 0.37955064
4.650714 0.37967004000000004
4.651714 0.37978576000000003
4.652714 0.37989779
4.653714 0.38000639
4.654714 0.3801116
4.655715 0.38021321
4.656714 0.38031072
4.657714 0.38040387
4.658714 0.38049284
4.659714 0.38057836
4.660714 0.38066145
4.661714 0.38074285
4.662714 0.38082264000000005
4.663714 0.38090025
4.664714 0.38097471
4.665714 0.38104516
4.666714 0.38111123999999996
4.667714 0.38117312000000003
4.668715 0.38123126
4.669714 0.38128605
4.670714 0.38133755
4.671714 0.3813856
4.672714 0.38143012
4.673714 0.38147133
4.674714 0.3815098
4.675714 0.38154619
4.676714 0.38158081
4.677714 0.38161331
4.678714 0.38164277
4.679714 0.38166805
4.680714 0.38168842000000003
4.681714 0.38170384
4.682714 0.38171487
4.683714 0.38172242
4.684714 0.38172721
4.685714 0.38172947
4.686714 0.38172903
4.687714 0.38172549
4.688715 0.38171865
4.689714 0.38170852
4.690714 0.38169513
4.691714 0.38167832
4.692714 0.38165755
4.693714 0.38163200999999997
4.694714 0.38160110999999997
4.695714 0.38156486
4.696714 0.38152400000000003
4.697714 0.38147983
4.698714 0.38143366
4.699714 0.38138629999999996
4.700714 0.38133775999999997
4.701715 0.38128736999999996
4.702714 0.38123419999999997
4.703714 0.38117743
4.704714 0.38111666
4.705714 0.38105168
4.706714 0.38098237
4.707714 0.38090842
4.708714 0.38082956
4.709714 0.38074567000000004
4.710714 0.38065715
4.711714 0.3805649
4.712714 0.38047009000000004
4.713714 0.38037354
4.714714 0.38027538
4.715714 0.38017496
4.716714 0.38007109
4.717714 0.37996259
4.718714 0.37984881
4.719714 0.37972967
4.720714 0.37960561
4.721714 0.37947723
4.722714 0.37934491
4.723714 0.37920887000000003
4.724714 0.37906924000000003
4.725714 0.37892638
4.726714 0.37878079000000003
4.727714 0.37863303000000004
4.728714 0.37848332
4.729714 0.37833129
4.730714 0.37817598999999996
4.731714 0.37801627
4.732714 0.37785126
4.733714 0.37768069
4.734715 0.37750497
4.735714 0.37732488000000003
4.736714 0.3771411
4.737714 0.376954
4.738714 0.37676353999999995
4.739714 0.3765695
4.740714 0.37637183
4.741714 0.37617073
4.742714 0.37596653999999996
4.743714 0.37575944
4.744714 0.37554924
4.745714 0.37533531000000003
4.746714 0.37511687
4.747715 0.37489336
4.748714 0.37466472
4.749714 0.37443135
4.750714 0.37419384
4.751714 0.37395265
4.752714 0.3737079
4.753714 0.37345942
4.754714 0.37320703
4.755714 0.37295079999999997
4.756714 0.37269113
4.757714 0.37242856
4.758714 0.37216342
4.759714 0.37189552
4.760714 0.37162416000000004
4.761714 0.37134839
4.762714 0.37106739
4.763714 0.3707808
4.764714 0.37048877999999996
4.765714 0.37019188000000003
4.766714 0.36989071
4.767715 0.36958567999999997
4.768714 0.36927708
4.769714 0.36896518
4.770714 0.36865028
4.771714 0.36833277
4.772714 0.36801295
4.773714 0.36769069
4.774714 0.36736527
4.775714 0.36703555
4.776714 0.36670031999999997
4.777714 0.36635876
4.778714 0.36601075
4.779714 0.36565687
4.780715 0.36529815000000004
4.781714 0.36493568000000004
4.782714 0.36457027000000003
4.783714 0.36420233
4.784714 0.3638319
4.785714 0.36345879000000003
4.786714 0.36308269
4.787714 0.36270318
4.788714 0.36231962
4.789714 0.36193116
4.790714 0.36153707
4.791714 0.36113681
4.792714 0.36073047999999996
4.793715 0.36031876
4.794714 0.35990286
4.795714 0.35948399000000003
4.796714 0.35906301
4.797714 0.35864015
4.798714 0.35821493
4.799714 0.35778646999999997
4.800714 0.35735383
4.801714 0.35691622
4.802714 0.35647319
4.803714 0.35602462
4.804714 0.35557062
4.805714 0.35511153
4.806714 0.35464788999999997
4.807714 0.35418044
4.808714 0.35370991
4.809714 0.35323692
4.810714 0.35276166000000003
4.811714 0.35228378
4.812714 0.35180242
4.813715 0.35131644
4.814714 0.35082472
4.815714 0.35032667
4.816714 0.34982224
4.817714 0.349312
4.818714 0.34879691
4.819714 0.34827804
4.820714 0.34775628999999997
4.821714 0.34723219
4.822714 0.34670588
4.823714 0.34617702
4.824714 0.34564498
4.825714 0.34510889
4.826715 0.34456781999999997
4.827714 0.34402092
4.828714 0.34346776
4.829714 0.34290836
4.830714 0.34234331
4.831714 0.34177355
4.832714 0.34120022
4.833714 0.34062427
4.834714 0.34004627000000004
4.835714 0.33946622000000004
4.836714 0.33888354
4.837714 0.33829724
4.838714 0.33770625
4.839714 0.33710955
4.840714 0.33650659
4.841714 0.33589726999999997
4.842714 0.33528209000000003
4.843714 0.33466192
4.844714 0.33403784
4.845714 0.33341083
4.846714 0.33278151
4.847714 0.33215007
4.848714 0.33151617
4.849714 0.33087903
4.850714 0.3302377
4.851714 0.32959119000000003
4.852714 0.32893873
4.853714 0.32827992
4.854714 0.32761486
4.855714 0.32694419
4.856714 0.32626891
4.857714 0.32559023
4.858714 0.32490916000000003
4.859715 0.32422619
4.860714 0.32354121
4.861714 0.32285337999999997
4.862714 0.32216142999999997
4.863714 0.32146408
4.864714 0.32076032
4.865714 0.32004984000000003
4.866714 0.31933284
4.867714 0.31861011
4.868714 0.31788272
4.869714 0.3171518
4.870714 0.31641836
4.871714 0.31568317
4.872715 0.31494659
4.873714 0.31420838
4.874714 0.31346767000000003
4.875714 0.31272308000000004
4.876714 0.31197297
4.877714 0.31121590000000005
4.878714 0.31045111999999997
4.879714 0.30967877
4.880714 0.30889993
4.881714 0.30811615
4.882714 0.30732905
4.883714 0.30653977
4.884714 0.30574884999999996
4.885714 0.30495608
4.886714 0.30416087
4.887714 0.30336236
4.888714 0.30255958
4.889714 0.30175159
4.890714 0.30093752
4.891714 0.30011677000000003
4.892715 0.29928929
4.893714 0.29845568
4.894714 0.29761719
4.895714 0.29677541
4.896714 0.29593178000000003
4.897714 0.295087
4.898714 0.29424082
4.899714 0.29339211
4.900714 0.29253927
4.901714 0.29168089
4.902714 0.29081608999999997
4.903714 0.28994475000000003
4.904714 0.28906723
4.905715 0.28818422
4.906714 0.28729644
4.907714 0.2864046
4.908714 0.28550948000000004
4.909714 0.28461183
4.910714 0.28371227
4.911714 0.28281091
4.912714 0.28190713
4.913714 0.2809996
4.914714 0.28008665
4.915714 0.2791669
4.916714 0.27823977
4.917714 0.27730573999999997
4.918715 0.27636615999999997
4.919714 0.27542256
4.920714 0.27447615
4.921714 0.27352746
4.922714 0.27257632
4.923714 0.27162225
4.924714 0.27066474
4.925714 0.26970332999999996
4.926714 0.26873765
4.927714 0.26776716
4.928714 0.2667912
4.929714 0.26580917
4.930714 0.26482095
4.931714 0.26382718
4.932714 0.26282914999999996
4.933714 0.26182847
4.934714 0.26082626999999997
4.935714 0.25982277
4.936714 0.25881713
4.937714 0.25780794999999995
4.938715 0.25679378
4.939714 0.25577385
4.940714 0.25474806
4.941714 0.25371693
4.942714 0.25268102000000003
4.943714 0.25164075
4.944714 0.2505962
4.945714 0.24954746
4.946714 0.24849479
4.947714 0.24743871999999997
4.948714 0.24637973
4.949714 0.24531786
4.950714 0.2442525
4.951715 0.24318247999999998
4.952714 0.24210662
4.953714 0.24102437000000002
4.954714 0.23993624
4.955714 0.23884356
4.956714 0.23774798
4.957714 0.23665063
4.958714 0.23555173999999998
4.959714 0.23445061
4.960714 0.23334608
4.961714 0.23223709
4.962714 0.23112299
4.963714 0.23000366
4.964714 0.22887909
4.965714 0.22774918
4.966714 0.22661373999999998
4.967714 0.22547278
4.968714 0.2243269
4.969714 0.22317737
4.970714 0.22202579
4.971714 0.22087334999999997
4.972714 0.21972028
4.973714 0.21856553
4.974714 0.21740716999999998
4.975714 0.21624314
4.976714 0.21507211
4.977714 0.21389397000000002
4.978714 0.21270951
4.979714 0.21152003
4.980714 0.21032656000000002
4.981714 0.20912972
4.982714 0.20792979999999997
4.983714 0.20672705000000002
4.984715 0.20552187
4.985714 0.20431473
4.986714 0.20310567000000002
4.987714 0.2018939
4.988714 0.20067790000000002
4.989714 0.19945587999999997
4.990714 0.19822663
4.991714 0.19699018
4.992714 0.19574787000000002
4.993714 0.19450177999999999
4.994714 0.19325388
4.995714 0.19200519
4.996714 0.19075555
4.997715 0.18950397000000002
4.998714 0.18824928
4.999714 0.18699066
5.000714 0.18572771999999999
5.001714 0.18446031000000002
5.002714 0.18318803
5.003714 0.18191024
5.004714 0.18062638
5.005714 0.17933642
5.006714 0.1780413
5.007714 0.17674272000000002
5.008714 0.17544249
5.009714 0.17414158999999999
5.010714 0.17283972
5.011714 0.17153532
5.012714 0.17022637999999998
5.013714 0.16891134
5.014714 0.16758976
5.015714 0.16626232999999999
5.016714 0.16493028999999998
5.017715 0.16359479999999998
5.018714 0.1622564
5.019714 0.1609152
5.020714 0.15957116000000002
5.021714 0.15822456999999998
5.022714 0.15687601
5.023714 0.15552589
5.024714 0.15417387
5.025714 0.15281868
5.026714 0.15145844
5.027714 0.15009146
5.028714 0.14871716000000001
5.029714 0.14733647
5.030715 0.14595138
5.031714 0.14456414
5.032714 0.1431762
5.033714 0.14178774
5.034714 0.14039782
5.035714 0.13900514
5.036714 0.13760872000000002
5.037714 0.13620815
5.038714 0.13480342
5.039714 0.13339440000000002
5.040714 0.13198052999999998
5.041714 0.13056102
5.042714 0.12913547
5.043715 0.12770443
5.044714 0.12626952
5.045714 0.12483285999999999
5.046714 0.12339611
5.047714 0.12195961999999999
5.048714 0.12052222
5.049714 0.11908173999999999
5.050714 0.11763610999999999
5.051714 0.11618423
5.052714 0.11472629
5.053714 0.11326338
5.054714 0.11179670000000001
5.055714 0.11032695
5.056714 0.10885424
5.057714 0.10737845000000001
5.058714 0.10589984999999999
5.059714 0.1044192
5.060714 0.10293743000000001
5.061714 0.10145492
5.062714 0.099970913
5.063715 0.098483579
5.064714 0.096990756
5.065714 0.09549097699999999
5.066714 0.093984243
5.067714 0.09247202
5.068714 0.090956507
5.069714 0.08943955199999999
5.070714 0.08792187400000001
5.071714 0.086402963
5.072714 0.084881682
5.073714 0.08335709000000001
5.074714 0.081828923
5.075714 0.080297486
5.076715 0.078763085
5.077714 0.077225501
5.078714 0.075683906
5.079714 0.074137369
5.080714 0.07258561699999999
5.081714 0.071029511
5.082714 0.069470837
5.083714 0.067911466
5.084714 0.066352333
5.085714 0.06479288
5.086714 0.06323129100000001
5.087714 0.061665417
5.088714 0.060093845
5.089714 0.058516505
5.090714 0.056934485
5.091714 0.055349274999999996
5.092714 0.053761894000000005
5.093714 0.052172499000000004
5.094714 0.050580647
5.095714 0.048985926
5.096714 0.047388452
5.097714 0.045788844
5.098714 0.044187668
5.099714 0.042584753999999995
5.100714 0.040978918
5.101714 0.039368367
5.102714 0.037751658
5.103714 0.036128596
5.104714 0.034500548
5.105714 0.032869924
5.106714 0.031239071
5.107714 0.029609192000000003
5.108714 0.027979931000000003
5.109715 0.026349735000000003
5.110714 0.024716769000000003
5.111714 0.02307977
5.112714 0.021438385
5.113714 0.019792856
5.114714 0.018143428
5.115714 0.016489971
5.116714 0.014832117999999998
5.117714 0.013169828
5.118714 0.011503926
5.119714 0.0098361306
5.120714 0.0081684244
5.121714 0.0065020430999999995
5.122715 0.004836684799999999
5.123714 0.0031704407
5.124714 0.0015005579
5.125714 -0.00017533821
5.126714 -0.0018582307999999998
5.127714 -0.0035474346
5.128714 -0.0052411171
5.129714 -0.0069372611
5.130714 -0.0086344699
5.131714 -0.010332211
5.132714 -0.012030494000000001
5.133714 -0.013729363999999999
5.134714 -0.015428664
5.135714 -0.017128275
5.136714 -0.01882864
5.137714 -0.020531124999999997
5.138714 -0.022237812
5.139714 -0.023950698
5.140714 -0.025670693
5.141714 -0.027396986999999998
5.142715 -0.02912723
5.143714 -0.030858471000000002
5.144714 -0.032588391
5.145714 -0.034316204
5.146714 -0.036042766
5.147714 -0.037769938
5.148714 -0.039499649
5.149714 -0.041233192
5.150714 -0.042971084
5.151714 -0.044713379
5.152714 -0.046460095
5.153714 -0.048211319
5.154714 -0.049966917
5.155715 -0.051726087
5.156714 -0.053487177
5.157714 -0.055248081
5.158714 -0.057007076
5.159714 -0.058763741999999994
5.160714 -0.06051934899999999
5.161714 -0.062276446000000006
5.162714 -0.064037845
5.163714 -0.065805437
5.164714 -0.067579519
5.165714 -0.06935885800000001
5.166714 -0.071141438
5.167714 -0.072925346
5.168715 -0.074709364
5.169714 -0.07649304999999999
5.170714 -0.078276399
5.171714 -0.080059521
5.172714 -0.081842579
5.173714 -0.08362607300000001
5.174714 -0.085411145
5.175714 -0.087199552
5.176714 -0.088993169
5.177714 -0.09079314200000001
5.178714 -0.09259919200000001
5.179714 -0.094409479
5.180714 -0.096221216
5.181714 -0.09803174799999999
5.182714 -0.09983957299999999
5.183714 -0.10164484
5.184714 -0.10344909
5.185714 -0.10525446999999999
5.186714 -0.10706286000000001
5.187714 -0.10887543000000001
5.188715 -0.11069259000000001
5.189714 -0.11251430999999999
5.190714 -0.11434035000000001
5.191714 -0.11617019999999999
5.192714 -0.11800293999999999
5.193714 -0.11983701000000001
5.194714 -0.12167046999999999
5.195714 -0.12350155
5.196714 -0.12532945
5.197714 -0.12715491
5.198714 -0.12898004999999998
5.199714 -0.13080764
5.200714 -0.1326401
5.201715 -0.13447861
5.202714 -0.13632283
5.203714 -0.13817125
5.204714 -0.14002197
5.205714 -0.14187337
5.206714 -0.14372444
5.207714 -0.14557469
5.208714 -0.14742397000000002
5.209714 -0.14927226999999998
5.210714 -0.15111986
5.211714 -0.15296753
5.212714 -0.15481669
5.213714 -0.15666902
5.214714 -0.15852597
5.215714 -0.16038801
5.216714 -0.16225434
5.217714 -0.16412312
5.218714 -0.16599216
5.219714 -0.16785981
5.220714 -0.16972554
5.221714 -0.17158994
5.222714 -0.1734543
5.223714 -0.1753199
5.224714 -0.17718755
5.225714 -0.17905752
5.226714 -0.18092971
5.227714 -0.182804
5.228714 -0.1846803
5.229714 -0.18655845
5.230714 -0.18843798
5.231714 -0.19031799
5.232714 -0.19219751000000002
5.233714 -0.19407586999999998
5.234715 -0.19595323
5.235714 -0.19783063
5.236714 -0.19970967
5.237714 -0.20159176
5.238714 -0.20347754
5.239714 -0.20536657
5.240714 -0.20725757
5.241714 -0.20914907
5.242714 -0.21103998000000002
5.243714 -0.21292988999999998
5.244714 -0.21481903
5.245714 -0.21670789000000001
5.246714 -0.21859684000000001
5.247715 -0.22048608000000003
5.248714 -0.22237583
5.249714 -0.22426643
5.250714 -0.22615849
5.251714 -0.22805259
5.252714 -0.22994894999999999
5.253714 -0.23184705000000003
5.254714 -0.23374578000000001
5.255714 -0.23564387
5.256714 -0.23754050000000002
5.257714 -0.23943577
5.258714 -0.24133062000000002
5.259714 -0.24322649
5.260714 -0.24512454
5.261714 -0.24702523
5.262714 -0.24892814
5.263714 -0.25083225
5.264714 -0.25273655
5.265714 -0.25464035999999995
5.266714 -0.25654340000000003
5.267715 -0.25844569
5.268714 -0.26034722
5.269714 -0.26224793
5.270714 -0.26414788
5.271714 -0.26604743
5.272714 -0.26794742
5.273714 -0.26984896999999997
5.274714 -0.27175299
5.275714 -0.27365955
5.276714 -0.27556778
5.277714 -0.27747604
5.278714 -0.27938257
5.279714 -0.28128623999999997
5.280715 -0.28318702
5.281714 -0.28508592
5.282714 -0.28698444
5.283714 -0.28888399000000003
5.284714 -0.29078543
5.285714 -0.29268890999999997
5.286714 -0.29459416
5.287714 -0.29650077
5.288714 -0.29840823
5.289714 -0.30031595
5.290714 -0.30222299999999996
5.291714 -0.30412816
5.292714 -0.30603029
5.293715 -0.30792882
5.294714 -0.3098242
5.295714 -0.311718
5.296714 -0.31361249
5.297714 -0.31550974
5.298714 -0.31741084999999997
5.299714 -0.31931549
5.300714 -0.32122214
5.301714 -0.32312865
5.302714 -0.32503305
5.303714 -0.32693411
5.304714 -0.32883144
5.305714 -0.33072529
5.306714 -0.33261618
5.307714 -0.33450485
5.308714 -0.33639232
5.309714 -0.33827994
5.310714 -0.34016934
5.311714 -0.34206186
5.312714 -0.34395808
5.313715 -0.34585723
5.314714 -0.34775722
5.315714 -0.34965527999999996
5.316714 -0.35154884999999997
5.317714 -0.35343652
5.318714 -0.35531856
5.319714 -0.35719660000000003
5.320714 -0.35907296
5.321714 -0.36094976
5.322714 -0.3628284
5.323714 -0.36470944
5.324714 -0.36659278
5.325714 -0.36847796
5.326715 -0.37036426
5.327714 -0.37225052000000003
5.328714 -0.37413507
5.329714 -0.37601592
5.330714 -0.37789126
5.331714 -0.37976019
5.332714 -0.38162332
5.333714 -0.38348278
5.334714 -0.38534154
5.335714 -0.38720244000000004
5.336714 -0.38906713000000004
5.337714 -0.3909356
5.338714 -0.39280634
5.339714 -0.39467714
5.340714 -0.39654588
5.341714 -0.39841108999999997
5.342714 -0.40027197
5.343714 -0.40212813999999997
5.344714 -0.40397956
5.345714 -0.40582641999999997
5.346714 -0.40766946
5.347714 -0.40951017
5.348714 -0.41135065
5.349714 -0.41319309
5.350714 -0.41503877999999994
5.351714 -0.4168876
5.352714 -0.41873776
5.353714 -0.42058639
5.354714 -0.42243063999999997
5.355714 -0.4242687
5.356714 -0.42610029
5.357714 -0.42792637999999994
5.358714 -0.4297487
5.359715 -0.43156878
5.360714 -0.43338774999999996
5.361714 -0.43520614999999996
5.362714 -0.43702452
5.363714 -0.43884329
5.364714 -0.44066291
5.365714 -0.44248318
5.366714 -0.44430308
5.367714 -0.4461206
5.368714 -0.44793341999999997
5.369714 -0.44973972
5.370714 -0.45153908
5.371714 -0.45333272
5.372715 -0.45512286
5.373714 -0.45691188
5.374714 -0.45870128
5.375714 -0.46049138
5.376714 -0.46228138
5.377714 -0.46407007999999994
5.378714 -0.46585649
5.379714 -0.46764025000000004
5.380714 -0.46942112999999996
5.381714 -0.47119869999999997
5.382714 -0.47297226
5.383714 -0.47474088999999997
5.384714 -0.47650406999999995
5.385714 -0.47826222
5.386714 -0.48001697
5.387714 -0.48177037
5.388714 -0.48352415000000004
5.389714 -0.48527885
5.390714 -0.48703356000000003
5.391714 -0.48878635
5.392715 -0.49053524000000004
5.393714 -0.49227891
5.394714 -0.49401722
5.395714 -0.49575074
5.396714 -0.49748020000000004
5.397714 -0.49920594
5.398714 -0.50092777
5.399714 -0.50264541
5.400714 -0.50435904
5.401714 -0.50606951
5.402714 -0.5077780700000001
5.403714 -0.5094857
5.404714 -0.51119244
5.405715 -0.51289713
5.406714 -0.51459796
5.407714 -0.51629334
5.408714 -0.5179826200000001
5.409714 -0.5196663100000001
5.410714 -0.52134581
5.411714 -0.52302242
5.412714 -0.5246967100000001
5.413714 -0.52636839
5.414714 -0.52803666
5.415714 -0.52970098
5.416714 -0.5313613
5.417714 -0.5330182600000001
5.418715 -0.53467248
5.419714 -0.5363239900000001
5.420714 -0.53797201
5.421714 -0.53961519
5.422714 -0.54125227
5.423714 -0.5428828800000001
5.424714 -0.5445078
5.425714 -0.54612849
5.426714 -0.54774629
5.427714 -0.54936176
5.428714 -0.55097453
5.429714 -0.55258358
5.430714 -0.55418811
5.431714 -0.5557878900000001
5.432714 -0.55738343
5.433714 -0.55897529
5.434714 -0.56056366
5.435714 -0.56214789
5.436714 -0.56372671
5.437714 -0.56529893
5.438715 -0.56686406
5.439714 -0.56842277
5.440714 -0.5699764
5.441714 -0.57152635
5.442714 -0.5730734200000001
5.443714 -0.57461746
5.444714 -0.57615764
5.445714 -0.57769315
5.446714 -0.57922374
5.447714 -0.58074966
5.448714 -0.58227135
5.449714 -0.58378894
5.450714 -0.58530178
5.451715 -0.58680875
5.452714 -0.58830883
5.453714 -0.5898017
5.454714 -0.59128804
5.455714 -0.5927692600000001
5.456714 -0.5942467100000001
5.457714 -0.59572118
5.458714 -0.59719235
5.459714 -0.59865913
5.460714 -0.60012033
5.461714 -0.6015751
5.462714 -0.60302331
5.463714 -0.60446518
5.464714 -0.605901
5.465714 -0.60733063
5.466714 -0.6087537399999999
5.467714 -0.61017009
5.468714 -0.61158002
5.469714 -0.61298455
5.470714 -0.61438503
5.471714 -0.61578252
5.472714 -0.61717732
5.473714 -0.61856858
5.474714 -0.61995471
5.475714 -0.6213340900000001
5.476714 -0.62270556
5.477714 -0.62406883
5.478714 -0.6254243199999999
5.479714 -0.62677278
5.480714 -0.6281148599999999
5.481714 -0.62945094
5.482714 -0.6307812399999999
5.483714 -0.63210619
5.484715 -0.63342634
5.485714 -0.6347422
5.486714 -0.63605392
5.487714 -0.63736094
5.488714 -0.638662
5.489714 -0.63995551
5.490714 -0.64124023
5.491714 -0.64251567
5.492714 -0.64378236
5.493714 -0.64504147
5.494714 -0.64629437
5.495714 -0.64754216
5.496714 -0.64878534
5.497715 -0.65002395
5.498714 -0.65125758
5.499714 -0.65248576
5.500714 -0.65370793
5.501714 -0.6549234
5.502714 -0.65613133
5.503714 -0.65733078
5.504714 -0.65852101
5.505714 -0.65970193
5.506714 -0.66087414
5.507714 -0.6620388500000001
5.508714 -0.6631975099999999
5.509714 -0.66435137
5.510714 -0.66550095
5.511714 -0.66664615
5.512714 -0.66778613
5.513714 -0.66891983
5.514714 -0.67004617
5.515714 -0.67116427
5.516714 -0.67227362
5.517715 -0.67337393
5.518714 -0.6744652999999999
5.519714 -0.67554819
5.520714 -0.67662327
5.521714 -0.67769149
5.522714 -0.6787537100000001
5.523714 -0.67981048
5.524714 -0.68086181
5.525714 -0.6819071200000001
5.526714 -0.6829455
5.527714 -0.68397587
5.528714 -0.6849972999999999
5.529714 -0.6860093700000001
5.530715 -0.6870119800000001
5.531714 -0.6880055199999999
5.532714 -0.68899067
5.533714 -0.68996833
5.534714 -0.6909392799999999
5.535714 -0.6919041699999999
5.536714 -0.69286325
5.537714 -0.69381627
5.538714 -0.69476254
5.539714 -0.69570099
5.540714 -0.69663054
5.541714 -0.69755046
5.542714 -0.6984604999999999
5.543715 -0.6993609900000001
5.544714 -0.7002526
5.545714 -0.7011361899999999
5.546714 -0.70201256
5.547714 -0.70288237
5.548714 -0.70374594
5.549714 -0.70460341
5.550714 -0.70545445
5.551714 -0.70629837
5.552714 -0.70713414
5.553714 -0.7079605
5.554714 -0.70877643
5.555714 -0.7095814699999999
5.556714 -0.71037584
5.557714 -0.71116053
5.558714 -0.71193688
5.559714 -0.71270606
5.560714 -0.71346886
5.561714 -0.7142252800000001
5.562714 -0.7149749000000001
5.563715 -0.71571697
5.564714 -0.71645081
5.565714 -0.71717575
5.566714 -0.71789124
5.567714 -0.71859681
5.568714 -0.71929209
5.569714 -0.71997698
5.570714 -0.72065205
5.571714 -0.7213183700000001
5.572714 -0.7219773700000001
5.573714 -0.72263023
5.574714 -0.7232774
5.575714 -0.72391843
5.576715 -0.72455206
5.577714 -0.7251766500000001
5.578714 -0.7257909
5.579714 -0.72639422
5.580714 -0.72698672
5.581714 -0.72756894
5.582714 -0.72814142
5.583714 -0.72870469
5.584714 -0.7292591
5.585714 -0.72980509
5.586714 -0.7303432599999999
5.587714 -0.7308741599999999
5.588714 -0.73139798
5.589714 -0.7319143
5.590714 -0.73242192
5.591714 -0.73291925
5.592714 -0.73340512
5.593714 -0.73387916
5.594714 -0.7343420300000001
5.595714 -0.73479521
5.596714 -0.73524029
5.597714 -0.73567838
5.598714 -0.73610968
5.599714 -0.73653366
5.600714 -0.7369495
5.601714 -0.73735653
5.602714 -0.7377543
5.603714 -0.73814252
5.604714 -0.73852069
5.605714 -0.73888809
5.606714 -0.73924409
5.607714 -0.73958854
5.608714 -0.73992214
5.609715 -0.74024634
5.610714 -0.74056294
5.611714 -0.7408733
5.612714 -0.7411776099999999
5.613714 -0.74147503
5.614714 -0.74176388
5.615714 -0.7420424800000001
5.616714 -0.74230991
5.617714 -0.74256603
5.618714 -0.74281138
5.619714 -0.74304659
5.620714 -0.74327192
5.621714 -0.74348748
5.622715 -0.7436933
5.623714 -0.74388972
5.624714 -0.7440774699999999
5.625714 -0.74425731
5.626714 -0.74442942
5.627714 -0.74459314
5.628714 -0.7447470399999999
5.629714 -0.74488949
5.630714 -0.74501964
5.631714 -0.74513773
5.632714 -0.74524507
5.633714 -0.7453434600000001
5.634714 -0.74543427
5.635714 -0.74551809
5.636714 -0.7455945
5.637714 -0.74566263
5.638714 -0.74572167
5.639714 -0.74577117
5.640714 -0.74581108
5.641714 -0.74584116
5.642715 -0.7458609500000001
5.643714 -0.74586966
5.644714 -0.74586668
5.645714 -0.74585206
5.646714 -0.74582682
5.647714 -0.74579255
5.648714 -0.74575078
5.649714 -0.74570221
5.650714 -0.74564638
5.651714 -0.7455818399999999
5.652714 -0.74550691
5.653714 -0.74542048
5.654714 -0.74532246
5.655715 -0.7452135000000001
5.656714 -0.74509457
5.657714 -0.74496632
5.658714 -0.74482891
5.659714 -0.74468218
5.660714 -0.74452613
5.661714 -0.7443611
5.662714 -0.74418774
5.663714 -0.74400636
5.664714 -0.74381665
5.665714 -0.74361735
5.666714 -0.74340687
5.667714 -0.74318405
5.668715 -0.7429488
5.669714 -0.74270214
5.670714 -0.74244584
5.671714 -0.74218162
5.672714 -0.74191038
5.673714 -0.7416318199999999
5.674714 -0.74134506
5.675714 -0.74104914
5.676714 -0.74074343
5.677714 -0.7404279
5.678714 -0.74010263
5.679714 -0.73976754
5.680714 -0.73942211
5.681714 -0.73906588
5.682714 -0.73869871
5.683714 -0.73832129
5.684714 -0.73793503
5.685714 -0.73754136
5.686714 -0.73714107
5.687714 -0.73673376
5.688715 -0.73631788
5.689714 -0.7358914200000001
5.690714 -0.73545291
5.691714 -0.73500182
5.692714 -0.7345388199999999
5.693714 -0.7340651499999999
5.694714 -0.73358198
5.695714 -0.73309005
5.696714 -0.7325897
5.697714 -0.73208115
5.698714 -0.7315648299999999
5.699714 -0.73104128
5.700714 -0.7305109399999999
5.701715 -0.72997338
5.702714 -0.72942725
5.703714 -0.7288707
5.704714 -0.72830198
5.705714 -0.72772037
5.706714 -0.7271265100000001
5.707714 -0.72652213
5.708714 -0.7259093200000001
5.709714 -0.72528957
5.710714 -0.72466345
5.711714 -0.72403047
5.712714 -0.72338982
5.713714 -0.7227408200000001
5.714714 -0.72208312
5.715714 -0.7214165300000001
5.716714 -0.7207405299999999
5.717714 -0.72005428
5.718714 -0.71935682
5.719714 -0.71864747
5.720714 -0.71792658
5.721714 -0.71719559
5.722714 -0.71645644
5.723714 -0.71571087
5.724714 -0.71495953
5.725714 -0.7142019000000001
5.726714 -0.71343649
5.727714 -0.71266172
5.728714 -0.7118766200000001
5.729714 -0.7110810399999999
5.730714 -0.71027544
5.731714 -0.7094604
5.732714 -0.70863608
5.733714 -0.70780246
5.734715 -0.70695956
5.735714 -0.70610801
5.736714 -0.70524891
5.737714 -0.70438357
5.738714 -0.70351274
5.739714 -0.70263613
5.740714 -0.70175231
5.741714 -0.70085931
5.742714 -0.6999556
5.743714 -0.69904057
5.744714 -0.6981147
5.745714 -0.69717919
5.746714 -0.6962351
5.747715 -0.6952830099999999
5.748714 -0.69432291
5.749714 -0.6933547099999999
5.750714 -0.69237854
5.751714 -0.69139507
5.752714 -0.69040502
5.753714 -0.68940879
5.754714 -0.68840585
5.755714 -0.68739494
5.756714 -0.68637449
5.757714 -0.68534352
5.758714 -0.68430197
5.759714 -0.68325084
5.760714 -0.68219155
5.761714 -0.6811252799999999
5.762714 -0.6800524
5.763714 -0.6789726700000001
5.764714 -0.67788558
5.765714 -0.67679104
5.766714 -0.67568934
5.767715 -0.67458106
5.768714 -0.67346641
5.769714 -0.67234496
5.770714 -0.67121554
5.771714 -0.67007681
5.772714 -0.66892798
5.773714 -0.66776923
5.774714 -0.66660163
5.775714 -0.66542663
5.776714 -0.66424538
5.777714 -0.6630582700000001
5.778714 -0.66186497
5.779714 -0.66066501
5.780715 -0.65945815
5.781714 -0.65824459
5.782714 -0.65702479
5.783714 -0.6557988
5.784714 -0.6545661
5.785714 -0.6533254900000001
5.786714 -0.65207579
5.787714 -0.65081636
5.788714 -0.64954758
5.789714 -0.64827069
5.790714 -0.64698732
5.791714 -0.6456986100000001
5.792714 -0.64440491
5.793715 -0.64310585
5.794714 -0.64180079
5.795714 -0.64048921
5.796714 -0.63917106
5.797714 -0.63784644
5.798714 -0.63651535
5.799714 -0.63517727
5.800714 -0.63383137
5.801714 -0.63247685
5.802714 -0.63111372
5.803714 -0.62974277
5.804714 -0.62836553
5.805714 -0.62698368
5.806714 -0.6255980999999999
5.807714 -0.6242087599999999
5.808714 -0.62281471
5.809714 -0.62141465
5.810714 -0.62000756
5.811714 -0.61859288
5.812714 -0.6171706100000001
5.813715 -0.61574089
5.814714 -0.61430372
5.815714 -0.6128591
5.816714 -0.61140722
5.817714 -0.60994872
5.818714 -0.60848496
5.819714 -0.60701747
5.820714 -0.60554747
5.821714 -0.60407505
5.822714 -0.60259933
5.823714 -0.60111852
5.824714 -0.59963074
5.825714 -0.5981346599999999
5.826715 -0.59662983
5.827714 -0.59511662
5.828714 -0.59359591
5.829714 -0.59206868
5.830714 -0.59053581
5.831714 -0.5889982
5.832714 -0.5874568600000001
5.833714 -0.58591277
5.834714 -0.58436664
5.835714 -0.58281845
5.836714 -0.58126724
5.837714 -0.5797111899999999
5.838714 -0.5781481500000001
5.839714 -0.5765765
5.840714 -0.57499553
5.841714 -0.57340586
5.842714 -0.57180901
5.843714 -0.57020695
5.844714 -0.5686013999999999
5.845714 -0.56699361
5.846714 -0.5653842800000001
5.847714 -0.56377361
5.848714 -0.5621613
5.849714 -0.56054667
5.850714 -0.55892831
5.851714 -0.55730445
5.852714 -0.5556732
5.853714 -0.55403314
5.854714 -0.55238386
5.855714 -0.55072624
5.856714 -0.54906225
5.857714 -0.5473943
5.858714 -0.54572462
5.859715 -0.54405467
5.860714 -0.54238476
5.861714 -0.54071434
5.862714 -0.5390422
5.863714 -0.5373668899999999
5.864714 -0.53568678
5.865714 -0.5340004300000001
5.866714 -0.53230659
5.867714 -0.53060465
5.868714 -0.5288948800000001
5.869714 -0.52717859
5.870714 -0.52545797
5.871714 -0.5237353499999999
5.872715 -0.52201273
5.873714 -0.52029095
5.874714 -0.51856972
5.875714 -0.51684771
5.876714 -0.5151229
5.877714 -0.5133933900000001
5.878714 -0.51165768
5.879714 -0.50991499
5.880714 -0.50816513
5.881714 -0.50640865
5.882714 -0.50464668
5.883714 -0.50288099
5.884714 -0.50111357
5.885714 -0.49934634
5.886714 -0.49758045999999995
5.887714 -0.49581601999999997
5.888714 -0.49405186
5.889714 -0.49228584
5.890714 -0.49051559000000006
5.891714 -0.48873909
5.892715 -0.48695528000000005
5.893714 -0.48516421000000004
5.894714 -0.48336675000000007
5.895714 -0.48156446
5.896714 -0.479759
5.897714 -0.47795203999999997
5.898714 -0.47614509000000005
5.899714 -0.4743393
5.900714 -0.4725351
5.901714 -0.47073201
5.902714 -0.4689286
5.903714 -0.46712276999999996
5.904714 -0.46531227
5.905715 -0.46349549999999995
5.906714 -0.46167201
5.907714 -0.45984252
5.908714 -0.45800866
5.909714 -0.45617232
5.910714 -0.45433524
5.911714 -0.45249849
5.912714 -0.45066257
5.913714 -0.44882745
5.914714 -0.44699274000000006
5.915714 -0.44515771000000004
5.916714 -0.44332114000000006
5.917714 -0.44148154999999994
5.918715 -0.43963748
5.919714 -0.43778786999999997
5.920714 -0.43593263
5.921714 -0.43407278000000005
5.922714 -0.43221014
5.923714 -0.43034675
5.924714 -0.42848423999999996
5.925714 -0.42662332000000003
5.926714 -0.4247637
5.927714 -0.42290449999999996
5.928714 -0.42104474000000003
5.929714 -0.41918363
5.930714 -0.41732052000000003
5.931714 -0.4154548
5.932714 -0.41358583
5.933714 -0.41171308000000006
5.934714 -0.40983632
5.935714 -0.40795607
5.936714 -0.40607359
5.937714 -0.4041905
5.938715 -0.40230826000000003
5.939714 -0.40042764000000003
5.940714 -0.39854837000000004
5.941714 -0.39666952
5.942714 -0.39478987
5.943714 -0.3929086
5.944714 -0.39102542
5.945714 -0.38914043
5.946714 -0.38725375
5.947714 -0.38536526000000004
5.948714 -0.38347465000000003
5.949714 -0.38158169
5.950714 -0.37968664
5.951715 -0.37779039999999997
5.952714 -0.37589422
5.953714 -0.37399922
5.954714 -0.37210577
5.955714 -0.37021344
5.956714 -0.36832117
5.957714 -0.36642787
5.958714 -0.3645329
5.959714 -0.36263621999999995
5.960714 -0.36073818
5.961714 -0.35883903
5.962714 -0.35693864000000003
5.963714 -0.35503667
5.964714 -0.35313289000000003
5.965714 -0.35122759
5.966714 -0.34932184
5.967714 -0.3474171
5.968714 -0.34551453
5.969714 -0.34361449
5.970714 -0.34171629
5.971714 -0.33981851
5.972714 -0.33791969
5.973714 -0.33601886
5.974714 -0.33411582
5.975714 -0.33221089000000004
5.976714 -0.33030452
5.977714 -0.32839701
5.978714 -0.32648847
5.979714 -0.32457926000000004
5.980714 -0.32267014
5.981714 -0.32076242
5.982714 -0.31885745000000004
5.983714 -0.31695601
5.984715 -0.31505779
5.985714 -0.31316124
5.986714 -0.31126425999999996
5.987714 -0.30936489
5.988714 -0.30746215000000005
5.989714 -0.3055562
5.990714 -0.30364812999999996
5.991714 -0.30173929
5.992714 -0.29983085
5.993714 -0.29792355
5.994714 -0.29601792
5.995714 -0.29411449
5.996714 -0.29221379999999997
5.997715 -0.29031616
5.998714 -0.2884212
5.999714 -0.28652763
6.000714 -0.28463341
6.001714 -0.2827365
6.002714 -0.28083562
6.003714 -0.27893091999999997
6.004714 -0.27702397
6.005714 -0.27511707
6.006714 -0.27321242
6.007714 -0.27131143
6.008714 -0.26941437
6.009714 -0.26752078
6.010714 -0.2656298
6.011714 -0.26374061000000004
6.012714 -0.2618524
6.013714 -0.25996423999999996
6.014714 -0.25807498
6.015714 -0.25618344
6.016714 -0.2542889
6.017715 -0.25239161000000004
6.018714 -0.25049306
6.019714 -0.24859561000000002
6.020714 -0.24670158000000003
6.021714 -0.24481246
6.022714 -0.24292832
6.023714 -0.24104789000000001
6.024714 -0.23916916
6.025714 -0.23729025999999998
6.026714 -0.23541001
6.027714 -0.23352799
6.028714 -0.23164439
6.029714 -0.22975951
6.030715 -0.22787377
6.031714 -0.22598769999999999
6.032714 -0.22410228999999998
6.033714 -0.22221887
6.034714 -0.22033891
6.035714 -0.21846325
6.036714 -0.21659171
6.037714 -0.21472289
6.038714 -0.21285471000000003
6.039714 -0.21098519000000002
6.040714 -0.20911329999999997
6.041714 -0.20723930000000002
6.042714 -0.20536445
6.043715 -0.20349047
6.044714 -0.20161872
6.045714 -0.19974995
6.046714 -0.19788423
6.047714 -0.19602138
6.048714 -0.19416109
6.049714 -0.19230311
6.050714 -0.19044689
6.051714 -0.18859148
6.052714 -0.18673558
6.053714 -0.18487797
6.054714 -0.18301815999999999
6.055714 -0.18115673
6.056714 -0.17929533
6.057714 -0.17743604
6.058714 -0.17558052000000002
6.059714 -0.17372939
6.060714 -0.17188208000000002
6.061714 -0.17003721
6.062714 -0.16819328
6.063715 -0.16634926
6.064714 -0.16450476
6.065714 -0.16265982
6.066714 -0.16081466
6.067714 -0.15896949000000002
6.068714 -0.15712455
6.069714 -0.15528043
6.070714 -0.15343812
6.071714 -0.15159883999999998
6.072714 -0.14976353
6.073714 -0.14793224
6.074714 -0.146104
6.075714 -0.14427699000000002
6.076715 -0.14244929
6.077714 -0.14061967
6.078714 -0.13878806
6.079714 -0.13695543
6.080714 -0.13512326
6.081714 -0.13329295
6.082714 -0.1314653
6.083714 -0.12964054
6.084714 -0.1278186
6.085714 -0.12599933
6.086714 -0.12418262
6.087714 -0.1223682
6.088714 -0.12055535
6.089714 -0.118743
6.090714 -0.11692997
6.091714 -0.11511556
6.092714 -0.11329999999999998
6.093714 -0.11148453
6.094714 -0.1096709
6.095714 -0.10786072
6.096714 -0.10605464
6.097714 -0.10425224000000001
6.098714 -0.10245225000000001
6.099714 -0.10065315999999999
6.100714 -0.09885387300000001
6.101714 -0.097053894
6.102714 -0.095253275
6.103714 -0.093452283
6.104714 -0.091651164
6.105714 -0.089850207
6.106714 -0.08804996
6.107714 -0.08625139600000001
6.108714 -0.084455794
6.109715 -0.082664296
6.110714 -0.080877321
6.111714 -0.079094211
6.112714 -0.077313354
6.113714 -0.07553278699999999
6.114714 -0.07375098100000001
6.115714 -0.071967376
6.116714 -0.070182484
6.117714 -0.068397477
6.118714 -0.06661356900000001
6.119714 -0.064831576
6.120714 -0.06305181900000001
6.121714 -0.061274337000000005
6.122715 -0.059499184000000004
6.123714 -0.057726510999999994
6.124714 -0.055956369
6.125714 -0.05418841
6.126714 -0.052421697
6.127714 -0.050654925999999996
6.128714 -0.048886955
6.129714 -0.047117379
6.130714 -0.045346798
6.131714 -0.043576612
6.132714 -0.041808403
6.133714 -0.040043247000000004
6.134714 -0.038281342
6.135714 -0.036522106000000006
6.136714 -0.034764654
6.137714 -0.033008319
6.138714 -0.031252895
6.139714 -0.029498502000000003
6.140714 -0.027745226
6.141714 -0.025992829000000002
6.142715 -0.024240772
6.143714 -0.022488544
6.144714 -0.020736076
6.145714 -0.018983912999999998
6.146714 -0.017233011
6.147714 -0.01548423
6.148714 -0.013737847999999999
6.149714 -0.011993407
6.150714 -0.010249997
6.151714 -0.0085068117
6.152714 -0.006763658200000001
6.153714 -0.0050210518
6.154714 -0.0032798933
6.155715 -0.0015409043
6.156714 0.00019580889
6.157714 0.0019308021
6.158714 0.0036649348
6.159714 0.0053988722
6.160714 0.0071327515
6.161714 0.008866217800000001
6.162714 0.010598786
6.163714 0.012330236
6.164714 0.014060763
6.165714 0.015790775
6.166714 0.017520493
6.167714 0.019249627
6.168715 0.020977425
6.169714 0.022703083
6.170714 0.024426266
6.171714 0.026147428
6.172714 0.027867706
6.173714 0.029588374
6.174714 0.031310215
6.175714 0.033033133
6.176714 0.034756221999999996
6.177714 0.036478243
6.178714 0.038198186999999995
6.179714 0.039915604
6.180714 0.041630585000000005
6.181714 0.043343453000000004
6.182714 0.045054461
6.183714 0.046763719999999995
6.184714 0.048471396
6.185714 0.050178013
6.186714 0.051884551
6.187714 0.053592207
6.188715 0.055301853
6.189714 0.057013525
6.190714 0.058726221
6.191714 0.060438208
6.192714 0.062147691
6.193714 0.063853513
6.194714 0.065555534
6.195714 0.067254546
6.196714 0.0689518
6.197714 0.070648501
6.198714 0.072345469
6.199714 0.074043148
6.200714 0.075741787
6.201715 0.07744158500000001
6.202714 0.079142599
6.203714 0.080844498
6.204714 0.082546339
6.205714 0.084246608
6.206714 0.085943687
6.207714 0.087636482
6.208714 0.08932496399999999
6.209714 0.09101029100000001
6.210714 0.092694443
6.211714 0.09437949
6.212714 0.096066884
6.213714 0.097757089
6.214714 0.09944964
6.215714 0.10114348
6.216714 0.10283743
6.217714 0.10453037000000001
6.218714 0.10622126999999999
6.219714 0.10790922000000001
6.220714 0.10959340000000001
6.221714 0.11127341
6.222714 0.11294959
6.223714 0.11462319
6.224714 0.11629621000000001
6.225714 0.11797081000000001
6.226714 0.11964858
6.227714 0.12133004
6.228714 0.12301438
6.229714 0.12469989999999999
6.230714 0.12638463
6.231714 0.12806694000000002
6.232714 0.12974589
6.233714 0.13142131999999998
6.234715 0.13309355
6.235714 0.13476325
6.236714 0.13643128
6.237714 0.13809873
6.238714 0.13976688
6.239714 0.14143696
6.240714 0.14310977
6.241714 0.14478533
6.242714 0.14646261
6.243714 0.14813978
6.244714 0.14981478
6.245714 0.151486
6.246714 0.15315275
6.247715 0.15481546999999998
6.248714 0.15647541
6.249714 0.1581341
6.250714 0.15979292
6.251714 0.16145279
6.252714 0.16311419000000002
6.253714 0.1647772
6.254714 0.16644162
6.255714 0.1681069
6.256714 0.16977217
6.257714 0.17143623
6.258714 0.1730979
6.259714 0.17475631
6.260714 0.17641141
6.261714 0.17806399
6.262714 0.1797155
6.263714 0.18136761
6.264714 0.18302156
6.265714 0.1846778
6.266714 0.18633596
6.267715 0.18799508
6.268714 0.18965400999999998
6.269714 0.19131171
6.270714 0.19296750000000001
6.271714 0.19462093
6.272714 0.19627185999999996
6.273714 0.19792030000000002
6.274714 0.19956664
6.275714 0.20121159
6.276714 0.20285609999999998
6.277714 0.20450110999999999
6.278714 0.20614723000000001
6.279714 0.20779441
6.280715 0.20944199
6.281714 0.21108886999999998
6.282714 0.21273401000000003
6.283714 0.21437672
6.284714 0.21601699
6.285714 0.21765537000000001
6.286714 0.21929268
6.287714 0.22092976
6.288714 0.22256714
6.289714 0.22420508
6.290714 0.22584363000000002
6.291714 0.22748263999999999
6.292714 0.22912180999999998
6.293715 0.23076064
6.294714 0.23239846
6.295714 0.23403459000000001
6.296714 0.23566849999999998
6.297714 0.23730011
6.298714 0.23892982999999998
6.299714 0.24055845999999997
6.300714 0.24218694
6.301714 0.2438159
6.302714 0.24544545
6.303714 0.24707522
6.304714 0.24870443
6.305714 0.25033229
6.306714 0.25195822
6.307714 0.25358201999999996
6.308714 0.25520381
6.309714 0.25682393
6.310714 0.25844292
6.311714 0.26006135
6.312714 0.2616798
6.313715 0.26329882
6.314714 0.26491859
6.315714 0.266539
6.316714 0.26815932
6.317714 0.26977849
6.318714 0.27139534
6.319714 0.27300899
6.320714 0.2746192
6.321714 0.27622646
6.322714 0.2778318
6.323714 0.27943659
6.324714 0.28104198
6.325714 0.28264874
6.326715 0.28425711
6.327714 0.28586674
6.328714 0.28747686
6.329714 0.28908637
6.330714 0.29069402
6.331714 0.29229857000000004
6.332714 0.29389909000000003
6.333714 0.29549529
6.334714 0.29708762
6.335714 0.29867729
6.336714 0.30026599
6.337714 0.30185538
6.338714 0.30344664
6.339714 0.30504011
6.340714 0.30663521
6.341714 0.30823073
6.342714 0.30982510999999996
6.343714 0.31141688
6.344714 0.31300491999999996
6.345714 0.31458864
6.346714 0.31616806999999997
6.347714 0.31774378999999997
6.348714 0.31931694
6.349714 0.32088899
6.350714 0.3224615
6.351714 0.32403573999999996
6.352714 0.32561220999999996
6.353714 0.32719052
6.354714 0.32876942
6.355714 0.3303471
6.356714 0.33192181
6.357714 0.33349225
6.358714 0.33505796
6.359715 0.33661937000000003
6.360714 0.33817748
6.361714 0.33973359999999997
6.362714 0.34128902
6.363714 0.34284482
6.364714 0.34440161999999996
6.365714 0.34595958
6.366714 0.34751829
6.367714 0.34907674
6.368714 0.35063347
6.369714 0.35218683
6.370714 0.35373548000000005
6.371714 0.35527882
6.372715 0.35681725
6.373714 0.35835204
6.374714 0.35988498
6.375714 0.36141775
6.376714 0.36295151999999997
6.377714 0.36448664000000003
6.378714 0.36602271999999997
6.379714 0.36755877
6.380714 0.36909364
6.381714 0.3706261
6.382714 0.37215507999999997
6.383714 0.37367968
6.384714 0.37519948000000003
6.385714 0.37671465
6.386714 0.378226
6.387714 0.37973498
6.388714 0.38124321
6.389714 0.38275209
6.390714 0.38426232
6.391714 0.38577358
6.392715 0.38728467
6.393714 0.388794
6.394714 0.39029999000000004
6.395714 0.39180159000000003
6.396714 0.39329841
6.397714 0.39479062000000004
6.398714 0.39627882999999997
6.399714 0.39776373
6.400714 0.39924621
6.401714 0.40072715000000003
6.402714 0.40220743999999997
6.403714 0.40368759000000004
6.404714 0.40516774
6.405715 0.40664729
6.406714 0.40812506
6.407714 0.40959958
6.408714 0.41106958000000005
6.409714 0.41253449999999997
6.410714 0.41399458
6.411714 0.4154508
6.412714 0.41690436000000003
6.413714 0.41835634
6.414714 0.41980728999999994
6.415714 0.42125727
6.416714 0.42270599
6.417714 0.42415303
6.418715 0.42559789000000003
6.419714 0.42704012999999996
6.420714 0.42847915999999997
6.421714 0.42991432999999996
6.422714 0.43134512
6.423714 0.43277144
6.424714 0.43419367
6.425714 0.43561271999999995
6.426714 0.43702973
6.427714 0.43844547999999994
6.428714 0.43986015999999994
6.429714 0.44127321
6.430714 0.4426836
6.431714 0.44409032
6.432714 0.44549270999999996
6.433714 0.44689062
6.434714 0.44828439000000003
6.435714 0.44967452999999996
6.436714 0.4510615
6.437714 0.45244554000000003
6.438715 0.45382688
6.439714 0.45520579
6.440714 0.45658252
6.441714 0.45795725000000004
6.442714 0.45932978
6.443714 0.46069943
6.444714 0.46206522000000005
6.445714 0.46342607
6.446714 0.46478136999999997
6.447714 0.46613122999999995
6.448714 0.46747644
6.449714 0.46881805
6.450714 0.47015705999999996
6.451715 0.47149397000000004
6.452714 0.47282864999999996
6.453714 0.47416063
6.454714 0.47548935000000003
6.455714 0.47681443
6.456714 0.47813574999999997
6.457714 0.47945319999999997
6.458714 0.48076663999999997
6.459714 0.48207579999999994
6.460714 0.48338043999999997
6.461714 0.48468061999999995
6.462714 0.48597679
6.463714 0.4872696
6.464714 0.48855966999999995
6.465714 0.48984718
6.466714 0.49113161000000005
6.467714 0.49241208
6.468714 0.49368757999999996
6.469714 0.49495744
6.470714 0.49622166000000006
6.471714 0.49748081000000005
6.472714 0.49873563
6.473714 0.49998676000000003
6.474714 0.5012344999999999
6.475714 0.5024787000000001
6.476714 0.50371918
6.477714 0.5049557
6.478714 0.50618816
6.479714 0.5074164800000001
6.480714 0.50864047
6.481714 0.50985967
6.482714 0.51107355
6.483714 0.51228185
6.484715 0.51348475
6.485714 0.5146829900000001
6.486714 0.5158775
6.487714 0.51706904
6.488714 0.5182577300000001
6.489714 0.51944307
6.490714 0.52062389
6.491714 0.52179908
6.492714 0.5229678
6.493714 0.5241299500000001
6.494714 0.52528582
6.495714 0.52643609
6.496714 0.52758143
6.497715 0.5287223
6.498714 0.52985908
6.499714 0.53099217
6.500714 0.5321218600000001
6.501714 0.5332483
6.502714 0.53437115
6.503714 0.53548953
6.504714 0.53660222
6.505714 0.53770794
6.506714 0.5388059700000001
6.507714 0.5398964
6.508714 0.5409801399999999
6.509714 0.54205856
6.510714 0.54313303
6.511714 0.54420433
6.512714 0.54527251
6.513714 0.54633692
6.514714 0.54739662
6.515714 0.5484506
6.516714 0.54949806
6.517715 0.55053835
6.518714 0.55157109
6.519714 0.55259611
6.520714 0.5536136700000001
6.521714 0.55462462
6.522714 0.55563026
6.523714 0.55663218
6.524714 0.55763158
6.525714 0.55862884
6.526714 0.5596233100000001
6.527714 0.5606133999999999
6.528714 0.56159711
6.529714 0.56257267
6.530715 0.56353905
6.531714 0.56449622
6.532714 0.5654449100000001
6.533714 0.5663862900000001
6.534714 0.56732167
6.535714 0.5682522
6.536714 0.56917882
6.537714 0.57010213
6.538714 0.57102214
6.539714 0.57193828
6.540714 0.57284925
6.541714 0.57375329
6.542714 0.57464843
6.543715 0.57553342
6.544714 0.57640793
6.545714 0.57727289
6.546714 0.57813018
6.547714 0.57898192
6.548714 0.57982993
6.549714 0.58067525
6.550714 0.58151786
6.551714 0.58235689
6.552714 0.58319089
6.553714 0.58401832
6.554714 0.58483756
6.555714 0.58564735
6.556714 0.58644679
6.557714 0.58723581
6.558714 0.58801509
6.559714 0.5887861799999999
6.560714 0.58955117
6.561714 0.59031206
6.562714 0.5910702
6.563715 0.59182579
6.564714 0.5925777400000001
6.565714 0.5933241
6.566714 0.59406264
6.567714 0.59479154
6.568714 0.59550973
6.569714 0.59621707
6.570714 0.59691421
6.571714 0.59760232
6.572714 0.5982828299999999
6.573714 0.5989573
6.574714 0.5996269200000001
6.575714 0.6002925800000001
6.576715 0.60095428
6.577714 0.60161124
6.578714 0.60226182
6.579714 0.60290392
6.580714 0.60353568
6.581714 0.60415599
6.582714 0.6047648800000001
6.583714 0.60536345
6.584714 0.60595353
6.585714 0.6065370999999999
6.586714 0.60711559
6.587714 0.6076897
6.588714 0.60825939
6.589714 0.60882391
6.590714 0.60938206
6.591714 0.60993228
6.592714 0.61047305
6.593714 0.61100302
6.594714 0.6115214
6.595714 0.61202822
6.596714 0.6125244799999999
6.597714 0.61301189
6.598714 0.61349249
6.599714 0.61396807
6.600714 0.61443951
6.601714 0.61490657
6.602714 0.61536795
6.603714 0.61582187
6.604714 0.61626649
6.605714 0.61670034
6.606714 0.6171226
6.607714 0.61753322
6.608714 0.61793257
6.609715 0.61832168
6.610714 0.61870185
6.611714 0.6190745200000001
6.612714 0.61944104
6.613714 0.6198023
6.614714 0.62015825
6.615714 0.62050801
6.616714 0.62084994
6.617714 0.62118215
6.618714 0.62150308
6.619714 0.6218119999999999
6.620714 0.62210914
6.621714 0.6223954700000001
6.622715 0.6226724
6.623714 0.62294123
6.624714 0.6232029299999999
6.625714 0.6234580200000001
6.626714 0.62370654
6.627714 0.6239481699999999
6.628714 0.62418212
6.629714 0.62440727
6.630714 0.62462231
6.631714 0.6248259899999999
6.632714 0.6250175600000001
6.633714 0.62519698
6.634714 0.6253650900000001
6.635714 0.62552327
6.636714 0.62567308
6.637714 0.62581562
6.638714 0.62595126
6.639714 0.62607965
6.640714 0.6261999300000001
6.641714 0.62631103
6.642715 0.62641208
6.643714 0.62650242
6.644714 0.62658172
6.645714 0.62664989
6.646714 0.62670708
6.647714 0.6267537400000001
6.648714 0.6267906200000001
6.649714 0.6268186
6.650714 0.62683849
6.651714 0.62685069
6.652714 0.62685492
6.653714 0.62685027
6.654714 0.62683537
6.655715 0.62680901
6.656714 0.62677055
6.657714 0.6267200199999999
6.658714 0.62665809
6.659714 0.62658563
6.660714 0.6265034899999999
6.661714 0.62641213
6.662714 0.62631182
6.663714 0.6262025800000001
6.664714 0.6260842600000001
6.665714 0.6259566200000001
6.666714 0.6258192
6.667714 0.62567131
6.668715 0.6255121
6.669714 0.62534092
6.670714 0.62515759
6.671714 0.62496262
6.672714 0.6247570299999999
6.673714 0.6245418899999999
6.674714 0.62431796
6.675714 0.6240854
6.676714 0.62384368
6.677714 0.6235918
6.678714 0.6233288
6.679714 0.62305401
6.680714 0.62276716
6.681714 0.6224683
6.682714 0.62215766
6.683714 0.6218355099999999
6.684714 0.62150229
6.685714 0.62115849
6.686714 0.62080477
6.687714 0.6204417400000001
6.688715 0.62006968
6.689714 0.6196883
6.690714 0.6192967300000001
6.691714 0.6188937
6.692714 0.618478
6.693714 0.61804899
6.694714 0.61760684
6.695714 0.6171523600000001
6.696714 0.61668674
6.697714 0.61621098
6.698714 0.61572567
6.699714 0.61523085
6.700714 0.61472631
6.701715 0.61421162
6.702714 0.61368621
6.703714 0.6131494900000001
6.704714 0.61260075
6.705714 0.61203926
6.706714 0.61146435
6.707714 0.6108758
6.708714 0.61027417
6.709714 0.6096605199999999
6.710714 0.60903621
6.711714 0.60840235
6.712714 0.60775941
6.713714 0.6071070199999999
6.714714 0.60644425
6.715714 0.60576992
6.716714 0.60508307
6.717714 0.60438323
6.718714 0.6036703
6.719714 0.60294452
6.720714 0.60220622
6.721714 0.60145571
6.722714 0.60069342
6.723714 0.59991986
6.724714 0.5991356
6.725714 0.59834104
6.726714 0.59753619
6.727714 0.59672045
6.728714 0.59589283
6.729714 0.5950521200000001
6.730714 0.59419759
6.731714 0.5933290800000001
6.732714 0.59244721
6.733714 0.59155305
6.734715 0.59064757
6.735714 0.58973138
6.736714 0.58880453
6.737714 0.58786669
6.738714 0.5869173400000001
6.739714 0.5859560300000001
6.740714 0.58498238
6.741714 0.58399606
6.742714 0.58299676
6.743714 0.5819841299999999
6.744714 0.58095818
6.745714 0.57991915
6.746714 0.57886778
6.747715 0.5778050100000001
6.748714 0.5767316100000001
6.749714 0.5756477400000001
6.750714 0.5745529699999999
6.751714 0.57344618
6.752714 0.57232617
6.753714 0.57119201
6.754714 0.57004341
6.755714 0.5688807
6.756714 0.56770477
6.757714 0.56651649
6.758714 0.56531662
6.759714 0.56410562
6.760714 0.56288368
6.761714 0.56165084
6.762714 0.56040687
6.763714 0.55915131
6.764714 0.55788332
6.765714 0.55660182
6.766714 0.55530583
6.767715 0.55399481
6.768714 0.55266903
6.769714 0.55132946
6.770714 0.54997755
6.771714 0.5486147
6.772714 0.5472417900000001
6.773714 0.54585887
6.774714 0.5444651899999999
6.775714 0.5430596400000001
6.776714 0.54164091
6.777714 0.54020798
6.778714 0.53876024
6.779714 0.53729741
6.780715 0.53581963
6.781714 0.53432747
6.782714 0.5328219399999999
6.783714 0.5313043
6.784714 0.52977595
6.785714 0.5282379700000001
6.786714 0.5266907200000001
6.787714 0.52513354
6.788714 0.5235649600000001
6.789714 0.52198311
6.790714 0.5203863599999999
6.791714 0.51877373
6.792714 0.51714517
6.793715 0.51550139
6.794714 0.51384368
6.795714 0.5121734
6.796714 0.51049171
6.797714 0.5087994
6.798714 0.5070969
6.799714 0.5053841
6.800714 0.5036603700000001
6.801714 0.50192452
6.802714 0.50017517
6.803714 0.49841087
6.804714 0.49663065
6.805714 0.49483436000000003
6.806714 0.49302284999999996
6.807714 0.49119773
6.808714 0.48936092999999997
6.809714 0.48751398
6.810714 0.48565771
6.811714 0.48379204
6.812714 0.48191607999999997
6.813715 0.48002847
6.814714 0.47812779000000005
6.815714 0.47621275
6.816714 0.47428245
6.817714 0.4723364
6.818714 0.47037475999999995
6.819714 0.46839815999999995
6.820714 0.46640793
6.821714 0.46440568
6.822714 0.46239295
6.823714 0.46037077
6.824714 0.45833923
6.825714 0.45629753999999995
6.826715 0.45424415999999995
6.827714 0.45217736999999997
6.828714 0.45009581
6.829714 0.44799884999999995
6.830714 0.44588656000000004
6.831714 0.4437597
6.832714 0.44161933000000003
6.833714 0.43946672
6.834714 0.43730293000000003
6.835714 0.43512884999999996
6.836714 0.43294495
6.837714 0.43075127
6.838714 0.4285472
6.839714 0.42633158000000004
6.840714 0.42410297
6.841714 0.42185998
6.842714 0.41960169999999997
6.843714 0.41732811
6.844714 0.41503998999999997
6.845714 0.41273865
6.846714 0.41042548
6.847714 0.4081015
6.848714 0.40576723
6.849714 0.40342258000000003
6.850714 0.40106713
6.851714 0.39870026999999997
6.852714 0.39632129
6.853714 0.39392961
6.854714 0.39152455999999997
6.855714 0.3891058
6.856714 0.38667331
6.857714 0.38422755999999997
6.858714 0.38176943
6.859715 0.37930007
6.860714 0.37682047
6.861714 0.37433112
6.862714 0.37183184
6.863714 0.36932195
6.864714 0.36680046
6.865714 0.36426655
6.866714 0.36171966
6.867714 0.35915970999999997
6.868714 0.35658691000000003
6.869714 0.35400155
6.870714 0.351404
6.871714 0.34879465000000004
6.872715 0.34617388
6.873714 0.34354217
6.874714 0.34089991999999997
6.875714 0.3382473
6.876714 0.33558409
6.877714 0.33290975
6.878714 0.33022361
6.879714 0.32752517000000003
6.880714 0.32481439
6.881714 0.3220917
6.882714 0.31935773
6.883714 0.31661317
6.884714 0.31385834
6.885714 0.31109329
6.886714 0.30831780999999997
6.887714 0.30553162
6.888714 0.3027346
6.889714 0.29992675
6.890714 0.29710808
6.891714 0.29427856
6.892715 0.29143803
6.893714 0.28858629999999996
6.894714 0.28572334
6.895714 0.28284939
6.896714 0.2799649
6.897714 0.27707024
6.898714 0.27416556000000003
6.899714 0.2712507
6.900714 0.2683253
6.901714 0.26538901
6.902714 0.26244176999999996
6.903714 0.25948398
6.904714 0.25651634
6.905715 0.25353956
6.906714 0.25055405999999997
6.907714 0.24755992999999998
6.908714 0.24455683
6.909714 0.24154435
6.910714 0.23852203
6.911714 0.23548952
6.912714 0.23244658999999998
6.913714 0.22939299
6.914714 0.22632852
6.915714 0.22325309
6.916714 0.22016696
6.917714 0.21707089999999998
6.918715 0.21396594
6.919714 0.21085318
6.920714 0.20773342999999997
6.921714 0.20460682
6.922714 0.20147283
6.923714 0.19833047
6.924714 0.19517872
6.925714 0.19201680999999998
6.926714 0.18884444
6.927714 0.18566176
6.928714 0.1824692
6.929714 0.17926734
6.930714 0.17605686
6.931714 0.17283853
6.932714 0.1696132
6.933714 0.1663816
6.934714 0.16314413
6.935714 0.15990057
6.936714 0.15665006
6.937714 0.15339133
6.938715 0.15012303
6.939714 0.14684432
6.940714 0.1435551
6.941714 0.14025604
6.942714 0.13694835
6.943714 0.13363333
6.944714 0.13031209
6.945714 0.12698531000000002
6.946714 0.12365337
6.947714 0.12031634000000001
6.948714 0.11697401
6.949714 0.11362583999999999
6.950714 0.11027093
6.951715 0.10690821
6.952714 0.10353664
6.953714 0.10015571
6.954714 0.09676562
6.955714 0.09336739299999999
6.956714 0.08996254199999999
6.957714 0.086552626
6.958714 0.08313873499999999
6.959714 0.079721247
6.960714 0.076299859
6.961714 0.07287383800000001
6.962714 0.069442333
6.963714 0.0660046
6.964714 0.062560063
6.965714 0.059108296
6.966714 0.055649079
6.967714 0.052182493
6.968714 0.048709099
6.969714 0.045229946
6.970714 0.041746402999999994
6.971714 0.038259787999999996
6.972714 0.034770899
6.973714 0.031279738
6.974714 0.027785543
6.975714 0.024287096
6.976714 0.020783216
6.977714 0.017273148000000002
6.978714 0.013756729
6.979714 0.010234291
6.980714 0.0067064233
6.981714 0.00317378
6.982714 -0.0003629463
6.983714 -0.0039030238
6.984715 -0.0074456831
6.985714 -0.01099022
6.986714 -0.014536241
6.987714 -0.018083896
6.988714 -0.021633916
6.989714 -0.025187400999999998
6.990714 -0.028745391000000002
6.991714 -0.032308415
6.992714 -0.035876277
6.993714 -0.039448158
6.994714 -0.04302297
6.995714 -0.046599787
6.996714 -0.050178083
6.997715 -0.053757719999999995
6.998714 -0.057338737
6.999714 -0.060921186
7.000714 -0.064505072
7.001714 -0.068090454
7.002714 -0.07167757699999999
7.003714 -0.075266918
7.004714 -0.078858971
7.005714 -0.082453957
7.006714 -0.086051552
7.007714 -0.089650921
7.008714 -0.09325096599999999
7.009714 -0.096850801
7.010714 -0.10045009
7.011714 -0.10404909999999999
7.012714 -0.10764844000000001
7.013714 -0.11124870999999999
7.014714 -0.11485010999999999
7.015714 -0.11845243000000001
7.016714 -0.12205521
7.017715 -0.12565806
7.018714 -0.12926075
7.019714 -0.13286331
7.020714 -0.13646566000000002
7.021714 -0.14006755
7.022714 -0.14366849
7.023714 -0.14726798
7.024714 -0.15086588
7.025714 -0.15446247999999999
7.026714 -0.15805848
7.027714 -0.16165456
7.028714 -0.16525096
7.029714 -0.16884725
7.030715 -0.17244249
7.031714 -0.17603560000000001
7.032714 -0.17962581
7.033714 -0.18321291
7.034714 -0.18679716999999998
7.035714 -0.19037906
7.036714 -0.19395888
7.037714 -0.19753663999999999
7.038714 -0.20111213
7.039714 -0.20468524000000002
7.040714 -0.20825609
7.041714 -0.21182494000000002
7.042714 -0.21539191
7.043715 -0.21895664
7.044714 -0.22251827
7.045714 -0.22607564000000002
7.046714 -0.22962780000000002
7.047714 -0.23317443999999998
7.048714 -0.23671593999999999
7.049714 -0.24025320999999997
7.050714 -0.24378716
7.051714 -0.2473182
7.052714 -0.25084617
7.053714 -0.25437046
7.054714 -0.25789046
7.055714 -0.26140583
7.056714 -0.26491655
7.057714 -0.2684227
7.058714 -0.2719241
7.059714 -0.27542021
7.060714 -0.27891037
7.061714 -0.28239407
7.062714 -0.28587137
7.063715 -0.28934286000000004
7.064714 -0.29280931
7.065714 -0.29627127
7.066714 -0.29972856999999997
7.067714 -0.3031804
7.068714 -0.30662559
7.069714 -0.31006325
7.070714 -0.31349307
7.071714 -0.31691536
7.072714 -0.32033068
7.073714 -0.32373939
7.074714 -0.32714144
7.075714 -0.33053638999999996
7.076715 -0.3339238
7.077714 -0.33730352
7.078714 -0.34067584
7.079714 -0.3440412
7.080714 -0.34739971
7.081714 -0.35075098
7.082714 -0.3540941
7.083714 -0.35742809999999997
7.084714 -0.36075236
7.085714 -0.36406703
7.086714 -0.36737279
7.087714 -0.37067044
7.088714 -0.37396036
7.089714 -0.37724227
7.090714 -0.38051538
7.091714 -0.38377882
7.092714 -0.38703214
7.093714 -0.39027538
7.094714 -0.39350898000000006
7.095714 -0.39673327
7.096714 -0.39994810000000003
7.097714 -0.40315296999999994
7.098714 -0.40634717
7.099714 -0.40953029
7.100714 -0.41270242
7.101714 -0.41586417
7.102714 -0.419016
7.103714 -0.422158
7.104714 -0.42528962
7.105714 -0.42840991999999994
7.106714 -0.43151807
7.107714 -0.43461383
7.108714 -0.43769758000000003
7.109715 -0.44077014999999997
7.110714 -0.44383216
7.111714 -0.44688359
7.112714 -0.44992389
7.113714 -0.45295209000000003
7.114714 -0.45596738
7.115714 -0.45896946000000005
7.116714 -0.46195843999999997
7.117714 -0.46493467
7.118714 -0.46789822999999997
7.119714 -0.4708488
7.120714 -0.47378587
7.121714 -0.4767091
7.122715 -0.47961869
7.123714 -0.48251529
7.124714 -0.48539969
7.125714 -0.4882724
7.126714 -0.49113305
7.127714 -0.49398066
7.128714 -0.49681393000000007
7.129714 -0.49963179
7.130714 -0.50243386
7.131714 -0.50522052
7.132714 -0.50799237
7.133714 -0.51074992
7.134714 -0.51349327
7.135714 -0.5162222799999999
7.136714 -0.51893671
7.137714 -0.52163661
7.138714 -0.52432222
7.139714 -0.52699381
7.140714 -0.52965125
7.141714 -0.53229379
7.142715 -0.53492025
7.143714 -0.5375294899999999
7.144714 -0.54012081
7.145714 -0.54269428
7.146714 -0.54525081
7.147714 -0.54779146
7.148714 -0.55031697
7.149714 -0.55282759
7.150714 -0.5553229199999999
7.151714 -0.55780238
7.152714 -0.5602655
7.153714 -0.5627120400000001
7.154714 -0.56514181
7.155715 -0.56755464
7.156714 -0.56994995
7.157714 -0.57232711
7.158714 -0.57468568
7.159714 -0.5770256300000001
7.160714 -0.57934755
7.161714 -0.58165244
7.162714 -0.58394112
7.163714 -0.5862139199999999
7.164714 -0.58847042
7.165714 -0.59070964
7.166714 -0.59293043
7.167714 -0.59513198
7.168715 -0.59731388
7.169714 -0.59947618
7.170714 -0.60161906
7.171714 -0.60374262
7.172714 -0.60584689
7.173714 -0.60793199
7.174714 -0.60999822
7.175714 -0.6120461500000001
7.176714 -0.61407639
7.177714 -0.61608911
7.178714 -0.61808405
7.179714 -0.62006032
7.180714 -0.62201675
7.181714 -0.62395236
7.182714 -0.62586674
7.183714 -0.62776003
7.184714 -0.62963273
7.185714 -0.63148546
7.186714 -0.6333186799999999
7.187714 -0.63513252
7.188715 -0.63692695
7.189714 -0.63870186
7.190714 -0.64045726
7.191714 -0.6421930600000001
7.192714 -0.6439090199999999
7.193714 -0.64560454
7.194714 -0.64727878
7.195714 -0.6489310899999999
7.196714 -0.6505610900000001
7.197714 -0.65216892
7.198714 -0.6537552
7.199714 -0.65532061
7.200714 -0.65686572
7.201715 -0.6583906700000001
7.202714 -0.65989522
7.203714 -0.66137901
7.204714 -0.6628416500000001
7.205714 -0.66428301
7.206714 -0.665703
7.207714 -0.6671013800000001
7.208714 -0.6684779200000001
7.209714 -0.66983225
7.210714 -0.67116409
7.211714 -0.67247353
7.212714 -0.67376085
7.213714 -0.67502647
7.214714 -0.67627071
7.215714 -0.6774934899999999
7.216714 -0.67869448
7.217714 -0.67987307
7.218714 -0.68102889
7.219714 -0.6821617
7.220714 -0.6832717
7.221714 -0.68435906
7.222714 -0.68542399
7.223714 -0.68646651
7.224714 -0.6874863999999999
7.225714 -0.68848361
7.226714 -0.6894582
7.227714 -0.69041029
7.228714 -0.69134012
7.229714 -0.6922476000000001
7.230714 -0.6931325399999999
7.231714 -0.6939944299999999
7.232714 -0.69483295
7.233714 -0.69564795
7.234715 -0.69643967
7.235714 -0.69720848
7.236714 -0.69795465
7.237714 -0.6986782
7.238714 -0.69937874
7.239714 -0.70005576
7.240714 -0.7007089
7.241714 -0.70133796
7.242714 -0.70194313
7.243714 -0.70252479
7.244714 -0.70308312
7.245714 -0.70361816
7.246714 -0.7041298300000001
7.247715 -0.70461798
7.248714 -0.70508276
7.249714 -0.70552435
7.250714 -0.70594298
7.251714 -0.7063386500000001
7.252714 -0.70671099
7.253714 -0.70705931
7.254714 -0.70738299
7.255714 -0.70768176
7.256714 -0.70795584
7.257714 -0.70820586
7.258714 -0.7084325899999999
7.259714 -0.7086365499999999
7.260714 -0.7088177400000001
7.261714 -0.70897592
7.262714 -0.70911068
7.263714 -0.7092217
7.264714 -0.70930882
7.265714 -0.70937206
7.266714 -0.70941127
7.267715 -0.70942608
7.268714 -0.70941611
7.269714 -0.7093810899999999
7.270714 -0.70932116
7.271714 -0.70923702
7.272714 -0.7091295400000001
7.273714 -0.7089995800000001
7.274714 -0.70884735
7.275714 -0.7086725399999999
7.276714 -0.7084743600000001
7.277714 -0.70825196
7.278714 -0.7080047899999999
7.279714 -0.70773284
7.280715 -0.7074364
7.281714 -0.70711579
7.282714 -0.7067712
7.283714 -0.70640258
7.284714 -0.70600989
7.285714 -0.7055932699999999
7.286714 -0.70515308
7.287714 -0.70468988
7.288714 -0.70420401
7.289714 -0.70369532
7.290714 -0.70316321
7.291714 -0.7026067500000001
7.292714 -0.70202532
7.293715 -0.70141889
7.294714 -0.7007879699999999
7.295714 -0.70013348
7.296714 -0.69945627
7.297714 -0.69875671
7.298714 -0.6980347
7.299714 -0.69728978
7.300714 -0.6965215299999999
7.301714 -0.69572977
7.302714 -0.69491453
7.303714 -0.69407583
7.304714 -0.6932136099999999
7.305714 -0.69232746
7.306714 -0.691417
7.307714 -0.69048204
7.308714 -0.68952297
7.309714 -0.68854066
7.310714 -0.6875361299999999
7.311714 -0.68651009
7.312714 -0.68546268
7.313715 -0.68439334
7.314714 -0.6833011299999999
7.315714 -0.68218522
7.316714 -0.6810452300000001
7.317714 -0.67988136
7.318714 -0.6786941599999999
7.319714 -0.67748413
7.320714 -0.6762515299999999
7.321714 -0.67499643
7.322714 -0.67371884
7.323714 -0.672419
7.324714 -0.6710974
7.325714 -0.66975453
7.326715 -0.66839061
7.327714 -0.66700527
7.328714 -0.6655977599999999
7.329714 -0.66416711
7.330714 -0.66271266
7.331714 -0.6612343700000001
7.332714 -0.65973294
7.333714 -0.65820939
7.334714 -0.6566647
7.335714 -0.65509938
7.336714 -0.6535134300000001
7.337714 -0.65190652
7.338714 -0.65027848
7.339714 -0.64862925
7.340714 -0.64695892
7.341714 -0.64526759
7.342714 -0.64355512
7.343714 -0.641821
7.344714 -0.64006471
7.345714 -0.63828602
7.346714 -0.63648517
7.347714 -0.63466304
7.348714 -0.63282065
7.349714 -0.63095884
7.350714 -0.62907785
7.351714 -0.6271772999999999
7.352714 -0.62525645
7.353714 -0.62331464
7.354714 -0.6213516
7.355714 -0.61936751
7.356714 -0.61736275
7.357714 -0.61533763
7.358714 -0.61329231
7.359715 -0.61122682
7.360714 -0.60914117
7.361714 -0.60703577
7.362714 -0.60491129
7.363714 -0.6027684999999999
7.364714 -0.60060793
7.365714 -0.59842942
7.366714 -0.5962323900000001
7.367714 -0.5940157899999999
7.368714 -0.5917788900000001
7.369714 -0.5895214200000001
7.370714 -0.58724368
7.371714 -0.5849464799999999
7.372715 -0.58263056
7.373714 -0.58029648
7.374714 -0.57794442
7.375714 -0.57557449
7.376714 -0.57318676
7.377714 -0.57078153
7.378714 -0.56835921
7.379714 -0.56592003
7.380714 -0.5634637100000001
7.381714 -0.56098965
7.382714 -0.5584970100000001
7.383714 -0.55598523
7.384714 -0.5534542299999999
7.385714 -0.5509046400000001
7.386714 -0.54833749
7.387714 -0.54575377
7.388714 -0.54315417
7.389714 -0.54053878
7.390714 -0.5379074699999999
7.391714 -0.53525995
7.392715 -0.53259609
7.393714 -0.52991607
7.394714 -0.52722003
7.395714 -0.52450798
7.396714 -0.52177967
7.397714 -0.51903483
7.398714 -0.51627327
7.399714 -0.51349523
7.400714 -0.5107014
7.401714 -0.50789271
7.402714 -0.50506997
7.403714 -0.50223349
7.404714 -0.49938294
7.405715 -0.49651773
7.406714 -0.49363714999999997
7.407714 -0.49074087
7.408714 -0.48782895
7.409714 -0.48490181
7.410714 -0.48195985
7.411714 -0.47900351
7.412714 -0.47603291000000003
7.413714 -0.47304825999999994
7.414714 -0.47004987
7.415714 -0.46703834000000005
7.416714 -0.46401429
7.417714 -0.46097809
7.418715 -0.45792973000000003
7.419714 -0.45486866
7.420714 -0.45179408
7.421714 -0.4487054
7.422714 -0.44560242000000005
7.423714 -0.44248546
7.424714 -0.43935529
7.425714 -0.43621273
7.426714 -0.43305851999999995
7.427714 -0.42989305
7.428714 -0.4267165
7.429714 -0.42352891000000004
7.430714 -0.42033046
7.431714 -0.41712127000000004
7.432714 -0.41390136
7.433714 -0.41067051
7.434714 -0.4074282
7.435714 -0.40417388
7.436714 -0.40090717000000003
7.437714 -0.39762812999999997
7.438715 -0.39433739
7.439714 -0.39103584999999996
7.440714 -0.38772454
7.441714 -0.38440416
7.442714 -0.38107503
7.443714 -0.37773706
7.444714 -0.37438998
7.445714 -0.37103354
7.446714 -0.36766755
7.447714 -0.3642919
7.448714 -0.3609064
7.449714 -0.35751082
7.450714 -0.35410502
7.451715 -0.3506891
7.452714 -0.34726351
7.453714 -0.34382911
7.454714 -0.34038697
7.455714 -0.336938
7.456714 -0.33348277
7.457714 -0.33002135
7.458714 -0.32655338
7.459714 -0.32307833999999996
7.460714 -0.31959568
7.461714 -0.31610504
7.462714 -0.31260627
7.463714 -0.30909935
7.464714 -0.3055844
7.465714 -0.30206167
7.466714 -0.29853156
7.467714 -0.2949947
7.468714 -0.29145186
7.469714 -0.2879038
7.470714 -0.28435106
7.471714 -0.28079376
7.472714 -0.27723156
7.473714 -0.27366392
7.474714 -0.27009018
7.475714 -0.26650995
7.476714 -0.26292312
7.477714 -0.25933001
7.478714 -0.25573119
7.479714 -0.25212734
7.480714 -0.24851921
7.481714 -0.24490745
7.482714 -0.24129255
7.483714 -0.23767482
7.484715 -0.23405437999999998
7.485714 -0.23043095000000002
7.486714 -0.22680408000000002
7.487714 -0.22317313
7.488714 -0.21953755
7.489714 -0.21589703000000002
7.490714 -0.2122517
7.491714 -0.20860204999999998
7.492714 -0.20494899000000003
7.493714 -0.20129344999999998
7.494714 -0.19763635999999998
7.495714 -0.19397831000000001
7.496714 -0.19031957
7.497715 -0.18666006999999998
7.498714 -0.18299943
7.499714 -0.17933707999999998
7.500714 -0.17567242
7.501714 -0.1720049
7.502714 -0.16833423
7.503714 -0.1646605
7.504714 -0.16098421000000002
7.505714 -0.15730613000000002
7.506714 -0.15362728
7.507714 -0.14994863
7.508714 -0.14627092
7.509714 -0.14259454
7.510714 -0.13891949
7.511714 -0.13524543
7.512714 -0.13157179
7.513714 -0.12789794000000002
7.514714 -0.12422327
7.515714 -0.12054746
7.516714 -0.11687048000000001
7.517715 -0.11319271
7.518714 -0.10951485999999999
7.519714 -0.10583781
7.520714 -0.10216243
7.521714 -0.09848934100000001
7.522714 -0.094818883
7.523714 -0.091151043
7.524714 -0.087485596
7.525714 -0.083822192
7.526714 -0.08016045899999999
7.527714 -0.076500094
7.528714 -0.07284091599999999
7.529714 -0.069182896
7.530715 -0.065526232
7.531714 -0.061871373
7.532714 -0.058218965
7.533714 -0.054569734
7.534714 -0.05092434
7.535714 -0.047283198
7.536714 -0.043646392
7.537714 -0.04001371
7.538714 -0.036384803
7.539714 -0.03275935
7.540714 -0.029137180999999998
7.541714 -0.025518300000000004
7.542714 -0.021902815
7.543715 -0.018290857
7.544714 -0.014682539
7.545714 -0.011078025
7.546714 -0.0074775977
7.547714 -0.0038817081
7.548714 -0.00029089194
7.549714 0.0032943535000000005
7.550714 0.0068737398
7.551714 0.010447262
7.552714 0.014015145
7.553714 0.017577694999999997
7.554714 0.021135110999999998
7.555714 0.024687391
7.556714 0.02823438
7.557714 0.031775903
7.558714 0.03531189
7.559714 0.038842336000000005
7.560714 0.042367171
7.561714 0.045886124
7.562714 0.049398659
7.563715 0.052904064
7.564714 0.056401716
7.565714 0.059891277
7.566714 0.063372863
7.567714 0.066846923
7.568714 0.07031401600000001
7.569714 0.073774566
7.570714 0.077228702
7.571714 0.080676301
7.572714 0.084117113
7.573714 0.08755085900000001
7.574714 0.090977259
7.575714 0.09439595199999999
7.576715 0.09780639099999999
7.577714 0.10120788000000001
7.578714 0.10459974
7.579714 0.10798158999999999
7.580714 0.11135357
7.581714 0.11471639
7.582714 0.11807105999999999
7.583714 0.1214185
7.584714 0.1247592
7.585714 0.12809299
7.586714 0.1314192
7.587714 0.13473688
7.588714 0.13804513000000002
7.589714 0.14134322
7.590714 0.14463062
7.591714 0.14790694999999998
7.592714 0.15117191
7.593714 0.15442546000000001
7.594714 0.15766789
7.595714 0.16089998
7.596714 0.16412279
7.597714 0.16733732
7.598714 0.17054413
7.599714 0.17374301
7.600714 0.17693298999999998
7.601714 0.18011264
7.602714 0.1832806
7.603714 0.18643601
7.604714 0.18957858
7.605714 0.19270862
7.606714 0.19582664
7.607714 0.19893319999999998
7.608714 0.20202878
7.609715 0.20511381
7.610714 0.20818878
7.611714 0.21125408999999998
7.612714 0.21430987
7.613714 0.21735574000000002
7.614714 0.22039069
7.615714 0.22341337
7.616714 0.22642238
7.617714 0.22941695
7.618714 0.23239711
7.619714 0.2353637
7.620714 0.23831797
7.621714 0.24126107000000002
7.622715 0.24419371
7.623714 0.24711597
7.624714 0.25002751
7.625714 0.25292786
7.626714 0.25581645000000003
7.627714 0.25869274999999997
7.628714 0.26155608
7.629714 0.26440558000000003
7.630714 0.26724038
7.631714 0.27005996
7.632714 0.27286443
7.633714 0.27565459999999997
7.634714 0.27843178
7.635714 0.28119732
7.636714 0.28395192
7.637714 0.28669548
7.638714 0.28942719
7.639714 0.29214587999999997
7.640714 0.29485053
7.641714 0.29754059
7.642715 0.30021586
7.643714 0.30287639
7.644714 0.30552223
7.645714 0.30815341
7.646714 0.31077003
7.647714 0.31337254000000003
7.648714 0.31596171
7.649714 0.31853847
7.650714 0.32110340000000004
7.651714 0.32365641
7.652714 0.32619666
7.653714 0.32872276
7.654714 0.3312334
7.655715 0.33372776
7.656714 0.33620582
7.657714 0.33866817
7.658714 0.34111552
7.659714 0.34354840999999997
7.660714 0.34596703
7.661714 0.34837134
7.662714 0.35076134
7.663714 0.35313726
7.664714 0.35549947
7.665714 0.35784813000000004
7.666714 0.36018288
7.667714 0.3625029
7.668715 0.36480709
7.669714 0.36709462
7.670714 0.36936537
7.671714 0.37161992
7.672714 0.37385933
7.673714 0.37608459
7.674714 0.37829613
7.675714 0.38049382
7.676714 0.38267709
7.677714 0.38484549
7.678714 0.38699878
7.679714 0.38913703
7.680714 0.39126029999999995
7.681714 0.39336835000000003
7.682714 0.39546061
7.683714 0.39753634
7.684714 0.39959508
7.685714 0.40163691
7.686714 0.40366254
7.687714 0.40567303000000005
7.688715 0.40766927
7.689714 0.40965155
7.690714 0.41161957000000005
7.691714 0.4135726
7.692714 0.41551003
7.693714 0.41743149
7.694714 0.41933711999999995
7.695714 0.4212271
7.696714 0.42310148000000003
7.697714 0.42495987999999996
7.698714 0.42680171
7.699714 0.42862655
7.700714 0.43043448
7.701715 0.4322262
7.702714 0.43400269999999996
7.703714 0.43576481
7.704714 0.43751275999999995
7.705714 0.43924619000000004
7.706714 0.44096424
7.707714 0.44266627999999997
7.708714 0.44435192999999995
7.709714 0.44602123000000005
7.710714 0.44767441999999996
7.711714 0.44931159
7.712714 0.45093251
7.713714 0.45253676
7.714714 0.45412416
7.715714 0.45569493
7.716714 0.45724985999999995
7.717714 0.45878990000000003
7.718714 0.46031587
7.719714 0.46182792000000006
7.720714 0.46332553
7.721714 0.46480773000000003
7.722714 0.46627354
7.723714 0.46772230000000004
7.724714 0.46915389
7.725714 0.47056846999999996
7.726714 0.47196634
7.727714 0.47334763
7.728714 0.47471244
7.729714 0.47606098999999996
7.730714 0.47739386000000006
7.731714 0.47871177000000004
7.732714 0.48001562
7.733714 0.48130587999999996
7.734715 0.4825823
7.735714 0.48384396
7.736714 0.48508961
7.737714 0.48631802
7.738714 0.48752856
7.739714 0.48872125
7.740714 0.48989671999999995
7.741714 0.49105585
7.742714 0.49219942
7.743714 0.49332804
7.744714 0.49444214000000003
7.745714 0.49554198000000005
7.746714 0.49662776000000003
7.747715 0.49769953
7.748714 0.49875691000000005
7.749714 0.49979910000000005
7.750714 0.50082495
7.751714 0.50183334
7.752714 0.50282362
7.753714 0.50379592
7.754714 0.5047511299999999
7.755714 0.5056906
7.756714 0.50661582
7.757714 0.50752782
7.758714 0.50842706
7.759714 0.50931326
7.760714 0.51018572
7.761714 0.51104357
7.762714 0.51188581
7.763714 0.51271156
7.764714 0.51352009
7.765714 0.5143109699999999
7.766714 0.51508425
7.767715 0.51584048
7.768714 0.51658079
7.769714 0.51730666
7.770714 0.5180195000000001
7.771714 0.5187202200000001
7.772714 0.51940912
7.773714 0.52008554
7.774714 0.52074823
7.775714 0.52139563
7.776714 0.52202642
7.777714 0.5226396999999999
7.778714 0.5232352800000001
7.779714 0.52381367
7.780715 0.52437596
7.781714 0.52492344
7.782714 0.52545737
7.783714 0.52597877
7.784714 0.52648825
7.785714 0.52698585
7.786714 0.52747098
7.787714 0.5279426
7.788714 0.5283993699999999
7.789714 0.52883993
7.790714 0.52926335
7.791714 0.52966927
7.792714 0.5300581000000001
7.793715 0.53043105
7.794714 0.5307897
7.795714 0.5311357299999999
7.796714 0.53147036
7.797714 0.53179413
7.798714 0.53210678
7.799714 0.53240727
7.800714 0.53269421
7.801714 0.5329662500000001
7.802714 0.53322245
7.803714 0.53346236
7.804714 0.53368616
7.805714 0.53389445
7.806714 0.5340882100000001
7.807714 0.53426856
7.808714 0.53443662
7.809714 0.53459331
7.810714 0.53473916
7.811714 0.5348740599999999
7.812714 0.53499714
7.813715 0.53510703
7.814714 0.53520217
7.815714 0.53528138
7.816714 0.53534415
7.817714 0.53539099
7.818714 0.53542312
7.819714 0.53544212
7.820714 0.53544943
7.821714 0.53544589
7.822714 0.53543178
7.823714 0.53540687
7.824714 0.53537064
7.825714 0.53532249
7.826715 0.5352617700000001
7.827714 0.5351876799999999
7.828714 0.53509949
7.829714 0.53499667
7.830714 0.53487918
7.831714 0.53474768
7.832714 0.5346033299999999
7.833714 0.53444766
7.834714 0.53428183
7.835714 0.53410628
7.836714 0.53392062
7.837714 0.53372374
7.838714 0.53351442
7.839714 0.53329174
7.840714 0.53305542
7.841714 0.53280573
7.842714 0.53254329
7.843714 0.5322685899999999
7.844714 0.53198203
7.845714 0.53168377
7.846714 0.5313742
7.847714 0.53105378
7.848714 0.5307230199999999
7.849714 0.53038211
7.850714 0.53003081
7.851714 0.5296682500000001
7.852714 0.5292933900000001
7.853714 0.52890554
7.854714 0.52850475
7.855714 0.52809184
7.856714 0.52766819
7.857714 0.52723493
7.858714 0.5267926
7.859715 0.5263409099999999
7.860714 0.52587907
7.861714 0.52540619
7.862714 0.52492176
7.863714 0.52442579
7.864714 0.5239185900000001
7.865714 0.5234004
7.866714 0.52287122
7.867714 0.5223310099999999
7.868714 0.52177981
7.869714 0.52121817
7.870714 0.52064699
7.871714 0.52006724
7.872715 0.51947939
7.873714 0.51888307
7.874714 0.5182771
7.875714 0.5176600499999999
7.876714 0.51703085
7.877714 0.51638931
7.878714 0.5157363100000001
7.879714 0.51507317
7.880714 0.5144010800000001
7.881714 0.5137207500000001
7.882714 0.5130322199999999
7.883714 0.51233522
7.884714 0.51162946
7.885714 0.5109149000000001
7.886714 0.51019164
7.887714 0.50945957
7.888714 0.5087181900000001
7.889714 0.50796662
7.890714 0.50720409
7.891714 0.5064304900000001
7.892715 0.5056466
7.893714 0.50485386
7.894714 0.50405385
7.895714 0.5032476499999999
7.896714 0.50243521
7.897714 0.5016155999999999
7.898714 0.50078747
7.899714 0.49994964999999997
7.900714 0.49910173
7.901714 0.49824398000000003
7.902714 0.49737697000000003
7.903714 0.49650115
7.904714 0.49561672
7.905715 0.49472372000000003
7.906714 0.49382248
7.907714 0.49291365000000004
7.908714 0.49199811
7.909714 0.49107652
7.910714 0.49014892000000004
7.911714 0.48921439
7.912714 0.48827147
7.913714 0.48731882
7.914714 0.48635579
7.915714 0.48538288
7.916714 0.48440150000000004
7.917714 0.48341327
7.918715 0.48241937
7.919714 0.48142024
7.920714 0.48041563
7.921714 0.47940494999999994
7.922714 0.47838776
7.923714 0.47736382000000005
7.924714 0.47633294000000004
7.925714 0.47529475
7.926714 0.47424855
7.927714 0.47319359000000005
7.928714 0.47212946
7.929714 0.47105658
7.930714 0.46997619999999996
7.931714 0.46889004
7.932714 0.46779956
7.933714 0.46670534999999996
7.934714 0.46560685
7.935714 0.46450282
7.936714 0.46339189
7.937714 0.46227318
7.938715 0.46114651
7.939714 0.46001235
7.940714 0.45887124999999995
7.941714 0.45772366999999997
7.942714 0.45656986
7.943714 0.45541007999999994
7.944714 0.45424486000000003
7.945714 0.45307487999999996
7.946714 0.4519009
7.947714 0.4507232
7.948714 0.44954121
7.949714 0.44835377
7.950714 0.44715948999999994
7.951715 0.44595744000000004
7.952714 0.44474759999999997
7.953714 0.44353083000000004
7.954714 0.44230851
7.955714 0.44108196
7.956714 0.43985182
7.957714 0.43861801000000006
7.958714 0.43738005
7.959714 0.43613729
7.960714 0.43488941000000003
7.961714 0.43363627
7.962714 0.43237772999999996
7.963714 0.4311136
7.964714 0.42984351000000004
7.965714 0.42856735999999995
7.966714 0.42728549000000005
7.967714 0.42599873000000005
7.968714 0.42470842999999997
7.969714 0.42341566
7.970714 0.42212084
7.971714 0.42082346000000004
7.972714 0.41952236
7.973714 0.41821604
7.974714 0.41690348
7.975714 0.41558435
7.976714 0.41425913
7.977714 0.41292873
7.978714 0.41159405
7.979714 0.41025588
7.980714 0.40891464
7.981714 0.40757069
7.982714 0.40622432999999997
7.983714 0.40487573
7.984715 0.40352475000000004
7.985714 0.40217075
7.986714 0.40081264
7.987714 0.39944928
7.988714 0.39807996
7.989714 0.39670477000000004
7.990714 0.39532464
7.991714 0.39394111
7.992714 0.39255567999999996
7.993714 0.39116922
7.994714 0.38978183
7.995714 0.38839288
7.996714 0.38700139
7.997715 0.38560640999999996
7.998714 0.38420723
7.999714 0.38280343
8.000714 0.38139481999999997
8.001715 0.37998147
8.002714 0.3785637
8.003715 0.37714229
8.004714 0.37571841
8.005714 0.3742934
8.006714 0.37286831
8.007714 0.37144346
8.008715 0.3700183
8.009714 0.36859147
8.010715 0.36716128000000003
8.011714 0.36572639
8.012714 0.3642862
8.013714 0.36284099
8.014714 0.36139174
8.015715 0.35993976
8.016714 0.35848627
8.017715 0.35703224
8.018714 0.35557826000000003
8.019714 0.35412454
8.020715 0.35267079
8.021714 0.35121632
8.022715 0.34975994
8.023714 0.34830023
8.024714 0.34683589
8.025714 0.34536622
8.026714 0.34389144
8.027715 0.34241278
8.028714 0.34093212
8.029715 0.33945139
8.030714 0.33797203
8.031714 0.33649458
8.032714 0.33501866
8.033714 0.33354321000000003
8.034715 0.33206684
8.035714 0.33058813000000004
8.036715 0.32910598
8.037714 0.32761968
8.038714 0.32612905000000003
8.039714 0.32463449
8.040714 0.32313704
8.041715 0.32163822999999997
8.042714 0.32013974
8.043715 0.31864289
8.044714 0.31714828
8.045714 0.31565556
8.046714 0.31416346
8.047714 0.31267025
8.048715 0.31117429
8.049714 0.30967451
8.050714 0.30817068
8.051714 0.30666336
8.052714 0.30515373
8.053715 0.30364316999999996
8.054714 0.30213308
8.055715 0.30062455
8.056714 0.2991182
8.057714 0.29761405
8.058714 0.29611147000000004
8.059714 0.2946092
8.060715 0.29310568
8.061714 0.29159933
8.062715 0.29008919
8.063714 0.28857511999999996
8.064714 0.28705795
8.065714 0.28553926
8.066714 0.28402088000000003
8.067715 0.28250439
8.068714 0.28099071
8.069715 0.27947999
8.070714 0.27797163999999996
8.071714 0.27646456999999997
8.072714 0.27495737000000003
8.073714 0.27344862
8.074715 0.27193723
8.075714 0.27042257000000003
8.076715 0.26890475
8.077714 0.26738462
8.078714 0.26586365
8.079714 0.26434362
8.080714 0.26282603
8.081715 0.26131179000000004
8.082714 0.25980095
8.083714 0.25829272000000003
8.084714 0.25678573
8.085714 0.2552785
8.086715 0.25376976
8.087714 0.25225875
8.088715 0.25074536
8.089714 0.24922995
8.090714 0.24771340999999997
8.091714 0.24619689
8.092714 0.2446817
8.093715 0.24316887999999998
8.094714 0.24165909
8.095715 0.24015225999999998
8.096714 0.23864766
8.097714 0.23714409
8.098714 0.23564021000000002
8.099714 0.23413500999999998
8.100715 0.23262803
8.101714 0.23111952
8.102715 0.22961029
8.103714 0.22810139000000001
8.104714 0.22659381
8.105714 0.22508835000000002
8.106714 0.22358545
8.107715 0.22208523
8.108714 0.22058743
8.109715 0.21909145000000002
8.110714 0.21759641999999998
8.111714 0.21610141000000002
8.112714 0.21460566
8.113714 0.21310885999999998
8.114715 0.21161127000000002
8.115714 0.21011375000000002
8.116714 0.2086174
8.117714 0.20712321
8.118714 0.20563173999999998
8.119715 0.20414295000000002
8.120714 0.20265637
8.121715 0.20117129
8.122714 0.19968702
8.123714 0.19820305
8.124714 0.19671914999999998
8.125714 0.19523525
8.126715 0.19375146
8.127714 0.19226811
8.128715 0.19078576
8.129714 0.18930517
8.130714 0.18782713
8.131714 0.18635221000000002
8.132714 0.18488045
8.133715 0.18341134
8.134714 0.1819439
8.135715 0.18047713
8.136714 0.17901035
8.137714 0.17754346
8.138714 0.17607689
8.139714 0.17461139
8.140715 0.17314764
8.141714 0.1716861
8.142715 0.17022694000000002
8.143714 0.16877012
8.144714 0.16731556
8.145715 0.16586311
8.146714 0.16441258
8.147715 0.16296355
8.148714 0.16151544
8.149714 0.16006775
8.150714 0.15862023
8.151714 0.15717319999999999
8.152715 0.15572750999999999
8.153714 0.15428424999999998
8.154715 0.15284435
8.155714 0.15140818
8.156714 0.14997538
8.157714 0.14854509
8.158714 0.14711634
8.159715 0.14568843
8.160714 0.14426113
8.161715 0.1428346
8.162714 0.14140919
8.163714 0.13998527
8.164714 0.13856316
8.165714 0.13714326000000002
8.166715 0.13572603
8.167714 0.13431205
8.168715 0.13290173
8.169714 0.13149502
8.170714 0.13009122
8.171714 0.12868918
8.172714 0.1272876
8.173715 0.12588565
8.174714 0.12448326
8.175714 0.12308123000000001
8.176714 0.12168085
8.177714 0.12028341999999999
8.178715 0.11888985
8.179714 0.11750042
8.180715 0.11611495
8.181714 0.11473298
8.182714 0.11335402
8.183714 0.11197755999999999
8.184714 0.11060301
8.185715 0.10922967
8.186714 0.10785682
8.187715 0.10648405
8.188714 0.10511152000000001
8.189714 0.10374015
8.190714 0.10237134
8.191714 0.10100653
8.192715 0.09964662599999999
8.193714 0.09829163299999999
8.194715 0.096940697
8.195714 0.095592492
8.196714 0.094245747
8.197714 0.09289969499999999
8.198714 0.091554184
8.199715 0.090209552
8.200714 0.088866358
8.201715 0.087525172
8.202714 0.086186553
8.203714 0.084851106
8.204714 0.083519501
8.205714 0.082192314
8.206715 0.080869754
8.207714 0.079551397
8.208714 0.078236131
8.209714 0.076922448
8.210714 0.075608975
8.211715 0.074295024
8.212714 0.072980876
8.213715 0.071667676
8.214714 0.070356997
8.215714 0.069050258
8.216714 0.067748316
8.217714 0.066451338
8.218715 0.06515895399999999
8.219714 0.063870521
8.220715 0.062585325
8.221714 0.06130265
8.222714 0.06002176099999999
8.223714 0.058741949
8.224714 0.057462690000000004
8.225715 0.056183909000000004
8.226714 0.054906175
8.227715 0.053630688
8.228714 0.052358948999999995
8.229714 0.051092246
8.230714 0.049831159
8.231714 0.048575332
8.232715 0.047323629
8.233714 0.046074574
8.234715 0.044826881
8.235714 0.043579831
8.236714 0.042333380999999996
8.237714 0.041088002
8.238714 0.039844438999999995
8.239715 0.038603481
8.240714 0.037365867
8.241714 0.036132253999999996
8.242714 0.034903167
8.243714 0.033678876999999996
8.244715 0.032459229
8.245714 0.031243553
8.246715 0.030030737999999998
8.247714 0.028819556000000003
8.248714 0.027609078000000002
8.249714 0.026399051
8.250714 0.025190013999999997
8.251715 0.023983128
8.252714 0.022779749000000002
8.253715 0.021580965
8.254714 0.020387270000000002
8.255714 0.019198489
8.256714 0.018013934
8.257714 0.016832686
8.258715 0.015653866
8.259714 0.014476809999999998
8.260715 0.013301145
8.261714 0.012126815
8.262714 0.010954095
8.263714 0.0097836004
8.264714 0.008616219599999999
8.265715 0.007452954
8.266714 0.0062946572
8.267715 0.0051417403
8.268714 0.0039939649
8.269714 0.0028504399
8.270715 0.001709842
8.271714 0.0005708137
8.272715 -0.00056761023
8.273714 -0.0017057031
8.274714 -0.002842972
8.275714 -0.0039783219
8.276714 -0.0051103874
8.277715 -0.0062379077
8.278714 -0.0073600335
8.279715 -0.008476497199999999
8.280714 -0.0095876247
8.281714 -0.010694228
8.282714 -0.011797417000000001
8.283714 -0.012898381
8.284715 -0.013998139
8.285714 -0.015097327
8.286715 -0.016196026
8.287714 -0.017293687
8.288714 -0.018389196
8.289714 -0.019481096
8.290714 -0.020567936999999998
8.291715 -0.021648675000000003
8.292714 -0.022722992
8.293715 -0.023791433
8.294714 -0.024855284999999998
8.295714 -0.025916212999999997
8.296714 -0.02697579
8.297714 -0.028035048
8.298715 -0.029094217000000002
8.299714 -0.030152732999999998
8.300714 -0.031209431000000003
8.301714 -0.032262912000000005
8.302714 -0.033311872
8.303715 -0.034355361
8.304714 -0.035392921
8.305715 -0.036424622999999996
8.306714 -0.037451068
8.307714 -0.038473308
8.308714 -0.039492690000000004
8.309714 -0.040510605
8.310715 -0.041528118999999995
8.311714 -0.042545627
8.312715 -0.043562631
8.313714 -0.04457781
8.314714 -0.045589363
8.315714 -0.046595567000000004
8.316714 -0.047595316
8.317715 -0.048588426
8.318714 -0.049575628000000004
8.319715 -0.050558225
8.320714 -0.051537663
8.321714 -0.052515102999999994
8.322714 -0.053491257
8.323714 -0.054466358
8.324715 -0.055440259
8.325714 -0.056412496
8.326715 -0.057382311
8.327714 -0.058348686
8.328714 -0.059310457
8.329714 -0.060266611
8.330714 -0.061216654
8.331715 -0.062160887000000005
8.332714 -0.063100411
8.333714 -0.064036803
8.334714 -0.064971542
8.335714 -0.065905455
8.336715 -0.066838431
8.337714 -0.067769532
8.338715 -0.06869742599999999
8.339714 -0.069620932
8.340714 -0.070539385
8.341714 -0.07145269800000001
8.342714 -0.072361197
8.343715 -0.07326534800000001
8.344714 -0.074165617
8.345715 -0.075062469
8.346714 -0.075956492
8.347714 -0.076848373
8.348714 -0.077738718
8.349714 -0.07862773499999999
8.350715 -0.07951493
8.351714 -0.08039913400000001
8.352715 -0.08127882
8.353714 -0.08215273799999999
8.354714 -0.083020423
8.355714 -0.08388243100000001
8.356714 -0.084740092
8.357715 -0.085594913
8.358714 -0.086447975
8.359715 -0.087299582
8.360714 -0.08814931499999999
8.361714 -0.088996388
8.362714 -0.08984003800000001
8.363714 -0.090679759
8.364715 -0.091515249
8.365714 -0.092346239
8.366714 -0.093172397
8.367714 -0.093993451
8.368714 -0.094809482
8.369715 -0.095621165
8.370714 -0.096429745
8.371715 -0.097236637
8.372714 -0.09804283000000001
8.373714 -0.098848355
8.374714 -0.09965217900000001
8.375714 -0.10045259999999999
8.376715 -0.10124792
8.377714 -0.10203709
8.378715 -0.10282007
8.379714 -0.10359768
8.380714 -0.10437109000000001
8.381714 -0.1051413
8.382714 -0.10590896
8.383715 -0.1066743
8.384714 -0.1074375
8.385715 -0.10819867999999999
8.386714 -0.1089579
8.387714 -0.10971485
8.388714 -0.11046868
8.389714 -0.11121803000000001
8.390715 -0.11196152000000001
8.391714 -0.11269828999999999
8.392715 -0.11342854
8.393714 -0.11415351
8.394714 -0.11487507000000001
8.395715 -0.11559491
8.396714 -0.11631394
8.397715 -0.11703199
8.398714 -0.11774807000000001
8.399714 -0.11846090999999999
8.400714 -0.1191695
8.401714 -0.11987325
8.402715 -0.12057204
8.403714 -0.12126587
8.404715 -0.12195479
8.405714 -0.12263890000000001
8.406714 -0.12331856
8.407714 -0.12399466
8.408714 -0.12466838
8.409715 -0.12534087
8.410714 -0.12601268
8.411715 -0.12668336
8.412714 -0.12735153
8.413714 -0.12801536
8.414714 -0.12867335
8.415714 -0.12932484
8.416715 -0.12997018999999999
8.417714 -0.13061054
8.418715 -0.13124717
8.419714 -0.13188104
8.420714 -0.13251255
8.421714 -0.13314163
8.422714 -0.13376806
8.423715 -0.13439161
8.424714 -0.13501202
8.425714 -0.1356289
8.426714 -0.13624161
8.427714 -0.13684928000000002
8.428715 -0.13745129
8.429714 -0.13804755999999999
8.430715 -0.13863882
8.431714 -0.13922647000000002
8.432714 -0.13981208
8.433714 -0.14039672
8.434714 -0.14098054
8.435715 -0.14156272
8.436714 -0.14214183
8.437715 -0.14271640000000002
8.438714 -0.14328544000000001
8.439714 -0.14384866999999998
8.440714 -0.1444064
8.441714 -0.14495922
8.442715 -0.14550784
8.443714 -0.14605292
8.444715 -0.14659513999999998
8.445714 -0.14713518
8.446714 -0.14767362
8.447714 -0.1482106
8.448714 -0.14874573000000002
8.449715 -0.14927785
8.450714 -0.14980544
8.451715 -0.15032699000000002
8.452714 -0.15084165
8.453714 -0.15134953
8.454714 -0.1518517
8.455714 -0.15234977
8.456715 -0.15284537
8.457714 -0.15333961000000002
8.458714 -0.15383291
8.459714 -0.15432498
8.460714 -0.15481503
8.461715 -0.15530206
8.462714 -0.15578498999999998
8.463715 -0.1562629
8.464714 -0.15673501
8.465714 -0.15720094
8.466714 -0.15766079
8.467714 -0.15811533
8.468715 -0.15856582
8.469714 -0.15901383
8.470715 -0.1594607
8.471714 -0.15990717000000002
8.472714 -0.16035305
8.473714 -0.16079732
8.474714 -0.1612384
8.475715 -0.16167462999999999
8.476714 -0.16210477
8.477715 -0.16252829
8.478714 -0.16294541
8.479714 -0.16335697000000002
8.480714 -0.16376419
8.481714 -0.16416836
8.482715 -0.1645706
8.483714 -0.16497163
8.484715 -0.16537164000000001
8.485714 -0.16577027
8.486714 -0.16616656000000002
8.487714 -0.1665592
8.488714 -0.16694672
8.489715 -0.16732792
8.490714 -0.16770218
8.491714 -0.16806965
8.492714 -0.16843128
8.493714 -0.16878862
8.494715 -0.16914337000000002
8.495714 -0.16949701
8.496715 -0.16985034
8.497714 -0.17020333
8.498714 -0.17055518
8.499714 -0.1709045
8.500714 -0.17124978999999999
8.501715 -0.17158970999999998
8.502714 -0.17192343
8.503715 -0.17225072
8.504714 -0.17257197
8.505714 -0.17288805000000002
8.506714 -0.17320013
8.507714 -0.17350954
8.508715 -0.1738174
8.509714 -0.17412447
8.510715 -0.17443089
8.511714 -0.17473606
8.512714 -0.17503874
8.513714 -0.17533731
8.514714 -0.17563017
8.515715 -0.17591625
8.516714 -0.17619528
8.517715 -0.17646787
8.518714 -0.17673532
8.519714 -0.17699914
8.520715 -0.1772607
8.521714 -0.1775209
8.522715 -0.17778003
8.523714 -0.17803791
8.524714 -0.17829398
8.525714 -0.17854746
8.526714 -0.17879741
8.527715 -0.17904283000000001
8.528714 -0.17928281000000001
8.529715 -0.17951675
8.530714 -0.17974464
8.531714 -0.17996719
8.532714 -0.18018569
8.533714 -0.18040164
8.534715 -0.18061625
8.535714 -0.18083004
8.536715 -0.18104267
8.537714 -0.1812532
8.538714 -0.18146041999999998
8.539714 -0.18166335
8.540714 -0.18186143
8.541715 -0.18205452
8.542714 -0.18224268999999998
8.543715 -0.18242614
8.544714 -0.18260507
8.545714 -0.18277987999999998
8.546714 -0.18295118000000002
8.547714 -0.18311982000000002
8.548715 -0.18328658
8.549714 -0.18345182999999998
8.550714 -0.1836153
8.551714 -0.18377604
8.552714 -0.18393281
8.553715 -0.18408452
8.554714 -0.18423075
8.555715 -0.18437177999999999
8.556714 -0.18450840999999998
8.557714 -0.18464155000000002
8.558714 -0.18477178
8.559714 -0.1848993
8.560715 -0.18502405
8.561714 -0.18514596
8.562715 -0.18526515
8.563714 -0.18538184
8.564714 -0.18549615
8.565714 -0.1856078
8.566714 -0.18571609
8.567715 -0.18582017
8.568714 -0.18591941
8.569715 -0.18601379
8.570714 -0.18610389
8.571714 -0.18619063
8.572714 -0.18627478
8.573714 -0.18635662
8.574715 -0.18643584
8.575714 -0.18651183999999998
8.576715 -0.18658416
8.577714 -0.18665277
8.578714 -0.18671806999999999
8.579714 -0.18678055999999998
8.580714 -0.18684044
8.581715 -0.18689744
8.582714 -0.18695091
8.583714 -0.18700021
8.584714 -0.18704513
8.585714 -0.18708594
8.586715 -0.18712328
8.587714 -0.18715769000000002
8.588715 -0.18718934
8.589714 -0.18721796000000002
8.590714 -0.18724309
8.591714 -0.18726452999999998
8.592714 -0.18728257999999998
8.593715 -0.18729790999999998
8.594714 -0.18731122
8.595715 -0.18732273
8.596714 -0.18733201
8.597714 -0.18733805
8.598714 -0.18733982999999998
8.599714 -0.18733678
8.600715 -0.18732904
8.601714 -0.18731736000000002
8.602715 -0.18730267
8.603714 -0.18728559
8.604714 -0.18726634
8.605714 -0.18724474000000002
8.606714 -0.18722065
8.607715 -0.18719407
8.608714 -0.18716522
8.609715 -0.18713417999999998
8.610714 -0.18710061
8.611714 -0.1870636
8.612714 -0.18702196
8.613714 -0.18697475
8.614715 -0.18692177000000001
8.615714 -0.18686379
8.616714 -0.18680226
8.617714 -0.18673874000000001
8.618714 -0.18667430999999998
8.619715 -0.18660921
8.620714 -0.18654296
8.621715 -0.18647473
8.622714 -0.18640373999999998
8.623714 -0.18632949000000001
8.624714 -0.18625165
8.625714 -0.18616989
8.626715 -0.18608379
8.627714 -0.18599295
8.628715 -0.18589738
8.629714 -0.1857977
8.630714 -0.18569522000000002
8.631714 -0.18559151
8.632714 -0.18548776
8.633715 -0.18538425
8.634714 -0.18528018999999998
8.635715 -0.18517401
8.636714 -0.18506398
8.637714 -0.18494888
8.638714 -0.18482828
8.639714 -0.18470251
8.640715 -0.18457236000000002
8.641714 -0.18443864999999998
8.642715 -0.1843021
8.643714 -0.18416338999999998
8.644714 -0.18402322000000002
8.645715 -0.18388225
8.646714 -0.18374095999999998
8.647715 -0.18359921
8.648714 -0.18345609999999998
8.649714 -0.18331005
8.650714 -0.18315926
8.651714 -0.18300243
8.652715 -0.18283926
8.653714 -0.1826706
8.654715 -0.18249812999999998
8.655714 -0.18232369
8.656714 -0.18214873
8.657714 -0.18197392
8.658714 -0.1817992
8.659715 -0.181624
8.660714 -0.18144757
8.661715 -0.1812691
8.662714 -0.18108769
8.663714 -0.18090238
8.664714 -0.18071225999999999
8.665714 -0.18051675
8.666715 -0.18031598
8.667714 -0.18011093
8.668715 -0.17990327
8.669714 -0.17969485
8.670714 -0.17948704
8.671714 -0.1792802
8.672714 -0.17907362999999998
8.673715 -0.17886583
8.674714 -0.17865509999999998
8.675714 -0.17844007
8.676714 -0.17822005
8.677714 -0.177995
8.678715 -0.17776532
8.679714 -0.17753169
8.680715 -0.17729487
8.681714 -0.17705579999999999
8.682714 -0.17681551
8.683714 -0.17657499999999998
8.684714 -0.17633488
8.685715 -0.17609508999999998
8.686714 -0.17585476
8.687715 -0.17561241
8.688714 -0.17536638
8.689714 -0.17511548000000002
8.690714 -0.1748594
8.691714 -0.17459877000000001
8.692715 -0.17433484999999999
8.693714 -0.17406904
8.694715 -0.17380241999999999
8.695714 -0.17353548
8.696714 -0.17326822
8.697714 -0.17300029
8.698714 -0.17273118
8.699715 -0.17246028
8.700714 -0.17218692000000002
8.701715 -0.17191038
8.702714 -0.17162998
8.703714 -0.17134537
8.704714 -0.17105674
8.705714 -0.17076494
8.706715 -0.17047127
8.707714 -0.17017704
8.708714 -0.16988305
8.709714 -0.16958937
8.710714 -0.16929527
8.711715 -0.16899954
8.712714 -0.16870098
8.713715 -0.16839879
8.714714 -0.16809272
8.715714 -0.16778302
8.716714 -0.16747019999999999
8.717714 -0.16715489
8.718715 -0.16683768
8.719714 -0.16651918
8.720715 -0.16619994000000002
8.721714 -0.16588039
8.722714 -0.16556068000000002
8.723714 -0.16524047
8.724714 -0.16491895
8.725715 -0.16459503
8.726714 -0.16426767
8.727715 -0.16393637
8.728714 -0.16360134
8.729714 -0.16326343999999998
8.730714 -0.16292388
8.731714 -0.16258375
8.732715 -0.16224366999999998
8.733714 -0.16190365
8.734715 -0.16156328
8.735714 -0.16122186000000002
8.736714 -0.16087871
8.737714 -0.16053324
8.738714 -0.16018497
8.739715 -0.15983355
8.740714 -0.1594788
8.741714 -0.15912087
8.742714 -0.15876029
8.743714 -0.15839799
8.744715 -0.15803508
8.745714 -0.15767248
8.746715 -0.15731057
8.747714 -0.15694903000000002
8.748714 -0.15658693
8.749714 -0.15622306
8.750714 -0.15585639999999998
8.751715 -0.15548642000000001
8.752714 -0.15511318
8.753715 -0.15473723
8.754714 -0.15435928
8.755714 -0.15398
8.756714 -0.15359992
8.757714 -0.15321943000000002
8.758715 -0.1528388
8.759714 -0.15245812
8.760715 -0.15207726000000002
8.761714 -0.15169572
8.762714 -0.15131269
8.763714 -0.15092725
8.764714 -0.15053868
8.765715 -0.1501468
8.766714 -0.14975211
8.767715 -0.1493556
8.768714 -0.14895845
8.769714 -0.14856156
8.770715 -0.14816531
8.771714 -0.14776946000000002
8.772715 -0.14737339
8.773714 -0.14697637
8.774714 -0.14657778
8.775714 -0.14617719
8.776714 -0.14577437000000001
8.777715 -0.1453692
8.778714 -0.14496165
8.779715 -0.14455195
8.780714 -0.14414062
8.781714 -0.14372845
8.782714 -0.14331633
8.783714 -0.14290488
8.784715 -0.14249418
8.785714 -0.1420837
8.786715 -0.14167246
8.787714 -0.14125941
8.788714 -0.14084384
8.789714 -0.1404256
8.790714 -0.14000508
8.791715 -0.139583
8.792714 -0.13916001
8.793715 -0.13873663
8.794714 -0.13831311
8.795714 -0.13788957
8.796714 -0.13746606
8.797714 -0.13704258
8.798715 -0.13661894
8.799714 -0.13619475
8.800714 -0.13576937
8.801714 -0.13534211000000002
8.802714 -0.1349126
8.803715 -0.13448097
8.804714 -0.13404788
8.805715 -0.13361431
8.806714 -0.13318115
8.807714 -0.13274886
8.808714 -0.13231726
8.809714 -0.13188571999999998
8.810715 -0.13145342999999998
8.811714 -0.13101975000000002
8.812715 -0.13058436
8.813714 -0.13014723
8.814714 -0.12970852
8.815714 -0.1292684
8.816714 -0.12882707
8.817715 -0.12838485
8.818714 -0.12794228
8.819715 -0.12749998
8.820714 -0.12705851999999998
8.821714 -0.12661811
8.822714 -0.12617838
8.823714 -0.12573847000000002
8.824715 -0.12529733
8.825714 -0.12485418
8.826715 -0.12440878
8.827714 -0.12396157
8.828714 -0.12351342
8.829714 -0.12306523
8.830714 -0.12261767000000001
8.831715 -0.122171
8.832714 -0.12172513
8.833714 -0.12127982
8.834714 -0.12083477000000001
8.835714 -0.12038966999999999
8.836715 -0.11994405999999999
8.837714 -0.11949734
8.838715 -0.11904885999999999
8.839714 -0.11859819999999999
8.840714 -0.11814544999999999
8.841714 -0.11769132
8.842714 -0.11723695
8.843715 -0.11678356999999999
8.844714 -0.116332
8.845715 -0.11588236
8.846714 -0.11543406
8.847714 -0.11498610000000001
8.848714 -0.11453751
8.849714 -0.11408759
8.850715 -0.11363606999999999
8.851714 -0.11318299999999999
8.852715 -0.11272862
8.853714 -0.11227324999999999
8.854714 -0.11181735000000001
8.855714 -0.11136156000000001
8.856714 -0.11090667
8.857715 -0.11045340999999999
8.858714 -0.1100022
8.859715 -0.10955279999999999
8.860714 -0.10910431
8.861714 -0.10865541000000001
8.862714 -0.10820486
8.863714 -0.10775193
8.864715 -0.10729666
8.865714 -0.10683982
8.866714 -0.10638252000000001
8.867714 -0.10592582
8.868714 -0.10547049
8.869715 -0.10501690999999999
8.870714 -0.10456516
8.871715 -0.10411511
8.872714 -0.10366640999999999
8.873714 -0.10321848
8.874714 -0.10277046
8.875714 -0.10232131000000001
8.876715 -0.10187016000000002
8.877714 -0.10141663000000001
8.878715 -0.10096109
8.879714 -0.10050465
8.880714 -0.10004877
8.881714 -0.09959477500000001
8.882714 -0.09914342100000001
8.883715 -0.098694698
8.884714 -0.098247931
8.885715 -0.09780211800000001
8.886714 -0.097356294
8.887714 -0.09690969
8.888714 -0.09646181699999999
8.889714 -0.096012425
8.890715 -0.095561484
8.891714 -0.095109269
8.892715 -0.094656472
8.893714 -0.094204163
8.894714 -0.093753607
8.895715 -0.093305839
8.896714 -0.092861301
8.897715 -0.092419621
8.898714 -0.091979705
8.899714 -0.09154013800000001
8.900714 -0.09109966300000001
8.901714 -0.090657559
8.902715 -0.090213749
8.903714 -0.08976867
8.904715 -0.089322997
8.905714 -0.088877423
8.906714 -0.088432577
8.907714 -0.087988999
8.908714 -0.087547168
8.909715 -0.087107392
8.910714 -0.086669641
8.911715 -0.086233433
8.912714 -0.085797877
8.913714 -0.085361931
8.914714 -0.08492480300000001
8.915714 -0.08448628400000001
8.916715 -0.084046851
8.917714 -0.083607476
8.918715 -0.083169248
8.919714 -0.082732982
8.920714 -0.082298991
8.921714 -0.081867119
8.922714 -0.08143692400000001
8.923715 -0.081007881
8.924714 -0.080579508
8.925714 -0.080151355
8.926714 -0.079722994
8.927714 -0.07929404999999999
8.928715 -0.078864349
8.929714 -0.078434095
8.930715 -0.078003929
8.931714 -0.077574805
8.932714 -0.07714765999999999
8.933714 -0.076723041
8.934714 -0.076300901
8.935715 -0.075880619
8.936714 -0.07546127899999999
8.937715 -0.07504205600000001
8.938714 -0.074622489
8.939714 -0.074202527
8.940714 -0.073782424
8.941714 -0.07336253200000001
8.942715 -0.07294318600000001
8.943714 -0.072524691
8.944715 -0.072107383
8.945714 -0.07169165200000001
8.946714 -0.071277836
8.947714 -0.070866034
8.948714 -0.070455961
8.949715 -0.070046965
8.950714 -0.069638231
8.951715 -0.06922916500000001
8.952714 -0.068819645
8.953714 -0.06841008999999999
8.954714 -0.068001263
8.955714 -0.067593943
8.956715 -0.067188597
8.957714 -0.066785264
8.958714 -0.066383678
8.959714 -0.065983471
8.960714 -0.065584347
8.961715 -0.065186154
8.962714 -0.064788753
8.963715 -0.064391951
8.964714 -0.063995499
8.965714 -0.063599239
8.966714 -0.063203293
8.967714 -0.06280815000000001
8.968715 -0.062414521
8.969714 -0.062023045
8.970715 -0.06163396200000001
8.971714 -0.061246950999999994
8.972714 -0.060861254999999996
8.973714 -0.060476031000000006
8.974714 -0.060090737
8.975715 -0.059705332
8.976714 -0.059320231
8.977715 -0.058936048
8.978714 -0.058553298000000004
8.979714 -0.05817225299999999
8.980714 -0.057792984000000006
8.981714 -0.057415501
8.982715 -0.057039864
8.983714 -0.056666113000000004
8.984715 -0.056294113
8.985714 -0.055923393999999994
8.986714 -0.055553199
8.987714 -0.055182754
8.988714 -0.054811650999999996
8.989715 -0.054440141
8.990714 -0.054069108000000005
8.991714 -0.053699774
8.992714 -0.05333320600000001
8.993714 -0.052969903
8.994715 -0.052609667
8.995714 -0.052251824
8.996715 -0.051895540999999996
8.997714 -0.051540159999999995
8.998714 -0.051185290999999994
8.999714 -0.050830706999999996
9.000714 -0.050476245999999995
9.001715 -0.050121755
9.002714 -0.049767241999999996
9.003715 -0.049413099999999995
9.004714 -0.049060187
9.005714 -0.048709629
9.006714 -0.048362417000000005
9.007714 -0.048018942
9.008715 -0.047678754000000004
9.009714 -0.047340681
9.010715 -0.047003294
9.011714 -0.046665472
9.012714 -0.046326773
9.013714 -0.045987468999999996
9.014714 -0.045648281
9.015715 -0.04531001
9.016714 -0.044973285
9.017715 -0.044638553
9.018714 -0.044306196
9.019714 -0.043976618
9.020715 -0.043650158
9.021714 -0.043326835
9.022715 -0.04300611
9.023714 -0.042686868
9.024714 -0.042367723999999995
9.025714 -0.042047555
9.026714 -0.041725999
9.027715 -0.041403645
9.028714 -0.041081809
9.029715 -0.04076201
9.030714 -0.040445398
9.031714 -0.040132442
9.032714 -0.03982296
9.033714 -0.03951641
9.034715 -0.039212186999999996
9.035714 -0.038909761
9.036715 -0.038608615
9.037714 -0.038308106
9.038714 -0.038007484
9.039714 -0.037706102
9.040714 -0.037403786
9.041715 -0.0371011
9.042714 -0.036799308
9.043715 -0.036499981
9.044714 -0.036204390999999995
9.045714 -0.035913015
9.046714 -0.035625388
9.047714 -0.035340368000000004
9.048715 -0.035056655
9.049714 -0.034773265000000005
9.050714 -0.034489762
9.051714 -0.034206171
9.052714 -0.033922729
9.053715 -0.033639709000000004
9.054714 -0.033357413
9.055715 -0.033076326
9.056714 -0.032797229
9.057714 -0.032521115
9.058714 -0.03224884
9.059714 -0.0319807
9.060715 -0.031716166999999997
9.061714 -0.031453968
9.062715 -0.031192534
9.063714 -0.030930581999999998
9.064714 -0.030667573000000004
9.065714 -0.030403811000000003
9.066714 -0.030140171
9.067715 -0.029877663
9.068714 -0.029617078999999998
9.069715 -0.029358867
9.070714 -0.029103243
9.071714 -0.028850356
9.072714 -0.028600343000000004
9.073714 -0.028353199000000003
9.074715 -0.028108567
9.075714 -0.027865655
9.076715 -0.027623406000000003
9.077714 -0.027380887
9.078714 -0.027137717999999998
9.079714 -0.026894297
9.080714 -0.026651673
9.081715 -0.026411124
9.082714 -0.026173648
9.083714 -0.025939633
9.084714 -0.025708834
9.085714 -0.025480619
9.086715 -0.025254308
9.087714 -0.025029392999999997
9.088715 -0.024805561
9.089714 -0.024582571
9.090714 -0.024360164
9.091714 -0.024138109
9.092714 -0.023916375
9.093715 -0.02369531
9.094714 -0.023475661999999998
9.095715 -0.023258360999999998
9.096714 -0.023044152
9.097714 -0.022833262
9.098714 -0.022625278999999998
9.099714 -0.022419342999999998
9.100715 -0.022214522
9.101714 -0.022010187
9.102715 -0.021806204
9.103714 -0.021602875
9.104714 -0.021400706000000002
9.105714 -0.021200156
9.106714 -0.021001529
9.107715 -0.020804997
9.108714 -0.020610678
9.109715 -0.020418678
9.110714 -0.020229016
9.111714 -0.020041496000000002
9.112714 -0.019855637
9.113714 -0.019670773
9.114715 -0.019486288
9.115714 -0.019301910999999998
9.116714 -0.019117877000000002
9.117714 -0.018934882
9.118714 -0.018753817
9.119715 -0.018575438
9.120714 -0.018400111
9.121715 -0.018227744
9.122714 -0.018057908
9.123714 -0.017890039
9.124714 -0.017723603
9.125714 -0.017558178
9.126715 -0.017393469
9.127714 -0.017229308
9.128715 -0.017065696999999998
9.129714 -0.016902888999999997
9.130714 -0.016741402000000002
9.131714 -0.016581931
9.132714 -0.016425131
9.133715 -0.016271360999999998
9.134714 -0.016120508
9.135715 -0.015972005
9.136714 -0.015825020000000002
9.137714 -0.01567876
9.138714 -0.015532725
9.139714 -0.015386826000000001
9.140715 -0.015241353999999999
9.141714 -0.015096838
9.142715 -0.014953896
9.143714 -0.014813135
9.144714 -0.014675079999999998
9.145715 -0.014540089
9.146714 -0.014408250999999999
9.147715 -0.014279279
9.148714 -0.014152486999999998
9.149714 -0.014026916
9.150714 -0.013901605
9.151714 -0.013775922999999999
9.152715 -0.013649796999999998
9.153714 -0.013523747000000001
9.154715 -0.013398693
9.155714 -0.013275641
9.156714 -0.013155375
9.157714 -0.013038295000000002
9.158714 -0.012924403999999999
9.159715 -0.012813409999999999
9.160714 -0.012704816999999998
9.161715 -0.012598002
9.162714 -0.012492247000000001
9.163714 -0.012386837999999999
9.164714 -0.012281234
9.165714 -0.012175299
9.166715 -0.012069455
9.167714 -0.011964647
9.168715 -0.011862085
9.169714 -0.011762822
9.170714 -0.011667373
9.171714 -0.011575547
9.172714 -0.011486549
9.173715 -0.011399318
9.174714 -0.011312891
9.175714 -0.011226647000000001
9.176714 -0.01114035
9.177714 -0.011054048
9.178715 -0.01096796
9.179714 -0.010882442
9.180715 -0.010798034
9.181714 -0.010715482
9.182714 -0.010635635
9.183714 -0.01055918
9.184714 -0.010486325000000001
9.185715 -0.010416623
9.186714 -0.010349046
9.187715 -0.010282361
9.188714 -0.010215611
9.189714 -0.010148473
9.190714 -0.010081327000000001
9.191714 -0.010015003
9.192715 -0.0099503704
9.193714 -0.0098879937
9.194715 -0.0098280303
9.195714 -0.009770356
9.196714 -0.009714784399999999
9.197714 -0.0096611984
9.198714 -0.0096095078
9.199715 -0.009559497299999999
9.200714 -0.0095107207
9.201715 -0.0094625895
9.202714 -0.0094146511
9.203714 -0.0093669056
9.204714 -0.0093199444
9.205714 -0.0092747774
9.206715 -0.0092323971
9.207714 -0.0091933005
9.208714 -0.009157235
9.209714 -0.0091233123
9.210714 -0.0090904301
9.211715 -0.0090577676
9.212714 -0.0090250847
9.213715 -0.008992694300000001
9.214714 -0.0089611793
9.215714 -0.0089310568
9.216714 -0.00890261
9.217714 -0.008875950899999999
9.218715 -0.008851214100000001
9.219714 -0.0088286739
9.220715 -0.0088086563
9.221714 -0.0087912711
9.222714 -0.0087761502
9.223714 -0.0087624132
9.224714 -0.008748956300000001
9.225715 -0.0087349545
9.226714 -0.0087203072
9.227715 -0.0087057691
9.228714 -0.008692663
9.229714 -0.0086823173
9.230714 -0.0086755172
9.231714 -0.008672246599999999
9.232715 -0.0086718188
9.233714 -0.008673268199999999
9.234715 -0.008675758
9.235714 -0.0086787775
9.236714 -0.008682091
9.237714 -0.0086855653
9.238714 -0.0086890752
9.239715 -0.008692601099999999
9.240714 -0.008696461
9.241714 -0.008701466100000001
9.242714 -0.00870882
9.243714 -0.0087197091
9.244715 -0.008734766
9.245714 -0.0087536762
9.246715 -0.0087751876
9.247714 -0.0087975444
9.248714 -0.0088191606
9.249714 -0.0088392015
9.250714 -0.0088578126
9.251715 -0.0088759363
9.252714 -0.008894864700000001
9.253715 -0.0089157984
9.254714 -0.0089396024
9.255714 -0.008966796999999999
9.256714 -0.008997642699999999
9.257714 -0.0090321613
9.258715 -0.009070021800000001
9.259714 -0.009110375
9.260715 -0.0091518377
9.261714 -0.0091927592
9.262714 -0.0092317496
9.263714 -0.0092682523
9.264714 -0.0093028764
9.265715 -0.0093372808
9.266714 -0.0093736337
9.267715 -0.0094138733
9.268714 -0.0094590978
9.269714 -0.0095093179
9.270715 -0.0095636213
9.271714 -0.009620581100000001
9.272715 -0.0096786869
9.273714 -0.0097366239
9.274714 -0.0097933917
9.275714 -0.0098483579
9.276714 -0.0099013603
9.277715 -0.0099528675
9.278714 -0.010004078999999999
9.279715 -0.010056816
9.280714 -0.010113107999999999
9.281714 -0.010174582
9.282714 -0.010241869
9.283714 -0.010314317
9.284715 -0.010390154
9.285714 -0.010467048000000001
9.286715 -0.010542837999999999
9.287714 -0.010616136
9.288714 -0.010686603000000001
9.289714 -0.010754877
9.290714 -0.010822262
9.291715 -0.010890371000000001
9.292714 -0.010960836
9.293715 -0.011035081
9.294714 -0.011114123
9.295714 -0.011198349
9.296714 -0.011287308999999999
9.297714 -0.011379673
9.298715 -0.011473427999999999
9.299714 -0.011566372
9.300714 -0.011656737
9.301714 -0.011743757
9.302714 -0.011827899999999999
9.303715 -0.011910717999999999
9.304714 -0.011994345
9.305715 -0.012080869
9.306714 -0.012171796
9.307714 -0.012267762000000001
9.308714 -0.012368508
9.309714 -0.012473051999999998
9.310715 -0.012579940000000001
9.311714 -0.01268753
9.312715 -0.012794271000000001
9.313714 -0.012899004
9.314714 -0.013001253
9.315714 -0.013101415000000002
9.316714 -0.013200749999999999
9.317715 -0.013301116
9.318714 -0.013404481999999999
9.319715 -0.013512379
9.320714 -0.013625452
9.321714 -0.013743305
9.322714 -0.013864644
9.323714 -0.013987676000000001
9.324715 -0.014110586
9.325714 -0.014231962
9.326715 -0.014351060999999998
9.327714 -0.014467909999999999
9.328714 -0.014583249999999999
9.329714 -0.014698369999999999
9.330714 -0.014814845
9.331715 -0.014934209999999998
9.332714 -0.015057606999999999
9.333714 -0.015185497
9.334714 -0.015317516000000002
9.335714 -0.015452573
9.336715 -0.015589134000000001
9.337714 -0.015725651
9.338715 -0.015860970999999998
9.339714 -0.015994596
9.340714 -0.016126757000000002
9.341714 -0.016258276000000002
9.342714 -0.016390326
9.343715 -0.016524135000000002
9.344714 -0.016660728
9.345715 -0.016800717
9.346714 -0.016944172
9.347714 -0.017090589
9.348714 -0.017238995
9.349714 -0.017388177
9.350715 -0.017537006
9.351714 -0.017684764
9.352715 -0.017831344
9.353714 -0.017977269
9.354714 -0.018123501
9.355714 -0.018271127
9.356714 -0.018421044
9.357715 -0.018573756
9.358714 -0.018729325
9.359715 -0.018887443
9.360714 -0.019047562
9.361714 -0.01920901
9.362714 -0.019371100999999998
9.363714 -0.019533234
9.364715 -0.019695026
9.365714 -0.019856439
9.366714 -0.020017845
9.367714 -0.020179956
9.368714 -0.020343609999999998
9.369715 -0.020509466
9.370714 -0.020677752
9.371715 -0.020848171999999998
9.372714 -0.021020047
9.373714 -0.021192609
9.374714 -0.021365315
9.375714 -0.021538026000000002
9.376715 -0.021710979000000002
9.377714 -0.021884618
9.378715 -0.022059384
9.379714 -0.022235578000000002
9.380714 -0.022413355
9.381714 -0.022592787
9.382714 -0.022773913
9.383715 -0.022956695
9.384714 -0.023140929999999997
9.385715 -0.023326192
9.386714 -0.023511899
9.387714 -0.023697533
9.388714 -0.023882912
9.389714 -0.024068354
9.390715 -0.024254626
9.391714 -0.024442647999999997
9.392715 -0.024633098
9.393714 -0.024826105999999997
9.394714 -0.025021203000000002
9.395715 -0.025217535
9.396714 -0.02541423
9.397715 -0.025610722
9.398714 -0.025806887
9.399714 -0.026002966000000002
9.400714 -0.026199358
9.401714 -0.026396470000000002
9.402715 -0.026594664000000004
9.403714 -0.026794328
9.404715 -0.026995907
9.405714 -0.02719982
9.406714 -0.027406251000000003
9.407714 -0.027614922
9.408714 -0.027825011
9.409715 -0.02803535
9.410714 -0.028244837000000002
9.411715 -0.028452905999999997
9.412714 -0.028659814
9.413714 -0.028866567
9.414714 -0.029074545999999996
9.415714 -0.029284983999999997
9.416715 -0.029498556999999998
9.417714 -0.029715250000000002
9.418715 -0.029934503
9.419714 -0.030155500000000002
9.420714 -0.030377414000000002
9.421714 -0.03059952
9.422714 -0.030821191999999997
9.423715 -0.031041898000000002
9.424714 -0.031261317999999996
9.425714 -0.031479547000000004
9.426714 -0.031697289999999996
9.427714 -0.031915834
9.428715 -0.032136746
9.429714 -0.032361347
9.430715 -0.032590178
9.431714 -0.032822747
9.432714 -0.033057658999999996
9.433714 -0.033293119999999995
9.434714 -0.033527546
9.435715 -0.033760039
9.436714 -0.033990544000000004
9.437715 -0.034219695999999994
9.438714 -0.034448490000000005
9.439714 -0.034678010999999995
9.440714 -0.034909276
9.441714 -0.035143181
9.442715 -0.035380453
9.443714 -0.035621476
9.444715 -0.035866062
9.445714 -0.036113278
9.446714 -0.036361523
9.447714 -0.036608917000000005
9.448714 -0.036853898
9.449715 -0.037095789000000004
9.450714 -0.037335074999999995
9.451715 -0.037573228
9.452714 -0.037812202999999996
9.453714 -0.038053779
9.454714 -0.038299069
9.455714 -0.038548338
9.456715 -0.038801128
9.457714 -0.039056543
9.458714 -0.039313504
9.459714 -0.039570895
9.460714 -0.039827646
9.461715 -0.040082836999999996
9.462714 -0.040335912
9.463715 -0.040586945
9.464714 -0.04083681
9.465714 -0.041087091
9.466714 -0.041339674
9.467714 -0.04159614
9.468715 -0.041857208
9.469714 -0.042122463
9.470715 -0.042390518
9.471714 -0.042659501
9.472714 -0.04292767
9.473714 -0.04319388
9.474714 -0.043457773000000005
9.475715 -0.04371969
9.476714 -0.04398044
9.477715 -0.044241091
9.478714 -0.044502810000000004
9.479714 -0.044766767
9.480714 -0.045033969
9.481714 -0.045305018999999995
9.482715 -0.045579840999999996
9.483714 -0.045857532
9.484715 -0.046136475
9.485714 -0.046414766
9.486714 -0.046690803999999995
9.487714 -0.046963821
9.488714 -0.047234143
9.489715 -0.047503051
9.490714 -0.04777234
9.491714 -0.048043759
9.492714 -0.048318558
9.493714 -0.048597272999999996
9.494715 -0.048879744
9.495714 -0.049165258
9.496715 -0.049452722000000005
9.497714 -0.049740821
9.498714 -0.050028175
9.499714 -0.050313579000000004
9.500714 -0.050596292999999994
9.501715 -0.05087633600000001
9.502714 -0.051154592
9.503715 -0.051432697
9.504714 -0.051712600000000004
9.505714 -0.051996013
9.506714 -0.052283885
9.507714 -0.05257614000000001
9.508715 -0.052871759
9.509714 -0.05316913
9.510715 -0.053466519000000004
9.511714 -0.053762476000000003
9.512714 -0.05405611
9.513714 -0.054347178
9.514714 -0.054636039000000004
9.515715 -0.054923590999999994
9.516714 -0.05521110099999999
9.517715 -0.055500033000000004
9.518714 -0.055791752
9.519714 -0.056087202
9.520715 -0.056386623
9.521714 -0.056689413
9.522715 -0.05699426999999999
9.523714 -0.057299511
9.524714 -0.057603582
9.525714 -0.057905458
9.526714 -0.058204908
9.527715 -0.05850247100000001
9.528714 -0.058799249
9.529715 -0.059096568
9.530714 -0.059395662
9.531714 -0.059697416
9.532714 -0.060002238
9.533714 -0.060310005
9.534715 -0.060620095
9.535714 -0.060931518
9.536715 -0.06124310299999999
9.537714 -0.061553757
9.538714 -0.061862741000000006
9.539714 -0.062169891
9.540714 -0.062475656
9.541715 -0.062780973
9.542714 -0.06308701700000001
9.543715 -0.063394848
9.544714 -0.063705147
9.545714 -0.064018049
9.546714 -0.064333167
9.547714 -0.064649724
9.548715 -0.064966764
9.549714 -0.065283378
9.550714 -0.065598916
9.551714 -0.065913127
9.552714 -0.066226197
9.553715 -0.066538731
9.554714 -0.066851603
9.555715 -0.067165727
9.556714 -0.06748182300000001
9.557714 -0.067800231
9.558714 -0.068120816
9.559714 -0.068443047
9.560715 -0.068766152
9.561714 -0.069089333
9.562715 -0.069411943
9.563714 -0.06973362799999999
9.564714 -0.070054369
9.565714 -0.070374442
9.566714 -0.07069436800000001
9.567715 -0.07101479000000001
9.568714 -0.071336329
9.569715 -0.07165942800000001
9.570714 -0.071984204
9.571714 -0.072310399
9.572714 -0.072637468
9.573714 -0.072964723
9.574715 -0.07329158799999999
9.575714 -0.07361778999999999
9.576715 -0.073943438
9.577714 -0.074268947
9.578714 -0.07459487
9.579714 -0.074921676
9.580714 -0.07524963600000001
9.581715 -0.075578783
9.582714 -0.075908966
9.583714 -0.076239929
9.584714 -0.076571357
9.585714 -0.07690290799999999
9.586715 -0.077234238
9.587714 -0.077565073
9.588715 -0.077895314
9.589714 -0.078225142
9.590714 -0.078555028
9.591714 -0.07888563
9.592714 -0.079217547
9.593715 -0.079551083
9.594714 -0.079886074
9.595715 -0.08022193799999999
9.596714 -0.080557913
9.597714 -0.080893328
9.598714 -0.08122785399999999
9.599714 -0.081561564
9.600715 -0.081894838
9.601714 -0.082228176
9.602715 -0.082562014
9.603714 -0.082896673
9.604714 -0.083232357
9.605714 -0.08356920400000001
9.606714 -0.08390726300000001
9.607715 -0.084246404
9.608714 -0.084586232
9.609715 -0.084926107
9.610714 -0.085265283
9.611714 -0.08560319
9.612714 -0.085939688
9.613714 -0.086275185
9.614715 -0.086610514
9.615714 -0.08694661100000001
9.616714 -0.087284151
9.617714 -0.087623321
9.618714 -0.087963813
9.619715 -0.088305038
9.620714 -0.088646397
9.621715 -0.088987494
9.622714 -0.089328166
9.623714 -0.089668401
9.624714 -0.090008223
9.625714 -0.09034767299999999
9.626715 -0.090686866
9.627714 -0.091026095
9.628715 -0.091365835
9.629714 -0.091706606
9.630714 -0.092048704
9.631714 -0.09239198400000001
9.632714 -0.092735811
9.633715 -0.093079259
9.634714 -0.09342149699999999
9.635715 -0.093762134
9.636714 -0.094101409
9.637714 -0.094440073
9.638714 -0.094779045
9.639714 -0.095119071
9.640715 -0.095460488
9.641714 -0.095803215
9.642715 -0.09614690199999999
9.643714 -0.096491148
9.644714 -0.09683557400000001
9.645715 -0.097179809
9.646714 -0.09752342
9.647715 -0.097865926
9.648714 -0.098206953
9.649714 -0.09854646600000001
9.650714 -0.098884932
9.651714 -0.099223293
9.652715 -0.09956266700000001
9.653714 -0.099903916
9.654715 -0.10024731
9.655714 -0.10059235999999999
9.656714 -0.10093806
9.657714 -0.10128322000000001
9.658714 -0.10162693999999999
9.659715 -0.10196884
9.660714 -0.10230903000000001
9.661715 -0.10264795
9.662714 -0.10298614
9.663714 -0.10332414
9.664714 -0.10366245
9.665714 -0.10400162
9.666715 -0.10434213
9.667714 -0.1046843
9.668715 -0.10502802000000001
9.669714 -0.10537264
9.670714 -0.10571707999999999
9.671714 -0.1060601
9.672714 -0.10640082000000001
9.673715 -0.10673903
9.674714 -0.10707529
9.675714 -0.10741065
9.676714 -0.10774634
9.677714 -0.10808323
9.678715 -0.10842168
9.679714 -0.10876153
9.680715 -0.10910231000000001
9.681714 -0.10944341
9.682714 -0.10978422
9.683714 -0.11012417
9.684714 -0.11046267000000001
9.685715 -0.11079926
9.686714 -0.11113376
9.687715 -0.11146641
9.688714 -0.11179805
9.689714 -0.11212984000000001
9.690714 -0.11246302
9.691714 -0.11279837
9.692715 -0.11313596
9.693714 -0.11347507
9.694715 -0.11381446
9.695714 -0.11415281
9.696714 -0.11448907
9.697714 -0.11482273
9.698714 -0.11515383
9.699715 -0.11548284
9.700714 -0.11581042
9.701715 -0.1161374
9.702714 -0.11646467
9.703714 -0.11679307
9.704714 -0.11712324
9.705714 -0.11745546
9.706715 -0.11778936
9.707714 -0.11812398
9.708714 -0.11845792999999999
9.709714 -0.11878978000000001
9.710714 -0.1191185
9.711715 -0.11944382
9.712714 -0.11976626
9.713715 -0.12008686000000002
9.714714 -0.12040696000000001
9.715714 -0.12072770999999999
9.716714 -0.12104987
9.717714 -0.12137379
9.718715 -0.12169932
9.719714 -0.12202596
9.720715 -0.12235291
9.721714 -0.12267915
9.722714 -0.12300360999999999
9.723714 -0.1233254
9.724714 -0.12364405
9.725715 -0.12395974
9.726714 -0.12427332
9.727715 -0.12458606000000001
9.728714 -0.12489930999999999
9.729714 -0.1252141
9.730714 -0.12553085
9.731714 -0.12584932
9.732715 -0.12616868
9.733714 -0.12648783
9.734715 -0.12680566000000001
9.735714 -0.12712124
9.736714 -0.12743401
9.737714 -0.12774384
9.738714 -0.12805102
9.739715 -0.12835627
9.740714 -0.1286606
9.741714 -0.12896506
9.742714 -0.12927055
9.743714 -0.12957753
9.744715 -0.12988583
9.745714 -0.13019475
9.746715 -0.13050322
9.747714 -0.1308101
9.748714 -0.13111455
9.749714 -0.13141615
9.750714 -0.13171503
9.751715 -0.13201174999999998
9.752714 -0.13230715
9.753715 -0.13260215
9.754714 -0.13289752000000002
9.755714 -0.13319376
9.756714 -0.13349099
9.757714 -0.13378887
9.758715 -0.13408662000000002
9.759714 -0.13438329
9.760715 -0.13467794
9.761714 -0.1349699
9.762714 -0.13525899
9.763714 -0.13554556
9.764714 -0.13583035999999998
9.765715 -0.13611431000000002
9.766714 -0.13639823
9.767715 -0.13668269
9.768714 -0.13696782999999998
9.769714 -0.1372534
9.770715 -0.13753881
9.771714 -0.13782328
9.772715 -0.13810598000000002
9.773714 -0.13838619
9.774714 -0.13866352
9.775714 -0.13893803000000002
9.776714 -0.13921023
9.777715 -0.139481
9.778714 -0.13975133
9.779715 -0.14002201
9.780714 -0.14029337
9.781714 -0.14056524
9.782714 -0.14083696
9.783714 -0.14110768
9.784715 -0.14137655999999998
9.785714 -0.14164305
9.786715 -0.14190689
9.787714 -0.14216821000000002
9.788714 -0.14242737
9.789714 -0.14268493999999998
9.790714 -0.1429416
9.791715 -0.14319801000000001
9.792714 -0.14345465000000002
9.793715 -0.14371168
9.794714 -0.14396873999999998
9.795714 -0.14422508
9.796714 -0.14447965999999998
9.797714 -0.14473151
9.798715 -0.14498008
9.799714 -0.14522543999999998
9.800714 -0.1454682
9.801714 -0.14570932
9.802714 -0.14594975000000002
9.803715 -0.14619014
9.804714 -0.1464307
9.805715 -0.14667122000000002
9.806714 -0.14691124
9.807714 -0.14715011
9.808714 -0.14738716000000002
9.809714 -0.14762179
9.810715 -0.14785347
9.811714 -0.14808195
9.812715 -0.14830742000000002
9.813714 -0.14853049999999998
9.814714 -0.14875226
9.815714 -0.14897384
9.816714 -0.14919607000000001
9.817715 -0.14941921
9.818714 -0.14964270000000002
9.819715 -0.14986543
9.820714 -0.15008604
9.821714 -0.15030346
9.822714 -0.15051711
9.823714 -0.15072705
9.824715 -0.15093382
9.825714 -0.15113819
9.826715 -0.15134098999999998
9.827714 -0.15154296
9.828714 -0.15174469000000002
9.829714 -0.15194659000000002
9.830714 -0.15214873
9.831715 -0.15235069
9.832714 -0.1525516
9.833714 -0.15275023
9.834714 -0.15294532
9.835714 -0.15313607999999998
9.836715 -0.15332247
9.837714 -0.15350529
9.838715 -0.15368589
9.839714 -0.15386568
9.840714 -0.15404571
9.841714 -0.15422633
9.842714 -0.15440721000000002
9.843715 -0.15458755999999998
9.844714 -0.15476645
9.845715 -0.15494307000000002
9.846714 -0.15511673
9.847714 -0.155287
9.848714 -0.15545362999999998
9.849714 -0.15561663
9.850715 -0.15577647
9.851714 -0.15593402
9.852715 -0.15609042
9.853714 -0.15624675000000002
9.854714 -0.1564036
9.855714 -0.15656074
9.856714 -0.15671718
9.857715 -0.1568715
9.858714 -0.15702237
9.859715 -0.15716901
9.860714 -0.15731137
9.861714 -0.15745009000000001
9.862714 -0.1575861
9.863714 -0.15772029
9.864715 -0.1578533
9.865714 -0.15798546000000002
9.866714 -0.1581169
9.867714 -0.15824754
9.868714 -0.15837715
9.869715 -0.15850523
9.870714 -0.15863096
9.871715 -0.15875339
9.872714 -0.15887172
9.873714 -0.1589857
9.874714 -0.15909584000000002
9.875714 -0.15920327
9.876715 -0.15930939
9.877714 -0.1594153
9.878715 -0.15952142
9.879714 -0.15962736
9.880714 -0.15973212
9.881714 -0.15983456
9.882714 -0.15993373
9.883715 -0.16002912
9.884714 -0.16012063
9.885715 -0.16020838
9.886714 -0.16029264999999998
9.887714 -0.16037381
9.888714 -0.16045239
9.889714 -0.16052912
9.890715 -0.16060479
9.891714 -0.16067997
9.892715 -0.16075469
9.893714 -0.16082831
9.894714 -0.16089967
9.895715 -0.16096744000000002
9.896714 -0.16103075
9.897715 -0.16108945
9.898714 -0.16114415
9.899714 -0.16119593
9.900714 -0.1612459
9.901714 -0.16129473
9.902715 -0.16134259
9.903714 -0.16138918
9.904715 -0.16143403
9.905714 -0.16147665
9.906714 -0.16151659999999998
9.907714 -0.1615534
9.908714 -0.16158655
9.909715 -0.16161557
9.910714 -0.16164024
9.911715 -0.16166085
9.912714 -0.16167824
9.913714 -0.16169368
9.914714 -0.16170832
9.915714 -0.16172281000000002
9.916715 -0.16173697
9.917714 -0.16174982000000002
9.918715 -0.16176002
9.919714 -0.16176635
9.920714 -0.1617681
9.921714 -0.1617652
9.922714 -0.16175807
9.923715 -0.16174729999999998
9.924714 -0.16173348
9.925714 -0.1617171
9.926714 -0.16169861
9.927714 -0.16167847
9.928715 -0.16165705
9.929714 -0.16163444
9.930715 -0.16161025
9.931714 -0.16158355000000002
9.932714 -0.16155307
9.933714 -0.1615177
9.934714 -0.16147693
9.935715 -0.16143108
9.936714 -0.16138121
9.937715 -0.16132871
9.938714 -0.16127479
9.939714 -0.16122006
9.940714 -0.16116449
9.941714 -0.16110755
9.942715 -0.16104857
9.943714 -0.16098690000000002
9.944715 -0.16092198
9.945714 -0.16085331
9.946714 -0.16078035000000002
9.947714 -0.16070266
9.948714 -0.16062008
9.949715 -0.160533
9.950714 -0.16044233000000002
9.951715 -0.16034928
9.952714 -0.16025496
9.953714 -0.16015987
9.954714 -0.16006371
9.955714 -0.15996548000000002
9.956715 -0.15986392000000002
9.957714 -0.15975797
9.958714 -0.15964710999999998
9.959714 -0.15953142
9.960714 -0.15941139
9.961715 -0.15928757999999998
9.962714 -0.15916051
9.963715 -0.15903061
9.964714 -0.15889829
9.965714 -0.158764
9.966714 -0.15862816999999999
9.967714 -0.15849089
9.968715 -0.15835176
9.969714 -0.15820980999999998
9.970715 -0.15806376
9.971714 -0.15791252
9.972714 -0.15775556
9.973714 -0.15759317
9.974714 -0.15742631
9.975715 -0.15725621
9.976714 -0.15708394
9.977715 -0.15691002
9.978714 -0.15673445
9.979714 -0.15655691
9.980714 -0.15637695
9.981714 -0.15619417000000002
9.982715 -0.15600814
9.983714 -0.15581833
9.984715 -0.15562410000000002
9.985714 -0.15542477999999998
9.986714 -0.15522009
9.987714 -0.15501026
9.988714 -0.15479616000000002
9.989715 -0.15457902
9.990714 -0.15436001
9.991714 -0.15413975000000002
9.992714 -0.15391816
9.993714 -0.15369448
9.994715 -0.15346773
9.995714 -0.15323705999999998
9.996715 -0.15300195
9.997714 -0.15276225
9.998714 -0.15251803
9.999714 -0.15226936000000002
10.00071 -0.15201628
10.00171 -0.15175893000000001
10.00271 -0.15149768
10.00371 -0.15123319999999998
10.00471 -0.15096624
10.00571 -0.15069732
10.00671 -0.15042647
10.00771 -0.15015312
10.00871 -0.14987634
10.00971 -0.14959523
10.01071 -0.14930924
10.01171 -0.14901843
10.01271 -0.14872329
10.01371 -0.14842439
10.01471 -0.14812218000000002
10.01571 -0.14781674
10.01671 -0.14750797000000002
10.01771 -0.14719574
10.01871 -0.14688007
10.01971 -0.14656113
10.02071 -0.14623903
10.02171 -0.1459137
10.02271 -0.14558474000000002
10.02371 -0.14525162
10.02471 -0.14491390999999998
10.02571 -0.14457159
10.02671 -0.14422504
10.02771 -0.14387491
10.02871 -0.14352176
10.02971 -0.14316575
10.03071 -0.14280664
10.03171 -0.14244391
10.03271 -0.14207709
10.03371 -0.14170601
10.03471 -0.14133089
10.03571 -0.14095207
10.03671 -0.14056986
10.03771 -0.14018429
10.03871 -0.13979515
10.03971 -0.13940217000000002
10.04071 -0.13900521
10.04171 -0.13860438
10.04271 -0.13819990999999998
10.04371 -0.13779196
10.04471 -0.13738042
10.04571 -0.13696494
10.04671 -0.13654511
10.04771 -0.13612072
10.04871 -0.13569196
10.04971 -0.13525937000000002
10.05071 -0.13482358
10.05171 -0.134385
10.05271 -0.13394362999999998
10.05371 -0.133499
10.05471 -0.13305051
10.05571 -0.13259764999999998
10.05671 -0.13214019999999999
10.05771 -0.1316783
10.05871 -0.13121221
10.05971 -0.13074218
10.06071 -0.13026833999999998
10.06171 -0.12979071
10.06271 -0.12930938
10.06371 -0.12882458
10.06471 -0.12833661
10.06571 -0.12784566
10.06671 -0.12735161
10.06771 -0.12685391
10.06871 -0.1263518
10.06971 -0.12584457
10.07071 -0.1253319
10.07171 -0.12481403999999999
10.07271 -0.1242917
10.07371 -0.12376583000000001
10.07471 -0.12323719
10.07571 -0.12270616
10.07671 -0.12217270999999999
10.07771 -0.12163650000000001
10.07871 -0.12109706
10.07971 -0.1205539
10.08071 -0.12000654999999999
10.08171 -0.11945451
10.08271 -0.11889728
10.08371 -0.11833455999999999
10.08471 -0.11776636
10.08571 -0.11719317
10.08671 -0.11661595999999999
10.08771 -0.11603588000000001
10.08871 -0.11545386
10.08971 -0.11487031999999998
10.09071 -0.11428497
10.09171 -0.11369695
10.09271 -0.11310511
10.09371 -0.11250838
10.09471 -0.11190604
10.09571 -0.11129784000000001
10.09671 -0.11068393
10.09771 -0.11006474000000001
10.09871 -0.10944095
10.09971 -0.10881335
10.10071 -0.1081828
10.10171 -0.10755008999999999
10.10271 -0.10691569000000001
10.10371 -0.1062796
10.10471 -0.10564122
10.10571 -0.10499946
10.10671 -0.10435303000000001
10.10771 -0.10370086
10.10871 -0.10304241000000001
10.10971 -0.10237785999999999
10.11071 -0.10170798
10.11171 -0.10103390000000001
10.11271 -0.10035675000000001
10.11371 -0.099677406
10.11471 -0.09899631800000001
10.11571 -0.09831351900000002
10.11671 -0.097628625
10.11771 -0.096940942
10.11871 -0.09624954
10.11971 -0.09555341099999999
10.12071 -0.094851677
10.12171 -0.094143802
10.12271 -0.093429809
10.12371 -0.092710339
10.12471 -0.09198649199999999
10.12571 -0.09125956
10.12671 -0.09053064300000001
10.12771 -0.08980034
10.12871 -0.08906861199999999
10.12971 -0.088334834
10.13071 -0.087598019
10.13171 -0.086857076
10.13271 -0.086111081
10.13371 -0.085359445
10.13471 -0.08460200600000001
10.13571 -0.083839044
10.13671 -0.083071226
10.13771 -0.082299486
10.13871 -0.081524858
10.13971 -0.08074822799999999
10.14071 -0.079970126
10.14171 -0.079190551
10.14271 -0.078408967
10.14371 -0.07762442700000001
10.14471 -0.07683583000000001
10.14571 -0.076042209
10.14671 -0.075242989
10.14771 -0.074438116
10.14871 -0.073628034
10.14971 -0.07281355199999999
10.15071 -0.07199563
10.15171 -0.071175146
10.15271 -0.070352736
10.15371 -0.06952863199999999
10.15471 -0.06870264200000001
10.15571 -0.06787419
10.15671 -0.067042455
10.15771 -0.066206552
10.15871 -0.065365754
10.15971 -0.064519665
10.16071 -0.063668325
10.16171 -0.06281218400000001
10.16271 -0.061952003000000005
10.16371 -0.061088655
10.16471 -0.06022293200000001
10.16571 -0.059355365
10.16671 -0.058486103
10.16771 -0.057614897
10.16871 -0.05674117099999999
10.16971 -0.055864162
10.17071 -0.054983102
10.17171 -0.054097426
10.17271 -0.053206907
10.17371 -0.052311708000000005
10.17471 -0.051412311999999995
10.17571 -0.050509389
10.17671 -0.04960362
10.17771 -0.048695516
10.17871 -0.047785326
10.17971 -0.04687302
10.18071 -0.045958327
10.18171 -0.045040817
10.18271 -0.044119993
10.18371 -0.043195393
10.18471 -0.042266693
10.18571 -0.041333787
10.18671 -0.040396840999999996
10.18771 -0.039456275
10.18871 -0.038512671
10.18971 -0.037566596
10.19071 -0.036618425
10.19171 -0.035668217
10.19271 -0.034715697999999996
10.19371 -0.033760371
10.19471 -0.032801685
10.19571 -0.031839221
10.19671 -0.030872787000000002
10.19771 -0.02990244
10.19871 -0.028928413000000004
10.19971 -0.027951039000000004
10.20071 -0.026970694000000003
10.20171 -0.025987759000000003
10.20271 -0.025002586
10.20371 -0.024015458
10.20471 -0.023026492
10.20571 -0.022035567
10.20671 -0.021042302
10.20771 -0.02004616
10.20871 -0.019046610000000002
10.20971 -0.01804333
10.21071 -0.017036322
10.21171 -0.016025899
10.21271 -0.015012552000000002
10.21371 -0.013996745
10.21471 -0.012978766
10.21571 -0.011958679
10.21671 -0.010936385
10.21771 -0.0099117344
10.21871 -0.0088846049
10.21971 -0.0078549077
10.22071 -0.0068225431999999996
10.22171 -0.00578736
10.22271 -0.0047491787
10.22371 -0.0037078851
10.22471 -0.0026635415
10.22571 -0.0016164302
10.22671 -0.00056698386
10.22771 0.00048438101
10.22871 0.0015374428999999998
10.22971 0.0025922649
10.23071 0.0036491387
10.23171 0.0047084133
10.23271 0.0057703059
10.23371 0.006834801000000001
10.23471 0.007901692200000001
10.23571 0.0089707275
10.23671 0.010041763
10.23771 0.01111483
10.23871 0.012190079
10.23971 0.013267649
10.24071 0.014347563
10.24171 0.015429709000000002
10.24271 0.016513933999999997
10.24371 0.017600164999999997
10.24471 0.018688463000000002
10.24571 0.019778973000000002
10.24671 0.020871776999999998
10.24771 0.021966764
10.24871 0.023063613
10.24971 0.024161919
10.25071 0.025261400000000003
10.25171 0.026362072
10.25271 0.027464265999999998
10.25371 0.028568489
10.25471 0.029675174000000002
10.25571 0.030784475
10.25671 0.031896218
10.25771 0.033009992
10.25871 0.034125359
10.25971 0.035242006
10.26071 0.036359800000000005
10.26171 0.03747872
10.26271 0.038598757000000004
10.26371 0.03971988
10.26471 0.040842098
10.26571 0.04196557
10.26671 0.043090672
10.26771 0.044217924000000006
10.26871 0.045347773
10.26971 0.046480338999999996
10.27071 0.047615281
10.27171 0.048751841
10.27271 0.049889117
10.27371 0.051026378
10.27471 0.052163331
10.27571 0.053300161
10.27671 0.054437399
10.27771 0.055575668
10.27871 0.056715508
10.27971 0.05785727400000001
10.28071 0.059001177
10.28171 0.060147315
10.28271 0.061295659
10.28371 0.062445969999999996
10.28471 0.063597708
10.28571 0.064750045
10.28671 0.06590207299999999
10.28771 0.06705309500000001
10.28871 0.068202941
10.28971 0.069352082
10.29071 0.070501509
10.29171 0.071652379
10.29271 0.07280561299999999
10.29371 0.07396162299999999
10.29471 0.075120229
10.29571 0.076280814
10.29671 0.077442569
10.29771 0.078604685
10.29871 0.079766446
10.29971 0.080927258
10.30071 0.082086702
10.30171 0.08324462099999999
10.30271 0.084401265
10.30371 0.085557392
10.30471 0.08671414699999999
10.30571 0.087872788
10.30671 0.08903424
10.30771 0.090198766
10.30871 0.09136583000000001
10.30971 0.092534249
10.31071 0.09370261099999999
10.31171 0.094869686
10.31271 0.096034724
10.31371 0.097197533
10.31471 0.09835838599999999
10.31571 0.099517847
10.31671 0.10067663
10.31771 0.10183555
10.31871 0.10299545
10.31971 0.10415714
10.32071 0.10532107
10.32171 0.10648719999999999
10.32271 0.10765480999999999
10.32371 0.10882266
10.32471 0.10998926999999999
10.32571 0.11115344999999999
10.32671 0.11231467
10.32771 0.11347315000000001
10.32871 0.11462969999999999
10.32971 0.11578541999999999
10.33071 0.11694132
10.33171 0.11809805000000001
10.33271 0.11925588000000001
10.33371 0.12041481
10.33471 0.12157457999999999
10.33571 0.12273478
10.33671 0.1238947
10.33771 0.12505348
10.33871 0.12621011999999998
10.33971 0.12736392000000002
10.34071 0.12851462000000002
10.34171 0.12966271999999998
10.34271 0.13080923
10.34371 0.13195541
10.34471 0.13310228
10.34571 0.13425035000000002
10.34671 0.13539941
10.34771 0.13654882000000002
10.34871 0.13769773
10.34971 0.13884536
10.35071 0.13999114
10.35171 0.14113461
10.35271 0.14227547000000001
10.35371 0.14341347999999998
10.35471 0.14454863
10.35571 0.14568131
10.35671 0.14681225
10.35771 0.14794241
10.35871 0.14907264
10.35971 0.15020333
10.36071 0.15133426
10.36171 0.15246464
10.36271 0.15359346000000001
10.36371 0.15471987
10.36471 0.1558434
10.36571 0.15696401
10.36671 0.15808194
10.36771 0.15919743
10.36871 0.1603107
10.36971 0.16142193
10.37071 0.16253138
10.37171 0.16363948
10.37271 0.1647467
10.37371 0.16585338
10.37471 0.16695944000000001
10.37571 0.16806431
10.37671 0.16916709
10.37771 0.17026687999999998
10.37871 0.17136316
10.37971 0.17245586
10.38071 0.1735454
10.38171 0.17463225
10.38271 0.17571683
10.38371 0.17679929
10.38471 0.17787957
10.38571 0.1789577
10.38671 0.18003378
10.38771 0.18110808
10.38871 0.18218078
10.38971 0.18325173
10.39071 0.18432041
10.39171 0.18538606
10.39271 0.18644797000000002
10.39371 0.18750585
10.39471 0.18855984
10.39571 0.18961044999999999
10.39671 0.19065826
10.39771 0.19170363
10.39871 0.19274658
10.39971 0.19378698
10.40071 0.19482472
10.40171 0.19585988000000001
10.40271 0.1968927
10.40371 0.19792335
10.40471 0.19895169000000001
10.40571 0.19997716999999998
10.40671 0.20099899000000002
10.40771 0.20201649
10.40871 0.20302939
10.40971 0.20403793999999997
10.41071 0.20504276999999999
10.41171 0.20604450000000002
10.41271 0.20704353
10.41371 0.20803984
10.41471 0.20903323
10.41571 0.21002346
10.41671 0.21101048
10.41771 0.21199437
10.41871 0.21297515000000003
10.41971 0.21395250000000002
10.42071 0.21492582999999998
10.42171 0.21589433
10.42271 0.21685746
10.42371 0.21781519
10.42471 0.21876806999999998
10.42571 0.21971706
10.42671 0.22066305
10.42771 0.22160652999999997
10.42871 0.22254747
10.42971 0.22348547
10.43071 0.22442005999999998
10.43171 0.22535086999999998
10.43271 0.22627772000000002
10.43371 0.22720045
10.43471 0.22811869
10.43571 0.22903192
10.43671 0.22993961000000002
10.43771 0.23084155
10.43871 0.23173813
10.43971 0.23263024999999998
10.44071 0.23351903000000002
10.44171 0.2344053
10.44271 0.23528927
10.44371 0.23617037
10.44471 0.23704762999999998
10.44571 0.23792000000000002
10.44671 0.23878673000000003
10.44771 0.23964753
10.44871 0.24050234
10.44971 0.24135124000000002
10.45071 0.24219428
10.45171 0.24303154
10.45271 0.24386338999999999
10.45371 0.24469062
10.45471 0.24551419
10.45571 0.24633503
10.45671 0.24715347999999998
10.45771 0.24796908
10.45871 0.24878064
10.45971 0.24958665
10.46071 0.25038591
10.46171 0.25117788
10.46271 0.25196276
10.46371 0.25274127
10.46471 0.25351427
10.46571 0.2542824
10.46671 0.25504613
10.46771 0.25580579000000003
10.46871 0.25656167
10.46971 0.25731409
10.47071 0.25806304
10.47171 0.25880802
10.47271 0.25954798
10.47371 0.26028144999999997
10.47471 0.26100713
10.47571 0.26172441
10.47671 0.26243366
10.47771 0.26313603999999996
10.47871 0.26383307
10.47971 0.26452602000000003
10.48071 0.2652155
10.48171 0.26590144
10.48271 0.26658330999999996
10.48371 0.26726043
10.48471 0.26793221
10.48571 0.26859811
10.48671 0.26925749
10.48771 0.26990961999999996
10.48871 0.27055384
10.48971 0.27118986
10.49071 0.27181813
10.49171 0.27243984
10.49271 0.27305656
10.49371 0.27366967000000003
10.49471 0.27427985
10.49571 0.27488677
10.49671 0.27548929
10.49771 0.27608599
10.49871 0.27667563
10.49971 0.27725759
10.50071 0.27783175
10.50171 0.27839832
10.50271 0.27895760999999997
10.50371 0.27950986
10.50471 0.2800555
10.50571 0.28059513
10.50671 0.28112964
10.50771 0.28165984
10.50871 0.28218611000000005
10.50971 0.28270802
10.51071 0.28322439
10.51171 0.28373364
10.51271 0.28423441
10.51371 0.28472606
10.51471 0.2852089
10.51571 0.28568392
10.51671 0.28615226
10.51771 0.28661483
10.51871 0.28707203
10.51971 0.28752394000000003
10.52071 0.28797041
10.52171 0.28841142000000003
10.52271 0.28884689999999996
10.52371 0.28927661000000005
10.52471 0.28969995
10.52571 0.29011595
10.52671 0.2905237
10.52771 0.29092277
10.52871 0.29131342
10.52971 0.29169661
10.53071 0.29207366
10.53171 0.29244556
10.53271 0.29281264
10.53371 0.2931745
10.53471 0.29353027000000004
10.53571 0.29387907
10.53671 0.29422038
10.53771 0.29455407
10.53871 0.29488027
10.53971 0.29519896
10.54071 0.29551003000000003
10.54171 0.29581329
10.54271 0.29610875
10.54371 0.29639686000000004
10.54471 0.29667837
10.54571 0.29695404
10.54671 0.29722427
10.54771 0.29748876
10.54871 0.29774671
10.54971 0.29799712
10.55071 0.29823936
10.55171 0.29847333
10.55271 0.29869953000000005
10.55371 0.2989186
10.55471 0.29913101000000003
10.55571 0.29933683
10.55671 0.29953578
10.55771 0.29972750000000004
10.55871 0.29991183
10.55971 0.30008899
10.56071 0.30025928
10.56171 0.30042289
10.56271 0.30057963
10.56371 0.30072904
10.56471 0.30087063
10.56571 0.30100426999999996
10.56671 0.30113028
10.56771 0.30124928
10.56871 0.30136185000000004
10.56971 0.30146816000000004
10.57071 0.30156786
10.57171 0.30166018
10.57271 0.30174441999999996
10.57371 0.30182025
10.57471 0.30188785999999995
10.57571 0.30194782
10.57671 0.30200065000000004
10.57771 0.30204665
10.57871 0.30208577
10.57971 0.30211776
10.58071 0.30214242
10.58171 0.30215981
10.58271 0.30217015
10.58371 0.30217357
10.58471 0.30216995999999996
10.58571 0.30215885000000003
10.58671 0.30213968999999996
10.58771 0.30211208
10.58871 0.30207611
10.58971 0.30203236
10.59071 0.30198167
10.59171 0.30192472000000004
10.59271 0.30186172
10.59371 0.30179233
10.59471 0.30171596
10.59571 0.30163194
10.59671 0.30153987
10.59771 0.30143973
10.59871 0.30133168
10.59971 0.30121584
10.60071 0.30109226
10.60171 0.30096092
10.60271 0.30082189
10.60371 0.30067551
10.60471 0.30052228999999997
10.60571 0.30036268
10.60671 0.30019691000000004
10.60771 0.30002468
10.60871 0.29984526
10.60971 0.29965779000000003
10.61071 0.29946161
10.61171 0.29925657
10.61271 0.29904306999999997
10.61371 0.29882179
10.61471 0.29859346999999997
10.61571 0.29835859
10.61671 0.29811736
10.61771 0.29786972
10.61871 0.29761550999999997
10.61971 0.29735453
10.62071 0.29708657
10.62171 0.29681122
10.62271 0.29652798999999996
10.62371 0.29623632
10.62471 0.29593587
10.62571 0.29562669999999996
10.62671 0.29530933
10.62771 0.29498464
10.62871 0.29465363
10.62971 0.294317
10.63071 0.29397497
10.63171 0.29362720000000003
10.63271 0.29327294
10.63371 0.29291136
10.63471 0.29254169
10.63571 0.29216348000000003
10.63671 0.29177655999999996
10.63771 0.2913811
10.63871 0.29097747
10.63971 0.29056617
10.64071 0.29014794
10.64171 0.28972349000000003
10.64271 0.28929347
10.64371 0.28885822
10.64471 0.28841755999999996
10.64571 0.28797088000000004
10.64671 0.28751716
10.64771 0.28705534000000005
10.64871 0.28658456
10.64971 0.28610448
10.65071 0.28561533
10.65171 0.28511789
10.65271 0.28461317999999997
10.65371 0.28410223
10.65471 0.28358585999999997
10.65571 0.28306448
10.65671 0.28253805
10.65771 0.28200615
10.65871 0.28146807999999995
10.65971 0.28092298000000004
10.66071 0.28037003
10.66171 0.2798086
10.66271 0.27923838
10.66371 0.27865956
10.66471 0.27807273
10.66571 0.27747890000000003
10.66671 0.2768791
10.66771 0.27627428000000004
10.66871 0.27566487
10.66971 0.27505078
10.67071 0.27443129
10.67171 0.27380532
10.67271 0.27317177
10.67371 0.27252976
10.67471 0.27187897
10.67571 0.27121962
10.67671 0.27055242
10.67771 0.26987831
10.67871 0.26919828
10.67971 0.2685131
10.68071 0.2678233
10.68171 0.26712897
10.68271 0.26642988
10.68371 0.26572535
10.68471 0.26501445
10.68571 0.26429615
10.68671 0.26356955000000004
10.68771 0.26283422
10.68871 0.26209037999999996
10.68971 0.26133881999999997
10.69071 0.26058089
10.69171 0.25981788
10.69271 0.25905077
10.69371 0.25827989
10.69471 0.25750487
10.69571 0.2567248
10.69671 0.25593862
10.69771 0.25514541
10.69871 0.25434457
10.69971 0.25353588
10.70071 0.25271943
10.70171 0.25189568
10.70271 0.25106531
10.70371 0.25022923999999996
10.70471 0.24938851
10.70571 0.24854399000000002
10.70671 0.24769613999999998
10.70771 0.24684467
10.70871 0.24598864999999998
10.70971 0.24512666
10.71071 0.2442573
10.71171 0.24337969
10.71271 0.24249373999999999
10.71371 0.24160015999999998
10.71471 0.24070010999999997
10.71571 0.23979477
10.71671 0.23888505999999998
10.71771 0.23797145
10.71871 0.23705405000000002
10.71971 0.23613267000000002
10.72071 0.23520697999999998
10.72171 0.23427645
10.72271 0.23334036000000002
10.72371 0.23239783
10.72471 0.23144817
10.72571 0.23049104
10.72671 0.22952682000000002
10.72771 0.22855655
10.72871 0.22758164
10.72971 0.2266034
10.73071 0.22562251000000003
10.73171 0.22463880000000003
10.73271 0.22365139
10.73371 0.22265909
10.73471 0.22166085
10.73571 0.22065613999999997
10.73671 0.21964491
10.73771 0.21862749
10.73871 0.21760428999999998
10.73971 0.21657574000000002
10.74071 0.21554234000000003
10.74171 0.21450471
10.74271 0.2134636
10.74371 0.21241962
10.74471 0.21137295
10.74571 0.21032314
10.74671 0.20926909
10.74771 0.2082095
10.74871 0.2071433
10.74971 0.20607018000000002
10.75071 0.20499071000000002
10.75171 0.20390602000000002
10.75271 0.20281741999999997
10.75371 0.20172584000000002
10.75471 0.20063159000000003
10.75571 0.19953445999999997
10.75671 0.19843406
10.75771 0.19732995
10.75871 0.19622182
10.75971 0.19510941
10.76071 0.19399235
10.76171 0.19287018
10.76271 0.19174253
10.76371 0.19060946
10.76471 0.18947161
10.76571 0.18833011
10.76671 0.1871862
10.76771 0.18604071
10.76871 0.18489369
10.76971 0.18374438
10.77071 0.18259159
10.77171 0.18143419
10.77271 0.18027159
10.77371 0.17910387
10.77471 0.17793151999999998
10.77571 0.17675516
10.77671 0.17557527
10.77771 0.17439211000000002
10.77871 0.17320587
10.77971 0.17201685
10.78071 0.17082545
10.78171 0.16963196
10.78271 0.16843631
10.78371 0.16723796000000002
10.78471 0.16603597
10.78571 0.16482946
10.78671 0.16361806
10.78771 0.16240211000000002
10.78871 0.16118262
10.78971 0.1599608
10.79071 0.15873755
10.79171 0.15751319
10.79271 0.15628738
10.79371 0.15505949
10.79471 0.1538289
10.79571 0.15259527
10.79671 0.15135853
10.79771 0.15011869
10.79871 0.14887566
10.79971 0.14762931999999998
10.80071 0.14637962
10.80171 0.14512686
10.80271 0.14387168
10.80371 0.14261496
10.80471 0.14135741
10.80571 0.14009918999999998
10.80671 0.13883985000000001
10.80771 0.13757844
10.80871 0.13631405
10.80971 0.13504616
10.81071 0.13377487
10.81171 0.13250079
10.81271 0.13122468
10.81371 0.12994714000000002
10.81471 0.1286684
10.81571 0.12738843
10.81671 0.12610713
10.81771 0.12482448
10.81871 0.12354052
10.81971 0.12225523999999999
10.82071 0.12096839
10.82171 0.11967952999999999
10.82271 0.11838812
10.82371 0.11709396
10.82471 0.11579735000000001
10.82571 0.11449908
10.82671 0.11320012
10.82771 0.11190125
10.82871 0.11060269
10.82971 0.10930408
10.83071 0.10800466
10.83171 0.10670365999999999
10.83271 0.10540059000000002
10.83371 0.10409537999999999
10.83471 0.10278825999999999
10.83571 0.10147956
10.83671 0.10016961
10.83771 0.098858681
10.83871 0.09754713400000001
10.83971 0.09623544199999999
10.84071 0.094924105
10.84171 0.093613449
10.84271 0.09230338
10.84371 0.09099331199999999
10.84471 0.089682301
10.84571 0.088369421
10.84671 0.087054144
10.84771 0.085736561
10.84871 0.08441736
10.84971 0.083097542
10.85071 0.081778062
10.85171 0.080459553
10.85271 0.079142256
10.85371 0.07782607600000001
10.85471 0.076510728
10.85571 0.07519583499999999
10.85671 0.073880935
10.85771 0.072565471
10.85871 0.07124886
10.85971 0.06993066099999999
10.86071 0.068610796
10.86171 0.067289715
10.86271 0.065968366
10.86371 0.064647937
10.86471 0.063329469
10.86571 0.06201351099999999
10.86671 0.060699949999999996
10.86771 0.05938811200000001
10.86871 0.058077031
10.86971 0.056765763999999996
10.87071 0.05545365299999999
10.87171 0.054140405999999995
10.87271 0.052826066
10.87371 0.051510968000000004
10.87471 0.050195673
10.87571 0.048880943
10.87671 0.047567658
10.87771 0.046256644
10.87871 0.044948447999999995
10.87971 0.043643109
10.88071 0.042340078
10.88171 0.041038332999999996
10.88271 0.039736691000000005
10.88371 0.038434204
10.88471 0.037130472
10.88571 0.035825759
10.88671 0.034520889
10.88771 0.033216985000000004
10.88871 0.03191517
10.88971 0.030616333000000003
10.89071 0.02932098
10.89171 0.028029200999999997
10.89271 0.026740652
10.89371 0.025454611999999998
10.89471 0.024170071
10.89571 0.022885909
10.89671 0.021601174
10.89771 0.020315357
10.89871 0.019028609999999998
10.89971 0.017741777
10.90071 0.016456209
10.90171 0.015173412999999998
10.90271 0.013894634000000001
10.90371 0.012620540999999999
10.90471 0.011351080000000001
10.90571 0.010085534
10.90671 0.0088227571
10.90771 0.0075614516
10.90871 0.0063004649
10.90971 0.0050390136
10.91071 0.0037768423
10.91171 0.0025142901
10.91271 0.0012522602
10.91371 -7.927980799999999e-06
10.91471 -0.0012647996
10.91571 -0.0025170593
10.91671 -0.0037639204999999998
10.91771 -0.0050053295
10.91871 -0.006242002600000001
10.91971 -0.0074752519
10.92071 -0.0087066444
10.92171 -0.0099375909
10.92271 -0.011168982
10.92371 -0.012400976000000001
10.92471 -0.013632974999999999
10.92571 -0.014863779
10.92671 -0.01609188
10.92771 -0.017315797
10.92871 -0.018534384
10.92971 -0.019747076
10.93071 -0.020953984
10.93171 -0.022155880000000003
10.93271 -0.023354025
10.93371 -0.024549893
10.93471 -0.025744846999999998
10.93571 -0.026939801000000003
10.93671 -0.028134993
10.93771 -0.029329889
10.93871 -0.030523277
10.93971 -0.031713556000000004
10.94071 -0.032899118
10.94171 -0.034078755
10.94271 -0.035251962
10.94371 -0.036419037
10.94471 -0.037580973000000004
10.94571 -0.038739166000000005
10.94671 -0.039895045000000004
10.94771 -0.041049712999999995
10.94871 -0.042203726
10.94971 -0.043357001
10.95071 -0.044508858
10.95171 -0.045658188
10.95271 -0.04680366
10.95371 -0.047943974
10.95471 -0.049078133
10.95571 -0.050205667999999995
10.95671 -0.051326817
10.95771 -0.052442506
10.95871 -0.053554161999999995
10.95971 -0.054663331999999995
10.96071 -0.05577123999999999
10.96171 -0.056878424999999996
10.96271 -0.057984609000000006
10.96371 -0.059088797000000005
10.96471 -0.060189613999999995
10.96571 -0.061285699
10.96671 -0.062376034
10.96771 -0.06346010499999999
10.96871 -0.06453789
10.96971 -0.065609784
10.97071 -0.06667648
10.97171 -0.067738869
10.97271 -0.068797945
10.97371 -0.069854606
10.97471 -0.07090943400000001
10.97571 -0.07196244
10.97671 -0.073012948
10.97771 -0.074059737
10.97871 -0.07510138100000001
10.97971 -0.076136726
10.98071 -0.077165262
10.98171 -0.07818726
10.98271 -0.07920355999999999
10.98371 -0.080215209
10.98471 -0.081223069
10.98571 -0.082227611
10.98671 -0.083228934
10.98771 -0.084226922
10.98871 -0.085221382
10.98971 -0.086212094
10.99071 -0.087198708
10.99171 -0.088180683
10.99271 -0.08915732600000001
10.99371 -0.090128038
10.99471 -0.091092585
10.99571 -0.0920513
10.99671 -0.093004998
10.99771 -0.093954615
10.99871 -0.094900781
10.99971 -0.09584348300000001
11.00071 -0.09678210500000001
11.00171 -0.09771576200000001
11.00271 -0.098643731
11.00371 -0.099565822
11.00471 -0.10048235999999999
11.00571 -0.10139393000000001
11.00671 -0.10230097999999999
11.00771 -0.10320359
11.00871 -0.10410154
11.00971 -0.1049945
11.01071 -0.10588240000000002
11.01171 -0.10676536
11.01271 -0.10764362999999999
11.01371 -0.10851717
11.01471 -0.10938558
11.01571 -0.11024816
11.01671 -0.11110434000000001
11.01771 -0.11195407
11.01871 -0.11279802000000001
11.01971 -0.11363735999999999
11.02071 -0.11447318000000001
11.02171 -0.11530591
11.02271 -0.11613509000000001
11.02371 -0.11695954
11.02471 -0.11777795
11.02571 -0.11858941999999999
11.02671 -0.11939382
11.02771 -0.1201916
11.02871 -0.12098347999999999
11.02971 -0.12176998000000001
11.03071 -0.12255138
11.03171 -0.12332781
11.03271 -0.12409962
11.03371 -0.12486739
11.03471 -0.12563172
11.03571 -0.12639278
11.03671 -0.12714987
11.03771 -0.12790149
11.03871 -0.12864574
11.03971 -0.12938124
11.04071 -0.13010768
11.04171 -0.13082607
11.04271 -0.13153826999999998
11.04371 -0.13224618000000002
11.04471 -0.13295104
11.04571 -0.13365307999999998
11.04671 -0.13435176
11.04771 -0.13504621
11.04871 -0.13573566
11.04971 -0.13641955
11.05071 -0.13709734
11.05171 -0.13776828
11.05271 -0.13843143000000002
11.05371 -0.13908604
11.05471 -0.13973218
11.05571 -0.14037103
11.05671 -0.14100471
11.05771 -0.1416355
11.05871 -0.14226496
11.05971 -0.14289312999999998
11.06071 -0.14351851999999998
11.06171 -0.14413879
11.06271 -0.14475166
11.06371 -0.14535573
11.06471 -0.14595074
11.06571 -0.14653726
11.06671 -0.14711617
11.06771 -0.14768826000000002
11.06871 -0.14825425
11.06971 -0.14881497
11.07071 -0.14937161
11.07171 -0.14992548
11.07271 -0.15047744000000002
11.07371 -0.15102729
11.07471 -0.15157344
11.07571 -0.1521133
11.07671 -0.15264426
11.07771 -0.15316472
11.07871 -0.15367473999999998
11.07971 -0.15417599
11.08071 -0.15467089
11.08171 -0.15516159
11.08271 -0.15564930999999999
11.08371 -0.15613419
11.08471 -0.15661569
11.08571 -0.15709314
11.08671 -0.15756601
11.08771 -0.15803372999999998
11.08871 -0.15849543
11.08971 -0.15894978999999998
11.09071 -0.15939533
11.09171 -0.15983118000000002
11.09271 -0.16025767999999999
11.09371 -0.1606766
11.09471 -0.16109062
11.09571 -0.16150224
11.09671 -0.16191272
11.09771 -0.1623216
11.09871 -0.16272701
11.09971 -0.16312662
11.10071 -0.16351854000000002
11.10171 -0.16390197
11.10271 -0.16427703999999999
11.10371 -0.16464428
11.10471 -0.16500419
11.10571 -0.16535708000000002
11.10671 -0.16570336
11.10771 -0.16604390000000002
11.10871 -0.16638011
11.10971 -0.1667135
11.11071 -0.16704488
11.11171 -0.16737367
11.11271 -0.16769797
11.11371 -0.16801518000000001
11.11471 -0.16832311
11.11571 -0.16862095000000002
11.11671 -0.16890951999999998
11.11771 -0.16919077999999999
11.11871 -0.16946682
11.11971 -0.16973902999999999
11.12071 -0.17000778
11.12171 -0.17027271
11.12271 -0.17053332
11.12371 -0.1707894
11.12471 -0.17104091
11.12571 -0.17128759000000002
11.12671 -0.17152858
11.12771 -0.17176246
11.12871 -0.17198777
11.12971 -0.17220390000000002
11.13071 -0.17241157000000001
11.13171 -0.17261273
11.13271 -0.17280977
11.13371 -0.17300437999999999
11.13471 -0.17319687
11.13571 -0.17338614000000002
11.13671 -0.17357032
11.13771 -0.17374777000000002
11.13871 -0.17391774000000002
11.13971 -0.17408036
11.14071 -0.17423622
11.14171 -0.17438573
11.14271 -0.17452884999999999
11.14371 -0.17466538
11.14471 -0.17479545000000002
11.14571 -0.1749199
11.14671 -0.17504013000000002
11.14771 -0.17515745
11.14871 -0.17527225
11.14971 -0.17538368
11.15071 -0.17548987
11.15171 -0.17558885999999999
11.15271 -0.1756795
11.15371 -0.175762
11.15471 -0.17583768
11.15571 -0.17590814
11.15671 -0.17597445
11.15771 -0.17603673
11.15871 -0.17609436
11.15971 -0.17614664000000002
11.16071 -0.17619332999999998
11.16171 -0.17623476
11.16271 -0.17627144
11.16371 -0.1763034
11.16471 -0.17632999
11.16571 -0.17635009
11.16671 -0.17636276
11.16771 -0.17636803
11.16871 -0.17636697
11.16971 -0.17636132999999998
11.17071 -0.17635261000000002
11.17171 -0.17634128000000002
11.17271 -0.17632658
11.17371 -0.17630695000000002
11.17471 -0.17628097
11.17571 -0.17624802
11.17671 -0.17620847
11.17771 -0.1761632
11.17871 -0.17611299
11.17971 -0.17605795
11.18071 -0.17599766
11.18171 -0.17593163
11.18271 -0.1758599
11.18371 -0.17578315
11.18471 -0.17570246
11.18571 -0.17561846
11.18671 -0.17553091
11.18771 -0.17543864
11.18871 -0.17534017
11.18971 -0.17523454
11.19071 -0.17512186999999999
11.19171 -0.17500336
11.19271 -0.17488059
11.19371 -0.17475467
11.19471 -0.17462573
11.19571 -0.17449295
11.19671 -0.17435519
11.19771 -0.17421172
11.19871 -0.17406252
11.19971 -0.1739081
11.20071 -0.17374896
11.20171 -0.17358513
11.20271 -0.17341607
11.20371 -0.17324114000000002
11.20471 -0.17306019
11.20571 -0.1728739
11.20671 -0.1726836
11.20771 -0.17249055
11.20871 -0.17229519
11.20971 -0.17209682999999998
11.21071 -0.17189393
11.21171 -0.17168488
11.21271 -0.17146885
11.21371 -0.17124609999999998
11.21471 -0.17101777
11.21571 -0.17078519
11.21671 -0.17054917
11.21771 -0.17030983
11.21871 -0.1700668
11.21971 -0.16981977
11.22071 -0.16956878
11.22171 -0.1693142
11.22271 -0.16905627
11.22371 -0.16879461
11.22471 -0.16852815
11.22571 -0.16825551
11.22671 -0.16797573
11.22771 -0.16768893999999998
11.22871 -0.16739642999999998
11.22971 -0.16710015
11.23071 -0.16680185
11.23171 -0.16650231999999998
11.23271 -0.16620116
11.23371 -0.16589719
11.23471 -0.16558907
11.23571 -0.16527592
11.23671 -0.16495741
11.23771 -0.16463364
11.23871 -0.16430462
11.23971 -0.16397018
11.24071 -0.16363014
11.24171 -0.16328473999999998
11.24271 -0.1629349
11.24371 -0.16258213
11.24471 -0.16222798
11.24571 -0.16187321
11.24671 -0.16151745
11.24771 -0.16115912
11.24871 -0.1607962
11.24971 -0.16042700000000001
11.25071 -0.16005083
11.25171 -0.15966817
11.25271 -0.15928015
11.25371 -0.1588881
11.25471 -0.15849295
11.25571 -0.15809523
11.25671 -0.15769522
11.25771 -0.15729317
11.25871 -0.15688937
11.25971 -0.15648385
11.26071 -0.15607602999999998
11.26171 -0.15566467
11.26271 -0.1552481
11.26371 -0.15482490000000002
11.26471 -0.15439461000000002
11.26571 -0.15395798
11.26671 -0.15351682
11.26771 -0.15307321
11.26871 -0.1526288
11.26971 -0.15218422
11.27071 -0.15173908
11.27171 -0.15129236
11.27271 -0.15084287000000002
11.27371 -0.15038963
11.27471 -0.14993193
11.27571 -0.14946924
11.27671 -0.14900109
11.27771 -0.14852723
11.27871 -0.14804791
11.27971 -0.14756408999999998
11.28071 -0.14707734
11.28171 -0.14658943
11.28271 -0.14610171
11.28371 -0.14561451
11.28471 -0.14512698000000002
11.28571 -0.14463745
11.28671 -0.14414402
11.28771 -0.14364531
11.28871 -0.14314074999999998
11.28971 -0.14263064
11.29071 -0.14211582
11.29171 -0.14159727
11.29271 -0.14107593000000002
11.29371 -0.14055262
11.29471 -0.14002805000000002
11.29571 -0.13950282
11.29671 -0.13897718
11.29771 -0.13845082
11.29871 -0.13792276
11.29971 -0.13739156
11.30071 -0.13685577000000002
11.30171 -0.13631446
11.30271 -0.13576763
11.30371 -0.1352162
11.30471 -0.13466163
11.30571 -0.13410541
11.30671 -0.13354855999999998
11.30771 -0.13299142
11.30871 -0.13243370000000002
11.30971 -0.13187475
11.31071 -0.13131383
11.31171 -0.1307502
11.31271 -0.13018324
11.31371 -0.12961243
11.31471 -0.12903749
11.31571 -0.12845852
11.31671 -0.1278761
11.31771 -0.12729125
11.31871 -0.12670517
11.31971 -0.12611879999999998
11.32071 -0.12553245999999998
11.32171 -0.12494576
11.32271 -0.12435769
11.32371 -0.12376702
11.32471 -0.12317278
11.32571 -0.12257447
11.32671 -0.12197221999999999
11.32771 -0.12136659
11.32871 -0.12075838
11.32971 -0.12014847000000001
11.33071 -0.11953762
11.33171 -0.11892642
11.33271 -0.11831521
11.33371 -0.11770388000000001
11.33471 -0.11709185
11.33571 -0.11647815000000002
11.33671 -0.11586165000000001
11.33771 -0.11524137
11.33871 -0.11461687
11.33971 -0.1139884
11.34071 -0.11335685999999999
11.34171 -0.11272344999999999
11.34271 -0.11208939000000001
11.34371 -0.11145547
11.34471 -0.110822
11.34571 -0.11018874000000001
11.34671 -0.10955509
11.34771 -0.10892021
11.34871 -0.10828316
11.34971 -0.10764312
11.35071 -0.10699951
11.35171 -0.10635220999999999
11.35271 -0.10570165
11.35371 -0.10504882000000001
11.35471 -0.10439501
11.35571 -0.10374144999999999
11.35671 -0.10308895000000001
11.35771 -0.10243759
11.35871 -0.10178679
11.35971 -0.10113546999999999
11.36071 -0.10048241999999999
11.36171 -0.099826639
11.36271 -0.099167565
11.36371 -0.09850510400000001
11.36471 -0.097839604
11.36571 -0.09717177
11.36671 -0.09650254500000001
11.36771 -0.095832977
11.36871 -0.09516400800000001
11.36971 -0.09449623800000001
11.37071 -0.093829684
11.37171 -0.09316369
11.37271 -0.092497037
11.37371 -0.091828319
11.37471 -0.09115638100000001
11.37571 -0.09048070100000001
11.37671 -0.089801539
11.37771 -0.089119829
11.37871 -0.088436843
11.37971 -0.08775382300000001
11.38071 -0.087071711
11.38171 -0.086390995
11.38271 -0.085711729
11.38371 -0.085033558
11.38471 -0.08435577
11.38571 -0.08367735999999999
11.38671 -0.082997186
11.38771 -0.082314207
11.38871 -0.08162781
11.38971 -0.08093809
11.39071 -0.080245896
11.39171 -0.07955264899999999
11.39271 -0.07885989
11.39371 -0.078168808
11.39471 -0.077479886
11.39571 -0.076792814
11.39671 -0.076106685
11.39771 -0.075420347
11.39871 -0.074732729
11.39971 -0.074043038
11.40071 -0.073350838
11.40171 -0.07265604199999999
11.40271 -0.071958901
11.40371 -0.07126002499999999
11.40471 -0.070560363
11.40571 -0.069861067
11.40671 -0.069163204
11.40771 -0.06846743599999999
11.40871 -0.067773741
11.40971 -0.06708136099999999
11.41071 -0.066389056
11.41171 -0.065695524
11.41271 -0.064999843
11.41371 -0.064301747
11.41471 -0.063601619
11.41571 -0.062900264
11.41671 -0.062198605
11.41771 -0.061497424
11.41871 -0.06079725
11.41971 -0.060098368
11.42071 -0.059400831
11.42171 -0.058704468999999995
11.42271 -0.058008835
11.42371 -0.057313219
11.42471 -0.056616746999999995
11.42571 -0.055918656
11.42671 -0.055218580999999996
11.42771 -0.054516753999999994
11.42871 -0.053813978
11.42971 -0.053111388
11.43071 -0.052410027
11.43171 -0.05171051000000001
11.43271 -0.051012856
11.43371 -0.050316575999999995
11.43471 -0.049620908
11.43571 -0.048925087
11.43671 -0.048228572
11.43771 -0.047531055
11.43871 -0.046832464
11.43971 -0.046132907
11.44071 -0.045432671
11.44171 -0.044732247
11.44271 -0.0440323
11.44371 -0.043333549
11.44471 -0.042636538
11.44571 -0.041941422
11.44671 -0.041247858
11.44771 -0.040555079
11.44871 -0.039862172
11.44971 -0.039168394999999995
11.45071 -0.038473436
11.45171 -0.037777485
11.45271 -0.037081109
11.45371 -0.036385024
11.45471 -0.035689867
11.45571 -0.034996055
11.45671 -0.034303759
11.45771 -0.033612942
11.45871 -0.032923400000000005
11.45971 -0.032234791
11.46071 -0.031546655
11.46171 -0.030858479999999997
11.46271 -0.030169830999999998
11.46371 -0.029480501
11.46471 -0.028790627
11.46571 -0.028100694000000002
11.46671 -0.027411402
11.46771 -0.026723422000000004
11.46871 -0.026037180000000004
11.46971 -0.025352713
11.47071 -0.024669699000000003
11.47171 -0.023987576
11.47271 -0.023305758
11.47371 -0.022623799
11.47471 -0.021941493
11.47571 -0.021258894
11.47671 -0.020576284
11.47771 -0.019894104
11.47871 -0.019212876
11.47971 -0.018533105
11.48071 -0.017855159
11.48171 -0.017179159
11.48271 -0.016504915999999998
11.48371 -0.015831956
11.48471 -0.015159633999999998
11.48571 -0.014487328999999998
11.48671 -0.013814628
11.48771 -0.013141446000000001
11.48871 -0.012468047
11.48971 -0.011794968
11.49071 -0.011122868999999999
11.49171 -0.010452377
11.49271 -0.0097839467
11.49371 -0.009117763000000001
11.49471 -0.0084536943
11.49571 -0.007791307899999999
11.49671 -0.0071299532
11.49771 -0.0064689171
11.49871 -0.0058076152
11.49971 -0.0051457715
11.50071 -0.0044835142
11.50171 -0.0038213464
11.50271 -0.0031599957
11.50371 -0.0025001948
11.50471 -0.0018424789
11.50571 -0.0011870638
11.50671 -0.0005338325100000001
11.50771 0.00011759327
11.50871 0.0007677421299999999
11.50971 0.0014171808000000001
11.51071 0.0020664129
11.51171 0.0027157797
11.51271 0.003365361
11.51371 0.0040149011
11.51471 0.0046638073
11.51571 0.0053112668000000005
11.51671 0.0059564729
11.51771 0.0065988977
11.51871 0.0072384988
11.51971 0.0078757635
11.52071 0.0085115607
11.52171 0.0091468486
11.52271 0.0097823679
11.52371 0.010418439
11.52471 0.011054925
11.52571 0.011691329
11.52671 0.012326968
11.52771 0.012961114
11.52871 0.013593101000000002
11.52971 0.014222396000000002
11.53071 0.014848690999999999
11.53171 0.015472030999999999
11.53271 0.016092903
11.53371 0.016712226
11.53471 0.017331165
11.53571 0.017950792
11.53671 0.018571707
11.53771 0.019193788
11.53871 0.019816191
11.53971 0.020437618
11.54071 0.021056739
11.54171 0.021672590999999998
11.54271 0.022284794
11.54371 0.022893556
11.54471 0.023499507
11.54571 0.02410349
11.54671 0.024706402
11.54771 0.025309106999999997
11.54871 0.025912348
11.54971 0.026516608
11.55071 0.027121920999999997
11.55171 0.02772772
11.55271 0.028332850000000003
11.55371 0.028935802
11.55471 0.029535178
11.55571 0.030130154
11.55671 0.030720787
11.55771 0.031308003
11.55871 0.031893267
11.55971 0.032478076
11.56071 0.033063532
11.56171 0.033650108
11.56271 0.034237672999999996
11.56371 0.034825672999999994
11.56471 0.035413314
11.56571 0.035999685999999996
11.56671 0.036583832000000004
11.56771 0.037164829
11.56871 0.037741978
11.56971 0.038315073000000005
11.57071 0.038884606
11.57171 0.039451785
11.57271 0.040018241
11.57371 0.040585521
11.57471 0.041154545
11.57571 0.041725277000000005
11.57671 0.042296763
11.57771 0.042867495
11.57871 0.043435927
11.57971 0.044000925999999996
11.58071 0.044561966
11.58171 0.045119101
11.58271 0.045672792
11.58371 0.046223754
11.58471 0.046772885
11.58571 0.047321222
11.58671 0.047869840999999996
11.58771 0.048419615
11.58871 0.048970885
11.58971 0.04952320600000001
11.59071 0.050075323
11.59171 0.050625496
11.59271 0.051172037000000004
11.59371 0.051713898
11.59471 0.052250997
11.59571 0.052784190999999994
11.59671 0.053314905
11.59771 0.053844623999999994
11.59871 0.054374505999999996
11.59971 0.054905179000000005
11.60071 0.055436783999999996
11.60171 0.055969099
11.60271 0.056501605999999996
11.60371 0.057033525
11.60471 0.057563797
11.60571 0.05809120499999999
11.60671 0.058614666
11.60771 0.059133617
11.60871 0.059648295
11.60971 0.060159789
11.61071 0.06066974000000001
11.61171 0.061179791000000004
11.61271 0.061691046000000006
11.61371 0.062203745000000005
11.61471 0.06271729399999999
11.61571 0.063230586
11.61671 0.063742429
11.61771 0.064251851
11.61871 0.064758235
11.61971 0.06526127699999999
11.62071 0.06576091399999999
11.62171 0.066257326
11.62271 0.06675098
11.62371 0.067242701
11.62471 0.067733566
11.62571 0.068224623
11.62671 0.06871653
11.62771 0.069209235
11.62871 0.069701951
11.62971 0.07019341
11.63071 0.07068232499999999
11.63171 0.07116784699999999
11.63271 0.07164981200000001
11.63371 0.07212867499999999
11.63471 0.072605233
11.63571 0.073080295
11.63671 0.07355446
11.63771 0.074028096
11.63871 0.07450138199999999
11.63971 0.074974395
11.64071 0.07544707
11.64171 0.075919117
11.64271 0.07638994099999999
11.64371 0.076858728
11.64471 0.077324663
11.64571 0.077787269
11.64671 0.078246632
11.64771 0.078703417
11.64871 0.079158618
11.64971 0.079613179
11.65071 0.080067664
11.65171 0.080522097
11.65271 0.080976071
11.65371 0.081428973
11.65471 0.08188027399999999
11.65571 0.08232962
11.65671 0.082776835
11.65771 0.083221827
11.65871 0.083664531
11.65971 0.084104954
11.66071 0.084543263
11.66171 0.084979861
11.66271 0.085415324
11.66371 0.085850206
11.66471 0.08628479
11.66571 0.086718961
11.66671 0.0871522
11.66771 0.08758382199999999
11.66871 0.088013237
11.66971 0.088440196
11.67071 0.088864815
11.67171 0.08928746700000001
11.67271 0.089708559
11.67371 0.09012837
11.67471 0.09054699299999999
11.67571 0.090964424
11.67671 0.091380626
11.67771 0.091795612
11.67871 0.092209398
11.67971 0.09262192200000001
11.68071 0.093032984
11.68171 0.093442295
11.68271 0.093849614
11.68371 0.094254874
11.68471 0.094658253
11.68571 0.09506010699999999
11.68671 0.095460803
11.68771 0.095860526
11.68871 0.096259196
11.68971 0.096656516
11.69071 0.097052124
11.69171 0.09744575899999999
11.69271 0.09783736900000001
11.69371 0.098227081
11.69471 0.098615128
11.69571 0.099001732
11.69671 0.099387032
11.69771 0.099771109
11.69871 0.10015402000000001
11.69971 0.10053584
11.70071 0.10091658
11.70171 0.10129614999999999
11.70271 0.10167436
11.70371 0.10205091
11.70471 0.10242548000000001
11.70571 0.10279793
11.70671 0.10316831000000001
11.70771 0.1035369
11.70871 0.10390411
11.70971 0.10427029
11.71071 0.10463562000000001
11.71171 0.10500003000000001
11.71271 0.10536332000000001
11.71371 0.10572516
11.71471 0.10608529
11.71571 0.10644348000000001
11.71671 0.10679959
11.71771 0.10715360000000002
11.71871 0.10750556000000001
11.71971 0.10785564
11.72071 0.10820414
11.72171 0.10855143
11.72271 0.10889784
11.72371 0.10924354
11.72471 0.10958851
11.72571 0.10993241999999999
11.72671 0.11027487
11.72771 0.11061542
11.72871 0.11095381
11.72971 0.11128998999999999
11.73071 0.11162409
11.73171 0.11195642
11.73271 0.11228729999999999
11.73371 0.11261705999999999
11.73471 0.11294594
11.73571 0.11327404
11.73671 0.11360134000000001
11.73771 0.11392764
11.73871 0.11425255000000001
11.73971 0.11457558000000001
11.74071 0.11489627999999999
11.74171 0.11521437
11.74271 0.11552988
11.74371 0.11584315999999999
11.74471 0.11615477
11.74571 0.11646530000000001
11.74671 0.11677521
11.74771 0.11708469
11.74871 0.11739366
11.74971 0.11770185
11.75071 0.1180088
11.75171 0.11831404
11.75271 0.11861712
11.75371 0.11891766
11.75471 0.11921546
11.75571 0.11951062000000001
11.75671 0.11980352
11.75771 0.12009481
11.75871 0.12038527
11.75971 0.12067554
11.76071 0.12096593
11.76171 0.12125628
11.76271 0.12154602
11.76371 0.12183439000000001
11.76471 0.12212057
11.76571 0.12240399
11.76671 0.12268438999999999
11.76771 0.12296181
11.76871 0.12323651000000001
11.76971 0.12350900000000001
11.77071 0.12377985
11.77171 0.12404972
11.77271 0.12431924999999999
11.77371 0.12458882
11.77471 0.12485848
11.77571 0.1251278
11.77671 0.12539596
11.77771 0.12566198
11.77871 0.12592501
11.77971 0.12618464
11.78071 0.12644101
11.78171 0.1266947
11.78271 0.12694655
11.78371 0.12719737
11.78471 0.12744776
11.78571 0.12769803
11.78671 0.12794824000000002
11.78771 0.12819820999999998
11.78871 0.12844751000000001
11.78971 0.12869552
11.79071 0.12894141
11.79171 0.12918433999999998
11.79271 0.12942364
11.79371 0.12965915
11.79471 0.12989128
11.79571 0.13012098
11.79671 0.13034941
11.79771 0.13057759
11.79871 0.13080609
11.79971 0.13103489999999998
11.80071 0.13126348000000002
11.80171 0.13149107999999998
11.80271 0.13171693999999998
11.80371 0.13194045999999998
11.80471 0.13216118999999998
11.80571 0.13237888
11.80671 0.13259341
11.80771 0.13280495
11.80871 0.13301399
11.80971 0.13322141
11.81071 0.1334282
11.81171 0.13363522
11.81271 0.13384284
11.81371 0.13405071
11.81471 0.13425788
11.81571 0.13446313000000001
11.81671 0.13466535999999998
11.81771 0.13486394
11.81871 0.13505883000000002
11.81971 0.13525042
11.82071 0.13543932
11.82171 0.13562613
11.82271 0.1358114
11.82371 0.13599561999999998
11.82471 0.13617931
11.82571 0.1363629
11.82671 0.13654655
11.82771 0.13672995
11.82871 0.13691226
11.82971 0.13709235
11.83071 0.1372691
11.83171 0.1374419
11.83271 0.13761083
11.83371 0.13777663
11.83471 0.13794034000000002
11.83571 0.13810291
11.83671 0.13826485
11.83771 0.1384262
11.83871 0.13858673999999999
11.83971 0.13874618
11.84071 0.13890433000000002
11.84171 0.139061
11.84271 0.13921589
11.84371 0.13936848999999998
11.84471 0.13951815
11.84571 0.13966443
11.84671 0.1398073
11.84771 0.13994736
11.84871 0.14008561
11.84971 0.14022305
11.85071 0.14036024
11.85171 0.14049709
11.85271 0.14063293000000002
11.85371 0.14076692999999998
11.85471 0.14089843
11.85571 0.14102726
11.85671 0.14115359
11.85771 0.14127771
11.85871 0.14139971
11.85971 0.14151944
11.86071 0.14163662
11.86171 0.14175118
11.86271 0.14186343999999998
11.86371 0.14197398
11.86471 0.14208335
11.86571 0.14219175
11.86671 0.14229879
11.86771 0.14240373
11.86871 0.14250586
11.86971 0.1426049
11.87071 0.14270122999999998
11.87171 0.14279559
11.87271 0.14288872
11.87371 0.14298091
11.87471 0.14307182
11.87571 0.14316076
11.87671 0.14324707
11.87771 0.14333052
11.87871 0.14341136000000002
11.87971 0.14349008000000002
11.88071 0.14356705
11.88171 0.14364223
11.88271 0.14371524
11.88371 0.14378567
11.88471 0.14385345
11.88571 0.14391895
11.88671 0.14398284
11.88771 0.14404559
11.88871 0.1441071
11.88971 0.14416663
11.89071 0.1442231
11.89171 0.1442757
11.89271 0.14432430999999998
11.89371 0.14436963
11.89471 0.14441281
11.89571 0.14445486999999999
11.89671 0.14449623
11.89771 0.14453667
11.89871 0.14457551
11.89971 0.14461217
11.90071 0.14464642
11.90171 0.14467835
11.90271 0.14470808
11.90371 0.14473536
11.90471 0.1447596
11.90571 0.14478005
11.90671 0.14479638
11.90771 0.14480897999999998
11.90871 0.14481907
11.90971 0.14482809
11.91071 0.14483711
11.91171 0.14484627
11.91271 0.14485472
11.91371 0.14486102
11.91471 0.14486385999999998
11.91571 0.14486258000000002
11.91671 0.14485728
11.91771 0.14484852
11.91871 0.14483683
11.91971 0.14482240999999998
11.92071 0.14480521000000002
11.92171 0.14478527
11.92271 0.14476301
11.92371 0.14473929
11.92471 0.14471499999999998
11.92571 0.14469051000000002
11.92671 0.14466523
11.92771 0.14463771
11.92871 0.14460619000000002
11.92971 0.14456938
11.93071 0.14452705
11.93171 0.14448011
11.93271 0.14443006
11.93371 0.14437830999999998
11.93471 0.14432557999999998
11.93571 0.14427187
11.93671 0.14421671
11.93771 0.14415973999999998
11.93871 0.14410085
11.93971 0.14404018000000002
11.94071 0.1439776
11.94171 0.14391252
11.94271 0.14384376999999998
11.94371 0.1437702
11.94471 0.14369125
11.94571 0.14360743
11.94671 0.1435202
11.94771 0.14343138
11.94871 0.14334235
11.94971 0.1432534
11.95071 0.14316372
11.95171 0.14307195
11.95271 0.14297683
11.95371 0.14287775
11.95471 0.14277475
11.95571 0.14266821999999998
11.95671 0.14255832999999998
11.95771 0.14244487
11.95871 0.14232750000000002
11.95971 0.14220614
11.96071 0.14208136999999998
11.96171 0.14195438999999999
11.96271 0.14182648
11.96371 0.14169835
11.96471 0.14156965000000002
11.96571 0.14143904999999998
11.96671 0.14130487
11.96771 0.14116585
11.96871 0.14102168
11.96971 0.14087304
11.97071 0.14072106
11.97171 0.14056666
11.97271 0.14041011
11.97371 0.14025114
11.97471 0.14008932
11.97571 0.13992457
11.97671 0.1397573
11.97771 0.13958814
11.97871 0.13941739
11.97971 0.13924467
11.98071 0.13906888
11.98171 0.13888876
11.98271 0.13870356
11.98371 0.13851342
11.98471 0.13831937
11.98571 0.13812273
11.98671 0.13792444
11.98771 0.1377246
11.98871 0.13752255
11.98971 0.13731737
11.99071 0.13710847999999998
11.99171 0.13689596999999998
11.99271 0.13668039
11.99371 0.13646232
11.99471 0.13624188
11.99571 0.13601856
11.99671 0.13579157
11.99771 0.13556036
11.99871 0.13532501000000002
11.99971 0.13508628
12.00071 0.13484511
12.00171 0.1346021
12.00271 0.13435706
12.00371 0.13410920999999998
12.00471 0.13385753
12.00571 0.13360147
12.00671 0.1333412
12.00771 0.13307749
12.00871 0.13281116999999998
12.00971 0.13254266
12.01071 0.13227167
12.01171 0.13199747
12.01271 0.13171934000000002
12.01371 0.13143707000000002
12.01471 0.13115106
12.01571 0.13086204
12.01671 0.1305706
12.01771 0.13027679
12.01871 0.12998012
12.01971 0.1296799
12.02071 0.12937574999999998
12.02171 0.1290678
12.02271 0.12875667
12.02371 0.12844297
12.02471 0.12812687
12.02571 0.12780793
12.02671 0.1274853
12.02771 0.12715817
12.02871 0.12682627000000002
12.02971 0.12649004
12.03071 0.12615034
12.03171 0.12580806
12.03271 0.12546361
12.03371 0.12511683999999998
12.03471 0.12476726
12.03571 0.12441437000000001
12.03671 0.12405798
12.03771 0.12369823
12.03871 0.12333535
12.03971 0.12296934
12.04071 0.12259982
12.04171 0.12222619
12.04271 0.12184801999999999
12.04371 0.12146533000000001
12.04471 0.12107871
12.04571 0.12068910999999999
12.04671 0.12029737
12.04771 0.11990379999999999
12.04871 0.11950813
12.04971 0.11910959
12.05071 0.11870739
12.05171 0.11830099
12.05271 0.11789028
12.05371 0.11747542999999999
12.05471 0.11705671
12.05571 0.11663424
12.05671 0.11620804
12.05771 0.11577819
12.05871 0.11534494999999999
12.05971 0.11490878
12.06071 0.11447020000000001
12.06171 0.11402948
12.06271 0.11358647999999999
12.06371 0.11314052
12.06471 0.11269075999999999
12.06571 0.11223643
12.06671 0.11177715
12.06771 0.11131307
12.06871 0.11084476
12.06971 0.11037289000000002
12.07071 0.10989805
12.07171 0.10942059000000001
12.07271 0.10894062
12.07371 0.1084581
12.07471 0.10797288999999999
12.07571 0.1074848
12.07671 0.10699349999999999
12.07771 0.10649855
12.07871 0.10599946
12.07971 0.10549586
12.08071 0.10498763
12.08171 0.10447506000000001
12.08271 0.1039587
12.08371 0.10343926
12.08471 0.10291734999999999
12.08571 0.10239329000000001
12.08671 0.10186704
12.08771 0.10133821
12.08871 0.10080622
12.08971 0.10027045000000001
12.09071 0.099730375
12.09171 0.099185668
12.09271 0.098636292
12.09371 0.09808246999999999
12.09471 0.09752467199999999
12.09571 0.096963521
12.09671 0.09639964
12.09771 0.095833506
12.09871 0.095265312
12.09971 0.094694947
12.10071 0.094122021
12.10171 0.09354598
12.10271 0.092966214
12.10371 0.092382199
12.10471 0.091793557
12.10571 0.091200165
12.10671 0.090602192
12.10771 0.090000109
12.10871 0.089394615
12.10971 0.088786473
12.11071 0.08817629399999999
12.11171 0.087564322
12.11271 0.086950365
12.11371 0.086333847
12.11471 0.085714011
12.11571 0.085090182
12.11671 0.08446197
12.11771 0.083829329
12.11871 0.08319246699999999
12.11971 0.082551717
12.12071 0.081907428
12.12171 0.08125992600000001
12.12271 0.080609537
12.12371 0.07995659299999999
12.12471 0.079301355
12.12571 0.07864389299999999
12.12671 0.077983947
12.12771 0.077320915
12.12871 0.07665403500000001
12.12971 0.075982668
12.13071 0.07530658
12.13171 0.074626092
12.13271 0.073941919
12.13371 0.0732549
12.13471 0.072565634
12.13571 0.071874296
12.13671 0.071180664
12.13771 0.07048432
12.13871 0.069784885
12.13971 0.069082156
12.14071 0.068376045
12.14171 0.067666452
12.14271 0.066953176
12.14371 0.066235964
12.14471 0.06551470699999999
12.14571 0.064789644
12.14671 0.064061402
12.14771 0.06333082000000001
12.14871 0.062598585
12.14971 0.061864877000000006
12.15071 0.061129261
12.15171 0.060390849999999996
12.15271 0.059648708
12.15371 0.058902252999999995
12.15471 0.058151438
12.15571 0.05739667700000001
12.15671 0.056638534000000004
12.15771 0.055877445
12.15871 0.055113579999999995
12.15971 0.054346956
12.16071 0.053577655
12.16171 0.052805932
12.16271 0.052032166
12.16371 0.051256589
12.16471 0.050479034
12.16571 0.049698848
12.16671 0.048915111
12.16771 0.048127043
12.16871 0.047334388
12.16971 0.046537565999999995
12.17071 0.045737467000000004
12.17171 0.044935039
12.17271 0.044130869
12.17371 0.043325001
12.17471 0.042517082000000005
12.17571 0.041706671
12.17671 0.040893545
12.17771 0.040077756
12.17871 0.039259478
12.17971 0.038438727
12.18071 0.037615208
12.18171 0.036788412
12.18271 0.035957919
12.18371 0.03512371
12.18471 0.034286286
12.18571 0.033446477
12.18671 0.032605052999999995
12.18771 0.031762331000000005
12.18871 0.030918035
12.18971 0.030071485999999998
12.19071 0.029221998000000002
12.19171 0.028369232
12.19271 0.027513332
12.19371 0.026654734
12.19471 0.025793837000000003
12.19571 0.024930725
12.19671 0.02406515
12.19771 0.023196744
12.19871 0.022325337
12.19971 0.021451144
12.20071 0.020574685
12.20171 0.019696494999999998
12.20271 0.018816794999999997
12.20371 0.017935358
12.20471 0.017051649
12.20571 0.016165160999999997
12.20671 0.015275735000000002
12.20771 0.014383669
12.20871 0.013489529
12.20971 0.01259381
12.21071 0.011696632
12.21171 0.010797686
12.21271 0.009896441800000001
12.21371 0.008992486999999999
12.21471 0.0080857855
12.21571 0.0071766932000000005
12.21671 0.0062657266
12.21771 0.0053532480000000006
12.21871 0.0044392611
12.21971 0.0035234461000000004
12.22071 0.0026053967
12.22171 0.0016848999000000002
12.22271 0.00076207111
12.22371 -0.00016273833
12.22471 -0.00108919
12.22571 -0.0020171987000000002
12.22671 -0.0029469909
12.22771 -0.0038789414000000005
12.22871 -0.0048132904
12.22971 -0.0057499237
12.23071 -0.0066883635999999995
12.23171 -0.007627984500000001
12.23271 -0.0085683372
12.23371 -0.0095093827
12.23471 -0.010451511
12.23571 -0.011395332999999999
12.23671 -0.012341386000000001
12.23771 -0.013289899999999999
12.23871 -0.014240771000000001
12.23971 -0.015193691
12.24071 -0.016148358
12.24171 -0.017104596
12.24271 -0.018062336000000002
12.24371 -0.019021488
12.24471 -0.019981826
12.24571 -0.020942994
12.24671 -0.02190466
12.24771 -0.022866725
12.24871 -0.023829467
12.24971 -0.024793507
12.25071 -0.025759588
12.25171 -0.026728267999999996
12.25271 -0.027699681
12.25371 -0.028673465999999998
12.25471 -0.029648916
12.25571 -0.030625236
12.25671 -0.031601794999999995
12.25771 -0.032578254
12.25871 -0.033554589
12.25971 -0.034530988
12.26071 -0.035507767
12.26171 -0.036485327
12.26271 -0.037464141
12.26371 -0.038444731
12.26471 -0.039427591000000005
12.26571 -0.040413023
12.26671 -0.041400981999999996
12.26771 -0.042390989000000004
12.26871 -0.043382181
12.26971 -0.044373528
12.27071 -0.045364116999999995
12.27171 -0.046353435
12.27271 -0.04734151
12.27371 -0.048328884
12.27471 -0.049316435000000006
12.27571 -0.050305103999999996
12.27671 -0.05129567
12.27771 -0.052288564999999995
12.27871 -0.05328384
12.27971 -0.054281176
12.28071 -0.055279972999999996
12.28171 -0.056279456
12.28271 -0.057278818
12.28371 -0.058277329999999995
12.28471 -0.059274514
12.28571 -0.060270249
12.28671 -0.061264849999999996
12.28771 -0.062259036
12.28871 -0.06325378200000001
12.28971 -0.064250064
12.29071 -0.06524859300000001
12.29171 -0.066249585
12.29271 -0.067252672
12.29371 -0.068256987
12.29471 -0.069261395
12.29571 -0.070264813
12.29671 -0.071266491
12.29771 -0.072266179
12.29871 -0.073264138
12.29971 -0.074261019
12.30071 -0.075257657
12.30171 -0.076254876
12.30271 -0.077253347
12.30371 -0.078253477
12.30471 -0.079255324
12.30571 -0.080258597
12.30671 -0.081262627
12.30771 -0.082266465
12.30871 -0.083269057
12.30971 -0.084269495
12.31071 -0.085267308
12.31171 -0.086262636
12.31271 -0.087256229
12.31371 -0.088249234
12.31471 -0.089242851
12.31571 -0.09023793999999999
12.31671 -0.091234792
12.31771 -0.092233095
12.31871 -0.093232095
12.31971 -0.094230851
12.32071 -0.09522849600000001
12.32171 -0.096224371
12.32271 -0.09721808
12.32371 -0.098209479
12.32471 -0.09919869499999999
12.32571 -0.10018613
12.32671 -0.10117248999999999
12.32771 -0.10215868
12.32871 -0.10314558
12.32971 -0.10413376
12.33071 -0.10512321000000001
12.33171 -0.10611329000000001
12.33271 -0.10710285000000001
12.33371 -0.10809065
12.33471 -0.10907572
12.33571 -0.11005768999999999
12.33671 -0.11103681000000001
12.33771 -0.11201372000000001
12.33871 -0.11298921
12.33971 -0.11396392000000001
12.34071 -0.11493824
12.34171 -0.11591238000000001
12.34271 -0.11688639999999999
12.34371 -0.11786026
12.34471 -0.11883378000000001
12.34571 -0.11980654
12.34671 -0.12077785
12.34771 -0.1217469
12.34871 -0.12271304
12.34971 -0.12367605
12.35071 -0.12463632
12.35171 -0.12559468000000001
12.35271 -0.12655213
12.35371 -0.12750939
12.35471 -0.12846664
12.35571 -0.12942349
12.35671 -0.13037926
12.35771 -0.13133324000000002
12.35871 -0.13228499
12.35971 -0.13323439
12.36071 -0.1341815
12.36171 -0.13512637
12.36271 -0.13606896
12.36371 -0.13700916999999999
12.36471 -0.13794703
12.36571 -0.13888286
12.36671 -0.13981714
12.36771 -0.14075037
12.36871 -0.14168276000000002
12.36971 -0.14261398
12.37071 -0.14354333
12.37171 -0.14446994999999999
12.37271 -0.14539326
12.37371 -0.14631323
12.37471 -0.14723034000000002
12.37571 -0.14814528
12.37671 -0.14905864
12.37771 -0.14997059
12.37871 -0.15088093
12.37971 -0.15178922
12.38071 -0.15269516
12.38171 -0.15359866
12.38271 -0.15449986999999998
12.38371 -0.15539892
12.38471 -0.1562957
12.38571 -0.15718979
12.38671 -0.15808070000000002
12.38771 -0.15896815
12.38871 -0.15985225
12.38971 -0.16073358
12.39071 -0.16161279
12.39171 -0.16249033999999998
12.39271 -0.16336618
12.39371 -0.16423977
12.39471 -0.16511043
12.39571 -0.16597765
12.39671 -0.16684142000000002
12.39771 -0.16770213
12.39871 -0.16856031
12.39971 -0.16941627
12.40071 -0.1702699
12.40171 -0.1711207
12.40271 -0.17196814
12.40371 -0.17281193
12.40471 -0.17365218000000002
12.40571 -0.17448928
12.40671 -0.17532355
12.40771 -0.17615501
12.40871 -0.17698334000000002
12.40971 -0.17780811
12.41071 -0.17862909999999999
12.41171 -0.17944655
12.41271 -0.18026108
12.41371 -0.18107338
12.41471 -0.18188376
12.41571 -0.18269193
12.41671 -0.18349707
12.41771 -0.18429821
12.41871 -0.18509472
12.41971 -0.18588653
12.42071 -0.18667413
12.42171 -0.18745823
12.42271 -0.18823931
12.42371 -0.18901749
12.42471 -0.18979255
12.42571 -0.19056422
12.42671 -0.19133246999999998
12.42771 -0.19209754
12.42871 -0.19285971
12.42971 -0.19361897
12.43071 -0.1943748
12.43171 -0.19512627000000002
12.43271 -0.19587248000000002
12.43371 -0.19661302
12.43471 -0.19734821
12.43571 -0.19807905999999997
12.43671 -0.19880675000000003
12.43771 -0.19953216000000001
12.43871 -0.20025547
12.43971 -0.20097625000000002
12.44071 -0.20169368999999998
12.44171 -0.2024072
12.44271 -0.20311649
12.44371 -0.20382158000000003
12.44471 -0.20452246999999998
12.44571 -0.20521890999999998
12.44671 -0.20591044
12.44771 -0.20659660999999999
12.44871 -0.20727738999999998
12.44971 -0.20795336
12.45071 -0.20862561999999998
12.45171 -0.20929524
12.45271 -0.20996276
12.45371 -0.21062788999999998
12.45471 -0.21128956999999998
12.45571 -0.2119465
12.45671 -0.21259771
12.45771 -0.21324288
12.45871 -0.21388242000000002
12.45971 -0.214517
12.46071 -0.21514718000000002
12.46171 -0.21577317000000001
12.46271 -0.21639497
12.46371 -0.2170126
12.46471 -0.21762638
12.46571 -0.21823691
12.46671 -0.21884467
12.46771 -0.21944956000000002
12.46871 -0.22005077999999997
12.46971 -0.22064694
12.47071 -0.22123668000000002
12.47171 -0.22181927
12.47271 -0.22239493999999999
12.47371 -0.22296475000000002
12.47471 -0.22353006000000003
12.47571 -0.22409193000000002
12.47671 -0.22465072
12.47771 -0.22520623
12.47871 -0.22575795
12.47971 -0.22630545000000002
12.48071 -0.22684867
12.48171 -0.22738758
12.48271 -0.22792192
12.48371 -0.22845105000000002
12.48471 -0.22897406
12.48571 -0.2294902
12.48671 -0.22999940000000002
12.48771 -0.2305025
12.48871 -0.23100096999999997
12.48971 -0.23149627
12.49071 -0.23198924
12.49171 -0.2324797
12.49271 -0.23296664
12.49371 -0.23344874
12.49471 -0.23392501999999998
12.49571 -0.23439507999999998
12.49671 -0.23485904
12.49771 -0.23531716
12.49871 -0.23576947999999998
12.49971 -0.23621579
12.50071 -0.23665598000000002
12.50171 -0.23709033
12.50271 -0.23751967
12.50371 -0.23794519000000003
12.50471 -0.23836785
12.50571 -0.23878785000000002
12.50671 -0.23920443
12.50771 -0.23961612
12.50871 -0.24002148
12.50971 -0.24041967000000003
12.51071 -0.24081076999999998
12.51171 -0.24119564
12.51271 -0.24157520000000002
12.51371 -0.24195003999999998
12.51471 -0.24232019000000002
12.51571 -0.24268536
12.51671 -0.24304534
12.51771 -0.24340027
12.51871 -0.24375060999999998
12.51971 -0.24409674
12.52071 -0.24443856
12.52171 -0.24477532000000002
12.52271 -0.24510589000000002
12.52371 -0.24542941000000001
12.52471 -0.24574574
12.52571 -0.24605561
12.52671 -0.24636034
12.52771 -0.24666106
12.52871 -0.24695823000000003
12.52971 -0.24725143
12.53071 -0.24753969999999997
12.53171 -0.24782210000000002
12.53271 -0.24809828
12.53371 -0.24836846
12.53471 -0.24863314000000003
12.53571 -0.24889256
12.53671 -0.24914651000000002
12.53771 -0.24939445
12.53871 -0.24963592
12.53971 -0.24987103
12.54071 -0.25010051
12.54171 -0.25032538
12.54271 -0.25054635000000003
12.54371 -0.25076338
12.54471 -0.25097558000000003
12.54571 -0.2511817
12.54671 -0.25138087
12.54771 -0.25157293000000003
12.54871 -0.25175861
12.54971 -0.25193900999999996
12.55071 -0.25211490999999997
12.55171 -0.25228646
12.55271 -0.25245317
12.55371 -0.25261433
12.55471 -0.25276961
12.55571 -0.25291911
12.55671 -0.25306337
12.55771 -0.25320272
12.55871 -0.25333699
12.55971 -0.25346542
12.56071 -0.25358712
12.56171 -0.25370161
12.56271 -0.2538092
12.56371 -0.25391097
12.56471 -0.2540081
12.56571 -0.25410135
12.56671 -0.25419054999999996
12.56771 -0.25427477
12.56871 -0.25435286
12.56971 -0.25442413
12.57071 -0.2544886
12.57171 -0.25454694
12.57271 -0.25459991000000004
12.57371 -0.25464788
12.57471 -0.25469069
12.57571 -0.25472785000000003
12.57671 -0.25475908
12.57771 -0.25478455
12.57871 -0.25480494
12.57971 -0.25482098999999997
12.58071 -0.25483284
12.58171 -0.25483989
12.58271 -0.25484096
12.58371 -0.25483489
12.58471 -0.25482119999999997
12.58571 -0.25480031000000003
12.58671 -0.2547734
12.58771 -0.25474173
12.58871 -0.25470599
12.58971 -0.25466605999999997
12.59071 -0.25462126
12.59171 -0.25457079
12.59271 -0.25451428
12.59371 -0.2544519
12.59471 -0.25438403
12.59571 -0.25431081
12.59671 -0.25423187999999997
12.59771 -0.25414659
12.59871 -0.25405437
12.59971 -0.25395523000000003
12.60071 -0.25384997
12.60171 -0.25373991
12.60271 -0.25362615
12.60371 -0.25350905
12.60471 -0.25338805
12.60571 -0.25326188
12.60671 -0.25312931
12.60771 -0.25298970000000004
12.60871 -0.25284318
12.60971 -0.25269042
12.61071 -0.2525321
12.61171 -0.25236853
12.61271 -0.25219957000000004
12.61371 -0.25202495
12.61471 -0.25184467
12.61571 -0.25165915
12.61671 -0.25146913
12.61771 -0.25127516
12.61871 -0.25107712
12.61971 -0.25087418
12.62071 -0.25066512
12.62171 -0.25044894
12.62271 -0.25022537
12.62371 -0.24999506000000002
12.62471 -0.24975911
12.62571 -0.24951858999999998
12.62671 -0.24927401
12.62771 -0.24902512999999998
12.62871 -0.24877132
12.62971 -0.24851195
12.63071 -0.24824685
12.63171 -0.24797621
12.63271 -0.24770037
12.63371 -0.24741944
12.63471 -0.24713306000000002
12.63571 -0.24684069
12.63671 -0.24654195
12.63771 -0.24623699000000002
12.63871 -0.24592655000000002
12.63971 -0.2456117
12.64071 -0.24529316
12.64171 -0.24497104
12.64271 -0.24464462999999997
12.64371 -0.2443129
12.64471 -0.24397490000000002
12.64571 -0.24363027999999998
12.64671 -0.24327940999999997
12.64771 -0.24292293999999998
12.64871 -0.24256157
12.64971 -0.24219558000000002
12.65071 -0.24182486999999997
12.65171 -0.24144915
12.65271 -0.24106835
12.65371 -0.24068265
12.65471 -0.2402924
12.65571 -0.2398978
12.65671 -0.23949861
12.65771 -0.23909416
12.65871 -0.23868362999999998
12.65971 -0.23826649
12.66071 -0.23784286
12.66171 -0.2374134
12.66271 -0.23697922
12.66371 -0.23654119999999998
12.66471 -0.23609973
12.66571 -0.23565455
12.66671 -0.23520504999999997
12.66771 -0.23475053999999998
12.66871 -0.23429061
12.66971 -0.23382523
12.67071 -0.23335454
12.67171 -0.23287868
12.67271 -0.2323976
12.67371 -0.23191119999999998
12.67471 -0.23141938999999997
12.67571 -0.23092248
12.67671 -0.23042101
12.67771 -0.22991567
12.67871 -0.22940689
12.67971 -0.22889464
12.68071 -0.22837831999999997
12.68171 -0.22785703
12.68271 -0.22732997000000002
12.68371 -0.22679676999999998
12.68471 -0.2262576
12.68571 -0.22571307999999998
12.68671 -0.22516397
12.68771 -0.22461079
12.68871 -0.22405377
12.68971 -0.22349276
12.69071 -0.22292761
12.69171 -0.22235813000000001
12.69271 -0.22178425
12.69371 -0.22120594999999998
12.69471 -0.22062303
12.69571 -0.22003515999999998
12.69671 -0.2194419
12.69771 -0.21884302
12.69871 -0.21823859
12.69971 -0.21762919999999997
12.70071 -0.21701576
12.70171 -0.21639911
12.70271 -0.21577978000000003
12.70371 -0.21515768
12.70471 -0.21453219999999998
12.70571 -0.21390247
12.70671 -0.2132677
12.70771 -0.21262744000000003
12.70871 -0.21198171
12.70971 -0.21133081
12.71071 -0.21067508
12.71171 -0.21001487
12.71271 -0.20935035000000002
12.71371 -0.20868175
12.71471 -0.20800938000000002
12.71571 -0.20733366
12.71671 -0.20665494
12.71771 -0.20597328
12.71871 -0.20528827
12.71971 -0.20459911
12.72071 -0.20390488
12.72171 -0.20320490000000002
12.72271 -0.20249907000000003
12.72371 -0.20178791999999998
12.72471 -0.2010724
12.72571 -0.20035349
12.72671 -0.19963179
12.72771 -0.19890738
12.72871 -0.19817993
12.72971 -0.19744898000000002
12.73071 -0.19671421
12.73171 -0.19597551000000002
12.73271 -0.19523285999999998
12.73371 -0.19448618
12.73471 -0.19373521000000002
12.73571 -0.19297958
12.73671 -0.19221908999999998
12.73771 -0.19145393
12.73871 -0.19068475999999998
12.73971 -0.18991251
12.74071 -0.18913791
12.74171 -0.18836118
12.74271 -0.18758181000000002
12.74371 -0.18679887
12.74471 -0.1860114
12.74571 -0.18521888
12.74671 -0.18442145
12.74771 -0.18361972
12.74871 -0.18281444
12.74971 -0.18200608
12.75071 -0.18119467
12.75171 -0.18038003
12.75271 -0.17956196
12.75371 -0.17874051
12.75471 -0.17791595999999998
12.75571 -0.17708858
12.75671 -0.17625827
12.75771 -0.17542451
12.75871 -0.1745865
12.75971 -0.1737436
12.76071 -0.17289578
12.76171 -0.17204372
12.76271 -0.17118861
12.76371 -0.17033155
12.76471 -0.16947308
12.76571 -0.16861291
12.76671 -0.16775018
12.76771 -0.16688389
12.76871 -0.16601343000000002
12.76971 -0.16513877000000002
12.77071 -0.16426026999999999
12.77171 -0.16337835
12.77271 -0.16249312999999999
12.77371 -0.16160449999999998
12.77471 -0.16071225
12.77571 -0.15981649
12.77671 -0.1589178
12.77771 -0.15801702
12.77871 -0.15711478
12.77971 -0.15621106
12.78071 -0.15530508
12.78171 -0.15439557999999998
12.78271 -0.15348142
12.78371 -0.15256219999999998
12.78471 -0.15163836
12.78571 -0.15071102
12.78671 -0.14978134
12.78771 -0.14885004
12.78871 -0.14791714
12.78971 -0.14698217
12.79071 -0.14604458
12.79171 -0.14510414
12.79271 -0.14416097
12.79371 -0.14321527
12.79471 -0.14226701
12.79571 -0.14131572
12.79671 -0.14036073
12.79771 -0.13940157
12.79871 -0.13843843
12.79971 -0.13747223
12.80071 -0.13650428
12.80171 -0.13553563
12.80271 -0.13456659
12.80371 -0.13359647
12.80471 -0.13262396999999998
12.80571 -0.13164778
12.80671 -0.13066716
12.80771 -0.12968219
12.80871 -0.12869349000000002
12.80971 -0.12770188000000002
12.81071 -0.12670786
12.81171 -0.12571157
12.81271 -0.12471305999999999
12.81371 -0.12371249
12.81471 -0.12271033999999999
12.81571 -0.12170722
12.81671 -0.12070343
12.81771 -0.11969859
12.81871 -0.11869162999999999
12.81971 -0.11768113
12.82071 -0.11666602
12.82171 -0.11564606
12.82271 -0.11462197
12.82371 -0.11359514
12.82471 -0.11256696
12.82571 -0.11153825
12.82671 -0.11050910000000001
12.82771 -0.10947895
12.82871 -0.10844714
12.82971 -0.10741318
12.83071 -0.10637693000000001
12.83171 -0.10533835999999999
12.83271 -0.1042973
12.83371 -0.10325333999999999
12.83471 -0.10220596000000001
12.83571 -0.10115494
12.83671 -0.10010066000000001
12.83771 -0.099044119
12.83871 -0.097986578
12.83971 -0.096929003
12.84071 -0.09587160900000001
12.84171 -0.09481372
12.84271 -0.093754102
12.84371 -0.092691538
12.84471 -0.09162533099999999
12.84571 -0.090555515
12.84671 -0.089482666
12.84771 -0.088407518
12.84871 -0.087330613
12.84971 -0.086252176
12.85071 -0.085172255
12.85171 -0.084090943
12.85271 -0.08300851299999999
12.85371 -0.081925286
12.85471 -0.080841355
12.85571 -0.079756352
12.85671 -0.078669429
12.85771 -0.077579555
12.85871 -0.076485972
12.85971 -0.075388607
12.86071 -0.074288144
12.86171 -0.073185761
12.86271 -0.072082644
12.86371 -0.070979522
12.86471 -0.069876452
12.86571 -0.068772951
12.86671 -0.06766830900000001
12.86771 -0.066561921
12.86871 -0.065453449
12.86971 -0.06434277199999999
12.87071 -0.063229812
12.87171 -0.062114425
12.87271 -0.060996447999999995
12.87371 -0.059875892
12.87471 -0.058753119
12.87571 -0.057628867
12.87671 -0.056504051
12.87771 -0.05537939099999999
12.87871 -0.054255076000000006
12.87971 -0.053130632
12.88071 -0.052005099000000006
12.88171 -0.050877401
12.88271 -0.049746764
12.88371 -0.048612963
12.88471 -0.047476304000000004
12.88571 -0.046337405
12.88671 -0.045196898
12.88771 -0.044055231
12.88871 -0.04291264
12.88971 -0.041769276
12.89071 -0.040625300999999996
12.89171 -0.039480912
12.89271 -0.038336238
12.89371 -0.03719115
12.89471 -0.036045176000000005
12.89571 -0.034897571
12.89671 -0.033747585000000004
12.89771 -0.032594774
12.89871 -0.031439206000000004
12.89971 -0.030281462000000002
12.90071 -0.029122387
12.90171 -0.027962736
12.90271 -0.02680289
12.90371 -0.025642771
12.90471 -0.024481982
12.90571 -0.023320068
12.90671 -0.022156753
12.90771 -0.020992009
12.90871 -0.019825947
12.90971 -0.018658636
12.91071 -0.017489976
12.91171 -0.016319743
12.91271 -0.015147758999999998
12.91371 -0.013974102
12.91471 -0.012799175999999999
12.91571 -0.011623585
12.91671 -0.010447847
12.91771 -0.0092720999
12.91871 -0.008095992199999999
12.91971 -0.006918818
12.92071 -0.0057398469
12.92171 -0.0045586716
12.92271 -0.0033753756999999997
12.92371 -0.0021904372
12.92471 -0.0010044329
12.92571 0.00018226684
12.92671 0.0013696349
12.92771 0.0025578805
12.92871 0.0037471902
12.92971 0.0049375012
12.93071 0.0061284765
12.93171 0.007319707899999999
12.93271 0.0085110252
12.93371 0.009702702700000001
12.93471 0.010895405
12.93571 0.012089879999999999
12.93671 0.013286561
12.93771 0.014485320000000001
12.93871 0.015685533
12.93971 0.016886411
12.94071 0.018087414000000003
12.94171 0.019288495
12.94271 0.020490032
12.94371 0.021692508
12.94471 0.022896147999999998
12.94571 0.02410077
12.94671 0.025305934999999998
12.94771 0.026511310999999996
12.94871 0.027716995
12.94971 0.028923570000000003
12.95071 0.030131823999999998
12.95171 0.031342311
12.95271 0.032554989
12.95371 0.033769209
12.95471 0.034984038
12.95571 0.036198751
12.95671 0.037413168999999996
12.95771 0.038627663
12.95871 0.039842821
12.95971 0.041059009
12.96071 0.042276125
12.96171 0.043493713
12.96271 0.044711345
12.96371 0.045929031
12.96471 0.047147344
12.96571 0.048367158
12.96671 0.049589149000000006
12.96771 0.050813338
12.96871 0.052039017
12.96971 0.053265061999999995
12.97071 0.054490537
12.97171 0.05571513299999999
12.97271 0.056939280999999994
12.97371 0.058163807000000005
12.97471 0.059389416
12.97571 0.060616329
12.97671 0.061844283
12.97771 0.06307289599999999
12.97871 0.064302073
12.97971 0.065532228
12.98071 0.066764042
12.98171 0.06799799200000001
12.98271 0.069233868
12.98371 0.070470705
12.98471 0.071707153
12.98571 0.072942139
12.98671 0.07417541899999999
12.98771 0.075407699
12.98871 0.076640246
12.98971 0.077874254
12.99071 0.079110288
12.99171 0.08034818499999999
12.99271 0.081587362
12.99371 0.08282733
12.99471 0.084068009
12.99571 0.085309648
12.99671 0.08655243400000001
12.99771 0.08779609299999999
12.99871 0.089039764
12.99971 0.090282375
13.00071 0.09152325800000001
13.00171 0.09276263900000001
13.00271 0.094001699
13.00371 0.095242064
13.00471 0.096485071
13.00571 0.097731128
13.00671 0.09897959
13.00771 0.10022919000000001
13.00871 0.10147869000000001
13.00971 0.10272743
13.01071 0.10397540999999999
13.01171 0.10522299000000002
13.01271 0.1064704
13.01371 0.10771755000000001
13.01471 0.10896412
13.01571 0.11021009000000001
13.01671 0.11145605
13.01771 0.11270322
13.01871 0.11395293
13.01971 0.11520593999999999
13.02071 0.11646193
13.02171 0.11771949
13.02271 0.1189767
13.02371 0.12023201
13.02471 0.12148478000000001
13.02571 0.12273549
13.02671 0.12398527000000001
13.02771 0.12523526
13.02871 0.12648613
13.02971 0.12773805
13.03071 0.12899096999999998
13.03171 0.13024502
13.03271 0.13150063
13.03371 0.13275824
13.03471 0.13401782
13.03571 0.13527852
13.03671 0.1365388
13.03771 0.13779707000000002
13.03871 0.13905236
13.03971 0.14030494000000002
13.04071 0.14155618
13.04171 0.14280794
13.04271 0.14406181999999998
13.04371 0.14531845
13.04471 0.14657751
13.04571 0.1478381
13.04671 0.14909934
13.04771 0.15036069999999999
13.04871 0.151622
13.04971 0.15288306999999998
13.05071 0.15414345999999998
13.05171 0.15540244
13.05271 0.15665941
13.05371 0.15791438
13.05471 0.15916826
13.05571 0.16042264
13.05671 0.16167921
13.05771 0.16293887999999998
13.05871 0.16420144
13.05971 0.1654656
13.06071 0.16672966
13.06171 0.16799221
13.06271 0.16925264
13.06371 0.17051118
13.06471 0.17176847
13.06571 0.17302508
13.06671 0.1742813
13.06771 0.17553726
13.06871 0.1767932
13.06971 0.17804971
13.07071 0.17930764999999999
13.07171 0.18056766
13.07271 0.18182967
13.07371 0.18309272000000001
13.07471 0.18435521000000002
13.07571 0.18561555999999999
13.07671 0.18687292
13.07771 0.18812752
13.07871 0.18938049999999998
13.07971 0.19063334
13.08071 0.19188719
13.08171 0.19314253
13.08271 0.1943992
13.08371 0.19565674
13.08471 0.19691479
13.08571 0.19817322
13.08671 0.19943188
13.08771 0.2006904
13.08871 0.20194802999999997
13.08971 0.20320380999999998
13.09071 0.20445706000000002
13.09171 0.20570785000000003
13.09271 0.20695706
13.09371 0.20820613000000002
13.09471 0.20945640000000001
13.09571 0.21070859000000003
13.09671 0.21196241000000002
13.09771 0.21321690000000001
13.09871 0.21447085000000002
13.09971 0.21572341
13.10071 0.21697424999999998
13.10171 0.21822348000000003
13.10271 0.21947138
13.10371 0.22071807
13.10471 0.22196354999999998
13.10571 0.22320787
13.10671 0.22445142
13.10771 0.22569489999999998
13.10871 0.22693917000000002
13.10971 0.22818474000000002
13.11071 0.22943148
13.11171 0.23067852
13.11271 0.23192461
13.11371 0.23316864
13.11471 0.23441014000000002
13.11571 0.23564936
13.11671 0.23688708999999997
13.11771 0.23812413999999998
13.11871 0.23936105000000002
13.11971 0.2405979
13.12071 0.24183451
13.12171 0.24307068
13.12271 0.24430634999999998
13.12371 0.24554163999999998
13.12471 0.24677649999999998
13.12571 0.24801062
13.12671 0.24924338999999998
13.12771 0.25047418
13.12871 0.25170262
13.12971 0.25292893
13.13071 0.25415381
13.13171 0.25537813
13.13271 0.25660254
13.13371 0.25782713
13.13471 0.2590515
13.13571 0.26027488
13.13671 0.26149666
13.13771 0.26271653
13.13871 0.26393454
13.13971 0.26515098000000004
13.14071 0.26636606
13.14171 0.26757984999999995
13.14271 0.26879231000000003
13.14371 0.27000347999999996
13.14471 0.27121354000000003
13.14571 0.27242282
13.14671 0.27363158
13.14771 0.27483983
13.14871 0.27604715
13.14971 0.27725289000000003
13.15071 0.27845639
13.15171 0.27965733000000004
13.15271 0.28085588
13.15371 0.28205249
13.15471 0.28324779
13.15571 0.28444221000000003
13.15671 0.28563577
13.15771 0.28682819000000004
13.15871 0.2880191
13.15971 0.28920816
13.16071 0.2903952
13.16171 0.29158018999999996
13.16271 0.29276311
13.16371 0.29394391
13.16471 0.29512253
13.16571 0.29629895
13.16671 0.29747342000000004
13.16771 0.2986463
13.16871 0.29981798
13.16971 0.30098862
13.17071 0.30215804
13.17171 0.30332571
13.17271 0.30449093
13.17371 0.30565315
13.17471 0.30681214
13.17571 0.30796809999999997
13.17671 0.30912152
13.17771 0.31027296
13.17871 0.31142293
13.17971 0.31257165
13.18071 0.31371918
13.18171 0.31486535
13.18271 0.31600987999999997
13.18371 0.31715231
13.18471 0.31829211
13.18571 0.31942866999999997
13.18671 0.32056151
13.18771 0.32169041
13.18871 0.32281559
13.18971 0.32393765
13.19071 0.32505746999999996
13.19171 0.32617588999999997
13.19271 0.32729344
13.19371 0.32841014
13.19471 0.32952551
13.19571 0.33063872
13.19671 0.33174884
13.19771 0.33285501
13.19871 0.33395665
13.19971 0.33505349
13.20071 0.3361457
13.20171 0.33723377
13.20271 0.33831852
13.20371 0.33940095000000003
13.20471 0.34048194
13.20571 0.34156209000000004
13.20671 0.34264147
13.20771 0.34371954
13.20871 0.34479534
13.20971 0.34586764000000003
13.21071 0.34693533000000004
13.21171 0.34799771
13.21271 0.34905464999999997
13.21371 0.35010648
13.21471 0.35115404
13.21571 0.35219828000000003
13.21671 0.35324022
13.21771 0.35428057999999996
13.21871 0.3553197
13.21971 0.35635743
13.22071 0.35739310999999996
13.22171 0.35842566
13.22271 0.35945382
13.22371 0.36047650999999997
13.22471 0.361493
13.22571 0.36250323
13.22671 0.36350775
13.22771 0.3645076
13.22871 0.36550399
13.22971 0.36649799
13.23071 0.36749025
13.23171 0.3684809
13.23271 0.36946954000000004
13.23371 0.37045535
13.23471 0.37143724
13.23571 0.37241408000000004
13.23671 0.37338494
13.23771 0.3743493
13.23871 0.37530719
13.23971 0.37625921
13.24071 0.37720641
13.24171 0.37815002999999997
13.24271 0.37909111
13.24371 0.38003027
13.24471 0.38096750999999995
13.24571 0.38190216
13.24671 0.38283318
13.24771 0.38375936
13.24871 0.38467962
13.24971 0.38559319999999997
13.25071 0.38649982
13.25171 0.38739967
13.25271 0.38829336000000003
13.25371 0.38918178
13.25471 0.39006593
13.25571 0.39094673
13.25671 0.39182464000000006
13.25771 0.39269971000000004
13.25871 0.39357137999999997
13.25971 0.39443871999999996
13.26071 0.39530056999999996
13.26171 0.39615598999999996
13.26271 0.39700437
13.26371 0.39784564
13.26471 0.39868014999999996
13.26571 0.39950856
13.26671 0.40033170999999995
13.26771 0.40115029999999996
13.26871 0.40196483000000005
13.26971 0.40277545000000003
13.27071 0.40358206999999996
13.27171 0.40438427000000005
13.27271 0.40518139000000003
13.27371 0.40597259
13.27471 0.40675718
13.27571 0.40753459999999997
13.27671 0.40830481
13.27771 0.40906807
13.27871 0.40982496
13.27971 0.41057612000000004
13.28071 0.41132210999999996
13.28171 0.41206316
13.28271 0.41279928
13.28371 0.41353013
13.28471 0.41425526
13.28571 0.41497429
13.28671 0.41568684000000006
13.28771 0.41639265
13.28871 0.41709156000000003
13.28971 0.41778353
13.29071 0.4184687
13.29171 0.41914731
13.29271 0.41981963
13.29371 0.42048586
13.29471 0.42114611999999996
13.29571 0.42180027999999997
13.29671 0.42244806
13.29771 0.42308904
13.29871 0.4237229
13.29971 0.42434949000000005
13.30071 0.42496881999999997
13.30171 0.42558112
13.30271 0.42618667000000005
13.30371 0.42678565
13.30471 0.42737816
13.30571 0.42796405
13.30671 0.42854324
13.30771 0.42911544
13.30871 0.42968043
13.30971 0.43023801
13.31071 0.43078800999999994
13.31171 0.43133036
13.31271 0.43186507999999996
13.31371 0.43239230000000006
13.31471 0.43291226
13.31571 0.43342527999999997
13.31671 0.43393149999999997
13.31771 0.43443092000000005
13.31871 0.43492327000000003
13.31971 0.43540810999999996
13.32071 0.43588489999999996
13.32171 0.43635312000000004
13.32271 0.43681259000000006
13.32371 0.43726334999999994
13.32471 0.43770568
13.32571 0.43814005
13.32671 0.43856692999999997
13.32771 0.43898671999999994
13.32871 0.43939966999999996
13.32971 0.43980568000000003
13.33071 0.44020455999999997
13.33171 0.44059575999999995
13.33271 0.44097872
13.33371 0.44135270000000004
13.33471 0.44171717
13.33571 0.44207177
13.33671 0.44241664
13.33771 0.44275223999999996
13.33871 0.44307932
13.33971 0.44339877
13.34071 0.44371118
13.34171 0.44401698
13.34271 0.44431598
13.34371 0.44460767
13.34471 0.44489116
13.34571 0.44516549
13.34671 0.44542975
13.34771 0.44568335000000003
13.34871 0.4459261
13.34971 0.44615818
13.35071 0.44638029999999995
13.35171 0.44659334
13.35271 0.44679832999999997
13.35371 0.44699609
13.35471 0.44718715000000003
13.35571 0.44737136999999993
13.35671 0.44754812999999993
13.35771 0.44771638
13.35871 0.44787484000000005
13.35971 0.44802232000000003
13.36071 0.4481581
13.36171 0.44828197
13.36271 0.44839442999999995
13.36371 0.44849636
13.36471 0.44858893000000005
13.36571 0.44867327
13.36671 0.44875019000000005
13.36771 0.44882009
13.36871 0.44888272
13.36971 0.44893739000000005
13.37071 0.44898298000000003
13.37171 0.44901817999999993
13.37271 0.44904183999999997
13.37371 0.44905314999999996
13.37471 0.44905185000000003
13.37571 0.44903838999999995
13.37671 0.4490138
13.37771 0.44897944
13.37871 0.44893655
13.37971 0.44888612000000006
13.38071 0.44882838
13.38171 0.448763
13.38271 0.44868896
13.38371 0.44860500000000003
13.38471 0.44850986
13.38571 0.44840252999999997
13.38671 0.44828244
13.38771 0.44814958
13.38871 0.44800453
13.38971 0.44784825000000006
13.39071 0.44768192
13.39171 0.44750669
13.39271 0.44732341
13.39371 0.44713235
13.39471 0.44693309000000003
13.39571 0.44672457
13.39671 0.44650538000000006
13.39771 0.44627413
13.39871 0.4460298
13.39971 0.44577201
13.40071 0.44550108999999993
13.40171 0.44521797
13.40271 0.44492385
13.40371 0.44461987
13.40471 0.44430695
13.40571 0.44398559000000004
13.40671 0.44365567
13.40771 0.44331667
13.40871 0.44296761
13.40971 0.44260728
13.41071 0.44223447
13.41171 0.44184825
13.41271 0.4414482
13.41371 0.44103465
13.41471 0.44060857000000003
13.41571 0.44017131000000004
13.41671 0.43972422999999994
13.41771 0.43926829999999994
13.41871 0.43880381
13.41971 0.43833032
13.42071 0.43784692000000003
13.42171 0.43735247999999993
13.42271 0.43684593000000005
13.42371 0.43632649
13.42471 0.43579373
13.42571 0.43524755000000004
13.42671 0.43468829
13.42771 0.43411659999999996
13.42871 0.43353336
13.42971 0.43293959
13.43071 0.43233610000000006
13.43171 0.43172319000000003
13.43271 0.43110065
13.43371 0.43046763
13.43471 0.42982296999999997
13.43571 0.42916555
13.43671 0.42849472
13.43771 0.42781034
13.43871 0.42711287
13.43971 0.42640305999999994
13.44071 0.42568166
13.44171 0.42494917
13.44271 0.42420588000000004
13.44371 0.42345193
13.44471 0.42268718000000005
13.44571 0.42191148
13.44671 0.42112442000000005
13.44771 0.42032548000000003
13.44871 0.41951402
13.44971 0.41868952
13.45071 0.41785175
13.45171 0.41700098999999996
13.45271 0.41613793000000004
13.45371 0.41526342
13.45471 0.4143781
13.45571 0.41348212000000006
13.45671 0.41257516
13.45771 0.41165654999999995
13.45871 0.41072555000000005
13.45971 0.4097817
13.46071 0.408825
13.46171 0.40785559
13.46271 0.40687383000000005
13.46371 0.40587992
13.46471 0.40487405
13.46571 0.40385639
13.46671 0.4028271
13.46771 0.40178634
13.46871 0.40073432000000003
13.46971 0.39967089
13.47071 0.39859554
13.47171 0.39750747000000003
13.47271 0.39640609
13.47371 0.39529111000000006
13.47471 0.39416286
13.47571 0.39302212999999997
13.47671 0.39186984999999996
13.47771 0.39070668000000003
13.47871 0.38953281
13.47971 0.38834789
13.48071 0.38715126
13.48171 0.38594222
13.48271 0.38472035000000004
13.48371 0.38348546
13.48471 0.38223758
13.48571 0.38097673
13.48671 0.37970303
13.48771 0.37841666
13.48871 0.3771181
13.48971 0.37580803
13.49071 0.37448718000000003
13.49171 0.37315602000000003
13.49271 0.37181438
13.49371 0.37046144999999997
13.49471 0.36909601000000003
13.49571 0.36771689
13.49671 0.36632339
13.49771 0.36491561
13.49871 0.36349427
13.49971 0.36206045000000003
13.50071 0.36061516
13.50171 0.35915906000000003
13.50271 0.35769241
13.50371 0.35621526000000003
13.50471 0.3547274
13.50571 0.35322855999999997
13.50671 0.35171816
13.50771 0.35019538
13.50871 0.34865923
13.50971 0.34710886
13.51071 0.34554391
13.51171 0.34396477999999997
13.51271 0.34237267
13.51371 0.34076914
13.51471 0.33915564000000004
13.51571 0.33753293
13.51671 0.33590088
13.51771 0.33425866
13.51871 0.33260507
13.51971 0.33093902999999997
13.52071 0.32925976
13.52171 0.32756689
13.52271 0.32586029
13.52371 0.32414007
13.52471 0.32240662
13.52571 0.3206607
13.52671 0.31890336
13.52771 0.31713587
13.52871 0.31535923
13.52971 0.31357382
13.53071 0.31177907
13.53171 0.30997365
13.53271 0.30815587
13.53371 0.30632429
13.53471 0.30447821999999997
13.53571 0.30261783000000003
13.53671 0.30074401
13.53771 0.29885799
13.53871 0.29696090999999997
13.53971 0.29505362999999996
13.54071 0.29313669
13.54171 0.29121041000000003
13.54271 0.2892748
13.54371 0.2873295
13.54471 0.28537372
13.54571 0.28340623000000004
13.54671 0.28142573
13.54771 0.27943123
13.54871 0.27742251
13.54971 0.27540028
13.55071 0.27336602
13.55171 0.27132143999999997
13.55271 0.26926792
13.55371 0.26720611
13.55471 0.26513587
13.55571 0.26305641999999996
13.55671 0.26096671
13.55771 0.25886577
13.55871 0.2567528
13.55971 0.25462722
13.56071 0.25248866999999997
13.56171 0.25033716
13.56271 0.24817314000000001
13.56371 0.24599761
13.56471 0.24381196
13.56571 0.24161763
13.56671 0.23941553999999998
13.56771 0.23720581
13.56871 0.23498768
13.56971 0.23275972
13.57071 0.23052043
13.57171 0.22826860999999998
13.57271 0.22600382
13.57371 0.22372630999999998
13.57471 0.22143684000000002
13.57571 0.21913638
13.57671 0.21682589
13.57771 0.21450624
13.57871 0.21217822
13.57971 0.20984232
13.58071 0.20749868999999999
13.58171 0.20514685
13.58271 0.2027858
13.58371 0.20041419
13.58471 0.1980308
13.58571 0.19563498999999998
13.58671 0.19322697
13.58771 0.19080773
13.58871 0.18837872
13.58971 0.18594132
13.59071 0.18349645
13.59171 0.18104436
13.59271 0.17858478
13.59371 0.1761171
13.59471 0.17364055
13.59571 0.17115436
13.59671 0.16865779
13.59771 0.16615021000000002
13.59871 0.16363128000000002
13.59971 0.1611012
13.60071 0.15856079
13.60171 0.15601136999999998
13.60271 0.15345444
13.60371 0.15089114
13.60471 0.14832185
13.60571 0.14574612
13.60671 0.14316279999999998
13.60771 0.14057058
13.60871 0.1379684
13.60971 0.13535572999999998
13.61071 0.13273263999999999
13.61171 0.13009959
13.61271 0.12745727
13.61371 0.12480646000000001
13.61471 0.12214802
13.61571 0.11948283000000001
13.61671 0.11681161999999999
13.61771 0.11413472000000001
13.61871 0.11145185
13.61971 0.10876205
13.62071 0.10606394999999999
13.62171 0.10335627
13.62271 0.10063831000000001
13.62371 0.097910245
13.62471 0.095173094
13.62571 0.092428282
13.62671 0.089677167
13.62771 0.086920633
13.62871 0.084158959
13.62971 0.081391935
13.63071 0.078619085
13.63171 0.07583983799999999
13.63271 0.073053542
13.63371 0.070259481
13.63471 0.067456928
13.63571 0.06464537
13.63671 0.061824807
13.63771 0.05899595
13.63871 0.056160177
13.63971 0.053319114
13.64071 0.050474069
13.64171 0.047625546
13.64271 0.044773073999999996
13.64371 0.041915465
13.64471 0.039051342
13.64571 0.036179682
13.64671 0.033300099
13.64771 0.030412822000000003
13.64871 0.027518448999999997
13.64971 0.024617673
13.65071 0.021711159
13.65171 0.018799579
13.65271 0.01588366
13.65371 0.012964121
13.65471 0.010041415
13.65571 0.0071154114
13.65671 0.004185248
13.65771 0.0012495186
13.65871 -0.0016932139
13.65971 -0.0046438046
13.66071 -0.0076021002
13.66171 -0.010566954
13.66271 -0.013536678
13.66371 -0.016509691
13.66471 -0.019485048
13.66571 -0.022462622999999998
13.66671 -0.025442903000000003
13.66771 -0.028426605
13.66871 -0.031414369000000004
13.66971 -0.034406674
13.67071 -0.03740392
13.67171 -0.040406517999999995
13.67271 -0.043414814999999995
13.67371 -0.046428837
13.67471 -0.049447996
13.67571 -0.05247104
13.67671 -0.055496342
13.67771 -0.0585225
13.67871 -0.061548932
13.67971 -0.06457618400000001
13.68071 -0.067605724
13.68171 -0.070639304
13.68271 -0.07367825
13.68371 -0.076722965
13.68471 -0.07977290100000001
13.68571 -0.082826917
13.68671 -0.085883774
13.68771 -0.088942493
13.68871 -0.09200244099999999
13.68971 -0.09506319199999999
13.69071 -0.09812442600000001
13.69171 -0.10118599
13.69271 -0.10424807
13.69371 -0.10731149000000001
13.69471 -0.11037759000000001
13.69571 -0.11344784999999999
13.69671 -0.11652326
13.69771 -0.11960375
13.69871 -0.12268806
13.69971 -0.1257741
13.70071 -0.12885971999999998
13.70171 -0.13194350000000002
13.70271 -0.13502511
13.70371 -0.13810535000000002
13.70471 -0.14118555
13.70571 -0.14426702
13.70671 -0.14735073
13.70771 -0.15043711
13.70871 -0.15352628
13.70971 -0.15661819
13.71071 -0.15971251
13.71171 -0.16280852
13.71271 -0.16590496999999998
13.71371 -0.16900023
13.71471 -0.17209273
13.71571 -0.1751816
13.71671 -0.17826714
13.71771 -0.18135083
13.71871 -0.18443484
13.71971 -0.18752117
13.72071 -0.19061092000000002
13.72171 -0.19370388
13.72271 -0.19679876999999998
13.72371 -0.19989374999999998
13.72471 -0.20298708999999998
13.72571 -0.20607756000000002
13.72671 -0.20916457
13.72771 -0.21224795000000002
13.72871 -0.21532780999999998
13.72971 -0.21840455
13.73071 -0.22147903
13.73171 -0.22455251
13.73271 -0.22762648
13.73371 -0.23070215
13.73471 -0.23377996
13.73571 -0.23685915
13.73671 -0.23993778000000002
13.73771 -0.24301345000000002
13.73871 -0.24608397
13.73971 -0.24914822999999997
13.74071 -0.25220641
13.74171 -0.25525982
13.74271 -0.25831019
13.74371 -0.26135913
13.74471 -0.26440767
13.74571 -0.26745617
13.74671 -0.27050446
13.74771 -0.27355202
13.74871 -0.27659805
13.74971 -0.27964138
13.75071 -0.28268055000000003
13.75171 -0.28571396
13.75271 -0.28874041
13.75371 -0.29175952
13.75471 -0.29477209
13.75571 -0.29777992
13.75671 -0.30078518
13.75771 -0.30378976
13.75871 -0.30679447000000004
13.75971 -0.30979884
13.76071 -0.3128014
13.76171 -0.31580017
13.76271 -0.31879335000000003
13.76371 -0.3217797
13.76471 -0.32475872
13.76571 -0.32773039
13.76671 -0.33069510999999996
13.76771 -0.3336536
13.76871 -0.33660675
13.76971 -0.33955572
13.77071 -0.34250165
13.77171 -0.34544538
13.77271 -0.34838694
13.77371 -0.35132542
13.77471 -0.35425909
13.77571 -0.35718586
13.77671 -0.360104
13.77771 -0.36301271
13.77871 -0.36591229000000003
13.77971 -0.36880402
13.78071 -0.37168956000000003
13.78171 -0.37457035
13.78271 -0.37744727
13.78371 -0.38032047
13.78471 -0.38318953
13.78571 -0.3860537
13.78671 -0.38891204
13.78771 -0.3917635
13.78871 -0.39460701
13.78971 -0.39744154000000004
13.79071 -0.40026641999999996
13.79171 -0.40308149
13.79271 -0.40588736999999997
13.79371 -0.40868549
13.79471 -0.41147735999999996
13.79571 -0.4142643
13.79671 -0.41704681
13.79771 -0.41982438
13.79871 -0.42259567000000003
13.79971 -0.42535895
13.80071 -0.42811274
13.80171 -0.43085613000000006
13.80271 -0.43358905
13.80371 -0.43631191
13.80471 -0.43902542
13.80571 -0.44173035
13.80671 -0.44442732
13.80771 -0.44711689
13.80871 -0.44979947
13.80971 -0.45247534000000006
13.81071 -0.45514423
13.81171 -0.45780544
13.81271 -0.46045771
13.81371 -0.46309954
13.81471 -0.46572973999999995
13.81571 -0.46834787
13.81671 -0.47095432000000004
13.81771 -0.47355029
13.81871 -0.47613726999999995
13.81971 -0.47871647
13.82071 -0.48128837
13.82171 -0.48385267
13.82271 -0.48640849999999997
13.82371 -0.48895478
13.82471 -0.49149058999999995
13.82571 -0.49401526
13.82671 -0.49652843999999996
13.82771 -0.49902988
13.82871 -0.5015195299999999
13.82971 -0.5039975
13.83071 -0.50646425
13.83171 -0.50892057
13.83271 -0.51136743
13.83371 -0.5138056400000001
13.83471 -0.51623522
13.83571 -0.5186554999999999
13.83671 -0.52106502
13.83771 -0.52346219
13.83871 -0.52584582
13.83971 -0.52821557
13.84071 -0.53057196
13.84171 -0.53291605
13.84271 -0.53524897
13.84371 -0.5375715
13.84471 -0.53988388
13.84571 -0.54218601
13.84671 -0.5444776299999999
13.84771 -0.5467583
13.84871 -0.54902765
13.84971 -0.55128499
13.85071 -0.55352943
13.85171 -0.55575999
13.85271 -0.55797598
13.85371 -0.5601773
13.85471 -0.56236475
13.85571 -0.56453971
13.85671 -0.5667036400000001
13.85771 -0.56885751
13.85871 -0.57100137
13.85971 -0.57313419
13.86071 -0.57525449
13.86171 -0.57736081
13.86271 -0.57945233
13.86371 -0.58152876
13.86471 -0.5835903299999999
13.86571 -0.58563757
13.86671 -0.58767083
13.86771 -0.58969054
13.86871 -0.59169712
13.86971 -0.59369118
13.87071 -0.5956734499999999
13.87171 -0.59764427
13.87271 -0.59960335
13.87371 -0.60154954
13.87471 -0.6034811999999999
13.87571 -0.60539669
13.87671 -0.6072951
13.87771 -0.6091767
13.87871 -0.61104265
13.87971 -0.61289459
13.88071 -0.6147338999999999
13.88171 -0.6165611599999999
13.88271 -0.61837621
13.88371 -0.62017832
13.88471 -0.6219666
13.88571 -0.6237403
13.88671 -0.62549887
13.88771 -0.6272418
13.88871 -0.6289683699999999
13.88971 -0.6306781
13.89071 -0.63237078
13.89171 -0.63404697
13.89271 -0.63570803
13.89371 -0.63735559
13.89471 -0.63899104
13.89571 -0.6406148
13.89671 -0.64222598
13.89771 -0.6438228300000001
13.89871 -0.64540319
13.89971 -0.64696553
13.90071 -0.64850934
13.90171 -0.65003494
13.90271 -0.65154335
13.90371 -0.65303566
13.90471 -0.65451264
13.90571 -0.65597496
13.90671 -0.65742307
13.90771 -0.6588575400000001
13.90871 -0.66027856
13.90971 -0.6616858800000001
13.91071 -0.66307839
13.91171 -0.66445428
13.91271 -0.66581168
13.91371 -0.66714929
13.91471 -0.66846698
13.91571 -0.66976594
13.91671 -0.67104832
13.91771 -0.67231623
13.91871 -0.673571
13.91971 -0.67481282
13.92071 -0.67604096
13.92171 -0.67725405
13.92271 -0.6784508
13.92371 -0.67963018
13.92471 -0.68079145
13.92571 -0.68193395
13.92671 -0.68305717
13.92771 -0.68416093
13.92871 -0.6852457799999999
13.92971 -0.68631307
13.93071 -0.68736472
13.93171 -0.68840259
13.93271 -0.68942769
13.93371 -0.69043967
13.93471 -0.69143674
13.93571 -0.69241645
13.93671 -0.69337655
13.93771 -0.69431588
13.93871 -0.69523444
13.93971 -0.69613322
13.94071 -0.69701364
13.94171 -0.69787703
13.94271 -0.6987243399999999
13.94371 -0.69955629
13.94471 -0.70037339
13.94571 -0.701176
13.94671 -0.7019640899999999
13.94771 -0.70273671
13.94871 -0.7034922
13.94971 -0.70422832
13.95071 -0.70494325
13.95171 -0.7056362
13.95271 -0.70630796
13.95371 -0.70696054
13.95471 -0.70759645
13.95571 -0.70821769
13.95671 -0.7088250899999999
13.95771 -0.7094183000000001
13.95871 -0.70999605
13.95971 -0.71055684
13.96071 -0.71109952
13.96171 -0.71162316
13.96271 -0.71212715
13.96371 -0.71261087
13.96471 -0.7130739700000001
13.96571 -0.71351659
13.96671 -0.71393973
13.96771 -0.71434528
13.96871 -0.71473531
13.96971 -0.71511152
13.97071 -0.7154741800000001
13.97171 -0.71582212
13.97271 -0.71615311
13.97371 -0.71646473
13.97471 -0.7167553099999999
13.97571 -0.71702441
13.97671 -0.71727275
13.97771 -0.71750158
13.97871 -0.7177121
13.97971 -0.71790521
13.98071 -0.71808146
13.98171 -0.7182413200000001
13.98271 -0.71838526
13.98371 -0.7185136400000001
13.98471 -0.71862633
13.98571 -0.7187222600000001
13.98671 -0.7187996999999999
13.98771 -0.7188567
13.98871 -0.7188920900000001
13.98971 -0.71890601
13.99071 -0.71889986
13.99171 -0.71887579
13.99271 -0.7188358300000001
13.99371 -0.7187810299999999
13.99471 -0.7187110800000001
13.99571 -0.71862494
13.99671 -0.71852114
13.99771 -0.71839867
13.99871 -0.71825711
13.99971 -0.71809627
14.00071 -0.71791606
14.00171 -0.7177162
14.00271 -0.7174965
14.00371 -0.71725734
14.00471 -0.71699978
14.00571 -0.7167255
14.00671 -0.71643605
14.00771 -0.7161322
14.00871 -0.71581341
14.00971 -0.7154779
14.01071 -0.71512354
14.01171 -0.7147487299999999
14.01271 -0.71435296
14.01371 -0.71393703
14.01471 -0.71350234
14.01571 -0.71305023
14.01671 -0.71258144
14.01771 -0.71209613
14.01871 -0.71159415
14.01971 -0.71107536
14.02071 -0.71053989
14.02171 -0.7099878
14.02271 -0.70941867
14.02371 -0.7088315199999999
14.02471 -0.7082249500000001
14.02571 -0.70759789
14.02671 -0.7069502
14.02771 -0.70628296
14.02871 -0.70559816
14.02971 -0.7048978499999999
14.03071 -0.70418334
14.03171 -0.70345453
14.03271 -0.7027102599999999
14.03371 -0.70194886
14.03471 -0.70116897
14.03571 -0.70036999
14.03671 -0.69955201
14.03771 -0.69871536
14.03871 -0.69786031
14.03971 -0.69698701
14.04071 -0.69609564
14.04171 -0.69518681
14.04271 -0.69426163
14.04371 -0.6933214099999999
14.04471 -0.69236699
14.04571 -0.69139823
14.04671 -0.69041378
14.04771 -0.68941158
14.04871 -0.6883897800000001
14.04971 -0.68734759
14.05071 -0.6862855099999999
14.05171 -0.68520503
14.05271 -0.6841079800000001
14.05371 -0.6829957
14.05471 -0.68186871
14.05571 -0.68072691
14.05671 -0.67956988
14.05771 -0.67839734
14.05871 -0.6772090199999999
14.05971 -0.6760046399999999
14.06071 -0.67478349
14.06171 -0.6735445
14.06271 -0.67228652
14.06371 -0.67100907
14.06471 -0.66971276
14.06571 -0.66839922
14.06671 -0.6670705499999999
14.06771 -0.6657285199999999
14.06871 -0.66437377
14.06971 -0.66300575
14.07071 -0.66162301
14.07171 -0.66022393
14.07271 -0.65880744
14.07371 -0.65737311
14.07471 -0.65592127
14.07571 -0.65445229
14.07671 -0.6529666
14.07771 -0.65146452
14.07871 -0.64994651
14.07971 -0.64841337
14.08071 -0.64686625
14.08171 -0.64530615
14.08271 -0.64373333
14.08371 -0.64214715
14.08471 -0.64054606
14.08571 -0.63892826
14.08671 -0.6372924
14.08771 -0.6356381799999999
14.08871 -0.63396646
14.08971 -0.63227876
14.09071 -0.63057668
14.09171 -0.6288612699999999
14.09271 -0.62713288
14.09371 -0.6253913
14.09471 -0.62363632
14.09571 -0.62186765
14.09671 -0.6200850499999999
14.09771 -0.61828806
14.09871 -0.61647594
14.09971 -0.61464785
14.10071 -0.61280313
14.10171 -0.61094183
14.10271 -0.60906489
14.10371 -0.60717394
14.10471 -0.60527059
14.10571 -0.60335598
14.10671 -0.6014301900000001
14.10771 -0.59949239
14.10871 -0.59754117
14.10971 -0.59557534
14.11071 -0.59359414
14.11171 -0.59159752
14.11271 -0.58958582
14.11371 -0.58755954
14.11471 -0.5855192
14.11571 -0.58346535
14.11671 -0.58139865
14.11771 -0.5793198900000001
14.11871 -0.57722991
14.11971 -0.5751290800000001
14.12071 -0.57301712
14.12171 -0.5708931
14.12271 -0.5687556699999999
14.12371 -0.56660357
14.12471 -0.56443629
14.12571 -0.5622542
14.12671 -0.56005837
14.12771 -0.55785025
14.12871 -0.55563096
14.12971 -0.55340119
14.13071 -0.5511610299999999
14.13171 -0.54891012
14.13271 -0.54664803
14.13371 -0.5443742500000001
14.13471 -0.54208827
14.13571 -0.53978954
14.13671 -0.53747757
14.13771 -0.53515215
14.13871 -0.53281351
14.13971 -0.53046253
14.14071 -0.52810051
14.14171 -0.52572875
14.14271 -0.5233482
14.14371 -0.52095903
14.14471 -0.51856064
14.14571 -0.51615196
14.14671 -0.51373178
14.14771 -0.51129921
14.14871 -0.50885389
14.14971 -0.50639599
14.15071 -0.50392607
14.15171 -0.50144503
14.15271 -0.49895374
14.15371 -0.49645313999999996
14.15471 -0.49394406
14.15571 -0.49142702
14.15671 -0.48890212000000005
14.15771 -0.48636872999999997
14.15871 -0.48382590000000003
14.15971 -0.48127235
14.16071 -0.47870711
14.16171 -0.47612973
14.16271 -0.47354060000000003
14.16371 -0.47094072
14.16471 -0.46833144000000004
14.16571 -0.46571408999999997
14.16671 -0.46308963000000003
14.16771 -0.46045844999999996
14.16871 -0.45782058000000003
14.16971 -0.45517548
14.17071 -0.45252242
14.17171 -0.44986046999999996
14.17271 -0.44718869000000006
14.17371 -0.44450634
14.17471 -0.44181319
14.17571 -0.4391097
14.17671 -0.4363969
14.17771 -0.43367627
14.17871 -0.43094917
14.17971 -0.42821658
14.18071 -0.42547877
14.18171 -0.42273527999999994
14.18271 -0.41998527
14.18371 -0.41722767
14.18471 -0.41446164
14.18571 -0.41168663
14.18671 -0.40890244000000003
14.18771 -0.40610925999999997
14.18871 -0.40330766
14.18971 -0.40049851
14.19071 -0.39768297999999996
14.19171 -0.39486224
14.19271 -0.39203711999999996
14.19371 -0.38920797
14.19471 -0.38637435
14.19571 -0.38353528
14.19671 -0.38068951
14.19771 -0.37783608
14.19871 -0.37497457
14.19971 -0.37210525
14.20071 -0.36922896
14.20171 -0.36634663
14.20271 -0.36345916
14.20371 -0.36056717000000005
14.20471 -0.35767104
14.20571 -0.35477094000000003
14.20671 -0.35186694
14.20771 -0.34895879
14.20871 -0.34604601
14.20971 -0.34312785
14.21071 -0.34020357
14.21171 -0.33727277
14.21271 -0.33433558
14.21371 -0.33139288
14.21471 -0.32844592
14.21571 -0.32549594000000004
14.21671 -0.32254369
14.21771 -0.31958926
14.21871 -0.3166321
14.21971 -0.31367142000000003
14.22071 -0.31070653000000004
14.22171 -0.30773712999999997
14.22271 -0.30476325
14.22371 -0.30178509000000003
14.22471 -0.29880288
14.22571 -0.29581683
14.22671 -0.29282727999999997
14.22771 -0.28983478
14.22871 -0.28684009
14.22971 -0.28384395
14.23071 -0.2808467
14.23171 -0.27784810000000004
14.23271 -0.27484731
14.23371 -0.27184328
14.23471 -0.2688352
14.23571 -0.26582298
14.23671 -0.26280731
14.23771 -0.25978937999999996
14.23871 -0.25677038
14.23971 -0.25375108
14.24071 -0.25073164
14.24171 -0.24771179999999998
14.24271 -0.24469117999999998
14.24371 -0.24166943000000002
14.24471 -0.23864643000000002
14.24571 -0.235622
14.24671 -0.23259583
14.24771 -0.22956748
14.24871 -0.22653663000000002
14.24971 -0.22350347
14.25071 -0.22046885
14.25171 -0.21743414
14.25271 -0.21440072
14.25371 -0.21136950000000002
14.25471 -0.2083404
14.25571 -0.20531250999999998
14.25671 -0.20228452000000002
14.25771 -0.19925530000000002
14.25871 -0.19622436
14.25971 -0.19319192999999998
14.26071 -0.19015869999999999
14.26171 -0.18712548
14.26271 -0.18409286
14.26371 -0.1810613
14.26471 -0.17803125
14.26571 -0.17500332999999998
14.26671 -0.17197819
14.26771 -0.16895621
14.26871 -0.16593715
14.26971 -0.16292003
14.27071 -0.15990337
14.27171 -0.15688583
14.27271 -0.15386677999999998
14.27371 -0.15084674
14.27471 -0.14782711
14.27571 -0.14480967
14.27671 -0.1417959
14.27771 -0.13878653
14.27871 -0.13578157000000002
14.27971 -0.13278059
14.28071 -0.12978311
14.28171 -0.12678877
14.28271 -0.12379724
14.28371 -0.12080803999999999
14.28471 -0.11782047
14.28571 -0.11483375000000001
14.28671 -0.11184756000000001
14.28771 -0.10886234
14.28871 -0.10587943999999999
14.28971 -0.10290073000000001
14.29071 -0.099927862
14.29171 -0.09696167
14.29271 -0.094001851
14.29371 -0.09104722999999999
14.29471 -0.088096358
14.29571 -0.085148134
14.29671 -0.082202145
14.29771 -0.07925856
14.29871 -0.07631781
14.29971 -0.073380291
14.30071 -0.070446293
14.30171 -0.06751623
14.30271 -0.064590893
14.30371 -0.061671435999999996
14.30471 -0.05875905
14.30571 -0.055854406999999995
14.30671 -0.052957231
14.30771 -0.050066282999999996
14.30871 -0.047179847000000004
14.30971 -0.044296467
14.31071 -0.041415574000000004
14.31171 -0.038537668
14.31271 -0.035663991
14.31371 -0.032795898999999996
14.31471 -0.029934337000000002
14.31571 -0.027079685
14.31671 -0.024231953
14.31771 -0.02139116
14.31871 -0.018557512999999998
14.31971 -0.015731290000000002
14.32071 -0.012912479999999999
14.32171 -0.010100513
14.32271 -0.007294325799999999
14.32371 -0.0044928230999999996
14.32471 -0.0016954884
14.32571 0.001097208
14.32671 0.0038838934
14.32771 0.0066628651
14.32871 0.009432832300000001
14.32971 0.012193416
14.33071 0.01494516
14.33171 0.017689074
14.33271 0.020426011
14.33371 0.023156291000000002
14.33471 0.02587974
14.33571 0.028596049999999998
14.33671 0.031305157
14.33771 0.034007319
14.33871 0.036702841
14.33971 0.039391604000000004
14.34071 0.042072847000000003
14.34171 0.044745315
14.34271 0.047407823
14.34371 0.050059875000000004
14.34471 0.052701954999999995
14.34571 0.055335287
14.34671 0.057961175
14.34771 0.060580298
14.34871 0.063192402
14.34971 0.06579650199999999
14.35071 0.068391481
14.35171 0.07097667499999999
14.35271 0.073552097
14.35371 0.07611817
14.35471 0.078675256
14.35571 0.081223279
14.35671 0.083761744
14.35771 0.086290133
14.35871 0.088808389
14.35971 0.091317098
14.36071 0.093817193
14.36171 0.096309371
14.36271 0.09879351099999999
14.36371 0.10126861000000001
14.36471 0.10373316
14.36571 0.10618599
14.36671 0.10862677999999999
14.36771 0.11105625
14.36871 0.11347567
14.36971 0.11588611
14.37071 0.11828787
14.37171 0.12068049
14.37271 0.12306307999999999
14.37371 0.12543498
14.37471 0.12779607999999998
14.37571 0.13014667000000002
14.37671 0.13248698
14.37771 0.13481672
14.37871 0.13713506
14.37971 0.13944103
14.38071 0.14173416
14.38171 0.14401498
14.38271 0.14628484
14.38371 0.14854525999999998
14.38471 0.15079713
14.38571 0.15304016
14.38671 0.15527306
14.38771 0.15749412
14.38871 0.15970216
14.38971 0.16189691
14.39071 0.16407897999999999
14.39171 0.16624922
14.39271 0.16840813999999998
14.39371 0.17055566
14.39471 0.17269137999999998
14.39571 0.17481509
14.39671 0.17692716
14.39771 0.17902845
14.39871 0.18111975
14.39971 0.18320108000000002
14.40071 0.18527143
14.40171 0.18732906000000002
14.40271 0.18937234
14.40371 0.19140057
14.40471 0.19341437
14.40571 0.19541532000000003
14.40671 0.19740511000000002
14.40771 0.19938473
14.40871 0.20135404
14.40971 0.20331210000000002
14.41071 0.20525784
14.41171 0.2071907
14.41271 0.20911074000000002
14.41371 0.21101825000000002
14.41471 0.21291323999999998
14.41571 0.21479506999999998
14.41671 0.21666274000000002
14.41771 0.21851559
14.41871 0.22035378
14.41971 0.22217862
14.42071 0.2239919
14.42171 0.22579508
14.42271 0.22758843999999998
14.42371 0.22937090000000002
14.42471 0.23114059999999997
14.42571 0.23289579
14.42671 0.23463568999999998
14.42771 0.23636061
14.42871 0.23807161000000002
14.42971 0.23976967000000002
14.43071 0.24145511
14.43171 0.24312767
14.43271 0.24478693999999998
14.43371 0.24643294000000002
14.43471 0.24806629000000002
14.43571 0.24968788
14.43671 0.25129819
14.43771 0.25289662
14.43871 0.25448166
14.43971 0.25605145
14.44071 0.2576048
14.44171 0.25914181
14.44271 0.26066382
14.44371 0.26217278
14.44471 0.26367019999999997
14.44571 0.26515655
14.44671 0.26663116
14.44771 0.26809287000000004
14.44871 0.26954077000000004
14.44971 0.27097461
14.45071 0.27239469
14.45171 0.27380134
14.45271 0.27519439
14.45371 0.27657314
14.45471 0.27793671000000003
14.45571 0.2792848
14.45671 0.28061809
14.45771 0.28193803
14.45871 0.28324623
14.45971 0.28454349
14.46071 0.28582932
14.46171 0.28710223
14.46271 0.28836043
14.46371 0.28960273999999997
14.46471 0.29082918
14.46571 0.29204069
14.46671 0.29323847999999997
14.46771 0.29442341
14.46871 0.29559552
14.46971 0.29675444
14.47071 0.29789973
14.47171 0.29903152
14.47271 0.30015032
14.47371 0.30125664
14.47471 0.30235043
14.47571 0.30343079
14.47671 0.30449629
14.47771 0.30554572999999996
14.47871 0.30657882
14.47971 0.30759647
14.48071 0.30860037
14.48171 0.30959218
14.48271 0.3105728
14.48371 0.311542
14.48471 0.31249877
14.48571 0.31344192
14.48671 0.31437073
14.48771 0.31528512
14.48871 0.31618534000000004
14.48971 0.31707159
14.49071 0.31794368
14.49171 0.31880122
14.49271 0.31964402000000003
14.49371 0.32047248
14.49471 0.32128771
14.49571 0.32209107
14.49671 0.32288344
14.49771 0.32366477
14.49871 0.324434
14.49971 0.32518951
14.50071 0.32592993
14.50171 0.32665471
14.50271 0.32736424
14.50371 0.32805947
14.50471 0.32874140999999996
14.50571 0.32941066
14.50671 0.33006737999999997
14.50771 0.33071155
14.50871 0.33134331
14.50971 0.33196296999999997
14.51071 0.33257084
14.51171 0.33316682
14.51271 0.33375022
14.51371 0.33431987
14.51471 0.33487461
14.51571 0.33541392
14.51671 0.3359382
14.51771 0.33644866
14.51871 0.33694678
14.51971 0.33743368
14.52071 0.33790979
14.52171 0.33837485
14.52271 0.33882824
14.52371 0.33926936
14.52471 0.33969784
14.52571 0.34011346
14.52671 0.34051598
14.52771 0.34090498999999996
14.52871 0.34128006
14.52971 0.34164109
14.53071 0.34198849000000003
14.53171 0.34232331
14.53271 0.34264681999999996
14.53371 0.34296007
14.53471 0.34326341
14.53571 0.34355638
14.53671 0.34383801
14.53771 0.34410728
14.53871 0.34436351
14.53971 0.34460647
14.54071 0.34483632
14.54171 0.34505329
14.54271 0.3452576
14.54371 0.34544948000000003
14.54471 0.34562934
14.54571 0.34579788
14.54671 0.34595598
14.54771 0.34610431
14.54871 0.34624306
14.54971 0.34637172
14.55071 0.34648927
14.55171 0.34659462999999996
14.55271 0.34668713
14.55371 0.34676678
14.55471 0.34683407
14.55571 0.34688969999999997
14.55671 0.34693420999999997
14.55771 0.34696795
14.55871 0.34699107
14.55971 0.34700381
14.56071 0.3470066
14.56171 0.34699989
14.56271 0.34698395
14.56371 0.34695847
14.56471 0.34692273
14.56571 0.3468758
14.56671 0.34681698
14.56771 0.3467463
14.56871 0.34666431999999997
14.56971 0.346572
14.57071 0.34647009
14.57171 0.34635882
14.57271 0.346238
14.57371 0.34610728999999996
14.57471 0.34596659
14.57571 0.34581614
14.57671 0.34565644
14.57771 0.34548787
14.57871 0.34531031
14.57971 0.34512318999999997
14.58071 0.34492582
14.58171 0.34471785
14.58271 0.34449957
14.58371 0.34427182
14.58471 0.34403552
14.58571 0.34379121
14.58671 0.34353873
14.58771 0.34327747
14.58871 0.34300685
14.58971 0.34272673
14.59071 0.3424376
14.59171 0.34214032
14.59271 0.34183552
14.59371 0.34152323
14.59471 0.34120283
14.59571 0.34087352
14.59671 0.34053482
14.59771 0.34018694000000005
14.59871 0.33983078
14.59971 0.33946729
14.60071 0.33909699
14.60171 0.33871979
14.60271 0.33833501
14.60371 0.33794206
14.60471 0.33754085
14.60571 0.33713195
14.60671 0.33671625
14.60771 0.33629427
14.60871 0.33586585999999996
14.60971 0.33543014000000004
14.61071 0.33498606999999997
14.61171 0.33453312
14.61271 0.33407172
14.61371 0.33360308
14.61471 0.33312861
14.61571 0.33264926
14.61671 0.33216503999999997
14.61771 0.33167525999999997
14.61871 0.33117905
14.61971 0.330676
14.62071 0.33016633
14.62171 0.32965064
14.62271 0.32912929999999996
14.62371 0.32860217999999997
14.62471 0.32806851
14.62571 0.32752749999999997
14.62671 0.32697899999999996
14.62771 0.32642381
14.62871 0.32586353
14.62971 0.32529978
14.63071 0.32473351
14.63171 0.32416442
14.63271 0.32359129
14.63371 0.32301259
14.63471 0.32242734
14.63571 0.32183547
14.63671 0.32123757999999997
14.63771 0.32063453
14.63871 0.32002672000000004
14.63971 0.31941407
14.64071 0.31879635
14.64171 0.31817365
14.64271 0.31754679999999996
14.64371 0.31691713
14.64471 0.31628583
14.64571 0.31565323
14.64671 0.31501849000000004
14.64771 0.3143799
14.64871 0.31373571
14.64971 0.31308492
14.65071 0.31242790000000004
14.65171 0.31176596
14.65271 0.31110079
14.65371 0.31043361
14.65471 0.30976485
14.65571 0.3090943
14.65671 0.30842159999999996
14.65771 0.30774677
14.65871 0.30707014
14.65971 0.30639214
14.66071 0.3057126
14.66171 0.30503063
14.66271 0.30434480999999997
14.66371 0.30365395
14.66471 0.30295781
14.66571 0.30225744
14.66671 0.30155475
14.66771 0.30085181
14.66871 0.30014992
14.66971 0.29944917
14.67071 0.29874862999999996
14.67171 0.29804702
14.67271 0.29734338
14.67371 0.29663744000000003
14.67471 0.2959294
14.67571 0.29521949999999997
14.67671 0.29450774
14.67771 0.29379376
14.67871 0.29307737
14.67971 0.2923589
14.68071 0.29163954000000003
14.68171 0.29092091
14.68271 0.29020447
14.68371 0.28949073000000003
14.68471 0.28877901
14.68571 0.28806769
14.68671 0.28735502
14.68771 0.28663983000000004
14.68871 0.28592204
14.68971 0.28520247
14.69071 0.28448235
14.69171 0.28376273999999996
14.69271 0.28304418
14.69371 0.28232685
14.69471 0.2816109
14.69571 0.28089669
14.69671 0.28018476
14.69771 0.27947552
14.69871 0.27876876
14.69971 0.27806354
14.70071 0.27735841
14.70171 0.27665203
14.70271 0.27594387000000004
14.70371 0.27523448
14.70471 0.27452533
14.70571 0.27381822
14.70671 0.27311456
14.70771 0.27241493
14.70871 0.27171909
14.70971 0.27102636999999996
14.71071 0.27033612
14.71171 0.26964797
14.71271 0.26896179
14.71371 0.26827753000000004
14.71471 0.26759489
14.71571 0.26691342
14.71671 0.26623274
14.71771 0.26555299
14.71871 0.26487494
14.71971 0.26419996
14.72071 0.26352943
14.72171 0.26286424
14.72271 0.26220436999999996
14.72371 0.26154898000000004
14.72471 0.26089679
14.72571 0.26024673
14.72671 0.25959825
14.72771 0.25895155999999997
14.72871 0.25830728
14.72971 0.25766611
14.73071 0.25702855
14.73171 0.25639485
14.73271 0.25576516
14.73371 0.25513978
14.73471 0.25451921
14.73571 0.25390400999999996
14.73671 0.25329436
14.73771 0.25268996
14.73871 0.25208993
14.73971 0.25149323
14.74071 0.25089907
14.74171 0.25030728
14.74271 0.24971849999999998
14.74371 0.24913384000000002
14.74471 0.24855449
14.74571 0.24798119000000002
14.74671 0.24741407999999998
14.74771 0.24685284999999998
14.74871 0.24629699
14.74971 0.24574623
14.75071 0.24520051999999998
14.75171 0.24465998
14.75271 0.24412468
14.75371 0.24359440000000002
14.75471 0.24306874
14.75571 0.24254739
14.75671 0.24203038999999998
14.75771 0.24151832
14.75871 0.24101215
14.75971 0.24051282
14.76071 0.24002085
14.76171 0.23953607
14.76271 0.23905782
14.76371 0.23858519
14.76471 0.23811758
14.76571 0.23765494
14.76671 0.23719769
14.76771 0.23674639
14.76871 0.2363015
14.76971 0.23586305000000002
14.77071 0.23543082999999998
14.77171 0.23500468
14.77271 0.23458469999999998
14.77371 0.2341714
14.77471 0.23376544
14.77571 0.23336722999999998
14.77671 0.23297668
14.77771 0.23259320000000003
14.77871 0.23221597000000002
14.77971 0.23184442
14.78071 0.23147850000000003
14.78171 0.23111878
14.78271 0.23076602000000002
14.78371 0.23042085
14.78471 0.23008341
14.78571 0.22975336999999998
14.78671 0.22943027
14.78771 0.2291139
14.78871 0.22880448999999997
14.78971 0.22850265
14.79071 0.22820896
14.79171 0.22792364
14.79271 0.22764634
14.79371 0.22737633
14.79471 0.22711290999999997
14.79571 0.22685586000000002
14.79671 0.22660554
14.79771 0.22636268
14.79871 0.22612793999999997
14.79971 0.22590158
14.80071 0.22568337
14.80171 0.2254728
14.80271 0.22526954
14.80371 0.22507370000000002
14.80471 0.22488583
14.80571 0.22470653000000002
14.80671 0.22453608
14.80771 0.22437421
14.80871 0.22422017
14.80971 0.22407318
14.81071 0.22393285999999998
14.81171 0.22379947
14.81271 0.22367383
14.81371 0.22355681
14.81471 0.22344893999999998
14.81571 0.22335018
14.81671 0.22326002
14.81771 0.22317794999999999
14.81871 0.2231037
14.81971 0.22303748
14.82071 0.22297967
14.82171 0.2229305
14.82271 0.2228898
14.82371 0.22285704
14.82471 0.22283164
14.82571 0.22281338
14.82671 0.2228027
14.82771 0.22280044000000002
14.82871 0.22280758999999997
14.82971 0.22282464999999999
14.83071 0.22285148
14.83171 0.22288729000000002
14.83271 0.22293117
14.83371 0.22298251
14.83471 0.22304121
14.83571 0.22310759000000002
14.83671 0.22318211999999998
14.83771 0.22326512
14.83871 0.22335660000000002
14.83971 0.22345637
14.84071 0.22356442999999998
14.84171 0.22368106999999998
14.84271 0.22380692000000002
14.84371 0.22394247
14.84471 0.22408785
14.84571 0.22424257
14.84671 0.22440564000000002
14.84771 0.22457608
14.84871 0.22475321
14.84971 0.22493707999999998
14.85071 0.22512828000000001
14.85171 0.22532772
14.85271 0.22553615000000002
14.85371 0.22575392
14.85471 0.22598094999999999
14.85571 0.22621704
14.85671 0.22646200000000002
14.85771 0.22671579
14.85871 0.22697842000000001
14.85971 0.22724972000000002
14.86071 0.22752921
14.86171 0.22781624
14.86271 0.22811021
14.86371 0.22841094
14.86471 0.22871874
14.86571 0.22903447999999998
14.86671 0.22935909000000002
14.86771 0.22969332000000003
14.86871 0.23003737
14.86971 0.23039093
14.87071 0.23075334999999997
14.87171 0.23112396999999998
14.87271 0.23150227
14.87371 0.23188801000000003
14.87471 0.23228107
14.87571 0.23268134999999998
14.87671 0.23308876
14.87771 0.23350324
14.87871 0.23392501999999998
14.87971 0.2343545
14.88071 0.23479231
14.88171 0.23523907
14.88271 0.23569514
14.88371 0.2361604
14.88471 0.23663435000000002
14.88571 0.23711622000000002
14.88671 0.23760519
14.88771 0.23810072000000002
14.88871 0.23860261
14.88971 0.23911097
14.89071 0.23962609
14.89171 0.24014829999999998
14.89271 0.24067794
14.89371 0.24121534
14.89471 0.2417607
14.89571 0.24231421
14.89671 0.24287596
14.89771 0.24344593
14.89871 0.24402384000000002
14.89971 0.24460922000000002
14.90071 0.24520147
14.90171 0.24580001
14.90271 0.24640444
14.90371 0.24701469
14.90471 0.24763100999999998
14.90571 0.24825390000000003
14.90671 0.24888396999999998
14.90771 0.24952161999999997
14.90871 0.25016707
14.90971 0.25082023
14.91071 0.25148073
14.91171 0.25214811
14.91271 0.25282193000000003
14.91371 0.25350181
14.91471 0.2541875
14.91571 0.2548788
14.91671 0.25557552
14.91771 0.2562776
14.91871 0.25698511999999996
14.91971 0.25769847
14.92071 0.2584182
14.92171 0.25914493
14.92271 0.25987909
14.92371 0.26062068
14.92471 0.26136923
14.92571 0.26212388
14.92671 0.2628837
14.92771 0.26364801
14.92871 0.26441654000000003
14.92971 0.2651894
14.93071 0.26596691
14.93171 0.26674946
14.93271 0.26753724
14.93371 0.26833045
14.93471 0.26912927
14.93571 0.269934
14.93671 0.270745
14.93771 0.27156244
14.93871 0.27238606
14.93971 0.27321512
14.94071 0.27404854
14.94171 0.27488524000000003
14.94271 0.27572461000000004
14.94371 0.27656674
14.94471 0.27741224000000003
14.94571 0.27826197999999996
14.94671 0.27911665
14.94771 0.27997654
14.94871 0.28084153
14.94971 0.2817113
14.95071 0.2825856
14.95171 0.28346437
14.95271 0.28434759000000004
14.95371 0.28523502
14.95471 0.28612611
14.95571 0.28701997
14.95671 0.28791581
14.95771 0.28881334999999997
14.95871 0.28971294000000003
14.95971 0.29061553
14.96071 0.29152217
14.96171 0.2924335
14.96271 0.2933495
14.96371 0.29426953
14.96471 0.29519268
14.96571 0.2961183
14.96671 0.29704615
14.96771 0.29797638000000004
14.96871 0.29890917
14.96971 0.29984438
14.97071 0.30078159
14.97171 0.30172023000000003
14.97271 0.30266005
14.97371 0.30360131
14.97471 0.30454479
14.97571 0.30549129
14.97671 0.30644122
14.97771 0.30739424
14.97871 0.30834945
14.97971 0.30930573
14.98071 0.31026239
14.98171 0.31121937
14.98271 0.31217716
14.98371 0.31313635
14.98471 0.3140972
14.98571 0.31505942000000003
14.98671 0.31602238
14.98771 0.31698558
14.98871 0.31794899
14.98971 0.31891309
14.99071 0.31987857
14.99171 0.3208458
14.99271 0.32181445999999997
14.99371 0.32278374
14.99471 0.32375262000000005
14.99571 0.32472045
14.99671 0.32568727999999997
14.99771 0.32665366
14.99871 0.32762033
14.99971 0.32858762
15.00071 0.32955522
15.00171 0.33052242
15.00271 0.33148858
15.00371 0.3324535
15.00471 0.33341758
15.00571 0.33438148
15.00671 0.33534563
15.00771 0.33630987
15.00871 0.33727337
15.00971 0.33823506
15.01071 0.33919415
15.01171 0.34015059999999997
15.01271 0.34110495
15.01371 0.34205797
15.01471 0.34301018
15.01571 0.34396148
15.01671 0.34491131
15.01771 0.34585909
15.01871 0.34680455
15.01971 0.34774793
15.02071 0.34868971
15.02171 0.34963014
15.02271 0.35056886
15.02371 0.35150498
15.02471 0.35243738
15.02571 0.3533653
15.02671 0.3542888
15.02771 0.35520864
15.02871 0.3561259
15.02971 0.35704144000000004
15.03071 0.35795541
15.03171 0.35886737
15.03271 0.35977655
15.03371 0.36068235
15.03471 0.36158455
15.03571 0.3624832
15.03671 0.36337832
15.03771 0.36426957
15.03871 0.36515626
15.03971 0.36603762
15.04071 0.36691329
15.04171 0.36778364
15.04271 0.36864958
15.04371 0.36951227000000003
15.04471 0.37037239
15.04571 0.3712299
15.04671 0.37208402
15.04771 0.37293355
15.04871 0.37377751000000004
15.04971 0.3746154
15.05071 0.37544726
15.05171 0.37627337
15.05271 0.37709391000000003
15.05371 0.37790884
15.05471 0.37871804
15.05571 0.37952147
15.05671 0.38031940000000003
15.05771 0.38111247000000004
15.05871 0.38190119
15.05971 0.38268564
15.06071 0.38346529
15.06171 0.38423908
15.06271 0.3850058
15.06371 0.38576466
15.06471 0.38651554
15.06571 0.38725898999999997
15.06671 0.38799585
15.06771 0.38872685
15.06871 0.38945228
15.06971 0.39017205
15.07071 0.39088582000000005
15.07171 0.3915933
15.07271 0.39229426
15.07371 0.39298856000000004
15.07471 0.39367591999999996
15.07571 0.39435579000000004
15.07671 0.3950275
15.07771 0.39569046
15.07871 0.39634453000000003
15.07971 0.39699007999999997
15.08071 0.39762794
15.08171 0.39825896
15.08271 0.39888364
15.08371 0.39950204
15.08471 0.40011359
15.08571 0.40071745999999997
15.08671 0.40131286
15.08771 0.40189931
15.08871 0.40247668999999997
15.08971 0.40304502
15.09071 0.40360438
15.09171 0.40415484
15.09271 0.4046964
15.09371 0.4052293
15.09471 0.40575378
15.09571 0.40627024
15.09671 0.40677898
15.09771 0.40727993
15.09871 0.40777273999999997
15.09971 0.40825671
15.10071 0.40873103
15.10171 0.40919520000000004
15.10271 0.40964903
15.10371 0.41009271999999997
15.10471 0.41052662
15.10571 0.41095112
15.10671 0.41136649000000003
15.10771 0.41177273000000003
15.10871 0.41216975
15.10971 0.41255737000000003
15.11071 0.41293544000000004
15.11171 0.41330382000000004
15.11271 0.41366238
15.11371 0.41401088
15.11471 0.41434905000000005
15.11571 0.41467664
15.11671 0.41499351999999995
15.11771 0.41529974000000003
15.11871 0.41559548
15.11971 0.41588097999999996
15.12071 0.41615641999999997
15.12171 0.41642175000000003
15.12271 0.41667679
15.12371 0.41692127
15.12471 0.41715483999999997
15.12571 0.41737729
15.12671 0.41758860000000003
15.12771 0.41778898
15.12871 0.4179786
15.12971 0.4181576
15.13071 0.41832603
15.13171 0.4184837
15.13271 0.41863038
15.13371 0.41876583999999994
15.13471 0.41888994
15.13571 0.41900254000000003
15.13671 0.41910363
15.13771 0.41919323000000003
15.13871 0.41927127000000003
15.13971 0.41933767
15.14071 0.41939248
15.14171 0.41943579
15.14271 0.41946783
15.14371 0.41948883
15.14471 0.41949889
15.14571 0.41949772
15.14671 0.41948495999999996
15.14771 0.41945999999999994
15.14871 0.41942233
15.14971 0.41937181
15.15071 0.41930852
15.15171 0.41923289999999996
15.15271 0.41914531
15.15371 0.41904612
15.15471 0.41893534
15.15571 0.41881297
15.15671 0.41867889999999996
15.15771 0.41853301
15.15871 0.41837525000000003
15.15971 0.41820551
15.16071 0.41802358
15.16171 0.41782898
15.16271 0.41762134
15.16371 0.41740038
15.16471 0.41716625
15.16571 0.4169194
15.16671 0.41666053999999997
15.16771 0.41639017999999994
15.16871 0.41610854999999997
15.16971 0.41581537
15.17071 0.41551008000000006
15.17171 0.41519213
15.17271 0.41486112999999997
15.17371 0.41451700999999996
15.17471 0.41415971
15.17571 0.41378932
15.17671 0.41340580000000005
15.17771 0.41300906
15.17871 0.41259918
15.17971 0.41217655000000003
15.18071 0.41174167
15.18171 0.4112951
15.18271 0.41083706999999997
15.18371 0.41036735999999996
15.18471 0.40988531
15.18571 0.40938999
15.18671 0.40888069000000005
15.18771 0.40835715
15.18871 0.40781958999999995
15.18971 0.40726853
15.19071 0.40670452
15.19171 0.40612798000000006
15.19271 0.40553906
15.19371 0.40493789
15.19471 0.40432462
15.19571 0.40369947
15.19671 0.40306257999999995
15.19771 0.40241387
15.19871 0.40175267000000003
15.19971 0.40107821
15.20071 0.40038954
15.20171 0.39968625999999996
15.20271 0.39896858
15.20371 0.39823721
15.20471 0.39749313
15.20571 0.39673712999999994
15.20671 0.39596952999999996
15.20771 0.3951903
15.20871 0.39439905000000003
15.20971 0.39359545
15.21071 0.39277938
15.21171 0.39195063999999996
15.21271 0.39110901000000003
15.21371 0.39025396
15.21471 0.38938494
15.21571 0.38850156
15.21671 0.38760393
15.21771 0.38669279
15.21871 0.38576927
15.21971 0.38483441
15.22071 0.38388874
15.22171 0.38293215999999997
15.22271 0.38196396
15.22371 0.38098332
15.22471 0.37998958
15.22571 0.37898251
15.22671 0.37796218000000004
15.22771 0.37692869
15.22871 0.37588202
15.22971 0.37482209
15.23071 0.37374892000000004
15.23171 0.37266293
15.23271 0.37156490000000003
15.23371 0.3704557
15.23471 0.36933594
15.23571 0.36820557
15.23671 0.36706387
15.23771 0.36590972
15.23871 0.36474224
15.23971 0.36356102
15.24071 0.36236634
15.24171 0.36115889
15.24271 0.35993934
15.24371 0.35870804
15.24471 0.35746498
15.24571 0.35621009000000003
15.24671 0.35494345
15.24771 0.35366539
15.24871 0.35237635
15.24971 0.35107643
15.25071 0.34976527
15.25171 0.34844201999999996
15.25271 0.34710578999999997
15.25371 0.34575611
15.25471 0.34439331
15.25571 0.3430183
15.25671 0.34163226
15.25771 0.34023602000000003
15.25871 0.33882973
15.25971 0.33741295000000004
15.26071 0.33598507
15.26171 0.33454567
15.26271 0.33309480999999996
15.26371 0.33163276999999997
15.26471 0.33015977
15.26571 0.32867561
15.26671 0.32717979
15.26771 0.32567182
15.26871 0.32415166
15.26971 0.32261994
15.27071 0.32107771999999996
15.27171 0.31952600000000003
15.27271 0.31796517
15.27371 0.31639487
15.27471 0.31481418
15.27571 0.31322215
15.27671 0.31161841
15.27771 0.31000329
15.27871 0.30837751
15.27971 0.30674171
15.28071 0.30509603999999996
15.28171 0.3034401
15.28271 0.30177343
15.28371 0.30009586
15.28471 0.29840781
15.28571 0.29671012999999996
15.28671 0.29500355
15.28771 0.29328826
15.28871 0.29156376
15.28971 0.28982912
15.29071 0.28808371
15.29171 0.28632754
15.29271 0.2845614
15.29371 0.28278637
15.29471 0.28100316
15.29571 0.27921177
15.29671 0.27741145
15.29771 0.27560131
15.29871 0.27378083000000003
15.29971 0.27195029
15.30071 0.27011053
15.30171 0.26826239
15.30271 0.26640624
15.30371 0.26454176
15.30471 0.26266822
15.30571 0.26078515
15.30671 0.25889275
15.30771 0.25699185
15.30871 0.25508348
15.30971 0.25316812
15.31071 0.25124549999999995
15.31171 0.24931458999999997
15.31271 0.24737436
15.31371 0.24542435999999998
15.31471 0.24346509
15.31571 0.24149774000000002
15.31671 0.23952345000000003
15.31771 0.23754274
15.31871 0.23555527
15.31971 0.23356022
15.32071 0.23155694000000002
15.32171 0.2295455
15.32271 0.22752660000000002
15.32371 0.22550116
15.32471 0.22346964000000002
15.32571 0.22143172
15.32671 0.21938639999999998
15.32771 0.21733274000000002
15.32871 0.21527048999999998
15.32971 0.21320037000000003
15.33071 0.21112368
15.33171 0.20904161999999998
15.33271 0.20695457
15.33371 0.20486202999999997
15.33471 0.20276296000000002
15.33571 0.20065659
15.33671 0.19854291
15.33771 0.19642275
15.33871 0.19429715
15.33971 0.1921667
15.34071 0.19003116
15.34171 0.1878896
15.34271 0.18574111000000001
15.34371 0.18358546
15.34471 0.18142334000000002
15.34571 0.17925599
15.34671 0.17708451
15.34771 0.17490920000000001
15.34871 0.17272944
15.34971 0.17054416
15.35071 0.16835266000000002
15.35171 0.16615504
15.35271 0.16395223
15.35371 0.16174538000000002
15.35471 0.15953511
15.35571 0.15732114
15.35671 0.15510248000000001
15.35771 0.15287816999999998
15.35871 0.15064797
15.35971 0.14841257
15.36071 0.14617328
15.36171 0.1439312
15.36271 0.14168663
15.36371 0.13943893999999998
15.36471 0.13718706
15.36571 0.13493025
15.36671 0.13266861
15.36771 0.13040308
15.36871 0.12813474
15.36971 0.12586415
15.37071 0.12359101
15.37171 0.1213144
15.37271 0.11903346999999999
15.37371 0.1167481
15.37471 0.11445914
15.37571 0.11216792
15.37671 0.10987549
15.37771 0.10758200999999999
15.37871 0.10528667
15.37971 0.10298826
15.38071 0.10068594
15.38171 0.098379783
15.38271 0.096070685
15.38371 0.09375979400000001
15.38471 0.09144777999999999
15.38571 0.089134509
15.38671 0.08681928700000001
15.38771 0.084501482
15.38871 0.082181138
15.38971 0.079859118
15.39071 0.077536615
15.39171 0.075214426
15.39271 0.072892423
15.39371 0.070569559
15.39471 0.068244507
15.39571 0.065916445
15.39671 0.06358554799999999
15.39771 0.061252859
15.39871 0.058919669
15.39971 0.056586775
15.40071 0.054254173
15.40171 0.051921251
15.40271 0.049587432
15.40371 0.047252732
15.40471 0.044917851
15.40571 0.042583732
15.40671 0.040250879999999996
15.40771 0.037918956
15.40871 0.035586886
15.40971 0.033253487
15.41071 0.030918221
15.41171 0.02858158
15.41271 0.026244845000000003
15.41371 0.023909427
15.41471 0.021576135
15.41571 0.019244886
15.41671 0.016914972
15.41771 0.014585683
15.41871 0.012256845
15.41971 0.0099289238
15.42071 0.0076026052
15.42171 0.0052781975999999994
15.42271 0.0029553035
15.42371 0.00063298171
15.42471 -0.0016896325000000001
15.42571 -0.0040126888
15.42671 -0.006335369800000001
15.42771 -0.0086562242
15.42871 -0.010973883
15.42971 -0.013287735
15.43071 -0.015598128
15.43171 -0.017906013999999998
15.43271 -0.02021228
15.43371 -0.022517222
15.43471 -0.024820463
15.43571 -0.027121374
15.43671 -0.029419621999999996
15.43771 -0.031715444999999995
15.43871 -0.034009488
[truncated: 818,983 more chars]
