# Supplementary material for: 2D Synthetic dataset of numerical simulations of long-period seismicity in a volcanic edifice and related sensitivity kernels
Source: Data Brief. 2021 Jan 25;34:106673. doi: 10.1016/j.dib.2020.106673 (PMC7841316; doi:10.1016/j.dib.2020.106673)
Supplement: Supplementary Data S1 — Supplementary Raw Research Data. This is open data under the CC BY license http://creativecommons.org/licenses/by/4.0/ [file mmc1.zip › Dataset/OUTPUT_SEISMOGRAMS/9000_3000/disp_X_homo_5000_1768_ISO7e-1Hz.semd]

-1.714286 0.0
-1.713286 0.0
-1.712286 0.0
-1.711286 0.0
-1.710286 0.0
-1.709286 0.0
-1.708286 0.0
-1.707286 3.4065191e-31
-1.706286 5.0611991e-30
-1.705286 4.0050676999999995e-29
-1.704286 2.241894e-28
-1.703286 9.9520271e-28
-1.702286 3.7254641e-27
-1.701286 1.22163e-26
-1.700286 3.6002306e-26
-1.699286 9.71212e-26
-1.698286 2.4312187e-25
-1.697286 5.707223e-25
-1.696286 1.2668263e-24
-1.695286 2.6766947e-24
-1.694286 5.4130507000000006e-24
-1.693286 1.0524839e-23
-1.692286 1.9750230000000002e-23
-1.691286 3.5885154e-23
-1.690286 6.3305826e-23
-1.689286 1.0869105e-22
-1.688286 1.8199653999999998e-22
-1.687286 2.9773873e-22
-1.686286 4.7664759000000005e-22
-1.685286 7.4774547e-22
-1.684286 1.1509004e-21
-1.683286 1.7398861999999998e-21
-1.682286 2.5859515e-21
-1.681286 3.7818594000000004e-21
-1.680286 5.446301999999999e-21
-1.679286 7.728514499999999e-21
-1.678286 1.0812813999999999e-20
-1.677286 1.4922662e-20
-1.676286 2.0323713e-20
-1.675286 2.7325089e-20
-1.674286 3.6277989e-20
-1.673286 4.7570418e-20
-1.672286 6.161662e-20
-1.671286 7.883950100000001e-20
-1.670286 9.9644043e-20
-1.669286 1.2437928e-19
-1.668286 1.5328642000000001e-19
-1.667286 1.8642997000000002e-19
-1.666286 2.2360873e-19
-1.665286 2.6424347e-19
-1.664286 3.072373e-19
-1.663286 3.5080560000000003e-19
-1.662286 3.9227161999999997e-19
-1.661286 4.2782435999999997e-19
-1.660286 4.5223584e-19
-1.659286 4.5853517e-19
-1.658286 4.3763767e-19
-1.657286 3.7792800000000003e-19
-1.656286 2.6479786e-19
-1.655286 8.0140392e-20
-1.654286 -1.9819542000000002e-19
-1.653286 -5.969843700000001e-19
-1.652286 -1.148231e-18
-1.651286 -1.8897899e-18
-1.650286 -2.8659892e-18
-1.649286 -4.1282368e-18
-1.648286 -5.7355941e-18
-1.647286 -7.7552887e-18
-1.646286 -1.0263145e-17
-1.645286 -1.3343892999999999e-17
-1.644286 -1.7091332e-17
-1.643286 -2.1608309e-17
-1.642286 -2.700646e-17
-1.641286 -3.3405697000000004e-17
-1.640286 -4.0933369e-17
-1.639286 -4.9723066999999996e-17
-1.638286 -5.9913038e-17
-1.637286 -7.1644103e-17
-1.636286 -8.5057163e-17
-1.635286 -1.0029009e-16
-1.634286 -1.1747408e-16
-1.633286 -1.3672944e-16
-1.632286 -1.5816068e-16
-1.631286 -1.8185105e-16
-1.630286 -2.0785636e-16
-1.629286 -2.3619828e-16
-1.628286 -2.6685688e-16
-1.627286 -2.9976275e-16
-1.626286 -3.3478855e-16
-1.625286 -3.7174014000000003e-16
-1.624286 -4.1034725999999995e-16
-1.623286 -4.5025438e-16
-1.622286 -4.9101077e-16
-1.621286 -5.320613500000001e-16
-1.620286 -5.7273742e-16
-1.619286 -6.1224778e-16
-1.618286 -6.4967067e-16
-1.617286 -6.8394676e-16
-1.616286 -7.1387275e-16
-1.615286 -7.380969000000001e-16
-1.614286 -7.551161399999999e-16
-1.613286 -7.6327471e-16
-1.612286 -7.6076578e-16
-1.611286 -7.4563467e-16
-1.610286 -7.157856099999999e-16
-1.609286 -6.6899109e-16
-1.608286 -6.029046899999999e-16
-1.607286 -5.1507701e-16
-1.606286 -4.0297559e-16
-1.605286 -2.6400828e-16
-1.604286 -9.5550631e-17
-1.603286 1.0502305e-16
-1.602286 3.4030454e-16
-1.601286 6.1281332e-16
-1.600286 9.2495377e-16
-1.599286 1.2789702e-15
-1.598286 1.6768976e-15
-1.597286 2.1205106e-15
-1.596286 2.6112692e-15
-1.595286 3.1502654000000002e-15
-1.594286 3.7381645e-15
-1.593286 4.3751495e-15
-1.592286 5.060865e-15
-1.591286 5.7943610999999996e-15
-1.590286 6.5740411000000004e-15
-1.589286 7.3976092e-15
-1.588286 8.2620275e-15
-1.587286 9.163467800000001e-15
-1.586286 1.0097283e-14
-1.585286 1.1057969e-14
-1.584286 1.2039152e-14
-1.583286 1.3033565000000001e-14
-1.582286 1.4033052e-14
-1.581286 1.5028564e-14
-1.580286 1.6010183999999998e-14
-1.579286 1.6967147000000002e-14
-1.578286 1.7887881e-14
-1.577286 1.8760058e-14
-1.576286 1.9570651e-14
-1.575286 2.0306016000000002e-14
-1.574286 2.0951967e-14
-1.573286 2.1493882e-14
-1.572286 2.1916801e-14
-1.571286 2.2205554000000003e-14
-1.570286 2.2344869e-14
-1.569286 2.2319533000000002e-14
-1.568286 2.2114494000000002e-14
-1.567286 2.1715044e-14
-1.566286 2.1106943e-14
-1.565286 2.0276579e-14
-1.564286 1.9211112e-14
-1.563286 1.7898628e-14
-1.562286 1.6328275e-14
-1.561286 1.4490411e-14
-1.560286 1.2376725e-14
-1.559286 9.9803636e-15
-1.558286 7.2960361e-15
-1.557286 4.3201112e-15
-1.556286 1.0506999999999999e-15
-1.555286 -2.5122824000000002e-15
-1.554286 -6.3670686e-15
-1.553286 -1.0510009e-14
-1.552286 -1.4935563e-14
-1.551286 -1.9636296e-14
-1.550286 -2.4602927e-14
-1.549286 -2.9824360999999997e-14
-1.548286 -3.5287745e-14
-1.547286 -4.0978567e-14
-1.546286 -4.6880738e-14
-1.545286 -5.2976717e-14
-1.544286 -5.924759399999999e-14
-1.543286 -6.567326e-14
-1.542286 -7.2232535e-14
-1.541286 -7.890329e-14
-1.540286 -8.5662591e-14
-1.539286 -9.248686e-14
-1.538286 -9.935196700000001e-14
-1.537286 -1.0623338999999999e-13
-1.536286 -1.131063e-13
-1.535286 -1.1994565e-13
-1.534286 -1.2672628000000002e-13
-1.533286 -1.3342297e-13
-1.532286 -1.4001041000000002e-13
-1.531286 -1.4646328e-13
-1.530286 -1.5275622e-13
-1.529286 -1.5886373e-13
-1.528286 -1.6476014e-13
-1.527286 -1.704195e-13
-1.526286 -1.7581547e-13
-1.525286 -1.8092112999999999e-13
-1.524286 -1.8570883999999998e-13
-1.523286 -1.9015002000000002e-13
-1.522286 -1.9421495999999998e-13
-1.521286 -1.9787264e-13
-1.520286 -2.0109043e-13
-1.519286 -2.0383395e-13
-1.518286 -2.0606683e-13
-1.517286 -2.0775049999999998e-13
-1.516286 -2.0884402e-13
-1.515286 -2.0930398e-13
-1.514286 -2.0908432e-13
-1.513286 -2.0813637000000002e-13
-1.512286 -2.0640869000000002e-13
-1.511286 -2.0384727e-13
-1.510286 -2.0039548000000002e-13
-1.509286 -1.9599438000000003e-13
-1.508286 -1.9058294e-13
-1.507286 -1.8409829e-13
-1.506286 -1.764762e-13
-1.505286 -1.6765158000000002e-13
-1.504286 -1.5755897e-13
-1.503286 -1.4613326e-13
-1.502286 -1.3331038e-13
-1.501286 -1.1902807e-13
-1.500286 -1.032268e-13
-1.499286 -8.5850622e-14
-1.498286 -6.6848163e-14
-1.497286 -4.6173624e-14
-1.496286 -2.3787764e-14
-1.495286 3.4103743e-16
-1.494286 2.62358e-14
-1.493286 5.3909894e-14
-1.492286 8.3366126e-14
-1.491286 1.1459583000000002e-13
-1.490286 1.4757802000000002e-13
-1.489286 1.8227873999999998e-13
-1.488286 2.1865028999999997e-13
-1.487286 2.5663091e-13
-1.486286 2.9614424999999997e-13
-1.485286 3.3709938000000003e-13
-1.484286 3.7939055000000003e-13
-1.483286 4.2289742e-13
-1.482286 4.674855299999999e-13
-1.481286 5.1300656e-13
-1.480286 5.5929933e-13
-1.479286 6.0619056e-13
-1.478286 6.5349591e-13
-1.477286 7.0102153e-13
-1.476286 7.4856528e-13
-1.475286 7.9591849e-13
-1.474286 8.4286766e-13
-1.473286 8.8919647e-13
-1.472286 9.3468739e-13
-1.471286 9.7912426e-13
-1.470286 1.0222938e-12
-1.469286 1.0639883999999999e-12
-1.468286 1.1040076e-12
-1.467286 1.1421601000000001e-12
-1.466286 1.1782659e-12
-1.465286 1.2121584e-12
-1.464286 1.2436848e-12
-1.463286 1.2727088e-12
-1.462286 1.2991109e-12
-1.461286 1.3227893e-12
-1.460286 1.3436612e-12
-1.459286 1.3616615e-12
-1.458286 1.3767444e-12
-1.457286 1.3888815e-12
-1.456286 1.3980615e-12
-1.455286 1.4042888e-12
-1.454286 1.4075819e-12
-1.453286 1.4079712e-12
-1.452286 1.4054968e-12
-1.451286 1.400205e-12
-1.450286 1.3921467e-12
-1.449286 1.3813723000000001e-12
-1.448286 1.3679298e-12
-1.447286 1.3518595e-12
-1.446286 1.3331916e-12
-1.445286 1.3119412e-12
-1.444286 1.2881049e-12
-1.443286 1.261657e-12
-1.442286 1.2325458e-12
-1.441286 1.2006899000000002e-12
-1.440286 1.1659754999999999e-12
-1.439286 1.1282536e-12
-1.438286 1.0873378999999999e-12
-1.437286 1.0430026999999998e-12
-1.436286 9.9498224e-13
-1.435286 9.4297027e-13
-1.434286 8.8662039e-13
-1.433286 8.255471900000001e-13
-1.432286 7.5932836e-13
-1.431286 6.8750725e-13
-1.430286 6.0959699e-13
-1.429286 5.2508491e-13
-1.428286 4.3343802e-13
-1.427286 3.341095e-13
-1.426286 2.2654572e-13
-1.425286 1.1019428999999999e-13
-1.424286 -1.5487371e-14
-1.423286 -1.5102272e-13
-1.422286 -2.9690629e-13
-1.421286 -4.535936e-13
-1.420286 -6.214903900000001e-13
-1.419286 -8.0094241e-13
-1.418286 -9.922240500000001e-13
-1.417286 -1.1955283e-12
-1.416286 -1.4109563000000002e-12
-1.415286 -1.6385071e-12
-1.414286 -1.8780690999999998e-12
-1.413286 -2.1294104999999998e-12
-1.412286 -2.3921727e-12
-1.411286 -2.6658627e-12
-1.410286 -2.9498492e-12
-1.409286 -3.2433566e-12
-1.408286 -3.5454644e-12
-1.407286 -3.8551051e-12
-1.406286 -4.1710643e-12
-1.405286 -4.4919858e-12
-1.404286 -4.8163723e-12
-1.403286 -5.1425935e-12
-1.402286 -5.4688943e-12
-1.401286 -5.7934031e-12
-1.400286 -6.114144e-12
-1.399286 -6.429051200000001e-12
-1.398286 -6.73598e-12
-1.397286 -7.032727499999999e-12
-1.396286 -7.3170453e-12
-1.395286 -7.5866634e-12
-1.394286 -7.839306199999999e-12
-1.393286 -8.0727139e-12
-1.392286 -8.2846626e-12
-1.391286 -8.4729871e-12
-1.390286 -8.6356019e-12
-1.389286 -8.7705193e-12
-1.388286 -8.8758733e-12
-1.387286 -8.949939200000001e-12
-1.386286 -8.9911504e-12
-1.385286 -8.998115699999999e-12
-1.384286 -8.9696378e-12
-1.383286 -8.9047246e-12
-1.382286 -8.8026029e-12
-1.381286 -8.6627286e-12
-1.380286 -8.4847941e-12
-1.379286 -8.2687329e-12
-1.378286 -8.014723300000001e-12
-1.377286 -7.723188800000001e-12
-1.376286 -7.3947941e-12
-1.375286 -7.0304412e-12
-1.374286 -6.6312637e-12
-1.373286 -6.198611499999999e-12
-1.372286 -5.7340431e-12
-1.371286 -5.2393084e-12
-1.370286 -4.7163326e-12
-1.369286 -4.1671975e-12
-1.368286 -3.5941211e-12
-1.367286 -2.9994351e-12
-1.366286 -2.3855653e-12
-1.365286 -1.7550058e-12
-1.364286 -1.110297e-12
-1.363286 -4.5400102000000003e-13
-1.362286 2.1132019e-13
-1.361286 8.8312765e-13
-1.360286 1.5589269e-12
-1.359286 2.2362878000000003e-12
-1.358286 2.9128626e-12
-1.357286 3.5864029e-12
-1.356286 4.2547732e-12
-1.355286 4.9159631e-12
-1.354286 5.5680958e-12
-1.353286 6.2094366e-12
-1.352286 6.8383958000000004e-12
-1.351286 7.4535288e-12
-1.350286 8.053534399999999e-12
-1.349286 8.6372532e-12
-1.348286 9.2036581e-12
-1.347286 9.7518442e-12
-1.346286 1.0281022000000001e-11
-1.345286 1.0790499e-11
-1.344286 1.1279667e-11
-1.343286 1.1747988e-11
-1.342286 1.2194970999999999e-11
-1.341286 1.2620159e-11
-1.340286 1.3023117e-11
-1.339286 1.3403402e-11
-1.338286 1.376056e-11
-1.337286 1.4094102e-11
-1.336286 1.4403497e-11
-1.335286 1.4688153e-11
-1.334286 1.4947417000000002e-11
-1.333286 1.5180571e-11
-1.332286 1.5386817e-11
-1.331286 1.556529e-11
-1.330286 1.5715059e-11
-1.329286 1.5835131999999998e-11
-1.328286 1.5924471e-11
-1.327286 1.5982009e-11
-1.326286 1.6006663e-11
-1.325286 1.5997365e-11
-1.324286 1.5953082e-11
-1.323286 1.5872844e-11
-1.322286 1.5755776e-11
-1.321286 1.5601135e-11
-1.320286 1.5408337e-11
-1.319286 1.5176995e-11
-1.318286 1.4906952e-11
-1.317286 1.4598319e-11
-1.316286 1.4251504e-11
-1.315286 1.3867241000000002e-11
-1.314286 1.3446624e-11
-1.313286 1.2991122e-11
-1.312286 1.2502604999999999e-11
-1.311286 1.1983355000000001e-11
-1.310286 1.1436075e-11
-1.309286 1.0863893e-11
-1.308286 1.0270355e-11
-1.307286 9.6594113e-12
-1.306286 9.0353994e-12
-1.305286 8.4030161e-12
-1.304286 7.7672813e-12
-1.303286 7.1334940000000004e-12
-1.302286 6.5071801999999995e-12
-1.301286 5.8940368e-12
-1.300286 5.2998625e-12
-1.299286 4.7304889e-12
-1.298286 4.1917001000000005e-12
-1.297286 3.6891507e-12
-1.296286 3.2282791e-12
-1.295286 2.8142187e-12
-1.294286 2.4517062e-12
-1.293286 2.1449912e-12
-1.292286 1.8977455e-12
-1.291286 1.7129756e-12
-1.290286 1.5929403e-12
-1.289286 1.5390707e-12
-1.288286 1.5519014e-12
-1.287286 1.6310062e-12
-1.286286 1.7749455e-12
-1.285286 1.9812263e-12
-1.284286 2.2462703999999997e-12
-1.283286 2.5654e-12
-1.282286 2.932836e-12
-1.281286 3.3417117e-12
-1.280286 3.7841011e-12
-1.279286 4.2510663e-12
-1.278286 4.7327173e-12
-1.277286 5.2182925e-12
-1.276286 5.6962505e-12
-1.275286 6.1543800999999995e-12
-1.274286 6.5799274e-12
-1.273286 6.9597268e-12
-1.272286 7.2803593e-12
-1.271286 7.5283069e-12
-1.270286 7.6901254e-12
-1.269286 7.752622199999999e-12
-1.268286 7.7030355e-12
-1.267286 7.529221e-12
-1.266286 7.2198378e-12
-1.265286 6.7645291e-12
-1.264286 6.1541043e-12
-1.263286 5.3807046000000005e-12
-1.262286 4.4379681000000004e-12
-1.261286 3.3211769e-12
-1.260286 2.0273895e-12
-1.259286 5.5555714e-13
-1.258286 -1.0933798999999999e-12
-1.257286 -2.9164181e-12
-1.256286 -4.9084407e-12
-1.255286 -7.0621907e-12
-1.254286 -9.3682738e-12
-1.253286 -1.1815184999999999e-11
-1.252286 -1.4389362000000002e-11
-1.251286 -1.7075278000000002e-11
-1.250286 -1.9855541e-11
-1.249286 -2.2711047000000002e-11
-1.248286 -2.5621139e-11
-1.247286 -2.8563794000000002e-11
-1.246286 -3.1515852e-11
-1.245286 -3.4453235e-11
-1.244286 -3.7351215e-11
-1.243286 -4.0184682e-11
-1.242286 -4.2928432e-11
-1.241286 -4.5557449e-11
-1.240286 -4.8047216e-11
-1.239286 -5.0374022000000005e-11
-1.238286 -5.2515246000000005e-11
-1.237286 -5.4449669e-11
-1.236286 -5.6157753000000005e-11
-1.235286 -5.7621914e-11
-1.234286 -5.8826772e-11
-1.233286 -5.975938100000001e-11
-1.232286 -6.0409447e-11
-1.231286 -6.0769505e-11
-1.230286 -6.083506099999999e-11
-1.229286 -6.0604706e-11
-1.228286 -6.008018e-11
-1.227286 -5.9266448e-11
-1.226286 -5.817163699999999e-11
-1.225286 -5.6807055e-11
-1.224286 -5.5187061999999996e-11
-1.223286 -5.332894999999999e-11
-1.222286 -5.1252806e-11
-1.221286 -4.8981262e-11
-1.220286 -4.6539296999999996e-11
-1.219286 -4.3953914e-11
-1.218286 -4.1253871000000005e-11
-1.217286 -3.8469325e-11
-1.216286 -3.5631459e-11
-1.215286 -3.2772125e-11
-1.214286 -2.9923422e-11
-1.213286 -2.7117311e-11
-1.212286 -2.4385183999999998e-11
-1.211286 -2.1757460000000002e-11
-1.210286 -1.9263183e-11
-1.209286 -1.6929612000000002e-11
-1.208286 -1.4781861e-11
-1.207286 -1.2842527e-11
-1.206286 -1.1131372e-11
-1.205286 -9.6650247e-12
-1.204286 -8.4567187e-12
-1.203286 -7.5160744e-12
-1.202286 -6.8489261e-12
-1.201286 -6.4571964e-12
-1.200286 -6.3388150999999994e-12
-1.199286 -6.487698399999999e-12
-1.198286 -6.8937742e-12
-1.197286 -7.5430615e-12
-1.196286 -8.417803899999999e-12
-1.195286 -9.4966563e-12
-1.194286 -1.0754914999999999e-11
-1.193286 -1.2164803e-11
-1.192286 -1.3695787e-11
-1.191286 -1.5314956e-11
-1.190286 -1.6987403999999998e-11
-1.189286 -1.8676677e-11
-1.188286 -2.0345211e-11
-1.187286 -2.1954822e-11
-1.186286 -2.3467177000000003e-11
-1.185286 -2.4844297999999998e-11
-1.184286 -2.6049044e-11
-1.183286 -2.7045599000000002e-11
-1.182286 -2.779993e-11
-1.181286 -2.8280254e-11
-1.180286 -2.8457436999999998e-11
-1.179286 -2.8305388e-11
-1.178286 -2.7801418e-11
-1.177286 -2.6926521000000002e-11
-1.176286 -2.5665646e-11
-1.175286 -2.400789e-11
-1.174286 -2.1946648e-11
-1.173286 -1.9479701000000002e-11
-1.172286 -1.6609241000000003e-11
-1.171286 -1.3341853e-11
-1.170286 -9.6884076e-12
-1.169286 -5.6639236e-12
-1.168286 -1.2873634e-12
-1.167286 3.4186307e-12
-1.166286 8.4280402e-12
-1.165286 1.3711826000000001e-11
-1.164286 1.9238317999999998e-11
-1.163286 2.4973643e-11
-1.162286 3.0882184e-11
-1.161286 3.6927045e-11
-1.160286 4.3070552e-11
-1.159286 4.9274728e-11
-1.158286 5.5501816000000004e-11
-1.157286 6.1714718e-11
-1.156286 6.7877512e-11
-1.155286 7.395583699999999e-11
-1.154286 7.991735e-11
-1.153286 8.5732072e-11
-1.152286 9.1372721e-11
-1.151286 9.681497099999999e-11
-1.150286 1.0203773e-10
-1.149286 1.0702322000000001e-10
-1.148286 1.1175716e-10
-1.147286 1.1622875999999999e-10
-1.146286 1.2043073e-10
-1.145286 1.2435916e-10
-1.144286 1.2801342e-10
-1.143286 1.3139587999999998e-10
-1.142286 1.3451175e-10
-1.141286 1.3736866000000001e-10
-1.140286 1.399764e-10
-1.139286 1.4234642e-10
-1.138286 1.4449147e-10
-1.137286 1.4642512e-10
-1.136286 1.4816128e-10
-1.135286 1.4971368e-10
-1.134286 1.5109544e-10
-1.133286 1.523186e-10
-1.132286 1.5339358e-10
-1.131286 1.5432885e-10
-1.130286 1.5513048e-10
-1.129286 1.5580179e-10
-1.128286 1.5634309e-10
-1.127286 1.5675141e-10
-1.126286 1.5702035e-10
-1.125286 1.5713996e-10
-1.124286 1.5709675e-10
-1.123286 1.5687372e-10
-1.122286 1.5645046999999999e-10
-1.121286 1.5580347e-10
-1.120286 1.549063e-10
-1.119286 1.5373005e-10
-1.118286 1.5224373e-10
-1.117286 1.5041484e-10
-1.116286 1.4820983e-10
-1.115286 1.4559486e-10
-1.114286 1.4253634000000001e-10
-1.113286 1.3900174e-10
-1.112286 1.3496022999999998e-10
-1.111286 1.3038348e-10
-1.110286 1.2524633e-10
-1.109286 1.1952764e-10
-1.108286 1.1321087e-10
-1.107286 1.0628482e-10
-1.106286 9.8744179e-11
-1.105286 9.0590171e-11
-1.104286 8.1830978e-11
-1.103286 7.2482135e-11
-1.102286 6.2566852e-11
-1.101286 5.21162e-11
-1.100286 4.1169211e-11
-1.099286 2.9772828999999996e-11
-1.098286 1.7981778999999998e-11
-1.097286 5.8582886e-12
-1.096286 -6.528316700000001e-12
-1.095286 -1.9102133e-11
-1.094286 -3.1781319e-11
-1.093286 -4.447886e-11
-1.092286 -5.7103427e-11
-1.091286 -6.9560357e-11
-1.090286 -8.1752709e-11
-1.089286 -9.358240099999999e-11
-1.088286 -1.0495141e-10
-1.087286 -1.1576302e-10
-1.086286 -1.2592314000000002e-10
-1.085286 -1.3534155e-10
-1.084286 -1.4393326e-10
-1.083286 -1.5161973e-10
-1.082286 -1.5833017999999999e-10
-1.081286 -1.6400272e-10
-1.080286 -1.6858547e-10
-1.079286 -1.7203759e-10
-1.078286 -1.7433018e-10
-1.077286 -1.7544702e-10
-1.076286 -1.7538527e-10
-1.075286 -1.7415588e-10
-1.074286 -1.7178393e-10
-1.073286 -1.6830876999999999e-10
-1.072286 -1.6378396e-10
-1.071286 -1.5827706e-10
-1.070286 -1.5186916e-10
-1.069286 -1.4465432e-10
-1.068286 -1.3673872000000002e-10
-1.067286 -1.2823969e-10
-1.066286 -1.192846e-10
-1.065286 -1.1000946e-10
-1.064286 -1.0055751000000001e-10
-1.063286 -9.107763399999999e-11
-1.062286 -8.1722612e-11
-1.061286 -7.2647297e-11
-1.060286 -6.4006786e-11
-1.059286 -5.5954438e-11
-1.058286 -4.8639948999999996e-11
-1.057286 -4.2207364e-11
-1.056286 -3.6793165e-11
-1.055286 -3.2524377e-11
-1.054286 -2.9516751e-11
-1.053286 -2.7873071e-11
-1.052286 -2.7681573000000002e-11
-1.051286 -2.9014511e-11
-1.050286 -3.1926894e-11
-1.049286 -3.6455439e-11
-1.048286 -4.2617675e-11
-1.047286 -5.0411346e-11
-1.046286 -5.9813997e-11
-1.045286 -7.0782811e-11
-1.044286 -8.325473e-11
-1.043286 -9.7146791e-11
-1.042286 -1.1235675e-10
-1.041286 -1.2876392999999998e-10
-1.040286 -1.4623033e-10
-1.039286 -1.6460196e-10
-1.038286 -1.8371045000000002e-10
-1.037286 -2.0337469000000002e-10
-1.036286 -2.2340294e-10
-1.035286 -2.4359478999999997e-10
-1.034286 -2.6374352000000003e-10
-1.033286 -2.8363833e-10
-1.032286 -3.030669e-10
-1.031286 -3.2181781e-10
-1.030286 -3.3968303e-10
-1.029286 -3.5646041e-10
-1.028286 -3.7195616e-10
-1.027286 -3.8598708e-10
-1.026286 -3.9838306e-10
-1.025286 -4.0898899e-10
-1.024286 -4.1766673e-10
-1.023286 -4.2429692999999994e-10
-1.022286 -4.2878049e-10
-1.021286 -4.3103993000000004e-10
-1.020286 -4.3102028e-10
-1.019286 -4.2868998e-10
-1.018286 -4.2404127e-10
-1.017286 -4.1709041e-10
-1.016286 -4.0787742000000003e-10
-1.015286 -3.9646585e-10
-1.014286 -3.8294177000000005e-10
-1.013286 -3.6741312999999996e-10
-1.012286 -3.5000811e-10
-1.011286 -3.3087378e-10
-1.010286 -3.1017415e-10
-1.009286 -2.8808829999999996e-10
-1.008286 -2.648081e-10
-1.007286 -2.4053574e-10
-1.006286 -2.1548139e-10
-1.005286 -1.8986041e-10
-1.004286 -1.6389081e-10
-1.003286 -1.3779039e-10
-1.002286 -1.1177411000000001e-10
-1.001286 -8.6051408e-11
-1.000286 -6.0823558e-11
-0.9992857 -3.6281199000000004e-11
-0.9982857 -1.2602003999999999e-11
-0.9972857 1.0051518e-11
-0.9962857 3.1533982e-11
-0.9952857 5.1718851e-11
-0.9942857 7.0499926e-11
-0.9932857 8.7792528e-11
-0.9922857 1.0353442e-10
-0.9912857 1.1768641e-10
-0.9902857 1.302326e-10
-0.9892857 1.4118041999999998e-10
-0.9882857 1.5056019999999998e-10
-0.9872857 1.5842456e-10
-0.9862857 1.6484743e-10
-0.9852857 1.6992276e-10
-0.9842857 1.7376299e-10
-0.9832857 1.7649733e-10
-0.9822857 1.7826957e-10
-0.9812857 1.792361e-10
-0.9802857 1.7956332e-10
-0.9792857 1.7942520000000002e-10
-0.9782857 1.7900066e-10
-0.9772857 1.7847084e-10
-0.9762857 1.7801647999999998e-10
-0.9752857 1.7781503e-10
-0.9742857 1.780382e-10
-0.9732857 1.7884927e-10
-0.9722857 1.8040069e-10
-0.9712857 1.8283177e-10
-0.9702857 1.8626656e-10
-0.9692857 1.9081212e-10
-0.9682857 1.9655666e-10
-0.9672857 2.0356837000000003e-10
-0.9662857 2.1189421999999998e-10
-0.9652857 2.2155925e-10
-0.9642857 2.3256618e-10
-0.9632857 2.4489514e-10
-0.9622857 2.5850396e-10
-0.9612857 2.7332862999999997e-10
-0.9602857 2.8928413e-10
-0.9592857 3.0626556e-10
-0.9582857 3.2414958e-10
-0.9572857 3.4279597000000003e-10
-0.9562857 3.6204971e-10
-0.9552857 3.8174294000000003e-10
-0.9542857 4.0169734e-10
-0.9532857 4.2172654e-10
-0.9522857 4.4163883e-10
-0.9512857 4.6123950999999994e-10
-0.9502857 4.8033387e-10
-0.9492857 4.987297e-10
-0.9482857 5.1623987e-10
-0.9472857 5.3268509e-10
-0.9462857 5.4789615e-10
-0.9452857 5.6171634e-10
-0.9442857 5.7400352e-10
-0.9432857 5.8463195e-10
-0.9422857 5.93494e-10
-0.9412857 6.0050151e-10
-0.9402857 6.0558702e-10
-0.9392857 6.087043600000001e-10
-0.9382857 6.0982924e-10
-0.9372857 6.0895954e-10
-0.9362857 6.061149e-10
-0.9352857 6.0133647e-10
-0.9342857 5.9468602e-10
-0.9332857 5.8624503e-10
-0.9322857 5.7611316e-10
-0.9312857 5.6440664e-10
-0.9302857 5.5125661e-10
-0.9292857 5.368068399999999e-10
-0.9282857 5.2121163e-10
-0.9272857 5.0463344e-10
-0.9262857 4.8724033e-10
-0.9252857 4.6920354e-10
-0.9242857 4.5069469000000003e-10
-0.9232857 4.3188347999999995e-10
-0.9222857 4.1293501e-10
-0.9212857 3.9400735e-10
-0.9202857 3.7524922e-10
-0.9192857 3.5679795e-10
-0.9182857 3.3877734000000003e-10
-0.9172857 3.2129601000000003e-10
-0.9162857 3.0444594000000003e-10
-0.9152857 2.8830108999999997e-10
-0.9142857 2.7291665e-10
-0.9132857 2.5832817e-10
-0.9122857 2.4455142999999996e-10
-0.9112857 2.3158235000000002e-10
-0.9102857 2.1939720000000002e-10
-0.9092857 2.0795336000000002e-10
-0.9082857 1.9719012e-10
-0.9072857 1.8702992999999997e-10
-0.9062857 1.7737984e-10
-0.9052857 1.6813324e-10
-0.9042857 1.5917175e-10
-0.9032857 1.5036739e-10
-0.9022857 1.4158481e-10
-0.9012857 1.3268375e-10
-0.9002857 1.2352144e-10
-0.8992857 1.1395518e-10
-0.8982857 1.0384483e-10
-0.8972857 9.3055381e-11
-0.8962857 8.1459253e-11
-0.8952857 6.8938719e-11
-0.8942857 5.5387985999999996e-11
-0.8932857 4.0715199e-11
-0.8922857 2.48442e-11
-0.8912857 7.7160358e-12
-0.8902857 -1.0709799e-11
-0.8892857 -3.0454401e-11
-0.8882857 -5.1518799000000005e-11
-0.8872857 -7.388363999999999e-11
-0.8862857 -9.750916400000002e-11
-0.8852857 -1.2233551e-10
-0.8842857 -1.4828338e-10
-0.8832857 -1.7525497e-10
-0.8822857 -2.0313520999999997e-10
-0.8812857 -2.3179331999999999e-10
-0.8802857 -2.6108457999999997e-10
-0.8792857 -2.9085234999999996e-10
-0.8782857 -3.2093026e-10
-0.8772857 -3.5114476e-10
-0.8762857 -3.8131737e-10
-0.8752857 -4.1126759000000004e-10
-0.8742857 -4.4081521999999994e-10
-0.8732857 -4.697833699999999e-10
-0.8722857 -4.980009e-10
-0.8712857 -5.253050599999999e-10
-0.8702857 -5.5154379e-10
-0.8692857 -5.7657819e-10
-0.8682857 -6.0028454e-10
-0.8672857 -6.2255604e-10
-0.8662857 -6.4330464e-10
-0.8652857 -6.6246223e-10
-0.8642857 -6.7998155e-10
-0.8632857 -6.958370499999999e-10
-0.8622857 -7.1002501e-10
-0.8612857 -7.2256372e-10
-0.8602857 -7.334928700000001e-10
-0.8592857 -7.4287286e-10
-0.8582857 -7.5078416e-10
-0.8572857 -7.5732502e-10
-0.8562857 -7.6261037e-10
-0.8552857 -7.6676981e-10
-0.8542857 -7.6994479e-10
-0.8532857 -7.7228684e-10
-0.8522857 -7.739540800000001e-10
-0.8512857 -7.7510906e-10
-0.8502857 -7.759151800000001e-10
-0.8492857 -7.7653405e-10
-0.8482857 -7.7712212e-10
-0.8472857 -7.7782806e-10
-0.8462857 -7.7878919e-10
-0.8452857 -7.8012943e-10
-0.8442857 -7.8195601e-10
-0.8432857 -7.8435704e-10
-0.8422857 -7.873996599999999e-10
-0.8412857 -7.9112793e-10
-0.8402857 -7.955613600000001e-10
-0.8392857 -8.006933700000001e-10
-0.8382857 -8.064909e-10
-0.8372857 -8.1289342e-10
-0.8362857 -8.1981357e-10
-0.8352857 -8.2713688e-10
-0.8342857 -8.347229200000001e-10
-0.8332857 -8.424067000000001e-10
-0.8322857 -8.499996699999999e-10
-0.8312857 -8.572924500000001e-10
-0.8302857 -8.640568300000001e-10
-0.8292857 -8.7004848e-10
-0.8282857 -8.750101300000001e-10
-0.8272857 -8.786746500000001e-10
-0.8262857 -8.807690699999999e-10
-0.8252857 -8.8101739e-10
-0.8242857 -8.7914511e-10
-0.8232857 -8.7488315e-10
-0.8222857 -8.6797132e-10
-0.8212857 -8.5816215e-10
-0.8202857 -8.452253699999999e-10
-0.8192857 -8.289508e-10
-0.8182857 -8.091521400000001e-10
-0.8172857 -7.856701399999999e-10
-0.8162857 -7.5837531e-10
-0.8152857 -7.2717071e-10
-0.8142857 -6.9199416e-10
-0.8132857 -6.528196e-10
-0.8122857 -6.0965889e-10
-0.8112857 -5.6256228e-10
-0.8102857 -5.11619e-10
-0.8092857 -4.5695704e-10
-0.8082857 -3.9874245e-10
-0.8072857 -3.3717838000000004e-10
-0.8062857 -2.7250327000000003e-10
-0.8052857 -2.0498887e-10
-0.8042857 -1.3493763e-10
-0.8032857 -6.267986899999999e-11
-0.8022857 1.1429727e-11
-0.8012857 8.7015649e-11
-0.8002857 1.6368561e-10
-0.7992857 2.4103473e-10
-0.7982857 3.1864992000000004e-10
-0.7972857 3.9611443e-10
-0.7962857 4.7301247e-10
-0.7952857 5.4893382e-10
-0.7942857 6.2347831e-10
-0.7932857 6.9626045e-10
-0.7922857 7.6691344e-10
-0.7912857 8.3509363e-10
-0.7902857 9.004835899999999e-10
-0.7892857 9.6279651e-10
-0.7882857 1.0217781e-09
-0.7872857 1.0772105e-09
-0.7862857 1.1289130000000001e-09
-0.7852857 1.1767451e-09
-0.7842857 1.2206064e-09
-0.7832857 1.2604384e-09
-0.7822857 1.2962233e-09
-0.7812857 1.3279846e-09
-0.7802857 1.3557857e-09
-0.7792857 1.3797279e-09
-0.7782857 1.3999491999999999e-09
-0.7772857 1.4166208e-09
-0.7762857 1.4299450999999999e-09
-0.7752857 1.4401514e-09
-0.7742857 1.4474926e-09
-0.7732857 1.4522414e-09
-0.7722857 1.4546848999999999e-09
-0.7712857 1.4551214e-09
-0.7702857 1.4538549e-09
-0.7692857 1.4511903e-09
-0.7682857 1.4474291e-09
-0.7672857 1.4428642e-09
-0.7662857 1.4377757999999999e-09
-0.7652857 1.4324263999999999e-09
-0.7642857 1.4270572e-09
-0.7632857 1.4218837e-09
-0.7622857 1.4170927e-09
-0.7612857 1.4128385e-09
-0.7602857 1.4092408999999999e-09
-0.7592857 1.4063825e-09
-0.7582857 1.4043072e-09
-0.7572857 1.4030191e-09
-0.7562857 1.4024816e-09
-0.7552857 1.4026177000000002e-09
-0.7542857 1.4033104000000001e-09
-0.7532857 1.4044037e-09
-0.7522857 1.4057041e-09
-0.7512857 1.4069832e-09
-0.7502857 1.4079799000000001e-09
-0.7492857 1.4084037e-09
-0.7482857 1.4079382e-09
-0.7472857 1.4062449e-09
-0.7462857 1.402968e-09
-0.7452857 1.3977381e-09
-0.7442857 1.3901774e-09
-0.7432857 1.3799046e-09
-0.7422857 1.3665397e-09
-0.7412857 1.3497092e-09
-0.7402857 1.3290509e-09
-0.7392857 1.304219e-09
-0.7382857 1.2748882e-09
-0.7372857 1.2407590999999999e-09
-0.7362857 1.2015612e-09
-0.7352857 1.1570582e-09
-0.7342857 1.1070501999999999e-09
-0.7332857 1.0513773e-09
-0.7322857 9.8992195e-10
-0.7312857 9.226114699999999e-10
-0.7302857 8.4941906e-10
-0.7292857 7.7036494e-10
-0.7282857 6.8551727e-10
-0.7272857 5.949912e-10
-0.7262857 4.989490600000001e-10
-0.7252857 3.9759858e-10
-0.7242857 2.9119155e-10
-0.7232857 1.8002142e-10
-0.7222857 6.4420658e-11
-0.7212857 -5.5242291000000005e-11
-0.7202857 -1.7856655e-10
-0.7192857 -3.0512264e-10
-0.7182857 -4.3445655e-10
-0.7172857 -5.6609418e-10
-0.7162857 -6.9954572e-10
-0.7152857 -8.3431057e-10
-0.7142857 -9.6988164e-10
-0.7132857 -1.1057504e-09
-0.7122857 -1.2414114e-09
-0.7112857 -1.3763668e-09
-0.7102857 -1.5101307e-09
-0.7092857 -1.6422337000000002e-09
-0.7082857 -1.7722256e-09
-0.7072857 -1.8996801000000002e-09
-0.7062857 -2.0241974999999997e-09
-0.7052857 -2.1454076e-09
-0.7042857 -2.2629716e-09
-0.7032857 -2.3765843000000002e-09
-0.7022857 -2.4859758e-09
-0.7012857 -2.5909119e-09
-0.7002857 -2.6911947e-09
-0.6992857 -2.7866626e-09
-0.6982857 -2.87719e-09
-0.6972857 -2.9626857e-09
-0.6962857 -3.0430918e-09
-0.6952857 -3.1183823e-09
-0.6942857 -3.1885602e-09
-0.6932857 -3.2536546e-09
-0.6922857 -3.3137191e-09
-0.6912857 -3.3688274000000002e-09
-0.6902857 -3.4190709e-09
-0.6892857 -3.4645533e-09
-0.6882857 -3.5053897e-09
-0.6872857 -3.5417006e-09
-0.6862857 -3.5736088e-09
-0.6852857 -3.6012356e-09
-0.6842857 -3.6246978e-09
-0.6832857 -3.6441031e-09
-0.6822857 -3.6595469999999997e-09
-0.6812857 -3.6711103e-09
-0.6802857 -3.6788557999999997e-09
-0.6792857 -3.6828252000000003e-09
-0.6782857 -3.6830376e-09
-0.6772857 -3.6794876e-09
-0.6762857 -3.6721428e-09
-0.6752857 -3.6609434e-09
-0.6742857 -3.6458014e-09
-0.6732857 -3.6265996999999998e-09
-0.6722857 -3.6031934e-09
-0.6712857 -3.5754080000000004e-09
-0.6702857 -3.5430429000000003e-09
-0.6692857 -3.5058706e-09
-0.6682857 -3.4636391e-09
-0.6672857 -3.4160733e-09
-0.6662857 -3.3628784e-09
-0.6652857 -3.3037405999999998e-09
-0.6642857 -3.2383315000000004e-09
-0.6632857 -3.1663091999999997e-09
-0.6622857 -3.0873241e-09
-0.6612857 -3.0010189e-09
-0.6602857 -2.9070343e-09
-0.6592857 -2.8050123e-09
-0.6582857 -2.6945977e-09
-0.6572857 -2.5754439e-09
-0.6562857 -2.4472141e-09
-0.6552857 -2.3095865000000002e-09
-0.6542857 -2.1622565e-09
-0.6532857 -2.0049389e-09
-0.6522857 -1.8373720999999999e-09
-0.6512857 -1.6593201e-09
-0.6502857 -1.4705747e-09
-0.6492857 -1.2709577e-09
-0.6482857 -1.0603234e-09
-0.6472857 -8.3855926e-10
-0.6462857 -6.055878e-10
-0.6452857 -3.6136786e-10
-0.6442857 -1.0589486000000001e-10
-0.6432857 1.6079815e-10
-0.6422857 4.3864053e-10
-0.6412857 7.275237300000001e-10
-0.6402857 1.0273018e-09
-0.6392857 1.3377916e-09
-0.6382857 1.6587735e-09
-0.6372857 1.989992e-09
-0.6362857 2.331157e-09
-0.6352857 2.6819444e-09
-0.6342857 3.0419983e-09
-0.6332857 3.4109309000000002e-09
-0.6322857 3.7883256e-09
-0.6312857 4.1737367e-09
-0.6302857 4.5666929e-09
-0.6292857 4.9666968e-09
-0.6282857 5.3732272e-09
-0.6272857 5.7857424e-09
-0.6262857 6.2036772e-09
-0.6252857 6.6264501000000004e-09
-0.6242857 7.0534599e-09
-0.6232857 7.4840904e-09
-0.6222857 7.9177095e-09
-0.6212857 8.353670499999999e-09
-0.6202857 8.7913149e-09
-0.6192857 9.2299716e-09
-0.6182857 9.6689594e-09
-0.6172857 1.0107586e-08
-0.6162857 1.0545152e-08
-0.6152857 1.0980948e-08
-0.6142857 1.1414258e-08
-0.6132857 1.1844357000000001e-08
-0.6122857 1.2270517e-08
-0.6112857 1.2692002e-08
-0.6102857 1.310807e-08
-0.6092857 1.3517976000000001e-08
-0.6082857 1.3920970000000001e-08
-0.6072857 1.43163e-08
-0.6062857 1.4703204999999999e-08
-0.6052857 1.5080927999999998e-08
-0.6042857 1.5448708e-08
-0.6032857 1.5805778e-08
-0.6022857 1.6151371e-08
-0.6012857 1.6484723e-08
-0.6002857 1.6805066e-08
-0.5992857 1.7111630000000002e-08
-0.5982857 1.7403648000000002e-08
-0.5972857 1.7680352e-08
-0.5962857 1.7940976e-08
-0.5952857 1.8184754e-08
-0.5942857 1.8410923e-08
-0.5932857 1.8618718e-08
-0.5922857 1.8807379e-08
-0.5912857 1.8976147e-08
-0.5902857 1.9124264999999998e-08
-0.5892857 1.9250976e-08
-0.5882857 1.9355528e-08
-0.5872857 1.9437169e-08
-0.5862857 1.9495144e-08
-0.5852857 1.9528708e-08
-0.5842857 1.9537105e-08
-0.5832857 1.9519587e-08
-0.5822857 1.9475402e-08
-0.5812857 1.9403795e-08
-0.5802857 1.9304008e-08
-0.5792857 1.9175282000000002e-08
-0.5782857 1.9016851e-08
-0.5772857 1.8827942e-08
-0.5762857 1.8607775999999998e-08
-0.5752857 1.8355571e-08
-0.5742857 1.8070528000000002e-08
-0.5732857 1.7751842e-08
-0.5722857 1.7398695999999998e-08
-0.5712857 1.7010264e-08
-0.5702857 1.6585701999999998e-08
-0.5692857 1.6124155e-08
-0.5682857 1.5624754e-08
-0.5672857 1.5086615e-08
-0.5662857 1.4508839e-08
-0.5652857 1.3890511e-08
-0.5642857 1.3230704000000001e-08
-0.5632857 1.2528471e-08
-0.5622857 1.1782858e-08
-0.5612857 1.0992892e-08
-0.5602857 1.0157589999999999e-08
-0.5592857 9.2759585e-09
-0.5582857 8.3469932e-09
-0.5572857 7.3696833e-09
-0.5562857 6.3430135999999995e-09
-0.5552857 5.2659634e-09
-0.5542857 4.1375126e-09
-0.5532857 2.9566429e-09
-0.5522857 1.7223405e-09
-0.5512857 4.3359977000000004e-10
-0.5502857 -9.1057431e-10
-0.5492857 -2.3111625e-09
-0.5482857 -3.7691281e-09
-0.5472857 -5.2854141e-09
-0.5462857 -6.8609389e-09
-0.5452857 -8.4965944e-09
-0.5442857 -1.0193241e-08
-0.5432857 -1.1951708000000001e-08
-0.5422857 -1.3772784e-08
-0.5412857 -1.5657224e-08
-0.5402857 -1.7605737999999998e-08
-0.5392857 -1.9618995e-08
-0.5382857 -2.1697616e-08
-0.5372857 -2.3842178e-08
-0.5362857 -2.6053209999999996e-08
-0.5352857 -2.8331186999999997e-08
-0.5342857 -3.0676542e-08
-0.5332857 -3.308965e-08
-0.5322857 -3.5570852e-08
-0.5312857 -3.8120423e-08
-0.5302857 -4.0738601e-08
-0.5292857 -4.342558e-08
-0.5282857 -4.6181506e-08
-0.5272857 -4.9006488e-08
-0.5262857 -5.19006e-08
-0.5252857 -5.4863869e-08
-0.5242857 -5.7896304e-08
-0.5232857 -6.0997873e-08
-0.5222857 -6.4168543e-08
-0.5212857 -6.7408223e-08
-0.5202857 -7.0716849e-08
-0.5192857 -7.409432e-08
-0.5182857 -7.7540518e-08
-0.5172857 -8.1055357e-08
-0.5162857 -8.4638724e-08
-0.5152857 -8.8290508e-08
-0.5142857 -9.2010632e-08
-0.5132857 -9.5799002e-08
-0.5122857 -9.9655562e-08
-0.5112857 -1.0358026000000001e-07
-0.5102857 -1.0757308e-07
-0.5092857 -1.1163400999999999e-07
-0.5082857 -1.157631e-07
-0.5072857 -1.199604e-07
-0.5062857 -1.2422596e-07
-0.5052857 -1.2855991999999998e-07
-0.5042857 -1.3296241e-07
-0.5032857 -1.3743359e-07
-0.5022857 -1.4197364e-07
-0.5012857 -1.4658280999999998e-07
-0.5002857 -1.5126134e-07
-0.4992857 -1.5600947e-07
-0.4982857 -1.6082752e-07
-0.4972857 -1.6571576e-07
-0.4962857 -1.7067452000000002e-07
-0.4952857 -1.7570411999999998e-07
-0.4942857 -1.8080488e-07
-0.4932857 -1.8597714e-07
-0.4922857 -1.9122123999999999e-07
-0.4912857 -1.9653748e-07
-0.4902857 -2.0192616e-07
-0.4892857 -2.0738762e-07
-0.4882857 -2.1292208e-07
-0.4872857 -2.1852984000000001e-07
-0.4862857 -2.2421107e-07
-0.4852857 -2.2996599999999998e-07
-0.4842857 -2.3579483e-07
-0.4832857 -2.4169760000000003e-07
-0.4822857 -2.4767446e-07
-0.4812857 -2.5372543999999996e-07
-0.4802857 -2.5985059e-07
-0.4792857 -2.6604983e-07
-0.4782857 -2.7232314e-07
-0.4772857 -2.786704e-07
-0.4762857 -2.8509144e-07
-0.4752857 -2.9158611e-07
-0.4742857 -2.9815417e-07
-0.4732857 -3.0479537e-07
-0.4722857 -3.1150944e-07
-0.4712857 -3.1829609999999997e-07
-0.4702857 -3.2515501e-07
-0.4692857 -3.3208589e-07
-0.4682857 -3.3908836000000003e-07
-0.4672857 -3.4616205e-07
-0.4662857 -3.5330666999999997e-07
-0.4652857 -3.6052186e-07
-0.4642857 -3.6780734e-07
-0.4632857 -3.7516279e-07
-0.4622857 -3.8258792e-07
-0.4612857 -3.9008254e-07
-0.4602857 -3.9764645000000006e-07
-0.4592857 -4.0527949999999997e-07
-0.4582857 -4.1298159999999996e-07
-0.4572857 -4.2075272e-07
-0.4562857 -4.2859289e-07
-0.4552857 -4.3650221e-07
-0.4542857 -4.4448081000000005e-07
-0.4532857 -4.5252899e-07
-0.4522857 -4.6064703e-07
-0.4512857 -4.6883532999999996e-07
-0.4502857 -4.770944499999999e-07
-0.4492857 -4.854249e-07
-0.4482857 -4.938273300000001e-07
-0.4472857 -5.0230256e-07
-0.4462857 -5.1085132e-07
-0.4452857 -5.194745500000001e-07
-0.4442857 -5.2817319e-07
-0.4432857 -5.369484e-07
-0.4422857 -5.4580127e-07
-0.4412857 -5.5473306e-07
-0.4402857 -5.637449599999999e-07
-0.4392857 -5.728384e-07
-0.4382857 -5.8201475e-07
-0.4372857 -5.9127552e-07
-0.4362857 -6.0062217e-07
-0.4352857 -6.100562299999999e-07
-0.4342857 -6.1957937e-07
-0.4332857 -6.2919319e-07
-0.4322857 -6.388993299999999e-07
-0.4312857 -6.4869949e-07
-0.4302857 -6.5859536e-07
-0.4292857 -6.6858865e-07
-0.4282857 -6.7868111e-07
-0.4272857 -6.888745100000001e-07
-0.4262857 -6.991705e-07
-0.4252857 -7.0957089e-07
-0.4242857 -7.2007742e-07
-0.4232857 -7.3069182e-07
-0.4222857 -7.4141582e-07
-0.4212857 -7.5225115e-07
-0.4202857 -7.6319964e-07
-0.4192857 -7.7426288e-07
-0.4182857 -7.8544264e-07
-0.4172857 -7.9674063e-07
-0.4162857 -8.081587e-07
-0.4152857 -8.1969835e-07
-0.4142857 -8.313615600000001e-07
-0.4132857 -8.4314999e-07
-0.4122857 -8.550653500000001e-07
-0.4112857 -8.671095799999999e-07
-0.4102857 -8.7928429e-07
-0.4092857 -8.9159151e-07
-0.4082857 -9.0403303e-07
-0.4072857 -9.166108800000001e-07
-0.4062857 -9.293269300000001e-07
-0.4052857 -9.4218322e-07
-0.4042857 -9.551818e-07
-0.4032857 -9.6832489e-07
-0.4022857 -9.816147e-07
-0.4012857 -9.9505337e-07
-0.4002857 -1.0086433999999999e-06
-0.3992857 -1.0223871e-06
-0.3982857 -1.036287e-06
-0.3972857 -1.0503455e-06
-0.3962857 -1.0645655999999999e-06
-0.3952857 -1.0789498e-06
-0.3942857 -1.0935011e-06
-0.3932857 -1.1082221999999999e-06
-0.3922857 -1.1231164e-06
-0.3912857 -1.1381863e-06
-0.3902857 -1.1534356e-06
-0.3892857 -1.168867e-06
-0.3882857 -1.1844843e-06
-0.3872857 -1.2002906e-06
-0.3862857 -1.2162895000000001e-06
-0.3852857 -1.2324843e-06
-0.3842857 -1.2488789000000001e-06
-0.3832857 -1.2654764999999999e-06
-0.3822857 -1.2822811e-06
-0.3812857 -1.2992963999999999e-06
-0.3802857 -1.3165261e-06
-0.3792857 -1.3339737999999999e-06
-0.3782857 -1.3516436e-06
-0.3772857 -1.3695391e-06
-0.3762857 -1.3876645e-06
-0.3752857 -1.4060233e-06
-0.3742857 -1.4246194999999999e-06
-0.3732857 -1.4434571e-06
-0.3722857 -1.4625398e-06
-0.3712857 -1.4818716e-06
-0.3702857 -1.5014564e-06
-0.3692857 -1.5212978000000002e-06
-0.3682857 -1.5413999e-06
-0.3672857 -1.5617665e-06
-0.3662857 -1.5824014e-06
-0.3652857 -1.6033084e-06
-0.3642857 -1.6244913e-06
-0.3632857 -1.6459541e-06
-0.3622857 -1.6677003e-06
-0.3612857 -1.6897337e-06
-0.3602857 -1.7120582e-06
-0.3592857 -1.7346775e-06
-0.3582857 -1.7575953e-06
-0.3572857 -1.7808157e-06
-0.3562857 -1.8043423000000002e-06
-0.3552857 -1.8281789e-06
-0.3542857 -1.8523295000000001e-06
-0.3532857 -1.8767976999999999e-06
-0.3522857 -1.9015877e-06
-0.3512857 -1.9267034e-06
-0.3502857 -1.9521487e-06
-0.3492857 -1.9779279e-06
-0.3482857 -2.0040448e-06
-0.3472857 -2.0305038e-06
-0.3462857 -2.0573090000000002e-06
-0.3452857 -2.0844649e-06
-0.3442857 -2.1119757e-06
-0.3432857 -2.139846e-06
-0.3422857 -2.1680805e-06
-0.3412857 -2.1966834e-06
-0.3402857 -2.2256598e-06
-0.3392857 -2.2550145e-06
-0.3382857 -2.2847523e-06
-0.3372857 -2.3148781000000002e-06
-0.3362857 -2.3453969e-06
-0.3352857 -2.3763143999999997e-06
-0.3342857 -2.4076353e-06
-0.3332857 -2.4393652000000003e-06
-0.3322857 -2.4715094e-06
-0.3312857 -2.5040736000000002e-06
-0.3302857 -2.537063e-06
-0.3292857 -2.5704834e-06
-0.3282857 -2.6043404e-06
-0.3272857 -2.6386401000000002e-06
-0.3262857 -2.6733877e-06
-0.3252857 -2.7085895999999997e-06
-0.3242857 -2.7442514e-06
-0.3232857 -2.7803791e-06
-0.3222857 -2.8169788e-06
-0.3212857 -2.8540564e-06
-0.3202857 -2.8916177999999998e-06
-0.3192857 -2.9296690000000003e-06
-0.3182857 -2.9682160999999998e-06
-0.3172857 -3.0072652000000004e-06
-0.3162857 -3.0468222000000003e-06
-0.3152857 -3.0868936e-06
-0.3142857 -3.1274848e-06
-0.3132857 -3.1686024e-06
-0.3122857 -3.210252e-06
-0.3112857 -3.2524400999999998e-06
-0.3102857 -3.2951721000000002e-06
-0.3092857 -3.3384545e-06
-0.3082857 -3.3822928e-06
-0.3072857 -3.4266936e-06
-0.3062857 -3.4716628e-06
-0.3052857 -3.5172057e-06
-0.3042857 -3.5633294999999997e-06
-0.3032857 -3.6100388e-06
-0.3022857 -3.6573407e-06
-0.3012857 -3.7052409000000003e-06
-0.3002857 -3.753745e-06
-0.2992857 -3.8028599e-06
-0.2982857 -3.8525915e-06
-0.2972857 -3.9029455e-06
-0.2962857 -3.9539284e-06
-0.2952857 -4.0055468e-06
-0.2942857 -4.0578069e-06
-0.2932857 -4.1107146e-06
-0.2922857 -4.1642767e-06
-0.2912857 -4.2184999999999995e-06
-0.2902857 -4.2733912e-06
-0.2892857 -4.3289564e-06
-0.2882857 -4.385203e-06
-0.2872857 -4.4421377e-06
-0.2862857 -4.499767700000001e-06
-0.2852857 -4.558100399999999e-06
-0.2842857 -4.6171426e-06
-0.2832857 -4.6769028e-06
-0.2822857 -4.7373874e-06
-0.2812857 -4.7986045e-06
-0.2802857 -4.8605621e-06
-0.2792857 -4.9232682e-06
-0.2782857 -4.9867307e-06
-0.2772857 -5.0509577e-06
-0.2762857 -5.1159581e-06
-0.2752857 -5.1817405e-06
-0.2742857 -5.2483127e-06
-0.2732857 -5.3156846e-06
-0.2722857 -5.383864e-06
-0.2712857 -5.4528606e-06
-0.2702857 -5.5226834999999995e-06
-0.2692857 -5.5933416000000004e-06
-0.2682857 -5.6648446e-06
-0.2672857 -5.7372019999999995e-06
-0.2662857 -5.8104234e-06
-0.2652857 -5.8845185e-06
-0.2642857 -5.9594967e-06
-0.2632857 -6.0353684999999995e-06
-0.2622857 -6.1121433e-06
-0.2612857 -6.1898319e-06
-0.2602857 -6.2684443e-06
-0.2592857 -6.3479895e-06
-0.2582857 -6.428478399999999e-06
-0.2572857 -6.5099222e-06
-0.2562857 -6.5923302e-06
-0.2552857 -6.6757124e-06
-0.2542857 -6.7600809000000005e-06
-0.2532857 -6.8454447000000005e-06
-0.2522857 -6.9318155e-06
-0.2512857 -7.0192043999999995e-06
-0.2502857 -7.107620099999999e-06
-0.2492857 -7.1970745999999994e-06
-0.2482857 -7.2875793e-06
-0.2472857 -7.3791441e-06
-0.2462857 -7.4717796e-06
-0.2452857 -7.5654988e-06
-0.2442857 -7.660310099999999e-06
-0.2432857 -7.7562269e-06
-0.2422857 -7.8532594e-06
-0.2412857 -7.951417999999999e-06
-0.2402857 -8.0507164e-06
-0.2392857 -8.151163700000001e-06
-0.2382857 -8.2527727e-06
-0.2372857 -8.3555548e-06
-0.2362857 -8.4595214e-06
-0.2352857 -8.5646853e-06
-0.2342857 -8.671057800000001e-06
-0.2332857 -8.7786518e-06
-0.2322857 -8.8874792e-06
-0.2312857 -8.9975522e-06
-0.2302857 -9.1088836e-06
-0.2292857 -9.2214854e-06
-0.2282857 -9.335371200000001e-06
-0.2272857 -9.4505538e-06
-0.2262857 -9.5670472e-06
-0.2252857 -9.684863800000001e-06
-0.2242857 -9.804018199999999e-06
-0.2232857 -9.9245234e-06
-0.2222857 -1.0046394e-05
-0.2212857 -1.0169643999999999e-05
-0.2202857 -1.0294286e-05
-0.2192857 -1.0420337e-05
-0.2182857 -1.0547811000000001e-05
-0.2172857 -1.0676721999999999e-05
-0.2162857 -1.0807086e-05
-0.2152857 -1.0938918e-05
-0.2142857 -1.1072232999999999e-05
-0.2132857 -1.1207048000000001e-05
-0.2122857 -1.1343379e-05
-0.2112857 -1.1481239e-05
-0.2102857 -1.1620649000000001e-05
-0.2092857 -1.1761621e-05
-0.2082857 -1.1904174e-05
-0.2072857 -1.2048325e-05
-0.2062857 -1.219409e-05
-0.2052857 -1.2341485999999999e-05
-0.2042857 -1.2490531e-05
-0.2032857 -1.2641242e-05
-0.2022857 -1.2793635999999999e-05
-0.2012857 -1.2947729999999998e-05
-0.2002857 -1.3103543e-05
-0.1992857 -1.3261094e-05
-0.1982857 -1.3420397e-05
-0.1972857 -1.3581474000000001e-05
-0.1962857 -1.3744344e-05
-0.1952857 -1.3909021999999999e-05
-0.1942857 -1.4075528000000001e-05
-0.1932857 -1.4243879e-05
-0.1922857 -1.4414097e-05
-0.1912857 -1.4586197000000001e-05
-0.1902857 -1.4760204e-05
-0.1892857 -1.4936130000000001e-05
-0.1882857 -1.5113997000000001e-05
-0.1872857 -1.5293826e-05
-0.1862857 -1.5475632000000002e-05
-0.1852857 -1.5659438000000002e-05
-0.1842857 -1.5845263999999997e-05
-0.1832857 -1.6033125e-05
-0.1822857 -1.6223046e-05
-0.1812857 -1.6415044999999998e-05
-0.1802857 -1.6609141000000002e-05
-0.1792857 -1.6805355e-05
-0.1782857 -1.7003707e-05
-0.1772857 -1.7204219e-05
-0.1762857 -1.740691e-05
-0.1752857 -1.7611801e-05
-0.1742857 -1.7818913000000002e-05
-0.1732857 -1.8028266999999998e-05
-0.1722857 -1.8239884e-05
-0.1712857 -1.8453787e-05
-0.1702857 -1.8669996e-05
-0.1692857 -1.8888534e-05
-0.1682857 -1.9109422e-05
-0.1672857 -1.9332683999999998e-05
-0.1662857 -1.9558340999999998e-05
-0.1652857 -1.9786417e-05
-0.1642857 -2.0016934e-05
-0.1632857 -2.0249917e-05
-0.1622857 -2.0485386e-05
-0.1612857 -2.072337e-05
-0.1602857 -2.0963888e-05
-0.1592857 -2.1206968e-05
-0.1582857 -2.1452632e-05
-0.1572857 -2.1700905999999997e-05
-0.1562857 -2.1951816e-05
-0.1552857 -2.2205386e-05
-0.1542857 -2.2461641e-05
-0.1532857 -2.2720609000000002e-05
-0.1522857 -2.2982314e-05
-0.1512857 -2.3246784e-05
-0.1502857 -2.3514046e-05
-0.1492857 -2.3784126e-05
-0.1482857 -2.405705e-05
-0.1472857 -2.4332846e-05
-0.1462857 -2.4611542999999997e-05
-0.1452857 -2.4893165999999998e-05
-0.1442857 -2.5177746e-05
-0.1432857 -2.5465312e-05
-0.1422857 -2.5755887000000003e-05
-0.1412857 -2.6049503e-05
-0.1402857 -2.6346189e-05
-0.1392857 -2.6645975e-05
-0.1382857 -2.6948885e-05
-0.1372857 -2.7254956e-05
-0.1362857 -2.7564212000000002e-05
-0.1352857 -2.7876683e-05
-0.1342857 -2.8192399999999998e-05
-0.1332857 -2.8511394e-05
-0.1322857 -2.8833691e-05
-0.1312857 -2.9159326999999998e-05
-0.1302857 -2.9488325e-05
-0.1292857 -2.982072e-05
-0.1282857 -3.0156541999999997e-05
-0.1272857 -3.0495823e-05
-0.1262857 -3.0838588999999996e-05
-0.1252857 -3.1184878999999996e-05
-0.1242857 -3.1534714e-05
-0.1232857 -3.1888132e-05
-0.1222857 -3.2245163e-05
-0.1212857 -3.2605837e-05
-0.1202857 -3.2970186e-05
-0.1192857 -3.3338244999999995e-05
-0.1182857 -3.371004e-05
-0.1172857 -3.4085605000000005e-05
-0.1162857 -3.4464975e-05
-0.1152857 -3.4848182e-05
-0.1142857 -3.5235257e-05
-0.1132857 -3.5626231999999995e-05
-0.1122857 -3.6021146e-05
-0.1112857 -3.6420028000000004e-05
-0.1102857 -3.6822908e-05
-0.1092857 -3.7229827e-05
-0.1082857 -3.7640817e-05
-0.1072857 -3.8055906999999995e-05
-0.1062857 -3.8475139e-05
-0.1052857 -3.8898543e-05
-0.1042857 -3.9326162e-05
-0.1032857 -3.9758021e-05
-0.1022857 -4.0194160999999995e-05
-0.1012857 -4.063462e-05
-0.1002857 -4.1079437e-05
-9.9285714E-02 -4.1528642e-05
-9.8285712E-02 -4.1982275e-05
-9.7285718E-02 -4.2440377e-05
-9.6285716E-02 -4.290298e-05
-9.5285714E-02 -4.3370129999999995e-05
-9.4285712E-02 -4.3841859999999995e-05
-9.3285717E-02 -4.4318207000000005e-05
-9.2285715E-02 -4.4799218999999995e-05
-9.1285713E-02 -4.5284929e-05
-9.0285711E-02 -4.577538e-05
-8.9285716E-02 -4.6270611e-05
-8.8285714E-02 -4.6770663e-05
-8.7285712E-02 -4.7275574e-05
-8.6285718E-02 -4.778538600000001e-05
-8.5285716E-02 -4.8300148999999996e-05
-8.4285714E-02 -4.8819891e-05
-8.3285712E-02 -4.9344662999999994e-05
-8.2285717E-02 -4.9874512e-05
-8.1285715E-02 -5.0409466e-05
-8.0285713E-02 -5.0949586e-05
-7.9285711E-02 -5.1494897e-05
-7.8285716E-02 -5.2045453000000007e-05
-7.7285714E-02 -5.2601297e-05
-7.6285712E-02 -5.3162466e-05
-7.5285718E-02 -5.3729013e-05
-7.4285716E-02 -5.4300972000000004e-05
-7.3285714E-02 -5.4878399e-05
-7.2285712E-02 -5.5461327999999994e-05
-7.1285717E-02 -5.6049805e-05
-7.0285715E-02 -5.6643880999999996e-05
-6.9285713E-02 -5.7243596999999994e-05
-6.8285711E-02 -5.7848996e-05
-6.7285717E-02 -5.846012e-05
-6.6285715E-02 -5.9077023999999996e-05
-6.5285712E-02 -5.9699744e-05
-6.4285718E-02 -6.032833e-05
-6.3285716E-02 -6.0962827e-05
-6.2285714E-02 -6.1603282e-05
-6.1285716E-02 -6.2249734e-05
-6.0285714E-02 -6.290223999999999e-05
-5.9285715E-02 -6.3560833e-05
-5.8285713E-02 -6.4225577e-05
-5.7285715E-02 -6.489650600000001e-05
-5.6285713E-02 -6.557367e-05
-5.5285715E-02 -6.6257115e-05
-5.4285713E-02 -6.6946888e-05
-5.3285714E-02 -6.7643043e-05
-5.2285716E-02 -6.8345622e-05
-5.1285714E-02 -6.9054676e-05
-5.0285716E-02 -6.9770249e-05
-4.9285714E-02 -7.049238800000001e-05
-4.8285715E-02 -7.1221154e-05
-4.7285713E-02 -7.1956589e-05
-4.6285715E-02 -7.2698742e-05
-4.5285713E-02 -7.3447666e-05
-4.4285715E-02 -7.4203405e-05
-4.3285713E-02 -7.496601e-05
-4.2285714E-02 -7.5735545e-05
-4.1285716E-02 -7.6512055e-05
-4.0285714E-02 -7.7295579e-05
-3.9285716E-02 -7.8086185e-05
-3.8285714E-02 -7.888392e-05
-3.7285715E-02 -7.9688846e-05
-3.6285713E-02 -8.0501002e-05
-3.5285715E-02 -8.1320451e-05
-3.4285713E-02 -8.2147238e-05
-3.3285715E-02 -8.2981433e-05
-3.2285713E-02 -8.382307299999999e-05
-3.1285714E-02 -8.4672229e-05
-3.0285714E-02 -8.552895e-05
-2.9285714E-02 -8.6393294e-05
-2.8285714E-02 -8.7265312e-05
-2.7285714E-02 -8.8145066e-05
-2.6285714E-02 -8.903260800000001e-05
-2.5285713E-02 -8.992800499999999e-05
-2.4285715E-02 -9.0831304e-05
-2.3285715E-02 -9.174257200000001e-05
-2.2285715E-02 -9.2661861e-05
-2.1285715E-02 -9.3589233e-05
-2.0285714E-02 -9.452474500000001e-05
-1.9285714E-02 -9.5468454e-05
-1.8285714E-02 -9.642042200000001e-05
-1.7285714E-02 -9.738071200000001e-05
-1.6285714E-02 -9.834936899999999e-05
-1.5285715E-02 -9.932647300000001e-05
-1.4285714E-02 -0.00010031206
-1.3285714E-02 -0.00010130620000000001
-1.2285714E-02 -0.00010230898000000001
-1.1285714E-02 -0.00010332043000000001
-1.0285715E-02 -0.00010434062000000001
-9.2857145E-03 -0.0001053696
-8.2857143E-03 -0.00010640744999999999
-7.2857141E-03 -0.00010745421
-6.2857145E-03 -0.00010850996
-5.2857143E-03 -0.00010957475
-4.2857141E-03 -0.00011064865
-3.2857142E-03 -0.00011173172
-2.2857143E-03 -0.00011282401
-1.2857143E-03 -0.00011392558999999999
-2.8571428E-04 -0.00011503655
7.1428571E-04 -0.0001161569
1.7142857E-03 -0.00011728674
2.7142856E-03 -0.00011842614
3.7142858E-03 -0.00011957513
4.7142855E-03 -0.00012073380000000001
5.7142857E-03 -0.00012190220000000001
6.7142858E-03 -0.00012308039
7.7142855E-03 -0.00012426846
8.7142857E-03 -0.00012546645
9.7142858E-03 -0.00012667443
1.0714286E-02 -0.00012789247
1.1714286E-02 -0.00012912064
1.2714285E-02 -0.00013035901
1.3714286E-02 -0.00013160764
1.4714286E-02 -0.00013286658
1.5714286E-02 -0.00013413591
1.6714286E-02 -0.00013541570999999999
1.7714286E-02 -0.00013670603
1.8714286E-02 -0.00013800695
1.9714287E-02 -0.00013931852
2.0714285E-02 -0.00014064083999999999
2.1714285E-02 -0.00014197395000000002
2.2714285E-02 -0.00014331795
2.3714285E-02 -0.00014467287
2.4714286E-02 -0.0001460388
2.5714286E-02 -0.00014741582
2.6714286E-02 -0.000148804
2.7714286E-02 -0.00015020338
2.8714286E-02 -0.00015161407
2.9714286E-02 -0.00015303613
3.0714286E-02 -0.00015446961000000002
3.1714287E-02 -0.00015591461
3.2714285E-02 -0.00015737118000000002
3.3714287E-02 -0.00015883941000000002
3.4714285E-02 -0.00016031936
3.5714287E-02 -0.00016181111
3.6714286E-02 -0.00016331473
3.7714284E-02 -0.00016483031
3.8714286E-02 -0.00016635789
3.9714284E-02 -0.00016789757000000002
4.0714286E-02 -0.00016944941
4.1714285E-02 -0.00017101349
4.2714287E-02 -0.00017258988
4.3714285E-02 -0.00017417864
4.4714287E-02 -0.00017577987
4.5714285E-02 -0.00017739363
4.6714287E-02 -0.00017901999000000002
4.7714286E-02 -0.00018065905
4.8714284E-02 -0.00018231085
4.9714286E-02 -0.00018397548000000002
5.0714284E-02 -0.00018565299999999998
5.1714286E-02 -0.00018734351999999998
5.2714285E-02 -0.00018904708
5.3714287E-02 -0.00019076376000000002
5.4714285E-02 -0.00019249363999999998
5.5714287E-02 -0.00019423680000000003
5.6714285E-02 -0.00019599331
5.7714287E-02 -0.00019776326
5.8714285E-02 -0.00019954668
5.9714288E-02 -0.00020134369000000002
6.0714286E-02 -0.00020315435000000002
6.1714284E-02 -0.00020497872999999998
6.2714286E-02 -0.00020681694
6.3714288E-02 -0.00020866895999999997
6.4714283E-02 -0.00021053497
6.5714285E-02 -0.00021241501000000002
6.6714287E-02 -0.00021430914999999998
6.7714289E-02 -0.00021621746999999999
6.8714283E-02 -0.00021814002999999998
6.9714285E-02 -0.00022007694000000002
7.0714287E-02 -0.00022202826000000003
7.1714282E-02 -0.00022399406
7.2714284E-02 -0.00022597442
7.3714286E-02 -0.00022796942000000001
7.4714288E-02 -0.00022997913000000002
7.5714283E-02 -0.00023200364
7.6714285E-02 -0.000234043
7.7714287E-02 -0.00023609732000000002
7.8714289E-02 -0.00023816667
7.9714283E-02 -0.00024025111999999998
8.0714285E-02 -0.00024235073
8.1714287E-02 -0.0002444656
8.2714289E-02 -0.00024659582000000004
8.3714284E-02 -0.00024874146000000003
8.4714286E-02 -0.00025090255000000003
8.5714288E-02 -0.00025307925
8.6714283E-02 -0.00025527157999999996
8.7714285E-02 -0.00025747963
8.8714287E-02 -0.00025970351000000004
8.9714289E-02 -0.00026194325
9.0714283E-02 -0.00026419896
9.1714285E-02 -0.00026647069
9.2714287E-02 -0.00026875855
9.3714289E-02 -0.00027106262
9.4714284E-02 -0.00027338292
9.5714286E-02 -0.00027571961999999997
9.6714288E-02 -0.00027807271
9.7714283E-02 -0.00028044233
9.8714285E-02 -0.0002828285
9.9714287E-02 -0.00028523136
0.1007143 -0.00028765096
0.1017143 -0.00029008737999999996
0.1027143 -0.00029254068
0.1037143 -0.00029501098
0.1047143 -0.00029749831
0.1057143 -0.00030000276
0.1067143 -0.0003025244
0.1077143 -0.00030506333000000004
0.1087143 -0.00030761964
0.1097143 -0.00031019334999999996
0.1107143 -0.00031278459999999997
0.1117143 -0.00031539341
0.1127143 -0.00031801987
0.1137143 -0.00032066409
0.1147143 -0.00032332612
0.1157143 -0.00032600603
0.1167143 -0.00032870394
0.1177143 -0.00033141985
0.1187143 -0.0003341539
0.1197143 -0.00033690612
0.1207143 -0.00033967663
0.1217143 -0.00034246548
0.1227143 -0.00034527274999999997
0.1237143 -0.0003480985
0.1247143 -0.00035094283
0.1257143 -0.00035380581
0.1267143 -0.00035668747
0.1277143 -0.00035958794
0.1287143 -0.00036250726
0.1297143 -0.00036544552
0.1307143 -0.00036840279000000003
0.1317143 -0.00037137913
0.1327143 -0.00037437464
0.1337143 -0.00037738937
0.1347143 -0.0003804234
0.1357143 -0.0003834768
0.1367143 -0.00038654962000000005
0.1377143 -0.00038964195
0.1387143 -0.00039275392
0.1397143 -0.00039588549
0.1407143 -0.00039903679999999997
0.1417143 -0.00040220793
0.1427143 -0.00040539890000000005
0.1437143 -0.00040860982
0.1447143 -0.00041184071
0.1457143 -0.0004150917
0.1467143 -0.00041836282999999997
0.1477143 -0.00042165416000000005
0.1487143 -0.00042496581000000004
0.1497143 -0.00042829774
0.1507143 -0.00043165004999999997
0.1517143 -0.00043502286999999996
0.1527143 -0.00043841624000000003
0.1537143 -0.00044183016000000006
0.1547143 -0.00044526478000000004
0.1557143 -0.00044872008000000006
0.1567143 -0.00045219622
0.1577143 -0.00045569323
0.1587143 -0.00045921110999999994
0.1597143 -0.00046274999000000004
0.1607143 -0.00046630993999999997
0.1617143 -0.00046989094000000003
0.1627143 -0.00047349308
0.1637143 -0.00047711642
0.1647143 -0.00048076104
0.1657143 -0.00048442703
0.1667143 -0.00048811443999999997
0.1677143 -0.0004918232199999999
0.1687143 -0.00049555356
0.1697143 -0.0004993054500000001
0.1707143 -0.00050307895
0.1717143 -0.00050687413
0.1727143 -0.00051069105
0.1737143 -0.00051452976
0.1747143 -0.00051839024
0.1757143 -0.00052227269
0.1767143 -0.00052617702
0.1777143 -0.00053010335
0.1787143 -0.0005340517400000001
0.1797143 -0.0005380222299999999
0.1807143 -0.00054201487
0.1817143 -0.0005460297
0.1827143 -0.00055006681
0.1837143 -0.0005541262
0.1847143 -0.00055820792
0.1857143 -0.00056231202
0.1867143 -0.0005664386200000001
0.1877143 -0.0005705876399999999
0.1887143 -0.00057475922
0.1897143 -0.0005789534
0.1907143 -0.00058317019
0.1917143 -0.0005874096100000001
0.1927143 -0.00059167173
0.1937143 -0.00059595659
0.1947143 -0.0006002642299999999
0.1957143 -0.0006045947
0.1967143 -0.00060894799
0.1977143 -0.00061332426
0.1987143 -0.00061772344
0.1997143 -0.00062214554
0.2007143 -0.00062659069
0.2017143 -0.00063105881
0.2027143 -0.00063555003
0.2037143 -0.00064006431
0.2047143 -0.00064460173
0.2057143 -0.0006491622599999999
0.2067143 -0.00065374602
0.2077143 -0.00065835297
0.2087143 -0.00066298312
0.2097143 -0.00066763655
0.2107143 -0.00067231322
0.2117143 -0.00067701317
0.2127143 -0.0006817364900000001
0.2137143 -0.00068648305
0.2147143 -0.00069125299
0.2157143 -0.0006960463
0.2167143 -0.00070086298
0.2177143 -0.00070570304
0.2187143 -0.00071056652
0.2197143 -0.0007154533699999999
0.2207143 -0.00072036364
0.2217143 -0.00072529738
0.2227143 -0.0007302544899999999
0.2237143 -0.00073523511
0.2247143 -0.00074023915
0.2257143 -0.00074526661
0.2267143 -0.00075031758
0.2277143 -0.0007553919699999999
0.2287143 -0.00076048977
0.2297143 -0.00076561109
0.2307143 -0.0007707558300000001
0.2317143 -0.0007759240399999999
0.2327143 -0.00078111561
0.2337143 -0.00078633075
0.2347143 -0.0007915692500000001
0.2357143 -0.0007968312300000001
0.2367143 -0.00080211657
0.2377143 -0.00080742539
0.2387143 -0.00081275757
0.2397143 -0.00081811322
0.2407143 -0.00082349225
0.2417143 -0.00082889455
0.2427143 -0.0008343201399999999
0.2437143 -0.00083976911
0.2447143 -0.0008452413600000001
0.2457143 -0.00085073698
0.2467143 -0.00085625579
0.2477143 -0.00086179789
0.2487143 -0.00086736309
0.2497143 -0.0008729515700000001
0.2507143 -0.00087856324
0.2517143 -0.0008841979300000001
0.2527143 -0.00088985571
0.2537143 -0.0008955365999999999
0.2547143 -0.0009012404900000001
0.2557143 -0.00090696731
0.2567143 -0.00091271713
0.2577143 -0.0009184897900000001
0.2587143 -0.00092428536
0.2597143 -0.00093010376
0.2607143 -0.0009359449
0.2617143 -0.00094180878
0.2627143 -0.0009476953
0.2637143 -0.00095360438
0.2647143 -0.00095953601
0.2657143 -0.00096549011
0.2667143 -0.0009714666700000001
0.2677143 -0.00097746561
0.2687143 -0.00098348683
0.2697143 -0.00098953033
0.2707143 -0.00099559602
0.2717143 -0.0010016838
0.2727143 -0.0010077936
0.2737143 -0.0010139253
0.2747143 -0.001020079
0.2757143 -0.0010262544
0.2767143 -0.0010324516
0.2777143 -0.0010386704
0.2787143 -0.0010449107
0.2797143 -0.0010511726000000002
0.2807143 -0.0010574558
0.2817143 -0.0010637602999999999
0.2827143 -0.0010700860999999999
0.2837143 -0.0010764329
0.2847143 -0.0010828006999999999
0.2857143 -0.0010891896000000002
0.2867143 -0.0010955992
0.2877143 -0.0011020296
0.2887143 -0.0011084806
0.2897143 -0.0011149521
0.2907143 -0.001121444
0.2917143 -0.0011279560999999999
0.2927143 -0.0011344884999999999
0.2937143 -0.001141041
0.2947143 -0.0011476134
0.2957143 -0.0011542056000000001
0.2967143 -0.0011608176
0.2977143 -0.0011674491000000001
0.2987143 -0.0011741002
0.2997143 -0.0011807706
0.3007143 -0.0011874602
0.3017143 -0.0011941688999999999
0.3027143 -0.0012008966000000001
0.3037143 -0.0012076431999999998
0.3047143 -0.0012144083
0.3057143 -0.0012211920999999999
0.3067143 -0.0012279943
0.3077143 -0.0012348148
0.3087143 -0.0012416534
0.3097143 -0.0012485099000000002
0.3107143 -0.0012553843
0.3117143 -0.0012622762
0.3127143 -0.0012691859
0.3137143 -0.0012761126999999998
0.3147143 -0.0012830568
0.3157143 -0.0012900178000000001
0.3167143 -0.0012969958
0.3177143 -0.0013039904
0.3187143 -0.0013110015
0.3197143 -0.0013180289
0.3207143 -0.0013250726
0.3217143 -0.0013321321
0.3227143 -0.0013392074000000002
0.3237143 -0.0013462982
0.3247143 -0.0013534046
0.3257143 -0.0013605260000000001
0.3267143 -0.0013676626
0.3277143 -0.0013748139
0.3287143 -0.0013819799
0.3297143 -0.0013891603
0.3307143 -0.0013963549
0.3317143 -0.0014035634
0.3327143 -0.0014107857
0.3337143 -0.0014180217
0.3347143 -0.0014252709
0.3357143 -0.0014325333
0.3367143 -0.0014398086
0.3377143 -0.0014470967
0.3387143 -0.0014543971
0.3397143 -0.0014617098000000001
0.3407143 -0.0014690345
0.3417143 -0.0014763709
0.3427143 -0.0014837189
0.3437143 -0.0014910780999999999
0.3447143 -0.0014984484
0.3457143 -0.0015058295000000001
0.3467143 -0.0015132211
0.3477143 -0.001520623
0.3487143 -0.001528035
0.3497143 -0.0015354568
0.3507143 -0.0015428880999999999
0.3517143 -0.0015503287
0.3527143 -0.0015577782
0.3537143 -0.0015652366
0.3547143 -0.0015727030999999998
0.3557143 -0.0015801779000000002
0.3567143 -0.0015876606999999999
0.3577143 -0.0015951513
0.3587143 -0.0016026489999999998
0.3597143 -0.0016101537999999999
0.3607143 -0.0016176655
0.3617143 -0.0016251835000000003
0.3627143 -0.0016327076
0.3637143 -0.0016402379
0.3647143 -0.0016477738
0.3657143 -0.0016553149
0.3667143 -0.0016628609999999999
0.3677143 -0.0016704115999999999
0.3687143 -0.0016779668
0.3697143 -0.0016855260000000001
0.3707143 -0.001693089
0.3717143 -0.0017006552
0.3727143 -0.0017082246
0.3737143 -0.0017157967000000001
0.3747143 -0.0017233711
0.3757143 -0.0017309478
0.3767143 -0.0017385262
0.3777143 -0.0017461059999999999
0.3787143 -0.0017536869999999999
0.3797143 -0.0017612685
0.3807143 -0.0017688504
0.3817143 -0.0017764323000000002
0.3827143 -0.0017840137
0.3837143 -0.0017915944999999998
0.3847143 -0.0017991742
0.3857143 -0.0018067525000000002
0.3867143 -0.001814329
0.3877143 -0.0018219031000000002
0.3887143 -0.0018294748
0.3897143 -0.0018370434
0.3907143 -0.0018446086000000002
0.3917143 -0.0018521700999999998
0.3927143 -0.0018597276999999998
0.3937143 -0.0018672805
0.3947143 -0.0018748284000000002
0.3957143 -0.0018823712
0.3967143 -0.0018899079999999998
0.3977143 -0.0018974388
0.3987143 -0.001904963
0.3997143 -0.0019124804000000002
0.4007143 -0.0019199901000000001
0.4017143 -0.0019274921
0.4027143 -0.0019349862
0.4037143 -0.0019424713
0.4047143 -0.0019499475
0.4057143 -0.0019574143
0.4067143 -0.0019648713
0.4077143 -0.0019723177
0.4087143 -0.0019797533
0.4097143 -0.0019871777
0.4107143 -0.0019945905
0.4117143 -0.0020019912
0.4127143 -0.0020093792
0.4137143 -0.0020167541
0.4147143 -0.0020241157
0.4157143 -0.0020314634
0.4167143 -0.0020387964
0.4177143 -0.0020461148
0.4187143 -0.0020534178
0.4197143 -0.0020607047
0.4207143 -0.0020679756000000003
0.4217143 -0.0020752292999999997
0.4227143 -0.0020824660000000003
0.4237143 -0.002089685
0.4247143 -0.0020968857
0.4257143 -0.0021040676
0.4267143 -0.0021112302
0.4277143 -0.0021183732
0.4287143 -0.0021254958
0.4297143 -0.0021325976999999998
0.4307143 -0.0021396783
0.4317143 -0.0021467373
0.4327143 -0.0021537738999999998
0.4337143 -0.0021607874999999997
0.4347143 -0.0021677779
0.4357143 -0.0021747444000000003
0.4367143 -0.0021816864
0.4377143 -0.0021886035
0.4387143 -0.0021954951
0.4397143 -0.0022023607
0.4407143 -0.0022091997
0.4417143 -0.0022160117
0.4427143 -0.002222796
0.4437143 -0.0022295519
0.4447143 -0.0022362792
0.4457143 -0.0022429768999999997
0.4467143 -0.002249645
0.4477143 -0.0022562825
0.4487143 -0.0022628889999999997
0.4497143 -0.0022694641
0.4507143 -0.002276007
0.4517143 -0.0022825172
0.4527143 -0.0022889941
0.4537143 -0.0022954369
0.4547143 -0.0023018454
0.4557143 -0.002308219
0.4567143 -0.0023145571
0.4577143 -0.0023208588
0.4587143 -0.0023271236999999998
0.4597143 -0.0023333514
0.4607143 -0.0023395411
0.4617143 -0.002345692
0.4627143 -0.0023518038000000002
0.4637143 -0.0023578759
0.4647143 -0.0023639077
0.4657143 -0.0023698984
0.4667143 -0.0023758475
0.4677143 -0.0023817545
0.4687143 -0.0023876186
0.4697143 -0.0023934392
0.4707143 -0.0023992159
0.4717143 -0.0024049477
0.4727143 -0.0024106343
0.4737143 -0.0024162746
0.4747143 -0.0024218685
0.4757143 -0.0024274152
0.4767143 -0.002432914
0.4777143 -0.0024383642
0.4787143 -0.0024437652999999998
0.4797143 -0.0024491167999999997
0.4807143 -0.0024544175
0.4817143 -0.0024596674999999998
0.4827143 -0.0024648654000000002
0.4837143 -0.0024700110000000003
0.4847143 -0.0024751034
0.4857143 -0.0024801422
0.4867143 -0.0024851264
0.4877143 -0.0024900557
0.4887143 -0.0024949293
0.4897143 -0.0024997464
0.4907143 -0.0025045063
0.4917143 -0.0025092088
0.4927143 -0.0025138526000000002
0.4937143 -0.0025184374000000002
0.4947143 -0.0025229623
0.4957143 -0.0025274267
0.4967143 -0.0025318298999999996
0.4977143 -0.0025361711000000003
0.4987143 -0.0025404499
0.4997143 -0.0025446656
0.5007143 -0.0025488172
0.5017143 -0.0025529042
0.5027143 -0.0025569259
0.5037143 -0.0025608817
0.5047143 -0.0025647705
0.5057143 -0.0025685922000000003
0.5067143 -0.0025723457
0.5077143 -0.0025760302
0.5087143 -0.0025796455
0.5097143 -0.0025831905
0.5107143 -0.0025866644
0.5117143 -0.0025900668
0.5127143 -0.0025933967
0.5137143 -0.0025966536
0.5147143 -0.0025998365999999997
0.5157143 -0.0026029453
0.5167143 -0.0026059786
0.5177143 -0.0026089361
0.5187143 -0.0026118170000000002
0.5197143 -0.0026146205
0.5207143 -0.0026173459
0.5217143 -0.0026199923
0.5227143 -0.0026225593999999997
0.5237143 -0.0026250462000000003
0.5247143 -0.0026274522000000002
0.5257143 -0.0026297763
0.5267143 -0.0026320182
0.5277143 -0.0026341768
0.5287143 -0.0026362515
0.5297143 -0.0026382419
0.5307143 -0.0026401467
0.5317143 -0.0026419655
0.5327143 -0.0026436975999999997
0.5337143 -0.0026453418999999997
0.5347143 -0.0026468981
0.5357143 -0.0026483654
0.5367143 -0.0026497428000000003
0.5377143 -0.0026510297000000003
0.5387143 -0.0026522255
0.5397143 -0.0026533295
0.5407143 -0.0026543406
0.5417143 -0.0026552583000000003
0.5427143 -0.002656082
0.5437143 -0.0026568106
0.5447143 -0.0026574437
0.5457143 -0.0026579804
0.5467143 -0.0026584201000000003
0.5477143 -0.0026587619000000002
0.5487143 -0.0026590051
0.5497143 -0.002659149
0.5507143 -0.0026591927999999997
0.5517143 -0.0026591359
0.5527143 -0.0026589772
0.5537143 -0.0026587164
0.5547143 -0.0026583524
0.5557143 -0.0026578848
0.5567143 -0.0026573127
0.5577143 -0.0026566352999999997
0.5587143 -0.002655852
0.5597143 -0.002654962
0.5607143 -0.0026539647
0.5617143 -0.0026528591
0.5627143 -0.0026516445
0.5637143 -0.0026503205
0.5647143 -0.002648886
0.5657143 -0.0026473406
0.5667143 -0.0026456832000000003
0.5677143 -0.0026439135
0.5687143 -0.0026420303999999998
0.5697143 -0.0026400334
0.5707143 -0.0026379215000000003
0.5717143 -0.0026356945000000002
0.5727143 -0.0026333513
0.5737143 -0.0026308911000000003
0.5747143 -0.0026283133
0.5757143 -0.0026256173
0.5767143 -0.0026228024999999998
0.5777143 -0.0026198677
0.5787143 -0.0026168124999999998
0.5797143 -0.0026136362
0.5807143 -0.0026103382
0.5817143 -0.0026069174
0.5827143 -0.0026033735
0.5837143 -0.0025997055
0.5847143 -0.0025959129
0.5857143 -0.0025919949999999997
0.5867143 -0.0025879508
0.5877143 -0.00258378
0.5887143 -0.0025794818
0.5897143 -0.0025750554000000003
0.5907143 -0.0025705
0.5917143 -0.0025658152
0.5927143 -0.0025610001
0.5937143 -0.0025560541
0.5947143 -0.0025509766
0.5957143 -0.0025457666
0.5967143 -0.0025404239
0.5977143 -0.0025349475
0.5987143 -0.0025293368
0.5997143 -0.0025235911
0.6007143 -0.0025177098
0.6017143 -0.0025116920000000003
0.6027143 -0.0025055374999999997
0.6037143 -0.0024992452
0.6047143 -0.0024928147
0.6057143 -0.0024862453
0.6067143 -0.0024795361
0.6077143 -0.0024726869
0.6087143 -0.0024656969
0.6097143 -0.0024585652
0.6107143 -0.0024512913999999997
0.6117143 -0.0024438748000000002
0.6127143 -0.0024363149
0.6137143 -0.002428611
0.6147143 -0.0024207624
0.6157143 -0.0024127684999999998
0.6167143 -0.0024046289
0.6177143 -0.0023963426
0.6187143 -0.0023879094
0.6197143 -0.0023793285
0.6207143 -0.0023705996
0.6217143 -0.0023617216
0.6227143 -0.0023526942000000003
0.6237143 -0.0023435168
0.6247143 -0.0023341889
0.6257143 -0.0023247097
0.6267143 -0.0023150789
0.6277143 -0.0023052959
0.6287143 -0.00229536
0.6297143 -0.0022852706
0.6307143 -0.0022750273
0.6317143 -0.0022646294
0.6327143 -0.0022540766
0.6337143 -0.0022433684
0.6347143 -0.0022325036999999996
0.6357143 -0.0022214826
0.6367143 -0.0022103044
0.6377143 -0.0021989685
0.6387143 -0.0021874746000000002
0.6397143 -0.0021758218
0.6407143 -0.0021640099
0.6417143 -0.0021520382
0.6427143 -0.0021399066000000002
0.6437143 -0.0021276142
0.6447143 -0.0021151609
0.6457143 -0.0021025457999999998
0.6467143 -0.0020897687
0.6477143 -0.0020768293
0.6487143 -0.0020637268
0.6497143 -0.0020504609000000003
0.6507143 -0.0020370311
0.6517143 -0.0020234371
0.6527143 -0.0020096784
0.6537143 -0.0019957544
0.6547143 -0.0019816650999999997
0.6557143 -0.0019674097
0.6567143 -0.001952988
0.6577143 -0.0019383995
0.6587143 -0.0019236439000000001
0.6597143 -0.0019087207000000003
0.6607143 -0.0018936296
0.6617143 -0.0018783703
0.6627143 -0.0018629424
0.6637143 -0.0018473454
0.6647143 -0.0018315792
0.6657143 -0.0018156431999999999
0.6667143 -0.0017995373
0.6677143 -0.001783261
0.6687143 -0.0017668141
0.6697143 -0.0017501961
0.6707143 -0.0017334069999999997
0.6717143 -0.0017164462
0.6727143 -0.0016993136999999998
0.6737143 -0.0016820090000000002
0.6747143 -0.0016645317000000001
0.6757143 -0.0016468818999999999
0.6767143 -0.0016290591000000002
0.6777143 -0.0016110629
0.6787143 -0.0015928933999999999
0.6797143 -0.0015745502
0.6807143 -0.0015560332000000001
0.6817143 -0.001537342
0.6827143 -0.0015184765
0.6837143 -0.0014994366
0.6847143 -0.0014802219
0.6857143 -0.0014608323
0.6867143 -0.0014412677
0.6877143 -0.0014215278000000002
0.6887143 -0.0014016126
0.6897143 -0.0013815217
0.6907143 -0.0013612551999999999
0.6917143 -0.0013408127999999999
0.6927143 -0.0013201946
0.6937143 -0.0012994002
0.6947143 -0.0012784297
0.6957143 -0.0012572828
0.6967143 -0.0012359597
0.6977143 -0.0012144601
0.6987143 -0.0011927838999999999
0.6997143 -0.0011709312
0.7007143 -0.0011489018
0.7017143 -0.0011266959
0.7027143 -0.0011043131
0.7037143 -0.0010817536
0.7047143 -0.0010590174
0.7057143 -0.0010361044
0.7067143 -0.0010130146
0.7077143 -0.00098974806
0.7087143 -0.00096630474
0.7097143 -0.0009426848000000001
0.7107143 -0.0009188880499999999
0.7117143 -0.00089491487
0.7127143 -0.0008707650499999999
0.7137143 -0.0008464387099999999
0.7147143 -0.0008219360100000001
0.7157143 -0.00079725696
0.7167143 -0.0007724016499999999
0.7177143 -0.00074737027
0.7187143 -0.00072216285
0.7197143 -0.00069677963
0.7207143 -0.00067122064
0.7217143 -0.00064548612
0.7227143 -0.0006195761699999999
0.7237143 -0.000593491
0.7247143 -0.00056723075
0.7257143 -0.00054079569
0.7267143 -0.00051418592
0.7277143 -0.00048740176
0.7287143 -0.00046044333
0.7297143 -0.00043331092
0.7307143 -0.00040600485000000003
0.7317143 -0.00037852526
0.7327143 -0.00035087245999999996
0.7337143 -0.00032304676999999997
0.7347143 -0.00029504843000000003
0.7357143 -0.00026687776
0.7367143 -0.00023853506
0.7377143 -0.00021002068
0.7387143 -0.00018133492
0.7397143 -0.00015247815
0.7407143 -0.00012345072000000002
0.7417143 -9.4252988e-05
0.7427143 -6.4885353e-05
0.7437143 -3.5348194e-05
0.7447143 -5.6419136e-06
0.7457143 2.4233077e-05
0.7467143 5.4276358999999995e-05
0.7477143 8.4487493e-05
0.7487143 0.00011486603000000001
0.7497143 0.00014541154
0.7507143 0.00017612351
0.7517143 0.00020700149
0.7527143 0.00023804503
0.7537143 0.00026925354
0.7547143 0.00030062654000000003
0.7557143 0.00033216352
0.7567143 0.00036386396
0.7577143 0.00039572728
0.7587143 0.00042775291000000004
0.7597143 0.00045994029
0.7607143 0.00049228884
0.7617143 0.00052479795
0.7627143 0.00055746705
0.7637143 0.00059029549
0.7647143 0.00062328263
0.7657143 0.0006564278500000001
0.7667143 0.00068973045
0.7677143 0.00072318985
0.7687143 0.00075680528
0.7697143 0.0007905760899999999
0.7707143 0.0008245015100000001
0.7717143 0.00085858092
0.7727143 0.00089281357
0.7737143 0.0009271987399999999
0.7747143 0.00096173562
0.7757143 0.00099642348
0.7767143 0.0010312614999999999
0.7777143 0.0010662489
0.7787143 0.0011013849999999999
0.7797143 0.0011366687
0.7807143 0.0011720996
0.7817143 0.0012076765
0.7827143 0.0012433987
0.7837143 0.0012792654
0.7847143 0.0013152756
0.7857143 0.0013514284
0.7867143 0.001387723
0.7877143 0.0014241585
0.7887143 0.0014607338000000001
0.7897143 0.0014974482
0.7907143 0.0015343006
0.7917143 0.0015712901999999998
0.7927143 0.0016084157
0.7937143 0.0016456765999999998
0.7947143 0.0016830715999999997
0.7957143 0.0017205999
0.7967143 0.0017582603
0.7977143 0.0017960515999999999
0.7987143 0.0018339731
0.7997143 0.0018720236999999998
0.8007143 0.0019102020999999998
0.8017143 0.0019485074999999999
0.8027143 0.0019869387
0.8037143 0.0020254943999999998
0.8047143 0.0020641737
0.8057143 0.0021029755
0.8067143 0.0021418986
0.8077143 0.0021809417000000003
0.8087143 0.002220104
0.8097143 0.002259384
0.8107143 0.0022987807999999997
0.8117143 0.0023382929
0.8127143 0.0023779194
0.8137143 0.0024176588
0.8147143 0.00245751
0.8157143 0.0024974718999999997
0.8167143 0.0025375428
0.8177143 0.0025777219
0.8187143 0.0026180078
0.8197143 0.002658399
0.8207143 0.0026988942
0.8217143 0.0027394924
0.8227143 0.0027801922
0.8237143 0.0028209919
0.8247143 0.0028618906
0.8257143 0.0029028866
0.8267143 0.0029439788999999997
0.8277143 0.0029851657
0.8287143 0.0030264458
0.8297143 0.0030678177
0.8307143 0.0031092804
0.8317143 0.0031508316
0.8327143 0.0031924705000000004
0.8337143 0.0032341959
0.8347143 0.0032760054
0.8357143 0.0033178981999999997
0.8367143 0.0033598727999999997
0.8377143 0.0034019275
0.8387143 0.0034440607000000003
0.8397143 0.0034862715
0.8407143 0.0035285574999999996
0.8417143 0.0035709178
0.8427143 0.0036133504
0.8437143 0.0036558543999999998
0.8447143 0.0036984275000000004
0.8457143 0.0037410682000000002
0.8467143 0.0037837752
0.8477143 0.0038265468999999996
0.8487143 0.0038693812
0.8497143 0.0039122770000000005
0.8507143 0.0039552328
0.8517143 0.0039982464
0.8527143 0.004041316400000001
0.8537143 0.0040844414
0.8547143 0.0041276190999999995
0.8557143 0.0041708485
0.8567143 0.004214127
0.8577143 0.0042574542
0.8587143 0.0043008273
0.8597143 0.0043442446999999995
0.8607143 0.0043877055
0.8617143 0.0044312069999999995
0.8627143 0.0044747478
0.8637143 0.0045183257
0.8647143 0.0045619399
0.8657143 0.0046055877
0.8667143 0.004649267800000001
0.8677143 0.0046929785
0.8687143 0.0047367175
0.8697143 0.0047804831
0.8707143 0.0048242738999999995
0.8717143 0.0048680875
0.8727143 0.0049119226
0.8737143 0.004955777
0.8747143 0.0049996484
0.8757143 0.0050435359
0.8767143 0.0050874372
0.8777143 0.0051313502
0.8787143 0.0051752733
0.8797143 0.0052192041
0.8807143 0.0052631411
0.8817143 0.005307082
0.8827143 0.0053510254999999994
0.8837143 0.005394969
0.8847143 0.0054389111
0.8857143 0.0054828494999999994
0.8867143 0.0055267821
0.8877143 0.0055707074
0.8887143 0.0056146229
0.8897143 0.0056585268
0.8907143 0.0057024172
0.8917143 0.0057462919000000005
0.8927143 0.0057901496
0.8937143 0.0058339869
0.8947143 0.0058778031
0.8957143 0.0059215952
0.8967143 0.0059653619
0.8977143 0.0060091006
0.8987143 0.0060528095
0.8997143 0.0060964863000000005
0.9007143 0.0061401297
0.9017143 0.006183736699999999
0.9027143 0.0062273051
0.9037143 0.0062708335
0.9047143 0.0063143198
0.9057143 0.006357761599999999
0.9067143 0.0064011569
0.9077143 0.0064445034
0.9087143 0.0064877997
0.9097143 0.0065310422
0.9107143 0.0065742301
0.9117143 0.0066173605
0.9127143 0.006660432
0.9137143 0.0067034416
0.9147143 0.006746388
0.9157143 0.0067892688
0.9167143 0.0068320826999999995
0.9177143 0.0068748261
0.9187143 0.0069174966
0.9197143 0.006960093
0.9207143 0.0070026137
0.9217143 0.0070450558
0.9227143 0.007087416500000001
0.9237143 0.0071296934
0.9247143 0.0071718866999999995
0.9257143 0.007213991899999999
0.9267143 0.0072560069000000005
0.9277143 0.0072979310000000006
0.9287143 0.007339761199999999
0.9297143 0.0073814954
0.9307143 0.0074231306
0.9317143 0.007464664700000001
0.9327143 0.007506096899999999
0.9337143 0.0075474235999999995
0.9347143 0.007588642600000001
0.9357143 0.0076297525
0.9367143 0.0076707511
0.9377143 0.007711635400000001
0.9387143 0.0077524041
0.9397143 0.0077930541
0.9407143 0.0078335834
0.9417143 0.0078739897
0.9427143 0.0079142716
0.9437143 0.0079544254
0.9447143 0.0079944497
0.9457143 0.0080343423
0.9467143 0.0080741011
0.9477143 0.008113723699999999
0.9487143 0.0081532075
0.9497143 0.00819255
0.9507143 0.008231749200000001
0.9517143 0.0082708044
0.9527143 0.0083097111
0.9537143 0.008348468
0.9547143 0.0083870727
0.9557143 0.0084255233
0.9567143 0.008463817399999999
0.9577143 0.0085019528
0.9587143 0.0085399275
0.9597143 0.0085777392
0.9607143 0.008615385
0.9617143 0.0086528627
0.9627143 0.0086901702
0.9637143 0.008727305999999999
0.9647143 0.0087642678
0.9657143 0.0088010522
0.9667143 0.008837658200000001
0.9677143 0.0088740824
0.9687143 0.008910323999999999
0.9697143 0.0089463807
0.9707143 0.008982249
0.9717143 0.009017927399999999
0.9727143 0.0090534137
0.9737143 0.0090887057
0.9747143 0.0091238013
0.9757143 0.0091586982
0.9767143 0.0091933951
0.9777143 0.0092278882
0.9787143 0.0092621754
0.9797143 0.009296256
0.9807143 0.0093301271
0.9817143 0.0093637856
0.9827143 0.009397230999999999
0.9837143 0.0094304596
0.9847143 0.0094634706
0.9857143 0.0094962605
0.9867143 0.0095288284
0.9877143 0.0095611715
0.9887143 0.0095932868
0.9897143 0.009625173700000001
0.9907143 0.0096568299
0.9917143 0.0096882519
0.9927143 0.0097194381
0.9937143 0.009750387099999999
0.9947143 0.0097810967
0.9957143 0.0098115641
0.9967143 0.0098417877
0.9977143 0.0098717654
0.9987143 0.0099014942
0.9997143 0.009930973499999999
1.000714 0.0099602003
1.001714 0.0099891731
1.002714 0.010017889
1.003714 0.010046346
1.004714 0.010074543
1.005714 0.010102477
1.006714 0.010130146
1.007714 0.010157549
1.008714 0.010184683
1.009714 0.010211547
1.010714 0.010238137000000001
1.011714 0.010264452
1.012714 0.010290491
1.013714 0.010316251
1.014714 0.01034173
1.015714 0.010366928000000001
1.016714 0.010391841
1.017714 0.010416466999999999
1.018714 0.010440804
1.019714 0.010464851
1.020714 0.010488606000000001
1.021714 0.010512067
1.022714 0.010535232
1.023714 0.0105581
1.024714 0.010580667
1.025714 0.010602933
1.026714 0.010624895
1.027714 0.010646553
1.028714 0.010667903
1.029714 0.010688945
1.030714 0.010709676000000001
1.031714 0.010730095
1.032714 0.010750199
1.033714 0.010769987
1.034714 0.010789458
1.035714 0.010808608
1.036714 0.010827438
1.037714 0.010845945000000001
1.038714 0.010864127
1.039714 0.010881983000000001
1.040714 0.010899511
1.041714 0.010916709
1.042714 0.010933575
1.043714 0.010950109
1.044714 0.010966308000000001
1.045714 0.01098217
1.046714 0.010997695
1.047714 0.011012880000000001
1.048714 0.011027724000000001
1.049714 0.011042226
1.050714 0.011056383
1.051714 0.011070194
1.052714 0.011083658
1.053714 0.011096774
1.054714 0.011109538
1.055714 0.011121952000000001
1.056714 0.011134011
1.057714 0.011145716
1.058714 0.011157064999999999
1.059714 0.011168057
1.060714 0.011178689
1.061714 0.011188961
1.062714 0.011198870999999999
1.063714 0.011208418000000001
1.064714 0.011217601
1.065714 0.011226418
1.066714 0.011234866999999999
1.067714 0.011242949
1.068714 0.011250661
1.069714 0.011258001
1.070714 0.011264970000000001
1.071714 0.011271565
1.072714 0.011277786
1.073714 0.011283630999999999
1.074714 0.011289099
1.075714 0.011294188
1.076714 0.011298899
1.077714 0.011303229
1.078714 0.011307176
1.079714 0.011310742
1.080714 0.011313924000000001
1.081714 0.011316721
1.082714 0.011319132
1.083714 0.011321157
1.084714 0.011322793000000001
1.085714 0.011324041
1.086714 0.011324899
1.087714 0.011325365
1.088714 0.011325441
1.089714 0.011325123000000001
1.090714 0.011324411999999999
1.091714 0.011323307
1.092714 0.011321806
1.093714 0.011319909000000001
1.094714 0.011317615
1.095714 0.011314924
1.096714 0.011311834
1.097714 0.011308344
1.098714 0.011304455
1.099714 0.011300164
1.100714 0.011295471999999999
1.101714 0.011290377
1.102714 0.011284879
1.103714 0.011278977999999999
1.104714 0.011272673
1.105714 0.011265963
1.106714 0.011258847
1.107714 0.011251325
1.108714 0.011243398
1.109714 0.011235061999999999
1.110714 0.011226319
1.111714 0.011217168
1.112714 0.011207607
1.113714 0.011197638
1.114714 0.011187258
1.115714 0.01117647
1.116714 0.011165271000000001
1.117714 0.01115366
1.118714 0.011141639
1.119714 0.011129205999999999
1.120714 0.011116361
1.121714 0.011103104
1.122714 0.011089435
1.123714 0.011075352
1.124714 0.011060857
1.125714 0.011045948
1.126714 0.011030626
1.127714 0.01101489
1.128714 0.010998741000000001
1.129714 0.010982178
1.130714 0.010965201
1.131714 0.010947809000000001
1.132714 0.010930004
1.133714 0.010911783999999999
1.134714 0.01089315
1.135714 0.010874102
1.136714 0.01085464
1.137714 0.010834764
1.138714 0.010814473
1.139714 0.010793769
1.140714 0.01077265
1.141714 0.010751117000000001
1.142714 0.010729171
1.143714 0.010706812
1.144714 0.010684038
1.145714 0.010660852
1.146714 0.010637253
1.147714 0.010613240999999999
1.148714 0.010588817
1.149714 0.01056398
1.150714 0.010538731999999999
1.151714 0.010513072
1.152714 0.010487001000000001
1.153714 0.010460519
1.154714 0.010433626
1.155714 0.010406323
1.156714 0.010378611000000001
1.157714 0.01035049
1.158714 0.01032196
1.159714 0.010293021999999999
1.160714 0.010263676
1.161714 0.010233923
1.162714 0.010203763000000001
1.163714 0.010173197
1.164714 0.010142225999999999
1.165714 0.010110850000000001
1.166714 0.010079069999999999
1.167714 0.010046887
1.168714 0.010014301
1.169714 0.0099813129
1.170714 0.009947923499999999
1.171714 0.0099141333
1.172714 0.0098799435
1.173714 0.009845354399999999
1.174714 0.0098103672
1.175714 0.0097749828
1.176714 0.0097392025
1.177714 0.0097030257
1.178714 0.0096664538
1.179714 0.0096294883
1.180714 0.0095921299
1.181714 0.0095543801
1.182714 0.0095162388
1.183714 0.0094777075
1.184714 0.0094387869
1.185714 0.0093994793
1.186714 0.0093597846
1.187714 0.0093197035
1.188714 0.0092792376
1.189714 0.0092383889
1.190714 0.009197157499999999
1.191714 0.0091555441
1.192714 0.0091135516
1.193714 0.009071180100000001
1.194714 0.0090284309
1.195714 0.0089853056
1.196714 0.0089418048
1.197714 0.008897930100000001
1.198714 0.0088536835
1.199714 0.0088090659
1.200714 0.0087640779
1.201714 0.0087187218
1.202714 0.0086729982
1.203714 0.0086269094
1.204714 0.008580455300000001
1.205714 0.0085336389
1.206714 0.0084864616
1.207714 0.0084389241
1.208714 0.0083910287
1.209714 0.008342776
1.210714 0.0082941682
1.211714 0.0082452068
1.212714 0.0081958933
1.213714 0.008146229100000001
1.214714 0.0080962156
1.215714 0.0080458551
1.216714 0.007995149600000001
1.217714 0.0079440986
1.218714 0.0078927063
1.219714 0.0078409736
1.220714 0.0077889017
1.221714 0.0077364923
1.222714 0.0076837481
1.223714 0.007630670000000001
1.224714 0.0075772594
1.225714 0.0075235199
1.226714 0.0074694508
1.227714 0.0074150557
1.228714 0.007360336899999999
1.229714 0.007305295000000001
1.230714 0.0072499322
1.231714 0.0071942507999999995
1.232714 0.007138252099999999
1.233714 0.007081939099999999
1.234714 0.0070253118
1.235714 0.006968374499999999
1.236714 0.0069111273
1.237714 0.006853573
1.238714 0.0067957146
1.239714 0.0067375528
1.240714 0.0066790897
1.241714 0.0066203276
1.242714 0.0065612694
1.243714 0.0065019158
1.244714 0.006442270400000001
1.245714 0.006382334
1.246714 0.0063221101
1.247714 0.006261600399999999
1.248714 0.006200806099999999
1.249714 0.0061397301999999996
1.250714 0.0060783754
1.251714 0.0060167433
1.252714 0.0059548358
1.253714 0.0058926557999999995
1.254714 0.0058302056
1.255714 0.0057674868
1.256714 0.0057045028
1.257714 0.0056412548
1.258714 0.0055777458
1.259714 0.0055139779
1.260714 0.0054499535
1.261714 0.0053856751
1.262714 0.0053211446
1.263714 0.0052563652999999995
1.264714 0.0051913385999999995
1.265714 0.0051260675
1.266714 0.0050605544
1.267714 0.0049948016
1.268714 0.0049288112
1.269714 0.0048625865
1.270714 0.004796129
1.271714 0.0047294419
1.272714 0.0046625275
1.273714 0.0045953882
1.274714 0.0045280267
1.275714 0.0044604451
1.276714 0.0043926462
1.277714 0.0043246328
1.278714 0.0042564068
1.279714 0.0041879717
1.280714 0.0041193296
1.281714 0.004050483
1.282714 0.0039814346
1.283714 0.0039121867
1.284714 0.0038427424000000003
1.285714 0.0037731043
1.286714 0.0037032743
1.287714 0.003633256
1.288714 0.0035630516999999996
1.289714 0.0034926637
1.290714 0.0034220953
1.291714 0.0033513486
1.292714 0.003280427
1.293714 0.0032093325000000002
1.294714 0.0031380680999999995
1.295714 0.0030666368
1.296714 0.0029950406000000002
1.297714 0.002923283
1.298714 0.0028513663
1.299714 0.0027792934
1.300714 0.0027070671
1.301714 0.0026346899000000003
1.302714 0.002562165
1.303714 0.0024894949
1.304714 0.0024166826
1.305714 0.0023437306
1.306714 0.0022706417
1.307714 0.0021974191
1.308714 0.002124065
1.309714 0.0020505828
1.310714 0.001976975
1.311714 0.0019032444
1.312714 0.001829394
1.313714 0.0017554265
1.314714 0.0016813447
1.315714 0.0016071517
1.316714 0.00153285
1.317714 0.0014584425
1.318714 0.0013839322
1.319714 0.0013093219
1.320714 0.0012346142999999999
1.321714 0.0011598125
1.322714 0.001084919
1.323714 0.001009937
1.324714 0.0009348691499999999
1.325714 0.00085971842
1.326714 0.0007844876600000001
1.327714 0.00070917963
1.328714 0.00063379734
1.329714 0.00055834357
1.330714 0.00048282122
1.331714 0.00040723316
1.332714 0.00033158231
1.333714 0.00025587146
1.334714 0.00018010354000000002
1.335714 0.00010428143
1.336714 2.8408013e-05
1.337714 -4.7513842e-05
1.338714 -0.00012348125
1.339714 -0.00019949132000000001
1.340714 -0.0002755412
1.341714 -0.00035162793
1.342714 -0.00042774873000000005
1.343714 -0.00050390063
1.344714 -0.00058008077
1.345714 -0.00065628628
1.346714 -0.0007325142200000001
1.347714 -0.0008087617999999999
1.348714 -0.00088502611
1.349714 -0.00096130416
1.350714 -0.0010375932
1.351714 -0.0011138904000000001
1.352714 -0.0011901928000000001
1.353714 -0.0012664974
1.354714 -0.0013428016
1.355714 -0.0014191024000000001
1.356714 -0.001495397
1.357714 -0.0015716823000000001
1.358714 -0.0016479557999999998
1.359714 -0.0017242143999999999
1.360714 -0.0018004554000000002
1.361714 -0.0018766758999999998
1.362714 -0.001952873
1.363714 -0.0020290441
1.364714 -0.0021051863
1.365714 -0.0021812966
1.366714 -0.0022573722
1.367714 -0.0023334105
1.368714 -0.0024094086
1.369714 -0.0024853636
1.370714 -0.0025612728
1.371714 -0.0026371332
1.372714 -0.0027129425
1.373714 -0.0027886976
1.374714 -0.0028643957000000003
1.375714 -0.0029400342
1.376714 -0.0030156103
1.377714 -0.0030911211
1.378714 -0.0031665644
1.379714 -0.0032419368000000002
1.380714 -0.003317236
1.381714 -0.0033924592999999997
1.382714 -0.0034676035000000003
1.383714 -0.0035426663000000004
1.384714 -0.0036176454
1.385714 -0.0036925372
1.386714 -0.0037673399
1.387714 -0.0038420500999999997
1.388714 -0.0039166654
1.389714 -0.0039911833
1.390714 -0.0040656013999999996
1.391714 -0.0041399166
1.392714 -0.0042141266000000005
1.393714 -0.0042882286
1.394714 -0.0043622196
1.395714 -0.0044360975000000006
1.396714 -0.0045098597
1.397714 -0.0045835037
1.398714 -0.0046570265000000005
1.399714 -0.0047304256
1.400714 -0.004803698899999999
1.401714 -0.0048768434
1.402714 -0.0049498565
1.403714 -0.0050227361
1.404714 -0.0050954794
1.405714 -0.005168084
1.406714 -0.0052405474
1.407714 -0.0053128671
1.408714 -0.0053850406
1.409714 -0.0054570653
1.410714 -0.0055289386999999995
1.411714 -0.0056006589
1.412714 -0.0056722227
1.413714 -0.0057436282
1.414714 -0.0058148726
1.415714 -0.0058859539
1.416714 -0.0059568698
1.417714 -0.0060276179
1.418714 -0.0060981954
1.419714 -0.0061685998
1.420714 -0.0062388302
1.421714 -0.0063088824
1.422714 -0.006378755600000001
1.423714 -0.0064484469
1.424714 -0.0065179534
1.425714 -0.006587274400000001
1.426714 -0.0066564055
1.427714 -0.0067253465999999994
1.428714 -0.0067940942
1.429714 -0.0068626468
1.430714 -0.0069310016
1.431714 -0.0069991569
1.432714 -0.00706711
1.433714 -0.0071348593
1.434714 -0.0072024027999999995
1.435714 -0.007269737399999999
1.436714 -0.0073368625
1.437714 -0.0074037751
1.438714 -0.0074704723
1.439714 -0.0075369535000000005
1.440714 -0.0076032171
1.441714 -0.0076692595
1.442714 -0.0077350785
1.443714 -0.0078006735
1.444714 -0.007866041399999999
1.445714 -0.007931180900000001
1.446714 -0.007996090400000001
1.447714 -0.0080607664
1.448714 -0.0081252088
1.449714 -0.008189414800000001
1.450714 -0.0082533821
1.451714 -0.00831711
1.452714 -0.008380595
1.453714 -0.0084438369
1.454714 -0.0085068335
1.455714 -0.0085695821
1.456714 -0.008632081199999999
1.457714 -0.0086943292
1.458714 -0.008756324000000001
1.459714 -0.0088180648
1.460714 -0.0088795488
1.461714 -0.0089407753
1.462714 -0.009001741300000001
1.463714 -0.0090624468
1.464714 -0.0091228882
1.465714 -0.009183065399999999
1.466714 -0.0092429756
1.467714 -0.0093026174
1.468714 -0.0093619899
1.469714 -0.0094210911
1.470714 -0.0094799194
1.471714 -0.0095384734
1.472714 -0.0095967509
1.473714 -0.009654751199999999
1.474714 -0.0097124728
1.475714 -0.0097699129
1.476714 -0.0098270721
1.477714 -0.0098839475
1.478714 -0.0099405384
1.479714 -0.009996842
1.480714 -0.010052858999999999
1.481714 -0.010108587
1.482714 -0.010164025
1.483714 -0.010219170000000001
1.484714 -0.010274021999999999
1.485714 -0.010328581
1.486714 -0.010382843
1.487714 -0.010436809
1.488714 -0.010490476
1.489714 -0.010543844
1.490714 -0.010596910999999999
1.491714 -0.010649677
1.492714 -0.010702141
1.493714 -0.010754299
1.494714 -0.010806153
1.495714 -0.0108577
1.496714 -0.01090894
1.497714 -0.010959872
1.498714 -0.011010493
1.499714 -0.011060805
1.500714 -0.011110804
1.501714 -0.011160491
1.502714 -0.011209865
1.503714 -0.011258924
1.504714 -0.011307667
1.505714 -0.011356094
1.506714 -0.011404204000000001
1.507714 -0.011451994
1.508714 -0.011499466
1.509714 -0.011546616999999999
1.510714 -0.011593448
1.511714 -0.011639957
1.512714 -0.011686143
1.513714 -0.011732006
1.514714 -0.011777544
1.515714 -0.011822757
1.516714 -0.011867645
1.517714 -0.011912205
1.518714 -0.011956439
1.519714 -0.012000344
1.520714 -0.01204392
1.521714 -0.012087167
1.522714 -0.012130084
1.523714 -0.01217267
1.524714 -0.012214923999999999
1.525714 -0.012256847
1.526714 -0.012298438
1.527714 -0.012339695000000001
1.528714 -0.012380618
1.529714 -0.012421205999999999
1.530714 -0.012461461
1.531714 -0.01250138
1.532714 -0.012540962999999999
1.533714 -0.012580210999999999
1.534714 -0.012619121
1.535714 -0.012657694
1.536714 -0.01269593
1.537714 -0.012733829000000002
1.538714 -0.012771391
1.539714 -0.012808612
1.540714 -0.012845495000000002
1.541714 -0.012882039
1.542714 -0.012918243999999999
1.543714 -0.012954108999999998
1.544714 -0.012989632999999999
1.545714 -0.013024817
1.546714 -0.01305966
1.547714 -0.013094164
1.548714 -0.013128326
1.549714 -0.013162148000000002
1.550714 -0.013195629
1.551714 -0.013228768
1.552714 -0.013261566
1.553714 -0.013294021000000001
1.554714 -0.013326138
1.555714 -0.013357909999999999
1.556714 -0.013389342
1.557714 -0.013420431
1.558714 -0.013451178
1.559714 -0.013481583
1.560714 -0.013511645000000001
1.561714 -0.013541365999999999
1.562714 -0.013570745
1.563714 -0.013599782000000001
1.564714 -0.013628477000000002
1.565714 -0.013656829999999998
1.566714 -0.013684841
1.567714 -0.013712509999999999
1.568714 -0.013739838
1.569714 -0.013766825
1.570714 -0.013793469
1.571714 -0.013819772999999999
1.572714 -0.013845736
1.573714 -0.013871356000000001
1.574714 -0.013896637000000002
1.575714 -0.013921577000000001
1.576714 -0.013946176000000001
1.577714 -0.013970435
1.578714 -0.013994353999999999
1.579714 -0.014017934000000001
1.580714 -0.014041175
1.581714 -0.014064074999999999
1.582714 -0.014086637999999999
1.583714 -0.01410886
1.584714 -0.014130746
1.585714 -0.014152292999999998
1.586714 -0.014173503999999998
1.587714 -0.014194378
1.588714 -0.014214915
1.589714 -0.014235113999999998
1.590714 -0.014254979
1.591714 -0.014274509
1.592714 -0.014293703000000001
1.593714 -0.014312562000000001
1.594714 -0.014331087
1.595714 -0.01434928
1.596714 -0.014367138
1.597714 -0.014384664
1.598714 -0.014401859
1.599714 -0.014418720000000001
1.600714 -0.014435251000000001
1.601714 -0.014451452
1.602714 -0.014467323
1.603714 -0.014482865000000001
1.604714 -0.014498078000000001
1.605714 -0.014512961
1.606714 -0.014527516999999998
1.607714 -0.014541747999999998
1.608714 -0.014555652
1.609714 -0.014569231
1.610714 -0.014582484
1.611714 -0.014595411999999999
1.612714 -0.014608017000000001
1.613714 -0.014620299000000002
1.614714 -0.014632258000000002
1.615714 -0.014643896
1.616714 -0.014655215000000001
1.617714 -0.014666212
1.618714 -0.014676890000000001
1.619714 -0.014687248
1.620714 -0.014697289
1.621714 -0.014707012
1.622714 -0.014716419
1.623714 -0.014725508
1.624714 -0.014734283999999999
1.625714 -0.014742746000000001
1.626714 -0.014750892000000002
1.627714 -0.014758727
1.628714 -0.01476625
1.629714 -0.014773461000000002
1.630714 -0.014780363000000001
1.631714 -0.014786953000000002
1.632714 -0.014793236999999999
1.633714 -0.014799212
1.634714 -0.01480488
1.635714 -0.014810242
1.636714 -0.014815299
1.637714 -0.014820052
1.638714 -0.014824500000000001
1.639714 -0.014828646000000001
1.640714 -0.014832491
1.641714 -0.014836034
1.642714 -0.014839278000000001
1.643714 -0.014842222
1.644714 -0.014844867000000001
1.645714 -0.014847217
1.646714 -0.014849270999999999
1.647714 -0.014851027999999999
1.648714 -0.014852492000000002
1.649714 -0.014853661999999998
1.650714 -0.014854540999999999
1.651714 -0.014855127999999999
1.652714 -0.014855424999999998
1.653714 -0.014855430000000001
1.654714 -0.014855148999999998
1.655714 -0.014854582000000002
1.656714 -0.014853726000000001
1.657714 -0.014852584
1.658714 -0.014851158
1.659714 -0.01484945
1.660714 -0.014847457
1.661714 -0.014845183000000001
1.662714 -0.014842629000000001
1.663714 -0.014839795999999999
1.664714 -0.014836685
1.665714 -0.014833294
1.666714 -0.014829628000000001
1.667714 -0.014825688
1.668714 -0.014821472
1.669714 -0.014816981000000002
1.670714 -0.014812220000000001
1.671714 -0.014807186
1.672714 -0.014801882
1.673714 -0.014796309
1.674714 -0.014790465999999999
1.675714 -0.014784357000000001
1.676714 -0.014777982000000002
1.677714 -0.014771342
1.678714 -0.014764435999999999
1.679714 -0.014757267000000001
1.680714 -0.014749836999999998
1.681714 -0.014742145
1.682714 -0.014734194
1.683714 -0.014725982
1.684714 -0.014717513000000002
1.685714 -0.014708787999999999
1.686714 -0.014699805000000002
1.687714 -0.014690567
1.688714 -0.014681075
1.689714 -0.014671331000000001
1.690714 -0.014661335000000001
1.691714 -0.014651088000000001
1.692714 -0.014640592
1.693714 -0.014629847
1.694714 -0.014618853999999999
1.695714 -0.014607614000000001
1.696714 -0.014596128
1.697714 -0.014584399
1.698714 -0.014572428
1.699714 -0.014560212999999999
1.700714 -0.014547755999999998
1.701714 -0.014535059999999999
1.702714 -0.014522124999999999
1.703714 -0.014508950999999999
1.704714 -0.014495541
1.705714 -0.014481896
1.706714 -0.014468015
1.707714 -0.014453899
1.708714 -0.014439553
1.709714 -0.014424975000000001
1.710714 -0.014410164000000001
1.711714 -0.014395124
1.712714 -0.014379856
1.713714 -0.014364360000000001
1.714714 -0.014348637999999999
1.715714 -0.014332691000000002
1.716714 -0.014316517999999999
1.717714 -0.014300122000000002
1.718714 -0.014283504
1.719714 -0.014266663
1.720714 -0.014249601999999998
1.721714 -0.014232321999999999
1.722714 -0.014214823000000001
1.723714 -0.014197106
1.724714 -0.014179174
1.725714 -0.014161025
1.726714 -0.014142661999999999
1.727714 -0.014124084999999998
1.728714 -0.014105294999999999
1.729714 -0.014086293
1.730714 -0.01406708
1.731714 -0.014047658
1.732714 -0.014028025999999999
1.733714 -0.014008187000000002
1.734714 -0.013988140999999999
1.735714 -0.013967887
1.736714 -0.013947427
1.737714 -0.013926765
1.738714 -0.013905899000000001
1.739714 -0.013884830999999999
1.740714 -0.01386356
1.741714 -0.013842088999999998
1.742714 -0.013820418
1.743714 -0.013798549
1.744714 -0.013776482
1.745714 -0.013754217
1.746714 -0.013731756000000001
1.747714 -0.013709099
1.748714 -0.013686249000000001
1.749714 -0.013663204
1.750714 -0.013639966000000002
1.751714 -0.013616537000000001
1.752714 -0.013592916
1.753714 -0.013569105
1.754714 -0.013545106000000001
1.755714 -0.013520918
1.756714 -0.013496542
1.757714 -0.013471977999999999
1.758714 -0.013447230000000001
1.759714 -0.013422297
1.760714 -0.013397179
1.761714 -0.013371876999999999
1.762714 -0.013346391999999999
1.763714 -0.013320726
1.764714 -0.013294878999999999
1.765714 -0.013268851
1.766714 -0.013242644
1.767714 -0.013216259
1.768714 -0.013189694000000002
1.769714 -0.013162952
1.770714 -0.013136035999999999
1.771714 -0.013108940999999999
1.772714 -0.013081671
1.773714 -0.013054228000000001
1.774714 -0.013026611
1.775714 -0.012998820000000001
1.776714 -0.012970855
1.777714 -0.012942722
1.778714 -0.012914413999999999
1.779714 -0.012885939
1.780714 -0.012857292000000001
1.781714 -0.012828477000000001
1.782714 -0.012799491999999999
1.783714 -0.012770340000000002
1.784714 -0.012741021
1.785714 -0.012711535
1.786714 -0.012681882
1.787714 -0.012652064
1.788714 -0.012622081
1.789714 -0.012591932
1.790714 -0.012561621
1.791714 -0.012531146
1.792714 -0.012500508
1.793714 -0.012469708999999999
1.794714 -0.012438747
1.795714 -0.012407625000000002
1.796714 -0.012376341
1.797714 -0.012344898
1.798714 -0.012313294
1.799714 -0.012281531
1.800714 -0.01224961
1.801714 -0.012217532
1.802714 -0.012185296
1.803714 -0.012152903
1.804714 -0.012120352999999999
1.805714 -0.012087648000000001
1.806714 -0.012054788
1.807714 -0.012021772
1.808714 -0.0119886
1.809714 -0.011955275999999999
1.810714 -0.011921797
1.811714 -0.011888165
1.812714 -0.011854380999999999
1.813714 -0.011820444
1.814714 -0.011786355
1.815714 -0.011752115
1.816714 -0.011717723
1.817714 -0.01168318
1.818714 -0.011648488
1.819714 -0.011613646
1.820714 -0.011578653
1.821714 -0.011543511000000001
1.822714 -0.011508220999999999
1.823714 -0.011472781
1.824714 -0.011437193
1.825714 -0.011401458
1.826714 -0.011365574
1.827714 -0.011329543
1.828714 -0.011293365
1.829714 -0.01125704
1.830714 -0.011220569
1.831714 -0.01118395
1.832714 -0.011147186
1.833714 -0.011110275999999999
1.834714 -0.01107322
1.835714 -0.011036019
1.836714 -0.010998674
1.837714 -0.010961182
1.838714 -0.010923547
1.839714 -0.010885765
1.840714 -0.010847841
1.841714 -0.010809772
1.842714 -0.010771557999999999
1.843714 -0.010733201
1.844714 -0.0106947
1.845714 -0.010656055
1.846714 -0.010617267
1.847714 -0.010578337
1.848714 -0.010539262
1.849714 -0.010500045
1.850714 -0.010460685
1.851714 -0.010421183
1.852714 -0.010381538
1.853714 -0.01034175
1.854714 -0.010301821
1.855714 -0.010261749
1.856714 -0.010221534999999999
1.857714 -0.010181180000000001
1.858714 -0.010140683000000001
1.859714 -0.010100043000000001
1.860714 -0.010059263
1.861714 -0.01001834
1.862714 -0.0099772769
1.863714 -0.0099360717
1.864714 -0.0098947261
1.865714 -0.0098532386
1.866714 -0.0098116107
1.867714 -0.0097698416
1.868714 -0.009727932
1.869714 -0.0096858807
1.870714 -0.0096436896
1.871714 -0.009601356600000001
1.872714 -0.0095588839
1.873714 -0.0095162701
1.874714 -0.0094735151
1.875714 -0.0094306197
1.876714 -0.0093875839
1.877714 -0.009344406900000001
1.878714 -0.0093010902
1.879714 -0.0092576316
1.880714 -0.0092140326
1.881714 -0.0091702932
1.882714 -0.0091264126
1.883714 -0.0090823916
1.884714 -0.0090382295
1.885714 -0.0089939262
1.886714 -0.0089494817
1.887714 -0.0089048968
1.888714 -0.0088601708
1.889714 -0.0088153036
1.890714 -0.0087702952
1.891714 -0.008725145699999999
1.892714 -0.0086798551
1.893714 -0.0086344226
1.894714 -0.0085888489
1.895714 -0.0085431333
1.896714 -0.0084972766
1.897714 -0.0084512787
1.898714 -0.0084051382
1.899714 -0.0083588566
1.900714 -0.0083124316
1.901714 -0.008265866200000001
1.902714 -0.0082191582
1.903714 -0.0081723076
1.904714 -0.008125315099999999
1.905714 -0.00807818
1.906714 -0.0080309015
1.907714 -0.0079834819
1.908714 -0.007935919
1.909714 -0.0078882134
1.910714 -0.007840366
1.911714 -0.0077923745
1.912714 -0.0077442404
1.913714 -0.007695962999999999
1.914714 -0.0076475437
1.915714 -0.0075989803
1.916714 -0.0075502736
1.917714 -0.0075014243
1.918714 -0.0074524309
1.919714 -0.007403294100000001
1.920714 -0.0073540134
1.921714 -0.00730459
1.922714 -0.0072550225
1.923714 -0.007205311000000001
1.924714 -0.0071554561
1.925714 -0.007105456500000001
1.926714 -0.0070553135
1.927714 -0.007005026399999999
1.928714 -0.0069545953
1.929714 -0.0069040194
1.930714 -0.0068532994
1.931714 -0.006802434699999999
1.932714 -0.0067514258
1.933714 -0.006700272199999999
1.934714 -0.0066489738
1.935714 -0.0065975306
1.936714 -0.0065459426
1.937714 -0.0064942098
1.938714 -0.0064423315000000005
1.939714 -0.006390309100000001
1.940714 -0.0063381405000000005
1.941714 -0.0062858278
1.942714 -0.0062333689
1.943714 -0.0061807652
1.944714 -0.0061280152
1.945714 -0.006075120099999999
1.946714 -0.0060220798
1.947714 -0.005968894
1.948714 -0.005915562
1.949714 -0.0058620847999999995
1.950714 -0.0058084614
1.951714 -0.0057546928
1.952714 -0.0057007779000000005
1.953714 -0.0056467175
1.954714 -0.0055925109
1.955714 -0.0055381584
1.956714 -0.0054836601
1.957714 -0.0054290158
1.958714 -0.0053742257
1.959714 -0.0053192896
1.960714 -0.0052642074
1.961714 -0.0052089792
1.962714 -0.0051536048
1.963714 -0.0050980849
1.964714 -0.005042418700000001
1.965714 -0.004986607
1.966714 -0.0049306491
1.967714 -0.0048745456
1.968714 -0.0048182963
1.969714 -0.0047619014
1.970714 -0.0047053611
1.971714 -0.0046486752
1.972714 -0.0045918438
1.973714 -0.0045348672
1.974714 -0.0044777455
1.975714 -0.0044204786000000005
1.976714 -0.0043630668999999995
1.977714 -0.0043055103999999995
1.978714 -0.0042478088
1.979714 -0.0041899628
1.980714 -0.0041319727
1.981714 -0.0040738385
1.982714 -0.0040155599
1.983714 -0.0039571376
1.984714 -0.0038985715999999998
1.985714 -0.0038398619
1.986714 -0.0037810091999999997
1.987714 -0.0037220132
1.988714 -0.0036628738999999995
1.989714 -0.0036035923
1.990714 -0.0035441681
1.991714 -0.0034846016
1.992714 -0.0034248929000000004
1.993714 -0.0033650423999999996
1.994714 -0.0033050503
1.995714 -0.003244917
1.996714 -0.0031846426
1.997714 -0.0031242274
1.998714 -0.0030636714999999998
1.999714 -0.0030029754
2.000714 -0.0029421395
2.001714 -0.0028811639
2.002714 -0.0028200487999999998
2.003714 -0.0027587947
2.004714 -0.0026974017999999997
2.005714 -0.0026358703
2.006714 -0.0025742009
2.007714 -0.0025123937999999998
2.008714 -0.0024504494
2.009714 -0.0023883678
2.010714 -0.0023261498
2.011714 -0.0022637956
2.012714 -0.0022013055
2.013714 -0.0021386801
2.014714 -0.0020759195
2.015714 -0.0020130244999999997
2.016714 -0.0019499954
2.017714 -0.0018868326000000002
2.018714 -0.0018235367000000002
2.019714 -0.0017601079999999998
2.020714 -0.0016965472
2.021714 -0.0016328548999999999
2.022714 -0.0015690313
2.023714 -0.0015050772
2.024714 -0.001440993
2.025714 -0.0013767793
2.026714 -0.0013124368
2.027714 -0.001247966
2.028714 -0.0011833674
2.029714 -0.0011186418
2.030714 -0.0010537898000000001
2.031714 -0.00098881192
2.032714 -0.00092370901
2.033714 -0.00085848169
2.034714 -0.0007931306800000001
2.035714 -0.00072765656
2.036714 -0.00066206021
2.037714 -0.00059634226
2.038714 -0.00053050348
2.039714 -0.00046454461000000006
2.040714 -0.00039846645
2.041714 -0.00033226972
2.042714 -0.00026595524000000003
2.043714 -0.00019952381000000002
2.044714 -0.00013297623
2.045714 -6.6313316e-05
2.046714 4.6408988e-07
2.047714 6.7355148e-05
2.048714 0.00013435902999999998
2.049714 0.00020147486
2.050714 0.00026870174999999997
2.051714 0.00033603883
2.052714 0.00040348523000000003
2.053714 0.00047103999
2.054714 0.00053870226
2.055714 0.00060647108
2.056714 0.00067434553
2.057714 0.0007423246200000001
2.058714 0.0008104074399999999
2.059714 0.0008785929800000001
2.060714 0.0009468803
2.061714 0.0010152684
2.062714 0.0010837562
2.063714 0.0011523428
2.064714 0.001221027
2.065714 0.0012898077999999999
2.066714 0.0013586842999999999
2.067714 0.0014276552
2.068714 0.0014967196
2.069714 0.0015658762999999998
2.070714 0.0016351241
2.071714 0.0017044617999999998
2.072714 0.0017738887000000002
2.073714 0.0018434028
2.074714 0.0019130037
2.075714 0.0019826899
2.076714 0.00205246
2.077714 0.0021223132000000003
2.078714 0.0021922475
2.079714 0.0022622624000000003
2.080714 0.0023323561000000003
2.081714 0.0024025274
2.082714 0.0024727751
2.083714 0.0025430978
2.084714 0.0026134941
2.085714 0.0026839627
2.086714 0.002754502
2.087714 0.002825111
2.088714 0.0028957877999999998
2.089714 0.0029665312
2.090714 0.0030373398000000003
2.091714 0.003108212
2.092714 0.0031791466999999997
2.093714 0.0032501418999999997
2.094714 0.0033211963
2.095714 0.0033923086000000003
2.096714 0.003463477
2.097714 0.0035346999000000004
2.098714 0.0036059755
2.099714 0.0036773032000000003
2.100714 0.0037486803000000004
2.101714 0.0038201058
2.102714 0.0038915783
2.103714 0.0039630959000000006
2.104714 0.0040346567
2.105714 0.0041062597999999995
2.106714 0.0041779029
2.107714 0.0042495844999999996
2.108714 0.0043213033
2.109714 0.0043930573
2.110714 0.0044648448
2.111714 0.0045366643
2.112714 0.004608514100000001
2.113714 0.004680391799999999
2.114714 0.0047522964
2.115714 0.0048242262
2.116714 0.0048961796
2.117714 0.0049681541
2.118714 0.0050401486
2.119714 0.0051121605999999995
2.120714 0.0051841889
2.121714 0.0052562315
2.122714 0.0053282867000000005
2.123714 0.0054003525
2.124714 0.0054724271
2.125714 0.0055445089
2.126714 0.0056165953999999995
2.127714 0.0056886856
2.128714 0.0057607765
2.129714 0.0058328671
2.130714 0.0059049550999999995
2.131714 0.005977038
2.132714 0.0060491147
2.133714 0.0061211823999999995
2.134714 0.0061932398
2.135714 0.0062652849
2.136714 0.0063373147
2.137714 0.0064093284999999995
2.138714 0.006481323400000001
2.139714 0.0065532979
2.140714 0.0066252484
2.141714 0.0066971741
2.142714 0.0067690722
2.143714 0.0068409418999999996
2.144714 0.006912779599999999
2.145714 0.0069845832
2.146714 0.0070563518
2.147714 0.007128082500000001
2.148714 0.0071997732
2.149714 0.0072714218
2.150714 0.0073430252000000005
2.151714 0.0074145828
2.152714 0.0074860909
2.153714 0.007557548799999999
2.154714 0.0076289529
2.155714 0.0077003009
2.156714 0.0077715922
2.157714 0.0078428231
2.158714 0.007913991399999999
2.159714 0.0079850957
2.160714 0.0080561331
2.161714 0.0081271013
2.162714 0.0081979982
2.163714 0.0082688217
2.164714 0.008339568700000001
2.165714 0.0084102379
2.166714 0.008480827100000001
2.167714 0.008551332600000001
2.168714 0.0086217537
2.169714 0.0086920867
2.170714 0.008762330300000001
2.171714 0.0088324814
2.172714 0.008902538
2.173714 0.0089724977
2.174714 0.0090423586
2.175714 0.0091121168
2.176714 0.0091817717
2.177714 0.0092513204
2.178714 0.00932076
2.179714 0.0093900882
2.180714 0.009459302999999999
2.181714 0.009528402
2.182714 0.0095973825
2.183714 0.009666241400000001
2.184714 0.0097349781
2.185714 0.009803588200000001
2.186714 0.009872070200000001
2.187714 0.0099404206
2.188714 0.010008638
2.189714 0.01007672
2.190714 0.010144664999999999
2.191714 0.010212467000000001
2.192714 0.010280127
2.193714 0.010347641
2.194714 0.010415007
2.195714 0.010482221
2.196714 0.010549283
2.197714 0.010616188
2.198714 0.010682934
2.199714 0.010749519
2.200714 0.010815940999999999
2.201714 0.010882197
2.202714 0.010948283
2.203714 0.011014198
2.204714 0.01107994
2.205714 0.011145504
2.206714 0.01121089
2.207714 0.011276094
2.208714 0.011341114
2.209714 0.011405947000000001
2.210714 0.011470590000000001
2.211714 0.011535042
2.212714 0.011599298
2.213714 0.011663358
2.214714 0.011727217
2.215714 0.011790875999999999
2.216714 0.011854328
2.217714 0.011917574
2.218714 0.011980609
2.219714 0.012043433000000001
2.220714 0.01210604
2.221714 0.012168432
2.222714 0.012230600999999999
2.223714 0.012292548
2.224714 0.012354272
2.225714 0.012415767
2.226714 0.012477032
2.227714 0.012538064000000002
2.228714 0.012598859999999998
2.229714 0.012659417999999999
2.230714 0.012719736
2.231714 0.012779812
2.232714 0.012839642
2.233714 0.012899223999999999
2.234714 0.012958555000000002
2.235714 0.013017631
2.236714 0.013076454
2.237714 0.013135019
2.238714 0.013193321000000001
2.239714 0.01325136
2.240714 0.013309132
2.241714 0.013366636999999999
2.242714 0.013423870999999999
2.243714 0.013480830000000001
2.244714 0.013537513
2.245714 0.013593918
2.246714 0.013650041
2.247714 0.013705881
2.248714 0.013761433
2.249714 0.013816699
2.250714 0.013871671
2.251714 0.013926349999999999
2.252714 0.013980734000000002
2.253714 0.014034816
2.254714 0.014088598
2.255714 0.014142077
2.256714 0.014195249
2.257714 0.014248112
2.258714 0.014300663
2.259714 0.014352899999999998
2.260714 0.014404823
2.261714 0.014456426000000001
2.262714 0.014507707000000002
2.263714 0.014558664
2.264714 0.014609298
2.265714 0.014659602
2.266714 0.014709576
2.267714 0.014759216
2.268714 0.014808521
2.269714 0.014857486999999999
2.270714 0.014906115
2.271714 0.014954399
2.272714 0.015002339000000002
2.273714 0.015049930999999999
2.274714 0.015097175000000001
2.275714 0.015144066
2.276714 0.015190605000000001
2.277714 0.015236785000000001
2.278714 0.015282608000000001
2.279714 0.015328069
2.280714 0.015373169999999999
2.281714 0.015417902999999998
2.282714 0.01546227
2.283714 0.015506266
2.284714 0.015549891
2.285714 0.015593141000000001
2.286714 0.015636017
2.287714 0.015678512999999998
2.288714 0.015720628
2.289714 0.015762361
2.290714 0.015803709
2.291714 0.015844669999999998
2.292714 0.015885243
2.293714 0.015925424
2.294714 0.015965213
2.295714 0.016004607
2.296714 0.016043601
2.297714 0.016082198
2.298714 0.016120393
2.299714 0.016158185
2.300714 0.01619557
2.301714 0.016232549
2.302714 0.016269118
2.303714 0.016305275
2.304714 0.016341021
2.305714 0.016376349000000002
2.306714 0.01641126
2.307714 0.016445751
2.308714 0.016479822999999998
2.309714 0.01651347
2.310714 0.016546692
2.311714 0.016579487
2.312714 0.016611855000000002
2.313714 0.016643790999999998
2.314714 0.016675294
2.315714 0.016706364
2.316714 0.016736999
2.317714 0.016767195000000002
2.318714 0.016796953
2.319714 0.016826269
2.320714 0.016855143
2.321714 0.016883572
2.322714 0.016911555
2.323714 0.01693909
2.324714 0.016966177
2.325714 0.016992813000000002
2.326714 0.017018997
2.327714 0.017044725
2.328714 0.017069999
2.329714 0.017094817
2.330714 0.017119174
2.331714 0.017143072999999998
2.332714 0.01716651
2.333714 0.017189485
2.334714 0.017211995
2.335714 0.017234038
2.336714 0.017255615000000002
2.337714 0.017276724
2.338714 0.017297364
2.339714 0.017317533
2.340714 0.017337229000000003
2.341714 0.017356451
2.342714 0.017375198
2.343714 0.017393469
2.344714 0.017411263
2.345714 0.017428577
2.346714 0.017445414
2.347714 0.017461767
2.348714 0.017477639
2.349714 0.017493029
2.350714 0.017507935000000002
2.351714 0.017522353
2.352714 0.017536287
2.353714 0.017549732000000002
2.354714 0.01756269
2.355714 0.017575159
2.356714 0.017587135
2.357714 0.017598621
2.358714 0.017609615000000002
2.359714 0.017620115000000002
2.360714 0.017630121
2.361714 0.017639631
2.362714 0.017648647
2.363714 0.017657166000000002
2.364714 0.017665185
2.365714 0.017672708999999998
2.366714 0.017679732
2.367714 0.017686255
2.368714 0.017692277
2.369714 0.017697799
2.370714 0.017702818000000002
2.371714 0.017707334
2.372714 0.017711347
2.373714 0.017714854999999998
2.374714 0.01771786
2.375714 0.01772036
2.376714 0.017722354
2.377714 0.017723844
2.378714 0.017724825
2.379714 0.017725301
2.380714 0.017725269000000002
2.381714 0.017724729
2.382714 0.017723681
2.383714 0.017722125999999998
2.384714 0.017720061
2.385714 0.017717488
2.386714 0.017714404000000003
2.387714 0.017710813000000002
2.388714 0.017706711
2.389714 0.017702098
2.390714 0.017696977
2.391714 0.017691345
2.392714 0.017685203
2.393714 0.017678553
2.394714 0.017671389
2.395714 0.017663717
2.396714 0.017655532999999998
2.397714 0.01764684
2.398714 0.017637636
2.399714 0.017627921
2.400714 0.017617697
2.401714 0.017606962
2.402714 0.017595716
2.403714 0.017583961000000002
2.404714 0.017571695
2.405714 0.017558919
2.406714 0.017545633999999997
2.407714 0.01753184
2.408714 0.017517537
2.409714 0.017502726
2.410714 0.017487406
2.411714 0.017471578
2.412714 0.017455243999999998
2.413714 0.0174384
2.414714 0.017421051
2.415714 0.017403194
2.416714 0.017384833
2.417714 0.017365966
2.418714 0.017346593
2.419714 0.017326715
2.420714 0.017306335
2.421714 0.017285449999999997
2.422714 0.017264065000000002
2.423714 0.017242175999999998
2.424714 0.017219785
2.425714 0.017196892999999998
2.426714 0.017173502
2.427714 0.017149611000000002
2.428714 0.017125224
2.429714 0.017100335
2.430714 0.017074951
2.431714 0.01704907
2.432714 0.017022697
2.433714 0.016995826
2.434714 0.016968463
2.435714 0.016940608
2.436714 0.016912259000000002
2.437714 0.016883422
2.438714 0.016854094
2.439714 0.016824277
2.440714 0.016793972
2.441714 0.016763182
2.442714 0.016731906
2.443714 0.016700145
2.444714 0.016667902000000002
2.445714 0.016635178
2.446714 0.016601973
2.447714 0.016568288
2.448714 0.016534126
2.449714 0.016499487
2.450714 0.016464372
2.451714 0.016428783000000002
2.452714 0.016392721
2.453714 0.016356188
2.454714 0.016319187
2.455714 0.016281716
2.456714 0.016243779
2.457714 0.016205377
2.458714 0.01616651
2.459714 0.016127179000000002
2.460714 0.016087388
2.461714 0.016047138
2.462714 0.016006430000000002
2.463714 0.015965266
2.464714 0.015923647000000003
2.465714 0.015881575
2.466714 0.015839051
2.467714 0.015796078
2.468714 0.015752655
2.469714 0.015708787000000002
2.470714 0.015664473
2.471714 0.015619719
2.472714 0.015574521
2.473714 0.015528884000000001
2.474714 0.015482810999999999
2.475714 0.015436301000000001
2.476714 0.015389358
2.477714 0.015341981999999999
2.478714 0.015294176
2.479714 0.015245944
2.480714 0.015197285
2.481714 0.015148202000000001
2.482714 0.015098696
2.483714 0.015048770000000001
2.484714 0.014998426
2.485714 0.014947666
2.486714 0.014896492999999998
2.487714 0.014844906
2.488714 0.014792911
2.489714 0.014740508000000001
2.490714 0.014687701
2.491714 0.014634488999999999
2.492714 0.014580875
2.493714 0.014526863
2.494714 0.014472456
2.495714 0.014417653
2.496714 0.014362458
2.497714 0.014306873999999999
2.498714 0.014250902
2.499714 0.014194545999999999
2.500714 0.014137806999999999
2.501714 0.014080688000000001
2.502714 0.014023192
2.503714 0.013965319
2.504714 0.013907075
2.505714 0.013848460000000002
2.506714 0.013789478
2.507714 0.013730129
2.508714 0.013670418
2.509714 0.013610348
2.510714 0.013549920000000002
2.511714 0.013489135999999999
2.512714 0.013428001
2.513714 0.013366515
2.514714 0.013304682
2.515714 0.013242506000000001
2.516714 0.013179987
2.517714 0.013117127999999999
2.518714 0.013053934
2.519714 0.012990405000000002
2.520714 0.012926545000000001
2.521714 0.012862356
2.522714 0.012797842
2.523714 0.012733003
2.524714 0.012667844999999999
2.525714 0.012602368999999999
2.526714 0.012536576999999998
2.527714 0.012470473
2.528714 0.01240406
2.529714 0.012337340999999998
2.530714 0.012270316
2.531714 0.012202991
2.532714 0.012135367
2.533714 0.012067449
2.534714 0.011999238
2.535714 0.011930737
2.536714 0.011861949
2.537714 0.011792877
2.538714 0.011723525
2.539714 0.011653895
2.540714 0.011583989999999999
2.541714 0.011513813000000001
2.542714 0.011443366
2.543714 0.011372654
2.544714 0.011301679
2.545714 0.011230445
2.546714 0.011158953000000001
2.547714 0.011087208
2.548714 0.011015211
2.549714 0.010942967000000001
2.550714 0.010870478999999999
2.551714 0.010797748000000001
2.552714 0.01072478
2.553714 0.010651576000000001
2.554714 0.010578139
2.555714 0.010504474
2.556714 0.010430582
2.557714 0.010356469
2.558714 0.010282135
2.559714 0.010207584
2.560714 0.010132821
2.561714 0.010057848000000001
2.562714 0.009982666999999999
2.563714 0.0099072829
2.564714 0.0098316981
2.565714 0.0097559154
2.566714 0.0096799391
2.567714 0.009603772200000001
2.568714 0.0095274168
2.569714 0.009450878099999999
2.570714 0.0093741575
2.571714 0.0092972594
2.572714 0.0092201859
2.573714 0.0091429407
2.574714 0.009065527399999999
2.575714 0.008987949
2.576714 0.0089102083
2.577714 0.008832309
2.578714 0.0087542547
2.579714 0.0086760483
2.580714 0.0085976921
2.581714 0.008519191
2.582714 0.0084405474
2.583714 0.008361764
2.584714 0.0082828454
2.585714 0.0082037935
2.586714 0.0081246122
2.587714 0.0080453043
2.588714 0.007965874099999999
2.589714 0.0078863239
2.590714 0.0078066572
2.591714 0.0077268771000000005
2.592714 0.0076469871000000005
2.593714 0.0075669901000000005
2.594714 0.0074868898
2.595714 0.0074066891
2.596714 0.0073263924
2.597714 0.0072460018000000005
2.598714 0.0071655209
2.599714 0.0070849535
2.600714 0.0070043025
2.601714 0.0069235706
2.602714 0.0068427624
2.603714 0.006761880599999999
2.604714 0.006680929100000001
2.605714 0.0065999106
2.606714 0.006518828000000001
2.607714 0.0064376851
2.608714 0.0063564854
2.609714 0.0062752319
2.610714 0.006193928100000001
2.611714 0.006112577100000001
2.612714 0.0060311821
2.613714 0.005949747
2.614714 0.0058682745
2.615714 0.0057867681
2.616714 0.0057052308
2.617714 0.0056236662
2.618714 0.0055420776
2.619714 0.0054604679
2.620714 0.0053788404
2.621714 0.0052971987
2.622714 0.0052155461
2.623714 0.0051338855
2.624714 0.0050522197999999996
2.625714 0.0049705526
2.626714 0.004888887299999999
2.627714 0.004807227
2.628714 0.0047255751000000006
2.629714 0.0046439344999999995
2.630714 0.0045623081
2.631714 0.004480699899999999
2.632714 0.0043991124
2.633714 0.0043175492
2.634714 0.004236013
2.635714 0.0041545078
2.636714 0.0040730356
2.637714 0.0039916005
2.638714 0.0039102050999999995
2.639714 0.0038288526000000004
2.640714 0.0037475463999999997
2.641714 0.0036662892
2.642714 0.0035850844
2.643714 0.0035039346
2.644714 0.0034228437
2.645714 0.0033418138999999998
2.646714 0.0032608484999999995
2.647714 0.0031799506999999998
2.648714 0.0030991239000000004
2.649714 0.0030183703
2.650714 0.0029376934
2.651714 0.0028570961
2.652714 0.0027765815
2.653714 0.0026961527
2.654714 0.0026158123
2.655714 0.0025355637
2.656714 0.0024554098000000002
2.657714 0.0023753533
2.658714 0.0022953976
2.659714 0.0022155455
2.660714 0.0021357997
2.661714 0.0020561638
2.662714 0.0019766401
2.663714 0.0018972318000000001
2.664714 0.0018179418
2.665714 0.0017387732
2.666714 0.0016597286999999999
2.667714 0.0015808113
2.668714 0.0015020237
2.669714 0.0014233688
2.670714 0.0013448497
2.671714 0.001266469
2.672714 0.0011882295
2.673714 0.001110134
2.674714 0.0010321852
2.675714 0.0009543859099999999
2.676714 0.00087673889
2.677714 0.0007992467499999999
2.678714 0.00072191237
2.679714 0.00064473825
2.680714 0.0005677271
2.681714 0.00049088153
2.682714 0.00041420421
2.683714 0.00033769768
2.684714 0.00026136456
2.685714 0.00018520743
2.686714 0.00010922884
2.687714 3.3431346e-05
2.688714 -4.2182495e-05
2.689714 -0.00011761018
2.690714 -0.00019284919
2.691714 -0.00026789703
2.692714 -0.00034275122
2.693714 -0.00041740927
2.694714 -0.00049186874
2.695714 -0.0005661272100000001
2.696714 -0.0006401821799999999
2.697714 -0.0007140313299999999
2.698714 -0.00078767225
2.699714 -0.00086110249
2.700714 -0.00093431972
2.701714 -0.0010073216
2.702714 -0.0010801058
2.703714 -0.00115267
2.704714 -0.001225012
2.705714 -0.0012971293999999999
2.706714 -0.0013690199999999999
2.707714 -0.0014406815
2.708714 -0.0015121117
2.709714 -0.0015833084
2.710714 -0.0016542697
2.711714 -0.0017249929000000002
2.712714 -0.0017954760999999999
2.713714 -0.0018657170999999998
2.714714 -0.0019357136
2.715714 -0.0020054638
2.716714 -0.0020749654
2.717714 -0.0021442162
2.718714 -0.0022132144
2.719714 -0.0022819577
2.720714 -0.0023504441
2.721714 -0.0024186716
2.722714 -0.0024866382
2.723714 -0.0025543418999999998
2.724714 -0.0026217805
2.725714 -0.0026889526
2.726714 -0.0027558555
2.727714 -0.0028224878
2.728714 -0.0028888475
2.729714 -0.0029549326
2.730714 -0.0030207415
2.731714 -0.003086272
2.732714 -0.0031515225
2.733714 -0.0032164917
2.734714 -0.0032811770999999997
2.735714 -0.0033455769999999998
2.736714 -0.0034096902
2.737714 -0.0034735145
2.738714 -0.0035370489
2.739714 -0.0036002912
2.740714 -0.0036632398
2.741714 -0.0037258935
2.742714 -0.0037882510000000003
2.743714 -0.0038503094
2.744714 -0.0039120689
2.745714 -0.0039735267000000005
2.746714 -0.0040346818
2.747714 -0.0040955329
2.748714 -0.004156078299999999
2.749714 -0.0042163163
2.750714 -0.0042762462
2.751714 -0.0043358657
2.752714 -0.0043951743
2.753714 -0.0044541703
2.754714 -0.004512852
2.755714 -0.0045712182
2.756714 -0.004629268
2.757714 -0.0046869991
2.758714 -0.0047444115
2.759714 -0.0048015027
2.760714 -0.0048582726000000005
2.761714 -0.0049147191
2.762714 -0.0049708411
2.763714 -0.0050266375
2.764714 -0.0050821069
2.765714 -0.0051372488
2.766714 -0.0051920615
2.767714 -0.0052465435
2.768714 -0.0053006948
2.769714 -0.0053545133
2.770714 -0.0054079988
2.771714 -0.0054611493
2.772714 -0.0055139648
2.773714 -0.005566443
2.774714 -0.0056185843
2.775714 -0.005670387
2.776714 -0.0057218502
2.777714 -0.0057729732
2.778714 -0.0058237547
2.779714 -0.0058741942
2.780714 -0.0059242906
2.781714 -0.0059740432
2.782714 -0.006023451
2.783714 -0.0060725135000000005
2.784714 -0.0061212297
2.785714 -0.006169599500000001
2.786714 -0.0062176208
2.787714 -0.006265293599999999
2.788714 -0.006312617899999999
2.789714 -0.006359592200000001
2.790714 -0.0064062158
2.791714 -0.0064524887
2.792714 -0.0064984102
2.793714 -0.0065439788
2.794714 -0.0065891953
2.795714 -0.0066340581000000004
2.796714 -0.0066785666
2.797714 -0.006722721399999999
2.798714 -0.0067665213
2.799714 -0.006809966000000001
2.800714 -0.0068530549
2.801714 -0.006895787400000001
2.802714 -0.006938163999999999
2.803714 -0.006980183400000001
2.804714 -0.007021846199999999
2.805714 -0.0070631511
2.806714 -0.007104098
2.807714 -0.0071446877
2.808714 -0.0071849185999999995
2.809714 -0.0072247909
2.810714 -0.0072643044
2.811714 -0.0073034593
2.812714 -0.0073422547
2.813714 -0.0073806906999999995
2.814714 -0.0074187665
2.815714 -0.007456482899999999
2.816714 -0.0074938391
2.817714 -0.0075308351
2.818714 -0.007567471
2.819714 -0.0076037468
2.820714 -0.0076396616
2.821714 -0.0076752163
2.822714 -0.0077104101000000005
2.823714 -0.0077452431
2.824714 -0.007779715800000001
2.825714 -0.007813826999999999
2.826714 -0.0078475787
2.827714 -0.007880968
2.828714 -0.0079139973
2.829714 -0.007946666299999999
2.830714 -0.0079789745
2.831714 -0.008010923199999999
2.832714 -0.008042511
2.833714 -0.0080737387
2.834714 -0.008104607
2.835714 -0.0081351151
2.836714 -0.0081652637
2.837714 -0.0081950529
2.838714 -0.008224483500000001
2.839714 -0.0082535553
2.840714 -0.0082822677
2.841714 -0.0083106228
2.842714 -0.00833862
2.843714 -0.0083662599
2.844714 -0.0083935425
2.845714 -0.0084204687
2.846714 -0.0084470375
2.847714 -0.0084732514
2.848714 -0.0084991087
2.849714 -0.0085246116
2.850714 -0.0085497595
2.851714 -0.0085745538
2.852714 -0.008598993000000001
2.853714 -0.0086230801
2.854714 -0.0086468142
2.855714 -0.0086701963
2.856714 -0.0086932268
2.857714 -0.008715906
2.858714 -0.0087382345
2.859714 -0.0087602137
2.860714 -0.0087818436
2.861714 -0.008803124399999999
2.862714 -0.0088240573
2.863714 -0.0088446424
2.864714 -0.0088648812
2.865714 -0.0088847744
2.866714 -0.008904322
2.867714 -0.0089235247
2.868714 -0.008942384000000001
2.869714 -0.0089609006
2.870714 -0.0089790738
2.871714 -0.0089969057
2.872714 -0.0090143963
2.873714 -0.009031548
2.874714 -0.0090483591
2.875714 -0.0090648318
2.876714 -0.009080966999999999
2.877714 -0.0090967653
2.878714 -0.0091122274
2.879714 -0.0091273534
2.880714 -0.0091421462
2.881714 -0.009156604200000001
2.882714 -0.0091707298
2.883714 -0.0091845235
2.884714 -0.009197986200000001
2.885714 -0.0092111193
2.886714 -0.009223922099999999
2.887714 -0.0092363975
2.888714 -0.0092485447
2.889714 -0.0092603666
2.890714 -0.009271862700000001
2.891714 -0.0092830349
2.892714 -0.0092938833
2.893714 -0.0093044095
2.894714 -0.009314614
2.895714 -0.0093244984
2.896714 -0.0093340634
2.897714 -0.0093433111
2.898714 -0.0093522416
2.899714 -0.0093608563
2.900714 -0.009369156
2.901714 -0.009377142100000001
2.902714 -0.009384816099999999
2.903714 -0.0093921786
2.904714 -0.0093992312
2.905714 -0.009405975300000001
2.906714 -0.0094124109
2.907714 -0.009418540100000001
2.908714 -0.009424364499999999
2.909714 -0.009429884099999999
2.910714 -0.0094351017
2.911714 -0.0094400166
2.912714 -0.009444631700000001
2.913714 -0.0094489478
2.914714 -0.0094529656
2.915714 -0.0094566865
2.916714 -0.009460112100000001
2.917714 -0.0094632436
2.918714 -0.0094660812
2.919714 -0.009468627799999999
2.920714 -0.0094708841
2.921714 -0.009472851499999999
2.922714 -0.0094745301
2.923714 -0.0094759234
2.924714 -0.009477030800000001
2.925714 -0.0094778537
2.926714 -0.0094783951
2.927714 -0.009478654100000001
2.928714 -0.0094786345
2.929714 -0.0094783354
2.930714 -0.0094777599
2.931714 -0.0094769079
2.932714 -0.0094757816
2.933714 -0.0094743824
2.934714 -0.0094727118
2.935714 -0.0094707706
2.936714 -0.009468560899999999
2.937714 -0.0094660842
2.938714 -0.009463340399999999
2.939714 -0.0094603325
2.940714 -0.0094570612
2.941714 -0.0094535273
2.942714 -0.0094497336
2.943714 -0.0094456802
2.944714 -0.0094413699
2.945714 -0.0094368035
2.946714 -0.0094319817
2.947714 -0.0094269075
2.948714 -0.0094215808
2.949714 -0.0094160037
2.950714 -0.0094101779
2.951714 -0.0094041046
2.952714 -0.0093977847
2.953714 -0.0093912211
2.954714 -0.009384414399999999
2.955714 -0.009377366199999999
2.956714 -0.0093700779
2.957714 -0.0093625516
2.958714 -0.0093547882
2.959714 -0.009346789
2.960714 -0.009338557
2.961714 -0.0093300929
2.962714 -0.0093213966
2.963714 -0.0093124727
2.964714 -0.009303320300000001
2.965714 -0.0092939423
2.966714 -0.0092843395
2.967714 -0.0092745147
2.968714 -0.009264468100000001
2.969714 -0.009254201699999999
2.970714 -0.0092437163
2.971714 -0.009233014900000001
2.972714 -0.009222098
2.973714 -0.009210968
2.974714 -0.0091996262
2.975714 -0.0091880735
2.976714 -0.009176311099999999
2.977714 -0.0091643415
2.978714 -0.0091521666
2.979714 -0.0091397866
2.980714 -0.0091272035
2.981714 -0.009114419700000001
2.982714 -0.0091014357
2.983714 -0.009088253900000001
2.984714 -0.009074875599999999
2.985714 -0.0090613015
2.986714 -0.009047534
2.987714 -0.0090335743
2.988714 -0.009019424
2.989714 -0.0090050853
2.990714 -0.0089905589
2.991714 -0.0089758461
2.992714 -0.0089609501
2.993714 -0.0089458706
2.994714 -0.0089306101
2.995714 -0.0089151697
2.996714 -0.0088995512
2.997714 -0.0088837573
2.998714 -0.0088677873
2.999714 -0.0088516441
3.000714 -0.0088353299
3.001714 -0.0088188448
3.002714 -0.0088021909
3.003714 -0.0087853696
3.004714 -0.008768383099999999
3.005714 -0.0087512322
3.006714 -0.0087339191
3.007714 -0.008716444399999999
3.008714 -0.008698810400000001
3.009714 -0.0086810185
3.010714 -0.0086630695
3.011714 -0.0086449661
3.012714 -0.0086267093
3.013714 -0.008608300400000001
3.014714 -0.008589741599999999
3.015714 -0.0085710337
3.016714 -0.0085521795
3.017714 -0.0085331791
3.018714 -0.0085140346
3.019714 -0.0084947475
3.020714 -0.0084753199
3.021714 -0.008455752700000001
3.022714 -0.0084360472
3.023714 -0.0084162057
3.024714 -0.008396228799999999
3.025714 -0.008376119500000001
3.026714 -0.0083558778
3.027714 -0.0083355051
3.028714 -0.008315004400000001
3.029714 -0.0082943763
3.030714 -0.0082736224
3.031714 -0.0082527447
3.032714 -0.0082317434
3.033714 -0.0082106213
3.034714 -0.008189379200000001
3.035714 -0.0081680191
3.036714 -0.0081465419
3.037714 -0.0081249484
3.038714 -0.0081032413
3.039714 -0.0080814214
3.040714 -0.008059490899999999
3.041714 -0.0080374499
3.042714 -0.0080153011
3.043714 -0.0079930447
3.044714 -0.0079706828
3.045714 -0.0079482175
3.046714 -0.007925649699999999
3.047714 -0.007902979999999999
3.048714 -0.0078802099
3.049714 -0.0078573416
3.050714 -0.0078343764
3.051714 -0.0078113160000000004
3.052714 -0.007788161
3.053714 -0.0077649129
3.054714 -0.007741573799999999
3.055714 -0.0077181438000000005
3.056714 -0.007694625699999999
3.057714 -0.007671021
3.058714 -0.0076473298
3.059714 -0.0076235541
3.060714 -0.0075996948
3.061714 -0.007575754
3.062714 -0.0075517323999999995
3.063714 -0.0075276315000000005
3.064714 -0.0075034535
3.065714 -0.0074791983999999995
3.066714 -0.0074548683000000004
3.067714 -0.0074304648
3.068714 -0.0074059884
3.069714 -0.007381440800000001
3.070714 -0.007356824099999999
3.071714 -0.0073321375000000005
3.072714 -0.0073073847
3.073714 -0.0072825649
3.074714 -0.007257681100000001
3.075714 -0.007232734099999999
3.076714 -0.0072077244
3.077714 -0.0071826536
3.078714 -0.0071575239
3.079714 -0.007132336
3.080714 -0.0071070898999999995
3.081714 -0.0070817892
3.082714 -0.0070564332
3.083714 -0.0070310241
3.084714 -0.0070055633999999995
3.085714 -0.0069800517
3.086714 -0.0069544904999999995
3.087714 -0.0069288805999999994
3.088714 -0.006903224899999999
3.089714 -0.0068775218
3.090714 -0.0068517751000000005
3.091714 -0.0068259847
3.092714 -0.0068001522
3.093714 -0.0067742789
3.094714 -0.0067483648
3.095714 -0.0067224129
3.096714 -0.0066964218
3.097714 -0.0066703949
3.098714 -0.0066443325
3.099714 -0.0066182358
3.100714 -0.0065921056
3.101714 -0.0065659435
3.102714 -0.00653975
3.103714 -0.006513526800000001
3.104714 -0.0064872744
3.105714 -0.0064609936
3.106714 -0.006434685899999999
3.107714 -0.006408353500000001
3.108714 -0.0063819956
3.109714 -0.0063556129999999995
3.110714 -0.006329209299999999
3.111714 -0.006302782999999999
3.112714 -0.006276335599999999
3.113714 -0.0062498693000000004
3.114714 -0.0062233841
3.115714 -0.0061968807
3.116714 -0.006170361300000001
3.117714 -0.0061438266
3.118714 -0.0061172774
3.119714 -0.0060907143
3.120714 -0.0060641385
3.121714 -0.0060375511
3.122714 -0.0060109531
3.123714 -0.0059843456
3.124714 -0.0059577294
3.125714 -0.005931106
3.126714 -0.0059044753
3.127714 -0.0058778391
3.128714 -0.0058511974
3.129714 -0.0058245525
3.130714 -0.0057979039
3.131714 -0.0057712536
3.132714 -0.0057446021
3.133714 -0.0057179503
3.134714 -0.0056912992
3.135714 -0.0056646491
3.136714 -0.005638002
3.137714 -0.0056113582
3.138714 -0.0055847184
3.139714 -0.0055580833
3.140714 -0.0055314547000000006
3.141714 -0.0055048327
3.142714 -0.005478218
3.143714 -0.0054516117
3.144714 -0.0054250148
3.145714 -0.005398428
3.146714 -0.0053718522
3.147714 -0.0053452881
3.148714 -0.0053187359
3.149714 -0.0052921976
3.150714 -0.0052656731
3.151714 -0.0052391634999999995
3.152714 -0.005212669200000001
3.153714 -0.0051861916
3.154714 -0.0051597308
3.155714 -0.0051332878
3.156714 -0.0051068630000000005
3.157714 -0.0050804577999999994
3.158714 -0.005054072200000001
3.159714 -0.0050277074
3.160714 -0.0050013638
3.161714 -0.0049750419
3.162714 -0.0049487426
3.163714 -0.0049224665
3.164714 -0.0048962138
3.165714 -0.0048699858000000006
3.166714 -0.0048437828999999995
3.167714 -0.0048176061999999995
3.168714 -0.0047914556
3.169714 -0.004765332099999999
3.170714 -0.0047392357
3.171714 -0.0047131682
3.172714 -0.0046871293000000005
3.173714 -0.0046611196
3.174714 -0.0046351404
3.175714 -0.0046091918
3.176714 -0.0045832749
3.177714 -0.0045573895
3.178714 -0.004531537
3.179714 -0.0045057179
3.180714 -0.0044799326
3.181714 -0.0044541815
3.182714 -0.0044284654
3.183714 -0.0044027853
3.184714 -0.0043771412
3.185714 -0.0043515338
3.186714 -0.0043259642999999995
3.187714 -0.0043004322
3.188714 -0.0042749393999999994
3.189714 -0.0042494852
3.190714 -0.004224070700000001
3.191714 -0.0041986965
3.192714 -0.0041733627
3.193714 -0.004148069999999999
3.194714 -0.0041228194999999995
3.195714 -0.0040976105
3.196714 -0.0040724448
3.197714 -0.0040473216
3.198714 -0.0040222421
3.199714 -0.0039972067
3.200714 -0.0039722159
3.201714 -0.0039472699000000005
3.202714 -0.0039223691
3.203714 -0.0038975140000000004
3.204714 -0.0038727052
3.205714 -0.0038479429000000003
3.206714 -0.0038232272
3.207714 -0.0037985592
3.208714 -0.0037739391999999997
3.209714 -0.0037493672
3.210714 -0.0037248436
3.211714 -0.0037003691000000003
3.212714 -0.0036759437
3.213714 -0.0036515677
3.214714 -0.003627242
3.215714 -0.0036029665
3.216714 -0.0035787419999999998
3.217714 -0.003554568
3.218714 -0.0035304456
3.219714 -0.0035063749000000003
3.220714 -0.0034823565999999996
3.221714 -0.00345839
3.222714 -0.0034344760999999997
3.223714 -0.0034106153
3.224714 -0.0033868076999999997
3.225714 -0.0033630538
3.226714 -0.0033393538999999996
3.227714 -0.0033157077
3.228714 -0.0032921162000000004
3.229714 -0.0032685795
3.230714 -0.0032450978
3.231714 -0.0032216718
3.232714 -0.0031983010999999998
3.233714 -0.0031749863
3.234714 -0.0031517280000000003
3.235714 -0.0031285260999999996
3.236714 -0.0031053813
3.237714 -0.0030822935999999996
3.238714 -0.0030592633
3.239714 -0.0030362908
3.240714 -0.003013376
3.241714 -0.0029905195
3.242714 -0.0029677218
3.243714 -0.002944983
3.244714 -0.0029223031
3.245714 -0.0028996827
3.246714 -0.0028771217
3.247714 -0.0028546208
3.248714 -0.0028321798
3.249714 -0.0028097989
3.250714 -0.0027874787
3.251714 -0.0027652191000000002
3.252714 -0.0027430204000000002
3.253714 -0.0027208825
3.254714 -0.0026988062
3.255714 -0.0026767912
3.256714 -0.0026548376
3.257714 -0.0026329455
3.258714 -0.0026111153
3.259714 -0.0025893469
3.260714 -0.0025676405
3.261714 -0.0025459963999999997
3.262714 -0.0025244142
3.263714 -0.0025028943
3.264714 -0.002481437
3.265714 -0.0024600422
3.266714 -0.0024387098
3.267714 -0.0024174404
3.268714 -0.0023962335
3.269714 -0.0023750895999999997
3.270714 -0.0023540087999999997
3.271714 -0.0023329911
3.272714 -0.0023120366999999998
3.273714 -0.0022911456
3.274714 -0.0022703178
3.275714 -0.0022495537
3.276714 -0.0022288532
3.277714 -0.0022082164
3.278714 -0.0021876436
3.279714 -0.0021671347
3.280714 -0.00214669
3.281714 -0.0021263093
3.282714 -0.002105993
3.283714 -0.0020857411
3.284714 -0.0020655536
3.285714 -0.0020454308
3.286714 -0.0020253727
3.287714 -0.0020053794
3.288714 -0.0019854511
3.289714 -0.0019655878
3.290714 -0.0019457893
3.291714 -0.001926056
3.292714 -0.0019063880000000002
3.293714 -0.0018867853
3.294714 -0.0018672481
3.295714 -0.0018477762
3.296714 -0.0018283698
3.297714 -0.0018090288
3.298714 -0.0017897534999999998
3.299714 -0.0017705441
3.300714 -0.0017514001000000002
3.301714 -0.001732322
3.302714 -0.0017133099000000002
3.303714 -0.0016943635000000001
3.304714 -0.0016754831
3.305714 -0.0016566684000000002
3.306714 -0.0016379196999999999
3.307714 -0.0016192370999999998
3.308714 -0.0016006201
3.309714 -0.0015820693
3.310714 -0.0015635841999999999
3.311714 -0.0015451649
3.312714 -0.0015268119
3.313714 -0.0015085244
3.314714 -0.0014903027
3.315714 -0.0014721469999999998
3.316714 -0.0014540567
3.317714 -0.0014360322000000001
3.318714 -0.0014180732
3.319714 -0.0014001798
3.320714 -0.0013823518999999999
3.321714 -0.0013645894
3.322714 -0.0013468922
3.323714 -0.0013292603
3.324714 -0.0013116936999999999
3.325714 -0.0012941923
3.326714 -0.001276756
3.327714 -0.0012593849
3.328714 -0.0012420787
3.329714 -0.0012248376
3.330714 -0.0012076615
3.331714 -0.0011905505
3.332714 -0.0011735044
3.333714 -0.0011565232
3.334714 -0.001139607
3.335714 -0.0011227558
3.336714 -0.0011059695
3.337714 -0.0010892481
3.338714 -0.0010725918
3.339714 -0.0010560004
3.340714 -0.0010394739
3.341714 -0.0010230124
3.342714 -0.0010066158
3.343714 -0.0009902843
3.344714 -0.00097401762
3.345714 -0.00095781597
3.346714 -0.00094167926
3.347714 -0.0009256074
3.348714 -0.00090960039
3.349714 -0.0008936582200000001
3.350714 -0.00087778099
3.351714 -0.0008619684199999999
3.352714 -0.00084622061
3.353714 -0.00083053728
3.354714 -0.00081491871
3.355714 -0.00079936453
3.356714 -0.00078387484
3.357714 -0.00076844944
3.358714 -0.00075308831
3.359714 -0.00073779133
3.360714 -0.00072255843
3.361714 -0.00070738947
3.362714 -0.0006922844000000001
3.363714 -0.00067724304
3.364714 -0.0006622653
3.365714 -0.00064735113
3.366714 -0.00063250036
3.367714 -0.0006177129299999999
3.368714 -0.0006029886200000001
3.369714 -0.0005883274800000001
3.370714 -0.00057372922
3.371714 -0.00055919386
3.372714 -0.00054472121
3.373714 -0.00053031117
3.374714 -0.0005159636700000001
3.375714 -0.0005016785500000001
3.376714 -0.00048745574000000005
3.377714 -0.00047329513
3.378714 -0.0004591966
3.379714 -0.00044516009
3.380714 -0.00043118544
3.381714 -0.00041727262
3.382714 -0.00040342152000000004
3.383714 -0.00038963199
3.384714 -0.00037590407000000003
3.385714 -0.0003622376
3.386714 -0.00034863251
3.387714 -0.00033508877
3.388714 -0.00032160626
3.389714 -0.00030818496
3.390714 -0.00029482478000000004
3.391714 -0.00028152567
3.392714 -0.00026828759
3.393714 -0.00025511047000000003
3.394714 -0.00024199428
3.395714 -0.00022893896
3.396714 -0.00021594446
3.397714 -0.00020301074999999998
3.398714 -0.00019013776
3.399714 -0.00017732546000000002
3.400714 -0.00016457378
3.401714 -0.00015188270000000002
3.402714 -0.00013925213
3.403714 -0.00012668203
3.404714 -0.00011417233
3.405714 -0.00010172295
3.406714 -8.9333827e-05
3.407714 -7.700487599999999e-05
3.408714 -6.4735997e-05
3.409714 -5.2527099e-05
3.410714 -4.0378077e-05
3.411714 -2.8288815000000004e-05
3.412714 -1.6259195999999997e-05
3.413714 -4.289106e-06
3.414714 7.621593299999999e-06
3.415714 1.9473028e-05
3.416714 3.1265344e-05
3.417714 4.2998681e-05
3.418714 5.467317700000001e-05
3.419714 6.6288987e-05
3.420714 7.7846244e-05
3.421714 8.934511e-05
3.422714 0.00010078572000000001
3.423714 0.00011216822
3.424714 0.00012349276
3.425714 0.00013475945
3.426714 0.00014596845
3.427714 0.00015711988
3.428714 0.00016821385
3.429714 0.00017925049
3.430714 0.0001902299
3.431714 0.00020115219
3.432714 0.00021201747000000002
3.433714 0.00022282581999999998
3.434714 0.00023357732
3.435714 0.00024427206
3.436714 0.00025491013
3.437714 0.00026549158
3.438714 0.00027601648
3.439714 0.00028648492
3.440714 0.00029689692999999997
3.441714 0.00030725257
3.442714 0.00031755192
3.443714 0.00032779503
3.444714 0.00033798196
3.445714 0.00034811274
3.446714 0.00035818743999999997
3.447714 0.00036820611000000004
3.448714 0.00037816881000000003
3.449714 0.00038807561
3.450714 0.00039792653
3.451714 0.0004077217
3.452714 0.00041746111
3.453714 0.00042714482
3.454714 0.00043677301
3.455714 0.00044634567
3.456714 0.00045586289
3.457714 0.00046532473
3.458714 0.00047473131
3.459714 0.00048408269
3.460714 0.00049337896
3.461714 0.0005026202
3.462714 0.00051180655
3.463714 0.0005209380600000001
3.464714 0.00053001481
3.465714 0.0005390369100000001
3.466714 0.00054800457
3.467714 0.0005569177999999999
3.468714 0.00056577674
3.469714 0.00057458155
3.470714 0.0005833323
3.471714 0.0005920290699999999
3.472714 0.00060067209
3.473714 0.0006092614099999999
3.474714 0.0006177972
3.475714 0.0006262796000000001
3.476714 0.0006347087
3.477714 0.00064308465
3.478714 0.00065140762
3.479714 0.00065967765
3.480714 0.00066789494
3.481714 0.00067605961
3.482714 0.00068417171
3.483714 0.0006922314199999999
3.484714 0.00070023889
3.485714 0.00070819415
3.486714 0.00071609734
3.487714 0.00072394855
3.488714 0.00073174788
3.489714 0.0007394953599999999
3.490714 0.0007471911
3.491714 0.00075483522
3.492714 0.00076242773
3.493714 0.0007699687599999999
3.494714 0.0007774581699999999
3.495714 0.0007848962899999999
3.496714 0.00079228303
3.497714 0.0007996183699999999
3.498714 0.0008069024300000001
3.499714 0.00081413518
3.500714 0.0008213167300000001
3.501714 0.00082844717
3.502714 0.0008355264099999999
3.503714 0.00084255462
3.504714 0.00084953172
3.505714 0.00085645788
3.506714 0.00086333303
3.507714 0.00087015724
3.508714 0.0008769307
3.509714 0.0008836534100000001
3.510714 0.0008903254600000001
3.511714 0.00089694686
3.512714 0.00090351768
3.513714 0.00091003822
3.514714 0.00091650827
3.515714 0.0009229282100000001
3.516714 0.0009292979499999999
3.517714 0.0009356177500000001
3.518714 0.0009418877199999999
3.519714 0.0009481077499999999
3.520714 0.00095427831
3.521714 0.0009603992099999999
3.522714 0.00096647072
3.523714 0.0009724930399999999
3.524714 0.00097846614
3.525714 0.0009843902299999999
3.526714 0.00099026547
3.527714 0.0009960918800000001
3.528714 0.0010018696
3.529714 0.0010075989
3.530714 0.0010132796
3.531714 0.0010189120999999999
3.532714 0.0010244963999999999
3.533714 0.0010300326
3.534714 0.0010355206999999999
3.535714 0.0010409611
3.536714 0.0010463535
3.537714 0.0010516982999999999
3.538714 0.0010569955
3.539714 0.0010622452000000001
3.540714 0.0010674474
3.541714 0.0010726022
3.542714 0.0010777098
3.543714 0.0010827702000000001
3.544714 0.0010877834
3.545714 0.0010927496
3.546714 0.0010976688999999999
3.547714 0.0011025412000000001
3.548714 0.0011073666
3.549714 0.0011121453999999999
3.550714 0.0011168774
3.551714 0.0011215626
3.552714 0.0011262013
3.553714 0.0011307934
3.554714 0.0011353389
3.555714 0.0011398381
3.556714 0.0011442906999999999
3.557714 0.001148697
3.558714 0.0011530569
3.559714 0.0011573706
3.560714 0.001161638
3.561714 0.0011658592
3.562714 0.0011700344
3.563714 0.0011741634
3.564714 0.0011782465
3.565714 0.0011822834
3.566714 0.0011862747
3.567714 0.0011902201000000001
3.568714 0.0011941197
3.569714 0.0011979737
3.570714 0.0012017822
3.571714 0.0012055452
3.572714 0.0012092628999999999
3.573714 0.0012129352
3.574714 0.0012165625
3.575714 0.0012201447999999999
3.576714 0.0012236821999999999
3.577714 0.0012271749
3.578714 0.0012306229
3.579714 0.0012340266
3.580714 0.0012373858
3.581714 0.0012407009
3.582714 0.001243972
3.583714 0.0012471991
3.584714 0.0012503825000000001
3.585714 0.0012535222999999999
3.586714 0.0012566184
3.587714 0.0012596711
3.588714 0.0012626806
3.589714 0.001265647
3.590714 0.0012685703
3.591714 0.0012714507000000002
3.592714 0.0012742882
3.593714 0.001277083
3.594714 0.001279835
3.595714 0.0012825446
3.596714 0.0012852116
3.597714 0.0012878362
3.598714 0.0012904185
3.599714 0.0012929584
3.600714 0.0012954561
3.601714 0.0012979115999999999
3.602714 0.0013003251
3.603714 0.0013026965
3.604714 0.0013050259000000001
3.605714 0.0013073135
3.606714 0.001309559
3.607714 0.0013117629
3.608714 0.0013139252
3.609714 0.0013160456999999999
3.610714 0.0013181247
3.611714 0.0013201621
3.612714 0.0013221582
3.613714 0.0013241128
3.614714 0.0013260263
3.615714 0.0013278985999999999
3.616714 0.0013297297
3.617714 0.0013315199
3.618714 0.0013332691
3.619714 0.0013349776
3.620714 0.0013366454000000002
3.621714 0.0013382726
3.622714 0.0013398592
3.623714 0.0013414055
3.624714 0.0013429116
3.625714 0.0013443774
3.626714 0.0013458031
3.627714 0.001347189
3.628714 0.0013485351000000001
3.629714 0.0013498415
3.630714 0.0013511083
3.631714 0.0013523358
3.632714 0.0013535239
3.633714 0.0013546729
3.634714 0.0013557828
3.635714 0.001356854
3.636714 0.0013578863
3.637714 0.00135888
3.638714 0.0013598354
3.639714 0.0013607524
3.640714 0.0013616313
3.641714 0.0013624722999999999
3.642714 0.0013632754
3.643714 0.0013640408
3.644714 0.0013647687
3.645714 0.001365459
3.646714 0.0013661122000000001
3.647714 0.0013667281999999998
3.648714 0.0013673072
3.649714 0.0013678494
3.650714 0.0013683548
3.651714 0.0013688234999999999
3.652714 0.0013692556
3.653714 0.0013696514
3.654714 0.0013700107
3.655714 0.0013703338000000001
3.656714 0.0013706207
3.657714 0.0013708715
3.658714 0.0013710864
3.659714 0.0013712653
3.660714 0.0013714083
3.661714 0.0013715156
3.662714 0.0013715870999999999
3.663714 0.0013716231
3.664714 0.0013716235
3.665714 0.0013715884
3.666714 0.0013715180000000002
3.667714 0.0013714123
3.668714 0.0013712714
3.669714 0.0013710955
3.670714 0.0013708845
3.671714 0.0013706386
3.672714 0.0013703580000000001
3.673714 0.0013700428
3.674714 0.0013696931
3.675714 0.001369309
3.676714 0.0013688908
3.677714 0.0013684385
3.678714 0.0013679523
3.679714 0.0013674324
3.680714 0.0013668787
3.681714 0.0013662917000000002
3.682714 0.0013656713
3.683714 0.0013650179
3.684714 0.0013643315
3.685714 0.0013636122999999998
3.686714 0.0013628604
3.687714 0.0013620762
3.688714 0.0013612595
3.689714 0.0013604107999999999
3.690714 0.00135953
3.691714 0.0013586173
3.692714 0.0013576729
3.693714 0.001356697
3.694714 0.0013556897
3.695714 0.0013546512
3.696714 0.0013535815
3.697714 0.0013524809
3.698714 0.0013513496
3.699714 0.0013501875
3.700714 0.001348995
3.701714 0.0013477721000000002
3.702714 0.001346519
3.703714 0.0013452357
3.704714 0.0013439225
3.705714 0.0013425795000000002
3.706714 0.0013412069
3.707714 0.0013398047
3.708714 0.0013383731
3.709714 0.0013369123
3.710714 0.0013354222
3.711714 0.0013339032
3.712714 0.0013323554
3.713714 0.0013307787
3.714714 0.0013291736
3.715714 0.0013275398
3.716714 0.0013258776999999999
3.717714 0.0013241872
3.718714 0.0013224687
3.719714 0.0013207221000000001
3.720714 0.0013189476
3.721714 0.0013171451999999999
3.722714 0.0013153153
3.723714 0.0013134578
3.724714 0.0013115728
3.725714 0.0013096605
3.726714 0.001307721
3.727714 0.0013057546
3.728714 0.0013037611
3.729714 0.0013017408999999999
3.730714 0.0012996941
3.731714 0.0012976208
3.732714 0.0012955212999999999
3.733714 0.0012933955
3.734714 0.0012912439
3.735714 0.0012890665
3.736714 0.0012868633
3.737714 0.0012846349
3.738714 0.0012823813
3.739714 0.0012801026
3.740714 0.001277799
3.741714 0.0012754709
3.742714 0.0012731183
3.743714 0.0012707414
3.744714 0.0012683407
3.745714 0.001265916
3.746714 0.0012634677
3.747714 0.0012609959
3.748714 0.0012585008
3.749714 0.0012559827
3.750714 0.0012534417
3.751714 0.0012508779
3.752714 0.0012482916
3.753714 0.0012456828
3.754714 0.0012430517
3.755714 0.0012403985000000001
3.756714 0.0012377233
3.757714 0.0012350263999999999
3.758714 0.0012323077
3.759714 0.0012295676
3.760714 0.001226806
3.761714 0.0012240232
3.762714 0.0012212193
3.763714 0.0012183944000000002
3.764714 0.0012155487000000001
3.765714 0.0012126823
3.766714 0.0012097953
3.767714 0.0012068879
3.768714 0.0012039603000000001
3.769714 0.0012010126
3.770714 0.001198045
3.771714 0.0011950576
3.772714 0.0011920504
3.773714 0.0011890239
3.774714 0.001185978
3.775714 0.001182913
3.776714 0.0011798289
3.777714 0.0011767260000000001
3.778714 0.0011736045000000001
3.779714 0.0011704644
3.780714 0.0011673060000000001
3.781714 0.0011641294
3.782714 0.0011609348
3.783714 0.0011577223
3.784714 0.0011544920999999998
3.785714 0.0011512444
3.786714 0.0011479793
3.787714 0.0011446971
3.788714 0.0011413978
3.789714 0.0011380816
3.790714 0.0011347487000000001
3.791714 0.0011313994
3.792714 0.0011280335999999998
3.793714 0.0011246517
3.794714 0.0011212538999999999
3.795714 0.0011178402
3.796714 0.0011144109
3.797714 0.0011109662
3.798714 0.0011075063
3.799714 0.0011040313
3.800714 0.0011005414
3.801714 0.0010970371
3.802714 0.0010935181
3.803714 0.0010899850000000001
3.804714 0.0010864377
3.805714 0.0010828767
3.806714 0.0010793019
3.807714 0.0010757137
3.808714 0.0010721121
3.809714 0.0010684974
3.810714 0.0010648697
3.811714 0.0010612292
3.812714 0.0010575762
3.813714 0.0010539107
3.814714 0.001050233
3.815714 0.0010465430999999999
3.816714 0.0010428413
3.817714 0.0010391274999999999
3.818714 0.0010354021
3.819714 0.0010316649
3.820714 0.0010279165
3.821714 0.0010241567
3.822714 0.0010203858
3.823714 0.0010166037
3.824714 0.0010128109
3.825714 0.0010090073
3.826714 0.0010051931
3.827714 0.0010013684
3.828714 0.0009975334300000001
3.829714 0.00099368826
3.830714 0.0009898331
3.831714 0.00098596811
3.832714 0.00098209348
3.833714 0.0009782093
3.834714 0.00097431584
3.835714 0.0009704132
3.836714 0.0009665015600000001
3.837714 0.0009625811799999999
3.838714 0.00095865207
3.839714 0.0009547145999999999
3.840714 0.0009507688400000001
3.841714 0.000946815
3.842714 0.00094285333
3.843714 0.00093888384
3.844714 0.0009349068
3.845714 0.00093092249
3.846714 0.0009269309
3.847714 0.0009229324
3.848714 0.00091892698
3.849714 0.00091491493
3.850714 0.00091089632
3.851714 0.00090687136
3.852714 0.00090284029
3.853714 0.0008988030499999999
3.854714 0.0008947599800000001
3.855714 0.0008907112700000001
3.856714 0.0008866569300000001
3.857714 0.0008825973099999999
3.858714 0.0008785325000000001
3.859714 0.0008744626
3.860714 0.00087038779
3.861714 0.00086630826
3.862714 0.00086222426
3.863714 0.0008581359
3.864714 0.0008540432599999999
3.865714 0.0008499466300000001
3.866714 0.00084584626
3.867714 0.00084174217
3.868714 0.0008376346200000001
3.869714 0.0008335237000000001
3.870714 0.0008294096
3.871714 0.00082529259
3.872714 0.00082117267
3.873714 0.0008170502
3.874714 0.00081292519
3.875714 0.0008087978099999999
3.876714 0.0008046682499999999
3.877714 0.0008005366
3.878714 0.00079640313
3.879714 0.00079226784
3.880714 0.00078813091
3.881714 0.0007839925300000001
3.882714 0.00077985278
3.883714 0.00077571176
3.884714 0.0007715696500000001
3.885714 0.0007674265399999999
3.886714 0.0007632826100000001
3.887714 0.00075913795
3.888714 0.0007549927
3.889714 0.00075084699
3.890714 0.00074670102
3.891714 0.0007425549000000001
3.892714 0.00073840874
3.893714 0.00073426268
3.894714 0.0007301169299999999
3.895714 0.00072597159
3.896714 0.00072182684
3.897714 0.00071768286
3.898714 0.0007135398399999999
3.899714 0.00070939786
3.900714 0.00070525712
3.901714 0.00070111782
3.902714 0.00069698003
3.903714 0.00069284406
3.904714 0.0006887099100000001
3.905714 0.00068457784
3.906714 0.0006804479700000001
3.907714 0.0006763204499999999
3.908714 0.00067219544
3.909714 0.00066807306
3.910714 0.00066395346
3.911714 0.00065983681
3.912714 0.00065572322
3.913714 0.0006516128
3.914714 0.0006475057
3.915714 0.0006434021099999999
3.916714 0.00063930202
3.917714 0.0006352056999999999
3.918714 0.00063111311
3.919714 0.00062702452
3.920714 0.00062294002
3.921714 0.00061885971
3.922714 0.00061478368
3.923714 0.00061071214
3.924714 0.00060664515
3.925714 0.0006025829
3.926714 0.0005985255
3.927714 0.00059447307
3.928714 0.0005904258200000001
3.929714 0.0005863837499999999
3.930714 0.00058234714
3.931714 0.00057831603
3.932714 0.00057429056
3.933714 0.00057027096
3.934714 0.00056625731
3.935714 0.00056224967
3.936714 0.00055824826
3.937714 0.0005542531200000001
3.938714 0.0005502644900000001
3.939714 0.0005462823499999999
3.940714 0.00054230686
3.941714 0.00053833819
3.942714 0.00053437634
3.943714 0.00053042149
3.944714 0.0005264737
3.945714 0.0005225330799999999
3.946714 0.0005185997
3.947714 0.00051467368
3.948714 0.00051075508
3.949714 0.00050684403
3.950714 0.0005029406100000001
3.951714 0.00049904493
3.952714 0.00049515702
3.953714 0.00049127707
3.954714 0.00048740517
3.955714 0.00048354135999999995
3.956714 0.00047968579
3.957714 0.00047583858000000003
3.958714 0.00047199983
3.959714 0.00046816963
3.960714 0.00046434815999999996
3.961714 0.00046053555999999997
3.962714 0.00045673187
3.963714 0.00045293727
3.964714 0.00044915186999999995
3.965714 0.00044537583
3.966714 0.00044160925
3.967714 0.00043785217
3.968714 0.00043410482
3.969714 0.0004303673
3.970714 0.00042663974
3.971714 0.00042292212999999997
3.972714 0.00041921471000000004
3.973714 0.00041551752000000005
3.974714 0.00041183066000000004
3.975714 0.00040815426000000003
3.976714 0.00040448835999999996
3.977714 0.00040083305000000003
3.978714 0.00039718843000000005
3.979714 0.00039355459
3.980714 0.00038993162000000006
3.981714 0.00038631952
3.982714 0.00038271845999999994
3.983714 0.00037912844000000004
3.984714 0.0003755496
3.985714 0.00037198199
3.986714 0.00036842569
3.987714 0.00036488081999999997
3.988714 0.00036134740999999997
3.989714 0.00035782555
3.990714 0.00035431538
3.991714 0.00035081691
3.992714 0.00034733027
3.993714 0.00034385557
3.994714 0.00034039285000000004
3.995714 0.00033694222999999996
3.996714 0.00033350379
3.997714 0.00033007760999999997
3.998714 0.00032666376
3.999714 0.00032326235999999997
4.000714 0.00031987345
4.001714 0.00031649712999999997
4.002714 0.00031313346
4.003714 0.00030978249
4.004714 0.00030644433000000005
4.005714 0.00030311901
4.006714 0.00029980656
4.007714 0.0002965071
4.008714 0.00029322064
4.009714 0.00028994723
4.010714 0.00028668694
4.011714 0.00028343984
4.012714 0.00028020593
4.013714 0.00027698529
4.014714 0.00027377798
4.015714 0.00027058406
4.016714 0.00026740356
4.017715 0.00026423658999999997
4.018714 0.00026108315999999996
4.019714 0.00025794336000000003
4.020714 0.00025481727
4.021714 0.00025170492999999997
4.022714 0.00024860647000000003
4.023714 0.00024552191
4.024714 0.00024245135
4.025714 0.00023939488
4.026714 0.00023635255
4.027714 0.00023332447999999998
4.028714 0.00023031071
4.029714 0.00022731133
4.030715 0.00022432639000000002
4.031714 0.00022135598000000003
4.032714 0.00021840017
4.033714 0.00021545899999999998
4.034714 0.00021253254000000001
4.035714 0.00020962082
4.036714 0.00020672389
4.037714 0.0002038418
4.038714 0.00020097457000000003
4.039714 0.00019812223000000001
4.040714 0.00019528484
4.041714 0.0001924624
4.042714 0.00018965493
4.043715 0.00018686246000000002
4.044714 0.00018408499999999998
4.045714 0.00018132256999999998
4.046714 0.00017857519
4.047714 0.00017584289
4.048714 0.00017312567
4.049714 0.00017042357
4.050714 0.00016773662
4.051714 0.00016506483999999998
4.052714 0.00016240826
4.053714 0.00015976692
4.054714 0.00015714085
4.055714 0.00015453008
4.056714 0.00015193467
4.057714 0.00014935465
4.058714 0.00014679006
4.059714 0.00014424094
4.060714 0.00014170732
4.061714 0.00013918926
4.062714 0.00013668679
4.063715 0.00013419993
4.064714 0.00013172872
4.065714 0.00012927320999999998
4.066714 0.00012683338999999998
4.067714 0.00012440930000000002
4.068714 0.00012200096000000001
4.069714 0.00011960838999999998
4.070714 0.00011723157
4.071714 0.00011487055
4.072714 0.00011252530999999999
4.073714 0.00011019587
4.074714 0.00010788222
4.075714 0.00010558437000000001
4.076715 0.00010330232999999999
4.077714 0.0001010361
4.078714 9.8785688e-05
4.079714 9.6551094e-05
4.080714 9.433233599999999e-05
4.081714 9.212942e-05
4.082714 8.9942358e-05
4.083714 8.7771167e-05
4.084714 8.561586399999999e-05
4.085714 8.3476471e-05
4.086714 8.1353005e-05
4.087714 7.924549e-05
4.088714 7.7153953e-05
4.089714 7.5078407e-05
4.090714 7.3018884e-05
4.091714 7.0975409e-05
4.092714 6.8947986e-05
4.093714 6.693665e-05
4.094714 6.4941401e-05
4.095714 6.2962266e-05
4.096714 6.0999240999999996e-05
4.097714 5.9052330999999995e-05
4.098714 5.712154199999999e-05
4.099714 5.5206863e-05
4.100714 5.3308298e-05
4.101714 5.1425825999999996e-05
4.102714 4.9559435e-05
4.103714 4.7709108e-05
4.104714 4.587483e-05
4.105714 4.405658e-05
4.106714 4.2254337e-05
4.107714 4.0468078e-05
4.108714 3.8697783e-05
4.109715 3.6943433e-05
4.110714 3.5205008e-05
4.111714 3.3482496e-05
4.112714 3.1775877999999995e-05
4.113714 3.0085143999999998e-05
4.114714 2.8410283999999998e-05
4.115714 2.6751295e-05
4.116714 2.5108170000000003e-05
4.117714 2.3480906e-05
4.118714 2.1869505e-05
4.119714 2.0273966e-05
4.120714 1.8694289999999997e-05
4.121714 1.7130479e-05
4.122715 1.5582536e-05
4.123714 1.4050455e-05
4.124714 1.2534237999999998e-05
4.125714 1.1033877e-05
4.126714 9.5493647e-06
4.127714 8.0806892e-06
4.128714 6.6278361e-06
4.129714 5.1907858e-06
4.130714 3.7695144999999997e-06
4.131714 2.3639958999999997e-06
4.132714 9.7419957e-07
4.133714 -3.9990868e-07
4.134714 -1.7583655e-06
4.135714 -3.1012088999999997e-06
4.136714 -4.4284807e-06
4.137714 -5.740222899999999e-06
4.138714 -7.0364762999999995e-06
4.139714 -8.3172836e-06
4.140714 -9.582683399999999e-06
4.141714 -1.0832716e-05
4.142715 -1.2067419e-05
4.143714 -1.3286827e-05
4.144714 -1.4490968e-05
4.145714 -1.5679875e-05
4.146714 -1.6853568e-05
4.147714 -1.8012069e-05
4.148714 -1.9155401e-05
4.149714 -2.0283576e-05
4.150714 -2.1396612e-05
4.151714 -2.2494514e-05
4.152714 -2.35773e-05
4.153714 -2.4644979e-05
4.154714 -2.569756e-05
4.155715 -2.6735054000000002e-05
4.156714 -2.7757480000000002e-05
4.157714 -2.8764845e-05
4.158714 -2.9757175e-05
4.159714 -3.0734483e-05
4.160714 -3.1696803e-05
4.161714 -3.2644158e-05
4.162714 -3.3576586e-05
4.163714 -3.4494118e-05
4.164714 -3.5396798e-05
4.165714 -3.6284669000000004e-05
4.166714 -3.7157781e-05
4.167714 -3.8016179e-05
4.168715 -3.8859918e-05
4.169714 -3.9689053000000004e-05
4.170714 -4.0503636e-05
4.171714 -4.1303724e-05
4.172714 -4.2089374e-05
4.173714 -4.2860636999999995e-05
4.174714 -4.361757e-05
4.175714 -4.4360223e-05
4.176714 -4.5088652e-05
4.177714 -4.5802897999999996e-05
4.178714 -4.6503013e-05
4.179714 -4.7189039e-05
4.180714 -4.7861016e-05
4.181714 -4.8518996e-05
4.182714 -4.9163008999999995e-05
4.183714 -4.9793101e-05
4.184714 -5.0409312e-05
4.185714 -5.1011676e-05
4.186714 -5.1600239e-05
4.187714 -5.2175038999999994e-05
4.188715 -5.2736124000000004e-05
4.189714 -5.3283532e-05
4.190714 -5.3817313999999995e-05
4.191714 -5.433752199999999e-05
4.192714 -5.4844207000000005e-05
4.193714 -5.5337415e-05
4.194714 -5.5817219000000004e-05
4.195714 -5.6283669999999996e-05
4.196714 -5.6736832e-05
4.197714 -5.7176754e-05
4.198714 -5.7603512e-05
4.199714 -5.8017173000000004e-05
4.200714 -5.8417787999999995e-05
4.201715 -5.8805426e-05
4.202714 -5.9180144e-05
4.203714 -5.9542009e-05
4.204714 -5.9891066999999996e-05
4.205714 -6.0227381e-05
4.206714 -6.0550997e-05
4.207714 -6.0861963999999996e-05
4.208714 -6.116033e-05
4.209714 -6.1446127e-05
4.210714 -6.1719402e-05
4.211714 -6.198018800000001e-05
4.212714 -6.222851400000001e-05
4.213714 -6.246441999999999e-05
4.214714 -6.2687928e-05
4.215714 -6.289907899999999e-05
4.216714 -6.3097895e-05
4.217714 -6.3284415e-05
4.218714 -6.345866300000001e-05
4.219714 -6.3620683e-05
4.220714 -6.377052299999999e-05
4.221714 -6.3908209e-05
4.222714 -6.4033793e-05
4.223714 -6.4147332e-05
4.224714 -6.424888300000001e-05
4.225714 -6.4338502e-05
4.226714 -6.4416253e-05
4.227714 -6.4482202e-05
4.228714 -6.4536425e-05
4.229714 -6.4579007e-05
4.230714 -6.4610009e-05
4.231714 -6.4629523e-05
4.232714 -6.4637629e-05
4.233714 -6.4634412e-05
4.234715 -6.461994499999999e-05
4.235714 -6.459432000000001e-05
4.236714 -6.4557611e-05
4.237714 -6.4509891e-05
4.238714 -6.4451251e-05
4.239714 -6.4381749e-05
4.240714 -6.4301463e-05
4.241714 -6.4210468e-05
4.242714 -6.4108815e-05
4.243714 -6.399656599999999e-05
4.244714 -6.3873784e-05
4.245714 -6.374052600000001e-05
4.246714 -6.3596843e-05
4.247715 -6.3442786e-05
4.248714 -6.3278418e-05
4.249714 -6.3103772e-05
4.250714 -6.2918917e-05
4.251714 -6.2723893e-05
4.252714 -6.2518762e-05
4.253714 -6.230356500000001e-05
4.254714 -6.207837400000001e-05
4.255714 -6.184323500000001e-05
4.256714 -6.1598217e-05
4.257714 -6.134337100000001e-05
4.258714 -6.107877100000001e-05
4.259714 -6.0804479e-05
4.260714 -6.0520557e-05
4.261714 -6.022708e-05
4.262714 -5.9924110000000005e-05
4.263714 -5.9611727e-05
4.264714 -5.9289988e-05
4.265714 -5.895896e-05
4.266714 -5.8618718e-05
4.267715 -5.826933e-05
4.268714 -5.7910847e-05
4.269714 -5.7543343e-05
4.270714 -5.7166869e-05
4.271714 -5.6781481999999996e-05
4.272714 -5.6387239e-05
4.273714 -5.5984196e-05
4.274714 -5.55724e-05
4.275714 -5.5151901e-05
4.276714 -5.4722744000000004e-05
4.277714 -5.4284982000000004e-05
4.278714 -5.3838652999999995e-05
4.279714 -5.338382e-05
4.280715 -5.2920518e-05
4.281714 -5.2448809e-05
4.282714 -5.1968743e-05
4.283714 -5.1480373e-05
4.284714 -5.0983761000000005e-05
4.285714 -5.0478967999999995e-05
4.286714 -4.9966059000000004e-05
4.287714 -4.94451e-05
4.288714 -4.8916161e-05
4.289714 -4.8379326000000004e-05
4.290714 -4.7834658e-05
4.291714 -4.7282253e-05
4.292714 -4.6722181e-05
4.293715 -4.6154527999999997e-05
4.294714 -4.5579381e-05
4.295714 -4.4996818e-05
4.296714 -4.4406929e-05
4.297714 -4.3809791e-05
4.298714 -4.3205486e-05
4.299714 -4.2594093e-05
4.300714 -4.1975687e-05
4.301714 -4.1350341e-05
4.302714 -4.0718126e-05
4.303714 -4.0079107e-05
4.304714 -3.9433351e-05
4.305714 -3.8780917e-05
4.306714 -3.812186e-05
4.307714 -3.745624e-05
4.308714 -3.678411e-05
4.309714 -3.6105519e-05
4.310714 -3.5420518e-05
4.311714 -3.4729163000000005e-05
4.312714 -3.4031498e-05
4.313715 -3.3327578e-05
4.314714 -3.2617452999999995e-05
4.315714 -3.1901178e-05
4.316714 -3.1178811e-05
4.317714 -3.0450403e-05
4.318714 -2.9716022999999998e-05
4.319714 -2.8975725e-05
4.320714 -2.8229579e-05
4.321714 -2.7477648e-05
4.322714 -2.6719999e-05
4.323714 -2.5956703e-05
4.324714 -2.5187832999999997e-05
4.325714 -2.4413457999999998e-05
4.326715 -2.3633649e-05
4.327714 -2.2848474999999998e-05
4.328714 -2.2058009e-05
4.329714 -2.1262316000000002e-05
4.330714 -2.0461466e-05
4.331714 -1.9655519e-05
4.332714 -1.8844541e-05
4.333714 -1.8028588e-05
4.334714 -1.7207721000000002e-05
4.335714 -1.6381989e-05
4.336714 -1.5551447e-05
4.337714 -1.4716143e-05
4.338714 -1.3876124e-05
4.339714 -1.3031435999999999e-05
4.340714 -1.2182126000000001e-05
4.341714 -1.1328235e-05
4.342714 -1.0469811000000001e-05
4.343714 -9.606897300000001e-06
4.344714 -8.7395406e-06
4.345714 -7.8677893e-06
4.346714 -6.9916928999999996e-06
4.347714 -6.1113042e-06
4.348714 -5.2266785e-06
4.349714 -4.3378733e-06
4.350714 -3.4449502999999998e-06
4.351714 -2.5479729e-06
4.352714 -1.6470079e-06
4.353714 -7.4212458e-07
4.354714 1.6660561e-07
4.355714 1.0791094e-06
4.356714 1.9953124e-06
4.357714 2.9151392e-06
4.358714 3.8385146e-06
4.359715 4.7653625e-06
4.360714 5.6956097e-06
4.361714 6.6291818e-06
4.362714 7.5660083e-06
4.363714 8.5060201e-06
4.364714 9.4491497e-06
4.365714 1.0395335000000001e-05
4.366714 1.1344513e-05
4.367714 1.2296626999999999e-05
4.368714 1.3251618999999999e-05
4.369714 1.4209438e-05
4.370714 1.5170032999999999e-05
4.371714 1.6133355e-05
4.372715 1.7099357e-05
4.373714 1.8067995e-05
4.374714 1.9039223e-05
4.375714 2.0012997e-05
4.376714 2.0989272e-05
4.377714 2.1968006e-05
4.378714 2.2949152e-05
4.379714 2.3932665e-05
4.380714 2.4918498000000003e-05
4.381714 2.5906597999999998e-05
4.382714 2.6896924999999998e-05
4.383714 2.7889421999999998e-05
4.384714 2.888404e-05
4.385714 2.9880727e-05
4.386714 3.0879431e-05
4.387714 3.18801e-05
4.388714 3.2882679e-05
4.389714 3.3887119e-05
4.390714 3.4893370000000005e-05
4.391714 3.590138e-05
4.392715 3.6911101e-05
4.393714 3.7922487e-05
4.394714 3.8935494e-05
4.395714 3.9950078e-05
4.396714 4.0966202e-05
4.397714 4.1983824e-05
4.398714 4.300291e-05
4.399714 4.4023426e-05
4.400714 4.5045337e-05
4.401714 4.606861e-05
4.402714 4.7093215e-05
4.403714 4.8119113999999996e-05
4.404714 4.9146274e-05
4.405715 5.0174674e-05
4.406714 5.1204267000000003e-05
4.407714 5.2235021e-05
4.408714 5.3266893e-05
4.409714 5.4299835e-05
4.410714 5.5333811000000006e-05
4.411714 5.6368775999999996e-05
4.412714 5.7404674e-05
4.413714 5.844144700000001e-05
4.414714 5.9479049000000005e-05
4.415714 6.0517419e-05
4.416714 6.1556489e-05
4.417714 6.2596195e-05
4.418715 6.363647999999999e-05
4.419714 6.4677283e-05
4.420714 6.571852999999999e-05
4.421714 6.6760157e-05
4.422714 6.7802108e-05
4.423714 6.8844321e-05
4.424714 6.988673800000001e-05
4.425714 7.0929303e-05
4.426714 7.1971959e-05
4.427714 7.3014661e-05
4.428714 7.4057363e-05
4.429714 7.5100024e-05
4.430714 7.6142607e-05
4.431714 7.718506900000001e-05
4.432714 7.822739e-05
4.433714 7.9269535e-05
4.434714 8.031148e-05
4.435714 8.1353193e-05
4.436714 8.2394661e-05
4.437714 8.3435862e-05
4.438715 8.447677799999999e-05
4.439714 8.551738199999999e-05
4.440714 8.655765700000001e-05
4.441714 8.759758399999999e-05
4.442714 8.8637142e-05
4.443714 8.967629699999999e-05
4.444714 9.0715037e-05
4.445714 9.1753327e-05
4.446714 9.2791146e-05
4.447714 9.382845899999999e-05
4.448714 9.4865226e-05
4.449714 9.590143e-05
4.450714 9.693702600000002e-05
4.451715 9.797198599999999e-05
4.452714 9.9006252e-05
4.453714 0.00010003982
4.454714 0.00010107264999999999
4.455714 0.00010210467
4.456714 0.00010313588
4.457714 0.00010416624000000001
4.458714 0.00010519568999999999
4.459714 0.00010622421999999999
4.460714 0.00010725179000000001
4.461714 0.00010827836000000001
4.462714 0.00010930390999999999
4.463714 0.0001103284
4.464714 0.00011135181
4.465714 0.00011237411
4.466714 0.00011339524
4.467714 0.00011441522
4.468714 0.00011543398
4.469714 0.00011645150000000001
4.470714 0.00011746773999999999
4.471714 0.00011848269
4.472714 0.00011949629
4.473714 0.00012050851
4.474714 0.00012151934
4.475714 0.00012252870999999999
4.476714 0.00012353659
4.477714 0.00012454294
4.478714 0.00012554774
4.479714 0.00012655094
4.480714 0.00012755249
4.481714 0.00012855237
4.482714 0.00012955053
4.483714 0.00013054695
4.484715 0.00013154157
4.485714 0.00013253439
4.486714 0.00013352537
4.487714 0.00013451448
4.488714 0.00013550173
4.489714 0.00013648707000000001
4.490714 0.0001374705
4.491714 0.00013845201
4.492714 0.00013943159
4.493714 0.00014040924
4.494714 0.00014138494
4.495714 0.00014235872
4.496714 0.00014333057
4.497715 0.00014430049
4.498714 0.00014526848
4.499714 0.00014623457
4.500714 0.00014719874000000002
4.501714 0.00014816101
4.502714 0.00014912138
4.503714 0.00015007984
4.504714 0.00015103639000000002
4.505714 0.00015199104
4.506714 0.00015294377000000002
4.507714 0.00015389459000000001
4.508714 0.00015484346
4.509714 0.00015579038999999998
4.510714 0.00015673534999999998
4.511714 0.00015767831999999999
4.512714 0.0001586193
4.513714 0.00015955823999999998
4.514714 0.00016049512
4.515714 0.00016142992
4.516714 0.00016236261
4.517715 0.00016329316
4.518714 0.00016422155
4.519714 0.00016514773
4.520714 0.00016607171
4.521714 0.00016699344
4.522714 0.0001679129
4.523714 0.00016883009000000001
4.524714 0.00016974496
4.525714 0.00017065751999999998
4.526714 0.00017156771
4.527714 0.00017247555
4.528714 0.00017338101
4.529714 0.00017428409
4.530715 0.00017518476999999998
4.531714 0.00017608304
4.532714 0.00017697889
4.533714 0.00017787231
4.534714 0.0001787633
4.535714 0.00017965182
4.536714 0.00018053789
4.537714 0.0001814215
4.538714 0.00018230263
4.539714 0.00018318127
4.540714 0.00018405742
4.541714 0.00018493106
4.542714 0.0001858022
4.543715 0.00018667081
4.544714 0.0001875369
4.545714 0.00018840046
4.546714 0.00018926149
4.547714 0.00019011999
4.548714 0.00019097595
4.549714 0.00019182935
4.550714 0.00019268022999999998
4.551714 0.00019352858
4.552714 0.00019437439000000002
4.553714 0.00019521769000000003
4.554714 0.00019605850000000002
4.555714 0.00019689683
4.556714 0.00019773265
4.557714 0.00019856603999999999
4.558714 0.00019939698
4.559714 0.00020022549000000002
4.560714 0.00020105158
4.561714 0.00020187529
4.562714 0.00020269663
4.563715 0.00020351558000000002
4.564714 0.00020433222
4.565714 0.00020514651
4.566714 0.00020595849
4.567714 0.00020676815999999998
4.568714 0.00020757551999999997
4.569714 0.00020838056
4.570714 0.00020918333
4.571714 0.0002099838
4.572714 0.00021078195
4.573714 0.00021157779999999999
4.574714 0.00021237136
4.575714 0.00021316257
4.576715 0.00021395148999999998
4.577714 0.00021473804
4.578714 0.00021552228
4.579714 0.00021630415
4.580714 0.00021708365
4.581714 0.00021786081999999998
4.582714 0.00021863557
4.583714 0.00021940793000000002
4.584714 0.00022017794000000001
4.585714 0.00022094552999999998
4.586714 0.00022171073000000003
4.587714 0.00022247357
4.588714 0.000223234
4.589714 0.00022399206
4.590714 0.00022474774
4.591714 0.00022550103
4.592714 0.00022625194999999998
4.593714 0.00022700055999999997
4.594714 0.00022774680000000003
4.595714 0.00022849067
4.596714 0.00022923224999999998
4.597714 0.00022997150999999998
4.598714 0.00023070850000000002
4.599714 0.00023144318999999999
4.600714 0.00023217558
4.601714 0.00023290574999999998
4.602714 0.00023363363999999998
4.603714 0.0002343593
4.604714 0.00023508276
4.605714 0.00023580399
4.606714 0.00023652301000000003
4.607714 0.00023723986999999998
4.608714 0.00023795458
4.609715 0.00023866712
4.610714 0.00023937753
4.611714 0.00024008582000000002
4.612714 0.00024079201999999998
4.613714 0.00024149614999999998
4.614714 0.00024219821
4.615714 0.00024289827
4.616714 0.00024359631
4.617714 0.00024429238999999997
4.618714 0.00024498652
4.619714 0.00024567876
4.620714 0.00024636911
4.621714 0.0002470576
4.622715 0.00024774428999999997
4.623714 0.00024842918
4.624714 0.00024911233
4.625714 0.00024979376999999996
4.626714 0.0002504735
4.627714 0.0002511516
4.628714 0.00025182806
4.629714 0.0002525029
4.630714 0.00025317618
4.631714 0.00025384788000000003
4.632714 0.00025451807
4.633714 0.00025518673000000003
4.634714 0.00025585388999999997
4.635714 0.00025651955
4.636714 0.00025718375
4.637714 0.00025784645
4.638714 0.0002585077
4.639714 0.0002591675
4.640714 0.00025982586
4.641714 0.00026048278
4.642715 0.00026113826
4.643714 0.0002617923
4.644714 0.00026244493
4.645714 0.00026309615
4.646714 0.00026374598
4.647714 0.00026439441000000003
4.648714 0.00026504143999999996
4.649714 0.00026568709
4.650714 0.0002663314
4.651714 0.00026697434999999997
4.652714 0.00026761597
4.653714 0.0002682563
4.654714 0.00026889536
4.655715 0.00026953314
4.656714 0.00027016968
4.657714 0.00027080503000000004
4.658714 0.00027143917
4.659714 0.00027207218
4.660714 0.00027270407
4.661714 0.00027333485
4.662714 0.00027396459
4.663714 0.00027459327999999997
4.664714 0.00027522099
4.665714 0.00027584771999999996
4.666714 0.00027647352000000004
4.667714 0.00027709846
4.668715 0.00027772250999999996
4.669714 0.00027834576
4.670714 0.0002789682
4.671714 0.00027958993000000003
4.672714 0.00028021093
4.673714 0.00028083123
4.674714 0.00028145093
4.675714 0.00028207005
4.676714 0.0002826886
4.677714 0.00028330664000000003
4.678714 0.00028392421
4.679714 0.00028454135000000004
4.680714 0.00028515813
4.681714 0.00028577454
4.682714 0.00028639067
4.683714 0.00028700651
4.684714 0.00028762215
4.685714 0.00028823761
4.686714 0.0002888529
4.687714 0.00028946811
4.688715 0.00029008324
4.689714 0.00029069836
4.690714 0.00029131345
4.691714 0.00029192859
4.692714 0.00029254378999999997
4.693714 0.00029315905999999995
4.694714 0.00029377445
4.695714 0.00029438995000000004
4.696714 0.00029500562999999996
4.697714 0.00029562144999999997
4.698714 0.00029623748
4.699714 0.00029685368
4.700714 0.00029747011
4.701715 0.00029808675
4.702714 0.00029870364
4.703714 0.0002993208
4.704714 0.00029993821
4.705714 0.00030055589
4.706714 0.00030117387
4.707714 0.00030179215
4.708714 0.00030241074
4.709714 0.00030302970000000004
4.710714 0.00030364904
4.711714 0.00030426877
4.712714 0.00030488889000000003
4.713714 0.00030550948
4.714714 0.00030613053
4.715714 0.00030675209999999996
4.716714 0.00030737418999999996
4.717714 0.0003079969
4.718714 0.00030862022
4.719714 0.00030924422999999997
4.720714 0.00030986891
4.721714 0.00031049436999999996
4.722714 0.00031112064999999997
4.723714 0.00031174777
4.724714 0.00031237577999999996
4.725714 0.00031300475999999997
4.726714 0.00031363475
4.727714 0.00031426575
4.728714 0.00031489787
4.729714 0.00031553113
4.730714 0.0003161656
4.731714 0.00031680129
4.732714 0.00031743825
4.733714 0.00031807654
4.734715 0.00031871623000000003
4.735714 0.00031935732999999997
4.736714 0.00031999989000000003
4.737714 0.00032064395
4.738714 0.00032128953
4.739714 0.0003219367
4.740714 0.00032258547
4.741714 0.00032323589
4.742714 0.000323888
4.743714 0.00032454184
4.744714 0.0003251974
4.745714 0.00032585476
4.746714 0.00032651394
4.747715 0.00032717495999999997
4.748714 0.00032783785
4.749714 0.00032850262
4.750714 0.00032916932
4.751714 0.00032983799
4.752714 0.00033050862
4.753714 0.00033118129
4.754714 0.00033185595
4.755714 0.00033253268
4.756714 0.00033321148
4.757714 0.00033389237999999997
4.758714 0.00033457541000000003
4.759714 0.00033526057
4.760714 0.00033594793
4.761714 0.00033663746
4.762714 0.0003373292
4.763714 0.00033802319
4.764714 0.00033871943
4.765714 0.00033941797000000003
4.766714 0.00034011882
4.767715 0.00034082202
4.768714 0.00034152758
4.769714 0.00034223556
4.770714 0.00034294594000000003
4.771714 0.00034365883000000004
4.772714 0.00034437421
4.773714 0.00034509214
4.774714 0.00034581267
4.775714 0.00034653578
4.776714 0.00034726158000000003
4.777714 0.00034799008999999997
4.778714 0.00034872135000000004
4.779714 0.0003494554
4.780715 0.00035019229
4.781714 0.00035093208
4.782714 0.00035167482
4.783714 0.00035242051
4.784714 0.00035316925
4.785714 0.00035392105999999997
4.786714 0.00035467599
4.787714 0.00035543408
4.788714 0.00035619534999999997
4.789714 0.00035695989
4.790714 0.00035772771
4.791714 0.00035849885000000003
4.792714 0.00035927334999999997
4.793715 0.00036005122
4.794714 0.00036083252000000004
4.795714 0.00036161725
4.796714 0.00036240547
4.797714 0.00036319716
4.798714 0.00036399239999999997
4.799714 0.00036479114000000003
4.800714 0.00036559347
4.801714 0.00036639935
4.802714 0.00036720883
4.803714 0.00036802192
4.804714 0.00036883862
4.805714 0.00036965896
4.806714 0.00037048294
4.807714 0.0003713106
4.808714 0.00037214195
4.809714 0.00037297698
4.810714 0.00037381574
4.811714 0.0003746582
4.812714 0.0003755044
4.813715 0.00037635436
4.814714 0.00037720808000000003
4.815714 0.0003780656
4.816714 0.00037892692
4.817714 0.00037979207
4.818714 0.00038066109
4.819714 0.00038153394
4.820714 0.00038241069000000003
4.821714 0.00038329134999999997
4.822714 0.00038417597000000003
4.823714 0.00038506455000000004
4.824714 0.00038595708000000004
4.825714 0.00038685362000000006
4.826715 0.0003877542
4.827714 0.00038865887000000005
4.828714 0.00038956755000000003
4.829714 0.00039048041000000006
4.830714 0.00039139736
4.831714 0.00039231849999999996
4.832714 0.00039324377
4.833714 0.00039417332
4.834714 0.00039510705000000003
4.835714 0.00039604506
4.836714 0.00039698738999999997
4.837714 0.00039793398999999995
4.838714 0.00039888496
4.839714 0.00039984024999999997
4.840714 0.00040079994999999997
4.841714 0.00040176405
4.842714 0.00040273261999999995
4.843714 0.0004037056
4.844714 0.00040468312
4.845714 0.00040566511
4.846714 0.00040665159
4.847714 0.00040764266
4.848714 0.00040863824000000003
4.849714 0.00040963837
4.850714 0.00041064313
4.851714 0.00041165244999999997
4.852714 0.0004126664
4.853714 0.00041368498000000003
4.854714 0.00041470817
4.855714 0.00041573603
4.856714 0.00041676844
4.857714 0.00041780554
4.858714 0.00041884728000000004
4.859715 0.00041989365
4.860714 0.00042094471
4.861714 0.00042200036
4.862714 0.00042306068999999996
4.863714 0.00042412571
4.864714 0.00042519532
4.865714 0.00042626957
4.866714 0.00042734846
4.867714 0.00042843194
4.868714 0.00042952005999999994
4.869714 0.00043061277000000004
4.870714 0.00043171012
4.871714 0.00043281211
4.872715 0.00043391869
4.873714 0.00043502986999999996
4.874714 0.00043614567999999997
4.875714 0.00043726609
4.876714 0.00043839113
4.877714 0.00043952072999999995
4.878714 0.00044065495999999997
4.879714 0.00044179378000000003
4.880714 0.00044293720000000003
4.881714 0.00044408525
4.882714 0.0004452379
4.883714 0.00044639519000000004
4.884714 0.00044755710999999995
4.885714 0.00044872363
4.886714 0.00044989474
4.887714 0.00045107054
4.888714 0.00045225091999999997
4.889714 0.00045343590999999997
4.890714 0.00045462552
4.891714 0.00045581978
4.892715 0.00045701868
4.893714 0.00045822217
4.894714 0.0004594302
4.895714 0.00046064288
4.896714 0.00046186018999999997
4.897714 0.00046308205
4.898714 0.00046430850000000004
4.899714 0.00046553950999999997
4.900714 0.0004667751
4.901714 0.00046801524
4.902714 0.00046925988
4.903714 0.00047050903
4.904714 0.00047176268
4.905715 0.00047302083
4.906714 0.00047428343
4.907714 0.0004755505
4.908714 0.00047682191999999995
4.909714 0.00047809775999999997
4.910714 0.00047937801
4.911714 0.00048066254
4.912714 0.00048195143
4.913714 0.00048324459
4.914714 0.00048454202999999996
4.915714 0.00048584375
4.916714 0.00048714965000000004
4.917714 0.00048845968
4.918715 0.00048977386
4.919714 0.00049109217
4.920714 0.00049241457
4.921714 0.00049374098
4.922714 0.00049507139
4.923714 0.00049640576
4.924714 0.00049774408
4.925714 0.00049908622
4.926714 0.00050043222
4.927714 0.00050178205
4.928714 0.00050313565
4.929714 0.00050449298
4.930714 0.00050585395
4.931714 0.00050721856
4.932714 0.00050858675
4.933714 0.00050995855
4.934714 0.00051133384
4.935714 0.00051271259
4.936714 0.00051409475
4.937714 0.00051548031
4.938715 0.0005168693
4.939714 0.0005182615000000001
4.940714 0.00051965703
4.941714 0.00052105584
4.942714 0.00052245778
4.943714 0.0005238629
4.944714 0.00052527112
4.945714 0.0005266824700000001
4.946714 0.00052809683
4.947714 0.0005295141800000001
4.948714 0.00053093449
4.949714 0.00053235776
4.950714 0.00053378394
4.951715 0.00053521294
4.952714 0.0005366447999999999
4.953714 0.00053807939
4.954714 0.00053951676
4.955714 0.00054095676
4.956714 0.0005423994000000001
4.957714 0.00054384468
4.958714 0.0005452924600000001
4.959714 0.00054674274
4.960714 0.00054819552
4.961714 0.00054965067
4.962714 0.00055110818
4.963714 0.00055256792
4.964714 0.00055402993
4.965714 0.00055549408
4.966714 0.00055696032
4.967714 0.00055842861
4.968714 0.00055989885
4.969714 0.00056137101
4.970714 0.0005628450300000001
4.971714 0.00056432082
4.972714 0.00056579829
4.973714 0.0005672774
4.974714 0.00056875811
4.975714 0.0005702402200000001
4.976714 0.00057172374
4.977714 0.00057320858
4.978714 0.00057469465
4.979714 0.0005761819499999999
4.980714 0.0005776703299999999
4.981714 0.0005791597199999999
4.982714 0.00058064998
4.983714 0.00058214114
4.984715 0.00058363303
4.985714 0.00058512564
4.986714 0.00058661885
4.987714 0.00058811256
4.988714 0.0005896067700000001
4.989714 0.00059110125
4.990714 0.00059259605
4.991714 0.00059409103
4.992714 0.0005955861099999999
4.993714 0.00059708118
4.994714 0.0005985762500000001
4.995714 0.0006000711
4.996714 0.00060156581
4.997715 0.00060306015
4.998714 0.00060455409
4.999714 0.00060604762
5.000714 0.0006075406
5.001714 0.00060903294
5.002714 0.00061052456
5.003714 0.0006120154000000001
5.004714 0.00061350534
5.005714 0.00061499436
5.006714 0.00061648234
5.007714 0.00061796923
5.008714 0.00061945493
5.009714 0.00062093936
5.010714 0.00062242239
5.011714 0.0006239040399999999
5.012714 0.0006253842000000001
5.013714 0.00062686277
5.014714 0.0006283396
5.015714 0.00062981471
5.016714 0.00063128796
5.017715 0.00063275925
5.018714 0.0006342285399999999
5.019714 0.00063569569
5.020714 0.0006371606600000001
5.021714 0.00063862326
5.022714 0.0006400835
5.023714 0.00064154115
5.024714 0.00064299625
5.025714 0.00064444857
5.026714 0.0006458980400000001
5.027714 0.00064734459
5.028714 0.00064878809
5.029714 0.00065022837
5.030715 0.0006516654099999999
5.031714 0.00065309905
5.032714 0.00065452914
5.033714 0.0006559555900000001
5.034714 0.00065737831
5.035714 0.00065879708
5.036714 0.00066021189
5.037714 0.00066162252
5.038714 0.00066302891
5.039714 0.0006644309
5.040714 0.0006658284299999999
5.041714 0.00066722127
5.042714 0.00066860939
5.043715 0.00066999264
5.044714 0.00067137089
5.045714 0.00067274405
5.046714 0.0006741119699999999
5.047714 0.0006754745300000001
5.048714 0.00067683163
5.049714 0.00067818314
5.050714 0.00067952897
5.051714 0.00068086897
5.052714 0.00068220306
5.053714 0.00068353106
5.054714 0.00068485297
5.055714 0.00068616855
5.056714 0.00068747772
5.057714 0.00068878044
5.058714 0.00069007651
5.059714 0.0006913659
5.060714 0.0006926484299999999
5.061714 0.00069392404
5.062714 0.0006951926
5.063715 0.0006964539800000001
5.064714 0.00069770804
5.065714 0.00069895473
5.066714 0.00070019387
5.067714 0.0007014254199999999
5.068714 0.0007026491900000001
5.069714 0.00070386513
5.070714 0.00070507308
5.071714 0.00070627298
5.072714 0.0007074646399999999
5.073714 0.00070864794
5.074714 0.00070982283
5.075714 0.00071098916
5.076715 0.0007121467699999999
5.077714 0.00071329555
5.078714 0.00071443537
5.079714 0.00071556615
5.080714 0.0007166876499999999
5.081714 0.00071779987
5.082714 0.00071890258
5.083714 0.0007199957100000001
5.084714 0.00072107914
5.085714 0.00072215262
5.086714 0.00072321609
5.087714 0.00072426942
5.088714 0.00072531238
5.089714 0.00072634493
5.090714 0.00072736693
5.091714 0.00072837815
5.092714 0.0007293785100000001
5.093714 0.00073036781
5.094714 0.00073134597
5.095714 0.00073231276
5.096714 0.00073326814
5.097714 0.00073421184
5.098714 0.00073514384
5.099714 0.00073606393
5.100714 0.00073697192
5.101714 0.0007378677299999999
5.102714 0.00073875121
5.103714 0.00073962219
5.104714 0.00074048057
5.105714 0.00074132622
5.106714 0.00074215895
5.107714 0.0007429787299999999
5.108714 0.0007437853599999999
5.109715 0.0007445787100000001
5.110714 0.0007453586
5.111714 0.00074612499
5.112714 0.00074687773
5.113714 0.00074761674
5.114714 0.00074834184
5.115714 0.00074905288
5.116714 0.00074974987
5.117714 0.00075043254
5.118714 0.00075110088
5.119714 0.00075175471
5.120714 0.00075239391
5.121714 0.00075301841
5.122715 0.00075362809
5.123714 0.0007542227599999999
5.124714 0.00075480229
5.125714 0.00075536664
5.126714 0.00075591565
5.127714 0.00075644916
5.128714 0.0007569670699999999
5.129714 0.0007574693
5.130714 0.00075795565
5.131714 0.00075842599
5.132714 0.0007588801999999999
5.133714 0.00075931812
5.134714 0.00075973971
5.135714 0.0007601447599999999
5.136714 0.00076053316
5.137714 0.00076090469
5.138714 0.0007612593
5.139714 0.00076159681
5.140714 0.0007619171400000001
5.141714 0.0007622200899999999
5.142715 0.00076250553
5.143714 0.00076277333
5.144714 0.00076302331
5.145714 0.00076325541
5.146714 0.0007634695099999999
5.147714 0.0007636654100000001
5.148714 0.0007638428499999999
5.149714 0.00076400192
5.150714 0.00076414235
5.151714 0.0007642640399999999
5.152714 0.0007643667200000001
5.153714 0.00076445049
5.154714 0.0007645150600000001
5.155715 0.00076456035
5.156714 0.00076458618
5.157714 0.00076459237
5.158714 0.0007645789100000001
5.159714 0.00076454562
5.160714 0.00076449232
5.161714 0.0007644188400000001
5.162714 0.00076432525
5.163714 0.00076421129
5.164714 0.0007640767800000001
5.165714 0.00076392171
5.166714 0.00076374599
5.167714 0.00076354945
5.168715 0.0007633319000000001
5.169714 0.00076309334
5.170714 0.00076283354
5.171714 0.00076255255
5.172714 0.00076225019
5.173714 0.00076192637
5.174714 0.00076158099
5.175714 0.00076121396
5.176714 0.0007608252
5.177714 0.0007604146500000001
5.178714 0.00075998205
5.179714 0.00075952744
5.180714 0.00075905077
5.181714 0.00075855187
5.182714 0.00075803064
5.183714 0.00075748699
5.184714 0.00075692087
5.185714 0.00075633216
5.186714 0.00075572075
5.187714 0.00075508656
5.188715 0.00075442945
5.189714 0.00075374933
5.190714 0.00075304611
5.191714 0.0007523196899999999
5.192714 0.00075156995
5.193714 0.00075079679
5.194714 0.00075000007
5.195714 0.00074917975
5.196714 0.00074833561
5.197714 0.00074746758
5.198714 0.0007465756000000001
5.199714 0.00074565951
5.200714 0.0007447191800000001
5.201715 0.00074375453
5.202714 0.00074276545
5.203714 0.00074175182
5.204714 0.00074071359
5.205714 0.00073965057
5.206714 0.00073856272
5.207714 0.00073744991
5.208714 0.00073631209
5.209714 0.00073514911
5.210714 0.00073396091
5.211714 0.00073274737
5.212714 0.00073150841
5.213714 0.00073024394
5.214714 0.00072895391
5.215714 0.00072763823
5.216714 0.00072629678
5.217714 0.00072492949
5.218714 0.00072353623
5.219714 0.00072211706
5.220714 0.00072067182
5.221714 0.00071920044
5.222714 0.0007177028700000001
5.223714 0.00071617901
5.224714 0.00071462887
5.225714 0.0007130522600000001
5.226714 0.00071144923
5.227714 0.0007098196399999999
5.228714 0.0007081635
5.229714 0.00070648075
5.230714 0.00070477131
5.231714 0.00070303513
5.232714 0.00070127221
5.233714 0.00069948246
5.234715 0.00069766584
5.235714 0.00069582238
5.236714 0.00069395196
5.237714 0.00069205457
5.238714 0.00069013026
5.239714 0.00068817885
5.240714 0.00068620043
5.241714 0.0006841949
5.242714 0.0006821622699999999
5.243714 0.00068010245
5.244714 0.0006780154299999999
5.245714 0.00067590126
5.246714 0.00067375977
5.247715 0.0006715909900000001
5.248714 0.0006693948800000001
5.249714 0.00066717139
5.250714 0.00066492048
5.251714 0.00066264206
5.252714 0.0006603361699999999
5.253714 0.00065800273
5.254714 0.00065564163
5.255714 0.0006532528500000001
5.256714 0.00065083636
5.257714 0.00064839219
5.258714 0.00064592014
5.259714 0.00064342025
5.260714 0.00064089245
5.261714 0.00063833668
5.262714 0.00063575294
5.263714 0.0006331412400000001
5.264714 0.00063050147
5.265714 0.00062783356
5.266714 0.00062513759
5.267715 0.00062241347
5.268714 0.0006196611999999999
5.269714 0.00061688083
5.270714 0.00061407227
5.271714 0.00061123551
5.272714 0.0006083706
5.273714 0.00060547754
5.274714 0.00060255629
5.275714 0.00059960694
5.276714 0.00059662943
5.277714 0.00059362383
5.278714 0.00059059012
5.279714 0.0005875282999999999
5.280715 0.00058443843
5.281714 0.0005813205
5.282714 0.0005781746
5.283714 0.00057500069
5.284714 0.00057179882
5.285714 0.0005685690199999999
5.286714 0.00056531135
5.287714 0.0005620258
5.288714 0.00055871242
5.289714 0.0005553712100000001
5.290714 0.00055200221
5.291714 0.00054860552
5.292714 0.00054518109
5.293715 0.00054172906
5.294714 0.00053824938
5.295714 0.00053474209
5.296714 0.0005312073
5.297714 0.00052764499
5.298714 0.00052405526
5.299714 0.00052043811
5.300714 0.00051679363
5.301714 0.00051312181
5.302714 0.0005094227599999999
5.303714 0.00050569647
5.304714 0.0005019430799999999
5.305714 0.00049816258
5.306714 0.00049435498
5.307714 0.00049052042
5.308714 0.00048665884000000006
5.309714 0.00048277038
5.310714 0.00047885505
5.311714 0.00047491289000000004
5.312714 0.00047094395
5.313715 0.00046694827
5.314714 0.00046292594
5.315714 0.00045887696
5.316714 0.00045480133
5.317714 0.00045069919
5.318714 0.00044657054000000004
5.319714 0.00044241542
5.320714 0.00043823387999999996
5.321714 0.00043402601
5.322714 0.00042979191
5.323714 0.00042553151999999997
5.324714 0.00042124497999999997
5.325714 0.00041693233000000005
5.326715 0.00041259373
5.327714 0.00040822915
5.328714 0.00040383879
5.329714 0.00039942270000000005
5.330714 0.00039498095
5.331714 0.00039051369999999996
5.332714 0.00038602102
5.333714 0.00038150301
5.334714 0.00037695984
5.335714 0.00037239161
5.336714 0.00036779843
5.337714 0.00036318046999999997
5.338714 0.00035853782
5.339714 0.00035387063000000003
5.340714 0.00034917903
5.341714 0.00034446316
5.342714 0.00033972312
5.343714 0.0003349591
5.344714 0.00033017118
5.345714 0.0003253595
5.346714 0.00032052421
5.347714 0.00031566542
5.348714 0.00031078325
5.349714 0.00030587785000000004
5.350714 0.0003009493
5.351714 0.00029599778
5.352714 0.00029102337
5.353714 0.00028602622000000003
5.354714 0.00028100644
5.355714 0.00027596413
5.356714 0.00027089948
5.357714 0.00026581254
5.358714 0.00026070347
5.359715 0.00025557242000000003
5.360714 0.00025041952
5.361714 0.00024524486
5.362714 0.00024004862
5.363714 0.00023483091999999998
5.364714 0.00022959191000000001
5.365714 0.00022433170999999999
5.366714 0.00021905046000000002
5.367714 0.00021374833
5.368714 0.00020842547
5.369714 0.00020308198
5.370714 0.00019771804999999998
5.371714 0.00019233382
5.372715 0.00018692946
5.373714 0.00018150507
5.374714 0.00017606084
5.375714 0.0001705969
5.376714 0.00016511342
5.377714 0.00015961056
5.378714 0.00015408845
5.379714 0.00014854727000000002
5.380714 0.00014298718
5.381714 0.00013740832
5.382714 0.00013181088
5.383714 0.00012619504
5.384714 0.00012056096000000001
5.385714 0.00011490879
5.386714 0.00010923875000000001
5.387714 0.00010355102
5.388714 9.784578199999999e-05
5.389714 9.212323e-05
5.390714 8.6383574e-05
5.391714 8.0627012e-05
5.392715 7.4853762e-05
5.393714 6.9064026e-05
5.394714 6.3258022e-05
5.395714 5.7435971999999994e-05
5.396714 5.1598106999999996e-05
5.397714 4.574463e-05
5.398714 3.9875778e-05
5.399714 3.399177e-05
5.400714 2.809283e-05
5.401714 2.2179178e-05
5.402714 1.6251036e-05
5.403714 1.0308619e-05
5.404714 4.352145999999999e-06
5.405715 -1.6181732e-06
5.406714 -7.6021287e-06
5.407714 -1.3599513999999999e-05
5.408714 -1.9610126999999998e-05
5.409714 -2.5633766999999998e-05
5.410714 -3.1670237e-05
5.411714 -3.771934e-05
5.412714 -4.3780886e-05
5.413714 -4.985468e-05
5.414714 -5.5940535e-05
5.415714 -6.2038254e-05
5.416714 -6.8147648e-05
5.417714 -7.4268519e-05
5.418715 -8.0400673e-05
5.419714 -8.6543918e-05
5.420714 -9.2698042e-05
5.421714 -9.886284700000001e-05
5.422714 -0.00010503813
5.423714 -0.00011122368
5.424714 -0.00011741926
5.425714 -0.00012362467
5.426714 -0.00012983968
5.427714 -0.00013606406
5.428714 -0.00014229759
5.429714 -0.00014854003
5.430714 -0.00015479114
5.431714 -0.00016105068
5.432714 -0.00016731843
5.433714 -0.00017359414
5.434714 -0.00017987753999999998
5.435714 -0.00018616841999999999
5.436714 -0.00019246652
5.437714 -0.00019877159
5.438715 -0.00020508341999999998
5.439714 -0.00021140172
5.440714 -0.00021772626000000003
5.441714 -0.00022405682000000001
5.442714 -0.00023039310999999998
5.443714 -0.00023673491999999998
5.444714 -0.00024308201
5.445714 -0.00024943411
5.446714 -0.00025579095
5.447714 -0.00026215232
5.448714 -0.00026851797000000005
5.449714 -0.00027488761000000003
5.450714 -0.00028126099
5.451715 -0.00028763789
5.452714 -0.00029401801
5.453714 -0.0003004011
5.454714 -0.00030678689
5.455714 -0.00031317511
5.456714 -0.00031956549
5.457714 -0.00032595781
5.458714 -0.00033235170999999997
5.459714 -0.00033874701
5.460714 -0.00034514338999999997
5.461714 -0.00035154062
5.462714 -0.00035793839
5.463714 -0.00036433646
5.464714 -0.00037073457
5.465714 -0.00037713246
5.466714 -0.00038352987
5.467714 -0.00038992656999999997
5.468714 -0.00039632236999999994
5.469714 -0.00040271689
5.470714 -0.00040910999999999996
5.471714 -0.00041550138000000003
5.472714 -0.0004218909
5.473714 -0.00042827828
5.474714 -0.00043466325
5.475714 -0.00044104559
5.476714 -0.00044742515000000004
5.477714 -0.00045380161
5.478714 -0.00046017476000000004
5.479714 -0.00046654436
5.480714 -0.00047291022999999995
5.481714 -0.00047927206
5.482714 -0.00048562961
5.483714 -0.0004919827
5.484715 -0.00049833097
5.485714 -0.0005046742000000001
5.486714 -0.00051101219
5.487714 -0.0005173446000000001
5.488714 -0.00052367113
5.489714 -0.00052999162
5.490714 -0.0005363057000000001
5.491714 -0.00054261309
5.492714 -0.00054891352
5.493714 -0.00055520673
5.494714 -0.00056149242
5.495714 -0.0005677703
5.496714 -0.00057404004
5.497715 -0.00058030146
5.498714 -0.00058655419
5.499714 -0.00059279805
5.500714 -0.00059903264
5.501714 -0.0006052577199999999
5.502714 -0.00061147311
5.503714 -0.00061767846
5.504714 -0.00062387353
5.505714 -0.00063005809
5.506714 -0.00063623183
5.507714 -0.00064239453
5.508714 -0.0006485458900000001
5.509714 -0.00065468571
5.510714 -0.00066081375
5.511714 -0.00066692969
5.512714 -0.00067303331
5.513714 -0.00067912433
5.514714 -0.0006852025299999999
5.515714 -0.00069126772
5.516714 -0.0006973195
5.517715 -0.0007033576799999999
5.518714 -0.00070938204
5.519714 -0.00071539225
5.520714 -0.0007213881
5.521714 -0.0007273693000000001
5.522714 -0.00073333563
5.523714 -0.00073928682
5.524714 -0.00074522259
5.525714 -0.00075114272
5.526714 -0.00075704693
5.527714 -0.000762935
5.528714 -0.00076880669
5.529714 -0.0007746617499999999
5.530715 -0.00078049989
5.531714 -0.0007863209200000001
5.532714 -0.0007921246800000001
5.533714 -0.0007979108899999999
5.534714 -0.00080367927
5.535714 -0.00080942955
5.536714 -0.0008151616400000001
5.537714 -0.00082087536
5.538714 -0.00082657025
5.539714 -0.0008322463100000001
5.540714 -0.0008379032799999999
5.541714 -0.00084354087
5.542714 -0.00084915882
5.543715 -0.00085475704
5.544714 -0.00086033515
5.545714 -0.00086589298
5.546714 -0.00087143035
5.547714 -0.00087694689
5.548714 -0.0008824423300000001
5.549714 -0.0008879165800000001
5.550714 -0.00089336927
5.551714 -0.00089880014
5.552714 -0.0009042089
5.553714 -0.00090959538
5.554714 -0.0009149593100000001
5.555714 -0.00092030032
5.556714 -0.00092561831
5.557714 -0.00093091285
5.558714 -0.0009361838199999999
5.559714 -0.00094143088
5.560714 -0.00094665393
5.561714 -0.00095185269
5.562714 -0.0009570268
5.563715 -0.00096217609
5.564714 -0.0009673004599999999
5.565714 -0.00097239954
5.566714 -0.00097747316
5.567714 -0.00098252112
5.568714 -0.0009875433500000001
5.569714 -0.00099253948
5.570714 -0.00099750932
5.571714 -0.0010024529
5.572714 -0.0010073698
5.573714 -0.00101226
5.574714 -0.0010171231
5.575714 -0.0010219591
5.576715 -0.0010267677999999999
5.577714 -0.0010315488
5.578714 -0.0010363022
5.579714 -0.0010410276000000001
5.580714 -0.0010457248
5.581714 -0.0010503939
5.582714 -0.0010550343000000002
5.583714 -0.0010596460999999998
5.584714 -0.001064229
5.585714 -0.0010687828
5.586714 -0.0010733072
5.587714 -0.0010778022
5.588714 -0.0010822676
5.589714 -0.001086703
5.590714 -0.0010911083
5.591714 -0.0010954835
5.592714 -0.0010998281
5.593714 -0.0011041421
5.594714 -0.0011084254
5.595714 -0.0011126777
5.596714 -0.0011168989
5.597714 -0.0011210887000000001
5.598714 -0.0011252471
5.599714 -0.0011293739
5.600714 -0.0011334689
5.601714 -0.0011375318999999999
5.602714 -0.0011415629000000001
5.603714 -0.0011455617
5.604714 -0.0011495279
5.605714 -0.0011534616
5.606714 -0.0011573625
5.607714 -0.0011612305
5.608714 -0.0011650654
5.609715 -0.0011688669
5.610714 -0.0011726352
5.611714 -0.0011763697
5.612714 -0.0011800706
5.613714 -0.0011837374
5.614714 -0.0011873701000000001
5.615714 -0.0011909684
5.616714 -0.0011945323
5.617714 -0.0011980615
5.618714 -0.0012015558
5.619714 -0.0012050152
5.620714 -0.0012084393
5.621714 -0.0012118282
5.622715 -0.0012151816999999999
5.623714 -0.0012184995
5.624714 -0.0012217816000000001
5.625714 -0.001225028
5.626714 -0.0012282384000000001
5.627714 -0.0012314127000000001
5.628714 -0.0012345509
5.629714 -0.0012376528000000002
5.630714 -0.0012407184
5.631714 -0.0012437475
5.632714 -0.0012467401
5.633714 -0.0012496961
5.634714 -0.0012526154
5.635714 -0.0012554979999999999
5.636714 -0.0012583437000000001
5.637714 -0.0012611525
5.638714 -0.0012639243
5.639714 -0.0012666591
5.640714 -0.0012693567
5.641714 -0.001272017
5.642715 -0.00127464
5.643714 -0.0012772254
5.644714 -0.0012797734
5.645714 -0.0012822837
5.646714 -0.0012847562
5.647714 -0.0012871908
5.648714 -0.0012895875
5.649714 -0.0012919461
5.650714 -0.0012942665999999999
5.651714 -0.0012965486999999998
5.652714 -0.0012987924000000001
5.653714 -0.0013009977
5.654714 -0.0013031644
5.655715 -0.0013052924000000001
5.656714 -0.0013073817
5.657714 -0.0013094322
5.658714 -0.0013114437
5.659714 -0.0013134162
5.660714 -0.0013153498
5.661714 -0.0013172442
5.662714 -0.0013190995
5.663714 -0.0013209155000000002
5.664714 -0.0013226922
5.665714 -0.0013244297
5.666714 -0.0013261278
5.667714 -0.0013277863000000002
5.668715 -0.0013294056
5.669714 -0.0013309851999999999
5.670714 -0.0013325252
5.671714 -0.0013340257
5.672714 -0.0013354865
5.673714 -0.0013369075
5.674714 -0.0013382887
5.675714 -0.0013396301
5.676714 -0.0013409317
5.677714 -0.0013421932999999999
5.678714 -0.0013434149
5.679714 -0.0013445965000000002
5.680714 -0.0013457382
5.681714 -0.0013468397
5.682714 -0.0013479011
5.683714 -0.0013489223000000001
5.684714 -0.0013499034
5.685714 -0.0013508444
5.686714 -0.0013517452
5.687714 -0.001352606
5.688715 -0.0013534266
5.689714 -0.001354207
5.690714 -0.0013549473000000001
5.691714 -0.0013556475
5.692714 -0.0013563078
5.693714 -0.0013569279999999999
5.694714 -0.0013575082
5.695714 -0.0013580483999999999
5.696714 -0.0013585487999999998
5.697714 -0.0013590092999999999
5.698714 -0.0013594298000000002
5.699714 -0.0013598106
5.700714 -0.0013601517
5.701715 -0.0013604529
5.702714 -0.0013607144
5.703714 -0.0013609361000000001
5.704714 -0.0013611181000000002
5.705714 -0.0013612603
5.706714 -0.0013613628
5.707714 -0.0013614253
5.708714 -0.0013614483
5.709714 -0.0013614313999999999
5.710714 -0.0013613747
5.711714 -0.0013612780999999999
5.712714 -0.0013611418
5.713714 -0.0013609656
5.714714 -0.0013607496
5.715714 -0.0013604937
5.716714 -0.001360198
5.717714 -0.0013598625
5.718714 -0.0013594872
5.719714 -0.0013590720999999998
5.720714 -0.0013586174
5.721714 -0.001358123
5.722714 -0.0013575889
5.723714 -0.0013570153000000001
5.724714 -0.0013564022
5.725714 -0.0013557495999999998
5.726714 -0.0013550578999999999
5.727714 -0.0013543267
5.728714 -0.0013535564
5.729714 -0.001352747
5.730714 -0.0013518987999999999
5.731714 -0.0013510115
5.732714 -0.0013500855
5.733714 -0.0013491208000000001
5.734715 -0.0013481173
5.735714 -0.0013470754
5.736714 -0.001345995
5.737714 -0.0013448762
5.738714 -0.0013437191
5.739714 -0.0013425239
5.740714 -0.0013412906
5.741714 -0.0013400193
5.742714 -0.00133871
5.743714 -0.0013373628
5.744714 -0.001335978
5.745714 -0.0013345554
5.746714 -0.0013330952
5.747715 -0.0013315976
5.748714 -0.0013300624999999999
5.749714 -0.0013284903
5.750714 -0.0013268808
5.751714 -0.0013252342999999999
5.752714 -0.0013235507
5.753714 -0.0013218303
5.754714 -0.0013200733
5.755714 -0.0013182795999999999
5.756714 -0.0013164493
5.757714 -0.0013145827
5.758714 -0.0013126798
5.759714 -0.0013107408
5.760714 -0.0013087657000000002
5.761714 -0.0013067547
5.762714 -0.0013047079
5.763714 -0.0013026253
5.764714 -0.0013005070999999998
5.765714 -0.0012983533
5.766714 -0.0012961641
5.767715 -0.0012939395
5.768714 -0.0012916795
5.769714 -0.0012893845
5.770714 -0.0012870541
5.771714 -0.0012846888
5.772714 -0.0012822884999999999
5.773714 -0.0012798533
5.774714 -0.0012773833
5.775714 -0.0012748787
5.776714 -0.0012723393
5.777714 -0.0012697655000000001
5.778714 -0.0012671572
5.779714 -0.0012645147
5.780715 -0.001261838
5.781714 -0.0012591274
5.782714 -0.0012563828
5.783714 -0.0012536045
5.784714 -0.0012507927
5.785714 -0.0012479476
5.786714 -0.0012450692
5.787714 -0.0012421579000000001
5.788714 -0.0012392138
5.789714 -0.0012362370999999999
5.790714 -0.0012332279
5.791714 -0.0012301866
5.792714 -0.0012271133
5.793715 -0.001224008
5.794714 -0.0012208711000000001
5.795714 -0.0012177028
5.796714 -0.0012145032
5.797714 -0.0012112726
5.798714 -0.0012080110000000002
5.799714 -0.0012047186
5.800714 -0.0012013956
5.801714 -0.0011980422
5.802714 -0.0011946585
5.803714 -0.0011912447
5.804714 -0.0011878009
5.805714 -0.0011843272
5.806714 -0.0011808238
5.807714 -0.0011772909
5.808714 -0.0011737285
5.809714 -0.0011701368
5.810714 -0.0011665159
5.811714 -0.001162866
5.812714 -0.0011591873
5.813715 -0.0011554798
5.814714 -0.0011517438
5.815714 -0.0011479793
5.816714 -0.0011441866
5.817714 -0.0011403658
5.818714 -0.0011365171
5.819714 -0.0011326406999999999
5.820714 -0.0011287366
5.821714 -0.0011248051
5.822714 -0.0011208464
5.823714 -0.0011168604
5.824714 -0.0011128477000000002
5.825714 -0.0011088082
5.826715 -0.0011047419
5.827714 -0.0011006494000000001
5.828714 -0.0010965305
5.829714 -0.0010923855000000001
5.830714 -0.0010882145999999999
5.831714 -0.0010840178
5.832714 -0.0010797956
5.833714 -0.0010755476999999999
5.834714 -0.0010712745
5.835714 -0.0010669763
5.836714 -0.001062653
5.837714 -0.0010583049
5.838714 -0.0010539321
5.839714 -0.0010495349999999999
5.840714 -0.0010451135
5.841714 -0.0010406679
5.842714 -0.0010361985
5.843714 -0.0010317054
5.844714 -0.0010271889000000001
5.845714 -0.0010226491
5.846714 -0.0010180863
5.847714 -0.0010135006999999999
5.848714 -0.0010088925
5.849714 -0.0010042618999999999
5.850714 -0.00099960926
5.851714 -0.00099493473
5.852714 -0.00099023864
5.853714 -0.0009855210900000001
5.854714 -0.00098078235
5.855714 -0.0009760226
5.856714 -0.00097124221
5.857714 -0.0009664412599999999
5.858714 -0.0009616200299999999
5.859715 -0.0009567786
5.860714 -0.00095191726
5.861714 -0.00094703619
5.862714 -0.0009421354699999999
5.863714 -0.0009372153700000001
5.864714 -0.000932276
5.865714 -0.00092731752
5.866714 -0.0009223401299999999
5.867714 -0.00091734382
5.868714 -0.0009123289600000001
5.869714 -0.0009072955399999999
5.870714 -0.00090224376
5.871714 -0.0008971736900000001
5.872715 -0.00089208552
5.873714 -0.0008869795200000001
5.874714 -0.0008818557900000001
5.875714 -0.00087671442
5.876714 -0.00087155549
5.877714 -0.00086637938
5.878714 -0.0008611861599999999
5.879714 -0.0008559760299999999
5.880714 -0.0008507491699999999
5.881714 -0.00084550575
5.882714 -0.00084024605
5.883714 -0.00083497025
5.884714 -0.0008296784499999999
5.885714 -0.00082437091
5.886714 -0.00081904791
5.887714 -0.0008137094500000001
5.888714 -0.0008083559800000001
5.889714 -0.0008029876
5.890714 -0.00079760439
5.891714 -0.0007922068100000001
5.892715 -0.0007867947699999999
5.893714 -0.0007813687300000001
5.894714 -0.00077592858
5.895714 -0.0007704747099999999
5.896714 -0.0007650073700000001
5.897714 -0.00075952648
5.898714 -0.00075403245
5.899714 -0.00074852537
5.900714 -0.00074300542
5.901714 -0.0007374728299999999
5.902714 -0.00073192773
5.903714 -0.00072637035
5.904714 -0.0007208008400000001
5.905715 -0.00071521945
5.906714 -0.00070962628
5.907714 -0.00070402166
5.908714 -0.00069840567
5.909714 -0.00069277858
5.910714 -0.00068714053
5.911714 -0.00068149179
5.912714 -0.00067583255
5.913714 -0.00067016299
5.914714 -0.0006644832899999999
5.915714 -0.00065879367
5.916714 -0.00065309441
5.917714 -0.00064738556
5.918715 -0.00064166738
5.919714 -0.00063594007
5.920714 -0.00063020379
5.921714 -0.0006244587
5.922714 -0.0006187049599999999
5.923714 -0.0006129427700000001
5.924714 -0.00060717225
5.925714 -0.00060139359
5.926714 -0.00059560689
5.927714 -0.00058981227
5.928714 -0.00058400992
5.929714 -0.00057819998
5.930714 -0.00057238253
5.931714 -0.00056655772
5.932714 -0.00056072568
5.933714 -0.00055488663
5.934714 -0.00054904058
5.935714 -0.0005431877499999999
5.936714 -0.00053732829
5.937714 -0.00053146236
5.938715 -0.00052559008
5.939714 -0.00051971165
5.940714 -0.0005138272600000001
5.941714 -0.0005079371
5.942714 -0.00050204126
5.943714 -0.00049614
5.944714 -0.00049023356
5.945714 -0.00048432203
5.946714 -0.00047840567
5.947714 -0.00047248468000000006
5.948714 -0.00046655923
5.949714 -0.00046062954999999997
5.950714 -0.00045469578
5.951715 -0.00044875815
5.952714 -0.00044281686999999995
5.953714 -0.0004368721
5.954714 -0.00043092399999999996
5.955714 -0.00042497271999999997
5.956714 -0.00041901849
5.957714 -0.00041306142999999996
5.958714 -0.00040710174
5.959714 -0.00040113949999999996
5.960714 -0.00039517489999999996
5.961714 -0.00038920803
5.962714 -0.00038323910000000004
5.963714 -0.0003772682
5.964714 -0.00037129548
5.965714 -0.00036532108
5.966714 -0.00035934511
5.967714 -0.00035336773
5.968714 -0.00034738905
5.969714 -0.00034140921
5.970714 -0.0003354284
5.971714 -0.00032944668
5.972714 -0.00032346422
5.973714 -0.0003174812
5.974714 -0.00031149773
5.975714 -0.00030551396
5.976714 -0.00029953005
5.977714 -0.00029354612
5.978714 -0.00028756233
5.979714 -0.00028157883000000004
5.980714 -0.00027559576999999997
5.981714 -0.00026961327
5.982714 -0.00026363148
5.983714 -0.00025765053
5.984715 -0.00025167055
5.985714 -0.00024569167
5.986714 -0.000239714
5.987714 -0.00023373768
5.988714 -0.00022776283000000002
5.989714 -0.00022178953999999997
5.990714 -0.00021581795
5.991714 -0.00020984817
5.992714 -0.00020388028999999999
5.993714 -0.00019791444
5.994714 -0.00019195071999999997
5.995714 -0.00018598926
5.996714 -0.00018003017
5.997715 -0.00017407357
5.998714 -0.00016811957999999998
5.999714 -0.00016216833
6.000714 -0.00015621997
6.001714 -0.00015027461999999998
6.002714 -0.00014433241
6.003714 -0.00013839351
6.004714 -0.00013245806
6.005714 -0.00012652621
6.006714 -0.0001205981
6.007714 -0.0001146739
6.008714 -0.00010875375999999999
6.009714 -0.00010283786000000001
6.010714 -9.6926317e-05
6.011714 -9.1019302e-05
6.012714 -8.5116955e-05
6.013714 -7.9219427e-05
6.014714 -7.332685100000001e-05
6.015714 -6.7439356e-05
6.016714 -6.1557063e-05
6.017715 -5.5680101e-05
6.018714 -4.9808574e-05
6.019714 -4.3942592e-05
6.020714 -3.8082243000000004e-05
6.021714 -3.2227624e-05
6.022714 -2.6378819e-05
6.023714 -2.053591e-05
6.024714 -1.4698972000000001e-05
6.025714 -8.8680764e-06
6.026714 -3.0432947e-06
6.027714 2.7753045999999997e-06
6.028714 8.5876522e-06
6.029714 1.439368e-05
6.030715 2.0193318e-05
6.031714 2.5986492e-05
6.032714 3.1773129e-05
6.033714 3.755315e-05
6.034714 4.3326472e-05
6.035714 4.9093012000000005e-05
6.036714 5.4852683000000004e-05
6.037714 6.0605385e-05
6.038714 6.6351026e-05
6.039714 7.208951200000001e-05
6.040714 7.7820738e-05
6.041714 8.3544597e-05
6.042714 8.9260988e-05
6.043715 9.4969801e-05
6.044714 0.00010067095
6.045714 0.0001063643
6.046714 0.00011204977
6.047714 0.00011772726000000001
6.048714 0.00012339664
6.049714 0.00012905784
6.050714 0.00013471076000000002
6.051714 0.0001403553
6.052714 0.00014599137
6.053714 0.00015161888
6.054714 0.00015723773999999998
6.055714 0.00016284787
6.056714 0.00016844917
6.057714 0.00017404158
6.058714 0.00017962498000000001
6.059714 0.0001851993
6.060714 0.00019076447000000002
6.061714 0.00019632037
6.062714 0.00020186692
6.063715 0.00020740404
6.064714 0.0002129316
6.065714 0.00021844955000000003
6.066714 0.00022395777
6.067714 0.00022945617
6.068714 0.00023494465
6.069714 0.00024042311
6.070714 0.00024589144
6.071714 0.00025134954999999997
6.072714 0.00025679734999999997
6.073714 0.00026223474
6.074714 0.00026766163
6.075714 0.00027307793999999997
6.076715 0.00027848357
6.077714 0.00028387849
6.078714 0.00028926258
6.079714 0.00029463579
6.080714 0.00029999806
6.081714 0.00030534936000000003
6.082714 0.00031068962
6.083714 0.00031601878
6.084714 0.00032133682
6.085714 0.0003266437
6.086714 0.00033193942
6.087714 0.00033722388
6.088714 0.00034249713
6.089714 0.00034775906000000003
6.090714 0.00035300968
6.091714 0.00035824896
6.092714 0.00036347687
6.093714 0.00036869337
6.094714 0.00037389839
6.095714 0.0003790919
6.096714 0.00038427384
6.097714 0.00038944413
6.098714 0.00039460278
6.099714 0.00039974971
6.100714 0.00040488476
6.101714 0.00041000794
6.102714 0.00041511911999999993
6.103714 0.00042021824999999996
6.104714 0.00042530519000000006
6.105714 0.0004303799
6.106714 0.00043544228
6.107714 0.00044049225
6.108714 0.00044552967
6.109715 0.00045055449000000003
6.110714 0.00045556662
6.111714 0.00046056597999999995
6.112714 0.00046555242000000005
6.113714 0.00047052594999999996
6.114714 0.00047548647
6.115714 0.00048043389
6.116714 0.00048536817
6.117714 0.00049028927
6.118714 0.0004951970800000001
6.119714 0.0005000915699999999
6.120714 0.0005049726
6.121714 0.00050984027
6.122715 0.0005146944200000001
6.123714 0.00051953502
6.124714 0.00052436208
6.125714 0.0005291755299999999
6.126714 0.00053397525
6.127714 0.0005387612899999999
6.128714 0.0005435335
6.129714 0.00054829197
6.130714 0.0005530365300000001
6.131714 0.00055776723
6.132714 0.00056248391
6.133714 0.00056718663
6.134714 0.0005718752600000001
6.135714 0.00057654984
6.136714 0.00058121027
6.137714 0.00058585642
6.138714 0.00059048839
6.139714 0.00059510608
6.140714 0.00059970944
6.141714 0.00060429843
6.142715 0.00060887296
6.143714 0.00061343312
6.144714 0.0006179787800000001
6.145714 0.00062250997
6.146714 0.0006270265699999999
6.147714 0.00063152866
6.148714 0.00063601615
6.149714 0.0006404889999999999
6.150714 0.0006449472
6.151714 0.00064939077
6.152714 0.00065381964
6.153714 0.00065823374
6.154714 0.0006626330599999999
6.155715 0.00066701759
6.156714 0.0006713873099999999
6.157714 0.00067574206
6.158714 0.00068008185
6.159714 0.00068440668
6.160714 0.00068871636
6.161714 0.00069301095
6.162714 0.00069729035
6.163714 0.00070155447
6.164714 0.00070580322
6.165714 0.00071003651
6.166714 0.0007142543399999999
6.167714 0.00071845657
6.168715 0.0007226431500000001
6.169714 0.00072681396
6.170714 0.0007309689400000001
6.171714 0.00073510801
6.172714 0.00073923111
6.173714 0.0007433381100000001
6.174714 0.00074742907
6.175714 0.00075150383
6.176714 0.00075556241
6.177714 0.0007596047
6.178714 0.00076363067
6.179714 0.00076764027
6.180714 0.0007716334000000001
6.181714 0.00077561026
6.182714 0.0007795705600000001
6.183714 0.0007835143199999999
6.184714 0.0007874417000000001
6.185714 0.0007913524300000001
6.186714 0.00079524671
6.187714 0.00079912434
6.188715 0.0008029855099999999
6.189714 0.00080682994
6.190714 0.00081065782
6.191714 0.00081446906
6.192714 0.00081826365
6.193714 0.0008220415099999999
6.194714 0.0008258026400000001
6.195714 0.00082954703
6.196714 0.0008332746799999999
6.197714 0.00083698551
6.198714 0.00084067933
6.199714 0.0008443564199999999
6.200714 0.00084801641
6.201715 0.0008516593899999999
6.202714 0.00085528536
6.203714 0.0008588942399999999
6.204714 0.0008624858299999999
6.205714 0.00086606033
6.206714 0.00086961745
6.207714 0.00087315739
6.208714 0.0008766798599999999
6.209714 0.00088018496
6.210714 0.0008836726
6.211714 0.00088714269
6.212714 0.00089059522
6.213714 0.0008940301100000001
6.214714 0.0008974473499999999
6.215714 0.0009008467699999999
6.216714 0.0009042284500000001
6.217714 0.00090759222
6.218714 0.00091093807
6.219714 0.0009142660000000001
6.220714 0.0009175759300000001
6.221714 0.0009208677500000001
6.222714 0.0009241413
6.223714 0.0009273967400000001
6.224714 0.0009306339099999999
6.225714 0.0009338526999999999
6.226714 0.00093705303
6.227714 0.00094023499
6.228714 0.0009433983
6.229714 0.00094654306
6.230714 0.00094966917
6.231714 0.00095277646
6.232714 0.00095586493
6.233714 0.00095893456
6.234715 0.00096198528
6.235714 0.00096501708
6.236714 0.00096802978
6.237714 0.00097102338
6.238714 0.0009739979800000001
6.239714 0.00097695338
6.240714 0.0009798895899999999
6.241714 0.00098280661
6.242714 0.00098570454
6.243714 0.00098858309
6.244714 0.00099144245
6.245714 0.00099428262
6.246714 0.00099710333
6.247715 0.00099990475
6.248714 0.001002687
6.249714 0.0010054498
6.250714 0.0010081932
6.251714 0.0010109173
6.252714 0.0010136219
6.253714 0.0010163071
6.254714 0.0010189729
6.255714 0.0010216191
6.256714 0.0010242459
6.257714 0.001026853
6.258714 0.0010294405
6.259714 0.0010320084
6.260714 0.0010345564
6.261714 0.0010370847
6.262714 0.0010395931
6.263714 0.0010420816
6.264714 0.00104455
6.265714 0.0010469983999999999
6.266714 0.0010494266
6.267715 0.0010518347
6.268714 0.0010542224
6.269714 0.0010565897
6.270714 0.0010589367000000001
6.271714 0.0010612631
6.272714 0.0010635688
6.273714 0.0010658539
6.274714 0.0010681184
6.275714 0.0010703619
6.276714 0.0010725847
6.277714 0.0010747865
6.278714 0.0010769673000000002
6.279714 0.0010791271
6.280715 0.0010812657
6.281714 0.0010833832000000001
6.282714 0.0010854795
6.283714 0.0010875544
6.284714 0.001089608
6.285714 0.0010916403
6.286714 0.0010936512
6.287714 0.0010956405
6.288714 0.0010976083
6.289714 0.0010995546
6.290714 0.0011014792
6.291714 0.0011033822
6.292714 0.0011052635000000002
6.293715 0.0011071231
6.294714 0.0011089608999999999
6.295714 0.0011107768
6.296714 0.0011125709
6.297714 0.0011143431
6.298714 0.0011160933
6.299714 0.0011178216
6.300714 0.0011195279
6.301714 0.0011212121
6.302714 0.0011228743000000002
6.303714 0.0011245143
6.304714 0.0011261322
6.305714 0.001127728
6.306714 0.0011293017
6.307714 0.0011308531999999999
6.308714 0.0011323825
6.309714 0.0011338895
6.310714 0.0011353743
6.311714 0.0011368366
6.312714 0.0011382768
6.313715 0.0011396946000000001
6.314714 0.0011410899
6.315714 0.0011424628
6.316714 0.0011438131
6.317714 0.001145141
6.318714 0.0011464461
6.319714 0.0011477287
6.320714 0.0011489885
6.321714 0.0011502255000000001
6.322714 0.0011514397
6.323714 0.0011526309
6.324714 0.0011537992
6.325714 0.0011549442999999999
6.326715 0.0011560663
6.327714 0.0011571651
6.328714 0.0011582405999999998
6.329714 0.0011592927
6.330714 0.0011603213
6.331714 0.0011613265
6.332714 0.001162308
6.333714 0.0011632659
6.334714 0.0011642001
6.335714 0.0011651104
6.336714 0.0011659969
6.337714 0.0011668595
6.338714 0.0011676981999999999
6.339714 0.0011685129000000001
6.340714 0.0011693036
6.341714 0.0011700702000000001
6.342714 0.0011708126
6.343714 0.001171531
6.344714 0.0011722253
6.345714 0.0011728952
6.346714 0.001173541
6.347714 0.0011741627
6.348714 0.0011747599
6.349714 0.0011753329000000002
6.350714 0.0011758817
6.351714 0.001176406
6.352714 0.0011769062
6.353714 0.0011773818
6.354714 0.0011778331000000001
6.355714 0.00117826
6.356714 0.0011786626
6.357714 0.0011790406
6.358714 0.0011793943
6.359715 0.0011797234
6.360714 0.0011800280999999999
6.361714 0.0011803082
6.362714 0.0011805638
6.363714 0.0011807948
6.364714 0.0011810012
6.365714 0.0011811829000000001
6.366714 0.0011813398
6.367714 0.0011814722
6.368714 0.0011815798000000001
6.369714 0.0011816625
6.370714 0.0011817205
6.371714 0.0011817536
6.372715 0.0011817619
6.373714 0.0011817452
6.374714 0.0011817036
6.375714 0.0011816370000000001
6.376714 0.0011815453
6.377714 0.0011814285
6.378714 0.0011812866000000001
6.379714 0.0011811196
6.380714 0.0011809272
6.381714 0.0011807096
6.382714 0.0011804667
6.383714 0.0011801983999999998
6.384714 0.0011799047
6.385714 0.0011795853999999998
6.386714 0.0011792406
6.387714 0.0011788705
6.388714 0.0011784746
6.389714 0.001178053
6.390714 0.0011776059
6.391714 0.0011771330000000001
6.392715 0.0011766343999999999
6.393714 0.0011761101
6.394714 0.0011755599
6.395714 0.0011749839
6.396714 0.0011743821
6.397714 0.0011737545000000001
6.398714 0.0011731011
6.399714 0.0011724218
6.400714 0.0011717167
6.401714 0.0011709857
6.402714 0.0011702289
6.403714 0.0011694463
6.404714 0.0011686378
6.405715 0.0011678034
6.406714 0.0011669433
6.407714 0.0011660574
6.408714 0.0011651456999999998
6.409714 0.0011642082
6.410714 0.0011632451
6.411714 0.001162256
6.412714 0.0011612413
6.413714 0.0011602008
6.414714 0.0011591347
6.415714 0.0011580428999999998
6.416714 0.0011569252
6.417714 0.0011557819
6.418715 0.0011546128
6.419714 0.0011534181
6.420714 0.0011521975000000002
6.421714 0.0011509514
6.422714 0.0011496793000000001
6.423714 0.0011483816
6.424714 0.0011470580999999999
6.425714 0.0011457088
6.426714 0.0011443336
6.427714 0.0011429326
6.428714 0.0011415058
6.429714 0.0011400531999999999
6.430714 0.0011385745999999998
6.431714 0.0011370701
6.432714 0.0011355398
6.433714 0.0011339835
6.434714 0.0011324012
6.435714 0.001130793
6.436714 0.0011291589
6.437714 0.0011274987
6.438715 0.0011258125
6.439714 0.0011241003
6.440714 0.0011223621
6.441714 0.0011205979
6.442714 0.0011188077
6.443714 0.0011169915
6.444714 0.0011151493
6.445714 0.0011132812
6.446714 0.001111387
6.447714 0.0011094669
6.448714 0.0011075209
6.449714 0.0011055488
6.450714 0.0011035508999999999
6.451715 0.0011015273
6.452714 0.0010994778
6.453714 0.0010974023999999998
6.454714 0.0010953013
6.455714 0.0010931745
6.456714 0.0010910221000000001
6.457714 0.0010888440999999999
6.458714 0.0010866404000000002
6.459714 0.0010844113
6.460714 0.0010821567
6.461714 0.0010798767
6.462714 0.0010775713
6.463714 0.0010752407
6.464714 0.0010728848
6.465714 0.0010705036
6.466714 0.0010680974
6.467714 0.0010656659
6.468714 0.0010632095
6.469714 0.0010607279000000001
6.470714 0.0010582216
6.471714 0.0010556901999999998
6.472714 0.0010531338
6.473714 0.0010505527
6.474714 0.0010479468
6.475714 0.0010453160000000001
6.476714 0.0010426605
6.477714 0.0010399802
6.478714 0.0010372753
6.479714 0.0010345457
6.480714 0.0010317914
6.481714 0.0010290125
6.482714 0.0010262090000000001
6.483714 0.0010233809
6.484715 0.0010205283
6.485714 0.0010176511
6.486714 0.0010147493999999998
6.487714 0.0010118233
6.488714 0.0010088726
6.489714 0.0010058977
6.490714 0.0010028983
6.491714 0.0009998745600000001
6.492714 0.00099682647
6.493714 0.00099375411
6.494714 0.00099065755
6.495714 0.00098753671
6.496714 0.0009843918599999999
6.497715 0.00098122282
6.498714 0.0009780298599999999
6.499714 0.00097481288
6.500714 0.00097157208
6.501714 0.0009683074500000001
6.502714 0.00096501899
6.503714 0.0009617068800000001
6.504714 0.0009583711299999999
6.505714 0.0009550118199999999
6.506714 0.00095162914
6.507714 0.00094822308
6.508714 0.0009447937400000001
6.509714 0.0009413412999999999
6.510714 0.0009378656599999999
6.511714 0.0009343671100000001
6.512714 0.0009308456400000001
6.513714 0.0009273014300000001
6.514714 0.0009237344800000001
6.515714 0.00092014498
6.516714 0.00091653301
6.517715 0.0009128987599999999
6.518714 0.00090924214
6.519714 0.00090556341
6.520714 0.0009018625899999999
6.521714 0.00089813984
6.522714 0.00089439518
6.523714 0.0008906286899999999
6.524714 0.0008868406399999999
6.525714 0.0008830308600000001
6.526714 0.00087919971
6.527714 0.0008753470899999999
6.528714 0.00087147318
6.529714 0.0008675779999999999
6.530715 0.00086366163
6.531714 0.0008597240600000001
6.532714 0.00085576557
6.533714 0.00085178608
6.534714 0.0008477857599999999
6.535714 0.0008437646099999999
6.536714 0.00083972272
6.537714 0.0008356601
6.538714 0.00083157684
6.539714 0.0008274731
6.540714 0.0008233488200000001
6.541714 0.00081920425
6.542714 0.00081503922
6.543715 0.000810854
6.544714 0.00080664859
6.545714 0.00080242307
6.546714 0.00079817755
6.547714 0.00079391211
6.548714 0.0007896268499999999
6.549714 0.0007853218400000001
6.550714 0.0007809971100000001
6.551714 0.000776653
6.552714 0.0007722893299999999
6.553714 0.00076790648
6.554714 0.00076350434
6.555714 0.0007590831000000001
6.556714 0.0007546429999999999
6.557714 0.00075018402
6.558714 0.00074570639
6.559714 0.00074121017
6.560714 0.00073669553
6.561714 0.00073216256
6.562714 0.0007276115
6.563715 0.00072304233
6.564714 0.0007184553400000001
6.565714 0.00071385057
6.566714 0.0007092282
6.567714 0.00070458836
6.568714 0.00069993121
6.569714 0.0006952568599999999
6.570714 0.00069056546
6.571714 0.00068585719
6.572714 0.00068113213
6.573714 0.00067639039
6.574714 0.0006716322300000001
6.575714 0.00066685775
6.576715 0.00066206703
6.577714 0.0006572602599999999
6.578714 0.00065243762
6.579714 0.0006475991500000001
6.580714 0.00064274509
6.581714 0.0006378754700000001
6.582714 0.0006329904899999999
6.583714 0.00062809027
6.584714 0.00062317495
6.585714 0.00061824462
6.586714 0.00061329943
6.587714 0.00060833945
6.588714 0.0006033648800000001
6.589714 0.0005983758
6.590714 0.00059337235
6.591714 0.00058835462
6.592714 0.00058332275
6.593714 0.00057827683
6.594714 0.00057321695
6.595714 0.0005681432899999999
6.596714 0.00056305594
6.597714 0.00055795495
6.598714 0.00055284049
6.599714 0.00054771263
6.600714 0.0005425715199999999
6.601714 0.00053741728
6.602714 0.00053225008
6.603714 0.00052707001
6.604714 0.0005218772
6.605714 0.00051667175
6.606714 0.00051145389
6.607714 0.00050622371
6.608714 0.00050098133
6.609715 0.00049572704
6.610714 0.00049046089
6.611714 0.00048518309
6.612714 0.00047989379
6.613714 0.00047459316
6.614714 0.00046928139
6.615714 0.00046395871
6.616714 0.00045862520999999997
6.617714 0.00045328111000000003
6.618714 0.0004479266
6.619714 0.00044256185
6.620714 0.00043718705
6.621714 0.00043180244000000004
6.622715 0.00042640809
6.623714 0.00042100423
6.624714 0.00041559105999999996
6.625714 0.00041016865
6.626714 0.00040473733
6.627714 0.00039929714
6.628714 0.00039384827
6.629714 0.00038839089
6.630714 0.00038292524
6.631714 0.00037745133
6.632714 0.0003719694
6.633714 0.00036647957
6.634714 0.00036098204
6.635714 0.00035547693999999995
6.636714 0.0003499644
6.637714 0.00034444461
6.638714 0.0003389177
6.639714 0.00033338381
6.640714 0.0003278431
6.641714 0.00032229575
6.642715 0.0003167419
6.643714 0.00031118168
6.644714 0.00030561525
6.645714 0.00030004278
6.646714 0.00029446442
6.647714 0.00028888032
6.648714 0.00028329064
6.649714 0.00027769549
6.650714 0.0002720951
6.651714 0.00026648956
6.652714 0.00026087905
6.653714 0.00025526369
6.654714 0.00024964368
6.655715 0.00024401913000000002
6.656714 0.00023839023
6.657714 0.00023275709
6.658714 0.00022711986
6.659714 0.00022147872000000002
6.660714 0.0002158338
6.661714 0.00021018529
6.662714 0.00020453331
6.663714 0.00019887802000000002
6.664714 0.00019321960000000002
6.665714 0.00018755824
6.666714 0.00018189406999999998
6.667714 0.00017622729
6.668715 0.00017055805
6.669714 0.00016488657000000002
6.670714 0.00015921302
6.671714 0.00015353758
6.672714 0.00014786045
6.673714 0.00014218183
6.674714 0.00013650191000000002
6.675714 0.00013082089
6.676714 0.00012513896999999998
6.677714 0.00011945634999999999
6.678714 0.00011377323
6.679714 0.00010808981
6.680714 0.00010240627000000001
6.681714 9.6722829e-05
6.682714 9.1039658e-05
6.683714 8.5356947e-05
6.684714 7.9674868e-05
6.685714 7.3993607e-05
6.686714 6.8313335e-05
6.687714 6.2634223e-05
6.688715 5.6956428999999995e-05
6.689714 5.1280108e-05
6.690714 4.5605414999999996e-05
6.691714 3.9932502e-05
6.692714 3.4261518e-05
6.693714 2.8592606e-05
6.694714 2.2925913e-05
6.695714 1.7261578e-05
6.696714 1.1599747e-05
6.697714 5.9405604e-06
6.698714 2.8416218e-07
6.699714 -5.3693032e-06
6.700714 -1.1019688000000001e-05
6.701715 -1.6666843e-05
6.702714 -2.2310618e-05
6.703714 -2.7950854999999997e-05
6.704714 -3.3587401e-05
6.705714 -3.9220092e-05
6.706714 -4.484877e-05
6.707714 -5.0473267000000007e-05
6.708714 -5.6093415e-05
6.709714 -6.170905600000001e-05
6.710714 -6.7320013e-05
6.711714 -7.2926116e-05
6.712714 -7.852719899999999e-05
6.713714 -8.4123093e-05
6.714714 -8.9713632e-05
6.715714 -9.529864e-05
6.716714 -0.00010087796000000002
6.717714 -0.00010645142
6.718714 -0.00011201886
6.719714 -0.00011758011999999999
6.720714 -0.00012313502999999998
6.721714 -0.00012868344999999998
6.722714 -0.00013422521
6.723714 -0.00013976015
6.724714 -0.00014528812000000002
6.725714 -0.00015080894
6.726714 -0.00015632248
6.727714 -0.00016182858999999998
6.728714 -0.00016732706
6.729714 -0.00017281776000000002
6.730714 -0.00017830051999999998
6.731714 -0.00018377518
6.732714 -0.00018924156
6.733714 -0.00019469951000000002
6.734715 -0.00020014884
6.735714 -0.00020558937
6.736714 -0.00021102094
6.737714 -0.00021644334999999998
6.738714 -0.00022185648
6.739714 -0.0002272601
6.740714 -0.00023265407
6.741714 -0.00023803818000000003
6.742714 -0.00024341232
6.743714 -0.00024877627
6.744714 -0.0002541299
6.745714 -0.00025947306
6.746714 -0.00026480559
6.747715 -0.00027012734
6.748714 -0.00027543817
6.749714 -0.00028073793999999996
6.750714 -0.00028602653
6.751714 -0.00029130383
6.752714 -0.00029656967000000003
6.753714 -0.00030182398
6.754714 -0.0003070666
6.755714 -0.00031229747000000003
6.756714 -0.0003175164
6.757714 -0.00032272337
6.758714 -0.00032791822
6.759714 -0.00033310082
6.760714 -0.00033827109
6.761714 -0.00034342888
6.762714 -0.0003485741
6.763714 -0.0003537066
6.764714 -0.00035882629
6.765714 -0.00036393299
6.766714 -0.00036902657
6.767715 -0.00037410691
6.768714 -0.00037917387
6.769714 -0.00038422727
6.770714 -0.00038926701000000007
6.771714 -0.00039429287
6.772714 -0.00039930478000000004
6.773714 -0.0004043025
6.774714 -0.00040928599
6.775714 -0.00041425496000000003
6.776714 -0.00041920935
6.777714 -0.00042414899
6.778714 -0.00042907373
6.779714 -0.0004339834
6.780715 -0.00043887794
6.781714 -0.00044375715
6.782714 -0.0004486209
6.783714 -0.00045346910000000005
6.784714 -0.00045830157
6.785714 -0.00046311819999999995
6.786714 -0.00046791897000000003
6.787714 -0.00047270364
6.788714 -0.00047747212
6.789714 -0.00048222437
6.790714 -0.00048696015
6.791714 -0.00049167948
6.792714 -0.00049638215
6.793715 -0.0005010681
6.794714 -0.00050573717
6.795714 -0.0005103893300000001
6.796714 -0.00051502439
6.797714 -0.00051964221
6.798714 -0.00052424275
6.799714 -0.00052882583
6.800714 -0.0005333913100000001
6.801714 -0.00053793915
6.802714 -0.00054246921
6.803714 -0.00054698135
6.804714 -0.00055147548
6.805714 -0.00055595142
6.806714 -0.0005604091700000001
6.807714 -0.0005648486
6.808714 -0.00056926956
6.809714 -0.00057367201
6.810714 -0.00057805582
6.811714 -0.00058242094
6.812714 -0.00058676724
6.813715 -0.0005910946999999999
6.814714 -0.00059540321
6.815714 -0.00059969275
6.816714 -0.00060396319
6.817714 -0.00060821449
6.818714 -0.00061244659
6.819714 -0.00061665946
6.820714 -0.0006208530100000001
6.821714 -0.00062502718
6.822714 -0.0006291818900000001
6.823714 -0.00063331713
6.824714 -0.00063743273
6.825714 -0.00064152869
6.826715 -0.0006456049100000001
6.827714 -0.0006496613
6.828714 -0.00065369773
6.829714 -0.00065771419
6.830714 -0.00066171056
6.831714 -0.00066568668
6.832714 -0.00066964249
6.833714 -0.0006735778700000001
6.834714 -0.00067749274
6.835714 -0.00068138702
6.836714 -0.00068526051
6.837714 -0.00068911318
6.838714 -0.0006929448300000001
6.839714 -0.00069675548
6.840714 -0.00070054498
6.841714 -0.00070431324
6.842714 -0.00070806022
6.843714 -0.00071178579
6.844714 -0.00071548989
6.845714 -0.00071917248
6.846714 -0.00072283342
6.847714 -0.0007264728099999999
6.848714 -0.00073009041
6.849714 -0.00073368633
6.850714 -0.00073726046
6.851714 -0.00074081272
6.852714 -0.00074434315
6.853714 -0.00074785171
6.854714 -0.0007513383
6.855714 -0.00075480289
6.856714 -0.00075824555
6.857714 -0.00076166612
6.858714 -0.00076506458
6.859715 -0.0007684409
6.860714 -0.0007717952
6.861714 -0.00077512723
6.862714 -0.0007784369699999999
6.863714 -0.00078172443
6.864714 -0.00078498961
6.865714 -0.0007882325000000001
6.866714 -0.00079145284
6.867714 -0.0007946508
6.868714 -0.0007978261199999999
6.869714 -0.00080097898
6.870714 -0.00080410919
6.871714 -0.0008072168399999999
6.872715 -0.00081030175
6.873714 -0.00081336411
6.874714 -0.0008164037399999999
6.875714 -0.00081942062
6.876714 -0.00082241477
6.877714 -0.00082538618
6.878714 -0.00082833485
6.879714 -0.0008312606
6.880714 -0.0008341637099999999
6.881714 -0.0008370440799999999
6.882714 -0.0008399015299999999
6.883714 -0.0008427362400000001
6.884714 -0.00084554813
6.885714 -0.00084833709
6.886714 -0.0008511032299999999
6.887714 -0.00085384654
6.888714 -0.00085656702
6.889714 -0.00085926449
6.890714 -0.00086193904
6.891714 -0.0008645906700000001
6.892715 -0.0008672193
6.893714 -0.00086982491
6.894714 -0.00087240742
6.895714 -0.0008749666400000001
6.896714 -0.00087750277
6.897714 -0.0008800157999999999
6.898714 -0.00088250545
6.899714 -0.00088497181
6.900714 -0.00088741499
6.901714 -0.0008898347
6.902714 -0.00089223104
6.903714 -0.0008946040899999999
6.904714 -0.0008969536800000001
6.905715 -0.00089927989
6.906714 -0.00090158273
6.907714 -0.00090386211
6.908714 -0.0009061182900000001
6.909714 -0.0009083510099999999
6.910714 -0.0009105604500000001
6.911714 -0.00091274669
6.912714 -0.0009149096500000001
6.913714 -0.00091704942
6.914714 -0.0009191660900000001
6.915714 -0.0009212596499999999
6.916714 -0.00092333021
6.917714 -0.0009253777499999999
6.918715 -0.00092740238
6.919714 -0.00092940409
6.920714 -0.00093138287
6.921714 -0.00093333883
6.922714 -0.00093527206
6.923714 -0.0009371824499999999
6.924714 -0.0009390702
6.925714 -0.0009409352100000001
6.926714 -0.0009427774799999999
6.927714 -0.00094459701
6.928714 -0.0009463939900000001
6.929714 -0.00094816833
6.930714 -0.0009499199199999999
6.931714 -0.00095164905
6.932714 -0.0009533554500000001
6.933714 -0.00095503929
6.934714 -0.00095670057
6.935714 -0.00095833921
6.936714 -0.00095995538
6.937714 -0.0009615489900000001
6.938715 -0.00096312024
6.939714 -0.00096466893
6.940714 -0.00096619524
6.941714 -0.0009676991800000001
6.942714 -0.00096918075
6.943714 -0.00097064003
6.944714 -0.0009720771200000001
6.945714 -0.00097349202
6.946714 -0.0009748847300000001
6.947714 -0.0009762554299999999
6.948714 -0.00097760403
6.949714 -0.00097893062
6.950714 -0.00098023529
6.951715 -0.00098151795
6.952714 -0.00098277878
6.953714 -0.00098401788
6.954714 -0.00098523506
6.955714 -0.00098643059
6.956714 -0.00098760438
6.957714 -0.00098875644
6.958714 -0.0009898869399999999
6.959714 -0.0009909958
6.960714 -0.0009920831
6.961714 -0.00099314884
6.962714 -0.00099419312
6.963714 -0.00099521594
6.964714 -0.00099621739
6.965714 -0.0009971974600000001
6.966714 -0.00099815634
6.967714 -0.0009990939399999999
6.968714 -0.0010000105
6.969714 -0.001000906
6.970714 -0.0010017806
6.971714 -0.0010026342000000001
6.972714 -0.0010034672000000001
6.973714 -0.0010042793000000002
6.974714 -0.001005071
6.975714 -0.0010058420999999999
6.976714 -0.0010065929
6.977714 -0.0010073235
6.978714 -0.0010080338
6.979714 -0.0010087241
6.980714 -0.0010093944
6.981714 -0.0010100448000000001
6.982714 -0.0010106754
6.983714 -0.0010112863
6.984715 -0.0010118776999999998
6.985714 -0.0010124494
6.986714 -0.0010130017
6.987714 -0.0010135343
6.988714 -0.0010140478
6.989714 -0.0010145419
6.990714 -0.0010150166
6.991714 -0.0010154722
6.992714 -0.0010159087
6.993714 -0.0010163260000000001
6.994714 -0.0010167243
6.995714 -0.0010171035
6.996714 -0.0010174637
6.997715 -0.0010178051
6.998714 -0.0010181275
6.999714 -0.0010184312
7.000714 -0.0010187161
7.001714 -0.0010189825
7.002714 -0.0010192303
7.003714 -0.0010194595999999999
7.004714 -0.0010196706
7.005714 -0.0010198632999999999
7.006714 -0.0010200379
7.007714 -0.0010201943
7.008714 -0.0010203327
7.009714 -0.0010204534
7.010714 -0.0010205563999999999
7.011714 -0.0010206416999999999
7.012714 -0.0010207094
7.013714 -0.0010207598
7.014714 -0.0010207928
7.015714 -0.0010208086
7.016714 -0.0010208072
7.017715 -0.0010207888
7.018714 -0.0010207536
7.019714 -0.0010207015
7.020714 -0.0010206327
7.021714 -0.0010205472
7.022714 -0.0010204451
7.023714 -0.0010203266
7.024714 -0.0010201918
7.025714 -0.0010200406
7.026714 -0.0010198733
7.027714 -0.0010196898000000001
7.028714 -0.0010194904
7.029714 -0.0010192750999999999
7.030715 -0.001019044
7.031714 -0.0010187971000000001
7.032714 -0.0010185347
7.033714 -0.0010182569
7.034714 -0.0010179638
7.035714 -0.0010176553
7.036714 -0.0010173318
7.037714 -0.0010169933
7.038714 -0.00101664
7.039714 -0.0010162719
7.040714 -0.0010158892
7.041714 -0.001015492
7.042714 -0.0010150804
7.043715 -0.0010146545
7.044714 -0.0010142145
7.045714 -0.0010137604
7.046714 -0.0010132921
7.047714 -0.0010128102
7.048714 -0.0010123144
7.049714 -0.0010118049
7.050714 -0.0010112817
7.051714 -0.0010107449
7.052714 -0.0010101946999999999
7.053714 -0.0010096311
7.054714 -0.0010090541
7.055714 -0.0010084638
7.056714 -0.0010078603
7.057714 -0.0010072437
7.058714 -0.0010066139999999999
7.059714 -0.0010059714
7.060714 -0.0010053158000000002
7.061714 -0.0010046474
7.062714 -0.0010039664
7.063715 -0.0010032727
7.064714 -0.0010025666
7.065714 -0.0010018481
7.066714 -0.0010011173
7.067714 -0.0010003743
7.068714 -0.00099961944
7.069714 -0.00099885256
7.070714 -0.00099807394
7.071714 -0.00099728377
7.072714 -0.00099648205
7.073714 -0.00099566896
7.074714 -0.00099484459
7.075714 -0.00099400913
7.076715 -0.00099316267
7.077714 -0.00099230538
7.078714 -0.00099143735
7.079714 -0.00099055869
7.080714 -0.00098966957
7.081714 -0.00098876999
7.082714 -0.00098786004
7.083714 -0.00098693999
7.084714 -0.00098600985
7.085714 -0.00098506962
7.086714 -0.0009841195599999998
7.087714 -0.00098315968
7.088714 -0.00098218998
7.089714 -0.0009812107199999999
7.090714 -0.00098022201
7.091714 -0.00097922375
7.092714 -0.00097821612
7.093714 -0.00097719931
7.094714 -0.0009761734
7.095714 -0.0009751383900000001
7.096714 -0.00097409447
7.097714 -0.00097304182
7.098714 -0.0009719804400000001
7.099714 -0.00097091051
7.100714 -0.00096983194
7.101714 -0.0009687451
7.102714 -0.00096764998
7.103714 -0.00096654676
7.104714 -0.0009654354500000001
7.105714 -0.0009643161299999999
7.106714 -0.00096318909
7.107714 -0.00096205422
7.108714 -0.00096091171
7.109715 -0.00095976156
7.110714 -0.0009586040500000001
7.111714 -0.0009574390799999999
7.112714 -0.0009562667400000001
7.113714 -0.0009550872200000001
7.114714 -0.0009539004200000001
7.115714 -0.00095270652
7.116714 -0.0009515056299999999
7.117714 -0.00095029764
7.118714 -0.00094908282
7.119714 -0.0009478611
7.120714 -0.00094663255
7.121714 -0.00094539737
7.122715 -0.0009441554500000001
7.123714 -0.00094290699
7.124714 -0.00094165207
7.125714 -0.0009403907800000001
7.126714 -0.00093912322
7.127714 -0.00093784947
7.128714 -0.0009365696299999999
7.129714 -0.00093528388
7.130714 -0.00093399221
7.131714 -0.0009326947300000001
7.132714 -0.0009313917000000001
7.133714 -0.00093008302
7.134714 -0.00092876899
7.135714 -0.0009274496699999999
7.136714 -0.0009261251799999999
7.137714 -0.0009247954900000001
7.138714 -0.0009234609
7.139714 -0.00092212149
7.140714 -0.00092077726
7.141714 -0.00091942829
7.142715 -0.00091807478
7.143714 -0.00091671664
7.144714 -0.00091535412
7.145714 -0.00091398724
7.146714 -0.00091261609
7.147714 -0.0009112407499999999
7.148714 -0.00090986114
7.149714 -0.00090847743
7.150714 -0.00090708963
7.151714 -0.0009056979300000001
7.152714 -0.00090430221
7.153714 -0.00090290268
7.154714 -0.00090149933
7.155715 -0.00090009225
7.156714 -0.0008986815399999999
7.157714 -0.0008972670900000001
7.158714 -0.0008958491900000001
7.159714 -0.00089442765
7.160714 -0.0008930027399999999
7.161714 -0.0008915745599999999
7.162714 -0.00089014293
7.163714 -0.0008887082000000001
7.164714 -0.00088727029
7.165714 -0.00088582929
7.166714 -0.00088438519
7.167714 -0.0008829382800000001
7.168715 -0.0008814883600000001
7.169714 -0.0008800356200000001
7.170714 -0.00087858016
7.171714 -0.00087712187
7.172714 -0.00087566095
7.173714 -0.0008741973899999999
7.174714 -0.0008727312899999999
7.175714 -0.00087126264
7.176714 -0.0008697913500000001
7.177714 -0.00086831769
7.178714 -0.00086684158
7.179714 -0.00086536302
7.180714 -0.00086388209
7.181714 -0.00086239879
7.182714 -0.0008609132199999999
7.183714 -0.0008594253799999999
7.184714 -0.00085793527
7.185714 -0.0008564429699999999
7.186714 -0.00085494848
7.187714 -0.0008534520000000001
7.188715 -0.0008519534299999999
7.189714 -0.0008504528499999999
7.190714 -0.00084895037
7.191714 -0.0008474459700000001
7.192714 -0.0008459398499999999
7.193714 -0.00084443191
7.194714 -0.00084292233
7.195714 -0.00084141111
7.196714 -0.0008398984399999999
7.197714 -0.0008383842200000001
7.198714 -0.00083686855
7.199714 -0.0008353515999999999
7.200714 -0.00083383329
7.201715 -0.00083231371
7.202714 -0.0008307929399999999
7.203714 -0.0008292709000000001
7.204714 -0.00082774777
7.205714 -0.00082622355
7.206714 -0.0008246981500000001
7.207714 -0.0008231716499999999
7.208714 -0.00082164415
7.209714 -0.0008201156599999999
7.210714 -0.0008185858900000001
7.211714 -0.0008170552099999999
7.212714 -0.0008155233399999999
7.213714 -0.0008139903900000001
7.214714 -0.00081245644
7.215714 -0.00081092139
7.216714 -0.0008093851599999999
7.217714 -0.0008078479399999999
7.218714 -0.00080630953
7.219714 -0.00080477002
7.220714 -0.00080322934
7.221714 -0.00080168766
7.222714 -0.0008001447900000001
7.223714 -0.0007986008299999999
7.224714 -0.00079705587
7.225714 -0.0007955097299999999
7.226714 -0.0007939624999999999
7.227714 -0.0007924143599999999
7.228714 -0.0007908650300000001
7.229714 -0.0007893147099999999
7.230714 -0.00078776338
7.231714 -0.0007862110600000001
7.232714 -0.00078465764
7.233714 -0.00078310322
7.234715 -0.0007815478999999999
7.235714 -0.0007799914800000001
7.236714 -0.00077843406
7.237714 -0.0007768755500000001
7.238714 -0.0007753160399999999
7.239714 -0.0007737554399999999
7.240714 -0.0007721938300000001
7.241714 -0.0007706311399999999
7.242714 -0.00076906736
7.243714 -0.00076750248
7.244714 -0.00076593642
7.245714 -0.00076436927
7.246714 -0.00076280089
7.247715 -0.00076123133
7.248714 -0.00075966059
7.249714 -0.00075808866
7.250714 -0.00075651551
7.251714 -0.0007549411699999999
7.252714 -0.00075336561
7.253714 -0.00075178887
7.254714 -0.0007502108499999999
7.255714 -0.0007486316
7.256714 -0.0007470511700000001
7.257714 -0.00074546947
7.258714 -0.00074388649
7.259714 -0.00074230234
7.260714 -0.0007407168599999999
7.261714 -0.0007391301100000001
7.262714 -0.00073754209
7.263714 -0.00073595274
7.264714 -0.00073436204
7.265714 -0.00073276992
7.266714 -0.0007311764
7.267715 -0.00072958137
7.268714 -0.00072798484
7.269714 -0.00072638668
7.270714 -0.00072478692
7.271714 -0.0007231853900000001
7.272714 -0.00072158214
7.273714 -0.00071997702
7.274714 -0.0007183699799999999
7.275714 -0.00071676091
7.276714 -0.00071514974
7.277714 -0.00071353643
7.278714 -0.00071192098
7.279714 -0.00071030317
7.280715 -0.00070868305
7.281714 -0.00070706055
7.282714 -0.00070543556
7.283714 -0.00070380802
7.284714 -0.00070217798
7.285714 -0.00070054525
7.286714 -0.0006989098900000001
7.287714 -0.0006972718
7.288714 -0.00069563098
7.289714 -0.00069398734
7.290714 -0.00069234093
7.291714 -0.0006906916
7.292714 -0.0006890393699999999
7.293715 -0.00068738423
7.294714 -0.00068572608
7.295714 -0.00068406489
7.296714 -0.00068240061
7.297714 -0.0006807332299999999
7.298714 -0.00067906262
7.299714 -0.00067738879
7.300714 -0.00067571164
7.301714 -0.0006740311600000001
7.302714 -0.00067234719
7.303714 -0.00067065976
7.304714 -0.00066896869
7.305714 -0.00066727403
7.306714 -0.00066557564
7.307714 -0.00066387342
7.308714 -0.00066216735
7.309714 -0.00066045727
7.310714 -0.00065874324
7.311714 -0.00065702502
7.312714 -0.00065530262
7.313715 -0.00065357594
7.314714 -0.00065184499
7.315714 -0.00065010959
7.316714 -0.00064836972
7.317714 -0.0006466252700000001
7.318714 -0.00064487622
7.319714 -0.00064312253
7.320714 -0.00064136402
7.321714 -0.0006396006499999999
7.322714 -0.0006378323599999999
7.323714 -0.00063605908
7.324714 -0.0006342807
7.325714 -0.00063249718
7.326715 -0.00063070843
7.327714 -0.00062891427
7.328714 -0.0006271147
7.329714 -0.0006253095299999999
7.330714 -0.0006234987700000001
7.331714 -0.00062168219
7.332714 -0.0006198597899999999
7.333714 -0.00061803139
7.334714 -0.00061619694
7.335714 -0.0006143563
7.336714 -0.00061250935
7.337714 -0.0006106559300000001
7.338714 -0.0006087960199999999
7.339714 -0.00060692942
7.340714 -0.0006050560399999999
7.341714 -0.0006031758400000001
7.342714 -0.0006012886800000001
7.343714 -0.00059939448
7.344714 -0.0005974931399999999
7.345714 -0.00059558456
7.346714 -0.00059366862
7.347714 -0.00059174531
7.348714 -0.0005898145
7.349714 -0.00058787614
7.350714 -0.00058593014
7.351714 -0.00058397645
7.352714 -0.00058201504
7.353714 -0.00058004575
7.354714 -0.00057806856
7.355714 -0.0005760833999999999
7.356714 -0.00057409015
7.357714 -0.0005720887700000001
7.358714 -0.00057007919
7.359715 -0.0005680613
7.360714 -0.00056603499
7.361714 -0.0005640002199999999
7.362714 -0.00056195686
7.363714 -0.00055990481
7.364714 -0.00055784399
7.365714 -0.0005557743000000001
7.366714 -0.0005536956
7.367714 -0.00055160776
7.368714 -0.0005495107
7.369714 -0.00054740435
7.370714 -0.0005452885
7.371714 -0.00054316311
7.372715 -0.00054102802
7.373714 -0.00053888316
7.374714 -0.00053672838
7.375714 -0.00053456361
7.376714 -0.00053238869
7.377714 -0.00053020358
7.378714 -0.00052800806
7.379714 -0.00052580217
7.380714 -0.00052358573
7.381714 -0.00052135865
7.382714 -0.00051912089
7.383714 -0.0005168722100000001
7.384714 -0.00051461266
7.385714 -0.00051234206
7.386714 -0.00051006036
7.387714 -0.00050776744
7.388714 -0.0005054631899999999
7.389714 -0.00050314743
7.390714 -0.00050082017
7.391714 -0.00049848127
7.392715 -0.00049613063
7.393714 -0.00049376808
7.394714 -0.00049139358
7.395714 -0.00048900697
7.396714 -0.00048660813000000005
7.397714 -0.00048419697
7.398714 -0.00048177334999999997
7.399714 -0.00047933721999999997
7.400714 -0.00047688836
7.401714 -0.00047442677
7.402714 -0.00047195226000000003
7.403714 -0.00046946475
7.404714 -0.00046696414000000003
7.405715 -0.0004644503
7.406714 -0.00046192317
7.407714 -0.00045938268
7.408714 -0.00045682873
7.409714 -0.00045426118
7.410714 -0.00045167998999999997
7.411714 -0.00044908511
7.412714 -0.00044647636
7.413714 -0.00044385378999999995
7.414714 -0.00044121724999999996
7.415714 -0.00043856670999999997
7.416714 -0.00043590207000000005
7.417714 -0.00043322325
7.418715 -0.00043053019
7.419714 -0.00042782281
7.420714 -0.00042510101
7.421714 -0.00042236469999999996
7.422714 -0.00041961384
7.423714 -0.00041684830000000004
7.424714 -0.00041406802
7.425714 -0.00041127287
7.426714 -0.00040846276
7.427714 -0.00040563763999999997
7.428714 -0.00040279733
7.429714 -0.00039994175
7.430714 -0.00039707083
7.431714 -0.00039418442000000006
7.432714 -0.00039128245000000006
7.433714 -0.00038836483
7.434714 -0.00038543144
7.435714 -0.00038248217999999995
7.436714 -0.00037951695
7.437714 -0.00037653569999999997
7.438715 -0.0003735383
7.439714 -0.00037052469
7.440714 -0.00036749477
7.441714 -0.00036444847
7.442714 -0.00036138572
7.443714 -0.00035830644
7.444714 -0.00035521057
7.445714 -0.00035209803
7.446714 -0.0003489688
7.447714 -0.00034582275999999997
7.448714 -0.00034265988
7.449714 -0.00033948008000000003
7.450714 -0.00033628332
7.451715 -0.00033306953
7.452714 -0.00032983864
7.453714 -0.00032659059
7.454714 -0.00032332532000000003
7.455714 -0.00032004275
7.456714 -0.00031674278
7.457714 -0.00031342539999999996
7.458714 -0.00031009054
7.459714 -0.00030673806999999997
7.460714 -0.00030336796
7.461714 -0.00029998014
7.462714 -0.00029657454000000003
7.463714 -0.00029315108
7.464714 -0.00028970974
7.465714 -0.00028625041000000003
7.466714 -0.00028277304
7.467714 -0.00027927758
7.468714 -0.00027576402000000004
7.469714 -0.00027223226999999997
7.470714 -0.00026868229
7.471714 -0.00026511404
7.472714 -0.0002615275
7.473714 -0.00025792262
7.474714 -0.00025429943
7.475714 -0.00025065781
7.476714 -0.0002469978
7.477714 -0.00024331935
7.478714 -0.00023962245
7.479714 -0.00023590705
7.480714 -0.00023217316999999999
7.481714 -0.00022842078
7.482714 -0.00022464980999999999
7.483714 -0.00022086026000000001
7.484715 -0.00021705209
7.485714 -0.00021322528
7.486714 -0.00020937980000000002
7.487714 -0.00020551557999999999
7.488714 -0.00020163263000000001
7.489714 -0.00019773087999999997
7.490714 -0.0001938103
7.491714 -0.00018987085000000002
7.492714 -0.00018591249
7.493714 -0.00018193517
7.494714 -0.00017793886
7.495714 -0.00017392352
7.496714 -0.00016988912
7.497715 -0.00016583562
7.498714 -0.000161763
7.499714 -0.00015767124
7.500714 -0.00015356031999999998
7.501714 -0.00014943022999999999
7.502714 -0.00014528097
7.503714 -0.00014111250999999998
7.504714 -0.00013692487
7.505714 -0.00013271805
7.506714 -0.00012849205
7.507714 -0.00012424689
7.508714 -0.0001199826
7.509714 -0.00011569917
7.510714 -0.00011139665000000001
7.511714 -0.00010707504
7.512714 -0.00010273437000000001
7.513714 -9.8374665e-05
7.514714 -9.3995931e-05
7.515714 -8.9598211e-05
7.516714 -8.5181517e-05
7.517715 -8.074585999999999e-05
7.518714 -7.6291275e-05
7.519714 -7.1817772e-05
7.520714 -6.7325368e-05
7.521714 -6.2814081e-05
7.522714 -5.8283933e-05
7.523714 -5.3734942e-05
7.524714 -4.9167136e-05
7.525714 -4.4580523e-05
7.526714 -3.9975131e-05
7.527714 -3.5350985e-05
7.528714 -3.0708117e-05
7.529714 -2.6046553e-05
7.530715 -2.1366334e-05
7.531714 -1.6667499e-05
7.532714 -1.1950092e-05
7.533714 -7.2141617e-06
7.534714 -2.4597580999999998e-06
7.535714 2.3130626e-06
7.536714 7.1042443e-06
7.537714 1.1913722e-05
7.538714 1.6741433e-05
7.539714 2.1587311e-05
7.540714 2.6451289e-05
7.541714 3.1333292000000005e-05
7.542714 3.6233263e-05
7.543715 4.1151122e-05
7.544714 4.6086811e-05
7.545714 5.1040251e-05
7.546714 5.6011384999999996e-05
7.547714 6.1000144999999995e-05
7.548714 6.600647e-05
7.549714 7.1030303e-05
7.550714 7.6071575e-05
7.551714 8.113023e-05
7.552714 8.620621099999999e-05
7.553714 9.1299449e-05
7.554714 9.6409894e-05
7.555714 0.00010153749000000001
7.556714 0.00010668215999999999
7.557714 0.00011184385000000001
7.558714 0.00011702249
7.559714 0.000122218
7.560714 0.0001274303
7.561714 0.00013265931
7.562714 0.00013790495
7.563715 0.00014316712
7.564714 0.00014844572
7.565714 0.00015374067
7.566714 0.00015905182
7.567714 0.00016437907
7.568714 0.00016972233
7.569714 0.00017508144
7.570714 0.00018045629
7.571714 0.00018584675
7.572714 0.00019125268
7.573714 0.00019667395
7.574714 0.00020211046
7.575714 0.00020756202
7.576715 0.00021302851
7.577714 0.00021850982999999997
7.578714 0.00022400582
7.579714 0.00022951632999999999
7.580714 0.00023504126
7.581714 0.00024058045000000002
7.582714 0.00024613382
7.583714 0.00025170118
7.584714 0.00025728248
7.585714 0.00026287751
7.586714 0.00026848618
7.587714 0.00027410838
7.588714 0.00027974395
7.589714 0.00028539278
7.590714 0.00029105472
7.591714 0.00029672965
7.592714 0.00030241742000000003
7.593714 0.00030811786000000004
7.594714 0.00031383088
7.595714 0.00031955631
7.596714 0.00032529395
7.597714 0.00033104368000000004
7.598714 0.00033680533
7.599714 0.00034257873
7.600714 0.00034836371
7.601714 0.0003541601
7.602714 0.00035996773
7.603714 0.00036578642
7.604714 0.00037161599
7.605714 0.00037745624
7.606714 0.00038330704
7.607714 0.00038916819
7.608714 0.00039503957
7.609715 0.00040092086000000006
7.610714 0.00040681201999999997
7.611714 0.00041271287
7.612714 0.00041862318
7.613714 0.0004245428
7.614714 0.00043047157000000003
7.615714 0.00043640935
7.616714 0.00044235589
7.617714 0.00044831107999999996
7.618714 0.00045427472999999996
7.619714 0.00046024666000000006
7.620714 0.00046622672
7.621714 0.00047221474
7.622715 0.00047821049999999997
7.623714 0.00048421380000000005
7.624714 0.00049022447
7.625714 0.00049624227
7.626714 0.00050226708
7.627714 0.0005082986699999999
7.628714 0.00051433676
7.629714 0.00052038122
7.630714 0.00052643172
7.631714 0.00053248818
7.632714 0.00053855028
7.633714 0.0005446178
7.634714 0.00055069045
7.635714 0.0005567681500000001
7.636714 0.00056285048
7.637714 0.00056893737
7.638714 0.0005750284799999999
7.639714 0.0005811236400000001
7.640714 0.0005872225799999999
7.641714 0.00059332506
7.642715 0.00059943086
7.643714 0.00060553975
7.644714 0.00061165156
7.645714 0.00061776595
7.646714 0.00062388281
7.647714 0.0006300018900000001
7.648714 0.00063612297
7.649714 0.00064224578
7.650714 0.00064837018
7.651714 0.00065449585
7.652714 0.00066062266
7.653714 0.00066675034
7.654714 0.0006728786499999999
7.655715 0.0006790073700000001
7.656714 0.00068513627
7.657714 0.00069126504
7.658714 0.00069739353
7.659714 0.0007035214800000001
7.660714 0.00070964866
7.661714 0.00071577469
7.662714 0.00072189951
7.663714 0.00072802268
7.664714 0.0007341440299999999
7.665714 0.00074026329
7.666714 0.00074638019
7.667714 0.0007524945
7.668715 0.00075860589
7.669714 0.00076471415
7.670714 0.0007708189499999999
7.671714 0.0007769202100000001
7.672714 0.00078301737
7.673714 0.0007891104400000001
7.674714 0.00079519914
7.675714 0.0008012831100000001
7.676714 0.00080736218
7.677714 0.00081343605
7.678714 0.00081950457
7.679714 0.00082556735
7.680714 0.0008316243099999999
7.681714 0.00083767518
7.682714 0.0008437195900000001
7.683714 0.0008497573600000001
7.684714 0.00085578822
7.685714 0.0008618119
7.686714 0.0008678282
7.687714 0.00087383687
7.688715 0.0008798376299999999
7.689714 0.0008858302
7.690714 0.00089181422
7.691714 0.0008977895
7.692714 0.00090375579
7.693714 0.0009097128
7.694714 0.0009156601700000001
7.695714 0.00092159762
7.696714 0.0009275249800000001
7.697714 0.0009334417899999999
7.698714 0.00093934786
7.699714 0.0009452428500000001
7.700714 0.00095112655
7.701715 0.00095699861
7.702714 0.00096285867
7.703714 0.0009687066299999999
7.704714 0.00097454204
7.705714 0.00098036471
7.706714 0.00098617438
7.707714 0.00099197077
7.708714 0.0009977534300000001
7.709714 0.0010035224
7.710714 0.0010092772
7.711714 0.0010150176
7.712714 0.0010207433999999999
7.713714 0.0010264542
7.714714 0.0010321498
7.715714 0.00103783
7.716714 0.0010434946
7.717714 0.0010491431
7.718714 0.0010547754
7.719714 0.0010603911
7.720714 0.00106599
7.721714 0.0010715718000000002
7.722714 0.0010771364
7.723714 0.0010826833
7.724714 0.0010882123
7.725714 0.0010937231
7.726714 0.0010992155
7.727714 0.0011046890999999999
7.728714 0.0011101435
7.729714 0.0011155787000000001
7.730714 0.0011209942
7.731714 0.0011263898999999999
7.732714 0.0011317654
7.733714 0.0011371204
7.734715 0.0011424547
7.735714 0.001147768
7.736714 0.0011530601
7.737714 0.0011583305
7.738714 0.0011635793
7.739714 0.0011688059999999999
7.740714 0.0011740103
7.741714 0.0011791922
7.742714 0.0011843512
7.743714 0.0011894871
7.744714 0.0011945997
7.745714 0.0011996887
7.746714 0.0012047539
7.747715 0.0012097949
7.748714 0.0012148117
7.749714 0.0012198038
7.750714 0.001224771
7.751714 0.0012297131
7.752714 0.0012346295999999999
7.753714 0.0012395205
7.754714 0.0012443855
7.755714 0.0012492242
7.756714 0.0012540363
7.757714 0.0012588216
7.758714 0.0012635798
7.759714 0.0012683106000000001
7.760714 0.0012730137
7.761714 0.001277689
7.762714 0.001282336
7.763714 0.0012869545
7.764714 0.0012915442
7.765714 0.0012961049
7.766714 0.0013006364
7.767715 0.0013051382
7.768714 0.0013096103
7.769714 0.0013140523000000001
7.770714 0.001318464
7.771714 0.0013228451999999999
7.772714 0.0013271957
7.773714 0.0013315153
7.774714 0.0013358035000000002
7.775714 0.0013400603999999998
7.776714 0.0013442856
7.777714 0.0013484789
7.778714 0.0013526400999999998
7.779714 0.001356769
7.780715 0.0013608655
7.781714 0.0013649291
7.782714 0.0013689595999999999
7.783714 0.001372957
7.784714 0.0013769208999999999
7.785714 0.0013808511999999998
7.786714 0.0013847474
7.787714 0.0013886096999999999
7.788714 0.0013924376
7.789714 0.0013962308
7.790714 0.0013999892
7.791714 0.0014037125999999999
7.792714 0.0014074008
7.793715 0.0014110534
7.794714 0.0014146703
7.795714 0.0014182511
7.796714 0.0014217958999999999
7.797714 0.0014253043
7.798714 0.0014287759999999999
7.799714 0.001432211
7.800714 0.0014356088
7.801714 0.0014389695
7.802714 0.0014422928
7.803714 0.0014455784
7.804714 0.0014488263
7.805714 0.0014520361000000001
7.806714 0.0014552077
7.807714 0.0014583409
7.808714 0.0014614355
7.809714 0.0014644913
7.810714 0.0014675082
7.811714 0.0014704859
7.812714 0.0014734243
7.813715 0.0014763231
7.814714 0.0014791821
7.815714 0.0014820012
7.816714 0.0014847801999999998
7.817714 0.0014875188
7.818714 0.0014902169
7.819714 0.0014928742999999998
7.820714 0.0014954908
7.821714 0.0014980662
7.822714 0.0015006002
7.823714 0.0015030929
7.824714 0.0015055438
7.825714 0.0015079529
7.826715 0.0015103199
7.827714 0.0015126449000000001
7.828714 0.0015149276
7.829714 0.0015171678
7.830714 0.0015193652
7.831714 0.0015215199000000001
7.832714 0.0015236318
7.833714 0.0015257006
7.834714 0.0015277263
7.835714 0.0015297086
7.836714 0.0015316474999999999
7.837714 0.001533543
7.838714 0.0015353948
7.839714 0.0015372028000000002
7.840714 0.0015389671
7.841714 0.0015406872999999999
7.842714 0.0015423637
7.843714 0.0015439959
7.844714 0.0015455837
7.845714 0.0015471271
7.846714 0.0015486259
7.847714 0.0015500804
7.848714 0.0015514899
7.849714 0.0015528547
7.850714 0.0015541744
7.851714 0.0015554491
7.852714 0.0015566786
7.853714 0.0015578627000000002
7.854714 0.0015590013999999999
7.855714 0.0015600946000000001
7.856714 0.0015611422
7.857714 0.0015621438999999999
7.858714 0.0015630995999999999
7.859715 0.0015640094999999998
7.860714 0.0015648729
7.861714 0.0015656904
7.862714 0.0015664615
7.863714 0.0015671863
7.864714 0.0015678645999999997
7.865714 0.0015684964
7.866714 0.0015690815
7.867714 0.00156962
7.868714 0.0015701118
7.869714 0.0015705569
7.870714 0.0015709550999999998
7.871714 0.0015713062999999998
7.872715 0.0015716105000000001
7.873714 0.0015718677
7.874714 0.001572078
7.875714 0.0015722408999999998
7.876714 0.0015723567999999999
7.877714 0.0015724256000000001
7.878714 0.0015724469
7.879714 0.0015724207
7.880714 0.0015723474
7.881714 0.0015722263999999998
7.882714 0.0015720583
7.883714 0.0015718426
7.884714 0.0015715792
7.885714 0.0015712684999999998
7.886714 0.0015709099999999998
7.887714 0.001570504
7.888714 0.0015700503000000002
7.889714 0.0015695487999999999
7.890714 0.0015689999
7.891714 0.0015684031999999997
7.892715 0.001567759
7.893714 0.0015670670000000001
7.894714 0.0015663276000000002
7.895714 0.0015655405
7.896714 0.0015647058
7.897714 0.0015638234
7.898714 0.0015628937
7.899714 0.0015619165
7.900714 0.0015608916999999998
7.901714 0.0015598198
7.902714 0.0015587002
7.903714 0.0015575333
7.904714 0.0015563193000000001
7.905715 0.0015550579
7.906714 0.0015537493
7.907714 0.0015523934
7.908714 0.0015509904
7.909714 0.0015495403
7.910714 0.0015480431
7.911714 0.0015464988
7.912714 0.0015449072000000002
7.913714 0.0015432687999999998
7.914714 0.0015415835000000002
7.915714 0.0015398509
7.916714 0.0015380714000000001
7.917714 0.0015362451
7.918715 0.0015343718
7.919714 0.0015324516
7.920714 0.0015304848000000002
7.921714 0.001528471
7.922714 0.0015264106000000002
7.923714 0.0015243035
7.924714 0.0015221497
7.925714 0.0015199493
7.926714 0.0015177025
7.927714 0.0015154093
7.928714 0.0015130699
7.929714 0.0015106841
7.930714 0.0015082522
7.931714 0.0015057743000000002
7.932714 0.0015032504
7.933714 0.0015006807
7.934714 0.0014980653
7.935714 0.0014954043
7.936714 0.0014926978
7.937714 0.0014899459
7.938715 0.0014871486
7.939714 0.0014843062
7.940714 0.0014814187
7.941714 0.0014784863
7.942714 0.0014755092
7.943714 0.0014724872
7.944714 0.0014694207
7.945714 0.0014663097
7.946714 0.0014631544
7.947714 0.0014599549
7.948714 0.0014567114
7.949714 0.0014534238
7.950714 0.0014500924
7.951715 0.0014467174999999999
7.952714 0.0014432989999999999
7.953714 0.0014398371
7.954714 0.0014363319
7.955714 0.0014327837
7.956714 0.0014291926000000001
7.957714 0.0014255587
7.958714 0.0014218824
7.959714 0.0014181635
7.960714 0.0014144026
7.961714 0.0014105995
7.962714 0.0014067545999999998
7.963714 0.001402868
7.964714 0.0013989399
7.965714 0.0013949704999999999
7.966714 0.0013909599
7.967714 0.0013869083
7.968714 0.0013828159
7.969714 0.0013786828999999999
7.970714 0.0013745093
7.971714 0.0013702954999999998
7.972714 0.0013660415
7.973714 0.0013617476000000002
7.974714 0.0013574137
7.975714 0.0013530404
7.976714 0.0013486275
7.977714 0.0013441753
7.978714 0.001339684
7.979714 0.0013351537
7.980714 0.0013305845
7.981714 0.0013259767
7.982714 0.0013213305
7.983714 0.001316646
7.984715 0.0013119235
7.985714 0.0013071631000000001
7.986714 0.0013023649000000002
7.987714 0.0012975293999999999
7.988714 0.0012926565999999999
7.989714 0.0012877467
7.990714 0.0012828001
7.991714 0.0012778168999999999
7.992714 0.0012727973
7.993714 0.0012677416
7.994714 0.00126265
7.995714 0.0012575228
7.996714 0.0012523601
7.997715 0.0012471623000000001
7.998714 0.0012419297
7.999714 0.0012366623
8.000714 0.0012313606
8.001715 0.0012260247
8.002714 0.0012206548000000001
8.003715 0.0012152513
8.004714 0.0012098143
8.005714 0.0012043442
8.006714 0.0011988412
8.007714 0.0011933054000000001
8.008715 0.0011877372
8.009714 0.0011821368000000001
8.010715 0.0011765045
8.011714 0.0011708405
8.012714 0.001165145
8.013714 0.0011594183
8.014714 0.0011536607
8.015715 0.0011478724
8.016714 0.0011420534999999998
8.017715 0.0011362046
8.018714 0.0011303257
8.019714 0.0011244172999999998
8.020715 0.0011184794999999999
8.021714 0.0011125126000000002
8.022715 0.0011065167
8.023714 0.0011004924
8.024714 0.0010944397999999998
8.025714 0.0010883592
8.026714 0.0010822509
8.027715 0.0010761149999999999
8.028714 0.0010699519999999999
8.029715 0.0010637621
8.030714 0.0010575454
8.031714 0.0010513025
8.032714 0.0010450333
8.033714 0.0010387384
8.034715 0.0010324177000000001
8.035714 0.0010260718
8.036715 0.0010197008
8.037714 0.001013305
8.038714 0.0010068846
8.039714 0.0010004399
8.040714 0.0009939711200000001
8.041715 0.00098747869
8.042714 0.0009809628
8.043715 0.0009744236200000001
8.044714 0.00096786152
8.045714 0.00096127678
8.046714 0.0009546695800000001
8.047714 0.0009480403599999999
8.048715 0.0009413893200000001
8.049714 0.00093471681
8.050714 0.0009280231099999999
8.051714 0.00092130849
8.052714 0.0009145733199999999
8.053715 0.00090781787
8.054714 0.0009010424
8.055715 0.00089424739
8.056714 0.000887433
8.057714 0.00088059969
8.058714 0.0008737475600000001
8.059714 0.0008668772400000001
8.060715 0.0008599888099999999
8.061714 0.0008530826600000001
8.062715 0.0008461591300000001
8.063714 0.0008392184999999999
8.064714 0.00083226114
8.065714 0.0008252872200000001
8.066714 0.00081829721
8.067715 0.0008112912800000001
8.068714 0.0008042698900000001
8.069715 0.00079723313
8.070714 0.00079018137
8.071714 0.0007831149600000001
8.072714 0.0007760341799999999
8.073714 0.0007689393
8.074715 0.00076183055
8.075714 0.0007547083899999999
8.076715 0.00074757299
8.077714 0.00074042459
8.078714 0.0007332636
8.079714 0.0007260902299999999
8.080714 0.0007189048099999999
8.081715 0.00071170762
8.082714 0.00070449892
8.083714 0.00069727907
8.084714 0.00069004836
8.085714 0.00068280706
8.086715 0.00067555543
8.087714 0.00066829384
8.088715 0.00066102257
8.089714 0.00065374188
8.090714 0.00064645214
8.091714 0.0006391536299999999
8.092714 0.00063184657
8.093715 0.00062453137
8.094714 0.00061720821
8.095715 0.00060987745
8.096714 0.00060253942
8.097714 0.00059519434
8.098714 0.00058784253
8.099714 0.00058048427
8.100715 0.00057311991
8.101714 0.00056574968
8.102715 0.00055837386
8.103714 0.0005509928100000001
8.104714 0.0005436068
8.105714 0.00053621611
8.106714 0.00052882106
8.107715 0.00052142195
8.108714 0.00051401908
8.109715 0.0005066127000000001
8.110714 0.0004992032199999999
8.111714 0.00049179089
8.112714 0.00048437600999999997
8.113714 0.00047695893999999997
8.114715 0.00046954000999999997
8.115714 0.00046211944
8.116714 0.0004546976
8.117714 0.00044727484999999997
8.118714 0.00043985142
8.119715 0.00043242770999999997
8.120714 0.00042500392
8.121715 0.00041758044
8.122714 0.00041015751
8.123714 0.00040273549
8.124714 0.00039531465
8.125714 0.00038789531000000003
8.126715 0.00038047772
8.127714 0.00037306220000000003
8.128715 0.00036564898
8.129714 0.00035823839
8.130714 0.00035083069
8.131714 0.00034342610999999997
8.132714 0.00033602496
8.133715 0.00032862749
8.134714 0.00032123396
8.135715 0.00031384459
8.136714 0.00030645971999999997
8.137714 0.00029907953
8.138714 0.00029170433000000003
8.139714 0.00028433433
8.140715 0.00027696980999999997
8.141714 0.00026961104
8.142715 0.00026225829999999996
8.143714 0.00025491181
8.144714 0.00024757185
8.145715 0.00024023868
8.146714 0.00023291258999999997
8.147715 0.00022559381999999998
8.148714 0.00021828266
8.149714 0.00021097934999999998
8.150714 0.0002036842
8.151714 0.00019639745
8.152715 0.00018911938
8.153714 0.00018185025
8.154715 0.00017459033
8.155714 0.0001673399
8.156714 0.00016009921
8.157714 0.00015286852999999998
8.158714 0.00014564811
8.159715 0.00013843820999999998
8.160714 0.00013123911
8.161715 0.00012405104
8.162714 0.00011687428
8.163714 0.00010970906000000001
8.164714 0.00010255566000000002
8.165714 9.5414282e-05
8.166715 8.8285208e-05
8.167714 8.1168668e-05
8.168715 7.4064917e-05
8.169714 6.697420100000001e-05
8.170714 5.9896752e-05
8.171714 5.2832831e-05
8.172714 4.5782664e-05
8.173715 3.8746505999999995e-05
8.174714 3.1724591e-05
8.175714 2.4717161e-05
8.176714 1.7724454e-05
8.177714 1.0746709e-05
8.178715 3.7841605e-06
8.179714 -3.1629575e-06
8.180715 -1.0094413e-05
8.181714 -1.7009977999999998e-05
8.182714 -2.3909428000000002e-05
8.183714 -3.0792538e-05
8.184714 -3.7659095e-05
8.185715 -4.450888e-05
8.186714 -5.1341681000000005e-05
8.187715 -5.8157302999999994e-05
8.188714 -6.4955532e-05
8.189714 -7.173617299999999e-05
8.190714 -7.8499028e-05
8.191714 -8.5243914e-05
8.192715 -9.1970634e-05
8.193714 -9.8679004e-05
8.194715 -0.00010536884
8.195714 -0.00011203995999999999
8.196714 -0.0001186922
8.197714 -0.00012532535
8.198714 -0.00013193926000000002
8.199715 -0.00013853374
8.200714 -0.00014510862
8.201715 -0.00015166371
8.202714 -0.00015819883
8.203714 -0.0001647138
8.204714 -0.00017120843000000002
8.205714 -0.00017768257
8.206715 -0.000184136
8.207714 -0.00019056854
8.208714 -0.00019698002
8.209714 -0.00020337024999999998
8.210714 -0.00020973901
8.211715 -0.00021608614
8.212714 -0.00022241145
8.213715 -0.00022871475
8.214714 -0.00023499585000000001
8.215714 -0.00024125459
8.216714 -0.00024749074
8.217714 -0.00025370416
8.218715 -0.00025989468000000004
8.219714 -0.0002660621
8.220715 -0.00027220626
8.221714 -0.00027832702
8.222714 -0.00028442419
8.223714 -0.00029049763
8.224714 -0.00029654716
8.225715 -0.00030257262999999995
8.226714 -0.00030857393
8.227715 -0.00031455088
8.228714 -0.00032050334
8.229714 -0.00032643118
8.230714 -0.00033233427999999996
8.231714 -0.00033821248
8.232715 -0.00034406564
8.233714 -0.00034989366
8.234715 -0.0003556964
8.235714 -0.00036147371
8.236714 -0.00036722552000000003
8.237714 -0.00037295165
8.238714 -0.000378652
8.239715 -0.00038432645
8.240714 -0.00038997487
8.241714 -0.00039559709
8.242714 -0.00040119312
8.243714 -0.00040676273000000003
8.244715 -0.00041230583
8.245714 -0.00041782232000000006
8.246715 -0.00042331212
8.247714 -0.00042877505
8.248714 -0.00043421110000000003
8.249714 -0.00043962004
8.250714 -0.00044500192999999996
8.251715 -0.00045035654
8.252714 -0.00045568386000000005
8.253715 -0.00046098376000000004
8.254714 -0.00046625614
8.255714 -0.00047150093
8.256714 -0.00047671806
8.257714 -0.00048190745000000005
8.258715 -0.00048706897000000003
8.259714 -0.00049220257
8.260715 -0.00049730816
8.261714 -0.00050238568
8.262714 -0.00050743511
8.263714 -0.0005124562000000001
8.264714 -0.0005174490100000001
8.265715 -0.00052241344
8.266714 -0.00052734936
8.267715 -0.0005322567599999999
8.268714 -0.0005371354700000001
8.269714 -0.00054198549
8.270715 -0.00054680677
8.271714 -0.00055159912
8.272715 -0.00055636251
8.273714 -0.00056109693
8.274714 -0.00056580225
8.275714 -0.00057047837
8.276714 -0.0005751253
8.277715 -0.00057974289
8.278714 -0.00058433111
8.279715 -0.00058888991
8.280714 -0.00059341914
8.281714 -0.00059791892
8.282714 -0.00060238908
8.283714 -0.00060682955
8.284715 -0.0006112403800000001
8.285714 -0.00061562146
8.286715 -0.0006199728
8.287714 -0.00062429431
8.288714 -0.00062858599
8.289714 -0.00063284783
8.290714 -0.00063707976
8.291715 -0.0006412818
8.292714 -0.00064545393
8.293715 -0.00064959604
8.294714 -0.00065370823
8.295714 -0.00065779045
8.296714 -0.00066184261
8.297714 -0.00066586476
8.298715 -0.0006698569499999999
8.299714 -0.00067381902
8.300714 -0.00067775104
8.301714 -0.0006816530000000001
8.302714 -0.00068552481
8.303715 -0.0006893665199999999
8.304714 -0.00069317812
8.305715 -0.00069695957
8.306714 -0.00070071083
8.307714 -0.00070443198
8.308714 -0.00070812293
8.309714 -0.00071178374
8.310715 -0.00071541435
8.311714 -0.00071901477
8.312715 -0.00072258504
8.313714 -0.00072612506
8.314714 -0.00072963489
8.315714 -0.0007331145800000001
8.316714 -0.00073656411
8.317715 -0.00073998344
8.318714 -0.0007433726299999999
8.319715 -0.00074673167
8.320714 -0.00075006055
8.321714 -0.00075335938
8.322714 -0.00075662815
8.323714 -0.00075986682
8.324715 -0.00076307542
8.325714 -0.0007662541100000001
8.326715 -0.00076940269
8.327714 -0.00077252143
8.328714 -0.0007756100799999999
8.329714 -0.00077866889
8.330714 -0.00078169778
8.331715 -0.00078469684
8.332714 -0.0007876659799999999
8.333714 -0.0007906052800000001
8.334714 -0.00079351485
8.335714 -0.0007963945799999999
8.336715 -0.00079924466
8.337714 -0.00080206491
8.338715 -0.0008048556100000001
8.339714 -0.00080761665
8.340714 -0.0008103480499999999
8.341714 -0.00081304988
8.342714 -0.00081572225
8.343715 -0.00081836515
8.344714 -0.00082097849
8.345715 -0.0008235625499999999
8.346714 -0.00082611723
8.347714 -0.00082864262
8.348714 -0.00083113873
8.349714 -0.0008336056500000001
8.350715 -0.00083604345
8.351714 -0.00083845225
8.352715 -0.00084083185
8.353714 -0.0008431826200000001
8.354714 -0.0008455044699999999
8.355714 -0.00084779758
8.356714 -0.0008500617700000001
8.357715 -0.0008522972199999999
8.358714 -0.0008545041100000001
8.359715 -0.00085668244
8.360714 -0.00085883221
8.361714 -0.00086095351
8.362714 -0.0008630464399999999
8.363714 -0.000865111
8.364715 -0.00086714726
8.365714 -0.00086915543
8.366714 -0.0008711354
8.367714 -0.00087308736
8.368714 -0.00087501121
8.369715 -0.0008769072300000001
8.370714 -0.00087877543
8.371715 -0.00088061579
8.372714 -0.0008824284100000001
8.373714 -0.00088421348
8.374714 -0.00088597099
8.375714 -0.0008877010300000001
8.376715 -0.0008894036
8.377714 -0.0008910788899999999
8.378715 -0.0008927269799999999
8.379714 -0.0008943478899999999
8.380714 -0.0008959417800000001
8.381714 -0.0008975087400000001
8.382714 -0.00089904879
8.383715 -0.0009005621899999999
8.384714 -0.00090204885
8.385715 -0.00090350886
8.386714 -0.0009049425
8.387714 -0.0009063497600000001
8.388714 -0.0009077306499999999
8.389714 -0.00090908534
8.390715 -0.00091041393
8.391714 -0.0009117166
8.392715 -0.00091299316
8.393714 -0.0009142440799999999
8.394714 -0.0009154691700000001
8.395715 -0.00091666861
8.396714 -0.0009178425
8.397715 -0.00091899092
8.398714 -0.00092011396
8.399714 -0.00092121163
8.400714 -0.00092228411
8.401714 -0.0009233314799999999
8.402715 -0.0009243538399999999
8.403714 -0.00092535111
8.404715 -0.0009263236299999999
8.405714 -0.00092727132
8.406714 -0.00092819428
8.407714 -0.00092909268
8.408714 -0.0009299665199999999
8.409715 -0.00093081599
8.410714 -0.00093164108
8.411715 -0.00093244198
8.412714 -0.0009332186899999999
8.413714 -0.0009339714799999999
8.414714 -0.00093470026
8.415714 -0.00093540521
8.416715 -0.00093608651
8.417714 -0.00093674416
8.418715 -0.00093737826
8.419714 -0.0009379889900000001
8.420714 -0.00093857652
8.421714 -0.0009391407699999999
8.422714 -0.0009396820099999999
8.423715 -0.0009402003300000001
8.424714 -0.00094069583
8.425714 -0.00094116858
8.426714 -0.00094161878
8.427714 -0.0009420463399999999
8.428715 -0.0009424516099999999
8.429714 -0.0009428345900000001
8.430715 -0.0009431953899999999
8.431714 -0.0009435341799999999
8.432714 -0.00094385096
8.433714 -0.000944146
8.434714 -0.0009444192999999999
8.435715 -0.00094467114
8.436714 -0.00094490151
8.437715 -0.0009451106099999999
8.438714 -0.0009452983199999999
8.439714 -0.0009454650400000001
8.440714 -0.0009456108299999999
8.441714 -0.0009457357
8.442715 -0.00094583984
8.443714 -0.00094592333
8.444715 -0.0009459863600000001
8.445714 -0.0009460290100000001
8.446714 -0.00094605148
8.447714 -0.0009460537499999999
8.448714 -0.00094603593
8.449715 -0.00094599818
8.450714 -0.0009459407000000001
8.451715 -0.00094586358
8.452714 -0.0009457669
8.453714 -0.0009456506599999999
8.454714 -0.00094551506
8.455714 -0.00094536017
8.456715 -0.0009451861799999999
8.457714 -0.0009449931
8.458714 -0.0009447810999999999
8.459714 -0.00094455017
8.460714 -0.0009443006100000001
8.461715 -0.00094403231
8.462714 -0.00094374536
8.463715 -0.00094344014
8.464714 -0.00094311645
8.465714 -0.0009427745700000001
8.466714 -0.0009424145
8.467714 -0.00094203633
8.468715 -0.0009416403399999999
8.469714 -0.0009412265200000001
8.470715 -0.0009407948699999999
8.471714 -0.00094034567
8.472714 -0.00093987892
8.473714 -0.0009393948900000001
8.474714 -0.00093889348
8.475715 -0.0009383749799999999
8.476714 -0.00093783947
8.477715 -0.00093728704
8.478714 -0.0009367178800000001
8.479714 -0.00093613198
8.480714 -0.0009355296200000001
8.481714 -0.0009349108
8.482715 -0.00093427579
8.483714 -0.00093362451
8.484715 -0.0009329573000000001
8.485714 -0.00093227409
8.486714 -0.00093157514
8.487714 -0.0009308604599999999
8.488714 -0.00093013032
8.489715 -0.00092938481
8.490714 -0.00092862392
8.491714 -0.0009278478500000001
8.492714 -0.00092705677
8.493714 -0.00092625069
8.494715 -0.00092542987
8.495714 -0.00092459422
8.496715 -0.00092374394
8.497714 -0.00092287919
8.498714 -0.0009220000699999999
8.499714 -0.0009211066800000001
8.500714 -0.00092019909
8.501715 -0.00091927741
8.502714 -0.0009183417200000001
8.503715 -0.0009173922100000001
8.504714 -0.0009164289599999999
8.505714 -0.0009154520699999999
8.506714 -0.00091446154
8.507714 -0.00091345755
8.508715 -0.00091244019
8.509714 -0.00091140946
8.510715 -0.00091036563
8.511714 -0.00090930862
8.512714 -0.0009082386900000001
8.513714 -0.00090715585
8.514714 -0.0009060600900000001
8.515715 -0.0009049516800000001
8.516714 -0.00090383064
8.517715 -0.00090269705
8.518714 -0.00090155108
8.519714 -0.0009003926599999999
8.520715 -0.00089922196
8.521714 -0.0008980389800000001
8.522715 -0.00089684399
8.523714 -0.0008956370000000001
8.524714 -0.00089441819
8.525714 -0.00089318755
8.526714 -0.00089194509
8.527715 -0.00089069108
8.528714 -0.0008894256100000001
8.529715 -0.0008881486800000001
8.530714 -0.00088686038
8.531714 -0.00088556098
8.532714 -0.0008842504
8.533714 -0.00088292882
8.534715 -0.00088159632
8.535714 -0.0008802529899999999
8.536715 -0.0008788990299999999
8.537714 -0.0008775344200000001
8.538714 -0.0008761594499999999
8.539714 -0.00087477401
8.540714 -0.00087337839
8.541715 -0.0008719725000000001
8.542714 -0.0008705566000000001
8.543715 -0.0008691308700000001
8.544714 -0.0008676951400000001
8.545714 -0.00086624968
8.546714 -0.0008647946699999999
8.547714 -0.0008633300200000001
8.548715 -0.0008618561000000001
8.549714 -0.0008603727100000001
8.550714 -0.0008588801400000001
8.551714 -0.00085737838
8.552714 -0.00085586753
8.553715 -0.0008543476699999999
8.554714 -0.0008528189000000001
8.555715 -0.0008512813999999999
8.556714 -0.00084973508
8.557714 -0.00084818012
8.558714 -0.00084661642
8.559714 -0.0008450443600000001
8.560715 -0.00084346375
8.561714 -0.0008418747699999999
8.562715 -0.00084027752
8.563714 -0.00083867189
8.564714 -0.00083705818
8.565714 -0.00083543628
8.566714 -0.0008338063700000001
8.567715 -0.00083216837
8.568714 -0.00083052255
8.569715 -0.0008288688199999999
8.570714 -0.0008272073500000001
8.571714 -0.00082553815
8.572714 -0.00082386123
8.573714 -0.0008221767499999999
8.574715 -0.0008204848199999999
8.575714 -0.00081878534
8.576715 -0.0008170784
8.577714 -0.0008153642700000001
8.578714 -0.0008136427800000001
8.579714 -0.0008119142
8.580714 -0.00081017852
8.581715 -0.0008084356499999999
8.582714 -0.0008066859699999999
8.583714 -0.00080492928
8.584714 -0.0008031658599999999
8.585714 -0.0008013956199999999
8.586715 -0.0007996187400000001
8.587714 -0.00079783522
8.588715 -0.0007960452399999999
8.589714 -0.0007942487199999999
8.590714 -0.0007924459199999999
8.591714 -0.0007906367500000001
8.592714 -0.00078882149
8.593715 -0.0007870000400000001
8.594714 -0.00078517251
8.595715 -0.00078333896
8.596714 -0.00078149951
8.597714 -0.0007796543299999999
8.598714 -0.0007778033300000001
8.599714 -0.0007759465899999999
8.600715 -0.0007740843099999999
8.601714 -0.0007722165699999999
8.602715 -0.00077034329
8.603714 -0.00076846463
8.604714 -0.00076658071
8.605714 -0.0007646915
8.606714 -0.00076279707
8.607715 -0.00076089755
8.608714 -0.00075899302
8.609715 -0.00075708344
8.610714 -0.000755169
8.611714 -0.0007532496999999999
8.612714 -0.0007513255199999999
8.613714 -0.00074939662
8.614715 -0.00074746299
8.615714 -0.00074552468
8.616714 -0.0007435817199999999
8.617714 -0.00074163418
8.618714 -0.00073968208
8.619715 -0.00073772549
8.620714 -0.00073576443
8.621715 -0.0007337989199999999
8.622714 -0.0007318290499999999
8.623714 -0.00072985481
8.624714 -0.00072787625
8.625714 -0.00072589332
8.626715 -0.00072390617
8.627714 -0.00072191478
8.628715 -0.0007199192200000001
8.629714 -0.00071791947
8.630714 -0.00071591558
8.631714 -0.00071390764
8.632714 -0.00071189556
8.633715 -0.00070987953
8.634714 -0.0007078595399999999
8.635715 -0.00070583555
8.636714 -0.00070380775
8.637714 -0.0007017760300000001
8.638714 -0.00069974049
8.639714 -0.00069770122
8.640715 -0.00069565817
8.641714 -0.00069361154
8.642715 -0.0006915612199999999
8.643714 -0.00068950735
8.644714 -0.0006874499400000001
8.645715 -0.00068538907
8.646714 -0.0006833248300000001
8.647715 -0.00068125714
8.648714 -0.00067918618
8.649714 -0.00067711198
8.650714 -0.00067503452
8.651714 -0.0006729539600000001
8.652715 -0.00067087026
8.653714 -0.00066878356
8.654715 -0.00066669381
8.655714 -0.00066460111
8.656714 -0.00066250554
8.657714 -0.00066040711
8.658714 -0.00065830591
8.659715 -0.00065620193
8.660714 -0.00065409522
8.661715 -0.00065198592
8.662714 -0.00064987398
8.663714 -0.0006477594500000001
8.664714 -0.00064564242
8.665714 -0.00064352284
8.666715 -0.00064140086
8.667714 -0.00063927646
8.668715 -0.00063714961
8.669714 -0.0006350204299999999
8.670714 -0.0006328889
8.671714 -0.00063075508
8.672714 -0.00062861895
8.673715 -0.00062648055
8.674714 -0.00062433996
8.675714 -0.0006221970999999999
8.676714 -0.00062005206
8.677714 -0.00061790483
8.678715 -0.00061575543
8.679714 -0.0006136038299999999
8.680715 -0.0006114501
8.681714 -0.00060929424
8.682714 -0.00060713623
8.683714 -0.00060497609
8.684714 -0.00060281382
8.685715 -0.00060064949
8.686714 -0.00059848303
8.687715 -0.00059631452
8.688714 -0.00059414392
8.689714 -0.0005919712700000001
8.690714 -0.00058979663
8.691714 -0.00058761993
8.692715 -0.00058544124
8.693714 -0.00058326059
8.694715 -0.0005810780299999999
8.695714 -0.00057889347
8.696714 -0.000576707
8.697714 -0.0005745186600000001
8.698714 -0.00057232851
8.699715 -0.00057013654
8.700714 -0.00056794274
8.701715 -0.00056574727
8.702714 -0.0005635500700000001
8.703714 -0.00056135118
8.704714 -0.0005591506100000001
8.705714 -0.00055694845
8.706715 -0.00055474479
8.707714 -0.0005525395899999999
8.708714 -0.0005503329200000001
8.709714 -0.00054812476
8.710714 -0.00054591524
8.711715 -0.0005437043
8.712714 -0.0005414920899999999
8.713715 -0.00053927861
8.714714 -0.00053706381
8.715714 -0.0005348478200000001
8.716714 -0.00053263066
8.717714 -0.00053041231
8.718715 -0.00052819287
8.719714 -0.00052597234
8.720715 -0.00052375071
8.721714 -0.0005215280899999999
8.722714 -0.00051930447
8.723714 -0.0005170798399999999
8.724714 -0.0005148542600000001
8.725715 -0.00051262768
8.726714 -0.00051040024
8.727715 -0.00050817184
8.728714 -0.00050594249
8.729714 -0.00050371227
8.730714 -0.00050148114
8.731714 -0.0004992491500000001
8.732715 -0.0004970163
8.733714 -0.00049478263
8.734715 -0.0004925480399999999
8.735714 -0.0004903126
8.736714 -0.00048807627999999996
8.737714 -0.00048583915
8.738714 -0.00048360115999999996
8.739715 -0.00048136230000000004
8.740714 -0.00047912267
8.741714 -0.00047688218
8.742714 -0.00047464086
8.743714 -0.00047239869
8.744715 -0.00047015573999999996
8.745714 -0.00046791192
8.746715 -0.00046566737999999996
8.747714 -0.00046342202
8.748714 -0.00046117584000000003
8.749714 -0.00045892893
8.750714 -0.00045668125
8.751715 -0.0004544328
8.752714 -0.00045218370999999997
8.753715 -0.00044993390000000005
8.754714 -0.00044768339999999996
8.755714 -0.00044543231
8.756714 -0.00044318053
8.757714 -0.00044092817
8.758715 -0.00043867522
8.759714 -0.00043642176
8.760715 -0.0004341678
8.761714 -0.0004319133
8.762714 -0.00042965839000000004
8.763714 -0.00042740307
8.764714 -0.0004251473
8.765715 -0.00042289121
8.766714 -0.00042063474999999996
8.767715 -0.00041837807000000006
8.768714 -0.00041612107000000003
8.769714 -0.00041386379000000003
8.770715 -0.00041160633
8.771714 -0.0004093487
8.772715 -0.00040709087000000003
8.773714 -0.00040483292
8.774714 -0.00040257487000000005
8.775714 -0.00040031668999999996
8.776714 -0.0003980585
8.777715 -0.00039580023000000003
8.778714 -0.0003935419
8.779715 -0.00039128363
8.780714 -0.00038902531000000005
8.781714 -0.00038676703
8.782714 -0.00038450880000000004
8.783714 -0.00038225065999999996
8.784715 -0.00037999253
8.785714 -0.0003777345
8.786715 -0.00037547654
8.787714 -0.00037321868
8.788714 -0.00037096092
8.789714 -0.00036870326
8.790714 -0.00036644574
8.791715 -0.0003641883
8.792714 -0.00036193103
8.793715 -0.00035967389
8.794714 -0.00035741688999999996
8.795714 -0.00035516005
8.796714 -0.00035290336
8.797714 -0.00035064684
8.798715 -0.00034839052
8.799714 -0.00034613436
8.800714 -0.00034387842
8.801714 -0.00034162267
8.802714 -0.00033936717
8.803715 -0.0003371119
8.804714 -0.00033485687
8.805715 -0.00033260212
8.806714 -0.00033034767
8.807714 -0.00032809355
8.808714 -0.00032583973
8.809714 -0.0003235863
8.810715 -0.00032133323
8.811714 -0.00031908055
8.812715 -0.00031682832
8.813714 -0.00031457655
8.814714 -0.00031232526
8.815714 -0.00031007448
8.816714 -0.00030782423
8.817715 -0.00030557455
8.818714 -0.00030332549
8.819715 -0.00030107706
8.820714 -0.00029882929
8.821714 -0.0002965822
8.822714 -0.00029433581
8.823714 -0.0002920902
8.824715 -0.00028984534
8.825714 -0.00028760129999999995
8.826715 -0.00028535808
8.827714 -0.00028311571999999996
8.828714 -0.00028087420000000004
8.829714 -0.00027863362
8.830714 -0.00027639394000000003
8.831715 -0.00027415522
8.832714 -0.00027191745
8.833714 -0.00026968069
8.834714 -0.00026744493999999997
8.835714 -0.00026521025
8.836715 -0.00026297657
8.837714 -0.00026074397
8.838715 -0.00025851248
8.839714 -0.0002562821
8.840714 -0.00025405284
8.841714 -0.00025182471000000003
8.842714 -0.00024959777
8.843715 -0.00024737201
8.844714 -0.00024514745
8.845715 -0.00024292412
8.846714 -0.00024070202
8.847714 -0.00023848119999999998
8.848714 -0.00023626163999999997
8.849714 -0.00023404338999999998
8.850715 -0.00023182643
8.851714 -0.00022961082999999998
8.852715 -0.00022739655
8.853714 -0.00022518366
8.854714 -0.00022297215000000002
8.855714 -0.00022076206
8.856714 -0.00021855340000000002
8.857715 -0.00021634617000000002
8.858714 -0.00021414041
8.859715 -0.00021193616
8.860714 -0.00020973341
8.861714 -0.00020753218
8.862714 -0.00020533253000000002
8.863714 -0.00020313444
8.864715 -0.00020093794
8.865714 -0.00019874308
8.866714 -0.00019654988
8.867714 -0.00019435836000000002
8.868714 -0.00019216855000000002
8.869715 -0.00018998046999999999
8.870714 -0.00018779415
8.871715 -0.00018560962
8.872714 -0.00018342692999999999
8.873714 -0.00018124607999999998
8.874714 -0.00017906712999999998
8.875714 -0.00017689009
8.876715 -0.00017471501999999998
8.877714 -0.00017254192
8.878715 -0.00017037086
8.879714 -0.00016820183
8.880714 -0.00016603488999999998
8.881714 -0.00016387006
8.882714 -0.00016170737000000001
8.883715 -0.00015954685
8.884714 -0.00015738854000000002
8.885715 -0.00015523245
8.886714 -0.00015307862
8.887714 -0.00015092709
8.888714 -0.00014877786
8.889714 -0.00014663098
8.890715 -0.00014448644
8.891714 -0.00014234429
8.892715 -0.00014020455
8.893714 -0.00013806724
8.894714 -0.00013593237
8.895715 -0.00013379998
8.896714 -0.00013167008999999998
8.897715 -0.00012954271999999998
8.898714 -0.00012741788
8.899714 -0.00012529559
8.900714 -0.00012317589
8.901714 -0.00012105879
8.902715 -0.00011894431000000001
8.903714 -0.00011683246
8.904715 -0.00011472328999999999
8.905714 -0.00011261681
8.906714 -0.00011051302
8.907714 -0.00010841197
8.908714 -0.00010631369
8.909715 -0.00010421818
8.910714 -0.00010212547000000001
8.911715 -0.00010003557
8.912714 -9.7948521e-05
8.913714 -9.5864345e-05
8.914714 -9.3783063e-05
8.915714 -9.1704703e-05
8.916715 -8.9629276e-05
8.917714 -8.7556811e-05
8.918715 -8.5487341e-05
8.919714 -8.3420878e-05
8.920714 -8.135744999999999e-05
8.921714 -7.9297081e-05
8.922714 -7.723979799999999e-05
8.923715 -7.5185625e-05
8.924714 -7.3134589e-05
8.925714 -7.1086714e-05
8.926714 -6.904202799999999e-05
8.927714 -6.700057599999999e-05
8.928715 -6.4962364e-05
8.929714 -6.2927438e-05
8.930715 -6.0895826e-05
8.931714 -5.886756200000001e-05
8.932714 -5.6842679999999996e-05
8.933714 -5.4821214e-05
8.934714 -5.280319899999999e-05
8.935715 -5.0788674e-05
8.936714 -4.8777673e-05
8.937715 -4.6770238999999995e-05
8.938714 -4.4766412e-05
8.939714 -4.276622e-05
8.940714 -4.0769706e-05
8.941714 -3.8776906e-05
8.942715 -3.6787861e-05
8.943714 -3.4802601999999997e-05
8.944715 -3.2821166e-05
8.945714 -3.0843579999999996e-05
8.946714 -2.8869882999999996e-05
8.947714 -2.6900098999999997e-05
8.948714 -2.4934261000000003e-05
8.949715 -2.2972392e-05
8.950714 -2.1014519999999998e-05
8.951715 -1.9060666e-05
8.952714 -1.7110851e-05
8.953714 -1.5165098e-05
8.954714 -1.3223422e-05
8.955714 -1.1285843e-05
8.956715 -9.3523752e-06
8.957714 -7.423034299999999e-06
8.958714 -5.4978357999999995e-06
8.959714 -3.5767926000000005e-06
8.960714 -1.6599189999999999e-06
8.961715 2.5277144999999997e-07
8.962714 2.1612641e-06
8.963715 4.0655451e-06
8.964714 5.9655989e-06
8.965714 7.8614107e-06
8.966714 9.752965e-06
8.967714 1.1640243e-05
8.968715 1.3523227e-05
8.969714 1.5401898e-05
8.970715 1.7276236e-05
8.971714 1.9146221e-05
8.972714 2.1011827e-05
8.973714 2.2873035999999998e-05
8.974714 2.4729819999999996e-05
8.975715 2.6582157e-05
8.976714 2.8430020000000002e-05
8.977715 3.0273387e-05
8.978714 3.2112223e-05
8.979714 3.3946508999999996e-05
8.980714 3.5776213e-05
8.981714 3.7601311e-05
8.982715 3.9421769e-05
8.983714 4.1237558e-05
8.984715 4.3048655000000004e-05
8.985714 4.4855022e-05
8.986714 4.6656629e-05
8.987714 4.8453449999999996e-05
8.988714 5.0245449999999995e-05
8.989715 5.203258999999999e-05
8.990714 5.381484700000001e-05
8.991714 5.5592187e-05
8.992714 5.7364571000000004e-05
8.993714 5.9131969000000004e-05
8.994715 6.0894342e-05
8.995714 6.265165100000001e-05
8.996715 6.4403878e-05
8.997714 6.6150972e-05
8.998714 6.7892898e-05
8.999714 6.9629635e-05
9.000714 7.1361143e-05
9.001715 7.3087392e-05
9.002714 7.4808355e-05
9.003715 7.6523997e-05
9.004714 7.8234297e-05
9.005714 7.993922400000001e-05
9.006714 8.163876300000001e-05
9.007714 8.333289e-05
9.008715 8.5021588e-05
9.009714 8.6704836e-05
9.010715 8.8382632e-05
9.011714 9.0054959e-05
9.012714 9.1721813e-05
9.013714 9.3383176e-05
9.014714 9.5039064e-05
9.015715 9.668946199999999e-05
9.016714 9.833437400000001e-05
9.017715 9.9973795e-05
9.018714 0.00010160772
9.019714 0.00010323618999999999
9.020715 0.00010485916
9.021714 0.00010647664999999999
9.022715 0.00010808865
9.023714 0.00010969517999999998
9.024714 0.00011129623
9.025714 0.00011289179
9.026714 0.00011448187000000001
9.027715 0.00011606644
9.028714 0.0001176455
9.029715 0.00011921906
9.030714 0.00012078706
9.031714 0.00012234951
9.032714 0.00012390641
9.033714 0.00012545771
9.034715 0.0001270034
9.035714 0.00012854345
9.036715 0.00013007783
9.037714 0.00013160652
9.038714 0.00013312949
9.039714 0.00013464672
9.040714 0.00013615818
9.041715 0.00013766381
9.042714 0.00013916362999999999
9.043715 0.00014065758000000002
9.044714 0.00014214565
9.045714 0.0001436278
9.046714 0.00014510402
9.047714 0.00014657427000000002
9.048715 0.00014803853000000002
9.049714 0.00014949678
9.050714 0.00015094901
9.051714 0.00015239517000000002
9.052714 0.00015383528
9.053715 0.00015526929000000001
9.054714 0.00015669721999999998
9.055715 0.00015811902
9.056714 0.00015953468
9.057714 0.00016094421999999998
9.058714 0.00016234759
9.059714 0.0001637448
9.060715 0.00016513585
9.061714 0.0001665207
9.062715 0.00016789936999999998
9.063714 0.00016927183
9.064714 0.00017063811
9.065714 0.00017199818000000001
9.066714 0.00017335205
9.067715 0.0001746997
9.068714 0.00017604116
9.069715 0.00017737641000000002
9.070714 0.00017870545
9.071714 0.00018002829999999999
9.072714 0.00018134497
9.073714 0.00018265544999999998
9.074715 0.00018395974
9.075714 0.00018525785999999998
9.076715 0.00018654982999999998
9.077714 0.00018783566
9.078714 0.00018911534
9.079714 0.00019038888
9.080714 0.0001916563
9.081715 0.00019291760999999997
9.082714 0.00019417278
9.083714 0.00019542188
9.084714 0.00019666486000000002
9.085714 0.00019790173
9.086715 0.00019913249999999998
9.087714 0.00020035716
9.088715 0.0002015757
9.089714 0.00020278812
9.090714 0.00020399439000000003
9.091714 0.00020519450999999998
9.092714 0.00020638846999999997
9.093715 0.00020757623
9.094714 0.0002087578
9.095715 0.00020993314
9.096714 0.00021110221999999997
9.097714 0.00021226504
9.098714 0.00021342155
9.099714 0.00021457174000000001
9.100715 0.00021571560999999998
9.101714 0.00021685312000000001
9.102715 0.00021798423
9.103714 0.00021910896000000002
9.104714 0.00022022728
9.105714 0.00022133916
9.106714 0.0002224446
9.107715 0.00022354360999999999
9.108714 0.00022463616
9.109715 0.00022572228
9.110714 0.00022680197
9.111714 0.00022787516999999997
9.112714 0.00022894196
9.113714 0.00023000234
9.114715 0.00023105625999999998
9.115714 0.00023210382
9.116714 0.00023314499
9.117714 0.00023417976999999998
9.118714 0.00023520818
9.119715 0.00023623029
9.120714 0.00023724606
9.121715 0.00023825552999999998
9.122714 0.00023925875000000002
9.123714 0.00024025567000000002
9.124714 0.00024124636
9.125714 0.00024223082000000002
9.126715 0.00024320907
9.127714 0.00024418111
9.128715 0.00024514700000000003
9.129714 0.00024610672
9.130714 0.00024706028000000003
9.131714 0.00024800770000000003
9.132714 0.00024894900000000005
9.133715 0.00024988419
9.134714 0.00025081329
9.135715 0.00025173629
9.136714 0.00025265322
9.137714 0.00025356405
9.138714 0.00025446884
9.139714 0.00025536758
9.140715 0.0002562603
9.141714 0.00025714693999999996
9.142715 0.00025802758
9.143714 0.0002589022
9.144714 0.00025977079
9.145715 0.0002606334
9.146714 0.00026148996
9.147715 0.00026234053999999997
9.148714 0.00026318512000000004
9.149714 0.00026402367
9.150714 0.00026485625
9.151714 0.00026568281999999997
9.152715 0.00026650337
9.153714 0.00026731793
9.154715 0.00026812647
9.155714 0.00026892899
9.156714 0.00026972549999999996
9.157714 0.00027051599000000004
9.158714 0.00027130044999999997
9.159715 0.00027207889
9.160714 0.00027285128
9.161715 0.00027361764
9.162714 0.00027437800000000004
9.163714 0.00027513231000000004
9.164714 0.00027588062
9.165714 0.0002766229
9.166715 0.00027735921
9.167714 0.00027808951
9.168715 0.00027881388
9.169714 0.00027953228999999996
9.170714 0.00028024479
9.171714 0.00028095139
9.172714 0.00028165214
9.173715 0.00028234708
9.174714 0.00028303621
9.175714 0.0002837196
9.176714 0.00028439727
9.177714 0.00028506925
9.178715 0.00028573559
9.179714 0.00028639631
9.180715 0.00028705147
9.181714 0.00028770107
9.182714 0.00028834522
9.183714 0.00028898387000000003
9.184714 0.00028961711000000004
9.185715 0.00029024493
9.186714 0.00029086737000000003
9.187715 0.00029148446
9.188714 0.00029209620999999996
9.189714 0.00029270263
9.190714 0.00029330376
9.191714 0.0002938996
9.192715 0.00029449013
9.193714 0.00029507538999999996
9.194715 0.0002956554
9.195714 0.00029623016
9.196714 0.00029679964
9.197714 0.00029736386
9.198714 0.00029792282000000003
9.199715 0.00029847654
9.200714 0.00029902501
9.201715 0.00029956823
9.202714 0.00030010622
9.203714 0.00030063895
9.204714 0.00030116644
9.205714 0.00030168869
9.206715 0.00030220573999999997
9.207714 0.00030271754
9.208714 0.00030322412
9.209714 0.00030372548
9.210714 0.00030422167999999997
9.211715 0.00030471267
9.212714 0.00030519848
9.213715 0.00030567912
9.214714 0.00030615461
9.215714 0.00030662495
9.216714 0.00030709016
9.217714 0.00030755027
9.218715 0.00030800527
9.219714 0.00030845520000000003
9.220715 0.00030890008
9.221714 0.00030933992999999997
9.222714 0.00030977474
9.223714 0.00031020456
9.224714 0.00031062943
9.225715 0.00031104935
9.226714 0.00031146437
9.227715 0.00031187449
9.228714 0.00031227976
9.229714 0.00031268021
9.230714 0.00031307588
9.231714 0.00031346683000000003
9.232715 0.00031385308999999997
9.233714 0.00031423469
9.234715 0.00031461166
9.235714 0.00031498407
9.236714 0.00031535194
9.237714 0.00031571535
9.238714 0.00031607431
9.239715 0.0003164289
9.240714 0.00031677912
9.241714 0.00031712499999999997
9.242714 0.00031746663
9.243714 0.00031780402999999997
9.244715 0.00031813722
9.245714 0.00031846625000000003
9.246715 0.00031879114999999996
9.247714 0.0003191119
9.248714 0.00031942855
9.249714 0.00031974112
9.250714 0.00032004962
9.251715 0.00032035407
9.252714 0.00032065445
9.253715 0.00032095081
9.254714 0.00032124312
9.255714 0.00032153139
9.256714 0.00032181562999999996
9.257714 0.00032209582000000003
9.258715 0.00032237197
9.259714 0.00032264406
9.260715 0.00032291211
9.261714 0.00032317612
9.262714 0.00032343607
9.263714 0.00032369198
9.264714 0.00032394387000000003
9.265715 0.00032419168000000003
9.266714 0.0003244355
9.267715 0.00032467526
9.268714 0.00032491105
9.269714 0.00032514281
9.270715 0.00032537064
9.271714 0.00032559449
9.272715 0.00032581440000000004
9.273714 0.00032603041
9.274714 0.00032624255
9.275714 0.00032645085
9.276714 0.00032665532
9.277715 0.00032685602
9.278714 0.00032705297999999997
9.279715 0.00032724619999999996
9.280714 0.00032743574
9.281714 0.00032762164
9.282714 0.00032780392
9.283714 0.00032798266
9.284715 0.00032815785
9.285714 0.00032832954
9.286715 0.00032849775
9.287714 0.00032866255000000004
9.288714 0.00032882397000000003
9.289714 0.00032898204
9.290714 0.00032913679
9.291715 0.00032928823999999997
9.292714 0.00032943644000000004
9.293715 0.00032958145999999997
9.294714 0.00032972328
9.295714 0.00032986197
9.296714 0.00032999756
9.297714 0.00033013005
9.298715 0.00033025949
9.299714 0.00033038591000000004
9.300714 0.00033050935
9.301714 0.00033062986
9.302714 0.00033074739
9.303715 0.00033086201
9.304714 0.00033097374
9.305715 0.00033108256
9.306714 0.00033118854
9.307714 0.00033129168
9.308714 0.00033139192999999997
9.309714 0.00033148935
9.310715 0.00033158393999999997
9.311714 0.00033167569000000003
9.312715 0.00033176459
9.313714 0.00033185064999999997
9.314714 0.00033193387
9.315714 0.00033201425000000003
9.316714 0.00033209174
9.317715 0.00033216638
9.318714 0.00033223814
9.319715 0.00033230704
9.320714 0.00033237307
9.321714 0.00033243617999999996
9.322714 0.00033249643999999997
9.323714 0.00033255378
9.324715 0.00033260826
9.325714 0.00033265985000000003
9.326715 0.00033270858
9.327714 0.00033275444
9.328714 0.00033279745999999997
9.329714 0.00033283768
9.330714 0.00033287511
9.331715 0.00033290978
9.332714 0.00033294170000000003
9.333714 0.00033297093999999996
9.334714 0.0003329975
9.335714 0.00033302144
9.336715 0.00033304277
9.337714 0.00033306158
9.338715 0.00033307785999999996
9.339714 0.00033309166
9.340714 0.00033310305000000003
9.341714 0.00033311205
9.342714 0.00033311871
9.343715 0.00033312306
9.344714 0.00033312513
9.345715 0.00033312494
9.346714 0.00033312253
9.347714 0.00033311796000000003
9.348714 0.00033311123
9.349714 0.00033310237
9.350715 0.00033309136
9.351714 0.00033307826
9.352715 0.0003330631
9.353714 0.00033304586
9.354714 0.00033302654
9.355714 0.00033300516
9.356714 0.00033298177
9.357715 0.00033295629999999997
9.358714 0.00033292879
9.359715 0.00033289923
9.360714 0.00033286765
9.361714 0.000332834
9.362714 0.0003327983
9.363714 0.00033276056
9.364715 0.00033272077
9.365714 0.00033267888
9.366714 0.00033263495
9.367714 0.00033258896
9.368714 0.00033254089
9.369715 0.00033249071
9.370714 0.00033243846
9.371715 0.00033238414
9.372714 0.0003323277
9.373714 0.00033226916
9.374714 0.00033220851
9.375714 0.00033214578
9.376715 0.00033208094
9.377714 0.00033201395
9.378715 0.00033194488
9.379714 0.00033187371
9.380714 0.0003318004
9.381714 0.000331725
9.382714 0.00033164754000000003
9.383715 0.00033156798
9.384714 0.00033148635
9.385715 0.00033140268
9.386714 0.00033131696
9.387714 0.00033122922000000004
9.388714 0.00033113947
9.389714 0.00033104775
9.390715 0.00033095407
9.391714 0.00033085848
9.392715 0.00033076099
9.393714 0.00033066162
9.394714 0.00033056044
9.395715 0.00033045746
9.396714 0.00033035269
9.397715 0.00033024621
9.398714 0.00033013803
9.399714 0.00033002816
9.400714 0.00032991666
9.401714 0.00032980349
9.402715 0.00032968876
9.403714 0.00032957244
9.404715 0.00032945454
9.405714 0.00032933509999999997
9.406714 0.00032921409
9.407714 0.00032909156
9.408714 0.00032896746
9.409715 0.00032884182
9.410714 0.00032871459999999996
9.411715 0.00032858582000000003
9.412714 0.00032845544
9.413714 0.00032832345
9.414714 0.00032818987
9.415714 0.00032805460000000003
9.416715 0.00032791766
9.417714 0.00032777903000000004
9.418715 0.00032763867000000003
9.419714 0.00032749656
9.420714 0.00032735265
9.421714 0.00032720694999999997
9.422714 0.00032705941
9.423715 0.00032691
9.424714 0.00032675873
9.425714 0.00032660554999999996
9.426714 0.00032645047999999997
9.427714 0.00032629348
9.428715 0.00032613452
9.429714 0.00032597366
9.430715 0.00032581081
9.431714 0.00032564603
9.432714 0.00032547930000000004
9.433714 0.00032531061
9.434714 0.00032513999
9.435715 0.00032496744
9.436714 0.00032479295
9.437715 0.00032461655000000004
9.438714 0.00032443827000000003
9.439714 0.00032425808
9.440714 0.00032407602
9.441714 0.0003238921
9.442715 0.00032370633000000003
9.443714 0.00032351875
9.444715 0.00032332935000000003
9.445714 0.00032313815
9.446714 0.00032294515
9.447714 0.00032275037999999996
9.448714 0.00032255384
9.449715 0.00032235555
9.450714 0.00032215552999999996
9.451715 0.00032195378
9.452714 0.00032175032999999997
9.453714 0.00032154512
9.454714 0.00032133823
9.455714 0.00032112964
9.456715 0.00032091933999999996
9.457714 0.00032070734
9.458714 0.00032049363
9.459714 0.00032027822
9.460714 0.0003200611
9.461715 0.00031984227
9.462714 0.0003196217
9.463715 0.00031939935
9.464714 0.00031917527
9.465714 0.0003189494
9.466714 0.00031872171
9.467714 0.00031849221999999996
9.468715 0.00031826085
9.469714 0.00031802760999999997
9.470715 0.00031779243
9.471714 0.00031755528
9.472714 0.00031731615
9.473714 0.00031707502
9.474714 0.0003168318
9.475715 0.00031658649000000004
9.476714 0.00031633904
9.477715 0.00031608943
9.478714 0.00031583759
9.479714 0.00031558352
9.480714 0.00031532715999999997
9.481714 0.0003150685
9.482715 0.00031480752
9.483714 0.00031454415000000004
9.484715 0.00031427842000000003
9.485714 0.00031401030000000003
9.486714 0.00031373977
9.487714 0.00031346683000000003
9.488714 0.00031319146
9.489715 0.00031291368
9.490714 0.00031263346
9.491714 0.00031235082999999997
9.492714 0.00031206577999999996
9.493714 0.00031177833
9.494715 0.00031148849999999996
9.495714 0.0003111963
9.496715 0.00031090174
9.497714 0.00031060482999999996
9.498714 0.00031030561
9.499714 0.00031000407
9.500714 0.00030970023
9.501715 0.00030939408999999996
9.502714 0.00030908568
9.503715 0.00030877497
9.504714 0.00030846204
9.505714 0.00030814682999999996
9.506714 0.00030782935
9.507714 0.00030750962000000004
9.508715 0.00030718759
9.509714 0.00030686326
9.510715 0.00030653666
9.511714 0.00030620777
9.512714 0.00030587651
9.513714 0.00030554287999999996
9.514714 0.00030520689
9.515715 0.00030486849
9.516714 0.00030452766000000004
9.517715 0.00030418436999999997
9.518714 0.00030383856
9.519714 0.00030349022
9.520715 0.00030313930999999997
9.521714 0.00030278579
9.522715 0.00030242963000000003
9.523714 0.00030207081999999996
9.524714 0.00030170929
9.525714 0.00030134502
9.526714 0.00030097794
9.527715 0.00030060808
9.528714 0.00030023534000000004
9.529715 0.00029985971999999997
9.530714 0.00029948119
9.531714 0.0002990997
9.532714 0.00029871524000000003
9.533714 0.00029832775
9.534715 0.00029793721
9.535714 0.00029754358
9.536715 0.00029714688000000004
9.537714 0.00029674702
9.538714 0.00029634402
9.539714 0.00029593784
9.540714 0.00029552843
9.541715 0.0002951158
9.542714 0.00029469993
9.543715 0.00029428084
9.544714 0.00029385844
9.545714 0.00029343278
9.546714 0.00029300381000000003
9.547714 0.00029257155
9.548715 0.00029213599999999997
9.549714 0.00029169712
9.550714 0.00029125495
9.551714 0.0002908095
9.552714 0.00029036071
9.553715 0.00028990864
9.554714 0.00028945328
9.555715 0.00028899465
9.556714 0.00028853271
9.557714 0.00028806748999999997
9.558714 0.00028759896
9.559714 0.00028712718
9.560715 0.00028665211
9.561714 0.00028617374
9.562715 0.00028569209
9.563714 0.00028520715
9.564714 0.00028471886
9.565714 0.00028422728
9.566714 0.00028373233
9.567715 0.000283234
9.568714 0.00028273228
9.569715 0.00028222714
9.570714 0.00028171855
9.571714 0.00028120646
9.572714 0.00028069085
9.573714 0.00028017166
9.574715 0.00027964886
9.575714 0.0002791224
9.576715 0.00027859226
9.577714 0.00027805836
9.578714 0.00027752067
9.579714 0.00027697915
9.580714 0.00027643375
9.581715 0.00027588444
9.582714 0.00027533115
9.583714 0.00027477386
9.584714 0.00027421254000000003
9.585714 0.00027364715
9.586715 0.00027307765
9.587714 0.00027250401
9.588715 0.00027192621
9.589714 0.00027134422
9.590714 0.00027075803
9.591714 0.00027016761
9.592714 0.00026957293
9.593715 0.00026897401
9.594714 0.00026837081
9.595715 0.00026776329
9.596714 0.00026715149
9.597714 0.00026653538
9.598714 0.00026591495
9.599714 0.00026529017
9.600715 0.00026466107
9.601714 0.00026402761
9.602715 0.00026338977999999997
9.603714 0.00026274760999999997
9.604714 0.00026210107
9.605714 0.00026145015
9.606714 0.00026079485
9.607715 0.00026013518
9.608714 0.00025947111
9.609715 0.00025880263
9.610714 0.00025812974000000003
9.611714 0.00025745244
9.612714 0.00025677073
9.613714 0.00025608457999999997
9.614715 0.000255394
9.615714 0.00025469894
9.616714 0.00025399947
9.617714 0.0002532955
9.618714 0.00025258706999999996
9.619715 0.00025187417
9.620714 0.00025115673
9.621715 0.0002504348
9.622714 0.00024970834
9.623714 0.00024897731
9.624714 0.00024824174000000004
9.625714 0.00024750159
9.626715 0.0002467568
9.627714 0.00024600738
9.628715 0.00024525326999999997
9.629714 0.00024449448
9.630714 0.00024373094
9.631714 0.00024296264
9.632714 0.00024218955
9.633715 0.00024141164000000001
9.634714 0.00024062881000000002
9.635715 0.00023984109999999998
9.636714 0.00023904839999999998
9.637714 0.00023825071
9.638714 0.00023744801
9.639714 0.00023664021999999997
9.640715 0.00023582732
9.641714 0.00023500928999999998
9.642715 0.00023418609
9.643714 0.00023335765
9.644714 0.00023252402999999997
9.645715 0.00023168514
9.646714 0.00023084099
9.647715 0.00022999156
9.648714 0.00022913682
9.649714 0.00022827678
9.650714 0.00022741139999999998
9.651714 0.00022654074
9.652715 0.00022566473000000002
9.653714 0.00022478342999999998
9.654715 0.00022389679
9.655714 0.00022300485
9.656714 0.00022210760999999998
9.657714 0.00022120505
9.658714 0.00022029721999999998
9.659715 0.00021938408
9.660714 0.00021846568
9.661715 0.00021754204
9.662714 0.0002166131
9.663714 0.00021567892
9.664714 0.00021473945
9.665714 0.00021379476
9.666715 0.00021284482000000001
9.667714 0.0002118896
9.668715 0.00021092915
9.669714 0.00020996342000000002
9.670714 0.00020899241999999997
9.671714 0.00020801617
9.672714 0.00020703462000000003
9.673715 0.00020604778
9.674714 0.00020505563000000002
9.675714 0.00020405816000000003
9.676714 0.00020305536
9.677714 0.0002020472
9.678715 0.00020103369000000002
9.679714 0.00020001477999999999
9.680715 0.00019899048
9.681714 0.00019796078
9.682714 0.00019692566
9.683714 0.00019588506
9.684714 0.00019483902999999997
9.685715 0.00019378751
9.686714 0.00019273047999999999
9.687715 0.00019166794
9.688714 0.00019059983
9.689714 0.00018952615999999999
9.690714 0.00018844688999999999
9.691714 0.00018736202
9.692715 0.00018627152000000002
9.693714 0.00018517535
9.694715 0.0001840735
9.695714 0.00018296595000000002
9.696714 0.00018185268
9.697714 0.00018073366
9.698714 0.00017960886999999999
9.699715 0.0001784783
9.700714 0.00017734192
9.701715 0.00017619972
9.702714 0.0001750517
9.703714 0.00017389781999999998
9.704714 0.00017273811
9.705714 0.00017157254
9.706715 0.00017040112000000002
9.707714 0.00016922384
9.708714 0.00016804072
9.709714 0.00016685176
9.710714 0.00016565697
9.711715 0.00016445638
9.712714 0.00016324999000000002
9.713715 0.00016203784
9.714714 0.00016081992
9.715714 0.00015959628
9.716714 0.00015836694
9.717714 0.00015713192
9.718715 0.00015589126
9.719714 0.00015464498
9.720715 0.00015339308999999998
9.721714 0.00015213564
9.722714 0.00015087264
9.723714 0.00014960411
9.724714 0.00014833007
9.725715 0.00014705055
9.726714 0.00014576555
9.727715 0.00014447508
9.728714 0.00014317914
9.729714 0.00014187775
9.730714 0.00014057091
9.731714 0.00013925862
9.732715 0.00013794087000000002
9.733714 0.00013661767
9.734715 0.00013528899
9.735714 0.00013395485
9.736714 0.00013261521
9.737714 0.00013127008000000001
9.738714 0.00012991944
9.739715 0.00012856329
9.740714 0.00012720161
9.741714 0.00012583439
9.742714 0.00012446161
9.743714 0.00012308327
9.744715 0.00012169936
9.745714 0.00012030986
9.746715 0.00011891478
9.747714 0.00011751411
9.748714 0.00011610783000000001
9.749714 0.00011469596999999999
9.750714 0.0001132785
9.751715 0.00011185542000000001
9.752714 0.00011042675
9.753715 0.00010899249000000001
9.754714 0.00010755264
9.755714 0.00010610719
9.756714 0.00010465615999999999
9.757714 0.00010319956
9.758715 0.00010173739999999999
9.759714 0.00010026967999999999
9.760715 9.8796431e-05
9.761714 9.731765e-05
9.762714 9.583337700000001e-05
9.763714 9.4343625e-05
9.764714 9.2848404e-05
9.765715 9.1347738e-05
9.766714 8.9841666e-05
9.767715 8.8330199e-05
9.768714 8.6813378e-05
9.769714 8.5291236e-05
9.770715 8.3763808e-05
9.771714 8.2231128e-05
9.772715 8.0693235e-05
9.773714 7.9150169e-05
9.774714 7.760196999999999e-05
9.775714 7.604868399999999e-05
9.776714 7.4490356e-05
9.777715 7.2927025e-05
9.778714 7.1358738e-05
9.779715 6.978554000000001e-05
9.780714 6.820747e-05
9.781714 6.6624568e-05
9.782714 6.5036869e-05
9.783714 6.3444418e-05
9.784715 6.1847243e-05
9.785714 6.0245384e-05
9.786715 5.8638858e-05
9.787714 5.702769399999999e-05
9.788714 5.5411925e-05
9.789714 5.379155800000001e-05
9.790714 5.2166615000000004e-05
9.791715 5.0537102e-05
9.792714 4.8903036e-05
9.793715 4.726443e-05
9.794714 4.5621282999999997e-05
9.795714 4.39736e-05
9.796714 4.2321383000000005e-05
9.797714 4.0664639e-05
9.798715 3.9003365000000004e-05
9.799714 3.7337568000000006e-05
9.800714 3.5667247e-05
9.801714 3.399241e-05
9.802714 3.2313058999999995e-05
9.803715 3.0629201000000004e-05
9.804714 2.8940849000000003e-05
9.805715 2.7248011999999997e-05
9.806714 2.5550701999999998e-05
9.807714 2.3848943000000002e-05
9.808714 2.214275e-05
9.809714 2.0432149e-05
9.810715 1.8717162e-05
9.811714 1.6997822e-05
9.812715 1.5274158e-05
9.813714 1.3546203e-05
9.814714 1.1813996e-05
9.815714 1.0077573e-05
9.816714 8.3369748e-06
9.817715 6.5922443e-06
9.818714 4.8434238e-06
9.819715 3.0905581999999997e-06
9.820714 1.3336938e-06
9.821714 -4.2712291e-07
9.822714 -2.1918442e-06
9.823714 -3.9604217e-06
9.824715 -5.7328066e-06
9.825714 -7.5089488e-06
9.826715 -9.288798699999999e-06
9.827714 -1.1072306e-05
9.828714 -1.2859418000000002e-05
9.829714 -1.4650084e-05
9.830714 -1.6444253e-05
9.831715 -1.824187e-05
9.832714 -2.0042884e-05
9.833714 -2.1847241000000002e-05
9.834714 -2.3654889e-05
9.835714 -2.5465772000000003e-05
9.836715 -2.7279833e-05
9.837714 -2.9097026e-05
9.838715 -3.0917292e-05
9.839714 -3.2740584e-05
9.840714 -3.4566841e-05
9.841714 -3.6396014e-05
9.842714 -3.8228058e-05
9.843715 -4.006292e-05
9.844714 -4.1900552e-05
9.845715 -4.3740908e-05
9.846714 -4.5583948e-05
9.847714 -4.7429623e-05
9.848714 -4.9277895000000004e-05
9.849714 -5.1128734000000004e-05
9.850715 -5.2982091000000004e-05
9.851714 -5.4837937999999996e-05
9.852715 -5.6696240000000004e-05
9.853714 -5.8556964000000004e-05
9.854714 -6.0420092000000006e-05
9.855714 -6.2285585e-05
9.856714 -6.415341399999999e-05
9.857715 -6.6023557e-05
9.858714 -6.789598500000001e-05
9.859715 -6.9770664e-05
9.860714 -7.164757100000001e-05
9.861714 -7.352666699999999e-05
9.862714 -7.5407934e-05
9.863714 -7.7291327e-05
9.864715 -7.9176806e-05
9.865714 -8.106434300000001e-05
9.866714 -8.2953892e-05
9.867714 -8.4845402e-05
9.868714 -8.6738834e-05
9.869715 -8.863413e-05
9.870714 -9.0531239e-05
9.871715 -9.243009899999999e-05
9.872714 -9.4330659e-05
9.873714 -9.623284999999999e-05
9.874714 -9.813660400000001e-05
9.875714 -0.00010004187
9.876715 -0.00010194856999999999
9.877714 -0.00010385663
9.878715 -0.00010576597999999999
9.879714 -0.00010767657000000002
9.880714 -0.00010958829
9.881714 -0.00011150111
9.882714 -0.00011341492999999999
9.883715 -0.00011532969
9.884714 -0.00011724532
9.885715 -0.00011916173
9.886714 -0.00012107889
9.887714 -0.0001229967
9.888714 -0.00012491511
9.889714 -0.00012683405
9.890715 -0.00012875347
9.891714 -0.00013067328
9.892715 -0.00013259342
9.893714 -0.00013451385
9.894714 -0.00013643448
9.895715 -0.00013835528000000002
9.896714 -0.00014027615
9.897715 -0.00014219706
9.898714 -0.00014411794000000001
9.899714 -0.00014603871
9.900714 -0.00014795934999999998
9.901714 -0.00014987975
9.902715 -0.00015179988
9.903714 -0.00015371969
9.904715 -0.00015563909
9.905714 -0.00015755802
9.906714 -0.00015947643
9.907714 -0.00016139427
9.908714 -0.00016331147000000001
9.909715 -0.00016522797000000002
9.910714 -0.00016714372000000002
9.911715 -0.00016905864999999998
9.912714 -0.0001709727
9.913714 -0.00017288585
9.914714 -0.00017479799
9.915714 -0.0001767091
9.916715 -0.00017861913
9.917714 -0.000180528
9.918715 -0.00018243566999999998
9.919714 -0.00018434208
9.920714 -0.00018624717
9.921714 -0.0001881509
9.922714 -0.00019005320000000002
9.923715 -0.00019195402000000001
9.924714 -0.00019385329
9.925714 -0.00019575097999999997
9.926714 -0.00019764698
9.927714 -0.00019954125
9.928715 -0.0002014337
9.929714 -0.00020332429000000001
9.930715 -0.00020521295
9.931714 -0.00020709958000000002
9.932714 -0.00020898411999999998
9.933714 -0.00021086650999999998
9.934714 -0.00021274664
9.935715 -0.00021462442
9.936714 -0.0002164998
9.937715 -0.00021837268
9.938714 -0.00022024296
9.939714 -0.00022211061
9.940714 -0.00022397548000000002
9.941714 -0.00022583752
9.942715 -0.00022769666
9.943714 -0.00022955278
9.944715 -0.00023140583
9.945714 -0.00023325570000000002
9.946714 -0.00023510232999999998
9.947714 -0.00023694565000000002
9.948714 -0.00023878557999999997
9.949715 -0.00024062202999999998
9.950714 -0.00024245493999999998
9.951715 -0.00024428423
9.952714 -0.00024610983
9.953714 -0.00024793171
9.954714 -0.00024974975
9.955714 -0.00025156389
9.956715 -0.00025337411
9.957714 -0.00025518028999999996
9.958714 -0.00025698238999999996
9.959714 -0.00025878035
9.960714 -0.0002605741
9.961715 -0.0002623636
9.962714 -0.00026414873000000003
9.963715 -0.00026592945
9.964714 -0.00026770571999999997
9.965714 -0.00026947744
9.966714 -0.00027124454
9.967714 -0.00027300698
9.968715 -0.00027476469
9.969714 -0.00027651761
9.970715 -0.00027826563
9.971714 -0.00028000873
9.972714 -0.00028174679
9.973714 -0.00028347979
9.974714 -0.00028520761999999996
9.975715 -0.00028693025
9.976714 -0.00028864761
9.977715 -0.00029035957
9.978714 -0.0002920661
9.979714 -0.00029376715
9.980714 -0.00029546260999999997
9.981714 -0.00029715245
9.982715 -0.00029883656
9.983714 -0.0003005149
9.984715 -0.00030218737
9.985714 -0.00030385389999999996
9.986714 -0.00030551446
9.987714 -0.00030716892
9.988714 -0.00030881722
9.989715 -0.00031045929
9.990714 -0.00031209506
9.991714 -0.00031372444
9.992714 -0.00031534735
9.993714 -0.0003169637
9.994715 -0.00031857342
9.995714 -0.00032017642000000003
9.996715 -0.00032177261
9.997714 -0.00032336186
9.998714 -0.00032494415
9.999714 -0.00032651938
10.00071 -0.00032808741
10.00171 -0.00032964822
10.00271 -0.00033120168000000004
10.00371 -0.00033274773
10.00471 -0.00033428628
10.00571 -0.00033581723000000003
10.00671 -0.00033734052
10.00771 -0.00033885606
10.00871 -0.00034036373
10.00971 -0.00034186352999999997
10.01071 -0.0003433553
10.01171 -0.00034483903
10.01271 -0.00034631466
10.01371 -0.00034778209
10.01471 -0.00034924124
10.01571 -0.00035069206000000003
10.01671 -0.0003521345
10.01771 -0.0003535685
10.01871 -0.00035499399
10.01971 -0.00035641092
10.02071 -0.0003578192
10.02171 -0.00035921882
10.02271 -0.00036060972
10.02371 -0.00036199181
10.02471 -0.00036336503000000003
10.02571 -0.00036472934
10.02671 -0.00036608469
10.02771 -0.00036743101999999996
10.02871 -0.00036876825
10.02971 -0.00037009634
10.03071 -0.00037141519
10.03171 -0.0003727248
10.03271 -0.00037402503000000004
10.03371 -0.00037531588
10.03471 -0.00037659725
10.03571 -0.00037786906
10.03671 -0.00037913126
10.03771 -0.00038038379
10.03871 -0.00038162657
10.03971 -0.00038285947999999997
10.04071 -0.00038408252
10.04171 -0.00038529556
10.04271 -0.0003864986
10.04371 -0.00038769149000000006
10.04471 -0.00038887419999999995
10.04571 -0.00039004663000000004
10.04671 -0.00039120869
10.04771 -0.00039236038
10.04871 -0.00039350151999999997
10.04971 -0.00039463211999999997
10.05071 -0.00039575207
10.05171 -0.00039686129
10.05271 -0.00039795973
10.05371 -0.00039904725999999997
10.05471 -0.00040012387
10.05571 -0.00040118943999999996
10.05671 -0.00040224389999999997
10.05771 -0.00040328719
10.05871 -0.00040431923
10.05971 -0.00040534001
10.06071 -0.00040634932
10.06171 -0.00040734722
10.06271 -0.00040833352
10.06371 -0.00040930827
10.06471 -0.00041027129
10.06571 -0.00041122257
10.06671 -0.00041216208
10.06771 -0.00041308967
10.06871 -0.00041400540000000003
10.06971 -0.00041490907
10.07071 -0.0004158007
10.07171 -0.00041668026999999995
10.07271 -0.00041754765
10.07371 -0.00041840290000000005
10.07471 -0.00041924586
10.07571 -0.00042007655000000005
10.07671 -0.00042089491000000005
10.07771 -0.00042170095
10.07871 -0.00042249453000000003
10.07971 -0.00042327565
10.08071 -0.00042404431
10.08171 -0.00042480051
10.08271 -0.00042554411
10.08371 -0.00042627516
10.08471 -0.00042699356999999997
10.08571 -0.00042769933999999997
10.08671 -0.00042839242000000004
10.08771 -0.00042907277000000003
10.08871 -0.00042974038
10.08971 -0.00043039513
10.09071 -0.00043103710000000003
10.09171 -0.00043166609999999996
10.09271 -0.0004322822
10.09371 -0.00043288528
10.09471 -0.00043347532000000003
10.09571 -0.00043405225
10.09671 -0.00043461605000000004
10.09771 -0.00043516666000000003
10.09871 -0.00043570394
10.09971 -0.00043622795
10.10071 -0.00043673849
10.10171 -0.00043723562
10.10271 -0.0004377192
10.10371 -0.00043818918
10.10471 -0.00043864557
10.10571 -0.00043908822000000006
10.10671 -0.00043951704
10.10771 -0.00043993209000000005
10.10871 -0.00044033322
10.10971 -0.0004407204
10.11071 -0.00044109352
10.11171 -0.00044145258
10.11271 -0.00044179751
10.11371 -0.00044212825
10.11471 -0.00044244475000000005
10.11571 -0.00044274693
10.11671 -0.00044303483
10.11771 -0.00044330836
10.11871 -0.00044356743000000003
10.11971 -0.00044381204000000003
10.12071 -0.00044404214000000005
10.12171 -0.00044425773999999996
10.12271 -0.00044445874
10.12371 -0.00044464518
10.12471 -0.00044481694
10.12571 -0.00044497406
10.12671 -0.00044511648
10.12771 -0.00044524418
10.12871 -0.00044535713999999994
10.12971 -0.00044545536
10.13071 -0.00044553881
10.13171 -0.00044560743
10.13271 -0.00044566123
10.13371 -0.00044570024
10.13471 -0.00044572439
10.13571 -0.00044573362
10.13671 -0.00044572807000000004
10.13771 -0.00044570756
10.13871 -0.00044567223
10.13971 -0.00044562198
10.14071 -0.00044555682
10.14171 -0.00044547672999999994
10.14271 -0.00044538174
10.14371 -0.00044527173
10.14471 -0.00044514686000000003
10.14571 -0.00044500697999999995
10.14671 -0.00044485218
10.14771 -0.00044468238
10.14871 -0.00044449762
10.14971 -0.00044429785
10.15071 -0.00044408303
10.15171 -0.00044385315
10.15271 -0.00044360827
10.15371 -0.00044334823999999995
10.15471 -0.00044307317
10.15571 -0.00044278295
10.15671 -0.00044247758999999996
10.15771 -0.00044215699
10.15871 -0.00044182125000000004
10.15971 -0.00044147022999999996
10.16071 -0.00044110392999999995
10.16171 -0.00044072231
10.16271 -0.00044032531000000005
10.16371 -0.00043991295
10.16471 -0.00043948521
10.16571 -0.00043904201
10.16671 -0.00043858331
10.16771 -0.00043810915000000005
10.16871 -0.00043761947000000006
10.16971 -0.0004371142
10.17071 -0.00043659338
10.17171 -0.00043605696
10.17271 -0.00043550494
10.17371 -0.00043493733
10.17471 -0.00043435402
10.17571 -0.00043375517000000005
10.17671 -0.00043314062
10.17771 -0.00043251043
10.17871 -0.00043186459999999994
10.17971 -0.00043120317
10.18071 -0.00043052613999999996
10.18171 -0.00042983347
10.18271 -0.00042912520000000005
10.18371 -0.00042840138
10.18471 -0.00042766196
10.18571 -0.00042690703999999997
10.18671 -0.00042613656
10.18771 -0.00042535057
10.18871 -0.00042454912999999995
10.18971 -0.00042373226
10.19071 -0.00042289989000000004
10.19171 -0.00042205215
10.19271 -0.000421189
10.19371 -0.00042031055999999995
10.19471 -0.00041941676
10.19571 -0.00041850758000000005
10.19671 -0.00041758317
10.19771 -0.00041664343
10.19871 -0.00041568850999999996
10.19971 -0.00041471831
10.20071 -0.00041373291000000004
10.20171 -0.00041273232999999995
10.20271 -0.00041171660999999996
10.20371 -0.0004106857
10.20471 -0.00040963968999999995
10.20571 -0.00040857853000000004
10.20671 -0.00040750228
10.20771 -0.00040641094
10.20871 -0.00040530454000000006
10.20971 -0.00040418304
10.21071 -0.00040304652999999995
10.21171 -0.00040189507000000003
10.21271 -0.00040072855
10.21371 -0.00039954707000000003
10.21471 -0.00039835057999999997
10.21571 -0.00039713914
10.21671 -0.00039591273
10.21771 -0.00039467140999999996
10.21871 -0.00039341517
10.21971 -0.00039214406
10.22071 -0.00039085799
10.22171 -0.00038955709000000003
10.22271 -0.00038824131999999997
10.22371 -0.00038691069
10.22471 -0.00038556517999999997
10.22571 -0.00038420489999999995
10.22671 -0.00038282978
10.22771 -0.00038143992
10.22871 -0.00038003527
10.22971 -0.00037861591
10.23071 -0.00037718182
10.23171 -0.00037573304
10.23271 -0.00037426962
10.23371 -0.00037279158
10.23471 -0.00037129896
10.23571 -0.00036979180999999997
10.23671 -0.00036827018
10.23771 -0.00036673412
10.23871 -0.00036518362999999997
10.23971 -0.00036361882
10.24071 -0.00036203974
10.24171 -0.00036044644
10.24271 -0.000358839
10.24371 -0.00035721744000000004
10.24471 -0.00035558187
10.24571 -0.00035393234
10.24671 -0.00035226892
10.24771 -0.00035059168
10.24871 -0.00034890068
10.24971 -0.00034719601
10.25071 -0.0003454777
10.25171 -0.00034374586
10.25271 -0.00034200049999999997
10.25371 -0.00034024174
10.25471 -0.00033846959
10.25571 -0.00033668414
10.25671 -0.00033488545
10.25771 -0.00033307356
10.25871 -0.00033124852
10.25971 -0.00032941039
10.26071 -0.00032755922
10.26171 -0.00032569508000000004
10.26271 -0.00032381799
10.26371 -0.000321928
10.26471 -0.00032002515
10.26571 -0.00031810952999999996
10.26671 -0.00031618113
10.26771 -0.00031423998999999996
10.26871 -0.00031228622
10.26971 -0.00031031980000000004
10.27071 -0.0003083408
10.27171 -0.00030634931
10.27271 -0.00030434529999999997
10.27371 -0.00030232886
10.27471 -0.00030030005
10.27571 -0.00029825894
10.27671 -0.00029620553
10.27771 -0.00029413989000000003
10.27871 -0.0002920621
10.27971 -0.00028997222
10.28071 -0.00028787026
10.28171 -0.00028575635000000003
10.28271 -0.00028363052000000003
10.28371 -0.00028149282
10.28471 -0.00027934334
10.28571 -0.00027718213
10.28671 -0.00027500926
10.28771 -0.00027282479
10.28871 -0.00027062881
10.28971 -0.0002684214
10.29071 -0.0002662026
10.29171 -0.00026397252
10.29271 -0.0002617312
10.29371 -0.00025947875
10.29471 -0.00025721527
10.29571 -0.00025494082
10.29671 -0.00025265549
10.29771 -0.00025035938
10.29871 -0.00024805256
10.29971 -0.00024573517
10.30071 -0.00024340724999999999
10.30171 -0.00024106896
10.30271 -0.00023872037
10.30371 -0.00023636156999999998
10.30471 -0.00023399271
10.30571 -0.00023161383000000002
10.30671 -0.00022922509
10.30771 -0.00022682655
10.30871 -0.00022441834
10.30971 -0.00022200056
10.31071 -0.00021957329999999997
10.31171 -0.00021713669999999998
10.31271 -0.00021469079
10.31371 -0.00021223573
10.31471 -0.00020977154
10.31571 -0.0002072984
10.31671 -0.00020481632
10.31771 -0.00020232544
10.31871 -0.00019982581
10.31971 -0.00019731751
10.32071 -0.0001948006
10.32171 -0.00019227521
10.32271 -0.00018974133
10.32371 -0.0001871991
10.32471 -0.00018464854999999998
10.32571 -0.00018208978
10.32671 -0.00017952282999999998
10.32771 -0.00017694778
10.32871 -0.00017436469
10.32971 -0.00017177365
10.33071 -0.00016917471
10.33171 -0.00016656795
10.33271 -0.00016395346
10.33371 -0.00016133131
10.33471 -0.00015870156
10.33571 -0.00015606432
10.33671 -0.00015341968
10.33771 -0.00015076772
10.33871 -0.00014810854
10.33971 -0.00014544223
10.34071 -0.00014276891
10.34171 -0.00014008865
10.34271 -0.00013740158
10.34371 -0.0001347078
10.34471 -0.00013200741
10.34571 -0.00012930054
10.34671 -0.0001265873
10.34771 -0.0001238678
10.34871 -0.00012114216
10.34971 -0.00011841049000000001
10.35071 -0.00011567292
10.35171 -0.00011292956
10.35271 -0.00011018052
10.35371 -0.00010742592
10.35471 -0.00010466589000000001
10.35571 -0.00010190054
10.35671 -9.913e-05
10.35771 -9.635439300000001e-05
10.35871 -9.3573817e-05
10.35971 -9.078841e-05
10.36071 -8.799828499999999e-05
10.36171 -8.5203567e-05
10.36271 -8.240437e-05
10.36371 -7.9600818e-05
10.36471 -7.679302e-05
10.36571 -7.3981101e-05
10.36671 -7.116517499999999e-05
10.36771 -6.8345366e-05
10.36871 -6.5521778e-05
10.36971 -6.2694534e-05
10.37071 -5.9863731e-05
10.37171 -5.702949e-05
10.37271 -5.4191917999999994e-05
10.37371 -5.1351117000000004e-05
10.37471 -4.8507184000000005e-05
10.37571 -4.5660229e-05
10.37671 -4.2810342e-05
10.37771 -3.9957618e-05
10.37871 -3.7102146e-05
10.37971 -3.4244019e-05
10.38071 -3.1383324999999997e-05
10.38171 -2.8520145e-05
10.38271 -2.5654563e-05
10.38371 -2.2786662e-05
10.38471 -1.991652e-05
10.38571 -1.7044219e-05
10.38671 -1.4169841e-05
10.38771 -1.1293467000000001e-05
10.38871 -8.4151793e-06
10.38971 -5.5350629e-06
10.39071 -2.6532050999999997e-06
10.39171 2.3030418e-07
10.39271 3.1153711e-06
10.39371 6.001899799999999e-06
10.39471 8.8897885e-06
10.39571 1.1778933e-05
10.39671 1.4669222999999998e-05
10.39771 1.7560545999999998e-05
10.39871 2.0452783999999998e-05
10.39971 2.3345815e-05
10.40071 2.6239512999999997e-05
10.40171 2.913375e-05
10.40271 3.202839e-05
10.40371 3.4923301e-05
10.40471 3.7818344e-05
10.40571 4.071338e-05
10.40671 4.3608270000000005e-05
10.40771 4.6502873e-05
10.40871 4.9397039e-05
10.40971 5.2290642e-05
10.41071 5.5183534000000004e-05
10.41171 5.8075579999999995e-05
10.41271 6.0966642e-05
10.41371 6.3856584e-05
10.41471 6.6745275e-05
10.41571 6.9632586e-05
10.41671 7.251839e-05
10.41771 7.5402562e-05
10.41871 7.8284984e-05
10.41971 8.1165535e-05
10.42071 8.4044098e-05
10.42171 8.6920562e-05
10.42271 8.9794815e-05
10.42371 9.2666755e-05
10.42471 9.553625699999999e-05
10.42571 9.8403245e-05
10.42671 0.0001012676
10.42771 0.00010412921
10.42871 0.00010698799000000001
10.42971 0.00010984383999999999
10.43071 0.00011269666
10.43171 0.00011554634999999999
10.43271 0.00011839281
10.43371 0.00012123597
10.43471 0.00012407572
10.43571 0.00012691196
10.43671 0.0001297446
10.43771 0.00013257358
10.43871 0.00013539876
10.43971 0.00013822008
10.44071 0.00014103745
10.44171 0.00014385076
10.44271 0.00014665995
10.44371 0.00014946489999999999
10.44471 0.00015226555
10.44571 0.00015506178
10.44671 0.00015785351
10.44771 0.00016064066
10.44871 0.00016342311
10.44971 0.00016620079
10.45071 0.00016897359
10.45171 0.00017174139
10.45271 0.00017450411000000002
10.45371 0.00017726162
10.45471 0.00018001383
10.45571 0.00018276061999999998
10.45671 0.00018550187000000002
10.45771 0.00018823745999999999
10.45871 0.00019096726
10.45971 0.00019369118
10.46071 0.00019640902
10.46171 0.0001991207
10.46271 0.00020182607999999998
10.46371 0.00020452502999999999
10.46471 0.00020721739
10.46571 0.00020990303
10.46671 0.00021258184
10.46771 0.00021525365999999999
10.46871 0.00021791834000000002
10.46971 0.00022057579
10.47071 0.00022322586
10.47171 0.00022586842
10.47271 0.00022850336000000002
10.47371 0.00023113057000000002
10.47471 0.00023374992
10.47571 0.00023636128
10.47671 0.00023896461999999997
10.47771 0.00024155976999999998
10.47871 0.00024414664
10.47971 0.00024672518000000003
10.48071 0.00024929529
10.48171 0.00025185689000000003
10.48271 0.00025440986
10.48371 0.00025695417
10.48471 0.00025948972999999996
10.48571 0.00026201647
10.48671 0.00026453431
10.48771 0.00026704319999999997
10.48871 0.00026954306
10.48971 0.0002720338
10.49071 0.0002745154
10.49171 0.00027698777
10.49271 0.00027945082
10.49371 0.0002819045
10.49471 0.00028434874
10.49571 0.00028678344
10.49671 0.00028920854
10.49771 0.00029162394999999997
10.49871 0.00029402960999999996
10.49971 0.00029642542
10.50071 0.0002988113
10.50171 0.00030118717000000004
10.50271 0.00030355295
10.50371 0.00030590852
10.50471 0.00030825381
10.50571 0.00031058876
10.50671 0.00031291324
10.50771 0.00031522716
10.50871 0.00031753042999999997
10.50971 0.00031982299000000004
10.51071 0.00032210469
10.51171 0.00032437547000000003
10.51271 0.00032663522
10.51371 0.00032888386
10.51471 0.00033112128
10.51571 0.00033334738
10.51671 0.00033556206999999996
10.51771 0.00033776523
10.51871 0.00033995677
10.51971 0.0003421366
10.52071 0.00034430461
10.52171 0.00034646073
10.52271 0.00034860484
10.52371 0.00035073681
10.52471 0.00035285659
10.52571 0.00035496405
10.52671 0.00035705912
10.52771 0.00035914168
10.52871 0.00036121166000000003
10.52971 0.00036326899000000003
10.53071 0.00036531353
10.53171 0.00036734525
10.53271 0.00036936403
10.53371 0.00037136982999999996
10.53471 0.00037336258000000003
10.53571 0.00037534219
10.53671 0.00037730863
10.53771 0.00037926179000000003
10.53871 0.00038120168
10.53971 0.00038312819
10.54071 0.00038504136
10.54171 0.00038694106
10.54271 0.00038882727
10.54371 0.00039069991999999995
10.54471 0.00039255906
10.54571 0.00039440461
10.54671 0.00039623651000000003
10.54771 0.00039805473
10.54871 0.00039985924999999994
10.54971 0.00040165005
10.55071 0.00040342702
10.55171 0.00040519017
10.55271 0.00040693949000000004
10.55371 0.00040867485000000006
10.55471 0.0004103963
10.55571 0.00041210365
10.55671 0.00041379698999999997
10.55771 0.00041547614
10.55871 0.00041714110999999994
10.55971 0.00041879189
10.56071 0.0004204283
10.56171 0.00042205028999999997
10.56271 0.00042365782
10.56371 0.00042525089
10.56471 0.00042682937
10.56571 0.00042839315
10.56671 0.00042994216
10.56771 0.00043147637999999997
10.56871 0.00043299573999999995
10.56971 0.00043450009
10.57071 0.00043598943
10.57171 0.00043746368
10.57271 0.00043892278000000004
10.57371 0.00044036665
10.57471 0.00044179519000000003
10.57571 0.00044320846000000006
10.57671 0.0004446063
10.57771 0.00044598864
10.57871 0.00044735543
10.57971 0.00044870671000000003
10.58071 0.00045004239999999997
10.58171 0.00045136239000000003
10.58271 0.00045266665
10.58371 0.00045395518
10.58471 0.00045522787999999995
10.58571 0.00045648476
10.58671 0.00045772575999999997
10.58771 0.00045895081
10.58871 0.00046015989
10.58971 0.00046135301
10.59071 0.00046253011999999996
10.59171 0.00046369119
10.59271 0.00046483619
10.59371 0.00046596506
10.59471 0.00046707787
10.59571 0.00046817454
10.59671 0.00046925506
10.59771 0.00047031936
10.59871 0.00047136750000000005
10.59971 0.00047239946
10.60071 0.00047341528
10.60171 0.00047441480999999995
10.60271 0.0004753982
10.60371 0.00047636531000000003
10.60471 0.00047731619
10.60571 0.00047825088
10.60671 0.00047916928
10.60771 0.00048007146
10.60871 0.00048095740000000004
10.60971 0.0004818271
10.61071 0.00048268053000000003
10.61171 0.00048351766999999996
10.61271 0.00048433852999999995
10.61371 0.00048514307
10.61471 0.00048593133
10.61571 0.00048670322
10.61671 0.00048745869000000003
10.61771 0.00048819783999999995
10.61871 0.00048892057
10.61971 0.00048962684
10.62071 0.0004903166000000001
10.62171 0.0004909899
10.62271 0.00049164669
10.62371 0.00049228684
10.62471 0.00049291043
10.62571 0.00049351738
10.62671 0.00049410769
10.62771 0.00049468131
10.62871 0.0004952381900000001
10.62971 0.00049577834
10.63071 0.0004963017100000001
10.63171 0.0004968083
10.63271 0.0004972980599999999
10.63371 0.0004977709999999999
10.63471 0.0004982271100000001
10.63571 0.0004986664
10.63671 0.0004990888100000001
10.63771 0.00049949435
10.63871 0.0004998830700000001
10.63971 0.00050025492
10.64071 0.00050060994
10.64171 0.0005009480899999999
10.64271 0.0005012694099999999
10.64371 0.00050157391
10.64471 0.00050186163
10.64571 0.00050213257
10.64671 0.00050238673
10.64771 0.00050262415
10.64871 0.0005028448
10.64971 0.00050304875
10.65071 0.00050323606
10.65171 0.00050340668
10.65271 0.0005035606100000001
10.65371 0.00050369795
10.65471 0.00050381868
10.65571 0.0005039228700000001
10.65671 0.0005040105
10.65771 0.00050408162
10.65871 0.00050413619
10.65971 0.00050417434
10.66071 0.00050419599
10.66171 0.00050420131
10.66271 0.0005041901699999999
10.66371 0.0005041627
10.66471 0.00050411891
10.66571 0.00050405879
10.66671 0.0005039823499999999
10.66771 0.0005038896699999999
10.66871 0.00050378071
10.66971 0.0005036556099999999
10.67071 0.00050351423
10.67171 0.0005033567
10.67271 0.00050318304
10.67371 0.00050299318
10.67471 0.00050278727
10.67571 0.00050256526
10.67671 0.00050232711
10.67771 0.00050207291
10.67871 0.00050180265
10.67971 0.00050151634
10.68071 0.00050121398
10.68171 0.0005008956100000001
10.68271 0.00050056124
10.68371 0.00050021085
10.68471 0.00049984446
10.68571 0.00049946211
10.68671 0.0004990638
10.68771 0.00049864957
10.68871 0.0004982193799999999
10.68971 0.00049777332
10.69071 0.00049731138
10.69171 0.00049683358
10.69271 0.00049633995
10.69371 0.0004958305499999999
10.69471 0.0004953054000000001
10.69571 0.00049476453
10.69671 0.00049420801
10.69771 0.00049363584
10.69871 0.0004930480800000001
10.69971 0.0004924447699999999
10.70071 0.0004918259899999999
10.70171 0.00049119176
10.70271 0.00049054215
10.70371 0.00048987717
10.70471 0.00048919696
10.70571 0.00048850152
10.70671 0.00048779089
10.70771 0.00048706514999999996
10.70871 0.00048632437
10.70971 0.00048556863
10.71071 0.00048479792
10.71171 0.00048401239000000004
10.71271 0.00048321198999999994
10.71371 0.0004823969
10.71471 0.00048156702999999995
10.71571 0.00048072257
10.71671 0.00047986355
10.71771 0.00047898997999999996
10.71871 0.00047810195
10.71971 0.0004771995
10.72071 0.00047628268
10.72171 0.00047535149999999995
10.72271 0.00047440612
10.72371 0.00047344652
10.72471 0.00047247277
10.72571 0.00047148492
10.72671 0.00047048297
10.72771 0.00046946711
10.72871 0.00046843725
10.72971 0.00046739351
10.73071 0.00046633595
10.73171 0.00046526461
10.73271 0.00046417949
10.73371 0.00046308073000000006
10.73471 0.00046196828
10.73571 0.00046084223999999995
10.73671 0.00045970264000000003
10.73771 0.00045854958000000006
10.73871 0.00045738307
10.73971 0.00045620313
10.74071 0.00045500988
10.74171 0.00045380333999999996
10.74271 0.00045258352999999994
10.74371 0.00045135057
10.74471 0.00045010446999999996
10.74571 0.00044884528000000004
10.74671 0.00044757307000000004
10.74771 0.00044628787
10.74871 0.00044498979
10.74971 0.00044367885
10.75071 0.00044235517
10.75171 0.0004410188
10.75271 0.00043966974999999994
10.75371 0.00043830818999999994
10.75471 0.00043693407999999994
10.75571 0.00043554760000000004
10.75671 0.00043414874999999996
10.75771 0.00043273762000000006
10.75871 0.00043131431000000003
10.75971 0.0004298789
10.76071 0.00042843149
10.76171 0.00042697206
10.76271 0.00042550082
10.76371 0.0004240178
10.76471 0.00042252308999999997
10.76571 0.00042101678
10.76671 0.00041949893
10.76771 0.00041796960999999997
10.76871 0.00041642892999999996
10.76971 0.00041487697
10.77071 0.00041331382
10.77171 0.00041173953
10.77271 0.00041015419000000003
10.77371 0.00040855788999999995
10.77471 0.00040695063000000003
10.77571 0.00040533255
10.77671 0.00040370378
10.77771 0.00040206428
10.77871 0.00040041413999999996
10.77971 0.00039875354
10.78071 0.00039708243
10.78171 0.00039540096
10.78271 0.00039370916
10.78371 0.00039200709
10.78471 0.00039029487000000006
10.78571 0.00038857255999999994
10.78671 0.00038684025000000003
10.78771 0.00038509793
10.78871 0.00038334579
10.78971 0.00038158382
10.79071 0.00037981208
10.79171 0.00037803068
10.79271 0.00037623969999999997
10.79371 0.00037443922
10.79471 0.00037262928
10.79571 0.00037080996999999997
10.79671 0.00036898134
10.79771 0.0003671435
10.79871 0.00036529655
10.79971 0.00036344047
10.80071 0.00036157542
10.80171 0.00035970147
10.80271 0.00035781864
10.80371 0.00035592707
10.80471 0.00035402679
10.80571 0.00035211795
10.80671 0.00035020053
10.80771 0.00034827469
10.80871 0.00034634049
10.80971 0.00034439802
10.81071 0.00034244733
10.81171 0.00034048855000000004
10.81271 0.00033852177
10.81371 0.00033654703
10.81471 0.00033456447
10.81571 0.00033257415
10.81671 0.0003305762
10.81771 0.00032857065
10.81871 0.00032655764
10.81971 0.00032453725
10.82071 0.00032250957
10.82171 0.00032047468999999996
10.82271 0.00031843267
10.82371 0.00031638365
10.82471 0.00031432766999999997
10.82571 0.00031226482
10.82671 0.00031019524
10.82771 0.00030811896
10.82871 0.00030603608
10.82971 0.00030394667
10.83071 0.00030185081
10.83171 0.0002997486
10.83271 0.00029764012
10.83371 0.00029552546
10.83471 0.00029340463
10.83571 0.00029127775
10.83671 0.0002891449
10.83771 0.00028700615
10.83871 0.00028486158
10.83971 0.00028271127
10.84071 0.00028055531
10.84171 0.00027839374
10.84271 0.00027622668
10.84371 0.00027405417
10.84471 0.00027187634
10.84571 0.00026969320999999997
10.84671 0.00026750492
10.84771 0.00026531154
10.84871 0.00026311313
10.84971 0.00026090981
10.85071 0.00025870165
10.85171 0.00025648871999999997
10.85271 0.00025427114
10.85371 0.00025204895
10.85471 0.00024982226
10.85571 0.00024759117
10.85671 0.00024535575
10.85771 0.00024311606999999997
10.85871 0.00024087223999999998
10.85971 0.00023862433
10.86071 0.00023637242
10.86171 0.0002341166
10.86271 0.00023185696
10.86371 0.00022959355
10.86471 0.0002273265
10.86571 0.00022505584999999998
10.86671 0.00022278168000000001
10.86771 0.0002205041
10.86871 0.00021822318
10.86971 0.00021593899
10.87071 0.00021365163
10.87171 0.00021136118
10.87271 0.00020906773
10.87371 0.00020677132
10.87471 0.0002044721
10.87571 0.00020217012
10.87671 0.00019986546
10.87771 0.00019755823
10.87871 0.0001952485
10.87971 0.00019293636000000002
10.88071 0.00019062189999999998
10.88171 0.00018830519
10.88271 0.00018598633
10.88371 0.00018366541
10.88471 0.00018134249999999998
10.88571 0.00017901768
10.88671 0.00017669106
10.88771 0.0001743627
10.88871 0.00017203267
10.88971 0.00016970107
10.89071 0.00016736797999999999
10.89171 0.00016503345
10.89271 0.00016269759
10.89371 0.00016036045
10.89471 0.00015802210000000002
10.89571 0.00015568263
10.89671 0.0001533421
10.89771 0.0001510006
10.89871 0.00014865819
10.89971 0.00014631495
10.90071 0.00014397094
10.90171 0.00014162625
10.90271 0.00013928096
10.90371 0.00013693514
10.90471 0.00013458883
10.90571 0.00013224217
10.90671 0.00012989519
10.90771 0.00012754798
10.90871 0.00012520064
10.90971 0.00012285323
10.91071 0.00012050583
10.91171 0.00011815853000000001
10.91271 0.00011581138
10.91371 0.0001134645
10.91471 0.00011111795
10.91571 0.00010877179
10.91671 0.00010642611000000001
10.91771 0.00010408098000000001
10.91871 0.00010173649
10.91971 9.939268499999999e-05
10.92071 9.7049633e-05
10.92171 9.4707417e-05
10.92271 9.2366088e-05
10.92371 9.0025725e-05
10.92471 8.7686374e-05
10.92571 8.5348108e-05
10.92671 8.3010985e-05
10.92771 8.0675068e-05
10.92871 7.8340412e-05
10.92971 7.600708e-05
10.93071 7.367513e-05
10.93171 7.134463e-05
10.93271 6.9015641e-05
10.93371 6.6688222e-05
10.93471 6.4362439e-05
10.93571 6.2038362e-05
10.93671 5.9716058e-05
10.93771 5.7395596000000006e-05
10.93871 5.5077055e-05
10.93971 5.2760498e-05
10.94071 5.0446005000000005e-05
10.94171 4.8133642999999994e-05
10.94271 4.5823492e-05
10.94371 4.3515634999999996e-05
10.94471 4.1210139999999996e-05
10.94571 3.8907083e-05
10.94671 3.6606542e-05
10.94771 3.4308586999999997e-05
10.94871 3.2013293e-05
10.94971 2.9720732000000002e-05
10.95071 2.7430967999999998e-05
10.95171 2.5144078000000002e-05
10.95271 2.2860117e-05
10.95371 2.0579154e-05
10.95471 1.8301247000000002e-05
10.95571 1.6026459e-05
10.95671 1.3754843e-05
10.95771 1.1486455999999999e-05
10.95871 9.221349e-06
10.95971 6.9595757e-06
10.96071 4.7011877e-06
10.96171 2.4462337999999998e-06
10.96271 1.9476364999999998e-07
10.96371 -2.0531738e-06
10.96471 -4.2975294e-06
10.96571 -6.5382551e-06
10.96671 -8.775302299999999e-06
10.96771 -1.100862e-05
10.96871 -1.323816e-05
10.96971 -1.5463871e-05
10.97071 -1.7685704e-05
10.97171 -1.9903607e-05
10.97271 -2.2117528e-05
10.97371 -2.4327417000000003e-05
10.97471 -2.6533222999999998e-05
10.97571 -2.8734894000000002e-05
10.97671 -3.0932378e-05
10.97771 -3.3125625e-05
10.97871 -3.5314587999999996e-05
10.97971 -3.7499217e-05
10.98071 -3.9679463000000004e-05
10.98171 -4.1855282e-05
10.98271 -4.4026621e-05
10.98371 -4.6193443e-05
10.98471 -4.8355696e-05
10.98571 -5.0513336e-05
10.98671 -5.2666326e-05
10.98771 -5.4814609e-05
10.98871 -5.6958156999999995e-05
10.98971 -5.9096919e-05
10.99071 -6.123085e-05
10.99171 -6.3359909e-05
10.99271 -6.5484039e-05
10.99371 -6.760320700000001e-05
10.99471 -6.971735e-05
10.99571 -7.1826423e-05
10.99671 -7.3930369e-05
10.99771 -7.6029136e-05
10.99871 -7.8122673e-05
10.99971 -8.0210907e-05
11.00071 -8.2293798e-05
11.00171 -8.4371271e-05
11.00271 -8.6443271e-05
11.00371 -8.8509734e-05
11.00471 -9.0570592e-05
11.00571 -9.2625794e-05
11.00671 -9.4675278e-05
11.00771 -9.671897499999998e-05
11.00871 -9.8756834e-05
11.00971 -0.0001007888
11.01071 -0.00010281484
11.01171 -0.00010483487
11.01271 -0.00010684888
11.01371 -0.00010885680999999999
11.01471 -0.00011085862999999999
11.01571 -0.0001128543
11.01671 -0.00011484379
11.01771 -0.00011682708
11.01871 -0.00011880416000000001
11.01971 -0.00012077498
11.02071 -0.00012273955000000002
11.02171 -0.00012469785
11.02271 -0.00012664985
11.02371 -0.00012859557
11.02471 -0.00013053497000000002
11.02571 -0.00013246805
11.02671 -0.00013439479000000002
11.02771 -0.0001363152
11.02871 -0.00013822925999999999
11.02971 -0.00014013694
11.03071 -0.00014203824
11.03171 -0.00014393313
11.03271 -0.00014582159
11.03371 -0.0001477036
11.03471 -0.00014957914
11.03571 -0.00015144816
11.03671 -0.00015331066
11.03771 -0.00015516657
11.03871 -0.0001570159
11.03971 -0.00015885859
11.04071 -0.00016069459000000002
11.04171 -0.00016252389999999998
11.04271 -0.00016434645
11.04371 -0.00016616222
11.04471 -0.00016797115
11.04571 -0.00016977324
11.04671 -0.00017156842
11.04771 -0.00017335668000000002
11.04871 -0.00017513797
11.04971 -0.00017691227
11.05071 -0.00017867955
11.05171 -0.00018043975
11.05271 -0.00018219284999999998
11.05371 -0.00018393885
11.05471 -0.00018567766999999998
11.05571 -0.00018740932
11.05671 -0.00018913377
11.05771 -0.00019085096000000002
11.05871 -0.0001925609
11.05971 -0.00019426352
11.06071 -0.00019595884000000001
11.06171 -0.0001976468
11.06271 -0.00019932736
11.06371 -0.00020100051
11.06471 -0.00020266623
11.06571 -0.00020432449
11.06671 -0.00020597524
11.06771 -0.00020761847
11.06871 -0.00020925415
11.06971 -0.00021088225999999998
11.07071 -0.0002125028
11.07171 -0.00021411576999999998
11.07271 -0.00021572111999999997
11.07371 -0.00021731882
11.07471 -0.00021890889
11.07571 -0.00022049137
11.07671 -0.00022206618000000002
11.07771 -0.00022363338
11.07871 -0.00022519295999999997
11.07971 -0.00022674491999999998
11.08071 -0.00022828926
11.08171 -0.00022982601000000002
11.08271 -0.00023135516999999998
11.08371 -0.00023287678000000003
11.08471 -0.00023439084000000002
11.08571 -0.00023589735000000003
11.08671 -0.00023739633
11.08771 -0.00023888776000000002
11.08871 -0.00024037172000000002
11.08971 -0.00024184817
11.09071 -0.00024331709000000002
11.09171 -0.00024477854000000003
11.09271 -0.00024623243
11.09371 -0.00024767885
11.09471 -0.00024911769
11.09571 -0.00025054901
11.09671 -0.00025197276
11.09771 -0.00025338888
11.09871 -0.0002547974
11.09971 -0.00025619827
11.10071 -0.00025759146
11.10171 -0.00025897693000000003
11.10271 -0.00026035464
11.10371 -0.00026172456
11.10471 -0.00026308669
11.10571 -0.00026444097
11.10671 -0.00026578739000000004
11.10771 -0.00026712587
11.10871 -0.00026845642
11.10971 -0.00026977903000000004
11.11071 -0.00027109367999999997
11.11171 -0.0002724003
11.11271 -0.00027369897000000003
11.11371 -0.00027498961
11.11471 -0.00027627225
11.11571 -0.00027754688
11.11671 -0.00027881349
11.11771 -0.00028007212
11.11871 -0.00028132272
11.11971 -0.00028256532
11.12071 -0.00028379993
11.12171 -0.00028502657
11.12271 -0.00028624522
11.12371 -0.00028745594000000003
11.12471 -0.0002886587
11.12571 -0.00028985355
11.12671 -0.00029104046
11.12771 -0.00029221947
11.12871 -0.00029339058
11.12971 -0.00029455377
11.13071 -0.00029570911
11.13171 -0.00029685655
11.13271 -0.00029799614
11.13371 -0.00029912787
11.13471 -0.00030025174
11.13571 -0.00030136775
11.13671 -0.00030247597
11.13771 -0.00030357635
11.13871 -0.00030466895
11.13971 -0.0003057537
11.14071 -0.0003068307
11.14171 -0.00030789993
11.14271 -0.0003089614
11.14371 -0.00031001514
11.14471 -0.00031106113
11.14571 -0.00031209943
11.14671 -0.00031313002
11.14771 -0.00031415291
11.14871 -0.00031516811
11.14971 -0.00031617565000000003
11.15071 -0.00031717554999999997
11.15171 -0.00031816776
11.15271 -0.00031915233
11.15371 -0.00032012922
11.15471 -0.00032109845
11.15571 -0.00032206003
11.15671 -0.00032301391000000003
11.15771 -0.0003239601
11.15871 -0.00032489859
11.15971 -0.00032582934
11.16071 -0.00032675237
11.16171 -0.00032766761
11.16271 -0.00032857508
11.16371 -0.00032947476
11.16471 -0.00033036661
11.16571 -0.00033125064
11.16671 -0.00033212677
11.16771 -0.00033299507000000004
11.16871 -0.0003338555
11.16971 -0.00033470802999999996
11.17071 -0.0003355527
11.17171 -0.00033638948
11.17271 -0.00033721841999999997
11.17371 -0.00033803949
11.17471 -0.00033885269
11.17571 -0.0003396581
11.17671 -0.00034045572000000003
11.17771 -0.00034124555
11.17871 -0.00034202765
11.17971 -0.00034280206
11.18071 -0.00034356881
11.18171 -0.00034432792
11.18271 -0.00034507946
11.18371 -0.00034582342000000004
11.18471 -0.00034655986
11.18571 -0.00034728885
11.18671 -0.00034801035
11.18771 -0.00034872442
11.18871 -0.00034943112
11.18971 -0.00035013045000000003
11.19071 -0.00035082242
11.19171 -0.00035150706
11.19271 -0.00035218438
11.19371 -0.00035285441
11.19471 -0.00035351713
11.19571 -0.00035417256
11.19671 -0.00035482074
11.19771 -0.00035546161
11.19871 -0.00035609523
11.19971 -0.00035672158
11.20071 -0.00035734065
11.20171 -0.00035795244
11.20271 -0.00035855695999999996
11.20371 -0.00035915423
11.20471 -0.00035974422
11.20571 -0.00036032698
11.20671 -0.00036090245999999997
11.20771 -0.00036147069
11.20871 -0.00036203169
11.20971 -0.00036258543000000003
11.21071 -0.00036313197
11.21171 -0.00036367125999999997
11.21271 -0.00036420336
11.21371 -0.00036472823
11.21471 -0.00036524591
11.21571 -0.00036575636
11.21671 -0.00036625968
11.21771 -0.00036675578
11.21871 -0.00036724473
11.21971 -0.00036772647000000004
11.22071 -0.00036820106
11.22171 -0.00036866847
11.22271 -0.0003691287
11.22371 -0.00036958179
11.22471 -0.00037002769
11.22571 -0.00037046641
11.22671 -0.00037089798999999997
11.22771 -0.0003713224
11.22871 -0.00037173966
11.22971 -0.00037214975
11.23071 -0.0003725527
11.23171 -0.00037294853
11.23271 -0.00037333725
11.23371 -0.00037371888
11.23471 -0.00037409343
11.23571 -0.00037446093
11.23671 -0.00037482143
11.23771 -0.00037517493
11.23871 -0.00037552147
11.23971 -0.00037586108
11.24071 -0.00037619379
11.24171 -0.00037651969
11.24271 -0.00037683876
11.24371 -0.00037715106
11.24471 -0.00037745663
11.24571 -0.00037775549
11.24671 -0.00037804765999999997
11.24771 -0.00037833322
11.24871 -0.00037861216
11.24971 -0.00037888449
11.25071 -0.00037915024
11.25171 -0.00037940943
11.25271 -0.00037966207999999996
11.25371 -0.00037990819000000004
11.25471 -0.00038014775
11.25571 -0.00038038077
11.25671 -0.00038060723000000004
11.25771 -0.00038082715
11.25871 -0.00038104049
11.25971 -0.00038124726
11.26071 -0.00038144747
11.26171 -0.00038164107999999995
11.26271 -0.00038182802
11.26371 -0.00038200836999999996
11.26471 -0.00038218209000000003
11.26571 -0.00038234920999999996
11.26671 -0.00038250969
11.26771 -0.00038266347999999997
11.26871 -0.00038281064
11.26971 -0.00038295116
11.27071 -0.00038308508000000003
11.27171 -0.00038321236000000004
11.27271 -0.00038333301
11.27371 -0.0003834471
11.27471 -0.00038355456
11.27571 -0.00038365552
11.27671 -0.00038374991999999997
11.27771 -0.00038383773
11.27871 -0.00038391913
11.27971 -0.00038399403
11.28071 -0.00038406247000000003
11.28171 -0.00038412445
11.28271 -0.00038418002
11.28371 -0.00038422918
11.28471 -0.00038427202
11.28571 -0.00038430843999999996
11.28671 -0.00038433855
11.28771 -0.00038436228
11.28871 -0.0003843797
11.28971 -0.00038439084
11.29071 -0.00038439566
11.29171 -0.00038439421000000006
11.29271 -0.00038438648
11.29371 -0.00038437247000000003
11.29471 -0.00038435228000000004
11.29571 -0.00038432581
11.29671 -0.00038429316
11.29771 -0.00038425428
11.29871 -0.00038420917
11.29971 -0.00038415797
11.30071 -0.00038410062
11.30171 -0.00038403714000000003
11.30271 -0.00038396756
11.30371 -0.00038389185000000005
11.30471 -0.00038381012999999997
11.30571 -0.00038372232
11.30671 -0.00038362849999999996
11.30771 -0.00038352869
11.30871 -0.00038342287
11.30971 -0.00038331108999999997
11.31071 -0.00038319331
11.31171 -0.00038306957
11.31271 -0.00038293991999999996
11.31371 -0.00038280427
11.31471 -0.00038266266999999996
11.31571 -0.00038251504999999996
11.31671 -0.00038236153
11.31771 -0.00038220200999999996
11.31871 -0.00038203651999999997
11.31971 -0.00038186499000000004
11.32071 -0.00038168741
11.32171 -0.00038150388
11.32271 -0.00038131427
11.32371 -0.00038111864
11.32471 -0.00038091689
11.32571 -0.00038070909
11.32671 -0.00038049523
11.32771 -0.00038027526
11.32871 -0.00038004923
11.32971 -0.00037981711
11.33071 -0.00037957891
11.33171 -0.00037933467000000003
11.33271 -0.00037908435000000003
11.33371 -0.00037882803
11.33471 -0.00037856569
11.33571 -0.00037829736
11.33671 -0.00037802311
11.33771 -0.00037774291
11.33871 -0.00037745681
11.33971 -0.00037716484
11.34071 -0.00037686702
11.34171 -0.00037656342999999997
11.34271 -0.00037625405
11.34371 -0.00037593891
11.34471 -0.00037561804000000004
11.34571 -0.00037529146
11.34671 -0.00037495919999999997
11.34771 -0.00037462125
11.34871 -0.00037427767000000004
11.34971 -0.0003739284
11.35071 -0.00037357347
11.35171 -0.00037321292
11.35271 -0.00037284669000000004
11.35371 -0.00037247482
11.35471 -0.00037209731999999997
11.35571 -0.00037171412
11.35671 -0.00037132525
11.35771 -0.00037093068
11.35871 -0.00037053044
11.35971 -0.00037012451
11.36071 -0.00036971285000000003
11.36171 -0.00036929548
11.36271 -0.00036887241
11.36371 -0.00036844358
11.36471 -0.00036800902
11.36571 -0.00036756876000000003
11.36671 -0.00036712272
11.36771 -0.00036667095000000004
11.36871 -0.00036621345
11.36971 -0.00036575022
11.37071 -0.00036528126999999997
11.37171 -0.00036480658
11.37271 -0.00036432616
11.37371 -0.00036383998999999997
11.37471 -0.00036334811
11.37571 -0.00036285048
11.37671 -0.00036234715
11.37771 -0.00036183808
11.37871 -0.00036132328
11.37971 -0.00036080273
11.38071 -0.00036027648
11.38171 -0.00035974447
11.38271 -0.00035920673
11.38371 -0.00035866323999999997
11.38471 -0.00035811402
11.38571 -0.00035755904
11.38671 -0.00035699834
11.38771 -0.00035643188
11.38871 -0.00035585967
11.38971 -0.00035528174
11.39071 -0.00035469809
11.39171 -0.00035410874
11.39271 -0.00035351368
11.39371 -0.00035291296
11.39471 -0.00035230655
11.39571 -0.00035169453
11.39671 -0.00035107689
11.39771 -0.00035045366
11.39871 -0.00034982485999999997
11.39971 -0.00034919051
11.40071 -0.00034855066
11.40171 -0.0003479053
11.40271 -0.00034725447000000004
11.40371 -0.0003465982
11.40471 -0.0003459365
11.40571 -0.00034526936
11.40671 -0.00034459681
11.40771 -0.00034391885
11.40871 -0.0003432355
11.40971 -0.00034254674
11.41071 -0.00034185257
11.41171 -0.00034115296
11.41271 -0.00034044792
11.41371 -0.00033973742999999997
11.41471 -0.00033902147
11.41571 -0.00033830001
11.41671 -0.00033757303
11.41771 -0.0003368405
11.41871 -0.0003361024
11.41971 -0.00033535868999999996
11.42071 -0.00033460935
11.42171 -0.00033385438
11.42271 -0.00033309375
11.42371 -0.00033232741000000003
11.42471 -0.00033155538000000003
11.42571 -0.00033077763
11.42671 -0.00032999415
11.42771 -0.00032920495
11.42871 -0.00032841001
11.42971 -0.00032760934
11.43071 -0.00032680293
11.43171 -0.0003259908
11.43271 -0.00032517297999999997
11.43371 -0.00032434946
11.43471 -0.00032352027
11.43571 -0.0003226854
11.43671 -0.00032184491
11.43771 -0.00032099879
11.43871 -0.00032014707
11.43971 -0.00031928976
11.44071 -0.00031842685
11.44171 -0.00031755842
11.44271 -0.00031668444
11.44371 -0.00031580496
11.44471 -0.00031491995000000004
11.44571 -0.00031402944
11.44671 -0.00031313343
11.44771 -0.00031223196
11.44871 -0.00031132502
11.44971 -0.00031041261
11.45071 -0.00030949475000000004
11.45171 -0.00030857143
11.45271 -0.00030764268
11.45371 -0.00030670851
11.45471 -0.00030576889
11.45571 -0.00030482388
11.45671 -0.00030387340999999996
11.45771 -0.00030291756
11.45871 -0.00030195631
11.45971 -0.00030098965
11.46071 -0.00030001760999999997
11.46171 -0.0002990402
11.46271 -0.0002980574
11.46371 -0.00029706921
11.46471 -0.00029607568
11.46571 -0.00029507673000000003
11.46671 -0.00029407245
11.46771 -0.00029306275
11.46871 -0.00029204767999999997
11.46971 -0.00029102722999999997
11.47071 -0.00029000139000000003
11.47171 -0.00028897011
11.47271 -0.0002879334
11.47371 -0.00028689123999999996
11.47471 -0.00028584361000000004
11.47571 -0.00028479051
11.47671 -0.0002837319
11.47771 -0.00028266777
11.47871 -0.00028159807000000003
11.47971 -0.00028052282
11.48071 -0.00027944195
11.48171 -0.00027835551
11.48271 -0.00027726344
11.48371 -0.00027616572
11.48471 -0.00027506239
11.48571 -0.00027395342
11.48671 -0.00027283882
11.48771 -0.00027171859000000003
11.48871 -0.00027059275
11.48971 -0.00026946127
11.49071 -0.0002683242
11.49171 -0.00026718158000000003
11.49271 -0.00026603341000000003
11.49371 -0.00026487971
11.49471 -0.00026372052000000004
11.49571 -0.00026255589
11.49671 -0.00026138582
11.49771 -0.00026021035
11.49871 -0.00025902952999999997
11.49971 -0.00025784334
11.50071 -0.00025665188
11.50171 -0.00025545514
11.50271 -0.00025425315
11.50371 -0.00025304593999999996
11.50471 -0.00025183351
11.50571 -0.00025061593
11.50671 -0.00024939316
11.50771 -0.00024816522
11.50871 -0.00024693211
11.50971 -0.00024569387999999996
11.51071 -0.00024445045999999996
11.51171 -0.00024320191000000001
11.51271 -0.00024194821000000002
11.51371 -0.00024068934
11.51471 -0.00023942529999999997
11.51571 -0.00023815607999999998
11.51671 -0.00023688169
11.51771 -0.0002356021
11.51871 -0.00023431733
11.51971 -0.00023302734000000001
11.52071 -0.00023173213
11.52171 -0.00023043171
11.52271 -0.00022912609
11.52371 -0.00022781524000000002
11.52471 -0.00022649913
11.52571 -0.00022517781
11.52671 -0.00022385127000000001
11.52771 -0.0002225195
11.52871 -0.00022118252
11.52971 -0.00021984029
11.53071 -0.00021849287
11.53171 -0.00021714022
11.53271 -0.00021578237
11.53371 -0.00021441931000000002
11.53471 -0.00021305103999999997
11.53571 -0.00021167757
11.53671 -0.00021029890999999998
11.53771 -0.00020891507000000002
11.53871 -0.00020752605000000002
11.53971 -0.00020613188
11.54071 -0.00020473250999999997
11.54171 -0.000203328
11.54271 -0.00020191833
11.54371 -0.00020050352
11.54471 -0.00019908359
11.54571 -0.00019765857
11.54671 -0.00019622844
11.54771 -0.00019479323
11.54871 -0.00019335297999999998
11.54971 -0.0001919077
11.55071 -0.00019045744
11.55171 -0.00018900221
11.55271 -0.00018754203
11.55371 -0.00018607695
11.55471 -0.00018460702000000002
11.55571 -0.00018313224
11.55671 -0.00018165266
11.55771 -0.00018016832
11.55871 -0.00017867925
11.55971 -0.00017718549999999999
11.56071 -0.00017568709
11.56171 -0.00017418405
11.56271 -0.0001726764
11.56371 -0.00017116419
11.56471 -0.00016964741999999999
11.56571 -0.00016812613
11.56671 -0.00016660033
11.56771 -0.00016507005
11.56871 -0.00016353526000000002
11.56971 -0.00016199601
11.57071 -0.00016045228999999998
11.57171 -0.00015890411
11.57271 -0.00015735144999999998
11.57371 -0.00015579434
11.57471 -0.00015423276
11.57571 -0.00015266671000000001
11.57671 -0.00015109619
11.57771 -0.00014952119
11.57871 -0.00014794173
11.57971 -0.00014635779
11.58071 -0.00014476936
11.58171 -0.00014317648
11.58271 -0.00014157914
11.58371 -0.00013997734
11.58471 -0.00013837109
11.58571 -0.00013676042000000001
11.58671 -0.00013514534
11.58771 -0.00013352585999999999
11.58871 -0.00013190202
11.58971 -0.00013027381999999998
11.59071 -0.0001286413
11.59171 -0.00012700448
11.59271 -0.0001253634
11.59371 -0.00012371808
11.59471 -0.00012206855
11.59571 -0.00012041485
11.59671 -0.00011875699
11.59771 -0.00011709503
11.59871 -0.00011542899
11.59971 -0.00011375889000000001
11.60071 -0.00011208476999999999
11.60171 -0.00011040667
11.60271 -0.0001087246
11.60371 -0.0001070386
11.60471 -0.00010534869
11.60571 -0.00010365491999999999
11.60671 -0.00010195730000000001
11.60771 -0.00010025585999999999
11.60871 -9.855065200000001e-05
11.60971 -9.6841677e-05
11.61071 -9.5128996e-05
11.61171 -9.3412615e-05
11.61271 -9.1692584e-05
11.61371 -8.9968927e-05
11.61471 -8.824168299999999e-05
11.61571 -8.6510897e-05
11.61671 -8.4776588e-05
11.61771 -8.303879899999999e-05
11.61871 -8.1297571e-05
11.61971 -7.9552939e-05
11.62071 -7.7804941e-05
11.62171 -7.605360100000001e-05
11.62271 -7.429897e-05
11.62371 -7.2541076e-05
11.62471 -7.0779953e-05
11.62571 -6.9015636e-05
11.62671 -6.7248146e-05
11.62771 -6.5477525e-05
11.62871 -6.37038e-05
11.62971 -6.192698299999999e-05
11.63071 -6.0147107e-05
11.63171 -5.8364195999999995e-05
11.63271 -5.6578261e-05
11.63371 -5.4789331e-05
11.63471 -5.2997421999999995e-05
11.63571 -5.1202551e-05
11.63671 -4.9404736e-05
11.63771 -4.7603995999999996e-05
11.63871 -4.5800351e-05
11.63971 -4.3993819e-05
11.64071 -4.2184419e-05
11.64171 -4.0372173999999995e-05
11.64271 -3.8557106999999996e-05
11.64371 -3.6739246e-05
11.64471 -3.4918619e-05
11.64571 -3.3095256e-05
11.64671 -3.1269192e-05
11.64771 -2.944046e-05
11.64871 -2.7609099000000004e-05
11.64971 -2.5775148e-05
11.65071 -2.3938651e-05
11.65171 -2.2099655e-05
11.65271 -2.0258203e-05
11.65371 -1.8414345e-05
11.65471 -1.6568127000000002e-05
11.65571 -1.4719599000000001e-05
11.65671 -1.2868812999999998e-05
11.65771 -1.1015816999999999e-05
11.65871 -9.1606616e-06
11.65971 -7.3033974e-06
11.66071 -5.4440733e-06
11.66171 -3.5827380000000002e-06
11.66271 -1.7194402000000001e-06
11.66371 1.4577338e-07
11.66471 2.0128565e-06
11.66571 3.8817632e-06
11.66671 5.7524484999999995e-06
11.66771 7.6248681999999995e-06
11.66871 9.498978e-06
11.66971 1.1374735e-05
11.67071 1.3252095000000001e-05
11.67171 1.5131015e-05
11.67271 1.7011449e-05
11.67371 1.8893357e-05
11.67471 2.0776692000000002e-05
11.67571 2.2661411e-05
11.67671 2.4547466999999998e-05
11.67771 2.6434816e-05
11.67871 2.8323407000000003e-05
11.67971 3.0213201e-05
11.68071 3.2104143e-05
11.68171 3.3996193e-05
11.68271 3.5889298e-05
11.68371 3.7783416999999995e-05
11.68471 3.9678494e-05
11.68571 4.1574492e-05
11.68671 4.3471359999999996e-05
11.68771 4.5369057e-05
11.68871 4.7267541999999996e-05
11.68971 4.9166761000000005e-05
11.69071 5.1066689e-05
11.69171 5.2967272e-05
11.69271 5.4868485000000004e-05
11.69371 5.6770284000000004e-05
11.69471 5.8672629e-05
11.69571 6.0575491e-05
11.69671 6.2478836e-05
11.69771 6.438263e-05
11.69871 6.6286833e-05
11.69971 6.8191417e-05
11.70071 7.0096343e-05
11.70171 7.2001592e-05
11.70271 7.3907108e-05
11.70371 7.5812864e-05
11.70471 7.7718818e-05
11.70571 7.9624931e-05
11.70671 8.1531164e-05
11.70771 8.3437476e-05
11.70871 8.534380500000001e-05
11.70971 8.7250112e-05
11.71071 8.915635e-05
11.71171 9.1062458e-05
11.71271 9.2968378e-05
11.71371 9.4874065e-05
11.71471 9.6779445e-05
11.71571 9.868446100000001e-05
11.71671 0.00010058906
11.71771 0.00010249315
11.71871 0.00010439670999999999
11.71971 0.00010629965
11.72071 0.00010820189
11.72171 0.00011010339000000001
11.72271 0.00011200408
11.72371 0.0001139039
11.72471 0.00011580278
11.72571 0.00011770067000000001
11.72671 0.00011959746999999999
11.72771 0.00012149318
11.72871 0.00012338769
11.72971 0.00012528097
11.73071 0.00012717297
11.73171 0.00012906361
11.73271 0.00013095286
11.73371 0.00013284064
11.73471 0.00013472691
11.73571 0.00013661161
11.73671 0.00013849470000000001
11.73771 0.00014037613
11.73871 0.00014225585
11.73971 0.0001441338
11.74071 0.00014600995
11.74171 0.00014788423
11.74271 0.00014975658
11.74371 0.00015162698
11.74471 0.00015349536
11.74571 0.00015536169
11.74671 0.00015722591
11.74771 0.00015908797
11.74871 0.00016094782
11.74971 0.00016280543
11.75071 0.00016466074
11.75171 0.00016651372
11.75271 0.00016836432
11.75371 0.00017021248
11.75471 0.00017205817999999998
11.75571 0.00017390137
11.75671 0.00017574199
11.75771 0.00017758001
11.75871 0.00017941539
11.75971 0.00018124809
11.76071 0.00018307805
11.76171 0.00018490525
11.76271 0.00018672963
11.76371 0.00018855113
11.76471 0.00019036972000000002
11.76571 0.00019218535
11.76671 0.00019399797
11.76771 0.0001958075
11.76871 0.00019761389000000001
11.76971 0.00019941713
11.77071 0.00020121711000000003
11.77171 0.00020301376999999998
11.77271 0.00020480704000000002
11.77371 0.00020659691
11.77471 0.00020838322000000002
11.77571 0.00021016597
11.77671 0.00021194503
11.77771 0.00021372039
11.77871 0.00021549192
11.77971 0.00021725959
11.78071 0.00021902329000000003
11.78171 0.00022078295000000001
11.78271 0.00022253852999999999
11.78371 0.00022428991999999998
11.78471 0.00022603707999999998
11.78571 0.00022777992
11.78671 0.00022951835
11.78771 0.00023125237
11.78871 0.00023298187000000002
11.78971 0.00023470682000000003
11.79071 0.00023642709999999997
11.79171 0.00023814275
11.79271 0.00023985363
11.79371 0.00024155972
11.79471 0.00024326098
11.79571 0.00024495737
11.79671 0.00024664882
11.79771 0.00024833532
11.79871 0.00025001680000000004
11.79971 0.00025169325
11.80071 0.0002533646
11.80171 0.00025503086
11.80271 0.00025669192000000004
11.80371 0.00025834781
11.80471 0.00025999846
11.80571 0.00026164382
11.80671 0.00026328389000000003
11.80771 0.00026491859000000003
11.80871 0.00026654793
11.80971 0.00026817181
11.81071 0.00026979023
11.81171 0.00027140316
11.81271 0.00027301053
11.81371 0.00027461231000000004
11.81471 0.00027620845
11.81571 0.0002777989
11.81671 0.00027938363
11.81771 0.00028096256
11.81871 0.00028253569
11.81971 0.00028410293
11.82071 0.00028566425999999997
11.82171 0.00028721961
11.82271 0.00028876893
11.82371 0.00029031216000000005
11.82471 0.00029184926
11.82571 0.00029338016
11.82671 0.00029490482
11.82771 0.00029642313
11.82871 0.00029793507000000003
11.82971 0.00029944056000000003
11.83071 0.00030093959
11.83171 0.000302432
11.83271 0.00030391782000000004
11.83371 0.00030539691
11.83471 0.00030686924
11.83571 0.00030833476
11.83671 0.00030979336
11.83771 0.00031124498
11.83871 0.00031268954999999997
11.83971 0.00031412703
11.84071 0.00031555735
11.84171 0.00031698044
11.84271 0.00031839622
11.84371 0.00031980463999999997
11.84471 0.00032120565
11.84571 0.00032259923
11.84671 0.00032398525
11.84771 0.0003253637
11.84871 0.00032673454
11.84971 0.00032809771
11.85071 0.00032945318
11.85171 0.00033080091
11.85271 0.00033214085
11.85371 0.00033347301
11.85471 0.00033479732000000004
11.85571 0.00033611377
11.85671 0.00033742233
11.85771 0.00033872298
11.85871 0.00034001573
11.85971 0.00034130051
11.86071 0.00034257730000000004
11.86171 0.00034384614
11.86271 0.00034510695
11.86371 0.00034635973000000003
11.86471 0.00034760446
11.86571 0.00034884113
11.86671 0.00035006969
11.86771 0.00035129012
11.86871 0.00035250239
11.86971 0.00035370649
11.87071 0.00035490239
11.87171 0.00035609
11.87271 0.00035726934999999997
11.87371 0.00035844034
11.87471 0.00035960297
11.87571 0.00036075719
11.87671 0.00036190293
11.87771 0.00036304016
11.87871 0.00036416884
11.87971 0.00036528887999999997
11.88071 0.00036640029
11.88171 0.00036750293
11.88271 0.00036859685
11.88371 0.0003696819
11.88471 0.00037075811
11.88571 0.00037182535
11.88671 0.00037288362
11.88771 0.00037393280999999996
11.88871 0.00037497292999999997
11.88971 0.00037600389
11.89071 0.00037702564
11.89171 0.00037803813
11.89271 0.00037904133000000003
11.89371 0.00038003516
11.89471 0.00038101962000000004
11.89571 0.00038199459999999996
11.89671 0.00038296011999999996
11.89771 0.00038391613
11.89871 0.00038486254999999995
11.89971 0.00038579938
11.90071 0.00038672651
11.90171 0.00038764405999999995
11.90271 0.00038855187
11.90371 0.00038944991000000004
11.90471 0.00039033821
11.90571 0.00039121678
11.90671 0.00039208549
11.90771 0.00039294437
11.90871 0.00039379343000000005
11.90971 0.00039463262
11.91071 0.00039546194000000004
11.91171 0.00039628138999999997
11.91271 0.00039709093
11.91371 0.00039789061
11.91471 0.00039868037
11.91571 0.00039946021
11.91671 0.00040023019
11.91771 0.00040099026
11.91871 0.00040174041
11.91971 0.00040248059999999997
11.92071 0.00040321097
11.92171 0.00040393134
11.92271 0.00040464179
11.92371 0.00040534237
11.92471 0.00040603294999999996
11.92571 0.00040671361999999997
11.92671 0.00040738431999999997
11.92771 0.00040804503
11.92871 0.00040869577
11.92971 0.00040933646
11.93071 0.00040996715
11.93171 0.00041058775
11.93271 0.00041119824
11.93371 0.00041179860000000005
11.93471 0.00041238877000000004
11.93571 0.00041296876000000005
11.93671 0.00041353846000000003
11.93771 0.00041409789
11.93871 0.00041464705
11.93971 0.00041518579000000003
11.94071 0.00041571416
11.94171 0.00041623202
11.94271 0.00041673943
11.94371 0.00041723628999999995
11.94471 0.00041772255
11.94571 0.00041819820999999997
11.94671 0.00041866323999999996
11.94771 0.00041911758
11.94871 0.00041956123000000005
11.94971 0.00041999419000000003
11.95071 0.00042041638
11.95171 0.00042082779
11.95271 0.00042122842
11.95371 0.00042161828
11.95471 0.00042199730999999997
11.95571 0.00042236556999999996
11.95671 0.000422723
11.95771 0.00042306959999999997
11.95871 0.00042340543999999994
11.95971 0.00042373044
11.96071 0.00042404472000000004
11.96171 0.00042434817000000004
11.96271 0.00042464094
11.96371 0.00042492288
11.96471 0.00042519414000000003
11.96571 0.00042545462000000004
11.96671 0.00042570441000000004
11.96771 0.00042594352
11.96871 0.00042617194
11.96971 0.00042638972
11.97071 0.00042659684999999997
11.97171 0.00042679335000000003
11.97271 0.00042697924999999994
11.97371 0.00042715455
11.97471 0.00042731926000000005
11.97571 0.00042747342000000005
11.97671 0.00042761699
11.97771 0.00042775
11.97871 0.00042787246
11.97971 0.00042798437999999996
11.98071 0.00042808579
11.98171 0.00042817669
11.98271 0.000428257
11.98371 0.00042832685
11.98471 0.00042838615000000005
11.98571 0.00042843494000000004
11.98671 0.00042847322999999996
11.98771 0.00042850093
11.98871 0.00042851807
11.98971 0.00042852471000000004
11.99071 0.00042852075
11.99171 0.0004285062
11.99271 0.00042848104999999994
11.99371 0.00042844526
11.99471 0.00042839883
11.99571 0.00042834176
11.99671 0.00042827401
11.99771 0.00042819555999999996
11.99871 0.00042810639000000005
11.99971 0.00042800648
12.00071 0.00042789579
12.00171 0.00042777432999999994
12.00271 0.00042764209
12.00371 0.00042749907
12.00471 0.00042734523
12.00571 0.00042718057000000004
12.00671 0.00042700512
12.00771 0.00042681891
12.00871 0.00042662185999999995
12.00971 0.00042641404
12.01071 0.00042619549000000003
12.01171 0.00042596615999999996
12.01271 0.00042572615
12.01371 0.00042547548999999997
12.01471 0.00042521419000000004
12.01571 0.00042494225
12.01671 0.00042465980999999994
12.01771 0.00042436682000000005
12.01871 0.00042406335999999994
12.01971 0.00042374953999999997
12.02071 0.00042342531
12.02171 0.00042309071
12.02271 0.00042274587
12.02371 0.0004223908
12.02471 0.00042202559999999996
12.02571 0.0004216502
12.02671 0.00042126476
12.02771 0.00042086931
12.02871 0.00042046377000000006
12.02971 0.00042004830999999997
12.03071 0.00041962285
12.03171 0.00041918752000000005
12.03271 0.00041874226999999995
12.03371 0.00041828712
12.03471 0.00041782213999999997
12.03571 0.00041734734
12.03671 0.00041686271
12.03771 0.00041636822
12.03871 0.00041586395
12.03971 0.00041534986
12.04071 0.00041482599
12.04171 0.0004142923
12.04271 0.00041374883
12.04371 0.00041319562999999997
12.04471 0.00041263261
12.04571 0.00041205985
12.04671 0.00041147728000000006
12.04771 0.00041088501000000006
12.04871 0.00041028293
12.04971 0.00040967115999999997
12.05071 0.00040904956
12.05171 0.00040841824000000004
12.05271 0.00040777726999999996
12.05371 0.00040712653
12.05471 0.0004064661
12.05571 0.00040579597999999996
12.05671 0.00040511618
12.05771 0.00040442669
12.05871 0.00040372761000000005
12.05971 0.00040301888
12.06071 0.00040230061
12.06171 0.00040157273999999997
12.06271 0.00040083532
12.06371 0.00040008839999999997
12.06471 0.00039933198000000004
12.06571 0.00039856614000000003
12.06671 0.00039779093
12.06771 0.00039700634999999994
12.06871 0.00039621241000000005
12.06971 0.00039540928
12.07071 0.00039459692
12.07171 0.00039377537
12.07271 0.00039294477999999997
12.07371 0.00039210518
12.07471 0.00039125662
12.07571 0.00039039915000000004
12.07671 0.00038953285
12.07771 0.00038865778
12.07871 0.00038777407
12.07971 0.00038688172
12.08071 0.00038598082
12.08171 0.00038507145999999996
12.08271 0.00038415365000000004
12.08371 0.00038322746
12.08471 0.00038229299999999997
12.08571 0.00038135029
12.08671 0.00038039941
12.08771 0.00037944035
12.08871 0.00037847320999999997
12.08971 0.00037749801
12.09071 0.00037651475000000003
12.09171 0.0003755235
12.09271 0.00037452426
12.09371 0.00037351706
12.09471 0.00037250193
12.09571 0.00037147886
12.09671 0.00037044788
12.09771 0.00036940896
12.09871 0.00036836218
12.09971 0.00036730748
12.10071 0.00036624492
12.10171 0.00036517447000000003
12.10271 0.00036409619
12.10371 0.00036301005
12.10471 0.00036191607000000004
12.10571 0.00036081428
12.10671 0.00035970472
12.10771 0.00035858739
12.10871 0.00035746232
12.10971 0.00035632956
12.11071 0.00035518913
12.11171 0.00035404109
12.11271 0.00035288546999999996
12.11371 0.00035172234
12.11471 0.0003505517
12.11571 0.00034937368000000004
12.11671 0.00034818827
12.11771 0.00034699556
12.11871 0.00034579559
12.11971 0.00034458842
12.12071 0.00034337413
12.12171 0.00034215277
12.12271 0.00034092443
12.12371 0.00033968915
12.12471 0.00033844699
12.12571 0.000337198
12.12671 0.00033594226
12.12771 0.00033467986
12.12871 0.00033341083999999997
12.12971 0.00033213526
12.13071 0.00033085319
12.13171 0.00032956466
12.13271 0.00032826979
12.13371 0.00032696862000000003
12.13471 0.00032566122
12.13571 0.00032434764
12.13671 0.00032302794
12.13771 0.00032170216999999996
12.13871 0.00032037042
12.13971 0.00031903273000000003
12.14071 0.00031768921000000004
12.14171 0.00031633983
12.14271 0.00031498471
12.14371 0.00031362387999999997
12.14471 0.00031225738
12.14571 0.0003108853
12.14671 0.00030950764000000003
12.14771 0.00030812445999999996
12.14871 0.00030673582
12.14971 0.00030534175
12.15071 0.00030394224
12.15171 0.00030253736
12.15271 0.00030112712
12.15371 0.00029971159
12.15471 0.00029829073
12.15571 0.00029686457
12.15671 0.00029543316
12.15771 0.00029399653000000003
12.15871 0.00029255464
12.15971 0.00029110756
12.16071 0.0002896553
12.16171 0.00028819787999999997
12.16271 0.00028673532999999997
12.16371 0.0002852677
12.16471 0.00028379498
12.16571 0.00028231725
12.16671 0.00028083451999999997
12.16771 0.00027934689
12.16871 0.00027785436
12.16971 0.00027635701
12.17071 0.00027485489
12.17171 0.00027334809
12.17271 0.00027183664
12.17371 0.00027032065
12.17471 0.00026880018
12.17571 0.00026727532
12.17671 0.00026574614
12.17771 0.00026421273999999997
12.17871 0.00026267517
12.17971 0.00026113353
12.18071 0.00025958786
12.18171 0.00025803831
12.18271 0.0002564849
12.18371 0.0002549277
12.18471 0.00025336683000000003
12.18571 0.00025180229
12.18671 0.00025023419
12.18771 0.00024866254
12.18871 0.00024708742999999996
12.18971 0.00024550890999999996
12.19071 0.00024392701999999999
12.19171 0.0002423418
12.19271 0.00024075331999999999
12.19371 0.00023916157
12.19471 0.00023756666
12.19571 0.00023596855999999999
12.19671 0.00023436732999999998
12.19771 0.00023276305
12.19871 0.00023115572000000003
12.19971 0.00022954537
12.20071 0.00022793206
12.20171 0.00022631582000000002
12.20271 0.00022469671
12.20371 0.00022307474
12.20471 0.00022144998
12.20571 0.00021982245999999997
12.20671 0.00021819221
12.20771 0.00021655928000000003
12.20871 0.00021492372
12.20971 0.00021328558
12.21071 0.00021164485
12.21171 0.00021000164
12.21271 0.00020835595999999998
12.21371 0.00020670786
12.21471 0.00020505736
12.21571 0.00020340451000000001
12.21671 0.00020174934
12.21771 0.00020009190000000001
12.21871 0.00019843221
12.21971 0.00019677036000000003
12.22071 0.00019510633000000002
12.22171 0.0001934402
12.22271 0.00019177196
12.22371 0.00019010171
12.22471 0.00018842946
12.22571 0.00018675527000000002
12.22671 0.00018507918
12.22771 0.00018340127
12.22871 0.00018172158000000002
12.22971 0.00018004015000000001
12.23071 0.00017835707
12.23171 0.0001766724
12.23271 0.0001749862
12.23371 0.00017329853
12.23471 0.00017160949000000002
12.23571 0.00016991912
12.23671 0.00016822751
12.23771 0.00016653472
12.23871 0.00016484083
12.23971 0.00016314592
12.24071 0.00016145004
12.24171 0.00015975327
12.24271 0.00015805565
12.24371 0.00015635724
12.24471 0.00015465810000000002
12.24571 0.00015295827
12.24671 0.0001512578
12.24771 0.00014955673
12.24871 0.00014785509
12.24971 0.00014615290000000001
12.25071 0.00014445019000000001
12.25171 0.00014274699
12.25271 0.0001410433
12.25371 0.00013933916
12.25471 0.00013763457
12.25571 0.00013592954
12.25671 0.0001342241
12.25771 0.00013251826
12.25871 0.00013081202
12.25971 0.00012910541
12.26071 0.00012739845000000002
12.26171 0.00012569116
12.26271 0.00012398357
12.26371 0.0001222757
12.26471 0.00012056759
12.26571 0.00011885926999999999
12.26671 0.00011715078
12.26771 0.00011544217000000001
12.26871 0.00011373348
12.26971 0.00011202475000000001
12.27071 0.00011031603000000001
12.27171 0.00010860739
12.27271 0.00010689886
12.27371 0.0001051905
12.27471 0.00010348235
12.27571 0.00010177447
12.27671 0.0001000669
12.27771 9.8359715e-05
12.27871 9.665293399999999e-05
12.27971 9.4946603e-05
12.28071 9.3240766e-05
12.28171 9.1535475e-05
12.28271 8.9830763e-05
12.28371 8.812667099999999e-05
12.28471 8.6423233e-05
12.28571 8.4720489e-05
12.28671 8.3018472e-05
12.28771 8.1317228e-05
12.28871 7.961677999999999e-05
12.28971 7.7917173e-05
12.29071 7.6218441e-05
12.29171 7.4520625e-05
12.29271 7.2823769e-05
12.29371 7.1127909e-05
12.29471 6.9433088e-05
12.29571 6.7739347e-05
12.29671 6.6046726e-05
12.29771 6.4355277e-05
12.29871 6.266503199999999e-05
12.29971 6.0976043e-05
12.30071 5.9288351e-05
12.30171 5.7601989e-05
12.30271 5.5916995999999996e-05
12.30371 5.4233419e-05
12.30471 5.2551275e-05
12.30571 5.0870597000000006e-05
12.30671 4.9191414e-05
12.30771 4.7513745e-05
12.30871 4.5837615000000004e-05
12.30971 4.4163030999999995e-05
12.31071 4.2490012e-05
12.31171 4.081856e-05
12.31271 3.9148682000000004e-05
12.31371 3.7480379e-05
12.31471 3.5813656e-05
12.31571 3.4148512999999996e-05
12.31671 3.2484951000000004e-05
12.31771 3.0822969e-05
12.31871 2.9162572e-05
12.31971 2.7503759e-05
12.32071 2.5846541e-05
12.32171 2.4190922e-05
12.32271 2.2536921000000002e-05
12.32371 2.0884549e-05
12.32471 1.9233829e-05
12.32571 1.7584786e-05
12.32671 1.5937448e-05
12.32771 1.4291848e-05
12.32871 1.264802e-05
12.32971 1.1006007e-05
12.33071 9.3658485e-06
12.33171 7.7275899e-06
12.33271 6.0912747000000006e-06
12.33371 4.45695e-06
12.33471 2.8246614e-06
12.33571 1.1944537e-06
12.33671 -4.3362979999999996e-07
12.33771 -2.0595476e-06
12.33871 -3.683261e-06
12.33971 -5.3047351e-06
12.34071 -6.923937700000001e-06
12.34171 -8.5408395e-06
12.34271 -1.0155416e-05
12.34371 -1.1767648e-05
12.34471 -1.3377515999999999e-05
12.34571 -1.4985007e-05
12.34671 -1.6590106999999998e-05
12.34771 -1.8192812e-05
12.34871 -1.9793112e-05
12.34971 -2.1391004e-05
12.35071 -2.2986484e-05
12.35171 -2.4579546e-05
12.35271 -2.6170186999999997e-05
12.35371 -2.7758404000000003e-05
12.35471 -2.9344190000000002e-05
12.35571 -3.0927538e-05
12.35671 -3.2508444e-05
12.35771 -3.4086895e-05
12.35871 -3.5662882e-05
12.35971 -3.7236393e-05
12.36071 -3.8807414e-05
12.36171 -4.0375934e-05
12.36271 -4.1941931000000004e-05
12.36371 -4.3505395e-05
12.36471 -4.5066309000000004e-05
12.36571 -4.6624663e-05
12.36671 -4.8180436e-05
12.36771 -4.9733626e-05
12.36871 -5.1284212e-05
12.36971 -5.2832195e-05
12.37071 -5.4377568e-05
12.37171 -5.5920322e-05
12.37271 -5.746046e-05
12.37371 -5.899798299999999e-05
12.37471 -6.0532886000000006e-05
12.37571 -6.2065186e-05
12.37671 -6.3594882e-05
12.37771 -6.5121975e-05
12.37871 -6.6646481e-05
12.37971 -6.8168396e-05
12.38071 -6.9687735e-05
12.38171 -7.120449899999999e-05
12.38271 -7.2718689e-05
12.38371 -7.4230303e-05
12.38471 -7.5739342e-05
12.38571 -7.7245795e-05
12.38671 -7.874964999999999e-05
12.38771 -8.025090799999999e-05
12.38871 -8.1749545e-05
12.38971 -8.3245538e-05
12.39071 -8.4738872e-05
12.39171 -8.6229522e-05
12.39271 -8.771746699999999e-05
12.39371 -8.9202672e-05
12.39471 -9.068512e-05
12.39571 -9.216477699999999e-05
12.39671 -9.3641626e-05
12.39771 -9.5115638e-05
12.39871 -9.6586791e-05
12.39971 -9.8055068e-05
12.40071 -9.952045700000001e-05
12.40171 -0.00010098294
12.40271 -0.00010244253
12.40371 -0.00010389919999999999
12.40471 -0.00010535296999999999
12.40571 -0.00010680383
12.40671 -0.00010825181
12.40771 -0.00010969691
12.40871 -0.00011113914999999999
12.40971 -0.00011257855999999999
12.41071 -0.00011401514
12.41171 -0.00011544893000000001
12.41271 -0.00011687995
12.41371 -0.00011830822
12.41471 -0.00011973376
12.41571 -0.00012115661
12.41671 -0.00012257676
12.41771 -0.00012399424
12.41871 -0.00012540906
12.41971 -0.00012682126
12.42071 -0.00012823082000000001
12.42171 -0.00012963774
12.42271 -0.00013104202999999999
12.42371 -0.0001324437
12.42471 -0.00013384274
12.42571 -0.00013523916
12.42671 -0.00013663291999999999
12.42771 -0.00013802405
12.42871 -0.00013941253999999998
12.42971 -0.00014079837000000002
12.43071 -0.00014218155
12.43171 -0.00014356206
12.43271 -0.0001449399
12.43371 -0.00014631507
12.43471 -0.00014768759999999999
12.43571 -0.00014905746
12.43671 -0.00015042466
12.43771 -0.00015178923
12.43871 -0.00015315117
12.43971 -0.00015451047
12.44071 -0.00015586718
12.44171 -0.00015722128999999998
12.44271 -0.00015857282
12.44371 -0.0001599218
12.44471 -0.00016126821
12.44571 -0.00016261209
12.44671 -0.00016395344999999998
12.44771 -0.00016529229
12.44871 -0.00016662863000000002
12.44971 -0.00016796246
12.45071 -0.00016929379
12.45171 -0.00017062262
12.45271 -0.00017194895
12.45371 -0.00017327278
12.45471 -0.00017459412
12.45571 -0.00017591294
12.45671 -0.00017722925
12.45771 -0.00017854305
12.45871 -0.00017985432
12.45971 -0.00018116308
12.46071 -0.00018246931999999999
12.46171 -0.00018377303
12.46271 -0.00018507424
12.46371 -0.00018637294
12.46471 -0.00018766913
12.46571 -0.00018896286000000002
12.46671 -0.00019025413000000002
12.46771 -0.00019154295000000003
12.46871 -0.00019282934
12.46971 -0.00019411339
12.47071 -0.00019539507000000003
12.47171 -0.00019667441
12.47271 -0.00019795148
12.47371 -0.00019922627000000003
12.47471 -0.00020049886
12.47571 -0.00020176926
12.47671 -0.00020303752999999998
12.47771 -0.00020430364000000002
12.47871 -0.00020556768000000003
12.47971 -0.00020682962
12.48071 -0.00020808952
12.48171 -0.0002093474
12.48271 -0.00021060327999999998
12.48371 -0.00021185713
12.48471 -0.000213109
12.48571 -0.00021435887000000002
12.48671 -0.00021560677
12.48771 -0.00021685266
12.48871 -0.00021809656000000002
12.48971 -0.00021933847
12.49071 -0.00022057839000000002
12.49171 -0.00022181629999999997
12.49271 -0.00022305221000000003
12.49371 -0.00022428612
12.49471 -0.00022551806
12.49571 -0.00022674797
12.49671 -0.0002279759
12.49771 -0.00022920185
12.49871 -0.00023042583
12.49971 -0.00023164785000000002
12.50071 -0.00023286793000000002
12.50171 -0.00023408609
12.50271 -0.00023530233
12.50371 -0.00023651669
12.50471 -0.0002377292
12.50571 -0.0002389399
12.50671 -0.00024014876
12.50771 -0.00024135584
12.50871 -0.00024256117000000002
12.50971 -0.00024376475
12.51071 -0.0002449666
12.51171 -0.00024616675
12.51271 -0.00024736521
12.51371 -0.00024856197
12.51471 -0.00024975709
12.51571 -0.00025095054999999997
12.51671 -0.00025214238
12.51771 -0.00025333256000000003
12.51871 -0.00025452114
12.51971 -0.00025570805
12.52071 -0.00025689337
12.52171 -0.00025807708
12.52271 -0.00025925920000000003
12.52371 -0.0002604397
12.52471 -0.00026161861
12.52571 -0.00026279595
12.52671 -0.00026397172
12.52771 -0.00026514595
12.52871 -0.00026631865
12.52971 -0.00026748985
12.53071 -0.00026865957
12.53171 -0.00026982784
12.53271 -0.0002709947
12.53371 -0.00027216013
12.53471 -0.00027332421
12.53571 -0.00027448696
12.53671 -0.0002756484
12.53771 -0.00027680858
12.53871 -0.0002779675
12.53971 -0.00027912522
12.54071 -0.00028028173
12.54171 -0.00028143709
12.54271 -0.00028259128
12.54371 -0.00028374435999999997
12.54471 -0.00028489628
12.54571 -0.00028604711000000004
12.54671 -0.00028719685
12.54771 -0.00028834547
12.54871 -0.00028949298
12.54971 -0.00029063938000000003
12.55071 -0.00029178470000000003
12.55171 -0.00029292887
12.55271 -0.00029407195
12.55371 -0.00029521391
12.55471 -0.00029635470999999996
12.55571 -0.0002974944
12.55671 -0.00029863295
12.55771 -0.00029977036
12.55871 -0.00030090663999999997
12.55971 -0.00030204178
12.56071 -0.00030317581
12.56171 -0.0003043087
12.56271 -0.00030544048999999997
12.56371 -0.00030657115999999996
12.56471 -0.00030770075
12.56571 -0.00030882927
12.56671 -0.00030995672999999997
12.56771 -0.00031108316000000004
12.56871 -0.00031220857
12.56971 -0.00031333298
12.57071 -0.00031445641
12.57171 -0.00031557888
12.57271 -0.00031670040000000003
12.57371 -0.00031782097
12.57471 -0.00031894062
12.57571 -0.00032005935
12.57671 -0.00032117716
12.57771 -0.00032229408999999995
12.57871 -0.00032341011
12.57971 -0.00032452524
12.58071 -0.00032563951
12.58171 -0.00032675284000000004
12.58271 -0.00032786528999999997
12.58371 -0.00032897688000000004
12.58471 -0.00033008757
12.58571 -0.00033119736
12.58671 -0.00033230626
12.58771 -0.00033341428
12.58871 -0.00033452143
12.58971 -0.00033562771
12.59071 -0.00033673314
12.59171 -0.00033783772
12.59271 -0.00033894148
12.59371 -0.0003400444
12.59471 -0.00034114653
12.59571 -0.0003422479
12.59671 -0.00034334848
12.59771 -0.00034444834
12.59871 -0.00034554746
12.59971 -0.00034664586
12.60071 -0.00034774356999999997
12.60171 -0.0003488406
12.60271 -0.00034993694999999996
12.60371 -0.00035103267
12.60471 -0.0003521277
12.60571 -0.00035322207
12.60671 -0.00035431581
12.60771 -0.00035540886
12.60871 -0.00035650128000000003
12.60971 -0.00035759301
12.61071 -0.00035868406
12.61171 -0.00035977441000000003
12.61271 -0.00036086403
12.61371 -0.0003619529
12.61471 -0.00036304104
12.61571 -0.00036412839
12.61671 -0.00036521496
12.61771 -0.00036630072
12.61871 -0.00036738561
12.61971 -0.00036846966
12.62071 -0.00036955284
12.62171 -0.00037063514
12.62271 -0.00037171658000000003
12.62371 -0.00037279708
12.62471 -0.00037387667
12.62571 -0.00037495536
12.62671 -0.00037603313
12.62771 -0.00037710997
12.62871 -0.00037818588
12.62971 -0.0003792609
12.63071 -0.00038033502
12.63171 -0.0003814082
12.63271 -0.00038248049
12.63371 -0.00038355188000000005
12.63471 -0.00038462235
12.63571 -0.00038569192
12.63671 -0.00038676061999999995
12.63771 -0.00038782841
12.63871 -0.00038889524999999997
12.63971 -0.00038996122
12.64071 -0.00039102623999999996
12.64171 -0.00039209034999999995
12.64271 -0.00039315350000000004
12.64371 -0.00039421575
12.64471 -0.00039527704
12.64571 -0.00039633733
12.64671 -0.00039739666
12.64771 -0.00039845498999999996
12.64871 -0.00039951228
12.64971 -0.00040056856999999996
12.65071 -0.00040162386
12.65171 -0.00040267805
12.65271 -0.00040373119999999996
12.65371 -0.00040478329999999997
12.65471 -0.00040583431999999996
12.65571 -0.00040688424000000006
12.65671 -0.00040793302000000005
12.65771 -0.00040898071
12.65871 -0.00041002727
12.65971 -0.00041107272999999997
12.66071 -0.00041211702
12.66171 -0.00041316016000000005
12.66271 -0.00041420212
12.66371 -0.00041524286
12.66471 -0.00041628246
12.66571 -0.00041732077999999997
12.66671 -0.00041835788
12.66771 -0.00041939375
12.66871 -0.00042042825
12.66971 -0.00042146144
12.67071 -0.00042249325999999996
12.67171 -0.00042352367
12.67271 -0.00042455263000000005
12.67371 -0.00042558013
12.67471 -0.00042660607999999995
12.67571 -0.00042763054000000003
12.67671 -0.00042865336000000006
12.67771 -0.00042967454
12.67871 -0.00043069404
12.67971 -0.00043171185000000006
12.68071 -0.00043272785000000007
12.68171 -0.00043374207000000003
12.68271 -0.00043475442999999994
12.68371 -0.00043576496999999997
12.68471 -0.0004367736
12.68571 -0.00043778036
12.68671 -0.00043878513
12.68771 -0.00043978793999999995
12.68871 -0.00044078874
12.68971 -0.0004417876
12.69071 -0.00044278439999999997
12.69171 -0.00044377916
12.69271 -0.00044477188
12.69371 -0.00044576250000000005
12.69471 -0.00044675107000000005
12.69571 -0.00044773751000000005
12.69671 -0.00044872186
12.69771 -0.00044970401999999996
12.69871 -0.00045068405
12.69971 -0.00045166184
12.70071 -0.00045263751
12.70171 -0.00045361089000000004
12.70271 -0.00045458200000000003
12.70371 -0.00045555089
12.70471 -0.00045651741
12.70571 -0.00045748155999999996
12.70671 -0.00045844335999999997
12.70771 -0.00045940269000000004
12.70871 -0.00046035951999999996
12.70971 -0.00046131386
12.71071 -0.00046226564
12.71171 -0.00046321475
12.71271 -0.00046416126
12.71371 -0.00046510499000000004
12.71471 -0.000466046
12.71571 -0.00046698424
12.71671 -0.00046791960999999997
12.71771 -0.00046885211
12.71871 -0.00046978166
12.71971 -0.00047070821
12.72071 -0.0004716318
12.72171 -0.00047255230000000005
12.72271 -0.00047346966000000004
12.72371 -0.00047438384
12.72471 -0.00047529484
12.72571 -0.00047620256
12.72671 -0.00047710696
12.72771 -0.00047800804000000004
12.72871 -0.00047890567
12.72971 -0.00047979988000000005
12.73071 -0.00048069054999999995
12.73171 -0.00048157772
12.73271 -0.00048246125000000003
12.73371 -0.00048334109000000005
12.73471 -0.00048421725
12.73571 -0.00048508968999999997
12.73671 -0.00048595824999999996
12.73771 -0.00048682296
12.73871 -0.0004876837
12.73971 -0.00048854049
12.74071 -0.00048939323
12.74171 -0.00049024188
12.74271 -0.00049108644
12.74371 -0.00049192677
12.74471 -0.00049276291
12.74571 -0.00049359473
12.74671 -0.00049442228
12.74771 -0.00049524551
12.74871 -0.00049606429
12.74971 -0.0004968786
12.75071 -0.0004976884599999999
12.75171 -0.00049849377
12.75271 -0.00049929458
12.75371 -0.00050009071
12.75471 -0.00050088224
12.75571 -0.00050166905
12.75671 -0.00050245112
12.75771 -0.00050322842
12.75871 -0.0005040009
12.75971 -0.00050476856
12.76071 -0.00050553126
12.76171 -0.00050628901
12.76271 -0.00050704166
12.76371 -0.0005077892600000001
12.76471 -0.00050853168
12.76571 -0.00050926892
12.76671 -0.00051000084
12.76771 -0.00051072743
12.76871 -0.00051144862
12.76971 -0.0005121643000000001
12.77071 -0.00051287443
12.77171 -0.00051357893
12.77271 -0.00051427769
12.77371 -0.0005149706300000001
12.77471 -0.0005156577100000001
12.77571 -0.00051633883
12.77671 -0.000517014
12.77771 -0.00051768302
12.77871 -0.00051834591
12.77971 -0.00051900256
12.78071 -0.00051965289
12.78171 -0.00052029686
12.78271 -0.00052093437
12.78371 -0.0005215653300000001
12.78471 -0.00052218979
12.78571 -0.00052280757
12.78671 -0.00052341857
12.78771 -0.00052402283
12.78871 -0.00052462024
12.78971 -0.00052521082
12.79071 -0.00052579435
12.79171 -0.00052637088
12.79271 -0.00052694031
12.79371 -0.00052750256
12.79471 -0.0005280576299999999
12.79571 -0.00052860541
12.79671 -0.0005291458799999999
12.79771 -0.00052967894
12.79871 -0.00053020453
12.79971 -0.00053072258
12.80071 -0.00053123304
12.80171 -0.0005317358499999999
12.80271 -0.00053223093
12.80371 -0.00053271824
12.80471 -0.00053319777
12.80571 -0.00053366934
12.80671 -0.00053413296
12.80771 -0.00053458857
12.80871 -0.00053503609
12.80971 -0.00053547546
12.81071 -0.00053590661
12.81171 -0.00053632943
12.81271 -0.00053674398
12.81371 -0.00053715007
12.81471 -0.0005375477
12.81571 -0.00053793678
12.81671 -0.00053831727
12.81771 -0.00053868907
12.81871 -0.0005390521000000001
12.81971 -0.00053940635
12.82071 -0.00053975173
12.82171 -0.0005400881
12.82271 -0.0005404154800000001
12.82371 -0.00054073371
12.82471 -0.00054104275
12.82571 -0.00054134252
12.82671 -0.00054163293
12.82771 -0.00054191396
12.82871 -0.00054218544
12.82971 -0.00054244729
12.83071 -0.00054269949
12.83171 -0.00054294187
12.83271 -0.00054317447
12.83371 -0.00054339707
12.83471 -0.0005436096699999999
12.83571 -0.00054381217
12.83671 -0.00054400448
12.83771 -0.00054418656
12.83871 -0.0005443582299999999
12.83971 -0.00054451953
12.84071 -0.00054467027
12.84171 -0.00054481047
12.84271 -0.00054493999
12.84371 -0.0005450588100000001
12.84471 -0.0005451668099999999
12.84571 -0.00054526399
12.84671 -0.00054535021
12.84771 -0.00054542543
12.84871 -0.00054548959
12.84971 -0.00054554257
12.85071 -0.00054558441
12.85171 -0.0005456149199999999
12.85271 -0.00054563411
12.85371 -0.00054564193
12.85471 -0.0005456383
12.85571 -0.0005456231100000001
12.85671 -0.00054559637
12.85771 -0.0005455579399999999
12.85871 -0.00054550787
12.85971 -0.00054544598
12.86071 -0.0005453722699999999
12.86171 -0.00054528659
12.86271 -0.00054518896
12.86371 -0.00054507932
12.86471 -0.00054495754
12.86571 -0.00054482362
12.86671 -0.0005446775
12.86771 -0.00054451898
12.86871 -0.00054434813
12.86971 -0.00054416487
12.87071 -0.00054396905
12.87171 -0.0005437606900000001
12.87271 -0.00054353964
12.87371 -0.0005433059399999999
12.87471 -0.0005430593799999999
12.87571 -0.00054279994
12.87671 -0.0005425276
12.87771 -0.00054224224
12.87871 -0.00054194379
12.87971 -0.00054163224
12.88071 -0.00054130742
12.88171 -0.00054096931
12.88271 -0.00054061779
12.88371 -0.00054025281
12.88471 -0.00053987433
12.88571 -0.00053948224
12.88671 -0.0005390764700000001
12.88771 -0.00053865692
12.88871 -0.00053822359
12.88971 -0.00053777635
12.89071 -0.0005373151500000001
12.89171 -0.00053683989
12.89271 -0.00053635049
12.89371 -0.0005358469500000001
12.89471 -0.00053532913
12.89571 -0.0005347969400000001
12.89671 -0.0005342504200000001
12.89771 -0.0005336893500000001
12.89871 -0.00053311383
12.89971 -0.00053252365
12.90071 -0.00053191889
12.90171 -0.00053129934
12.90271 -0.00053066501
12.90371 -0.00053001586
12.90471 -0.00052935179
12.90571 -0.00052867276
12.90671 -0.00052797868
12.90771 -0.00052726955
12.90871 -0.00052654532
12.90971 -0.00052580581
12.91071 -0.00052505111
12.91171 -0.00052428109
12.91271 -0.00052349569
12.91371 -0.0005226949300000001
12.91471 -0.0005218787000000001
12.91571 -0.0005210469200000001
12.91671 -0.0005201995900000001
12.91771 -0.00051933666
12.91871 -0.00051845805
12.91971 -0.0005175636899999999
12.92071 -0.00051665361
12.92171 -0.00051572765
12.92271 -0.00051478587
12.92371 -0.0005138281299999999
12.92471 -0.00051285442
12.92571 -0.00051186471
12.92671 -0.0005108589
12.92771 -0.0005098369500000001
12.92871 -0.00050879889
12.92971 -0.00050774456
12.93071 -0.000506674
12.93171 -0.00050558701
12.93271 -0.00050448371
12.93371 -0.00050336398
12.93471 -0.00050222775
12.93571 -0.00050107496
12.93671 -0.00049990558
12.93771 -0.0004987195599999999
12.93871 -0.00049751688
12.93971 -0.00049629748
12.94071 -0.00049506125
12.94171 -0.00049380819
12.94271 -0.00049253822
12.94371 -0.00049125128
12.94471 -0.00048994739
12.94571 -0.00048862644
12.94671 -0.00048728842999999996
12.94771 -0.00048593324
12.94871 -0.00048456091000000003
12.94971 -0.00048317133
12.95071 -0.00048176444000000006
12.95171 -0.00048034026
12.95271 -0.00047889876
12.95371 -0.00047743982999999996
12.95471 -0.00047596354
12.95571 -0.00047446974
12.95671 -0.00047295843999999997
12.95771 -0.00047142961999999995
12.95871 -0.00046988320999999996
12.95971 -0.00046831924
12.96071 -0.00046673763000000003
12.96171 -0.00046513836999999996
12.96271 -0.00046352143
12.96371 -0.00046188679
12.96471 -0.00046023442
12.96571 -0.00045856427
12.96671 -0.00045687639
12.96771 -0.00045517063000000005
12.96871 -0.00045344709
12.96971 -0.00045170568000000005
12.97071 -0.0004499464
12.97171 -0.00044816919999999996
12.97271 -0.00044637404000000004
12.97371 -0.00044456101
12.97471 -0.00044272997
12.97571 -0.00044088100999999997
12.97671 -0.000439014
12.97771 -0.00043712898000000005
12.97871 -0.00043522596
12.97971 -0.00043330483
12.98071 -0.0004313657
12.98171 -0.00042940846
12.98271 -0.00042743313000000003
12.98371 -0.00042543969999999997
12.98471 -0.00042342817
12.98571 -0.0004213985
12.98671 -0.00041935067999999997
12.98771 -0.00041728481
12.98871 -0.00041520070000000003
12.98971 -0.00041309845
12.99071 -0.00041097805
12.99171 -0.00040883942
12.99271 -0.00040668269
12.99371 -0.00040450773
12.99471 -0.00040231456999999997
12.99571 -0.00040010323
12.99671 -0.00039787369000000004
12.99771 -0.00039562596999999995
12.99871 -0.00039336001
12.99971 -0.00039107580999999997
13.00071 -0.00038877337999999997
13.00171 -0.00038645270999999995
13.00271 -0.00038411381
13.00371 -0.00038175667000000006
13.00471 -0.00037938128
13.00571 -0.00037698765
13.00671 -0.00037457578
13.00771 -0.00037214563
13.00871 -0.00036969725
13.00971 -0.00036723063
13.01071 -0.00036474578
13.01171 -0.00036224269
13.01271 -0.00035972139
13.01371 -0.00035718188
13.01471 -0.00035462415
13.01571 -0.00035204826
13.01671 -0.00034945419
13.01771 -0.00034684197
13.01871 -0.00034421163999999997
13.01971 -0.00034156317
13.02071 -0.00033889664000000003
13.02171 -0.00033621203999999996
13.02271 -0.00033350941
13.02371 -0.00033078879
13.02471 -0.00032805017
13.02571 -0.0003252936
13.02671 -0.0003225191
13.02771 -0.00031972672
13.02871 -0.00031691645000000003
13.02971 -0.00031408836
13.03071 -0.00031124241
13.03171 -0.00030837869
13.03271 -0.00030549722
13.03371 -0.000302598
13.03471 -0.00029968109999999997
13.03571 -0.00029674652
13.03671 -0.0002937943
13.03771 -0.00029082445999999997
13.03871 -0.00028783704
13.03971 -0.00028483207
13.04071 -0.00028180959
13.04171 -0.00027876963000000003
13.04271 -0.00027571223
13.04371 -0.00027263745
13.04471 -0.00026954531
13.04571 -0.00026643586
13.04671 -0.00026330915
13.04771 -0.00026016521
13.04871 -0.00025700413
13.04971 -0.00025382587
13.05071 -0.00025063057
13.05171 -0.00024741826
13.05271 -0.00024418895999999996
13.05371 -0.00024094277
13.05471 -0.00023767970999999998
13.05571 -0.00023439986
13.05671 -0.00023110326000000002
13.05771 -0.00022778997
13.05871 -0.00022446003999999998
13.05971 -0.00022111353
13.06071 -0.00021775052000000002
13.06171 -0.00021437104
13.06271 -0.00021097514
13.06371 -0.00020756289999999998
13.06471 -0.00020413436
13.06571 -0.0002006896
13.06671 -0.00019722866
13.06771 -0.00019375161
13.06871 -0.00019025852000000002
13.06971 -0.00018674943
13.07071 -0.00018322443
13.07171 -0.00017968357
13.07271 -0.00017612692
13.07371 -0.00017255458
13.07471 -0.00016896657
13.07571 -0.00016536302
13.07671 -0.00016174397
13.07771 -0.00015810951
13.07871 -0.00015445974000000002
13.07971 -0.00015079471
13.08071 -0.00014711453
13.08171 -0.00014341929
13.08271 -0.00013970906
13.08371 -0.00013598395
13.08471 -0.00013224404
13.08571 -0.00012848942
13.08671 -0.00012472019
13.08771 -0.00012093642999999998
13.08871 -0.00011713824999999999
13.08971 -0.00011332571
13.09071 -0.00010949893
13.09171 -0.00010565801
13.09271 -0.00010180301999999999
13.09371 -9.7934037e-05
13.09471 -9.4051182e-05
13.09571 -9.015453800000001e-05
13.09671 -8.6244188e-05
13.09771 -8.2320236e-05
13.09871 -7.8382766e-05
13.09971 -7.4431881e-05
13.10071 -7.0467661e-05
13.10171 -6.6490219e-05
13.10271 -6.249964e-05
13.10371 -5.8496033e-05
13.10471 -5.4479500000000006e-05
13.10571 -5.0450137e-05
13.10671 -4.6408050000000004e-05
13.10771 -4.2353352e-05
13.10871 -3.8286149e-05
13.10971 -3.4206556e-05
13.11071 -3.0114686e-05
13.11171 -2.6010652999999996e-05
13.11271 -2.1894576e-05
13.11371 -1.7766571e-05
13.11471 -1.3626756000000001e-05
13.11571 -9.4752522e-06
13.11671 -5.3121802e-06
13.11771 -1.1376577e-06
13.11871 3.0481928e-06
13.11971 7.2452536e-06
13.12071 1.1453404e-05
13.12171 1.5672525e-05
13.12271 1.99025e-05
13.12371 2.4143205e-05
13.12471 2.8394526999999998e-05
13.12571 3.2656348e-05
13.12671 3.6928552e-05
13.12771 4.1211015000000003e-05
13.12871 4.5503626e-05
13.12971 4.980626e-05
13.13071 5.41188e-05
13.13171 5.8441123e-05
13.13271 6.277311400000001e-05
13.13371 6.7114632e-05
13.13471 7.1465564e-05
13.13571 7.5825778e-05
13.13671 8.0195133e-05
13.13771 8.4573509e-05
13.13871 8.8960758e-05
13.13971 9.3356749e-05
13.14071 9.776133499999999e-05
13.14171 0.00010217436000000001
13.14271 0.00010659571
13.14371 0.00011102519999999999
13.14471 0.00011546269000000001
13.14571 0.00011990802999999999
13.14671 0.00012436109
13.14771 0.00012882167999999999
13.14871 0.00013328965
13.14971 0.00013776488
13.15071 0.00014224717999999998
13.15171 0.00014673641
13.15271 0.00015123243
13.15371 0.00015573506
13.15471 0.00016024417
13.15571 0.0001647596
13.15671 0.0001692812
13.15771 0.00017380884
13.15871 0.00017834234
13.15971 0.00018288157
13.16071 0.00018742638
13.16171 0.00019197662
13.16271 0.00019653211999999998
13.16371 0.00020109278000000002
13.16471 0.00020565842000000003
13.16571 0.00021022887999999997
13.16671 0.00021480403000000001
13.16771 0.0002193837
13.16871 0.00022396770999999997
13.16971 0.00022855593
13.17071 0.00023314819
13.17171 0.00023774435
13.17271 0.00024234423
13.17371 0.00024694768
13.17471 0.00025155450000000003
13.17571 0.00025616456999999997
13.17671 0.00026077767
13.17771 0.00026539367
13.17871 0.00027001238000000003
13.17971 0.00027463362999999996
13.18071 0.00027925728
13.18171 0.00028388315
13.18271 0.00028851107
13.18371 0.00029314087
13.18471 0.00029777239000000004
13.18571 0.00030240546
13.18671 0.00030703991
13.18771 0.0003116756
13.18871 0.00031631237
13.18971 0.00032095002
13.19071 0.00032558839
13.19171 0.00033022736
13.19271 0.00033486671999999996
13.19371 0.00033950635
13.19471 0.00034414602
13.19571 0.0003487856
13.19671 0.00035342491
13.19771 0.00035806379
13.19871 0.00036270203
13.19971 0.00036733948
13.20071 0.00037197592000000004
13.20171 0.00037661118
13.20271 0.00038124512999999997
13.20371 0.0003858775
13.20471 0.0003905081
13.20571 0.00039513679
13.20671 0.00039976339000000004
13.20771 0.00040438763000000006
13.20871 0.00040900931999999997
13.20971 0.00041362828
13.21071 0.00041824433
13.21171 0.00042285728
13.21271 0.00042746692
13.21371 0.00043207306
13.21471 0.00043667550999999994
13.21571 0.00044127405
13.21671 0.00044586854999999995
13.21771 0.00045045877
13.21871 0.00045504453
13.21971 0.00045962570000000004
13.22071 0.00046420209
13.22171 0.00046877352999999996
13.22271 0.00047333978999999996
13.22371 0.00047790077
13.22471 0.00048245624000000005
13.22571 0.00048700608
13.22671 0.00049155005
13.22771 0.00049608807
13.22871 0.00050061985
13.22971 0.00050514536
13.23071 0.00050966432
13.23171 0.0005141765500000001
13.23271 0.00051868196
13.23371 0.00052318028
13.23471 0.0005276714099999999
13.23571 0.00053215508
13.23671 0.00053663116
13.23771 0.00054109942
13.23871 0.00054555971
13.23971 0.00055001183
13.24071 0.0005544556199999999
13.24171 0.00055889082
13.24271 0.00056331733
13.24371 0.00056773488
13.24471 0.00057214334
13.24571 0.0005765424700000001
13.24671 0.00058093215
13.24771 0.00058531209
13.24871 0.00058968221
13.24971 0.0005940422399999999
13.25071 0.00059839208
13.25171 0.00060273146
13.25271 0.00060706029
13.25371 0.0006113783
13.25471 0.0006156853499999999
13.25571 0.0006199812600000001
13.25671 0.0006242657899999999
13.25771 0.00062853887
13.25871 0.00063280017
13.25971 0.00063704965
13.26071 0.00064128699
13.26171 0.0006455120900000001
13.26271 0.0006497247300000001
13.26371 0.00065392464
13.26471 0.00065811178
13.26571 0.00066228577
13.26671 0.00066644657
13.26771 0.00067059386
13.26871 0.00067472756
13.26971 0.00067884735
13.27071 0.00068295312
13.27171 0.00068704467
13.27271 0.0006911217500000001
13.27371 0.0006951841900000001
13.27471 0.0006992318
13.27571 0.00070326437
13.27671 0.00070728179
13.27771 0.0007112837899999999
13.27871 0.00071527029
13.27971 0.00071924105
13.28071 0.00072319585
13.28171 0.0007271346499999999
13.28271 0.00073105716
13.28371 0.00073496331
13.28471 0.0007388529
13.28571 0.00074272575
13.28671 0.00074658174
13.28771 0.00075042071
13.28871 0.00075424246
13.28971 0.0007580468700000001
13.29071 0.00076183378
13.29171 0.0007656030900000001
13.29271 0.00076935448
13.29371 0.00077308796
13.29471 0.00077680324
13.29571 0.00078050025
13.29671 0.0007841787
13.29771 0.0007878385099999999
13.29871 0.00079147958
13.29971 0.00079510155
13.30071 0.00079870442
13.30171 0.00080228792
13.30271 0.00080585187
13.30371 0.0008093961700000001
13.30471 0.0008129204600000001
13.30571 0.00081642474
13.30671 0.00081990884
13.30771 0.00082337247
13.30871 0.00082681545
13.30971 0.00083023779
13.31071 0.00083363911
13.31171 0.0008370192499999999
13.31271 0.0008403782
13.31371 0.0008437157699999999
13.31471 0.00084703161
13.31571 0.0008503258
13.31671 0.0008535980700000001
13.31771 0.0008568483299999999
13.31871 0.0008600764
13.31971 0.00086328209
13.32071 0.00086646523
13.32171 0.0008696257300000001
13.32271 0.00087276348
13.32371 0.00087587823
13.32471 0.00087896988
13.32571 0.00088203824
13.32671 0.0008850832300000001
13.32771 0.0008881045699999999
13.32871 0.00089110217
13.32971 0.00089407595
13.33071 0.0008970256200000001
13.33171 0.0008999510999999999
13.33271 0.0009028523900000001
13.33371 0.00090572903
13.33471 0.00090858111
13.33571 0.00091140837
13.33671 0.0009142107
13.33771 0.0009169878499999999
13.33871 0.0009197398000000001
13.33971 0.00092246637
13.34071 0.00092516748
13.34171 0.0009278428500000001
13.34271 0.0009304925699999999
13.34371 0.0009331163699999999
13.34471 0.00093571416
13.34571 0.00093828576
13.34671 0.0009408311600000001
13.34771 0.0009433501899999999
13.34871 0.0009458427499999999
13.34971 0.00094830875
13.35071 0.00095074802
13.35171 0.00095316036
13.35271 0.00095554587
13.35371 0.00095790438
13.35471 0.00096023577
13.35571 0.0009625398
13.35671 0.00096481654
13.35771 0.0009670659
13.35871 0.00096928752
13.35971 0.0009714814000000001
13.36071 0.0009736474599999999
13.36171 0.00097578559
13.36271 0.00097789552
13.36371 0.00097997736
13.36471 0.00098203072
13.36571 0.00098405571
13.36671 0.0009860521500000001
13.36771 0.00098801975
13.36871 0.00098995861
13.36971 0.00099186855
13.37071 0.00099374938
13.37171 0.00099560102
13.37271 0.00099742347
13.37371 0.00099921645
13.37471 0.00100098
13.37571 0.001002714
13.37671 0.0010044182999999999
13.37771 0.0010060929
13.37871 0.0010077376
13.37971 0.0010093524
13.38071 0.0010109372
13.38171 0.001012492
13.38271 0.0010140166
13.38371 0.001015511
13.38471 0.0010169751
13.38571 0.0010184088
13.38671 0.001019812
13.38771 0.0010211848000000001
13.38871 0.001022527
13.38971 0.0010238385000000002
13.39071 0.0010251192000000002
13.39171 0.0010263692
13.39271 0.0010275883
13.39371 0.0010287764
13.39471 0.0010299334
13.39571 0.0010310593
13.39671 0.001032154
13.39771 0.0010332174
13.39871 0.0010342494999999998
13.39971 0.0010352502
13.40071 0.0010362193
13.40171 0.0010371568999999999
13.40271 0.0010380629
13.40371 0.0010389371999999998
13.40471 0.0010397797
13.40571 0.0010405905
13.40671 0.0010413694
13.40771 0.0010421164
13.40871 0.0010428314
13.40971 0.0010435146
13.41071 0.0010441658
13.41171 0.0010447848999999999
13.41271 0.0010453718999999999
13.41371 0.0010459269
13.41471 0.0010464498000000001
13.41571 0.0010469405
13.41671 0.0010473989999999999
13.41771 0.0010478254
13.41871 0.0010482196
13.41971 0.0010485815
13.42071 0.0010489110999999998
13.42171 0.0010492084
13.42271 0.0010494734
13.42371 0.001049706
13.42471 0.0010499061
13.42571 0.0010500738
13.42671 0.0010502091
13.42771 0.0010503119
13.42871 0.001050382
13.42971 0.0010504196
13.43071 0.0010504245999999999
13.43171 0.001050397
13.43271 0.0010503367999999999
13.43371 0.0010502437
13.43471 0.0010501181
13.43571 0.0010499597999999999
13.43671 0.0010497687
13.43771 0.001049545
13.43871 0.0010492885
13.43971 0.0010489994
13.44071 0.0010486775
13.44171 0.001048323
13.44271 0.0010479357
13.44371 0.0010475158
13.44471 0.0010470632
13.44571 0.0010465781
13.44671 0.0010460604
13.44771 0.0010455101
13.44871 0.0010449272
13.44971 0.0010443117999999999
13.45071 0.0010436638
13.45171 0.0010429833999999999
13.45271 0.0010422706
13.45371 0.0010415251
13.45471 0.0010407473
13.45571 0.0010399372000000002
13.45671 0.0010390945000000001
13.45771 0.0010382195
13.45871 0.0010373121
13.45971 0.0010363724
13.46071 0.0010354003
13.46171 0.0010343959000000001
13.46271 0.0010333592
13.46371 0.0010322903
13.46471 0.0010311892
13.46571 0.0010300558
13.46671 0.0010288902
13.46771 0.0010276925
13.46871 0.0010264627000000001
13.46971 0.001025201
13.47071 0.0010239072
13.47171 0.0010225815
13.47271 0.0010212239
13.47371 0.0010198346
13.47471 0.0010184135
13.47571 0.0010169608
13.47671 0.0010154765000000001
13.47771 0.0010139606
13.47871 0.0010124133
13.47971 0.0010108346
13.48071 0.0010092247
13.48171 0.0010075834
13.48271 0.0010059111
13.48371 0.0010042077
13.48471 0.0010024733
13.48571 0.0010007077999999998
13.48671 0.00099891158
13.48771 0.0009970844999999998
13.48871 0.00099522658
13.48971 0.00099333802
13.49071 0.0009914188900000001
13.49171 0.00098946921
13.49271 0.00098748906
13.49371 0.0009854784400000001
13.49471 0.00098343753
13.49571 0.0009813663400000002
13.49671 0.00097926504
13.49771 0.00097713364
13.49871 0.0009749721399999999
13.49971 0.0009727808000000001
13.50071 0.0009705596299999999
13.50171 0.00096830872
13.50271 0.0009660281600000001
13.50371 0.0009637181399999999
13.50471 0.00096137874
13.50571 0.00095901005
13.50671 0.00095661217
13.50771 0.00095418518
13.50871 0.00095172927
13.50971 0.0009492445300000001
13.51071 0.00094673105
13.51171 0.00094418901
13.51271 0.0009416186
13.51371 0.0009390198099999999
13.51471 0.0009363927300000001
13.51571 0.00093373756
13.51671 0.00093105436
13.51771 0.00092834334
13.51871 0.0009256044900000001
13.51971 0.00092283799
13.52071 0.00092004384
13.52171 0.0009172224100000001
13.52271 0.0009143736
13.52371 0.00091149759
13.52471 0.0009085943899999999
13.52571 0.00090566427
13.52671 0.00090270723
13.52771 0.00089972345
13.52871 0.0008967131200000001
13.52971 0.00089367632
13.53071 0.00089061305
13.53171 0.0008875235799999999
13.53271 0.0008844080200000001
13.53371 0.0008812665300000001
13.53471 0.0008780992200000001
13.53571 0.0008749063500000001
13.53671 0.00087168792
13.53771 0.0008684442
13.53871 0.0008651753
13.53971 0.00086188138
13.54071 0.0008585626300000001
13.54171 0.0008552191499999999
13.54271 0.0008518511999999999
13.54371 0.00084845888
13.54471 0.00084504236
13.54571 0.0008416018299999999
13.54671 0.0008381374800000001
13.54771 0.0008346493799999999
13.54871 0.0008311376400000001
13.54971 0.0008276026199999999
13.55071 0.0008240443100000001
13.55171 0.0008204629000000001
13.55271 0.0008168585700000001
13.55371 0.00081323142
13.55471 0.0008095815200000001
13.55571 0.00080590917
13.55671 0.00080221453
13.55771 0.00079849769
13.55871 0.00079475885
13.55971 0.0007909980000000001
13.56071 0.00078721559
13.56171 0.0007834115399999999
13.56271 0.0007795861199999999
13.56371 0.00077573941
13.56471 0.00077187169
13.56571 0.00076798324
13.56671 0.00076407396
13.56771 0.00076014426
13.56871 0.0007561942799999999
13.56971 0.0007522241
13.57071 0.00074823406
13.57171 0.0007442243299999999
13.57271 0.0007401949900000001
13.57371 0.00073614633
13.57471 0.00073207852
13.57571 0.0007279917999999999
13.57671 0.0007238863
13.57771 0.00071976219
13.57871 0.0007156197200000001
13.57971 0.00071145905
13.58071 0.00070728038
13.58171 0.00070308383
13.58271 0.00069886969
13.58371 0.00069463808
13.58471 0.0006903892
13.58571 0.00068612321
13.58671 0.00068184027
13.58771 0.00067754058
13.58871 0.0006732243500000001
13.58971 0.00066889174
13.59071 0.00066454299
13.59171 0.00066017824
13.59271 0.0006557977
13.59371 0.0006514015699999999
13.59471 0.00064699002
13.59571 0.00064256328
13.59671 0.00063812154
13.59771 0.00063366506
13.59871 0.00062919403
13.59971 0.0006247086299999999
13.60071 0.00062020913
13.60171 0.00061569572
13.60271 0.0006111685699999999
13.60371 0.00060662801
13.60471 0.0006020741699999999
13.60571 0.00059750728
13.60671 0.00059292765
13.60771 0.00058833539
13.60871 0.00058373071
13.60971 0.00057911388
13.61071 0.0005744851
13.61171 0.0005698445
13.61271 0.00056519239
13.61371 0.0005605289100000001
13.61471 0.00055585424
13.61571 0.00055116861
13.61671 0.0005464722099999999
13.61771 0.00054176521
13.61871 0.0005370478000000001
13.61971 0.0005323201999999999
13.62071 0.0005275826
13.62171 0.00052283522
13.62271 0.00051807815
13.62371 0.00051331172
13.62471 0.00050853605
13.62571 0.00050375143
13.62671 0.0004989579800000001
13.62771 0.00049415598
13.62871 0.00048934562
13.62971 0.00048452707
13.63071 0.00047970066
13.63171 0.00047486651
13.63271 0.00047002495
13.63371 0.00046517612
13.63471 0.00046032028000000003
13.63571 0.00045545770999999997
13.63671 0.00045058855
13.63771 0.00044571311
13.63871 0.00044083154
13.63971 0.00043594409
13.64071 0.00043105106
13.64171 0.00042615256000000005
13.64271 0.00042124880000000005
13.64371 0.00041634007
13.64471 0.00041142657
13.64571 0.00040650857
13.64671 0.00040158611
13.64771 0.00039665961
13.64871 0.00039172910000000004
13.64971 0.00038679486
13.65071 0.00038185713
13.65171 0.00037691605
13.65271 0.00037197185
13.65371 0.00036702475
13.65471 0.00036207493
13.65571 0.00035712263999999996
13.65671 0.00035216808
13.65771 0.00034721147
13.65871 0.000342253
13.65971 0.00033729291
13.66071 0.00033233142999999996
13.66171 0.00032736878
13.66271 0.00032240514
13.66371 0.0003174408
13.66471 0.00031247594
13.66571 0.0003075108
13.66671 0.00030254562
13.66771 0.0002975806
13.66871 0.00029261596
13.66971 0.00028765193999999997
13.67071 0.00028268876
13.67171 0.0002777266
13.67271 0.00027276569
13.67371 0.00026780622
13.67471 0.0002628484
13.67571 0.00025789248
13.67671 0.00025293857
13.67771 0.00024798694
13.67871 0.00024303777
13.67971 0.00023809121
13.68071 0.00023314749
13.68171 0.00022820677
13.68271 0.00022326924000000002
13.68371 0.00021833512
13.68471 0.00021340459
13.68571 0.00020847783
13.68671 0.00020355503000000003
13.68771 0.00019863639000000001
13.68871 0.00019372212000000002
13.68971 0.00018881242
13.69071 0.00018390748
13.69171 0.00017900752
13.69271 0.00017411274
13.69371 0.00016922335
13.69471 0.00016433955999999998
13.69571 0.00015946159
13.69671 0.00015458966
13.69771 0.00014972395
13.69871 0.0001448647
13.69971 0.00014001212999999998
13.70071 0.00013516642000000002
13.70171 0.00013032778000000001
13.70271 0.00012549644
13.70371 0.00012067259
13.70471 0.00011585640000000001
13.70571 0.00011104809999999999
13.70671 0.00010624786000000001
13.70771 0.00010145587000000002
13.70871 9.6672329e-05
13.70971 9.1897391e-05
13.71071 8.7131247e-05
13.71171 8.237407199999999e-05
13.71271 7.7626032e-05
13.71371 7.288730900000001e-05
13.71471 6.815806700000001e-05
13.71571 6.3438483e-05
13.71671 5.8728715999999996e-05
13.71771 5.4028948e-05
13.71871 4.9339343e-05
13.71971 4.4660081000000004e-05
13.72071 3.9991332e-05
13.72171 3.5333272e-05
13.72271 3.0686076e-05
13.72371 2.6049923e-05
13.72471 2.1424999e-05
13.72571 1.6811478e-05
13.72671 1.2209543e-05
13.72771 7.619373599999999e-06
13.72871 3.0411491999999997e-06
13.72971 -1.5249483e-06
13.73071 -6.078744300000001e-06
13.73171 -1.0620059e-05
13.73271 -1.5148722999999999e-05
13.73371 -1.9664566000000002e-05
13.73471 -2.4167417e-05
13.73571 -2.8657112e-05
13.73671 -3.3133495e-05
13.73771 -3.7596405e-05
13.73871 -4.2045693e-05
13.73971 -4.6481199e-05
13.74071 -5.0902787e-05
13.74171 -5.5310306e-05
13.74271 -5.9703609e-05
13.74371 -6.408257e-05
13.74471 -6.8447042e-05
13.74571 -7.2796882e-05
13.74671 -7.7131961e-05
13.74771 -8.1452134e-05
13.74871 -8.5757273e-05
13.74971 -9.004722299999999e-05
13.75071 -9.4321865e-05
13.75171 -9.858104e-05
13.75271 -0.00010282463
13.75371 -0.00010705245000000001
13.75471 -0.00011126440000000001
13.75571 -0.00011546030999999999
13.75671 -0.00011964004
13.75771 -0.00012380342999999998
13.75871 -0.00012795035
13.75971 -0.00013208065
13.76071 -0.00013619417
13.76171 -0.00014029079
13.76271 -0.00014437036
13.76371 -0.00014843272
13.76471 -0.00015247776
13.76571 -0.00015650535
13.76671 -0.00016051533
13.76771 -0.00016450761000000002
13.76871 -0.00016848205
13.76971 -0.00017243854
13.77071 -0.00017637695
13.77171 -0.0001802972
13.77271 -0.00018419917000000001
13.77371 -0.00018808273
13.77471 -0.00019194783
13.77571 -0.00019579431
13.77671 -0.00019962213
13.77771 -0.00020343118000000002
13.77871 -0.00020722134000000002
13.77971 -0.00021099252
13.78071 -0.00021474466
13.78171 -0.00021847763
13.78271 -0.00022219136999999999
13.78371 -0.00022588576
13.78471 -0.00022956069000000003
13.78571 -0.00023321609
13.78671 -0.00023685186
13.78771 -0.00024046785
13.78871 -0.00024406404
13.78971 -0.00024764029
13.79071 -0.0002511965
13.79171 -0.00025473255
13.79271 -0.00025824841
13.79371 -0.00026174391
13.79471 -0.00026521902
13.79571 -0.0002686736
13.79671 -0.00027210763000000003
13.79771 -0.00027552096
13.79871 -0.00027891356000000003
13.79971 -0.00028228533
13.80071 -0.0002856362
13.80171 -0.00028896611
13.80271 -0.00029227501
13.80371 -0.00029556281
13.80471 -0.00029882947
13.80571 -0.00030207495
13.80671 -0.00030529918
13.80771 -0.00030850210000000003
13.80871 -0.0003116837
13.80971 -0.00031484387
13.81071 -0.00031798265
13.81171 -0.00032109995000000004
13.81271 -0.00032419573
13.81371 -0.00032726993999999997
13.81471 -0.00033032252
13.81571 -0.00033335347999999997
13.81671 -0.0003363627
13.81771 -0.00033935016
13.81871 -0.00034231582
13.81971 -0.00034525965
13.82071 -0.00034818156
13.82171 -0.00035108153
13.82271 -0.00035395949
13.82371 -0.00035681541999999997
13.82471 -0.00035964927
13.82571 -0.00036246099
13.82671 -0.00036525055
13.82771 -0.00036801789
13.82871 -0.00037076302
[truncated: 218,191 more chars]
